# Supplementary material for: MSFC: a new feature construction method for accurate diagnosis of mass spectrometry data
Source: Sci Rep. 2023 Sep 21;13:15694. doi: 10.1038/s41598-023-42395-5 (PMC10514077; doi:10.1038/s41598-023-42395-5)
Supplement: Supplementary file 1 — Supplementary Information. [file 41598_2023_42395_MOESM1_ESM.zip › dataset/CRLM dataset/control/control30.csv]

row ID	row m/z	row retention time	row identity (main ID)	row identity (all IDs)	row identity (main ID + details)	row comment	row number of detected peaks	151020OFc1_NvH-0949-Control-30.raw Peak status	151020OFc1_NvH-0949-Control-30.raw Peak name	151020OFc1_NvH-0949-Control-30.raw Peak m/z	151020OFc1_NvH-0949-Control-30.raw Peak RT	151020OFc1_NvH-0949-Control-30.raw Peak RT start	151020OFc1_NvH-0949-Control-30.raw Peak RT end	151020OFc1_NvH-0949-Control-30.raw Peak duration time	151020OFc1_NvH-0949-Control-30.raw Peak height	151020OFc1_NvH-0949-Control-30.raw Peak area	151020OFc1_NvH-0949-Control-30.raw Peak charge	151020OFc1_NvH-0949-Control-30.raw Peak # data points	151020OFc1_NvH-0949-Control-30.raw Peak FWHM	151020OFc1_NvH-0949-Control-30.raw Peak tailing factor	151020OFc1_NvH-0949-Control-30.raw Peak asymmetry factor	151020OFc1_NvH-0949-Control-30.raw Peak m/z min	151020OFc1_NvH-0949-Control-30.raw Peak m/z max
1	399.9978332519531	22.2224412112					1	DETECTED	399.9978 m/z @22.22 [151020OFc1_NvH-0949-Control-30.raw]	399.9978332519531	22.2224412112	0.173801384	99.1765243594667	99.0027229754667	93362.546875	1.3207058207475668E8	0	7702	77.00647168168754	2.593421739005357	7.900468366283511	399.99652099609375	400.0075988769531
2	400.01837158203125	27.1319454536					1	DETECTED	400.0184 m/z @27.13 [151020OFc1_NvH-0949-Control-30.raw]	400.01837158203125	27.1319454536	1.00646943786667	99.99968352	98.99321408213333	120201.1640625	1.3289589299333003E8	0	7702	0.0472617234711592	1.9973139546165473	216.3645213722145	400.0084228515625	400.02398681640625
3	400.0340270996094	47.3858242730667					1	DETECTED	400.0340 m/z @47.39 [151020OFc1_NvH-0949-Control-30.raw]	400.0340270996094	47.3858242730667	0.0386260205333333	99.8926720285333	99.85404600799997	324148.3125	1.4498058918398073E8	0	7702	5.953910037765233	2.6386554752770683	0.11503681398764137	400.0241394042969	400.0435791015625
4	400.12457275390625	90.3700441608					1	DETECTED	400.1246 m/z @90.37 [151020OFc1_NvH-0949-Control-30.raw]	400.12457275390625	90.3700441608	0.606609293866667	99.4327486664	98.82613937253333	76614.5703125	1.1931421744557084E8	0	7702	0.6542105230443411	0.5504810478734169	0.10096209574683372	400.11480712890625	400.1319885253906
5	400.1589660644531	91.0469844693333					1	DETECTED	400.1590 m/z @91.05 [151020OFc1_NvH-0949-Control-30.raw]	400.1589660644531	91.0469844693333	1.79464579466667	97.1008153042667	95.30616950960004	51932.125	1.223132909781313E8	0	7702	0.03634905622963913	0.5339141300095239	0.06782826001904783	400.15679931640625	400.1689147949219
6	400.18426513671875	20.4479466922667					1	DETECTED	400.1843 m/z @20.45 [151020OFc1_NvH-0949-Control-30.raw]	400.18426513671875	20.4479466922667	3.25099207146667	95.7948672024	92.54387513093333	365806.21875	1.4647885748141962E8	0	7702	2.703739191458002	0.6358272691415839	0.13646679328997494	400.17431640625	400.1878662109375
7	400.1978759765625	24.7321163685333					1	DETECTED	400.1979 m/z @24.73 [151020OFc1_NvH-0949-Control-30.raw]	400.1978759765625	24.7321163685333	3.18710748453333	99.4755713501333	96.28846386559997	676849.875	1.7643021705007014E8	0	7702	18.514724033582397	1.716037211658625	1.0503369651489456	400.1878967285156	400.2024841308594
8	400.2124938964844	23.5739922802667					1	DETECTED	400.2125 m/z @23.57 [151020OFc1_NvH-0949-Control-30.raw]	400.2124938964844	23.5739922802667	1.99512082053333	99.3472956477333	97.35217482719997	7609159.0	5.183837229581338E8	2	7702	2.938738164230422	1.0714800071832127	0.25311864655268007	400.2025146484375	400.22247314453125
9	400.22650146484375	20.9645384261333					1	DETECTED	400.2265 m/z @20.96 [151020OFc1_NvH-0949-Control-30.raw]	400.22650146484375	20.9645384261333	3.70419131413333	99.0908987704	95.38670745626668	4576799.5	3.9541222183610517E8	2	7702	0.7357586459761052	18.693262821904803	15.389808671600994	400.2225036621094	400.23101806640625
10	400.24102783203125	35.5934166384					1	DETECTED	400.2410 m/z @35.59 [151020OFc1_NvH-0949-Control-30.raw]	400.24102783203125	35.5934166384	0.4124528592	99.7965585565333	99.3841056973333	9.9114552E7	2.1054815464165998E9	3	7702	0.25196146342038617	1.2219907539964325	1.3131166726703163	400.2310485839844	400.2510070800781
11	400.25518798828125	23.2086463082667					1	DETECTED	400.2552 m/z @23.21 [151020OFc1_NvH-0949-Control-30.raw]	400.25518798828125	23.2086463082667	3.3679656944	98.4685218746667	95.10055618026671	377004.34375	1.794497173869006E8	0	7702	15.265530560428203	3.3932629891940937	20.883481054037567	400.2511291503906	400.2552795410156
12	400.2652893066406	40.5771389557333					1	DETECTED	400.2653 m/z @40.58 [151020OFc1_NvH-0949-Control-30.raw]	400.2652893066406	40.5771389557333	0.0950192613333333	99.7645901696	99.66957090826666	894317.8125	1.9155706002403224E8	0	7702	0.14629971086258564	3.3435990012583336	0.4330950526834892	400.25531005859375	400.2745361328125
13	400.2774353027344	20.318014592					1	DETECTED	400.2774 m/z @20.32 [151020OFc1_NvH-0949-Control-30.raw]	400.2774353027344	20.318014592	11.7797143093333	94.4746120048	82.6948976954667	256510.296875	1.1187143374621058E8	0	7702	0.21456115158779454	0.5102018178766666	1.3727409989755468	400.27545166015625	400.28594970703125
14	400.3058166503906	91.4530234829333					1	DETECTED	400.3058 m/z @91.45 [151020OFc1_NvH-0949-Control-30.raw]	400.3058166503906	91.4530234829333	19.8729888794667	92.4133896888	72.54040080933329	152586.0	8.1165287284017E7	0	7702	0.30011981001300114	0.5067083385135733	0.666764676804716	400.30242919921875	400.3139343261719
15	400.3578796386719	46.7988263896					1	DETECTED	400.3579 m/z @46.80 [151020OFc1_NvH-0949-Control-30.raw]	400.3578796386719	46.7988263896	0.00514071173333333	99.99968352	99.99454280826667	48141.38671875	1.43245837533222E8	0	7702	94.39619572693752	1.0518595185677875	1.0702121001090874	400.3492736816406	400.3636474609375
16	400.4070739746094	70.9851207706667					1	DETECTED	400.4071 m/z @70.99 [151020OFc1_NvH-0949-Control-30.raw]	400.4070739746094	70.9851207706667	3.7952629328	77.3308401218667	73.5355771890667	76158.2890625	1.3086523329867345E8	0	7702	36.519744789592764	0.5472641536944045	0.09424031241804329	400.397216796875	400.40985107421875
17	400.41998291015625	27.0711225989333					1	DETECTED	400.4200 m/z @27.07 [151020OFc1_NvH-0949-Control-30.raw]	400.41998291015625	27.0711225989333	2.73537930853333	99.2831689269333	96.54778961839997	85976.7421875	1.3405725140163463E8	0	7702	12.368518868339269	2.3873315798452186	4.543153278256786	400.4102478027344	400.4299621582031
18	400.44354248046875	37.0137982672					1	DETECTED	400.4435 m/z @37.01 [151020OFc1_NvH-0949-Control-30.raw]	400.44354248046875	37.0137982672	1.61409392453333	99.3686098698667	97.75451594533337	677790.5	1.393461894242598E8	0	7702	0.19505551925617226	0.5175346938025832	0.007160288284700702	400.4336242675781	400.4534912109375
19	400.46063232421875	13.4108520218667					1	DETECTED	400.4606 m/z @13.41 [151020OFc1_NvH-0949-Control-30.raw]	400.46063232421875	13.4108520218667	1.14378625253333	98.4042019514667	97.26041569893337	207753.359375	1.7869876861399072E8	0	7702	0.22853664854087086	0.7901454631541559	33.57602131613	400.45355224609375	400.4634704589844
20	400.4735107421875	20.2122933904					1	DETECTED	400.4735 m/z @20.21 [151020OFc1_NvH-0949-Control-30.raw]	400.4735107421875	20.2122933904	2.67676579733333	97.1436543136	94.46688851626666	1236959.5	2.049783206779572E8	4	7702	11.379195833339036	0.5559682975277498	23.943475868230422	400.46356201171875	400.48309326171875
21	400.4960021972656	10.3848119864					1	DETECTED	400.4960 m/z @10.38 [151020OFc1_NvH-0949-Control-30.raw]	400.4960021972656	10.3848119864	3.12231626693333	98.2762676856	95.15395141866668	437932.59375	1.3241175626708083E8	4	7702	11.761537463650132	34.758853914894516	87.28603420976157	400.486083984375	400.5053405761719
22	400.516845703125	33.0160926674667					1	DETECTED	400.5168 m/z @33.02 [151020OFc1_NvH-0949-Control-30.raw]	400.516845703125	33.0160926674667	5.10467982746667	98.7466295578667	93.64194973040003	182416.25	1.4331210249660778E8	0	7702	14.968525946398096	1.9630167031520767	5.046207595477214	400.5068664550781	400.5169372558594
23	400.5269470214844	13.3714257186667					1	DETECTED	400.5269 m/z @13.37 [151020OFc1_NvH-0949-Control-30.raw]	400.5269470214844	13.3714257186667	3.27199394773333	97.0474200421333	93.77542609439996	336927.6875	1.632116626236511E8	0	7702	1.164234761841957	0.9791649584821531	4.828959042753237	400.5169677734375	400.5317077636719
24	400.5417175292969	10.9819386384					1	DETECTED	400.5417 m/z @10.98 [151020OFc1_NvH-0949-Control-30.raw]	400.5417175292969	10.9819386384	3.26151903226667	99.8286148445333	96.56709581226663	388725.4375	1.507745239745326E8	0	7702	21.013886001180246	1.74060406357436	0.31689236758189265	400.53173828125	400.5485534667969
25	400.5586242675781	48.5023084186667					1	DETECTED	400.5586 m/z @48.50 [151020OFc1_NvH-0949-Control-30.raw]	400.5586242675781	48.5023084186667	3.2298736368	94.7749047117333	91.5450310749333	806958.375	1.8195947307187337E8	0	7702	34.25234745770955	0.5871271287490846	0.3855673236353746	400.5486755371094	400.56298828125
26	400.572998046875	35.5934166384					1	DETECTED	400.5730 m/z @35.59 [151020OFc1_NvH-0949-Control-30.raw]	400.572998046875	35.5934166384	3.49328763413333	99.9141514125333	96.42086377839998	6.762076E7	1.4789434193508184E9	3	7702	0.256783255444077	1.2240683437409345	1.3145782285108465	400.56304931640625	400.5829772949219
27	400.5833740234375	23.9462776762667					1	DETECTED	400.5834 m/z @23.95 [151020OFc1_NvH-0949-Control-30.raw]	400.5833740234375	23.9462776762667	3.3146705848	99.9034469541333	96.5887763693333	602615.6875	1.6806166230251122E8	0	7702	0.1699558109716115	0.5127709549800493	0.020353261742255897	400.5830383300781	400.59332275390625
28	400.6076354980469	31.7634109008					1	DETECTED	400.6076 m/z @31.76 [151020OFc1_NvH-0949-Control-30.raw]	400.6076354980469	31.7634109008	3.30357902213333	99.5931110778667	96.28953205573336	449789.09375	1.41103432495431E8	0	7702	0.03707230396301142	0.6634883552777043	12.958663167803568	400.59765625	400.61761474609375
29	400.6442565917969	37.0038425688					1	DETECTED	400.6443 m/z @37.00 [151020OFc1_NvH-0949-Control-30.raw]	400.6442565917969	37.0038425688	3.34634111946667	97.3250686581333	93.97872753866663	768720.875	1.4494518265645233E8	0	7702	0.1584643048144514	5.422067942638146	1.8434319464943743	400.6343078613281	400.6539001464844
30	400.6944274902344	38.4080224845333					1	DETECTED	400.6944 m/z @38.41 [151020OFc1_NvH-0949-Control-30.raw]	400.6944274902344	38.4080224845333	2.92446243893333	99.9890065253333	97.06454408639996	2430665.5	1.8469200157936373E8	2	7702	0.26171546243291743	0.5168044601052657	0.019749646961301243	400.68450927734375	400.70440673828125
31	400.71343994140625	23.5937459786667					1	DETECTED	400.7134 m/z @23.59 [151020OFc1_NvH-0949-Control-30.raw]	400.71343994140625	23.5937459786667	3.06805522026667	98.5755371981333	95.50748197786663	1732766.375	1.9380057021691838E8	4	7702	0.27946722319592254	0.5946767297057632	1.6542665996118466	400.7044372558594	400.718017578125
32	400.7280578613281	20.9780743117333					1	DETECTED	400.7281 m/z @20.98 [151020OFc1_NvH-0949-Control-30.raw]	400.7280578613281	20.9780743117333	1.78367272506667	98.5755371981333	96.79186447306664	2027336.375	3.011170811988913E8	2	7702	2.4326552470088956	1.0034115284875296	4.834704370783984	400.71807861328125	400.73736572265625
33	400.7474060058594	40.5771389557333					1	DETECTED	400.7474 m/z @40.58 [151020OFc1_NvH-0949-Control-30.raw]	400.7474060058594	40.5771389557333	0.526247630933333	98.5862704864	98.06002285546667	8534944.0	3.6369336158891046E8	2	7702	0.15599296594721324	0.5131199904773138	1.7624584730589294	400.7375793457031	400.7573547363281
34	400.7575988769531	23.2518185501333					1	DETECTED	400.7576 m/z @23.25 [151020OFc1_NvH-0949-Control-30.raw]	400.7575988769531	23.2518185501333	1.77264659946667	98.5862704864	96.81362388693333	162389.921875	1.545896485870801E8	0	7702	37.385759683999176	2.4161503388015926	0.0049828522642840324	400.7574157714844	400.76116943359375
35	400.77117919921875	22.1098484250667					1	DETECTED	400.7712 m/z @22.11 [151020OFc1_NvH-0949-Control-30.raw]	400.77117919921875	22.1098484250667	2.609089004	98.5862704864	95.9771814824	1.3824391E7	4.7861709504605496E8	2	7702	0.20279028399505705	1.1187959434411046	0.872873662755304	400.7614440917969	400.7809753417969
36	400.783935546875	14.2571076909333					1	DETECTED	400.7839 m/z @14.26 [151020OFc1_NvH-0949-Control-30.raw]	400.783935546875	14.2571076909333	1.1895573704	98.7359041829333	97.5463468125333	189630.1875	1.7972388121132457E8	0	7702	0.1533448947633005	3.522506226802226	4.344561465479623	400.78118896484375	400.7939147949219
37	400.7970275878906	37.848820008					1	DETECTED	400.7970 m/z @37.85 [151020OFc1_NvH-0949-Control-30.raw]	400.7970275878906	37.848820008	3.8896685848	99.8072503093333	95.91758172453329	50652.78515625	1.2099688801286449E8	0	7702	92.55401255755362	1.4253963715761533	1.8624741573304877	400.7940673828125	400.80487060546875
38	400.81488037109375	45.6924428645333					1	DETECTED	400.8149 m/z @45.69 [151020OFc1_NvH-0949-Control-30.raw]	400.81488037109375	45.6924428645333	3.19775701813333	99.8499017901333	96.65214477199997	74581.546875	1.322257583064675E8	0	7702	94.58157476494759	1.1136342945386688	1.224600566350509	400.80499267578125	400.8155822753906
39	400.8257141113281	24.8968211256					1	DETECTED	400.8257 m/z @24.90 [151020OFc1_NvH-0949-Control-30.raw]	400.8257141113281	24.8968211256	1.4993911592	99.8820350834667	98.3826439242667	225287.234375	1.4278057221606416E8	0	7702	0.10253741252122239	4.584315898912185	0.1390194686771543	400.81640625	400.8345642089844
40	400.8445739746094	37.0958021549333					1	DETECTED	400.8446 m/z @37.10 [151020OFc1_NvH-0949-Control-30.raw]	400.8445739746094	37.0958021549333	0.0274050333333333	99.9890065253333	99.96160149199996	461700.625	1.38288926805915E8	0	7702	0.03980861071189423	0.5031519397209677	26.26637070021061	400.8345947265625	400.85455322265625
41	400.8611755371094	13.3714257186667					1	DETECTED	400.8612 m/z @13.37 [151020OFc1_NvH-0949-Control-30.raw]	400.8611755371094	13.3714257186667	0.0609940208	99.9782963392	99.9173023184	279110.375	1.3174809068930037E8	0	7702	1.1374074816420645	6.154247308630506	3.235560544045508	400.8545837402344	400.87115478515625
42	400.87750244140625	27.9719687330667					1	DETECTED	400.8775 m/z @27.97 [151020OFc1_NvH-0949-Control-30.raw]	400.87750244140625	27.9719687330667	0.00514071173333333	99.9890065253333	99.98386581359996	182613.578125	3.3867502547213465E8	0	7702	18.049987204684353	2.418013268935495	0.4260079847030363	400.8711853027344	400.877685546875
43	400.8876953125	26.7371662725333					1	DETECTED	400.8877 m/z @26.74 [151020OFc1_NvH-0949-Control-30.raw]	400.8876953125	26.7371662725333	0.00514071173333333	99.99968352	99.99454280826667	2201020.0	2.1172334000128537E8	3	7702	10.669650044787108	0.7639909410951247	0.2783745565617137	400.8777160644531	400.8961486816406
44	400.9061584472656	35.5934166384					1	DETECTED	400.9062 m/z @35.59 [151020OFc1_NvH-0949-Control-30.raw]	400.9061584472656	35.5934166384	0.00514071173333333	99.99968352	99.99454280826667	2.460068E7	6.591550170116143E8	0	7702	0.2552489387016976	0.5097950688142135	1.0948653862022992	400.89617919921875	400.9161376953125
45	400.9169006347656	50.8576861968					1	DETECTED	400.9169 m/z @50.86 [151020OFc1_NvH-0949-Control-30.raw]	400.9169006347656	50.8576861968	0.196395345333333	99.99968352	99.80328817466668	2217895.75	2.2657367201133746E8	3	7702	0.12450366391089318	0.5080355087057526	0.013217207751696509	400.9161682128906	400.92681884765625
46	400.942626953125	31.7634109008					1	DETECTED	400.9426 m/z @31.76 [151020OFc1_NvH-0949-Control-30.raw]	400.942626953125	31.7634109008	0.00514071173333333	99.9568465368	99.95170582506667	251316.453125	1.2639679571932419E8	4	7702	22.60288855646472	2.1514533204215773	2.8488201906614616	400.9327697753906	400.94464111328125
47	400.95465087890625	18.3738271328					1	DETECTED	400.9547 m/z @18.37 [151020OFc1_NvH-0949-Control-30.raw]	400.95465087890625	18.3738271328	0.00514071173333333	99.9568465368	99.95170582506667	1315569.125	1.5247807717577142E8	0	7702	0.3194446645594766	0.5392164754385556	0.03423079283334902	400.9446716308594	400.9646301269531
48	400.9659118652344	18.6240237368					1	DETECTED	400.9659 m/z @18.62 [151020OFc1_NvH-0949-Control-30.raw]	400.9659118652344	18.6240237368	0.583542428533333	99.8926720285333	99.30912959999996	658697.75	1.5684032667437303E8	0	7702	0.09693243373025595	0.5287362021707657	0.05516234182722472	400.96466064453125	400.97589111328125
49	400.9783630371094	31.3362077578667					1	DETECTED	400.9784 m/z @31.34 [151020OFc1_NvH-0949-Control-30.raw]	400.9783630371094	31.3362077578667	0.4238003464	99.8499017901333	99.4261014437333	442536.90625	1.4287703778539965E8	0	7702	0.15259669078897176	2.325774222908361	0.03573114455740759	400.97607421875	400.98834228515625
50	401.00079345703125	23.6144352682667					1	DETECTED	401.0008 m/z @23.61 [151020OFc1_NvH-0949-Control-30.raw]	401.00079345703125	23.6144352682667	0.00514071173333333	99.9568465368	99.95170582506667	1143833.375	1.975471758560231E8	2	7702	0.14659821830727893	0.7141019604487265	0.27940316472049626	400.99090576171875	401.0106506347656
51	401.0262451171875	24.9577867965333					1	DETECTED	401.0262 m/z @24.96 [151020OFc1_NvH-0949-Control-30.raw]	401.0262451171875	24.9577867965333	0.00514071173333333	99.8713226533333	99.86618194159996	195457.484375	1.429497921281303E8	0	7702	62.29703277148281	1.7647405405147696	416.3188167352336	401.01629638671875	401.03497314453125
52	401.0450439453125	36.9672578952					1	DETECTED	401.0450 m/z @36.97 [151020OFc1_NvH-0949-Control-30.raw]	401.0450439453125	36.9672578952	0.401086586933333	99.9355365026667	99.53444991573336	223216.3125	1.613829710568289E8	0	7702	3.1254638416780764	6.047606773752496	6.5607079691363	401.03509521484375	401.0546875
53	401.0628356933594	92.0459373546667					1	DETECTED	401.0628 m/z @92.05 [151020OFc1_NvH-0949-Control-30.raw]	401.0628356933594	92.0459373546667	0.2192580224	99.711149248	99.4918912256	148672.3125	1.3939283123451442E8	0	7702	8.067176607764196	0.8524549019517158	0.6663496371948969	401.05517578125	401.0727233886719
54	401.0783386230469	87.5416890538667					1	DETECTED	401.0783 m/z @87.54 [151020OFc1_NvH-0949-Control-30.raw]	401.0783386230469	87.5416890538667	0.2192580224	99.7003368224	99.4810788	139758.734375	1.395307643905534E8	0	7702	0.3263528974077161	24.2374309817469	1.172293132081646	401.07293701171875	401.0882568359375
55	401.0990295410156	84.5271106504					1	DETECTED	401.0990 m/z @84.53 [151020OFc1_NvH-0949-Control-30.raw]	401.0990295410156	84.5271106504	0.0274050333333333	99.3686098698667	99.34120483653336	255756.5625	1.578551831416768E8	0	7702	25.50819063356191	0.5171278556216883	0.3603779098976505	401.08917236328125	401.09954833984375
56	401.10980224609375	84.5271106504					1	DETECTED	401.1098 m/z @84.53 [151020OFc1_NvH-0949-Control-30.raw]	401.10980224609375	84.5271106504	22.6560984552	99.2404800725333	76.5843816173333	282298.46875	1.445978462781327E8	0	7702	21.11021821996843	259.84584651634935	0.471420736273203	401.0999450683594	401.10980224609375
57	401.12005615234375	84.5271106504					1	DETECTED	401.1201 m/z @84.53 [151020OFc1_NvH-0949-Control-30.raw]	401.12005615234375	84.5271106504	0.0163640496	99.2404800725333	99.2241160229333	341189.46875	1.558748812777448E8	0	7702	41.35503063227745	58.85213782321347	0.31864141182790046	401.11016845703125	401.1280517578125
58	401.1380920410156	84.5271106504					1	DETECTED	401.1381 m/z @84.53 [151020OFc1_NvH-0949-Control-30.raw]	401.1380920410156	84.5271106504	0.880602253333333	99.2298112642667	98.34920901093336	408585.9375	1.5064847399888483E8	0	7702	41.65915558783995	55.61551423488341	0.23385281462553953	401.12823486328125	401.14788818359375
59	401.1513671875	84.5271106504					1	DETECTED	401.1514 m/z @84.53 [151020OFc1_NvH-0949-Control-30.raw]	401.1513671875	84.5271106504	6.54491367573333	99.1228789850667	92.57796530933338	302788.03125	1.7219207243635496E8	0	7702	41.40784588218286	1.3409798695117001	0.0671184522555334	401.14813232421875	401.1612854003906
60	401.1692199707031	50.6577879658667					1	DETECTED	401.1692 m/z @50.66 [151020OFc1_NvH-0949-Control-30.raw]	401.1692199707031	50.6577879658667	3.73453687306667	99.0588132845333	95.32427641146663	223447.640625	2.0462293394244143E8	0	7702	45.378037516409066	0.863056488018367	2009.0427334794165	401.161376953125	401.1702575683594
61	401.1802673339844	15.1110538858667					1	DETECTED	401.1803 m/z @15.11 [151020OFc1_NvH-0949-Control-30.raw]	401.1802673339844	15.1110538858667	3.8696020088	98.6396364589333	94.7700344501333	611436.375	1.8845799993964127E8	0	7702	0.1218703525835867	14.050855639401059	13.617993964208232	401.17034912109375	401.1861267089844
62	401.1961364746094	38.4080224845333					1	DETECTED	401.1961 m/z @38.41 [151020OFc1_NvH-0949-Control-30.raw]	401.1961364746094	38.4080224845333	3.5559911736	98.8106597874667	95.2546686138667	1023698.3125	2.0207253932349762E8	3	7702	20.945687629903865	0.8048918994902982	1.8297536502855667	401.1861572265625	401.19708251953125
63	401.20709228515625	32.6481360208					1	DETECTED	401.2071 m/z @32.65 [151020OFc1_NvH-0949-Control-30.raw]	401.20709228515625	32.6481360208	1.418892132	99.9248281365333	98.50593600453331	4859880.5	3.347693781954427E8	3	7702	0.23842427343763006	0.5480393641890496	0.09560879828540758	401.1971130371094	401.2170715332031
64	401.22210693359375	26.7256871808					1	DETECTED	401.2221 m/z @26.73 [151020OFc1_NvH-0949-Control-30.raw]	401.22210693359375	26.7256871808	0.173801384	98.6503057016	98.4765043176	1626351.875	3.267119557431161E8	3	7702	29.566034292566727	40.92444153688621	19.317862836724323	401.21710205078125	401.2320861816406
65	401.2330627441406	92.2519999570667					1	DETECTED	401.2331 m/z @92.25 [151020OFc1_NvH-0949-Control-30.raw]	401.2330627441406	92.2519999570667	5.79930317733333	98.6503057016	92.85100252426668	210539.59375	2.4028020079168054E8	3	7702	89.75502032868125	0.5396941408237939	0.08374706527715663	401.23211669921875	401.2335510253906
66	401.2435607910156	43.2883268173333					1	DETECTED	401.2436 m/z @43.29 [151020OFc1_NvH-0949-Control-30.raw]	401.2435607910156	43.2883268173333	0.0609940208	98.6503057016	98.58931168080001	6265550.0	5.473996081729321E8	3	7702	3.6208294018055582	0.5297765007712034	0.9379219837146704	401.23358154296875	401.2535400390625
67	401.2543029785156	9.27621613493333					1	DETECTED	401.2543 m/z @9.28 [151020OFc1_NvH-0949-Control-30.raw]	401.2543029785156	9.27621613493333	0.162540983733333	98.6503057016	98.48776471786667	1783556.5	2.735206179644895E8	0	7702	12.299503065245052	39.37060351100631	293.12417619418414	401.2535705566406	401.2624816894531
68	401.2724914550781	22.1098484250667					1	DETECTED	401.2725 m/z @22.11 [151020OFc1_NvH-0949-Control-30.raw]	401.2724914550781	22.1098484250667	0.0950192613333333	98.6503057016	98.55528644026667	6466314.0	2.553660134198067E8	0	7702	0.12841433860076634	107.39708174760115	0.9901767544805424	401.26251220703125	401.28240966796875
69	401.2899169921875	82.1687372466667					1	DETECTED	401.2899 m/z @82.17 [151020OFc1_NvH-0949-Control-30.raw]	401.2899169921875	82.1687372466667	0.0837917754666667	98.3510358109333	98.26724403546663	1420734.25	1.9748317087322736E8	2	7702	27.67537207783922	0.7485233960056787	1.347890276111399	401.2825622558594	401.2998962402344
70	401.3031005859375	82.1687372466667					1	DETECTED	401.3031 m/z @82.17 [151020OFc1_NvH-0949-Control-30.raw]	401.3031005859375	82.1687372466667	0.0837917754666667	98.3510358109333	98.26724403546663	787482.9375	2.6503143634195772E8	0	7702	12.278115758324148	0.6402753524838247	0.2832838633717748	401.2999267578125	401.3099365234375
71	401.3199462890625	70.9013720554667					1	DETECTED	401.3199 m/z @70.90 [151020OFc1_NvH-0949-Control-30.raw]	401.3199462890625	70.9013720554667	0.0725294576	98.3510358109333	98.2785063533333	1032479.3125	2.432149175501938E8	3	7702	26.332029027523873	1.209880055222236	1.9604329359418156	401.3101806640625	401.3293151855469
72	401.3393249511719	70.9013720554667					1	DETECTED	401.3393 m/z @70.90 [151020OFc1_NvH-0949-Control-30.raw]	401.3393249511719	70.9013720554667	0.0725294576	97.1008153042667	97.0282858466667	1380671.625	2.5339530825458848E8	0	7702	18.37980206962027	1.209708608677621	14.72817344066902	401.3293762207031	401.34930419921875
73	401.3543395996094	70.9013720554667					1	DETECTED	401.3543 m/z @70.90 [151020OFc1_NvH-0949-Control-30.raw]	401.3543395996094	70.9013720554667	0.0163640496	99.9782963392	99.9619322896	1227482.75	2.4945752880341148E8	0	7702	35.401298135705765	2.148946517609191	1.143938084870573	401.3494567871094	401.36431884765625
74	401.3780212402344	66.6923786541333					1	DETECTED	401.3780 m/z @66.69 [151020OFc1_NvH-0949-Control-30.raw]	401.3780212402344	66.6923786541333	0.0609940208	99.4327486664	99.3717546456	299186.625	2.5809162404507098E8	0	7702	36.49156628096869	0.6197670402347593	0.30555592296625844	401.3680725097656	401.379150390625
75	401.38916015625	70.9277174261333					1	DETECTED	401.3892 m/z @70.93 [151020OFc1_NvH-0949-Control-30.raw]	401.38916015625	70.9277174261333	0.0498795842666667	99.3686098698667	99.31873028560004	322837.96875	2.384605514601346E8	3	7702	32.700359803739836	0.6922811208911479	0.33029501081095364	401.3791809082031	401.3945007324219
76	401.4045104980469	48.8474443533333					1	DETECTED	401.4045 m/z @48.85 [151020OFc1_NvH-0949-Control-30.raw]	401.4045104980469	48.8474443533333	0.0498795842666667	96.395283328	96.34540374373334	464853.78125	2.4013876870391783E8	2	7702	4.021042307805686	1.1108336069388205	2.7513999970324634	401.39459228515625	401.4144592285156
77	401.4159851074219	71.1572817749333					1	DETECTED	401.4160 m/z @71.16 [151020OFc1_NvH-0949-Control-30.raw]	401.4159851074219	71.1572817749333	0.0386260205333333	98.8106597874667	98.77203376693338	430130.3125	3.6821838964780194E8	0	7702	32.306186590110414	0.7603788041168886	0.6876120316025738	401.4145202636719	401.41790771484375
78	401.42791748046875	71.1821269650667					1	DETECTED	401.4279 m/z @71.18 [151020OFc1_NvH-0949-Control-30.raw]	401.42791748046875	71.1821269650667	0.00514071173333333	98.9623685322667	98.95722782053336	568711.125	2.6989906804119176E8	0	7702	4.323899675782869	0.5652880220374198	0.5442361690667576	401.4179382324219	401.43658447265625
79	401.44659423828125	89.5964717317333					1	DETECTED	401.4466 m/z @89.60 [151020OFc1_NvH-0949-Control-30.raw]	401.44659423828125	89.5964717317333	0.00514071173333333	99.2831689269333	99.27802821519997	588984.5625	3.15079065011462E8	3	7702	16.57671466654965	0.5344108949038493	0.17269817848256394	401.4366149902344	401.4563903808594
80	401.4664001464844	89.7755637642667					1	DETECTED	401.4664 m/z @89.78 [151020OFc1_NvH-0949-Control-30.raw]	401.4664001464844	89.7755637642667	0.00514071173333333	98.6610988026667	98.65595809093337	686024.875	3.063863599139585E8	0	7702	23.605617966337178	0.5174313088102082	0.0048846996455285145	401.4564208984375	401.4728088378906
81	401.48284912109375	89.7890530944					1	DETECTED	401.4828 m/z @89.79 [151020OFc1_NvH-0949-Control-30.raw]	401.48284912109375	89.7890530944	0.298452287466667	99.6360895826667	99.33763729520003	1136902.875	3.3839278916165066E8	3	7702	18.76307264828698	0.513713921375943	0.01605549901731774	401.4728698730469	401.48956298828125
82	401.4996032714844	89.7890530944					1	DETECTED	401.4996 m/z @89.79 [151020OFc1_NvH-0949-Control-30.raw]	401.4996032714844	89.7890530944	0.310017013066667	98.4791696096	98.16915259653334	1203066.25	3.589456847586024E8	2	7702	0.19002255837494886	0.5073485034131127	0.10481240534300847	401.4896545410156	401.50958251953125
83	401.5141906738281	89.8803101541333					1	DETECTED	401.5142 m/z @89.88 [151020OFc1_NvH-0949-Control-30.raw]	401.5141906738281	89.8803101541333	0.321304220266667	99.4220176429333	99.10071342266663	1024424.4375	3.569218484245928E8	0	7702	15.317615552135777	0.5089627880920118	0.004798419212681041	401.5096130371094	401.524169921875
84	401.5269470214844	89.8069150088					1	DETECTED	401.5269 m/z @89.81 [151020OFc1_NvH-0949-Control-30.raw]	401.5269470214844	89.8069150088	0.366995585333333	95.5696975826667	95.20270199733338	887318.6875	3.609156175552077E8	0	7702	12.544336635200807	0.5311643802638965	0.005419439164525083	401.5242004394531	401.5314025878906
85	401.5414123535156	32.6776770592					1	DETECTED	401.5414 m/z @32.68 [151020OFc1_NvH-0949-Control-30.raw]	401.5414123535156	32.6776770592	0.378124453066667	98.973135084	98.59501063093334	3246526.5	4.225566908291817E8	3	7702	0.1692471230031174	0.9270088299688987	2.0236737960678473	401.53143310546875	401.5513916015625
86	401.5630798339844	17.6703660821333					1	DETECTED	401.5631 m/z @17.67 [151020OFc1_NvH-0949-Control-30.raw]	401.5630798339844	17.6703660821333	0.4352505328	99.9782963392	99.5430458064	1.2329743E7	6.147990671374105E8	3	7702	0.19390709952825347	0.5207243193775645	0.9329647332537115	401.5531005859375	401.57305908203125
87	401.57757568359375	43.2453609264					1	DETECTED	401.5776 m/z @43.25 [151020OFc1_NvH-0949-Control-30.raw]	401.57757568359375	43.2453609264	0.4238003464	94.9237107282667	94.4999103818667	4089617.75	4.8711647960763997E8	3	7702	0.09405016822776702	4.042949911790281	0.04089066341602441	401.5730895996094	401.5875549316406
88	401.5933532714844	58.9665827578667					1	DETECTED	401.5934 m/z @58.97 [151020OFc1_NvH-0949-Control-30.raw]	401.5933532714844	58.9665827578667	0.4238003464	93.8821749301333	93.4583745837333	635182.0	4.032182620231187E8	0	7702	33.91177502094698	0.8844790195136933	13.521272107689562	401.58758544921875	401.60333251953125
89	401.6099853515625	61.5599991245333					1	DETECTED	401.6100 m/z @61.56 [151020OFc1_NvH-0949-Control-30.raw]	401.6099853515625	61.5599991245333	0.7433969288	95.4737631304	94.7303662016	399054.53125	4.1074561305623126E8	0	7702	4.503534257334891	0.7266712682231563	0.06326604386272136	401.6033630371094	401.6114196777344
90	401.6214294433594	70.0028777530667					1	DETECTED	401.6214 m/z @70.00 [151020OFc1_NvH-0949-Control-30.raw]	401.6214294433594	70.0028777530667	0.7433969288	98.3934497416	97.6500528128	555608.8125	4.2883377462159413E8	0	7702	3.4594503505028342	0.5245413976756821	0.25301752383666465	401.6114807128906	401.6240539550781
91	401.6340637207031	65.9926278466667					1	DETECTED	401.6341 m/z @65.99 [151020OFc1_NvH-0949-Control-30.raw]	401.6340637207031	65.9926278466667	0.766103053866667	99.2084761778667	98.44237312400003	685428.125	3.9055813813768464E8	0	7702	62.83182970292787	0.6524023243007496	0.37505424652806535	401.62408447265625	401.64404296875
92	401.6558837890625	69.9881382856					1	DETECTED	401.6559 m/z @69.99 [151020OFc1_NvH-0949-Control-30.raw]	401.6558837890625	69.9881382856	0.2192580224	94.5443422517333	94.3250842293333	711670.5	4.227368236145305E8	0	7702	30.13051537916754	0.7089734225480281	4.094155941952922	401.6459045410156	401.6658630371094
93	401.67803955078125	67.7913137549333					1	DETECTED	401.6780 m/z @67.79 [151020OFc1_NvH-0949-Control-30.raw]	401.67803955078125	67.7913137549333	0.2192580224	93.4353526954667	93.2160946730667	994975.5625	4.5996672174789625E8	2	7702	36.49973080967733	0.556617781346984	0.3373381663223807	401.6680603027344	401.6797790527344
94	401.6897888183594	67.7913137549333					1	DETECTED	401.6898 m/z @67.79 [151020OFc1_NvH-0949-Control-30.raw]	401.6897888183594	67.7913137549333	0.2192580224	97.2077389181333	96.9884808957333	2280995.75	4.0766052465841496E8	2	7702	42.585201755859615	0.6660750943702989	0.30922555214879255	401.67987060546875	401.69976806640625
95	401.7101135253906	67.7913137549333					1	DETECTED	401.7101 m/z @67.79 [151020OFc1_NvH-0949-Control-30.raw]	401.7101135253906	67.7913137549333	0.2192580224	97.8489915234667	97.6297335010667	3932043.5	3.8437360699773896E8	2	7702	37.38415269732268	0.6677350956547238	0.16107475785943276	401.70013427734375	401.7200927734375
96	401.72467041015625	15.0538248741333					1	DETECTED	401.7247 m/z @15.05 [151020OFc1_NvH-0949-Control-30.raw]	401.72467041015625	15.0538248741333	0.2192580224	99.5396098125333	99.3203517901333	1172821.25	3.693761898860725E8	2	7702	0.1871862070410817	1.2553132341644784	100.8464877555474	401.7201232910156	401.7346496582031
97	401.744873046875	31.9651626949333					1	DETECTED	401.7449 m/z @31.97 [151020OFc1_NvH-0949-Control-30.raw]	401.744873046875	31.9651626949333	2.14547967573333	87.5024664090667	85.35698673333337	2662147.75	4.6844470141748846E8	2	7702	7.889646286160239	0.5279503154550999	1.8413138285836679	401.7348937988281	401.7548522949219
98	401.7592468261719	83.7711921818667					1	DETECTED	401.7592 m/z @83.77 [151020OFc1_NvH-0949-Control-30.raw]	401.7592468261719	83.7711921818667	1.78367272506667	83.786173356	82.00250063093334	454435.78125	3.7957462037582225E8	0	7702	62.373928198595	0.5000996074388033	0.0034639282967522194	401.7548828125	401.7640075683594
99	401.7740173339844	22.0608247394667					1	DETECTED	401.7740 m/z @22.06 [151020OFc1_NvH-0949-Control-30.raw]	401.7740173339844	22.0608247394667	0.355438804	98.6610988026667	98.3056599986667	1546379.0	4.282132014253648E8	0	7702	0.11815229982070719	59.746750569894196	101.2294857170633	401.7640380859375	401.78399658203125
100	401.7886047363281	83.7711921818667					1	DETECTED	401.7886 m/z @83.77 [151020OFc1_NvH-0949-Control-30.raw]	401.7886047363281	83.7711921818667	0.3327330704	97.6672936925333	97.33456062213331	673015.75	3.473861781847132E8	0	7702	20.53023342026988	0.5001501137488882	2.1854392018149128E-4	401.7840270996094	401.798583984375
101	401.8026123046875	63.2470008482667					1	DETECTED	401.8026 m/z @63.25 [151020OFc1_NvH-0949-Control-30.raw]	401.8026123046875	63.2470008482667	2.54088119946667	83.7711921818667	81.23031098240003	443472.4375	3.837574402293379E8	0	7702	20.60136977492533	0.7639008863069487	0.4239744775541261	401.7986145019531	401.8045959472656
102	401.8146057128906	79.3133198970667					1	DETECTED	401.8146 m/z @79.31 [151020OFc1_NvH-0949-Control-30.raw]	401.8146057128906	79.3133198970667	0.3327330704	99.4647795384	99.132046468	513945.0625	3.432103666065138E8	0	7702	16.287819748474327	0.699779879609182	3.476614610766838E-4	401.80462646484375	401.8245849609375
103	401.8292236328125	24.9864968261333					1	DETECTED	401.8292 m/z @24.99 [151020OFc1_NvH-0949-Control-30.raw]	401.8292236328125	24.9864968261333	0.3327330704	99.9782963392	99.6455632688	274434.34375	2.8750857004825836E8	0	7702	4.726331056510475	0.6150007466139411	1.2826929183998823	401.82464599609375	401.83843994140625
104	401.8485107421875	24.9864968261333					1	DETECTED	401.8485 m/z @24.99 [151020OFc1_NvH-0949-Control-30.raw]	401.8485107421875	24.9864968261333	0.3327330704	99.7645901696	99.4318570992	282790.28125	2.5024155419081742E8	3	7702	2.694207694057031	1.075484580190175	0.2796446978436551	401.83856201171875	401.85052490234375
105	401.86053466796875	21.1011037194667					1	DETECTED	401.8605 m/z @21.10 [151020OFc1_NvH-0949-Control-30.raw]	401.86053466796875	21.1011037194667	0.0274050333333333	99.9034469541333	99.87604192079996	3378416.75	2.698285768950272E8	3	7702	0.15637934568573542	0.9842364532296123	29.457037156566344	401.8505554199219	401.8705139160156
106	401.8740234375	32.6330573930667					1	DETECTED	401.8740 m/z @32.63 [151020OFc1_NvH-0949-Control-30.raw]	401.8740234375	32.6330573930667	0.00514071173333333	99.7325240725333	99.72738336079996	979611.8125	2.3041619735105297E8	3	7702	20.98481710497597	0.5411593020269544	0.08067358774066333	401.87054443359375	401.8840026855469
107	401.886474609375	35.7672588088					1	DETECTED	401.8865 m/z @35.77 [151020OFc1_NvH-0949-Control-30.raw]	401.886474609375	35.7672588088	0.7891156872	99.9248281365333	99.13571244933331	563650.75	2.975655038087039E8	0	7702	0.026206047840233282	0.5082854052071648	0.014051041419516075	401.884033203125	401.88690185546875
108	401.89691162109375	17.6703660821333					1	DETECTED	401.8969 m/z @17.67 [151020OFc1_NvH-0949-Control-30.raw]	401.89691162109375	17.6703660821333	0.00514071173333333	99.9355365026667	99.93039579093336	8007910.0	3.1719785576666194E8	3	7702	0.18839809977076882	0.8544007220761219	0.9505064866032998	401.8869323730469	401.9068603515625
109	401.91229248046875	43.2679064805333					1	DETECTED	401.9123 m/z @43.27 [151020OFc1_NvH-0949-Control-30.raw]	401.91229248046875	43.2679064805333	0.00514071173333333	99.9782963392	99.97315562746667	1359618.625	2.9832616511243457E8	3	7702	3.8926346970847803	0.6369258657306437	0.3403402739677019	401.90692138671875	401.9222717285156
110	401.92266845703125	25.1089415517333					1	DETECTED	401.9227 m/z @25.11 [151020OFc1_NvH-0949-Control-30.raw]	401.92266845703125	25.1089415517333	0.458140259733333	99.9141514125333	99.45601115279997	266983.65625	2.353891912905053E8	3	7702	8.667554533540393	0.8076526931104866	0.14981791604752637	401.92230224609375	401.9293212890625
111	401.9393310546875	25.1089415517333					1	DETECTED	401.9393 m/z @25.11 [151020OFc1_NvH-0949-Control-30.raw]	401.9393310546875	25.1089415517333	0.0498795842666667	99.9782963392	99.92841675493334	294112.90625	1.7247862069430745E8	0	7702	9.545576265078516	0.6589021836121791	17.62098286580194	401.9293518066406	401.9493103027344
112	401.9610900878906	43.2679064805333					1	DETECTED	401.9611 m/z @43.27 [151020OFc1_NvH-0949-Control-30.raw]	401.9610900878906	43.2679064805333	0.0837917754666667	99.9141514125333	99.83035963706664	1065378.875	1.9911149812931034E8	3	7702	0.13281679178708572	0.5086285230861961	0.018819262007348056	401.95111083984375	401.9710693359375
113	401.9825744628906	34.3932973576					1	DETECTED	401.9826 m/z @34.39 [151020OFc1_NvH-0949-Control-30.raw]	401.9825744628906	34.3932973576	0.0274050333333333	99.99968352	99.97227848666667	301232.25	1.5402624996305376E8	0	7702	6.376458682151096	1.4982773114975905	3.810687871687124E-4	401.9726257324219	401.9925537109375
114	401.9966125488281	29.8141015090667					1	DETECTED	401.9966 m/z @29.81 [151020OFc1_NvH-0949-Control-30.raw]	401.9966125488281	29.8141015090667	0.00514071173333333	99.2831689269333	99.27802821519997	193644.25	2.0921832369287065E8	0	7702	5.622577108371676	2.400352259835181	3.0563438848781987	401.9925842285156	402.006591796875
115	402.0174255371094	29.5867359464					1	DETECTED	402.0174 m/z @29.59 [151020OFc1_NvH-0949-Control-30.raw]	402.0174255371094	29.5867359464	0.0163640496	99.99968352	99.9833194704	181887.015625	1.5450666613244572E8	0	7702	2.5870680676541227	2.766780413987569	0.07712294323131487	402.0074462890625	402.02740478515625
116	402.02752685546875	11.9915621336					1	DETECTED	402.0275 m/z @11.99 [151020OFc1_NvH-0949-Control-30.raw]	402.02752685546875	11.9915621336	1.79464579466667	50.3200109802667	48.52536518560003	163575.859375	1.2397988868810236E8	0	7702	0.048478899871216896	10.34139981198695	25.703388983895707	402.0274353027344	402.0287780761719
117	402.0387878417969	29.5867359464					1	DETECTED	402.0388 m/z @29.59 [151020OFc1_NvH-0949-Control-30.raw]	402.0387878417969	29.5867359464	0.10628588	98.2441554944	98.1378696144	251130.578125	1.4928433197256964E8	0	7702	0.8792364629239913	1.9154410623066827	0.5575902599419016	402.02880859375	402.0426330566406
118	402.05267333984375	22.5954578712					1	DETECTED	402.0527 m/z @22.60 [151020OFc1_NvH-0949-Control-30.raw]	402.05267333984375	22.5954578712	0.253281573866667	99.8179292693333	99.56464769546663	595020.25	1.731124599364506E8	0	7702	0.2549943263776626	2.1865980098320477	5.076470134308803	402.042724609375	402.0626525878906
119	402.06390380859375	29.5437926344					1	DETECTED	402.0639 m/z @29.54 [151020OFc1_NvH-0949-Control-30.raw]	402.06390380859375	29.5437926344	1.95004213706667	99.6682126042667	97.71817046720003	132871.109375	2.361469443708804E8	0	7702	84.06916615147554	1.945961790377474	5.4101466263728275	402.06268310546875	402.0660095214844
120	402.0760192871094	30.4188950893333					1	DETECTED	402.0760 m/z @30.42 [151020OFc1_NvH-0949-Control-30.raw]	402.0760192871094	30.4188950893333	0.9722116328	99.6360895826667	98.6638779498667	164205.453125	1.5538790197692156E8	0	7702	15.360084064761631	2.246482650830788	5.033471978974485	402.0660400390625	402.0859680175781
121	402.0987243652344	16.1157584808					1	DETECTED	402.0987 m/z @16.12 [151020OFc1_NvH-0949-Control-30.raw]	402.0987243652344	16.1157584808	0.264656633066667	96.8756799296	96.61102329653333	83626.8984375	1.8950317226356345E8	0	7702	5.03548846677092	7.036970625374389	0.1933050575077079	402.0887756347656	402.0992126464844
122	402.109375	16.6769980994667					1	DETECTED	402.1094 m/z @16.68 [151020OFc1_NvH-0949-Control-30.raw]	402.109375	16.6769980994667	0.162540983733333	99.4327486664	99.27020768266667	97382.9140625	2.4426145847965324E8	0	7702	74.33130821221505	5.360455638420913	12.225467857081505	402.0994567871094	402.1193542480469
123	402.1246643066406	13.4583828061333					1	DETECTED	402.1247 m/z @13.46 [151020OFc1_NvH-0949-Control-30.raw]	402.1246643066406	13.4583828061333	0.697391342133333	97.8812118770667	97.18382053493337	89953.3203125	1.49729183163891E8	0	7702	3.1422744767736503	14.72764476260052	0.5752710575501632	402.119384765625	402.1258544921875
124	402.1358947753906	13.3979796181333					1	DETECTED	402.1359 m/z @13.40 [151020OFc1_NvH-0949-Control-30.raw]	402.1358947753906	13.3979796181333	2.14547967573333	92.3214597408	90.17598006506667	93937.0	1.517979524863534E8	0	7702	1.2888483518561564	0.5441421587349328	0.6584955505590836	402.12591552734375	402.14398193359375
125	402.15399169921875	13.3979796181333					1	DETECTED	402.1540 m/z @13.40 [151020OFc1_NvH-0949-Control-30.raw]	402.15399169921875	13.3979796181333	0.926270077866667	96.5767687637333	95.65049868586664	147447.453125	1.3290362124132013E8	0	7702	2.635745922332628	0.5308913276905937	34.70901074991142	402.1440124511719	402.1638488769531
126	402.1645202636719	15.7304274981333					1	DETECTED	402.1645 m/z @15.73 [151020OFc1_NvH-0949-Control-30.raw]	402.1645202636719	15.7304274981333	5.78835746853333	90.1169013504	84.32854388186666	93982.1015625	1.6647586578622225E8	0	7702	3.6277618549516735	9.52350771959999	15.749892463597666	402.16400146484375	402.1695861816406
127	402.1795959472656	66.8828195949333					1	DETECTED	402.1796 m/z @66.88 [151020OFc1_NvH-0949-Control-30.raw]	402.1795959472656	66.8828195949333	0.00514071173333333	99.99968352	99.99454280826667	144386.953125	2.1752619145676193E8	3	7702	84.32252758663799	0.7128912473743741	0.34487965002803844	402.1697692871094	402.1845703125
128	402.1948547363281	21.1011037194667					1	DETECTED	402.1949 m/z @21.10 [151020OFc1_NvH-0949-Control-30.raw]	402.1948547363281	21.1011037194667	1.20104836	96.8864716498667	95.6854232898667	1891395.5	1.7767215063098314E8	0	7702	0.1781415718099879	0.5571049000480086	18.026161482513512	402.18487548828125	402.204833984375
129	402.2054138183594	37.3094414642667					1	DETECTED	402.2054 m/z @37.31 [151020OFc1_NvH-0949-Control-30.raw]	402.2054138183594	37.3094414642667	3.8157938616	97.0151659253333	93.1993720637333	421797.25	1.6331350406565756E8	0	7702	14.107474024591554	0.5016022618032371	0.019025304336279348	402.2048645019531	402.20648193359375
130	402.21649169921875	22.5862035698667					1	DETECTED	402.2165 m/z @22.59 [151020OFc1_NvH-0949-Control-30.raw]	402.21649169921875	22.5862035698667	2.58629976693333	98.5541753306667	95.96787556373336	1279446.875	2.6793104425049248E8	2	7702	19.278170485700105	1.883768298634656	1.652059568056219	402.2065124511719	402.22088623046875
131	402.23089599609375	17.6583263938667					1	DETECTED	402.2309 m/z @17.66 [151020OFc1_NvH-0949-Control-30.raw]	402.23089599609375	17.6583263938667	1.24720029066667	99.860543404	98.61334311333333	2942117.25	2.4712842283437312E8	0	7702	0.2005393055261564	1.422591328193315	4.890582305568486	402.2209167480469	402.2408752441406
132	402.2469482421875	31.9281529362667					1	DETECTED	402.2469 m/z @31.93 [151020OFc1_NvH-0949-Control-30.raw]	402.2469482421875	31.9281529362667	3.03497828266667	96.8544428501333	93.81946456746662	1167108.375	2.3794773638464743E8	0	7702	20.687100615218203	2.5605962225566983	6.5430079607328	402.2409362792969	402.2569274902344
133	402.2571716308594	9.27621613493333					1	DETECTED	402.2572 m/z @9.28 [151020OFc1_NvH-0949-Control-30.raw]	402.2571716308594	9.27621613493333	3.7952629328	91.7130642674667	87.9178013346667	79469.296875	1.2694210564606383E8	0	7702	0.09148146594541018	9.577771977459888	0.018276201236537174	402.2569580078125	402.26409912109375
134	402.2757873535156	22.0608247394667					1	DETECTED	402.2758 m/z @22.06 [151020OFc1_NvH-0949-Control-30.raw]	402.2757873535156	22.0608247394667	3.05704092826667	99.1765243594667	96.11948343120002	282628.03125	1.3376939556729847E8	0	7702	0.11765904772876823	3.049186682995151	31.63000591175307	402.26715087890625	402.2857666015625
135	402.3033142089844	91.8447542893333					1	DETECTED	402.3033 m/z @91.84 [151020OFc1_NvH-0949-Control-30.raw]	402.3033142089844	91.8447542893333	13.3395032949333	92.0808768688	78.74137357386671	118653.0234375	1.2368612357430355E8	0	7702	0.1563391949041062	0.5015038648783096	0.003007729756619115	402.29351806640625	402.3097839355469
136	402.32159423828125	89.8069150088					1	DETECTED	402.3216 m/z @89.81 [151020OFc1_NvH-0949-Control-30.raw]	402.32159423828125	89.8069150088	0.344015872266667	92.1548571661333	91.81084129386663	140292.265625	3.012201865546459E8	0	7702	91.4775947536362	0.5131224349981661	0.014347248448630091	402.3120422363281	402.3230285644531
137	402.4180908203125	24.122286068					1	DETECTED	402.4181 m/z @24.12 [151020OFc1_NvH-0949-Control-30.raw]	402.4180908203125	24.122286068	3.2824689608	98.8854483698667	95.60297940906669	738529.125	1.6175709099805227E8	0	7702	1.2530902258595624	4.289298230125978	0.12023761343451528	402.40826416015625	402.4277648925781
138	402.4495544433594	23.5739922802667					1	DETECTED	402.4496 m/z @23.57 [151020OFc1_NvH-0949-Control-30.raw]	402.4495544433594	23.5739922802667	3.43066511653333	76.9565590013333	73.52589388479997	340332.9375	1.2995451371737173E8	0	7702	0.41358071904477	0.5280847758166608	2.8984664661344652	402.4395751953125	402.4506530761719
139	402.4606628417969	30.9790403672					1	DETECTED	402.4607 m/z @30.98 [151020OFc1_NvH-0949-Control-30.raw]	402.4606628417969	30.9790403672	3.27199394773333	98.6183686434667	95.34637469573336	975336.8125	1.6623497853200585E8	4	7702	12.392578171639144	1.8172608739322682	0.6804546618041714	402.45068359375	402.4703674316406
140	402.4732666015625	17.7560421746667					1	DETECTED	402.4733 m/z @17.76 [151020OFc1_NvH-0949-Control-30.raw]	402.4732666015625	17.7560421746667	5.46369656826667	94.8137263802667	89.35002981200003	236453.34375	1.4407213924009946E8	0	7702	0.2680024743914018	5.9927742053002255	1.2472675576964904	402.4706726074219	402.47442626953125
141	402.48443603515625	33.7451025416					1	DETECTED	402.4844 m/z @33.75 [151020OFc1_NvH-0949-Control-30.raw]	402.48443603515625	33.7451025416	2.80264074613333	96.811751672	94.00911092586666	632745.4375	1.4254683051792818E8	0	7702	0.2607439179989868	12.877191173134431	32.56440761796864	402.4744873046875	402.4942932128906
142	402.529541015625	21.1422620637333					1	DETECTED	402.5295 m/z @21.14 [151020OFc1_NvH-0949-Control-30.raw]	402.529541015625	21.1422620637333	3.33578278906667	89.7157325981333	86.37994980906663	651841.1875	1.6888318762194228E8	0	7702	0.19330856473736446	0.5049892952043838	3.7819459876227723	402.51959228515625	402.53717041015625
143	402.54718017578125	24.0289102765333					1	DETECTED	402.5472 m/z @24.03 [151020OFc1_NvH-0949-Control-30.raw]	402.54718017578125	24.0289102765333	2.21283550213333	98.4685218746667	96.25568637253338	1406355.125	1.7410576536013913E8	3	7702	5.856263101487951	0.9725794862956667	0.7025296210771769	402.5372009277344	402.5571594238281
144	402.563232421875	16.6674775026667					1	DETECTED	402.5632 m/z @16.67 [151020OFc1_NvH-0949-Control-30.raw]	402.563232421875	16.6674775026667	4.1064222184	98.7146173314667	94.6081951130667	1098031.75	1.7115559716797283E8	3	7702	1.0471138850137223	1.8576406936249155	19.888646055473682	402.5572509765625	402.5730895996094
145	402.5779113769531	47.1940695512					1	DETECTED	402.5779 m/z @47.19 [151020OFc1_NvH-0949-Control-30.raw]	402.5779113769531	47.1940695512	3.40968415546667	74.9546907296	71.54500657413334	307974.5	1.1587835713456169E8	3	7702	0.23928621696094154	0.8277420246329087	0.02496071422637054	402.5732421875	402.5877685546875
146	402.61846923828125	24.1315312594667					1	DETECTED	402.6185 m/z @24.13 [151020OFc1_NvH-0949-Control-30.raw]	402.61846923828125	24.1315312594667	2.63175698933333	95.6444566568	93.01269966746668	869995.375	1.3755006921684584E8	0	7702	0.08231706193864241	0.5978606610183077	0.06131601919892089	402.6087951660156	402.6282043457031
147	402.6540222167969	22.6251596968					1	DETECTED	402.6540 m/z @22.63 [151020OFc1_NvH-0949-Control-30.raw]	402.6540222167969	22.6251596968	3.93139749333333	99.7965585565333	95.86516106319996	267297.90625	1.4556207790863705E8	0	7702	0.03252327659287246	3.0493255562935078	10.411955677028958	402.64410400390625	402.6610107421875
148	402.6711730957031	23.8464161272					1	DETECTED	402.6712 m/z @23.85 [151020OFc1_NvH-0949-Control-30.raw]	402.6711730957031	23.8464161272	5.3017777248	98.6290116813333	93.32723395653329	545556.4375	1.5223494217230442E8	0	7702	0.24743772790753127	0.5621348944292743	111.24316559544762	402.661865234375	402.68109130859375
149	402.6842956542969	21.9805336136					1	DETECTED	402.6843 m/z @21.98 [151020OFc1_NvH-0949-Control-30.raw]	402.6842956542969	21.9805336136	4.69842436506667	80.6973018133333	75.99887744826663	78873.0546875	1.1271843746952505E8	0	7702	0.2468899563339093	3.21049533650518	5.441378856978239	402.68133544921875	402.6888732910156
150	402.6988830566406	26.0414199074667					1	DETECTED	402.6989 m/z @26.04 [151020OFc1_NvH-0949-Control-30.raw]	402.6988830566406	26.0414199074667	3.04598857386667	98.2548786109333	95.20889003706664	1883936.0	1.8318897484424397E8	2	7702	0.3269477683018778	4.222117170388246	1.183022767275896	402.6889953613281	402.7075500488281
151	402.7175598144531	22.1098484250667					1	DETECTED	402.7176 m/z @22.11 [151020OFc1_NvH-0949-Control-30.raw]	402.7175598144531	22.1098484250667	3.524808236	98.3934497416	94.8686415056	3149430.5	2.5118020453754094E8	4	7702	0.2759238765026879	0.7677751624657916	2.993636195767759	402.70758056640625	402.7275390625
152	402.7278747558594	15.0293606154667					1	DETECTED	402.7279 m/z @15.03 [151020OFc1_NvH-0949-Control-30.raw]	402.7278747558594	15.0293606154667	4.236970672	94.9949263861333	90.7579557141333	104505.71875	1.281658994054213E8	0	7702	8.930412587708686	4.20472000129474	0.016905135218018067	402.7275695800781	402.7298278808594
153	402.7399597167969	30.3548835514667					1	DETECTED	402.7400 m/z @30.35 [151020OFc1_NvH-0949-Control-30.raw]	402.7399597167969	30.3548835514667	2.9577975008	97.8062985405333	94.8485010397333	846118.6875	1.9795059076391885E8	2	7702	5.313170756283586	0.863975698440465	1.9677831396169678	402.7300109863281	402.749755859375
154	402.75775146484375	23.4774666848					1	DETECTED	402.7578 m/z @23.48 [151020OFc1_NvH-0949-Control-30.raw]	402.75775146484375	23.4774666848	2.66545920773333	96.4592866789333	93.79382747119996	422254.90625	1.3737454744853872E8	2	7702	2.3505413503715467	1.360842898362072	91.48988812099981	402.7501525878906	402.7671813964844
155	402.8226318359375	67.7913137549333					1	DETECTED	402.8226 m/z @67.79 [151020OFc1_NvH-0949-Control-30.raw]	402.8226318359375	67.7913137549333	1.28143903066667	99.9676134021333	98.68617437146662	613313.5	4.9412367230340356E8	0	7702	84.59976955670662	0.8583752067351622	0.7225503954556859	402.81268310546875	402.8326110839844
156	402.8583984375	12.1252561589333					1	DETECTED	402.8584 m/z @12.13 [151020OFc1_NvH-0949-Control-30.raw]	402.8583984375	12.1252561589333	0.0163640496	99.9034469541333	99.8870829045333	2207517.25	1.695814749554383E8	0	7702	0.16560405186850247	23.636016350588946	1.1895751872890195	402.8484191894531	402.86834716796875
157	402.871826171875	22.5206541741333					1	DETECTED	402.8718 m/z @22.52 [151020OFc1_NvH-0949-Control-30.raw]	402.871826171875	22.5206541741333	0.0386260205333333	99.9248281365333	99.88620211599998	234231.953125	1.4913534402769595E8	0	7702	26.812441525029215	0.5206889429549437	0.02960444566821808	402.86846923828125	402.8811340332031
158	402.8911437988281	33.2956076224					1	DETECTED	402.8911 m/z @33.30 [151020OFc1_NvH-0949-Control-30.raw]	402.8911437988281	33.2956076224	0.0163640496	99.99968352	99.9833194704	2661181.5	2.3618855950661862E8	3	7702	0.15689237943991685	0.5100412708505464	0.026657302591414078	402.88116455078125	402.90087890625
159	402.9111328125	47.2409674765333					1	DETECTED	402.9111 m/z @47.24 [151020OFc1_NvH-0949-Control-30.raw]	402.9111328125	47.2409674765333	0.0163640496	99.99968352	99.9833194704	189754.140625	1.4342959762341E8	0	7702	26.4630316170016	1.0621238363325793	6.969916470711669E-4	402.9011535644531	402.92108154296875
160	402.92498779296875	28.8484504949333					1	DETECTED	402.9250 m/z @28.85 [151020OFc1_NvH-0949-Control-30.raw]	402.92498779296875	28.8484504949333	0.00514071173333333	99.9461381853333	99.94099747359996	94192.0859375	1.34639684517006E8	0	7702	17.42799968967216	1.7422360059537558	2.49973401930331	402.9215393066406	402.9349670410156
161	402.9521179199219	18.5345002570667					1	DETECTED	402.9521 m/z @18.53 [151020OFc1_NvH-0949-Control-30.raw]	402.9521179199219	18.5345002570667	0.00514071173333333	99.6789059365333	99.67376522479996	273496.25	1.5755104186232543E8	0	7702	14.072978930253084	0.5479731621402696	0.31247497380935185	402.9421691894531	402.9522399902344
162	402.9622802734375	30.8955916637333					1	DETECTED	402.9623 m/z @30.90 [151020OFc1_NvH-0949-Control-30.raw]	402.9622802734375	30.8955916637333	0.00514071173333333	99.9782963392	99.97315562746667	423168.15625	1.5476572958519813E8	4	7702	0.098450742366893	0.6416915690408032	0.39794491207636973	402.95233154296875	402.9722595214844
163	402.9835510253906	45.2473710608					1	DETECTED	402.9836 m/z @45.25 [151020OFc1_NvH-0949-Control-30.raw]	402.9835510253906	45.2473710608	0.0386260205333333	99.7431949221333	99.70456890159997	337751.84375	1.3968815794034037E8	0	7702	11.562432654088724	1.4873096426543029	0.0025792819337949616	402.9736328125	402.9932861328125
164	403.0029602050781	44.2393429125333					1	DETECTED	403.0030 m/z @44.24 [151020OFc1_NvH-0949-Control-30.raw]	403.0029602050781	44.2393429125333	0.0386260205333333	99.3578786725333	99.31925265199997	100653.46875	1.451219166814025E8	0	7702	68.37762143383404	1.181761474525465	1.3617708415565053	402.9938049316406	403.0092468261719
165	403.01953125	24.1407585509333					1	DETECTED	403.0195 m/z @24.14 [151020OFc1_NvH-0949-Control-30.raw]	403.01953125	24.1407585509333	0.0163640496	99.5396098125333	99.5232457629333	163911.875	1.3922109655639866E8	0	7702	1.266200393717142	4.543972067946393	0.07970859943771873	403.0096740722656	403.0295104980469
166	403.03985595703125	21.6212643392					1	DETECTED	403.0399 m/z @21.62 [151020OFc1_NvH-0949-Control-30.raw]	403.03985595703125	21.6212643392	0.0274050333333333	99.9568465368	99.92944150346666	76713.828125	1.2807111748938175E8	0	7702	13.541726573196485	2.8086641097463483	4.602198995233463	403.0299377441406	403.0497131347656
167	403.0906677246094	68.9308065258667					1	DETECTED	403.0907 m/z @68.93 [151020OFc1_NvH-0949-Control-30.raw]	403.0906677246094	68.9308065258667	0.0498795842666667	99.711149248	99.66126966373334	67102.703125	1.5230730569803578E8	0	7702	98.82172205286655	0.7255709251289594	0.4532105947328631	403.0809020996094	403.10028076171875
168	403.1728210449219	23.9141902848					1	DETECTED	403.1728 m/z @23.91 [151020OFc1_NvH-0949-Control-30.raw]	403.1728210449219	23.9141902848	0.117585621333333	98.6719322224	98.55434660106667	213521.65625	1.645501116077794E8	0	7702	0.20825560089337003	3.0972500715717097	0.48554089061832095	403.1631774902344	403.17535400390625
169	403.185791015625	14.3859888392					1	DETECTED	403.1858 m/z @14.39 [151020OFc1_NvH-0949-Control-30.raw]	403.185791015625	14.3859888392	0.00514071173333333	99.99968352	99.99454280826667	1492686.25	1.8577239863975087E8	3	7702	2.4165564148071095	1.8185518868838149	2.443186621607061	403.1763000488281	403.19427490234375
170	403.20428466796875	30.8955916637333					1	DETECTED	403.2043 m/z @30.90 [151020OFc1_NvH-0949-Control-30.raw]	403.20428466796875	30.8955916637333	0.7433969288	99.5183079365333	98.77491100773331	2364392.0	2.016400297178388E8	3	7702	0.17634455123285164	0.5073280473598841	0.5186926204519127	403.1943054199219	403.2091064453125
171	403.2191162109375	23.9462776762667					1	DETECTED	403.2191 m/z @23.95 [151020OFc1_NvH-0949-Control-30.raw]	403.2191162109375	23.9462776762667	2.23548301333333	99.5931110778667	97.35762806453336	8628528.0	5.042397868549831E8	2	7702	2.3934044985956504	3.4935411407629777	3.57837561863979	403.2091369628906	403.22906494140625
172	403.23248291015625	31.9121821650667					1	DETECTED	403.2325 m/z @31.91 [151020OFc1_NvH-0949-Control-30.raw]	403.23248291015625	31.9121821650667	0.00514071173333333	99.99968352	99.99454280826667	1377286.25	1.9976937526711124E8	2	7702	5.366693324953012	0.7239245560804202	0.09500624421821637	403.2291259765625	403.2345886230469
173	403.2445983886719	33.7232529122667					1	DETECTED	403.2446 m/z @33.72 [151020OFc1_NvH-0949-Control-30.raw]	403.2445983886719	33.7232529122667	0.117585621333333	97.2503843221333	97.13279870079997	1663910.125	2.0634937601932082E8	2	7702	0.27628606040570247	1.4613848123940794	0.1875426776239379	403.2346496582031	403.25457763671875
174	403.2557373046875	17.0142759632					1	DETECTED	403.2557 m/z @17.01 [151020OFc1_NvH-0949-Control-30.raw]	403.2557373046875	17.0142759632	2.91337530826667	99.9782963392	97.06492103093333	493889.25	1.3288120033510078E8	0	7702	6.578456632998215	20.13595875588315	72.99225002005805	403.2546081542969	403.2646789550781
175	403.26824951171875	15.1745446178667					1	DETECTED	403.2682 m/z @15.17 [151020OFc1_NvH-0949-Control-30.raw]	403.26824951171875	15.1745446178667	3.2824689608	93.4788149989333	90.1963460381333	62168.3671875	1.5625145163154155E8	0	7702	0.16214969842553728	3.87244386031391	6.804774254095226	403.2657470703125	403.2781982421875
176	403.4287414550781	25.1464137853333					1	DETECTED	403.4287 m/z @25.15 [151020OFc1_NvH-0949-Control-30.raw]	403.4287414550781	25.1464137853333	1.6024586808	96.7688685002667	95.16640981946671	111011.625	1.2977321173703599E8	0	7702	0.44346358048260015	2.8756431941058325	5.289173596580571	403.4189147949219	403.4385070800781
177	403.4540100097656	10.4479885157333					1	DETECTED	403.4540 m/z @10.45 [151020OFc1_NvH-0949-Control-30.raw]	403.4540100097656	10.4479885157333	3.43066511653333	97.2291324562667	93.79846733973336	224412.96875	1.5621197439381108E8	0	7702	0.11790241908897237	4.5939317549816465	8.2020243202912	403.44403076171875	403.4613342285156
178	403.4713439941406	33.4019981784					1	DETECTED	403.4713 m/z @33.40 [151020OFc1_NvH-0949-Control-30.raw]	403.4713439941406	33.4019981784	2.0779737768	98.8320740445333	96.7541002677333	1245047.625	1.7960510739331475E8	0	7702	12.77210251141749	10.135312198217958	0.016130901332692654	403.46136474609375	403.4798583984375
179	403.4898986816406	12.9414822648					1	DETECTED	403.4899 m/z @12.94 [151020OFc1_NvH-0949-Control-30.raw]	403.4898986816406	12.9414822648	2.71290226746667	99.9890065253333	97.27610425786662	1799097.125	1.5064122517899305E8	0	7702	0.2023582821487544	1.961809022523251	2.687718669458244	403.4801940917969	403.4997863769531
180	403.51995849609375	14.3636728976					1	DETECTED	403.5200 m/z @14.36 [151020OFc1_NvH-0949-Control-30.raw]	403.51995849609375	14.3636728976	2.8692862944	95.96665062	93.0973643256	1009669.75	1.392141704891963E8	0	7702	0.11745622943619871	1.0445085949633839	0.1075385371697658	403.5099792480469	403.5262756347656
181	403.53631591796875	12.9017958192					1	DETECTED	403.5363 m/z @12.90 [151020OFc1_NvH-0949-Control-30.raw]	403.53631591796875	12.9017958192	2.92446243893333	97.8062985405333	94.88183610159997	8298407.5	2.4525641776461E8	3	7702	0.14968933797394257	0.6905989099964992	127.46045488772499	403.5263671875	403.5462951660156
182	403.5484313964844	25.9222156706667					1	DETECTED	403.5484 m/z @25.92 [151020OFc1_NvH-0949-Control-30.raw]	403.5484313964844	25.9222156706667	4.9881003296	93.3031525568	88.3150522272	193295.625	1.365305756294992E8	0	7702	0.22599118918006766	2.6395704090973124	0.020054681633434032	403.5463562011719	403.55023193359375
183	403.56024169921875	33.2956076224					1	DETECTED	403.5602 m/z @33.30 [151020OFc1_NvH-0949-Control-30.raw]	403.56024169921875	33.2956076224	2.66545920773333	99.0481637768	96.38270456906666	593623.0625	1.642725864322725E8	3	7702	6.517336278901894	0.5397623584985847	0.13215843802291427	403.5502624511719	403.5701904296875
184	403.5712890625	17.2683536349333					1	DETECTED	403.5713 m/z @17.27 [151020OFc1_NvH-0949-Control-30.raw]	403.5712890625	17.2683536349333	4.584024996	52.4800507141333	47.8960257181333	206140.515625	7.401236700074211E7	3	7702	0.04167387833942726	0.5108271548938165	3.680242080117481	403.57037353515625	403.57305908203125
185	403.583251953125	36.1912993613333					1	DETECTED	403.5833 m/z @36.19 [151020OFc1_NvH-0949-Control-30.raw]	403.583251953125	36.1912993613333	3.43066511653333	99.7859712786667	96.35530616213336	1487849.375	1.9715557244081518E8	3	7702	0.20416431577018557	0.9703071091478142	1.3642530592858941	403.57330322265625	403.59283447265625
186	403.6025695800781	15.1110538858667					1	DETECTED	403.6026 m/z @15.11 [151020OFc1_NvH-0949-Control-30.raw]	403.6025695800781	15.1110538858667	0.0498795842666667	99.0052870992	98.95540751493334	73880.8203125	1.32244622822386E8	0	7702	6.4459482872850415	5.067545737398539	13.128565356319298	403.5937805175781	403.6124267578125
187	403.644775390625	29.1668131613333					1	DETECTED	403.6448 m/z @29.17 [151020OFc1_NvH-0949-Control-30.raw]	403.644775390625	29.1668131613333	1.99512082053333	98.8854483698667	96.89032754933336	171503.78125	1.4317413580908957E8	0	7702	27.26433640872135	1.7829277310755973	0.00465310595630702	403.6349792480469	403.6546630859375
188	403.6753845214844	11.5695190048					1	DETECTED	403.6754 m/z @11.57 [151020OFc1_NvH-0949-Control-30.raw]	403.6753845214844	11.5695190048	5.2375578128	97.7315451922667	92.49398737946669	161964.671875	1.2966852015633237E8	0	7702	0.1151480092565631	0.5182955704103641	1.9439489955986788	403.6655578613281	403.68060302734375
189	403.690673828125	19.2033170056					1	DETECTED	403.6907 m/z @19.20 [151020OFc1_NvH-0949-Control-30.raw]	403.690673828125	19.2033170056	3.16542639573333	96.8224079112	93.65698151546667	204004.109375	1.523340357039909E8	0	7702	6.789267540999926	0.5290522632978284	1.4489797481752802	403.6808166503906	403.7006530761719
190	403.701416015625	26.0129499674667					1	DETECTED	403.7014 m/z @26.01 [151020OFc1_NvH-0949-Control-30.raw]	403.701416015625	26.0129499674667	5.0624306792	35.3228718690667	30.260441189866704	170474.640625	4.183991407264511E7	0	7702	8.622155133973465	0.7840948441717152	0.6926421743788054	403.70068359375	403.7015686035156
191	403.7115783691406	26.5088297104					1	DETECTED	403.7116 m/z @26.51 [151020OFc1_NvH-0949-Control-30.raw]	403.7115783691406	26.5088297104	3.089594228	99.3045001464	96.2149059184	1.0998946E7	6.314093766167563E8	2	7702	2.1541467055191568	0.6362511392865247	0.5449260792940271	403.7016296386719	403.7215576171875
192	403.7291259765625	21.7541689632					1	DETECTED	403.7291 m/z @21.75 [151020OFc1_NvH-0949-Control-30.raw]	403.7291259765625	21.7541689632	2.4050704256	99.0801362072	96.6750657816	6953686.0	3.226810480492665E8	2	7702	0.2226850505058593	1.2627779965394428	74.35123895266162	403.7215881347656	403.7390441894531
193	403.7427673339844	32.4825837816					1	DETECTED	403.7428 m/z @32.48 [151020OFc1_NvH-0949-Control-30.raw]	403.7427673339844	32.4825837816	3.47255039626667	98.4791696096	95.00661921333334	1899977.625	2.0314019224362922E8	2	7702	19.435116282675132	0.5127734666226978	0.07500995219656859	403.7391662597656	403.75262451171875
194	403.76025390625	20.6433524669333					1	DETECTED	403.7603 m/z @20.64 [151020OFc1_NvH-0949-Control-30.raw]	403.76025390625	20.6433524669333	3.75528036853333	98.9945182522667	95.23923788373337	179535.5	1.509129494123231E8	0	7702	0.06711121904521278	5.384426358355444	0.3530986395173461	403.75286865234375	403.7689514160156
195	403.8034973144531	17.4463980312					1	DETECTED	403.8035 m/z @17.45 [151020OFc1_NvH-0949-Control-30.raw]	403.8034973144531	17.4463980312	1.99512082053333	99.9890065253333	97.99388570479996	151698.71875	1.3888378228444237E8	0	7702	0.10235390401742706	0.5084600131248103	0.03475423582595354	403.7939758300781	403.8134765625
196	403.8441467285156	40.4722071053333					1	DETECTED	403.8441 m/z @40.47 [151020OFc1_NvH-0949-Control-30.raw]	403.8441467285156	40.4722071053333	1.45341832053333	99.9568465368	98.50342821626667	54168.65625	1.423760751306941E8	0	7702	67.19175871313145	1.3586696552837325	1.9843473145422033	403.8343505859375	403.8441467285156
197	403.8541564941406	14.4078822850667					1	DETECTED	403.8542 m/z @14.41 [151020OFc1_NvH-0949-Control-30.raw]	403.8541564941406	14.4078822850667	0.310017013066667	99.6253481410667	99.31533112800003	277463.6875	1.3753167701193577E8	0	7702	2.2753087244818246	1.6041275534422232	4.246685836292908	403.8442077636719	403.8601989746094
198	403.8702087402344	12.8727938336					1	DETECTED	403.8702 m/z @12.87 [151020OFc1_NvH-0949-Control-30.raw]	403.8702087402344	12.8727938336	0.0609940208	99.9568465368	99.895852516	4730988.0	2.6782023714081204E8	3	7702	0.17325060416077953	0.7439980414069595	155.85620084288104	403.8602294921875	403.88018798828125
199	403.8840637207031	28.1939018554667					1	DETECTED	403.8841 m/z @28.19 [151020OFc1_NvH-0949-Control-30.raw]	403.8840637207031	28.1939018554667	0.207836547733333	99.9890065253333	99.78116997759996	675255.125	1.7960715552602494E8	3	7702	0.12888455363137297	0.503858412525452	1.0092128376598606	403.8802185058594	403.8940124511719
200	403.899658203125	21.4241252056					1	DETECTED	403.8997 m/z @21.42 [151020OFc1_NvH-0949-Control-30.raw]	403.899658203125	21.4241252056	0.492129460266667	99.9355365026667	99.44340704240003	256682.265625	1.4754002722154814E8	0	7702	5.356792361254019	0.5124850652448101	184.09393817072524	403.8940734863281	403.9017333984375
201	403.9117431640625	29.3432068906667					1	DETECTED	403.9117 m/z @29.34 [151020OFc1_NvH-0949-Control-30.raw]	403.9117431640625	29.3432068906667	0.00514071173333333	99.8392643442667	99.83412363253336	968883.75	1.6489779543329167E8	3	7702	0.18151281667633157	0.6929287144946477	0.02329078007278309	403.9017639160156	403.92156982421875
202	403.92633056640625	11.6091495981333					1	DETECTED	403.9263 m/z @11.61 [151020OFc1_NvH-0949-Control-30.raw]	403.92633056640625	11.6091495981333	0.00514071173333333	99.6789059365333	99.67376522479996	133102.9375	1.348397108947589E8	0	7702	0.14919454559959533	0.5367974163950334	1.4848864300610245	403.9217834472656	403.9363098144531
203	403.9371337890625	92.4724933674667					1	DETECTED	403.9371 m/z @92.47 [151020OFc1_NvH-0949-Control-30.raw]	403.9371337890625	92.4724933674667	0.549199768266667	99.8286148445333	99.27941507626664	52653.0546875	1.589475052575087E8	0	7702	83.95240762634523	0.5427183162331806	0.08076464886727885	403.93634033203125	403.94189453125
204	403.9520263671875	26.5187046712					1	DETECTED	403.9520 m/z @26.52 [151020OFc1_NvH-0949-Control-30.raw]	403.9520263671875	26.5187046712	0.0163640496	99.9782963392	99.9619322896	2079992.375	1.6744528605747804E8	0	7702	0.12164890537424	2.508361745412502	1.2744688435325848	403.9420471191406	403.9620056152344
205	403.9725341796875	33.3732967789333					1	DETECTED	403.9725 m/z @33.37 [151020OFc1_NvH-0949-Control-30.raw]	403.9725341796875	33.3732967789333	0.0725294576	99.9890065253333	99.9164770677333	782762.6875	1.5690973173674703E8	0	7702	6.566853403426606	0.667568599375207	0.009165930144631303	403.9625549316406	403.9825134277344
206	403.989990234375	12.9743215933333					1	DETECTED	403.9900 m/z @12.97 [151020OFc1_NvH-0949-Control-30.raw]	403.989990234375	12.9743215933333	0.185205305333333	99.2298112642667	99.04460595893337	759175.6875	1.550487898951326E8	4	7702	2.083822222904516	0.5990184698865176	0.5029387897760568	403.9825439453125	403.9999694824219
207	404.0043029785156	17.4259272101333					1	DETECTED	404.0043 m/z @17.43 [151020OFc1_NvH-0949-Control-30.raw]	404.0043029785156	17.4259272101333	0.0386260205333333	99.9676134021333	99.92898738159997	128190.03125	1.2760457687468909E8	0	7702	0.021166280675682714	5.063955935268068	0.8094941369362407	404.0	404.01422119140625
208	404.03228759765625	46.2760654173333					1	DETECTED	404.0323 m/z @46.28 [151020OFc1_NvH-0949-Control-30.raw]	404.03228759765625	46.2760654173333	0.0837917754666667	99.9461381853333	99.86234640986663	156898.9375	1.3668535464631376E8	0	7702	23.920565022158886	1.2135050676176262	0.02531078640826829	404.0227966308594	404.0419921875
209	404.04620361328125	29.301820164					1	DETECTED	404.0462 m/z @29.30 [151020OFc1_NvH-0949-Control-30.raw]	404.04620361328125	29.301820164	0.196395345333333	99.9355365026667	99.73914115733336	134960.96875	1.2552499927319509E8	0	7702	0.2785489665127727	1.7134115337386522	2.543744820609979	404.0423583984375	404.0561218261719
210	404.1188659667969	89.3418328938667					1	DETECTED	404.1189 m/z @89.34 [151020OFc1_NvH-0949-Control-30.raw]	404.1188659667969	89.3418328938667	0.0498795842666667	99.8392643442667	99.78938476000003	4484730.5	2.4887510498193127E8	0	7702	0.20353358489482787	1.0509365916306113	1.2569364192123276	404.1090393066406	404.12860107421875
211	404.16546630859375	41.4464228					1	DETECTED	404.1655 m/z @41.45 [151020OFc1_NvH-0949-Control-30.raw]	404.16546630859375	41.4464228	0.0950192613333333	99.99968352	99.90466425866667	86853.6796875	1.3753685552859113E8	0	7702	49.595299211626156	1.2318374687887772	1.4387310824501078	404.155517578125	404.1661376953125
212	404.1761779785156	42.9528702541333					1	DETECTED	404.1762 m/z @42.95 [151020OFc1_NvH-0949-Control-30.raw]	404.1761779785156	42.9528702541333	0.00514071173333333	99.99968352	99.99454280826667	284218.65625	1.5228420755661973E8	2	7702	2.902913970475339	1.4131351998749293	1.7183000833655402	404.1662292480469	404.1820373535156
213	404.19207763671875	90.1031158205333					1	DETECTED	404.1921 m/z @90.10 [151020OFc1_NvH-0949-Control-30.raw]	404.19207763671875	90.1031158205333	0.0163640496	99.99968352	99.9833194704	2961116.5	2.0580493251345295E8	0	7702	0.12789417067932618	6.143311110868453	3.5646909645277067	404.18212890625	404.1932373046875
214	404.2032470703125	25.4973760592					1	DETECTED	404.2032 m/z @25.50 [151020OFc1_NvH-0949-Control-30.raw]	404.2032470703125	25.4973760592	0.869073129333333	99.4433837792	98.57431064986667	1.1206635E7	5.96134580110171E8	3	7702	0.32993915912405924	0.6595706223821565	0.30966236392483343	404.1932678222656	404.2132263183594
215	404.21331787109375	26.4320425488					1	DETECTED	404.2133 m/z @26.43 [151020OFc1_NvH-0949-Control-30.raw]	404.21331787109375	26.4320425488	2.31467972693333	99.4647795384	97.15009981146666	2892253.5	4.2281755331063837E8	2	7702	11.099896948800104	0.6705862706117061	0.33464119196446324	404.2132568359375	404.2232971191406
216	404.22735595703125	28.9165828872					1	DETECTED	404.2274 m/z @28.92 [151020OFc1_NvH-0949-Control-30.raw]	404.22735595703125	28.9165828872	0.583542428533333	98.2441554944	97.66061306586667	1394392.5	1.764036127639693E8	2	7702	0.14920302532968321	0.7800102628297569	0.018884884084432826	404.22332763671875	404.23028564453125
217	404.24029541015625	41.3811441586667					1	DETECTED	404.2403 m/z @41.38 [151020OFc1_NvH-0949-Control-30.raw]	404.24029541015625	41.3811441586667	0.00514071173333333	99.99968352	99.99454280826667	4067816.75	3.853915718873699E8	3	7702	19.766855611154533	1.80838038229441	3.2342474407374042	404.2303161621094	404.2502746582031
218	404.2530822753906	30.0524841453333					1	DETECTED	404.2531 m/z @30.05 [151020OFc1_NvH-0949-Control-30.raw]	404.2530822753906	30.0524841453333	0.6633853656	94.6180994128	93.9547140472	1702101.875	1.6287789041670123E8	2	7702	0.10441883255067808	0.5237127612782533	44.40310331023668	404.2503967285156	404.2630615234375
219	404.2634582519531	24.7321163685333					1	DETECTED	404.2635 m/z @24.73 [151020OFc1_NvH-0949-Control-30.raw]	404.2634582519531	24.7321163685333	1.81655618826667	94.5899790288	92.77342284053333	381789.9375	1.6492069429099193E8	0	7702	0.11354288425592785	411.5995581332431	657.6131923399157	404.2631530761719	404.2726135253906
220	404.3008117675781	89.8803101541333					1	DETECTED	404.3008 m/z @89.88 [151020OFc1_NvH-0949-Control-30.raw]	404.3008117675781	89.8803101541333	16.1157584808	94.6564202008	78.54066172	142747.71875	9.573690694073622E7	0	7702	75.37917678253596	0.5323740193515832	0.025619123840004983	404.29229736328125	404.31060791015625
221	404.4178161621094	46.2448491506667					1	DETECTED	404.4178 m/z @46.24 [151020OFc1_NvH-0949-Control-30.raw]	404.4178161621094	46.2448491506667	3.97167174853333	99.0052870992	95.03361535066668	774503.0	1.4120701376304764E8	0	7702	0.1113705838285668	1.3597397489231378	3.530489816687247	404.4078369140625	404.4275207519531
222	404.4381103515625	46.1039490344					1	DETECTED	404.4381 m/z @46.10 [151020OFc1_NvH-0949-Control-30.raw]	404.4381103515625	46.1039490344	2.79158235706667	97.0259221821333	94.23433982506663	63064.70703125	1.2644148698005384E8	0	7702	89.25300227997626	1.1632293797647302	1.3323954392020856	404.4281921386719	404.443359375
223	404.4534606933594	26.5088297104					1	DETECTED	404.4535 m/z @26.51 [151020OFc1_NvH-0949-Control-30.raw]	404.4534606933594	26.5088297104	2.85805753733333	98.9086711752	96.05061363786668	944844.5	1.6623933703780976E8	0	7702	0.08355686719953326	0.6564544391561733	0.031763465221356486	404.4435119628906	404.46343994140625
224	404.47503662109375	25.8289725957333					1	DETECTED	404.4750 m/z @25.83 [151020OFc1_NvH-0949-Control-30.raw]	404.47503662109375	25.8289725957333	2.8692862944	97.9672193536	95.0979330592	187182.28125	1.5127071845601577E8	0	7702	1.2271662565650203	3.055299081252789	0.7694210620062145	404.4652404785156	404.484375
225	404.49560546875	10.9722862498667					1	DETECTED	404.4956 m/z @10.97 [151020OFc1_NvH-0949-Control-30.raw]	404.49560546875	10.9722862498667	3.3146705848	99.2937898954667	95.9791193106667	267320.625	1.4179799798311183E8	0	7702	0.1532589443594965	9.739486593894425	9.51196134586343	404.4856872558594	404.50537109375
226	404.50994873046875	13.3488925016					1	DETECTED	404.5099 m/z @13.35 [151020OFc1_NvH-0949-Control-30.raw]	404.50994873046875	13.3488925016	2.56364587973333	33.8679866373333	31.304340757599974	81609.265625	3.0852323786538985E7	0	7702	0.18105478730046443	4.844265553917377	8.634879873213785	404.5059814453125	404.5104675292969
227	404.5204772949219	12.7415206296					1	DETECTED	404.5205 m/z @12.74 [151020OFc1_NvH-0949-Control-30.raw]	404.5204772949219	12.7415206296	2.609089004	98.0950738213333	95.4859848173333	322505.9375	1.5427676662934878E8	0	7702	0.19632054636698726	5.590550157566216	30.240644252019862	404.510498046875	404.52508544921875
228	404.5351867675781	17.9397709914667					1	DETECTED	404.5352 m/z @17.94 [151020OFc1_NvH-0949-Control-30.raw]	404.5351867675781	17.9397709914667	3.03497828266667	99.6467248386667	96.61174655600003	2019960.25	2.2316339250894478E8	3	7702	4.889348662185181	0.5282687252585742	1.4574686126116245	404.5252380371094	404.545166015625
229	404.5557556152344	40.5771389557333					1	DETECTED	404.5558 m/z @40.58 [151020OFc1_NvH-0949-Control-30.raw]	404.5557556152344	40.5771389557333	3.2824689608	98.6610988026667	95.3786298418667	2488490.25	2.1517132843502784E8	3	7702	0.15099578103611577	0.6382387717343292	0.1970077429338263	404.5458679199219	404.56573486328125
230	404.5719909667969	35.3228718690667					1	DETECTED	404.5720 m/z @35.32 [151020OFc1_NvH-0949-Control-30.raw]	404.5719909667969	35.3228718690667	4.584024996	75.1912918061333	70.6072668101333	1182425.75	1.4426655633041725E8	3	7702	0.11063994529798293	0.5352733521628664	1.4054091854701445	404.5657653808594	404.5734558105469
231	404.5834655761719	33.6561621338667					1	DETECTED	404.5835 m/z @33.66 [151020OFc1_NvH-0949-Control-30.raw]	404.5834655761719	33.6561621338667	3.0790295096	95.4737631304	92.3947336208	3451619.75	2.2455319984862947E8	3	7702	5.5374184064182295	0.800184956879541	0.4172615256206141	404.573486328125	404.5934143066406
232	404.61834716796875	46.2557362984					1	DETECTED	404.6183 m/z @46.26 [151020OFc1_NvH-0949-Control-30.raw]	404.61834716796875	46.2557362984	1.78367272506667	97.6886288325333	95.90495610746663	1059588.125	1.3008174256512202E8	5	7702	0.020353591406681915	0.5172962291334732	0.05962424514256468	404.60845947265625	404.628173828125
233	404.66864013671875	24.1005837778667					1	DETECTED	404.6686 m/z @24.10 [151020OFc1_NvH-0949-Control-30.raw]	404.66864013671875	24.1005837778667	4.16077587946667	94.5443422517333	90.38356637226663	131591.625	1.316682766266862E8	0	7702	0.2250487260203613	2.266410158834053	0.28177498833288656	404.6656799316406	404.6785888671875
234	404.69244384765625	35.3228718690667					1	DETECTED	404.6924 m/z @35.32 [151020OFc1_NvH-0949-Control-30.raw]	404.69244384765625	35.3228718690667	2.48438218	99.1657413104	96.6813591304	152261.328125	1.3708788281647187E8	0	7702	12.029895236474008	1.6566168018407814	0.0038330764321255974	404.6826477050781	404.6947937011719
235	404.7048034667969	25.4857284909333					1	DETECTED	404.7048 m/z @25.49 [151020OFc1_NvH-0949-Control-30.raw]	404.7048034667969	25.4857284909333	3.18710748453333	97.6029675861333	94.41586010159997	5372490.0	3.071240012404699E8	2	7702	0.23126663145366777	0.7730082788885191	0.6199532820337291	404.69482421875	404.71478271484375
236	404.7192077636719	15.441156052					1	DETECTED	404.7192 m/z @15.44 [151020OFc1_NvH-0949-Control-30.raw]	404.7192077636719	15.441156052	2.9909700576	99.7645901696	96.773620112	651482.0	2.0479823491344813E8	0	7702	0.17839103664484846	2.9267509133435596	1.9231474475066315	404.7148132324219	404.7218017578125
237	404.7318115234375	12.4975172098667					1	DETECTED	404.7318 m/z @12.50 [151020OFc1_NvH-0949-Control-30.raw]	404.7318115234375	12.4975172098667	2.9688306712	75.7511877314667	72.7823570602667	1225907.875	1.7250260122315165E8	2	7702	5.357088943743916	0.6022935554518146	0.11698026044546589	404.7218322753906	404.7319641113281
238	404.7419738769531	41.2847082389333					1	DETECTED	404.7420 m/z @41.28 [151020OFc1_NvH-0949-Control-30.raw]	404.7419738769531	41.2847082389333	2.50714870266667	94.7461191621333	92.23897045946663	1723670.375	2.0099668288382387E8	2	7702	3.710753812976307	0.5630174301173316	0.015067974142421612	404.73199462890625	404.751953125
239	404.7547912597656	30.0524841453333					1	DETECTED	404.7548 m/z @30.05 [151020OFc1_NvH-0949-Control-30.raw]	404.7547912597656	30.0524841453333	1.15524261653333	96.6194370506667	95.46419443413338	760790.125	1.362452110155299E8	0	7702	0.17364937532738978	0.5861703154146883	0.9300161452806835	404.7525939941406	404.7647705078125
240	404.7648620605469	24.779872368					1	DETECTED	404.7649 m/z @24.78 [151020OFc1_NvH-0949-Control-30.raw]	404.7648620605469	24.779872368	1.82729117706667	89.8803101541333	88.05301897706663	178886.328125	1.678665076955677E8	0	7702	0.0770940181498787	2.420409068157874	0.0010482608971982823	404.76483154296875	404.7747802734375
241	404.81903076171875	46.2557362984					1	DETECTED	404.8190 m/z @46.26 [151020OFc1_NvH-0949-Control-30.raw]	404.81903076171875	46.2557362984	0.6292197296	99.7859712786667	99.1567515490667	439704.875	1.43126582841835E8	0	7702	0.1316374532221829	1.1857892483150907	0.006054279801343182	404.809326171875	404.8280334472656
242	404.8299255371094	14.1149000976					1	DETECTED	404.8299 m/z @14.11 [151020OFc1_NvH-0949-Control-30.raw]	404.8299255371094	14.1149000976	1.24720029066667	99.8926720285333	98.64547173786663	97609.7578125	1.41071748250782E8	0	7702	0.07977994154867929	8.834327810206895	6.659491674994607	404.8290710449219	404.8388671875
243	404.848876953125	22.9906257045333					1	DETECTED	404.8489 m/z @22.99 [151020OFc1_NvH-0949-Control-30.raw]	404.848876953125	22.9906257045333	0.708958336533333	99.8179292693333	99.10897093279998	307243.59375	1.3238022029120323E8	0	7702	0.10159699682355594	0.5161185729788595	0.008270022176408277	404.8388977050781	404.852294921875
244	404.8623046875	23.6872953461333					1	DETECTED	404.8623 m/z @23.69 [151020OFc1_NvH-0949-Control-30.raw]	404.8623046875	23.6872953461333	0.230471216533333	99.9568465368	99.72637532026667	957767.3125	1.8832961323045546E8	3	7702	0.1792138597976951	1.5663356727558857	0.06192756512126901	404.8523254394531	404.8653259277344
245	404.8753356933594	17.5354548834667					1	DETECTED	404.8753 m/z @17.54 [151020OFc1_NvH-0949-Control-30.raw]	404.8753356933594	17.5354548834667	0.0386260205333333	99.9890065253333	99.95038050479997	1642684.0	1.972115056241379E8	3	7702	0.8988088738906086	0.7607747673446146	1.6526024032155227	404.8653564453125	404.88531494140625
246	404.8863525390625	47.077810144					1	DETECTED	404.8864 m/z @47.08 [151020OFc1_NvH-0949-Control-30.raw]	404.8863525390625	47.077810144	0.0837917754666667	99.711149248	99.62735747253333	550182.125	1.4679760922676197E8	0	7702	0.0777513915439485	0.5019148860172988	0.05038074899049506	404.8853454589844	404.88934326171875
247	404.89935302734375	14.1894913778667					1	DETECTED	404.8994 m/z @14.19 [151020OFc1_NvH-0949-Control-30.raw]	404.89935302734375	14.1894913778667	0.00514071173333333	99.9890065253333	99.98386581359996	1690869.25	2.3118906389762676E8	3	7702	26.4389104316719	2.2418618095950045	3.1047714891225766	404.889404296875	404.907958984375
248	404.91796875	28.1419129704					1	DETECTED	404.9180 m/z @28.14 [151020OFc1_NvH-0949-Control-30.raw]	404.91796875	28.1419129704	0.0498795842666667	99.9248281365333	99.87494855226664	2460082.5	1.9123929616531006E8	3	7702	0.12679070269361148	2.000293467260634	1.599667263350543	404.9080810546875	404.9279479980469
249	404.9314880371094	27.0847543632					1	DETECTED	404.9315 m/z @27.08 [151020OFc1_NvH-0949-Control-30.raw]	404.9314880371094	27.0847543632	0.00514071173333333	99.9248281365333	99.91968742479997	51492.515625	1.4665185550601134E8	0	7702	96.42379082333669	1.8288471809557054	2.6492951967631155	404.927978515625	404.9367370605469
250	404.947021484375	21.6949511981333					1	DETECTED	404.9470 m/z @21.69 [151020OFc1_NvH-0949-Control-30.raw]	404.947021484375	21.6949511981333	0.00514071173333333	99.8926720285333	99.88753131679996	1355832.75	1.4298431790190494E8	0	7702	0.12506750436492808	0.5417831907723721	2.043240967504322	404.9371643066406	404.9570007324219
251	404.9579772949219	16.6769980994667					1	DETECTED	404.9580 m/z @16.68 [151020OFc1_NvH-0949-Control-30.raw]	404.9579772949219	16.6769980994667	0.0725294576	99.9676134021333	99.8950839445333	217731.171875	1.1970738765980837E8	0	7702	9.994157101564003	0.6053312507261324	20.11860539352488	404.9571533203125	404.96795654296875
252	405.00018310546875	43.5127558389333					1	DETECTED	405.0002 m/z @43.51 [151020OFc1_NvH-0949-Control-30.raw]	405.00018310546875	43.5127558389333	0.00514071173333333	99.9676134021333	99.96247269039996	346643.375	1.2786744280184874E8	4	7702	0.17661571596856618	0.5035933877967779	0.015493938776619693	404.990234375	405.0100402832031
253	405.0157470703125	53.4547065813333					1	DETECTED	405.0157 m/z @53.45 [151020OFc1_NvH-0949-Control-30.raw]	405.0157470703125	53.4547065813333	0.0386260205333333	99.7003368224	99.66171080186668	190280.34375	1.4904861189428484E8	0	7702	7.465755487603978	1.0610073613449758	0.027951637495628363	405.0102233886719	405.0254821777344
254	405.04522705078125	37.768596648					1	DETECTED	405.0452 m/z @37.77 [151020OFc1_NvH-0949-Control-30.raw]	405.04522705078125	37.768596648	0.00514071173333333	99.99968352	99.99454280826667	112503.0546875	1.2664302808479768E8	0	7702	101.61795671881363	1.3119323344363956	1.6156890209518286	405.0352478027344	405.0459289550781
255	405.05596923828125	22.5512917578667					1	DETECTED	405.0560 m/z @22.55 [151020OFc1_NvH-0949-Control-30.raw]	405.05596923828125	22.5512917578667	0.366995585333333	99.6360895826667	99.26909399733337	190869.5	1.3959190292680004E8	0	7702	0.08985846809066089	2.2639333119673295	0.240029349731746	405.0463562011719	405.06591796875
256	405.10369873046875	90.3815444402667					1	DETECTED	405.1037 m/z @90.38 [151020OFc1_NvH-0949-Control-30.raw]	405.10369873046875	90.3815444402667	0.196395345333333	99.6574019162667	99.46100657093338	1188105.375	1.4155022342454138E8	0	7702	0.0887498031732008	1.2231958733894301	1.305432472532926	405.0947570800781	405.11053466796875
257	405.1227722167969	89.6759000938667					1	DETECTED	405.1228 m/z @89.68 [151020OFc1_NvH-0949-Control-30.raw]	405.1227722167969	89.6759000938667	0.0725294576	98.5114732965333	98.4389438389333	926083.4375	1.8279203279716358E8	0	7702	0.42493476574711053	5.502153850618868	0.39163168396019826	405.1153564453125	405.12677001953125
258	405.15838623046875	70.872876088					1	DETECTED	405.1584 m/z @70.87 [151020OFc1_NvH-0949-Control-30.raw]	405.15838623046875	70.872876088	0.310017013066667	99.99968352	99.68966650693334	88186.4453125	1.6283969532605436E8	0	7702	76.81175701859654	0.7326393658967403	0.48018123648167343	405.148681640625	405.16827392578125
259	405.1811218261719	27.7180949624					1	DETECTED	405.1811 m/z @27.72 [151020OFc1_NvH-0949-Control-30.raw]	405.1811218261719	27.7180949624	0.117585621333333	99.99968352	99.88209789866667	2632465.0	1.9238805387107432E8	2	7702	0.21810179208106462	7.228208022972277	3.6145806169272534	405.172607421875	405.19110107421875
260	405.19842529296875	17.8205683312					1	DETECTED	405.1984 m/z @17.82 [151020OFc1_NvH-0949-Control-30.raw]	405.19842529296875	17.8205683312	1.13224089573333	99.6360895826667	98.50384868693337	1369503.125	2.1107844470561755E8	3	7702	72.36522152729123	1.5081506030788132	43.09956916459706	405.191162109375	405.2010192871094
261	405.2110290527344	16.9536657861333					1	DETECTED	405.2110 m/z @16.95 [151020OFc1_NvH-0949-Control-30.raw]	405.2110290527344	16.9536657861333	0.458140259733333	99.3258057613333	98.86766550159997	1440282.125	2.691464205628361E8	3	7702	0.6222478164180458	9.59758169817911	1.5129774199095356	405.2010498046875	405.220947265625
262	405.23095703125	16.1946972141333					1	DETECTED	405.2310 m/z @16.19 [151020OFc1_NvH-0949-Control-30.raw]	405.23095703125	16.1946972141333	0.0950192613333333	99.1336292125333	99.03860995119996	3298870.5	3.1631659848151845E8	3	7702	14.048344444757344	1.171848626312209	7.47841796136585	405.2209777832031	405.24090576171875
263	405.24151611328125	32.8608442456					1	DETECTED	405.2415 m/z @32.86 [151020OFc1_NvH-0949-Control-30.raw]	405.24151611328125	32.8608442456	3.15479929146667	98.6825798549333	95.52778056346662	687646.375	1.7724435483605468E8	2	7702	9.221360098746551	0.513595376717746	3.235367959330753	405.240966796875	405.2498474121094
264	405.2598571777344	63.0129055576					1	DETECTED	405.2599 m/z @63.01 [151020OFc1_NvH-0949-Control-30.raw]	405.2598571777344	63.0129055576	0.00514071173333333	99.8392643442667	99.83412363253336	2071747.875	2.1903669954586944E8	2	7702	0.2511669542777497	0.5096272875581175	0.01351628461544718	405.2498779296875	405.2682800292969
265	405.28515625	91.4530234829333					1	DETECTED	405.2852 m/z @91.45 [151020OFc1_NvH-0949-Control-30.raw]	405.28515625	91.4530234829333	6.13293315306667	96.2672784506667	90.13434529760002	82796.3984375	1.4770217222493973E8	0	7702	0.5066252111125067	0.5282129036028935	0.05642580720578705	405.2752685546875	405.28533935546875
266	405.3089904785156	78.4125219445333					1	DETECTED	405.3090 m/z @78.41 [151020OFc1_NvH-0949-Control-30.raw]	405.3089904785156	78.4125219445333	0.00514071173333333	99.99968352	99.99454280826667	106760.65625	1.9975732511331365E8	0	7702	91.45642699832763	0.6115864599335923	0.2233547130756501	405.2990417480469	405.31744384765625
267	405.4093322753906	35.1759718872					1	DETECTED	405.4093 m/z @35.18 [151020OFc1_NvH-0949-Control-30.raw]	405.4093322753906	35.1759718872	2.65403193493333	96.6619989517333	94.00796701679997	171259.171875	1.2749215156374016E8	0	7702	68.37618110193833	1.9692297368540215	2.924799854425526	405.3993835449219	405.4193115234375
268	405.4477233886719	21.6743203936					1	DETECTED	405.4477 m/z @21.67 [151020OFc1_NvH-0949-Control-30.raw]	405.4477233886719	21.6743203936	0.401086586933333	99.711149248	99.31006266106667	265329.40625	1.2090968797675803E8	0	7702	0.12619084795107227	0.5272560132940081	0.008390269660085893	405.437744140625	405.45770263671875
269	405.46087646484375	13.7576583162667					1	DETECTED	405.4609 m/z @13.76 [151020OFc1_NvH-0949-Control-30.raw]	405.46087646484375	13.7576583162667	2.97984918346667	91.6820748408	88.70222565733333	139855.234375	1.5625978266645682E8	0	7702	0.3730918853633973	0.5132484248465644	12.117404308743755	405.4577331542969	405.4651184082031
270	405.4751281738281	24.2141247517333					1	DETECTED	405.4751 m/z @24.21 [151020OFc1_NvH-0949-Control-30.raw]	405.4751281738281	24.2141247517333	0.458140259733333	98.1696107114667	97.71147045173338	1339121.625	1.5690481780535626E8	0	7702	0.2122433057891122	1.121798679727447	0.4665211384554474	405.46514892578125	405.485107421875
271	405.4928283691406	19.6949905042667					1	DETECTED	405.4928 m/z @19.69 [151020OFc1_NvH-0949-Control-30.raw]	405.4928283691406	19.6949905042667	3.53528707066667	99.5716095730667	96.03632250240003	1034989.25	1.491626225472933E8	0	7702	0.16023012839436035	1.5599729261647177	1.7163243082435005	405.48516845703125	405.5024719238281
272	405.5052490234375	17.6237874757333					1	DETECTED	405.5052 m/z @17.62 [151020OFc1_NvH-0949-Control-30.raw]	405.5052490234375	17.6237874757333	4.32094738906667	38.5315148581333	34.21056746906663	65385.31640625	4.662678542280075E7	0	7702	13.385691060283367	1.285836980907397	1.5716739618147937	405.5035095214844	405.50592041015625
273	405.5162658691406	18.0658430690667					1	DETECTED	405.5163 m/z @18.07 [151020OFc1_NvH-0949-Control-30.raw]	405.5162658691406	18.0658430690667	3.3251618512	99.0160388424	95.6908769912	333696.6875	1.610490696853099E8	0	7702	0.04033191215521725	0.5238192438417866	0.007752720927296334	405.5066833496094	405.5209655761719
274	405.5310363769531	20.8689545125333					1	DETECTED	405.5310 m/z @20.87 [151020OFc1_NvH-0949-Control-30.raw]	405.5310363769531	20.8689545125333	2.80264074613333	97.2291324562667	94.42649171013336	1875078.75	1.966862181656906E8	3	7702	0.17894098904956834	1.3730470020106706	0.12923148003016166	405.5213928222656	405.541015625
275	405.5513610839844	23.3729282109333					1	DETECTED	405.5514 m/z @23.37 [151020OFc1_NvH-0949-Control-30.raw]	405.5513610839844	23.3729282109333	3.45174852293333	89.1221522458667	85.67040372293337	741528.1875	1.5206472478899607E8	0	7702	0.14454433217617435	0.8022798969186481	0.0122018702125847	405.5413818359375	405.5553283691406
276	405.5653381347656	16.2147869586667					1	DETECTED	405.5653 m/z @16.21 [151020OFc1_NvH-0949-Control-30.raw]	405.5653381347656	16.2147869586667	2.56364587973333	99.7753089562667	97.21166307653337	2354845.25	2.1384534623351255E8	3	7702	0.18074179119305356	4.090200132314336	0.1575260700639831	405.55535888671875	405.5753173828125
277	405.5865783691406	33.6358142018667					1	DETECTED	405.5866 m/z @33.64 [151020OFc1_NvH-0949-Control-30.raw]	405.5865783691406	33.6358142018667	2.57503709973333	96.5340963314667	93.95905923173336	313210.59375	1.3144975132196657E8	3	7702	17.83529816940529	0.5032434672979474	0.08933811286046175	405.57659912109375	405.5958557128906
278	405.6016845703125	44.7802077056					1	DETECTED	405.6017 m/z @44.78 [151020OFc1_NvH-0949-Control-30.raw]	405.6016845703125	44.7802077056	0.674685180533333	95.7193100008	95.04462482026666	207818.390625	1.277776034425955E8	0	7702	0.1311519789819542	1.3353439133633813	0.00256762233624714	405.59674072265625	405.6109924316406
279	405.6221923828125	24.4962193901333					1	DETECTED	405.6222 m/z @24.50 [151020OFc1_NvH-0949-Control-30.raw]	405.6221923828125	24.4962193901333	4.42008548826667	97.5494680197333	93.12938253146663	85923.21875	1.3856123514481696E8	0	7702	0.15695749855784058	2.4275720255673234	8.661423786390994	405.6129150390625	405.6318664550781
280	405.6728820800781	33.230966292					1	DETECTED	405.6729 m/z @33.23 [151020OFc1_NvH-0949-Control-30.raw]	405.6728820800781	33.230966292	8.93713238026667	94.9949263861333	86.05779400586663	265144.0	1.2359524146930362E8	0	7702	0.09712178700859653	0.5032013884207783	1.2297400882570322	405.6632385253906	405.6730041503906
281	405.68304443359375	27.7180949624					1	DETECTED	405.6830 m/z @27.72 [151020OFc1_NvH-0949-Control-30.raw]	405.68304443359375	27.7180949624	3.2824689608	89.6759000938667	86.3934311330667	941552.25	1.731949655950186E8	0	7702	0.18039924373620408	0.510808246557267	0.4070265258173115	405.6730651855469	405.6929931640625
282	405.70001220703125	17.806341424					1	DETECTED	405.7000 m/z @17.81 [151020OFc1_NvH-0949-Control-30.raw]	405.70001220703125	17.806341424	4.3647024296	95.0845198613333	90.7198174317333	486976.90625	1.5825128412960643E8	4	7702	0.16872666013112791	0.7189619481229561	6.9461050288677	405.6930847167969	405.7027893066406
283	405.71282958984375	16.9536657861333					1	DETECTED	405.7128 m/z @16.95 [151020OFc1_NvH-0949-Control-30.raw]	405.71282958984375	16.9536657861333	3.05704092826667	95.537753928	92.48071299973333	495868.875	1.5345057427878755E8	0	7702	0.19735079156301794	1.2910469247782885	3.0059040552861074	405.70294189453125	405.7160339355469
284	405.7260437011719	24.2141247517333					1	DETECTED	405.7260 m/z @24.21 [151020OFc1_NvH-0949-Control-30.raw]	405.7260437011719	24.2141247517333	0.8921167944	94.5808145717333	93.6886977773333	1134996.875	1.750470144414086E8	2	7702	0.24440569831963188	2.1645774974806327	0.14694835215402288	405.716064453125	405.72955322265625
285	405.73956298828125	18.3882077181333					1	DETECTED	405.7396 m/z @18.39 [151020OFc1_NvH-0949-Control-30.raw]	405.73956298828125	18.3882077181333	0.0837917754666667	98.9409710656	98.85717929013333	1520666.375	2.1536418473564914E8	2	7702	11.891757384821094	0.5239941055506617	1.5805083675897063	405.7296142578125	405.7494812011719
286	405.7619323730469	63.1102396346667					1	DETECTED	405.7619 m/z @63.11 [151020OFc1_NvH-0949-Control-30.raw]	405.7619323730469	63.1102396346667	3.89980821066667	98.7466295578667	94.84682134720003	975806.625	1.530382322037007E8	2	7702	0.1304653257292543	0.5074239450666939	0.009135515501508306	405.7520751953125	405.77130126953125
287	405.8324279785156	36.2156474018667					1	DETECTED	405.8324 m/z @36.22 [151020OFc1_NvH-0949-Control-30.raw]	405.8324279785156	36.2156474018667	0.9837255464	99.8820350834667	98.89830953706671	163854.8125	1.2643869228770947E8	0	7702	5.242183552215529	1.7736354209510148	0.013164694280198196	405.82244873046875	405.8423156738281
288	405.8507080078125	35.7284631688					1	DETECTED	405.8507 m/z @35.73 [151020OFc1_NvH-0949-Control-30.raw]	405.8507080078125	35.7284631688	0.207836547733333	99.5502681573333	99.34243160959997	124243.5390625	1.6320187177605236E8	0	7702	17.782198496394074	1.6318749704769424	3.0334623482964975	405.8426513671875	405.8553771972656
289	405.86541748046875	20.8689545125333					1	DETECTED	405.8654 m/z @20.87 [151020OFc1_NvH-0949-Control-30.raw]	405.86541748046875	20.8689545125333	0.140068249866667	99.9782963392	99.83822808933333	1094397.125	1.7854835742236373E8	3	7702	1.844799613385014	17.16440271400365	3.1916829322422515	405.85546875	405.86871337890625
290	405.87872314453125	14.7914366272					1	DETECTED	405.8787 m/z @14.79 [151020OFc1_NvH-0949-Control-30.raw]	405.87872314453125	14.7914366272	0.00514071173333333	99.99968352	99.99454280826667	2482575.0	2.2428297727463037E8	3	7702	0.14611335625529698	1.0317204531448194	1.6147266533552058	405.8687438964844	405.8887023925781
291	405.8915100097656	18.0232601090667					1	DETECTED	405.8915 m/z @18.02 [151020OFc1_NvH-0949-Control-30.raw]	405.8915100097656	18.0232601090667	0.0386260205333333	99.8713226533333	99.83269663279997	1956972.25	2.3638830331260282E8	0	7702	0.41097431262144823	0.6022757776146707	2.928370560071404	405.88873291015625	405.9014892578125
292	405.90234375	22.3401858021333					1	DETECTED	405.9023 m/z @22.34 [151020OFc1_NvH-0949-Control-30.raw]	405.90234375	22.3401858021333	0.00514071173333333	99.9676134021333	99.96247269039996	501057.5	1.3149153576991753E8	0	7702	15.644513024385887	0.5142909227325292	2.250440634271157	405.9015197753906	405.9049987792969
293	405.9150085449219	44.0586908312					1	DETECTED	405.9150 m/z @44.06 [151020OFc1_NvH-0949-Control-30.raw]	405.9150085449219	44.0586908312	0.00514071173333333	99.99968352	99.99454280826667	1095593.875	1.720007606489092E8	3	7702	7.430096547886741	0.5311606954357802	0.028871224628678645	405.905029296875	405.92498779296875
294	405.9360046386719	44.7203102690667					1	DETECTED	405.9360 m/z @44.72 [151020OFc1_NvH-0949-Control-30.raw]	405.9360046386719	44.7203102690667	0.140068249866667	99.9355365026667	99.79546825280002	119381.8671875	1.967807115097749E8	0	7702	37.69521750550346	1.2295816652087244	1.4495355484916566	405.926025390625	405.94110107421875
295	405.9511413574219	45.554546876					1	DETECTED	405.9511 m/z @45.55 [151020OFc1_NvH-0949-Control-30.raw]	405.9511413574219	45.554546876	0.00514071173333333	99.9890065253333	99.98386581359996	265629.6875	1.4837810750059542E8	4	7702	32.83497870235064	1.151917043759618	4.1410635988892007E-4	405.941162109375	405.9547119140625
296	405.9648742675781	42.0710618106667					1	DETECTED	405.9649 m/z @42.07 [151020OFc1_NvH-0949-Control-30.raw]	405.9648742675781	42.0710618106667	0.140068249866667	99.9782963392	99.83822808933333	959240.9375	1.7644236706384706E8	4	7702	27.245510633995885	0.8466050654898181	0.5204386326919225	405.95489501953125	405.9745788574219
297	405.98382568359375	21.0817058976					1	DETECTED	405.9838 m/z @21.08 [151020OFc1_NvH-0949-Control-30.raw]	405.98382568359375	21.0817058976	0.196395345333333	99.99968352	99.80328817466668	641242.125	1.8243071361093417E8	4	7702	3.266724595547636	10.367618075331013	0.11182425725043367	405.97491455078125	405.9938049316406
298	405.9940490722656	19.7142909384					1	DETECTED	405.9940 m/z @19.71 [151020OFc1_NvH-0949-Control-30.raw]	405.9940490722656	19.7142909384	1.20104836	99.1336292125333	97.93258085253329	424104.71875	1.2765564938643736E8	0	7702	80.89394821254477	12.627197551021176	19.456758383624756	405.9938659667969	406.0039978027344
299	406.1131591796875	89.7069830746667					1	DETECTED	406.1132 m/z @89.71 [151020OFc1_NvH-0949-Control-30.raw]	406.1131591796875	89.7069830746667	0.0609940208	99.9568465368	99.895852516	363195.5	1.6298313044174582E8	0	7702	1.1660641706841375	0.9417212072789516	2.630485268051721	406.1045227050781	406.1216125488281
300	406.1255798339844	89.3418328938667					1	DETECTED	406.1256 m/z @89.34 [151020OFc1_NvH-0949-Control-30.raw]	406.1255798339844	89.3418328938667	0.4468047456	97.3783451117333	96.93154036613329	182507.328125	1.2314811211082627E8	0	7702	0.06643714732369688	37.17246739141775	2.0733591067275987	406.1231994628906	406.13543701171875
301	406.18206787109375	90.0741226221333					1	DETECTED	406.1821 m/z @90.07 [151020OFc1_NvH-0949-Control-30.raw]	406.18206787109375	90.0741226221333	1.36148811866667	99.9890065253333	98.62751840666662	455535.40625	2.3042175476379755E8	0	7702	62.91175481688315	0.5093368836459221	0.011266170381565513	406.172119140625	406.1822509765625
302	406.1922607421875	48.1780475965333					1	DETECTED	406.1923 m/z @48.18 [151020OFc1_NvH-0949-Control-30.raw]	406.1922607421875	48.1780475965333	0.344015872266667	99.9676134021333	99.62359752986663	985157.75	2.028136902071403E8	2	7702	0.2612350398526715	1.500813832114168	1.436439077012749	406.1822814941406	406.20013427734375
303	406.21014404296875	17.9952519488					1	DETECTED	406.2101 m/z @18.00 [151020OFc1_NvH-0949-Control-30.raw]	406.21014404296875	17.9952519488	0.0498795842666667	99.5931110778667	99.54323149360003	1059363.25	2.357615122302049E8	4	7702	0.3106680738578653	16.337423228365235	0.8550781313800304	406.2001647949219	406.21026611328125
304	406.22027587890625	40.0408994973333					1	DETECTED	406.2203 m/z @40.04 [151020OFc1_NvH-0949-Control-30.raw]	406.22027587890625	40.0408994973333	1.64815180613333	99.9782963392	98.33014453306667	3.1556044E7	1.0078859844753736E9	2	7702	0.3717846761139185	0.5108066339935553	1.260018938193486	406.2102966308594	406.2302551269531
305	406.2313232421875	23.3535840224					1	DETECTED	406.2313 m/z @23.35 [151020OFc1_NvH-0949-Control-30.raw]	406.2313232421875	23.3535840224	2.57503709973333	98.4898654453333	95.91482834559996	1456899.0	2.019083517252832E8	3	7702	5.624996648494587	1.4323636256203776	1.0199109633238135	406.2303161621094	406.2413024902344
306	406.2416076660156	18.3535483317333					1	DETECTED	406.2416 m/z @18.35 [151020OFc1_NvH-0949-Control-30.raw]	406.2416076660156	18.3535483317333	4.20449847546667	99.8499017901333	95.64540331466664	673651.5	1.84230763826365E8	0	7702	0.20311262184335632	7.857318024546333	3.8601588997245875	406.2413330078125	406.24542236328125
307	406.25543212890625	24.5694911885333					1	DETECTED	406.2554 m/z @24.57 [151020OFc1_NvH-0949-Control-30.raw]	406.25543212890625	24.5694911885333	2.68784875546667	95.7625660845333	93.07471732906663	1723694.75	2.2673851096824577E8	2	7702	6.496266963247006	5.952690022454646	3.2646996467195013	406.2454833984375	406.2654113769531
308	406.267822265625	46.6800796872					1	DETECTED	406.2678 m/z @46.68 [151020OFc1_NvH-0949-Control-30.raw]	406.267822265625	46.6800796872	0.4124528592	93.3992638328	92.9868109736	642839.4375	1.6247537350546825E8	2	7702	1.0873001312759811	6.763013837086735	10.746082928994895	406.26544189453125	406.2774658203125
309	406.2794189453125	91.2884108792					1	DETECTED	406.2794 m/z @91.29 [151020OFc1_NvH-0949-Control-30.raw]	406.2794189453125	91.2884108792	1.87115380426667	93.5663076258667	91.69515382160003	100685.0703125	1.212212450758367E8	0	7702	0.5975811356273226	0.5127374559519187	0.004241921563433253	406.2780456542969	406.28814697265625
310	406.3999938964844	37.0701357797333					1	DETECTED	406.4000 m/z @37.07 [151020OFc1_NvH-0949-Control-30.raw]	406.3999938964844	37.0701357797333	2.70163549013333	96.0203102946667	93.31867480453337	139347.078125	1.2338373600958739E8	0	7702	2.045975917190404	1.3837070668652174	1.762978770703701	406.390380859375	406.4098815917969
311	406.4374694824219	21.2491254128					1	DETECTED	406.4375 m/z @21.25 [151020OFc1_NvH-0949-Control-30.raw]	406.4374694824219	21.2491254128	2.7240145968	99.9248281365333	97.2008135397333	100994.7265625	1.4093253829518253E8	0	7702	22.590208635312575	2.7851202212534623	4.571792997909741	406.427490234375	406.4375
312	406.447509765625	32.2666735165333					1	DETECTED	406.4475 m/z @32.27 [151020OFc1_NvH-0949-Control-30.raw]	406.447509765625	32.2666735165333	3.58874459626667	99.7538487642667	96.16510416800004	184001.28125	1.3191604571486154E8	0	7702	31.766118831089383	2.170103066591118	0.013641702820064043	406.4375305175781	406.45416259765625
313	406.4642333984375	26.7859807970667					1	DETECTED	406.4642 m/z @26.79 [151020OFc1_NvH-0949-Control-30.raw]	406.4642333984375	26.7859807970667	2.92446243893333	99.4220176429333	96.49755520399997	999053.375	1.86718337256078E8	4	7702	0.4775610289115235	0.5591752163910512	0.029144082387392616	406.4542541503906	406.4742126464844
314	406.47711181640625	22.5399624642667					1	DETECTED	406.4771 m/z @22.54 [151020OFc1_NvH-0949-Control-30.raw]	406.47711181640625	22.5399624642667	3.05704092826667	53.0842749730667	50.027234044800025	191908.46875	8.046537175442728E7	0	7702	0.14604417686883409	2.2811530403161333	1.8174453256698542	406.4742431640625	406.4790344238281
315	406.4890441894531	14.7814157205333					1	DETECTED	406.4890 m/z @14.78 [151020OFc1_NvH-0949-Control-30.raw]	406.4890441894531	14.7814157205333	3.19775701813333	99.7325240725333	96.53476705439996	196702.640625	1.2889744860797688E8	0	7702	6.351559129389569	0.5453884453610544	46.70670215016445	406.4790954589844	406.4989929199219
316	406.499267578125	23.9359861085333					1	DETECTED	406.4993 m/z @23.94 [151020OFc1_NvH-0949-Control-30.raw]	406.499267578125	23.9359861085333	3.16542639573333	97.2930903210667	94.12766392533337	77519.9296875	1.3626032110255614E8	0	7702	88.91249853834002	2.865091050314747	4.733152908983944	406.4990539550781	406.5091857910156
317	406.5359802246094	15.1494260810667					1	DETECTED	406.5360 m/z @15.15 [151020OFc1_NvH-0949-Control-30.raw]	406.5359802246094	15.1494260810667	3.69356832746667	99.1228789850667	95.42931065760004	2.6450582E7	5.647537423511869E8	3	7702	0.3048393371997644	23.927676938126545	1.446857481681741	406.5260009765625	406.5459289550781
318	406.5475158691406	14.7914366272					1	DETECTED	406.5475 m/z @14.79 [151020OFc1_NvH-0949-Control-30.raw]	406.5475158691406	14.7914366272	3.30357902213333	97.3463020602667	94.04272303813336	686080.625	1.45286940136482E8	3	7702	29.994010666029837	2.544224775118728	21.052151048150268	406.5459899902344	406.5574951171875
319	406.5687561035156	17.8915861954667					1	DETECTED	406.5688 m/z @17.89 [151020OFc1_NvH-0949-Control-30.raw]	406.5687561035156	17.8915861954667	3.02393474533333	96.0846492861333	93.06071454079996	1118504.5	1.725930465720286E8	0	7702	5.54069679478647	3.699997702104245	27.453817335308152	406.55877685546875	406.57861328125
320	406.5837097167969	44.1835976152					1	DETECTED	406.5837 m/z @44.18 [151020OFc1_NvH-0949-Control-30.raw]	406.5837097167969	44.1835976152	3.03497828266667	99.3152082128	96.28022993013333	337144.15625	1.6779431361794677E8	0	7702	0.20922982410939994	1.2322010228944091	0.003193869405985899	406.57879638671875	406.59368896484375
321	406.600341796875	37.0340834178667					1	DETECTED	406.6003 m/z @37.03 [151020OFc1_NvH-0949-Control-30.raw]	406.600341796875	37.0340834178667	2.45043004026667	82.2065747394667	79.75614469920004	138435.15625	1.1963120033825889E8	0	7702	28.93161507060036	1.1752797745914854	1.5673431104955216	406.5939025878906	406.60968017578125
322	406.6804504394531	27.7180949624					1	DETECTED	406.6805 m/z @27.72 [151020OFc1_NvH-0949-Control-30.raw]	406.6804504394531	27.7180949624	2.51831708906667	96.8331055218667	94.31478843280003	183530.953125	1.272415428135602E8	0	7702	7.807372303976763	3.190473709765635	0.008866625145210309	406.670654296875	406.6839294433594
323	406.6939697265625	48.1480404378667					1	DETECTED	406.6940 m/z @48.15 [151020OFc1_NvH-0949-Control-30.raw]	406.6939697265625	48.1480404378667	3.30357902213333	98.4042019514667	95.10062292933337	457536.4375	1.6851833500022545E8	0	7702	0.2583203329837289	0.5096050041377627	0.00984931439834168	406.6839904785156	406.70391845703125
324	406.7115783691406	18.0056998504					1	DETECTED	406.7116 m/z @18.01 [151020OFc1_NvH-0949-Control-30.raw]	406.7115783691406	18.0056998504	2.92446243893333	96.5233900728	93.59892763386667	434419.21875	1.7384068965158716E8	0	7702	13.972703003082753	4.096584618650406	1.531611192596365	406.7039794921875	406.7117919921875
325	406.7218017578125	40.0408994973333					1	DETECTED	406.7218 m/z @40.04 [151020OFc1_NvH-0949-Control-30.raw]	406.7218017578125	40.0408994973333	1.5683360512	99.7859712786667	98.21763522746669	1.4136427E7	5.928123530754039E8	2	7702	0.3661301171516129	1.2415861836277835	4.303815481859074	406.7118225097656	406.7317810058594
326	406.7346496582031	23.0999332725333					1	DETECTED	406.7346 m/z @23.10 [151020OFc1_NvH-0949-Control-30.raw]	406.7346496582031	23.0999332725333	2.337327692	99.6682126042667	97.3308849122667	1276378.75	1.7068864969491264E8	2	7702	0.2655784055119561	0.7003854546117922	0.9724114770535883	406.7319030761719	406.7445983886719
327	406.7472229003906	20.0714221184					1	DETECTED	406.7472 m/z @20.07 [151020OFc1_NvH-0949-Control-30.raw]	406.7472229003906	20.0714221184	3.9518493416	95.1158484749333	91.1639991333333	388135.625	1.7003893188488925E8	2	7702	5.72861512110099	0.7614106318544529	1.3548617120227922	406.7446594238281	406.7549743652344
328	406.76544189453125	31.0840750093333					1	DETECTED	406.7654 m/z @31.08 [151020OFc1_NvH-0949-Control-30.raw]	406.76544189453125	31.0840750093333	2.84699033733333	91.4323297098667	88.58533937253338	1371076.125	1.7320771652912053E8	2	7702	6.704106014285898	0.7642899079772707	1.0183254700496986	406.7556457519531	406.7750549316406
329	406.7831115722656	21.0082924234667					1	DETECTED	406.7831 m/z @21.01 [151020OFc1_NvH-0949-Control-30.raw]	406.7831115722656	21.0082924234667	3.62101338266667	91.9750241890667	88.35401080640003	106067.375	1.8544182704959053E8	0	7702	15.083999272531107	2.9236076209753916	0.003164587206322827	406.77545166015625	406.7853698730469
330	406.82763671875	22.941666096					1	DETECTED	406.8276 m/z @22.94 [151020OFc1_NvH-0949-Control-30.raw]	406.82763671875	22.941666096	1.16677358693333	99.6896201581333	98.52284657119996	97959.9609375	1.3219512588764194E8	0	7702	0.10169738418194996	2.1976730712036248	0.06572979010012273	406.8182067871094	406.832763671875
331	406.85821533203125	42.5600722266667					1	DETECTED	406.8582 m/z @42.56 [151020OFc1_NvH-0949-Control-30.raw]	406.85821533203125	42.5600722266667	0.914955357333333	99.7859712786667	98.87101592133337	67000.390625	1.1437805648021041E8	0	7702	93.35348398878051	1.2898717459505145	1.5884854283159655	406.8534240722656	406.85858154296875
332	406.86859130859375	15.1368703504					1	DETECTED	406.8686 m/z @15.14 [151020OFc1_NvH-0949-Control-30.raw]	406.86859130859375	15.1368703504	0.0274050333333333	99.99968352	99.97227848666667	1.7335888E7	4.378652704752325E8	0	7702	0.1868655950134066	26.117675467470264	1.4066482325307492	406.858642578125	406.8785400390625
333	406.8887023925781	46.5156755269333					1	DETECTED	406.8887 m/z @46.52 [151020OFc1_NvH-0949-Control-30.raw]	406.8887023925781	46.5156755269333	0.0609940208	99.99968352	99.93868949920001	854328.625	1.9018200993889797E8	3	7702	0.11367046628679134	0.5022471457787638	0.005155377201090464	406.8787536621094	406.898681640625
334	406.9091796875	42.8235821104					1	DETECTED	406.9092 m/z @42.82 [151020OFc1_NvH-0949-Control-30.raw]	406.9091796875	42.8235821104	0.0163640496	99.9568465368	99.9404824872	1169280.375	1.7551738826746896E8	3	7702	0.15654225836311042	0.5225416567956092	0.015229544492189162	406.8992004394531	406.91912841796875
335	406.9229736328125	24.9226474949333					1	DETECTED	406.9230 m/z @24.92 [151020OFc1_NvH-0949-Control-30.raw]	406.9229736328125	24.9226474949333	0.00514071173333333	99.99968352	99.99454280826667	70771.4609375	1.3846984522558886E8	0	7702	95.98259178542045	2.331377179048868	3.2974490141332837	406.9192199707031	406.93011474609375
336	406.9402770996094	45.2822182624					1	DETECTED	406.9403 m/z @45.28 [151020OFc1_NvH-0949-Control-30.raw]	406.9402770996094	45.2822182624	0.00514071173333333	99.9890065253333	99.98386581359996	206438.046875	1.3994923010836187E8	0	7702	56.75782708134512	1.1601030673511041	1.2755309951557785	406.930419921875	406.948974609375
337	406.95904541015625	32.9452449645333					1	DETECTED	406.9590 m/z @32.95 [151020OFc1_NvH-0949-Control-30.raw]	406.95904541015625	32.9452449645333	0.00514071173333333	99.9782963392	99.97315562746667	1192784.625	1.5925001082036543E8	4	7702	0.1605236923697646	0.5881996398417815	0.12331513300756339	406.9493408203125	406.96856689453125
338	406.9803161621094	19.6406807109333					1	DETECTED	406.9803 m/z @19.64 [151020OFc1_NvH-0949-Control-30.raw]	406.9803161621094	19.6406807109333	0.0163640496	99.9782963392	99.9619322896	277518.28125	1.526930052680187E8	4	7702	0.36616739653955577	0.6690213925538421	0.023853385163889324	406.9703369140625	406.99029541015625
339	406.9906005859375	14.8051174026667					1	DETECTED	406.9906 m/z @14.81 [151020OFc1_NvH-0949-Control-30.raw]	406.9906005859375	14.8051174026667	0.207836547733333	99.9676134021333	99.75977685439996	101719.34375	1.3493551789544478E8	0	7702	0.10529836505363122	7.341093154075456	0.0510229786187925	406.9903869628906	407.00048828125
340	407.0502014160156	30.0524841453333					1	DETECTED	407.0502 m/z @30.05 [151020OFc1_NvH-0949-Control-30.raw]	407.0502014160156	30.0524841453333	0.0837917754666667	98.4255887821333	98.34179700666664	107592.25	1.528962683425812E8	0	7702	0.1805272366296009	1.7687733546375564	2.908396544737305	407.040283203125	407.0508117675781
341	407.06085205078125	46.5652534984					1	DETECTED	407.0609 m/z @46.57 [151020OFc1_NvH-0949-Control-30.raw]	407.06085205078125	46.5652534984	0.0163640496	99.99968352	99.9833194704	959281.8125	1.4857527548887324E8	0	7702	0.10061395239131343	1.241162355496727	0.2692764234713174	407.05096435546875	407.0707092285156
342	407.09906005859375	90.3700441608					1	DETECTED	407.0991 m/z @90.37 [151020OFc1_NvH-0949-Control-30.raw]	407.09906005859375	90.3700441608	0.617921460533333	99.8820350834667	99.26411362293337	130984.640625	1.6363677915876687E8	0	7702	0.050631124038460484	0.5526997779511745	0.10476611933217286	407.093994140625	407.1081237792969
343	407.1125183105469	86.6202558242667					1	DETECTED	407.1125 m/z @86.62 [151020OFc1_NvH-0949-Control-30.raw]	407.1125183105469	86.6202558242667	0.2760108272	98.8534716912	98.577460864	94412.4140625	1.429677990674812E8	0	7702	85.52419111774789	0.5722616351614386	0.034937699660956084	407.1119079589844	407.12249755859375
344	407.1238708496094	53.7491114584					1	DETECTED	407.1239 m/z @53.75 [151020OFc1_NvH-0949-Control-30.raw]	407.1238708496094	53.7491114584	0.0163640496	99.9568465368	99.9404824872	32733.734375	9.788317036350058E7	0	7702	97.00432323195153	0.8931121174119989	0.7848584586082386	407.1225280761719	407.1311340332031
345	407.1421813964844	53.2125630333333					1	DETECTED	407.1422 m/z @53.21 [151020OFc1_NvH-0949-Control-30.raw]	407.1421813964844	53.2125630333333	0.00514071173333333	99.99968352	99.99454280826667	40597.83203125	1.2781247653129023E8	0	7702	99.73707001512913	0.9395111271905456	0.8837658753322729	407.13238525390625	407.14410400390625
346	407.15545654296875	92.0632748466667					1	DETECTED	407.1555 m/z @92.06 [151020OFc1_NvH-0949-Control-30.raw]	407.15545654296875	92.0632748466667	0.0498795842666667	99.4755713501333	99.42569176586663	198605.125	1.2824668507583797E8	0	7702	65.56611567555359	0.544207365414568	0.0018336051512140763	407.1474914550781	407.1653747558594
347	407.166015625	90.6020809949333					1	DETECTED	407.1660 m/z @90.60 [151020OFc1_NvH-0949-Control-30.raw]	407.166015625	90.6020809949333	6.34706604346667	99.9568465368	93.60978049333333	118174.9609375	1.5004480740704995E8	0	7702	0.055339961937932	0.5589327497713954	0.0022553599579929313	407.16552734375	407.17596435546875
348	407.17626953125	24.3757979296					1	DETECTED	407.1763 m/z @24.38 [151020OFc1_NvH-0949-Control-30.raw]	407.17626953125	24.3757979296	3.70419131413333	95.8806705133333	92.17647919919997	91710.4921875	1.510974820613501E8	0	7702	19.33050808914392	2.4868569847743434	4.0085287674202545	407.1761474609375	407.18170166015625
349	407.19171142578125	13.8654720466667					1	DETECTED	407.1917 m/z @13.87 [151020OFc1_NvH-0949-Control-30.raw]	407.19171142578125	13.8654720466667	2.39375172586667	97.5067184749333	95.11296674906663	261319.21875	1.5744541307762197E8	2	7702	5.655507618254493	1.8517754445832784	0.3817412474545151	407.1817321777344	407.19219970703125
350	407.20220947265625	15.1368703504					1	DETECTED	407.2022 m/z @15.14 [151020OFc1_NvH-0949-Control-30.raw]	407.20220947265625	15.1368703504	3.05704092826667	98.6503057016	95.59326477333333	6721363.5	3.8837435526000184E8	3	7702	0.19737320324806262	1.0295241397043164	0.23231363957723467	407.1922302246094	407.2121887207031
351	407.22332763671875	40.0408994973333					1	DETECTED	407.2233 m/z @40.04 [151020OFc1_NvH-0949-Control-30.raw]	407.22332763671875	40.0408994973333	1.1895573704	98.340319456	97.15076208560001	3249410.75	3.655969437407547E8	3	7702	0.3935662815790124	0.5200237509210944	0.3460746567476277	407.21337890625	407.2333068847656
352	407.23358154296875	31.4498890186667					1	DETECTED	407.2336 m/z @31.45 [151020OFc1_NvH-0949-Control-30.raw]	407.23358154296875	31.4498890186667	3.51422689653333	98.973135084	95.45890818746668	307355.375	1.954140874450474E8	0	7702	12.177713486687232	0.5405028787441425	0.752423555050741	407.23333740234375	407.23504638671875
353	407.24505615234375	20.6557111210667					1	DETECTED	407.2451 m/z @20.66 [151020OFc1_NvH-0949-Control-30.raw]	407.24505615234375	20.6557111210667	2.31467972693333	99.8286148445333	97.51393511759997	1586765.875	2.1727398645389205E8	2	7702	22.260038889011632	4.038730561760128	55.321892655757345	407.2350769042969	407.2550354003906
354	407.2568054199219	35.4863162429333					1	DETECTED	407.2568 m/z @35.49 [151020OFc1_NvH-0949-Control-30.raw]	407.2568054199219	35.4863162429333	3.73453687306667	91.9925319138667	88.25799504080003	470270.0	1.7582850920878556E8	2	7702	0.18769291892564866	0.5292122641853312	0.01350839734204909	407.25506591796875	407.2574157714844
355	407.2674255371094	31.1358175850667					1	DETECTED	407.2674 m/z @31.14 [151020OFc1_NvH-0949-Control-30.raw]	407.2674255371094	31.1358175850667	3.2083340464	92.2042214714667	88.9958874250667	676180.6875	1.4862505073548695E8	0	7702	0.13435297665462897	0.5982905476616184	0.34846650952940095	407.2574462890625	407.2772521972656
356	407.314453125	92.1732504874667					1	DETECTED	407.3145 m/z @92.17 [151020OFc1_NvH-0949-Control-30.raw]	407.314453125	92.1732504874667	3.58874459626667	92.3435138250667	88.75476922880003	49144.53125	1.011166579374194E8	0	7702	0.7331169867607059	0.5009610221103965	0.0019220442207930723	407.3136901855469	407.3240661621094
357	407.35150146484375	90.0301686877333					1	DETECTED	407.3515 m/z @90.03 [151020OFc1_NvH-0949-Control-30.raw]	407.35150146484375	90.0301686877333	12.2372861610667	99.1765243594667	86.93923819839999	121816.2265625	1.4972555746064374E8	0	7702	79.91758521347585	0.5587865841621059	0.018361411406716318	407.343017578125	407.3586730957031
358	407.3786926269531	29.8793992842667					1	DETECTED	407.3787 m/z @29.88 [151020OFc1_NvH-0949-Control-30.raw]	407.3786926269531	29.8793992842667	6.35709492026667	93.7244247976	87.36732987733332	66313.796875	1.4034493878261966E8	0	7702	27.067702521058717	1.8615551866432734	2.720874316625485	407.36932373046875	407.3844909667969
359	407.3948974609375	46.4901628648					1	DETECTED	407.3949 m/z @46.49 [151020OFc1_NvH-0949-Control-30.raw]	407.3948974609375	46.4901628648	2.15681863973333	99.4327486664	97.27593002666667	1051207.5	1.821560133739103E8	0	7702	0.20848685209305273	16.69117741428888	0.7147700364295732	407.3849792480469	407.40472412109375
360	407.4194030761719	46.0166535965333					1	DETECTED	407.4194 m/z @46.02 [151020OFc1_NvH-0949-Control-30.raw]	407.4194030761719	46.0166535965333	0.0386260205333333	99.5183079365333	99.47968191599998	144753.40625	1.4148060011881658E8	0	7702	53.51093326712563	1.2813012797461707	1.300711799284557	407.409912109375	407.42938232421875
361	407.4440002441406	11.8019038973333					1	DETECTED	407.4440 m/z @11.80 [151020OFc1_NvH-0949-Control-30.raw]	407.4440002441406	11.8019038973333	2.85805753733333	99.8820350834667	97.02397754613338	191433.359375	1.3494051627417684E8	0	7702	0.08461159880201485	0.8766722745907628	119.82948400877524	407.43402099609375	407.4503173828125
362	407.4603271484375	32.9792486656					1	DETECTED	407.4603 m/z @32.98 [151020OFc1_NvH-0949-Control-30.raw]	407.4603271484375	32.9792486656	3.33578278906667	99.9355365026667	96.59975371360002	479297.8125	1.6091332538073602E8	0	7702	0.17330619038725104	0.5634043576319273	0.004662651146225222	407.4504699707031	407.4703063964844
363	407.47479248046875	20.8439926829333					1	DETECTED	407.4748 m/z @20.84 [151020OFc1_NvH-0949-Control-30.raw]	407.47479248046875	20.8439926829333	3.49328763413333	94.7174588018667	91.22417116773337	344309.15625	1.9305274309251887E8	0	7702	0.278524102671188	0.9173836241044651	32.14914617620133	407.47039794921875	407.47796630859375
364	407.4880065917969	16.3659222890667					1	DETECTED	407.4880 m/z @16.37 [151020OFc1_NvH-0949-Control-30.raw]	407.4880065917969	16.3659222890667	3.19775701813333	67.9877922552	64.79003523706668	414955.46875	1.163171935420343E8	4	7702	3.5770162881021896	1.620831632893993	2.233629227866377	407.47802734375	407.49798583984375
365	407.5144958496094	33.2411226469333					1	DETECTED	407.5145 m/z @33.24 [151020OFc1_NvH-0949-Control-30.raw]	407.5144958496094	33.2411226469333	1.43020437493333	97.2503843221333	95.82017994719997	454986.78125	1.3536197754884988E8	3	7702	3.870031770790149	0.5160290713810409	0.09785952029553632	407.504638671875	407.5209045410156
366	407.5311584472656	17.3041660797333					1	DETECTED	407.5312 m/z @17.30 [151020OFc1_NvH-0949-Control-30.raw]	407.5311584472656	17.3041660797333	3.34634111946667	98.8961149586667	95.54977383920003	728093.5625	1.444322377004817E8	0	7702	13.236731996356657	0.5981141383120124	0.760389770177277	407.5213623046875	407.53118896484375
367	407.5412292480469	22.7912118944					1	DETECTED	407.5412 m/z @22.79 [151020OFc1_NvH-0949-Control-30.raw]	407.5412292480469	22.7912118944	3.84904992826667	99.4114158053333	95.56236587706664	1847509.875	2.306248343434552E8	3	7702	0.24400874604105383	0.75541298619074	0.4963525104398742	407.5312805175781	407.55120849609375
368	407.55340576171875	16.2437632626667					1	DETECTED	407.5534 m/z @16.24 [151020OFc1_NvH-0949-Control-30.raw]	407.55340576171875	16.2437632626667	3.8896685848	70.8470330050667	66.9573644202667	699250.75	1.1842683312059675E8	3	7702	0.1104494928823101	1.055835583857596	0.05539964162508161	407.5512390136719	407.5550842285156
369	407.5650939941406	19.6949905042667					1	DETECTED	407.5651 m/z @19.69 [151020OFc1_NvH-0949-Control-30.raw]	407.5650939941406	19.6949905042667	0.526247630933333	99.7859712786667	99.25972364773337	3880860.75	2.3335629709381688E8	3	7702	0.1747372128686564	4.293934083070742	4.9992129688877895	407.55511474609375	407.5750732421875
370	407.5802917480469	45.8694081808					1	DETECTED	407.5803 m/z @45.87 [151020OFc1_NvH-0949-Control-30.raw]	407.5802917480469	45.8694081808	3.54574911733333	98.0526223786667	94.50687326133337	413953.8125	1.3722391162509292E8	0	7702	3.044043875948077	1.649338971508107	0.45608647843582345	407.5751037597656	407.59014892578125
371	407.5970153808594	20.1904660917333					1	DETECTED	407.5970 m/z @20.19 [151020OFc1_NvH-0949-Control-30.raw]	407.5970153808594	20.1904660917333	2.66545920773333	94.8719467610667	92.20648755333336	97955.796875	1.559266776195489E8	0	7702	0.020893751730799437	4.468978721882263	0.3298637255004834	407.5909729003906	407.6054992675781
372	407.61553955078125	25.9018946026667					1	DETECTED	407.6155 m/z @25.90 [151020OFc1_NvH-0949-Control-30.raw]	407.61553955078125	25.9018946026667	2.90228175573333	98.1483816461333	95.24609989039998	248241.515625	1.3301845945561267E8	0	7702	0.11232403195242924	0.9101139930025948	44.83802743358153	407.6061706542969	407.6250915527344
373	407.6358642578125	43.7585985808					1	DETECTED	407.6359 m/z @43.76 [151020OFc1_NvH-0949-Control-30.raw]	407.6358642578125	43.7585985808	4.19376491813333	95.0640172432	90.87025232506667	261001.65625	1.5364827044287387E8	0	7702	2.4376077295889473	1.204778815388664	0.010397403996191823	407.6265563964844	407.6455383300781
374	407.6737976074219	33.3732967789333					1	DETECTED	407.6738 m/z @33.37 [151020OFc1_NvH-0949-Control-30.raw]	407.6737976074219	33.3732967789333	1.20104836	63.6199631365333	62.4189147765333	128393.453125	9.78993008176144E7	0	7702	0.15852682004005203	1.1790408236446566	1.3606462177381629	407.66424560546875	407.67779541015625
375	407.68792724609375	11.4990033568					1	DETECTED	407.6879 m/z @11.50 [151020OFc1_NvH-0949-Control-30.raw]	407.68792724609375	11.4990033568	1.72798233573333	98.7146173314667	96.98663499573337	8770393.0	2.3528552960551044E8	4	7702	0.1640141011138283	1.085613141842383	1.9008237940395596	407.6782531738281	407.69769287109375
376	407.7036437988281	44.6642134261333					1	DETECTED	407.7036 m/z @44.66 [151020OFc1_NvH-0949-Control-30.raw]	407.7036437988281	44.6642134261333	2.529625184	99.3152082128	96.7855830288	1022088.1875	1.5049855406763187E8	2	7702	0.24066974386567352	0.6154715458695805	0.010715830093513705	407.697998046875	407.7096862792969
377	407.7196960449219	14.2418846645333					1	DETECTED	407.7197 m/z @14.24 [151020OFc1_NvH-0949-Control-30.raw]	407.7196960449219	14.2418846645333	2.19036036613333	98.703913588	96.51355322186667	2867307.0	2.4795100343675843E8	2	7702	0.18117388381071642	22.78221375690262	1.756938210572777	407.709716796875	407.7296447753906
378	407.73095703125	29.4878199645333					1	DETECTED	407.7310 m/z @29.49 [151020OFc1_NvH-0949-Control-30.raw]	407.73095703125	29.4878199645333	3.524808236	96.8224079112	93.2975996752	606102.0	1.591504984592994E8	0	7702	13.175941931785417	0.5397876045796018	0.08277773701918668	407.7297058105469	407.7409362792969
379	407.7447204589844	32.7862475938667					1	DETECTED	407.7447 m/z @32.79 [151020OFc1_NvH-0949-Control-30.raw]	407.7447204589844	32.7862475938667	2.93565161066667	95.0054101365333	92.06975852586663	428760.84375	1.7101010568246007E8	2	7702	0.2966057447413917	0.6108850874872278	1.2997724569453621	407.7411193847656	407.7452392578125
380	407.7552490234375	27.9383280736					1	DETECTED	407.7552 m/z @27.94 [151020OFc1_NvH-0949-Control-30.raw]	407.7552490234375	27.9383280736	3.76515746666667	97.6242608632	93.85910339653334	4.0304268E7	7.672639491762947E8	2	7702	0.2122121435512696	1.8653208925376703	2.1155855661345595	407.7452697753906	407.7652282714844
381	407.7734375	17.5898340293333					1	DETECTED	407.7734 m/z @17.59 [151020OFc1_NvH-0949-Control-30.raw]	407.7734375	17.5898340293333	4.08487906533333	98.4791696096	94.39429054426668	252243.1875	1.5809315854452166E8	0	7702	0.08284927756432126	0.6144546143125316	0.10771348874966812	407.7652587890625	407.7831115722656
382	407.79718017578125	20.1470689504					1	DETECTED	407.7972 m/z @20.15 [151020OFc1_NvH-0949-Control-30.raw]	407.79718017578125	20.1470689504	1.43020437493333	98.1057967242667	96.67559234933337	203015.453125	1.441279649436231E8	0	7702	0.12294449444393862	0.5467564497091508	0.3424284367418863	407.7872009277344	407.8060302734375
383	407.81640625	25.8622762837333					1	DETECTED	407.8164 m/z @25.86 [151020OFc1_NvH-0949-Control-30.raw]	407.81640625	25.8622762837333	1.1895573704	99.7645901696	98.5750327992	232968.703125	1.5826442885118654E8	0	7702	0.05655487376082036	0.5384060428724755	268.11563787801816	407.8065185546875	407.8260803222656
384	407.8274841308594	19.9184337733333					1	DETECTED	407.8275 m/z @19.92 [151020OFc1_NvH-0949-Control-30.raw]	407.8274841308594	19.9184337733333	1.36148811866667	99.7965585565333	98.43507043786663	114438.4296875	1.3575452761002958E8	0	7702	23.860035640459994	24.02931664678705	0.10248230666887276	407.826416015625	407.8373718261719
385	407.8495178222656	33.0571893216					1	DETECTED	407.8495 m/z @33.06 [151020OFc1_NvH-0949-Control-30.raw]	407.8495178222656	33.0571893216	0.3895387384	99.9890065253333	99.59946778693329	331396.78125	1.582040071061762E8	0	7702	3.9727297255334193	0.5073442696115732	0.017907810931141382	407.8397216796875	407.8546447753906
386	407.86468505859375	39.6793491317333					1	DETECTED	407.8647 m/z @39.68 [151020OFc1_NvH-0949-Control-30.raw]	407.86468505859375	39.6793491317333	0.00514071173333333	99.9568465368	99.95170582506667	630557.6875	1.455935691893064E8	3	7702	0.12704054179250335	0.5105029644686297	0.00728624074000437	407.8547668457031	407.8735656738281
387	407.8836364746094	21.7541689632					1	DETECTED	407.8836 m/z @21.75 [151020OFc1_NvH-0949-Control-30.raw]	407.8836364746094	21.7541689632	0.117585621333333	99.9461381853333	99.82855256399996	1094534.125	1.9859753149940702E8	3	7702	5.12447291019479	0.8232808655872547	3.6216152581818593	407.8736572265625	407.8894348144531
388	407.8994445800781	19.7046862650667					1	DETECTED	407.8994 m/z @19.70 [151020OFc1_NvH-0949-Control-30.raw]	407.8994445800781	19.7046862650667	0.151282912	99.99968352	99.848400608	2643830.25	2.1005281499568528E8	3	7702	0.2209044858355469	1.1413547728948061	5.116043093208235	407.8894958496094	407.9093322753906
389	407.9154052734375	33.3486549608					1	DETECTED	407.9154 m/z @33.35 [151020OFc1_NvH-0949-Control-30.raw]	407.9154052734375	33.3486549608	0.00514071173333333	99.9461381853333	99.94099747359996	243249.734375	1.4379849608802515E8	3	7702	6.25306203577874	3.141034202384207	0.6981108067530449	407.90948486328125	407.9253845214844
390	407.9376220703125	11.4837701976					1	DETECTED	407.9376 m/z @11.48 [151020OFc1_NvH-0949-Control-30.raw]	407.9376220703125	11.4837701976	0.00514071173333333	99.99968352	99.99454280826667	7792382.5	2.3674634096687153E8	0	7702	0.13650511374042829	1.2452724720658828	17.47071805690124	407.92779541015625	407.9473571777344
391	407.9503479003906	42.0710618106667					1	DETECTED	407.9503 m/z @42.07 [151020OFc1_NvH-0949-Control-30.raw]	407.9503479003906	42.0710618106667	0.0386260205333333	99.9141514125333	99.87552539199997	58853.51171875	1.4628741984751618E8	0	7702	17.68685039785225	1.1991459441126155	1.4239065871904106	407.9476318359375	407.9546813964844
392	407.9646911621094	29.5593257077333					1	DETECTED	407.9647 m/z @29.56 [151020OFc1_NvH-0949-Control-30.raw]	407.9646911621094	29.5593257077333	0.0163640496	99.8179292693333	99.8015652197333	148318.75	1.4400213012920862E8	0	7702	82.77997770864418	2.3953287224048743	3.3638431453412516	407.9547119140625	407.9678649902344
393	407.9779052734375	13.2962268042667					1	DETECTED	407.9779 m/z @13.30 [151020OFc1_NvH-0949-Control-30.raw]	407.9779052734375	13.2962268042667	0.00514071173333333	99.9568465368	99.95170582506667	595772.8125	1.5848665674168274E8	4	7702	0.08476206760305693	1.54547678887946	9.082192997660783	407.9679260253906	407.9878845214844
394	407.98956298828125	16.3754723501333					1	DETECTED	407.9896 m/z @16.38 [151020OFc1_NvH-0949-Control-30.raw]	407.98956298828125	16.3754723501333	0.00514071173333333	99.9248281365333	99.91968742479997	184170.671875	1.5239689557154283E8	0	7702	0.32504777762234127	0.5496469448103086	0.061930327552565244	407.98797607421875	407.99951171875
395	408.0169677734375	25.7956309861333					1	DETECTED	408.0170 m/z @25.80 [151020OFc1_NvH-0949-Control-30.raw]	408.0169677734375	25.7956309861333	0.0386260205333333	98.7893641152	98.75073809466667	232268.203125	1.2308627981489465E8	0	7702	0.15382670149916322	0.6613934638849887	53.72526114514152	408.0069885253906	408.0267028808594
396	408.03533935546875	41.4604496522667					1	DETECTED	408.0353 m/z @41.46 [151020OFc1_NvH-0949-Control-30.raw]	408.03533935546875	41.4604496522667	0.960445001866667	99.6146196661333	98.65417466426662	84458.4140625	1.5321624537693503E8	0	7702	36.91260493040962	1.2611951253932812	1.5950347169471275	408.0269775390625	408.0451354980469
397	408.1502990722656	90.5929565493333					1	DETECTED	408.1503 m/z @90.59 [151020OFc1_NvH-0949-Control-30.raw]	408.1502990722656	90.5929565493333	1.81655618826667	99.4755713501333	97.65901516186662	53374.87109375	1.1727403295760475E8	0	7702	67.3714157048644	0.550028018508709	0.11297515355902057	408.14044189453125	408.15911865234375
398	408.1692199707031	91.4956102802667					1	DETECTED	408.1692 m/z @91.50 [151020OFc1_NvH-0949-Control-30.raw]	408.1692199707031	91.4956102802667	0.10628588	98.8000224216	98.6937365416	67667.765625	1.4382221577252E8	0	7702	42.86372963625843	0.5454449141500529	0.0909406227373505	408.1593322753906	408.1773681640625
399	408.1873779296875	11.4837701976					1	DETECTED	408.1874 m/z @11.48 [151020OFc1_NvH-0949-Control-30.raw]	408.1873779296875	11.4837701976	1.80555603786667	99.1871867722667	97.38163073440003	4553098.0	2.1110109157195646E8	0	7702	0.17046022306723074	1.187592161561017	1.1902719320312705	408.17742919921875	408.1973571777344
400	408.1977233886719	35.3228718690667					1	DETECTED	408.1977 m/z @35.32 [151020OFc1_NvH-0949-Control-30.raw]	408.1977233886719	35.3228718690667	2.91337530826667	99.7965585565333	96.88318324826663	582018.0625	1.633544747764961E8	3	7702	22.31364715087185	0.7749180179784363	0.5475430533849478	408.1973876953125	408.20770263671875
401	408.2078552246094	13.3395032949333					1	DETECTED	408.2079 m/z @13.34 [151020OFc1_NvH-0949-Control-30.raw]	408.2078552246094	13.3395032949333	4.0229149584	93.7892988141333	89.76638385573331	400909.3125	1.716098348633364E8	0	7702	0.22880756702526917	4.672253143458881	1.1914300475777175	408.2077331542969	408.20892333984375
402	408.21893310546875	15.8414849157333					1	DETECTED	408.2189 m/z @15.84 [151020OFc1_NvH-0949-Control-30.raw]	408.21893310546875	15.8414849157333	3.19775701813333	99.0588132845333	95.86105626639997	3629910.25	3.470302589648548E8	2	7702	11.985729611248951	18.76643293022648	5.477700963098998	408.208984375	408.22491455078125
403	408.23492431640625	29.4878199645333					1	DETECTED	408.2349 m/z @29.49 [151020OFc1_NvH-0949-Control-30.raw]	408.23492431640625	29.4878199645333	1.83803897493333	99.860543404	98.02250442906667	1.1664838E7	5.200023414047282E8	2	7702	0.24507985384557784	0.6899910456293675	0.14481707916638964	408.2249450683594	408.2449035644531
404	408.2561340332031	27.9383280736					1	DETECTED	408.2561 m/z @27.94 [151020OFc1_NvH-0949-Control-30.raw]	408.2561340332031	27.9383280736	2.11156971653333	99.4969584496	97.38538873306668	1.796748E7	6.375192025533165E8	2	7702	0.18412752247957442	0.5640725683506767	125.90889369529448	408.24615478515625	408.26611328125
405	408.277587890625	91.5227892112					1	DETECTED	408.2776 m/z @91.52 [151020OFc1_NvH-0949-Control-30.raw]	408.277587890625	91.5227892112	1.43020437493333	95.2843793154667	93.85417494053337	447148.65625	1.581502255057784E8	0	7702	0.6165227032190188	0.5056238077638474	0.6796225103995672	408.2679138183594	408.2862243652344
406	408.4091796875	8.4885059032					1	DETECTED	408.4092 m/z @8.49 [151020OFc1_NvH-0949-Control-30.raw]	408.4091796875	8.4885059032	1.54529019146667	95.0244950896	93.47920489813332	112563.265625	1.3272185235069302E8	0	7702	0.08291518997719827	0.5801415943948043	1.6039489127214925	408.3995666503906	408.418701171875
407	408.4378356933594	11.4990033568					1	DETECTED	408.4378 m/z @11.50 [151020OFc1_NvH-0949-Control-30.raw]	408.4378356933594	11.4990033568	3.05704092826667	94.7944058282667	91.73736490000003	1487263.75	1.6438269362468243E8	5	7702	0.1277527667012066	120.61754261501406	246.46737461269538	408.4278564453125	408.4474792480469
408	408.4559326171875	11.2517079256					1	DETECTED	408.4559 m/z @11.25 [151020OFc1_NvH-0949-Control-30.raw]	408.4559326171875	11.2517079256	3.13307668186667	95.2737542621333	92.14067758026663	68167.4921875	1.4818807705679458E8	0	7702	6.015291289702171	7.1629927831812585	1.3710904614842074	408.4481201171875	408.4659118652344
409	408.4665832519531	27.699341244					1	DETECTED	408.4666 m/z @27.70 [151020OFc1_NvH-0949-Control-30.raw]	408.4665832519531	27.699341244	3.48288984746667	92.9818723701333	89.49898252266664	63472.2421875	1.4904918634501037E8	0	7702	72.05456644606753	1.9241285179157643	2.8816831061152928	408.4659423828125	408.4690246582031
410	408.4790954589844	13.2962268042667					1	DETECTED	408.4791 m/z @13.30 [151020OFc1_NvH-0949-Control-30.raw]	408.4790954589844	13.2962268042667	2.64285927626667	99.5183079365333	96.87544866026663	253179.84375	1.4659351970144662E8	0	7702	10.175310036023808	8.090902352442576	42.302446759874485	408.4691162109375	408.4886474609375
411	408.5334777832031	39.591988156					1	DETECTED	408.5335 m/z @39.59 [151020OFc1_NvH-0949-Control-30.raw]	408.5334777832031	39.591988156	3.7752592896	99.1871867722667	95.4119274826667	290834.625	1.298472873972205E8	0	7702	21.92775708076898	1.7009724747489299	0.001943864223453662	408.5235290527344	408.5408020019531
412	408.5508117675781	8.24302120773333					1	DETECTED	408.5508 m/z @8.24 [151020OFc1_NvH-0949-Control-30.raw]	408.5508117675781	8.24302120773333	3.15479929146667	97.9672193536	94.81242006213333	2542023.5	2.4588442756118533E8	3	7702	13.161412444233498	69.86860266053932	93.7136622742035	408.5408630371094	408.560791015625
413	408.5628967285156	7.13207190186667					1	DETECTED	408.5629 m/z @7.13 [151020OFc1_NvH-0949-Control-30.raw]	408.5628967285156	7.13207190186667	3.15479929146667	77.5600270802667	74.40522778880003	672122.4375	1.3266397397669874E8	3	7702	0.19802822095608974	5.272939807150646	59.57774158773521	408.5608215332031	408.5685119628906
414	408.5785217285156	31.1105993416					1	DETECTED	408.5785 m/z @31.11 [151020OFc1_NvH-0949-Control-30.raw]	408.5785217285156	31.1105993416	1.87115380426667	94.3774188882667	92.50626508400003	1251019.25	1.4661621986803308E8	3	7702	0.1708348974304954	0.6118255663844289	0.09363995993205036	408.56854248046875	408.5870666503906
415	408.6097106933594	8.49784736186667					1	DETECTED	408.6097 m/z @8.50 [151020OFc1_NvH-0949-Control-30.raw]	408.6097106933594	8.49784736186667	2.7240145968	98.5006486282667	95.7766340314667	103556.953125	1.476336988890568E8	0	7702	0.1030967831654479	1.5145816151933837	0.8856226834913211	408.599853515625	408.6191711425781
416	408.6445007324219	48.0775368357333					1	DETECTED	408.6445 m/z @48.08 [151020OFc1_NvH-0949-Control-30.raw]	408.6445007324219	48.0775368357333	2.94676613706667	95.2843793154667	92.33761317840002	1036546.25	1.7552173928331792E8	0	7702	0.057416013073471106	0.5087790444643846	0.010262019610445318	408.6346130371094	408.65435791015625
417	408.6571350097656	22.9206768754667					1	DETECTED	408.6571 m/z @22.92 [151020OFc1_NvH-0949-Control-30.raw]	408.6571350097656	22.9206768754667	3.6730729112	99.6574019162667	95.98432900506671	62460.328125	1.2406713876521006E8	0	7702	88.47051229448128	2.4934098078717284	6.541249338000387	408.6551208496094	408.66552734375
418	408.6761474609375	28.389680536					1	DETECTED	408.6761 m/z @28.39 [151020OFc1_NvH-0949-Control-30.raw]	408.6761474609375	28.389680536	3.97167174853333	61.9185788890667	57.94690714053337	113486.828125	9.115869751210794E7	0	7702	0.08171235683672862	1.1865608626178497	1.3731217252356995	408.66632080078125	408.677978515625
419	408.6880187988281	11.4990033568					1	DETECTED	408.6880 m/z @11.50 [151020OFc1_NvH-0949-Control-30.raw]	408.6880187988281	11.4990033568	4.00232926613333	99.3899531176	95.38762385146667	457351.75	1.550245887624183E8	2	7702	0.12101200236062581	0.8335474714972825	155.29690565739784	408.678955078125	408.69158935546875
420	408.70159912109375	33.7451025416					1	DETECTED	408.7016 m/z @33.75 [151020OFc1_NvH-0949-Control-30.raw]	408.70159912109375	33.7451025416	3.49328763413333	99.0694859722667	95.57619833813338	570920.625	1.6012019817655894E8	2	7702	0.15545357479000188	0.5173396774264243	0.011488935843066334	408.6916809082031	408.7115783691406
421	408.720458984375	31.0242107458667					1	DETECTED	408.7205 m/z @31.02 [151020OFc1_NvH-0949-Control-30.raw]	408.720458984375	31.0242107458667	3.15479929146667	99.2724857106667	96.11768641920003	445570.90625	1.691247057295245E8	2	7702	8.441784514828758	0.6843732033745076	0.030063898996048586	408.71160888671875	408.7225036621094
422	408.7325134277344	18.6240237368					1	DETECTED	408.7325 m/z @18.62 [151020OFc1_NvH-0949-Control-30.raw]	408.7325134277344	18.6240237368	2.45043004026667	99.1549977624	96.70456772213333	1209358.75	2.055649300358755E8	2	7702	0.21007193435940508	0.6150802727164374	3.6648453503388576	408.7225341796875	408.73516845703125
423	408.74517822265625	29.2656022077333					1	DETECTED	408.7452 m/z @29.27 [151020OFc1_NvH-0949-Control-30.raw]	408.74517822265625	29.2656022077333	2.21283550213333	99.9568465368	97.74401103466667	1.02737056E8	1.174961841214216E9	2	7702	0.10415114560225547	1.311491250376408	1.6314333010333573	408.7351989746094	408.7551574707031
424	408.7576599121094	27.9383280736					1	DETECTED	408.7577 m/z @27.94 [151020OFc1_NvH-0949-Control-30.raw]	408.7576599121094	27.9383280736	4.05225398426667	97.7207784789333	93.66852449466663	4423071.0	3.0281283988801146E8	2	7702	4.451554829885033	1.3767481700584796	0.44154229902410747	408.75518798828125	408.7674865722656
425	408.7685241699219	12.9916361714667					1	DETECTED	408.7685 m/z @12.99 [151020OFc1_NvH-0949-Control-30.raw]	408.7685241699219	12.9916361714667	4.0639252552	95.848422776	91.7844975208	245467.21875	1.169776687891369E8	2	7702	0.15766493923719516	0.5318733647409434	1.7695561767902155	408.7676696777344	408.7768249511719
426	408.80975341796875	8.52920181386667					1	DETECTED	408.8098 m/z @8.53 [151020OFc1_NvH-0949-Control-30.raw]	408.80975341796875	8.52920181386667	1.57985100986667	98.9623685322667	97.38251752240002	64356.89453125	1.2979575519208929E8	0	7702	0.17000135976204156	0.5197670364579089	0.30029721099180706	408.8013916015625	408.8197326660156
427	408.84478759765625	48.0199332416					1	DETECTED	408.8448 m/z @48.02 [151020OFc1_NvH-0949-Control-30.raw]	408.84478759765625	48.0199332416	0.0274050333333333	99.9461381853333	99.91873315199996	501632.46875	1.365349752719248E8	0	7702	19.689072077668047	0.5105429690830677	0.026708355263391905	408.8351745605469	408.8547668457031
428	408.8572082519531	18.3882077181333					1	DETECTED	408.8572 m/z @18.39 [151020OFc1_NvH-0949-Control-30.raw]	408.8572082519531	18.3882077181333	0.140068249866667	99.9461381853333	99.80606993546662	85503.703125	1.139716455643236E8	0	7702	13.481670830300159	3.9325502532528773	0.06041828548136407	408.8548278808594	408.86279296875
429	408.872802734375	18.5345002570667					1	DETECTED	408.8728 m/z @18.53 [151020OFc1_NvH-0949-Control-30.raw]	408.872802734375	18.5345002570667	0.0386260205333333	99.8179292693333	99.77930324879998	1129289.625	1.4490403754726523E8	3	7702	0.1600734477319392	0.5084999109338783	1.7777674320107841	408.8628234863281	408.87481689453125
430	408.88482666015625	8.25477147786667					1	DETECTED	408.8848 m/z @8.25 [151020OFc1_NvH-0949-Control-30.raw]	408.88482666015625	8.25477147786667	0.0274050333333333	99.99968352	99.97227848666667	1541626.125	2.0777442886573508E8	3	7702	13.138236183984874	0.9659089878862827	44.82908817095546	408.8748779296875	408.8948059082031
431	408.897216796875	7.13207190186667					1	DETECTED	408.8972 m/z @7.13 [151020OFc1_NvH-0949-Control-30.raw]	408.897216796875	7.13207190186667	0.00514071173333333	99.9782963392	99.97315562746667	490147.28125	1.5764426525462472E8	3	7702	0.17421147640183854	5.634344324591209	144.6677533330689	408.89483642578125	408.9029541015625
432	408.9129638671875	31.1005249690667					1	DETECTED	408.9130 m/z @31.10 [151020OFc1_NvH-0949-Control-30.raw]	408.9129638671875	31.1005249690667	0.00514071173333333	99.99968352	99.99454280826667	906796.125	1.6338461953599352E8	3	7702	0.163787624731782	1.0195032692932078	2.0361448365564296	408.9029846191406	408.9223327636719
433	408.9328918457031	45.0668000141333					1	DETECTED	408.9329 m/z @45.07 [151020OFc1_NvH-0949-Control-30.raw]	408.9328918457031	45.0668000141333	0.00514071173333333	99.99968352	99.99454280826667	64660.43359375	1.2183791709413531E8	0	7702	62.773982903914046	1.0978226080447153	1.385907100027207	408.92376708984375	408.93402099609375
434	408.9441223144531	52.8053393482667					1	DETECTED	408.9441 m/z @52.81 [151020OFc1_NvH-0949-Control-30.raw]	408.9441223144531	52.8053393482667	0.0386260205333333	99.9782963392	99.93967031866667	197711.375	1.2541692249720412E8	0	7702	41.45984001651776	1.0369076738823453	1.1336914984503892	408.93414306640625	408.9450378417969
435	408.9550476074219	18.8804943624					1	DETECTED	408.9550 m/z @18.88 [151020OFc1_NvH-0949-Control-30.raw]	408.9550476074219	18.8804943624	0.0725294576	99.9782963392	99.9057668816	1148808.625	1.7447363009567934E8	4	7702	1.0090732314131614	4.447722538038878	36.05417884301126	408.945068359375	408.96502685546875
436	408.979248046875	24.5941474229333					1	DETECTED	408.9792 m/z @24.59 [151020OFc1_NvH-0949-Control-30.raw]	408.979248046875	24.5941474229333	0.128781603733333	99.8499017901333	99.72112018639997	541696.0	1.3009278923699436E8	0	7702	0.0693977079908592	2.533849947932183	41.78424056220167	408.9692687988281	408.9892272949219
437	408.9955749511719	20.0121707784					1	DETECTED	408.9956 m/z @20.01 [151020OFc1_NvH-0949-Control-30.raw]	408.9955749511719	20.0121707784	2.02185804746667	99.5183079365333	97.49644988906664	131912.546875	1.2866553999721144E8	0	7702	0.18253287171653554	2.709693026109184	0.06934126651574544	408.9892883300781	408.9988708496094
438	409.0091552734375	18.0232601090667					1	DETECTED	409.0092 m/z @18.02 [151020OFc1_NvH-0949-Control-30.raw]	409.0091552734375	18.0232601090667	0.617921460533333	99.9782963392	99.36037487866666	294913.3125	1.5499414325979495E8	4	7702	2.103132843173082	0.7603473003490112	0.2108708880026421	408.9992980957031	409.01910400390625
439	409.0381774902344	90.3815444402667					1	DETECTED	409.0382 m/z @90.38 [151020OFc1_NvH-0949-Control-30.raw]	409.0381774902344	90.3815444402667	0.321304220266667	99.860543404	99.53923918373333	218766.84375	1.4309963925330094E8	0	7702	61.8732316445675	0.5570585782109131	0.15277345140366996	409.02825927734375	409.0481262207031
440	409.11053466796875	95.7518034178667					1	DETECTED	409.1105 m/z @95.75 [151020OFc1_NvH-0949-Control-30.raw]	409.11053466796875	95.7518034178667	0.00514071173333333	99.99968352	99.99454280826667	83679.8828125	1.5579745680684716E8	3	7702	0.2784728901251441	1.2281815934284694	0.8200548879576839	409.1071472167969	409.11944580078125
441	409.1612548828125	90.8521573725333					1	DETECTED	409.1613 m/z @90.85 [151020OFc1_NvH-0949-Control-30.raw]	409.1612548828125	90.8521573725333	1.84899166666667	99.8499017901333	98.00091012346664	128916.75	2.19509536851422E8	0	7702	0.6972822744269394	0.550547327986823	0.0011669944123300301	409.1514587402344	409.1712341308594
442	409.1814270019531	27.5969168208					1	DETECTED	409.1814 m/z @27.60 [151020OFc1_NvH-0949-Control-30.raw]	409.1814270019531	27.5969168208	4.28819769013333	99.8499017901333	95.56170409999997	154977.953125	1.365492253061991E8	0	7702	40.17647592018393	2.5030919935590106	4.0395992490677495	409.1714782714844	409.18170166015625
443	409.1917724609375	24.3377397893333					1	DETECTED	409.1918 m/z @24.34 [151020OFc1_NvH-0949-Control-30.raw]	409.1917724609375	24.3377397893333	0.230471216533333	99.7645901696	99.53411895306667	1526593.125	1.7574500600349763E8	3	7702	0.17520135808750936	0.6544342160462969	6.495154122531463	409.1817932128906	409.2017517089844
444	409.2069091796875	18.5603580221333					1	DETECTED	409.2069 m/z @18.56 [151020OFc1_NvH-0949-Control-30.raw]	409.2069091796875	18.5603580221333	1.4650706072	97.9672193536	96.5021487464	882542.75	2.1444586487246594E8	3	7702	11.759966716794018	2.7231683797733544	0.07696383510722035	409.2017822265625	409.2168884277344
445	409.2238464355469	15.2359290821333					1	DETECTED	409.2238 m/z @15.24 [151020OFc1_NvH-0949-Control-30.raw]	409.2238464355469	15.2359290821333	2.81376368426667	98.2121663493333	95.39840266506663	703104.25	2.4081370300564837E8	2	7702	7.663750957663389	2.3106723485429996	1.1512831904905965	409.2169189453125	409.23382568359375
446	409.2338562011719	18.6527259450667					1	DETECTED	409.2339 m/z @18.65 [151020OFc1_NvH-0949-Control-30.raw]	409.2338562011719	18.6527259450667	4.89460068746667	95.3985053013333	90.50390461386664	369495.96875	1.5096892764633334E8	3	7702	1.98343187423826	2.304462583792332	6.5914714920308946	409.2338562011719	409.23553466796875
447	409.2456359863281	29.2656022077333					1	DETECTED	409.2456 m/z @29.27 [151020OFc1_NvH-0949-Control-30.raw]	409.2456359863281	29.2656022077333	0.151282912	99.7538487642667	99.60256585226671	4.4079508E7	6.238153173153828E8	3	7702	0.1470122566400569	1.3103858563976651	1.441049995720623	409.23565673828125	409.255615234375
448	409.26483154296875	23.6044814488					1	DETECTED	409.2648 m/z @23.60 [151020OFc1_NvH-0949-Control-30.raw]	409.26483154296875	23.6044814488	3.6730729112	97.4637776202667	93.7907047090667	840007.5	1.8873246840537748E8	0	7702	6.207579230313989	0.8622078029119201	2.202574303368623	409.2556457519531	409.27374267578125
449	409.2759704589844	91.5618322909333					1	DETECTED	409.2760 m/z @91.56 [151020OFc1_NvH-0949-Control-30.raw]	409.2759704589844	91.5618322909333	0.10628588	99.8392643442667	99.7329784642667	242434.6875	1.3729059235037324E8	0	7702	0.11146216291861322	0.6869059104260878	0.894373771931858	409.2750549316406	409.28497314453125
450	409.29461669921875	91.3308377504					1	DETECTED	409.2946 m/z @91.33 [151020OFc1_NvH-0949-Control-30.raw]	409.29461669921875	91.3308377504	10.3250852072	99.2084761778667	88.8833909706667	72513.3359375	1.4799448117787686E8	0	7702	0.5419613983919902	0.5486239444739779	0.09724788894795587	409.2864685058594	409.3009948730469
451	409.33148193359375	90.0301686877333					1	DETECTED	409.3315 m/z @90.03 [151020OFc1_NvH-0949-Control-30.raw]	409.33148193359375	90.0301686877333	4.03260858133333	97.9672193536	93.93461077226667	119349.1875	2.169887167528386E8	0	7702	87.55216378518902	0.5461469526347412	0.016599581918991094	409.3230895996094	409.34051513671875
452	409.3674011230469	90.0301686877333					1	DETECTED	409.3674 m/z @90.03 [151020OFc1_NvH-0949-Control-30.raw]	409.3674011230469	90.0301686877333	4.926039884	99.1443436365333	94.2183037525333	285141.78125	1.4774829327529246E8	0	7702	83.35775478827392	0.5086547000073356	0.023507454079993204	409.35931396484375	409.3772277832031
453	409.37969970703125	38.0176701568					1	DETECTED	409.3797 m/z @38.02 [151020OFc1_NvH-0949-Control-30.raw]	409.37969970703125	38.0176701568	2.70163549013333	98.4577802912	95.75614480106667	51067.50390625	1.3322962581214978E8	0	7702	91.75129005512437	1.466386962755867	1.934840085936614	409.37799072265625	409.3896179199219
454	409.4040222167969	92.2805054861333					1	DETECTED	409.4040 m/z @92.28 [151020OFc1_NvH-0949-Control-30.raw]	409.4040222167969	92.2805054861333	0.140068249866667	99.2510882738667	99.11102002400003	333650.78125	2.327685351035185E8	0	7702	61.778162924206256	5.740310847216098	7.451855143583605	409.3941955566406	409.4139404296875
455	409.4153137207031	20.2853113112					1	DETECTED	409.4153 m/z @20.29 [151020OFc1_NvH-0949-Control-30.raw]	409.4153137207031	20.2853113112	4.66800586453333	95.1691145642667	90.50110869973338	144019.015625	1.3442934884016046E8	0	7702	0.4184213585814831	3.6544973347862753	0.5672587041720956	409.4140625	409.419189453125
456	409.42919921875	35.3051618272					1	DETECTED	409.4292 m/z @35.31 [151020OFc1_NvH-0949-Control-30.raw]	409.42919921875	35.3051618272	3.47255039626667	99.1657413104	95.69319091413333	145082.75	1.6158242215457085E8	0	7702	12.61484941527587	1.778370701143404	0.24613992449606334	409.41925048828125	409.43914794921875
457	409.4500427246094	41.5411009938667					1	DETECTED	409.4500 m/z @41.54 [151020OFc1_NvH-0949-Control-30.raw]	409.4500427246094	41.5411009938667	0.00514071173333333	99.8499017901333	99.84476107839997	191777.875	1.3029198065253718E8	0	7702	0.15008706868423616	1.4323829027739843	3.2085568928001735	409.4400939941406	409.4554748535156
458	409.4654846191406	31.2236381168					1	DETECTED	409.4655 m/z @31.22 [151020OFc1_NvH-0949-Control-30.raw]	409.4654846191406	31.2236381168	2.9909700576	98.7146173314667	95.7236472738667	799811.5	1.601408746621642E8	4	7702	12.451127948032678	0.9388144182019776	0.01849553470013283	409.45550537109375	409.47528076171875
459	409.48089599609375	24.5941474229333					1	DETECTED	409.4809 m/z @24.59 [151020OFc1_NvH-0949-Control-30.raw]	409.48089599609375	24.5941474229333	2.93565161066667	96.0954554154667	93.15980380480003	233735.953125	1.2971899655124085E8	0	7702	0.1592635276112766	3.2959640589316987	0.0068247495142309145	409.4759216308594	409.482666015625
460	409.49267578125	25.7554065650667					1	DETECTED	409.4927 m/z @25.76 [151020OFc1_NvH-0949-Control-30.raw]	409.49267578125	25.7554065650667	3.47255039626667	96.4913467013333	93.01879630506663	252824.765625	1.2959050886527106E8	0	7702	9.235652236788038	0.5013678073780381	0.025913927394497712	409.4826965332031	409.50262451171875
461	409.5107421875	18.0537245178667					1	DETECTED	409.5107 m/z @18.05 [151020OFc1_NvH-0949-Control-30.raw]	409.5107421875	18.0537245178667	3.43066511653333	98.8748446192	95.44417950266667	215570.21875	1.531448512985195E8	0	7702	0.1478974692038868	0.5129157256203973	0.016562889180812987	409.502685546875	409.5155334472656
462	409.52569580078125	24.3085918888					1	DETECTED	409.5257 m/z @24.31 [151020OFc1_NvH-0949-Control-30.raw]	409.52569580078125	24.3085918888	2.74671106266667	90.0827768885333	87.33606582586663	817061.375	1.54941741475908E8	0	7702	0.1792399418435835	0.8565483245677477	0.4311005575864887	409.51593017578125	409.5299987792969
463	409.5400085449219	27.6097145261333					1	DETECTED	409.5400 m/z @27.61 [151020OFc1_NvH-0949-Control-30.raw]	409.5400085449219	27.6097145261333	2.03298542853333	99.3365702816	97.30358485306667	5840707.5	2.3516265842076242E8	3	7702	0.2202213281740697	0.5111779730877806	0.01204380357620648	409.530029296875	409.54998779296875
464	409.55560302734375	40.3866517256					1	DETECTED	409.5556 m/z @40.39 [151020OFc1_NvH-0949-Control-30.raw]	409.55560302734375	40.3866517256	2.8358154264	99.0801362072	96.2443207808	3447744.0	2.2852594200451192E8	3	7702	0.2651885118572679	2.502155415131461	38.236827881212136	409.5500183105469	409.5655822753906
465	409.57305908203125	30.7137703130667					1	DETECTED	409.5731 m/z @30.71 [151020OFc1_NvH-0949-Control-30.raw]	409.57305908203125	30.7137703130667	2.41667690453333	98.3828726114667	95.96619570693336	712658.5625	1.8478175029079595E8	0	7702	0.24938080131925844	1.2769609253148526	0.3843843199129851	409.56561279296875	409.5830383300781
466	409.588623046875	29.1804488936					1	DETECTED	409.5886 m/z @29.18 [151020OFc1_NvH-0949-Control-30.raw]	409.588623046875	29.1804488936	3.06805522026667	95.7301100501333	92.66205482986663	675471.9375	1.3385774571519001E8	3	7702	19.38185548840173	1.7972334148910243	2.8452058202408184	409.58306884765625	409.59814453125
467	409.6050720214844	37.4191310856					1	DETECTED	409.6051 m/z @37.42 [151020OFc1_NvH-0949-Control-30.raw]	409.6050720214844	37.4191310856	3.30357902213333	89.8699914765333	86.56641245439997	217685.453125	1.403326762099514E8	0	7702	0.08246707063977965	1.398474391315951	1.31969528177318	409.59906005859375	409.6150207519531
468	409.6828918457031	18.3738271328					1	DETECTED	409.6829 m/z @18.37 [151020OFc1_NvH-0949-Control-30.raw]	409.6828918457031	18.3738271328	1.87115380426667	95.8591124048	93.98795860053333	69851.3046875	1.2436725832934399E8	0	7702	0.049683475685039724	3.230464368384555	10.129943813086332	409.6729736328125	409.69287109375
469	409.7061767578125	19.0736919626667					1	DETECTED	409.7062 m/z @19.07 [151020OFc1_NvH-0949-Control-30.raw]	409.7061767578125	19.0736919626667	1.7616732808	96.6194370506667	94.85776376986671	1486239.625	1.9642708593540978E8	2	7702	31.193692720455406	1.5699458103385675	27.90603860021883	409.6962585449219	409.71417236328125
470	409.72418212890625	26.3882743949333					1	DETECTED	409.7242 m/z @26.39 [151020OFc1_NvH-0949-Control-30.raw]	409.72418212890625	26.3882743949333	2.246765916	99.7753089562667	97.5285430402667	4.7588892E7	1.1455200065755727E9	2	7702	0.3653684160458859	1.5405786211473196	1.6981839679781454	409.7142028808594	409.7341613769531
471	409.7344055175781	45.1300162325333					1	DETECTED	409.7344 m/z @45.13 [151020OFc1_NvH-0949-Control-30.raw]	409.7344055175781	45.1300162325333	4.45570134186667	96.4059332157333	91.95023187386663	158539.765625	1.580707089182359E8	0	7702	79.52007744960734	1.2479255116840562	1.9268694523355567	409.73419189453125	409.7366638183594
472	409.7467041015625	29.2656022077333					1	DETECTED	409.7467 m/z @29.27 [151020OFc1_NvH-0949-Control-30.raw]	409.7467041015625	29.2656022077333	2.35987678506667	78.7304891250667	76.37061234000002	1.1162898E7	2.547562763796084E8	2	7702	0.1685247154879832	9.761549867466185	1.3947968935864183	409.7367858886719	409.75665283203125
473	409.76580810546875	23.5838900829333					1	DETECTED	409.7658 m/z @23.58 [151020OFc1_NvH-0949-Control-30.raw]	409.76580810546875	23.5838900829333	3.29284779093333	95.9022578456	92.60941005466667	207455.109375	1.516831296955922E8	0	7702	10.636286877406995	0.8252850030885263	0.09027948408533815	409.7567138671875	409.7739562988281
474	409.7803649902344	15.226579208					1	DETECTED	409.7804 m/z @15.23 [151020OFc1_NvH-0949-Control-30.raw]	409.7803649902344	15.226579208	3.50375211066667	30.6366364688	27.132884358133328	52778.859375	2.355240741288323E7	0	7702	10.872805604374225	1.411105487643309	1.4231334633603174	409.7767028808594	409.783203125
475	409.836181640625	20.2242972181333					1	DETECTED	409.8362 m/z @20.22 [151020OFc1_NvH-0949-Control-30.raw]	409.836181640625	20.2242972181333	0.720614511466667	99.8179292693333	99.09731475786664	240067.09375	1.4399598476763123E8	0	7702	0.17681749933586133	4.535089134449991	57.67184310956994	409.82635498046875	409.8461608886719
476	409.857421875	16.9834094568					1	DETECTED	409.8574 m/z @16.98 [151020OFc1_NvH-0949-Control-30.raw]	409.857421875	16.9834094568	0.230471216533333	99.7217887085333	99.49131749199996	1840919.125	1.5568284993730286E8	3	7702	0.1635710385576239	0.7215839943228118	4.237996644059551	409.84765625	409.86383056640625
477	409.8738708496094	27.5969168208					1	DETECTED	409.8739 m/z @27.60 [151020OFc1_NvH-0949-Control-30.raw]	409.8738708496094	27.5969168208	0.0609940208	99.9355365026667	99.8745424818667	4463609.5	2.075150001832704E8	3	7702	0.1364353560860394	0.7069895602871316	0.012453810817594972	409.8638916015625	409.8837890625
478	409.8944091796875	12.2111177448					1	DETECTED	409.8944 m/z @12.21 [151020OFc1_NvH-0949-Control-30.raw]	409.8944091796875	12.2111177448	0.2418898352	99.9782963392	99.736406504	3143373.0	2.5151497632174107E8	3	7702	28.305779126168588	20.42434431813076	153.37064474986573	409.8844299316406	409.9043884277344
479	409.9062805175781	33.0571893216					1	DETECTED	409.9063 m/z @33.06 [151020OFc1_NvH-0949-Control-30.raw]	409.9062805175781	33.0571893216	0.0274050333333333	99.9461381853333	99.91873315199996	408266.1875	1.3734659295727092E8	3	7702	2.3765829011478097	0.6982155758071974	0.002677875856746343	409.9044189453125	409.916015625
480	409.9272155761719	35.5934166384					1	DETECTED	409.9272 m/z @35.59 [151020OFc1_NvH-0949-Control-30.raw]	409.9272155761719	35.5934166384	0.0163640496	99.99968352	99.9833194704	1580311.375	1.5492925372455004E8	3	7702	0.100368357660642	60.58627439641836	19.622088976947843	409.9173889160156	409.9371643066406
481	409.939208984375	44.806776132					1	DETECTED	409.9392 m/z @44.81 [151020OFc1_NvH-0949-Control-30.raw]	409.939208984375	44.806776132	0.128781603733333	99.9141514125333	99.78536980879997	389972.34375	1.6186211784190473E8	3	7702	0.09692911403061544	1.641083309337662	0.2236227285279669	409.9372253417969	409.9491882324219
482	409.95233154296875	42.6490281037333					1	DETECTED	409.9523 m/z @42.65 [151020OFc1_NvH-0949-Control-30.raw]	409.95233154296875	42.6490281037333	0.00514071173333333	99.6146196661333	99.60947895439996	245064.40625	1.3641377862807867E8	0	7702	0.15022627225273766	1.717350956107712	0.002150953247209246	409.94921875	409.957275390625
483	409.9673156738281	31.2236381168					1	DETECTED	409.9673 m/z @31.22 [151020OFc1_NvH-0949-Control-30.raw]	409.9673156738281	31.2236381168	0.00514071173333333	99.9890065253333	99.98386581359996	339775.84375	1.553701541677781E8	0	7702	19.9960437561582	0.5172652989695591	0.08722223882330753	409.95733642578125	409.977294921875
484	409.9837951660156	30.9251917962667					1	DETECTED	409.9838 m/z @30.93 [151020OFc1_NvH-0949-Control-30.raw]	409.9837951660156	30.9251917962667	2.337327692	99.7965585565333	97.4592308645333	205153.703125	1.3732839515280753E8	0	7702	1.3749052920274814	1.7976747406606248	0.019221457363867232	409.9773254394531	409.9937438964844
485	409.99566650390625	1.02942546106667					1	DETECTED	409.9957 m/z @1.03 [151020OFc1_NvH-0949-Control-30.raw]	409.99566650390625	1.02942546106667	0.00514071173333333	99.6253481410667	99.62020742933336	113545.875	1.4286646241750672E8	0	7702	1.1296444441638829	3.3746959879282	7.825838233191729	409.9938049316406	410.0054931640625
486	410.0453796386719	31.2392772952					1	DETECTED	410.0454 m/z @31.24 [151020OFc1_NvH-0949-Control-30.raw]	410.0453796386719	31.2392772952	0.549199768266667	98.983816456	98.43461668773334	205767.65625	1.7728246601321945E8	0	7702	0.14203912276747843	1.8232415499937227	0.1484806666173247	410.03546142578125	410.0550842285156
487	410.0644836425781	46.3965558325333					1	DETECTED	410.0645 m/z @46.40 [151020OFc1_NvH-0949-Control-30.raw]	410.0644836425781	46.3965558325333	0.00514071173333333	99.4433837792	99.43824306746667	95223.953125	1.215541605753575E8	0	7702	46.75662508589109	1.040190123528525	1.0572854325085772	410.05621337890625	410.0740966796875
488	410.0885314941406	23.1873301050667					1	DETECTED	410.0885 m/z @23.19 [151020OFc1_NvH-0949-Control-30.raw]	410.0885314941406	23.1873301050667	0.401086586933333	99.9890065253333	99.58791993839996	68893.8671875	1.350698119283513E8	0	7702	77.65330333564066	2.184738258387455	3.3721165551097805	410.07879638671875	410.0984802246094
489	410.11505126953125	55.1717370706667					1	DETECTED	410.1151 m/z @55.17 [151020OFc1_NvH-0949-Control-30.raw]	410.11505126953125	55.1717370706667	0.00514071173333333	99.99968352	99.99454280826667	70702.59375	1.493618137843847E8	0	7702	93.86730551514981	0.9144354956530257	0.7253494865047333	410.1063232421875	410.1242370605469
490	410.14691162109375	92.3929895957333					1	DETECTED	410.1469 m/z @92.39 [151020OFc1_NvH-0949-Control-30.raw]	410.14691162109375	92.3929895957333	1.95004213706667	99.2191154304	97.26907329333332	84651.0625	1.541464700699121E8	0	7702	0.07689889416481321	0.5377371924869339	0.08966231952615564	410.1380920410156	410.15673828125
491	410.1705627441406	20.0945026304					1	DETECTED	410.1706 m/z @20.09 [151020OFc1_NvH-0949-Control-30.raw]	410.1705627441406	20.0945026304	2.79158235706667	99.7965585565333	97.00497619946663	133163.78125	1.5592675507851943E8	0	7702	0.17357552213940863	4.588361910946091	0.4209367895257221	410.1607666015625	410.17498779296875
492	410.1851501464844	19.4265876509333					1	DETECTED	410.1852 m/z @19.43 [151020OFc1_NvH-0949-Control-30.raw]	410.1851501464844	19.4265876509333	3.26151903226667	97.3995973133333	94.13807828106663	385896.96875	1.4538471515492707E8	0	7702	0.15115135093937937	38.6522249765712	3.7664285101407495	410.1752014160156	410.1871643066406
493	410.1972351074219	20.7251665045333					1	DETECTED	410.1972 m/z @20.73 [151020OFc1_NvH-0949-Control-30.raw]	410.1972351074219	20.7251665045333	0.151282912	99.9355365026667	99.7842535906667	3290651.5	2.655628024629098E8	3	7702	15.677189732307475	3.268849182571083	4.4036259499460115	410.18731689453125	410.2039794921875
494	410.2139892578125	21.0817058976					1	DETECTED	410.2140 m/z @21.08 [151020OFc1_NvH-0949-Control-30.raw]	410.2139892578125	21.0817058976	1.71671171546667	98.6183686434667	96.90165692800002	6040632.5	2.6703648144222072E8	2	7702	0.17269684548894304	7.410528411926877	3.2543540140584932	410.2040100097656	410.21484375
495	410.224853515625	26.4095969456					1	DETECTED	410.2249 m/z @26.41 [151020OFc1_NvH-0949-Control-30.raw]	410.224853515625	26.4095969456	2.32591545146667	98.6183686434667	96.29245319200002	2.1019884E7	1.128206695541333E9	4	7702	0.28575941991728016	0.9015731918782854	0.1104279471567228	410.2148742675781	410.2348327636719
496	410.238525390625	43.2453609264					1	DETECTED	410.2385 m/z @43.25 [151020OFc1_NvH-0949-Control-30.raw]	410.238525390625	43.2453609264	0.366995585333333	99.6146196661333	99.24762408079997	4618677.5	3.054988771037901E8	3	7702	0.14725591011086436	0.5081571101685854	0.028494334131842214	410.23486328125	410.2485046386719
497	410.24859619140625	29.2656022077333					1	DETECTED	410.2486 m/z @29.27 [151020OFc1_NvH-0949-Control-30.raw]	410.24859619140625	29.2656022077333	3.02393474533333	97.3570394344	94.33310468906666	1924296.5	1.946267826892832E8	2	7702	11.847551354322416	1.7228312206877439	114.87623838841292	410.24853515625	410.258544921875
498	410.26141357421875	35.6570012848					1	DETECTED	410.2614 m/z @35.66 [151020OFc1_NvH-0949-Control-30.raw]	410.26141357421875	35.6570012848	2.91337530826667	96.5021215762667	93.58874626800004	968620.625	1.566750303780359E8	0	7702	0.0735207947973322	9.130453854789234	8.6149696896239	410.25860595703125	410.270751953125
499	410.27349853515625	44.8306447714667					1	DETECTED	410.2735 m/z @44.83 [151020OFc1_NvH-0949-Control-30.raw]	410.27349853515625	44.8306447714667	3.74488268026667	96.4380055632	92.69312288293332	266742.6875	1.3345125376829733E8	0	7702	2.573090018687303	1.0707729632209784	17.984431142732955	410.2717590332031	410.2834777832031
500	410.3109436035156	91.4620026181333					1	DETECTED	410.3109 m/z @91.46 [151020OFc1_NvH-0949-Control-30.raw]	410.3109436035156	91.4620026181333	30.9914941938667	92.1077349504	61.1162407565333	99383.5	1.102720023292668E8	0	7702	0.16145669368634685	0.5053392335296422	1.1495735882529314	410.3023681640625	410.3202819824219
501	410.3744201660156	17.3591318698667					1	DETECTED	410.3744 m/z @17.36 [151020OFc1_NvH-0949-Control-30.raw]	410.3744201660156	17.3591318698667	3.6730729112	96.5767687637333	92.9036958525333	369616.4375	1.6631675508464116E8	0	7702	0.2303615783869546	7.731172494852206	0.6631052350205774	410.364501953125	410.3827819824219
502	410.4361877441406	33.1918777090667					1	DETECTED	410.4362 m/z @33.19 [151020OFc1_NvH-0949-Control-30.raw]	410.4361877441406	33.1918777090667	3.34634111946667	96.8864716498667	93.54013053040003	169769.296875	1.3055654011708814E8	0	7702	19.61151762223085	1.5670706782165045	204.09390864671016	410.4262390136719	410.4376525878906
503	410.4476623535156	20.6932332824					1	DETECTED	410.4477 m/z @20.69 [151020OFc1_NvH-0949-Control-30.raw]	410.4476623535156	20.6932332824	1.30447459733333	99.9248281365333	98.62035353919998	3292259.5	1.7044787539606693E8	0	7702	0.139652481898068	1.1919639189628959	1.4247656768655859	410.43780517578125	410.4576416015625
504	410.472412109375	37.3094414642667					1	DETECTED	410.4724 m/z @37.31 [151020OFc1_NvH-0949-Control-30.raw]	410.472412109375	37.3094414642667	3.70419131413333	98.4149516314667	94.71076031733338	1.5896273E7	4.826474454921446E8	0	7702	0.23727596510513393	4.1038605113979525	2.3733844027103412	410.4624328613281	410.48236083984375
505	410.4857177734375	30.8955916637333					1	DETECTED	410.4857 m/z @30.90 [151020OFc1_NvH-0949-Control-30.raw]	410.4857177734375	30.8955916637333	1.30447459733333	98.2441554944	96.93968089706668	160570.171875	1.455667659711346E8	0	7702	12.344316692189018	2.7622977239778472	0.21058295488102605	410.4825134277344	410.49560546875
506	410.5045166015625	20.2001956013333					1	DETECTED	410.5045 m/z @20.20 [151020OFc1_NvH-0949-Control-30.raw]	410.5045166015625	20.2001956013333	2.94676613706667	96.8970986666667	93.95033252960002	103145.9765625	1.2497389469188169E8	0	7702	0.2062350806169242	4.354086996047954	0.41226851678899007	410.4959716796875	410.5091247558594
507	410.5196838378906	19.3462223954667					1	DETECTED	410.5197 m/z @19.35 [151020OFc1_NvH-0949-Control-30.raw]	410.5196838378906	19.3462223954667	3.524808236	95.3985053013333	91.8736970653333	339505.0625	1.4694640222120023E8	3	7702	0.1557567654193157	0.5119983737527342	0.01918958412302753	410.50970458984375	410.52508544921875
508	410.53509521484375	15.7436817736					1	DETECTED	410.5351 m/z @15.74 [151020OFc1_NvH-0949-Control-30.raw]	410.53509521484375	15.7436817736	3.6730729112	96.7796351968	93.1065622856	783368.625	1.5920443052833664E8	0	7702	1.2997150150795225	4.813404132451158	0.7464291928368066	410.525146484375	410.5381164550781
509	410.5481262207031	21.0817058976					1	DETECTED	410.5481 m/z @21.08 [151020OFc1_NvH-0949-Control-30.raw]	410.5481262207031	21.0817058976	0.2192580224	99.4540587218667	99.2348006994667	4104859.0	2.3013468221572804E8	3	7702	0.15289671308739727	1.0081031263727296	1.5844665420832462	410.53814697265625	410.55810546875
510	410.56085205078125	22.5206541741333					1	DETECTED	410.5609 m/z @22.52 [151020OFc1_NvH-0949-Control-30.raw]	410.56085205078125	22.5206541741333	4.0229149584	80.1241418194667	76.1012268610667	1642630.75	1.8751539202878255E8	0	7702	4.281391937758514	0.5298669657566886	72.52249423028306	410.55816650390625	410.5628356933594
511	410.5728454589844	43.2453609264					1	DETECTED	410.5728 m/z @43.25 [151020OFc1_NvH-0949-Control-30.raw]	410.5728454589844	43.2453609264	0.9490119272	99.1443436365333	98.1953317093333	2804928.75	2.0499085430770764E8	0	7702	0.14397791103728963	0.5570217417752752	0.026312313095039827	410.5628662109375	410.5827941894531
512	410.5870361328125	44.2594095626667					1	DETECTED	410.5870 m/z @44.26 [151020OFc1_NvH-0949-Control-30.raw]	410.5870361328125	44.2594095626667	3.8157938616	96.8864716498667	93.0706777882667	411567.3125	1.2864347100151625E8	3	7702	8.77972183004443	1.858087166545626	0.009127554524056258	410.5829772949219	410.5970153808594
513	410.61981201171875	28.5623749032					1	DETECTED	410.6198 m/z @28.56 [151020OFc1_NvH-0949-Control-30.raw]	410.61981201171875	28.5623749032	2.50714870266667	95.5908510469333	93.08370234426663	260448.96875	1.3556931463996714E8	0	7702	0.29086804659881693	4.313712673749994	0.8705574753353615	410.6100769042969	410.62921142578125
514	410.6396484375	41.5316133445333					1	DETECTED	410.6396 m/z @41.53 [151020OFc1_NvH-0949-Control-30.raw]	410.6396484375	41.5316133445333	3.4201549368	92.0719915968	88.65183666	274934.125	1.3180254412963876E8	0	7702	0.21480923041102074	1.5286954988644594	0.1610745326616875	410.62982177734375	410.6493225097656
515	410.6983947753906	20.7251665045333					1	DETECTED	410.6984 m/z @20.73 [151020OFc1_NvH-0949-Control-30.raw]	410.6983947753906	20.7251665045333	2.92446243893333	97.5815882229333	94.65712578399997	1474309.25	1.9044700501012018E8	2	7702	54.30297972476811	5.9828612412734765	1.018435675666942	410.6886901855469	410.7083435058594
516	410.70904541015625	17.2316500165333					1	DETECTED	410.7090 m/z @17.23 [151020OFc1_NvH-0949-Control-30.raw]	410.70904541015625	17.2316500165333	10.8071842850667	69.7078480493333	58.900663764266596	352346.0625	1.0001024454202852E8	0	7702	0.22853539876677686	0.5368305539792109	23.260719859380796	410.70843505859375	410.7092590332031
517	410.7192687988281	20.4374968533333					1	DETECTED	410.7193 m/z @20.44 [151020OFc1_NvH-0949-Control-30.raw]	410.7192687988281	20.4374968533333	2.4050704256	98.7573835858667	96.3523131602667	8779075.0	6.310200387153467E8	2	7702	5.944070665392143	2.152222900257682	3.4362930088532693	410.70928955078125	410.7291564941406
518	410.7373962402344	22.5862035698667					1	DETECTED	410.7374 m/z @22.59 [151020OFc1_NvH-0949-Control-30.raw]	410.7373962402344	22.5862035698667	3.02393474533333	97.9457319165333	94.92179717119997	1082524.875	2.067974401022291E8	2	7702	0.16649991400075947	2.3047224228363183	19.03917983054843	410.7292785644531	410.7473449707031
519	410.75421142578125	53.7315639213333					1	DETECTED	410.7542 m/z @53.73 [151020OFc1_NvH-0949-Control-30.raw]	410.75421142578125	53.7315639213333	0.8464273856	86.7043778448	85.85795045920001	367731.5625	1.7465909437570557E8	2	7702	0.9246286451785295	0.5021461403998131	0.007577671299446156	410.74755859375	410.75811767578125
520	410.76824951171875	20.0714221184					1	DETECTED	410.7682 m/z @20.07 [151020OFc1_NvH-0949-Control-30.raw]	410.76824951171875	20.0714221184	2.97984918346667	81.4688080704	78.48895888693333	489504.90625	1.4228373190842682E8	2	7702	21.027641921676317	1.1512577339171557	206.35120916500017	410.7583312988281	410.77789306640625
521	410.8202209472656	28.753972448					1	DETECTED	410.8202 m/z @28.75 [151020OFc1_NvH-0949-Control-30.raw]	410.8202209472656	28.753972448	2.59756012053333	98.9623685322667	96.36480841173336	272269.8125	1.434268715677856E8	0	7702	0.2703193988869259	0.7033395023081569	10.10863397793703	410.81024169921875	410.8300476074219
522	410.84088134765625	41.5897711677333					1	DETECTED	410.8409 m/z @41.59 [151020OFc1_NvH-0949-Control-30.raw]	410.84088134765625	41.5897711677333	0.00514071173333333	99.860543404	99.85540269226667	1.5234696E7	3.9459868744561106E8	5	7702	0.2447417646105734	1.296778636513608	1.1553102400297566	410.83123779296875	410.8508605957031
523	410.8592224121094	35.9362689722667					1	DETECTED	410.8592 m/z @35.94 [151020OFc1_NvH-0949-Control-30.raw]	410.8592224121094	35.9362689722667	1.30447459733333	99.9248281365333	98.62035353919998	319496.15625	1.4335078682748702E8	0	7702	16.428770891337503	0.5122809995263659	0.05333573931201338	410.85089111328125	410.859375
524	410.869384765625	15.7617149784					1	DETECTED	410.8694 m/z @15.76 [151020OFc1_NvH-0949-Control-30.raw]	410.869384765625	15.7617149784	0.00514071173333333	99.711149248	99.70600853626667	502075.84375	1.4868748110015926E8	3	7702	0.09690177033059477	0.7951705023682165	4.44921029556493	410.85943603515625	410.872314453125
525	410.88232421875	21.0382418424					1	DETECTED	410.8823 m/z @21.04 [151020OFc1_NvH-0949-Control-30.raw]	410.88232421875	21.0382418424	0.606609293866667	99.99968352	99.39307422613334	1395699.375	1.8296562644639453E8	3	7702	2.7128907212610684	3.4420855060231776	3.7557828603610846	410.87237548828125	410.89227294921875
526	410.8934326171875	26.5791603301333					1	DETECTED	410.8934 m/z @26.58 [151020OFc1_NvH-0949-Control-30.raw]	410.8934326171875	26.5791603301333	0.128781603733333	99.9890065253333	99.86022492159996	713184.0625	1.7163458227979156E8	3	7702	6.872154528579426	0.9511735721992909	0.6306754775275322	410.892333984375	410.90185546875
527	410.9118957519531	39.4360771813333					1	DETECTED	410.9119 m/z @39.44 [151020OFc1_NvH-0949-Control-30.raw]	410.9118957519531	39.4360771813333	0.00514071173333333	99.9676134021333	99.96247269039996	4801594.0	2.8735937603556025E8	3	7702	2.340454385693306	0.5975558291784822	0.281310830139487	410.90191650390625	410.921875
528	410.93011474609375	35.5620397829333					1	DETECTED	410.9301 m/z @35.56 [151020OFc1_NvH-0949-Control-30.raw]	410.93011474609375	35.5620397829333	0.117585621333333	99.8926720285333	99.77508640719996	139171.84375	1.312235010024327E8	0	7702	14.956117729198215	1.8490476992320746	4.114994905678368	410.9219055175781	410.9399719238281
529	410.9499816894531	14.3636728976					1	DETECTED	410.9500 m/z @14.36 [151020OFc1_NvH-0949-Control-30.raw]	410.9499816894531	14.3636728976	0.0163640496	99.99968352	99.9833194704	677411.625	1.531356446354836E8	0	7702	6.393675870913306	9.69197504133291	1.6076129970519502	410.9400329589844	410.9599304199219
530	410.9630126953125	25.4765932202667					1	DETECTED	410.9630 m/z @25.48 [151020OFc1_NvH-0949-Control-30.raw]	410.9630126953125	25.4765932202667	1.80555603786667	99.9248281365333	98.11927209866664	159604.046875	1.2467845551324305E8	0	7702	0.05350465397550508	2.015399261899665	129.77827934300277	410.96002197265625	410.9634704589844
531	410.9734802246094	37.3094414642667					1	DETECTED	410.9735 m/z @37.31 [151020OFc1_NvH-0949-Control-30.raw]	410.9734802246094	37.3094414642667	0.0163640496	99.9568465368	99.9404824872	2825399.75	2.036794953195685E8	0	7702	0.19979349109134859	0.5260843944408515	4.00629549397473	410.9635925292969	410.9833068847656
532	410.9902648925781	36.391616304					1	DETECTED	410.9903 m/z @36.39 [151020OFc1_NvH-0949-Control-30.raw]	410.9902648925781	36.391616304	0.00514071173333333	99.8926720285333	99.88753131679996	630635.5625	1.3252790137022209E8	0	7702	0.08843903641108142	0.5052012559925536	0.009337706781811629	410.9834899902344	411.000244140625
533	411.02081298828125	28.6509610978667					1	DETECTED	411.0208 m/z @28.65 [151020OFc1_NvH-0949-Control-30.raw]	411.02081298828125	28.6509610978667	0.0386260205333333	99.9461381853333	99.90751216479997	272815.15625	1.2744444064881743E8	0	7702	0.15003504463628659	0.5245476519963264	1.2381025570845872	411.0108337402344	411.03076171875
534	411.0409240722656	41.5897711677333					1	DETECTED	411.0409 m/z @41.59 [151020OFc1_NvH-0949-Control-30.raw]	411.0409240722656	41.5897711677333	0.128781603733333	99.3899531176	99.26117151386667	1.7560826E7	4.608996335718526E8	5	7702	0.1916486161359714	4.163498241054716	1.0568832253806213	411.031494140625	411.0508728027344
535	411.0559997558594	44.5154715728					1	DETECTED	411.0560 m/z @44.52 [151020OFc1_NvH-0949-Control-30.raw]	411.0559997558594	44.5154715728	0.3895387384	99.99968352	99.6101447816	56452.86328125	1.4044906088992947E8	0	7702	94.73514879819982	1.151687434830811	1.3114124229046524	411.0513000488281	411.056640625
536	411.066650390625	70.9277174261333					1	DETECTED	411.0667 m/z @70.93 [151020OFc1_NvH-0949-Control-30.raw]	411.066650390625	70.9277174261333	0.00514071173333333	99.9355365026667	99.93039579093336	58730.55859375	1.8980876484210095E8	0	7702	86.35801860359007	0.7082844350711137	0.4297000589711827	411.0566711425781	411.076416015625
537	411.1069641113281	22.874441632					1	DETECTED	411.1070 m/z @22.87 [151020OFc1_NvH-0949-Control-30.raw]	411.1069641113281	22.874441632	0.00514071173333333	99.99968352	99.99454280826667	35595.21875	1.2415524660761611E8	0	7702	94.76515181913257	2.185506862128041	3.3594355443517325	411.1053161621094	411.1109924316406
538	411.1226806640625	92.4843869333333					1	DETECTED	411.1227 m/z @92.48 [151020OFc1_NvH-0949-Control-30.raw]	411.1226806640625	92.4843869333333	0.0163640496	99.9141514125333	99.8977873629333	489752.125	2.434628348309596E8	0	7702	2.1342263893681945	3.3653984922591724	0.3537914650406991	411.1131591796875	411.1315002441406
539	411.1397705078125	47.5136850333333					1	DETECTED	411.1398 m/z @47.51 [151020OFc1_NvH-0949-Control-30.raw]	411.1397705078125	47.5136850333333	0.7433969288	99.7645901696	99.0211932408	55094.859375	1.2062264758012731E8	0	7702	94.3845614234984	1.0078344397846508	1.0025874694727357	411.13385009765625	411.14947509765625
540	411.166259765625	50.419526692					1	DETECTED	411.1663 m/z @50.42 [151020OFc1_NvH-0949-Control-30.raw]	411.166259765625	50.419526692	0.0274050333333333	99.9782963392	99.95089130586666	59412.49609375	1.3662505049558285E8	0	7702	86.51765438829923	0.9999121926043163	1.2372080744156073	411.1568603515625	411.1737976074219
541	411.1839294433594	28.5499183834667					1	DETECTED	411.1839 m/z @28.55 [151020OFc1_NvH-0949-Control-30.raw]	411.1839294433594	28.5499183834667	1.87115380426667	99.1549977624	97.28384395813333	2101760.5	1.919449902443145E8	2	7702	0.2003389867046863	0.76086537055926	0.4789349714430769	411.17401123046875	411.19390869140625
542	411.2003173828125	22.12936074					1	DETECTED	411.2003 m/z @22.13 [151020OFc1_NvH-0949-Control-30.raw]	411.2003173828125	22.12936074	4.19376491813333	99.7538487642667	95.56008384613338	1084701.75	1.96673955915027E8	3	7702	7.835613216379253	1.1508466758659612	1.1349078859757318	411.1939697265625	411.2052001953125
543	411.2152099609375	21.5846529122667					1	DETECTED	411.2152 m/z @21.58 [151020OFc1_NvH-0949-Control-30.raw]	411.2152099609375	21.5846529122667	1.78367272506667	99.9676134021333	98.18394067706663	4296144.5	4.588367027110452E8	3	7702	0.2074812395347294	0.6225607401629757	4.990954782678984	411.2052307128906	411.2251892089844
544	411.22845458984375	26.4197489962667					1	DETECTED	411.2285 m/z @26.42 [151020OFc1_NvH-0949-Control-30.raw]	411.22845458984375	26.4197489962667	3.3679656944	98.6183686434667	95.2504029490667	2240783.75	2.7115324807772344E8	2	7702	0.30625565095574103	0.7595414042817203	1.1696978042206863	411.2252197265625	411.2310791015625
545	411.2410888671875	41.5746570853333					1	DETECTED	411.2411 m/z @41.57 [151020OFc1_NvH-0949-Control-30.raw]	411.2410888671875	41.5746570853333	0.401086586933333	99.4327486664	99.03166207946667	1.259634E7	5.402616207424572E8	3	7702	0.18410355413107737	5.596080535675257	13.539637409224465	411.2311096191406	411.2510681152344
546	411.2699279785156	20.1134967642667					1	DETECTED	411.2699 m/z @20.11 [151020OFc1_NvH-0949-Control-30.raw]	411.2699279785156	20.1134967642667	3.97167174853333	95.9774191410667	92.00574739253338	251272.8125	1.3940486911243048E8	0	7702	3.440463201214488	209.89377000520886	25.20527562652406	411.25994873046875	411.27667236328125
547	411.30987548828125	91.380499508					1	DETECTED	411.3099 m/z @91.38 [151020OFc1_NvH-0949-Control-30.raw]	411.30987548828125	91.380499508	9.65098013493333	92.4383459709333	82.78736583599996	79409.0625	1.3507629526330838E8	0	7702	0.18114141014686425	0.506471630269258	0.002732718326600153	411.3038024902344	411.3171081542969
548	411.3470458984375	90.0301686877333					1	DETECTED	411.3470 m/z @90.03 [151020OFc1_NvH-0949-Control-30.raw]	411.3470458984375	90.0301686877333	1.38458154426667	95.2299654072	93.84538386293333	174188.65625	1.4995622002084097E8	0	7702	90.14046830710224	0.5108387910699127	0.010579620919940892	411.33795166015625	411.35394287109375
549	411.4283142089844	11.4990033568					1	DETECTED	411.4283 m/z @11.50 [151020OFc1_NvH-0949-Control-30.raw]	411.4283142089844	11.4990033568	3.06805522026667	99.6789059365333	96.61085071626663	98652.328125	1.496048861005952E8	0	7702	0.1332049916443463	0.535688018637147	0.07602900309992408	411.41839599609375	411.4314270019531
550	411.44146728515625	41.5746570853333					1	DETECTED	411.4415 m/z @41.57 [151020OFc1_NvH-0949-Control-30.raw]	411.44146728515625	41.5746570853333	1.32738059813333	99.5289451976	98.20156459946666	5545676.5	2.7360031024055195E8	4	7702	0.17610039857228088	0.5685401991924887	0.1763401956875578	411.43182373046875	411.4514465332031
551	411.45159912109375	14.3537807832					1	DETECTED	411.4516 m/z @14.35 [151020OFc1_NvH-0949-Control-30.raw]	411.45159912109375	14.3537807832	3.50375211066667	93.3251546250667	89.82140251440003	186598.0625	1.3642515816430762E8	0	7702	1.9032840022063926	0.5901224268245489	0.9275642326799266	411.45147705078125	411.4615783691406
552	411.473876953125	23.2518185501333					1	DETECTED	411.4739 m/z @23.25 [151020OFc1_NvH-0949-Control-30.raw]	411.473876953125	23.2518185501333	2.21283550213333	99.9676134021333	97.75477789999997	387438.375	1.3966154949653065E8	0	7702	14.169068581356072	2.5098798398271773	10.78485748354061	411.4639587402344	411.4837951660156
553	411.4967956542969	47.63784962					1	DETECTED	411.4968 m/z @47.64 [151020OFc1_NvH-0949-Control-30.raw]	411.4967956542969	47.63784962	2.88024448213333	97.4852480093333	94.60500352719997	241017.296875	1.1881606906345381E8	0	7702	0.1282575771336809	1.224186166763183	0.0036523476779212302	411.4869384765625	411.506591796875
554	411.5228271484375	14.8943725365333					1	DETECTED	411.5228 m/z @14.89 [151020OFc1_NvH-0949-Control-30.raw]	411.5228271484375	14.8943725365333	5.5283476648	99.3045001464	93.77615248160001	175248.375	1.2660936258590573E8	0	7702	5.126968509576523	0.754580420488264	0.8458549106542513	411.5130310058594	411.5252990722656
555	411.535400390625	22.12936074					1	DETECTED	411.5354 m/z @22.13 [151020OFc1_NvH-0949-Control-30.raw]	411.535400390625	22.12936074	3.40968415546667	99.6896201581333	96.27993600266663	595910.1875	1.8253250826979512E8	0	7702	0.1617430578718242	0.5559945449684291	6.325908365538882	411.5254821777344	411.539306640625
556	411.5494079589844	21.5846529122667					1	DETECTED	411.5494 m/z @21.58 [151020OFc1_NvH-0949-Control-30.raw]	411.5494079589844	21.5846529122667	2.97984918346667	98.6396364589333	95.65978727546663	2769606.75	2.49723280974511E8	3	7702	6.652340608898555	3.113147000960262	6.275731526642115	411.53948974609375	411.55938720703125
557	411.56903076171875	30.9790403672					1	DETECTED	411.5690 m/z @30.98 [151020OFc1_NvH-0949-Control-30.raw]	411.56903076171875	30.9790403672	3.03497828266667	83.9535922237333	80.91861394106662	666165.375	1.5814910486562926E8	3	7702	24.53131431130108	0.5169507362023319	0.12632257225094498	411.5594482421875	411.5704650878906
558	411.5805358886719	39.4360771813333					1	DETECTED	411.5805 m/z @39.44 [151020OFc1_NvH-0949-Control-30.raw]	411.5805358886719	39.4360771813333	3.7245389408	98.8427511637333	95.1182122229333	1272855.375	2.0504512105464047E8	3	7702	14.846354479213996	0.7227764534220977	0.16048790025530377	411.57061767578125	411.5903625488281
559	411.5966796875	28.8484504949333					1	DETECTED	411.5967 m/z @28.85 [151020OFc1_NvH-0949-Control-30.raw]	411.5966796875	28.8484504949333	4.73888569813333	75.5809871765333	70.84210147839997	929253.625	1.2384969095159346E8	3	7702	0.058914058672119296	71.82766899997056	122.80134745526476	411.5912780761719	411.60638427734375
560	411.6416015625	41.5188385541333					1	DETECTED	411.6416 m/z @41.52 [151020OFc1_NvH-0949-Control-30.raw]	411.6416015625	41.5188385541333	3.62101338266667	99.9568465368	96.33583315413333	1919710.5	1.7487217984308642E8	0	7702	0.21447285146461326	10.248629011908518	35.886665584851876	411.6316223144531	411.6510925292969
561	411.6739196777344	31.3980710570667					1	DETECTED	411.6739 m/z @31.40 [151020OFc1_NvH-0949-Control-30.raw]	411.6739196777344	31.3980710570667	7.4439844984	92.8619134146667	85.4179289162667	137506.6875	1.451722636692118E8	0	7702	0.6267779101839608	1.7829510782443527	0.0622972314336675	411.6640319824219	411.6758117675781
562	411.6858215332031	28.5499183834667					1	DETECTED	411.6858 m/z @28.55 [151020OFc1_NvH-0949-Control-30.raw]	411.6858215332031	28.5499183834667	3.15479929146667	98.6932027688	95.53840347733333	852244.25	1.4438173277116713E8	0	7702	16.34118538457062	0.7553133262285341	0.33796019220404594	411.6759033203125	411.6956787109375
563	411.7059631347656	30.1136883688					1	DETECTED	411.7060 m/z @30.11 [151020OFc1_NvH-0949-Control-30.raw]	411.7059631347656	30.1136883688	3.6730729112	99.8713226533333	96.1982497421333	506090.21875	1.4142932154379362E8	0	7702	0.05750717236002245	1.4827222745859612	0.3487974513245122	411.6961364746094	411.706787109375
564	411.716796875	22.3525248416					1	DETECTED	411.7168 m/z @22.35 [151020OFc1_NvH-0949-Control-30.raw]	411.716796875	22.3525248416	0.151282912	94.5808145717333	94.4295316597333	1.71193E7	5.526781180495876E8	2	7702	0.17650180741614818	0.5411336242868462	0.08066425120444126	411.7068176269531	411.7267761230469
565	411.7269287109375	21.4817304653333					1	DETECTED	411.7269 m/z @21.48 [151020OFc1_NvH-0949-Control-30.raw]	411.7269287109375	21.4817304653333	6.72572218666667	82.4498489045333	75.72412671786662	1117865.25	1.5305237956212914E8	0	7702	0.21427205360204837	0.5357430341777525	0.08354446702629184	411.726806640625	411.72906494140625
566	411.73907470703125	35.4213359173333					1	DETECTED	411.7391 m/z @35.42 [151020OFc1_NvH-0949-Control-30.raw]	411.73907470703125	35.4213359173333	1.48793278453333	94.9542084010667	93.46627561653337	2115632.5	2.2830895660070658E8	2	7702	0.2282941543692445	0.5638765793443515	0.31678334963697696	411.7290954589844	411.7477111816406
567	411.7577209472656	27.9249815962667					1	DETECTED	411.7577 m/z @27.92 [151020OFc1_NvH-0949-Control-30.raw]	411.7577209472656	27.9249815962667	2.4050704256	90.1551964653333	87.7501260397333	3272699.25	2.1111197469233227E8	2	7702	0.19445542909731728	1.4831898515452877	0.021456843852693024	411.7477722167969	411.767333984375
568	411.7712707519531	20.0945026304					1	DETECTED	411.7713 m/z @20.09 [151020OFc1_NvH-0949-Control-30.raw]	411.7712707519531	20.0945026304	3.54574911733333	53.8185229098667	50.27277379253337	78151.7578125	7.523501358530004E7	0	7702	0.3207232768979402	1.5213277180034666	2.0443621948511916	411.7677307128906	411.7808532714844
569	411.84185791015625	41.5079577386667					1	DETECTED	411.8419 m/z @41.51 [151020OFc1_NvH-0949-Control-30.raw]	411.84185791015625	41.5079577386667	0.469633978133333	99.9676134021333	99.49797942399996	636930.0	1.4703885619251752E8	0	7702	0.18198456399773733	25.438943329698326	176.30063976207003	411.8319396972656	411.8470764160156
570	411.85711669921875	25.1888214117333					1	DETECTED	411.8571 m/z @25.19 [151020OFc1_NvH-0949-Control-30.raw]	411.85711669921875	25.1888214117333	0.00514071173333333	99.99968352	99.99454280826667	1412804.75	1.4460530898450089E8	3	7702	0.13234425917375603	1.4397863545206095	0.016058491187532654	411.8471374511719	411.8627014160156
571	411.8727111816406	25.5628066088					1	DETECTED	411.8727 m/z @25.56 [151020OFc1_NvH-0949-Control-30.raw]	411.8727111816406	25.5628066088	0.0163640496	99.99968352	99.9833194704	9176980.0	2.8397385788086766E8	3	7702	0.16733529993526375	0.5145634501587752	0.02103292345319681	411.86279296875	411.8826904296875
572	411.8864440917969	28.1142776677333					1	DETECTED	411.8864 m/z @28.11 [151020OFc1_NvH-0949-Control-30.raw]	411.8864440917969	28.1142776677333	0.0274050333333333	99.7431949221333	99.71578988879996	1153590.25	1.830287212230262E8	0	7702	6.665635260656163	0.8881722029802154	0.1424382255867898	411.8827209472656	411.89276123046875
573	411.90277099609375	33.6451040882667					1	DETECTED	411.9028 m/z @33.65 [151020OFc1_NvH-0949-Control-30.raw]	411.90277099609375	33.6451040882667	0.00514071173333333	99.99968352	99.99454280826667	1201686.25	1.911462424205214E8	3	7702	0.09554794908217445	16.35451590477101	0.8303432625420659	411.8927917480469	411.9127502441406
574	411.9144287109375	48.4418993253333					1	DETECTED	411.9144 m/z @48.44 [151020OFc1_NvH-0949-Control-30.raw]	411.9144287109375	48.4418993253333	0.366995585333333	99.9676134021333	99.60061781679997	455725.09375	1.467875141729174E8	0	7702	5.06677026689033	0.5034215805710586	0.008642337115837078	411.91278076171875	411.92095947265625
575	411.9311828613281	28.8484504949333					1	DETECTED	411.9312 m/z @28.85 [151020OFc1_NvH-0949-Control-30.raw]	411.9311828613281	28.8484504949333	0.140068249866667	99.99968352	99.85961527013333	515555.78125	1.3191388868859176E8	0	7702	25.226184411773268	0.5058391420443674	1.7516320198440574	411.9212341308594	411.941162109375
576	411.942626953125	12.153956088					1	DETECTED	411.9426 m/z @12.15 [151020OFc1_NvH-0949-Control-30.raw]	411.942626953125	12.153956088	0.00514071173333333	99.9568465368	99.95170582506667	271323.875	1.4520886753532416E8	0	7702	0.06942339374372253	0.7223746792733932	1.6863037154561358	411.94122314453125	411.9526062011719
577	411.95758056640625	35.4863162429333					1	DETECTED	411.9576 m/z @35.49 [151020OFc1_NvH-0949-Control-30.raw]	411.95758056640625	35.4863162429333	0.00514071173333333	99.8286148445333	99.82347413279997	192761.59375	1.3419021027611467E8	0	7702	18.29473585558847	1.7870277245011212	0.024992023082487626	411.95263671875	411.9675598144531
578	411.9814453125	39.9597484312					1	DETECTED	411.9814 m/z @39.96 [151020OFc1_NvH-0949-Control-30.raw]	411.9814453125	39.9597484312	0.00514071173333333	99.711149248	99.70600853626667	176353.8125	1.4809604513320175E8	0	7702	13.012641286826938	1.4076630956753584	6.169795002896246	411.9714660644531	411.9914245605469
579	411.99871826171875	19.8535246277333					1	DETECTED	411.9987 m/z @19.85 [151020OFc1_NvH-0949-Control-30.raw]	411.99871826171875	19.8535246277333	0.0163640496	99.4969584496	99.4805944	72726.7578125	1.2142451667524667E8	0	7702	15.769062731375644	2.4884374749403593	7.614331531199367	411.991455078125	412.0086364746094
580	412.0240478515625	29.7432398568					1	DETECTED	412.0240 m/z @29.74 [151020OFc1_NvH-0949-Control-30.raw]	412.0240478515625	29.7432398568	1.57985100986667	99.6789059365333	98.09905492666662	292949.84375	1.7293422488567352E8	0	7702	0.14172105054319672	0.67621201248388	1.1008780595680079	412.01409912109375	412.03369140625
581	412.0438232421875	41.5411009938667					1	DETECTED	412.0438 m/z @41.54 [151020OFc1_NvH-0949-Control-30.raw]	412.0438232421875	41.5411009938667	0.378124453066667	99.99968352	99.62155906693334	271872.59375	1.35160632089805E8	0	7702	0.0755955706188729	1.2125573291218887	41.630496448953	412.0342712402344	412.0535583496094
582	412.0729064941406	50.7141233861333					1	DETECTED	412.0729 m/z @50.71 [151020OFc1_NvH-0949-Control-30.raw]	412.0729064941406	50.7141233861333	0.401086586933333	99.99968352	99.59859693306667	554683.9375	1.407115024541495E8	6	7702	0.3226547621534053	0.6133040740243193	0.14957099794423273	412.0630187988281	412.082763671875
583	412.1258850097656	92.5383754994667					1	DETECTED	412.1259 m/z @92.54 [151020OFc1_NvH-0949-Control-30.raw]	412.1258850097656	92.5383754994667	0.2871730696	98.7573835858667	98.4702105162667	103802.6875	2.7724723075666505E8	0	7702	0.1203128108107876	0.533706921550036	6.295903530593448	412.1163330078125	412.1347961425781
584	412.1608581542969	91.552930828					1	DETECTED	412.1609 m/z @91.55 [151020OFc1_NvH-0949-Control-30.raw]	412.1608581542969	91.552930828	0.9036992816	99.6682126042667	98.7645133226667	79503.703125	1.4352109994228077E8	0	7702	0.07244194056630704	0.5447619998417349	4.8024117435301966E-4	412.1513977050781	412.17083740234375
585	412.1814270019531	90.0185146597333					1	DETECTED	412.1814 m/z @90.02 [151020OFc1_NvH-0949-Control-30.raw]	412.1814270019531	90.0185146597333	0.0498795842666667	99.9782963392	99.92841675493334	137408.28125	1.603200799609641E8	0	7702	74.73578456691183	0.5695849997960736	0.17018594598154832	412.1715393066406	412.1816101074219
586	412.1916198730469	25.2096044029333					1	DETECTED	412.1916 m/z @25.21 [151020OFc1_NvH-0949-Control-30.raw]	412.1916198730469	25.2096044029333	2.48438218	99.6360895826667	97.1517074026667	1093490.875	1.8168364277794623E8	2	7702	13.152060829213745	0.6538645762924442	5.5072363497132315	412.181640625	412.1972351074219
587	412.2072448730469	25.5434237154667					1	DETECTED	412.2072 m/z @25.54 [151020OFc1_NvH-0949-Control-30.raw]	412.2072448730469	25.5434237154667	3.3888089344	99.4863124104	96.097503476	6322703.5	2.2127855006808108E8	3	7702	0.17247686792640948	0.5227410234090466	1.4609203030297657	412.197265625	412.20758056640625
588	412.21759033203125	22.3075084997333					1	DETECTED	412.2176 m/z @22.31 [151020OFc1_NvH-0949-Control-30.raw]	412.21759033203125	22.3075084997333	0.8464273856	99.6467248386667	98.8002974530667	7058242.5	5.264577738588519E8	2	7702	1.1482999919598988	1.174948637358486	16.510473317798855	412.2076110839844	412.2275695800781
589	412.23095703125	44.7699494194667					1	DETECTED	412.2310 m/z @44.77 [151020OFc1_NvH-0949-Control-30.raw]	412.23095703125	44.7699494194667	0.5607475024	99.2617798578667	98.7010323554667	2768077.25	3.392710913320244E8	3	7702	0.04780787665117714	0.542698736131252	0.9700260262187277	412.22760009765625	412.2409362792969
590	412.2413330078125	35.3958129576					1	DETECTED	412.2413 m/z @35.40 [151020OFc1_NvH-0949-Control-30.raw]	412.2413330078125	35.3958129576	3.2298736368	98.4042019514667	95.17432831466671	1066423.0	1.956185373617731E8	0	7702	17.733096086493756	0.5048104013301214	0.462675309605191	412.240966796875	412.249267578125
591	412.25927734375	27.9383280736					1	DETECTED	412.2593 m/z @27.94 [151020OFc1_NvH-0949-Control-30.raw]	412.25927734375	27.9383280736	2.88024448213333	99.6039030032	96.72365852106667	1530271.25	2.0403970519445232E8	2	7702	0.1847384709253923	2.1736085574069257	7.632048553824804	412.2492980957031	412.2692565917969
592	412.2694091796875	91.2314175144					1	DETECTED	412.2694 m/z @91.23 [151020OFc1_NvH-0949-Control-30.raw]	412.2694091796875	91.2314175144	3.49328763413333	92.0256812613333	88.53239362719998	156499.46875	1.6689020526740417E8	0	7702	0.725539518234271	0.5045437098038889	1.935465595580904	412.269287109375	412.2789611816406
593	412.2918701171875	48.4314951578667					1	DETECTED	412.2919 m/z @48.43 [151020OFc1_NvH-0949-Control-30.raw]	412.2918701171875	48.4314951578667	13.579181832	94.7749047117333	81.1957228797333	731334.25	2.3807381698910427E8	2	7702	0.23834908815354083	1.4447041334624036	1.05131961554508	412.2826843261719	412.30126953125
594	412.30889892578125	91.3956385106667					1	DETECTED	412.3089 m/z @91.40 [151020OFc1_NvH-0949-Control-30.raw]	412.30889892578125	91.3956385106667	1.48793278453333	95.0742234642667	93.58629067973337	145094.3125	1.6460429499598834E8	0	7702	0.4410059178940031	0.5204575621404759	7.026545776997619	412.30267333984375	412.31658935546875
595	412.4150695800781	90.0301686877333					1	DETECTED	412.4151 m/z @90.03 [151020OFc1_NvH-0949-Control-30.raw]	412.4150695800781	90.0301686877333	1.35008669386667	97.1969911994667	95.84690450560002	327891.65625	1.949159242356406E8	0	7702	60.518347370194974	0.5118150623112211	0.03244345420257641	412.40509033203125	412.425048828125
596	412.46392822265625	10.5927221954667					1	DETECTED	412.4639 m/z @10.59 [151020OFc1_NvH-0949-Control-30.raw]	412.46392822265625	10.5927221954667	2.54088119946667	98.9193939554667	96.37851275600003	188891.671875	1.2768296640870048E8	0	7702	0.10210010120205659	0.557249026671175	0.05648203474796089	412.4541015625	412.4739074707031
597	412.5040588378906	24.3997430165333					1	DETECTED	412.5041 m/z @24.40 [151020OFc1_NvH-0949-Control-30.raw]	412.5040588378906	24.3997430165333	0.185205305333333	99.1871867722667	99.00198146693337	269277.78125	1.431837903198841E8	0	7702	0.16608579321338368	0.5132651417864592	0.041119850003413075	412.4941101074219	412.5139465332031
598	412.5261535644531	25.2096044029333					1	DETECTED	412.5262 m/z @25.21 [151020OFc1_NvH-0949-Control-30.raw]	412.5261535644531	25.2096044029333	3.5559911736	94.7461191621333	91.19012798853329	393004.75	1.405788037578954E8	0	7702	0.037702226355577295	0.6476587802901447	0.20960513209023493	412.51617431640625	412.53125
599	412.5412902832031	25.5532948565333					1	DETECTED	412.5413 m/z @25.55 [151020OFc1_NvH-0949-Control-30.raw]	412.5412902832031	25.5532948565333	0.8921167944	96.9077549336	96.01563813920001	2169605.25	1.808161315931916E8	3	7702	0.20347737527062648	0.5089410142565329	0.012133700467758543	412.53131103515625	412.54473876953125
600	412.55474853515625	14.1631204621333					1	DETECTED	412.5547 m/z @14.16 [151020OFc1_NvH-0949-Control-30.raw]	412.55474853515625	14.1631204621333	2.01061481093333	99.3686098698667	97.35799505893337	1.2719089E7	4.054198768852331E8	3	7702	0.18569118292922404	10.073686710142841	186.42463108913097	412.5447692871094	412.5647277832031
601	412.5653991699219	44.7699494194667					1	DETECTED	412.5654 m/z @44.77 [151020OFc1_NvH-0949-Control-30.raw]	412.5653991699219	44.7699494194667	3.69356832746667	95.0742234642667	91.38065513680003	1844504.0	1.970318038498943E8	3	7702	7.695200790244208	0.5081563146167196	0.01716226739958837	412.5647888183594	412.57537841796875
602	412.57635498046875	38.5915490594667					1	DETECTED	412.5764 m/z @38.59 [151020OFc1_NvH-0949-Control-30.raw]	412.57635498046875	38.5915490594667	3.30357902213333	83.2651124325333	79.96153341039997	1231869.625	1.369356579377823E8	3	7702	0.11149756014848577	0.8511815983698473	0.5207939089518442	412.5754089355469	412.58624267578125
603	412.6573181152344	41.2847082389333					1	DETECTED	412.6573 m/z @41.28 [151020OFc1_NvH-0949-Control-30.raw]	412.6573181152344	41.2847082389333	2.29225330133333	91.4441276197333	89.15187431839996	142124.125	1.2757318793963261E8	0	7702	0.9782556725584399	1.412319402750209	2.0665132143152505	412.6476745605469	412.6668701171875
604	412.6868591308594	6.03618185573333					1	DETECTED	412.6869 m/z @6.04 [151020OFc1_NvH-0949-Control-30.raw]	412.6868591308594	6.03618185573333	2.10026111226667	98.9623685322667	96.86210742000003	699752.1875	1.488536843703905E8	0	7702	0.1372872020562479	59.86633006118435	1.0668313162341951	412.67694091796875	412.69683837890625
605	412.70770263671875	17.9397709914667					1	DETECTED	412.7077 m/z @17.94 [151020OFc1_NvH-0949-Control-30.raw]	412.70770263671875	17.9397709914667	3.13307668186667	99.4863124104	96.35323572853333	1216088.625	1.846174169194367E8	2	7702	0.21715080523381047	1.027153797324955	0.04549765398851929	412.6977233886719	412.7176818847656
606	412.7190856933594	22.2322158653333					1	DETECTED	412.7191 m/z @22.23 [151020OFc1_NvH-0949-Control-30.raw]	412.7190856933594	22.2322158653333	9.28908227386667	48.0680413850667	38.77895911120003	834417.0	1.5070019734673873E8	0	7702	18.551667597331125	73.1267471047885	157.24900871813475	412.71771240234375	412.7190856933594
607	412.7290954589844	22.4877502288					1	DETECTED	412.7291 m/z @22.49 [151020OFc1_NvH-0949-Control-30.raw]	412.7290954589844	22.4877502288	2.4050704256	99.0694859722667	96.6644155466667	4.9283044E7	1.108959767947076E9	2	7702	0.2583648307385147	1.7101401792855153	2.0005552692786184	412.7191162109375	412.7389831542969
608	412.7479248046875	25.8067725168					1	DETECTED	412.7479 m/z @25.81 [151020OFc1_NvH-0949-Control-30.raw]	412.7479248046875	25.8067725168	3.26151903226667	96.1922649952	92.93074596293333	2064433.875	2.9103762738077295E8	2	7702	2.3523601434886956	0.6338001783109088	0.30848702140644724	412.7391052246094	412.7579040527344
609	412.7605285644531	27.9383280736					1	DETECTED	412.7605 m/z @27.94 [151020OFc1_NvH-0949-Control-30.raw]	412.7605285644531	27.9383280736	10.5179084274667	87.3688345629333	76.85092613546661	334300.9375	1.2332586161902276E8	0	7702	0.23164618319643537	2.2163266711401177	330.1618684043275	412.7580261230469	412.7611083984375
610	412.7711486816406	11.5560964432					1	DETECTED	412.7711 m/z @11.56 [151020OFc1_NvH-0949-Control-30.raw]	412.7711486816406	11.5560964432	3.12231626693333	99.5396098125333	96.41729354559997	375570.0625	1.5538423393712285E8	2	7702	0.1631329756522888	1.8432452943710331	1.176854601989761	412.76116943359375	412.7781066894531
611	412.79388427734375	48.3811662962667					1	DETECTED	412.7939 m/z @48.38 [151020OFc1_NvH-0949-Control-30.raw]	412.79388427734375	48.3811662962667	3.96188619146667	99.1871867722667	95.22530058080002	321022.4375	1.5039983781804743E8	0	7702	0.19722800068544188	1.2089946439195822	null	412.7840576171875	412.80364990234375
612	412.80621337890625	24.2731304146667					1	DETECTED	412.8062 m/z @24.27 [151020OFc1_NvH-0949-Control-30.raw]	412.80621337890625	24.2731304146667	0.9490119272	99.2191154304	98.27010350319999	85678.84375	1.3436475430084938E8	0	7702	14.703774499032566	2.7822371743648078	4.452826163167992	412.80413818359375	412.8160705566406
613	412.8287353515625	30.6622128578667					1	DETECTED	412.8287 m/z @30.66 [151020OFc1_NvH-0949-Control-30.raw]	412.8287353515625	30.6622128578667	0.458140259733333	98.8106597874667	98.35251952773338	2468309.25	1.6630263460335928E8	5	7702	0.1603347995189317	1.4811136704938797	0.02221300056507082	412.81878662109375	412.8385314941406
614	412.8426818847656	21.0382418424					1	DETECTED	412.8427 m/z @21.04 [151020OFc1_NvH-0949-Control-30.raw]	412.8426818847656	21.0382418424	0.4124528592	99.7003368224	99.2878839632	88772.234375	1.495408159183675E8	0	7702	8.612519192714972	4.088493201405442	9.156753879493033	412.8388977050781	412.84869384765625
615	412.8587951660156	25.2096044029333					1	DETECTED	412.8588 m/z @25.21 [151020OFc1_NvH-0949-Control-30.raw]	412.8587951660156	25.2096044029333	0.0163640496	99.99968352	99.9833194704	190170.4375	1.420714104382466E8	0	7702	3.230654859072942	3.140860178378452	1.0429062639178224	412.8489685058594	412.8641052246094
616	412.8741149902344	45.1801319485333					1	DETECTED	412.8741 m/z @45.18 [151020OFc1_NvH-0949-Control-30.raw]	412.8741149902344	45.1801319485333	0.0274050333333333	99.9355365026667	99.90813146933336	907236.6875	1.584990997441072E8	3	7702	0.07396932141121226	0.5054648937118756	0.011299598821816933	412.8641357421875	412.8783874511719
617	412.888427734375	14.1766271178667					1	DETECTED	412.8884 m/z @14.18 [151020OFc1_NvH-0949-Control-30.raw]	412.888427734375	14.1766271178667	0.264656633066667	99.99968352	99.73502688693334	8092635.0	3.410430519885019E8	3	7702	0.1951237613178307	1.1596962228374887	27.304055035160346	412.8784484863281	412.89471435546875
618	412.90472412109375	16.7713699874667					1	DETECTED	412.9047 m/z @16.77 [151020OFc1_NvH-0949-Control-30.raw]	412.90472412109375	16.7713699874667	0.0274050333333333	99.99968352	99.97227848666667	5.6064456E7	8.943398113777639E8	3	7702	0.17611110981436084	0.9613068274283302	0.741284737201292	412.8947448730469	412.91455078125
619	412.922119140625	26.4915940136					1	DETECTED	412.9221 m/z @26.49 [151020OFc1_NvH-0949-Control-30.raw]	412.922119140625	26.4915940136	0.0950192613333333	99.7538487642667	99.65882950293337	344905.96875	1.3336368565678714E8	3	7702	0.173752744049267	0.5102323643012201	75.49324162320654	412.91473388671875	412.9273681640625
620	412.93743896484375	6.0250317288					1	DETECTED	412.9374 m/z @6.03 [151020OFc1_NvH-0949-Control-30.raw]	412.93743896484375	6.0250317288	0.00514071173333333	99.9890065253333	99.98386581359996	603391.25	1.3780708260261378E8	4	7702	1.1046040056145419	5.719192652326161	1.3230259572452228	412.927490234375	412.9473876953125
621	412.9584655761719	11.2327270037333					1	DETECTED	412.9585 m/z @11.23 [151020OFc1_NvH-0949-Control-30.raw]	412.9584655761719	11.2327270037333	0.0163640496	99.9676134021333	99.9512493525333	330960.0625	1.3885724470820785E8	0	7702	0.16269374869334285	26.323030265339412	8.728082495446737	412.9485168457031	412.9616394042969
622	412.9716796875	24.9226474949333					1	DETECTED	412.9717 m/z @24.92 [151020OFc1_NvH-0949-Control-30.raw]	412.9716796875	24.9226474949333	0.310017013066667	99.9568465368	99.64682952373333	2252014.25	1.4882260468095797E8	4	7702	0.1270269453957944	0.79670398420133	0.04463373776794091	412.9617004394531	412.9816589355469
623	412.9857482910156	39.6659748130667					1	DETECTED	412.9857 m/z @39.67 [151020OFc1_NvH-0949-Control-30.raw]	412.9857482910156	39.6659748130667	0.0837917754666667	99.9782963392	99.89450456373334	547185.375	1.481872933151501E8	4	7702	0.3600514740603984	0.5320758659762103	54.54265202681164	412.981689453125	412.9957275390625
624	413.00518798828125	24.3997430165333					1	DETECTED	413.0052 m/z @24.40 [151020OFc1_NvH-0949-Control-30.raw]	413.00518798828125	24.3997430165333	0.10628588	99.9676134021333	99.8613275221333	124172.5703125	1.5513336453195095E8	0	7702	17.039361525607227	2.374043334564882	0.9403520464731059	412.9958190917969	413.0150451660156
625	413.0173645019531	7.154591876					1	DETECTED	413.0174 m/z @7.15 [151020OFc1_NvH-0949-Control-30.raw]	413.0173645019531	7.154591876	3.7752592896	99.7859712786667	96.01071198906669	100966.8359375	1.3404807519307728E8	0	7702	0.1427008068082527	2.0418196784390714	3.5368341571959583	413.0152282714844	413.01953125
626	413.029541015625	30.6508960981333					1	DETECTED	413.0295 m/z @30.65 [151020OFc1_NvH-0949-Control-30.raw]	413.029541015625	30.6508960981333	0.0498795842666667	99.99968352	99.94980393573334	2594637.75	1.7237783834514478E8	5	7702	0.19148753489801607	0.8322533496498087	22.47037087411154	413.0202941894531	413.039306640625
627	413.07623291015625	48.1015108922667					1	DETECTED	413.0762 m/z @48.10 [151020OFc1_NvH-0949-Control-30.raw]	413.07623291015625	48.1015108922667	0.00514071173333333	99.9890065253333	99.98386581359996	67160.53125	1.5771586315635118E8	0	7702	97.55135728298379	1.1190725457082384	1.1083203747771362	413.0662536621094	413.0859069824219
628	413.0922546386719	52.1650773309333					1	DETECTED	413.0923 m/z @52.17 [151020OFc1_NvH-0949-Control-30.raw]	413.0922546386719	52.1650773309333	0.617921460533333	99.4755713501333	98.85764988959995	53429.0859375	1.5576471001704848E8	0	7702	93.76080586648602	0.9130203464653275	0.8169993439834937	413.0863037109375	413.0960998535156
629	413.1700134277344	21.1914177304					1	DETECTED	413.1700 m/z @21.19 [151020OFc1_NvH-0949-Control-30.raw]	413.1700134277344	21.1914177304	6.69339328373333	99.8820350834667	93.18864179973338	248916.03125	1.3596721156176272E8	0	7702	4.213641293472584	0.5122508614531569	0.6733565876308717	413.1603698730469	413.1713562011719
630	413.181396484375	17.9499502125333					1	DETECTED	413.1814 m/z @17.95 [151020OFc1_NvH-0949-Control-30.raw]	413.181396484375	17.9499502125333	2.92446243893333	99.5183079365333	96.59384549759997	284725.65625	2.0523331635727227E8	0	7702	0.05679512399984432	0.5551346334452202	4.117189059563569	413.1714782714844	413.1830139160156
631	413.1930236816406	39.7465175056					1	DETECTED	413.1930 m/z @39.75 [151020OFc1_NvH-0949-Control-30.raw]	413.1930236816406	39.7465175056	0.617921460533333	98.8213744570667	98.20345299653336	537188.6875	1.809698487505505E8	2	7702	0.3872564602445152	0.6277163832479197	0.018188996369928916	413.18310546875	413.2030029296875
632	413.2093505859375	17.9397709914667					1	DETECTED	413.2094 m/z @17.94 [151020OFc1_NvH-0949-Control-30.raw]	413.2093505859375	17.9397709914667	1.9613271184	99.1228789850667	97.1615518666667	466772.75	1.7171974365472907E8	0	7702	12.720425610881698	0.6588768744004424	4.082012149858732	413.2030334472656	413.2125549316406
633	413.2225646972656	14.1631204621333					1	DETECTED	413.2226 m/z @14.16 [151020OFc1_NvH-0949-Control-30.raw]	413.2225646972656	14.1631204621333	1.80555603786667	99.9568465368	98.15129049893334	2995930.25	2.7429896146914107E8	3	7702	10.81876891482374	0.7645472094395597	61.36895685494812	413.21258544921875	413.2254638671875
634	413.2354736328125	16.7346203856					1	DETECTED	413.2355 m/z @16.73 [151020OFc1_NvH-0949-Control-30.raw]	413.2354736328125	16.7346203856	0.652046170933333	99.4755713501333	98.82352517919996	3.692686E7	1.225203937424766E9	3	7702	0.16443177325082914	0.8628882765014724	39.02832693155451	413.2254943847656	413.2454528808594
635	413.2491149902344	25.7956309861333					1	DETECTED	413.2491 m/z @25.80 [151020OFc1_NvH-0949-Control-30.raw]	413.2491149902344	25.7956309861333	1.7616732808	99.3578786725333	97.5962053917333	845953.9375	1.8762505821881428E8	3	7702	0.2395141345550016	4.0055546726574525	1.8149993638780475	413.2454833984375	413.2532653808594
636	413.2632751464844	33.8461594605333					1	DETECTED	413.2633 m/z @33.85 [151020OFc1_NvH-0949-Control-30.raw]	413.2632751464844	33.8461594605333	0.00514071173333333	99.99968352	99.99454280826667	1048080.0	1.9251039909846878E8	0	7702	0.18950078229425316	0.7302112311609206	0.012486177484195874	413.2533264160156	413.27325439453125
637	413.28961181640625	26.5088297104					1	DETECTED	413.2896 m/z @26.51 [151020OFc1_NvH-0949-Control-30.raw]	413.28961181640625	26.5088297104	1.25850429226667	92.7983224173333	91.53981812506663	200724.71875	1.7743455850347307E8	0	7702	46.42980244054735	1.9472026499388682	3.016104663467051	413.2806396484375	413.299560546875
638	413.3088684082031	92.5655900704					1	DETECTED	413.3089 m/z @92.57 [151020OFc1_NvH-0949-Control-30.raw]	413.3088684082031	92.5655900704	0.230471216533333	92.5655900704	92.33511885386667	58832.4296875	1.4398418184327355E8	0	7702	1.0592197568578996	0.5	null	413.29962158203125	413.31365966796875
639	413.3263854980469	91.4760229570667					1	DETECTED	413.3264 m/z @91.48 [151020OFc1_NvH-0949-Control-30.raw]	413.3263854980469	91.4760229570667	0.469633978133333	92.4281521098667	91.95851813173337	79331.6953125	1.564109782954102E8	0	7702	1.456671572259438	0.5052311115927278	0.0036291282300315556	413.3188171386719	413.3334655761719
640	413.36187744140625	90.0301686877333					1	DETECTED	413.3619 m/z @90.03 [151020OFc1_NvH-0949-Control-30.raw]	413.36187744140625	90.0301686877333	0.00514071173333333	99.99968352	99.99454280826667	74258.203125	1.631491265130243E8	0	7702	90.96451915779978	0.5401191214774309	0.06451766146621118	413.3548583984375	413.37158203125
641	413.4186096191406	7.18691233573333					1	DETECTED	413.4186 m/z @7.19 [151020OFc1_NvH-0949-Control-30.raw]	413.4186096191406	7.18691233573333	3.25099207146667	95.6657107122667	92.41471864080003	75776.28125	1.445592989150136E8	0	7702	0.021805017653525383	2.5452688799314505	5.3734604349305375	413.4146728515625	413.42047119140625
642	413.43048095703125	30.619699008					1	DETECTED	413.4305 m/z @30.62 [151020OFc1_NvH-0949-Control-30.raw]	413.43048095703125	30.619699008	3.11161855493333	99.6682126042667	96.55659404933337	627936.75	1.472533499847103E8	3	7702	5.005994524753966	0.568055425285694	0.135568642097844	413.4206237792969	413.4404296875
643	413.4565734863281	19.778060812					1	DETECTED	413.4566 m/z @19.78 [151020OFc1_NvH-0949-Control-30.raw]	413.4565734863281	19.778060812	2.337327692	99.1765243594667	96.8391966674667	401977.09375	1.384803850117425E8	4	7702	22.649122521333258	0.831841681143913	0.28466264125941887	413.4467468261719	413.4634094238281
644	413.4734191894531	24.9096518245333					1	DETECTED	413.4734 m/z @24.91 [151020OFc1_NvH-0949-Control-30.raw]	413.4734191894531	24.9096518245333	3.9414160584	98.1378985634667	94.19648250506671	1055400.375	1.4021227716560674E8	0	7702	0.10499114812133925	0.6489076188008307	0.30347436255434096	413.46343994140625	413.48333740234375
645	413.4874267578125	39.8489789					1	DETECTED	413.4874 m/z @39.85 [151020OFc1_NvH-0949-Control-30.raw]	413.4874267578125	39.8489789	2.71290226746667	99.8072503093333	97.09434804186662	387707.4375	1.5756163212536174E8	0	7702	19.37905191606329	0.5023404041093591	0.004248204341159797	413.48345947265625	413.49737548828125
646	413.50372314453125	21.1804011602667					1	DETECTED	413.5037 m/z @21.18 [151020OFc1_NvH-0949-Control-30.raw]	413.50372314453125	21.1804011602667	2.73537930853333	91.1666892810667	88.43130997253337	131389.1875	1.1910886014497893E8	0	7702	0.07358755943067052	2.498390447762596	0.35397844166751813	413.4975891113281	413.50506591796875
647	413.51507568359375	17.9499502125333					1	DETECTED	413.5151 m/z @17.95 [151020OFc1_NvH-0949-Control-30.raw]	413.51507568359375	17.9499502125333	2.59756012053333	89.2387322738667	86.64117215333337	162204.109375	1.3777867723370555E8	0	7702	2.864198783946689	0.5437122105949237	0.1609292691486798	413.505126953125	413.5249328613281
648	413.5262756347656	28.6684672834667					1	DETECTED	413.5263 m/z @28.67 [151020OFc1_NvH-0949-Control-30.raw]	413.5262756347656	28.6684672834667	4.8228163104	51.6549141706667	46.8320978602667	49508.4453125	7.598923842908129E7	0	7702	38.78721713926445	0.9838469072571263	0.9707503107192567	413.5251159667969	413.5264587402344
649	413.5364685058594	45.6924428645333					1	DETECTED	413.5365 m/z @45.69 [151020OFc1_NvH-0949-Control-30.raw]	413.5364685058594	45.6924428645333	1.6826412296	99.7753089562667	98.0926677266667	595437.75	1.5920666975186455E8	3	7702	1.785555084475135	0.5091531994240284	0.01172672035181728	413.5264892578125	413.54644775390625
650	413.5468444824219	23.9233567949333					1	DETECTED	413.5468 m/z @23.92 [151020OFc1_NvH-0949-Control-30.raw]	413.5468444824219	23.9233567949333	6.51386572986667	57.6556331938667	51.141767464000026	442978.34375	8.443243969519176E7	0	7702	1.9640561567293666	10.609869252248357	22.132568387099283	413.5464782714844	413.5470275878906
651	413.5570373535156	14.1631204621333					1	DETECTED	413.5570 m/z @14.16 [151020OFc1_NvH-0949-Control-30.raw]	413.5570373535156	14.1631204621333	3.3888089344	99.1016172232	95.71280828879999	895220.1875	1.8685918524272808E8	3	7702	9.834031854769886	1.133194311659919	2.080497771303449	413.54705810546875	413.5583190917969
652	413.5683288574219	16.7438097464					1	DETECTED	413.5683 m/z @16.74 [151020OFc1_NvH-0949-Control-30.raw]	413.5683288574219	16.7438097464	2.79158235706667	99.4114158053333	96.61983344826663	1.360712E7	3.918358623582052E8	3	7702	0.17987605513061666	1.1291360386789357	12.598265929071024	413.558349609375	413.57830810546875
653	413.57855224609375	23.9969814258667					1	DETECTED	413.5786 m/z @24.00 [151020OFc1_NvH-0949-Control-30.raw]	413.57855224609375	23.9969814258667	2.21283550213333	96.843743148	94.63090764586667	1155344.5	1.9865791429207486E8	3	7702	0.13996247446858234	1.1319412489433744	0.2548768124802621	413.5783386230469	413.5884704589844
654	413.59088134765625	31.6890907421333					1	DETECTED	413.5909 m/z @31.69 [151020OFc1_NvH-0949-Control-30.raw]	413.59088134765625	31.6890907421333	3.03497828266667	98.0419041592	95.00692587653333	446864.75	1.5072926558832115E8	0	7702	0.08878842180739355	1.9369120030663043	0.3462144256172447	413.58856201171875	413.6006774902344
655	413.6182861328125	37.5346824501333					1	DETECTED	413.6183 m/z @37.53 [151020OFc1_NvH-0949-Control-30.raw]	413.6182861328125	37.5346824501333	2.79158235706667	94.7062990250667	91.91471666800003	37399.30859375	1.222498499938643E8	0	7702	87.00447900250478	1.3227765573853127	1.8752899110233077	413.6130065917969	413.6215515136719
656	413.6315612792969	30.5487764298667					1	DETECTED	413.6316 m/z @30.55 [151020OFc1_NvH-0949-Control-30.raw]	413.6315612792969	30.5487764298667	3.75528036853333	91.1860825053333	87.43080213679997	293637.125	1.3340875131979336E8	0	7702	0.13983033114696752	0.5826063636000143	1.1017451997501746	413.6223449707031	413.6343994140625
657	413.6444396972656	41.7412779842667					1	DETECTED	413.6444 m/z @41.74 [151020OFc1_NvH-0949-Control-30.raw]	413.6444396972656	41.7412779842667	3.82724598773333	98.1696107114667	94.34236472373337	460859.75	1.6166243911755008E8	5	7702	0.14931884185648414	0.5119081209966931	0.0063214978167500145	413.6344909667969	413.65399169921875
658	413.67364501953125	25.4372520432					1	DETECTED	413.6736 m/z @25.44 [151020OFc1_NvH-0949-Control-30.raw]	413.67364501953125	25.4372520432	3.11161855493333	96.6940777976	93.58245924266667	152316.828125	1.5425599392368853E8	0	7702	0.5538767527518758	4.011949939694215	0.23852364098128828	413.6636962890625	413.6836242675781
659	413.6845703125	7.14344452293333					1	DETECTED	413.6846 m/z @7.14 [151020OFc1_NvH-0949-Control-30.raw]	413.6845703125	7.14344452293333	2.29225330133333	52.5557414882667	50.263488186933365	67069.546875	7.391811797978541E7	0	7702	0.08220973797866282	5.180530501780103	1.1761385860671374	413.6837463378906	413.6849365234375
660	413.69500732421875	22.4770567266667					1	DETECTED	413.6950 m/z @22.48 [151020OFc1_NvH-0949-Control-30.raw]	413.69500732421875	22.4770567266667	2.84699033733333	98.2869259696	95.43993563226668	744088.9375	1.7596023896908006E8	0	7702	0.10989314047127507	4.017086198899734	1.459015149702647	413.68505859375	413.7049865722656
661	413.71343994140625	23.1135847802667					1	DETECTED	413.7134 m/z @23.11 [151020OFc1_NvH-0949-Control-30.raw]	413.71343994140625	23.1135847802667	3.40968415546667	97.2503843221333	93.84070016666664	376483.625	1.5566966275391778E8	0	7702	0.15073185933468736	0.7886664887217111	0.558901375235918	413.70501708984375	413.7206115722656
662	413.73065185546875	22.4877502288					1	DETECTED	413.7307 m/z @22.49 [151020OFc1_NvH-0949-Control-30.raw]	413.73065185546875	22.4877502288	1.93872940133333	96.6513885789333	94.71265917759996	6094958.0	3.633180492019995E8	2	7702	19.953820085332264	1.2501078929276503	91.92361896821826	413.7206726074219	413.7354736328125
663	413.7454833984375	25.736723828					1	DETECTED	413.7455 m/z @25.74 [151020OFc1_NvH-0949-Control-30.raw]	413.7454833984375	25.736723828	1.37307134	99.7431949221333	98.3701235821333	7322061.5	2.5874356003863034E8	0	7702	0.1692000441263879	0.7880879382603206	1.1250451155647159	413.7355041503906	413.7554626464844
664	413.7559814453125	28.4607989298667					1	DETECTED	413.7560 m/z @28.46 [151020OFc1_NvH-0949-Control-30.raw]	413.7559814453125	28.4607989298667	5.09450310826667	43.4920433506667	38.39754024240003	215383.140625	6.261040366928163E7	0	7702	0.5264785768061664	0.8216437157083529	28.770106540356796	413.7554931640625	413.7563781738281
665	413.7663879394531	16.5909155298667					1	DETECTED	413.7664 m/z @16.59 [151020OFc1_NvH-0949-Control-30.raw]	413.7663879394531	16.5909155298667	2.90228175573333	99.3686098698667	96.46632811413338	3756314.25	2.4032413976061895E8	2	7702	15.777700774401485	11.412879276015602	21.034882158643416	413.7564392089844	413.7760314941406
666	413.77960205078125	44.7699494194667					1	DETECTED	413.7796 m/z @44.77 [151020OFc1_NvH-0949-Control-30.raw]	413.77960205078125	44.7699494194667	4.0229149584	97.3783451117333	93.3554301533333	419386.84375	1.3091649104530144E8	0	7702	7.550088032153141	0.5069256771132417	0.07628279056828947	413.7768249511719	413.78900146484375
667	413.7955322265625	46.4624364450667					1	DETECTED	413.7955 m/z @46.46 [151020OFc1_NvH-0949-Control-30.raw]	413.7955322265625	46.4624364450667	3.02393474533333	97.8275668981333	94.80363215279996	63327.3828125	1.5408465154222634E8	0	7702	92.8555386199548	1.1201865900324726	1.2408025984235451	413.78961181640625	413.803955078125
668	413.8306884765625	30.6759714170667					1	DETECTED	413.8307 m/z @30.68 [151020OFc1_NvH-0949-Control-30.raw]	413.8306884765625	30.6759714170667	0.960445001866667	99.0052870992	98.04484209733333	112332.09375	1.3505130522035497E8	0	7702	0.17473012508901675	1.777332090565931	2.5638443814958296	413.8207702636719	413.83404541015625
669	413.8441467285156	41.72661316					1	DETECTED	413.8441 m/z @41.73 [151020OFc1_NvH-0949-Control-30.raw]	413.8441467285156	41.72661316	0.0498795842666667	99.9141514125333	99.86427182826664	498318.0	1.4120692642216936E8	0	7702	0.17167346840774655	0.5877357213215271	0.5047684415809884	413.83416748046875	413.8541259765625
670	413.8569030761719	20.318014592					1	DETECTED	413.8569 m/z @20.32 [151020OFc1_NvH-0949-Control-30.raw]	413.8569030761719	20.318014592	0.823325135466667	99.7431949221333	98.91986978666664	110580.015625	1.1879583815974517E8	0	7702	1.1639548535607815	3.9003558306866886	0.3144837852851737	413.854248046875	413.8606262207031
671	413.8706970214844	45.7052265501333					1	DETECTED	413.8707 m/z @45.71 [151020OFc1_NvH-0949-Control-30.raw]	413.8706970214844	45.7052265501333	0.3327330704	99.99968352	99.66695044960001	421449.78125	1.609820972034524E8	0	7702	28.132896080575005	0.5133388364627495	0.1193233073578699	413.8607177734375	413.87506103515625
672	413.88507080078125	26.8080616210667					1	DETECTED	413.8851 m/z @26.81 [151020OFc1_NvH-0949-Control-30.raw]	413.88507080078125	26.8080616210667	0.00514071173333333	99.9890065253333	99.98386581359996	1.6815052E7	3.7309887366595715E8	3	7702	0.1447083061904202	1.2191165277915592	1.160133664327239	413.8751525878906	413.89501953125
673	413.9028015136719	16.7622137397333					1	DETECTED	413.9028 m/z @16.76 [151020OFc1_NvH-0949-Control-30.raw]	413.9028015136719	16.7622137397333	0.151282912	99.99968352	99.848400608	3210478.5	2.1535057075678596E8	3	7702	2.299623901683269	21.96191851570791	56.94022238332725	413.89508056640625	413.9127502441406
674	413.9129943847656	24.0289102765333					1	DETECTED	413.9130 m/z @24.03 [151020OFc1_NvH-0949-Control-30.raw]	413.9129943847656	24.0289102765333	0.298452287466667	99.9355365026667	99.63708421520002	780302.5625	1.964223352411839E8	0	7702	6.935024434522926	0.7893870890486385	0.297346523117905	413.9128112792969	413.9228515625
675	413.9253845214844	31.7634109008					1	DETECTED	413.9254 m/z @31.76 [151020OFc1_NvH-0949-Control-30.raw]	413.9253845214844	31.7634109008	0.196395345333333	99.9782963392	99.78190099386667	285828.1875	1.9307023928409016E8	0	7702	0.20081053193678855	0.5022174758900122	25.191808855806848	413.923095703125	413.93536376953125
676	413.9490966796875	67.7913137549333					1	DETECTED	413.9491 m/z @67.79 [151020OFc1_NvH-0949-Control-30.raw]	413.9490966796875	67.7913137549333	0.0163640496	99.9890065253333	99.9726424757333	433637.84375	1.7749536497522306E8	0	7702	62.381593852661815	0.7634858055882541	0.8096654473656971	413.9395446777344	413.9541320800781
677	413.96441650390625	11.0155732578667					1	DETECTED	413.9644 m/z @11.02 [151020OFc1_NvH-0949-Control-30.raw]	413.96441650390625	11.0155732578667	0.0498795842666667	99.8499017901333	99.80002220586664	924254.3125	1.465366377989117E8	0	7702	0.24213561886188906	1.4520396724415352	64.55339976052304	413.9544372558594	413.9727783203125
678	413.9828796386719	43.8067107128					1	DETECTED	413.9829 m/z @43.81 [151020OFc1_NvH-0949-Control-30.raw]	413.9828796386719	43.8067107128	0.366995585333333	99.8072503093333	99.44025472399997	1003146.9375	1.620815510291263E8	4	7702	0.1545872157504533	0.5281451807723408	0.007837905785359553	413.9729309082031	413.98590087890625
679	413.9960021972656	25.6970178978667					1	DETECTED	413.9960 m/z @25.70 [151020OFc1_NvH-0949-Control-30.raw]	413.9960021972656	25.6970178978667	0.0274050333333333	99.1871867722667	99.15978173893336	7805447.0	2.918242846336758E8	4	7702	0.1309156606253481	15.58810071940229	34.88713526522306	413.98602294921875	414.005859375
680	414.04425048828125	41.7839504824					1	DETECTED	414.0443 m/z @41.78 [151020OFc1_NvH-0949-Control-30.raw]	414.04425048828125	41.7839504824	0.9036992816	99.99968352	99.0959842384	405425.65625	1.447191169900022E8	0	7702	0.18593483692742296	2.4021604230877065	19.598990650488048	414.03448486328125	414.05413818359375
681	414.0611267089844	42.0015559821333					1	DETECTED	414.0611 m/z @42.00 [151020OFc1_NvH-0949-Control-30.raw]	414.0611267089844	42.0015559821333	0.0274050333333333	99.99968352	99.97227848666667	77732.65625	1.3262758112202713E8	0	7702	87.8845901210262	1.149616605707911	1.8353981352643718	414.0543518066406	414.07110595703125
682	414.17431640625	91.7941821445333					1	DETECTED	414.1743 m/z @91.79 [151020OFc1_NvH-0949-Control-30.raw]	414.17431640625	91.7941821445333	2.22417061146667	99.1549977624	96.93082715093333	119199.8984375	1.279187610940428E8	0	7702	66.37466392775839	0.5454810918242696	0.0010798834521847022	414.1646728515625	414.1822509765625
683	414.1922912597656	9.40758948666667					1	DETECTED	414.1923 m/z @9.41 [151020OFc1_NvH-0949-Control-30.raw]	414.1922912597656	9.40758948666667	2.8358154264	96.9937122141333	94.15789678773329	165467.484375	1.4463273334234643E8	0	7702	1.394636000029836	0.6343947329944017	93.77454601183642	414.1824035644531	414.19366455078125
684	414.20367431640625	18.4444616757333					1	DETECTED	414.2037 m/z @18.44 [151020OFc1_NvH-0949-Control-30.raw]	414.20367431640625	18.4444616757333	1.61409392453333	98.2762676856	96.66217376106667	5766611.0	3.032400583915338E8	3	7702	0.25771282879246726	5.493407139832676	6.058102053062253	414.19378662109375	414.208984375
685	414.218994140625	26.8080616210667					1	DETECTED	414.2190 m/z @26.81 [151020OFc1_NvH-0949-Control-30.raw]	414.218994140625	26.8080616210667	2.67676579733333	99.4007534538667	96.72398765653337	1.1399015E7	5.0699871927940273E8	2	7702	0.16160415909162396	4.328471231986567	102.16621114073801	414.2090148925781	414.2289733886719
686	414.2323913574219	22.4877502288					1	DETECTED	414.2324 m/z @22.49 [151020OFc1_NvH-0949-Control-30.raw]	414.2323913574219	22.4877502288	3.82724598773333	96.6513885789333	92.82414259119996	1078025.875	1.8310643954621628E8	0	7702	39.32869840625723	2.063732609323008	0.4484175021900211	414.22900390625	414.2323913574219
687	414.2424011230469	29.6647492232					1	DETECTED	414.2424 m/z @29.66 [151020OFc1_NvH-0949-Control-30.raw]	414.2424011230469	29.6647492232	2.66545920773333	98.9516854821333	96.28622627439997	3086511.75	3.0115220870869607E8	2	7702	0.16092028981773865	0.7225412648845961	0.4962695282693494	414.232421875	414.2424621582031
688	414.2524719238281	29.2656022077333					1	DETECTED	414.2525 m/z @29.27 [151020OFc1_NvH-0949-Control-30.raw]	414.2524719238281	29.2656022077333	2.80264074613333	97.0367451357333	94.23410438959996	4225872.0	3.0686073732741004E8	2	7702	0.10212131294825966	0.8636969814281469	1.6700612061024167	414.24249267578125	414.262451171875
689	414.2658996582031	16.6674775026667					1	DETECTED	414.2659 m/z @16.67 [151020OFc1_NvH-0949-Control-30.raw]	414.2658996582031	16.6674775026667	8.23224216666667	88.9223689781333	80.69012681146664	588245.5625	1.682312587288701E8	0	7702	5.910112951429435	2.008786103880327	3.0201758047074483	414.2624816894531	414.2666015625
690	414.276611328125	15.5897670029333					1	DETECTED	414.2766 m/z @15.59 [151020OFc1_NvH-0949-Control-30.raw]	414.276611328125	15.5897670029333	0.00514071173333333	99.99968352	99.99454280826667	2421463.75	2.565793560744911E8	2	7702	0.9961743731334067	75.0726254042048	124.5459493119122	414.26666259765625	414.2863464355469
691	414.29986572265625	91.2225450050667					1	DETECTED	414.2999 m/z @91.22 [151020OFc1_NvH-0949-Control-30.raw]	414.29986572265625	91.2225450050667	0.537670279466667	91.8761331616	91.33846288213333	103513.4453125	1.284449343823135E8	0	7702	0.02420497702800617	0.5036036227568873	2.691241288446872E-4	414.2901611328125	414.3074035644531
692	414.32171630859375	91.5618322909333					1	DETECTED	414.3217 m/z @91.56 [151020OFc1_NvH-0949-Control-30.raw]	414.32171630859375	91.5618322909333	0.355438804	96.9722226024	96.6167837984	95912.8125	1.299297080112876E8	0	7702	0.515367864573264	0.529660148289066	0.3478559567108988	414.3143310546875	414.3315734863281
693	414.3577575683594	91.4866147165333					1	DETECTED	414.3578 m/z @91.49 [151020OFc1_NvH-0949-Control-30.raw]	414.3577575683594	91.4866147165333	0.0274050333333333	99.99968352	99.97227848666667	81546.1875	2.1078540319207644E8	0	7702	0.13024953495229852	0.5227634908873887	0.04584571596624967	414.3528747558594	414.36737060546875
694	414.4140319824219	12.7273664786667					1	DETECTED	414.4140 m/z @12.73 [151020OFc1_NvH-0949-Control-30.raw]	414.4140319824219	12.7273664786667	2.02185804746667	96.5661167778667	94.54425873040003	111712.9765625	1.5640936405327207E8	0	7702	0.24574518937355805	0.7268759026958982	1.6232285321809132	414.4045715332031	414.4239196777344
695	414.45111083984375	20.0714221184					1	DETECTED	414.4511 m/z @20.07 [151020OFc1_NvH-0949-Control-30.raw]	414.45111083984375	20.0714221184	2.9909700576	97.3995973133333	94.40862725573331	395802.6875	1.3870054414849767E8	0	7702	0.05381694259492775	0.7659457714541142	2.6820302150477104	414.4411315917969	414.4610290527344
696	414.4655456542969	11.0155732578667					1	DETECTED	414.4655 m/z @11.02 [151020OFc1_NvH-0949-Control-30.raw]	414.4655456542969	11.0155732578667	3.43066511653333	98.5862704864	95.15560536986666	353256.8125	1.4544829300409696E8	0	7702	6.689062361778439	1.6899521626117595	1.7143890261768275	414.4612121582031	414.472412109375
697	414.482421875	41.4464228					1	DETECTED	414.4824 m/z @41.45 [151020OFc1_NvH-0949-Control-30.raw]	414.482421875	41.4464228	3.524808236	97.7315451922667	94.2067369562667	1250210.375	1.4829401700532293E8	4	7702	0.08749295566020976	0.6628896136919944	13.11532766975875	414.4724426269531	414.48724365234375
698	414.49725341796875	25.6970178978667					1	DETECTED	414.4973 m/z @25.70 [151020OFc1_NvH-0949-Control-30.raw]	414.49725341796875	25.6970178978667	0.00514071173333333	99.7003368224	99.69519611066667	1289059.375	2.188001573896614E8	0	7702	3.8922782112957464	1.2052348460601443	54.635871103309285	414.4872741699219	414.5071716308594
699	414.524169921875	16.0654367546667					1	DETECTED	414.5242 m/z @16.07 [151020OFc1_NvH-0949-Control-30.raw]	414.524169921875	16.0654367546667	5.3017777248	95.5589161741333	90.2571384493333	262229.90625	1.348567409710768E8	0	7702	2.586544314622074	1.2384319008132034	2.4284089479206887	414.51446533203125	414.5277099609375
700	414.5377197265625	18.4444616757333					1	DETECTED	414.5377 m/z @18.44 [151020OFc1_NvH-0949-Control-30.raw]	414.5377197265625	18.4444616757333	3.8896685848	99.1977992725333	95.3081306877333	4011139.0	2.1590937196561077E8	0	7702	0.2343431330354413	0.896528305985946	0.4155907449455175	414.5277404785156	414.5426025390625
701	414.5526123046875	26.8080616210667					1	DETECTED	414.5526 m/z @26.81 [151020OFc1_NvH-0949-Control-30.raw]	414.5526123046875	26.8080616210667	3.8696020088	99.4647795384	95.5951775296	4960800.5	2.4763117693618152E8	0	7702	0.15053007538599772	1.7151592875375794	3.764629099498674	414.5426330566406	414.55718994140625
702	414.56719970703125	19.6949905042667					1	DETECTED	414.5672 m/z @19.69 [151020OFc1_NvH-0949-Control-30.raw]	414.56719970703125	19.6949905042667	3.12231626693333	99.7965585565333	96.67424228959997	6116242.0	3.336138652578994E8	3	7702	0.19771669374948786	33.947645318841694	1.9105947916027104	414.5572204589844	414.57708740234375
703	414.57830810546875	21.0288211634667					1	DETECTED	414.5783 m/z @21.03 [151020OFc1_NvH-0949-Control-30.raw]	414.57830810546875	21.0288211634667	0.366995585333333	61.3823904821333	61.01539489679997	235321.640625	1.0930161104586382E8	3	7702	9.837379218687648	0.5059922931014718	3.55630228202213	414.57720947265625	414.5882263183594
704	414.6030578613281	42.1717351514667					1	DETECTED	414.6031 m/z @42.17 [151020OFc1_NvH-0949-Control-30.raw]	414.6030578613281	42.1717351514667	2.529625184	95.0347426250667	92.5051174410667	623287.625	1.66336853815309E8	0	7702	0.05186695735635283	0.5091896080733538	0.29401298385646296	414.59307861328125	414.6129455566406
705	414.62109375	21.7918773541333					1	DETECTED	414.6211 m/z @21.79 [151020OFc1_NvH-0949-Control-30.raw]	414.62109375	21.7918773541333	2.337327692	85.8882371274667	83.55090943546669	430851.59375	1.3096272444199546E8	0	7702	0.22545663167301555	1.6262167722826817	0.023423400821774423	414.6130676269531	414.6305847167969
706	414.6906433105469	23.2823520133333					1	DETECTED	414.6906 m/z @23.28 [151020OFc1_NvH-0949-Control-30.raw]	414.6906433105469	23.2823520133333	1.82729117706667	94.9135946277333	93.08630345066663	960362.6875	1.5034775017409432E8	4	7702	0.2410645245236367	0.6807719333057882	0.24346156762300908	414.6806640625	414.7005920410156
707	414.70709228515625	21.652112					1	DETECTED	414.7071 m/z @21.65 [151020OFc1_NvH-0949-Control-30.raw]	414.70709228515625	21.652112	2.92446243893333	62.2833969904	59.35893455146667	747317.625	1.1918110125325839E8	0	7702	0.1421860287761909	12.548787931649326	0.27160217919369195	414.7006530761719	414.7102355957031
708	414.7202453613281	34.7929740506667					1	DETECTED	414.7202 m/z @34.79 [151020OFc1_NvH-0949-Control-30.raw]	414.7202453613281	34.7929740506667	1.90493433893333	98.9409710656	97.03603672666667	4458061.0	2.5162601633108652E8	4	7702	0.162095076869349	0.8131572783686059	0.625682613660037	414.71026611328125	414.730224609375
709	414.7328186035156	41.4961599370667					1	DETECTED	414.7328 m/z @41.50 [151020OFc1_NvH-0949-Control-30.raw]	414.7328186035156	41.4961599370667	2.85805753733333	88.9965221813333	86.13846464399998	1198793.5	2.0819082827827802E8	2	7702	24.394700429018485	0.857922528064603	0.007688965733766852	414.7302551269531	414.7427673339844
710	414.7438049316406	32.1470503416					1	DETECTED	414.7438 m/z @32.15 [151020OFc1_NvH-0949-Control-30.raw]	414.7438049316406	32.1470503416	3.76515746666667	57.5139682893333	53.74881082266663	902803.8125	1.2225596632955901E8	0	7702	2.645723547597555	0.5156570639965795	0.03134399392147769	414.7428283691406	414.744384765625
711	414.75439453125	33.6561621338667					1	DETECTED	414.7544 m/z @33.66 [151020OFc1_NvH-0949-Control-30.raw]	414.75439453125	33.6561621338667	0.0837917754666667	95.0244950896	94.94070331413333	3320328.0	3.566308843754264E8	2	7702	7.545419348267526	0.5542316126976846	0.08677718949196753	414.7444152832031	414.7642822265625
712	414.7705078125	20.2122933904					1	DETECTED	414.7705 m/z @20.21 [151020OFc1_NvH-0949-Control-30.raw]	414.7705078125	20.2122933904	4.34339221333333	97.1543602386667	92.81096802533337	1238956.75	2.2470486402990797E8	2	7702	0.8652516256533005	3.850016220398076	40.87811093866188	414.7646179199219	414.7792053222656
713	414.7814025878906	18.1817854824					1	DETECTED	414.7814 m/z @18.18 [151020OFc1_NvH-0949-Control-30.raw]	414.7814025878906	18.1817854824	6.8116796488	99.9890065253333	93.1773268765333	408566.90625	1.4197574276839897E8	0	7702	0.14760077113946934	0.9487483571455732	1.2283553245762593	414.78076171875	414.79095458984375
714	414.8213195800781	21.7918773541333					1	DETECTED	414.8213 m/z @21.79 [151020OFc1_NvH-0949-Control-30.raw]	414.8213195800781	21.7918773541333	1.4650706072	99.7859712786667	98.32090067146669	351088.59375	1.4261924847592255E8	0	7702	0.13826818233536287	0.5270146271284563	1.4865755503861804	414.8113708496094	414.8310241699219
715	414.8509216308594	17.7938670016					1	DETECTED	414.8509 m/z @17.79 [151020OFc1_NvH-0949-Control-30.raw]	414.8509216308594	17.7938670016	0.0386260205333333	99.9782963392	99.93967031866667	185826.296875	1.5369300493953303E8	0	7702	1.758613901039375	0.8278763248189299	0.4673414439821736	414.8446350097656	414.86090087890625
716	414.8717041015625	18.4205742530667					1	DETECTED	414.8717 m/z @18.42 [151020OFc1_NvH-0949-Control-30.raw]	414.8717041015625	18.4205742530667	0.00514071173333333	99.99968352	99.99454280826667	1689190.25	2.044550521307561E8	3	7702	15.80419376953865	2.7585768145591167	1.5505036088026818	414.8617858886719	414.8816833496094
717	414.8935852050781	19.8729888794667					1	DETECTED	414.8936 m/z @19.87 [151020OFc1_NvH-0949-Control-30.raw]	414.8935852050781	19.8729888794667	0.0274050333333333	99.99968352	99.97227848666667	4048503.5	2.971701378202708E8	3	7702	0.1873860987563276	2.8232395337008134	1.8953251056583658	414.88360595703125	414.903564453125
718	414.9128112792969	38.1693768656					1	DETECTED	414.9128 m/z @38.17 [151020OFc1_NvH-0949-Control-30.raw]	414.9128112792969	38.1693768656	0.0163640496	99.9034469541333	99.8870829045333	1050655.0	1.642380161883968E8	3	7702	12.188975175798479	0.5225218639982133	0.4211186137631421	414.9035949707031	414.92279052734375
719	414.9376220703125	42.1717351514667					1	DETECTED	414.9376 m/z @42.17 [151020OFc1_NvH-0949-Control-30.raw]	414.9376220703125	42.1717351514667	0.617921460533333	99.99968352	99.38176205946667	527568.375	1.422682818028857E8	0	7702	0.42163516725803873	0.5029240264323842	7.7064514746738E-4	414.92779541015625	414.9475402832031
720	414.95355224609375	36.8991082085333					1	DETECTED	414.9536 m/z @36.90 [151020OFc1_NvH-0949-Control-30.raw]	414.95355224609375	36.8991082085333	0.2418898352	99.99968352	99.7577936848	140596.828125	1.3646422097603872E8	0	7702	16.845213459731678	1.686068709465849	3.3081994739466674	414.9476318359375	414.9635314941406
721	414.97552490234375	23.302805672					1	DETECTED	414.9755 m/z @23.30 [151020OFc1_NvH-0949-Control-30.raw]	414.97552490234375	23.302805672	0.0274050333333333	99.99968352	99.97227848666667	840494.1875	1.5986795503529802E8	4	7702	18.193892557239852	0.5076828068992179	0.07154084297019349	414.9655456542969	414.9855041503906
722	414.9964599609375	42.5404457050667					1	DETECTED	414.9965 m/z @42.54 [151020OFc1_NvH-0949-Control-30.raw]	414.9964599609375	42.5404457050667	0.0837917754666667	99.9248281365333	99.84103636106664	332762.40625	1.622715712406088E8	0	7702	16.46911669168783	3.1108078265319468	0.029733911024853236	414.9864807128906	415.0064392089844
723	415.0226745605469	21.8714636250667					1	DETECTED	415.0227 m/z @21.87 [151020OFc1_NvH-0949-Control-30.raw]	415.0226745605469	21.8714636250667	0.140068249866667	99.8072503093333	99.66718205946663	206498.4375	1.5546081262265918E8	0	7702	0.13146396211728373	0.9310294006184547	6.223817341989037	415.0127258300781	415.0320129394531
724	415.0350341796875	37.5678815274667					1	DETECTED	415.0350 m/z @37.57 [151020OFc1_NvH-0949-Control-30.raw]	415.0350341796875	37.5678815274667	0.00514071173333333	99.99968352	99.99454280826667	192531.03125	1.3189678245106207E8	0	7702	0.3480327333649953	1.3701614816480991	1.7396966519103736	415.0337829589844	415.0450134277344
725	415.05810546875	46.5246835149333					1	DETECTED	415.0581 m/z @46.52 [151020OFc1_NvH-0949-Control-30.raw]	415.05810546875	46.5246835149333	0.00514071173333333	99.9676134021333	99.96247269039996	57450.30078125	1.3763124661369905E8	0	7702	68.817737413727	1.0453925468078866	1.0580716770046938	415.0483093261719	415.06805419921875
726	415.11376953125	61.0044825344167					1	DETECTED	415.1138 m/z @61.00 [151020OFc1_NvH-0949-Control-30.raw]	415.11376953125	61.0044825344167	0.00514071173333333	99.4433837792	99.43824306746667	48435.76171875	1.4315568984775656E8	0	7702	95.11090606297755	0.7777228664303061	0.5566034973641399	415.11376953125	415.1236877441406
727	415.1861877441406	25.1089415517333					1	DETECTED	415.1862 m/z @25.11 [151020OFc1_NvH-0949-Control-30.raw]	415.1861877441406	25.1089415517333	3.9414160584	98.1696107114667	94.22819465306671	592500.125	1.473628158605144E8	2	7702	0.0650341446030609	0.5322396907793964	1.121343802023197	415.17657470703125	415.1918029785156
728	415.20184326171875	14.1536686269333					1	DETECTED	415.2018 m/z @14.15 [151020OFc1_NvH-0949-Control-30.raw]	415.20184326171875	14.1536686269333	1.77264659946667	99.0160388424	97.24339224293333	787696.5	1.770399653873438E8	2	7702	9.189338712958376	2.6504710514393612	456.961182019003	415.1918640136719	415.2038269042969
729	415.2138366699219	33.1218162770667					1	DETECTED	415.2138 m/z @33.12 [151020OFc1_NvH-0949-Control-30.raw]	415.2138366699219	33.1218162770667	1.75064037413333	99.8392643442667	98.08862397013337	4.5738888E7	1.0566435793843027E9	2	7702	0.1894360693391377	1.9202168391400918	0.01999026616076552	415.203857421875	415.22381591796875
730	415.2314758300781	47.4721619893333					1	DETECTED	415.2315 m/z @47.47 [151020OFc1_NvH-0949-Control-30.raw]	415.2314758300781	47.4721619893333	2.65403193493333	99.3045001464	96.65046821146667	4715309.0	3.058260144662189E8	3	7702	32.15483665893892	0.5099966202660157	0.4069017160991919	415.2238464355469	415.2331237792969
731	415.2431335449219	31.1881940408					1	DETECTED	415.2431 m/z @31.19 [151020OFc1_NvH-0949-Control-30.raw]	415.2431335449219	31.1881940408	2.7240145968	98.4363199453333	95.71230534853329	1.5676548E7	5.184082939358397E8	2	7702	0.1156176380727203	3.1925575323839634	2.373297747998928	415.233154296875	415.25311279296875
732	415.25506591796875	33.9689542488					1	DETECTED	415.2551 m/z @33.97 [151020OFc1_NvH-0949-Control-30.raw]	415.25506591796875	33.9689542488	3.4413129832	98.5755371981333	95.1342242149333	1.313811E7	4.1263460431695426E8	2	7702	0.20478819190843467	1.0995965086993704	0.907949287708367	415.2531433105469	415.2650451660156
733	415.2679748535156	51.4381315477333					1	DETECTED	415.2680 m/z @51.44 [151020OFc1_NvH-0949-Control-30.raw]	415.2679748535156	51.4381315477333	1.54529019146667	99.3793198522667	97.83402966080003	4421034.0	2.4689342388373885E8	2	7702	0.6797624267808331	0.5085061004700651	0.007499549870619547	415.26507568359375	415.2779541015625
734	415.2794189453125	15.5784585162667					1	DETECTED	415.2794 m/z @15.58 [151020OFc1_NvH-0949-Control-30.raw]	415.2794189453125	15.5784585162667	2.8692862944	97.6029675861333	94.7336812917333	291299.90625	1.3513853499185643E8	2	7702	5.9233607672392665	472.99187506655977	0.031271842673877816	415.27801513671875	415.2810974121094
735	415.2911682128906	43.9301403453333					1	DETECTED	415.2912 m/z @43.93 [151020OFc1_NvH-0949-Control-30.raw]	415.2911682128906	43.9301403453333	5.35410024773333	97.3250686581333	91.97096841039998	724583.25	1.8039901818598014E8	0	7702	0.05404387407566702	0.5223568542097294	3.3905277518410255	415.28118896484375	415.30078125
736	415.4296569824219	30.2554154389333					1	DETECTED	415.4297 m/z @30.26 [151020OFc1_NvH-0949-Control-30.raw]	415.4296569824219	30.2554154389333	0.117585621333333	99.5183079365333	99.40072231519997	201341.375	1.5788695012671414E8	0	7702	0.15598266347210554	4.118331108323593	1.875729310189754	415.419677734375	415.4395446777344
737	415.446044921875	33.5432818970667					1	DETECTED	415.4460 m/z @33.54 [151020OFc1_NvH-0949-Control-30.raw]	415.446044921875	33.5432818970667	3.0790295096	93.4252947626667	90.34626525306669	83352.2265625	1.3640744501739535E8	0	7702	22.992417358892002	1.6864196655382282	2.4218493913979473	415.4397888183594	415.4491271972656
738	415.4591979980469	20.9373554525333					1	DETECTED	415.4592 m/z @20.94 [151020OFc1_NvH-0949-Control-30.raw]	415.4591979980469	20.9373554525333	2.68784875546667	99.7431949221333	97.05534616666662	524393.5	1.5321985264626402E8	4	7702	0.3853822821541897	0.6997378940920553	27.940130898986027	415.4492492675781	415.46917724609375
739	415.4786071777344	25.3067826746667					1	DETECTED	415.4786 m/z @25.31 [151020OFc1_NvH-0949-Control-30.raw]	415.4786071777344	25.3067826746667	3.2083340464	99.8713226533333	96.6629886069333	469433.875	1.4496555698150846E8	0	7702	2.125907710639158	0.6552048218921	0.21456221129486763	415.46923828125	415.48858642578125
740	415.4898376464844	42.5404457050667					1	DETECTED	415.4898 m/z @42.54 [151020OFc1_NvH-0949-Control-30.raw]	415.4898376464844	42.5404457050667	2.9909700576	99.8713226533333	96.8803525957333	434687.53125	1.1890819269179331E8	4	7702	0.15688078941116146	1.6100616038096047	0.4455764270418605	415.4887390136719	415.4992980957031
741	415.517578125	26.1998287864					1	DETECTED	415.5176 m/z @26.20 [151020OFc1_NvH-0949-Control-30.raw]	415.517578125	26.1998287864	5.74777035813333	97.6563688264	91.90859846826666	145370.0625	1.374779016211663E8	0	7702	8.180562811789834	2.8176053783763333	0.006928027475020291	415.5075988769531	415.5180969238281
742	415.52813720703125	49.6321183090667					1	DETECTED	415.5281 m/z @49.63 [151020OFc1_NvH-0949-Control-30.raw]	415.52813720703125	49.6321183090667	2.8692862944	97.4318174682667	94.5625311738667	389784.3125	1.5594974913460323E8	0	7702	30.084288064642717	0.5010726197184636	0.0019011044721574774	415.5181579589844	415.5380859375
743	415.5447082519531	30.0524841453333					1	DETECTED	415.5447 m/z @30.05 [151020OFc1_NvH-0949-Control-30.raw]	415.5447082519531	30.0524841453333	3.3679656944	92.8504244576	89.4824587632	309577.34375	1.5398472223223534E8	3	7702	30.226353137222397	0.6403854355454998	0.10599219849277144	415.53814697265625	415.5546569824219
744	415.5655822753906	47.4603543330667					1	DETECTED	415.5656 m/z @47.46 [151020OFc1_NvH-0949-Control-30.raw]	415.5655822753906	47.4603543330667	3.3251618512	97.6779456789333	94.3527838277333	3093841.25	2.375378735004333E8	3	7702	0.16551725861506839	1.1569297334234063	6.219144720536321	415.55572509765625	415.5755615234375
745	415.58050537109375	35.3228718690667					1	DETECTED	415.5805 m/z @35.32 [151020OFc1_NvH-0949-Control-30.raw]	415.58050537109375	35.3228718690667	3.02393474533333	95.0347426250667	92.01080787973336	2449826.0	2.1243567432747483E8	3	7702	10.628671367283673	1.1488469892497943	0.6987502270204035	415.5755920410156	415.5896301269531
746	415.5931701660156	40.8984896405333					1	DETECTED	415.5932 m/z @40.90 [151020OFc1_NvH-0949-Control-30.raw]	415.5931701660156	40.8984896405333	3.01291205173333	94.6180994128	91.60518736106668	490339.5625	1.2262376326703455E8	3	7702	0.2827672074041061	0.5067000255851764	0.6577079973317772	415.5905456542969	415.60284423828125
747	415.62542724609375	33.2809472525333					1	DETECTED	415.6254 m/z @33.28 [151020OFc1_NvH-0949-Control-30.raw]	415.62542724609375	33.2809472525333	2.97984918346667	98.340319456	95.36047027253333	128666.3046875	1.4515870553774378E8	0	7702	16.08104209860183	1.5735480947781826	3.812046561248566	415.615478515625	415.6353454589844
748	415.6667785644531	23.490687332					1	DETECTED	415.6668 m/z @23.49 [151020OFc1_NvH-0949-Control-30.raw]	415.6667785644531	23.490687332	4.73888569813333	99.1765243594667	94.43763866133337	172477.578125	1.365164120940873E8	0	7702	0.19455405031738238	3.326849604660608	0.033322522183044115	415.6572570800781	415.6743469238281
749	415.6843566894531	24.3182562450667					1	DETECTED	415.6844 m/z @24.32 [151020OFc1_NvH-0949-Control-30.raw]	415.6843566894531	24.3182562450667	3.58874459626667	95.8699121952	92.28116759893334	355766.09375	1.5283309125202227E8	0	7702	0.2580340689442302	1.8159430342547958	2.31156521922989	415.67437744140625	415.68719482421875
750	415.69720458984375	52.1950543882667					1	DETECTED	415.6972 m/z @52.20 [151020OFc1_NvH-0949-Control-30.raw]	415.69720458984375	52.1950543882667	4.6477556408	97.3783451117333	92.7305894709333	864553.25	1.5609943795242324E8	2	7702	0.15151149119954965	0.6628400959423092	0.4462281670238841	415.68731689453125	415.7049865722656
751	415.7149963378906	33.1577069376					1	DETECTED	415.7150 m/z @33.16 [151020OFc1_NvH-0949-Control-30.raw]	415.7149963378906	33.1577069376	2.59756012053333	96.8224079112	94.22484779066667	2.1008986E7	6.695053429528723E8	2	7702	0.1995782202343932	28.240576521120815	0.5261426556772155	415.70501708984375	415.7249755859375
752	415.7340393066406	21.7161902928					1	DETECTED	415.7340 m/z @21.72 [151020OFc1_NvH-0949-Control-30.raw]	415.7340393066406	21.7161902928	1.80555603786667	91.3696576893333	89.56410165146663	2510629.25	2.735177219464104E8	2	7702	0.2867604646178066	2.588150869577779	0.05620088439241797	415.7250061035156	415.7344055175781
753	415.7444152832031	31.1881940408					1	DETECTED	415.7444 m/z @31.19 [151020OFc1_NvH-0949-Control-30.raw]	415.7444152832031	31.1881940408	1.78367272506667	98.2655657146667	96.48189298960004	7257910.5	3.6948902342148674E8	2	7702	0.11868011719084137	0.5813394287759703	0.0336884051243056	415.73443603515625	415.7542724609375
754	415.7565612792969	33.9689542488					1	DETECTED	415.7566 m/z @33.97 [151020OFc1_NvH-0949-Control-30.raw]	415.7565612792969	33.9689542488	3.357461624	96.9722226024	93.6147609784	5716309.0	2.59497935013811E8	2	7702	0.18846699709349934	1.508461805046702	0.873091567638415	415.7544250488281	415.76654052734375
755	415.7710266113281	27.1184139885333					1	DETECTED	415.7710 m/z @27.12 [151020OFc1_NvH-0949-Control-30.raw]	415.7710266113281	27.1184139885333	6.76921722746667	93.8377065085333	87.06848928106663	5510630.5	2.4036808993876088E8	2	7702	0.18248671440897013	0.5208856295052696	152.5552691001525	415.7666015625	415.7809753417969
756	415.7821044921875	53.5843758661333					1	DETECTED	415.7821 m/z @53.58 [151020OFc1_NvH-0949-Control-30.raw]	415.7821044921875	53.5843758661333	4.34339221333333	94.3774188882667	90.03402667493337	100831.6640625	1.52318787503294E8	0	7702	38.032519675227945	0.9142184009743457	1.0725828088964142	415.78106689453125	415.79156494140625
757	415.84442138671875	25.1652944810667					1	DETECTED	415.8444 m/z @25.17 [151020OFc1_NvH-0949-Control-30.raw]	415.84442138671875	25.1652944810667	0.811794745066667	99.4969584496	98.68516370453334	56957.13671875	1.2442675791402085E8	3	7702	23.987733952470045	2.3514276489489956	5.8626412000349974	415.8377990722656	415.8474426269531
758	415.8576354980469	27.9127027970667					1	DETECTED	415.8576 m/z @27.91 [151020OFc1_NvH-0949-Control-30.raw]	415.8576354980469	27.9127027970667	0.00514071173333333	99.9890065253333	99.98386581359996	802600.3125	1.3633727032535785E8	0	7702	0.11716663166409447	0.9668999007443795	0.015756764648267026	415.8476867675781	415.86761474609375
759	415.8788757324219	18.8043382781333					1	DETECTED	415.8789 m/z @18.80 [151020OFc1_NvH-0949-Control-30.raw]	415.8788757324219	18.8043382781333	0.0609940208	99.99968352	99.93868949920001	731636.0	1.7978524865924665E8	3	7702	9.92816960746319	0.9380417506659156	0.6767658610531596	415.868896484375	415.8861389160156
760	415.89617919921875	47.7334050506667					1	DETECTED	415.8962 m/z @47.73 [151020OFc1_NvH-0949-Control-30.raw]	415.89617919921875	47.7334050506667	0.207836547733333	99.9355365026667	99.72769995493336	2120300.0	2.0903860372581664E8	3	7702	0.1288353010171619	0.5105204372412324	0.20738406683581512	415.88623046875	415.9061584472656
761	415.9147644042969	35.3228718690667					1	DETECTED	415.9148 m/z @35.32 [151020OFc1_NvH-0949-Control-30.raw]	415.9147644042969	35.3228718690667	0.2760108272	99.9461381853333	99.6701273581333	1596180.0	1.9496570779627204E8	6	7702	0.10483930232001626	0.7152251292121556	3.3872679148002307	415.90618896484375	415.9245300292969
762	415.9272766113281	40.9114931981333					1	DETECTED	415.9273 m/z @40.91 [151020OFc1_NvH-0949-Control-30.raw]	415.9272766113281	40.9114931981333	0.00514071173333333	99.9676134021333	99.96247269039996	233671.96875	1.7696337294163004E8	0	7702	18.948488102292117	1.232300915506739	0.029033587648287403	415.9247741699219	415.937255859375
763	415.9607238769531	20.8439926829333					1	DETECTED	415.9607 m/z @20.84 [151020OFc1_NvH-0949-Control-30.raw]	415.9607238769531	20.8439926829333	0.00514071173333333	99.8713226533333	99.86618194159996	255113.34375	1.599979587700181E8	0	7702	7.686064918160188	6.23276638649226	0.6978008670965267	415.95074462890625	415.970703125
764	415.980224609375	25.3751900205333					1	DETECTED	415.9802 m/z @25.38 [151020OFc1_NvH-0949-Control-30.raw]	415.980224609375	25.3751900205333	0.469633978133333	99.860543404	99.39090942586667	217099.90625	1.5605078959578255E8	0	7702	0.8137021685685575	3.229428807787723	1.371820094524037	415.9707336425781	415.9809265136719
765	415.9910888671875	42.5290938584					1	DETECTED	415.9911 m/z @42.53 [151020OFc1_NvH-0949-Control-30.raw]	415.9910888671875	42.5290938584	0.0837917754666667	99.99968352	99.91589174453334	309451.9375	1.4594165205286124E8	0	7702	2.2435725213587645	1.6370593187997267	0.20403804898537536	415.9811706542969	416.0010681152344
766	416.013916015625	78.0683861290667					1	DETECTED	416.0139 m/z @78.07 [151020OFc1_NvH-0949-Control-30.raw]	416.013916015625	78.0683861290667	0.0163640496	99.5289451976	99.512581148	120142.0234375	1.7352730641690987E8	0	7702	3.9370124083025644	0.6391713527650416	0.061426869808455666	416.0039978027344	416.01422119140625
767	416.02423095703125	33.7232529122667					1	DETECTED	416.0242 m/z @33.72 [151020OFc1_NvH-0949-Control-30.raw]	416.02423095703125	33.7232529122667	0.503668328	99.9676134021333	99.46394507413329	188756.296875	1.3906093093878067E8	0	7702	44.28280937819086	2.021207930193602	2.6897096965582645	416.0142517089844	416.0340270996094
768	416.0442199707031	50.6577879658667					1	DETECTED	416.0442 m/z @50.66 [151020OFc1_NvH-0949-Control-30.raw]	416.0442199707031	50.6577879658667	0.0163640496	99.9890065253333	99.9726424757333	79763.4140625	1.3079636949244806E8	0	7702	70.29545052615507	1.0277681064142745	1.0574631216070294	416.0342712402344	416.0541076660156
769	416.083984375	50.8576861968					1	DETECTED	416.0840 m/z @50.86 [151020OFc1_NvH-0949-Control-30.raw]	416.083984375	50.8576861968	0.0725294576	99.99968352	99.9271540624	90655.265625	1.5368614610703954E8	0	7702	50.89818394218505	0.9424274653587461	0.8653484160978949	416.0746154785156	416.0933837890625
770	416.1557312011719	91.2972173864					1	DETECTED	416.1557 m/z @91.30 [151020OFc1_NvH-0949-Control-30.raw]	416.1557312011719	91.2972173864	4.44534133253333	96.7047441850667	92.25940285253337	102393.1953125	1.4300628487319857E8	0	7702	0.049181155375976005	0.531130742618115	0.0019496652757320207	416.14593505859375	416.16522216796875
771	416.1800537109375	42.9761904616					1	DETECTED	416.1801 m/z @42.98 [151020OFc1_NvH-0949-Control-30.raw]	416.1800537109375	42.9761904616	1.07511862986667	95.5802827437333	94.50516411386664	95042.8984375	1.4016697696635357E8	0	7702	57.339608275782965	1.264171203618621	1.773940019788845	416.1703186035156	416.18206787109375
772	416.19207763671875	27.9383280736					1	DETECTED	416.1921 m/z @27.94 [151020OFc1_NvH-0949-Control-30.raw]	416.19207763671875	27.9383280736	1.92748167813333	99.9890065253333	98.06152484719996	461884.0625	1.7374197754002026E8	3	7702	2.8679810576671727	0.7275733338084741	0.5041463168416805	416.1820983886719	416.2020263671875
773	416.2040710449219	41.2847082389333					1	DETECTED	416.2041 m/z @41.28 [151020OFc1_NvH-0949-Control-30.raw]	416.2040710449219	41.2847082389333	1.90493433893333	95.0540174781333	93.14908313919997	237605.140625	1.365449001832712E8	3	7702	25.319636872468294	1.4326357987195835	0.16718883312229263	416.20208740234375	416.206298828125
774	416.21630859375	33.1577069376					1	DETECTED	416.2163 m/z @33.16 [151020OFc1_NvH-0949-Control-30.raw]	416.21630859375	33.1577069376	1.882307816	99.9248281365333	98.04252032053331	5908827.5	3.601301959187303E8	3	7702	0.20365513314359873	1.3929139561045742	0.3828508208137457	416.2063293457031	416.2262878417969
775	416.232177734375	20.1608856664					1	DETECTED	416.2322 m/z @20.16 [151020OFc1_NvH-0949-Control-30.raw]	416.232177734375	20.1608856664	0.162540983733333	98.7893641152	98.62682313146667	2159796.25	3.3764982721838325E8	2	7702	1.6427641569360176	4.500233931425117	4.637652279233636	416.226318359375	416.2404479980469
776	416.2504577636719	30.4188950893333					1	DETECTED	416.2505 m/z @30.42 [151020OFc1_NvH-0949-Control-30.raw]	416.2504577636719	30.4188950893333	1.6826412296	99.9568465368	98.2742053072	5.2539128E7	1.50139200041174E9	2	7702	0.28727037244297193	12.462922820466517	26.408648319016077	416.240478515625	416.26043701171875
777	416.26141357421875	20.1904660917333					1	DETECTED	416.2614 m/z @20.19 [151020OFc1_NvH-0949-Control-30.raw]	416.26141357421875	20.1904660917333	1.81655618826667	90.2761743706667	88.45961818240002	458981.34375	1.9596422603604662E8	0	7702	18.846659905960266	118.36633308627036	0.9907451650653648	416.260498046875	416.26220703125
778	416.272216796875	27.1319454536					1	DETECTED	416.2722 m/z @27.13 [151020OFc1_NvH-0949-Control-30.raw]	416.272216796875	27.1319454536	1.2700728616	99.9676134021333	98.6975405405333	2370589.0	1.9502689208708727E8	3	7702	0.12543649831572168	1.3092861265539433	1.375338463016414	416.2622985839844	416.2821960449219
779	416.2861328125	46.4349118325333					1	DETECTED	416.2861 m/z @46.43 [151020OFc1_NvH-0949-Control-30.raw]	416.2861328125	46.4349118325333	9.74439839013333	91.7130642674667	81.96866587733338	476565.28125	1.4978335309787238E8	0	7702	18.21896720077635	0.5107851583406621	2.251626445019483	416.28228759765625	416.2896423339844
780	416.3009033203125	89.8293420952					1	DETECTED	416.3009 m/z @89.83 [151020OFc1_NvH-0949-Control-30.raw]	416.3009033203125	89.8293420952	0.458140259733333	95.9347343277333	95.47659406799997	821686.5625	1.3856885336128753E8	0	7702	1.407071404326004	0.5181630942803745	0.03387831921802534	416.2926025390625	416.30535888671875
781	416.337158203125	92.2983594650667					1	DETECTED	416.3372 m/z @92.30 [151020OFc1_NvH-0949-Control-30.raw]	416.337158203125	92.2983594650667	7.01747271653333	95.6871853370667	88.66971262053336	50328.98046875	1.3752621191086894E8	0	7702	4.425623328584294	0.519868613010513	0.03973722602102608	416.3291015625	416.33953857421875
782	416.38275146484375	57.2886145786667					1	DETECTED	416.3828 m/z @57.29 [151020OFc1_NvH-0949-Control-30.raw]	416.38275146484375	57.2886145786667	0.344015872266667	99.9676134021333	99.62359752986663	58638.703125	1.5406161196619794E8	0	7702	59.676011369003035	0.8664175793355586	0.731268091707364	416.373291015625	416.3924255371094
783	416.421630859375	38.8822420402667					1	DETECTED	416.4216 m/z @38.88 [151020OFc1_NvH-0949-Control-30.raw]	416.421630859375	38.8822420402667	3.29284779093333	95.3273351597333	92.03448736879996	237910.609375	1.3444929186251104E8	0	7702	6.17994430126906	1.5298114469935136	0.24386886246107717	416.4117126464844	416.4316101074219
784	416.45465087890625	43.9301403453333					1	DETECTED	416.4547 m/z @43.93 [151020OFc1_NvH-0949-Control-30.raw]	416.45465087890625	43.9301403453333	2.42796416533333	97.9350424426667	95.50707827733336	226860.703125	1.3658400243419972E8	0	7702	27.819370327112786	1.5481679235288586	0.04796732056888312	416.44525146484375	416.4646301269531
785	416.4755859375	25.3159051482667					1	DETECTED	416.4756 m/z @25.32 [151020OFc1_NvH-0949-Control-30.raw]	416.4755859375	25.3159051482667	3.04598857386667	98.3189900117333	95.27300143786664	240787.28125	1.4226667134637696E8	0	7702	9.978910109167176	0.7160973169450474	0.5006279060708436	416.4656066894531	416.4855651855469
786	416.5013427734375	14.9601246704					1	DETECTED	416.5013 m/z @14.96 [151020OFc1_NvH-0949-Control-30.raw]	416.5013427734375	14.9601246704	3.47255039626667	99.3152082128	95.84265781653333	315649.8125	1.4444867106852955E8	0	7702	0.13349099976273315	293.0490084431284	32.28789689266835	416.49139404296875	416.51123046875
787	416.5219421386719	20.3030648072					1	DETECTED	416.5219 m/z @20.30 [151020OFc1_NvH-0949-Control-30.raw]	416.5219421386719	20.3030648072	2.10026111226667	99.1977992725333	97.09753816026664	307290.28125	1.4546181993475452E8	0	7702	3.8862164793980334	0.5254251414256007	2.7630733159883105	416.51214599609375	416.53192138671875
788	416.5322265625	27.0467613314667					1	DETECTED	416.5322 m/z @27.05 [151020OFc1_NvH-0949-Control-30.raw]	416.5322265625	27.0467613314667	4.16077587946667	95.0742234642667	90.91344758480002	165899.640625	1.3151122804353335E8	0	7702	25.581681100615608	2.199155973423642	0.016667917207674483	416.5319519042969	416.5372009277344
789	416.5472106933594	28.2214038061333					1	DETECTED	416.5472 m/z @28.22 [151020OFc1_NvH-0949-Control-30.raw]	416.5472106933594	28.2214038061333	3.3251618512	97.7742654242667	94.44910357306671	2720328.25	2.2207052570406947E8	3	7702	0.16402619971119492	0.6701560578060625	0.04306369900168398	416.5372314453125	416.5494384765625
790	416.5594482421875	30.2768732784					1	DETECTED	416.5594 m/z @30.28 [151020OFc1_NvH-0949-Control-30.raw]	416.5594482421875	30.2768732784	3.17619496533333	98.5755371981333	95.39934223279998	8943746.0	3.404459502447917E8	3	7702	0.14456190943090164	1.9292502812219818	3.3682740639463757	416.54949951171875	416.5694274902344
791	416.580078125	46.6374532610667					1	DETECTED	416.5801 m/z @46.64 [151020OFc1_NvH-0949-Control-30.raw]	416.580078125	46.6374532610667	1.38458154426667	99.0481637768	97.66358223253333	554703.75	1.602808635499076E8	3	7702	3.691626238885128	0.5033829604676853	0.006872502834489176	416.5700988769531	416.5899963378906
792	416.5987548828125	54.5745021565333					1	DETECTED	416.5988 m/z @54.57 [151020OFc1_NvH-0949-Control-30.raw]	416.5987548828125	54.5745021565333	2.02185804746667	95.1583976885333	93.13653964106663	308901.8125	1.4389972904267326E8	0	7702	0.1810928777811185	1.0470718711533622	0.002018877315569317	416.590087890625	416.60870361328125
793	416.6169128417969	39.7877498856					1	DETECTED	416.6169 m/z @39.79 [151020OFc1_NvH-0949-Control-30.raw]	416.6169128417969	39.7877498856	5.05147867466667	99.9568465368	94.90536786213333	127293.546875	1.6931906549437296E8	0	7702	0.12018904225926264	1.3660845645439	1.7321691290877999	416.60943603515625	416.6267395019531
794	416.6865234375	19.9891499810667					1	DETECTED	416.6865 m/z @19.99 [151020OFc1_NvH-0949-Control-30.raw]	416.6865234375	19.9891499810667	2.89123413626667	97.5067184749333	94.61548433866662	1001684.0625	1.5928951942844936E8	0	7702	0.236093734952167	51.008800365123996	115.38238275435044	416.6767272949219	416.69647216796875
795	416.7080383300781	16.6379566736					1	DETECTED	416.7080 m/z @16.64 [151020OFc1_NvH-0949-Control-30.raw]	416.7080383300781	16.6379566736	2.71290226746667	96.8756799296	94.16277766213332	247928.640625	1.4020759679493976E8	0	7702	15.329054504716211	0.5651503296385486	0.47069483390387495	416.69805908203125	416.708984375
796	416.718994140625	33.0571893216					1	DETECTED	416.7190 m/z @33.06 [151020OFc1_NvH-0949-Control-30.raw]	416.718994140625	33.0571893216	1.659564572	97.5387827882667	95.87921821626671	1088853.0	2.3013310361970496E8	2	7702	11.740799557813336	0.5348922445693618	2.124185333335852	416.7090759277344	416.7289733886719
797	416.7389831542969	23.2728662645333					1	DETECTED	416.7390 m/z @23.27 [151020OFc1_NvH-0949-Control-30.raw]	416.7389831542969	23.2728662645333	1.33871172293333	91.4323297098667	90.09361798693338	3118831.0	2.652434330707433E8	2	7702	9.982937549090924	0.6331749401995183	2.1137992804230827	416.72900390625	416.7413330078125
798	416.7513427734375	30.4188950893333					1	DETECTED	416.7513 m/z @30.42 [151020OFc1_NvH-0949-Control-30.raw]	416.7513427734375	30.4188950893333	3.3251618512	95.7518034178667	92.4266415666667	2.3296118E7	7.379412652810287E8	2	7702	0.2736425743365345	3.7221699629512677	27.108286120757853	416.7413635253906	416.7611999511719
799	416.7740478515625	27.1319454536					1	DETECTED	416.7740 m/z @27.13 [151020OFc1_NvH-0949-Control-30.raw]	416.7740478515625	27.1319454536	3.26151903226667	97.7635592650667	94.50204023280003	621990.625	1.3822503939145195E8	0	7702	0.20025155819590168	58.77025272477767	1.018343624769482	416.76409912109375	416.7829895019531
800	416.84259033203125	41.754419148					1	DETECTED	416.8426 m/z @41.75 [151020OFc1_NvH-0949-Control-30.raw]	416.84259033203125	41.754419148	0.732026717066667	99.860543404	99.12851668693332	759704.0	1.3458376829413363E8	5	7702	0.21023901446893234	2.0602948812313735	0.7681290903123243	416.8326110839844	416.8523864746094
801	416.85650634765625	20.3030648072					1	DETECTED	416.8565 m/z @20.30 [151020OFc1_NvH-0949-Control-30.raw]	416.85650634765625	20.3030648072	0.823325135466667	99.9782963392	99.15497120373334	233512.53125	1.3113847556636436E8	0	7702	6.8187687653851725	0.5166388021970186	5.223045339220238	416.85260009765625	416.8589782714844
802	416.8689880371094	34.2761173226667					1	DETECTED	416.8690 m/z @34.28 [151020OFc1_NvH-0949-Control-30.raw]	416.8689880371094	34.2761173226667	0.00514071173333333	99.9568465368	99.95170582506667	910652.8125	1.5638919607417566E8	3	7702	0.14100835921427546	0.5097187772331181	0.09451649347608941	416.8590087890625	416.8715515136719
803	416.8815612792969	28.2463822962667					1	DETECTED	416.8816 m/z @28.25 [151020OFc1_NvH-0949-Control-30.raw]	416.8815612792969	28.2463822962667	0.173801384	99.9568465368	99.7830451528	1964758.125	2.029750103151261E8	3	7702	0.14343625303348873	1.0892725904077347	0.028401351147611744	416.87158203125	416.8827209472656
804	416.89276123046875	30.2768732784					1	DETECTED	416.8928 m/z @30.28 [151020OFc1_NvH-0949-Control-30.raw]	416.89276123046875	30.2768732784	0.00514071173333333	99.9034469541333	99.89830624239997	6506154.0	3.0193021252222276E8	3	7702	0.20293567960536762	0.6179839024659729	0.17018109827338165	416.8827819824219	416.9027404785156
805	416.906494140625	22.24214514					1	DETECTED	416.9065 m/z @22.24 [151020OFc1_NvH-0949-Control-30.raw]	416.906494140625	22.24214514	0.00514071173333333	99.99968352	99.99454280826667	4045157.5	2.146271231369612E8	3	7702	0.20222748842093452	0.5440529735600206	123.72363577655138	416.90277099609375	416.9164733886719
806	416.9188537597656	34.5626161357333					1	DETECTED	416.9189 m/z @34.56 [151020OFc1_NvH-0949-Control-30.raw]	416.9188537597656	34.5626161357333	0.162540983733333	99.9676134021333	99.80507241839996	236307.0625	1.3286157189965631E8	0	7702	9.830042207115358	1.5831489073086877	7.236640971560421	416.9165344238281	416.9288024902344
807	416.9311828613281	46.2164101424					1	DETECTED	416.9312 m/z @46.22 [151020OFc1_NvH-0949-Control-30.raw]	416.9311828613281	46.2164101424	0.526247630933333	99.99968352	99.47343588906668	88484.078125	1.3447137765410152E8	0	7702	8.465033572711391	1.0488239004564002	1.0982968134027125	416.9289855957031	416.9375
808	416.94775390625	7.65565486186667					1	DETECTED	416.9478 m/z @7.66 [151020OFc1_NvH-0949-Control-30.raw]	416.94775390625	7.65565486186667	0.0386260205333333	99.99968352	99.96105749946668	392638.40625	1.4028731628929013E8	0	7702	0.13446308257358552	0.5500402087212206	1.2828354329786864	416.9378356933594	416.9577331542969
809	416.9603576660156	42.5404457050667					1	DETECTED	416.9604 m/z @42.54 [151020OFc1_NvH-0949-Control-30.raw]	416.9603576660156	42.5404457050667	0.800517892266667	99.860543404	99.06002551173333	240334.03125	1.298742726454691E8	0	7702	26.017537019863006	1.5402009614618173	2.2078134493152115	416.957763671875	416.96051025390625
810	416.97052001953125	24.0572050896					1	DETECTED	416.9705 m/z @24.06 [151020OFc1_NvH-0949-Control-30.raw]	416.97052001953125	24.0572050896	0.0163640496	99.9355365026667	99.9191724530667	806604.8125	1.4292401915668985E8	4	7702	0.12712460221965216	1.431564239244826	0.0853946874239544	416.9605407714844	416.98040771484375
811	416.98876953125	34.1026402992					1	DETECTED	416.9888 m/z @34.10 [151020OFc1_NvH-0949-Control-30.raw]	416.98876953125	34.1026402992	0.0163640496	99.99968352	99.9833194704	247877.875	1.3235888580561505E8	0	7702	8.189884756372898	1.9474834425431418	1.2376767326299687	416.98052978515625	416.9979553222656
812	417.00225830078125	15.0538248741333					1	DETECTED	417.0023 m/z @15.05 [151020OFc1_NvH-0949-Control-30.raw]	417.00225830078125	15.0538248741333	0.2418898352	98.9409710656	98.6990812304	78888.6015625	1.368733405789629E8	0	7702	2.1668645495246377	4.645736763685224	0.21735483994248225	416.998779296875	417.01214599609375
813	417.0165100097656	39.7465175056					1	DETECTED	417.0165 m/z @39.75 [151020OFc1_NvH-0949-Control-30.raw]	417.0165100097656	39.7465175056	0.2418898352	99.9676134021333	99.7257235669333	66213.1171875	1.2819609513937174E8	0	7702	87.38040837985139	1.262203056297322	2.2162608572020295	417.012451171875	417.0188293457031
814	417.0429992675781	41.7632400104					1	DETECTED	417.0430 m/z @41.76 [151020OFc1_NvH-0949-Control-30.raw]	417.0429992675781	41.7632400104	0.00514071173333333	99.99968352	99.99454280826667	1049565.125	1.5470828294365424E8	0	7702	0.15714281931592922	43.20594865327309	102.40447955282109	417.03302001953125	417.0528869628906
815	417.0693054199219	43.8197995797333					1	DETECTED	417.0693 m/z @43.82 [151020OFc1_NvH-0949-Control-30.raw]	417.0693054199219	43.8197995797333	0.0274050333333333	99.9676134021333	99.94020836879996	193030.5625	1.3621385843473747E8	0	7702	0.18436200682013748	1.2042227800737766	707.0435754298411	417.0593566894531	417.0792541503906
816	417.1086730957031	43.2453609264					1	DETECTED	417.1087 m/z @43.25 [151020OFc1_NvH-0949-Control-30.raw]	417.1086730957031	43.2453609264	1.510726388	99.9676134021333	98.4568870141333	44245.84375	1.3875900514509693E8	0	7702	93.47255246237444	1.1261066171960255	1.2370572096266008	417.1068115234375	417.1181945800781
817	417.1683349609375	92.2519999570667					1	DETECTED	417.1683 m/z @92.25 [151020OFc1_NvH-0949-Control-30.raw]	417.1683349609375	92.2519999570667	4.246849812	99.1549977624	94.90814795040001	268353.125	1.3143106733677427E8	0	7702	0.21889924473799738	0.5451185898043237	3.011105845914235E-4	417.15899658203125	417.1782531738281
818	417.1884765625	19.9657666909333					1	DETECTED	417.1885 m/z @19.97 [151020OFc1_NvH-0949-Control-30.raw]	417.1884765625	19.9657666909333	0.526247630933333	99.711149248	99.18490161706667	387473.3125	1.4873816998565996E8	3	7702	2.1302591928954833	0.6992447415499834	0.03571108297755472	417.17852783203125	417.1940002441406
819	417.2041015625	35.3228718690667					1	DETECTED	417.2041 m/z @35.32 [151020OFc1_NvH-0949-Control-30.raw]	417.2041015625	35.3228718690667	0.9036992816	98.6290116813333	97.7253123997333	2781383.75	2.4698089520411265E8	3	7702	0.14141917622245614	0.5237255245440675	0.4394582247081941	417.1941223144531	417.21185302734375
820	417.22186279296875	16.5521601466667					1	DETECTED	417.2219 m/z @16.55 [151020OFc1_NvH-0949-Control-30.raw]	417.22186279296875	16.5521601466667	2.73537930853333	99.9890065253333	97.25362721679997	4633461.5	4.962392480647417E8	2	7702	13.87706230212913	7.4515011565150076	25.01129953990344	417.2118835449219	417.2318115234375
821	417.2405700683594	22.2224412112					1	DETECTED	417.2406 m/z @22.22 [151020OFc1_NvH-0949-Control-30.raw]	417.2405700683594	22.2224412112	2.63175698933333	96.5553231165333	93.92356612719998	2576723.75	2.881798742989067E8	2	7702	10.870769841602623	0.5317098811683535	6.5637222132881226	417.23187255859375	417.24249267578125
822	417.25250244140625	30.4364484626667					1	DETECTED	417.2525 m/z @30.44 [151020OFc1_NvH-0949-Control-30.raw]	417.25250244140625	30.4364484626667	0.640702740533333	99.2510882738667	98.61038553333337	5630553.5	4.038307922647431E8	3	7702	8.789251896202401	0.8031976905485779	6.552225011894423	417.2425231933594	417.2623291015625
823	417.26885986328125	47.3729068656					1	DETECTED	417.2689 m/z @47.37 [151020OFc1_NvH-0949-Control-30.raw]	417.26885986328125	47.3729068656	0.652046170933333	96.5340963314667	95.88205016053337	197925.265625	1.4017583585644776E8	0	7702	40.684479374153774	1.1762130689571666	1.907184984895955	417.2625427246094	417.2787170410156
824	417.27947998046875	57.1103475984					1	DETECTED	417.2795 m/z @57.11 [151020OFc1_NvH-0949-Control-30.raw]	417.27947998046875	57.1103475984	7.082288988	57.1103475984	50.028058610399995	47534.95703125	7.775052805092524E7	0	7702	49.945073966222196	0.5	null	417.27886962890625	417.2802429199219
825	417.2902526855469	28.4706882384					1	DETECTED	417.2903 m/z @28.47 [151020OFc1_NvH-0949-Control-30.raw]	417.2902526855469	28.4706882384	0.0950192613333333	99.9141514125333	99.81913215119997	64198.640625	1.5301255779092202E8	0	7702	17.964053622563696	1.777618479110535	3.1716820235218126	417.2802734375	417.3001708984375
826	417.4235534667969	21.9901461594667					1	DETECTED	417.4236 m/z @21.99 [151020OFc1_NvH-0949-Control-30.raw]	417.4235534667969	21.9901461594667	3.2824689608	98.0204227741333	94.73795381333329	137574.53125	1.6717138459298015E8	0	7702	9.498640983128368	4.519686443994017	0.9366457412271814	417.41400146484375	417.4281311035156
827	417.4387512207031	53.0964712117333					1	DETECTED	417.4388 m/z @53.10 [151020OFc1_NvH-0949-Control-30.raw]	417.4387512207031	53.0964712117333	3.90985216106667	94.3049203261333	90.39506816506663	263068.03125	1.404417577990538E8	0	7702	0.1335092900026993	0.9773515793065065	0.006283963068843864	417.4290771484375	417.44873046875
828	417.4490661621094	7.63297042533333					1	DETECTED	417.4491 m/z @7.63 [151020OFc1_NvH-0949-Control-30.raw]	417.4490661621094	7.63297042533333	3.76515746666667	55.4633353405333	51.698177873866626	145576.3125	9.0099037543907E7	0	7702	7.82143766465366	14.273241184349198	37.50001675400937	417.4487609863281	417.45892333984375
829	417.4722900390625	24.0572050896					1	DETECTED	417.4723 m/z @24.06 [151020OFc1_NvH-0949-Control-30.raw]	417.4722900390625	24.0572050896	3.15479929146667	95.3273351597333	92.17253586826662	339577.90625	1.446003185804452E8	0	7702	0.16339005940360707	1.02392336687867	0.061242596930941945	417.46246337890625	417.4765930175781
830	417.4866638183594	44.3472143514667					1	DETECTED	417.4867 m/z @44.35 [151020OFc1_NvH-0949-Control-30.raw]	417.4866638183594	44.3472143514667	3.02393474533333	96.7153774037333	93.69144265839996	490900.59375	1.4292203280733663E8	4	7702	0.11975952050545402	0.5111467645256862	0.016754221452507462	417.4768371582031	417.4896240234375
831	417.49981689453125	26.026970612					1	DETECTED	417.4998 m/z @26.03 [151020OFc1_NvH-0949-Control-30.raw]	417.49981689453125	26.026970612	2.93565161066667	97.4103783896	94.47472677893333	841549.4375	1.664874374874215E8	0	7702	0.18337791896670907	0.5801274501750305	0.14484357663675237	417.4898681640625	417.5090026855469
832	417.516845703125	23.1135847802667					1	DETECTED	417.5168 m/z @23.11 [151020OFc1_NvH-0949-Control-30.raw]	417.516845703125	23.1135847802667	0.0498795842666667	93.8735123808	93.82363279653333	102868.5078125	1.5387652726622403E8	0	7702	9.65493006953509	2.3806929056145183	5.335270883221542	417.50982666015625	417.5268249511719
833	417.5276184082031	11.1096058701333					1	DETECTED	417.5276 m/z @11.11 [151020OFc1_NvH-0949-Control-30.raw]	417.5276184082031	11.1096058701333	7.72387520693333	62.7472645469333	55.02338933999997	93806.9140625	1.1741090582074492E8	0	7702	0.1269937759977875	0.519440445875314	1.8851526769984575	417.5268859863281	417.5284423828125
834	417.5384521484375	35.3228718690667					1	DETECTED	417.5385 m/z @35.32 [151020OFc1_NvH-0949-Control-30.raw]	417.5384521484375	35.3228718690667	3.53528707066667	94.7846976346667	91.24941056400003	1750867.875	1.836199939046859E8	0	7702	0.11442370424659032	0.506057978376934	0.011382819842764819	417.5285949707031	417.54443359375
835	417.554443359375	12.4332384234667					1	DETECTED	417.5544 m/z @12.43 [151020OFc1_NvH-0949-Control-30.raw]	417.554443359375	12.4332384234667	4.2566376264	99.9141514125333	95.65751378613331	3391663.75	3.4971427432226914E8	3	7702	0.13402834449242818	7.817627955684066	14.787460233412148	417.54449462890625	417.5644226074219
836	417.566162109375	25.7656045904					1	DETECTED	417.5662 m/z @25.77 [151020OFc1_NvH-0949-Control-30.raw]	417.566162109375	25.7656045904	5.9421626	99.1765243594667	93.2343617594667	2798143.5	2.722766178577201E8	3	7702	0.2862623971157632	0.5245679551155884	0.4847276672534902	417.5646667480469	417.57147216796875
837	417.58148193359375	38.9588385930667					1	DETECTED	417.5815 m/z @38.96 [151020OFc1_NvH-0949-Control-30.raw]	417.58148193359375	38.9588385930667	3.0790295096	95.9347343277333	92.85570481813329	3298201.75	2.3906574022655866E8	3	7702	0.12376718031607226	0.512868326992949	0.13833072093853474	417.5715026855469	417.5902404785156
838	417.59857177734375	30.2554154389333					1	DETECTED	417.5986 m/z @30.26 [151020OFc1_NvH-0949-Control-30.raw]	417.59857177734375	30.2554154389333	3.45174852293333	99.2084761778667	95.75672765493337	202605.875	1.4142250042007837E8	0	7702	0.34305717345238307	1.7929203811745507	15.591110126350841	417.5923767089844	417.6075744628906
839	417.611328125	8.540874528					1	DETECTED	417.6113 m/z @8.54 [151020OFc1_NvH-0949-Control-30.raw]	417.611328125	8.540874528	2.57503709973333	35.2553938178667	32.68035671813337	47806.06640625	3.3212259404906806E7	0	7702	0.1254067761246862	2.738958034901431	0.7455452058826855	417.60894775390625	417.6153564453125
840	417.6253967285156	21.9605833352					1	DETECTED	417.6254 m/z @21.96 [151020OFc1_NvH-0949-Control-30.raw]	417.6253967285156	21.9605833352	2.63175698933333	97.9672193536	95.33546236426668	154301.140625	1.743774049431229E8	0	7702	0.0498011772321334	2.4661472108639817	0.01181215022615301	417.6154479980469	417.6333312988281
841	417.6983642578125	38.3681848554667					1	DETECTED	417.6984 m/z @38.37 [151020OFc1_NvH-0949-Control-30.raw]	417.6983642578125	38.3681848554667	3.7952629328	93.8199693872	90.0247064544	336411.84375	1.467069021025009E8	0	7702	14.27338619635994	2.0259560200895517	0.016366636140145184	417.68878173828125	417.6987609863281
842	417.70880126953125	14.5361181637333					1	DETECTED	417.7088 m/z @14.54 [151020OFc1_NvH-0949-Control-30.raw]	417.70880126953125	14.5361181637333	3.0790295096	76.9565590013333	73.8775294917333	711276.875	1.7353090149787274E8	2	7702	6.388742257103939	2.8409234214591885	0.4901790834758432	417.6988220214844	417.71875
843	417.728759765625	23.5937459786667					1	DETECTED	417.7288 m/z @23.59 [151020OFc1_NvH-0949-Control-30.raw]	417.728759765625	23.5937459786667	2.94676613706667	91.8562229514667	88.90945681440003	2875428.25	2.9754994632777524E8	2	7702	7.325317087418544	0.5971741014679015	3.2422990683060693	417.7187805175781	417.72967529296875
844	417.7398986816406	35.9633477514667					1	DETECTED	417.7399 m/z @35.96 [151020OFc1_NvH-0949-Control-30.raw]	417.7398986816406	35.9633477514667	3.53528707066667	85.3384409488	81.80315387813333	4356074.5	2.9257354527478385E8	2	7702	10.045877355169814	0.5160069421974867	35.30849181158109	417.72991943359375	417.749755859375
845	417.7544250488281	30.3257063232					1	DETECTED	417.7544 m/z @30.33 [151020OFc1_NvH-0949-Control-30.raw]	417.7544250488281	30.3257063232	2.8358154264	99.6360895826667	96.8002741562667	1075998.0	1.8406086814844128E8	0	7702	2.808508137731362	2.597925965931489	0.3747450056949215	417.75	417.7643127441406
846	417.7755126953125	20.8573357869333					1	DETECTED	417.7755 m/z @20.86 [151020OFc1_NvH-0949-Control-30.raw]	417.7755126953125	20.8573357869333	6.43102073946667	70.0125941986667	63.58157345920004	133999.984375	1.2273052189517343E8	0	7702	2.2692449514056783	2.2036664681867406	11.24738531671711	417.7656555175781	417.7850646972656
847	417.8267517089844	21.8714636250667					1	DETECTED	417.8268 m/z @21.87 [151020OFc1_NvH-0949-Control-30.raw]	417.8267517089844	21.8714636250667	0.914955357333333	97.95642998	97.04147462266667	181722.28125	1.484014709811095E8	0	7702	0.042091790326296064	2.9823869804819103	0.020583803369718698	417.8172912597656	417.83660888671875
848	417.8506774902344	23.0999332725333					1	DETECTED	417.8507 m/z @23.10 [151020OFc1_NvH-0949-Control-30.raw]	417.8506774902344	23.0999332725333	0.378124453066667	99.7965585565333	99.41843410346664	118952.0859375	1.3419515194379778E8	0	7702	5.256735129544317	3.266450440183128	8.090214220642052	417.8412170410156	417.8565368652344
849	417.8665466308594	29.3432068906667					1	DETECTED	417.8665 m/z @29.34 [151020OFc1_NvH-0949-Control-30.raw]	417.8665466308594	29.3432068906667	1.10948922506667	99.9782963392	98.86880711413333	269234.5625	1.604045363062741E8	0	7702	11.372887917745476	2.0216503689063363	0.007129107152145841	417.8565673828125	417.8665771484375
850	417.8765869140625	47.7724940370667					1	DETECTED	417.8766 m/z @47.77 [151020OFc1_NvH-0949-Control-30.raw]	417.8765869140625	47.7724940370667	0.0163640496	99.8179292693333	99.8015652197333	1.0726647E7	3.1560874664233375E8	3	7702	0.19355910312030034	0.5145836322344334	1.4795831270343405	417.8666076660156	417.8865051269531
851	417.8885498046875	12.4332384234667					1	DETECTED	417.8885 m/z @12.43 [151020OFc1_NvH-0949-Control-30.raw]	417.8885498046875	12.4332384234667	0.00514071173333333	99.99968352	99.99454280826667	2363477.75	2.3804375846457124E8	3	7702	0.12078734706153327	6.195888498413276	11.091734167551715	417.8865966796875	417.8985290527344
852	417.9009094238281	25.8385540549333					1	DETECTED	417.9009 m/z @25.84 [151020OFc1_NvH-0949-Control-30.raw]	417.9009094238281	25.8385540549333	0.0274050333333333	99.9248281365333	99.89742310319997	2036319.0	2.3123073827208176E8	3	7702	0.27028186518275277	1.8026757908255553	4.462241005073662	417.8985595703125	417.9108581542969
853	417.9157409667969	38.9588385930667					1	DETECTED	417.9157 m/z @38.96 [151020OFc1_NvH-0949-Control-30.raw]	417.9157409667969	38.9588385930667	0.0163640496	99.8820350834667	99.8656710338667	1223889.125	1.5877664759322414E8	0	7702	0.1423133500606113	0.5223845218173702	0.009811142217880367	417.91094970703125	417.9254455566406
854	417.9332580566406	30.0919923914667					1	DETECTED	417.9333 m/z @30.09 [151020OFc1_NvH-0949-Control-30.raw]	417.9332580566406	30.0919923914667	0.7433969288	99.9782963392	99.2348994104	140706.734375	1.659746105149327E8	0	7702	6.976593101720695	1.8126486147157037	0.02226188778734144	417.9261474609375	417.9432373046875
855	417.9549255371094	20.4374968533333					1	DETECTED	417.9549 m/z @20.44 [151020OFc1_NvH-0949-Control-30.raw]	417.9549255371094	20.4374968533333	0.0609940208	99.99968352	99.93868949920001	193552.578125	1.6500006541976067E8	4	7702	0.297029974682399	0.519238086450878	0.03546478622339219	417.9449462890625	417.96490478515625
856	417.968994140625	28.5383540858667					1	DETECTED	417.9690 m/z @28.54 [151020OFc1_NvH-0949-Control-30.raw]	417.968994140625	28.5383540858667	0.0950192613333333	99.4969584496	99.40193918826667	111500.28125	1.3563717722450852E8	0	7702	17.37353440265818	1.984009250280359	4.09009827100603	417.9649353027344	417.97894287109375
857	417.989013671875	44.2393429125333					1	DETECTED	417.9890 m/z @44.24 [151020OFc1_NvH-0949-Control-30.raw]	417.989013671875	44.2393429125333	0.00514071173333333	99.99968352	99.99454280826667	311980.5	1.5259938834200224E8	0	7702	17.02996284552562	1.1136803478943995	6.738831000555021E-4	417.97906494140625	417.9989318847656
858	418.00115966796875	26.0129499674667					1	DETECTED	418.0012 m/z @26.01 [151020OFc1_NvH-0949-Control-30.raw]	418.00115966796875	26.0129499674667	0.2871730696	99.9890065253333	99.7018334557333	170466.796875	1.441189746271816E8	0	7702	12.89425143520269	2.3104086927956553	0.5069619519425779	417.9991149902344	418.0109558105469
859	418.0265197753906	22.0101976546667					1	DETECTED	418.0265 m/z @22.01 [151020OFc1_NvH-0949-Control-30.raw]	418.0265197753906	22.0101976546667	0.503668328	99.9248281365333	99.4211598085333	130107.0078125	1.427803288472804E8	0	7702	7.646168722119114	2.3629555098016666	656.5467054300351	418.01666259765625	418.0364990234375
860	418.18157958984375	54.8945816426667					1	DETECTED	418.1816 m/z @54.89 [151020OFc1_NvH-0949-Control-30.raw]	418.18157958984375	54.8945816426667	6.0788731416	94.7363419533333	88.6574688117333	160094.640625	1.5388974988937294E8	0	7702	3.685824032722145	0.9549466968702188	0.8154058294658285	418.1716003417969	418.1820068359375
861	418.1920166015625	29.2656022077333					1	DETECTED	418.1920 m/z @29.27 [151020OFc1_NvH-0949-Control-30.raw]	418.1920166015625	29.2656022077333	3.089594228	99.711149248	96.62155502	203960.4375	1.5877474738879675E8	0	7702	5.835186112343358	1.886905792882373	7.094396304168944	418.1820373535156	418.20050048828125
862	418.2105407714844	47.7004454986667					1	DETECTED	418.2105 m/z @47.70 [151020OFc1_NvH-0949-Control-30.raw]	418.2105407714844	47.7004454986667	2.31467972693333	99.2617798578667	96.94710013093336	4931599.0	2.4264768013435566E8	0	7702	0.4720526116277526	0.5062026346232209	0.01054410040727683	418.2005920410156	418.2107238769531
863	418.2207336425781	29.5760379264					1	DETECTED	418.2207 m/z @29.58 [151020OFc1_NvH-0949-Control-30.raw]	418.2207336425781	29.5760379264	1.93872940133333	99.7538487642667	97.81511936293337	1.3639692E7	6.723989320375997E8	2	7702	18.31190226706275	1.9589516519738448	2.9190728038754195	418.21075439453125	418.230712890625
864	418.2373046875	38.8989103106667					1	DETECTED	418.2373 m/z @38.90 [151020OFc1_NvH-0949-Control-30.raw]	418.2373046875	38.8989103106667	0.652046170933333	98.4042019514667	97.75215578053337	4278583.5	3.801349986891595E8	2	7702	0.2607567264695092	0.8399663167625806	0.042568787650990564	418.2307434082031	418.2472839355469
865	418.24884033203125	38.9802989058667					1	DETECTED	418.2488 m/z @38.98 [151020OFc1_NvH-0949-Control-30.raw]	418.24884033203125	38.9802989058667	3.46222943946667	71.2131847149333	67.75095527546664	317058.65625	1.506841204712428E8	0	7702	8.121480756370943	1.2181567896584886	1.2015385006481538	418.247314453125	418.2494812011719
866	418.2594909667969	27.7180949624					1	DETECTED	418.2595 m/z @27.72 [151020OFc1_NvH-0949-Control-30.raw]	418.2594909667969	27.7180949624	0.7433969288	97.0259221821333	96.2825252533333	353372.625	1.8729574474425045E8	3	7702	23.247336973509434	0.9074743644910492	0.4123822023944439	418.24951171875	418.2691650390625
867	418.2801208496094	91.3956385106667					1	DETECTED	418.2801 m/z @91.40 [151020OFc1_NvH-0949-Control-30.raw]	418.2801208496094	91.3956385106667	3.96188619146667	92.671542716	88.70965652453333	92640.15625	1.4090776239310053E8	0	7702	0.20997272277149648	0.5076955294709616	0.0027665410499927183	418.2716979980469	418.28857421875
868	418.4095458984375	50.9207582746667					1	DETECTED	418.4095 m/z @50.92 [151020OFc1_NvH-0949-Control-30.raw]	418.4095458984375	50.9207582746667	1.2125919936	50.9207582746667	49.7081662810667	48352.72265625	7.627574704128176E7	0	7702	47.08387602954923	0.5	null	418.4049072265625	418.4124755859375
869	418.44561767578125	23.7736065178667					1	DETECTED	418.4456 m/z @23.77 [151020OFc1_NvH-0949-Control-30.raw]	418.44561767578125	23.7736065178667	4.3096180776	87.2817153429333	82.9720972653333	258634.265625	1.369444105062052E8	0	7702	0.06862212533900447	10.76428113415685	1.0830395162576607	418.4359436035156	418.448974609375
870	418.4591064453125	20.2372493336					1	DETECTED	418.4591 m/z @20.24 [151020OFc1_NvH-0949-Control-30.raw]	418.4591064453125	20.2372493336	3.00194506026667	97.0151659253333	94.01322086506664	266776.09375	1.384552767732808E8	0	7702	0.17957077636979335	0.5120244109218209	0.012980149395280671	418.4492492675781	418.4613952636719
871	418.4714050292969	38.1784541256					1	DETECTED	418.4714 m/z @38.18 [151020OFc1_NvH-0949-Control-30.raw]	418.4714050292969	38.1784541256	3.3888089344	82.2569596184	78.868150684	805753.5625	1.3980928630583233E8	0	7702	0.135698481509543	0.5158287647624094	0.008526727186708844	418.4614562988281	418.4813537597656
872	418.4939270019531	39.0595211176					1	DETECTED	418.4939 m/z @39.06 [151020OFc1_NvH-0949-Control-30.raw]	418.4939270019531	39.0595211176	3.49328763413333	94.5629150472	91.06962741306667	258220.40625	1.387225664110128E8	0	7702	18.7925195962626	1.3095805290857379	0.35418686205298794	418.48394775390625	418.50347900390625
873	418.5149841308594	13.1627612565333					1	DETECTED	418.5150 m/z @13.16 [151020OFc1_NvH-0949-Control-30.raw]	418.5149841308594	13.1627612565333	3.18710748453333	98.07396196	94.88685447546668	112981.5625	1.423315884373787E8	0	7702	0.04988295037559887	4.755921598933123	1.2390605372090622	418.5054931640625	418.5248107910156
874	418.534423828125	29.3296263133333					1	DETECTED	418.5344 m/z @29.33 [151020OFc1_NvH-0949-Control-30.raw]	418.534423828125	29.3296263133333	3.37839880533333	63.7812598514667	60.40286104613337	103250.7109375	1.0454209696255897E8	0	7702	23.07900024736518	1.2455371496005299	2.765445432230653	418.52532958984375	418.5350646972656
875	418.5451354980469	47.7724940370667					1	DETECTED	418.5451 m/z @47.77 [151020OFc1_NvH-0949-Control-30.raw]	418.5451354980469	47.7724940370667	3.8157938616	99.9568465368	96.1410526752	2746640.5	2.1821437890163028E8	3	7702	21.922663689993165	0.5103999521558398	0.07492406355896887	418.5352478027344	418.5550842285156
876	418.5635681152344	28.3655876106667					1	DETECTED	418.5636 m/z @28.37 [151020OFc1_NvH-0949-Control-30.raw]	418.5635681152344	28.3655876106667	3.8592476288	97.1650265856	93.3057789568	1941670.625	2.4208731078421795E8	3	7702	0.25340782975531084	0.8346695306078908	0.2522848429688383	418.5551452636719	418.57354736328125
877	418.5835266113281	24.630461824					1	DETECTED	418.5835 m/z @24.63 [151020OFc1_NvH-0949-Control-30.raw]	418.5835266113281	24.630461824	3.3679656944	95.0244950896	91.6565293952	446610.3125	1.5020629873217246E8	3	7702	3.86777118901437	0.8874937639989147	8.53101376634189	418.5736083984375	418.5847473144531
878	418.5947570800781	34.7929740506667					1	DETECTED	418.5948 m/z @34.79 [151020OFc1_NvH-0949-Control-30.raw]	418.5947570800781	34.7929740506667	3.45174852293333	93.2221849005333	89.77043637759998	574653.375	1.927878355813836E8	0	7702	0.16014741026344836	0.5080231163558994	110.53745334196375	418.58477783203125	418.60443115234375
879	418.64569091796875	23.7311984744					1	DETECTED	418.6457 m/z @23.73 [151020OFc1_NvH-0949-Control-30.raw]	418.64569091796875	23.7311984744	3.9815442016	97.07939886	93.0978546584	182141.234375	1.588145789772276E8	0	7702	0.18513123589584168	2.3569489716743552	1.9823448263348955	418.63623046875	418.6551513671875
880	418.683837890625	63.5762574488					1	DETECTED	418.6838 m/z @63.58 [151020OFc1_NvH-0949-Control-30.raw]	418.683837890625	63.5762574488	0.0386260205333333	99.9248281365333	99.88620211599998	245295.796875	1.6861475446443132E8	2	7702	31.071266486330792	0.5012707472247644	0.0023408998337668585	418.67388916015625	418.6937255859375
881	418.703857421875	15.8203453456					1	DETECTED	418.7039 m/z @15.82 [151020OFc1_NvH-0949-Control-30.raw]	418.703857421875	15.8203453456	2.79158235706667	86.6898052045333	83.89822284746663	259248.609375	1.4515636097086737E8	4	7702	0.1705908824294582	0.6058398384665657	45.373990329454855	418.69390869140625	418.7064208984375
882	418.7164611816406	22.1392482104					1	DETECTED	418.7165 m/z @22.14 [151020OFc1_NvH-0949-Control-30.raw]	418.7164611816406	22.1392482104	3.70419131413333	95.0845198613333	91.38032854719998	4766435.0	2.848821428461456E8	4	7702	0.2030909690325231	7.81477183713908	17.883292891360217	418.70648193359375	418.7188720703125
883	418.7289123535156	20.0850321488					1	DETECTED	418.7289 m/z @20.09 [151020OFc1_NvH-0949-Control-30.raw]	418.7289123535156	20.0850321488	3.652356292	98.3510358109333	94.6986795189333	8545321.0	5.393886212787876E8	4	7702	9.591912626536217	0.5560542634731626	0.08913007055393118	418.71893310546875	418.7388916015625
884	418.7390441894531	38.8989103106667					1	DETECTED	418.7390 m/z @38.90 [151020OFc1_NvH-0949-Control-30.raw]	418.7390441894531	38.8989103106667	3.58874459626667	99.1871867722667	95.59844217600003	1684469.375	2.4473787943500122E8	2	7702	7.548286618656956	0.7015872021084059	0.5274248057328265	418.7389221191406	418.7490234375
885	418.7584533691406	18.6797565696					1	DETECTED	418.7585 m/z @18.68 [151020OFc1_NvH-0949-Control-30.raw]	418.7584533691406	18.6797565696	2.92446243893333	95.5164375658667	92.59197512693336	918979.8125	1.8560225545301586E8	2	7702	0.2290376140060033	2.0151622461858434	4.064258472483198	418.7492980957031	418.7677001953125
886	418.7824401855469	3.7752592896					1	DETECTED	418.7824 m/z @3.78 [151020OFc1_NvH-0949-Control-30.raw]	418.7824401855469	3.7752592896	0.140068249866667	97.2503843221333	97.11031607226663	196549.03125	1.1097592911465804E8	2	7702	0.12550594991881647	1.5859642933510532	1.8572575455726281	418.77606201171875	418.78857421875
887	418.83319091796875	33.7008006322667					1	DETECTED	418.8332 m/z @33.70 [151020OFc1_NvH-0949-Control-30.raw]	418.83319091796875	33.7008006322667	1.6253727104	97.4960397058667	95.8706669954667	109119.4140625	1.8842118961980468E8	0	7702	0.044871895841232856	1.821372750521208	2.9135421507039294	418.8233642578125	418.83740234375
888	418.8474426269531	13.5908255077333					1	DETECTED	418.8474 m/z @13.59 [151020OFc1_NvH-0949-Control-30.raw]	418.8474426269531	13.5908255077333	0.9490119272	99.99968352	99.0506715928	252032.640625	1.5130541669913128E8	3	7702	0.13104222673180743	0.7357610570099502	96.33002868497027	418.8377685546875	418.8571472167969
889	418.8777770996094	26.0616260509333					1	DETECTED	418.8778 m/z @26.06 [151020OFc1_NvH-0949-Control-30.raw]	418.8777770996094	26.0616260509333	0.00514071173333333	99.9890065253333	99.98386581359996	1567247.125	2.2086984359666535E8	3	7702	21.794469958863456	0.9972171692894702	0.027298487663615936	418.8677978515625	418.8877258300781
890	418.8975524902344	28.4062095562667					1	DETECTED	418.8976 m/z @28.41 [151020OFc1_NvH-0949-Control-30.raw]	418.8975524902344	28.4062095562667	0.00514071173333333	99.7325240725333	99.72738336079996	1302731.625	1.7606659165096316E8	3	7702	0.14862445022651016	0.5768198108044575	0.1758201328915864	418.8877868652344	418.8977966308594
891	418.9078063964844	26.4197489962667					1	DETECTED	418.9078 m/z @26.42 [151020OFc1_NvH-0949-Control-30.raw]	418.9078063964844	26.4197489962667	0.253281573866667	99.9890065253333	99.73572495146662	3336340.75	2.513911688053292E8	3	7702	0.2930264188006575	0.6142553980503956	5.417018093521381	418.8978271484375	418.9177551269531
892	418.918212890625	24.6197702493333					1	DETECTED	418.9182 m/z @24.62 [151020OFc1_NvH-0949-Control-30.raw]	418.918212890625	24.6197702493333	0.230471216533333	99.9676134021333	99.73714218559996	384703.1875	1.4625694984789842E8	0	7702	0.06122032034593161	1.0768527537551582	73.04428957249738	418.9178161621094	418.92816162109375
893	418.9289245605469	34.7929740506667					1	DETECTED	418.9289 m/z @34.79 [151020OFc1_NvH-0949-Control-30.raw]	418.9289245605469	34.7929740506667	0.00514071173333333	99.99968352	99.99454280826667	328585.0625	1.4927241473731664E8	0	7702	0.1947935074828635	1.8735909119948086	0.016840993501413562	418.9283447265625	418.9388122558594
894	418.94281005859375	13.419512516					1	DETECTED	418.9428 m/z @13.42 [151020OFc1_NvH-0949-Control-30.raw]	418.94281005859375	13.419512516	0.00514071173333333	99.4433837792	99.43824306746667	112070.1484375	1.4214030166466877E8	0	7702	15.600146485006272	3.746616748457745	523.1576034829865	418.93902587890625	418.95166015625
895	418.961669921875	22.5512917578667					1	DETECTED	418.9617 m/z @22.55 [151020OFc1_NvH-0949-Control-30.raw]	418.961669921875	22.5512917578667	1.07511862986667	99.9248281365333	98.84970950666664	813631.6875	1.5066448152425537E8	4	7702	0.14617817553025247	0.544058026991359	0.017450533950177358	418.9517822265625	418.96417236328125
896	418.97418212890625	15.6336770376					1	DETECTED	418.9742 m/z @15.63 [151020OFc1_NvH-0949-Control-30.raw]	418.97418212890625	15.6336770376	0.00514071173333333	99.9890065253333	99.98386581359996	1097021.625	1.7649592494096678E8	0	7702	0.24149924833400682	25.699419693920994	22.419710811201025	418.9642333984375	418.984130859375
897	418.987548828125	30.785051364					1	DETECTED	418.9875 m/z @30.79 [151020OFc1_NvH-0949-Control-30.raw]	418.987548828125	30.785051364	0.0274050333333333	99.7965585565333	99.76915352319996	264680.09375	1.5795855588247803E8	0	7702	0.12344107809805038	0.5348149935428177	0.46771855988944355	418.98419189453125	418.99737548828125
898	419.0000915527344	76.9298845824					1	DETECTED	419.0001 m/z @76.93 [151020OFc1_NvH-0949-Control-30.raw]	419.0000915527344	76.9298845824	0.0163640496	99.8820350834667	99.8656710338667	66432.0234375	1.8380658925702512E8	0	7702	74.37195660911685	0.6516797199740336	0.3014506563636359	418.9978332519531	419.00982666015625
899	419.1176452636719	49.0240297946667					1	DETECTED	419.1176 m/z @49.02 [151020OFc1_NvH-0949-Control-30.raw]	419.1176452636719	49.0240297946667	0.185205305333333	99.99968352	99.81447821466668	61785.03125	1.584429010790688E8	0	7702	58.1881530866436	0.9643286225720582	0.8635116010518422	419.10858154296875	419.1257629394531
900	419.1637268066406	92.2380063317333					1	DETECTED	419.1637 m/z @92.24 [151020OFc1_NvH-0949-Control-30.raw]	419.1637268066406	92.2380063317333	2.41667690453333	99.6682126042667	97.25153569973337	148449.8125	1.4337181097480148E8	0	7702	0.0779734514087096	0.5413610348450452	6.4666307413871	419.15472412109375	419.1732482910156
901	419.1813659667969	13.5278403762667					1	DETECTED	419.1814 m/z @13.53 [151020OFc1_NvH-0949-Control-30.raw]	419.1813659667969	13.5278403762667	0.9722116328	98.8106597874667	97.83844815466671	144111.640625	1.6203536718434492E8	0	7702	0.3917932741692063	0.5192372759164173	4.137203948091328	419.1747131347656	419.1913146972656
902	419.203369140625	22.0509744864					1	DETECTED	419.2034 m/z @22.05 [151020OFc1_NvH-0949-Control-30.raw]	419.203369140625	22.0509744864	0.549199768266667	95.6871853370667	95.13798556880003	732344.6875	1.916206524698587E8	3	7702	0.1304130874479199	13.194979101040527	2.4391253591848834	419.1933898925781	419.2062683105469
903	419.2162780761719	38.1081317029333					1	DETECTED	419.2163 m/z @38.11 [151020OFc1_NvH-0949-Control-30.raw]	419.2162780761719	38.1081317029333	2.79158235706667	97.5922069584	94.80062460133333	3334980.0	2.965139377251138E8	2	7702	0.20613089982371946	0.5108363516783182	0.7177596951431304	419.206298828125	419.2166748046875
904	419.2266845703125	24.9096518245333					1	DETECTED	419.2267 m/z @24.91 [151020OFc1_NvH-0949-Control-30.raw]	419.2266845703125	24.9096518245333	3.10073337173333	99.9676134021333	96.86688003039997	1.3413681E7	5.989551161874987E8	2	7702	0.3249714396584906	1.5688748393675487	0.36265760418535387	419.2167053222656	419.2366638183594
905	419.24102783203125	47.5690317104					1	DETECTED	419.2410 m/z @47.57 [151020OFc1_NvH-0949-Control-30.raw]	419.24102783203125	47.5690317104	3.27199394773333	98.8106597874667	95.53866583973337	3154836.5	3.391520007123895E8	2	7702	21.342691272850665	0.5292800172604075	0.013547073708416383	419.2366943359375	419.2510070800781
906	419.2606201171875	18.7371606458667					1	DETECTED	419.2606 m/z @18.74 [151020OFc1_NvH-0949-Control-30.raw]	419.2606201171875	18.7371606458667	2.92446243893333	91.9151554744	88.99069303546666	387248.96875	1.8084123340358526E8	0	7702	22.617179114042806	0.5397188995436377	0.7695936783955284	419.25103759765625	419.2698669433594
907	419.2773132324219	13.419512516					1	DETECTED	419.2773 m/z @13.42 [151020OFc1_NvH-0949-Control-30.raw]	419.2773132324219	13.419512516	0.2871730696	92.4281521098667	92.1409790402667	90563.1796875	1.5886863978934607E8	0	7702	9.73311087581477	4.548188543594142	0.6681392342596044	419.27105712890625	419.2846984863281
908	419.3154296875	90.0301686877333					1	DETECTED	419.3154 m/z @90.03 [151020OFc1_NvH-0949-Control-30.raw]	419.3154296875	90.0301686877333	0.00514071173333333	99.99968352	99.99454280826667	1433739.0	3.1366835894428635E8	2	7702	7.316935224734166	0.5046244782611751	0.008257190770762481	419.3131408691406	419.3199462890625
909	419.4169921875	9.96427488506667					1	DETECTED	419.4170 m/z @9.96 [151020OFc1_NvH-0949-Control-30.raw]	419.4169921875	9.96427488506667	3.93139749333333	98.5862704864	94.65487299306666	77747.921875	1.1328494268439664E8	0	7702	0.12221330445182232	354.4466712610946	5.340958669726128	419.413818359375	419.4263610839844
910	419.4418029785156	36.1292481146667					1	DETECTED	419.4418 m/z @36.13 [151020OFc1_NvH-0949-Control-30.raw]	419.4418029785156	36.1292481146667	3.4201549368	86.8264407968	83.40628586	280857.3125	1.4161328548590702E8	0	7702	0.13357334777712282	1.4194057245941123	0.014703838580272955	419.4319152832031	419.4482116699219
911	419.458251953125	38.9087602781333					1	DETECTED	419.4583 m/z @38.91 [151020OFc1_NvH-0949-Control-30.raw]	419.458251953125	38.9087602781333	3.3146705848	84.7681727376	81.4535021528	601576.75	1.685081855284654E8	0	7702	16.442353318916023	0.5012900251078162	0.007272049708647767	419.4483337402344	419.4682312011719
912	419.4691162109375	13.4283309474667					1	DETECTED	419.4691 m/z @13.43 [151020OFc1_NvH-0949-Control-30.raw]	419.4691162109375	13.4283309474667	4.61586838853333	45.7299882394667	41.11411985093337	157984.875	7.355322019133091E7	0	7702	0.1508797549846861	0.526168892182874	0.057866650782589665	419.46826171875	419.4703369140625
913	419.4803466796875	15.2785202616					1	DETECTED	419.4803 m/z @15.28 [151020OFc1_NvH-0949-Control-30.raw]	419.4803466796875	15.2785202616	3.80581276613333	97.4744984797333	93.66868571359997	255656.953125	1.5856086565962413E8	0	7702	0.37858883775218466	0.9030269676510755	0.07836686379817139	419.47039794921875	419.4900817871094
914	419.5050354003906	26.2857567834667					1	DETECTED	419.5050 m/z @26.29 [151020OFc1_NvH-0949-Control-30.raw]	419.5050354003906	26.2857567834667	5.09450310826667	94.3049203261333	89.21041721786663	202241.6875	1.4516094278402653E8	0	7702	12.79194007508001	3.286695250660695	0.020568390296264106	419.4955749511719	419.5147705078125
915	419.53765869140625	17.8620682242667					1	DETECTED	419.5377 m/z @17.86 [151020OFc1_NvH-0949-Control-30.raw]	419.53765869140625	17.8620682242667	3.06805522026667	97.7315451922667	94.66348997200002	958978.0625	1.658793585324111E8	3	7702	4.34699300231599	7.160977047388253	7.1488477579369345	419.5276794433594	419.5476379394531
916	419.55078125	20.4374968533333					1	DETECTED	419.5508 m/z @20.44 [151020OFc1_NvH-0949-Control-30.raw]	419.55078125	20.4374968533333	4.08487906533333	98.8320740445333	94.74719497919997	610115.5	1.5774013901400363E8	3	7702	0.14080717014492805	0.5240786752665882	0.11897198549610523	419.5476989746094	419.5526123046875
917	419.5626525878906	36.391616304					1	DETECTED	419.5627 m/z @36.39 [151020OFc1_NvH-0949-Control-30.raw]	419.5626525878906	36.391616304	4.594203996	98.4149516314667	93.8207476354667	1443852.25	1.802199205530132E8	6	7702	0.20848651619738945	0.6314009579635238	0.04300528305122771	419.55267333984375	419.5650939941406
918	419.5751037597656	47.5516320125333					1	DETECTED	419.5751 m/z @47.55 [151020OFc1_NvH-0949-Control-30.raw]	419.5751037597656	47.5516320125333	3.51422689653333	97.1969911994667	93.68276430293336	2411328.75	2.0640327990570295E8	3	7702	21.195905280141623	0.7001515790048792	0.010624527254331016	419.56512451171875	419.5850830078125
919	419.5866394042969	36.1292481146667					1	DETECTED	419.5866 m/z @36.13 [151020OFc1_NvH-0949-Control-30.raw]	419.5866394042969	36.1292481146667	5.82075276773333	93.9954531898667	88.17470042213337	238315.234375	1.5037298081840578E8	0	7702	17.64308457798999	1.595604610664953	0.37192328225874133	419.5851135253906	419.5963134765625
920	419.6175537109375	9.93010862773333					1	DETECTED	419.6176 m/z @9.93 [151020OFc1_NvH-0949-Control-30.raw]	419.6175537109375	9.93010862773333	3.37839880533333	94.7557792357333	91.37738043039997	93543.2734375	1.361377577844606E8	0	7702	0.06436067208245966	2.801961054182592	1.088640921058854	419.6078186035156	419.6270446777344
921	419.6900634765625	18.0758074125333					1	DETECTED	419.6901 m/z @18.08 [151020OFc1_NvH-0949-Control-30.raw]	419.6900634765625	18.0758074125333	1.43020437493333	88.2918803730667	86.86167599813338	274575.6875	1.4460653078686187E8	2	7702	0.14159396574100214	0.523862118002219	1.0332256724861468	419.6813049316406	419.69970703125
922	419.7097473144531	25.736723828					1	DETECTED	419.7097 m/z @25.74 [151020OFc1_NvH-0949-Control-30.raw]	419.7097473144531	25.736723828	2.9909700576	96.0631057618667	93.0721357042667	4124458.5	2.634026460901596E8	4	7702	0.19574059993452408	0.7956452664406957	72.20072117792918	419.69976806640625	419.7184753417969
923	419.7284851074219	24.9226474949333					1	DETECTED	419.7285 m/z @24.92 [151020OFc1_NvH-0949-Control-30.raw]	419.7284851074219	24.9226474949333	2.20151609626667	95.316687144	93.11517104773333	5179038.0	3.7846661576785845E8	2	7702	1.3633813877699694	17.80099515283048	0.050564676692446166	419.718505859375	419.7384033203125
924	419.7409362792969	26.8575479170667					1	DETECTED	419.7409 m/z @26.86 [151020OFc1_NvH-0949-Control-30.raw]	419.7409362792969	26.8575479170667	4.05225398426667	90.8874673621333	86.83521337786662	367884.40625	1.4706416579919353E8	0	7702	0.1077999916198884	0.5051481625213304	0.7732211288505878	419.7386779785156	419.7449035644531
925	419.7549133300781	25.051435688					1	DETECTED	419.7549 m/z @25.05 [151020OFc1_NvH-0949-Control-30.raw]	419.7549133300781	25.051435688	0.10628588	84.3764933397333	84.2702074597333	1.0921718E7	3.345961303641321E8	2	7702	0.26806367418518917	40.30117010991607	90.77000056678376	419.74493408203125	419.7643737792969
926	419.7707214355469	13.7705939053333					1	DETECTED	419.7707 m/z @13.77 [151020OFc1_NvH-0949-Control-30.raw]	419.7707214355469	13.7705939053333	3.96188619146667	95.2621258370667	91.30023964560003	161345.90625	1.3122527049863344E8	0	7702	0.42923866827929125	1.203725313185893	4.49297278160229	419.7652587890625	419.77935791015625
927	419.7914123535156	40.8867790850667					1	DETECTED	419.7914 m/z @40.89 [151020OFc1_NvH-0949-Control-30.raw]	419.7914123535156	40.8867790850667	1.0981057888	97.4637776202667	96.3656718314667	343969.28125	1.4589479500343525E8	0	7702	0.11564796614553075	1.2616248256063882	0.006021553638127394	419.7825012207031	419.8012390136719
928	419.8429260253906	36.2974862474667					1	DETECTED	419.8429 m/z @36.30 [151020OFc1_NvH-0949-Control-30.raw]	419.8429260253906	36.2974862474667	0.7546529552	99.9782963392	99.223643384	128242.796875	1.4985169197670528E8	0	7702	12.518840217609924	1.7660280870403569	2.7127930928837225	419.8331604003906	419.8529052734375
929	419.86065673828125	18.0056998504					1	DETECTED	419.8607 m/z @18.01 [151020OFc1_NvH-0949-Control-30.raw]	419.86065673828125	18.0056998504	1.24720029066667	99.99968352	98.75248322933334	72647.78125	1.3571099445970193E8	0	7702	0.01969615873767694	2.9808895040656664	12.759142156177639	419.8529357910156	419.86181640625
930	419.87188720703125	17.9045260856					1	DETECTED	419.8719 m/z @17.90 [151020OFc1_NvH-0949-Control-30.raw]	419.87188720703125	17.9045260856	0.00514071173333333	99.99968352	99.99454280826667	645698.0	1.916809980198314E8	3	7702	15.562343816185031	1.773156836671954	6.743393318456983	419.8619079589844	419.8812561035156
931	419.8913269042969	37.3094414642667					1	DETECTED	419.8913 m/z @37.31 [151020OFc1_NvH-0949-Control-30.raw]	419.8913269042969	37.3094414642667	0.00514071173333333	99.9782963392	99.97315562746667	1.0930958E7	4.7938519327788174E8	3	7702	0.41117772911204753	0.672565726855079	0.029721887222945918	419.88134765625	419.90130615234375
932	419.90484619140625	49.3863278802667					1	DETECTED	419.9048 m/z @49.39 [151020OFc1_NvH-0949-Control-30.raw]	419.90484619140625	49.3863278802667	0.0950192613333333	99.9568465368	99.86182727546667	1146285.875	1.8158450413649812E8	3	7702	1.793104008658318	0.5045637994006608	0.011565741400198386	419.9013366699219	419.9148254394531
933	419.9191589355469	46.2993816978667					1	DETECTED	419.9192 m/z @46.30 [151020OFc1_NvH-0949-Control-30.raw]	419.9191589355469	46.2993816978667	0.173801384	99.9355365026667	99.76173511866669	270148.6875	2.038442569925354E8	3	7702	10.176491765295424	1.3558413410941017	1.699943051297086	419.9149475097656	419.92913818359375
934	419.9306335449219	42.4490944709333					1	DETECTED	419.9306 m/z @42.45 [151020OFc1_NvH-0949-Control-30.raw]	419.9306335449219	42.4490944709333	0.0498795842666667	99.9568465368	99.90696695253334	194759.234375	1.3232279269963211E8	0	7702	0.0967811994938188	1.3300584055534341	3.802054135072227	419.92919921875	419.94061279296875
935	419.9449768066406	43.2777082421333					1	DETECTED	419.9450 m/z @43.28 [151020OFc1_NvH-0949-Control-30.raw]	419.9449768066406	43.2777082421333	0.00514071173333333	99.5289451976	99.52380448586666	43893.0234375	1.1903197153604262E8	0	7702	100.41444868478578	1.171167526437094	1.3716831153738491	419.940673828125	419.9453125
936	419.9554443359375	46.6674941813333					1	DETECTED	419.9554 m/z @46.67 [151020OFc1_NvH-0949-Control-30.raw]	419.9554443359375	46.6674941813333	0.00514071173333333	99.9034469541333	99.89830624239997	747087.125	1.607877604036728E8	0	7702	0.08801439222605723	0.6635482045094283	0.03916959564866013	419.9454650878906	419.96539306640625
937	419.9678955078125	33.5808463261333					1	DETECTED	419.9679 m/z @33.58 [151020OFc1_NvH-0949-Control-30.raw]	419.9678955078125	33.5808463261333	0.173801384	99.9890065253333	99.8152051413333	395190.59375	1.720884530111957E8	0	7702	0.04615868389450384	2.616869031914875	0.029972740325068994	419.9654541015625	419.97784423828125
938	419.97918701171875	11.7922396976					1	DETECTED	419.9792 m/z @11.79 [151020OFc1_NvH-0949-Control-30.raw]	419.97918701171875	11.7922396976	0.128781603733333	99.9676134021333	99.83883179839997	75827.9453125	1.3572620924895355E8	0	7702	0.7033198803453278	4.160030484439831	0.059511136158498866	419.9779052734375	419.9809265136719
939	419.9909362792969	30.4188950893333					1	DETECTED	419.9909 m/z @30.42 [151020OFc1_NvH-0949-Control-30.raw]	419.9909362792969	30.4188950893333	0.401086586933333	99.7325240725333	99.33143748559996	794485.25	1.4482919814926434E8	4	7702	0.20667492471494953	22.76642298980631	0.02855590148223342	419.9809875488281	420.00091552734375
940	420.0047607421875	34.5363188490667					1	DETECTED	420.0048 m/z @34.54 [151020OFc1_NvH-0949-Control-30.raw]	420.0047607421875	34.5363188490667	0.0950192613333333	99.4755713501333	99.38055208879996	224600.96875	1.2905870346743667E8	0	7702	0.12494934912969313	2.20488884816479	3.413025512286718	420.00103759765625	420.01470947265625
941	420.08343505859375	34.310262504					1	DETECTED	420.0834 m/z @34.31 [151020OFc1_NvH-0949-Control-30.raw]	420.08343505859375	34.310262504	6.76921722746667	97.1328794253333	90.36366219786663	123129.5625	1.346063240345428E8	0	7702	0.5143497069343184	1.6214040372627925	0.031175562895033333	420.073486328125	420.0933532714844
942	420.1148986816406	90.9412312090667					1	DETECTED	420.1149 m/z @90.94 [151020OFc1_NvH-0949-Control-30.raw]	420.1148986816406	90.9412312090667	0.6633853656	99.6789059365333	99.01552057093329	143068.875	1.4448160382294062E8	0	7702	0.08819421937903371	0.5285475413028742	1.482826441793682	420.1050720214844	420.1248474121094
943	420.1872863769531	90.7755977976					1	DETECTED	420.1873 m/z @90.78 [151020OFc1_NvH-0949-Control-30.raw]	420.1872863769531	90.7755977976	6.12098924026667	96.5767687637333	90.45577952346663	297246.875	1.6851984883196485E8	0	7702	0.2420743563302068	0.5049752968266326	0.0077171688415550435	420.1773681640625	420.19073486328125
944	420.20074462890625	26.1209379					1	DETECTED	420.2007 m/z @26.12 [151020OFc1_NvH-0949-Control-30.raw]	420.20074462890625	26.1209379	2.16804983733333	96.7581435789333	94.59009374159997	1320684.25	1.9570534343835595E8	3	7702	0.16975357727304896	1.1155511806036718	1.9036915825070924	420.1907653808594	420.2103271484375
945	420.2203369140625	34.7929740506667					1	DETECTED	420.2203 m/z @34.79 [151020OFc1_NvH-0949-Control-30.raw]	420.2203369140625	34.7929740506667	0.8464273856	97.6993474037333	96.8529200181333	2.8639678E7	8.930428683044198E8	2	7702	0.16276727332326857	0.6044154643050761	13.063501676288462	420.2103576660156	420.2303161621094
946	420.23858642578125	23.5154241114667					1	DETECTED	420.2386 m/z @23.52 [151020OFc1_NvH-0949-Control-30.raw]	420.23858642578125	23.5154241114667	2.45043004026667	94.9542084010667	92.50377836080003	2043476.375	2.779393301375342E8	0	7702	0.2510298300468463	0.6352004867857544	3.8070299302816175	420.2303466796875	420.2465515136719
947	420.25665283203125	25.051435688					1	DETECTED	420.2567 m/z @25.05 [151020OFc1_NvH-0949-Control-30.raw]	420.25665283203125	25.051435688	1.15524261653333	96.3527673072	95.19752469066667	5245153.5	2.6445648233380562E8	3	7702	0.20385070651401804	22.47491402277353	0.496071520054362	420.24676513671875	420.2666320800781
948	420.270751953125	27.5757466698667					1	DETECTED	420.2708 m/z @27.58 [151020OFc1_NvH-0949-Control-30.raw]	420.270751953125	27.5757466698667	3.63157374773333	91.7247956498667	88.09322190213338	124835.84375	1.4723223361684442E8	0	7702	0.0828584147820628	2.0671800720928433	4.650998382700666	420.26690673828125	420.2806396484375
949	420.2823486328125	5.77763673466667					1	DETECTED	420.2823 m/z @5.78 [151020OFc1_NvH-0949-Control-30.raw]	420.2823486328125	5.77763673466667	5.67416748533333	38.5315148581333	32.85734737279997	67328.8984375	5.321204417835819E7	0	7702	0.06741253113144374	0.9131197750885991	36.918129761718184	420.2809143066406	420.2828674316406
950	420.2934265136719	40.8867790850667					1	DETECTED	420.2934 m/z @40.89 [151020OFc1_NvH-0949-Control-30.raw]	420.2934265136719	40.8867790850667	3.3679656944	94.7267089984	91.358743304	157491.859375	1.5322288960661063E8	0	7702	50.75211797937104	1.2262581459175137	1.369699254672319	420.28424072265625	420.3015441894531
951	420.3191833496094	90.0301686877333					1	DETECTED	420.3192 m/z @90.03 [151020OFc1_NvH-0949-Control-30.raw]	420.3191833496094	90.0301686877333	0.00514071173333333	99.99968352	99.99454280826667	155102.140625	1.5848867137421867E8	0	7702	79.50827867839533	0.5274712508524794	0.05387859660626652	420.3106384277344	420.3210144042969
952	420.43145751953125	40.7567866357333					1	DETECTED	420.4315 m/z @40.76 [151020OFc1_NvH-0949-Control-30.raw]	420.43145751953125	40.7567866357333	3.75528036853333	98.8000224216	95.04474205306667	75368.6953125	1.525237254094071E8	0	7702	69.57615243211156	1.3449047620914738	1.6906755446307307	420.4277648925781	420.44140625
953	420.4576416015625	46.5927469922667					1	DETECTED	420.4576 m/z @46.59 [151020OFc1_NvH-0949-Control-30.raw]	420.4576416015625	46.5927469922667	2.51831708906667	98.07396196	95.55564487093334	83608.609375	1.3595174506851423E8	0	7702	38.3980391134109	1.1167075065689187	1.340754691478285	420.4476623535156	420.4611511230469
954	420.4711608886719	23.332678028					1	DETECTED	420.4712 m/z @23.33 [151020OFc1_NvH-0949-Control-30.raw]	420.4711608886719	23.332678028	3.10073337173333	94.8719467610667	91.77121338933337	258902.375	1.3688403830865455E8	0	7702	0.11889628435597643	3.0899310678083025	0.009015759311754445	420.461181640625	420.4736633300781
955	420.4836730957031	32.3647976058667					1	DETECTED	420.4837 m/z @32.36 [151020OFc1_NvH-0949-Control-30.raw]	420.4836730957031	32.3647976058667	3.9815442016	93.5663076258667	89.5847634242667	316416.84375	1.6379768074193862E8	0	7702	1.887701433580613	0.5051564254046852	0.08599786830538723	420.47369384765625	420.4936218261719
956	420.5007629394531	26.2857567834667					1	DETECTED	420.5008 m/z @26.29 [151020OFc1_NvH-0949-Control-30.raw]	420.5007629394531	26.2857567834667	2.78046401253333	94.3368992602667	91.55643524773338	102268.7734375	1.406681875039375E8	0	7702	26.456710370444682	2.46637036384234	3.977351152819073	420.49371337890625	420.5103759765625
957	420.513916015625	24.3757979296					1	DETECTED	420.5139 m/z @24.38 [151020OFc1_NvH-0949-Control-30.raw]	420.513916015625	24.3757979296	4.4870470288	88.3973854957333	83.9103384669333	91506.9921875	1.3425391199528804E8	0	7702	0.039258585700036264	2.109492418238244	3.2189848364764884	420.51080322265625	420.51617431640625
958	420.5263366699219	21.0817058976					1	DETECTED	420.5263 m/z @21.08 [151020OFc1_NvH-0949-Control-30.raw]	420.5263366699219	21.0817058976	3.2403275304	99.860543404	96.6202158736	1309578.375	1.813118642172232E8	3	7702	5.1698046182508115	0.7229317712427636	58.336168048790555	420.51641845703125	420.53631591796875
959	420.54766845703125	42.5404457050667					1	DETECTED	420.5477 m/z @42.54 [151020OFc1_NvH-0949-Control-30.raw]	420.54766845703125	42.5404457050667	3.84904992826667	97.9027031576	94.05365322933334	195036.328125	1.632347436847179E8	0	7702	22.577238487319637	1.5237080574707005	3.089388449814726	420.5378112792969	420.54986572265625
960	420.55987548828125	37.3094414642667					1	DETECTED	420.5599 m/z @37.31 [151020OFc1_NvH-0949-Control-30.raw]	420.55987548828125	37.3094414642667	3.3251618512	99.3899531176	96.06479126640001	2731678.25	3.0167743263235766E8	6	7702	0.3520561943438594	0.6292589441730874	2.4795433519142844	420.5499572753906	420.5698547363281
961	420.57281494140625	49.4436668496					1	DETECTED	420.5728 m/z @49.44 [151020OFc1_NvH-0949-Control-30.raw]	420.57281494140625	49.4436668496	4.18271329306667	95.6337591336	91.45104584053333	466094.1875	1.6537529029761815E8	3	7702	14.143309785572391	0.5010492939246032	0.002393633997436945	420.56988525390625	420.5827941894531
962	420.5848693847656	33.788654568					1	DETECTED	420.5849 m/z @33.79 [151020OFc1_NvH-0949-Control-30.raw]	420.5848693847656	33.788654568	4.42008548826667	61.5996465410667	57.179561052800025	327690.25	1.0618511837376146E8	0	7702	0.05941755654577463	0.5708007860525324	0.2505085870698096	420.5828857421875	420.59478759765625
963	420.5965576171875	15.8203453456					1	DETECTED	420.5966 m/z @15.82 [151020OFc1_NvH-0949-Control-30.raw]	420.5965576171875	15.8203453456	15.7436817736	99.7003368224	83.9566550488	103638.6640625	1.1775115689554799E8	0	7702	0.09393534115803348	547.5655050928281	0.3068124487827809	420.5951232910156	420.59661865234375
964	420.6784973144531	19.1100287882667					1	DETECTED	420.6785 m/z @19.11 [151020OFc1_NvH-0949-Control-30.raw]	420.6784973144531	19.1100287882667	4.7913314088	94.5033010909333	89.7119696821333	149250.703125	1.6041894847781923E8	0	7702	0.17654449114921178	3.132686141226159	16.908853303387442	420.668701171875	420.688232421875
965	420.6985778808594	25.0313983338667					1	DETECTED	420.6986 m/z @25.03 [151020OFc1_NvH-0949-Control-30.raw]	420.6985778808594	25.0313983338667	3.69356832746667	96.3633398893333	92.66977156186664	141234.125	1.4628543492526472E8	0	7702	3.004857916749959	2.4163074985823796	0.031808033069906004	420.68890380859375	420.6993103027344
966	420.7093505859375	32.6330573930667					1	DETECTED	420.7094 m/z @32.63 [151020OFc1_NvH-0949-Control-30.raw]	420.7093505859375	32.6330573930667	1.97262977306667	79.949941744	77.97731197093333	345160.25	1.4047879503580207E8	0	7702	2.717830623845785	0.5801783740183405	0.1317074420908138	420.6993713378906	420.71148681640625
967	420.7215270996094	34.7929740506667					1	DETECTED	420.7215 m/z @34.79 [151020OFc1_NvH-0949-Control-30.raw]	420.7215270996094	34.7929740506667	3.11161855493333	99.4007534538667	96.28913489893337	1.2392379E7	4.076536311133376E8	2	7702	0.16223809302184833	0.7210520286113329	1.5173769230455856	420.7115783691406	420.7314758300781
968	420.73785400390625	47.7724940370667					1	DETECTED	420.7379 m/z @47.77 [151020OFc1_NvH-0949-Control-30.raw]	420.73785400390625	47.7724940370667	3.05704092826667	96.3846208149333	93.32757988666663	975570.5625	1.9005379789121252E8	0	7702	24.43372334019184	0.5019039164993739	0.03668936098056792	420.7315368652344	420.74774169921875
969	420.7500305175781	24.7475206325333					1	DETECTED	420.7500 m/z @24.75 [151020OFc1_NvH-0949-Control-30.raw]	420.7500305175781	24.7475206325333	2.7692894384	69.7078480493333	66.9385586109333	234622.40625	1.144414450655097E8	0	7702	0.12774430009211102	0.509197435244849	0.02042023548943084	420.74786376953125	420.7529602050781
970	420.7630920410156	28.12903788					1	DETECTED	420.7631 m/z @28.13 [151020OFc1_NvH-0949-Control-30.raw]	420.7630920410156	28.12903788	3.74488268026667	95.9022578456	92.15737516533333	1447776.875	1.9177432936094108E8	2	7702	0.1575968069319842	0.5192103659739089	0.11975759180540815	420.7531433105469	420.77276611328125
971	420.78717041015625	37.7463320298667					1	DETECTED	420.7872 m/z @37.75 [151020OFc1_NvH-0949-Control-30.raw]	420.78717041015625	37.7463320298667	3.7752592896	94.7749047117333	90.9996454221333	1095056.125	1.4730029972147208E8	2	7702	0.14081510092982796	0.540830097901863	0.09154566396033496	420.7783203125	420.79669189453125
972	420.8077087402344	36.6265364525333					1	DETECTED	420.8077 m/z @36.63 [151020OFc1_NvH-0949-Control-30.raw]	420.8077087402344	36.6265364525333	3.11161855493333	97.5601657781333	94.44854722319997	122955.5625	1.4771438518573532E8	0	7702	0.026846509945436026	1.4090523436723605	3.1299147195830157	420.7984619140625	420.817626953125
973	420.8488464355469	24.3997430165333					1	DETECTED	420.8488 m/z @24.40 [151020OFc1_NvH-0949-Control-30.raw]	420.8488464355469	24.3997430165333	0.834906492	99.8926720285333	99.0577655365333	90939.171875	1.708080661795147E8	0	7702	0.08128215163117503	3.1983093435048016	5.425911081404453	420.839111328125	420.85076904296875
974	420.86077880859375	21.0688234384					1	DETECTED	420.8608 m/z @21.07 [151020OFc1_NvH-0949-Control-30.raw]	420.86077880859375	21.0688234384	0.151282912	99.9568465368	99.8055636248	919155.5625	1.732490196408486E8	0	7702	0.13693149786371706	0.7762242870830621	0.6343912872292253	420.8507995605469	420.8707580566406
975	420.8832092285156	41.4604496522667					1	DETECTED	420.8832 m/z @41.46 [151020OFc1_NvH-0949-Control-30.raw]	420.8832092285156	41.4604496522667	0.00514071173333333	99.99968352	99.99454280826667	1364483.625	2.0302460828958938E8	3	7702	0.17808108848144855	56.45200516018418	0.28665501942298477	420.87322998046875	420.8931884765625
976	420.8984375	20.0121707784					1	DETECTED	420.8984 m/z @20.01 [151020OFc1_NvH-0949-Control-30.raw]	420.8984375	20.0121707784	0.128781603733333	99.7645901696	99.63580856586667	935941.5	2.118392776679046E8	3	7702	0.8121391034433003	1.381756080378908	1.7999105397445794	420.8932189941406	420.9084167480469
977	420.9163818359375	13.1421594432					1	DETECTED	420.9164 m/z @13.14 [151020OFc1_NvH-0949-Control-30.raw]	420.9163818359375	13.1421594432	0.00514071173333333	99.9782963392	99.97315562746667	318190.34375	1.5095616810923728E8	0	7702	22.136302796088884	0.5158684091664637	0.8406711415338053	420.90850830078125	420.9263610839844
978	420.9331359863281	42.4938049133333					1	DETECTED	420.9331 m/z @42.49 [151020OFc1_NvH-0949-Control-30.raw]	420.9331359863281	42.4938049133333	0.00514071173333333	99.9248281365333	99.91968742479997	76992.828125	1.5092316602083686E8	0	7702	91.06167783985715	1.1421805188184795	1.2695526217467705	420.9263916015625	420.94036865234375
979	420.95037841796875	20.3030648072					1	DETECTED	420.9504 m/z @20.30 [151020OFc1_NvH-0949-Control-30.raw]	420.95037841796875	20.3030648072	0.00514071173333333	99.5396098125333	99.53446910079997	136514.828125	1.4226571424635044E8	0	7702	87.15443277923568	2.444233798036583	23.00397513644024	420.9404296875	420.95037841796875
980	420.9604187011719	32.6607105869333					1	DETECTED	420.9604 m/z @32.66 [151020OFc1_NvH-0949-Control-30.raw]	420.9604187011719	32.6607105869333	0.0498795842666667	99.9568465368	99.90696695253334	293374.5	1.4791630660025445E8	0	7702	0.14517970712372374	2.285007119427043	0.2118474967925384	420.9504699707031	420.9625244140625
981	420.9725341796875	91.3956385106667					1	DETECTED	420.9725 m/z @91.40 [151020OFc1_NvH-0949-Control-30.raw]	420.9725341796875	91.3956385106667	0.0274050333333333	99.6360895826667	99.60868454933336	305038.875	1.7468269344314918E8	0	7702	55.26302860698808	0.500853843969873	0.0027495459328367587	420.9625549316406	420.9784240722656
982	420.9884338378906	47.7574862144					1	DETECTED	420.9884 m/z @47.76 [151020OFc1_NvH-0949-Control-30.raw]	420.9884338378906	47.7574862144	0.0274050333333333	99.6360895826667	99.60868454933336	922712.625	1.6568719933824912E8	0	7702	0.17083626741136726	0.5064137614456423	0.006063617994256399	420.97845458984375	420.9984130859375
983	421.0078430175781	39.6659748130667					1	DETECTED	421.0078 m/z @39.67 [151020OFc1_NvH-0949-Control-30.raw]	421.0078430175781	39.6659748130667	0.00514071173333333	99.2617798578667	99.25663914613337	124893.5234375	1.48901234370433E8	0	7702	4.2990257573927195	1.3093069851575339	1.5331590213088047	420.9986267089844	421.016845703125
984	421.05908203125	18.6527259450667					1	DETECTED	421.0591 m/z @18.65 [151020OFc1_NvH-0949-Control-30.raw]	421.05908203125	18.6527259450667	0.10628588	99.9676134021333	99.8613275221333	536225.4375	5.095398302820012E8	2	7702	1.0413779739259788	3.1776081438869688	3.3122234757756304	421.04913330078125	421.0633239746094
985	421.07342529296875	41.0718393714667					1	DETECTED	421.0734 m/z @41.07 [151020OFc1_NvH-0949-Control-30.raw]	421.07342529296875	41.0718393714667	0.00514071173333333	99.7645901696	99.75944945786667	661814.8125	2.7469180571574676E8	6	7702	0.074515066442288	0.5132222904759393	0.5826308962283213	421.0653991699219	421.0831604003906
986	421.10211181640625	30.9085541896					1	DETECTED	421.1021 m/z @30.91 [151020OFc1_NvH-0949-Control-30.raw]	421.10211181640625	30.9085541896	1.80555603786667	98.8000224216	96.99446638373334	83716.2421875	1.5514108826458815E8	0	7702	89.83676578169764	1.6663998993855638	2.089876553512644	421.0930480957031	421.1119079589844
987	421.14617919921875	89.5787488858667					1	DETECTED	421.1462 m/z @89.58 [151020OFc1_NvH-0949-Control-30.raw]	421.14617919921875	89.5787488858667	0.0274050333333333	99.9676134021333	99.94020836879996	350986.65625	1.2873632290192357E8	0	7702	0.49688333194271195	1.995796730728109	0.07617890862746916	421.1370849609375	421.15386962890625
988	421.16558837890625	21.0688234384					1	DETECTED	421.1656 m/z @21.07 [151020OFc1_NvH-0949-Control-30.raw]	421.16558837890625	21.0688234384	0.595055142133333	99.9248281365333	99.32977299439997	37212.87890625	1.2050386783836064E8	0	7702	93.51212090749225	2.3353164766316916	3.6531820332618348	421.15618896484375	421.1689147949219
989	421.1791076660156	21.9713957349333					1	DETECTED	421.1791 m/z @21.97 [151020OFc1_NvH-0949-Control-30.raw]	421.1791076660156	21.9713957349333	5.706215172	98.3616229866667	92.6554078146667	206388.015625	1.520647951133756E8	0	7702	0.2024237863725027	3.0168544740157412	2.228530340773699	421.1692810058594	421.1835021972656
990	421.1935119628906	12.6536648176					1	DETECTED	421.1935 m/z @12.65 [151020OFc1_NvH-0949-Control-30.raw]	421.1935119628906	12.6536648176	2.45043004026667	96.7581435789333	94.30771353866663	508024.375	1.7166571905116302E8	3	7702	8.53976048712586	3.565508389910017	0.6786388650997996	421.18353271484375	421.19989013671875
991	421.20989990234375	21.8994762912					1	DETECTED	421.2099 m/z @21.90 [151020OFc1_NvH-0949-Control-30.raw]	421.20989990234375	21.8994762912	2.41667690453333	99.7859712786667	97.36929437413336	1492669.25	2.0993770904406047E8	2	7702	0.3059910871520053	3.191838600619434	0.9732705397580013	421.199951171875	421.2152099609375
992	421.2252197265625	39.5401780869333					1	DETECTED	421.2252 m/z @39.54 [151020OFc1_NvH-0949-Control-30.raw]	421.2252197265625	39.5401780869333	2.23548301333333	98.5541753306667	96.31869231733336	4943746.0	4.3484023180907595E8	3	7702	1.6155049185360681	0.5961585176864814	0.013788963405324596	421.2152404785156	421.23516845703125
993	421.24029541015625	41.0298383792					1	DETECTED	421.2403 m/z @41.03 [151020OFc1_NvH-0949-Control-30.raw]	421.24029541015625	41.0298383792	3.14398485093333	97.6350709925333	94.49108614159996	972213.6875	2.1012631257287446E8	2	7702	6.812382616496151	0.6376596048299474	0.21120271009692773	421.2352600097656	421.2502746582031
994	421.26068115234375	12.0425469426667					1	DETECTED	421.2607 m/z @12.04 [151020OFc1_NvH-0949-Control-30.raw]	421.26068115234375	12.0425469426667	0.0163640496	95.537753928	95.5213898784	2197758.75	2.254005602024804E8	2	7702	0.1895021796155767	1.473010793043381	87.70349743141549	421.250732421875	421.2706604003906
995	421.27923583984375	50.5298165114667					1	DETECTED	421.2792 m/z @50.53 [151020OFc1_NvH-0949-Control-30.raw]	421.27923583984375	50.5298165114667	4.0229149584	92.4281521098667	88.40523715146671	1085786.75	1.8362999831026065E8	2	7702	0.17297580292132864	0.6115409479104067	0.01063825802715464	421.27069091796875	421.2891540527344
996	421.2899475097656	37.8750431056					1	DETECTED	421.2899 m/z @37.88 [151020OFc1_NvH-0949-Control-30.raw]	421.2899475097656	37.8750431056	7.8753839168	94.3155280034667	86.44014408666669	458955.0	2.5459013189035264E8	0	7702	69.21803607208017	2.0604177756703552	3.049072843940665	421.289306640625	421.2977600097656
997	421.3160095214844	61.5599991245333					1	DETECTED	421.3160 m/z @61.56 [151020OFc1_NvH-0949-Control-30.raw]	421.3160095214844	61.5599991245333	0.00514071173333333	99.99968352	99.99454280826667	59402.73046875	1.2794887948422913E8	0	7702	95.97708010054787	0.794475648864773	0.6304929772826906	421.3129577636719	421.32525634765625
998	421.3309326171875	92.3827938416					1	DETECTED	421.3309 m/z @92.38 [151020OFc1_NvH-0949-Control-30.raw]	421.3309326171875	92.3827938416	52.4696987248	98.1057967242667	45.6360979994667	57290.12890625	7.45831189810034E7	0	7702	0.1259548950045115	0.5716932984765919	0.1433865969531838	421.32928466796875	421.3403015136719
999	421.35205078125	89.9885336989333					1	DETECTED	421.3521 m/z @89.99 [151020OFc1_NvH-0949-Control-30.raw]	421.35205078125	89.9885336989333	8.4885059032	92.4281521098667	83.93964620666671	77335.0234375	1.7206093010428962E8	0	7702	82.97490631069206	0.5149669790116386	0.021404371581529493	421.3443298339844	421.357177734375
1000	421.3677978515625	90.0301686877333					1	DETECTED	421.3678 m/z @90.03 [151020OFc1_NvH-0949-Control-30.raw]	421.3677978515625	90.0301686877333	0.140068249866667	95.1903660632	95.05029781333333	80982.0	1.8936435818322042E8	0	7702	92.14779730442653	0.5287028123805108	0.05740562476102153	421.3599853515625	421.3775634765625
1001	421.40753173828125	41.0298383792					1	DETECTED	421.4075 m/z @41.03 [151020OFc1_NvH-0949-Control-30.raw]	421.40753173828125	41.0298383792	3.51422689653333	92.3214597408	88.80723284426666	658937.25	1.892237575732819E8	0	7702	0.12140917323760902	0.6092146761099491	77.84110771599921	421.3976135253906	421.417236328125
1002	421.4561462402344	15.4817413549333					1	DETECTED	421.4561 m/z @15.48 [151020OFc1_NvH-0949-Control-30.raw]	421.4561462402344	15.4817413549333	3.69356832746667	96.1061927685333	92.41262444106664	140494.96875	1.5437072650349152E8	0	7702	5.651007319318106	0.503172501032211	7.83632078298862	421.4463195800781	421.46124267578125
1003	421.47125244140625	18.2759677485333					1	DETECTED	421.4713 m/z @18.28 [151020OFc1_NvH-0949-Control-30.raw]	421.47125244140625	18.2759677485333	3.17619496533333	98.8106597874667	95.63446482213338	7411041.5	3.011095967448572E8	4	7702	0.17295217577790112	37.416043749891855	0.024612227840897664	421.4613037109375	421.481201171875
1004	421.490234375	47.7574862144					1	DETECTED	421.4902 m/z @47.76 [151020OFc1_NvH-0949-Control-30.raw]	421.490234375	47.7574862144	3.652356292	98.6183686434667	94.9660123514667	338117.84375	1.3792040427384767E8	4	7702	23.70648675694714	1.3244697667981786	0.19495571247705903	421.4814758300781	421.5001220703125
1005	421.50360107421875	17.806341424					1	DETECTED	421.5036 m/z @17.81 [151020OFc1_NvH-0949-Control-30.raw]	421.50360107421875	17.806341424	3.39931740293333	43.0014298893333	39.602112486399975	151490.296875	5.554313749002029E7	0	7702	0.03746518737884941	1.3744029449972386	1.2504256499618298	421.50054931640625	421.5094909667969
1006	421.51983642578125	14.5169249424					1	DETECTED	421.5198 m/z @14.52 [151020OFc1_NvH-0949-Control-30.raw]	421.51983642578125	14.5169249424	3.78512768826667	88.3139717224	84.52884403413333	277072.78125	1.4352102391117233E8	0	7702	8.236471116196562	0.7680566748243197	1.5104803015894364	421.5098571777344	421.5298156738281
1007	421.5434265136719	35.5319131106667					1	DETECTED	421.5434 m/z @35.53 [151020OFc1_NvH-0949-Control-30.raw]	421.5434265136719	35.5319131106667	2.66545920773333	96.2138648477333	93.54840563999997	1201916.0	2.1465306861360893E8	3	7702	16.977613995910634	0.5228553535015911	0.7225779364019836	421.53350830078125	421.55340576171875
1008	421.5542907714844	12.8727938336					1	DETECTED	421.5543 m/z @12.87 [151020OFc1_NvH-0949-Control-30.raw]	421.5542907714844	12.8727938336	4.97700673066667	56.8302725653333	51.85326583466663	109197.140625	1.1496935980305442E8	0	7702	3.017059512537992	7.746766796504939	1.1423401377303735	421.5534362792969	421.5563659667969
1009	421.5663757324219	22.7568638402667					1	DETECTED	421.5664 m/z @22.76 [151020OFc1_NvH-0949-Control-30.raw]	421.5663757324219	22.7568638402667	1.86000776213333	92.3637757666667	90.50376800453337	3694379.75	2.5982573697976732E8	3	7702	16.736806065712702	0.5739431458535944	120.48635380340711	421.556396484375	421.57635498046875
1010	421.57867431640625	39.8067753354667					1	DETECTED	421.5787 m/z @39.81 [151020OFc1_NvH-0949-Control-30.raw]	421.57867431640625	39.8067753354667	2.85805753733333	94.3466033069333	91.48854576959998	388753.28125	1.4955277664724985E8	0	7702	0.15226907111015464	0.9924466276766037	0.03283184559559769	421.5763854980469	421.58807373046875
1011	421.59906005859375	32.325848252					1	DETECTED	421.5991 m/z @32.33 [151020OFc1_NvH-0949-Control-30.raw]	421.59906005859375	32.325848252	3.8592476288	97.2077389181333	93.3484912893333	189335.625	1.4334885266101873E8	0	7702	19.08402225307202	1.7180261330654716	0.008432390339593015	421.589111328125	421.6087646484375
1012	421.62176513671875	41.6625082053333					1	DETECTED	421.6218 m/z @41.66 [151020OFc1_NvH-0949-Control-30.raw]	421.62176513671875	41.6625082053333	3.3146705848	97.1114461461333	93.7967755613333	76736.6875	1.4576276729350176E8	0	7702	87.61281624571342	1.2229734631909197	1.7234052316217725	421.61181640625	421.631591796875
1013	421.6949157714844	27.7880920106667					1	DETECTED	421.6949 m/z @27.79 [151020OFc1_NvH-0949-Control-30.raw]	421.6949157714844	27.7880920106667	0.9036992816	96.8864716498667	95.98277236826671	196675.25	1.3472707963296354E8	2	7702	1.2873576300071896	2.9768752453118643	0.020597518238521628	421.68505859375	421.7011413574219
1014	421.7113342285156	29.5760379264					1	DETECTED	421.7113 m/z @29.58 [151020OFc1_NvH-0949-Control-30.raw]	421.7113342285156	29.5760379264	2.78046401253333	87.694438916	84.91397490346667	3214468.5	2.0550350639425763E8	2	7702	0.3979183331454621	0.5804488015188342	0.1412371824341125	421.7014465332031	421.7113952636719
1015	421.7214050292969	18.2647840661333					1	DETECTED	421.7214 m/z @18.26 [151020OFc1_NvH-0949-Control-30.raw]	421.7214050292969	18.2647840661333	3.58874459626667	98.9193939554667	95.33064935920004	6527645.5	4.266503724947734E8	4	7702	0.17592012717962646	1.5977033274565102	0.3386464870469953	421.71142578125	421.73138427734375
1016	421.73162841796875	30.2768732784					1	DETECTED	421.7316 m/z @30.28 [151020OFc1_NvH-0949-Control-30.raw]	421.73162841796875	30.2768732784	3.93139749333333	92.6524040378667	88.72100654453337	2272988.75	1.8822760585785958E8	0	7702	22.436898106557248	0.5390093070431807	0.040975746939449	421.7314147949219	421.7416076660156
1017	421.74371337890625	36.5295142882667					1	DETECTED	421.7437 m/z @36.53 [151020OFc1_NvH-0949-Control-30.raw]	421.74371337890625	36.5295142882667	3.8696020088	95.5908510469333	91.7212490381333	482729.0	1.469798795717106E8	0	7702	1.7342924589925985	0.504381638842599	0.4859282941274215	421.74163818359375	421.7486572265625
1018	421.7587585449219	28.1142776677333					1	DETECTED	421.7588 m/z @28.11 [151020OFc1_NvH-0949-Control-30.raw]	421.7587585449219	28.1142776677333	3.6730729112	99.0908987704	95.41782585920001	8.1277952E7	1.6707847024366152E9	2	7702	0.2593156165296584	1.049618609196487	0.8760046374800508	421.748779296875	421.7685852050781
1019	421.77081298828125	29.7283527872					1	DETECTED	421.7708 m/z @29.73 [151020OFc1_NvH-0949-Control-30.raw]	421.77081298828125	29.7283527872	3.40968415546667	96.1061927685333	92.69650861306664	2107802.0	2.1875224055012393E8	2	7702	0.945759461842453	0.5248129700395323	1.6446429248544174	421.7689208984375	421.7807922363281
1020	421.7808532714844	50.5298165114667					1	DETECTED	421.7809 m/z @50.53 [151020OFc1_NvH-0949-Control-30.raw]	421.7808532714844	50.5298165114667	13.5414885578667	97.6136109288	84.0721223709333	437164.0	1.6469184810451698E8	0	7702	2.3254282590391995	0.5002170940027094	0.020410617586309465	421.78082275390625	421.790771484375
1021	421.7986755371094	20.4374968533333					1	DETECTED	421.7987 m/z @20.44 [151020OFc1_NvH-0949-Control-30.raw]	421.7986755371094	20.4374968533333	3.524808236	97.4531362650667	93.9283280290667	148770.8125	1.536534201046016E8	0	7702	0.08134965734229738	3.1925710992827225	0.7835650860760095	421.791015625	421.8084411621094
1022	421.8128967285156	32.0457430730667					1	DETECTED	421.8129 m/z @32.05 [151020OFc1_NvH-0949-Control-30.raw]	421.8128967285156	32.0457430730667	1.38458154426667	97.4637776202667	96.07919607600003	130042.09375	1.5978889802912045E8	0	7702	0.2761439934551362	1.7012377497109528	2.141593449622662	421.8086853027344	421.8228759765625
1023	421.8304138183594	47.8624076186667					1	DETECTED	421.8304 m/z @47.86 [151020OFc1_NvH-0949-Control-30.raw]	421.8304138183594	47.8624076186667	0.2418898352	99.9890065253333	99.7471166901333	55241.6015625	1.3201624963592671E8	0	7702	93.4476115550785	1.0973079391368559	1.1957848964904276	421.8229064941406	421.8356628417969
1024	421.8457336425781	50.9944696434667					1	DETECTED	421.8457 m/z @50.99 [151020OFc1_NvH-0949-Control-30.raw]	421.8457336425781	50.9944696434667	0.8921167944	99.8392643442667	98.9471475498667	134819.03125	1.558373690072484E8	0	7702	90.12348190546633	1.0547904753540287	1.1120906952997367	421.83612060546875	421.8548583984375
1025	421.8648681640625	49.6733520304					1	DETECTED	421.8649 m/z @49.67 [151020OFc1_NvH-0949-Control-30.raw]	421.8648681640625	49.6733520304	0.117585621333333	99.9890065253333	99.87142090399996	1784482.25	1.8700859716898927E8	3	7702	0.14604233857337334	0.5094409770754792	0.09032861797217033	421.8548889160156	421.8748474121094
1026	421.8782653808594	35.5466859584					1	DETECTED	421.8783 m/z @35.55 [151020OFc1_NvH-0949-Control-30.raw]	421.8782653808594	35.5466859584	0.00514071173333333	99.9676134021333	99.96247269039996	791813.9375	1.543519179604953E8	0	7702	2.845996634571243	1.1068482135115432	0.17712660582155185	421.8748779296875	421.8882141113281
1027	421.90045166015625	22.7568638402667					1	DETECTED	421.9005 m/z @22.76 [151020OFc1_NvH-0949-Control-30.raw]	421.90045166015625	22.7568638402667	0.00514071173333333	99.9568465368	99.95170582506667	2289068.5	2.270788611732909E8	3	7702	0.16466036797035244	0.8907338998351001	0.7786293067918877	421.8904724121094	421.9104309082031
1028	421.91802978515625	43.5621589413333					1	DETECTED	421.9180 m/z @43.56 [151020OFc1_NvH-0949-Control-30.raw]	421.91802978515625	43.5621589413333	0.00514071173333333	99.9782963392	99.97315562746667	548402.0625	1.4967667035687366E8	0	7702	3.0776040007765246	1.5894265893283688	0.10421731148377758	421.9104919433594	421.9276428222656
1029	421.9337463378906	32.3004260744					1	DETECTED	421.9337 m/z @32.30 [151020OFc1_NvH-0949-Control-30.raw]	421.9337463378906	32.3004260744	0.366995585333333	99.9676134021333	99.60061781679997	141767.109375	1.3966644034723938E8	0	7702	28.226622300804422	1.471877314195104	3.226798976466282	421.9283447265625	421.9388427734375
1030	421.9488525390625	29.9355152677333					1	DETECTED	421.9489 m/z @29.94 [151020OFc1_NvH-0949-Control-30.raw]	421.9488525390625	29.9355152677333	0.0274050333333333	99.8713226533333	99.84391761999996	374222.6875	1.3654217315974244E8	0	7702	0.07659959937713978	0.5037745579427476	120.39117494616985	421.93890380859375	421.9588317871094
1031	421.9717102050781	18.3090901866667					1	DETECTED	421.9717 m/z @18.31 [151020OFc1_NvH-0949-Control-30.raw]	421.9717102050781	18.3090901866667	0.151282912	99.99968352	99.848400608	3514513.0	2.4593465002176854E8	4	7702	0.17419983284397134	0.6793256135188511	2.6130175127640314	421.96173095703125	421.9816589355469
1032	421.9896545410156	25.7656045904					1	DETECTED	421.9897 m/z @25.77 [151020OFc1_NvH-0949-Control-30.raw]	421.9896545410156	25.7656045904	0.595055142133333	99.9676134021333	99.37255825999996	1201626.125	1.9613980862130165E8	4	7702	4.620269299274867	0.6573060120044194	1.1375892074141511	421.98175048828125	421.9995422363281
1033	422.004638671875	17.833111776					1	DETECTED	422.0046 m/z @17.83 [151020OFc1_NvH-0949-Control-30.raw]	422.004638671875	17.833111776	0.7546529552	99.1977992725333	98.4431463173333	83750.9140625	1.6656301325989765E8	0	7702	19.698396679033632	2.8820851855039336	81.73550362584595	421.999755859375	422.00946044921875
1034	422.01959228515625	24.2443508898667					1	DETECTED	422.0196 m/z @24.24 [151020OFc1_NvH-0949-Control-30.raw]	422.01959228515625	24.2443508898667	0.640702740533333	99.3045001464	98.66379740586667	513641.21875	1.439544661213055E8	0	7702	0.15185645070710407	25.96176640320911	54.69595043926972	422.0096435546875	422.02862548828125
1035	422.0431823730469	26.1628190784					1	DETECTED	422.0432 m/z @26.16 [151020OFc1_NvH-0949-Control-30.raw]	422.0431823730469	26.1628190784	2.529625184	99.9676134021333	97.4379882181333	389954.6875	2.8513649970405644E8	0	7702	6.798412930451164	41.23030404155578	45.72612078226663	422.0335693359375	422.0526428222656
1036	422.0619812011719	18.6797565696					1	DETECTED	422.0620 m/z @18.68 [151020OFc1_NvH-0949-Control-30.raw]	422.0619812011719	18.6797565696	0.264656633066667	99.5502681573333	99.28561152426664	87516.9921875	1.3453108897946477E8	0	7702	19.60235086355295	4.283874698995858	0.08391515278253611	422.05389404296875	422.0718688964844
1037	422.1000671386719	91.7941821445333					1	DETECTED	422.1001 m/z @91.79 [151020OFc1_NvH-0949-Control-30.raw]	422.1000671386719	91.7941821445333	0.674685180533333	97.6993474037333	97.02466222319997	101726.1015625	1.307410440283148E8	0	7702	0.17563399351192288	0.5351846726246647	69.80960443774676	422.0901184082031	422.11004638671875
1038	422.13043212890625	90.3815444402667					1	DETECTED	422.1304 m/z @90.38 [151020OFc1_NvH-0949-Control-30.raw]	422.13043212890625	90.3815444402667	0.162540983733333	98.2762676856	98.11372670186667	3947109.0	2.4368921492263427E8	0	7702	0.07963758820237388	1.1747113965230127	1.2008248293015589	422.12066650390625	422.1336364746094
1039	422.1900329589844	20.7251665045333					1	DETECTED	422.1900 m/z @20.73 [151020OFc1_NvH-0949-Control-30.raw]	422.1900329589844	20.7251665045333	4.15086336346667	99.9568465368	95.80598317333333	949510.9375	1.500225064034897E8	3	7702	0.21364581767509705	0.5072117391622929	0.015159180791837444	422.1800842285156	422.1924743652344
1040	422.2025146484375	90.0741226221333					1	DETECTED	422.2025 m/z @90.07 [151020OFc1_NvH-0949-Control-30.raw]	422.2025146484375	90.0741226221333	3.089594228	99.7538487642667	96.66425453626671	2217014.75	2.5881252065495384E8	3	7702	42.106529139494405	0.5054216235276622	0.03733152973728531	422.19256591796875	422.2124938964844
1041	422.2130126953125	29.5760379264					1	DETECTED	422.2130 m/z @29.58 [151020OFc1_NvH-0949-Control-30.raw]	422.2130126953125	29.5760379264	0.0609940208	97.8596748210667	97.79868080026671	1566337.375	2.5468517615359402E8	2	7702	0.164154597955676	1.5832444252339175	0.027750884681866154	422.2125244140625	422.2178039550781
1042	422.2278137207031	27.8601885477333					1	DETECTED	422.2278 m/z @27.86 [151020OFc1_NvH-0949-Control-30.raw]	422.2278137207031	27.8601885477333	3.0790295096	99.9568465368	96.8778170272	3684530.5	4.2543625701993585E8	3	7702	12.319382132764913	2.1916205452532647	2.4457283243279457	422.21783447265625	422.23779296875
1043	422.2408142089844	68.7905456792					1	DETECTED	422.2408 m/z @68.79 [151020OFc1_NvH-0949-Control-30.raw]	422.2408142089844	68.7905456792	1.086533336	97.1969911994667	96.11045786346669	1980856.25	2.7536157236697745E8	3	7702	43.122380425167506	0.5060816211673802	0.012821515940778475	422.2378234863281	422.2483825683594
1044	422.2583923339844	28.1142776677333					1	DETECTED	422.2584 m/z @28.11 [151020OFc1_NvH-0949-Control-30.raw]	422.2583923339844	28.1142776677333	0.5150248248	99.5609200562667	99.0458952314667	3.6186444E7	9.164265767794536E8	2	7702	0.27438928966255105	1.0358421525633783	0.8563485943105382	422.2484436035156	422.26837158203125
1045	422.2684631347656	36.7120545264					1	DETECTED	422.2685 m/z @36.71 [151020OFc1_NvH-0949-Control-30.raw]	422.2684631347656	36.7120545264	1.80555603786667	94.6275847085333	92.82202867066664	3643427.75	2.5711368283366567E8	2	7702	0.22673241680667644	0.6429308759207659	0.04797581528720848	422.2684020996094	422.2784423828125
1046	422.2791442871094	30.5731827466667					1	DETECTED	422.2791 m/z @30.57 [151020OFc1_NvH-0949-Control-30.raw]	422.2791442871094	30.5731827466667	2.82484657253333	51.7246924464	48.89984587386667	446920.28125	8.938874488936694E7	0	7702	20.132812691501773	0.993764603057224	0.00722083206230172	422.2784729003906	422.2878112792969
1047	422.3113098144531	90.7047300349333					1	DETECTED	422.3113 m/z @90.70 [151020OFc1_NvH-0949-Control-30.raw]	422.3113098144531	90.7047300349333	9.841711556	94.4363806762667	84.5946691202667	113248.96875	1.0706051542296371E8	0	7702	0.05356466252374048	0.5230739014665003	0.008855443181759622	422.3042297363281	422.3127136230469
1048	422.4207458496094	24.2141247517333					1	DETECTED	422.4207 m/z @24.21 [151020OFc1_NvH-0949-Control-30.raw]	422.4207458496094	24.2141247517333	0.140068249866667	97.4211156589333	97.28104740906663	431709.59375	1.4431688086484963E8	0	7702	0.04905064237833301	1.099732332807428	2.2486618052011083	422.4111633300781	422.4306640625
1049	422.4500427246094	29.9847497357333					1	DETECTED	422.4500 m/z @29.98 [151020OFc1_NvH-0949-Control-30.raw]	422.4500427246094	29.9847497357333	1.33871172293333	97.6563688264	96.31765710346667	189793.796875	1.577262430339997E8	0	7702	16.417835301591854	2.8637036274227854	0.11018666788357351	422.4403991699219	422.4590148925781
1050	422.4690246582031	21.1011037194667					1	DETECTED	422.4690 m/z @21.10 [151020OFc1_NvH-0949-Control-30.raw]	422.4690246582031	21.1011037194667	3.089594228	99.3258057613333	96.2362115333333	382276.125	1.6047080639671946E8	0	7702	3.954997506741641	0.5084628134056268	2.2002118184641604	422.4590759277344	422.47900390625
1051	422.48046875	37.5346824501333					1	DETECTED	422.4805 m/z @37.53 [151020OFc1_NvH-0949-Control-30.raw]	422.48046875	37.5346824501333	3.74488268026667	54.6963883168	50.95150563653333	313246.1875	9.605186664021167E7	0	7702	0.0475644808795721	1.6472946958225945	0.01580202669265613	422.4790344238281	422.4817199707031
1052	422.4917297363281	25.8067725168					1	DETECTED	422.4917 m/z @25.81 [151020OFc1_NvH-0949-Control-30.raw]	422.4917297363281	25.8067725168	3.2824689608	95.9022578456	92.6197888848	767897.25	1.5460440436175406E8	0	7702	0.11143857763018872	0.9016940466940927	0.8114837920748388	422.4817810058594	422.50128173828125
1053	422.5246276855469	20.759070528					1	DETECTED	422.5246 m/z @20.76 [151020OFc1_NvH-0949-Control-30.raw]	422.5246276855469	20.759070528	3.37839880533333	94.4843301701333	91.10593136479997	548211.8125	1.6417027364812088E8	0	7702	2.926880511022027	0.6266329751196441	9.687945636162961	422.5146789550781	422.53460693359375
1054	422.537109375	24.5079235562667					1	DETECTED	422.5371 m/z @24.51 [151020OFc1_NvH-0949-Control-30.raw]	422.537109375	24.5079235562667	5.96285358	99.6574019162667	93.6945483362667	268205.90625	1.7042069969019526E8	0	7702	0.22952310403368514	0.5084699584273051	0.017606840789394104	422.5346374511719	422.5423278808594
1055	422.5523376464844	26.1998287864					1	DETECTED	422.5523 m/z @26.20 [151020OFc1_NvH-0949-Control-30.raw]	422.5523376464844	26.1998287864	4.08487906533333	99.7538487642667	95.66896969893338	1.3354987E7	4.2903698263203895E8	3	7702	0.16616517376571238	2.181685927491849	14.296333732524003	422.5423889160156	422.56231689453125
1056	422.5625	25.2096044029333					1	DETECTED	422.5625 m/z @25.21 [151020OFc1_NvH-0949-Control-30.raw]	422.5625	25.2096044029333	4.78024167226667	52.207322908	47.42708123573333	1531310.875	1.1822788657837021E8	0	7702	0.12424432552339226	0.5154617950947837	0.02352592996023154	422.5623474121094	422.5658264160156
1057	422.5758361816406	48.0680413850667					1	DETECTED	422.5758 m/z @48.07 [151020OFc1_NvH-0949-Control-30.raw]	422.5758361816406	48.0680413850667	3.27199394773333	94.2314040232	90.95941007546666	3351510.5	3.2966701254500884E8	3	7702	0.5597381997650999	0.5199289935747643	0.02102062272832269	422.5658874511719	422.5856018066406
1058	422.5876159667969	43.5424468184					1	DETECTED	422.5876 m/z @43.54 [151020OFc1_NvH-0949-Control-30.raw]	422.5876159667969	43.5424468184	0.606609293866667	94.5033010909333	93.89669179706664	100929.8125	1.4832220818329296E8	0	7702	82.33089582047207	1.210024546025607	1.6206065383879666	422.5859680175781	422.59222412109375
1059	422.6023254394531	41.4961599370667					1	DETECTED	422.6023 m/z @41.50 [151020OFc1_NvH-0949-Control-30.raw]	422.6023254394531	41.4961599370667	2.3485685272	94.9949263861333	92.6463578589333	578068.625	1.467859642148507E8	0	7702	0.1238239480651444	0.5022811731278047	0.006126699831614886	422.5925598144531	422.6123046875
1060	422.6158447265625	9.52172796506667					1	DETECTED	422.6158 m/z @9.52 [151020OFc1_NvH-0949-Control-30.raw]	422.6158447265625	9.52172796506667	2.89123413626667	95.3985053013333	92.50727116506663	242612.140625	1.5384248440356275E8	0	7702	14.705499941614917	1.041676580667768	118.54813982065276	422.6123352050781	422.6258239746094
1061	422.6919860839844	33.4567744368					1	DETECTED	422.6920 m/z @33.46 [151020OFc1_NvH-0949-Control-30.raw]	422.6919860839844	33.4567744368	5.82075276773333	97.1650265856	91.34427381786668	296826.1875	1.7169136406518006E8	0	7702	0.17665349205815772	0.5071895767378063	0.017014237804355157	422.6820373535156	422.701904296875
1062	422.7061462402344	24.3856892357333					1	DETECTED	422.7061 m/z @24.39 [151020OFc1_NvH-0949-Control-30.raw]	422.7061462402344	24.3856892357333	3.4413129832	84.3259716202667	80.88465863706669	87168.34375	1.3858126419165146E8	0	7702	30.4173938147346	2.06598532732278	4.054599852414767	422.70208740234375	422.7125549316406
1063	422.72259521484375	13.6016879114667					1	DETECTED	422.7226 m/z @13.60 [151020OFc1_NvH-0949-Control-30.raw]	422.72259521484375	13.6016879114667	3.90985216106667	99.8820350834667	95.97218292240004	770042.5625	1.7039210906403604E8	4	7702	0.2756795285397793	1.3321573768418342	2.9606991179325877	422.7126159667969	422.7231750488281
1064	422.73321533203125	29.4353915738667					1	DETECTED	422.7332 m/z @29.44 [151020OFc1_NvH-0949-Control-30.raw]	422.73321533203125	29.4353915738667	2.4050704256	98.2015771090667	95.7965066834667	7137558.0	4.285478440178441E8	2	7702	5.918889984285261	0.5465349142862104	0.0543936911752141	422.7232360839844	422.7431945800781
1065	422.7572021484375	14.7388867970667					1	DETECTED	422.7572 m/z @14.74 [151020OFc1_NvH-0949-Control-30.raw]	422.7572021484375	14.7388867970667	2.13412619173333	97.6886288325333	95.55450264079997	1.345665E7	8.380701174065961E8	2	7702	15.333447485888426	102.40908367260506	185.50900137317467	422.7472229003906	422.76715087890625
1066	422.7703552246094	36.7222435376					1	DETECTED	422.7704 m/z @36.72 [151020OFc1_NvH-0949-Control-30.raw]	422.7703552246094	36.7222435376	4.05225398426667	96.5021215762667	92.44986759200003	1595060.875	1.8756323847639734E8	2	7702	0.1909118506394023	0.9217791623713613	76.61230785866267	422.7672119140625	422.7803039550781
1067	422.816650390625	9.482119816					1	DETECTED	422.8167 m/z @9.48 [151020OFc1_NvH-0949-Control-30.raw]	422.816650390625	9.482119816	3.54574911733333	94.5443422517333	90.99859313439997	123621.5390625	1.2205940530168016E8	0	7702	28.734684483399718	1.1700189563704257	1.3512336888002785	422.8067321777344	422.82659912109375
1068	422.84075927734375	95.2214091594667					1	DETECTED	422.8408 m/z @95.22 [151020OFc1_NvH-0949-Control-30.raw]	422.84075927734375	95.2214091594667	0.00514071173333333	99.99968352	99.99454280826667	303123.0	5.459603322387183E8	3	7702	94.34464175083241	0.6709486821004425	3.836160613581722E-4	422.8310546875	422.8500061035156
1069	422.8520202636719	24.7475206325333					1	DETECTED	422.8520 m/z @24.75 [151020OFc1_NvH-0949-Control-30.raw]	422.8520202636719	24.7475206325333	5.42012431493333	94.9237107282667	89.50358641333337	213109.765625	1.5270717653724152E8	0	7702	0.933119621914468	3.0944692178502384	2.7516163284067106	422.85076904296875	422.8578796386719
1070	422.8678894042969	9.58098316453333					1	DETECTED	422.8679 m/z @9.58 [151020OFc1_NvH-0949-Control-30.raw]	422.8678894042969	9.58098316453333	0.117585621333333	99.1122167285333	98.99463110719996	308809.59375	1.5298933217413005E8	0	7702	14.990599910834362	1.6263374181514514	2.2142638967973074	422.8579406738281	422.8760986328125
1071	422.8861389160156	26.2103248706667					1	DETECTED	422.8861 m/z @26.21 [151020OFc1_NvH-0949-Control-30.raw]	422.8861389160156	26.2103248706667	0.0163640496	99.9461381853333	99.9297741357333	9517368.0	3.801374955689167E8	3	7702	4.69974960060004	0.5229326330324768	0.9196164980633739	422.87615966796875	422.8961181640625
1072	422.8962707519531	30.7518221530667					1	DETECTED	422.8963 m/z @30.75 [151020OFc1_NvH-0949-Control-30.raw]	422.8962707519531	30.7518221530667	0.0498795842666667	99.7325240725333	99.68264448826663	3628664.25	2.3700987103224465E8	0	7702	5.138393254039432	1.8594716827805735	0.3631873956530015	422.8961486816406	422.90625
1073	422.91033935546875	47.9560401562667					1	DETECTED	422.9103 m/z @47.96 [151020OFc1_NvH-0949-Control-30.raw]	422.91033935546875	47.9560401562667	0.00514071173333333	99.9782963392	99.97315562746667	2532959.0	2.695479507858661E8	3	7702	0.5320877685665906	0.5159125952525194	0.025533860199592428	422.9062805175781	422.9201965332031
1074	422.9210510253906	37.8750431056					1	DETECTED	422.9211 m/z @37.88 [151020OFc1_NvH-0949-Control-30.raw]	422.9210510253906	37.8750431056	0.0163640496	99.9248281365333	99.90846408693331	66067.6015625	1.3278463348377149E8	0	7702	85.17833073178322	1.3117737138329737	2.3311923403542947	422.92034912109375	422.92724609375
1075	422.9374694824219	41.4230272213333					1	DETECTED	422.9375 m/z @41.42 [151020OFc1_NvH-0949-Control-30.raw]	422.9374694824219	41.4230272213333	0.00514071173333333	99.9782963392	99.97315562746667	291152.28125	1.4090221089844415E8	0	7702	11.208594438149223	1.1549131637641268	0.149244099471019	422.9277038574219	422.9455871582031
1076	422.9555969238281	16.5789199274667					1	DETECTED	422.9556 m/z @16.58 [151020OFc1_NvH-0949-Control-30.raw]	422.9555969238281	16.5789199274667	0.00514071173333333	99.9568465368	99.95170582506667	320312.28125	1.5334168733093876E8	0	7702	0.1461162023331397	0.5061212272101531	0.8537730574848763	422.94561767578125	422.9627380371094
1077	422.9729309082031	13.5530360978667					1	DETECTED	422.9729 m/z @13.55 [151020OFc1_NvH-0949-Control-30.raw]	422.9729309082031	13.5530360978667	0.00514071173333333	99.9568465368	99.95170582506667	731074.0625	1.6186075575208884E8	0	7702	0.17355554524217354	6.237411856755969	0.6712994380686889	422.9629821777344	422.9828796386719
1078	422.9864501953125	32.9569889853333					1	DETECTED	422.9865 m/z @32.96 [151020OFc1_NvH-0949-Control-30.raw]	422.9864501953125	32.9569889853333	1.13224089573333	96.5553231165333	95.42308222079997	211678.328125	1.660607242793035E8	0	7702	0.1089670498055213	2.1584865313200723	0.0030237116227953636	422.98297119140625	422.98870849609375
1079	422.9988708496094	24.0572050896					1	DETECTED	422.9989 m/z @24.06 [151020OFc1_NvH-0949-Control-30.raw]	422.9988708496094	24.0572050896	0.777602926133333	99.8926720285333	99.11506910239997	488348.5	1.537414447814624E8	0	7702	0.11741211288885722	8.048000927269102	161.5064283653774	422.9888916015625	423.00885009765625
1080	423.00909423828125	26.8080616210667					1	DETECTED	423.0091 m/z @26.81 [151020OFc1_NvH-0949-Control-30.raw]	423.00909423828125	26.8080616210667	0.2192580224	99.4540587218667	99.2348006994667	252936.25	1.328501247588624E8	0	7702	22.863441502542344	2.7144145554088794	0.3228671943740671	423.0088806152344	423.0181884765625
1081	423.0550537109375	26.2954591650667					1	DETECTED	423.0551 m/z @26.30 [151020OFc1_NvH-0949-Control-30.raw]	423.0550537109375	26.2954591650667	0.378124453066667	99.1765243594667	98.79839990640004	130200.7578125	1.542211017646816E8	0	7702	11.117504707173044	2.594562353575101	8.203439498718742	423.0450744628906	423.06500244140625
1082	423.0894470214844	60.2977385986667					1	DETECTED	423.0894 m/z @60.30 [151020OFc1_NvH-0949-Control-30.raw]	423.0894470214844	60.2977385986667	0.00514071173333333	99.4755713501333	99.47043063839996	80103.2578125	1.687133811779172E8	0	7702	99.93207623208026	0.8262804666552831	0.651695925405784	423.0796203613281	423.0980224609375
1083	423.133544921875	90.3611502853333					1	DETECTED	423.1335 m/z @90.36 [151020OFc1_NvH-0949-Control-30.raw]	423.133544921875	90.3611502853333	8.60987974853333	98.2121663493333	89.60228660079997	769168.4375	1.565737775091799E8	0	7702	0.09723390581517322	0.500741051089114	0.0013360876367817507	423.1254577636719	423.142822265625
1084	423.16949462890625	91.0608174352					1	DETECTED	423.1695 m/z @91.06 [151020OFc1_NvH-0949-Control-30.raw]	423.16949462890625	91.0608174352	7.69560702053333	98.6290116813333	90.93340466079997	278806.25	1.316800946551818E8	0	7702	74.23957643718498	0.5025497151814133	7.60818432415199E-4	423.1601257324219	423.17938232421875
1085	423.1901550292969	19.0286567901333					1	DETECTED	423.1902 m/z @19.03 [151020OFc1_NvH-0949-Control-30.raw]	423.1901550292969	19.0286567901333	2.19036036613333	97.2718421338667	95.08148176773337	374091.875	1.5986853476457042E8	0	7702	0.07312987815138783	3.226049569318473	1.4065935790625228	423.18023681640625	423.19598388671875
1086	423.2060852050781	91.8127836245333					1	DETECTED	423.2061 m/z @91.81 [151020OFc1_NvH-0949-Control-30.raw]	423.2060852050781	91.8127836245333	3.17619496533333	98.1802375170667	95.00404255173338	411710.0625	1.7324231706938824E8	0	7702	66.54260592768408	0.5008330743489314	0.0026370131216219683	423.1961364746094	423.2103271484375
1087	423.2203369140625	26.2103248706667					1	DETECTED	423.2203 m/z @26.21 [151020OFc1_NvH-0949-Control-30.raw]	423.2203369140625	26.2103248706667	2.78046401253333	97.3250686581333	94.54460464559997	3929908.75	3.488016917121027E8	3	7702	0.153984064432386	1.0085150371799012	0.5459602319709441	423.2104187011719	423.2303161621094
1088	423.23468017578125	29.4353915738667					1	DETECTED	423.2347 m/z @29.44 [151020OFc1_NvH-0949-Control-30.raw]	423.23468017578125	29.4353915738667	3.3679656944	97.8812118770667	94.5132461826667	3097226.25	3.76024219837751E8	2	7702	5.857814571768369	1.0515381387857545	0.9974952661318702	423.2303466796875	423.2439270019531
1089	423.2539367675781	30.0524841453333					1	DETECTED	423.2539 m/z @30.05 [151020OFc1_NvH-0949-Control-30.raw]	423.2539367675781	30.0524841453333	3.15479929146667	99.860543404	96.70574411253332	4590334.5	2.5016977296704012E8	0	7702	0.13288834355576284	1.6679828456812051	8.309165500385319	423.24395751953125	423.2556457519531
1090	423.2657470703125	55.3655762272					1	DETECTED	423.2657 m/z @55.37 [151020OFc1_NvH-0949-Control-30.raw]	423.2657470703125	55.3655762272	0.00514071173333333	99.8072503093333	99.80210959759997	8797845.0	6.233396204751017E8	2	7702	40.65798732780827	0.511216585840555	0.01127574748339945	423.25579833984375	423.27569580078125
1091	423.27593994140625	19.3347076533333					1	DETECTED	423.2759 m/z @19.33 [151020OFc1_NvH-0949-Control-30.raw]	423.27593994140625	19.3347076533333	4.50778270853333	91.9480868968	87.44030418826668	179643.09375	1.5970735526345637E8	0	7702	11.910955982654613	3.548391017201659	0.3294519979352261	423.2757568359375	423.284423828125
1092	423.310791015625	92.5264838250667					1	DETECTED	423.3108 m/z @92.53 [151020OFc1_NvH-0949-Control-30.raw]	423.310791015625	92.5264838250667	55.3151057597333	92.5264838250667	37.211378065333406	62586.97265625	6.00580019940607E7	0	7702	0.7135048907341712	0.5	null	423.30084228515625	423.3180236816406
1093	423.3309020996094	89.9549007626667					1	DETECTED	423.3309 m/z @89.95 [151020OFc1_NvH-0949-Control-30.raw]	423.3309020996094	89.9549007626667	1.15524261653333	99.3793198522667	98.22407723573338	116654.6953125	2.8111641564987564E8	0	7702	90.42922332129511	0.5530656270888492	0.017169562926671163	423.3254699707031	423.34039306640625
1094	423.3540954589844	34.4170009866667					1	DETECTED	423.3541 m/z @34.42 [151020OFc1_NvH-0949-Control-30.raw]	423.3540954589844	34.4170009866667	17.6583263938667	99.5289451976	81.8706188037333	116782.9375	1.6846451819803905E8	0	7702	74.63188227486062	2.4426340624486866	3.413210558644881	423.3455810546875	423.36285400390625
1095	423.3904724121094	19.0286567901333					1	DETECTED	423.3905 m/z @19.03 [151020OFc1_NvH-0949-Control-30.raw]	423.3904724121094	19.0286567901333	3.4201549368	99.4647795384	96.04462460159999	457876.34375	2.8002310006587756E8	0	7702	0.059560375355907524	0.5494050196113142	38.333207409367	423.3810729980469	423.40032958984375
1096	423.451904296875	19.2221961637333					1	DETECTED	423.4519 m/z @19.22 [151020OFc1_NvH-0949-Control-30.raw]	423.451904296875	19.2221961637333	0.0386260205333333	99.9461381853333	99.90751216479997	292401.0625	1.4585617591765085E8	2	7702	1.067250416017572	0.6033256920465647	2.942728159946955	423.44207763671875	423.4578857421875
1097	423.4678955078125	13.5414885578667					1	DETECTED	423.4679 m/z @13.54 [151020OFc1_NvH-0949-Control-30.raw]	423.4678955078125	13.5414885578667	3.3251618512	99.8072503093333	96.4820884581333	3693464.25	2.0083540652568012E8	0	7702	0.14600455339023988	39.64137717630494	89.39640189203661	423.4579162597656	423.4775695800781
1098	423.48065185546875	36.7635391856					1	DETECTED	423.4807 m/z @36.76 [151020OFc1_NvH-0949-Control-30.raw]	423.48065185546875	36.7635391856	3.12231626693333	87.5524163514667	84.43010008453338	287202.75	1.4100079177678525E8	0	7702	0.14094254449906174	1.7117071125235794	0.006097342810699959	423.4779968261719	423.4901123046875
1099	423.4942626953125	24.5558708186667					1	DETECTED	423.4943 m/z @24.56 [151020OFc1_NvH-0949-Control-30.raw]	423.4942626953125	24.5558708186667	4.5615711248	99.3365702816	94.7749991568	117956.8515625	1.477999397740275E8	0	7702	24.075023253649523	3.318955510395641	7.330065083161282	423.49090576171875	423.4996032714844
1100	423.5096435546875	16.8623166725333					1	DETECTED	423.5096 m/z @16.86 [151020OFc1_NvH-0949-Control-30.raw]	423.5096435546875	16.8623166725333	3.47255039626667	97.442492228	93.96994183173334	192772.125	1.8251014100646737E8	3	7702	0.16996982259663085	0.5155996740345792	0.020307182943345544	423.499755859375	423.51947021484375
1101	423.5379943847656	41.3811441586667					1	DETECTED	423.5380 m/z @41.38 [151020OFc1_NvH-0949-Control-30.raw]	423.5379943847656	41.3811441586667	2.529625184	94.7363419533333	92.2067167693333	378779.25	1.603091569900448E8	0	7702	20.411424443883163	0.5189042386875946	0.0916794869414784	423.5281066894531	423.5443115234375
1102	423.554443359375	26.242199304					1	DETECTED	423.5544 m/z @26.24 [151020OFc1_NvH-0949-Control-30.raw]	423.554443359375	26.242199304	4.926039884	95.0952862562667	90.1692463722667	883705.25	1.5029175286083192E8	3	7702	7.646619150907096	0.7691119204796834	0.018140892448767158	423.5445556640625	423.554443359375
1103	423.564453125	30.8170361389333					1	DETECTED	423.5645 m/z @30.82 [151020OFc1_NvH-0949-Control-30.raw]	423.564453125	30.8170361389333	1.98391518533333	96.7047441850667	94.72082899973337	1239489.5	2.1674514525896817E8	3	7702	4.6346710078325515	0.6732139816268188	0.042420033157998006	423.55450439453125	423.5744323730469
1104	423.57794189453125	46.1882311706667					1	DETECTED	423.5779 m/z @46.19 [151020OFc1_NvH-0949-Control-30.raw]	423.57794189453125	46.1882311706667	3.2083340464	88.2918803730667	85.0835463266667	603994.0625	1.7130257524130797E8	3	7702	1.995359873995234	0.5575819853906929	0.07153846048777594	423.5744934082031	423.5877685546875
1105	423.59100341796875	19.0166065712					1	DETECTED	423.5910 m/z @19.02 [151020OFc1_NvH-0949-Control-30.raw]	423.59100341796875	19.0166065712	3.33578278906667	95.4522653136	92.11648252453332	262541.8125	1.5450335954131427E8	0	7702	12.127141285010978	0.5112969655007625	1.1463808194143261	423.5880432128906	423.6007995605469
1106	423.6209716796875	37.6818596978667					1	DETECTED	423.6210 m/z @37.68 [151020OFc1_NvH-0949-Control-30.raw]	423.6209716796875	37.6818596978667	2.66545920773333	99.7325240725333	97.06706486479996	194455.65625	1.824195590751453E8	0	7702	0.06045697541622985	1.8193384484885944	6.06159666038691E-4	423.6111755371094	423.63067626953125
1107	423.7026062011719	19.3034393837333					1	DETECTED	423.7026 m/z @19.30 [151020OFc1_NvH-0949-Control-30.raw]	423.7026062011719	19.3034393837333	3.02393474533333	97.3357020018667	94.31176725653336	337671.65625	1.509263867328069E8	0	7702	6.244381355772326	1.073014530933219	1.7719374853257992	423.69287109375	423.7084655761719
1108	423.7184753417969	13.5278403762667					1	DETECTED	423.7185 m/z @13.53 [151020OFc1_NvH-0949-Control-30.raw]	423.7184753417969	13.5278403762667	3.3251618512	95.3465098917333	92.02134804053331	3511011.25	2.3200447876579958E8	4	7702	0.13673950440161597	0.5286348658007546	105.58266076556885	423.7085266113281	423.72845458984375
1109	423.732177734375	18.8973001138667					1	DETECTED	423.7322 m/z @18.90 [151020OFc1_NvH-0949-Control-30.raw]	423.732177734375	18.8973001138667	4.0229149584	93.3352999837333	89.3123850253333	2169685.0	2.0633508790296918E8	2	7702	0.25038140017950283	7.743464770125761	44.608677742503204	423.7284851074219	423.7349548339844
1110	423.7449645996094	35.7404486064					1	DETECTED	423.7450 m/z @35.74 [151020OFc1_NvH-0949-Control-30.raw]	423.7449645996094	35.7404486064	3.2191549024	97.7528802754667	94.53372537306669	6791929.0	3.362064788039755E8	2	7702	0.21316418260046532	0.6368361943498445	0.2873300514270904	423.7349853515625	423.75494384765625
1111	423.7554626464844	30.0385095162667					1	DETECTED	423.7555 m/z @30.04 [151020OFc1_NvH-0949-Control-30.raw]	423.7554626464844	30.0385095162667	8.72154314826667	55.1073107021333	46.38576755386663	831605.375	1.1346608651557642E8	0	7702	0.14655398437574263	0.5018966975249044	0.01115764339938899	423.7549743652344	423.7570495605469
1112	423.7671813964844	55.35352878					1	DETECTED	423.7672 m/z @55.35 [151020OFc1_NvH-0949-Control-30.raw]	423.7671813964844	55.35352878	3.5559911736	95.8591124048	92.3031212312	4272786.5	3.0027771319980216E8	0	7702	32.9291546363324	0.5125506091562021	0.009628673116235694	423.7572937011719	423.77703857421875
1113	423.7900695800781	19.0896125901333					1	DETECTED	423.7901 m/z @19.09 [151020OFc1_NvH-0949-Control-30.raw]	423.7900695800781	19.0896125901333	2.90228175573333	88.9223689781333	86.02008722239998	102859.4296875	1.5839981699134213E8	0	7702	0.11393510330416845	3.47092213205265	9.303715929963004E-4	423.7823486328125	423.799072265625
1114	423.84405517578125	16.802375796					1	DETECTED	423.8441 m/z @16.80 [151020OFc1_NvH-0949-Control-30.raw]	423.84405517578125	16.802375796	0.00514071173333333	99.99968352	99.99454280826667	112906.1640625	1.5826100002339318E8	0	7702	0.12344254171411961	4.103179408604721	5.5722975540011	423.8343505859375	423.85400390625
1115	423.85577392578125	14.8251378789333					1	DETECTED	423.8558 m/z @14.83 [151020OFc1_NvH-0949-Control-30.raw]	423.85577392578125	14.8251378789333	0.0274050333333333	98.8106597874667	98.78325475413337	82971.6640625	1.5619493963526243E8	0	7702	22.155145101410476	3.8207036872207465	0.06081464528410874	423.8541259765625	423.8621520996094
1116	423.8721618652344	41.3811441586667					1	DETECTED	423.8722 m/z @41.38 [151020OFc1_NvH-0949-Control-30.raw]	423.8721618652344	41.3811441586667	0.185205305333333	99.9461381853333	99.76093287999997	251243.5	1.9660387918759632E8	3	7702	30.677774724751956	1.5530695978828748	0.07723280968918939	423.8621826171875	423.8726501464844
1117	423.8826599121094	29.3625448565333					1	DETECTED	423.8827 m/z @29.36 [151020OFc1_NvH-0949-Control-30.raw]	423.8826599121094	29.3625448565333	0.0163640496	99.99968352	99.9833194704	454972.4375	1.626877930321035E8	0	7702	9.105274386115486	0.6247209983406538	0.04920799696615682	423.8726806640625	423.8846435546875
1118	423.8946533203125	10.3848119864					1	DETECTED	423.8947 m/z @10.38 [151020OFc1_NvH-0949-Control-30.raw]	423.8946533203125	10.3848119864	0.00514071173333333	99.9782963392	99.97315562746667	2752663.0	2.5362233495492274E8	3	7702	3.6861941089706995	4.40937382560096	7.625276487287288	423.8846740722656	423.90460205078125
1119	423.9131774902344	46.1992748282667					1	DETECTED	423.9132 m/z @46.20 [151020OFc1_NvH-0949-Control-30.raw]	423.9131774902344	46.1992748282667	0.0163640496	99.9568465368	99.9404824872	550985.125	1.7127610843560508E8	0	7702	1.4359879334847818	0.5357110221603124	0.053330582005890206	423.90478515625	423.9230651855469
1120	423.92791748046875	31.1626652069333					1	DETECTED	423.9279 m/z @31.16 [151020OFc1_NvH-0949-Control-30.raw]	423.92791748046875	31.1626652069333	0.10628588	99.9248281365333	99.8185422565333	130074.953125	1.3511527084978983E8	0	7702	21.19593308515015	2.144029989687957	3.951803010803106	423.9231872558594	423.9378967285156
1121	423.93975830078125	24.0572050896					1	DETECTED	423.9398 m/z @24.06 [151020OFc1_NvH-0949-Control-30.raw]	423.93975830078125	24.0572050896	1.7616732808	98.4898654453333	96.7281921645333	125000.3671875	1.1417617456314547E8	0	7702	0.19343440938756373	2.1692281887251257	0.005935018332358728	423.9380187988281	423.94061279296875
1122	423.9512023925781	35.7672588088					1	DETECTED	423.9512 m/z @35.77 [151020OFc1_NvH-0949-Control-30.raw]	423.9512023925781	35.7672588088	0.00514071173333333	99.9676134021333	99.96247269039996	220012.765625	1.5877078159301293E8	0	7702	20.5926636496144	2.159895231671057	0.014956748548008564	423.9414978027344	423.9591369628906
1123	423.9692077636719	13.5908255077333					1	DETECTED	423.9692 m/z @13.59 [151020OFc1_NvH-0949-Control-30.raw]	423.9692077636719	13.5908255077333	0.00514071173333333	99.9890065253333	99.98386581359996	1504810.875	1.822526247672672E8	0	7702	0.14101960571111682	4.900990640473623	59.14516764634557	423.959228515625	423.9747314453125
1124	423.9847717285156	44.1625416981333					1	DETECTED	423.9848 m/z @44.16 [151020OFc1_NvH-0949-Control-30.raw]	423.9847717285156	44.1625416981333	0.196395345333333	99.9461381853333	99.74974283999997	1547611.375	1.763818789418747E8	4	7702	0.03044200598774438	4.3513566860616875	0.07722031326086451	423.97491455078125	423.9946594238281
1125	424.03900146484375	58.5028778104					1	DETECTED	424.0390 m/z @58.50 [151020OFc1_NvH-0949-Control-30.raw]	424.03900146484375	58.5028778104	3.25099207146667	98.1378985634667	94.88690649200004	90060.9140625	1.4138891107016096E8	0	7702	54.49939465062434	0.8586757286470118	0.5578049429337747	424.0339660644531	424.04852294921875
1126	424.0671691894531	50.6213303376					1	DETECTED	424.0672 m/z @50.62 [151020OFc1_NvH-0949-Control-30.raw]	424.0671691894531	50.6213303376	0.766103053866667	99.99968352	99.23358046613333	44377.46484375	1.3314468985365663E8	0	7702	97.05077655226079	0.9798613953013777	0.9453896811562366	424.06158447265625	424.06817626953125
1127	424.0785827636719	36.3768145781333					1	DETECTED	424.0786 m/z @36.38 [151020OFc1_NvH-0949-Control-30.raw]	424.0785827636719	36.3768145781333	3.48288984746667	99.8179292693333	96.33503942186664	179084.921875	1.3904826335558578E8	0	7702	0.6498601717271271	1.4990184887882232	1.9453282996669279	424.06951904296875	424.0882568359375
1128	424.1260681152344	90.3942501984					1	DETECTED	424.1261 m/z @90.39 [151020OFc1_NvH-0949-Control-30.raw]	424.1260681152344	90.3942501984	1.15524261653333	99.6360895826667	98.48084696613337	388190.6875	1.5488928207107133E8	0	7702	0.06896783870013223	0.5517813881770725	0.7164247213877457	424.1165466308594	424.1349792480469
1129	424.1361389160156	90.3611502853333					1	DETECTED	424.1361 m/z @90.36 [151020OFc1_NvH-0949-Control-30.raw]	424.1361389160156	90.3611502853333	6.14425577626667	99.9141514125333	93.76989563626663	49560.375	1.4161652378246307E8	0	7702	88.91173974717421	0.5267293780337571	0.05371301333568281	424.1361389160156	424.1461181640625
1130	424.1808166503906	19.8632328474667					1	DETECTED	424.1808 m/z @19.86 [151020OFc1_NvH-0949-Control-30.raw]	424.1808166503906	19.8632328474667	1.61409392453333	98.7146173314667	97.10052340693336	228307.390625	1.6981862063453457E8	2	7702	0.2734604934099707	7.626161526225655	23.580688198495157	424.17138671875	424.1907958984375
1131	424.20135498046875	35.7284631688					1	DETECTED	424.2014 m/z @35.73 [151020OFc1_NvH-0949-Control-30.raw]	424.20135498046875	35.7284631688	3.03497828266667	97.7315451922667	94.69656690960002	403754.125	1.768151238897263E8	3	7702	77.06351211888635	1.806371340680238	3.610726393403571	424.1913757324219	424.2017517089844
1132	424.2117919921875	26.6017990578667					1	DETECTED	424.2118 m/z @26.60 [151020OFc1_NvH-0949-Control-30.raw]	424.2117919921875	26.6017990578667	2.7692894384	99.6574019162667	96.88811247786671	3734996.5	3.0657611252038777E8	2	7702	0.26257232991309465	4.031062388430169	0.8535584031798811	424.2018127441406	424.2217712402344
1133	424.22412109375	26.5386247866667					1	DETECTED	424.2241 m/z @26.54 [151020OFc1_NvH-0949-Control-30.raw]	424.22412109375	26.5386247866667	3.27199394773333	92.1340197125333	88.86202576479997	1793015.375	2.7235461358027047E8	2	7702	0.2261395881868964	0.5175004247822816	2.9261800141017456	424.2218017578125	424.22802734375
1134	424.238037109375	33.0571893216					1	DETECTED	424.2380 m/z @33.06 [151020OFc1_NvH-0949-Control-30.raw]	424.238037109375	33.0571893216	1.99512082053333	99.7965585565333	97.80143773599997	4248293.0	4.511058358635469E8	2	7702	2.68420566694612	1.1054752848138552	0.24204114246206204	424.2280578613281	424.2480163574219
1135	424.2494201660156	12.6439775173333					1	DETECTED	424.2494 m/z @12.64 [151020OFc1_NvH-0949-Control-30.raw]	424.2494201660156	12.6439775173333	3.13307668186667	99.7859712786667	96.65289459680002	652965.75	1.761485497425049E8	3	7702	6.829138812846528	17.41928313697668	56.160161311401396	424.2480773925781	424.2587890625
1136	424.2688293457031	55.3655762272					1	DETECTED	424.2688 m/z @55.37 [151020OFc1_NvH-0949-Control-30.raw]	424.2688293457031	55.3655762272	2.93565161066667	92.4383459709333	89.50269436026663	1113718.125	1.8044794314494655E8	0	7702	0.25077838789925977	0.5061536161537746	0.016592548051209254	424.25897216796875	424.2784729003906
1137	424.32666015625	90.4046772136					1	DETECTED	424.3267 m/z @90.40 [151020OFc1_NvH-0949-Control-30.raw]	424.32666015625	90.4046772136	28.4951792056	92.3929895957333	63.8978103901333	142643.53125	1.267363274016814E8	0	7702	1.2452879151201017	0.5160582176088423	0.01075915163339009	424.3184814453125	424.3346252441406
1138	424.3625793457031	90.9679894933333					1	DETECTED	424.3626 m/z @90.97 [151020OFc1_NvH-0949-Control-30.raw]	424.3625793457031	90.9679894933333	3.2298736368	99.5823659312	96.35249229440001	155854.390625	1.6322974446458238E8	0	7702	0.10715953235539644	0.5043441464612536	2.0399358090232553	424.3544616699219	424.3711853027344
1139	424.4594421386719	37.3788300728					1	DETECTED	424.4594 m/z @37.38 [151020OFc1_NvH-0949-Control-30.raw]	424.4594421386719	37.3788300728	3.37839880533333	99.9461381853333	96.56773937999996	412102.9375	1.4862170524084717E8	4	7702	0.05118636785465469	2.7880924570260897	0.1680039036401857	424.44952392578125	424.46270751953125
1140	424.47283935546875	15.0797642674667					1	DETECTED	424.4728 m/z @15.08 [151020OFc1_NvH-0949-Control-30.raw]	424.47283935546875	15.0797642674667	3.37839880533333	91.7247956498667	88.34639684453337	1223443.875	1.706243211846825E8	0	7702	0.24109797563627566	3.96918197984038	0.09237340840813499	424.46295166015625	424.4826965332031
1141	424.4938659667969	30.4188950893333					1	DETECTED	424.4939 m/z @30.42 [151020OFc1_NvH-0949-Control-30.raw]	424.4938659667969	30.4188950893333	3.96188619146667	94.7944058282667	90.83251963680003	3457383.0	2.0012817080478695E8	4	7702	0.17689053557832324	0.512328759807532	107.2599497659431	424.4841003417969	424.50384521484375
1142	424.5107421875	50.0807260965333					1	DETECTED	424.5107 m/z @50.08 [151020OFc1_NvH-0949-Control-30.raw]	424.5107421875	50.0807260965333	3.089594228	96.5661167778667	93.4765225498667	95411.625	1.4261204954690292E8	0	7702	34.935283011326455	1.0452193484465075	1.3326630428343742	424.50408935546875	424.5207214355469
1143	424.5381774902344	45.4223171664					1	DETECTED	424.5382 m/z @45.42 [151020OFc1_NvH-0949-Control-30.raw]	424.5381774902344	45.4223171664	3.53528707066667	97.3677620042667	93.83247493360003	181509.515625	1.9665862466067904E8	3	7702	32.33237114856243	1.2018590153885793	1.994430855361817	424.5283508300781	424.54815673828125
1144	424.5586242675781	22.12936074					1	DETECTED	424.5586 m/z @22.13 [151020OFc1_NvH-0949-Control-30.raw]	424.5586242675781	22.12936074	3.83871274826667	95.0845198613333	91.24580711306663	1519031.125	2.2951007307605842E8	3	7702	16.098409596543803	1.800888182195854	1.5711311140126751	424.5486755371094	424.5684814453125
1145	424.5709533691406	26.5187046712					1	DETECTED	424.5710 m/z @26.52 [151020OFc1_NvH-0949-Control-30.raw]	424.5709533691406	26.5187046712	1.7616732808	98.9623685322667	97.2006952514667	259678.125	1.3116219713018511E8	0	7702	18.17295369854556	3.528502585511714	1.1101785962104105	424.5687255859375	424.5709533691406
1146	424.5810852050781	44.5154715728					1	DETECTED	424.5811 m/z @44.52 [151020OFc1_NvH-0949-Control-30.raw]	424.5810852050781	44.5154715728	3.17619496533333	98.0844866978667	94.90829173253337	6626030.0	2.571815518416596E8	3	7702	0.07712843396611646	1.0890824664777419	0.9851315295543277	424.57110595703125	424.5909729003906
1147	424.68682861328125	26.2857567834667					1	DETECTED	424.6868 m/z @26.29 [151020OFc1_NvH-0949-Control-30.raw]	424.68682861328125	26.2857567834667	6.067356316	94.7461191621333	88.6787628461333	145813.8125	1.4131243854359084E8	0	7702	6.534343937268417	2.884560433013478	0.014104598921606943	424.6769714355469	424.6904296875
1148	424.70074462890625	29.8793992842667					1	DETECTED	424.7007 m/z @29.88 [151020OFc1_NvH-0949-Control-30.raw]	424.70074462890625	29.8793992842667	2.0779737768	94.9542084010667	92.8762346242667	334058.375	1.4945753515483844E8	0	7702	0.05629351721442788	2.9241209129538595	0.02484573401564727	424.69097900390625	424.7009582519531
1149	424.71099853515625	27.8504303410667					1	DETECTED	424.7110 m/z @27.85 [151020OFc1_NvH-0949-Control-30.raw]	424.71099853515625	27.8504303410667	2.81376368426667	99.4220176429333	96.60825395866662	4276135.0	3.515042248422083E8	2	7702	0.3333592925844684	0.5622398173151103	0.1000468068122932	424.7010192871094	424.7209777832031
1150	424.7315979003906	41.3811441586667					1	DETECTED	424.7316 m/z @41.38 [151020OFc1_NvH-0949-Control-30.raw]	424.7315979003906	41.3811441586667	3.14398485093333	98.4363199453333	95.29233509439996	2.494286E7	6.718795792595296E8	2	7702	0.2249584016304098	0.5112313816403233	1.224338175813407	424.72161865234375	424.7415771484375
1151	424.74468994140625	30.4364484626667					1	DETECTED	424.7447 m/z @30.44 [151020OFc1_NvH-0949-Control-30.raw]	424.74468994140625	30.4364484626667	0.960445001866667	80.6868523898667	79.72640738800003	2918858.5	2.129464895241587E8	2	7702	0.1651178310300523	0.6530890919497745	25.06914181904546	424.7416076660156	424.754638671875
1152	424.76605224609375	50.4536964736					1	DETECTED	424.7661 m/z @50.45 [151020OFc1_NvH-0949-Control-30.raw]	424.76605224609375	50.4536964736	4.9458291824	77.6004565909333	72.6546274085333	1057278.875	1.651576634899521E8	2	7702	32.471209883859686	0.6462232850435718	0.16190915373977963	424.75616455078125	424.7757873535156
1153	424.83526611328125	41.8921508906667					1	DETECTED	424.8353 m/z @41.89 [151020OFc1_NvH-0949-Control-30.raw]	424.83526611328125	41.8921508906667	0.00514071173333333	99.99968352	99.99454280826667	65723.21875	1.4995718628599876E8	0	7702	68.95676616063427	1.2129635200903297	1.3282848113812895	424.8277587890625	424.8432922363281
1154	424.8534851074219	26.2515741133333					1	DETECTED	424.8535 m/z @26.25 [151020OFc1_NvH-0949-Control-30.raw]	424.8534851074219	26.2515741133333	0.0274050333333333	99.9782963392	99.95089130586666	291803.78125	1.6431366953782204E8	0	7702	0.1256471473284968	3.744278806861509	3.796568577645655	424.84368896484375	424.859130859375
1155	424.869140625	29.0964938034667					1	DETECTED	424.8691 m/z @29.10 [151020OFc1_NvH-0949-Control-30.raw]	424.869140625	29.0964938034667	0.0274050333333333	99.99968352	99.97227848666667	317667.4375	1.5048301921535608E8	3	7702	2.7763480446121775	0.569121617893731	0.5859089617442469	424.8592529296875	424.8791198730469
1156	424.8857116699219	29.2656022077333					1	DETECTED	424.8857 m/z @29.27 [151020OFc1_NvH-0949-Control-30.raw]	424.8857116699219	29.2656022077333	0.777602926133333	99.4433837792	98.66578085306668	246947.4375	1.468730249518474E8	0	7702	0.15105239028061845	2.9176678562670144	16.489587936123357	424.879150390625	424.8880920410156
1157	424.89813232421875	38.3681848554667					1	DETECTED	424.8981 m/z @38.37 [151020OFc1_NvH-0949-Control-30.raw]	424.89813232421875	38.3681848554667	0.00514071173333333	99.99968352	99.99454280826667	4147712.25	2.8762781078448975E8	3	7702	0.20032019496381537	0.5233013986276717	0.1090971620529862	424.8881530761719	424.9053955078125
1158	424.9154357910156	44.5154715728					1	DETECTED	424.9154 m/z @44.52 [151020OFc1_NvH-0949-Control-30.raw]	424.9154357910156	44.5154715728	0.0950192613333333	99.9568465368	99.86182727546667	4428502.5	1.9913429876844728E8	3	7702	0.10883206557399916	0.8157168535585201	0.026288115341807722	424.9054870605469	424.9253845214844
1159	424.92962646484375	48.0584931010667					1	DETECTED	424.9296 m/z @48.06 [151020OFc1_NvH-0949-Control-30.raw]	424.92962646484375	48.0584931010667	0.00514071173333333	99.9248281365333	99.91968742479997	174002.34375	1.4920911717152438E8	0	7702	35.2583943357037	1.0346048027343244	0.1038075942391991	424.92547607421875	424.93951416015625
1160	424.93994140625	42.7942842072					1	DETECTED	424.9399 m/z @42.79 [151020OFc1_NvH-0949-Control-30.raw]	424.93994140625	42.7942842072	0.00514071173333333	99.4755713501333	99.47043063839996	47708.8515625	1.3414048410715544E8	0	7702	99.3737219458855	1.1813795448412654	1.3321359225791407	424.93994140625	424.94342041015625
1161	424.95343017578125	14.2899800226667					1	DETECTED	424.9534 m/z @14.29 [151020OFc1_NvH-0949-Control-30.raw]	424.95343017578125	14.2899800226667	0.00514071173333333	99.9676134021333	99.96247269039996	235946.328125	1.65949313364097E8	0	7702	14.319968465534613	0.6590186931205897	0.37915258900899923	424.9434509277344	424.9634094238281
1162	424.9747009277344	18.8445612538667					1	DETECTED	424.9747 m/z @18.84 [151020OFc1_NvH-0949-Control-30.raw]	424.9747009277344	18.8445612538667	0.00514071173333333	99.8926720285333	99.88753131679996	502943.375	1.5185710476518586E8	4	7702	0.13561854143718577	0.5583657403000974	0.014091180383301918	424.9648132324219	424.984619140625
1163	424.9954833984375	30.4364484626667					1	DETECTED	424.9955 m/z @30.44 [151020OFc1_NvH-0949-Control-30.raw]	424.9954833984375	30.4364484626667	0.00514071173333333	99.9890065253333	99.98386581359996	1596962.125	1.8350355668030366E8	4	7702	0.17178992428260997	0.7852825544807929	0.08747326581068701	424.98565673828125	425.00518798828125
1164	425.0209045410156	26.2630949914667					1	DETECTED	425.0209 m/z @26.26 [151020OFc1_NvH-0949-Control-30.raw]	425.0209045410156	26.2630949914667	0.458140259733333	99.8392643442667	99.38112408453337	171057.640625	1.6261263705163598E8	0	7702	0.12875819049743598	1.7133980406576774	60.50124871707081	425.0110778808594	425.0308837890625
1165	425.0760192871094	42.7805557728					1	DETECTED	425.0760 m/z @42.78 [151020OFc1_NvH-0949-Control-30.raw]	425.0760192871094	42.7805557728	0.00514071173333333	99.9141514125333	99.90901070079997	46860.95703125	1.4248729278471822E8	0	7702	93.28687721365652	1.2264013781280971	1.4404796519563883	425.0703125	425.0859069824219
1166	425.1659240722656	91.0281260744					1	DETECTED	425.1659 m/z @91.03 [151020OFc1_NvH-0949-Control-30.raw]	425.1659240722656	91.0281260744	1.81655618826667	96.6088578722667	94.79230168400002	101729.6875	1.3069232992994748E8	0	7702	0.048240017553183634	0.5312780719193135	0.07301783940350245	425.1559753417969	425.1716003417969
1167	425.1816711425781	14.101702928					1	DETECTED	425.1817 m/z @14.10 [151020OFc1_NvH-0949-Control-30.raw]	425.1816711425781	14.101702928	6.03618185573333	99.0588132845333	93.02263142879997	156035.328125	1.4391996720087805E8	0	7702	0.0967860324469072	0.5146463582201275	1.954014613524221	425.1717529296875	425.183349609375
1168	425.1933898925781	12.4332384234667					1	DETECTED	425.1934 m/z @12.43 [151020OFc1_NvH-0949-Control-30.raw]	425.1933898925781	12.4332384234667	3.2083340464	96.9722226024	93.763888556	163414.46875	1.6380226851687494E8	0	7702	9.611314802039223	0.5174303497460637	71.07215768249014	425.18341064453125	425.19866943359375
1169	425.20867919921875	18.6240237368					1	DETECTED	425.2087 m/z @18.62 [151020OFc1_NvH-0949-Control-30.raw]	425.20867919921875	18.6240237368	2.65403193493333	99.1228789850667	96.46884705013338	2017900.875	2.1741690967736965E8	2	7702	9.48245553204178	3.2049646589729255	3.116916110665652	425.1986999511719	425.2122802734375
1170	425.2222900390625	30.9790403672					1	DETECTED	425.2223 m/z @30.98 [151020OFc1_NvH-0949-Control-30.raw]	425.2222900390625	30.9790403672	2.0779737768	99.8286148445333	97.75064106773331	2234271.75	2.84181501613969E8	2	7702	0.12948460128403383	0.5712160577000723	0.8250977952897031	425.2123107910156	425.2228698730469
1171	425.2328796386719	41.3811441586667					1	DETECTED	425.2329 m/z @41.38 [151020OFc1_NvH-0949-Control-30.raw]	425.2328796386719	41.3811441586667	1.00646943786667	96.0846492861333	95.07817984826663	1.2200376E7	6.015572054396572E8	2	7702	0.15478780823990235	0.5089898611652927	0.0862734869989516	425.222900390625	425.24285888671875
1172	425.24517822265625	29.0027025589333					1	DETECTED	425.2452 m/z @29.00 [151020OFc1_NvH-0949-Control-30.raw]	425.24517822265625	29.0027025589333	3.50375211066667	97.8919491912	94.38819708053333	4832382.0	3.6677174673372537E8	2	7702	0.19137295092353668	0.5079302698976552	0.054545933263732145	425.2428894042969	425.2551574707031
1173	425.257568359375	51.077799748					1	DETECTED	425.2576 m/z @51.08 [151020OFc1_NvH-0949-Control-30.raw]	425.257568359375	51.077799748	1.75064037413333	97.0151659253333	95.26452555119998	1179956.75	1.838479485667191E8	2	7702	0.1908977545447783	0.5044472828350021	0.01472919385662385	425.25518798828125	425.2675476074219
1174	425.27288818359375	18.0056998504					1	DETECTED	425.2729 m/z @18.01 [151020OFc1_NvH-0949-Control-30.raw]	425.27288818359375	18.0056998504	4.226704168	92.2805054861333	88.0538013181333	274568.1875	1.722043210716086E8	0	7702	0.15888379764220062	0.5227307136750339	0.02903614792561459	425.2676086425781	425.2823791503906
1175	425.3109436035156	90.4946136578667					1	DETECTED	425.3109 m/z @90.49 [151020OFc1_NvH-0949-Control-30.raw]	425.3109436035156	90.4946136578667	0.0163640496	99.9890065253333	99.9726424757333	262609.25	1.3234151444405861E8	0	7702	0.09407616201583835	0.5056782563959069	6.7915118713595355	425.3025207519531	425.31182861328125
1176	425.3350524902344	65.9926278466667					1	DETECTED	425.3351 m/z @65.99 [151020OFc1_NvH-0949-Control-30.raw]	425.3350524902344	65.9926278466667	24.8654446232	92.671542716	67.8060980928	104121.6796875	2.1100840504003045E8	0	7702	66.42627086434743	0.8243464878736289	0.6271737834351014	425.32525634765625	425.3450012207031
1177	425.36181640625	90.0301686877333					1	DETECTED	425.3618 m/z @90.03 [151020OFc1_NvH-0949-Control-30.raw]	425.36181640625	90.0301686877333	0.00514071173333333	99.9890065253333	99.98386581359996	125089.640625	1.51096781398305E8	0	7702	52.618762511328434	0.5382691123927255	0.013870724899710614	425.3527526855469	425.37115478515625
1178	425.42138671875	17.6830218104					1	DETECTED	425.4214 m/z @17.68 [151020OFc1_NvH-0949-Control-30.raw]	425.42138671875	17.6830218104	3.357461624	95.6123720645333	92.25491044053331	91340.1328125	1.489666102180202E8	0	7702	7.926522942498785	3.2199407646241887	0.1671148518179167	425.4117431640625	425.4311218261719
1179	425.4535217285156	20.2242972181333					1	DETECTED	425.4535 m/z @20.22 [151020OFc1_NvH-0949-Control-30.raw]	425.4535217285156	20.2242972181333	1.1895573704	99.6039030032	98.4143456328	1048674.125	1.7809738716118163E8	0	7702	0.0882128690194719	0.518982291635494	0.06551403203597007	425.4437561035156	425.4634094238281
1180	425.4751281738281	11.9915621336					1	DETECTED	425.4751 m/z @11.99 [151020OFc1_NvH-0949-Control-30.raw]	425.4751281738281	11.9915621336	3.45174852293333	97.7528802754667	94.30113175253337	977326.9375	1.6678008408522528E8	4	7702	22.959286503894432	11.36878806778707	29.1764923039306	425.46514892578125	425.4837646484375
1181	425.4938049316406	26.1095550792					1	DETECTED	425.4938 m/z @26.11 [151020OFc1_NvH-0949-Control-30.raw]	425.4938049316406	26.1095550792	3.18710748453333	99.9890065253333	96.80189904079997	5902974.5	2.637681945834256E8	4	7702	0.15978394375326133	0.6149148942949318	2.926245729850596	425.48382568359375	425.503662109375
1182	425.5227355957031	58.9665827578667					1	DETECTED	425.5227 m/z @58.97 [151020OFc1_NvH-0949-Control-30.raw]	425.5227355957031	58.9665827578667	4.01331494826667	95.6979352018667	91.68462025360003	142838.265625	1.7922317533129275E8	0	7702	83.26413162218128	0.8746978806294331	0.7668614603532939	425.5134582519531	425.52996826171875
1183	425.54010009765625	28.6684672834667					1	DETECTED	425.5401 m/z @28.67 [151020OFc1_NvH-0949-Control-30.raw]	425.54010009765625	28.6684672834667	2.08906561333333	97.0688256389333	94.97976002559997	616140.375	1.5054154898023248E8	0	7702	8.76086933614544	0.5323982058447732	0.9701707528372839	425.5301208496094	425.54022216796875
1184	425.55023193359375	24.9864968261333					1	DETECTED	425.5502 m/z @24.99 [151020OFc1_NvH-0949-Control-30.raw]	425.55023193359375	24.9864968261333	3.63157374773333	99.4969584496	95.86538470186667	4526413.5	3.0658255643149817E8	3	7702	19.360831544004807	1.1562318893752617	40.52469123930509	425.5402526855469	425.5602111816406
1185	425.56243896484375	28.1838999562667					1	DETECTED	425.5624 m/z @28.18 [151020OFc1_NvH-0949-Control-30.raw]	425.56243896484375	28.1838999562667	3.71443064266667	97.2184637453333	93.50403310266663	2527130.75	2.263927874662874E8	3	7702	10.931964311064196	1.9628962301104782	7.606197930721059	425.56024169921875	425.5723876953125
1186	425.58270263671875	40.2466987994667					1	DETECTED	425.5827 m/z @40.25 [151020OFc1_NvH-0949-Control-30.raw]	425.58270263671875	40.2466987994667	4.07375210533333	95.9881609528	91.91440884746667	1571025.375	2.29680147873453E8	3	7702	12.7481179512965	0.5107949344397802	0.7547504685069828	425.5727233886719	425.5925598144531
1187	425.5936279296875	22.12936074					1	DETECTED	425.5936 m/z @22.13 [151020OFc1_NvH-0949-Control-30.raw]	425.5936279296875	22.12936074	3.3888089344	92.2130917925333	88.8242828581333	940426.3125	2.061425634684167E8	0	7702	0.14438361694865165	1.7014708730182513	2.7186639729916395	425.59271240234375	425.60308837890625
1188	425.6144104003906	9.2076770136					1	DETECTED	425.6144 m/z @9.21 [151020OFc1_NvH-0949-Control-30.raw]	425.6144104003906	9.2076770136	2.39375172586667	97.4744984797333	95.08074675386663	388419.84375	2.01807064943051E8	0	7702	0.10937177257063979	1.7934608346975687	1.5671556075108848	425.6045227050781	425.6243896484375
1189	425.673828125	18.6527259450667					1	DETECTED	425.6738 m/z @18.65 [151020OFc1_NvH-0949-Control-30.raw]	425.673828125	18.6527259450667	4.594203996	93.6099030562667	89.0156990602667	561215.3125	1.3950008275109246E8	0	7702	0.2601065889352121	1.5568821611690509	3.1670152234347113	425.66424560546875	425.68377685546875
1190	425.68841552734375	36.1420382109333					1	DETECTED	425.6884 m/z @36.14 [151020OFc1_NvH-0949-Control-30.raw]	425.68841552734375	36.1420382109333	7.70511505146667	95.7948672024	88.08975215093332	397887.75	1.5031225595687288E8	0	7702	0.12986370114790446	1.1052405474262559	189.11615087514377	425.683837890625	425.6940612792969
1191	425.7042236328125	20.1904660917333					1	DETECTED	425.7042 m/z @20.19 [151020OFc1_NvH-0949-Control-30.raw]	425.7042236328125	20.1904660917333	1.92748167813333	97.6029675861333	95.67548590799997	783575.9375	1.7487930359167045E8	0	7702	7.838119549904096	0.7075854319944727	0.341344111296998	425.6944580078125	425.7142028808594
1192	425.7244873046875	33.2108563850667					1	DETECTED	425.7245 m/z @33.21 [151020OFc1_NvH-0949-Control-30.raw]	425.7244873046875	33.2108563850667	3.39931740293333	95.3878179392	91.98850053626667	4910259.0	3.775639921604434E8	2	7702	12.408068656124158	0.5391020541995627	0.03222020846836665	425.7145080566406	425.72711181640625
1193	425.73712158203125	36.9110708784					1	DETECTED	425.7371 m/z @36.91 [151020OFc1_NvH-0949-Control-30.raw]	425.73712158203125	36.9110708784	1.00646943786667	95.6123720645333	94.60590262666663	6283269.5	5.346718842910214E8	2	7702	0.1565886274673005	0.8901602499983887	0.21828819706444627	425.7271423339844	425.7471008300781
1194	425.7545166015625	45.6307065605333					1	DETECTED	425.7545 m/z @45.63 [151020OFc1_NvH-0949-Control-30.raw]	425.7545166015625	45.6307065605333	5.75748706026667	96.6834259125333	90.92593885226663	2327141.0	2.048370559748685E8	2	7702	0.06951725240325857	0.510966331302934	0.008484833080040922	425.74713134765625	425.75634765625
1195	425.7666320800781	23.5395048104					1	DETECTED	425.7666 m/z @23.54 [151020OFc1_NvH-0949-Control-30.raw]	425.7666320800781	23.5395048104	3.54574911733333	98.1696107114667	94.62386159413337	1.5416036E7	4.291780472736124E8	2	7702	0.21408692695786158	0.5132437984370596	1.5626155747206942	425.75665283203125	425.7764587402344
1196	425.78375244140625	20.3336187832					1	DETECTED	425.7838 m/z @20.33 [151020OFc1_NvH-0949-Control-30.raw]	425.78375244140625	20.3336187832	3.652356292	96.4166164533333	92.76426016133331	74711.1484375	1.3390442541339087E8	0	7702	16.743802817861617	2.8043380357052548	4.550763438503746	425.7774963378906	425.793701171875
1197	425.81488037109375	9.1771628448					1	DETECTED	425.8149 m/z @9.18 [151020OFc1_NvH-0949-Control-30.raw]	425.81488037109375	9.1771628448	2.74671106266667	99.9890065253333	97.24229546266662	364585.15625	1.5412477010293075E8	0	7702	0.18293175352018665	2.123759375105943	1.5720194501516631	425.80517578125	425.8242492675781
1198	425.857421875	14.7704845962667					1	DETECTED	425.8574 m/z @14.77 [151020OFc1_NvH-0949-Control-30.raw]	425.857421875	14.7704845962667	0.926270077866667	99.9890065253333	99.06273644746663	116405.96875	1.368594159924168E8	3	7702	0.05298481274834543	9.676744443207859	0.2983008880405555	425.8486328125	425.86431884765625
1199	425.87432861328125	28.6684672834667					1	DETECTED	425.8743 m/z @28.67 [151020OFc1_NvH-0949-Control-30.raw]	425.87432861328125	28.6684672834667	0.3327330704	99.8713226533333	99.5385895829333	342008.375	1.5694703491394746E8	3	7702	1.703074786010344	0.5061439248183327	1.1686720826373158	425.8643493652344	425.8746337890625
1200	425.8846435546875	24.9864968261333					1	DETECTED	425.8846 m/z @24.99 [151020OFc1_NvH-0949-Control-30.raw]	425.8846435546875	24.9864968261333	0.0386260205333333	99.9676134021333	99.92898738159997	3549655.0	3.2708488260922426E8	3	7702	7.851379724826696	0.6642910583248368	56.85196630771899	425.8746643066406	425.8946228027344
1201	425.8966369628906	28.1838999562667					1	DETECTED	425.8966 m/z @28.18 [151020OFc1_NvH-0949-Control-30.raw]	425.8966369628906	28.1838999562667	0.00514071173333333	99.8820350834667	99.87689437173337	1796899.125	2.0514206826241452E8	0	7702	15.067227905683431	1.8384068349616405	0.1044714048489152	425.8946533203125	425.9066162109375
1202	425.9176940917969	40.1943560669333					1	DETECTED	425.9177 m/z @40.19 [151020OFc1_NvH-0949-Control-30.raw]	425.9176940917969	40.1943560669333	0.0498795842666667	99.8392643442667	99.78938476000003	1407138.75	2.122157481843541E8	0	7702	5.747639317054585	0.6193078843365396	1.1787235135929848	425.90771484375	425.92767333984375
1203	425.92816162109375	22.1489167266667					1	DETECTED	425.9282 m/z @22.15 [151020OFc1_NvH-0949-Control-30.raw]	425.92816162109375	22.1489167266667	0.00514071173333333	99.99968352	99.99454280826667	662578.25	1.6909550093419084E8	0	7702	0.14743135210238023	1.2180736935999743	141.84547610407967	425.9277038574219	425.9381408691406
1204	425.9385986328125	36.1292481146667					1	DETECTED	425.9386 m/z @36.13 [151020OFc1_NvH-0949-Control-30.raw]	425.9385986328125	36.1292481146667	0.960445001866667	99.9676134021333	99.00716840026662	340907.25	1.4055907156991237E8	0	7702	0.04878404482640519	301.13480402303105	1.3838280535705187	425.93817138671875	425.9440002441406
1205	425.9540100097656	20.2122933904					1	DETECTED	425.9540 m/z @20.21 [151020OFc1_NvH-0949-Control-30.raw]	425.9540100097656	20.2122933904	0.00514071173333333	99.99968352	99.99454280826667	549156.125	1.6384581482962114E8	0	7702	0.1295346435058491	1.0930815565924326	3.201684427905703	425.94403076171875	425.9638671875
1206	425.9656982421875	24.8654446232					1	DETECTED	425.9657 m/z @24.87 [151020OFc1_NvH-0949-Control-30.raw]	425.9656982421875	24.8654446232	0.00514071173333333	99.8072503093333	99.80210959759997	151791.28125	1.5581484885947192E8	0	7702	9.474970029532386	2.2558511705068502	2.8984281901821234	425.9640197753906	425.97412109375
1207	425.984130859375	38.0483759989333					1	DETECTED	425.9841 m/z @38.05 [151020OFc1_NvH-0949-Control-30.raw]	425.984130859375	38.0483759989333	0.151282912	99.4969584496	99.3456755376	1145040.75	1.8349027683050337E8	0	7702	0.0929780998371399	0.5811901115569194	0.02484705174185059	425.9742126464844	425.9849548339844
1208	425.9949645996094	26.1095550792					1	DETECTED	425.9950 m/z @26.11 [151020OFc1_NvH-0949-Control-30.raw]	425.9949645996094	26.1095550792	0.674685180533333	99.9782963392	99.30361115866667	2779691.5	2.034207935587609E8	0	7702	0.39464053737563987	7.918344555431671	0.8481471630816327	425.9849853515625	426.0045166015625
1209	426.01531982421875	9.22046042186667					1	DETECTED	426.0153 m/z @9.22 [151020OFc1_NvH-0949-Control-30.raw]	426.01531982421875	9.22046042186667	0.6292197296	98.6396364589333	98.0104167293333	217931.015625	1.3935111046080276E8	0	7702	26.212280897646806	2.0402836991420528	5.561697637207511	426.0053405761719	426.0252990722656
1210	426.0369567871094	31.4287621082667					1	DETECTED	426.0370 m/z @31.43 [151020OFc1_NvH-0949-Control-30.raw]	426.0369567871094	31.4287621082667	0.0163640496	99.7859712786667	99.7696072290667	165382.21875	1.4606646689100656E8	0	7702	9.243291106794523	1.9445464807187234	null	426.0270690917969	426.0455322265625
1211	426.0556640625	26.3051029005333					1	DETECTED	426.0557 m/z @26.31 [151020OFc1_NvH-0949-Control-30.raw]	426.0556640625	26.3051029005333	0.173801384	99.5716095730667	99.3978081890667	410970.03125	1.503172103515323E8	0	7702	0.1136264573829493	16.161765162066914	110.1711855450758	426.0457458496094	426.0582580566406
1212	426.06854248046875	34.310262504					1	DETECTED	426.0685 m/z @34.31 [151020OFc1_NvH-0949-Control-30.raw]	426.06854248046875	34.310262504	0.378124453066667	99.9568465368	99.57872208373334	501646.90625	1.690175461567952E8	0	7702	0.17534222245618736	2.9994510505084886	0.10315516743553615	426.0589294433594	426.0784912109375
[truncated: 33,525 more rows]
