# Supplementary material for: MSFC: a new feature construction method for accurate diagnosis of mass spectrometry data
Source: Sci Rep. 2023 Sep 21;13:15694. doi: 10.1038/s41598-023-42395-5 (PMC10514077; doi:10.1038/s41598-023-42395-5)
Supplement: Supplementary file 1 — Supplementary Information. [file 41598_2023_42395_MOESM1_ESM.zip › dataset/CRLM dataset/control/control4.csv]

row ID	row m/z	row retention time	row identity (main ID)	row identity (all IDs)	row identity (main ID + details)	row comment	row number of detected peaks	151020OFc1_NvH-0949-Control-4.raw Peak status	151020OFc1_NvH-0949-Control-4.raw Peak name	151020OFc1_NvH-0949-Control-4.raw Peak m/z	151020OFc1_NvH-0949-Control-4.raw Peak RT	151020OFc1_NvH-0949-Control-4.raw Peak RT start	151020OFc1_NvH-0949-Control-4.raw Peak RT end	151020OFc1_NvH-0949-Control-4.raw Peak duration time	151020OFc1_NvH-0949-Control-4.raw Peak height	151020OFc1_NvH-0949-Control-4.raw Peak area	151020OFc1_NvH-0949-Control-4.raw Peak charge	151020OFc1_NvH-0949-Control-4.raw Peak # data points	151020OFc1_NvH-0949-Control-4.raw Peak FWHM	151020OFc1_NvH-0949-Control-4.raw Peak tailing factor	151020OFc1_NvH-0949-Control-4.raw Peak asymmetry factor	151020OFc1_NvH-0949-Control-4.raw Peak m/z min	151020OFc1_NvH-0949-Control-4.raw Peak m/z max
1	400.0013732910156	33.652554828					1	DETECTED	400.0014 m/z @33.65 [151020OFc1_NvH-0949-Control-4.raw]	400.0013732910156	33.652554828	0.464098155733333	99.9945554461333	99.53045729039997	90344.1640625	2.4885441096536356E8	0	8138	63.551007779407975	1.4477247535392723	1.8929562102660031	399.9966125488281	400.0112609863281
2	400.0256042480469	50.0795017474667					1	DETECTED	400.0256 m/z @50.08 [151020OFc1_NvH-0949-Control-4.raw]	400.0256042480469	50.0795017474667	0.5913966848	99.9945554461333	99.4031587613333	470455.25	2.592573136201789E8	0	8138	0.09503325540799068	1.0031931703154051	0.001803022692242257	400.0161437988281	400.03558349609375
3	400.0374755859375	99.9661868434667					1	DETECTED	400.0375 m/z @99.97 [151020OFc1_NvH-0949-Control-4.raw]	400.0374755859375	99.9661868434667	0.005838728	99.9945554461333	99.9887167181333	342705.84375	3.1911828050844806E8	0	8138	2.0855954921294284	0.5001515268593139	0.004901306667136088	400.0356750488281	400.0457458496094
4	400.1671447753906	89.8572265690667					1	DETECTED	400.1671 m/z @89.86 [151020OFc1_NvH-0949-Control-4.raw]	400.1671447753906	89.8572265690667	3.86499398053333	95.0385734264	91.17357944586668	1671695.125	3.3829845998869324E8	0	8138	0.062206062793521255	0.5005485576432774	0.0035659084126369867	400.15765380859375	400.1768798828125
5	400.18206787109375	17.6327039426667					1	DETECTED	400.1821 m/z @17.63 [151020OFc1_NvH-0949-Control-4.raw]	400.18206787109375	17.6327039426667	3.6301215856	94.1205357442667	90.49041415866671	276951.59375	2.709777954448929E8	0	8138	0.1820143678567554	14.226229487364707	0.38389767010088266	400.17724609375	400.18463134765625
6	400.19464111328125	28.3453618176					1	DETECTED	400.1946 m/z @28.35 [151020OFc1_NvH-0949-Control-4.raw]	400.19464111328125	28.3453618176	2.4510178776	98.6652959306667	96.2142780530667	981389.3125	3.362055788577502E8	3	8138	14.307868598822981	1.2056543339137247	0.013431306574430072	400.1846618652344	400.2022705078125
7	400.2122802734375	23.1544962821333					1	DETECTED	400.2123 m/z @23.15 [151020OFc1_NvH-0949-Control-4.raw]	400.2122802734375	23.1544962821333	1.78630457626667	97.8769885624	96.09068398613333	3.1211452E7	9.68081292487228E8	2	8138	0.21586849429062127	1.6550921590928123	16.540523602118082	400.20233154296875	400.22222900390625
8	400.2266845703125	20.5293784949333					1	DETECTED	400.2267 m/z @20.53 [151020OFc1_NvH-0949-Control-4.raw]	400.2266845703125	20.5293784949333	0.0373548813333333	96.6179258653333	96.58057098399998	6245553.5	5.24711442670219E8	3	8138	0.27262276314719713	15.63292716253029	0.8331263881149688	400.2222900390625	400.23114013671875
9	400.24114990234375	34.9781499104					1	DETECTED	400.2411 m/z @34.98 [151020OFc1_NvH-0949-Control-4.raw]	400.24114990234375	34.9781499104	0.993000582133333	99.9850306629333	98.99203008079996	1.70735888E8	4.016453437934052E9	3	8138	0.29555325141743793	1.251872053793315	1.3673110927884184	400.2311706542969	400.2510070800781
10	400.259521484375	91.2000883536					1	DETECTED	400.2595 m/z @91.20 [151020OFc1_NvH-0949-Control-4.raw]	400.259521484375	91.2000883536	4.36301489973333	96.2412633010667	91.87824840133337	2997337.5	4.550721923072908E8	2	8138	44.21653912590737	0.5073630898227022	0.013295729071076193	400.2512512207031	400.26947021484375
11	400.2774963378906	19.9038360405333					1	DETECTED	400.2775 m/z @19.90 [151020OFc1_NvH-0949-Control-4.raw]	400.2774963378906	19.9038360405333	8.4875393528	99.3790726445333	90.8915332917333	1114392.625	2.69874247426803E8	0	8138	0.09817799679819572	1.6659473372378693	0.04689480032557717	400.26953125	400.2874755859375
12	400.28985595703125	65.8595790410667					1	DETECTED	400.2899 m/z @65.86 [151020OFc1_NvH-0949-Control-4.raw]	400.28985595703125	65.8595790410667	5.78543506613333	93.3712742288	87.58583916266667	408148.21875	2.5264090515289912E8	0	8138	0.6141621447931271	0.7153857110214478	28.377433032269018	400.2876892089844	400.29913330078125
13	400.3058776855469	90.5078000085333					1	DETECTED	400.3059 m/z @90.51 [151020OFc1_NvH-0949-Control-4.raw]	400.3058776855469	90.5078000085333	13.6256728253333	92.9617510376	79.3360782122667	102855.03125	3.0276320680192304E8	0	8138	0.5998299130839087	0.5159591775031098	0.01797674027875346	400.2999572753906	400.314208984375
14	400.34197998046875	90.9963653074667					1	DETECTED	400.3420 m/z @91.00 [151020OFc1_NvH-0949-Control-4.raw]	400.34197998046875	90.9963653074667	0.005838728	99.9755779768	99.9697392488	79606.515625	2.5961306225328648E8	0	8138	1.1952747707190952	0.5356232451562456	0.07371377159882202	400.33209228515625	400.3515625
15	400.45147705078125	19.4048184450667					1	DETECTED	400.4515 m/z @19.40 [151020OFc1_NvH-0949-Control-4.raw]	400.45147705078125	19.4048184450667	1.81363729466667	98.440912688	96.62727539333332	568610.4375	2.9609745013576704E8	0	8138	0.14501637922468547	0.5581124933978691	0.013248472033863794	400.4414978027344	400.4614562988281
16	400.4634094238281	37.3710497050667					1	DETECTED	400.4634 m/z @37.37 [151020OFc1_NvH-0949-Control-4.raw]	400.4634094238281	37.3710497050667	3.99304252906667	94.5163274170667	90.52328488800003	143399.859375	2.969721875121805E8	0	8138	88.55608352720051	1.411975682307959	1.8172554438210453	400.46148681640625	400.4670104980469
17	400.4770202636719	30.7985332877333					1	DETECTED	400.4770 m/z @30.80 [151020OFc1_NvH-0949-Control-4.raw]	400.4770202636719	30.7985332877333	0.150082839733333	99.6726716042667	99.52258876453337	1228418.0	2.9563492351206857E8	2	8138	19.974949474277732	1.0180816335108265	0.6153382649939231	400.4672546386719	400.4869689941406
18	400.48846435546875	19.7443815573333					1	DETECTED	400.4885 m/z @19.74 [151020OFc1_NvH-0949-Control-4.raw]	400.48846435546875	19.7443815573333	4.14036543893333	54.0015570186667	49.86119157973337	157547.3125	1.464587099733299E8	0	8138	0.2765274931688708	1.5977037962982483	46.37640382494642	400.4870300292969	400.49346923828125
19	400.5036315917969	23.7753309605333					1	DETECTED	400.5036 m/z @23.78 [151020OFc1_NvH-0949-Control-4.raw]	400.5036315917969	23.7753309605333	3.83432546853333	99.1572758242667	95.32295035573337	631498.125	2.828115107462701E8	0	8138	13.755604806607659	0.524091525388331	0.042230896461495346	400.4943542480469	400.5135498046875
20	400.5245056152344	22.5742802768					1	DETECTED	400.5245 m/z @22.57 [151020OFc1_NvH-0949-Control-4.raw]	400.5245056152344	22.5742802768	3.01274904906667	98.2434986048	95.23074955573333	294073.0	2.8522287234752446E8	0	8138	23.234724177211355	2.935169680533821	0.024267800563763323	400.5147399902344	400.5313720703125
21	400.5413818359375	10.6995764629333					1	DETECTED	400.5414 m/z @10.70 [151020OFc1_NvH-0949-Control-4.raw]	400.5413818359375	10.6995764629333	1.99682728693333	99.6915396173333	97.69471233039998	988160.5	3.2903397536698693E8	0	8138	26.2060332820187	6.250100015581344	1.554309711020166	400.5314025878906	400.5482177734375
22	400.5582275390625	47.8920472504					1	DETECTED	400.5582 m/z @47.89 [151020OFc1_NvH-0949-Control-4.raw]	400.5582275390625	47.8920472504	3.87606692373333	99.3411854744	95.46511855066667	1703317.375	3.86020067795285E8	3	8138	22.887937145731087	0.5028129755845461	0.012177001429275627	400.5482482910156	400.5631408691406
23	400.57318115234375	35.0278722501333					1	DETECTED	400.5732 m/z @35.03 [151020OFc1_NvH-0949-Control-4.raw]	400.57318115234375	35.0278722501333	3.6577773728	99.1195970672	95.4618196944	1.1734384E8	2.808066082161736E9	3	8138	0.3025509268697206	0.5306913342505638	0.9955465076418816	400.5632019042969	400.58306884765625
24	400.5836181640625	23.4539432618667					1	DETECTED	400.5836 m/z @23.45 [151020OFc1_NvH-0949-Control-4.raw]	400.5836181640625	23.4539432618667	4.06120202346667	98.7786072832	94.71740525973334	1447783.125	2.6708416858838648E8	0	8138	0.11839312847883576	0.9030834078106285	0.9799652311218012	400.58319091796875	400.593505859375
25	400.6089782714844	31.3692331946667					1	DETECTED	400.6090 m/z @31.37 [151020OFc1_NvH-0949-Control-4.raw]	400.6089782714844	31.3692331946667	1.71211734346667	99.7198852472	98.00776790373332	733288.375	2.8075620442647815E8	0	8138	0.10630875142186014	0.5031636155597444	1.1954497562588082	400.5990295410156	400.6185607910156
26	400.6785583496094	18.1018400394667					1	DETECTED	400.6786 m/z @18.10 [151020OFc1_NvH-0949-Control-4.raw]	400.6785583496094	18.1018400394667	1.64081661333333	94.4686401997333	92.82782358639997	167162.78125	2.6623258203950384E8	0	8138	0.2544864969925591	2.8196249158793902	0.20996083201658883	400.6690979003906	400.684814453125
27	400.69482421875	37.9654133570667					1	DETECTED	400.6948 m/z @37.97 [151020OFc1_NvH-0949-Control-4.raw]	400.69482421875	37.9654133570667	3.6949436256	99.072039164	95.3770955384	9084085.0	4.67581299547324E8	2	8138	0.29534906823224105	0.5112996554310619	0.01954331198773788	400.6848449707031	400.70477294921875
28	400.7135314941406	23.1544962821333					1	DETECTED	400.7135 m/z @23.15 [151020OFc1_NvH-0949-Control-4.raw]	400.7135314941406	23.1544962821333	3.84527906826667	99.4824679909333	95.63718892266664	7853642.5	4.998527286683543E8	2	8138	0.19145258174551927	0.6962697452718377	109.5989057109215	400.7048645019531	400.7234802246094
29	400.7292785644531	16.7590905202667					1	DETECTED	400.7293 m/z @16.76 [151020OFc1_NvH-0949-Control-4.raw]	400.7292785644531	16.7590905202667	3.7041643528	99.8712356829333	96.1670713301333	5167617.0	5.468880344770445E8	2	8138	3.923894452533105	4.877117614599426	13.230821828963007	400.72357177734375	400.73736572265625
30	400.7474365234375	40.0728621250667					1	DETECTED	400.7474 m/z @40.07 [151020OFc1_NvH-0949-Control-4.raw]	400.7474365234375	40.0728621250667	3.6949436256	96.6663815072	92.9714378816	1.2674015E7	6.778720543012055E8	2	8138	0.16617301294035514	0.7332159352263024	0.00890711484128953	400.7374572753906	400.7574157714844
31	400.7712097167969	21.5085265069333					1	DETECTED	400.7712 m/z @21.51 [151020OFc1_NvH-0949-Control-4.raw]	400.7712097167969	21.5085265069333	3.5750218856	94.7331868066667	91.1581649210667	3.1665524E7	6.75679322704311E8	2	8138	0.16270247588613174	1.1596681223407377	1.548209670232425	400.7613220214844	400.7807922363281
32	400.78375244140625	13.8664821946667					1	DETECTED	400.7838 m/z @13.87 [151020OFc1_NvH-0949-Control-4.raw]	400.78375244140625	13.8664821946667	4.26093115066667	97.6549614453333	93.39403029466663	363344.375	2.9832822399197316E8	0	8138	0.13886141276384656	1.3261795501548632	1.423084835811469	400.7816467285156	400.7937316894531
33	400.8387756347656	23.7753309605333					1	DETECTED	400.8388 m/z @23.78 [151020OFc1_NvH-0949-Control-4.raw]	400.8387756347656	23.7753309605333	0.6642400368	97.1921398458667	96.52789980906671	357912.90625	2.446361416922709E8	0	8138	0.4383761048355659	3.5192437118631044	0.04079367575960824	400.8289489746094	400.84869384765625
34	400.859619140625	15.1950420554667					1	DETECTED	400.8596 m/z @15.20 [151020OFc1_NvH-0949-Control-4.raw]	400.859619140625	15.1950420554667	0.0373548813333333	99.3695645333333	99.33220965199997	520812.75	2.929165611756752E8	0	8138	0.14017841233355632	0.6167748767098498	1.4267382175283243	400.8496398925781	400.8695983886719
35	400.8757019042969	10.7326050317333					1	DETECTED	400.8757 m/z @10.73 [151020OFc1_NvH-0949-Control-4.raw]	400.8757019042969	10.7326050317333	0.338364426133333	54.9911158552	54.65275142906667	354851.0625	1.6647449952896905E8	0	8138	0.7940128567527278	1.874342333944552	0.7923192304705413	400.86962890625	400.8774108886719
36	400.8874206542969	26.2261316525333					1	DETECTED	400.8874 m/z @26.23 [151020OFc1_NvH-0949-Control-4.raw]	400.8874206542969	26.2261316525333	0.005838728	99.8143947274667	99.8085559994667	5690589.0	5.127501120169494E8	3	8138	7.107995885170453	0.5204130620143561	50.22458545534286	400.87744140625	400.8963317871094
37	400.9064636230469	34.9781499104					1	DETECTED	400.9065 m/z @34.98 [151020OFc1_NvH-0949-Control-4.raw]	400.9064636230469	34.9781499104	0.005838728	99.5208356258667	99.5149968978667	4.4265984E7	1.2479064575103822E9	3	8138	0.2932273089674098	0.5340274671177743	62.89327796804704	400.8965759277344	400.91644287109375
38	400.9164733886719	50.3169824949333					1	DETECTED	400.9165 m/z @50.32 [151020OFc1_NvH-0949-Control-4.raw]	400.9164733886719	50.3169824949333	0.0475320722666667	99.5491415602667	99.50160948800004	4789696.5	3.342809403400246E8	3	8138	76.20894343422431	1.6891842117762037	1.8303885690350552	400.9164733886719	400.92626953125
39	400.9294738769531	18.0919418072					1	DETECTED	400.9295 m/z @18.09 [151020OFc1_NvH-0949-Control-4.raw]	400.9294738769531	18.0919418072	0.503208633866667	99.9092044021333	99.40599576826664	192925.484375	2.2888861555245042E8	0	8138	0.02168075182003193	2.825842964033881	0.4570826385626742	400.92669677734375	400.93255615234375
40	400.94256591796875	31.3296606088					1	DETECTED	400.9426 m/z @31.33 [151020OFc1_NvH-0949-Control-4.raw]	400.94256591796875	31.3296606088	0.005838728	99.0143330688	99.0084943408	452587.4375	2.702421792910299E8	0	8138	0.08711661112275948	2.7242978307752983	0.007415456895791893	400.9326477050781	400.9444885253906
41	400.9544982910156	17.9533603530667					1	DETECTED	400.9545 m/z @17.95 [151020OFc1_NvH-0949-Control-4.raw]	400.9544982910156	17.9533603530667	0.005838728	97.0327685576	97.0269298296	3055102.75	3.0618604165552306E8	0	8138	0.12809072523502962	0.6967731569339806	39.49027739420676	400.944580078125	400.9644470214844
42	400.9654846191406	18.2789501205333					1	DETECTED	400.9655 m/z @18.28 [151020OFc1_NvH-0949-Control-4.raw]	400.9654846191406	18.2789501205333	0.513085130133333	99.7389315021333	99.22584637199996	190021.765625	2.448818992480783E8	0	8138	9.022119348066324	2.8351778427180965	514.5128340392876	400.9646911621094	400.9684753417969
43	400.9786071777344	30.7985332877333					1	DETECTED	400.9786 m/z @30.80 [151020OFc1_NvH-0949-Control-4.raw]	400.9786071777344	30.7985332877333	0.0475320722666667	99.7672097197333	99.71967764746664	425981.875	3.039418424326198E8	0	8138	7.159908608211293	2.850578386220106	0.09172174355323574	400.9686279296875	400.98858642578125
44	401.0010070800781	23.2804370586667					1	DETECTED	401.0010 m/z @23.28 [151020OFc1_NvH-0949-Control-4.raw]	401.0010070800781	23.2804370586667	0.005838728	99.9850306629333	99.9791919349333	915201.6875	2.999868213696452E8	2	8138	0.09951055045871016	0.5778237655863192	0.4120928547721592	400.9912414550781	401.0109558105469
45	401.0190124511719	29.5660952976					1	DETECTED	401.0190 m/z @29.57 [151020OFc1_NvH-0949-Control-4.raw]	401.0190124511719	29.5660952976	0.0987818677333333	99.9755779768	99.87679610906666	685766.625	3.1560801172904176E8	0	8138	0.0931127722298406	8.248739851173834	1.903655006808497	401.0110778808594	401.02874755859375
46	401.0394592285156	99.9470268466667					1	DETECTED	401.0395 m/z @99.95 [151020OFc1_NvH-0949-Control-4.raw]	401.0394592285156	99.9470268466667	0.0169783184	99.9945554461333	99.9775771277333	389401.8125	3.575462169654187E8	0	8138	1.9344775286605937	0.500250739960757	0.0022835156920418833	401.0295104980469	401.0494384765625
47	401.06683349609375	31.9411309789333					1	DETECTED	401.0668 m/z @31.94 [151020OFc1_NvH-0949-Control-4.raw]	401.06683349609375	31.9411309789333	0.611130001866667	98.5900440842667	97.97891408240002	282270.5	2.3676651513721356E8	0	8138	0.04634235240145301	1.5778056434546197	4.618962397463467	401.056884765625	401.07586669921875
48	401.0860290527344	31.9138143472					1	DETECTED	401.0860 m/z @31.91 [151020OFc1_NvH-0949-Control-4.raw]	401.0860290527344	31.9138143472	0.434644478933333	98.9382718144	98.50362733546666	338144.28125	2.677817902800984E8	0	8138	0.24197216171205937	1.5408416158521714	238.2903232079498	401.0774230957031	401.0953674316406
49	401.0976257324219	31.9285827229333					1	DETECTED	401.0976 m/z @31.93 [151020OFc1_NvH-0949-Control-4.raw]	401.0976257324219	31.9285827229333	0.139724779466667	99.6726716042667	99.53294682480004	261058.828125	2.6384558867358172E8	0	8138	0.04661839636169418	1.595488148599215	2.1763447467001686	401.09674072265625	401.1049499511719
50	401.1385803222656	31.7030084256					1	DETECTED	401.1386 m/z @31.70 [151020OFc1_NvH-0949-Control-4.raw]	401.1385803222656	31.7030084256	0.1294187	94.2076578	94.0782391	258307.28125	2.6596097699488997E8	0	8138	0.05568781201075268	1.4899095858245592	1.9785157158202924	401.1287841796875	401.1454162597656
51	401.16973876953125	31.6614442826667					1	DETECTED	401.1697 m/z @31.66 [151020OFc1_NvH-0949-Control-4.raw]	401.16973876953125	31.6614442826667	0.1190355672	99.7389315021333	99.6198959349333	522462.625	3.057826510841675E8	0	8138	0.9626877443930972	2.329907702788336	0.3292445362827029	401.1597595214844	401.1779479980469
52	401.1879577636719	26.9923212562667					1	DETECTED	401.1880 m/z @26.99 [151020OFc1_NvH-0949-Control-4.raw]	401.1879577636719	26.9923212562667	0.108821201333333	99.8237155632	99.71489436186667	4226970.0	4.123534324366E8	3	8138	11.121070794650397	0.5088565660471764	0.014016500474881927	401.1780700683594	401.19793701171875
53	401.20526123046875	17.9428540101333					1	DETECTED	401.2053 m/z @17.94 [151020OFc1_NvH-0949-Control-4.raw]	401.20526123046875	17.9428540101333	0.108821201333333	99.8997956114667	99.79097441013337	2465815.75	3.96443152686793E8	3	8138	10.21913403414772	0.7379201793720871	0.03674427879196143	401.1979675292969	401.2115173339844
54	401.2215881347656	26.2261316525333					1	DETECTED	401.2216 m/z @26.23 [151020OFc1_NvH-0949-Control-4.raw]	401.2215881347656	26.2261316525333	0.108821201333333	99.5585392362667	99.44971803493337	4466979.0	6.400337432248042E8	2	8138	9.18599671771402	0.5121501925837207	0.3127002232670791	401.2116394042969	401.23046875
55	401.240478515625	34.9781499104					1	DETECTED	401.2405 m/z @34.98 [151020OFc1_NvH-0949-Control-4.raw]	401.240478515625	34.9781499104	0.0987818677333333	98.7506820565333	98.65190018879996	1.0544008E7	9.301620694273067E8	3	8138	4.306577950093292	0.596322015535584	0.40641863693562985	401.2304992675781	401.2504577636719
56	401.2505798339844	50.3569046722667					1	DETECTED	401.2506 m/z @50.36 [151020OFc1_NvH-0949-Control-4.raw]	401.2505798339844	50.3569046722667	0.0987818677333333	95.6368413848	95.53805951706666	3288049.0	3.929696832619341E8	0	8138	29.318198868085684	0.48643566436930147	0.0028673135835515706	401.25048828125	401.2605285644531
57	401.26123046875	91.1791884032					1	DETECTED	401.2612 m/z @91.18 [151020OFc1_NvH-0949-Control-4.raw]	401.26123046875	91.1791884032	0.2201073632	91.3161955282667	91.0960881650667	315592.78125	3.6353582864335984E8	0	8138	0.0775695896980153	1.962413102849503	1.7595352058302525	401.26068115234375	401.262451171875
58	401.2724609375	21.5085265069333					1	DETECTED	401.2725 m/z @21.51 [151020OFc1_NvH-0949-Control-4.raw]	401.2724609375	21.5085265069333	0.0987818677333333	99.6726716042667	99.57388973653336	1.5357652E7	4.2113163614216155E8	3	8138	0.14137013319703584	1.2397375760689777	1.3520514560200432	401.26251220703125	401.2824401855469
59	401.287841796875	19.2641915138667					1	DETECTED	401.2878 m/z @19.26 [151020OFc1_NvH-0949-Control-4.raw]	401.287841796875	19.2641915138667	0.239679833333333	94.3974114944	94.15773166106668	506510.46875	3.331569417258668E8	5	8138	12.092441255324498	9.045095333254825	1.97368497426893	401.2828674316406	401.2978210449219
60	401.3055114746094	29.8924479792					1	DETECTED	401.3055 m/z @29.89 [151020OFc1_NvH-0949-Control-4.raw]	401.3055114746094	29.8924479792	0.0885341157333333	92.3734126301333	92.28487851439996	378202.8125	2.760639798843628E8	0	8138	15.259401941448449	2.6171562951596443	3.57416570543248	401.29791259765625	401.31549072265625
61	401.31854248046875	35.5854827728					1	DETECTED	401.3185 m/z @35.59 [151020OFc1_NvH-0949-Control-4.raw]	401.31854248046875	35.5854827728	0.0885341157333333	91.4492893589333	91.36075524319996	372439.9375	3.0661019041790116E8	0	8138	6.935675274637539	1.8796103687171706	2.715918513658051	401.3155517578125	401.3227233886719
62	401.3327331542969	31.7986724898667					1	DETECTED	401.3327 m/z @31.80 [151020OFc1_NvH-0949-Control-4.raw]	401.3327331542969	31.7986724898667	0.0577090485333333	97.2394639944	97.18175494586666	376233.8125	3.3381073096110106E8	0	8138	0.9018179884309987	1.6209475837268479	3.5935353409743147	401.32275390625	401.34271240234375
63	401.3509216308594	35.5095483965333					1	DETECTED	401.3509 m/z @35.51 [151020OFc1_NvH-0949-Control-4.raw]	401.3509216308594	35.5095483965333	0.027119584	99.2137181896	99.1865986056	373413.59375	3.2446833475493026E8	0	8138	3.1619189644378594	1.8469420740892089	0.00900484850893177	401.3428649902344	401.36083984375
64	401.3721618652344	38.8241745293333					1	DETECTED	401.3722 m/z @38.82 [151020OFc1_NvH-0949-Control-4.raw]	401.3721618652344	38.8241745293333	0.0373548813333333	99.5114313930667	99.47407651173337	372424.3125	3.5547818605751616E8	0	8138	20.928444224911537	1.7841633871403892	0.0036532524410964134	401.3624267578125	401.37481689453125
65	401.38482666015625	50.5604690645333					1	DETECTED	401.3848 m/z @50.56 [151020OFc1_NvH-0949-Control-4.raw]	401.38482666015625	50.5604690645333	0.005838728	98.9478175218667	98.9419787938667	486384.125	3.1035831234829676E8	0	8138	18.758093366423942	1.184105344354436	0.0016996092044227191	401.3748779296875	401.3946533203125
66	401.40594482421875	38.8582931338667					1	DETECTED	401.4059 m/z @38.86 [151020OFc1_NvH-0949-Control-4.raw]	401.40594482421875	38.8582931338667	0.027119584	96.4386483829333	96.41152879893329	429973.71875	2.893159848725448E8	3	8138	18.720255923163098	1.6821283882211424	0.2835714311596235	401.39599609375	401.409912109375
67	401.41998291015625	29.4920775213333					1	DETECTED	401.4200 m/z @29.49 [151020OFc1_NvH-0949-Control-4.raw]	401.41998291015625	29.4920775213333	0.005838728	99.0910407322667	99.0852020042667	598518.9375	3.365393395842161E8	0	8138	22.730787302123105	0.5060014008196383	0.30036457506816644	401.4100036621094	401.429931640625
68	401.4332275390625	50.5785754274667					1	DETECTED	401.4332 m/z @50.58 [151020OFc1_NvH-0949-Control-4.raw]	401.4332275390625	50.5785754274667	0.005838728	97.9610912621333	97.9552525341333	461157.125	3.243017341893856E8	0	8138	22.116348652566256	0.944780748532436	0.028402565465365005	401.4300231933594	401.4431457519531
69	401.45574951171875	17.9855222381333					1	DETECTED	401.4557 m/z @17.99 [151020OFc1_NvH-0949-Control-4.raw]	401.45574951171875	17.9855222381333	0.170164086933333	98.2529567725333	98.08279268559997	1093559.375	3.4746223556633824E8	3	8138	16.01567662061747	1.6831264278261389	1.6406108759945537	401.4457702636719	401.4656982421875
70	401.46710205078125	51.4671422234667					1	DETECTED	401.4671 m/z @51.47 [151020OFc1_NvH-0949-Control-4.raw]	401.46710205078125	51.4671422234667	2.15385053573333	94.2482821392	92.09443160346667	494323.46875	4.9678579727031475E8	0	8138	19.547790523592255	0.9606384354962215	1.3279727341054308	401.46575927734375	401.4692077636719
71	401.4792175292969	50.6913465773333					1	DETECTED	401.4792 m/z @50.69 [151020OFc1_NvH-0949-Control-4.raw]	401.4792175292969	50.6913465773333	0.160161884266667	97.3513689408	97.19120705653333	514349.0	3.207811914542653E8	0	8138	22.037584849172205	1.2007412642175954	0.0034623871563740655	401.46923828125	401.4846496582031
72	401.49468994140625	48.6978735624					1	DETECTED	401.4947 m/z @48.70 [151020OFc1_NvH-0949-Control-4.raw]	401.49468994140625	48.6978735624	0.160161884266667	96.5238413221333	96.36367943786662	585083.6875	3.634352306530807E8	0	8138	20.248690464078678	1.2615365867343447	0.08049720186270909	401.4847412109375	401.4969787597656
73	401.50701904296875	50.6272413325333					1	DETECTED	401.5070 m/z @50.63 [151020OFc1_NvH-0949-Control-4.raw]	401.50701904296875	50.6272413325333	0.160161884266667	96.6776150725333	96.51745318826663	587526.875	5.76357812174438E8	3	8138	15.722697470860531	1.083523034654011	0.010429169104932419	401.4970397949219	401.5123596191406
74	401.52239990234375	27.0039275416					1	DETECTED	401.5224 m/z @27.00 [151020OFc1_NvH-0949-Control-4.raw]	401.52239990234375	27.0039275416	0.160161884266667	99.7861870946667	99.62602521040003	2321373.75	4.119070143050611E8	0	8138	0.1811896846591381	1.5736894463824487	1.1411499473632725	401.512451171875	401.5323791503906
75	401.5389709472656	9.60712673253333					1	DETECTED	401.5390 m/z @9.61 [151020OFc1_NvH-0949-Control-4.raw]	401.5389709472656	9.60712673253333	0.160161884266667	98.9287179832	98.76855609893333	1033160.4375	4.383364010977278E8	3	8138	19.202228749591868	3.038343041804108	3.003042041538867	401.53240966796875	401.5489501953125
76	401.5513000488281	53.863525024					1	DETECTED	401.5513 m/z @53.86 [151020OFc1_NvH-0949-Control-4.raw]	401.5513000488281	53.863525024	0.160161884266667	96.7342511922667	96.57408930800003	475351.9375	4.2528592849835855E8	0	8138	41.39768610012793	1.0742833110733714	1.038718205192073	401.5489807128906	401.55279541015625
77	401.56280517578125	17.3027259170667					1	DETECTED	401.5628 m/z @17.30 [151020OFc1_NvH-0949-Control-4.raw]	401.56280517578125	17.3027259170667	0.347916285866667	99.8901999904	99.54228370453333	1.1148101E7	5.952765301308656E8	3	8138	0.1906779892217827	2.1773619015003383	0.023401939778681713	401.5528259277344	401.5727233886719
78	401.57745361328125	42.6897388616					1	DETECTED	401.5775 m/z @42.69 [151020OFc1_NvH-0949-Control-4.raw]	401.57745361328125	42.6897388616	0.4154908112	99.4164889632	99.000998152	3605399.0	6.324136421479613E8	0	8138	7.8805337207687245	0.7680716162580884	1.4096478475049508	401.57281494140625	401.5874328613281
79	401.5891418457031	49.7671805658667					1	DETECTED	401.5891 m/z @49.77 [151020OFc1_NvH-0949-Control-4.raw]	401.5891418457031	49.7671805658667	0.4154908112	97.1079990048	96.6925081936	557956.5	4.536074720994423E8	0	8138	19.73358166736396	1.1333943500457526	0.9267290573682739	401.58746337890625	401.59912109375
80	401.6068115234375	36.389986108					1	DETECTED	401.6068 m/z @36.39 [151020OFc1_NvH-0949-Control-4.raw]	401.6068115234375	36.389986108	0.4154908112	96.6476457624	96.2321549512	484954.625	5.082585517460482E8	0	8138	3.619006713474178	1.8867210230178169	0.22608587431822616	401.5991516113281	401.6071472167969
81	401.6171569824219	53.8373257858667					1	DETECTED	401.6172 m/z @53.84 [151020OFc1_NvH-0949-Control-4.raw]	401.6171569824219	53.8373257858667	0.6543986056	98.5526097738667	97.89821116826671	667467.8125	4.0182833865146196E8	4	8138	21.218263194589206	0.9376195361467062	1.2567299191026493	401.607177734375	401.62713623046875
82	401.6346435546875	51.4309466973333					1	DETECTED	401.6346 m/z @51.43 [151020OFc1_NvH-0949-Control-4.raw]	401.6346435546875	51.4309466973333	1.1288682216	96.9282599578667	95.7993917362667	549743.9375	4.749231315333993E8	3	8138	29.303594854051337	1.0683924602031574	2.2365260758224528	401.6271667480469	401.64373779296875
83	401.65374755859375	48.818697288					1	DETECTED	401.6537 m/z @48.82 [151020OFc1_NvH-0949-Control-4.raw]	401.65374755859375	48.818697288	1.148324012	96.9282599578667	95.7799359458667	637872.0625	4.527139072704869E8	3	8138	35.0976682471841	1.2384625170091264	0.3788096427282569	401.643798828125	401.6637268066406
84	401.66595458984375	51.2050740522667					1	DETECTED	401.6660 m/z @51.21 [151020OFc1_NvH-0949-Control-4.raw]	401.66595458984375	51.2050740522667	1.537452988	96.9282599578667	95.3908069698667	482027.8125	7.357481147439357E8	2	8138	20.5097423067038	0.9880813797084429	2.4434447805862094	401.66375732421875	401.6661682128906
85	401.6761779785156	51.3715786144					1	DETECTED	401.6762 m/z @51.37 [151020OFc1_NvH-0949-Control-4.raw]	401.6761779785156	51.3715786144	0.0679841037333333	99.7578181874667	99.68983408373336	644908.3125	4.610066381918282E8	0	8138	30.945912789507567	1.0563455963796005	0.03469343531689208	401.66619873046875	401.6861572265625
86	401.6868896484375	48.4053998064					1	DETECTED	401.6869 m/z @48.41 [151020OFc1_NvH-0949-Control-4.raw]	401.6868896484375	48.4053998064	1.40816254053333	96.3447828584	94.93662031786667	471740.03125	7.558316396423795E8	0	8138	31.38131188185742	1.1190011102929929	0.07175651224992538	401.6861877441406	401.68841552734375
87	401.69842529296875	37.9555301533333					1	DETECTED	401.6984 m/z @37.96 [151020OFc1_NvH-0949-Control-4.raw]	401.69842529296875	37.9555301533333	0.0679841037333333	98.5900440842667	98.52205998053336	1140735.375	4.7680345964746296E8	2	8138	23.986475309418555	1.041353289011525	5.888541455950785	401.6884765625	401.6999206542969
88	401.7099304199219	17.1375153357333					1	DETECTED	401.7099 m/z @17.14 [151020OFc1_NvH-0949-Control-4.raw]	401.7099304199219	17.1375153357333	0.0679841037333333	97.8676401514667	97.79965604773336	1586287.75	5.204099298629243E8	0	8138	22.278090329824103	4.011306698966714	3.560633383649712	401.699951171875	401.7146301269531
89	401.7246398925781	14.6794393693333					1	DETECTED	401.7246 m/z @14.68 [151020OFc1_NvH-0949-Control-4.raw]	401.7246398925781	14.6794393693333	0.0679841037333333	97.9150338077333	97.84704970399996	2873610.25	5.65852004745368E8	2	8138	0.2369015068141529	1.4699410711944054	6.2900847361384695	401.71466064453125	401.73138427734375
90	401.7414245605469	39.1704581442667					1	DETECTED	401.7414 m/z @39.17 [151020OFc1_NvH-0949-Control-4.raw]	401.7414245605469	39.1704581442667	0.0169783184	97.8676401514667	97.8506618330667	3128973.5	6.486821580427248E8	2	8138	15.984074618967142	0.938064654149411	0.02389899877213537	401.7314453125	401.7454833984375
91	401.7554931640625	29.6029971538667					1	DETECTED	401.7555 m/z @29.60 [151020OFc1_NvH-0949-Control-4.raw]	401.7554931640625	29.6029971538667	0.0169783184	97.8676401514667	97.8506618330667	3346467.0	6.492243039987994E8	2	8138	8.730316392976125	1.9894590635493656	1.1481482361384645	401.7455139160156	401.7654724121094
92	401.77392578125	21.5186469154667					1	DETECTED	401.7739 m/z @21.52 [151020OFc1_NvH-0949-Control-4.raw]	401.77392578125	21.5186469154667	0.0169783184	99.6632341458667	99.64625582746669	3011262.75	6.199280360356503E8	0	8138	0.2062226268645091	8.309654047705129	26.236469883184593	401.7655029296875	401.7839050292969
93	401.7923583984375	53.7964024146667					1	DETECTED	401.7924 m/z @53.80 [151020OFc1_NvH-0949-Control-4.raw]	401.7923583984375	53.7964024146667	0.0169783184	97.9150338077333	97.89805548933329	548180.5625	5.418950484415479E8	2	8138	46.70042729918298	1.0477087894447832	1.0197269866962158	401.783935546875	401.7984313964844
94	401.8084411621094	47.4046367754667					1	DETECTED	401.8084 m/z @47.40 [151020OFc1_NvH-0949-Control-4.raw]	401.8084411621094	47.4046367754667	0.0169783184	99.6632341458667	99.64625582746669	670272.9375	5.726902785897285E8	0	8138	10.43903340814007	1.5767507213003402	1.587142217971161	401.7984619140625	401.81842041015625
95	401.82586669921875	48.5934168661333					1	DETECTED	401.8259 m/z @48.59 [151020OFc1_NvH-0949-Control-4.raw]	401.82586669921875	48.5934168661333	1.28352708986667	99.6632341458667	98.37970705600003	585520.6875	5.611532628668332E8	2	8138	35.14064111987002	1.06975230251389	0.9263009694234077	401.8184509277344	401.832763671875
96	401.8427734375	53.2970689517333					1	DETECTED	401.8428 m/z @53.30 [151020OFc1_NvH-0949-Control-4.raw]	401.8427734375	53.2970689517333	0.753040972266667	99.6632341458667	98.91019317360004	606567.125	5.62598119264537E8	0	8138	16.961059818590705	0.9009975260106464	4.1567876366573815	401.8327941894531	401.8458251953125
97	401.8558349609375	26.9596593309333					1	DETECTED	401.8558 m/z @26.96 [151020OFc1_NvH-0949-Control-4.raw]	401.8558349609375	26.9596593309333	0.249586044	99.6915396173333	99.44195357333331	779774.8125	5.774948226544055E8	3	8138	19.353605226685342	2.0487379089422584	7.129471525312891	401.8458557128906	401.8651123046875
98	401.8751220703125	26.8596540008					1	DETECTED	401.8751 m/z @26.86 [151020OFc1_NvH-0949-Control-4.raw]	401.8751220703125	26.8596540008	0.005838728	99.7198852472	99.7140465192	825549.3125	6.822565260484434E8	3	8138	21.36934513468196	2.219765579305218	2.1795227323428272	401.8651428222656	401.8851013183594
99	401.8867492675781	35.4699692866667					1	DETECTED	401.8867 m/z @35.47 [151020OFc1_NvH-0949-Control-4.raw]	401.8867492675781	35.4699692866667	1.01260477173333	98.0923044010667	97.07969962933336	699713.8125	6.850812156962125E8	3	8138	7.95134471613175	1.7556710680787186	191.5703726668505	401.8851318359375	401.8868713378906
100	401.8968811035156	17.2656265802667					1	DETECTED	401.8969 m/z @17.27 [151020OFc1_NvH-0949-Control-4.raw]	401.8968811035156	17.2656265802667	0.005838728	99.7198852472	99.7140465192	6571326.0	7.133944532028699E8	3	8138	0.1909204147300052	4.553346541857982	11.829644853435225	401.88690185546875	401.9068603515625
101	401.911376953125	42.6897388616					1	DETECTED	401.9114 m/z @42.69 [151020OFc1_NvH-0949-Control-4.raw]	401.911376953125	42.6897388616	0.078189968	99.8237155632	99.7455255952	1226269.75	6.472892121934259E8	3	8138	7.865333693433868	11.550016560993491	35.350218633734166	401.90692138671875	401.9213562011719
102	401.9265441894531	57.4765770464					1	DETECTED	401.9265 m/z @57.48 [151020OFc1_NvH-0949-Control-4.raw]	401.9265441894531	57.4765770464	0.005838728	99.8237155632	99.8178768352	701166.8125	6.674438489801847E8	3	8138	18.473210762635105	0.9249423477155228	1.2758086468081542	401.92138671875	401.9341735839844
103	401.9441833496094	53.0357119898667					1	DETECTED	401.9442 m/z @53.04 [151020OFc1_NvH-0949-Control-4.raw]	401.9441833496094	53.0357119898667	0.0373548813333333	99.9945554461333	99.95720056479998	710919.375	6.472117014117192E8	0	8138	20.057015201915675	0.917290720070153	4.003536207627501	401.9342041015625	401.95062255859375
104	401.96063232421875	17.1135305232					1	DETECTED	401.9606 m/z @17.11 [151020OFc1_NvH-0949-Control-4.raw]	401.96063232421875	17.1135305232	0.108821201333333	99.8522108194667	99.74338961813338	1438334.375	5.906366448833036E8	0	8138	0.17388093099860313	2.8606502933589093	0.024658684100500407	401.9506530761719	401.9706115722656
105	401.9820251464844	54.9911158552					1	DETECTED	401.9820 m/z @54.99 [151020OFc1_NvH-0949-Control-4.raw]	401.9820251464844	54.9911158552	0.005838728	99.9282205088	99.9223817808	615659.875	5.824086754559249E8	4	8138	31.237924835926897	0.8373399951723882	0.3530043374767099	401.9720458984375	401.99200439453125
106	402.004638671875	58.8134035690667					1	DETECTED	402.0046 m/z @58.81 [151020OFc1_NvH-0949-Control-4.raw]	402.004638671875	58.8134035690667	0.005838728	99.9470268466667	99.9411881186667	578107.3125	6.305433395641204E8	0	8138	23.410284122821267	0.8068560144336097	1.5612576328364465	401.9946594238281	402.0072021484375
107	402.01727294921875	25.8044219248					1	DETECTED	402.0173 m/z @25.80 [151020OFc1_NvH-0949-Control-4.raw]	402.01727294921875	25.8044219248	1.36002960586667	99.9470268466667	98.58699724080003	599181.0625	6.060014330323193E8	2	8138	36.44023219584692	2.201645878156525	2.4248953074242836	402.00732421875	402.0236511230469
108	402.0336608886719	43.8678731688					1	DETECTED	402.0337 m/z @43.87 [151020OFc1_NvH-0949-Control-4.raw]	402.0336608886719	43.8678731688	0.347916285866667	99.9945554461333	99.64663916026663	620408.1875	6.074037015021751E8	0	8138	3.3553847560359884	1.0420193543377632	26.786247301915704	402.023681640625	402.0367431640625
109	402.0467834472656	59.0131655082667					1	DETECTED	402.0468 m/z @59.01 [151020OFc1_NvH-0949-Control-4.raw]	402.0467834472656	59.0131655082667	0.269473565866667	99.9945554461333	99.72508188026664	624096.125	6.751098068141283E8	2	8138	18.246301891724478	0.8313945328521072	0.2007919485988513	402.03680419921875	402.0567626953125
110	402.0682373046875	59.9072705285333					1	DETECTED	402.0682 m/z @59.91 [151020OFc1_NvH-0949-Control-4.raw]	402.0682373046875	59.9072705285333	5.9255617848	99.9755779768	94.050016192	763146.0	6.736535505386779E8	2	8138	23.59778608821945	0.8151294098326758	0.9337528470876968	402.05828857421875	402.0782165527344
111	402.07879638671875	55.2797833517333					1	DETECTED	402.0788 m/z @55.28 [151020OFc1_NvH-0949-Control-4.raw]	402.07879638671875	55.2797833517333	5.9255617848	99.6726716042667	93.7471098194667	480274.125	7.781976428544005E8	0	8138	33.18064942439813	0.9016133297281315	0.609521647806464	402.0782470703125	402.0810241699219
112	402.0910339355469	43.6428714573333					1	DETECTED	402.0910 m/z @43.64 [151020OFc1_NvH-0949-Control-4.raw]	402.0910339355469	43.6428714573333	0.269473565866667	99.9755779768	99.70610441093334	733268.625	7.325633091338496E8	2	8138	13.78229736475786	1.086138092483069	20.218730196117182	402.0810546875	402.094970703125
113	402.10498046875	89.8287919544					1	DETECTED	402.1050 m/z @89.83 [151020OFc1_NvH-0949-Control-4.raw]	402.10498046875	89.8287919544	0.8277710936	99.9850306629333	99.15725956933329	986386.75	8.005139875986868E8	3	8138	37.194936768047434	0.5100800044653777	0.00857899117069011	402.0950012207031	402.1149597167969
114	402.12066650390625	89.8287919544					1	DETECTED	402.1207 m/z @89.83 [151020OFc1_NvH-0949-Control-4.raw]	402.12066650390625	89.8287919544	5.97256144293333	99.6726716042667	93.70011016133337	826426.875	9.309901429045689E8	0	8138	2.922092214705515	0.5230644594478222	1.3159057006379866	402.114990234375	402.12457275390625
115	402.13458251953125	89.7800857602667					1	DETECTED	402.1346 m/z @89.78 [151020OFc1_NvH-0949-Control-4.raw]	402.13458251953125	89.7800857602667	5.9914466496	99.6726716042667	93.6812249546667	1007652.75	6.762872741747949E8	0	8138	28.81966414018472	0.6685722142176337	0.009449159532427667	402.1246032714844	402.14141845703125
116	402.15142822265625	89.7800857602667					1	DETECTED	402.1514 m/z @89.78 [151020OFc1_NvH-0949-Control-4.raw]	402.15142822265625	89.7800857602667	0.376926712533333	99.682077544	99.30515083146666	1222495.125	7.1059877505098E8	0	8138	28.93784536320586	0.6719985146431239	0.19044243395877436	402.1414794921875	402.1614074707031
117	402.1622314453125	89.7607110514667					1	DETECTED	402.1622 m/z @89.76 [151020OFc1_NvH-0949-Control-4.raw]	402.1622314453125	89.7607110514667	1.0221379544	99.7484018488	98.7262638944	859342.8125	7.498529687382052E8	0	8138	19.896693728178874	0.5909155213750714	1.3618198337287433	402.16143798828125	402.1722106933594
118	402.17510986328125	89.88385354					1	DETECTED	402.1751 m/z @89.88 [151020OFc1_NvH-0949-Control-4.raw]	402.17510986328125	89.88385354	0.005838728	99.9945554461333	99.9887167181333	791605.125	5.408837830409342E8	0	8138	34.50112057120294	0.5215587007834485	0.11728025306909329	402.1722412109375	402.1850891113281
119	402.1964111328125	32.8934572109333					1	DETECTED	402.1964 m/z @32.89 [151020OFc1_NvH-0949-Control-4.raw]	402.1964111328125	32.8934572109333	2.96632636586667	99.8332175504	96.86689118453333	625349.25	6.00921539426729E8	0	8138	34.50988159999924	2.2240482572302116	68.87848129940699	402.1864318847656	402.2063903808594
120	402.2166442871094	22.2433839077333					1	DETECTED	402.2166 m/z @22.24 [151020OFc1_NvH-0949-Control-4.raw]	402.2166442871094	22.2433839077333	3.37470110986667	99.8617736328	96.48707252293333	1800061.5	7.463805714866489E8	2	8138	5.9623046358439	3.1453261432750645	5.873949676400138	402.2066650390625	402.220947265625
121	402.23095703125	17.3027259170667					1	DETECTED	402.2310 m/z @17.30 [151020OFc1_NvH-0949-Control-4.raw]	402.23095703125	17.3027259170667	2.47884224533333	99.8143947274667	97.33555248213338	2646601.75	7.607716015127221E8	2	8138	0.1700249526053348	7.316603669857638	3.6261913028688597	402.2209777832031	402.24090576171875
122	402.246826171875	31.3408748661333					1	DETECTED	402.2468 m/z @31.34 [151020OFc1_NvH-0949-Control-4.raw]	402.246826171875	31.3408748661333	4.04218327253333	99.8712356829333	95.82905241039997	1246249.75	6.414110854706428E8	0	8138	14.84756126561	1.1328623553539505	1.0387401970467731	402.240966796875	402.24725341796875
123	402.25726318359375	29.5915118552					1	DETECTED	402.2573 m/z @29.59 [151020OFc1_NvH-0949-Control-4.raw]	402.25726318359375	29.5915118552	3.7041643528	99.8617736328	96.15760927999999	1369256.125	6.710008426001636E8	3	8138	34.665055516382594	2.506986831369063	7.057078394656168	402.2472839355469	402.2671813964844
124	402.27581787109375	21.5186469154667					1	DETECTED	402.2758 m/z @21.52 [151020OFc1_NvH-0949-Control-4.raw]	402.27581787109375	21.5186469154667	1.2351813952	99.8617736328	98.6265922376	661238.5	7.188718529676656E8	0	8138	47.36640643199105	16.61483801920888	18.038294490585752	402.26727294921875	402.2857971191406
125	402.2890625	64.1025801005333					1	DETECTED	402.2891 m/z @64.10 [151020OFc1_NvH-0949-Control-4.raw]	402.2890625	64.1025801005333	17.1504739493333	99.9470268466667	82.7965528973334	585784.75	7.969211616153426E8	2	8138	5.5575622552244965	0.8100341027839295	0.2560357550709542	402.2858581542969	402.2990417480469
126	402.30426025390625	61.6678419130667					1	DETECTED	402.3043 m/z @61.67 [151020OFc1_NvH-0949-Control-4.raw]	402.30426025390625	61.6678419130667	53.942330404	99.9470268466667	46.0046964426667	488182.625	4.214466733494066E8	0	8138	5.193430052637439	2.468320435662213	58.74628371305286	402.299072265625	402.3091125488281
127	402.3191223144531	64.4413909296					1	DETECTED	402.3191 m/z @64.44 [151020OFc1_NvH-0949-Control-4.raw]	402.3191223144531	64.4413909296	16.3024646642667	99.8712356829333	83.56877101866661	508777.6875	4.820711942997899E8	0	8138	17.824021461518242	0.79893731439587	141.04212471551816	402.30914306640625	402.3198547363281
128	402.3298645019531	61.6331793178667					1	DETECTED	402.3299 m/z @61.63 [151020OFc1_NvH-0949-Control-4.raw]	402.3298645019531	61.6331793178667	3.82309819493333	99.9564975757333	96.13339938079997	534364.5	5.459973262536119E8	0	8138	11.37310483673211	0.7493760671301187	0.08255038912927554	402.32000732421875	402.3398132324219
129	402.34222412109375	64.7804849176					1	DETECTED	402.3422 m/z @64.78 [151020OFc1_NvH-0949-Control-4.raw]	402.34222412109375	64.7804849176	1.32173243866667	99.9661868434667	98.64445440480003	449102.40625	5.616874264476075E8	2	8138	18.238137334207735	0.9032751643267708	0.6683745068118258	402.3398742675781	402.3522033691406
130	402.3540954589844	64.6692884498667					1	DETECTED	402.3541 m/z @64.67 [151020OFc1_NvH-0949-Control-4.raw]	402.3540954589844	64.6692884498667	3.99304252906667	99.9470268466667	95.95398431760003	430669.09375	5.629422200784032E8	0	8138	24.39223603645219	0.7830033090619348	73.74950349397736	402.35223388671875	402.35662841796875
131	402.36663818359375	65.6605286784					1	DETECTED	402.3666 m/z @65.66 [151020OFc1_NvH-0949-Control-4.raw]	402.36663818359375	65.6605286784	0.405967685866667	99.9661868434667	99.56021915760003	488824.03125	6.287756865170313E8	0	8138	16.464121038582945	0.7001972580931339	109.09293552558445	402.3566589355469	402.3689880371094
132	402.3789978027344	65.2074553578667					1	DETECTED	402.3790 m/z @65.21 [151020OFc1_NvH-0949-Control-4.raw]	402.3789978027344	65.2074553578667	3.96166830506667	99.9661868434667	96.00451853840003	505795.8125	5.550101424174229E8	0	8138	15.885010707575148	0.6515706111022013	769.2035695265092	402.3690490722656	402.38763427734375
133	402.39764404296875	24.173343064					1	DETECTED	402.3976 m/z @24.17 [151020OFc1_NvH-0949-Control-4.raw]	402.39764404296875	24.173343064	3.6485874344	99.9661868434667	96.3175994090667	1763819.875	5.517687643807245E8	3	8138	0.17455272969324298	7.1241911450788304	219.49559229076556	402.3876647949219	402.4075927734375
134	402.4146423339844	64.3531231986667					1	DETECTED	402.4146 m/z @64.35 [151020OFc1_NvH-0949-Control-4.raw]	402.4146423339844	64.3531231986667	1.1675840424	99.9850306629333	98.8174466205333	591014.5	5.69975319948453E8	0	8138	50.30594705761774	0.715500804682558	0.48082989921869873	402.4076843261719	402.42462158203125
135	402.4314880371094	65.5128809608					1	DETECTED	402.4315 m/z @65.51 [151020OFc1_NvH-0949-Control-4.raw]	402.4314880371094	65.5128809608	1.44638500426667	99.9850306629333	98.53864565866662	470277.09375	5.790837742271898E8	0	8138	8.93176057781703	0.6791993355219037	0.3751915873757032	402.4246520996094	402.44140625
136	402.451416015625	66.2782637029333					1	DETECTED	402.4514 m/z @66.28 [151020OFc1_NvH-0949-Control-4.raw]	402.451416015625	66.2782637029333	3.95180959093333	99.9945554461333	96.04274585519997	486759.5625	6.575384622238629E8	0	8138	53.417881961442475	0.6707563137413546	0.43032663873074634	402.4415588378906	402.4613952636719
137	402.467041015625	83.5923503778667					1	DETECTED	402.4670 m/z @83.59 [151020OFc1_NvH-0949-Control-4.raw]	402.467041015625	83.5923503778667	2.54100220906667	99.9850306629333	97.44402845386662	397663.5	5.38603445938343E8	0	8138	6.83140247648582	0.6098721645747265	0.25942378590990695	402.46142578125	402.468505859375
138	402.478515625	68.7324622130667					1	DETECTED	402.4785 m/z @68.73 [151020OFc1_NvH-0949-Control-4.raw]	402.478515625	68.7324622130667	3.91929939066667	99.9945554461333	96.07525605546664	456962.21875	4.8588666834135044E8	0	8138	57.438275375560956	0.7321192706995369	0.1439378847952419	402.4685363769531	402.4884948730469
139	402.49176025390625	65.9863421202667					1	DETECTED	402.4918 m/z @65.99 [151020OFc1_NvH-0949-Control-4.raw]	402.49176025390625	65.9863421202667	5.04004088053333	99.9945554461333	94.95451456559998	298339.40625	6.011028572151294E8	0	8138	60.19774854476614	0.7715988528937897	0.5476317672291631	402.4886779785156	402.4925537109375
140	402.5025634765625	65.878170404					1	DETECTED	402.5026 m/z @65.88 [151020OFc1_NvH-0949-Control-4.raw]	402.5025634765625	65.878170404	3.32825537413333	99.9945554461333	96.66630007199997	438244.625	5.045798094443009E8	0	8138	18.273031294001015	0.7697419338792498	0.5202218708436066	402.4925842285156	402.5057678222656
141	402.5157775878906	14.1887720093333					1	DETECTED	402.5158 m/z @14.19 [151020OFc1_NvH-0949-Control-4.raw]	402.5157775878906	14.1887720093333	4.88757418133333	99.9945554461333	95.10698126479997	457366.65625	4.6823853674859786E8	0	8138	13.821145201866853	1.30452223877639	11.500144786456422	402.5058288574219	402.522216796875
142	402.5322570800781	33.0636655101333					1	DETECTED	402.5323 m/z @33.06 [151020OFc1_NvH-0949-Control-4.raw]	402.5322570800781	33.0636655101333	1.28352708986667	99.9945554461333	98.71102835626664	718863.625	4.5419612535346884E8	3	8138	32.85005608186991	1.7779066701253103	2.345614211957344	402.52227783203125	402.542236328125
143	402.54754638671875	65.9128303546667					1	DETECTED	402.5475 m/z @65.91 [151020OFc1_NvH-0949-Control-4.raw]	402.54754638671875	65.9128303546667	3.95180959093333	98.6087778032	94.65696821226666	447830.9375	5.897282813212538E8	0	8138	57.36363925881018	0.6702242069840217	0.3571927759391993	402.5423583984375	402.55303955078125
144	402.5630798339844	16.2337865432					1	DETECTED	402.5631 m/z @16.23 [151020OFc1_NvH-0949-Control-4.raw]	402.5630798339844	16.2337865432	3.96166830506667	99.7294168656	95.76774856053333	2144673.75	5.966005593837519E8	3	8138	0.08597272041069104	36.602599603448255	8.822316483155147	402.5531005859375	402.5730285644531
145	402.57464599609375	31.3144731661333					1	DETECTED	402.5746 m/z @31.31 [151020OFc1_NvH-0949-Control-4.raw]	402.57464599609375	31.3144731661333	1.8677951072	98.5248637722667	96.6570686650667	438950.75	5.036061686744096E8	0	8138	64.50637142372122	1.912722917492307	0.01327487073102782	402.5730895996094	402.5846252441406
146	402.5984191894531	24.244211252					1	DETECTED	402.5984 m/z @24.24 [151020OFc1_NvH-0949-Control-4.raw]	402.5984191894531	24.244211252	3.95180959093333	97.95163126	93.99982166906666	1554730.125	4.372463463864044E8	0	8138	0.23634599844530513	2.0531213304124045	3.6474729410863684	402.58905029296875	402.6082458496094
147	402.61810302734375	24.173343064					1	DETECTED	402.6181 m/z @24.17 [151020OFc1_NvH-0949-Control-4.raw]	402.61810302734375	24.173343064	3.97107198906667	98.9572649402667	94.98619295120002	530955.6875	3.9118950885428774E8	0	8138	1.5134470651572833	0.5138757217611633	null	402.60858154296875	402.6277160644531
148	402.6339416503906	83.933071324					1	DETECTED	402.6339 m/z @83.93 [151020OFc1_NvH-0949-Control-4.raw]	402.6339416503906	83.933071324	2.66094022853333	88.1133235386667	85.45238331013337	243005.96875	2.5406340199033934E8	0	8138	61.68730567537571	0.5257176239771316	0.06795388289057394	402.62811279296875	402.6423645019531
149	402.6530456542969	83.9725587834667					1	DETECTED	402.6530 m/z @83.97 [151020OFc1_NvH-0949-Control-4.raw]	402.6530456542969	83.9725587834667	9.9325668592	94.5468891490667	84.6143222898667	283465.1875	3.992169222363694E8	0	8138	0.0661329656201417	0.5714095861626793	0.1428191723253586	402.6433410644531	402.6629943847656
150	402.68255615234375	21.7086294570667					1	DETECTED	402.6826 m/z @21.71 [151020OFc1_NvH-0949-Control-4.raw]	402.68255615234375	21.7086294570667	4.03275835893333	93.8733822338667	89.84062387493337	277363.3125	3.633907463912233E8	0	8138	3.316162054548485	2.541335116559569	0.0038446017084190864	402.6725769042969	402.6886291503906
151	402.6986999511719	25.6341302805333					1	DETECTED	402.6987 m/z @25.63 [151020OFc1_NvH-0949-Control-4.raw]	402.6986999511719	25.6341302805333	3.51891233786667	99.596659892	96.07774755413334	4432421.5	4.0484194056255305E8	2	8138	0.3304648512226045	0.5231993221868716	1.5017415604137894	402.6888122558594	402.7086181640625
152	402.7114562988281	17.0123044248					1	DETECTED	402.7115 m/z @17.01 [151020OFc1_NvH-0949-Control-4.raw]	402.7114562988281	17.0123044248	4.30255746533333	97.8676401514667	93.56508268613337	277748.9375	2.6497508931322613E8	0	8138	0.20420256140316084	4.516528172524363	1.0482728025257142	402.708740234375	402.7117919921875
153	402.7218017578125	12.9744985381333					1	DETECTED	402.7218 m/z @12.97 [151020OFc1_NvH-0949-Control-4.raw]	402.7218017578125	12.9744985381333	3.639314844	99.2744073970667	95.6350925530667	1498754.75	3.8817223109974265E8	2	8138	14.19584636658748	3.801249881020877	1.5673807973466767	402.7118225097656	402.7295227050781
154	402.73980712890625	29.8781443365333					1	DETECTED	402.7398 m/z @29.88 [151020OFc1_NvH-0949-Control-4.raw]	402.73980712890625	29.8781443365333	3.83432546853333	98.5433555752	94.70903010666666	2057153.875	3.8466812291191167E8	2	8138	1.9282546179242814	0.8005016666832769	0.27427932340576044	402.7300720214844	402.7496643066406
155	402.7583312988281	22.8757955264					1	DETECTED	402.7583 m/z @22.88 [151020OFc1_NvH-0949-Control-4.raw]	402.7583312988281	22.8757955264	3.7321076408	95.6086122045333	91.8765045637333	610827.625	3.200736721819164E8	0	8138	0.16098420670784463	0.985961323475817	0.06867620433498844	402.74993896484375	402.7680358886719
156	402.7989501953125	24.1833801597333					1	DETECTED	402.7990 m/z @24.18 [151020OFc1_NvH-0949-Control-4.raw]	402.7989501953125	24.1833801597333	5.6609715432	95.2026961109333	89.5417245677333	1013517.3125	2.8249468413298494E8	0	8138	0.17963684267932223	1.748448999611662	115.3237268001206	402.7896728515625	402.8088684082031
157	402.81829833984375	24.1150812808					1	DETECTED	402.8183 m/z @24.12 [151020OFc1_NvH-0949-Control-4.raw]	402.81829833984375	24.1150812808	0.0475320722666667	98.2529567725333	98.20542470026663	253395.296875	2.943952153868388E8	0	8138	1.4507888428412556	2.967500339576971	0.008993201234593049	402.8092041015625	402.8279113769531
158	402.8392028808594	18.4346279285333					1	DETECTED	402.8392 m/z @18.43 [151020OFc1_NvH-0949-Control-4.raw]	402.8392028808594	18.4346279285333	0.866381792266667	97.5016777728	96.63529598053333	2716287.0	3.171803523524992E8	0	8138	0.9738110120350072	0.8163428277954925	0.6590617280989266	402.8296203613281	402.84912109375
159	402.8594665527344	22.2226466821333					1	DETECTED	402.8595 m/z @22.22 [151020OFc1_NvH-0949-Control-4.raw]	402.8594665527344	22.2226466821333	0.005838728	99.8807250682667	99.8748863402667	1457603.625	3.223398142174338E8	3	8138	0.2122359404819676	0.5084940198240623	0.03133647062590782	402.8494873046875	402.86944580078125
160	402.870361328125	12.0185322312					1	DETECTED	402.8704 m/z @12.02 [151020OFc1_NvH-0949-Control-4.raw]	402.870361328125	12.0185322312	0.027119584	94.1779182088	94.15079862479999	438192.53125	3.6982910098694384E8	3	8138	3.6172621753063847	4.885428855440265	3.7241403392327044	402.8694763183594	402.88031005859375
161	402.89129638671875	32.7430592698667					1	DETECTED	402.8913 m/z @32.74 [151020OFc1_NvH-0949-Control-4.raw]	402.89129638671875	32.7430592698667	0.005838728	99.7578181874667	99.7519794594667	4032931.0	3.7211016282222223E8	3	8138	0.20098732088811033	0.5228941609049216	0.039218051792413645	402.8813781738281	402.8930969238281
162	402.9031066894531	29.0632864037333					1	DETECTED	402.9031 m/z @29.06 [151020OFc1_NvH-0949-Control-4.raw]	402.9031066894531	29.0632864037333	0.0373548813333333	98.6842016234667	98.64684674213338	4101401.75	4.246795555434181E8	3	8138	6.002303230932824	0.6436453069858437	0.02836107351817493	402.89312744140625	402.91290283203125
163	402.92388916015625	27.736608108					1	DETECTED	402.9239 m/z @27.74 [151020OFc1_NvH-0949-Control-4.raw]	402.92388916015625	27.736608108	0.027119584	99.9850306629333	99.9579110789333	152679.4375	3.249355634979142E8	0	8138	76.43585075031669	2.0409471291279315	2.939642216039398	402.9139099121094	402.9338684082031
164	402.9490661621094	17.816205604					1	DETECTED	402.9491 m/z @17.82 [151020OFc1_NvH-0949-Control-4.raw]	402.9490661621094	17.816205604	0.005838728	98.8439412061333	98.8381024781333	176911.375	2.6329778765973628E8	0	8138	21.085209043105095	3.753714859100409	0.010925751839935912	402.9393005371094	402.9498291015625
165	402.9598693847656	14.7662241888					1	DETECTED	402.9599 m/z @14.77 [151020OFc1_NvH-0949-Control-4.raw]	402.9598693847656	14.7662241888	0.0577090485333333	99.596659892	99.53895084346667	777383.0625	3.242645728673614E8	0	8138	0.22280990080678897	0.8643452244944458	7.767362382064467	402.94989013671875	402.96978759765625
166	402.9766845703125	33.652554828					1	DETECTED	402.9767 m/z @33.65 [151020OFc1_NvH-0949-Control-4.raw]	402.9766845703125	33.652554828	0.005838728	99.9564975757333	99.9506588477333	154101.265625	2.894193581619618E8	0	8138	38.01631319610088	1.5022045201832699	3.129163875287209	402.9698791503906	402.9866638183594
167	402.9989318847656	24.173343064					1	DETECTED	402.9989 m/z @24.17 [151020OFc1_NvH-0949-Control-4.raw]	402.9989318847656	24.173343064	0.005838728	99.8901999904	99.8843612624	541364.625	2.78398352934179E8	0	8138	0.030478802114114245	82.53152166094803	1.7042200235400689	402.9890441894531	403.0088806152344
168	403.0205383300781	34.4722327429333					1	DETECTED	403.0205 m/z @34.47 [151020OFc1_NvH-0949-Control-4.raw]	403.0205383300781	34.4722327429333	0.1190355672	99.9945554461333	99.8755198789333	121375.53125	2.7133052218885994E8	0	8138	16.32480577693223	1.450762381800692	3.536358785864896	403.0106506347656	403.0304870605469
169	403.0437316894531	26.6406918757333					1	DETECTED	403.0437 m/z @26.64 [151020OFc1_NvH-0949-Control-4.raw]	403.0437316894531	26.6406918757333	0.308868819466667	99.9945554461333	99.68568662666664	223051.84375	3.192471153652291E8	0	8138	1.5772224910102537	1.8853229740022919	1020.0436932403605	403.0340576171875	403.05364990234375
170	403.0882568359375	65.7239862946667					1	DETECTED	403.0883 m/z @65.72 [151020OFc1_NvH-0949-Control-4.raw]	403.0882568359375	65.7239862946667	0.0169783184	99.9945554461333	99.9775771277333	92763.7421875	2.747878235874657E8	0	8138	99.48586031788462	0.7359934940412723	0.47453935559593935	403.0788269042969	403.09344482421875
171	403.103515625	45.8894124072					1	DETECTED	403.1035 m/z @45.89 [151020OFc1_NvH-0949-Control-4.raw]	403.103515625	45.8894124072	2.9569538632	99.9945554461333	97.0376015829333	100941.0859375	2.8156359302317345E8	0	8138	87.7335927214915	1.0763723717405318	1.1469029450287271	403.0935974121094	403.1131896972656
172	403.1387023925781	92.418298796					1	DETECTED	403.1387 m/z @92.42 [151020OFc1_NvH-0949-Control-4.raw]	403.1387023925781	92.418298796	1.7214133144	94.9426325226667	93.2212192082667	728167.0625	2.3511475370210674E8	0	8138	0.0820658913725083	0.6016286836024767	0.27875673593484557	403.13031005859375	403.1479797363281
173	403.1732177734375	18.3873931709333					1	DETECTED	403.1732 m/z @18.39 [151020OFc1_NvH-0949-Control-4.raw]	403.1732177734375	18.3873931709333	0.005838728	99.9945554461333	99.9887167181333	1727092.5	3.0305687238918287E8	0	8138	0.2865037531613268	5.669164441637969	0.7104559076886787	403.16412353515625	403.1831970214844
174	403.18548583984375	14.0494674752					1	DETECTED	403.1855 m/z @14.05 [151020OFc1_NvH-0949-Control-4.raw]	403.18548583984375	14.0494674752	0.723760222666667	99.8049155288	99.08115530613333	580586.8125	2.91167549905592E8	3	8138	26.00236979484705	0.646864336992666	14.359474827797587	403.18328857421875	403.1905822753906
175	403.2006530761719	25.6436575109333					1	DETECTED	403.2007 m/z @25.64 [151020OFc1_NvH-0949-Control-4.raw]	403.2006530761719	25.6436575109333	2.55946689413333	98.5433555752	95.98388868106666	1629813.5	3.669878065921534E8	0	8138	3.617027899462247	4.7441222938668295	0.26734233012565595	403.190673828125	403.2092590332031
176	403.21929931640625	23.5086135864					1	DETECTED	403.2193 m/z @23.51 [151020OFc1_NvH-0949-Control-4.raw]	403.21929931640625	23.5086135864	3.7227324448	99.8522108194667	96.1294783746667	1.4780827E7	7.5932178288121E8	2	8138	0.2875278884645418	1.5108034841747242	1.4851319562709746	403.2093505859375	403.229248046875
177	403.2324523925781	31.4019868597333					1	DETECTED	403.2325 m/z @31.40 [151020OFc1_NvH-0949-Control-4.raw]	403.2324523925781	31.4019868597333	0.005838728	99.9945554461333	99.9887167181333	2678790.25	4.378681735162045E8	2	8138	2.8553637246467574	0.7392176625363621	0.487213944889345	403.22930908203125	403.2345275878906
178	403.2445373535156	54.7091150965333					1	DETECTED	403.2445 m/z @54.71 [151020OFc1_NvH-0949-Control-4.raw]	403.2445373535156	54.7091150965333	3.68569747573333	99.072039164	95.38634168826667	2892646.0	4.847655252778507E8	2	8138	34.701394921787525	0.5047211965243148	0.12093416530514686	403.23455810546875	403.2545166015625
179	403.25567626953125	16.4992519506667					1	DETECTED	403.2557 m/z @16.50 [151020OFc1_NvH-0949-Control-4.raw]	403.25567626953125	16.4992519506667	3.79123609226667	94.3574684565333	90.56623236426663	1647747.0	3.143359367348193E8	2	8138	15.915901530025593	66.15087479956426	63.505711488608696	403.2545471191406	403.26416015625
180	403.2677307128906	14.8012586389333					1	DETECTED	403.2677 m/z @14.80 [151020OFc1_NvH-0949-Control-4.raw]	403.2677307128906	14.8012586389333	3.96166830506667	94.3003792805333	90.33871097546664	182052.140625	2.4008211587077418E8	0	8138	0.10486248508328089	4.035096829201028	7.12832610416451	403.2665100097656	403.2762145996094
181	403.31610107421875	63.6354357901333					1	DETECTED	403.3161 m/z @63.64 [151020OFc1_NvH-0949-Control-4.raw]	403.31610107421875	63.6354357901333	45.6495485914667	92.3078733949333	46.6583248034666	55828.8125	1.3538423208703002E8	0	8138	46.235778370775506	1.297081547551506	1.5941630951030121	403.30615234375	403.32525634765625
182	403.43377685546875	25.7739473672					1	DETECTED	403.4338 m/z @25.77 [151020OFc1_NvH-0949-Control-4.raw]	403.43377685546875	25.7739473672	3.91929939066667	92.4277989589333	88.50849956826663	317505.5	3.038620302114108E8	0	8138	1.5911976975566375	2.763610289956389	0.03032535544221438	403.4239196777344	403.44366455078125
183	403.4470520019531	36.9219549258667					1	DETECTED	403.4471 m/z @36.92 [151020OFc1_NvH-0949-Control-4.raw]	403.4470520019531	36.9219549258667	4.1500382872	99.5681375194667	95.4180992322667	118102.109375	2.7513044624159765E8	0	8138	87.85143874270913	1.5082925204108328	2.0937072644209103	403.4438171386719	403.4512939453125
184	403.4613037109375	14.7782074592					1	DETECTED	403.4613 m/z @14.78 [151020OFc1_NvH-0949-Control-4.raw]	403.4613037109375	14.7782074592	2.51596513626667	94.6844666816	92.16850154533333	409144.875	2.6390587600832215E8	0	8138	0.12351334466822195	0.7290489778522024	1.2307933498633392	403.4513244628906	403.4615173339844
185	403.4715576171875	32.8093896981333					1	DETECTED	403.4716 m/z @32.81 [151020OFc1_NvH-0949-Control-4.raw]	403.4715576171875	32.8093896981333	3.99304252906667	99.8901999904	95.89715746133334	2296477.5	3.394001066332378E8	4	8138	12.573598393702984	1.1470226701601816	0.02227088373486658	403.4615783691406	403.4813232421875
186	403.48919677734375	12.8054298256					1	DETECTED	403.4892 m/z @12.81 [151020OFc1_NvH-0949-Control-4.raw]	403.48919677734375	12.8054298256	3.37470110986667	99.1099302301333	95.73522912026664	2234216.0	2.9641383217591625E8	4	8138	0.2572321578301118	2.2960600575956027	3.576940943817275	403.4815979003906	403.4991149902344
187	403.5073547363281	18.3525370090667					1	DETECTED	403.5074 m/z @18.35 [151020OFc1_NvH-0949-Control-4.raw]	403.5073547363281	18.3525370090667	1.32173243866667	97.2761158048	95.95438336613333	697726.0625	2.7772071405091214E8	0	8138	0.14648736977414956	0.6242575568916484	0.19678210493450496	403.49951171875	403.5173034667969
188	403.529052734375	17.0643999544					1	DETECTED	403.5291 m/z @17.06 [151020OFc1_NvH-0949-Control-4.raw]	403.529052734375	17.0643999544	4.1016430136	98.5248637722667	94.4232207586667	962943.3125	3.265418732512135E8	3	8138	2.514900511880654	1.3552255053707245	128.70327013771734	403.5190734863281	403.5335388183594
189	403.5435485839844	26.5130270672					1	DETECTED	403.5435 m/z @26.51 [151020OFc1_NvH-0949-Control-4.raw]	403.5435485839844	26.5130270672	4.08979092426667	98.3375306845333	94.24773976026664	4670029.5	3.64559692503258E8	3	8138	0.16595621388672654	0.5353020666797289	0.012104760395426913	403.53363037109375	403.55352783203125
190	403.5598449707031	32.7035829986667					1	DETECTED	403.5598 m/z @32.70 [151020OFc1_NvH-0949-Control-4.raw]	403.5598449707031	32.7035829986667	1.79544184186667	99.5681375194667	97.77269567760003	1122949.875	3.395349143243099E8	3	8138	6.558405201377628	0.8946711864338827	0.1643564749219113	403.5535583496094	403.5697326660156
191	403.571533203125	29.0632864037333					1	DETECTED	403.5715 m/z @29.06 [151020OFc1_NvH-0949-Control-4.raw]	403.571533203125	29.0632864037333	4.3122993552	81.8541895546667	77.5418901994667	1075237.625	2.5635144531489623E8	0	8138	0.11799736520564252	0.6823716567433064	0.008738704804868248	403.5698547363281	403.5731201171875
192	403.58355712890625	35.669509044					1	DETECTED	403.5836 m/z @35.67 [151020OFc1_NvH-0949-Control-4.raw]	403.58355712890625	35.669509044	3.78178196106667	72.2630448808	68.48126291973333	1217134.25	2.4099216908427337E8	3	8138	0.19503957248408454	54.97587208855035	0.032876637697252076	403.5736389160156	403.5927429199219
193	403.6025390625	14.7662241888					1	DETECTED	403.6025 m/z @14.77 [151020OFc1_NvH-0949-Control-4.raw]	403.6025390625	14.7662241888	0.620986014666667	90.2068183504	89.58583233573333	139586.015625	2.963458913096684E8	0	8138	13.546327290516462	8.764409701850484	16.536452478166733	403.5936584472656	403.6088562011719
194	403.61920166015625	28.8476062885333					1	DETECTED	403.6192 m/z @28.85 [151020OFc1_NvH-0949-Control-4.raw]	403.61920166015625	28.8476062885333	3.93024513066667	96.2695899301333	92.33934479946662	223005.4375	2.74975264044175E8	0	8138	0.06367682261332064	1.8529117954032277	0.0157389922954555	403.60968017578125	403.6290283203125
195	403.6824951171875	37.3978726786667					1	DETECTED	403.6825 m/z @37.40 [151020OFc1_NvH-0949-Control-4.raw]	403.6824951171875	37.3978726786667	3.55606371866667	96.0159286026667	92.45986488400004	311303.625	2.7747149456782573E8	0	8138	75.9440883608867	1.624510370533318	3.598175248871247	403.672607421875	403.6912841796875
196	403.7013244628906	25.5253777768					1	DETECTED	403.7013 m/z @25.53 [151020OFc1_NvH-0949-Control-4.raw]	403.7013244628906	25.5253777768	0.0885341157333333	99.9187438101333	99.83020969439995	361304.0625	2.8664318479353595E8	0	8138	28.112243180792458	3.6300600376213588	0.312127548197523	403.6915283203125	403.7013244628906
197	403.7113342285156	26.1023337322667					1	DETECTED	403.7113 m/z @26.10 [151020OFc1_NvH-0949-Control-4.raw]	403.7113342285156	26.1023337322667	4.05175431866667	94.7731636453333	90.72140932666663	1.946826E7	1.0775581064053407E9	2	8138	0.2522894487630687	0.6395376753937477	2.118105285078102	403.70135498046875	403.7213134765625
198	403.72955322265625	21.3214741816					1	DETECTED	403.7296 m/z @21.32 [151020OFc1_NvH-0949-Control-4.raw]	403.72955322265625	21.3214741816	3.6577773728	96.5800405704	92.9222631976	1.1737743E7	6.300241839993387E8	2	8138	0.21879537218728018	2.0733910490148824	32.21362978971054	403.7213439941406	403.7395324707031
199	403.74212646484375	31.8489630693333					1	DETECTED	403.7421 m/z @31.85 [151020OFc1_NvH-0949-Control-4.raw]	403.74212646484375	31.8489630693333	4.92651745173333	99.0435617517333	94.11704429999996	2555232.25	3.919482531223039E8	2	8138	19.087128282587017	0.5073740430135126	0.08706106741129775	403.73956298828125	403.7521057128906
200	403.7537536621094	57.7393347482667					1	DETECTED	403.7538 m/z @57.74 [151020OFc1_NvH-0949-Control-4.raw]	403.7537536621094	57.7393347482667	3.25419184906667	98.3375306845333	95.08333883546663	742977.875	3.3817288374236286E8	0	8138	41.254972689405875	1.019674433105746	0.005061268340761874	403.752197265625	403.76177978515625
201	403.7975769042969	30.2619396272					1	DETECTED	403.7976 m/z @30.26 [151020OFc1_NvH-0949-Control-4.raw]	403.7975769042969	30.2619396272	1.254316368	87.4254478661333	86.17113149813329	440755.09375	2.8571601173485345E8	0	8138	0.5163253314147589	2.6724264446087718	0.8158550527570795	403.78759765625	403.80743408203125
202	403.8193359375	46.9369583802667					1	DETECTED	403.8193 m/z @46.94 [151020OFc1_NvH-0949-Control-4.raw]	403.8193359375	46.9369583802667	0.0885341157333333	94.2688233765333	94.18028926079997	102706.8984375	3.009584656620121E8	0	8138	65.50132905980225	1.0051596263836264	1.3431161907352194	403.8093566894531	403.8283996582031
203	403.8385925292969	18.3646388552					1	DETECTED	403.8386 m/z @18.36 [151020OFc1_NvH-0949-Control-4.raw]	403.8385925292969	18.3646388552	0.684251925066667	99.5585392362667	98.87428731120004	191233.5625	2.690397005437561E8	0	8138	0.17086860486415745	2.7961573381260387	71.36440177345855	403.8287048339844	403.8432312011719
204	403.85357666015625	25.6873399704					1	DETECTED	403.8536 m/z @25.69 [151020OFc1_NvH-0949-Control-4.raw]	403.85357666015625	25.6873399704	1.0999705136	61.0289902858667	59.9290197722667	683637.625	2.0802435905127525E8	0	8138	0.1092319912921873	0.5207051885813094	1.8706297387028277	403.8436279296875	403.85443115234375
205	403.86444091796875	10.8487602877333					1	DETECTED	403.8644 m/z @10.85 [151020OFc1_NvH-0949-Control-4.raw]	403.86444091796875	10.8487602877333	0.005838728	98.9664649466667	98.9606262186667	1016713.1875	3.1138779396360093E8	3	8138	6.358495243474376	13.99953211278347	3.636222186513135	403.8544616699219	403.8677978515625
206	403.8778076171875	26.5130270672					1	DETECTED	403.8778 m/z @26.51 [151020OFc1_NvH-0949-Control-4.raw]	403.8778076171875	26.5130270672	0.0577090485333333	97.0705285	97.01281945146665	3399007.5	3.556897283611475E8	3	8138	0.13209813346736965	1.1448053279138606	0.06744202727301808	403.8678283691406	403.8877868652344
207	403.8878173828125	17.0123044248					1	DETECTED	403.8878 m/z @17.01 [151020OFc1_NvH-0949-Control-4.raw]	403.8878173828125	17.0123044248	0.005838728	99.4824679909333	99.4766292629333	449130.28125	2.9489779992126703E8	0	8138	9.407805623750841	0.5325817657365336	0.29510116464577485	403.8878173828125	403.8977966308594
208	403.91162109375	28.9516335834667					1	DETECTED	403.9116 m/z @28.95 [151020OFc1_NvH-0949-Control-4.raw]	403.91162109375	28.9516335834667	0.005838728	99.9755779768	99.9697392488	3230551.5	3.1723265358669686E8	3	8138	0.2545531194140658	1.0791248171797847	1.1084619288872348	403.9016418457031	403.9216003417969
209	403.9261779785156	11.3007053984					1	DETECTED	403.9262 m/z @11.30 [151020OFc1_NvH-0949-Control-4.raw]	403.9261779785156	11.3007053984	0.005838728	99.9661868434667	99.9603481154667	190676.421875	2.6775513787648878E8	0	8138	14.544122563724097	4.385747636863777	4.39530056547359	403.921630859375	403.9361267089844
210	403.9521484375	25.9892120573333					1	DETECTED	403.9521 m/z @25.99 [151020OFc1_NvH-0949-Control-4.raw]	403.9521484375	25.9892120573333	0.005838728	98.0733169456	98.0674782176	1107956.375	3.0684749296689624E8	0	8138	0.08820204993190117	2.8871345602584753	0.3362866504875767	403.9422302246094	403.9621276855469
211	403.9725036621094	32.7974039938667					1	DETECTED	403.9725 m/z @32.80 [151020OFc1_NvH-0949-Control-4.raw]	403.9725036621094	32.7974039938667	0.005838728	99.7389315021333	99.7330927741333	976228.75	3.2785172300945956E8	4	8138	0.12285608641754919	0.5127288217449253	0.02985834556362233	403.96258544921875	403.9803466796875
212	403.9903869628906	12.8207609984					1	DETECTED	403.9904 m/z @12.82 [151020OFc1_NvH-0949-Control-4.raw]	403.9903869628906	12.8207609984	0.2201073632	99.6249988885333	99.4048915253333	991441.5625	3.2624099823166996E8	0	8138	0.19212553862002402	2.5849395485098285	0.5712082799702037	403.9805908203125	404.0003356933594
213	404.0184326171875	30.017161496					1	DETECTED	404.0184 m/z @30.02 [151020OFc1_NvH-0949-Control-4.raw]	404.0184326171875	30.017161496	0.993000582133333	99.9661868434667	98.97318626133337	111420.8828125	2.862182894402062E8	0	8138	11.823085015617572	1.6253271682040875	3.09747860163332	404.0129699707031	404.02825927734375
214	404.0428161621094	42.0979664328					1	DETECTED	404.0428 m/z @42.10 [151020OFc1_NvH-0949-Control-4.raw]	404.0428161621094	42.0979664328	0.703999526666667	99.9945554461333	99.29055591946664	122387.203125	2.871771827688889E8	0	8138	103.65878844348995	1.1812972748455395	1.3880875195601472	404.0328674316406	404.0522155761719
215	404.0790100097656	83.5256467392					1	DETECTED	404.0790 m/z @83.53 [151020OFc1_NvH-0949-Control-4.raw]	404.0790100097656	83.5256467392	5.33483346693333	99.9945554461333	94.65972197919997	94846.265625	2.72024020672579E8	0	8138	91.97678085075971	0.5933983321289925	0.17694233595404402	404.07025146484375	404.081787109375
216	404.0937194824219	43.7318949978667					1	DETECTED	404.0937 m/z @43.73 [151020OFc1_NvH-0949-Control-4.raw]	404.0937194824219	43.7318949978667	0.190220411733333	99.9945554461333	99.80433503439997	109330.359375	2.910621994052184E8	0	8138	99.7253815569457	1.085885210343064	1.2596838791862688	404.08587646484375	404.0946350097656
217	404.1192321777344	89.3608282656					1	DETECTED	404.1192 m/z @89.36 [151020OFc1_NvH-0949-Control-4.raw]	404.1192321777344	89.3608282656	1.17725708266667	98.2529567725333	97.07569968986662	3881395.25	4.766982136614255E8	0	8138	0.8282782554402388	1.1595834229274307	1.0038002896634648	404.1100158691406	404.12628173828125
218	404.1423034667969	92.4366056016					1	DETECTED	404.1423 m/z @92.44 [151020OFc1_NvH-0949-Control-4.raw]	404.1423034667969	92.4366056016	4.40321927386667	93.9473276650667	89.54410839120003	179386.890625	2.5119336052926743E8	0	8138	0.05001946555670145	2.5334553332574017	4.163425897538507	404.13287353515625	404.1513366699219
219	404.17181396484375	14.4285429362667					1	DETECTED	404.1718 m/z @14.43 [151020OFc1_NvH-0949-Control-4.raw]	404.17181396484375	14.4285429362667	0.005838728	99.9945554461333	99.9887167181333	322365.625	2.880988673856836E8	0	8138	0.137338932471069	8.632017986340337	23.980639676865284	404.16217041015625	404.1817626953125
220	404.19219970703125	90.0502513618667					1	DETECTED	404.1922 m/z @90.05 [151020OFc1_NvH-0949-Control-4.raw]	404.19219970703125	90.0502513618667	0.139724779466667	99.9755779768	99.83585319733334	2316186.25	3.769767206589299E8	3	8138	0.11785462075872033	0.5017101079375825	0.022121055700160226	404.1823425292969	404.1932067871094
221	404.2032165527344	25.0806077152					1	DETECTED	404.2032 m/z @25.08 [151020OFc1_NvH-0949-Control-4.raw]	404.2032165527344	25.0806077152	1.3314259912	99.6061617906667	98.2747357994667	1.8364724E7	1.0029246182352012E9	2	8138	0.25900796646221735	0.6699646514187892	0.11843980235299205	404.1932373046875	404.21319580078125
222	404.21343994140625	26.246544336					1	DETECTED	404.2134 m/z @26.25 [151020OFc1_NvH-0949-Control-4.raw]	404.21343994140625	26.246544336	3.8968352544	99.2419559816	95.3451207272	4465579.5	6.489369514550034E8	3	8138	10.666700105102638	1.2662248142845653	2.1642961060617854	404.2132263183594	404.2234191894531
223	404.2272033691406	28.5298593026667					1	DETECTED	404.2272 m/z @28.53 [151020OFc1_NvH-0949-Control-4.raw]	404.2272033691406	28.5298593026667	0.817773294933333	97.0891806162667	96.27140732133337	2531729.75	3.764792460390893E8	2	8138	0.19206725617657838	0.9259085454911	0.4487307481028741	404.22344970703125	404.2298583984375
224	404.2398681640625	40.8072270829333					1	DETECTED	404.2399 m/z @40.81 [151020OFc1_NvH-0949-Control-4.raw]	404.2398681640625	40.8072270829333	0.2201073632	99.7389315021333	99.5188241389333	7402860.5	7.041974187945899E8	2	8138	19.490278246104197	2.787025622438207	0.044447361821668016	404.2298889160156	404.2498474121094
225	404.252197265625	29.6429824408					1	DETECTED	404.2522 m/z @29.64 [151020OFc1_NvH-0949-Control-4.raw]	404.252197265625	29.6429824408	3.78178196106667	94.8115985509333	91.02981658986663	1176621.875	3.0256312516582215E8	2	8138	0.23695866891054962	0.5052478833971326	0.44983112577388745	404.2499084472656	404.26214599609375
226	404.2636413574219	24.1491789656					1	DETECTED	404.2636 m/z @24.15 [151020OFc1_NvH-0949-Control-4.raw]	404.2636413574219	24.1491789656	7.46494671813333	95.7487272770667	88.28378055893337	718070.0	2.970183388524808E8	0	8138	9.135115425091762	9.014405796225555	1489.2289932311262	404.2622985839844	404.27227783203125
227	404.3008117675781	90.7401478858667					1	DETECTED	404.3008 m/z @90.74 [151020OFc1_NvH-0949-Control-4.raw]	404.3008117675781	90.7401478858667	14.0370680752	92.3917159298667	78.35464785466671	119866.0859375	2.4522028043221E8	0	8138	0.705717938775237	0.5107659825920727	9.343872284711171	404.2908630371094	404.310546875
228	404.3183288574219	92.2531028506667					1	DETECTED	404.3183 m/z @92.25 [151020OFc1_NvH-0949-Control-4.raw]	404.3183288574219	92.2531028506667	21.6886798490667	92.4277989589333	70.73911910986659	99805.8359375	2.2121679173312142E8	0	8138	0.10469811344506752	0.501237848343652	0.16430604294439616	404.3120422363281	404.3248596191406
229	404.4173889160156	45.8638605770667					1	DETECTED	404.4174 m/z @45.86 [151020OFc1_NvH-0949-Control-4.raw]	404.4173889160156	45.8638605770667	3.88562692586667	99.1004905458667	95.21486362000003	2594713.0	3.438220457695429E8	0	8138	0.15390429436199327	0.5323087740745911	0.04579480814078417	404.4074401855469	404.42730712890625
230	404.443359375	31.9411309789333					1	DETECTED	404.4434 m/z @31.94 [151020OFc1_NvH-0949-Control-4.raw]	404.443359375	31.9411309789333	0.229860945333333	94.5659868794667	94.33612593413338	682859.1875	2.97125777490954E8	0	8138	14.407879279695809	0.5108925978708645	22.037691467973993	404.4338073730469	404.4512023925781
231	404.4612121582031	26.1291561202667					1	DETECTED	404.4612 m/z @26.13 [151020OFc1_NvH-0949-Control-4.raw]	404.4612121582031	26.1291561202667	2.56871440373333	96.4858208749333	93.91710647119997	732914.875	3.15078384697641E8	0	8138	7.428536499821529	2.5165020584068754	0.35792644708719185	404.45123291015625	404.47113037109375
232	404.4728698730469	52.0590728002667					1	DETECTED	404.4729 m/z @52.06 [151020OFc1_NvH-0949-Control-4.raw]	404.4728698730469	52.0590728002667	5.6186116784	95.2803246605333	89.6617129821333	283139.4375	3.15255097269814E8	0	8138	26.819659509988465	1.1449996030929268	1.2848700234455295	404.4712219238281	404.4776306152344
233	404.4877014160156	52.8785963224					1	DETECTED	404.4877 m/z @52.88 [151020OFc1_NvH-0949-Control-4.raw]	404.4877014160156	52.8785963224	2.47884224533333	97.7438918141333	95.26504956879998	955649.5	2.9888162063453704E8	0	8138	0.1415545495313566	0.5016885865960452	0.011872321688008744	404.4780578613281	404.497314453125
234	404.5064697265625	14.4285429362667					1	DETECTED	404.5065 m/z @14.43 [151020OFc1_NvH-0949-Control-4.raw]	404.5064697265625	14.4285429362667	5.6186116784	91.4306232474667	85.8120115690667	266605.65625	2.660361939987525E8	0	8138	0.021338854715997613	0.559035215003508	1.981208865175224	404.4978942871094	404.5083312988281
235	404.51849365234375	27.21027297175					1	DETECTED	404.5185 m/z @27.21 [151020OFc1_NvH-0949-Control-4.raw]	404.51849365234375	27.21027297175	3.93024513066667	99.7010612757333	95.77081614506662	659259.6875	2.863516691725727E8	0	8138	0.18203676953948644	0.5079188896378166	0.07734106094177323	404.5090026855469	404.5213623046875
236	404.5313720703125	14.1670934296					1	DETECTED	404.5314 m/z @14.17 [151020OFc1_NvH-0949-Control-4.raw]	404.5313720703125	14.1670934296	2.71633367573333	98.9004758434667	96.18414216773337	2711015.75	3.898817035502596E8	3	8138	0.1519298962414215	1.9312861261189473	3.7067482388572723	404.52142333984375	404.54132080078125
237	404.5473937988281	5.55574369733333					1	DETECTED	404.5474 m/z @5.56 [151020OFc1_NvH-0949-Control-4.raw]	404.5473937988281	5.55574369733333	3.66702118533333	99.3317069336	95.66468574826668	2028553.0	3.999881046793809E8	3	8138	0.12667859859016328	3.542886813506964	11.778062778807351	404.5413818359375	404.557373046875
238	404.55810546875	44.0495066912					1	DETECTED	404.5581 m/z @44.05 [151020OFc1_NvH-0949-Control-4.raw]	404.55810546875	44.0495066912	4.2187207136	69.7221217696	65.503401056	374087.34375	2.3767061013164884E8	0	8138	18.794218396778174	0.8775609368867702	0.8531652237860825	404.5574035644531	404.56036376953125
239	404.57037353515625	34.8635848786667					1	DETECTED	404.5704 m/z @34.86 [151020OFc1_NvH-0949-Control-4.raw]	404.57037353515625	34.8635848786667	3.78178196106667	97.8960523592	94.11427039813333	2642706.5	3.6312882530006564E8	3	8138	0.12354530089286442	0.558080200131255	0.0476451089298566	404.5604248046875	404.5732421875
240	404.5832824707031	33.0801299693333					1	DETECTED	404.5833 m/z @33.08 [151020OFc1_NvH-0949-Control-4.raw]	404.5832824707031	33.0801299693333	3.90821029226667	96.1543184906667	92.24610819840002	4814237.0	3.82987137502138E8	3	8138	0.1464228072172702	0.7399328390780464	1.9169249256447842	404.5733337402344	404.59307861328125
241	404.5992736816406	19.6756766792					1	DETECTED	404.5993 m/z @19.68 [151020OFc1_NvH-0949-Control-4.raw]	404.5992736816406	19.6756766792	5.17983894506667	97.7626995914667	92.58286064640004	132725.828125	3.0929954960094976E8	0	8138	5.746232130663195	3.1934291189116757	11.195464581093528	404.5932922363281	404.6075439453125
242	404.6177978515625	45.8043134362667					1	DETECTED	404.6178 m/z @45.80 [151020OFc1_NvH-0949-Control-4.raw]	404.6177978515625	45.8043134362667	3.6485874344	99.9470268466667	96.2984394122667	2465886.75	3.0713741276127946E8	0	8138	0.11338229016575951	0.5285252066217436	0.056472668409285685	404.60821533203125	404.6270446777344
243	404.6820373535156	14.3450685608					1	DETECTED	404.6820 m/z @14.35 [151020OFc1_NvH-0949-Control-4.raw]	404.6820373535156	14.3450685608	2.98478472266667	96.6476457624	93.66286103973333	805322.125	2.4339155859526825E8	0	8138	0.1484055694627937	1.4592040400267963	102.89730544989811	404.67218017578125	404.6844177246094
244	404.6947021484375	31.9411309789333					1	DETECTED	404.6947 m/z @31.94 [151020OFc1_NvH-0949-Control-4.raw]	404.6947021484375	31.9411309789333	3.95180959093333	94.4276405405333	90.47583094959997	866971.6875	2.6621792238633686E8	0	8138	10.037403100731726	0.5041084603849485	0.003615190317925267	404.684814453125	404.6947326660156
245	404.7047424316406	25.0806077152					1	DETECTED	404.7047 m/z @25.08 [151020OFc1_NvH-0949-Control-4.raw]	404.7047424316406	25.0806077152	1.5753085896	99.8901999904	98.31489140080001	7256154.0	5.366371832816372E8	0	8138	0.2716155165812921	3.8343652667090473	0.09078947077977208	404.6947937011719	404.7147216796875
246	404.7148132324219	26.0198863509333					1	DETECTED	404.7148 m/z @26.02 [151020OFc1_NvH-0949-Control-4.raw]	404.7148132324219	26.0198863509333	3.7041643528	91.9880625210667	88.28389816826669	1314314.875	3.497820154029504E8	0	8138	12.962626644353044	0.668197440324036	0.13629486277533243	404.7147521972656	404.7215881347656
247	404.7315979003906	12.2022909576					1	DETECTED	404.7316 m/z @12.20 [151020OFc1_NvH-0949-Control-4.raw]	404.7315979003906	12.2022909576	3.62094013546667	98.3654969917333	94.74455685626663	2029688.0	3.47947601970196E8	0	8138	8.230346733885373	2.971115665158321	3.9777706686065804	404.7216491699219	404.7315979003906
248	404.7416076660156	40.8072270829333					1	DETECTED	404.7416 m/z @40.81 [151020OFc1_NvH-0949-Control-4.raw]	404.7416076660156	40.8072270829333	0.601307148	94.9521946517333	94.35088750373329	3078445.25	4.1315949705201113E8	2	8138	28.61589980000731	0.7673316106424276	0.013960864017208615	404.73162841796875	404.7514953613281
249	404.7542419433594	29.5915118552					1	DETECTED	404.7542 m/z @29.59 [151020OFc1_NvH-0949-Control-4.raw]	404.7542419433594	29.5915118552	1.7214133144	93.7310567944	92.00964348000001	565778.625	2.717999361243696E8	0	8138	3.1469442148988414	2.4162183862487283	0.05873369744802921	404.75164794921875	404.7635803222656
250	404.764892578125	24.1491789656					1	DETECTED	404.7649 m/z @24.15 [151020OFc1_NvH-0949-Control-4.raw]	404.764892578125	24.1491789656	1.0999705136	90.228330788	89.1283602744	319647.78125	2.9896085313807887E8	0	8138	0.10266229306084185	1.9334364661591283	0.004795753454586497	404.7644958496094	404.77471923828125
251	404.79766845703125	25.823041096					1	DETECTED	404.7977 m/z @25.82 [151020OFc1_NvH-0949-Control-4.raw]	404.79766845703125	25.823041096	0.973430612266667	98.1574885882667	97.18405797600003	260178.75	2.9070236536688185E8	0	8138	9.923338668632713	3.1730609609209917	0.013301372978909149	404.78778076171875	404.8075256347656
252	404.8183288574219	45.8134297682667					1	DETECTED	404.8183 m/z @45.81 [151020OFc1_NvH-0949-Control-4.raw]	404.8183288574219	45.8134297682667	0.6743709512	94.9521946517333	94.27782370053329	1715771.625	2.9140160431448776E8	3	8138	0.1733507591789163	0.5022774649334364	0.003604430928199101	404.808349609375	404.8281555175781
253	404.8296203613281	13.7965394416					1	DETECTED	404.8296 m/z @13.80 [151020OFc1_NvH-0949-Control-4.raw]	404.8296203613281	13.7965394416	0.753040972266667	68.5950045549333	67.84196358266664	212876.875	2.1574699063003042E8	0	8138	0.04710907480184012	2.6006045748450997	3.7664046189203737	404.8290100097656	404.83935546875
254	404.8400573730469	14.4551729997333					1	DETECTED	404.8401 m/z @14.46 [151020OFc1_NvH-0949-Control-4.raw]	404.8400573730469	14.4551729997333	1.17725708266667	77.1358079509333	75.95855086826663	102898.5	2.4730072230361328E8	0	8138	0.017514235947087897	2.8603340818958682	4.7206681637917365	404.8396911621094	404.84088134765625
255	404.85101318359375	15.1219445928					1	DETECTED	404.8510 m/z @15.12 [151020OFc1_NvH-0949-Control-4.raw]	404.85101318359375	15.1219445928	0.289177563733333	98.7126202485333	98.42344268479997	219422.40625	2.7708431547658694E8	0	8138	0.0805322085986937	0.5159993072520767	0.2454792380879335	404.84112548828125	404.85223388671875
256	404.86224365234375	23.338725964					1	DETECTED	404.8622 m/z @23.34 [151020OFc1_NvH-0949-Control-4.raw]	404.86224365234375	23.338725964	0.571488327733333	98.6180587405333	98.04657041279997	889142.875	3.2993004069756824E8	3	8138	11.72556149270079	4.215049538420568	0.3343712653352922	404.8522644042969	404.8653564453125
257	404.8753662109375	17.1265216642667					1	DETECTED	404.8754 m/z @17.13 [151020OFc1_NvH-0949-Control-4.raw]	404.8753662109375	17.1265216642667	0.0679841037333333	99.8522108194667	99.78422671573337	2580809.0	3.6942170731295234E8	3	8138	0.12897027393185567	1.6385068163023782	0.39736550097170786	404.8653869628906	404.88531494140625
258	404.8913269042969	26.0100968549333					1	DETECTED	404.8913 m/z @26.01 [151020OFc1_NvH-0949-Control-4.raw]	404.8913269042969	26.0100968549333	0.005838728	98.2434986048	98.2376598768	2444049.25	3.8708178837974393E8	3	8138	14.451334190621097	0.6752324024728906	0.4037112189140642	404.8853759765625	404.9012145996094
259	404.90478515625	34.8516974752					1	DETECTED	404.9048 m/z @34.85 [151020OFc1_NvH-0949-Control-4.raw]	404.90478515625	34.8516974752	0.005838728	91.084255892	91.078417164	1759846.625	3.1535946358520156E8	3	8138	0.12299205749620512	0.5310550792825011	0.017466691839748603	404.9013977050781	404.9077453613281
260	404.9177551269531	33.0636655101333					1	DETECTED	404.9178 m/z @33.06 [151020OFc1_NvH-0949-Control-4.raw]	404.9177551269531	33.0636655101333	0.0169783184	99.9755779768	99.95859965839999	2989362.25	4.034159788987629E8	3	8138	0.19344891941814524	0.505179553841091	0.032604138380204734	404.90777587890625	404.9277038574219
261	404.9325256347656	14.3294332957333					1	DETECTED	404.9325 m/z @14.33 [151020OFc1_NvH-0949-Control-4.raw]	404.9325256347656	14.3294332957333	0.005838728	98.6180587405333	98.6122200125333	763642.75	2.7033056644907206E8	0	8138	0.13843105139996226	3.70743195352146	1.2090988538731182	404.92803955078125	404.9425048828125
262	404.9454040527344	31.8985648125333					1	DETECTED	404.9454 m/z @31.90 [151020OFc1_NvH-0949-Control-4.raw]	404.9454040527344	31.8985648125333	0.005838728	96.8883603776	96.8825216496	523533.1875	2.6628166545842957E8	0	8138	18.48300834673421	1.8474836582304732	0.05738171798788893	404.94268798828125	404.9552001953125
263	404.962890625	26.0798899141333					1	DETECTED	404.9629 m/z @26.08 [151020OFc1_NvH-0949-Control-4.raw]	404.962890625	26.0798899141333	0.0679841037333333	99.8901999904	99.82221588666667	370513.03125	2.8328886833862865E8	0	8138	7.301873836466829	4.178068752998167	0.34638631698444305	404.95556640625	404.97271728515625
264	404.98114013671875	27.3281984986667					1	DETECTED	404.9811 m/z @27.33 [151020OFc1_NvH-0949-Control-4.raw]	404.98114013671875	27.3281984986667	0.473927576	99.1572758242667	98.68334824826671	239034.34375	2.8377528310737145E8	0	8138	18.158484884051486	2.5251587284034738	9.164283295783468	404.97296142578125	404.98974609375
265	404.999755859375	19.2246750218667					1	DETECTED	404.9998 m/z @19.22 [151020OFc1_NvH-0949-Control-4.raw]	404.999755859375	19.2246750218667	0.0169783184	99.8237155632	99.80673724479999	278625.5	2.7152266941304183E8	0	8138	6.954686214951913	4.892172432297244	2.9729130721082484	404.9898986816406	405.0085144042969
266	405.0186462402344	45.8538542917333					1	DETECTED	405.0186 m/z @45.85 [151020OFc1_NvH-0949-Control-4.raw]	405.0186462402344	45.8538542917333	0.0885341157333333	99.9850306629333	99.89649654719996	945861.5	2.7230052312513E8	0	8138	0.09452489310235279	2.63273609620706	0.5423289823117526	405.0086975097656	405.02862548828125
267	405.0308837890625	38.8390933024					1	DETECTED	405.0309 m/z @38.84 [151020OFc1_NvH-0949-Control-4.raw]	405.0308837890625	38.8390933024	0.0679841037333333	99.9945554461333	99.92657134239997	562540.875	3.7202585906248933E8	5	8138	0.15866687698712667	1.62606517869523	4.0926710476999855	405.0286560058594	405.0407409667969
268	405.04095458984375	40.8799550914667					1	DETECTED	405.0410 m/z @40.88 [151020OFc1_NvH-0949-Control-4.raw]	405.04095458984375	40.8799550914667	0.0679841037333333	99.9945554461333	99.92657134239997	125108.2890625	2.896242300948811E8	0	8138	99.35474550909022	1.2241144167810196	1.432429183131049	405.04095458984375	405.0503234863281
269	405.0546569824219	55.3494287922667					1	DETECTED	405.0547 m/z @55.35 [151020OFc1_NvH-0949-Control-4.raw]	405.0546569824219	55.3494287922667	6.75845447013333	99.9945554461333	93.23610097599997	91618.7890625	2.702858829622409E8	0	8138	90.55711825754587	0.9498036502896628	0.8637991756279868	405.05230712890625	405.0568542480469
270	405.0668640136719	50.5484627808					1	DETECTED	405.0669 m/z @50.55 [151020OFc1_NvH-0949-Control-4.raw]	405.0668640136719	50.5484627808	0.4542443264	99.9945554461333	99.5403111197333	97686.0078125	3.0305880989693844E8	0	8138	98.60740586860285	0.9690611459446391	0.9688334926973029	405.0580749511719	405.07666015625
271	405.0888977050781	74.618930064					1	DETECTED	405.0889 m/z @74.62 [151020OFc1_NvH-0949-Control-4.raw]	405.0888977050781	74.618930064	0.532816363733333	99.9945554461333	99.46173908239997	91544.78125	3.0016455068909925E8	0	8138	98.84370349736665	0.6606484431982015	0.29031095589500816	405.0799865722656	405.09283447265625
272	405.103515625	90.3711996368					1	DETECTED	405.1035 m/z @90.37 [151020OFc1_NvH-0949-Control-4.raw]	405.103515625	90.3711996368	2.2373161728	98.6935370789333	96.4562209061333	987842.625	2.7083402788018686E8	0	8138	0.11458172570849001	0.9213767006648483	0.7840518191954219	405.0948486328125	405.1086120605469
273	405.1229248046875	89.2540460101333					1	DETECTED	405.1229 m/z @89.25 [151020OFc1_NvH-0949-Control-4.raw]	405.1229248046875	89.2540460101333	1.78630457626667	95.0192854288	93.23298085253333	777240.0625	2.996351429133669E8	0	8138	0.7722852907108972	2.5705932214834863	1.4198296617772383	405.1177062988281	405.1292419433594
274	405.14837646484375	90.8090634226667					1	DETECTED	405.1484 m/z @90.81 [151020OFc1_NvH-0949-Control-4.raw]	405.14837646484375	90.8090634226667	2.52523359386667	94.1205357442667	91.59530215040003	153738.234375	2.89070818710973E8	0	8138	0.14315513617654574	0.5204588528212855	8.625232628701046E-4	405.13861083984375	405.1575927734375
275	405.1676940917969	19.0854767728					1	DETECTED	405.1677 m/z @19.09 [151020OFc1_NvH-0949-Control-4.raw]	405.1676940917969	19.0854767728	1.7681048744	97.7063631264	95.93825825200001	259788.609375	2.9059857749000955E8	0	8138	11.083829865885406	4.0466858925295615	0.7781518429575022	405.15777587890625	405.1728210449219
276	405.18310546875	14.3553202698667					1	DETECTED	405.1831 m/z @14.36 [151020OFc1_NvH-0949-Control-4.raw]	405.18310546875	14.3553202698667	1.42717106746667	99.9661868434667	98.53901577600003	356299.875	2.949164200847098E8	0	8138	78.17574509778449	7.400298539004393	42.80494859052586	405.1731262207031	405.18548583984375
277	405.1955871582031	90.0385474261333					1	DETECTED	405.1956 m/z @90.04 [151020OFc1_NvH-0949-Control-4.raw]	405.1955871582031	90.0385474261333	3.48183738533333	95.9692745026667	92.48743711733337	511948.8125	3.3477507478865516E8	4	8138	78.47882171668606	0.5079980182806577	0.012127895595652787	405.1856689453125	405.1967468261719
278	405.2067565917969	25.1266756405333					1	DETECTED	405.2068 m/z @25.13 [151020OFc1_NvH-0949-Control-4.raw]	405.2067565917969	25.1266756405333	3.7321076408	97.0986662434667	93.3665586026667	1840615.25	3.880699442181087E8	2	8138	0.23014780071683916	0.523751750704091	0.03433687825882696	405.19683837890625	405.20892333984375
279	405.21893310546875	15.2670601304					1	DETECTED	405.2189 m/z @15.27 [151020OFc1_NvH-0949-Control-4.raw]	405.21893310546875	15.2670601304	3.5750218856	99.9282205088	96.3531986232	6151469.0	5.70720818033668E8	3	8138	0.17589234070207915	1.682740468691736	65.76094886712664	405.2089538574219	405.2289123535156
280	405.2349548339844	10.2445820682667					1	DETECTED	405.2350 m/z @10.24 [151020OFc1_NvH-0949-Control-4.raw]	405.2349548339844	10.2445820682667	2.65174246986667	97.7438918141333	95.09214934426663	2562074.25	5.563302343024812E8	3	8138	19.455812140180335	1.3861415051295911	1.454434846603683	405.22894287109375	405.24493408203125
281	405.24810791015625	23.7574042624					1	DETECTED	405.2481 m/z @23.76 [151020OFc1_NvH-0949-Control-4.raw]	405.24810791015625	23.7574042624	3.7041643528	92.3917159298667	88.6875515770667	396769.78125	3.2450506660850036E8	3	8138	83.42793629821982	2.644186275244786	8.475303888986945	405.2449645996094	405.2505798339844
282	405.2605895996094	62.6288426392					1	DETECTED	405.2606 m/z @62.63 [151020OFc1_NvH-0949-Control-4.raw]	405.2605895996094	62.6288426392	0.551826673333333	99.5208356258667	98.96900895253336	4711753.5	3.962173161201948E8	2	8138	0.2534965572661747	0.5065744670360967	0.010468607957857229	405.2506103515625	405.26995849609375
283	405.28485107421875	91.3904779050667					1	DETECTED	405.2849 m/z @91.39 [151020OFc1_NvH-0949-Control-4.raw]	405.28485107421875	91.3904779050667	13.2162622717333	94.0496280997333	80.833365828	515260.8125	2.6694241860537246E8	0	8138	0.13150365578708545	0.7178643947401127	0.27842237975862577	405.2751770019531	405.2929382324219
284	405.29852294921875	63.0676025429333					1	DETECTED	405.2985 m/z @63.07 [151020OFc1_NvH-0949-Control-4.raw]	405.29852294921875	63.0676025429333	0.005838728	99.9375494141333	99.9317106861333	73950.1640625	2.3676672380961582E8	0	8138	92.10209208701205	0.7684470176361727	0.5369299148382048	405.2974548339844	405.3031005859375
285	405.39752197265625	35.8344673437333					1	DETECTED	405.3975 m/z @35.83 [151020OFc1_NvH-0949-Control-4.raw]	405.39752197265625	35.8344673437333	4.819445616	96.5238413221333	91.7043957061333	411682.0625	3.306182876252161E8	0	8138	9.473976895184371	1.8524565625936886	0.02307503374480876	405.3875427246094	405.4069519042969
286	405.4325256347656	38.9386003178667					1	DETECTED	405.4325 m/z @38.94 [151020OFc1_NvH-0949-Control-4.raw]	405.4325256347656	38.9386003178667	1.00279000853333	98.3375306845333	97.33474067599998	487191.75	2.955791773506106E8	0	8138	0.16690591591115833	1.7748484867553342	0.04195049081298473	405.4225769042969	405.4380798339844
287	405.4483337402344	27.0983116941333					1	DETECTED	405.4483 m/z @27.10 [151020OFc1_NvH-0949-Control-4.raw]	405.4483337402344	27.0983116941333	1.08058954213333	99.5491415602667	98.46855201813338	577344.0	3.0606205928370076E8	0	8138	0.11390448514955409	0.5526687492438409	0.34078214949053925	405.4383850097656	405.45831298828125
288	405.4645690917969	17.6198751482667					1	DETECTED	405.4646 m/z @17.62 [151020OFc1_NvH-0949-Control-4.raw]	405.4645690917969	17.6198751482667	4.02158329413333	99.4164889632	95.39490566906666	320101.96875	2.7576752649490273E8	0	8138	0.23501752481002214	0.5368695766120997	1.0126580505771015	405.4583435058594	405.465576171875
289	405.4755859375	23.7753309605333					1	DETECTED	405.4756 m/z @23.78 [151020OFc1_NvH-0949-Control-4.raw]	405.4755859375	23.7753309605333	3.6301215856	98.440912688	94.8107911024	1173278.375	2.802230923124414E8	0	8138	0.08677336799569346	1.4654869896411726	153.9826950132277	405.4656066894531	405.48553466796875
290	405.4884033203125	51.2957920538667					1	DETECTED	405.4884 m/z @51.30 [151020OFc1_NvH-0949-Control-4.raw]	405.4884033203125	51.2957920538667	1.60345033706667	94.703762368	93.10031203093332	148030.71875	2.570620464424667E8	0	8138	86.71996796557059	1.072913425938369	1.0026360735529596	405.4856262207031	405.4949035644531
291	405.5188293457031	24.9419217376					1	DETECTED	405.5188 m/z @24.94 [151020OFc1_NvH-0949-Control-4.raw]	405.5188293457031	24.9419217376	0.620986014666667	98.3184829256	97.69749691093332	193361.765625	2.1750390309034494E8	0	8138	7.264052854049755	2.500409155806015	5.905372010722773	405.50885009765625	405.52130126953125
292	405.5313720703125	20.4392503285333					1	DETECTED	405.5314 m/z @20.44 [151020OFc1_NvH-0949-Control-4.raw]	405.5313720703125	20.4392503285333	2.6978002192	99.1669041064	96.46910388719999	2649364.0	3.450538480550311E8	3	8138	0.13941653299692902	0.8260414166546405	1.250979949759604	405.5215759277344	405.5408630371094
293	405.5508728027344	18.9867652021333					1	DETECTED	405.5509 m/z @18.99 [151020OFc1_NvH-0949-Control-4.raw]	405.5508728027344	18.9867652021333	4.04218327253333	96.6078967517333	92.56571347919997	3704405.75	4.102521704036885E8	3	8138	0.17117715447793458	0.894688465827189	55.335437078150385	405.5408935546875	405.56085205078125
294	405.5654602050781	15.8753172768					1	DETECTED	405.5655 m/z @15.88 [151020OFc1_NvH-0949-Control-4.raw]	405.5654602050781	15.8753172768	2.4510178776	99.1385711573333	96.68755327973331	1162139.25	3.443202467604391E8	3	8138	16.109000074625165	1.0556551523398723	6.087788387074975	405.5608825683594	405.5753479003906
295	405.5773010253906	29.5297979693333					1	DETECTED	405.5773 m/z @29.53 [151020OFc1_NvH-0949-Control-4.raw]	405.5773010253906	29.5297979693333	4.2092854808	39.3076731992	35.098387718400005	344100.96875	8.95445606291572E7	0	8138	15.342728978206184	0.8160710126655131	0.0055757238774321385	405.5755310058594	405.5784912109375
296	405.5885314941406	50.6272413325333					1	DETECTED	405.5885 m/z @50.63 [151020OFc1_NvH-0949-Control-4.raw]	405.5885314941406	50.6272413325333	3.28195824266667	94.6051903258667	91.32323208320003	714076.0625	2.942202927329054E8	3	8138	14.605790356223842	1.0154983746735857	0.015145251418694642	405.57855224609375	405.5985107421875
297	405.5986633300781	35.6468505736					1	DETECTED	405.5987 m/z @35.65 [151020OFc1_NvH-0949-Control-4.raw]	405.5986633300781	35.6468505736	1.4843619488	98.9664649466667	97.4821029978667	352912.09375	3.14224071971374E8	0	8138	17.4673729193334	1.849757659199856	7.147532335158124	405.5986328125	405.60858154296875
298	405.6694641113281	19.0955971197333					1	DETECTED	405.6695 m/z @19.10 [151020OFc1_NvH-0949-Control-4.raw]	405.6694641113281	19.0955971197333	5.5862952408	94.3098731170667	88.7235778762667	110439.859375	2.461441205072548E8	0	8138	0.27748627647728696	3.283795812373702	5.567591624747404	405.6612243652344	405.6709899902344
299	405.68145751953125	21.7738896168					1	DETECTED	405.6815 m/z @21.77 [151020OFc1_NvH-0949-Control-4.raw]	405.68145751953125	21.7738896168	3.79123609226667	99.360146216	95.56891012373333	213051.015625	2.8190690978126884E8	0	8138	15.072215264351476	4.243382167596553	0.052330953033586966	405.6715087890625	405.6913146972656
300	405.7024841308594	6.83082107813333					1	DETECTED	405.7025 m/z @6.83 [151020OFc1_NvH-0949-Control-4.raw]	405.7024841308594	6.83082107813333	1.6128857	99.7294168656	98.1165311656	1594433.25	3.583276104122458E8	2	8138	0.1627295459129794	35.041363028243495	74.0805082621209	405.69256591796875	405.7103576660156
301	405.7203674316406	15.2670601304					1	DETECTED	405.7204 m/z @15.27 [151020OFc1_NvH-0949-Control-4.raw]	405.7203674316406	15.2670601304	3.97107198906667	98.8630246186667	94.89195262960003	3121473.0	3.825866857620686E8	2	8138	6.712711940878725	0.6097290787484356	53.34548631114024	405.7104187011719	405.7303466796875
302	405.7395935058594	18.0459633162667					1	DETECTED	405.7396 m/z @18.05 [151020OFc1_NvH-0949-Control-4.raw]	405.7395935058594	18.0459633162667	4.3122993552	98.129920436	93.81762108080001	2940139.5	3.9532054144116235E8	2	8138	0.3070239948794047	1.8326321216353936	1.841419667912835	405.7303771972656	405.7494812011719
303	405.7621765136719	62.6288426392					1	DETECTED	405.7622 m/z @62.63 [151020OFc1_NvH-0949-Control-4.raw]	405.7621765136719	62.6288426392	1.369648796	96.5610991704	95.1914503744	1652528.875	3.2668355765604097E8	2	8138	27.18621443167384	0.5046112694817103	0.009560038728034848	405.7523193359375	405.7698059082031
304	405.79876708984375	36.0418232741333					1	DETECTED	405.7988 m/z @36.04 [151020OFc1_NvH-0949-Control-4.raw]	405.79876708984375	36.0418232741333	0.347916285866667	95.8940692093333	95.54615292346662	295142.625	2.757990667240622E8	0	8138	0.434557009691936	1.7603384139498688	2.5299989763344035	405.7890625	405.8086242675781
305	405.835693359375	17.4512079208167					1	DETECTED	405.8357 m/z @17.45 [151020OFc1_NvH-0949-Control-4.raw]	405.835693359375	17.4512079208167	0.807921825066667	94.0496280997333	93.24170627466663	566296.9375	2.877014382851773E8	0	8138	0.2362892628372002	0.5191842573426221	49.88080724894037	405.82574462890625	405.8455505371094
306	405.850341796875	17.7264382896					1	DETECTED	405.8503 m/z @17.73 [151020OFc1_NvH-0949-Control-4.raw]	405.850341796875	17.7264382896	0.782328283733333	96.2978167928	95.51548850906667	134312.15625	2.5651494301212585E8	0	8138	26.544036783246057	4.048906304893338	0.18921065944676485	405.8458557128906	405.8554992675781
307	405.8656921386719	20.4214201157333					1	DETECTED	405.8657 m/z @20.42 [151020OFc1_NvH-0949-Control-4.raw]	405.8656921386719	20.4214201157333	0.0577090485333333	97.1171048013333	97.05939575279996	2029376.5	3.525806183394061E8	3	8138	0.13947658230791404	0.5299085257909806	2.7131036342087773	405.855712890625	405.86859130859375
308	405.8786315917969	14.4285429362667					1	DETECTED	405.8786 m/z @14.43 [151020OFc1_NvH-0949-Control-4.raw]	405.8786315917969	14.4285429362667	0.0679841037333333	94.7627871128	94.69480300906666	2450898.75	3.608949349015786E8	3	8138	0.12988823602500688	2.8657650783759037	4.881101904014278	405.86865234375	405.8813781738281
309	405.8913879394531	17.6198751482667					1	DETECTED	405.8914 m/z @17.62 [151020OFc1_NvH-0949-Control-4.raw]	405.8913879394531	17.6198751482667	0.0373548813333333	99.4072516530667	99.36989677173337	2723738.25	4.1307786214666796E8	3	8138	1.4599789594678931	4.659038014799756	0.8618950102579821	405.88140869140625	405.9013671875
310	405.9028015136719	29.0517057144					1	DETECTED	405.9028 m/z @29.05 [151020OFc1_NvH-0949-Control-4.raw]	405.9028015136719	29.0517057144	0.005838728	95.9786372722667	95.9727985442667	1315888.375	3.1006877097860426E8	0	8138	0.13200873437059357	21.533756824892134	0.01148432168498161	405.9013977050781	405.9050598144531
311	405.91510009765625	43.5361936856					1	DETECTED	405.9151 m/z @43.54 [151020OFc1_NvH-0949-Control-4.raw]	405.91510009765625	43.5361936856	0.0885341157333333	99.5585392362667	99.47000512053336	2446910.25	3.0667745488140637E8	3	8138	0.1437345273557895	0.5065695250184225	0.14529942263916423	405.9051513671875	405.9250793457031
312	405.9303894042969	46.6318703368					1	DETECTED	405.9304 m/z @46.63 [151020OFc1_NvH-0949-Control-4.raw]	405.9303894042969	46.6318703368	0.0373548813333333	99.5585392362667	99.52118435493337	98835.6484375	2.804003655594481E8	0	8138	85.64087315664244	1.0714862426060705	1.260905507459826	405.9252014160156	405.9400939941406
313	405.9529113769531	6.78703987493333					1	DETECTED	405.9529 m/z @6.79 [151020OFc1_NvH-0949-Control-4.raw]	405.9529113769531	6.78703987493333	0.005838728	99.6538343696	99.6479956416	1373147.5	3.110835564641699E8	0	8138	0.1752878120264878	0.9339267340435498	62.3726717611784	405.9429626464844	405.962890625
314	405.96490478515625	41.5072561498667					1	DETECTED	405.9649 m/z @41.51 [151020OFc1_NvH-0949-Control-4.raw]	405.96490478515625	41.5072561498667	0.464098155733333	96.3542159597333	95.89011780399996	696091.6875	3.0818925756631345E8	4	8138	25.03558605060178	1.5811247831613537	2.3112917210361825	405.9629211425781	405.9748840332031
315	405.97723388671875	23.7663751344					1	DETECTED	405.9772 m/z @23.77 [151020OFc1_NvH-0949-Control-4.raw]	405.97723388671875	23.7663751344	0.8277710936	94.6250755944	93.7973045008	418369.1875	2.575218389211229E8	0	8138	0.1296521705656879	2.0445294825693487	1.7917517594090449	405.97491455078125	405.9795227050781
316	405.98956298828125	5.0715073824					1	DETECTED	405.9896 m/z @5.07 [151020OFc1_NvH-0949-Control-4.raw]	405.98956298828125	5.0715073824	0.0169783184	99.9282205088	99.91124219039999	591533.6875	2.9060699329109716E8	4	8138	33.799764566065086	1.5638968876247947	51.0481492578918	405.980224609375	405.99945068359375
317	406.02947998046875	52.7872853242667					1	DETECTED	406.0295 m/z @52.79 [151020OFc1_NvH-0949-Control-4.raw]	406.02947998046875	52.7872853242667	0.601307148	99.9945554461333	99.3932482981333	120009.0234375	2.781717596796488E8	0	8138	92.92166410165748	0.9665283408515098	0.9203734864979408	406.01995849609375	406.035888671875
318	406.04608154296875	36.7596712626667					1	DETECTED	406.0461 m/z @36.76 [151020OFc1_NvH-0949-Control-4.raw]	406.04608154296875	36.7596712626667	1.00279000853333	99.9945554461333	98.99176543759998	144688.640625	2.8211749078140694E8	0	8138	38.30573720901856	1.3781865427168591	1.7569131280600145	406.0361633300781	406.0560302734375
319	406.0571594238281	53.1056923376					1	DETECTED	406.0572 m/z @53.11 [151020OFc1_NvH-0949-Control-4.raw]	406.0571594238281	53.1056923376	8.171759916	99.9850306629333	91.8132707469333	94352.3203125	2.5750091498674622E8	0	8138	89.4032657076137	0.9898347093691735	0.9860418255790404	406.05609130859375	406.0606689453125
320	406.0706787109375	49.3674185922667					1	DETECTED	406.0707 m/z @49.37 [151020OFc1_NvH-0949-Control-4.raw]	406.0706787109375	49.3674185922667	9.21336647653333	99.9945554461333	90.78118896959998	99229.1171875	2.739096183319586E8	0	8138	87.95285592539429	1.1044063393829329	1.212512481643452	406.06072998046875	406.079833984375
321	406.1155700683594	89.1291872085333					1	DETECTED	406.1156 m/z @89.13 [151020OFc1_NvH-0949-Control-4.raw]	406.1155700683594	89.1291872085333	27.3404271034667	99.6726716042667	72.3322445008	416423.78125	2.4165256533238816E8	0	8138	0.5537777152195247	1.9840632818311705	4.401631376924303	406.10601806640625	406.1199035644531
322	406.170166015625	17.4085667176167					1	DETECTED	406.1702 m/z @17.41 [151020OFc1_NvH-0949-Control-4.raw]	406.170166015625	17.4085667176167	2.25574050666667	99.9945554461333	97.73881493946664	382946.9375	2.7378353186186135E8	0	8138	0.16573845975751667	7.844640586367568	1.9043102462952068	406.1603698730469	406.1801452636719
323	406.1846618652344	17.9428540101333					1	DETECTED	406.1847 m/z @17.94 [151020OFc1_NvH-0949-Control-4.raw]	406.1846618652344	17.9428540101333	3.75068679786667	97.154283848	93.40359705013334	357387.0625	2.7527166908131844E8	0	8138	0.29431112603905163	0.5714434351430331	33.04848538132901	406.18023681640625	406.18743896484375
324	406.19744873046875	7.46494671813333					1	DETECTED	406.1974 m/z @7.46 [151020OFc1_NvH-0949-Control-4.raw]	406.19744873046875	7.46494671813333	2.901785284	99.3028048314667	96.4010195474667	1422496.625	3.6070737653337383E8	2	8138	40.3682264260332	6.5318850197996365	110.49275965512312	406.1875	406.20025634765625
325	406.21026611328125	17.5856561173333					1	DETECTED	406.2103 m/z @17.59 [151020OFc1_NvH-0949-Control-4.raw]	406.21026611328125	17.5856561173333	0.644548252533333	98.9664649466667	98.32191669413338	2469161.75	1.0322453107263501E9	2	8138	0.2671464138459534	23.57580853404526	5.450584842275481	406.2002868652344	406.2110290527344
326	406.2210388183594	39.4439548154667					1	DETECTED	406.2210 m/z @39.44 [151020OFc1_NvH-0949-Control-4.raw]	406.2210388183594	39.4439548154667	3.81378361013333	99.2231144714667	95.40933086133337	2.66612E7	1.1477269887918227E9	3	8138	0.44655368055154554	0.5140904508137284	1.5594211156806166	406.2110595703125	406.23101806640625
327	406.2387390136719	34.7930645405333					1	DETECTED	406.2387 m/z @34.79 [151020OFc1_NvH-0949-Control-4.raw]	406.2387390136719	34.7930645405333	2.44176153706667	95.6179742605333	93.17621272346663	4100401.75	5.1913870791231513E8	3	8138	17.43724100239015	1.8380253767903356	0.07114201837317968	406.2310485839844	406.24871826171875
328	406.2552490234375	24.1251519085333					1	DETECTED	406.2552 m/z @24.13 [151020OFc1_NvH-0949-Control-4.raw]	406.2552490234375	24.1251519085333	3.43580256853333	99.1004905458667	95.66468797733337	3099384.25	4.424159340633277E8	2	8138	19.22285487562685	5.957160969722223	1.142199997389826	406.2487487792969	406.2652282714844
329	406.2677307128906	46.1877778813333					1	DETECTED	406.2677 m/z @46.19 [151020OFc1_NvH-0949-Control-4.raw]	406.2677307128906	46.1877778813333	5.27210715253333	99.1004905458667	93.82838339333338	1405295.875	3.4714391961490476E8	2	8138	0.20439543596918952	0.6449431910800916	45.88702086929619	406.2652587890625	406.2759094238281
330	406.2801818847656	90.4746547501333					1	DETECTED	406.2802 m/z @90.47 [151020OFc1_NvH-0949-Control-4.raw]	406.2801818847656	90.4746547501333	1.74943983306667	95.0192854288	93.26984559573333	204809.234375	2.4118034803731087E8	0	8138	0.15622891455019783	0.5066269818564644	0.01256912926506266	406.2782897949219	406.281494140625
331	406.2956848144531	89.8057085888					1	DETECTED	406.2957 m/z @89.81 [151020OFc1_NvH-0949-Control-4.raw]	406.2956848144531	89.8057085888	0.694143564533333	98.6935370789333	97.99939351439997	210119.140625	2.6099943063203546E8	0	8138	99.73632429512948	0.5099561586667699	0.018195104251926008	406.28704833984375	406.3056640625
332	406.3222351074219	55.6691106925333					1	DETECTED	406.3222 m/z @55.67 [151020OFc1_NvH-0949-Control-4.raw]	406.3222351074219	55.6691106925333	3.43580256853333	98.4690086976	95.03320612906667	97938.953125	3.0853018360836667E8	0	8138	87.93084118685975	0.9096992852095573	0.6829725610158621	406.3141784667969	406.3222351074219
333	406.4541320800781	17.9096946197333					1	DETECTED	406.4541 m/z @17.91 [151020OFc1_NvH-0949-Control-4.raw]	406.4541320800781	17.9096946197333	0.493238004	98.8256998752	98.3324618712	467732.65625	2.9036824491852206E8	0	8138	11.190834060004052	0.504844185282463	0.18594407609954836	406.4441833496094	406.4541931152344
334	406.4642028808594	26.2718714624					1	DETECTED	406.4642 m/z @26.27 [151020OFc1_NvH-0949-Control-4.raw]	406.4642028808594	26.2718714624	3.88562692586667	94.6051903258667	90.71956340000003	1095238.875	3.23362122791016E8	0	8138	0.4433320624289827	2.4566840835054538	0.6512195913183861	406.4542236328125	406.47418212890625
335	406.4814758300781	26.3337827112					1	DETECTED	406.4815 m/z @26.33 [151020OFc1_NvH-0949-Control-4.raw]	406.4814758300781	26.3337827112	0.684251925066667	96.0808675125333	95.39661558746664	607448.125	3.0166215155476075E8	0	8138	0.05625361540135998	0.5347602771384089	0.0457594932744681	406.4742736816406	406.491455078125
336	406.50177001953125	17.4085667176167					1	DETECTED	406.5018 m/z @17.41 [151020OFc1_NvH-0949-Control-4.raw]	406.50177001953125	17.4085667176167	3.33773063466667	95.0662812906667	91.72855065600002	323802.40625	2.7873257214797837E8	0	8138	0.1787879112567623	0.5234032349653993	29.676620318347663	406.4917907714844	406.51165771484375
337	406.5255126953125	21.9032298149333					1	DETECTED	406.5255 m/z @21.90 [151020OFc1_NvH-0949-Control-4.raw]	406.5255126953125	21.9032298149333	0.98319654	96.8697334384	95.88653689840001	156988.96875	2.6761956276109564E8	0	8138	33.515277603904075	3.134899240730478	7.396846771750211	406.5155334472656	406.5257263183594
338	406.5357360839844	14.7526868229333					1	DETECTED	406.5357 m/z @14.75 [151020OFc1_NvH-0949-Control-4.raw]	406.5357360839844	14.7526868229333	0.551826673333333	97.8488093152	97.29698264186666	3.0412122E7	7.389107706181343E8	3	8138	0.18102445718164795	5.065189125103631	1.5966691338858545	406.5257568359375	406.5455627441406
339	406.54705810546875	31.8985648125333					1	DETECTED	406.5471 m/z @31.90 [151020OFc1_NvH-0949-Control-4.raw]	406.54705810546875	31.8985648125333	0.846965110133333	99.7578181874667	98.91085307733336	552345.5625	3.2339134929390603E8	3	8138	13.409390025093092	0.5290077473337599	0.062405052779438155	406.5457763671875	406.5569763183594
340	406.5689392089844	17.5364610317333					1	DETECTED	406.5689 m/z @17.54 [151020OFc1_NvH-0949-Control-4.raw]	406.5689392089844	17.5364610317333	1.7214133144	96.9282599578667	95.2068466434667	2168029.5	3.3419608240407205E8	0	8138	8.000568729215901	0.5438124711556427	1.9321276599148294	406.5589599609375	406.578857421875
341	406.5841979980469	43.5361936856					1	DETECTED	406.5842 m/z @43.54 [151020OFc1_NvH-0949-Control-4.raw]	406.5841979980469	43.5361936856	4.02158329413333	95.7769896997333	91.75540640559997	504421.375	2.706598394531057E8	0	8138	0.15636120229685702	1.1833913269116632	0.0022833345877980734	406.5790100097656	406.59393310546875
342	406.6006164550781	30.4765015957333					1	DETECTED	406.6006 m/z @30.48 [151020OFc1_NvH-0949-Control-4.raw]	406.6006164550781	30.4765015957333	2.09834471573333	98.3184829256	96.22013820986666	258505.40625	2.739298586000762E8	0	8138	87.79369374471887	2.229750010210426	3.4467835193515155	406.5943908691406	406.610595703125
343	406.67529296875	15.7608747669333					1	DETECTED	406.6753 m/z @15.76 [151020OFc1_NvH-0949-Control-4.raw]	406.67529296875	15.7608747669333	5.8157030328	98.9952398816	93.1795368488	268475.21875	2.7263971815480566E8	0	8138	0.21479182693323118	6.498914315004851	1.1235789323873433	406.6661376953125	406.6830749511719
344	406.6936340332031	47.6594150669333					1	DETECTED	406.6936 m/z @47.66 [151020OFc1_NvH-0949-Control-4.raw]	406.6936340332031	47.6594150669333	4.08979092426667	84.9662990392	80.87650811493333	626702.125	2.715472635347974E8	0	8138	37.00052558711304	1.0979543110052024	0.007576106157157127	406.68365478515625	406.7018737792969
345	406.7118835449219	17.6198751482667					1	DETECTED	406.7119 m/z @17.62 [151020OFc1_NvH-0949-Control-4.raw]	406.7118835449219	17.6198751482667	3.71338083866667	95.6368413848	91.92346054613333	967066.8125	3.5657518757359093E8	2	8138	6.4487270675519035	1.0560750715878728	8.07677765746988	406.7019348144531	406.7125549316406
346	406.7225646972656	39.4668550469333					1	DETECTED	406.7226 m/z @39.47 [151020OFc1_NvH-0949-Control-4.raw]	406.7225646972656	39.4668550469333	3.68569747573333	94.6748103522667	90.98911287653337	1.3174101E7	7.851463697153496E8	2	8138	0.33064587821759517	0.5645710922973456	0.12046593125891684	406.71258544921875	406.7325439453125
347	406.7349548339844	22.6646709221333					1	DETECTED	406.7350 m/z @22.66 [151020OFc1_NvH-0949-Control-4.raw]	406.7349548339844	22.6646709221333	3.26347749866667	98.0366719224	94.77319442373333	3336243.75	3.698238877678318E8	2	8138	12.312421642213856	0.6105903424982843	0.9979289812390039	406.7325744628906	406.74493408203125
348	406.7469787597656	24.6958451034667					1	DETECTED	406.7470 m/z @24.70 [151020OFc1_NvH-0949-Control-4.raw]	406.7469787597656	24.6958451034667	0.571488327733333	95.7393815696	95.16789324186666	1600754.5	3.6250970617421997E8	2	8138	19.469018872268563	2.9815903313067142	0.751949146900228	406.74505615234375	406.7552795410156
349	406.76531982421875	30.5452450528					1	DETECTED	406.7653 m/z @30.55 [151020OFc1_NvH-0949-Control-4.raw]	406.76531982421875	30.5452450528	4.03275835893333	97.0797386125333	93.04698025359997	2993465.25	3.9682228978627044E8	2	8138	0.14905052399090124	1.116815654052693	3.0839044175931436	406.7554016113281	406.7752990722656
350	406.7837829589844	20.5108457738667					1	DETECTED	406.7838 m/z @20.51 [151020OFc1_NvH-0949-Control-4.raw]	406.7837829589844	20.5108457738667	2.3768793296	94.7627871128	92.3859077832	372526.5	2.682275261603027E8	0	8138	0.24424213134253492	2.547316607956145	3.761273290650706	406.77532958984375	406.79376220703125
351	406.8278503417969	22.8063589653333					1	DETECTED	406.8279 m/z @22.81 [151020OFc1_NvH-0949-Control-4.raw]	406.8278503417969	22.8063589653333	0.973430612266667	92.7307643810667	91.75733376880004	275870.0625	2.907193040999307E8	0	8138	75.32228721664816	2.9142173089422863	13.243067969915913	406.8181457519531	406.8375549316406
352	406.8431701660156	25.2718176485333					1	DETECTED	406.8432 m/z @25.27 [151020OFc1_NvH-0949-Control-4.raw]	406.8431701660156	25.2718176485333	0.139724779466667	97.4264705570667	97.28674577760003	179245.078125	2.770898701432392E8	0	8138	17.084005271544584	2.641647146390573	4.237492858304988	406.83807373046875	406.84808349609375
353	406.8583679199219	23.421839472					1	DETECTED	406.8584 m/z @23.42 [151020OFc1_NvH-0949-Control-4.raw]	406.8583679199219	23.421839472	0.1801851632	67.7386776696	67.5584925064	1625236.25	2.2917951455742326E8	3	8138	0.13299162310008583	2.945638784894666	1.5377062556391867	406.8484191894531	406.8587951660156
354	406.8688049316406	14.7395641690667					1	DETECTED	406.8688 m/z @14.74 [151020OFc1_NvH-0949-Control-4.raw]	406.8688049316406	14.7395641690667	0.0373548813333333	99.9375494141333	99.90019453279997	2.0489872E7	6.141382930684986E8	3	8138	0.17909744632774682	8.213571960402149	1.7809819091021921	406.85882568359375	406.8787841796875
355	406.8849792480469	18.6031237186667					1	DETECTED	406.8850 m/z @18.60 [151020OFc1_NvH-0949-Control-4.raw]	406.8849792480469	18.6031237186667	0.005838728	99.7861870946667	99.7803483666667	1.8113302E7	5.767928130447316E8	3	8138	0.1908389166258786	0.5257408383323807	0.044409475472562604	406.8788146972656	406.89495849609375
356	406.90081787109375	14.9303262277333					1	DETECTED	406.9008 m/z @14.93 [151020OFc1_NvH-0949-Control-4.raw]	406.90081787109375	14.9303262277333	0.005838728	96.3822720464	96.3764333184	871077.0	3.269466601404497E8	0	8138	2.671803518175146	2.0002766562407195	6.331489892931686	406.8949890136719	406.9107971191406
357	406.9112854003906	32.0658188008					1	DETECTED	406.9113 m/z @32.07 [151020OFc1_NvH-0949-Control-4.raw]	406.9112854003906	32.0658188008	0.1190355672	98.2998038565333	98.1807682893333	233316.453125	3.0880303130029416E8	0	8138	35.862663199513605	1.9676304419562616	3.035369408985206	406.91082763671875	406.9212646484375
358	406.9320068359375	50.80832036					1	DETECTED	406.9320 m/z @50.81 [151020OFc1_NvH-0949-Control-4.raw]	406.9320068359375	50.80832036	0.005838728	98.3090979368	98.3032592088	566536.0	3.039150233273128E8	3	8138	25.046340325054953	0.9722224289000365	0.008991529750810159	406.922119140625	406.9419250488281
359	406.9461364746094	23.3262902816					1	DETECTED	406.9461 m/z @23.33 [151020OFc1_NvH-0949-Control-4.raw]	406.9461364746094	23.3262902816	0.005838728	97.2853578728	97.2795191448	123788.125	2.816854863094916E8	0	8138	79.93193505504753	2.6369123684691558	4.271683811026513	406.9421081542969	406.9512023925781
360	406.9612121582031	53.8373257858667					1	DETECTED	406.9612 m/z @53.84 [151020OFc1_NvH-0949-Control-4.raw]	406.9612121582031	53.8373257858667	0.005838728	99.072039164	99.066200436	872188.8125	3.074555555067905E8	0	8138	0.23890846885897332	0.5481999073402176	0.004677927163643428	406.95123291015625	406.97119140625
361	406.9806823730469	26.2820482664					1	DETECTED	406.9807 m/z @26.28 [151020OFc1_NvH-0949-Control-4.raw]	406.9806823730469	26.2820482664	0.210228197066667	98.6180587405333	98.40783054346663	835272.0	2.8744263048837024E8	0	8138	0.21970277840470942	0.7848576649683686	45.39263868585935	406.9712219238281	406.9905700683594
362	406.99322509765625	13.381698668					1	DETECTED	406.9932 m/z @13.38 [151020OFc1_NvH-0949-Control-4.raw]	406.99322509765625	13.381698668	0.269473565866667	99.8332175504	99.56374398453333	170815.125	2.5393999485247612E8	0	8138	0.340532475868887	5.594883024633184	0.03441540519106293	406.9906921386719	407.0027770996094
363	407.00469970703125	23.2300246378667					1	DETECTED	407.0047 m/z @23.23 [151020OFc1_NvH-0949-Control-4.raw]	407.00469970703125	23.2300246378667	0.71387698	99.9945554461333	99.28067846613331	137056.46875	2.687770931353715E8	0	8138	0.04151022782483338	2.1195983326793293	7.8197450853265495	407.0032653808594	407.0146179199219
364	407.0362243652344	34.7930645405333					1	DETECTED	407.0362 m/z @34.79 [151020OFc1_NvH-0949-Control-4.raw]	407.0362243652344	34.7930645405333	1.1869844048	99.9945554461333	98.8075710413333	83846.2421875	2.7335646975833726E8	0	8138	67.17722847279069	1.4138293702057647	1.8514775905932515	407.0262756347656	407.0385437011719
365	407.04888916015625	32.1210330346667					1	DETECTED	407.0489 m/z @32.12 [151020OFc1_NvH-0949-Control-4.raw]	407.04888916015625	32.1210330346667	3.7598741072	99.9945554461333	96.2346813389333	85684.9609375	2.6791833478635952E8	0	8138	86.86586080322371	1.6299414236718335	2.3198691312918807	407.0389709472656	407.0511169433594
366	407.0613708496094	40.083047384					1	DETECTED	407.0614 m/z @40.08 [151020OFc1_NvH-0949-Control-4.raw]	407.0613708496094	40.083047384	0.522983129333333	99.9945554461333	99.47157231679998	128458.4609375	2.9834152314736015E8	0	8138	101.56013754730364	1.2523568846018776	1.5029861702146854	407.0517578125	407.0712585449219
367	407.0926208496094	36.8172956448					1	DETECTED	407.0926 m/z @36.82 [151020OFc1_NvH-0949-Control-4.raw]	407.0926208496094	36.8172956448	12.3021044464	99.9850306629333	87.6829262165333	150056.640625	2.8918010969630736E8	0	8138	78.06385403462323	1.7760182908943312	2.2363370992500684	407.0838928222656	407.10125732421875
368	407.14239501953125	92.57848076					1	DETECTED	407.1424 m/z @92.58 [151020OFc1_NvH-0949-Control-4.raw]	407.14239501953125	92.57848076	1.05158310453333	99.7484018488	98.69681874426666	106934.515625	2.7074305127531403E8	0	8138	8.86265118330256	0.5354465733163821	6.063802203979599	407.13531494140625	407.1523742675781
369	407.1784973144531	25.1905444008					1	DETECTED	407.1785 m/z @25.19 [151020OFc1_NvH-0949-Control-4.raw]	407.1784973144531	25.1905444008	4.32223237013333	92.8818727274667	88.55964035733336	163954.53125	2.571282939153564E8	0	8138	9.4561658971806	2.5584410965861197	3.888662898122555	407.1685485839844	407.1827697753906
370	407.1927795410156	23.421839472					1	DETECTED	407.1928 m/z @23.42 [151020OFc1_NvH-0949-Control-4.raw]	407.1927795410156	23.421839472	2.7996700568	99.530241724	96.73057166720001	1087776.0	2.9126959546353763E8	0	8138	0.469380627802348	0.9452945378471102	1.7255508302157847	407.1828308105469	407.1927795410156
371	407.2027893066406	14.7662241888					1	DETECTED	407.2028 m/z @14.77 [151020OFc1_NvH-0949-Control-4.raw]	407.2027893066406	14.7662241888	2.6056307976	99.8997956114667	97.2941648138667	7673754.5	5.473872564784282E8	2	8138	7.645632412427004	1.226213556582125	37.54000578225855	407.19281005859375	407.2089538574219
372	407.2189636230469	18.6418605610667					1	DETECTED	407.2190 m/z @18.64 [151020OFc1_NvH-0949-Control-4.raw]	407.2189636230469	18.6418605610667	2.4510178776	99.5396748301333	97.0886569525333	1.2306862E7	8.546050350834213E8	3	8138	14.439802080717229	4.7905052964119035	1.9213463013958296	407.208984375	407.22894287109375
373	407.2289733886719	28.9353987573333					1	DETECTED	407.2290 m/z @28.94 [151020OFc1_NvH-0949-Control-4.raw]	407.2289733886719	28.9353987573333	4.02158329413333	97.5895371322667	93.56795383813336	946993.1875	3.582370307194088E8	0	8138	1.0382106219604132	0.6065528060761534	0.13806693754504043	407.2289733886719	407.2349548339844
374	407.2449645996094	20.2423235093333					1	DETECTED	407.2450 m/z @20.24 [151020OFc1_NvH-0949-Control-4.raw]	407.2449645996094	20.2423235093333	3.7227324448	98.2529567725333	94.5302243277333	3379508.0	4.5574369994975275E8	3	8138	0.20641319546659176	1.8994405232603722	0.7778970571447388	407.2349853515625	407.25494384765625
375	407.2569580078125	34.8234104994667					1	DETECTED	407.2570 m/z @34.82 [151020OFc1_NvH-0949-Control-4.raw]	407.2569580078125	34.8234104994667	3.68569747573333	62.584552144	58.89885466826667	737976.25	1.9552387676009473E8	2	8138	15.68431794032843	1.3035712712022691	0.5029851559559241	407.2549743652344	407.2569885253906
376	407.2669982910156	30.5329283322667					1	DETECTED	407.2670 m/z @30.53 [151020OFc1_NvH-0949-Control-4.raw]	407.2669982910156	30.5329283322667	3.32825537413333	99.0435617517333	95.71530637759996	1531546.375	3.243433447478517E8	2	8138	4.447333669140832	1.0615129899238898	1.5898989492436744	407.25701904296875	407.27691650390625
377	407.28533935546875	20.5108457738667					1	DETECTED	407.2853 m/z @20.51 [151020OFc1_NvH-0949-Control-4.raw]	407.28533935546875	20.5108457738667	3.54675743306667	92.4002116554667	88.85345422240003	168296.734375	2.786028754777935E8	0	8138	70.5373736624397	2.609604381930382	9.089271461635452	407.2774658203125	407.2908935546875
378	407.3004150390625	90.8872643949333					1	DETECTED	407.3004 m/z @90.89 [151020OFc1_NvH-0949-Control-4.raw]	407.3004150390625	90.8872643949333	20.4214201157333	92.418298796	71.9968786802667	121175.953125	2.501486219452261E8	0	8138	1.36083164021764	0.5108636632167525	1.160622866262137	407.2983703613281	407.3083190917969
379	407.31549072265625	91.8121793626667					1	DETECTED	407.3155 m/z @91.81 [151020OFc1_NvH-0949-Control-4.raw]	407.31549072265625	91.8121793626667	25.9463833856	92.9738530048	67.0274696192	85869.25	2.2612773371367913E8	0	8138	1.5299493728117852	0.5088184893608344	2.38934384062467	407.3140563964844	407.318603515625
380	407.3521728515625	90.7018918237333					1	DETECTED	407.3522 m/z @90.70 [151020OFc1_NvH-0949-Control-4.raw]	407.3521728515625	90.7018918237333	13.8893690733333	92.3917159298667	78.5023468565334	101063.953125	2.4840336052693358E8	0	8138	0.275729902275188	0.5109996654557515	0.010602933365841666	407.3442687988281	407.3616638183594
381	407.4075622558594	25.6978439546667					1	DETECTED	407.4076 m/z @25.70 [151020OFc1_NvH-0949-Control-4.raw]	407.4075622558594	25.6978439546667	3.77067995973333	95.7675937698667	91.99691381013338	479817.15625	2.6126586687900847E8	0	8138	0.5139100365036455	3.3517689341489008	5.649465885959388	407.3979187011719	407.4173889160156
382	407.4410095214844	23.2501659034667					1	DETECTED	407.4410 m/z @23.25 [151020OFc1_NvH-0949-Control-4.raw]	407.4410095214844	23.2501659034667	3.5750218856	98.8815848450667	95.3065629594667	268582.03125	2.812857916191375E8	0	8138	17.915846907362372	3.2313329161041993	0.4556532426210179	407.4310607910156	407.4486999511719
383	407.4587097167969	17.6198751482667					1	DETECTED	407.4587 m/z @17.62 [151020OFc1_NvH-0949-Control-4.raw]	407.4587097167969	17.6198751482667	1.03192125066667	99.1854249962667	98.15350374560003	444636.75	3.1197936271707106E8	0	8138	0.23404443622497695	0.6235655299801862	6.953198352362384	407.44873046875	407.46868896484375
384	407.474365234375	29.8781443365333					1	DETECTED	407.4744 m/z @29.88 [151020OFc1_NvH-0949-Control-4.raw]	407.474365234375	29.8781443365333	3.8968352544	87.4254478661333	83.5286126117333	283417.5	2.8695090294956434E8	0	8138	9.514722958981118	1.9301885262955452	0.017140631701985824	407.4687194824219	407.48004150390625
385	407.4902038574219	39.9434054970667					1	DETECTED	407.4902 m/z @39.94 [151020OFc1_NvH-0949-Control-4.raw]	407.4902038574219	39.9434054970667	4.37273016373333	96.5331101834667	92.16038001973337	333911.5625	2.693638074487514E8	0	8138	29.039696999542286	1.5943796472048668	0.1439758879250328	407.480224609375	407.499755859375
386	407.5160827636719	16.47542942					1	DETECTED	407.5161 m/z @16.48 [151020OFc1_NvH-0949-Control-4.raw]	407.5160827636719	16.47542942	5.7746869048	97.0327685576	91.25808165279999	176753.09375	2.315926318864113E8	0	8138	0.1360275202462482	5.4313779359996275	0.31997160184070167	407.5061950683594	407.5195007324219
387	407.53045654296875	20.2520049069333					1	DETECTED	407.5305 m/z @20.25 [151020OFc1_NvH-0949-Control-4.raw]	407.53045654296875	20.2520049069333	1.84073314106667	96.7710508944	94.93031775333334	727186.5625	3.0269586153631055E8	0	8138	3.2870174479526106	0.7047539241961002	0.3115291515816191	407.5204772949219	407.5365295410156
388	407.5465393066406	32.9096443906667					1	DETECTED	407.5465 m/z @32.91 [151020OFc1_NvH-0949-Control-4.raw]	407.5465393066406	32.9096443906667	2.67015320693333	94.8422841013333	92.17213089439997	5470633.5	5.3276271875911295E8	3	8138	0.16351866243616087	0.580199114267655	1.3827072221718764	407.53656005859375	407.5565185546875
389	407.56536865234375	19.2831745304					1	DETECTED	407.5654 m/z @19.28 [151020OFc1_NvH-0949-Control-4.raw]	407.56536865234375	19.2831745304	2.9476999392	99.2932737336	96.3455737944	4153189.5	3.916142065501705E8	3	8138	0.23334690154164406	5.189326437156096	4.135078457490694	407.5565490722656	407.5753173828125
390	407.5815124511719	22.1529307314667					1	DETECTED	407.5815 m/z @22.15 [151020OFc1_NvH-0949-Control-4.raw]	407.5815124511719	22.1529307314667	3.98212630373333	96.3258851904	92.34375888666668	1833858.375	2.727489184184955E8	0	8138	0.0877498098335785	1.358164588563687	1.4551431386190001	407.57537841796875	407.59136962890625
391	407.5955810546875	31.9411309789333					1	DETECTED	407.5956 m/z @31.94 [151020OFc1_NvH-0949-Control-4.raw]	407.5955810546875	31.9411309789333	4.0122043888	98.2229444752	94.2107400864	819224.5	2.8997501418581E8	3	8138	0.2064629337460886	0.5075277503847515	0.21348381635711913	407.5932922363281	407.6055603027344
392	407.61614990234375	25.4074107210667					1	DETECTED	407.6161 m/z @25.41 [151020OFc1_NvH-0949-Control-4.raw]	407.61614990234375	25.4074107210667	3.66702118533333	95.3397737128	91.67275252746667	387183.1875	3.041211544206245E8	0	8138	0.14691608394118205	3.9923504613310468	0.07917954012759358	407.6064453125	407.6253662109375
393	407.687255859375	11.179735348					1	DETECTED	407.6873 m/z @11.18 [151020OFc1_NvH-0949-Control-4.raw]	407.687255859375	11.179735348	4.12090547493333	99.2837612301333	95.16285575519997	3361661.75	3.158990018222131E8	4	8138	0.13927635423452855	43.191892441284594	1.8116168368719405	407.67730712890625	407.6972351074219
394	407.70794677734375	22.7968255834667					1	DETECTED	407.7079 m/z @22.80 [151020OFc1_NvH-0949-Control-4.raw]	407.70794677734375	22.7968255834667	3.7598741072	96.1363831768	92.37650906959999	531222.4375	3.118596753583311E8	0	8138	21.396367849097366	0.522273545062246	1.5987501094839978	407.6981201171875	407.7095947265625
395	407.7196044921875	13.8991442597333					1	DETECTED	407.7196 m/z @13.90 [151020OFc1_NvH-0949-Control-4.raw]	407.7196044921875	13.8991442597333	3.1060186304	98.7506820565333	95.64466342613329	4110329.75	4.505587292755359E8	2	8138	0.17566827964130738	29.275782473839346	174.65948256720674	407.70965576171875	407.7295837402344
396	407.734130859375	30.017161496					1	DETECTED	407.7341 m/z @30.02 [151020OFc1_NvH-0949-Control-4.raw]	407.734130859375	30.017161496	4.1500382872	96.7247621698667	92.57472388266669	988957.625	3.863124451984793E8	2	8138	1.1707463792335417	0.5400423699551128	0.8654587527019582	407.7296447753906	407.7441101074219
397	407.7447814941406	32.3282304456					1	DETECTED	407.7448 m/z @32.33 [151020OFc1_NvH-0949-Control-4.raw]	407.7447814941406	32.3282304456	5.86678950746667	50.0317062368	44.16491672933333	851503.1875	1.712454868654902E8	2	8138	0.09934989811001316	0.5435632751412892	2.228373180016889	407.7441711425781	407.7451171875
398	407.755126953125	27.4895609978667					1	DETECTED	407.7551 m/z @27.49 [151020OFc1_NvH-0949-Control-4.raw]	407.755126953125	27.4895609978667	4.04218327253333	97.6924673397333	93.65028406719996	4.545164E7	9.705272847520211E8	2	8138	0.17992993955029135	3.6673616036100003	1.376915757570526	407.7451477050781	407.7649841308594
399	407.7732849121094	17.1025766837333					1	DETECTED	407.7733 m/z @17.10 [151020OFc1_NvH-0949-Control-4.raw]	407.7732849121094	17.1025766837333	4.41415645253333	95.5111965413333	91.09704008879997	649310.0	3.178082189638481E8	2	8138	13.508242644835786	7.3792273275684375	1.4052127309830658	407.7653503417969	407.7825622558594
400	407.796142578125	31.7305290136					1	DETECTED	407.7961 m/z @31.73 [151020OFc1_NvH-0949-Control-4.raw]	407.796142578125	31.7305290136	0.866381792266667	98.2434986048	97.37711681253333	610603.0	3.062705251482369E8	0	8138	0.24618879327352516	2.3738976711663256	5.534050001353085	407.7862854003906	407.80596923828125
401	407.8168029785156	25.3799707717333					1	DETECTED	407.8168 m/z @25.38 [151020OFc1_NvH-0949-Control-4.raw]	407.8168029785156	25.3799707717333	0.846965110133333	82.4050265493333	81.55806143919996	367321.65625	2.6375230780353814E8	0	8138	0.10175930538271061	0.5497883914717314	0.09390833485572272	407.8070068359375	407.8265380859375
402	407.8561096191406	19.9270956237333					1	DETECTED	407.8561 m/z @19.93 [151020OFc1_NvH-0949-Control-4.raw]	407.8561096191406	19.9270956237333	0.876179362666667	91.9253213386667	91.04914197600004	210553.4375	2.6795406410006854E8	0	8138	7.041181235894932	3.975259867392213	0.0018964090412932337	407.8462219238281	407.8591003417969
403	407.869384765625	13.7166257621333					1	DETECTED	407.8694 m/z @13.72 [151020OFc1_NvH-0949-Control-4.raw]	407.869384765625	13.7166257621333	0.0169783184	98.2715735570667	98.2545952386667	3503492.0	3.919534787126419E8	0	8138	0.26785009546407856	5.730067476770067	2.8161432942385174	407.8594055175781	407.8793640136719
404	407.88031005859375	32.9096443906667					1	DETECTED	407.8803 m/z @32.91 [151020OFc1_NvH-0949-Control-4.raw]	407.88031005859375	32.9096443906667	0.2201073632	98.9760842349333	98.7559768717333	2045171.875	3.838839482173052E8	3	8138	4.841042387146807	6.718244748638062	0.010724591326962553	407.87939453125	407.8895263671875
405	407.8995666503906	19.2954390634667					1	DETECTED	407.8996 m/z @19.30 [151020OFc1_NvH-0949-Control-4.raw]	407.8995666503906	19.2954390634667	0.0373548813333333	99.072039164	99.03468428266667	2696728.5	3.822964697603278E8	3	8138	0.20275095138468657	2.9571013594386026	7.83887864233028	407.88958740234375	407.90948486328125
406	407.9157409667969	22.1736014189333					1	DETECTED	407.9157 m/z @22.17 [151020OFc1_NvH-0949-Control-4.raw]	407.9157409667969	22.1736014189333	0.239679833333333	97.5112024752	97.27152264186667	743645.6875	3.192849068963527E8	0	8138	16.916914699608295	1.0244340783123416	1.0363693738622501	407.90972900390625	407.9246826171875
407	407.9271545410156	19.5835752317333					1	DETECTED	407.9272 m/z @19.58 [151020OFc1_NvH-0949-Control-4.raw]	407.9271545410156	19.5835752317333	1.398468952	69.3102390698667	67.9117701178667	193561.171875	1.803626657637572E8	0	8138	0.04247488066839722	1.867235997227911	546.042755930293	407.92578125	407.9276428222656
408	407.9376525878906	11.1579044869333					1	DETECTED	407.9377 m/z @11.16 [151020OFc1_NvH-0949-Control-4.raw]	407.9376525878906	11.1579044869333	0.005838728	99.9945554461333	99.9887167181333	2700829.25	3.2717014827622306E8	0	8138	0.1420628295912607	9.47749777852771	240.27225070579513	407.92767333984375	407.9476318359375
409	407.95062255859375	43.1497745722667					1	DETECTED	407.9506 m/z @43.15 [151020OFc1_NvH-0949-Control-4.raw]	407.95062255859375	43.1497745722667	0.027119584	98.8534352528	98.82631566879999	143876.34375	2.82367247767712E8	0	8138	86.10522524883915	1.210048064174771	1.833268221022242	407.9476623535156	407.9534912109375
410	407.9635009765625	22.2696335936					1	DETECTED	407.9635 m/z @22.27 [151020OFc1_NvH-0949-Control-4.raw]	407.9635009765625	22.2696335936	0.005838728	99.3790726445333	99.3732339165333	1129238.625	3.0315913973630375E8	0	8138	0.15934916765344553	0.5500354040139971	1.2606776319983333	407.9535217285156	407.9734802246094
411	407.97418212890625	20.8221405224					1	DETECTED	407.9742 m/z @20.82 [151020OFc1_NvH-0949-Control-4.raw]	407.97418212890625	20.8221405224	0.027119584	99.5114313930667	99.4843118090667	277745.03125	2.84673934083639E8	0	8138	17.09456255444289	5.607589293925196	0.03091630747640025	407.9735412597656	407.9841003417969
412	407.99664306640625	32.0000719984					1	DETECTED	407.9966 m/z @32.00 [151020OFc1_NvH-0949-Control-4.raw]	407.99664306640625	32.0000719984	3.18022009546667	99.7672097197333	96.58698962426664	395124.3125	3.043977589858919E8	0	8138	0.18872657960594807	2.114038759771065	0.006641884510047293	407.9866638183594	408.0001220703125
413	408.01031494140625	37.1272793946667					1	DETECTED	408.0103 m/z @37.13 [151020OFc1_NvH-0949-Control-4.raw]	408.01031494140625	37.1272793946667	0.644548252533333	99.9945554461333	99.35000719359998	478598.25	2.7466748236682636E8	2	8138	11.77787005959097	2.1359579624261946	5.163797709286903	408.00048828125	408.0199890136719
414	408.0213317871094	51.1723974384					1	DETECTED	408.0213 m/z @51.17 [151020OFc1_NvH-0949-Control-4.raw]	408.0213317871094	51.1723974384	2.6426532432	99.9945554461333	97.3519022029333	155113.078125	2.965221586674597E8	0	8138	65.77946356462675	1.0022306845262787	0.9479692665710828	408.0203552246094	408.0312805175781
415	408.0372314453125	43.2880502714667					1	DETECTED	408.0372 m/z @43.29 [151020OFc1_NvH-0949-Control-4.raw]	408.0372314453125	43.2880502714667	0.4250656904	99.9850306629333	99.5599649725333	144035.796875	2.9889402575998324E8	0	8138	13.986883443412196	1.2279233964544387	1.4774332605144993	408.0313415527344	408.04718017578125
416	408.0677490234375	53.7964024146667					1	DETECTED	408.0677 m/z @53.80 [151020OFc1_NvH-0949-Control-4.raw]	408.0677490234375	53.7964024146667	2.6056307976	99.9945554461333	97.3889246485333	153447.328125	2.960193315133929E8	0	8138	96.21951666411555	0.9417568715853174	0.8781238189962616	408.0589599609375	408.07763671875
417	408.1439514160156	41.0694695432					1	DETECTED	408.1440 m/z @41.07 [151020OFc1_NvH-0949-Control-4.raw]	408.1439514160156	41.0694695432	21.3009951453333	97.1826500776	75.8816549322667	70912.5546875	2.4362409847709224E8	0	8138	69.24812463470805	1.9192592560520352	2.838518512104071	408.1439514160156	408.15283203125
418	408.1643371582031	16.0030390034667					1	DETECTED	408.1643 m/z @16.00 [151020OFc1_NvH-0949-Control-4.raw]	408.1643371582031	16.0030390034667	4.8671635344	99.2650055109333	94.3978419765333	108351.4921875	2.7408117555771106E8	0	8138	13.29671545601684	4.257088152151052	15.017034011730871	408.15533447265625	408.17431640625
419	408.1884460449219	11.1678921986667					1	DETECTED	408.1884 m/z @11.17 [151020OFc1_NvH-0949-Control-4.raw]	408.1884460449219	11.1678921986667	2.98478472266667	98.1017920226667	95.11700730000003	1435554.25	2.9993680519963694E8	0	8138	20.521730664896946	2.045343735334078	83.47936857525941	408.178466796875	408.19366455078125
420	408.20367431640625	13.7166257621333					1	DETECTED	408.2037 m/z @13.72 [151020OFc1_NvH-0949-Control-4.raw]	408.20367431640625	13.7166257621333	3.97107198906667	97.7063631264	93.73529113733333	2296263.0	3.875004226413935E8	3	8138	1.1123781674229942	0.5196342493976369	4.443323779645654	408.1937255859375	408.2069396972656
421	408.2169494628906	27.1838897002667					1	DETECTED	408.2169 m/z @27.18 [151020OFc1_NvH-0949-Control-4.raw]	408.2169494628906	27.1838897002667	1.81363729466667	98.8630246186667	97.04938732400002	4556859.0	5.667574915281358E8	3	8138	4.031599447246116	0.8575008774971694	0.5037129545014485	408.20697021484375	408.22467041015625
422	408.23468017578125	29.0517057144					1	DETECTED	408.2347 m/z @29.05 [151020OFc1_NvH-0949-Control-4.raw]	408.23468017578125	29.0517057144	0.9246825336	98.2808559512	97.35617341759999	1.1868445E7	7.585938295377942E8	2	8138	0.2612661815230233	0.5135916214220613	0.020051902971158497	408.2247009277344	408.2446594238281
423	408.2563171386719	27.4895609978667					1	DETECTED	408.2563 m/z @27.49 [151020OFc1_NvH-0949-Control-4.raw]	408.2563171386719	27.4895609978667	3.97107198906667	97.9893269848	94.01825499573333	2.0518156E7	8.689270407404631E8	2	8138	18.370856423332746	3.8115058815522054	0.6541977282300112	408.246337890625	408.2662048339844
424	408.27764892578125	91.6753745042667					1	DETECTED	408.2776 m/z @91.68 [151020OFc1_NvH-0949-Control-4.raw]	408.27764892578125	91.6753745042667	3.97107198906667	99.8049155288	95.83384353973332	676964.4375	3.0359839933412975E8	0	8138	0.8197327876509775	0.5062824008585897	0.01116469168509455	408.2677001953125	408.28619384765625
425	408.3320617675781	71.3388406090667					1	DETECTED	408.3321 m/z @71.34 [151020OFc1_NvH-0949-Control-4.raw]	408.3320617675781	71.3388406090667	2.04297406826667	99.1099302301333	97.06695616186663	61323.03125	2.1310598049837857E8	0	8138	89.0178499929171	0.7003805638588526	0.40076112771770517	408.33197021484375	408.34197998046875
426	408.4114990234375	37.0683200010667					1	DETECTED	408.4115 m/z @37.07 [151020OFc1_NvH-0949-Control-4.raw]	408.4114990234375	37.0683200010667	4.3122993552	95.1142805565333	90.8019812013333	428312.9375	2.9638960211463016E8	3	8138	28.28674112421313	1.5411649755434278	5.466263205722952	408.4015197753906	408.42132568359375
427	408.4440612792969	47.4193990672					1	DETECTED	408.4441 m/z @47.42 [151020OFc1_NvH-0949-Control-4.raw]	408.4440612792969	47.4193990672	0.328570629333333	97.0421498098667	96.71357918053337	2202418.75	3.4231049091780853E8	5	8138	0.13641203796458257	0.5048247878004182	0.007618519919798898	408.4341735839844	408.45404052734375
428	408.4541320800781	30.9490259354667					1	DETECTED	408.4541 m/z @30.95 [151020OFc1_NvH-0949-Control-4.raw]	408.4541320800781	30.9490259354667	4.3122993552	94.9003604154667	90.5880610602667	213122.328125	2.691153382991221E8	0	8138	6.237716444373522	1.8754437623234446	3.192422481790386	408.4541320800781	408.4583435058594
429	408.4683532714844	33.9654614754667					1	DETECTED	408.4684 m/z @33.97 [151020OFc1_NvH-0949-Control-4.raw]	408.4683532714844	33.9654614754667	3.96166830506667	98.9095530448	94.94788473973334	940953.25	3.0938923024466693E8	0	8138	0.10249439187636256	0.5784982901500778	96.59791209916996	408.4584045410156	408.47833251953125
430	408.4938659667969	32.6657163058667					1	DETECTED	408.4939 m/z @32.67 [151020OFc1_NvH-0949-Control-4.raw]	408.4938659667969	32.6657163058667	3.9409845784	94.8309798069333	90.8899952285333	243915.65625	2.822449232942469E8	0	8138	5.417583966364219	1.644676141835066	2.973577139892157	408.4839172363281	408.5038146972656
431	408.5147399902344	6.59137541173333					1	DETECTED	408.5147 m/z @6.59 [151020OFc1_NvH-0949-Control-4.raw]	408.5147399902344	6.59137541173333	1.35060923253333	98.0550068658667	96.70439763333337	588734.625	2.838277408120257E8	3	8138	0.09741454466848953	0.5705993041855449	176.18090920025398	408.5047912597656	408.52471923828125
432	408.5367126464844	25.9578957981333					1	DETECTED	408.5367 m/z @25.96 [151020OFc1_NvH-0949-Control-4.raw]	408.5367126464844	25.9578957981333	1.04179363546667	97.9424901832	96.90069654773332	1363694.625	3.538171252492616E8	0	8138	12.515569649878255	0.8592208801796171	4.118606498937454	408.5267333984375	408.5403747558594
433	408.5503845214844	29.5066750714667					1	DETECTED	408.5504 m/z @29.51 [151020OFc1_NvH-0949-Control-4.raw]	408.5503845214844	29.5066750714667	1.1869844048	98.9760842349333	97.7890998301333	3233621.25	4.293782933883797E8	0	8138	21.647287349719946	0.8384666561023476	0.3406951122637256	408.5404052734375	408.56036376953125
434	408.5628967285156	6.9419114064					1	DETECTED	408.5629 m/z @6.94 [151020OFc1_NvH-0949-Control-4.raw]	408.5628967285156	6.9419114064	3.81378361013333	96.11774414	92.30396052986667	963113.875	3.20019496300921E8	0	8138	0.1841457115374805	2.1441317764648193	88.74386168462159	408.5603942871094	408.5699768066406
435	408.580078125	26.2820482664					1	DETECTED	408.5801 m/z @26.28 [151020OFc1_NvH-0949-Control-4.raw]	408.580078125	26.2820482664	3.639314844	96.0526008866667	92.4132860426667	2460538.5	3.404658407648948E8	0	8138	0.2740807076626979	0.6415103538530175	16.010469491347873	408.5701599121094	408.5898132324219
436	408.6120910644531	37.1825828282667					1	DETECTED	408.6121 m/z @37.18 [151020OFc1_NvH-0949-Control-4.raw]	408.6120910644531	37.1825828282667	1.369648796	62.4904674136	61.1208186176	140336.265625	1.8816111932360008E8	0	8138	53.62671387190853	0.9008374213336166	0.891929531378032	408.6055603027344	408.62158203125
437	408.64447021484375	47.4193990672					1	DETECTED	408.6445 m/z @47.42 [151020OFc1_NvH-0949-Control-4.raw]	408.64447021484375	47.4193990672	0.229860945333333	99.8427714186667	99.61291047333337	2126049.5	3.255160712532286E8	0	8138	0.19778616699164075	0.5130335446759056	1.2789874303686153	408.634521484375	408.6544189453125
438	408.683349609375	31.75608302					1	DETECTED	408.6833 m/z @31.76 [151020OFc1_NvH-0949-Control-4.raw]	408.683349609375	31.75608302	5.844400404	70.0049102522667	64.1605098482667	316731.21875	2.466175746777486E8	0	8138	0.15920719775126813	1.5486427013334438	0.01418000750179751	408.6733703613281	408.6864929199219
439	408.6965026855469	64.8391820965333					1	DETECTED	408.6965 m/z @64.84 [151020OFc1_NvH-0949-Control-4.raw]	408.6965026855469	64.8391820965333	3.8028401304	99.9564975757333	96.1536574453333	442946.71875	2.9551934742171997E8	0	8138	49.38399638355763	0.8711259543181946	0.0023321532992662064	408.6865539550781	408.7058410644531
440	408.7158508300781	34.2786146477333					1	DETECTED	408.7159 m/z @34.28 [151020OFc1_NvH-0949-Control-4.raw]	408.7158508300781	34.2786146477333	3.37470110986667	99.1099302301333	95.73522912026664	1039977.3125	3.826898921321677E8	2	8138	6.690114442662793	0.5387763697842232	0.6115012832900119	408.7059020996094	408.72222900390625
441	408.73223876953125	18.3007998424					1	DETECTED	408.7322 m/z @18.30 [151020OFc1_NvH-0949-Control-4.raw]	408.73223876953125	18.3007998424	3.87606692373333	94.5258872728	90.64982034906667	4220362.5	3.952713238742248E8	2	8138	0.2229607971328882	23.056559840120194	0.12863956058613651	408.7222595214844	408.73486328125
442	408.744873046875	28.8108730813333					1	DETECTED	408.7449 m/z @28.81 [151020OFc1_NvH-0949-Control-4.raw]	408.744873046875	28.8108730813333	3.5750218856	99.0814638232	95.5064419376	8.7409736E7	1.7151245603332586E9	2	8138	0.20252340389878398	24.298322001522298	1.3950852216137113	408.7349548339844	408.7548522949219
443	408.7623596191406	45.723153824					1	DETECTED	408.7624 m/z @45.72 [151020OFc1_NvH-0949-Control-4.raw]	408.7623596191406	45.723153824	2.5870472496	98.3654969917333	95.77844974213329	4820550.5	5.715378168998932E8	2	8138	18.462249403711244	0.5098759832919064	0.03244152283580937	408.7548828125	408.772216796875
444	408.807861328125	55.8800330584					1	DETECTED	408.8079 m/z @55.88 [151020OFc1_NvH-0949-Control-4.raw]	408.807861328125	55.8800330584	2.67015320693333	98.5248637722667	95.85471056533336	98402.859375	2.990146372824258E8	0	8138	89.57286494167141	0.9550794853681748	0.9101749965632122	408.8069763183594	408.8176574707031
445	408.844970703125	47.498283248					1	DETECTED	408.8450 m/z @47.50 [151020OFc1_NvH-0949-Control-4.raw]	408.844970703125	47.498283248	0.005838728	98.4502145616	98.4443758336	1111887.375	3.020130601404028E8	3	8138	38.735372028248115	0.502798606709594	0.0030031253044800585	408.8352966308594	408.8548583984375
446	408.8569030761719	36.4774533797333					1	DETECTED	408.8569 m/z @36.48 [151020OFc1_NvH-0949-Control-4.raw]	408.8569030761719	36.4774533797333	0.239679833333333	66.3696976864	66.13001785306668	85152.828125	1.9943476989648658E8	0	8138	52.37018461667996	0.9229173447416987	0.96437386654108	408.8550720214844	408.861083984375
447	408.87109375	25.9329703848					1	DETECTED	408.8711 m/z @25.93 [151020OFc1_NvH-0949-Control-4.raw]	408.87109375	25.9329703848	0.005838728	98.43159022	98.425751492	889195.8125	2.9548193327115804E8	0	8138	19.25049946904972	0.504836138126458	0.03256391166678833	408.86114501953125	408.8788146972656
448	408.88885498046875	22.0551775442667					1	DETECTED	408.8889 m/z @22.06 [151020OFc1_NvH-0949-Control-4.raw]	408.88885498046875	22.0551775442667	0.005838728	98.834841556	98.829002828	2795493.75	4.12251511965342E8	3	8138	9.16051134478915	0.5516076074410735	0.9587396295172307	408.8788757324219	408.8988037109375
449	408.8997802734375	36.0571228813333					1	DETECTED	408.8998 m/z @36.06 [151020OFc1_NvH-0949-Control-4.raw]	408.8997802734375	36.0571228813333	0.0475320722666667	94.9521946517333	94.90466257946663	816338.625	2.721923617926588E8	3	8138	7.856259544416936	0.5070632885037206	0.4096901001405592	408.89886474609375	408.9040832519531
450	408.9140930175781	26.3437635061333					1	DETECTED	408.9141 m/z @26.34 [151020OFc1_NvH-0949-Control-4.raw]	408.9140930175781	26.3437635061333	0.005838728	98.7409970746667	98.7351583466667	1462613.375	3.3305419008218133E8	0	8138	0.1904877091387185	5.033553387158399	0.2348041677160984	408.90411376953125	408.923583984375
451	408.9300842285156	41.8680734213333					1	DETECTED	408.9301 m/z @41.87 [151020OFc1_NvH-0949-Control-4.raw]	408.9300842285156	41.8680734213333	0.005838728	99.9375494141333	99.9317106861333	151909.0	2.8572355561371315E8	0	8138	79.70140128896638	1.1999399089313099	2.04593217579553	408.9241027832031	408.9400634765625
452	408.9406433105469	11.179735348					1	DETECTED	408.9406 m/z @11.18 [151020OFc1_NvH-0949-Control-4.raw]	408.9406433105469	11.179735348	0.1294187	42.2073003496	42.077881649599995	83823.2578125	9.489536834661284E7	0	8138	5.0323929663808915	1.9039219865801622	2.8078439731603244	408.9404296875	408.94482421875
453	408.9549255371094	18.4929163738667					1	DETECTED	408.9549 m/z @18.49 [151020OFc1_NvH-0949-Control-4.raw]	408.9549255371094	18.4929163738667	0.005838728	99.9470268466667	99.9411881186667	874213.875	3.070928758584409E8	0	8138	0.9316365523149237	5.731322737841497	95.4680641474234	408.9449768066406	408.96490478515625
454	408.9667053222656	27.5195069869333					1	DETECTED	408.9667 m/z @27.52 [151020OFc1_NvH-0949-Control-4.raw]	408.9667053222656	27.5195069869333	0.0885341157333333	94.6250755944	94.53654147866666	644985.3125	3.047444098230983E8	0	8138	5.195519000615253	0.532155811403733	0.05950757155783963	408.9649658203125	408.969482421875
455	408.9795227050781	24.1833801597333					1	DETECTED	408.9795 m/z @24.18 [151020OFc1_NvH-0949-Control-4.raw]	408.9795227050781	24.1833801597333	0.005838728	99.776699948	99.77086122	735759.375	3.0105499115250814E8	0	8138	11.12522607789645	1.269521094371701	0.2647542403335111	408.96954345703125	408.989501953125
456	409.0150451660156	20.3628372098667					1	DETECTED	409.0150 m/z @20.36 [151020OFc1_NvH-0949-Control-4.raw]	409.0150451660156	20.3628372098667	0.0373548813333333	99.9945554461333	99.95720056479998	281410.875	2.838935073712431E8	0	8138	2.4763190115505154	3.8834689044615853	128.8998646358921	409.0050964355469	409.0250244140625
457	409.04547119140625	47.4193990672					1	DETECTED	409.0455 m/z @47.42 [151020OFc1_NvH-0949-Control-4.raw]	409.04547119140625	47.4193990672	0.249586044	99.9850306629333	99.7354446189333	702110.1875	2.7146971780402815E8	0	8138	0.15511689248256033	1.859767564523045	2.018573498560533	409.0357360839844	409.05535888671875
458	409.07403564453125	42.0413042410667					1	DETECTED	409.0740 m/z @42.04 [151020OFc1_NvH-0949-Control-4.raw]	409.07403564453125	42.0413042410667	0.328570629333333	99.9945554461333	99.66598481679998	118445.21875	2.906596874336133E8	0	8138	95.06222133769786	1.2170659927457652	1.3391108811657884	409.0645751953125	409.0840148925781
459	409.1103515625	6.58228139413333					1	DETECTED	409.1104 m/z @6.58 [151020OFc1_NvH-0949-Control-4.raw]	409.1103515625	6.58228139413333	0.005838728	99.9945554461333	99.9887167181333	114250.3515625	2.901465261806171E8	3	8138	4.801912090455169	27.982458168362214	15.082958270995643	409.1003723144531	409.1195983886719
460	409.177001953125	8.76353374053333					1	DETECTED	409.1770 m/z @8.76 [151020OFc1_NvH-0949-Control-4.raw]	409.177001953125	8.76353374053333	3.58432162106667	97.9799452837333	94.39562366266664	686847.9375	3.009513311145088E8	0	8138	0.13036728791726304	1.3412315418917418	728.0350515769586	409.1675720214844	409.18121337890625
461	409.19122314453125	23.8001932754667					1	DETECTED	409.1912 m/z @23.80 [151020OFc1_NvH-0949-Control-4.raw]	409.19122314453125	23.8001932754667	3.75068679786667	98.7974000802667	95.04671328240003	786429.5625	3.3021664599461764E8	3	8138	6.290331416365323	0.9066706005496942	0.017949765261811412	409.1813049316406	409.2012023925781
462	409.21124267578125	19.2034399648					1	DETECTED	409.2112 m/z @19.20 [151020OFc1_NvH-0949-Control-4.raw]	409.21124267578125	19.2034399648	3.39360508213333	98.1666636693333	94.77305858719997	1511973.25	3.7394549347632277E8	0	8138	0.7902340004448156	0.9326586856308022	49.75046394747775	409.2012634277344	409.2134094238281
463	409.2234191894531	22.0433432272					1	DETECTED	409.2234 m/z @22.04 [151020OFc1_NvH-0949-Control-4.raw]	409.2234191894531	22.0433432272	1.99682728693333	99.4072516530667	97.41042436613337	2347776.5	5.339789736634414E8	3	8138	7.23688423534821	1.1057637168828347	2.1062175312497424	409.21343994140625	409.2333984375
464	409.23370361328125	18.2916125936					1	DETECTED	409.2337 m/z @18.29 [151020OFc1_NvH-0949-Control-4.raw]	409.23370361328125	18.2916125936	3.71338083866667	95.7204632069333	92.00708236826664	1746450.375	3.675034299276227E8	3	8138	0.16756407798913386	0.8081803171814613	0.07170936862887008	409.2334289550781	409.2357482910156
465	409.2457580566406	28.8108730813333					1	DETECTED	409.2458 m/z @28.81 [151020OFc1_NvH-0949-Control-4.raw]	409.2457580566406	28.8108730813333	3.87606692373333	97.7816874805333	93.90562055679996	3.893698E7	9.536817668866918E8	3	8138	0.19034435837710006	19.20200673620567	1.4913803473553398	409.23577880859375	409.2557373046875
466	409.2648010253906	23.112403056					1	DETECTED	409.2648 m/z @23.11 [151020OFc1_NvH-0949-Control-4.raw]	409.2648010253906	23.112403056	3.87606692373333	99.4447076949333	95.56864077119997	1727843.875	3.6635228191004014E8	0	8138	22.693827884388835	14.06304181961843	0.9034799595847637	409.2557678222656	409.2739562988281
467	409.2763671875	91.5316010642667					1	DETECTED	409.2764 m/z @91.53 [151020OFc1_NvH-0949-Control-4.raw]	409.2763671875	91.5316010642667	2.6148430112	94.9198889269333	92.3050459157333	380909.28125	2.522549724114207E8	0	8138	0.13172824626499846	1.3425403240817815	0.5377248049655364	409.2752685546875	409.2842102050781
468	409.29473876953125	91.75555454					1	DETECTED	409.2947 m/z @91.76 [151020OFc1_NvH-0949-Control-4.raw]	409.29473876953125	91.75555454	24.8632371962667	98.6367625794667	73.77352538320001	89790.15625	2.3064913215331084E8	0	8138	1.2228927800477862	0.5514349652749125	0.4626864493519429	409.287109375	409.30419921875
469	409.3133850097656	91.4184420293333					1	DETECTED	409.3134 m/z @91.42 [151020OFc1_NvH-0949-Control-4.raw]	409.3133850097656	91.4184420293333	9.02650614666667	92.3165271312	83.29002098453333	72328.15625	1.9329517447965497E8	0	8138	1.116607639862437	0.5054500788957407	15.260403318898112	409.30474853515625	409.3170166015625
470	409.3312072753906	91.9880625210667					1	DETECTED	409.3312 m/z @91.99 [151020OFc1_NvH-0949-Control-4.raw]	409.3312072753906	91.9880625210667	2.65174246986667	92.4770630389333	89.82532056906662	127856.703125	2.675118916682618E8	0	8138	0.7008232348854477	0.5027368516947326	0.05411847766035061	409.3213806152344	409.3398742675781
471	409.3556213378906	62.0238646173333					1	DETECTED	409.3556 m/z @62.02 [151020OFc1_NvH-0949-Control-4.raw]	409.3556213378906	62.0238646173333	1.45571201013333	94.8905874197333	93.43487540959997	102430.1875	2.898314818646013E8	0	8138	89.89159762647236	0.7713201689966437	0.49123269835581607	409.3457946777344	409.3655090332031
472	409.36767578125	91.9970244736					1	DETECTED	409.3677 m/z @92.00 [151020OFc1_NvH-0949-Control-4.raw]	409.36767578125	91.9970244736	1.254316368	92.4366056016	91.18228923359999	91923.484375	3.2208485286988986E8	0	8138	1.8606711751442901	0.5024221292111342	0.04307815779372576	409.3661804199219	409.3736877441406
473	409.4033508300781	36.8514743509333					1	DETECTED	409.4034 m/z @36.85 [151020OFc1_NvH-0949-Control-4.raw]	409.4033508300781	36.8514743509333	0.1801851632	97.0327685576	96.8525833944	366255.09375	3.0602805410724396E8	0	8138	12.949730130137482	1.2529372914151664	4.38297369105346	409.3934020996094	409.4129638671875
474	409.4156494140625	20.3862175776					1	DETECTED	409.4156 m/z @20.39 [151020OFc1_NvH-0949-Control-4.raw]	409.4156494140625	20.3862175776	4.91667521066667	95.6274540194667	90.71077880880003	224579.625	2.6996235197692376E8	0	8138	0.039185078289083464	3.1137710422212224	0.014904053427214478	409.4134521484375	409.4255676269531
475	409.450927734375	11.540277712					1	DETECTED	409.4509 m/z @11.54 [151020OFc1_NvH-0949-Control-4.raw]	409.450927734375	11.540277712	0.791821686666667	98.674674712	97.88285302533333	298167.3125	2.920824200370565E8	0	8138	0.17744394493430704	0.6365076238420159	0.2135566502157584	409.4410400390625	409.4555969238281
476	409.4656066894531	30.7985332877333					1	DETECTED	409.4656 m/z @30.80 [151020OFc1_NvH-0949-Control-4.raw]	409.4656066894531	30.7985332877333	3.4634711992	95.8281512898667	92.3646800906667	882056.625	3.08638419361647E8	4	8138	2.4320304977572746	0.6360231103364467	1.351150643119392	409.45562744140625	409.47552490234375
477	409.48565673828125	38.9995308973333					1	DETECTED	409.4857 m/z @39.00 [151020OFc1_NvH-0949-Control-4.raw]	409.48565673828125	38.9995308973333	3.8968352544	98.7506820565333	94.85384680213329	305166.96875	2.902607814037833E8	0	8138	16.450892584057467	1.4088372919505967	3.339408686346038	409.47576904296875	409.4949035644531
478	409.5159606933594	27.2484767264					1	DETECTED	409.5160 m/z @27.25 [151020OFc1_NvH-0949-Control-4.raw]	409.5159606933594	27.2484767264	4.1500382872	88.0725471152	83.92250882799999	279202.59375	2.946872124104672E8	0	8138	57.53938202853847	1.9944125905021683	0.004301366012747619	409.5059814453125	409.52239990234375
479	409.532470703125	11.2327286194667					1	DETECTED	409.5325 m/z @11.23 [151020OFc1_NvH-0949-Control-4.raw]	409.532470703125	11.2327286194667	3.84527906826667	99.776699948	95.93142087973334	3387956.5	3.891309448848626E8	3	8138	0.28855061971277607	17.876076535963094	38.9441427023965	409.5224914550781	409.5424499511719
480	409.54547119140625	19.1412971218667					1	DETECTED	409.5455 m/z @19.14 [151020OFc1_NvH-0949-Control-4.raw]	409.54547119140625	19.1412971218667	3.85477344826667	99.7484018488	95.89362840053333	765535.1875	2.7279761702604544E8	3	8138	7.27199620313338	0.522011682014437	0.7089739209499538	409.54248046875	409.5457763671875
481	409.5557861328125	39.79513196					1	DETECTED	409.5558 m/z @39.80 [151020OFc1_NvH-0949-Control-4.raw]	409.5557861328125	39.79513196	3.23578994426667	98.5433555752	95.30756563093333	4513361.5	4.8157995858172536E8	3	8138	0.4120680419772782	0.5229829152903276	0.5526168796656019	409.5458068847656	409.5657653808594
482	409.5683898925781	35.8750647104					1	DETECTED	409.5684 m/z @35.88 [151020OFc1_NvH-0949-Control-4.raw]	409.5683898925781	35.8750647104	3.6577773728	96.2226031584	92.56482578560001	512393.25	3.111763086457143E8	0	8138	12.955954232402757	1.9500194474190973	0.014530200243925368	409.5658264160156	409.578369140625
483	409.5898742675781	28.6289710816					1	DETECTED	409.5899 m/z @28.63 [151020OFc1_NvH-0949-Control-4.raw]	409.5898742675781	28.6289710816	3.66702118533333	97.7626995914667	94.09567840613337	1756163.5	3.4288607612412035E8	3	8138	0.1860482964508634	0.5210836715485986	0.009613097976395982	409.5799865722656	409.5997009277344
484	409.6183776855469	22.3503306778667					1	DETECTED	409.6184 m/z @22.35 [151020OFc1_NvH-0949-Control-4.raw]	409.6183776855469	22.3503306778667	4.59242930053333	97.4829763050667	92.89054700453337	215844.21875	2.7897447103838223E8	0	8138	0.3400545377766626	2.6154708552188826	17.078484823622365	409.6083984375	409.6282958984375
485	409.6831359863281	17.9428540101333					1	DETECTED	409.6831 m/z @17.94 [151020OFc1_NvH-0949-Control-4.raw]	409.6831359863281	17.9428540101333	2.03371808	96.5049060869333	94.4711880069333	101269.1796875	2.4601400239142957E8	0	8138	0.11926426135568491	2.9690860780187496	14.295132413129204	409.6737060546875	409.6850280761719
486	409.6950378417969	36.9219549258667					1	DETECTED	409.6950 m/z @36.92 [151020OFc1_NvH-0949-Control-4.raw]	409.6950378417969	36.9219549258667	1.527990512	99.7861870946667	98.2581965826667	3471909.5	3.682965967886138E8	2	8138	0.32837029481661517	0.5099674353152792	0.028025977827255043	409.68505859375	409.70501708984375
487	409.7058410644531	18.7404936264					1	DETECTED	409.7058 m/z @18.74 [151020OFc1_NvH-0949-Control-4.raw]	409.7058410644531	18.7404936264	3.93024513066667	99.5681375194667	95.63789238880003	1070130.5	3.302142229533404E8	0	8138	0.28168358497324775	0.9066902183096043	1.7285311030667183	409.7050476074219	409.71417236328125
488	409.72418212890625	25.9578957981333					1	DETECTED	409.7242 m/z @25.96 [151020OFc1_NvH-0949-Control-4.raw]	409.72418212890625	25.9578957981333	3.5750218856	99.0244644472	95.44944256160001	8.843396E7	1.833447616981075E9	2	8138	0.25752384784135174	1.4991188849905466	1.8301576767998238	409.7142028808594	409.7341613769531
489	409.73492431640625	18.3110205552					1	DETECTED	409.7349 m/z @18.31 [151020OFc1_NvH-0949-Control-4.raw]	409.73492431640625	18.3110205552	4.49594708666667	94.2593340776	89.76338699093333	442293.375	4.4793971615955096E8	0	8138	0.2581264861504309	0.5717207894480189	3.8319038828399647	409.73419189453125	409.7370910644531
490	409.7471008300781	28.8108730813333					1	DETECTED	409.7471 m/z @28.81 [151020OFc1_NvH-0949-Control-4.raw]	409.7471008300781	28.8108730813333	4.33204293813333	96.3165663344	91.98452339626667	9551807.0	4.6706890095305806E8	2	8138	0.8033777295166438	0.5170388777843141	19.32476174730491	409.73712158203125	409.7565612792969
491	409.7666320800781	31.8858044768					1	DETECTED	409.7666 m/z @31.89 [151020OFc1_NvH-0949-Control-4.raw]	409.7666320800781	31.8858044768	4.73378608453333	84.8941332917333	80.16034720719996	595953.5	2.5708776727530307E8	0	8138	22.595227384121692	0.5040321869631224	0.013847970205255133	409.75726318359375	409.776611328125
492	409.7962646484375	15.1377069786667					1	DETECTED	409.7963 m/z @15.14 [151020OFc1_NvH-0949-Control-4.raw]	409.7962646484375	15.1377069786667	3.639314844	94.6939602466667	91.05464540266671	361701.65625	2.9397568272925544E8	0	8138	0.2867307324976984	1.4753082271579192	1.4606494458919212	409.7862854003906	409.80560302734375
493	409.81939697265625	22.1529307314667					1	DETECTED	409.8194 m/z @22.15 [151020OFc1_NvH-0949-Control-4.raw]	409.81939697265625	22.1529307314667	1.527990512	91.1044142122667	89.5764237002667	275713.125	2.9615517321009827E8	0	8138	0.22270171265714112	2.171555959607598	1.1536961730810915	409.80963134765625	409.8232421875
494	409.8333435058594	56.18988806					1	DETECTED	409.8333 m/z @56.19 [151020OFc1_NvH-0949-Control-4.raw]	409.8333435058594	56.18988806	0.0373548813333333	96.0715064962667	96.03415161493336	288408.4375	3.361045550830696E8	0	8138	78.03553780183262	0.9417914531706018	1.0468465146880923	409.82342529296875	409.84027099609375
495	409.85040283203125	27.1744874669333					1	DETECTED	409.8504 m/z @27.17 [151020OFc1_NvH-0949-Control-4.raw]	409.85040283203125	27.1744874669333	0.289177563733333	98.515582756	98.22640519226667	302306.03125	3.044001596661737E8	0	8138	20.615710722815823	2.44433704522847	0.00657050862945413	409.8404846191406	409.8567199707031
496	409.8667297363281	11.2327286194667					1	DETECTED	409.8667 m/z @11.23 [151020OFc1_NvH-0949-Control-4.raw]	409.8667297363281	11.2327286194667	0.005838728	99.7484018488	99.7425631208	2052017.625	3.588322715103161E8	0	8138	15.953461376030827	39.30716393621409	1.0446595845944717	409.85675048828125	409.876708984375
497	409.8877868652344	31.0350390536					1	DETECTED	409.8878 m/z @31.04 [151020OFc1_NvH-0949-Control-4.raw]	409.8877868652344	31.0350390536	0.005838728	99.8237155632	99.8178768352	4467252.5	5.329001584027266E8	3	8138	8.878012877208544	0.5346241075752106	1.209252434033075	409.8778076171875	409.8977355957031
498	409.90081787109375	24.3469915018667					1	DETECTED	409.9008 m/z @24.35 [151020OFc1_NvH-0949-Control-4.raw]	409.90081787109375	24.3469915018667	0.0373548813333333	95.2992489509333	95.26189406959998	1184349.0	3.2962896890265185E8	3	8138	0.11347915193537617	1.7500279282854316	1.3155140671079761	409.8977966308594	409.9107360839844
499	409.9142761230469	28.7862251010667					1	DETECTED	409.9143 m/z @28.79 [151020OFc1_NvH-0949-Control-4.raw]	409.9142761230469	28.7862251010667	0.513085130133333	98.3281055949333	97.81502046479997	277315.84375	2.708692535073354E8	0	8138	2.6210543595480154	2.3288983145246545	2.899297849601166	409.910888671875	409.9168395996094
500	409.9268798828125	35.0278722501333					1	DETECTED	409.9269 m/z @35.03 [151020OFc1_NvH-0949-Control-4.raw]	409.9268798828125	35.0278722501333	0.005838728	99.072039164	99.066200436	1550469.75	3.222291063852425E8	3	8138	0.15734287311380513	2.3618152437797457	2.047714306189222	409.91693115234375	409.9368591308594
501	409.93951416015625	44.2440411477333					1	DETECTED	409.9395 m/z @44.24 [151020OFc1_NvH-0949-Control-4.raw]	409.93951416015625	44.2440411477333	0.027119584	99.0143330688	98.9872134848	774447.375	3.1214851134824383E8	3	8138	0.06373340426749508	1.363397654095186	0.01130978832733027	409.9369201660156	409.94940185546875
502	409.96038818359375	25.2418538786667					1	DETECTED	409.9604 m/z @25.24 [151020OFc1_NvH-0949-Control-4.raw]	409.96038818359375	25.2418538786667	0.005838728	99.8049155288	99.7990768008	267835.5	2.828021293375637E8	0	8138	30.742389286320794	2.9897266764662045	0.011235603590024098	409.9504699707031	409.9633483886719
503	409.9733581542969	22.5491328813333					1	DETECTED	409.9734 m/z @22.55 [151020OFc1_NvH-0949-Control-4.raw]	409.9733581542969	22.5491328813333	0.005838728	99.9945554461333	99.9887167181333	559714.25	3.0830621432213527E8	0	8138	0.25933439139040715	0.5589337672776357	22.303944404291027	409.9634094238281	409.98333740234375
504	409.9962158203125	15.1500508765333					1	DETECTED	409.9962 m/z @15.15 [151020OFc1_NvH-0949-Control-4.raw]	409.9962158203125	15.1500508765333	0.005838728	99.6249988885333	99.6191601605333	248291.65625	2.475306166709774E8	0	8138	14.67319803898771	0.5108848875056012	0.003208103221481004	409.99444580078125	410.00592041015625
505	410.0196533203125	22.2696335936					1	DETECTED	410.0197 m/z @22.27 [151020OFc1_NvH-0949-Control-4.raw]	410.0196533203125	22.2696335936	0.249586044	99.9470268466667	99.6974408026667	183913.8125	2.730193437412685E8	0	8138	0.37620067081815023	3.284260115381702	10.709978422695993	410.0099182128906	410.0295715332031
506	410.0398254394531	37.7994865986667					1	DETECTED	410.0398 m/z @37.80 [151020OFc1_NvH-0949-Control-4.raw]	410.0398254394531	37.7994865986667	0.6743709512	99.9945554461333	99.3201844949333	302270.6875	3.2278442395255333E8	0	8138	62.05786124024139	1.6353146825563676	2.2602124242023462	410.0299072265625	410.0491027832031
507	410.07623291015625	41.9799676557333					1	DETECTED	410.0762 m/z @41.98 [151020OFc1_NvH-0949-Control-4.raw]	410.07623291015625	41.9799676557333	0.005838728	99.9945554461333	99.9887167181333	102561.9453125	2.6574132996339315E8	0	8138	99.47864107070923	1.1838017638166574	1.3811819888585235	410.06695556640625	410.0849914550781
508	410.1102294921875	42.0709123992					1	DETECTED	410.1102 m/z @42.07 [151020OFc1_NvH-0949-Control-4.raw]	410.1102294921875	42.0709123992	0.005838728	99.9661868434667	99.9603481154667	104479.53125	2.6594702814965007E8	0	8138	94.02816070650921	1.1934148874864716	1.3307819767241313	410.1006164550781	410.1174011230469
509	410.13336181640625	48.0508565018667					1	DETECTED	410.1334 m/z @48.05 [151020OFc1_NvH-0949-Control-4.raw]	410.13336181640625	48.0508565018667	2.85531118053333	96.2135387698667	93.35822758933337	85330.4375	2.654482226861517E8	0	8138	89.36509861257491	1.0328255464733387	1.0656510929466776	410.1263122558594	410.1396179199219
510	410.15155029296875	90.0926131922667					1	DETECTED	410.1516 m/z @90.09 [151020OFc1_NvH-0949-Control-4.raw]	410.15155029296875	90.0926131922667	7.43403700666667	99.9661868434667	92.53214983680003	896687.625	2.590571437355195E8	0	8138	0.24938533918984263	0.5181467053415555	0.0018920131406881765	410.1427917480469	410.1607666015625
511	410.1735534667969	69.5934945893333					1	DETECTED	410.1736 m/z @69.59 [151020OFc1_NvH-0949-Control-4.raw]	410.1735534667969	69.5934945893333	1.19666084533333	99.2231144714667	98.02645362613337	128378.734375	2.6264836950063896E8	0	8138	0.08107684001195992	0.7429637281186179	0.4920691864791263	410.1639099121094	410.18115234375
512	410.191162109375	22.3371290648					1	DETECTED	410.1912 m/z @22.34 [151020OFc1_NvH-0949-Control-4.raw]	410.191162109375	22.3371290648	1.9690353856	94.8905874197333	92.9215520341333	329844.1875	2.594821988452008E8	0	8138	7.9351857444974865	3.049279215930893	0.16165325315992135	410.1812744140625	410.193115234375
513	410.203125	35.8486422296					1	DETECTED	410.2031 m/z @35.85 [151020OFc1_NvH-0949-Control-4.raw]	410.203125	35.8486422296	0.8277710936	99.9945554461333	99.1667843525333	3205921.0	4.5185726849083567E8	2	8138	15.677328318751272	0.5455539192783535	0.05309363514952694	410.1931457519531	410.2042541503906
514	410.2142639160156	20.6883398024					1	DETECTED	410.2143 m/z @20.69 [151020OFc1_NvH-0949-Control-4.raw]	410.2142639160156	20.6883398024	2.7996700568	99.0814638232	96.2817937664	6587749.5	4.426795385759236E8	0	8138	0.1686972741217403	2.1942421027285177	0.036029564119958356	410.20428466796875	410.2149963378906
515	410.2250061035156	25.9578957981333					1	DETECTED	410.2250 m/z @25.96 [151020OFc1_NvH-0949-Control-4.raw]	410.2250061035156	25.9578957981333	1.07087461786667	99.9375494141333	98.86667479626664	3.7926792E7	1.4894584963354714E9	4	8138	0.2367559519501512	0.6846521318202314	0.07355239964660294	410.21502685546875	410.2349853515625
516	410.23956298828125	33.9411413605333					1	DETECTED	410.2396 m/z @33.94 [151020OFc1_NvH-0949-Control-4.raw]	410.23956298828125	33.9411413605333	3.7227324448	97.3700691645333	93.6473367197333	6706169.5	5.934660980935031E8	3	8138	0.21319517717920178	0.5374383380113069	0.1626829433235918	410.2350158691406	410.2495422363281
517	410.25787353515625	40.4388626394667					1	DETECTED	410.2579 m/z @40.44 [151020OFc1_NvH-0949-Control-4.raw]	410.25787353515625	40.4388626394667	3.52830793813333	99.2324785458667	95.70417060773337	1943887.625	3.607481278580353E8	2	8138	10.202613579737601	0.5266497858507577	2.018627529017533	410.24957275390625	410.2678527832031
518	410.27410888671875	44.3360611146667					1	DETECTED	410.2741 m/z @44.34 [151020OFc1_NvH-0949-Control-4.raw]	410.27410888671875	44.3360611146667	0.5813737104	94.9426325226667	94.3612588122667	611533.4375	2.918111511686038E8	0	8138	47.3123632442586	1.037925048413089	272.9153194598078	410.2679748535156	410.2837829589844
519	410.2872009277344	55.5949676032					1	DETECTED	410.2872 m/z @55.59 [151020OFc1_NvH-0949-Control-4.raw]	410.2872009277344	55.5949676032	40.8454763106667	94.040469972	53.1949936613333	105665.0703125	1.9893330709447584E8	0	8138	50.76356691875695	1.8032823168709025	2.451778893513866	410.2845153808594	410.2969665527344
520	410.3116760253906	90.7816283013333					1	DETECTED	410.3117 m/z @90.78 [151020OFc1_NvH-0949-Control-4.raw]	410.3116760253906	90.7816283013333	9.2558826696	92.3438269565333	83.08794428693331	101613.3828125	2.139682565578637E8	0	8138	0.7857645341765505	0.5095810142127172	0.014783052006157897	410.3045959472656	410.3175354003906
521	410.37457275390625	18.6031237186667					1	DETECTED	410.3746 m/z @18.60 [151020OFc1_NvH-0949-Control-4.raw]	410.37457275390625	18.6031237186667	1.35060923253333	94.0496280997333	92.69901886719997	209432.484375	2.943274458401035E8	0	8138	19.265008876457426	2.606772839565149	13.406090689908435	410.36492919921875	410.3844909667969
522	410.41595458984375	22.7022452314667					1	DETECTED	410.4160 m/z @22.70 [151020OFc1_NvH-0949-Control-4.raw]	410.41595458984375	22.7022452314667	0.703999526666667	99.8712356829333	99.16723615626664	330627.25	2.6278761277772447E8	0	8138	1.7259934169565305	3.566416392234323	0.6252856071870948	410.4060363769531	410.42572021484375
523	410.4368591308594	14.3884826936					1	DETECTED	410.4369 m/z @14.39 [151020OFc1_NvH-0949-Control-4.raw]	410.4368591308594	14.3884826936	4.771804744	97.0891806162667	92.31737587226671	216016.03125	2.9972668967631483E8	0	8138	0.05269412162080478	273.4998826919237	1.3664898538517871	410.4271545410156	410.4376220703125
524	410.4476318359375	20.3274369733333					1	DETECTED	410.4476 m/z @20.33 [151020OFc1_NvH-0949-Control-4.raw]	410.4476318359375	20.3274369733333	1.6743349288	99.3980287773333	97.7236938485333	1592757.625	3.2655735921294147E8	0	8138	0.12091627415600215	3.2887129867077554	1.5951922135240362	410.4376525878906	410.45758056640625
525	410.4608154296875	57.3079351725333					1	DETECTED	410.4608 m/z @57.31 [151020OFc1_NvH-0949-Control-4.raw]	410.4608154296875	57.3079351725333	4.94752775973333	97.4264705570667	92.47894279733336	83464.1953125	2.5647008925322968E8	0	8138	73.74252171162763	0.8830999162043003	0.8624325833918779	410.4576721191406	410.46209716796875
526	410.47210693359375	36.7596712626667					1	DETECTED	410.4721 m/z @36.76 [151020OFc1_NvH-0949-Control-4.raw]	410.47210693359375	36.7596712626667	0.542424937866667	99.4447076949333	98.90228275706663	1.3466763E7	5.215530415620759E8	0	8138	0.193828923419197	0.5415348973427399	2.7856598915948574	410.4621887207031	410.4820861816406
527	410.48309326171875	44.7529046978667					1	DETECTED	410.4831 m/z @44.75 [151020OFc1_NvH-0949-Control-4.raw]	410.48309326171875	44.7529046978667	4.52463637333333	71.7821001629333	67.25746378959997	98731.3359375	2.3196318361149827E8	0	8138	65.47461717582958	0.8359477873496078	0.7038936089064891	410.48211669921875	410.4858703613281
528	410.51654052734375	21.0315039464					1	DETECTED	410.5165 m/z @21.03 [151020OFc1_NvH-0949-Control-4.raw]	410.51654052734375	21.0315039464	0.4250656904	97.1637170938667	96.73865140346669	141213.0625	2.647211100254533E8	0	8138	16.28567045718753	3.1450887304096224	8.719652131599464	410.5065612792969	410.52496337890625
529	410.5350036621094	15.3796337688					1	DETECTED	410.5350 m/z @15.38 [151020OFc1_NvH-0949-Control-4.raw]	410.5350036621094	15.3796337688	4.19984012853333	98.9664649466667	94.76662481813338	1709345.0	3.2856352642041564E8	3	8138	7.621151116928164	1.438230905925358	0.03736048376869018	410.5250244140625	410.5383605957031
530	410.5483703613281	20.7005038437333					1	DETECTED	410.5484 m/z @20.70 [151020OFc1_NvH-0949-Control-4.raw]	410.5483703613281	20.7005038437333	4.1595714448	95.5897748968	91.430203452	4602466.5	3.9321279882438034E8	0	8138	0.126398243592881	0.8298349845665408	0.08525291867912707	410.5384216308594	410.558349609375
531	410.5604553222656	21.9885310357333					1	DETECTED	410.5605 m/z @21.99 [151020OFc1_NvH-0949-Control-4.raw]	410.5604553222656	21.9885310357333	3.7321076408	98.9287179832	95.1966103424	1779655.125	3.765501166237482E8	3	8138	4.0317053512898084	3.1252532687884393	0.059069514235705646	410.55841064453125	410.5704345703125
532	410.57305908203125	42.6723723197333					1	DETECTED	410.5731 m/z @42.67 [151020OFc1_NvH-0949-Control-4.raw]	410.57305908203125	42.6723723197333	4.00246477626667	95.7583334664	91.75586869013333	1289544.75	3.16184995047979E8	0	8138	27.3812251587838	0.5203362186258682	0.41464525109051287	410.5704650878906	410.5828857421875
533	410.595947265625	34.9781499104					1	DETECTED	410.5959 m/z @34.98 [151020OFc1_NvH-0949-Control-4.raw]	410.595947265625	34.9781499104	3.5750218856	94.6153380664	91.0403161808	415060.78125	2.835958863123855E8	0	8138	29.436887079409008	1.9367255425318957	0.0038126341618698323	410.58612060546875	410.6058044433594
534	410.6193542480469	28.3016910634667					1	DETECTED	410.6194 m/z @28.30 [151020OFc1_NvH-0949-Control-4.raw]	410.6193542480469	28.3016910634667	3.5658970776	97.95163126	94.3857341824	644286.9375	2.7938990203715724E8	0	8138	0.22561246919658018	0.5053646043857691	0.029589263680262868	410.6094055175781	410.62921142578125
535	410.6389465332031	41.2411967701333					1	DETECTED	410.6389 m/z @41.24 [151020OFc1_NvH-0949-Control-4.raw]	410.6389465332031	41.2411967701333	4.90713794026667	95.3585921450667	90.45145420480003	172687.953125	2.830490683198404E8	0	8138	0.1193380109638511	1.244719928323131	2.6441404883629858	410.6297302246094	410.6484375
536	410.6972351074219	74.6698176197333					1	DETECTED	410.6972 m/z @74.67 [151020OFc1_NvH-0949-Control-4.raw]	410.6972351074219	74.6698176197333	2.33004208986667	99.8143947274667	97.48435263760004	1769210.5	3.47683886154146E8	2	8138	39.05527223283785	0.5024975252530864	0.00876127312371194	410.687255859375	410.7071533203125
537	410.7154235839844	15.338863608					1	DETECTED	410.7154 m/z @15.34 [151020OFc1_NvH-0949-Control-4.raw]	410.7154235839844	15.338863608	3.7598741072	95.22332908	91.4634549728	578573.3125	3.0765729255197704E8	0	8138	15.066803677625371	3.3914138200221124	1.4893868480309438	410.7072448730469	410.7165222167969
538	410.7265319824219	25.9329703848					1	DETECTED	410.7265 m/z @25.93 [151020OFc1_NvH-0949-Control-4.raw]	410.7265319824219	25.9329703848	3.95180959093333	99.1669041064	95.21509451546666	1.0139034E7	8.283999416298286E8	2	8138	10.964838096983744	0.8655669935035669	1.7197093422945995	410.716552734375	410.73651123046875
539	410.7368469238281	22.1965223922667					1	DETECTED	410.7368 m/z @22.20 [151020OFc1_NvH-0949-Control-4.raw]	410.7368469238281	22.1965223922667	4.50537407413333	95.8657696978667	91.36039562373337	1121739.125	3.212986672227452E8	0	8138	1.725295703005905	0.6425688597503806	0.4599651593795243	410.7365417480469	410.73992919921875
540	410.7499694824219	26.4352960570667					1	DETECTED	410.7500 m/z @26.44 [151020OFc1_NvH-0949-Control-4.raw]	410.7499694824219	26.4352960570667	4.00246477626667	94.7627871128	90.76032233653333	3869439.25	4.503507868596563E8	2	8138	7.6573943814878405	0.779063949162117	2.2694739690994843	410.739990234375	410.75994873046875
541	410.76800537109375	19.5736271669333					1	DETECTED	410.7680 m/z @19.57 [151020OFc1_NvH-0949-Control-4.raw]	410.76800537109375	19.5736271669333	3.98212630373333	94.2593340776	90.27720777386668	171943.53125	2.4800520795429236E8	0	8138	0.0893872961486295	2.8901085949994	0.05783637208528486	410.7599792480469	410.7776794433594
542	410.82110595703125	28.2253490813333					1	DETECTED	410.8211 m/z @28.23 [151020OFc1_NvH-0949-Control-4.raw]	410.82110595703125	28.2253490813333	1.00279000853333	95.7018860352	94.69909602666668	490762.40625	2.919479740314781E8	0	8138	3.3497395547647493	0.5402829061458687	0.0758796155283058	410.8111877441406	410.8307189941406
543	410.841064453125	41.0847387592					1	DETECTED	410.8411 m/z @41.08 [151020OFc1_NvH-0949-Control-4.raw]	410.841064453125	41.0847387592	0.027119584	99.0435617517333	99.01644216773329	1.5802346E7	5.122920389952112E8	5	8138	0.24746951168938125	1.4028195348367778	1.9768867560497743	410.8310852050781	410.8510437011719
544	410.86932373046875	15.3927002754667					1	DETECTED	410.8693 m/z @15.39 [151020OFc1_NvH-0949-Control-4.raw]	410.86932373046875	15.3927002754667	0.005838728	99.2231144714667	99.2172757434667	1175320.25	3.1534755664174306E8	3	8138	5.046428349419532	1.0682703809569158	1.53933308128098	410.8593444824219	410.8722839355469
545	410.88232421875	9.9594373128					1	DETECTED	410.8823 m/z @9.96 [151020OFc1_NvH-0949-Control-4.raw]	410.88232421875	9.9594373128	0.005838728	97.9703659429333	97.9645272149333	2654524.75	3.757777616636013E8	3	8138	0.13600533034319362	12.734457766537274	6.135101431140681	410.87237548828125	410.8923034667969
546	410.8934326171875	26.0798899141333					1	DETECTED	410.8934 m/z @26.08 [151020OFc1_NvH-0949-Control-4.raw]	410.8934326171875	26.0798899141333	0.005838728	99.4164889632	99.4106502352	1285086.0	3.62609232292965E8	3	8138	0.16487914354767597	1.0526635593830127	1.0689103574107481	410.89239501953125	410.9018249511719
547	410.9118347167969	38.8485747173333					1	DETECTED	410.9118 m/z @38.85 [151020OFc1_NvH-0949-Control-4.raw]	410.9118347167969	38.8485747173333	0.005838728	99.3028048314667	99.2969661034667	2760530.5	3.697964536798506E8	3	8138	13.51334217318756	0.5343187369231471	0.08323064122917886	410.90185546875	410.92169189453125
548	410.9231872558594	25.8733608125333					1	DETECTED	410.9232 m/z @25.87 [151020OFc1_NvH-0949-Control-4.raw]	410.9231872558594	25.8733608125333	0.005838728	99.9850306629333	99.9791919349333	234544.625	2.8112442986131334E8	0	8138	74.14334368790689	2.3377847422228655	3.6769699390102755	410.921875	410.93316650390625
549	410.9355163574219	20.2520049069333					1	DETECTED	410.9355 m/z @20.25 [151020OFc1_NvH-0949-Control-4.raw]	410.9355163574219	20.2520049069333	0.308868819466667	95.0096672370667	94.70079841760003	154032.25	2.4219450007563984E8	0	8138	5.987167057596288	2.374270475873532	12.50331137826034	410.9332580566406	410.9397277832031
550	410.94976806640625	13.9796826973333					1	DETECTED	410.9498 m/z @13.98 [151020OFc1_NvH-0949-Control-4.raw]	410.94976806640625	13.9796826973333	0.0577090485333333	99.7578181874667	99.70010913893336	582458.0	2.9796206310268724E8	0	8138	11.033461045876752	0.5352646802069566	52.88630839596034	410.9398193359375	410.9596862792969
551	410.97320556640625	36.7897501482667					1	DETECTED	410.9732 m/z @36.79 [151020OFc1_NvH-0949-Control-4.raw]	410.97320556640625	36.7897501482667	0.027119584	98.8909724357333	98.8638528517333	2459052.5	3.334832933616749E8	0	8138	0.12480594670934408	0.5053719710021589	0.011651584740323675	410.9632263183594	410.9831237792969
552	410.995361328125	46.9774686456					1	DETECTED	410.9954 m/z @46.98 [151020OFc1_NvH-0949-Control-4.raw]	410.995361328125	46.9774686456	0.005838728	99.682077544	99.676238816	405707.46875	2.743281332353461E8	0	8138	33.82375792474987	1.2729079168799957	1.5108177735577752	410.98541259765625	411.0050048828125
553	411.0208740234375	28.3453618176					1	DETECTED	411.0209 m/z @28.35 [151020OFc1_NvH-0949-Control-4.raw]	411.0208740234375	28.3453618176	0.328570629333333	99.9945554461333	99.66598481679998	439572.5	2.7030753282928616E8	0	8138	0.1297036130168756	23.3009418742862	0.01782993246077413	411.01116943359375	411.0307312011719
554	411.0414123535156	41.0847387592					1	DETECTED	411.0414 m/z @41.08 [151020OFc1_NvH-0949-Control-4.raw]	411.0414123535156	41.0847387592	0.9246825336	99.9755779768	99.05089544319999	1.691009E7	5.752488500076882E8	5	8138	0.2523479464739822	16.087261035018624	1.807823144635131	411.03143310546875	411.0513916015625
555	411.09783935546875	55.0488216930667					1	DETECTED	411.0978 m/z @55.05 [151020OFc1_NvH-0949-Control-4.raw]	411.09783935546875	55.0488216930667	0.108821201333333	99.9945554461333	99.88573424479998	117043.1953125	2.9640581501430964E8	0	8138	68.016724833953	0.8675495077607961	0.768943040189984	411.0885314941406	411.1078186035156
556	411.12255859375	90.0587948336					1	DETECTED	411.1226 m/z @90.06 [151020OFc1_NvH-0949-Control-4.raw]	411.12255859375	90.0587948336	0.259503142133333	98.9760842349333	98.71658109279997	1232857.875	3.748890416315643E8	0	8138	0.46852787093807535	0.5153789154264723	16.79144217939979	411.11297607421875	411.1319274902344
557	411.13494873046875	91.5136907077333					1	DETECTED	411.1349 m/z @91.51 [151020OFc1_NvH-0949-Control-4.raw]	411.13494873046875	91.5136907077333	7.3013384096	95.5389794941333	88.2376410845333	161396.734375	2.5253745237614617E8	0	8138	0.1523269140283645	0.5013395270996578	0.9085748922118883	411.13348388671875	411.1446533203125
558	411.1547546386719	90.0686325432					1	DETECTED	411.1548 m/z @90.07 [151020OFc1_NvH-0949-Control-4.raw]	411.1547546386719	90.0686325432	2.15385053573333	99.1669041064	97.01305357066667	190681.625	2.870178380536946E8	0	8138	0.0953799038093166	0.5517448337779378	0.0032723595434966833	411.1448669433594	411.1625061035156
559	411.1833801269531	28.1152643717333					1	DETECTED	411.1834 m/z @28.12 [151020OFc1_NvH-0949-Control-4.raw]	411.1833801269531	28.1152643717333	0.5913966848	97.9055461048	97.31414941999999	2849060.75	3.949304954394661E8	2	8138	21.207308181018398	0.5259916134168731	0.018343595723760847	411.1734313964844	411.193359375
560	411.19879150390625	74.6937791048					1	DETECTED	411.1988 m/z @74.69 [151020OFc1_NvH-0949-Control-4.raw]	411.19879150390625	74.6937791048	2.50665668426667	99.4919908413333	96.98533415706663	759696.375	3.6698383013318753E8	3	8138	60.73592549201036	0.628469370483819	0.0027416570659131653	411.19342041015625	411.20538330078125
561	411.21539306640625	21.1484338293333					1	DETECTED	411.2154 m/z @21.15 [151020OFc1_NvH-0949-Control-4.raw]	411.21539306640625	21.1484338293333	2.0890736776	97.9332850344	95.8442113568	6607915.0	6.714260756552958E8	3	8138	1.0974589818014344	1.3791768314799542	4.55597018404895	411.2054138183594	411.2253723144531
562	411.2286682128906	25.9225812338667					1	DETECTED	411.2287 m/z @25.92 [151020OFc1_NvH-0949-Control-4.raw]	411.2286682128906	25.9225812338667	4.08979092426667	67.0752837965333	62.985492872266626	2694832.5	4.0754749629979295E8	3	8138	5.980645973952413	1.0933622074642428	0.28017005538952966	411.22540283203125	411.2315368652344
563	411.2415466308594	41.0847387592					1	DETECTED	411.2415 m/z @41.08 [151020OFc1_NvH-0949-Control-4.raw]	411.2415466308594	41.0847387592	3.93024513066667	99.2137181896	95.28347305893332	1.2631628E7	6.888777378449302E8	2	8138	0.18321690735634633	0.6655614243453156	1.0145976894508504	411.2315673828125	411.25152587890625
564	411.2516174316406	26.4124336893333					1	DETECTED	411.2516 m/z @26.41 [151020OFc1_NvH-0949-Control-4.raw]	411.2516174316406	26.4124336893333	4.34207136346667	95.8845964173333	91.54252505386663	1860231.0	3.3485708702373856E8	3	8138	0.15037182280888217	1.0677530440509768	0.8435921045720104	411.2515563964844	411.261474609375
565	411.26556396484375	22.906793424					1	DETECTED	411.2656 m/z @22.91 [151020OFc1_NvH-0949-Control-4.raw]	411.26556396484375	22.906793424	3.97107198906667	93.4462293045333	89.47515731546663	234677.484375	3.068530098126315E8	0	8138	7.565004954045037	2.320990261917173	7.9375816718432075	411.2616271972656	411.2754821777344
566	411.2927551269531	91.3996564848					1	DETECTED	411.2928 m/z @91.40 [151020OFc1_NvH-0949-Control-4.raw]	411.2927551269531	91.3996564848	41.2245302864	93.1876484381333	51.9631181517333	76963.9921875	1.674367040900169E8	0	8138	0.19686936653991438	0.5178175132660683	0.003634859823254784	411.28662109375	411.2978515625
567	411.3106689453125	91.4492893589333					1	DETECTED	411.3107 m/z @91.45 [151020OFc1_NvH-0949-Control-4.raw]	411.3106689453125	91.4492893589333	3.7413804592	92.4571985194667	88.7158180602667	137583.765625	2.4608489537616065E8	0	8138	0.7515231769780542	0.5057458282450082	0.3977501437558765	411.3011474609375	411.31890869140625
568	411.32513427734375	45.7421197725333					1	DETECTED	411.3251 m/z @45.74 [151020OFc1_NvH-0949-Control-4.raw]	411.32513427734375	45.7421197725333	0.846965110133333	92.4277989589333	91.58083384879995	123176.625	2.739083035280806E8	0	8138	90.85673164141024	1.0199411778115512	1.0140406141627007	411.32135009765625	411.3345947265625
569	411.34136962890625	53.2325925162667					1	DETECTED	411.3414 m/z @53.23 [151020OFc1_NvH-0949-Control-4.raw]	411.34136962890625	53.2325925162667	0.139724779466667	99.1385711573333	98.99884637786664	116811.5859375	3.198082591449766E8	0	8138	91.47001585119263	0.932317753757799	0.7165424474617329	411.3370056152344	411.3506774902344
570	411.3750305175781	53.8373257858667					1	DETECTED	411.3750 m/z @53.84 [151020OFc1_NvH-0949-Control-4.raw]	411.3750305175781	53.8373257858667	2.39534750906667	92.4770630389333	90.08171552986663	117334.875	3.040933340437563E8	0	8138	70.67727670321236	0.8755662063106624	1.0394702502554922	411.36505126953125	411.3846435546875
571	411.4422302246094	41.0847387592					1	DETECTED	411.4422 m/z @41.08 [151020OFc1_NvH-0949-Control-4.raw]	411.4422302246094	41.0847387592	3.78178196106667	99.350619	95.56883703893332	5203437.0	3.96198367781102E8	0	8138	0.16946501270374625	0.5666918789225379	0.12827202429449983	411.4322814941406	411.4521789550781
572	411.4554748535156	22.4998313650667					1	DETECTED	411.4555 m/z @22.50 [151020OFc1_NvH-0949-Control-4.raw]	411.4554748535156	22.4998313650667	3.85477344826667	99.6343654997333	95.77959205146664	1404640.0	2.9452932159555084E8	0	8138	0.1545126061971871	2.618073996775878	0.37556759227728176	411.4522399902344	411.4653625488281
573	411.4690856933594	35.2577281944					1	DETECTED	411.4691 m/z @35.26 [151020OFc1_NvH-0949-Control-4.raw]	411.4690856933594	35.2577281944	2.6056307976	98.2323963434667	95.6267655458667	632134.625	2.8460683491795766E8	0	8138	0.15041664695418433	0.5569236494552332	0.12486711305490526	411.465576171875	411.4790344238281
574	411.48236083984375	25.6072286170667					1	DETECTED	411.4824 m/z @25.61 [151020OFc1_NvH-0949-Control-4.raw]	411.48236083984375	25.6072286170667	4.34207136346667	97.7345376656	93.39246630213333	204678.875	2.7261757637166744E8	0	8138	5.370861863353348	2.9206277761311528	5.561486973517323	411.4790954589844	411.4880676269531
575	411.4980773925781	10.2930209493333					1	DETECTED	411.4981 m/z @10.29 [151020OFc1_NvH-0949-Control-4.raw]	411.4980773925781	10.2930209493333	1.8226039168	99.6249988885333	97.80239497173329	340992.34375	2.972196365775269E8	0	8138	0.19138528268573474	3.0837093545825534	0.860788779198268	411.48809814453125	411.5077209472656
576	411.5218505859375	7.0894616288					1	DETECTED	411.5219 m/z @7.09 [151020OFc1_NvH-0949-Control-4.raw]	411.5218505859375	7.0894616288	2.6426532432	91.4863805352	88.843727292	1051635.125	3.137202620352802E8	0	8138	11.702569770713188	18.69392123530274	14.765141388117746	411.51190185546875	411.5318298339844
577	411.53692626953125	62.1200967797333					1	DETECTED	411.5369 m/z @62.12 [151020OFc1_NvH-0949-Control-4.raw]	411.53692626953125	62.1200967797333	1.10963869546667	98.2529567725333	97.14331807706662	386295.5625	2.9940806262237346E8	3	8138	46.7941533828361	0.8701210332625425	0.05894043493803258	411.5318603515625	411.5396728515625
578	411.5496826171875	21.1584485776					1	DETECTED	411.5497 m/z @21.16 [151020OFc1_NvH-0949-Control-4.raw]	411.5496826171875	21.1584485776	3.34690815893333	99.7861870946667	96.43927893573337	4319753.0	4.9026997315097815E8	0	8138	7.9369358596024355	2.9142153759019713	0.6136468877977791	411.5397033691406	411.5596618652344
579	411.565673828125	24.0473803946667					1	DETECTED	411.5657 m/z @24.05 [151020OFc1_NvH-0949-Control-4.raw]	411.565673828125	24.0473803946667	4.2392270608	96.4575715173333	92.2183444565333	717499.625	3.444085373495075E8	3	8138	6.454106659993318	0.6189717247411467	0.29719755597533676	411.5596923828125	411.56982421875
580	411.579833984375	47.7830053338667					1	DETECTED	411.5798 m/z @47.78 [151020OFc1_NvH-0949-Control-4.raw]	411.579833984375	47.7830053338667	3.8028401304	94.6346942813333	90.8318541509333	1210839.25	3.128261171571396E8	3	8138	8.943057353147616	1.3856205924146021	0.006489614481999862	411.56988525390625	411.58978271484375
581	411.595703125	28.2908036797333					1	DETECTED	411.5957 m/z @28.29 [151020OFc1_NvH-0949-Control-4.raw]	411.595703125	28.2908036797333	4.00246477626667	99.4824679909333	95.48000321466662	613587.6875	3.184830892492739E8	3	8138	25.197756326707896	0.5007072546696562	0.002415739254832783	411.58984375	411.6056213378906
582	411.6260681152344	34.8828467178667					1	DETECTED	411.6261 m/z @34.88 [151020OFc1_NvH-0949-Control-4.raw]	411.6260681152344	34.8828467178667	4.71329058666667	97.2112457077333	92.49795512106662	293172.375	2.7684577236593676E8	0	8138	1.0166662538345221	1.5329684453893788	2.065936890778758	411.6166076660156	411.6319274902344
583	411.6424255371094	41.0847387592					1	DETECTED	411.6424 m/z @41.08 [151020OFc1_NvH-0949-Control-4.raw]	411.6424255371094	41.0847387592	1.85873700506667	98.5995673458667	96.74083034080003	1984191.375	3.059845327596293E8	0	8138	0.1689428666073951	10.777771679840292	1.7701153159394338	411.632568359375	411.6519775390625
584	411.68499755859375	28.1152643717333					1	DETECTED	411.6850 m/z @28.12 [151020OFc1_NvH-0949-Control-4.raw]	411.68499755859375	28.1152643717333	4.03275835893333	98.1758786208	94.14312026186667	1272517.375	2.8722262688305503E8	0	8138	0.2250412928777621	13.165347710320553	0.014254568904557865	411.675048828125	411.6949768066406
585	411.7060241699219	22.4435380592					1	DETECTED	411.7060 m/z @22.44 [151020OFc1_NvH-0949-Control-4.raw]	411.7060241699219	22.4435380592	3.88562692586667	95.93193558	92.04630865413333	1075143.75	3.139204314696037E8	0	8138	17.949940984618024	1.4245774967367295	4.659348042848644	411.696044921875	411.70611572265625
586	411.71612548828125	21.7738896168					1	DETECTED	411.7161 m/z @21.77 [151020OFc1_NvH-0949-Control-4.raw]	411.71612548828125	21.7738896168	3.6577773728	99.3790726445333	95.7212952717333	1.3329331E7	8.441856441829413E8	2	8138	3.3067916547523453	1.3248172923533326	0.08910538269265775	411.7061462402344	411.7261047363281
587	411.7269287109375	21.0190940970667					1	DETECTED	411.7269 m/z @21.02 [151020OFc1_NvH-0949-Control-4.raw]	411.7269287109375	21.0190940970667	4.35199655333333	98.0176176514667	93.66562109813336	1965039.25	4.1963124346527815E8	2	8138	0.23310263797768727	0.5154765895010488	0.07129918540119858	411.7261657714844	411.72894287109375
588	411.73895263671875	34.8234104994667					1	DETECTED	411.7390 m/z @34.82 [151020OFc1_NvH-0949-Control-4.raw]	411.73895263671875	34.8234104994667	3.42656948	96.8204964842667	93.3939270042667	3028571.5	4.4635779390491307E8	2	8138	0.17674566606696374	0.5623634463254091	0.8830480397443513	411.7289733886719	411.7474060058594
589	411.7574157714844	27.4499286397333					1	DETECTED	411.7574 m/z @27.45 [151020OFc1_NvH-0949-Control-4.raw]	411.7574157714844	27.4499286397333	1.8769532328	98.4502145616	96.5732613288	3901356.75	3.421237238192126E8	2	8138	0.1866183498566656	0.5183735149415993	0.29412636489651206	411.74749755859375	411.7671813964844
590	411.7798156738281	36.8621802765333					1	DETECTED	411.7798 m/z @36.86 [151020OFc1_NvH-0949-Control-4.raw]	411.7798156738281	36.8621802765333	2.65174246986667	71.0498835184	68.39814104853332	81609.0625	2.2440628256331554E8	0	8138	66.94510285654351	1.0211293842535358	1.0450689124965562	411.7702941894531	411.7840576171875
591	411.8421630859375	41.145216476					1	DETECTED	411.8422 m/z @41.15 [151020OFc1_NvH-0949-Control-4.raw]	411.8421630859375	41.145216476	0.005838728	97.6268849061333	97.6210461781333	781649.3125	2.97488825782361E8	0	8138	0.08433593365264613	0.5591549561976257	0.22465711778380154	411.8321838378906	411.8521423339844
592	411.8564147949219	7.0894616288					1	DETECTED	411.8564 m/z @7.09 [151020OFc1_NvH-0949-Control-4.raw]	411.8564147949219	7.0894616288	0.0987818677333333	99.8617736328	99.76299176506666	393621.46875	3.157293104837402E8	0	8138	6.153758416305345	13.254061728552928	41.39747506960596	411.85223388671875	411.8629455566406
593	411.8729553222656	25.1266756405333					1	DETECTED	411.8730 m/z @25.13 [151020OFc1_NvH-0949-Control-4.raw]	411.8729553222656	25.1266756405333	0.0679841037333333	98.5340217949333	98.46603769119996	1632832.0	3.325534972328525E8	3	8138	12.464389905148845	0.5062390046949315	0.30008376036824674	411.86297607421875	411.8765563964844
594	411.8865661621094	27.6063291386667					1	DETECTED	411.8866 m/z @27.61 [151020OFc1_NvH-0949-Control-4.raw]	411.8865661621094	27.6063291386667	0.0169783184	99.350619	99.33364068159999	2499927.25	4.038862394429941E8	3	8138	8.216758484617344	1.0924157661434044	0.013475361293986285	411.8766174316406	411.89654541015625
595	411.8991394042969	18.2326842397333					1	DETECTED	411.8991 m/z @18.23 [151020OFc1_NvH-0949-Control-4.raw]	411.8991394042969	18.2326842397333	0.0987818677333333	99.2324785458667	99.13369667813336	1250522.625	3.2720520191255677E8	3	8138	14.784433136780617	0.7824787622195081	12.767030843245681	411.8965759277344	411.90911865234375
596	411.9142761230469	47.7830053338667					1	DETECTED	411.9143 m/z @47.78 [151020OFc1_NvH-0949-Control-4.raw]	411.9142761230469	47.7830053338667	0.005838728	99.1669041064	99.1610653784	756120.625	2.90314529508207E8	0	8138	22.6563694770915	0.7939207447567562	0.007263457941560738	411.9091491699219	411.9241943359375
597	411.9299621582031	28.236768852					1	DETECTED	411.9300 m/z @28.24 [151020OFc1_NvH-0949-Control-4.raw]	411.9299621582031	28.236768852	0.0679841037333333	99.7294168656	99.66143276186666	299258.28125	2.761664782648098E8	0	8138	0.1006244104831957	2.9529719155436105	4.9115186075622015	411.9242858886719	411.93994140625
598	411.9400939941406	37.9991527184					1	DETECTED	411.9401 m/z @38.00 [151020OFc1_NvH-0949-Control-4.raw]	411.9400939941406	37.9991527184	0.005838728	66.5339147501333	66.5280760221333	138511.671875	2.06851908155663E8	0	8138	54.73369968780628	0.878041385807436	1.0856735932471673	411.9399719238281	411.9464111328125
599	411.9564208984375	22.4666979368					1	DETECTED	411.9564 m/z @22.47 [151020OFc1_NvH-0949-Control-4.raw]	411.9564208984375	22.4666979368	0.005838728	99.776699948	99.77086122	618950.6875	3.1127981105404407E8	0	8138	0.13672558982701233	0.5172768732561078	1.5721090085953449	411.9464416503906	411.9664001464844
600	411.966796875	21.3932955930667					1	DETECTED	411.9668 m/z @21.39 [151020OFc1_NvH-0949-Control-4.raw]	411.966796875	21.3932955930667	0.0679841037333333	99.5776204832	99.50963637946666	482000.4375	2.964505573765747E8	0	8138	7.0700053368178	0.5796246058576395	11.98765180324692	411.9664306640625	411.9767761230469
601	411.98736572265625	48.4533325896					1	DETECTED	411.9874 m/z @48.45 [151020OFc1_NvH-0949-Control-4.raw]	411.98736572265625	48.4533325896	0.0169783184	99.9564975757333	99.93951925733329	135775.375	2.709482895478659E8	0	8138	70.04586480053814	1.032443764158811	1.4401410977560654	411.9774169921875	411.9971923828125
602	411.99871826171875	19.8565404845333					1	DETECTED	411.9987 m/z @19.86 [151020OFc1_NvH-0949-Control-4.raw]	411.99871826171875	19.8565404845333	0.0169783184	99.9375494141333	99.9205710957333	134024.65625	2.2205119111986998E8	0	8138	88.36058489233676	2.5322288091846334	8.012338727385794	411.99737548828125	412.0081481933594
603	412.07269287109375	50.4239020392					1	DETECTED	412.0727 m/z @50.42 [151020OFc1_NvH-0949-Control-4.raw]	412.07269287109375	50.4239020392	0.571488327733333	99.9564975757333	99.38500924799996	586888.5625	2.8787109710614675E8	2	8138	0.2424853476420168	0.9444962652385798	2021.888065569323	412.0628356933594	412.0823059082031
604	412.09185791015625	41.9620154477333					1	DETECTED	412.0919 m/z @41.96 [151020OFc1_NvH-0949-Control-4.raw]	412.09185791015625	41.9620154477333	0.338364426133333	99.9945554461333	99.65619101999997	114232.09375	2.9440408355457443E8	0	8138	89.55410779047257	1.2340289827544326	1.4851417618172522	412.0835266113281	412.1004333496094
605	412.1259460449219	90.1064840493333					1	DETECTED	412.1259 m/z @90.11 [151020OFc1_NvH-0949-Control-4.raw]	412.1259460449219	90.1064840493333	15.2768616370667	99.7389315021333	84.4620698650666	387237.875	3.6906885801295346E8	0	8138	0.33414202310140695	0.5088458920645453	0.027302500179948428	412.117431640625	412.1322021484375
606	412.1397705078125	38.3694552997333					1	DETECTED	412.1398 m/z @38.37 [151020OFc1_NvH-0949-Control-4.raw]	412.1397705078125	38.3694552997333	5.7650934168	97.9893269848	92.224233568	71784.328125	2.45444455688706E8	0	8138	86.65148742407138	1.4142928774243948	1.8285857548487896	412.1366882324219	412.1486511230469
607	412.1847229003906	37.5738747992					1	DETECTED	412.1847 m/z @37.57 [151020OFc1_NvH-0949-Control-4.raw]	412.1847229003906	37.5738747992	1.93195454053333	99.4540861994667	97.52213165893338	460467.25	2.9410919022664064E8	0	8138	36.734757410208374	1.9361341718451128	1.7776872349681179	412.1748046875	412.1947021484375
608	412.19744873046875	19.2246750218667					1	DETECTED	412.1974 m/z @19.22 [151020OFc1_NvH-0949-Control-4.raw]	412.19744873046875	19.2246750218667	4.1595714448	94.1964289048	90.03685746000001	416722.3125	3.5664777534904575E8	0	8138	23.177757227260297	0.5102137496979295	5.172288674032117	412.1947326660156	412.1985168457031
609	412.2085266113281	30.0703856026667					1	DETECTED	412.2085 m/z @30.07 [151020OFc1_NvH-0949-Control-4.raw]	412.2085266113281	30.0703856026667	3.11524357866667	99.8332175504	96.71797397173333	2904714.0	3.960378457955559E8	2	8138	0.252201608950422	0.5130245791102297	0.009495597591740441	412.19854736328125	412.2091369628906
610	412.2191467285156	22.906793424					1	DETECTED	412.2191 m/z @22.91 [151020OFc1_NvH-0949-Control-4.raw]	412.2191467285156	22.906793424	3.61163168613333	99.8807250682667	96.26909338213336	7926146.5	8.614909329039134E8	2	8138	1.4496095229460337	0.5510411044048668	8.518965209549412	412.20916748046875	412.2290954589844
611	412.23095703125	26.3437635061333					1	DETECTED	412.2310 m/z @26.34 [151020OFc1_NvH-0949-Control-4.raw]	412.23095703125	26.3437635061333	2.26507815226667	99.7578181874667	97.49274003520003	3010254.0	5.070608901082564E8	3	8138	18.198728580179086	2.127162650165231	8.214549980233892	412.2291564941406	412.2409362792969
612	412.242919921875	17.2523307818667					1	DETECTED	412.2429 m/z @17.25 [151020OFc1_NvH-0949-Control-4.raw]	412.242919921875	17.2523307818667	4.18872375066667	97.5112024752	93.32247872453333	1812949.25	3.343285399859289E8	2	8138	0.13736404111092426	2.689934880237045	8.19034876325452	412.240966796875	412.25286865234375
613	412.2592468261719	27.4895609978667					1	DETECTED	412.2592 m/z @27.49 [151020OFc1_NvH-0949-Control-4.raw]	412.2592468261719	27.4895609978667	3.75068679786667	99.8143947274667	96.06370792960004	1738829.625	4.0124478752398115E8	2	8138	0.20556128171371668	2.7864759493247178	7.911160299272751	412.2529296875	412.26922607421875
614	412.2694396972656	90.9565719914667					1	DETECTED	412.2694 m/z @90.96 [151020OFc1_NvH-0949-Control-4.raw]	412.2694396972656	90.9565719914667	4.05175431866667	97.9150338077333	93.86327948906663	207324.375	2.777598078432766E8	0	8138	0.4109803110954289	0.5053389065224202	2.643440192676014	412.2692565917969	412.2782287597656
615	412.2913513183594	47.8433270373333					1	DETECTED	412.2914 m/z @47.84 [151020OFc1_NvH-0949-Control-4.raw]	412.2913513183594	47.8433270373333	5.7650934168	96.3165663344	90.5514729176	1631599.625	3.8697402046728796E8	2	8138	0.20412249212288458	1.3672254637850865	257.47148199702895	412.283203125	412.29718017578125
616	412.30889892578125	91.5048969682667					1	DETECTED	412.3089 m/z @91.50 [151020OFc1_NvH-0949-Control-4.raw]	412.30889892578125	91.5048969682667	1.13846990666667	99.2837612301333	98.14529132346662	275076.5	2.1673503998865026E8	0	8138	0.974757705843345	0.5045660281936429	0.7239090351531903	412.30255126953125	412.31048583984375
617	412.3198547363281	39.2135095693333					1	DETECTED	412.3199 m/z @39.21 [151020OFc1_NvH-0949-Control-4.raw]	412.3198547363281	39.2135095693333	12.7281740962667	91.0666479773333	78.3384738810666	122217.90625	3.2678011637222767E8	0	8138	78.19297812751842	1.4789028056814755	1.9519275865091053	412.3198547363281	412.3274841308594
618	412.3390197753906	45.9879732616					1	DETECTED	412.3390 m/z @45.99 [151020OFc1_NvH-0949-Control-4.raw]	412.3390197753906	45.9879732616	1.08058954213333	92.3349002112	91.25431066906667	107009.828125	2.798515074942069E8	0	8138	89.24494991888602	1.0160279124600764	1.0202539853010035	412.3319396972656	412.3486633300781
619	412.3707580566406	58.0999554141333					1	DETECTED	412.3708 m/z @58.10 [151020OFc1_NvH-0949-Control-4.raw]	412.3707580566406	58.0999554141333	4.03275835893333	98.6180587405333	94.58530038159996	124353.5234375	2.988620671967854E8	0	8138	86.96471540816421	0.8088571526616745	0.6176651338074035	412.36224365234375	412.3807067871094
620	412.40716552734375	50.1733234381333					1	DETECTED	412.4072 m/z @50.17 [151020OFc1_NvH-0949-Control-4.raw]	412.40716552734375	50.1733234381333	1.93195454053333	97.0609562794667	95.12900173893337	399462.34375	3.2732695412909085E8	0	8138	40.738947040728554	1.0709452445860936	1.463189063120125	412.3976745605469	412.4171447753906
621	412.45294189453125	20.6270568826667					1	DETECTED	412.4529 m/z @20.63 [151020OFc1_NvH-0949-Control-4.raw]	412.45294189453125	20.6270568826667	1.74008844293333	97.3132340426667	95.57314559973338	1755996.0	3.277062712188762E8	0	8138	0.188065552250972	0.5903994115146394	0.13928728735233484	412.4429626464844	412.4627990722656
622	412.4686584472656	9.8767694408					1	DETECTED	412.4687 m/z @9.88 [151020OFc1_NvH-0949-Control-4.raw]	412.4686584472656	9.8767694408	3.78178196106667	97.6924673397333	93.91068537866663	525296.6875	2.898153366313793E8	0	8138	0.053249708352275604	2.985448242847255	7.786194717222363	412.4629821777344	412.4786071777344
623	412.4796142578125	13.8060998648					1	DETECTED	412.4796 m/z @13.81 [151020OFc1_NvH-0949-Control-4.raw]	412.4796142578125	13.8060998648	3.4726624232	94.1870641434667	90.7144017202667	387002.125	2.982168024589131E8	0	8138	0.15255688471008	0.6563490102039637	43.01313304509918	412.4786682128906	412.4892883300781
624	412.4909362792969	36.7596712626667					1	DETECTED	412.4909 m/z @36.76 [151020OFc1_NvH-0949-Control-4.raw]	412.4909362792969	36.7596712626667	3.9409845784	95.2803246605333	91.33934008213329	128840.515625	2.5219321867395648E8	0	8138	90.11858157345257	1.4240754871819534	2.0920234778996676	412.48968505859375	412.4980163574219
625	412.5080871582031	12.1453371298667					1	DETECTED	412.5081 m/z @12.15 [151020OFc1_NvH-0949-Control-4.raw]	412.5080871582031	12.1453371298667	0.005838728	99.3411854744	99.3353467464	223520.796875	3.067091776669864E8	0	8138	0.04487144504762419	0.5196870092178006	2.021446213348748	412.498779296875	412.5173034667969
626	412.5274963378906	22.8960913909333					1	DETECTED	412.5275 m/z @22.90 [151020OFc1_NvH-0949-Control-4.raw]	412.5274963378906	22.8960913909333	1.7214133144	97.8676401514667	96.1462268370667	428981.21875	3.025606176540589E8	0	8138	0.08578785106113074	0.5190067663180176	0.015034973663636854	412.5176696777344	412.5342102050781
627	412.5442199707031	37.1272793946667					1	DETECTED	412.5442 m/z @37.13 [151020OFc1_NvH-0949-Control-4.raw]	412.5442199707031	37.1272793946667	4.08037028106667	94.6633897272	90.58301944613333	638866.0625	3.4958723891935456E8	3	8138	2.588593059645568	1.4708035985701096	0.2649865407798723	412.53424072265625	412.5445556640625
628	412.5545654296875	13.8060998648					1	DETECTED	412.5546 m/z @13.81 [151020OFc1_NvH-0949-Control-4.raw]	412.5545654296875	13.8060998648	0.944172010133333	98.9664649466667	98.02229293653338	9150740.0	5.553933294980927E8	3	8138	0.18410164217609548	1.567787613369992	117.82510382756811	412.5445861816406	412.56451416015625
629	412.5653991699219	26.3206080370667					1	DETECTED	412.5654 m/z @26.32 [151020OFc1_NvH-0949-Control-4.raw]	412.5653991699219	26.3206080370667	3.93024513066667	99.615568404	95.68532327333332	2034265.375	3.7386192946161807E8	3	8138	19.382566297664866	0.8038523282534773	0.00975208779417523	412.5645751953125	412.57537841796875
630	412.5762939453125	38.0143690890667					1	DETECTED	412.5763 m/z @38.01 [151020OFc1_NvH-0949-Control-4.raw]	412.5762939453125	38.0143690890667	3.98212630373333	95.2803246605333	91.29819835679997	1296013.0	2.9633424355965996E8	3	8138	0.14692298886382815	0.9182182058225264	0.04443978095427218	412.5754089355469	412.58624267578125
631	412.599609375	19.7978977768					1	DETECTED	412.5996 m/z @19.80 [151020OFc1_NvH-0949-Control-4.raw]	412.599609375	19.7978977768	4.35199655333333	96.743325948	92.39132939466667	296624.96875	2.6785895239350817E8	0	8138	0.0968481233572831	4.196532717499205	0.7990441458483886	412.58990478515625	412.600341796875
632	412.6103820800781	34.7081508709333					1	DETECTED	412.6104 m/z @34.71 [151020OFc1_NvH-0949-Control-4.raw]	412.6103820800781	34.7081508709333	3.77067995973333	98.2323963434667	94.46171638373337	482779.375	2.824522800283969E8	0	8138	0.1869619520939665	1.8433261783412276	39.33952276639655	412.6004333496094	412.620361328125
633	412.6867370605469	5.97256144293333					1	DETECTED	412.6867 m/z @5.97 [151020OFc1_NvH-0949-Control-4.raw]	412.6867370605469	5.97256144293333	3.6485874344	99.8522108194667	96.2036233850667	361054.34375	2.942709917166121E8	0	8138	15.828800818214841	34.168712478927425	1.6099521484476345	412.6768798828125	412.6964416503906
634	412.6979675292969	19.3113224146667					1	DETECTED	412.6980 m/z @19.31 [151020OFc1_NvH-0949-Control-4.raw]	412.6979675292969	19.3113224146667	4.71329058666667	43.6872499650667	38.973959378400025	162073.6875	1.1939874691658631E8	0	8138	0.08294230190796625	1.3349045897970055	1.669809179594011	412.6967468261719	412.6985778808594
635	412.7085876464844	40.56702152					1	DETECTED	412.7086 m/z @40.57 [151020OFc1_NvH-0949-Control-4.raw]	412.7085876464844	40.56702152	3.9409845784	98.9287179832	94.9877334048	2112333.25	3.865939672511088E8	4	8138	10.728671297557486	0.6241236011399586	0.01766507468063801	412.69879150390625	412.71856689453125
636	412.72918701171875	22.1006819808					1	DETECTED	412.7292 m/z @22.10 [151020OFc1_NvH-0949-Control-4.raw]	412.72918701171875	22.1006819808	3.45428820933333	97.9610912621333	94.50680305279997	5.5753088E7	1.3317771385359683E9	2	8138	0.22898572875834944	4.346648743563403	1.5039628009699493	412.7192077636719	412.7389831542969
637	412.7474670410156	25.3681459530667					1	DETECTED	412.7475 m/z @25.37 [151020OFc1_NvH-0949-Control-4.raw]	412.7474670410156	25.3681459530667	4.66390128426667	99.530241724	94.86634043973334	2387515.5	3.683681479609407E8	2	8138	14.111161056265745	1.2851354662848016	0.04207859560375961	412.7392883300781	412.755126953125
638	412.76513671875	28.8108730813333					1	DETECTED	412.7651 m/z @28.81 [151020OFc1_NvH-0949-Control-4.raw]	412.76513671875	28.8108730813333	3.87606692373333	95.2138379245333	91.33777100079996	3257389.5	4.015699763548151E8	2	8138	0.33648216491639005	0.525820616510213	2.376643447734798	412.7552795410156	412.7750244140625
639	412.7932434082031	47.878695844					1	DETECTED	412.7932 m/z @47.88 [151020OFc1_NvH-0949-Control-4.raw]	412.7932434082031	47.878695844	1.37937390453333	98.8256998752	97.44632597066668	773142.6875	3.124802391716972E8	0	8138	0.11187172140505908	1.3192577150828775	0.011097393064464332	412.7838134765625	412.80316162109375
640	412.81121826171875	34.7930645405333					1	DETECTED	412.8112 m/z @34.79 [151020OFc1_NvH-0949-Control-4.raw]	412.81121826171875	34.7930645405333	0.762927931733333	97.4736386997333	96.71071076799997	461502.65625	2.947695373786023E8	0	8138	1.108826752132508	3.9072122215783702	0.00473534375888781	412.80328369140625	412.8188171386719
641	412.828857421875	30.5014162261333					1	DETECTED	412.8289 m/z @30.50 [151020OFc1_NvH-0949-Control-4.raw]	412.828857421875	30.5014162261333	1.29298495386667	97.95163126	96.65864630613333	1840989.125	3.5107091540444803E8	5	8138	0.2677444639737274	0.5074345478130623	0.045537016779233365	412.81890869140625	412.8388366699219
642	412.8519287109375	37.6455402253333					1	DETECTED	412.8519 m/z @37.65 [151020OFc1_NvH-0949-Control-4.raw]	412.8519287109375	37.6455402253333	0.601307148	98.4031510765333	97.8018439285333	272594.15625	2.7200240708080506E8	0	8138	0.30894744140312724	1.5968707315717847	2.3741960688476778	412.8420715332031	412.8543701171875
643	412.8643798828125	10.1558387794667					1	DETECTED	412.8644 m/z @10.16 [151020OFc1_NvH-0949-Control-4.raw]	412.8643798828125	10.1558387794667	0.005838728	99.0530601992	99.0472214712	2519471.75	2.871018324553796E8	3	8138	0.1433815365353066	1.4445508516666345	293.7315621265695	412.85443115234375	412.8743591308594
644	412.8783264160156	37.1154550645333					1	DETECTED	412.8783 m/z @37.12 [151020OFc1_NvH-0949-Control-4.raw]	412.8783264160156	37.1154550645333	0.005838728	97.9424901832	97.93665145519999	504563.15625	3.2152887858330876E8	0	8138	28.020832549259303	1.6179549766271524	0.1576940788596013	412.8743896484375	412.87860107421875
645	412.88861083984375	13.7965394416					1	DETECTED	412.8886 m/z @13.80 [151020OFc1_NvH-0949-Control-4.raw]	412.88861083984375	13.7965394416	0.005838728	99.9564975757333	99.9506588477333	6271192.5	4.904556017452962E8	3	8138	0.17556006209992248	40.11779386054447	31.63049886402883	412.8786315917969	412.8936462402344
646	412.9036560058594	16.3533790029333					1	DETECTED	412.9037 m/z @16.35 [151020OFc1_NvH-0949-Control-4.raw]	412.9036560058594	16.3533790029333	0.005838728	99.9661868434667	99.9603481154667	3.6754028E7	8.138336107980535E8	3	8138	0.16247293970338816	24.044510277768143	1.4183557111177851	412.8936767578125	412.91339111328125
647	412.9227600097656	25.7951202786667					1	DETECTED	412.9228 m/z @25.80 [151020OFc1_NvH-0949-Control-4.raw]	412.9227600097656	25.7951202786667	0.0679841037333333	99.1195970672	99.05161296346667	860881.125	3.0106239291995764E8	0	8138	0.10498841425993888	0.503992491131386	0.011861161947526908	412.91375732421875	412.9327392578125
648	412.937744140625	5.98208643386667					1	DETECTED	412.9377 m/z @5.98 [151020OFc1_NvH-0949-Control-4.raw]	412.937744140625	5.98208643386667	0.160161884266667	96.9563863224	96.79622443813332	329254.78125	2.959389333193775E8	0	8138	1.0450249347335143	4.745246651815954	117.28991834457318	412.9327697753906	412.94744873046875
649	412.9592590332031	40.5958623333333					1	DETECTED	412.9593 m/z @40.60 [151020OFc1_NvH-0949-Control-4.raw]	412.9592590332031	40.5958623333333	0.005838728	99.8237155632	99.8178768352	1841196.625	3.131402974722449E8	0	8138	20.099131780077983	0.5127976531012916	0.09793678253209898	412.9493103027344	412.9691162109375
650	412.971923828125	24.4711080986667					1	DETECTED	412.9719 m/z @24.47 [151020OFc1_NvH-0949-Control-4.raw]	412.971923828125	24.4711080986667	0.4154908112	99.8997956114667	99.4843048002667	1058402.0	2.983821191753441E8	4	8138	0.17231351246572757	0.5322893626592217	1.5342108345766148	412.9692687988281	412.9819030761719
651	412.9853820800781	39.2135095693333					1	DETECTED	412.9854 m/z @39.21 [151020OFc1_NvH-0949-Control-4.raw]	412.9853820800781	39.2135095693333	0.3867267112	99.8143947274667	99.42766801626671	846113.1875	2.9115230198714316E8	0	8138	0.20152114410154098	0.5072386011804746	3.3277941020940314	412.9819641113281	412.995361328125
652	413.02947998046875	30.5014162261333					1	DETECTED	413.0295 m/z @30.50 [151020OFc1_NvH-0949-Control-4.raw]	413.02947998046875	30.5014162261333	4.44515208773333	99.9755779768	95.53042588906666	2627140.75	3.2116408309914154E8	5	8138	0.18235413057911742	0.637633709064299	32.28519301462462	413.0195007324219	413.0393371582031
653	413.0668029785156	22.1429855005333					1	DETECTED	413.0668 m/z @22.14 [151020OFc1_NvH-0949-Control-4.raw]	413.0668029785156	22.1429855005333	0.005838728	99.9470268466667	99.9411881186667	129590.2421875	2.631566415824287E8	0	8138	3.817057292070757	2.3004363183419883	3.4688376949701905	413.056884765625	413.0767822265625
654	413.0934143066406	46.3834751176					1	DETECTED	413.0934 m/z @46.38 [151020OFc1_NvH-0949-Control-4.raw]	413.0934143066406	46.3834751176	0.269473565866667	99.9945554461333	99.72508188026664	46798.80859375	1.7165210413352966E8	0	8138	90.45184990618756	1.0561531281102468	1.2202458500173685	413.093017578125	413.0948791503906
655	413.1264953613281	53.8940953056					1	DETECTED	413.1265 m/z @53.89 [151020OFc1_NvH-0949-Control-4.raw]	413.1264953613281	53.8940953056	0.791821686666667	96.6663815072	95.87455982053334	108816.7265625	2.824147691823723E8	0	8138	89.54758668395334	0.9027349799420809	0.7111049025841378	413.1165466308594	413.1364440917969
656	413.1822509765625	37.484396188					1	DETECTED	413.1823 m/z @37.48 [151020OFc1_NvH-0949-Control-4.raw]	413.1822509765625	37.484396188	3.8028401304	98.4224339485333	94.6195938181333	287284.875	2.6340478622026664E8	0	8138	30.67630919365556	1.7016704261475755	2.4151712595525643	413.17230224609375	413.1883239746094
657	413.1983642578125	10.1558387794667					1	DETECTED	413.1984 m/z @10.16 [151020OFc1_NvH-0949-Control-4.raw]	413.1983642578125	10.1558387794667	3.82309819493333	98.440912688	94.61781449306667	1541564.125	3.2093993131649965E8	0	8138	29.283380399242333	86.52514354236806	2.2265980325277974	413.1883850097656	413.2001037597656
658	413.2101135253906	40.56702152					1	DETECTED	413.2101 m/z @40.57 [151020OFc1_NvH-0949-Control-4.raw]	413.2101135253906	40.56702152	3.29120814373333	99.0910407322667	95.79983258853338	1645175.75	3.243781211937039E8	0	8138	0.12256848941094489	0.5046479115531044	0.0029891289629913227	413.20013427734375	413.21270751953125
659	413.22271728515625	13.8249635477333					1	DETECTED	413.2227 m/z @13.82 [151020OFc1_NvH-0949-Control-4.raw]	413.22271728515625	13.8249635477333	0.703999526666667	99.3695645333333	98.66556500666664	2352665.0	5.034750837984707E8	3	8138	6.455863234781647	0.8100111670466759	112.10233070026518	413.2127380371094	413.2267150878906
660	413.2367248535156	16.3662642370667					1	DETECTED	413.2367 m/z @16.37 [151020OFc1_NvH-0949-Control-4.raw]	413.2367248535156	16.3662642370667	2.41397480693333	99.7010612757333	97.28708646879997	2.5518018E7	1.3236123478699675E9	3	8138	5.914251137380351	1.6870640574466624	0.7442648762785653	413.2267761230469	413.2467041015625
661	413.2536926269531	91.7648900864					1	DETECTED	413.2537 m/z @91.76 [151020OFc1_NvH-0949-Control-4.raw]	413.2536926269531	91.7648900864	3.71338083866667	99.9470268466667	96.23364600800004	4137768.75	4.0325801932903737E8	2	8138	0.1193295497978113	0.5011631725623226	0.001970805337827179	413.2467346191406	413.263671875
662	413.2674560546875	28.8834781533333					1	DETECTED	413.2675 m/z @28.88 [151020OFc1_NvH-0949-Control-4.raw]	413.2674560546875	28.8834781533333	0.005838728	99.9945554461333	99.9887167181333	1432659.75	3.1460649160667604E8	0	8138	0.3511868674666516	2.2287743977657017	0.015318500428935726	413.2637023925781	413.2772521972656
663	413.2813720703125	8.4257777224					1	DETECTED	413.2814 m/z @8.43 [151020OFc1_NvH-0949-Control-4.raw]	413.2813720703125	8.4257777224	8.41109403973333	92.1721205709333	83.76102653119997	53826.69140625	1.7862605082519087E8	0	8138	2.6333954700458904	2852.1804928857655	1.4313869948258975	413.2784118652344	413.28216552734375
664	413.29486083984375	47.9147598266667					1	DETECTED	413.2949 m/z @47.91 [151020OFc1_NvH-0949-Control-4.raw]	413.29486083984375	47.9147598266667	4.87788033253333	92.5376023965333	87.65972206399996	133977.125	2.612458676179169E8	0	8138	44.10216728108749	1.0186659349990619	1.0255570011816277	413.28533935546875	413.3048400878906
665	413.3089294433594	90.9874009453333					1	DETECTED	413.3089 m/z @90.99 [151020OFc1_NvH-0949-Control-4.raw]	413.3089294433594	90.9874009453333	22.4321280130667	95.1925209434667	72.7603929304	93893.78125	2.232531789498681E8	0	8138	0.588288653826865	0.5306695591620509	3.4962805042037246	413.3050537109375	413.31475830078125
666	413.32635498046875	92.3525041845333					1	DETECTED	413.3264 m/z @92.35 [151020OFc1_NvH-0949-Control-4.raw]	413.32635498046875	92.3525041845333	4.68287156826667	92.418298796	87.73542722773334	134906.703125	3.027206315888973E8	0	8138	1.253768612480485	0.5003752417427977	0.0838893988322074	413.3176574707031	413.336181640625
667	413.340576171875	55.6815899792					1	DETECTED	413.3406 m/z @55.68 [151020OFc1_NvH-0949-Control-4.raw]	413.340576171875	55.6815899792	5.3750291064	92.3917159298667	87.0166868234667	117638.484375	2.944613389326496E8	0	8138	86.37964569788006	0.864864197768241	0.7100330611434112	413.338623046875	413.35040283203125
668	413.3630676269531	42.7605335096					1	DETECTED	413.3631 m/z @42.76 [151020OFc1_NvH-0949-Control-4.raw]	413.3630676269531	42.7605335096	0.005838728	99.9755779768	99.9697392488	68872.5546875	2.3323469936821198E8	0	8138	88.3816716280352	1.1498456258194834	1.3601308666819472	413.36126708984375	413.3652648925781
669	413.4297790527344	30.4765015957333					1	DETECTED	413.4298 m/z @30.48 [151020OFc1_NvH-0949-Control-4.raw]	413.4297790527344	30.4765015957333	1.01260477173333	96.5143225258667	95.50171775413337	601185.5	3.005402485491946E8	0	8138	0.1950208729816545	1.910670202251567	165.88785582617916	413.4198913574219	413.4396667480469
670	413.448486328125	26.52826222					1	DETECTED	413.4485 m/z @26.53 [151020OFc1_NvH-0949-Control-4.raw]	413.448486328125	26.52826222	3.38414915306667	97.0986662434667	93.71451709040002	204990.59375	2.773469036470559E8	0	8138	0.05639111399744934	2.305634606032345	0.007457023829330117	413.4400939941406	413.45050048828125
671	413.46051025390625	40.6077524101333					1	DETECTED	413.4605 m/z @40.61 [151020OFc1_NvH-0949-Control-4.raw]	413.46051025390625	40.6077524101333	3.79123609226667	97.5617521994667	93.77051610720002	416269.875	3.0134761356781954E8	2	8138	13.174852708029082	1.5001660313596643	0.007493383241546543	413.4505310058594	413.4704284667969
672	413.473876953125	24.5003605498667					1	DETECTED	413.4739 m/z @24.50 [151020OFc1_NvH-0949-Control-4.raw]	413.473876953125	24.5003605498667	3.98212630373333	95.0385734264	91.05644712266668	391369.71875	2.862577773420982E8	0	8138	0.07909157162267988	3.150126287648126	0.7722650079900789	413.4705505371094	413.4775390625
673	413.4876403808594	39.3643935813333					1	DETECTED	413.4876 m/z @39.36 [151020OFc1_NvH-0949-Control-4.raw]	413.4876403808594	39.3643935813333	2.33004208986667	98.7879484578667	96.45790636800004	418566.5	2.7271209353185385E8	0	8138	8.44001864241735	1.5612406173636286	0.0032487972496934034	413.4776916503906	413.49725341796875
674	413.51611328125	37.3978726786667					1	DETECTED	413.5161 m/z @37.40 [151020OFc1_NvH-0949-Control-4.raw]	413.51611328125	37.3978726786667	3.95180959093333	97.2853578728	93.33354828186667	131271.375	2.3783314120253995E8	0	8138	29.058326152012604	1.5025104626150898	2.079659957183665	413.5061340332031	413.521240234375
675	413.53125	38.115461604					1	DETECTED	413.5312 m/z @38.12 [151020OFc1_NvH-0949-Control-4.raw]	413.53125	38.115461604	4.48540101093333	97.9055461048	93.42014509386667	2549627.0	3.276169584872758E8	3	8138	0.1809538411552225	0.5052150688287426	0.007387359561597438	413.52130126953125	413.53546142578125
676	413.54547119140625	19.4048184450667					1	DETECTED	413.5455 m/z @19.40 [151020OFc1_NvH-0949-Control-4.raw]	413.54547119140625	19.4048184450667	4.16935312826667	96.8300709376	92.66071780933333	2755408.25	3.84031637305884E8	3	8138	0.15960499850073973	0.6049353811914959	0.03706119360966575	413.5354919433594	413.5479736328125
677	413.5579833984375	13.6423436389333					1	DETECTED	413.5580 m/z @13.64 [151020OFc1_NvH-0949-Control-4.raw]	413.5579833984375	13.6423436389333	2.39534750906667	98.5806613536	96.18531384453333	6481989.5	4.4938815467931795E8	3	8138	0.1522798708610278	67.46242944128169	39.32520870834645	413.5480041503906	413.5605163574219
678	413.5705261230469	16.3533790029333					1	DETECTED	413.5705 m/z @16.35 [151020OFc1_NvH-0949-Control-4.raw]	413.5705261230469	16.3533790029333	4.1016430136	97.3513689408	93.2497259272	9715162.0	4.2987412947058994E8	3	8138	0.15143919890275725	61.66257784613103	17.62552261688735	413.5605773925781	413.58050537109375
679	413.5875549316406	27.3281984986667					1	DETECTED	413.5876 m/z @27.33 [151020OFc1_NvH-0949-Control-4.raw]	413.5875549316406	27.3281984986667	3.54675743306667	94.8309798069333	91.28422237386663	1359578.75	3.216992007402431E8	3	8138	0.11685704734628999	1.0169746040047385	0.2342275931259764	413.5805358886719	413.5975341796875
680	413.6310729980469	30.5452450528					1	DETECTED	413.6311 m/z @30.55 [151020OFc1_NvH-0949-Control-4.raw]	413.6310729980469	30.5452450528	4.05175431866667	96.3729766434667	92.32122232480003	401063.78125	2.8343252096994454E8	0	8138	4.7264038726786985	2.537162779826133	1.4531351552137137	413.6211242675781	413.6335754394531
681	413.6435852050781	41.3005650274667					1	DETECTED	413.6436 m/z @41.30 [151020OFc1_NvH-0949-Control-4.raw]	413.6435852050781	41.3005650274667	5.04004088053333	95.5207280002667	90.48068711973337	487455.90625	2.755580228690104E8	5	8138	0.11414610795265645	1.2476472589460006	0.003563513750272036	413.6339111328125	413.6529846191406
682	413.69403076171875	39.5532016405333					1	DETECTED	413.6940 m/z @39.55 [151020OFc1_NvH-0949-Control-4.raw]	413.69403076171875	39.5532016405333	3.85477344826667	98.5900440842667	94.73527063600002	466500.0625	2.652529922125303E8	0	8138	0.3462540884282319	1.8506760575521732	0.0029393563191374475	413.6842346191406	413.6943359375
683	413.704345703125	11.8217096464					1	DETECTED	413.7043 m/z @11.82 [151020OFc1_NvH-0949-Control-4.raw]	413.704345703125	11.8217096464	1.07087461786667	97.7721706098667	96.70129599200004	3167222.75	3.7175664128555495E8	0	8138	10.51068554018872	1.5737515887774367	0.0284579714363095	413.6943664550781	413.7143249511719
684	413.7178039550781	48.1796940184					1	DETECTED	413.7178 m/z @48.18 [151020OFc1_NvH-0949-Control-4.raw]	413.7178039550781	48.1796940184	3.8968352544	92.9932052253333	89.0963699709333	310677.40625	3.2836268015754056E8	0	8138	38.93445315049498	1.1581379779790812	0.8696097254459039	413.71435546875	413.72161865234375
685	413.73162841796875	22.1103353650667					1	DETECTED	413.7316 m/z @22.11 [151020OFc1_NvH-0949-Control-4.raw]	413.73162841796875	22.1103353650667	2.25574050666667	96.2135387698667	93.95779826320003	6669921.5	5.499496893209561E8	2	8138	19.840538053231906	1.237309731158345	93.67424033132934	413.7216491699219	413.7327575683594
686	413.7427673339844	22.91878436					1	DETECTED	413.7428 m/z @22.92 [151020OFc1_NvH-0949-Control-4.raw]	413.7427673339844	22.91878436	4.11134327573333	96.5238413221333	92.41249804639996	1.0791221E7	6.171661354969497E8	2	8138	0.20292912914124983	0.5725390451613044	0.017102489375723062	413.7328186035156	413.75250244140625
687	413.7552795410156	23.8340868378667					1	DETECTED	413.7553 m/z @23.83 [151020OFc1_NvH-0949-Control-4.raw]	413.7552795410156	23.8340868378667	8.38879251653333	98.6557337048	90.26694118826667	768051.75	3.0168631127409035E8	0	8138	13.679366119730904	0.5781131168259824	4.851823272440322	413.7528381347656	413.7565612792969
688	413.7665710449219	16.1138124584					1	DETECTED	413.7666 m/z @16.11 [151020OFc1_NvH-0949-Control-4.raw]	413.7665710449219	16.1138124584	3.01274904906667	97.7626995914667	94.74995054240003	6666506.5	4.994201856313099E8	2	8138	0.20507652984895586	13.884101002059586	10.042282326206957	413.7566223144531	413.7748718261719
689	413.7793273925781	36.6844950290667					1	DETECTED	413.7793 m/z @36.68 [151020OFc1_NvH-0949-Control-4.raw]	413.7793273925781	36.6844950290667	2.827553064	94.8905874197333	92.0630343557333	1723075.375	2.9485048511828154E8	2	8138	0.13643489180599744	41.688100390843026	43.16218934542986	413.7778625488281	413.789306640625
690	413.8021240234375	26.8114501544					1	DETECTED	413.8021 m/z @26.81 [151020OFc1_NvH-0949-Control-4.raw]	413.8021240234375	26.8114501544	1.26412868213333	94.7827156066667	93.51858692453337	840425.625	2.958675493960679E8	0	8138	0.09173022921844165	0.6573580009123603	0.10802565368784464	413.7929992675781	413.8120422363281
691	413.8278503417969	35.3817975981333					1	DETECTED	413.8279 m/z @35.38 [151020OFc1_NvH-0949-Control-4.raw]	413.8278503417969	35.3817975981333	1.369648796	91.3433009781333	89.97365218213329	245664.140625	2.8318638092627335E8	0	8138	56.1850160197919	1.6581332341170938	2.654188637745936	413.8186950683594	413.83453369140625
692	413.8446044921875	41.3732472426667					1	DETECTED	413.8446 m/z @41.37 [151020OFc1_NvH-0949-Control-4.raw]	413.8446044921875	41.3732472426667	0.005838728	98.7974000802667	98.7915613522667	775651.4375	3.183221947960999E8	0	8138	0.1776603375028003	0.5230428779559949	0.021772978812855063	413.8348693847656	413.8545837402344
693	413.85528564453125	52.9704870370667					1	DETECTED	413.8553 m/z @52.97 [151020OFc1_NvH-0949-Control-4.raw]	413.85528564453125	52.9704870370667	5.90058736853333	94.4876938437333	88.58710647519996	99983.78125	2.81840927545869E8	0	8138	86.03645602935244	0.9410165211635367	0.932420177958785	413.854736328125	413.8558044433594
694	413.8658142089844	38.0925690896					1	DETECTED	413.8658 m/z @38.09 [151020OFc1_NvH-0949-Control-4.raw]	413.8658142089844	38.0925690896	0.601307148	98.9382718144	98.3369646664	1784895.25	3.17969305646886E8	0	8138	0.2013787923005168	0.5213333506739488	0.02333558462084561	413.8558654785156	413.8696594238281
695	413.8796691894531	19.4048184450667					1	DETECTED	413.8797 m/z @19.40 [151020OFc1_NvH-0949-Control-4.raw]	413.8796691894531	19.4048184450667	0.005838728	99.2324785458667	99.2266398178667	1850233.5	3.7703556414384365E8	0	8138	0.2082157600572394	0.7853722519120684	0.027392304661293547	413.8697204589844	413.8821716308594
696	413.8921813964844	13.6555655272					1	DETECTED	413.8922 m/z @13.66 [151020OFc1_NvH-0949-Control-4.raw]	413.8921813964844	13.6555655272	0.005838728	99.9661868434667	99.9603481154667	4354739.5	4.761682024516654E8	3	8138	11.931653321798033	2.0857094550289257	23.60020248971448	413.8822021484375	413.90216064453125
697	413.90478515625	16.3533790029333					1	DETECTED	413.9048 m/z @16.35 [151020OFc1_NvH-0949-Control-4.raw]	413.90478515625	16.3533790029333	0.027119584	97.8114949050667	97.78437532106669	2899985.75	3.5530130843767E8	3	8138	0.12987191255112052	3.835931007831836	42.06415746179782	413.9021911621094	413.91473388671875
698	413.9150085449219	30.3257101290667					1	DETECTED	413.9150 m/z @30.33 [151020OFc1_NvH-0949-Control-4.raw]	413.9150085449219	30.3257101290667	0.190220411733333	95.6179742605333	95.42775384879997	994125.1875	2.944793013825079E8	3	8138	3.0592899889465777	0.5395305518681727	0.22139077400974863	413.914794921875	413.92498779296875
699	413.92529296875	31.1554190866667					1	DETECTED	413.9253 m/z @31.16 [151020OFc1_NvH-0949-Control-4.raw]	413.92529296875	31.1554190866667	0.483579522133333	95.8657696978667	95.38219017573336	363645.46875	3.0672418009162223E8	0	8138	2.174379470136884	2.197047112253091	1.1142577688334085	413.9250183105469	413.93524169921875
700	413.9548034667969	11.7914289805333					1	DETECTED	413.9548 m/z @11.79 [151020OFc1_NvH-0949-Control-4.raw]	413.9548034667969	11.7914289805333	0.0169783184	99.9945554461333	99.9775771277333	2781107.0	3.339895091163515E8	0	8138	0.18299718321078196	2.233215349814352	0.771768026622069	413.9451599121094	413.96478271484375
701	413.9747009277344	24.4593213970667					1	DETECTED	413.9747 m/z @24.46 [151020OFc1_NvH-0949-Control-4.raw]	413.9747009277344	24.4593213970667	0.0577090485333333	99.7294168656	99.67170781706666	227809.375	2.735616564267409E8	0	8138	10.91781409848584	2.9321305675308436	0.057841354320624934	413.9648742675781	413.9761047363281
702	413.9861145019531	25.7548251381333					1	DETECTED	413.9861 m/z @25.75 [151020OFc1_NvH-0949-Control-4.raw]	413.9861145019531	25.7548251381333	0.229860945333333	96.87886026	96.64899931466667	3246578.5	3.663442032205397E8	0	8138	0.16319022954639095	2.357105809338616	2.9423969462361725	413.9761962890625	413.9861145019531
703	413.9961242675781	25.2009293528					1	DETECTED	413.9961 m/z @25.20 [151020OFc1_NvH-0949-Control-4.raw]	413.9961242675781	25.2009293528	0.005838728	99.4540861994667	99.4482474714667	3313824.0	4.0939814613506913E8	0	8138	0.15714484620945512	9.185624215139017	30.00032273414777	413.98614501953125	414.0058898925781
704	414.0211486816406	29.8406718789333					1	DETECTED	414.0211 m/z @29.84 [151020OFc1_NvH-0949-Control-4.raw]	414.0211486816406	29.8406718789333	0.229860945333333	99.9661868434667	99.73632589813337	234732.234375	3.117891675651999E8	0	8138	13.50309868962611	2.3112986603166097	5.5579709309487395	414.0113220214844	414.0309753417969
705	414.0436706542969	41.3732472426667					1	DETECTED	414.0437 m/z @41.37 [151020OFc1_NvH-0949-Control-4.raw]	414.0436706542969	41.3732472426667	0.856617053066667	99.9850306629333	99.12841360986663	316316.0	2.9116901738582265E8	0	8138	0.16234556781908793	1.2212238691042072	1.4443137371561148	414.033935546875	414.0535888671875
706	414.0729064941406	53.7867653192					1	DETECTED	414.0729 m/z @53.79 [151020OFc1_NvH-0949-Control-4.raw]	414.0729064941406	53.7867653192	0.005838728	99.8901999904	99.8843612624	146761.078125	2.958828292315131E8	0	8138	94.34517978920871	0.912749986278737	0.6936325634545322	414.06298828125	414.0821228027344
707	414.1031494140625	52.1590732354667					1	DETECTED	414.1031 m/z @52.16 [151020OFc1_NvH-0949-Control-4.raw]	414.1031494140625	52.1590732354667	2.71633367573333	99.9755779768	97.25924430106667	131099.515625	3.096467756685498E8	0	8138	97.56490528216975	0.9795058582429184	0.9605982862246247	414.0936584472656	414.1129455566406
708	414.1770324707031	12.9541656437333					1	DETECTED	414.1770 m/z @12.95 [151020OFc1_NvH-0949-Control-4.raw]	414.1770324707031	12.9541656437333	4.67326756773333	92.5087748944	87.83550732666667	337309.9375	2.760348713800022E8	0	8138	0.17985464215803582	47.8329265812777	1.1435321233373867	414.16705322265625	414.1821594238281
709	414.1921691894531	9.1779985976					1	DETECTED	414.1922 m/z @9.18 [151020OFc1_NvH-0949-Control-4.raw]	414.1921691894531	9.1779985976	4.19984012853333	96.7154058688	92.51556574026668	382846.84375	3.014336286962092E8	3	8138	0.1342145256849605	2.8387848994522957	115.34395232521645	414.18218994140625	414.1932067871094
710	414.2032165527344	18.0672382266667					1	DETECTED	414.2032 m/z @18.07 [151020OFc1_NvH-0949-Control-4.raw]	414.2032165527344	18.0672382266667	0.200345287466667	97.5803871685333	97.38004188106665	4162048.5	4.737123156559779E8	3	8138	0.4410461368691756	0.9656448099235876	4.254227986353499	414.1932373046875	414.2083740234375
711	414.2183837890625	34.2786146477333					1	DETECTED	414.2184 m/z @34.28 [151020OFc1_NvH-0949-Control-4.raw]	414.2183837890625	34.2786146477333	1.6743349288	99.2932737336	97.61893880480001	1.750946E7	7.436066551558923E8	2	8138	0.2886224385841132	0.5087771593665034	0.014659625885519096	414.2084655761719	414.2283630371094
712	414.2284851074219	41.6066469930667					1	DETECTED	414.2285 m/z @41.61 [151020OFc1_NvH-0949-Control-4.raw]	414.2284851074219	41.6066469930667	3.0033345104	97.8205946941333	94.81726018373331	1843817.875	4.62872138100942E8	3	8138	19.01869263794682	0.7418233847298265	0.15921266278881313	414.2283935546875	414.2384338378906
713	414.2488708496094	90.6742710298667					1	DETECTED	414.2489 m/z @90.67 [151020OFc1_NvH-0949-Control-4.raw]	414.2488708496094	90.6742710298667	3.8028401304	99.6632341458667	95.8603940154667	7000124.5	7.203764355802741E8	2	8138	67.92152966462078	0.508652312151137	0.055610499347104894	414.2389831542969	414.2587890625
714	414.26788330078125	16.1392481712					1	DETECTED	414.2679 m/z @16.14 [151020OFc1_NvH-0949-Control-4.raw]	414.26788330078125	16.1392481712	0.0373548813333333	99.9945554461333	99.95720056479998	3417160.25	4.604311885456389E8	2	8138	1.1503977558670844	1.830129823304048	31.192216423439596	414.2588806152344	414.27716064453125
715	414.2851257324219	92.625057228					1	DETECTED	414.2851 m/z @92.63 [151020OFc1_NvH-0949-Control-4.raw]	414.2851257324219	92.625057228	4.95705638826667	99.6915396173333	94.73448322906664	1588435.0	2.8611949177121454E8	0	8138	56.03050718017451	0.502418951818436	0.0931522493723348	414.2779235839844	414.2938537597656
716	414.3001708984375	91.1910547701333					1	DETECTED	414.3002 m/z @91.19 [151020OFc1_NvH-0949-Control-4.raw]	414.3001708984375	91.1910547701333	18.9766215034667	99.7010612757333	80.72443977226659	163369.5625	2.3750960902438116E8	0	8138	0.10315133482653494	67.83084592393477	1.8310405290787335	414.2972106933594	414.3096923828125
717	414.3214111328125	91.4954532285333					1	DETECTED	414.3214 m/z @91.50 [151020OFc1_NvH-0949-Control-4.raw]	414.3214111328125	91.4954532285333	0.405967685866667	92.4002116554667	91.99424396960003	112313.9140625	2.623908968185812E8	0	8138	0.37648263170164853	0.5049663164828702	3.2285250542976303	414.3115234375	414.3302307128906
718	414.36016845703125	41.6596610874667					1	DETECTED	414.3602 m/z @41.66 [151020OFc1_NvH-0949-Control-4.raw]	414.36016845703125	41.6596610874667	0.027119584	99.1099302301333	99.0828106461333	143379.4375	3.000834965847458E8	0	8138	90.92508257313496	1.2091110488779901	1.2293534232313963	414.35137939453125	414.3696594238281
719	414.4040222167969	26.8228710354667					1	DETECTED	414.4040 m/z @26.82 [151020OFc1_NvH-0949-Control-4.raw]	414.4040222167969	26.8228710354667	5.32532741973333	97.4170075736	92.09168015386668	235226.84375	2.8973530940548646E8	0	8138	23.58346829476447	2.5513332378304097	0.0014493083743219936	414.39410400390625	414.413818359375
720	414.4560546875	11.7914289805333					1	DETECTED	414.4561 m/z @11.79 [151020OFc1_NvH-0949-Control-4.raw]	414.4560546875	11.7914289805333	3.95180959093333	99.9850306629333	96.03322107199996	518565.5625	2.8910082040077794E8	0	8138	0.1409607620714155	1.0724661887788112	13.224679301164535	414.4461364746094	414.4660339355469
721	414.4693603515625	22.1841575002667					1	DETECTED	414.4694 m/z @22.18 [151020OFc1_NvH-0949-Control-4.raw]	414.4693603515625	22.1841575002667	4.05175431866667	99.530241724	95.47848740533334	217690.578125	2.9942335380447364E8	0	8138	13.844339775848404	2.792491314153818	0.014501355696379092	414.46612548828125	414.4773254394531
722	414.48736572265625	24.9419217376					1	DETECTED	414.4874 m/z @24.94 [151020OFc1_NvH-0949-Control-4.raw]	414.48736572265625	24.9419217376	3.7041643528	93.7310567944	90.0268924416	780778.75	2.914018488667064E8	0	8138	0.968771686997794	0.5101046783603852	0.27671540594487115	414.4773864746094	414.49725341796875
723	414.506103515625	27.1744874669333					1	DETECTED	414.5061 m/z @27.17 [151020OFc1_NvH-0949-Control-4.raw]	414.506103515625	27.1744874669333	4.00246477626667	99.5681375194667	95.56567274320003	464714.75	2.897861934748121E8	0	8138	14.262217120032389	3.065045306094384	1.7721314014612395	414.4974060058594	414.5160827636719
724	414.5210876464844	14.7662241888					1	DETECTED	414.5211 m/z @14.77 [151020OFc1_NvH-0949-Control-4.raw]	414.5210876464844	14.7662241888	3.79123609226667	91.8306393485333	88.03940325626662	395684.375	2.71713976557864E8	0	8138	5.68100657588076	0.5261052770517152	33.749510755432034	414.51629638671875	414.5275573730469
725	414.5376281738281	18.0919418072					1	DETECTED	414.5376 m/z @18.09 [151020OFc1_NvH-0949-Control-4.raw]	414.5376281738281	18.0919418072	4.49594708666667	97.3225220421333	92.82657495546663	2790066.5	3.529189613797653E8	0	8138	0.2501124756171009	2.122924275370748	1.5779687437674066	414.5276794433594	414.547607421875
726	414.54913330078125	33.2049895141333					1	DETECTED	414.5491 m/z @33.20 [151020OFc1_NvH-0949-Control-4.raw]	414.54913330078125	33.2049895141333	3.98212630373333	77.8709810792	73.88885477546668	323202.3125	2.6655444191306335E8	0	8138	13.898439036031089	1.3836012290618278	0.009292679694865273	414.5476379394531	414.5493469238281
727	414.5593566894531	19.5209403096					1	DETECTED	414.5594 m/z @19.52 [151020OFc1_NvH-0949-Control-4.raw]	414.5593566894531	19.5209403096	2.03371808	99.6249988885333	97.5912808085333	4811554.5	5.680201706007849E8	3	8138	27.1228825262985	1.4195946884997492	0.9062083020498582	414.54937744140625	414.5693359375
728	414.57281494140625	29.2914009682667					1	DETECTED	414.5728 m/z @29.29 [151020OFc1_NvH-0949-Control-4.raw]	414.57281494140625	29.2914009682667	4.02158329413333	99.2513825530667	95.22979925893337	3543015.25	3.5335148478388625E8	3	8138	0.1554151399992918	0.5573670193920252	2.568276512611536	414.5693664550781	414.5827941894531
729	414.5893859863281	42.1657177712					1	DETECTED	414.5894 m/z @42.17 [151020OFc1_NvH-0949-Control-4.raw]	414.5893859863281	42.1657177712	2.00604135626667	92.4366056016	90.43056424533333	340717.9375	3.0235346539111584E8	0	8138	16.02770754988545	1.3740595143605112	2.6753927225920644	414.5828552246094	414.5918884277344
730	414.60211181640625	41.7725597797333					1	DETECTED	414.6021 m/z @41.77 [151020OFc1_NvH-0949-Control-4.raw]	414.60211181640625	41.7725597797333	3.06874413333333	98.129920436	95.06117630266668	1177995.75	3.249030215462051E8	3	8138	0.3342272577085623	0.5170648927945005	0.01200392559905465	414.5924377441406	414.61199951171875
731	414.6209411621094	21.4839674901333					1	DETECTED	414.6209 m/z @21.48 [151020OFc1_NvH-0949-Control-4.raw]	414.6209411621094	21.4839674901333	3.81378361013333	99.1291589245333	95.31537531439997	140740.796875	2.7252619336066496E8	0	8138	17.680784440404384	2.6970680090738295	4.394136018147659	414.6121520996094	414.6305236816406
732	414.6958312988281	26.3647654730667					1	DETECTED	414.6958 m/z @26.36 [151020OFc1_NvH-0949-Control-4.raw]	414.6958312988281	26.3647654730667	4.3122993552	98.129920436	93.81762108080001	499514.90625	2.9576095584426737E8	3	8138	4.254942437956604	0.5128446746645804	0.10779109250584018	414.68585205078125	414.705810546875
733	414.7076721191406	21.2680604248					1	DETECTED	414.7077 m/z @21.27 [151020OFc1_NvH-0949-Control-4.raw]	414.7076721191406	21.2680604248	2.7996700568	94.9102162344	92.1105461776	393888.875	3.09306869198369E8	0	8138	0.28921106098358607	2.7437187668274614	0.10798323237742498	414.7058410644531	414.7099609375
734	414.7200012207031	34.2383608789333					1	DETECTED	414.7200 m/z @34.24 [151020OFc1_NvH-0949-Control-4.raw]	414.7200012207031	34.2383608789333	1.8951596192	97.8960523592	96.00089274	8148584.0	4.9720840067682254E8	2	8138	0.2056284395554684	0.6381748727616178	0.024799004410432812	414.7100524902344	414.72998046875
735	414.7326354980469	25.5547873490667					1	DETECTED	414.7326 m/z @25.55 [151020OFc1_NvH-0949-Control-4.raw]	414.7326354980469	25.5547873490667	3.68569747573333	74.5243709856	70.83867350986667	1046610.0625	3.2618477333084285E8	2	8138	18.738247696307294	0.5283760891124621	15.800072427493012	414.73004150390625	414.7403259277344
736	414.7503356933594	24.2829170677333					1	DETECTED	414.7503 m/z @24.28 [151020OFc1_NvH-0949-Control-4.raw]	414.7503356933594	24.2829170677333	3.67637893493333	97.8114949050667	94.13511597013337	4899190.0	5.255277078843122E8	2	8138	2.4482875904040817	2.3634293249163747	0.8234269022846733	414.7403869628906	414.76031494140625
737	414.7704772949219	19.7774142088					1	DETECTED	414.7705 m/z @19.78 [151020OFc1_NvH-0949-Control-4.raw]	414.7704772949219	19.7774142088	4.95705638826667	95.1142805565333	90.15722416826664	1287389.375	4.3970034879571253E8	2	8138	20.352080850715037	12.093940390967983	3.9779323844672865	414.7605285644531	414.77117919921875
738	414.78118896484375	17.7264382896					1	DETECTED	414.7812 m/z @17.73 [151020OFc1_NvH-0949-Control-4.raw]	414.78118896484375	17.7264382896	0.434644478933333	99.2419559816	98.80731150266666	2263369.0	3.805298408905758E8	2	8138	0.1412646901661141	6.342496096668958	1.8400803165424657	414.7712097167969	414.7909240722656
739	414.83990478515625	27.2741242877333					1	DETECTED	414.8399 m/z @27.27 [151020OFc1_NvH-0949-Control-4.raw]	414.83990478515625	27.2741242877333	0.611130001866667	98.7126202485333	98.10149024666663	286530.75	2.9741432335873365E8	0	8138	0.10794907032781964	3.0154457253169134	4.985236878360648	414.830078125	414.849853515625
740	414.8549499511719	14.7395641690667					1	DETECTED	414.8549 m/z @14.74 [151020OFc1_NvH-0949-Control-4.raw]	414.8549499511719	14.7395641690667	0.0169783184	88.8056387488	88.7886604304	263023.0625	2.870119775069396E8	0	8138	0.027650043476372232	0.5147889153529664	26.177477186701644	414.85009765625	414.8619079589844
741	414.8719177246094	18.0459633162667					1	DETECTED	414.8719 m/z @18.05 [151020OFc1_NvH-0949-Control-4.raw]	414.8719177246094	18.0459633162667	0.027119584	99.6444739541333	99.6173543701333	1113610.125	3.339843858431097E8	3	8138	0.19660502815123948	1.3216612570590043	1.761167625730954	414.8619689941406	414.8818664550781
742	414.8822021484375	29.0419388688					1	DETECTED	414.8822 m/z @29.04 [151020OFc1_NvH-0949-Control-4.raw]	414.8822021484375	29.0419388688	0.150082839733333	47.8045444576	47.654461617866666	289299.28125	1.3637905577423275E8	0	8138	18.921264540973105	0.9394599428794901	0.8783821235097384	414.8819274902344	414.8835144042969
743	414.8935241699219	19.5075321661333					1	DETECTED	414.8935 m/z @19.51 [151020OFc1_NvH-0949-Control-4.raw]	414.8935241699219	19.5075321661333	0.005838728	99.8143947274667	99.8085559994667	3017706.25	4.4279560814633465E8	3	8138	22.8475605647622	0.9674558480484509	0.24868167686306314	414.883544921875	414.9034729003906
744	414.906982421875	29.2420619762667					1	DETECTED	414.9070 m/z @29.24 [151020OFc1_NvH-0949-Control-4.raw]	414.906982421875	29.2420619762667	0.005838728	95.9036007506667	95.8977620226667	2817502.75	3.859820047513884E8	3	8138	14.350935954877473	1.1099810451185803	0.5806340039255584	414.9035339355469	414.9169616699219
745	414.9184265136719	16.4992519506667					1	DETECTED	414.9184 m/z @16.50 [151020OFc1_NvH-0949-Control-4.raw]	414.9184265136719	16.4992519506667	0.108821201333333	97.6549614453333	97.54614024399997	449360.0625	2.8492498914639646E8	0	8138	0.09936129055731158	1.2386914191324587	88.86709070821694	414.91705322265625	414.927490234375
746	414.93756103515625	41.5338369016					1	DETECTED	414.9376 m/z @41.53 [151020OFc1_NvH-0949-Control-4.raw]	414.93756103515625	41.5338369016	0.347916285866667	99.8522108194667	99.50429453360003	579367.4375	2.970891117997348E8	0	8138	15.443406417730696	1.5114027089542996	0.025850164274859384	414.9279479980469	414.947509765625
747	414.94781494140625	26.4456312906667					1	DETECTED	414.9478 m/z @26.45 [151020OFc1_NvH-0949-Control-4.raw]	414.94781494140625	26.4456312906667	0.367272421333333	97.2761158048	96.90884338346666	295956.25	2.9723369466115075E8	0	8138	12.895309452958251	2.912930639186335	0.9206631867969081	414.94757080078125	414.95770263671875
748	414.95794677734375	39.0265598066667					1	DETECTED	414.9579 m/z @39.03 [151020OFc1_NvH-0949-Control-4.raw]	414.95794677734375	39.0265598066667	0.1294187	99.9850306629333	99.8556119629333	111003.3203125	2.3561103795742399E8	0	8138	80.10310750850428	1.381500921759016	1.7801801233744485	414.95782470703125	414.9621276855469
749	414.9721374511719	49.8361589466667					1	DETECTED	414.9721 m/z @49.84 [151020OFc1_NvH-0949-Control-4.raw]	414.9721374511719	49.8361589466667	0.338364426133333	99.5585392362667	99.22017481013336	355214.65625	3.102087532797131E8	0	8138	29.84175942102966	1.1279363165020857	1.121974609103668	414.962158203125	414.9728088378906
750	414.9828186035156	34.533636816					1	DETECTED	414.9828 m/z @34.53 [151020OFc1_NvH-0949-Control-4.raw]	414.9828186035156	34.533636816	0.200345287466667	99.6061617906667	99.40581650320004	427478.5	2.944377468138956E8	0	8138	6.413956266692949	1.8221552396787952	0.3732440124265494	414.9728698730469	414.99273681640625
751	415.002197265625	10.7672613298667					1	DETECTED	415.0022 m/z @10.77 [151020OFc1_NvH-0949-Control-4.raw]	415.002197265625	10.7672613298667	0.338364426133333	97.2301289381333	96.89176451199997	196283.640625	3.160207211298515E8	0	8138	0.08358669452061207	0.5408691540773654	0.14842719835243864	414.9928283691406	415.0076904296875
752	415.0299072265625	33.2149784405333					1	DETECTED	415.0299 m/z @33.21 [151020OFc1_NvH-0949-Control-4.raw]	415.0299072265625	33.2149784405333	0.0169783184	99.9945554461333	99.9775771277333	89382.875	2.7137007599587774E8	0	8138	96.28961884815487	1.5166244690836799	2.3294949169116843	415.0279541015625	415.0393981933594
753	415.0494079589844	28.9353987573333					1	DETECTED	415.0494 m/z @28.94 [151020OFc1_NvH-0949-Control-4.raw]	415.0494079589844	28.9353987573333	0.3186294616	99.9945554461333	99.67592598453331	227869.03125	2.9928229977086866E8	0	8138	0.20554061229086074	1.9889088920609337	6.526026710943384	415.0395812988281	415.05914306640625
754	415.06439208984375	64.7140770930667					1	DETECTED	415.0644 m/z @64.71 [151020OFc1_NvH-0949-Control-4.raw]	415.06439208984375	64.7140770930667	0.005838728	99.9282205088	99.9223817808	62533.765625	2.4697068410499552E8	0	8138	99.54188944029863	0.7741227773759111	0.5464264356304925	415.0594177246094	415.0645446777344
755	415.0977478027344	40.9236884109333					1	DETECTED	415.0977 m/z @40.92 [151020OFc1_NvH-0949-Control-4.raw]	415.0977478027344	40.9236884109333	2.9293164096	99.9945554461333	97.0652390365333	289200.875	3.0726223391433996E8	0	8138	97.23257188271782	1.276431997683348	1.5535603194723853	415.08837890625	415.1074523925781
756	415.1728515625	27.1202944901333					1	DETECTED	415.1729 m/z @27.12 [151020OFc1_NvH-0949-Control-4.raw]	415.1728515625	27.1202944901333	5.2193471904	98.9856043752	93.7662571848	471122.5625	2.788627808051533E8	0	8138	0.12947234485308456	0.5094624261857897	3.356412030090291	415.1628723144531	415.1759033203125
757	415.1861877441406	24.6664747509333					1	DETECTED	415.1862 m/z @24.67 [151020OFc1_NvH-0949-Control-4.raw]	415.1861877441406	24.6664747509333	0.3867267112	98.4690086976	98.0822819864	1042483.0	3.0853181363145804E8	2	8138	0.12311042824113727	0.6674140010200807	0.39035734689990476	415.17645263671875	415.1961669921875
758	415.1976013183594	29.0734075277333					1	DETECTED	415.1976 m/z @29.07 [151020OFc1_NvH-0949-Control-4.raw]	415.1976013183594	29.0734075277333	0.6543986056	97.7063631264	97.05196452080001	651098.8125	3.260681427080508E8	2	8138	1.7872217523928562	0.5436353176364773	0.6745369335240051	415.1961975097656	415.20404052734375
759	415.21405029296875	32.6395166696					1	DETECTED	415.2141 m/z @32.64 [151020OFc1_NvH-0949-Control-4.raw]	415.21405029296875	32.6395166696	3.4451377328	97.9703659429333	94.52522821013329	1.27422008E8	2.424357219333548E9	2	8138	0.2051641458613389	0.5081915526375725	1.7613584125926962	415.2040710449219	415.2240295410156
760	415.2323913574219	15.0267044776					1	DETECTED	415.2324 m/z @15.03 [151020OFc1_NvH-0949-Control-4.raw]	415.2323913574219	15.0267044776	1.0221379544	99.7578181874667	98.7356802330667	5977608.0	5.671053166564438E8	2	8138	0.16699454216771592	97.35724176771389	28.449490999457375	415.22406005859375	415.2326354980469
761	415.2426452636719	30.7985332877333					1	DETECTED	415.2426 m/z @30.80 [151020OFc1_NvH-0949-Control-4.raw]	415.2426452636719	30.7985332877333	3.6301215856	99.8522108194667	96.22208923386671	5.0612776E7	1.4808591392942774E9	3	8138	0.21375979675738677	0.520480645781088	0.027855142538528013	415.232666015625	415.25262451171875
762	415.2550048828125	33.4677741314667					1	DETECTED	415.2550 m/z @33.47 [151020OFc1_NvH-0949-Control-4.raw]	415.2550048828125	33.4677741314667	3.7598741072	98.8439412061333	95.08406709893329	2.0852948E7	7.378001299735053E8	2	8138	0.16464739032404196	1.7852722646689605	13.141222002393247	415.2526550292969	415.2649841308594
763	415.2682189941406	50.8684798970667					1	DETECTED	415.2682 m/z @50.87 [151020OFc1_NvH-0949-Control-4.raw]	415.2682189941406	50.8684798970667	1.8951596192	99.4824679909333	97.5873083717333	8494431.0	4.5453812983777374E8	2	8138	0.18991757925696362	0.5056079846303033	1.832604597623857	415.2650146484375	415.2781677246094
764	415.28289794921875	17.7264382896					1	DETECTED	415.2829 m/z @17.73 [151020OFc1_NvH-0949-Control-4.raw]	415.28289794921875	17.7264382896	5.208672684	96.8883603776	91.67968769359999	1037862.1875	3.5467067975757766E8	0	8138	25.743601577945892	26.243482019762236	0.055983813283467146	415.2782287597656	415.2927551269531
765	415.3046875	91.1700090698667					1	DETECTED	415.3047 m/z @91.17 [151020OFc1_NvH-0949-Control-4.raw]	415.3046875	91.1700090698667	1.8860346696	93.9350277450667	92.04899307546671	94386.625	2.4503112323652735E8	0	8138	0.4385087473969236	0.5154844063213642	9.998192684248615	415.2948303222656	415.31243896484375
766	415.3204040527344	55.8800330584					1	DETECTED	415.3204 m/z @55.88 [151020OFc1_NvH-0949-Control-4.raw]	415.3204040527344	55.8800330584	16.4535029026667	95.3863088312	78.9328059285333	85082.09375	2.4755457807664886E8	0	8138	75.50746421721122	1.0010113192405177	0.9107154856882719	415.31671142578125	415.32977294921875
767	415.34307861328125	59.6788309554667					1	DETECTED	415.3431 m/z @59.68 [151020OFc1_NvH-0949-Control-4.raw]	415.34307861328125	59.6788309554667	11.4988845413333	94.8422841013333	83.34339956000001	127345.296875	2.990966524298311E8	0	8138	80.29527063811575	0.8649179353959551	0.6632272305998209	415.3335266113281	415.3526611328125
768	415.4405212402344	45.8429709866667					1	DETECTED	415.4405 m/z @45.84 [151020OFc1_NvH-0949-Control-4.raw]	415.4405212402344	45.8429709866667	5.7510015848	47.2909086002667	41.539907015466696	165410.265625	1.1194039156298484E8	0	8138	0.04844526689037565	0.5180577012703769	0.036115402540753724	415.4395446777344	415.44140625
769	415.4515075683594	22.9310008893333					1	DETECTED	415.4515 m/z @22.93 [151020OFc1_NvH-0949-Control-4.raw]	415.4515075683594	22.9310008893333	0.905249530933333	94.7627871128	93.85753758186667	851971.8125	3.115915746633977E8	0	8138	5.448528747164158	1.0395599942447802	0.7496872190827873	415.4415283203125	415.46148681640625
770	415.47296142578125	15.8885089392					1	DETECTED	415.4730 m/z @15.89 [151020OFc1_NvH-0949-Control-4.raw]	415.47296142578125	15.8885089392	3.6025777704	98.5526097738667	94.9500320034667	217654.4375	2.7094809525959945E8	0	8138	12.281070254802705	10.326964043058334	3.5902075484228515	415.4629821777344	415.4798583984375
771	415.4898681640625	42.0227131714667					1	DETECTED	415.4899 m/z @42.02 [151020OFc1_NvH-0949-Control-4.raw]	415.4898681640625	42.0227131714667	2.070605216	94.4686401997333	92.3980349837333	794918.875	2.7683541033992094E8	0	8138	0.14734876378616946	1.7888491832560898	3.771508331353021	415.4798889160156	415.4992370605469
772	415.5110168457031	35.5213192386667					1	DETECTED	415.5110 m/z @35.52 [151020OFc1_NvH-0949-Control-4.raw]	415.5110168457031	35.5213192386667	2.9476999392	94.4686401997333	91.5209402605333	404851.375	2.7930863232092726E8	0	8138	8.567489856665688	1.6895319951135714	0.008992443717523385	415.5013427734375	415.5142822265625
773	415.5244445800781	19.1573136906667					1	DETECTED	415.5244 m/z @19.16 [151020OFc1_NvH-0949-Control-4.raw]	415.5244445800781	19.1573136906667	0.444356630933333	96.995273552	96.55091692106667	460182.8125	2.979621252726691E8	0	8138	24.61885687848273	0.5159616789732088	2.340835716562258	415.5144958496094	415.534423828125
774	415.5406494140625	26.5005666541333					1	DETECTED	415.5406 m/z @26.50 [151020OFc1_NvH-0949-Control-4.raw]	415.5406494140625	26.5005666541333	3.99304252906667	93.8083435168	89.81530098773332	311681.875	2.6559842294605136E8	0	8138	14.61441036810199	2.5780446417482277	0.035866890669069375	415.5344543457031	415.540771484375
775	415.5508117675781	10.7198804277333					1	DETECTED	415.5508 m/z @10.72 [151020OFc1_NvH-0949-Control-4.raw]	415.5508117675781	10.7198804277333	3.6949436256	96.8883603776	93.19341675199999	2745598.5	3.637733145121823E8	3	8138	0.16316149139689173	1.0764254012082834	112.36895316302326	415.54083251953125	415.5554504394531
776	415.5654602050781	47.0033893098667					1	DETECTED	415.5655 m/z @47.00 [151020OFc1_NvH-0949-Control-4.raw]	415.5654602050781	47.0033893098667	2.6426532432	98.6087778032	95.96612456	3387348.25	4.606197816582457E8	3	8138	0.18087643640388507	0.50493972901888	0.05605073751873342	415.5555114746094	415.575439453125
777	415.5794982910156	34.772554676					1	DETECTED	415.5795 m/z @34.77 [151020OFc1_NvH-0949-Control-4.raw]	415.5794982910156	34.772554676	3.91929939066667	97.95163126	94.03233186933333	2856565.75	3.762138517498766E8	3	8138	0.14041348531981868	0.8127712592459839	0.551235490424603	415.5754699707031	415.5891418457031
778	415.5934143066406	40.1800444026667					1	DETECTED	415.5934 m/z @40.18 [151020OFc1_NvH-0949-Control-4.raw]	415.5934143066406	40.1800444026667	3.49112507333333	98.129920436	94.63879536266667	182194.984375	2.975367618266865E8	0	8138	14.67467557819582	1.2897462925134653	2.2860882312842907	415.58984375	415.6030578613281
779	415.6842041015625	23.9280247693333					1	DETECTED	415.6842 m/z @23.93 [151020OFc1_NvH-0949-Control-4.raw]	415.6842041015625	23.9280247693333	3.66702118533333	94.5953759594667	90.92835477413337	895754.75	2.837274520929142E8	0	8138	0.8647067753650575	0.5672253507329799	1.454547400879374	415.67425537109375	415.69415283203125
780	415.7020568847656	22.9442699058667					1	DETECTED	415.7021 m/z @22.94 [151020OFc1_NvH-0949-Control-4.raw]	415.7020568847656	22.9442699058667	3.8028401304	99.9470268466667	96.1441867162667	828019.25	2.795153073544154E8	0	8138	0.13750370294759406	0.5532893298292332	11.367415722055933	415.69427490234375	415.7047119140625
781	415.7147216796875	32.6395166696					1	DETECTED	415.7147 m/z @32.64 [151020OFc1_NvH-0949-Control-4.raw]	415.7147216796875	32.6395166696	3.51891233786667	99.6632341458667	96.14432180800003	5.5813508E7	1.3439636001610377E9	2	8138	0.2060666089112715	0.7551298021672942	62.32116247405051	415.7048034667969	415.7247009277344
782	415.7332763671875	15.0267044776					1	DETECTED	415.7333 m/z @15.03 [151020OFc1_NvH-0949-Control-4.raw]	415.7332763671875	15.0267044776	4.11134327573333	92.0819737872	87.97063051146667	2775128.75	4.026855947437072E8	2	8138	29.622603576618047	0.5493385732612212	6.243959517333528	415.7247314453125	415.7339172363281
783	415.7439270019531	30.7985332877333					1	DETECTED	415.7439 m/z @30.80 [151020OFc1_NvH-0949-Control-4.raw]	415.7439270019531	30.7985332877333	0.4154908112	97.7626995914667	97.3472087802667	2.159107E7	9.727973880169935E8	2	8138	0.22550219917595626	0.5205674246143741	0.030224900059094895	415.73394775390625	415.75390625
784	415.75653076171875	33.4677741314667					1	DETECTED	415.7565 m/z @33.47 [151020OFc1_NvH-0949-Control-4.raw]	415.75653076171875	33.4677741314667	4.12090547493333	95.6831778034667	91.56227232853338	8513105.0	4.4794063457335716E8	0	8138	0.2105799046389194	7.717617493174017	0.04285717820867308	415.7539367675781	415.7608337402344
785	415.7708435058594	26.6406918757333					1	DETECTED	415.7708 m/z @26.64 [151020OFc1_NvH-0949-Control-4.raw]	415.7708435058594	26.6406918757333	2.7347563456	96.7247621698667	93.99000582426669	1.4549425E7	5.740184794391217E8	2	8138	0.1855083493200098	18.120084140507466	1.2144709066231163	415.7608642578125	415.78082275390625
786	415.7842102050781	17.6729198522667					1	DETECTED	415.7842 m/z @17.67 [151020OFc1_NvH-0949-Control-4.raw]	415.7842102050781	17.6729198522667	9.32522120266667	62.3127259376	52.98750473493333	296332.625	1.8195466954080984E8	0	8138	0.14331480045081335	9.348796387648072	0.14010738492584102	415.7808532714844	415.79376220703125
787	415.822509765625	44.4537975397333					1	DETECTED	415.8225 m/z @44.45 [151020OFc1_NvH-0949-Control-4.raw]	415.822509765625	44.4537975397333	0.846965110133333	99.1760812712	98.32911616106666	1756213.125	2.941626825333034E8	5	8138	1.6588196252200618	0.7152578911281252	11.184347946068305	415.8127746582031	415.8323974609375
788	415.8387756347656	27.1458987197333					1	DETECTED	415.8388 m/z @27.15 [151020OFc1_NvH-0949-Control-4.raw]	415.8387756347656	27.1458987197333	0.367272421333333	88.6062573648	88.23898494346666	225183.640625	3.0813582103974617E8	0	8138	0.07807358065796066	2.178102348117148	7.200388391806068	415.83251953125	415.843505859375
789	415.8536376953125	14.9893274485333					1	DETECTED	415.8536 m/z @14.99 [151020OFc1_NvH-0949-Control-4.raw]	415.8536376953125	14.9893274485333	0.0169783184	99.5585392362667	99.54156091786669	338089.8125	2.721023632580819E8	0	8138	4.218032101356799	0.508938475969904	0.5114067760754146	415.84368896484375	415.8636169433594
790	415.86846923828125	4.39210690666667					1	DETECTED	415.8685 m/z @4.39 [151020OFc1_NvH-0949-Control-4.raw]	415.86846923828125	4.39210690666667	0.0169783184	98.9004758434667	98.88349752506669	161812.8125	2.6232088252311644E8	0	8138	24.759060906483725	0.8014996908947073	15.489028529537231	415.8638000488281	415.868896484375
791	415.8789367675781	18.4013466304					1	DETECTED	415.8789 m/z @18.40 [151020OFc1_NvH-0949-Control-4.raw]	415.8789367675781	18.4013466304	0.139724779466667	99.8332175504	99.69349277093333	1879051.5	4.021835686527425E8	3	8138	17.374672545643577	0.8263308524415731	0.7644511316819287	415.86895751953125	415.888916015625
792	415.89208984375	35.5371729037333					1	DETECTED	415.8921 m/z @35.54 [151020OFc1_NvH-0949-Control-4.raw]	415.89208984375	35.5371729037333	0.5913966848	95.7583334664	95.1669367816	1662400.375	3.4659072438861823E8	3	8138	33.15691629261409	0.5270962571236489	3.544208510962606	415.8889465332031	415.89678955078125
793	415.90679931640625	23.4072852557333					1	DETECTED	415.9068 m/z @23.41 [151020OFc1_NvH-0949-Control-4.raw]	415.90679931640625	23.4072852557333	0.160161884266667	99.0530601992	98.89289831493333	5831530.0	5.006006227056406E8	3	8138	0.1840256124280515	4.59727297181212	7.91741966744291	415.8970031738281	415.916748046875
794	415.9200439453125	57.6105550066667					1	DETECTED	415.9200 m/z @57.61 [151020OFc1_NvH-0949-Control-4.raw]	415.9200439453125	57.6105550066667	0.078189968	96.4293048642667	96.3511148962667	452245.875	2.5585824376193732E8	0	8138	39.87184617744738	0.9080583398845801	0.002848044813812427	415.9172058105469	415.9300231933594
795	415.93450927734375	19.5736271669333					1	DETECTED	415.9345 m/z @19.57 [151020OFc1_NvH-0949-Control-4.raw]	415.93450927734375	19.5736271669333	0.005838728	98.9952398816	98.9894011536	274336.125	2.685476133175506E8	0	8138	0.19484047144277739	6.373964566515859	0.3049975475767025	415.9300537109375	415.94439697265625
796	415.9571533203125	21.1188327693333					1	DETECTED	415.9572 m/z @21.12 [151020OFc1_NvH-0949-Control-4.raw]	415.9571533203125	21.1188327693333	0.249586044	99.9945554461333	99.74496940213331	570077.0625	3.0283755910502213E8	0	8138	1.807090766265599	0.5157781586566781	0.46520110374118995	415.94720458984375	415.962158203125
797	415.97216796875	38.2121091002667					1	DETECTED	415.9722 m/z @38.21 [151020OFc1_NvH-0949-Control-4.raw]	415.97216796875	38.2121091002667	0.005838728	99.8522108194667	99.8463720914667	1795024.375	3.3312007127924776E8	0	8138	0.14948492922638223	0.5077513400121528	0.4179122110325674	415.9621887207031	415.9820556640625
798	415.99139404296875	41.9620154477333					1	DETECTED	415.9914 m/z @41.96 [151020OFc1_NvH-0949-Control-4.raw]	415.99139404296875	41.9620154477333	0.005838728	99.9564975757333	99.9506588477333	665522.0	2.91693268357116E8	0	8138	3.5262292994493905	1.4957612030478267	17.661725691781623	415.982177734375	416.001220703125
799	416.01239013671875	35.421444696					1	DETECTED	416.0124 m/z @35.42 [151020OFc1_NvH-0949-Control-4.raw]	416.01239013671875	35.421444696	0.0169783184	98.43159022	98.4146119016	121302.234375	2.6381015975178495E8	0	8138	0.0286432865319739	1.401225190853421	1.808076238758238	416.0025939941406	416.013671875
800	416.02374267578125	44.4537975397333					1	DETECTED	416.0237 m/z @44.45 [151020OFc1_NvH-0949-Control-4.raw]	416.02374267578125	44.4537975397333	0.0475320722666667	99.9945554461333	99.94702337386664	1014565.6875	3.1880035298734164E8	0	8138	1.237255164505605	2.006492576072368	344.75205567615114	416.0137939453125	416.0336608886719
801	416.0516662597656	49.6068696370667					1	DETECTED	416.0517 m/z @49.61 [151020OFc1_NvH-0949-Control-4.raw]	416.0516662597656	49.6068696370667	3.1894717856	99.9945554461333	96.8050836605333	115174.8046875	2.733596478393772E8	0	8138	57.251189630377766	1.0109643375288384	1.0217263665997467	416.04168701171875	416.0613098144531
802	416.1813659667969	39.2241430992					1	DETECTED	416.1814 m/z @39.22 [151020OFc1_NvH-0949-Control-4.raw]	416.1813659667969	39.2241430992	2.33928163386667	99.1854249962667	96.84614336240003	490801.3125	3.04783604095671E8	0	8138	41.00846506747813	1.9392948783820125	1.8627787901935011	416.1714172363281	416.1913146972656
803	416.1921081542969	30.8316189250667					1	DETECTED	416.1921 m/z @30.83 [151020OFc1_NvH-0949-Control-4.raw]	416.1921081542969	30.8316189250667	4.33204293813333	86.2068289176	81.87478597946668	228338.046875	3.1113466393435836E8	0	8138	20.694746634114153	1.585951148502309	2.6872599222214175	416.1913757324219	416.1935119628906
804	416.2035217285156	19.0854767728					1	DETECTED	416.2035 m/z @19.09 [151020OFc1_NvH-0949-Control-4.raw]	416.2035217285156	19.0854767728	0.4542443264	97.4829763050667	97.0287319786667	1190546.5	3.4353189561620593E8	3	8138	0.29095730220267413	0.9126054057435107	2.9835878159580456	416.19354248046875	416.20599365234375
805	416.21600341796875	32.6301396784					1	DETECTED	416.2160 m/z @32.63 [151020OFc1_NvH-0949-Control-4.raw]	416.21600341796875	32.6301396784	1.62216021173333	99.4260472722667	97.80388706053337	1.5582668E7	7.280393743174655E8	3	8138	0.34457819189748307	0.7655195551203992	0.6778115177798271	416.2060241699219	416.2259826660156
806	416.23223876953125	19.8284013162667					1	DETECTED	416.2322 m/z @19.83 [151020OFc1_NvH-0949-Control-4.raw]	416.23223876953125	19.8284013162667	3.26347749866667	99.5870970842667	96.32361958560003	5552825.0	6.755717988025506E8	3	8138	0.18176069354315771	0.5890419217588906	56.90690384283793	416.22601318359375	416.24078369140625
807	416.25079345703125	29.8555235746667					1	DETECTED	416.2508 m/z @29.86 [151020OFc1_NvH-0949-Control-4.raw]	416.25079345703125	29.8555235746667	3.6577773728	99.2137181896	95.5559408168	1.13686664E8	2.59967914584109E9	2	8138	0.23530895730181456	1.660079707896627	2.2191802661042574	416.2408142089844	416.2607727050781
808	416.261474609375	19.73051276					1	DETECTED	416.2615 m/z @19.73 [151020OFc1_NvH-0949-Control-4.raw]	416.261474609375	19.73051276	5.87744372293333	53.6070886685333	47.72964494559997	641460.5	1.5596639055091184E8	0	8138	0.26155509422570944	1.7677288705824643	2.164135125722296	416.26080322265625	416.2620544433594
809	416.2720947265625	26.6218104536					1	DETECTED	416.2721 m/z @26.62 [151020OFc1_NvH-0949-Control-4.raw]	416.2720947265625	26.6218104536	4.0122043888	99.4260472722667	95.4138428834667	5827864.5	5.118042353910808E8	3	8138	0.21092253736829036	152.85783416354428	158.21135012407012	416.2621154785156	416.2818298339844
810	416.2868957519531	27.8442151525333					1	DETECTED	416.2869 m/z @27.84 [151020OFc1_NvH-0949-Control-4.raw]	416.2868957519531	27.8442151525333	1.20634845413333	97.6361740442667	96.42982559013336	872949.5625	2.8676057662947446E8	0	8138	18.22932328765211	0.5355618993230736	132.092864237008	416.2821350097656	416.2955322265625
811	416.3006591796875	91.4492893589333					1	DETECTED	416.3007 m/z @91.45 [151020OFc1_NvH-0949-Control-4.raw]	416.3006591796875	91.4492893589333	25.8733608125333	99.5019984869333	73.62863767440001	136972.078125	1.8923861116268125E8	0	8138	1.2430394560286402	0.5613998864103167	1.583663206307814	416.2992858886719	416.3061218261719
812	416.3407287597656	65.8595790410667					1	DETECTED	416.3407 m/z @65.86 [151020OFc1_NvH-0949-Control-4.raw]	416.3407287597656	65.8595790410667	0.170164086933333	96.7902383621333	96.62007427519997	118765.3359375	3.213511050614169E8	0	8138	91.46703688298976	0.7354310762446542	0.39908712013236225	416.3333435058594	416.3482360839844
813	416.36907958984375	47.498283248					1	DETECTED	416.3691 m/z @47.50 [151020OFc1_NvH-0949-Control-4.raw]	416.36907958984375	47.498283248	0.0475320722666667	99.9661868434667	99.91865477120004	103541.5234375	2.6949979493046856E8	0	8138	89.74022817997796	1.0842760465459347	0.9779327211411042	416.36907958984375	416.37896728515625
814	416.45721435546875	16.4645254117333					1	DETECTED	416.4572 m/z @16.46 [151020OFc1_NvH-0949-Control-4.raw]	416.45721435546875	16.4645254117333	0.694143564533333	99.2324785458667	98.53833498133336	676114.875	2.941666992013838E8	0	8138	0.1020909903069267	1.0015971561070398	51.51823963682808	416.4472351074219	416.4671325683594
815	416.47369384765625	38.175644552					1	DETECTED	416.4737 m/z @38.18 [151020OFc1_NvH-0949-Control-4.raw]	416.47369384765625	38.175644552	3.7041643528	95.7583334664	92.0541691136	510860.84375	2.996414098080172E8	0	8138	10.939721852311873	1.7423532769474839	0.015271134390792257	416.46722412109375	416.4836120605469
816	416.4924011230469	43.5361936856					1	DETECTED	416.4924 m/z @43.54 [151020OFc1_NvH-0949-Control-4.raw]	416.4924011230469	43.5361936856	4.30255746533333	99.9092044021333	95.60664693679996	497993.78125	2.8030132273188967E8	0	8138	23.002679278543734	1.4057638961661505	0.0018142485538822776	416.48370361328125	416.50238037109375
817	416.5225830078125	19.9806808909333					1	DETECTED	416.5226 m/z @19.98 [151020OFc1_NvH-0949-Control-4.raw]	416.5225830078125	19.9806808909333	4.27180178026667	97.6831360493333	93.41133426906663	992869.0625	2.9484732263843536E8	3	8138	0.1256346666449346	0.5644533045454304	0.24039523511509464	416.5126037597656	416.52630615234375
818	416.53631591796875	15.6034936517333					1	DETECTED	416.5363 m/z @15.60 [151020OFc1_NvH-0949-Control-4.raw]	416.53631591796875	15.6034936517333	3.98212630373333	98.459720632	94.47759432826668	1945236.875	3.1487758689820313E8	0	8138	0.15291472719676413	1.866744996362967	9.43950321360533	416.5263671875	416.5372009277344
819	416.5472106933594	27.7472937154667					1	DETECTED	416.5472 m/z @27.75 [151020OFc1_NvH-0949-Control-4.raw]	416.5472106933594	27.7472937154667	3.39360508213333	97.6831360493333	94.28953096719997	2528038.5	3.739428754771721E8	3	8138	0.14834428652821785	0.6428947114386655	0.4885942771511333	416.5372314453125	416.5540771484375
820	416.5640869140625	21.5911182941333					1	DETECTED	416.5641 m/z @21.59 [151020OFc1_NvH-0949-Control-4.raw]	416.5640869140625	21.5911182941333	3.6301215856	99.8332175504	96.2030959648	1.3300528E7	8.205343587638521E8	3	8138	8.363713733081571	1.6338999498122742	75.99071770486806	416.5541076660156	416.5740661621094
821	416.5757141113281	23.353181612					1	DETECTED	416.5757 m/z @23.35 [151020OFc1_NvH-0949-Control-4.raw]	416.5757141113281	23.353181612	3.90821029226667	96.7154058688	92.80719557653333	1205000.875	3.203087523943887E8	3	8138	8.513776222283752	2.7921908782742446	0.0721394266093746	416.5740966796875	416.585693359375
822	416.5859069824219	27.0651678298667					1	DETECTED	416.5859 m/z @27.07 [151020OFc1_NvH-0949-Control-4.raw]	416.5859069824219	27.0651678298667	4.53401927466667	78.6720339333333	74.13801465866662	696036.5625	2.800635249022764E8	3	8138	0.07827307785339954	0.5078903127890282	0.010070268140651822	416.5857238769531	416.5882873535156
823	416.5983581542969	53.9894463488					1	DETECTED	416.5984 m/z @53.99 [151020OFc1_NvH-0949-Control-4.raw]	416.5983581542969	53.9894463488	1.80457923786667	95.9412108136	94.13663157573332	971139.375	2.918201779713527E8	0	8138	0.1124659844483844	1.167933043881746	0.017002479801208805	416.5885314941406	416.60833740234375
824	416.62322998046875	27.2390347338667					1	DETECTED	416.6232 m/z @27.24 [151020OFc1_NvH-0949-Control-4.raw]	416.62322998046875	27.2390347338667	3.86499398053333	99.0530601992	95.18806621866668	213873.9375	3.0311185320523757E8	0	8138	0.022560498268802576	2.0361919281134977	23.420368789552498	416.6133728027344	416.6274108886719
825	416.6681823730469	33.2846050789333					1	DETECTED	416.6682 m/z @33.28 [151020OFc1_NvH-0949-Control-4.raw]	416.6681823730469	33.2846050789333	1.74008844293333	94.6844666816	92.94437823866667	481692.8125	3.291666990880622E8	0	8138	0.1461477576328818	1.4732255895878035	2.385018162621555	416.6582946777344	416.6780700683594
826	416.687255859375	64.821982268					1	DETECTED	416.6873 m/z @64.82 [151020OFc1_NvH-0949-Control-4.raw]	416.687255859375	64.821982268	2.7626826824	64.9323559810667	62.16967329866671	371452.75	2.0659391640314126E8	0	8138	45.339603692697054	0.501039013841655	0.002418978019045248	416.67822265625	416.69537353515625
827	416.7054138183594	19.1696545917333					1	DETECTED	416.7054 m/z @19.17 [151020OFc1_NvH-0949-Control-4.raw]	416.7054138183594	19.1696545917333	1.1869844048	94.2781547373333	93.0911703325333	481722.0625	3.0306124323883015E8	2	8138	10.427091044701982	0.5583792889694073	1.7469130397257764	416.6954345703125	416.7077331542969
828	416.7177734375	32.6395166696					1	DETECTED	416.7178 m/z @32.64 [151020OFc1_NvH-0949-Control-4.raw]	416.7177734375	32.6395166696	1.17725708266667	99.7578181874667	98.58056110480003	3060187.25	3.517228178633261E8	2	8138	0.14047964607428298	0.9130539598784799	0.0170572301658936	416.7077941894531	416.7229919433594
829	416.7330017089844	32.5899168381333					1	DETECTED	416.7330 m/z @32.59 [151020OFc1_NvH-0949-Control-4.raw]	416.7330017089844	32.5899168381333	3.59341544426667	97.9987054424	94.40528999813333	6363836.0	5.704203089177259E8	2	8138	7.870118342820621	0.7298617311175816	0.04721645970268227	416.7230224609375	416.74102783203125
830	416.75103759765625	29.8555235746667					1	DETECTED	416.7510 m/z @29.86 [151020OFc1_NvH-0949-Control-4.raw]	416.75103759765625	29.8555235746667	2.7626826824	99.8901999904	97.12751730800001	5.3922492E7	1.3263178975369956E9	2	8138	0.22083799050287922	0.6043204515177665	2.0656572036034793	416.7410583496094	416.7608337402344
831	416.7615966796875	27.7606080237333					1	DETECTED	416.7616 m/z @27.76 [151020OFc1_NvH-0949-Control-4.raw]	416.7615966796875	27.7606080237333	5.3750291064	72.0914965637333	66.7164674573333	256460.859375	2.3655360113009512E8	0	8138	0.3004484498557112	1.4901662294217974	354.0616709081494	416.7611389160156	416.7637634277344
832	416.7740783691406	26.6665709370667					1	DETECTED	416.7741 m/z @26.67 [151020OFc1_NvH-0949-Control-4.raw]	416.7740783691406	26.6665709370667	1.5564841976	91.3996564848	89.8431722872	1603277.25	2.751562508923993E8	0	8138	0.166429333825576	60.4022865411658	1.409241813833659	416.76434326171875	416.78399658203125
833	416.8057556152344	28.9759216090667					1	DETECTED	416.8058 m/z @28.98 [151020OFc1_NvH-0949-Control-4.raw]	416.8057556152344	28.9759216090667	1.01260477173333	97.4170075736	96.40440280186667	260913.40625	2.695191124700281E8	0	8138	21.543458433360538	2.6191066114696144	0.09862398584357251	416.79620361328125	416.8154296875
834	416.8427429199219	41.3478036485333					1	DETECTED	416.8427 m/z @41.35 [151020OFc1_NvH-0949-Control-4.raw]	416.8427429199219	41.3478036485333	0.4542443264	98.8256998752	98.3714555488	1441251.625	3.0083518796173286E8	5	8138	0.16385489735461078	1.141594433591301	0.404847773326731	416.832763671875	416.85272216796875
835	416.8569641113281	19.9543101773333					1	DETECTED	416.8570 m/z @19.95 [151020OFc1_NvH-0949-Control-4.raw]	416.8569641113281	19.9543101773333	0.078189968	97.2205186938667	97.14232872586669	465827.125	3.0346885389206564E8	0	8138	3.7894105678232997	0.5093567352418498	0.05223797645897642	416.852783203125	416.86077880859375
836	416.87078857421875	15.6222892386667					1	DETECTED	416.8708 m/z @15.62 [151020OFc1_NvH-0949-Control-4.raw]	416.87078857421875	15.6222892386667	0.0679841037333333	99.7198852472	99.65190114346666	1317016.375	3.308558921719513E8	3	8138	0.30586035564838454	2.8724955827938516	0.4325473601217727	416.8608093261719	416.87139892578125
837	416.8814392089844	27.7762580664					1	DETECTED	416.8814 m/z @27.78 [151020OFc1_NvH-0949-Control-4.raw]	416.8814392089844	27.7762580664	0.005838728	99.1291589245333	99.1233201965333	1485902.25	3.6953614208875114E8	3	8138	7.6475991758367385	1.6133617652077308	3.812436744844793	416.8714599609375	416.88836669921875
838	416.89837646484375	21.5911182941333					1	DETECTED	416.8984 m/z @21.59 [151020OFc1_NvH-0949-Control-4.raw]	416.89837646484375	21.5911182941333	0.005838728	99.5870970842667	99.5812583562667	9316830.0	6.87495083347887E8	3	8138	8.361134663188	1.3275858988742981	1.3935906311849489	416.8883972167969	416.9082336425781
839	416.90960693359375	31.8260963730667					1	DETECTED	416.9096 m/z @31.83 [151020OFc1_NvH-0949-Control-4.raw]	416.90960693359375	31.8260963730667	0.005838728	99.5870970842667	99.5812583562667	536443.5625	3.123644905853487E8	0	8138	1.7776340082655615	0.5146998469172583	0.13664250622464488	416.90838623046875	416.9195251464844
840	416.92059326171875	27.1202944901333					1	DETECTED	416.9206 m/z @27.12 [151020OFc1_NvH-0949-Control-4.raw]	416.92059326171875	27.1202944901333	0.027119584	98.4784310514667	98.4513114674667	306922.03125	3.190394187635931E8	0	8138	0.21030760933421888	2.5404644219504635	10.579902487595144	416.919677734375	416.92291259765625
841	416.9329528808594	53.942330404					1	DETECTED	416.9330 m/z @53.94 [151020OFc1_NvH-0949-Control-4.raw]	416.9329528808594	53.942330404	0.027119584	99.8522108194667	99.8250912354667	441682.4375	2.797202088978943E8	0	8138	40.75984756211798	1.3336013971815763	0.007370104912015207	416.9232482910156	416.94287109375
842	416.9463195800781	49.093412952					1	DETECTED	416.9463 m/z @49.09 [151020OFc1_NvH-0949-Control-4.raw]	416.9463195800781	49.093412952	0.139724779466667	98.3654969917333	98.22577221226663	73486.6796875	2.4071482350854543E8	0	8138	90.96067335096862	1.0032520110239478	1.1824320749812074	416.9429931640625	416.9484558105469
843	416.95849609375	16.4645254117333					1	DETECTED	416.9585 m/z @16.46 [151020OFc1_NvH-0949-Control-4.raw]	416.95849609375	16.4645254117333	0.0373548813333333	99.7578181874667	99.72046330613337	222267.703125	3.052666092784466E8	0	8138	4.626667150746417	6.387191077011098	0.11772226397754466	416.9485168457031	416.96051025390625
844	416.9705505371094	23.6211517352					1	DETECTED	416.9706 m/z @23.62 [151020OFc1_NvH-0949-Control-4.raw]	416.9705505371094	23.6211517352	0.005838728	99.6726716042667	99.6668328762667	646278.4375	2.981105797918607E8	4	8138	0.13532575939326819	1.024007786381708	1.0379224967581693	416.9605712890625	416.98052978515625
845	416.98480224609375	30.8123855752					1	DETECTED	416.9848 m/z @30.81 [151020OFc1_NvH-0949-Control-4.raw]	416.98480224609375	30.8123855752	0.005838728	99.9850306629333	99.9791919349333	404476.15625	2.986053174488289E8	0	8138	1.4425478241095497	1.7825273655021154	0.19337223801487533	416.9806213378906	416.9947814941406
846	417.0066833496094	46.48281					1	DETECTED	417.0067 m/z @46.48 [151020OFc1_NvH-0949-Control-4.raw]	417.0066833496094	46.48281	0.229860945333333	99.9850306629333	99.75516971759997	385512.1875	3.523424345686292E8	4	8138	21.031624013128237	1.253881266012312	2.615138139285397	416.9967041015625	417.01666259765625
847	417.04296875	41.3005650274667					1	DETECTED	417.0430 m/z @41.30 [151020OFc1_NvH-0949-Control-4.raw]	417.04296875	41.3005650274667	0.0475320722666667	99.9945554461333	99.94702337386664	1740041.25	3.117353880754436E8	0	8138	0.19228278564738588	158.18420810446898	2.413610441001442	417.0329895019531	417.0529479980469
848	417.121337890625	53.4116300117333					1	DETECTED	417.1213 m/z @53.41 [151020OFc1_NvH-0949-Control-4.raw]	417.121337890625	53.4116300117333	1.34096758186667	96.0808675125333	94.73989993066664	102172.1328125	2.6055085515626398E8	0	8138	92.00971281937251	0.8909614992944643	0.7771055559832682	417.1136169433594	417.1310729980469
849	417.1734313964844	25.6341302805333					1	DETECTED	417.1734 m/z @25.63 [151020OFc1_NvH-0949-Control-4.raw]	417.1734313964844	25.6341302805333	3.27266909866667	99.2137181896	95.94104909093333	1026481.625	3.0221241613666296E8	2	8138	0.2877462134215065	202.48874046821615	282.2948089561796	417.1639404296875	417.18341064453125
850	417.1912536621094	19.9806808909333					1	DETECTED	417.1913 m/z @19.98 [151020OFc1_NvH-0949-Control-4.raw]	417.1912536621094	19.9806808909333	4.05175431866667	98.7786072832	94.72685296453334	184822.640625	3.305615331752723E8	0	8138	47.378787092939106	3.0410476432418347	0.02475380044917607	417.18353271484375	417.1932373046875
851	417.2032470703125	34.7341089205333					1	DETECTED	417.2032 m/z @34.73 [151020OFc1_NvH-0949-Control-4.raw]	417.2032470703125	34.7341089205333	2.28356551066667	99.1854249962667	96.90185948560003	5041592.0	4.807251269415895E8	3	8138	0.17218671516323525	0.5377377993371474	0.008680708048929134	417.1932678222656	417.212158203125
852	417.22216796875	16.1841224618667					1	DETECTED	417.2222 m/z @16.18 [151020OFc1_NvH-0949-Control-4.raw]	417.22216796875	16.1841224618667	3.7227324448	99.615568404	95.8928359592	7828912.0	8.514739371455135E8	2	8138	0.2207243420131988	2.3965017610999086	17.348868886173715	417.2121887207031	417.2321472167969
853	417.2419738769531	40.23999164					1	DETECTED	417.2420 m/z @40.24 [151020OFc1_NvH-0949-Control-4.raw]	417.2419738769531	40.23999164	4.27180178026667	98.4970205109333	94.22521873066663	7595732.0	6.220096150304805E8	2	8138	0.19108741448557964	0.5209716874871964	0.017001278608190916	417.232177734375	417.2420654296875
854	417.2520751953125	29.8555235746667					1	DETECTED	417.2521 m/z @29.86 [151020OFc1_NvH-0949-Control-4.raw]	417.2520751953125	29.8555235746667	2.44176153706667	97.5523608773333	95.11059934026663	1.308837E7	7.765081363994488E8	3	8138	0.22205787737747684	5.064720990737031	2.0298962785578207	417.2420959472656	417.2620544433594
855	417.2677307128906	90.4274198693333					1	DETECTED	417.2677 m/z @90.43 [151020OFc1_NvH-0949-Control-4.raw]	417.2677307128906	90.4274198693333	6.18806713066667	97.8205946941333	91.63252756346664	824179.5625	3.322743790441096E8	0	8138	64.93117146813137	0.5008306664235698	0.054279519532378334	417.2622375488281	417.2762756347656
856	417.2782897949219	56.5106068941333					1	DETECTED	417.2783 m/z @56.51 [151020OFc1_NvH-0949-Control-4.raw]	417.2782897949219	56.5106068941333	6.6623680856	69.4471418789333	62.784773793333294	144774.46875	2.15194350688451E8	0	8138	0.36882499430528526	0.6297591980580208	0.25951839611604177	417.2778015136719	417.2804870605469
857	417.2906188964844	27.9275434141333					1	DETECTED	417.2906 m/z @27.93 [151020OFc1_NvH-0949-Control-4.raw]	417.2906188964844	27.9275434141333	5.36428742586667	98.2715735570667	92.90728613120004	179401.515625	2.804171031419642E8	0	8138	18.086502907594408	1.9026844840206245	2.8227864622004475	417.2812805175781	417.30010986328125
858	417.3207702636719	91.8789490802667					1	DETECTED	417.3208 m/z @91.88 [151020OFc1_NvH-0949-Control-4.raw]	417.3207702636719	91.8789490802667	29.2914009682667	92.3917159298667	63.100314961600006	81155.109375	2.0811557055954373E8	0	8138	0.7974575205373498	0.5040963966880634	0.008192793376126826	417.3124084472656	417.3307189941406
859	417.4355163574219	42.4535182821333					1	DETECTED	417.4355 m/z @42.45 [151020OFc1_NvH-0949-Control-4.raw]	417.4355163574219	42.4535182821333	4.18872375066667	99.1385711573333	94.94984740666663	468475.5625	3.088987826269955E8	0	8138	15.382014528987998	1.2859456112237684	0.2009056292750951	417.425537109375	417.443359375
860	417.45355224609375	19.7978977768					1	DETECTED	417.4536 m/z @19.80 [151020OFc1_NvH-0949-Control-4.raw]	417.45355224609375	19.7978977768	3.4451377328	96.0065866445333	92.5614489117333	1152092.125	3.235063053123932E8	0	8138	0.13889521526498783	0.5110302020559421	2.0960568891623055	417.443603515625	417.4634094238281
861	417.465576171875	7.0376120096					1	DETECTED	417.4656 m/z @7.04 [151020OFc1_NvH-0949-Control-4.raw]	417.465576171875	7.0376120096	3.49112507333333	99.2837612301333	95.79263615679996	452735.25	2.974055210799515E8	0	8138	8.03922860166955	0.5297160225452223	85.46311908189507	417.463623046875	417.4755554199219
862	417.490234375	26.0577800421333					1	DETECTED	417.4902 m/z @26.06 [151020OFc1_NvH-0949-Control-4.raw]	417.490234375	26.0577800421333	6.17377398666667	84.1670226514667	77.99324866480002	1021327.9375	3.2838555561537784E8	0	8138	0.857223488582914	0.8670466335420098	0.02212237726848712	417.48028564453125	417.4903564453125
863	417.5003662109375	25.5382875744					1	DETECTED	417.5004 m/z @25.54 [151020OFc1_NvH-0949-Control-4.raw]	417.5003662109375	25.5382875744	3.8968352544	99.5681375194667	95.6713022650667	1295731.25	3.175125663600829E8	4	8138	0.936715527197947	0.6209341711379404	1.5760242348558453	417.4903869628906	417.5102844238281
864	417.52728271484375	62.2150603581333					1	DETECTED	417.5273 m/z @62.22 [151020OFc1_NvH-0949-Control-4.raw]	417.52728271484375	62.2150603581333	4.1595714448	99.6726716042667	95.5131001594667	144242.828125	2.7216893798042345E8	0	8138	52.611468867733	0.8237910039790644	0.6452826658414319	417.51739501953125	417.5273742675781
865	417.5374450683594	34.772554676					1	DETECTED	417.5374 m/z @34.77 [151020OFc1_NvH-0949-Control-4.raw]	417.5374450683594	34.772554676	3.91929939066667	97.4546075304	93.53530813973333	3087677.0	4.306755885452281E8	3	8138	27.433978512124522	0.566874196211197	0.013137475063324891	417.5274963378906	417.54736328125
866	417.55438232421875	14.1573496584					1	DETECTED	417.5544 m/z @14.16 [151020OFc1_NvH-0949-Control-4.raw]	417.55438232421875	14.1573496584	4.13072019253333	94.932961584	90.80224139146667	2444556.75	3.8756443037503374E8	3	8138	0.1827476852182386	4.30629940745355	10.623339225734675	417.5474548339844	417.5564880371094
867	417.5664978027344	25.3799707717333					1	DETECTED	417.5665 m/z @25.38 [151020OFc1_NvH-0949-Control-4.raw]	417.5664978027344	25.3799707717333	3.68569747573333	95.9036007506667	92.21790327493336	3848337.25	6.01704762129418E8	0	8138	0.9865079150414431	0.5912236903449523	9.808669503597136	417.5565185546875	417.57135009765625
868	417.58135986328125	38.3935879826667					1	DETECTED	417.5814 m/z @38.39 [151020OFc1_NvH-0949-Control-4.raw]	417.58135986328125	38.3935879826667	1.6128857	96.5985032293333	94.9856175293333	4314488.5	4.4538750181965E8	3	8138	0.09009266361086077	0.5783432937359769	0.11253065404316198	417.5713806152344	417.5913391113281
869	417.6055908203125	22.6092734301333					1	DETECTED	417.6056 m/z @22.61 [151020OFc1_NvH-0949-Control-4.raw]	417.6055908203125	22.6092734301333	3.71338083866667	93.8255408562667	90.11216001760003	432321.3125	3.17650655959271E8	0	8138	0.15394034079954366	3.0558973838361494	0.019786986484446756	417.59564208984375	417.61553955078125
870	417.64508056640625	41.3153062642667					1	DETECTED	417.6451 m/z @41.32 [151020OFc1_NvH-0949-Control-4.raw]	417.64508056640625	41.3153062642667	4.95705638826667	94.5565013437333	89.59944495546664	303631.71875	2.6309053335459334E8	0	8138	0.023302582696501872	1.2321748882447028	1.4643497764894056	417.6351318359375	417.6544494628906
871	417.6748352050781	25.7548251381333					1	DETECTED	417.6748 m/z @25.75 [151020OFc1_NvH-0949-Control-4.raw]	417.6748352050781	25.7548251381333	3.15231384693333	96.0808675125333	92.92855366559998	469025.09375	2.753582252046273E8	0	8138	0.16755361518670497	152.48970769177484	1.085587267710035	417.6670227050781	417.6826171875
872	417.6927185058594	19.3666397973333					1	DETECTED	417.6927 m/z @19.37 [151020OFc1_NvH-0949-Control-4.raw]	417.6927185058594	19.3666397973333	3.0779355088	94.5163274170667	91.43839190826671	1121755.25	2.9710262817896676E8	2	8138	0.20938978160948096	0.7267879373315989	1.6005324122369298	417.6830749511719	417.7004699707031
873	417.7105712890625	37.3552917106667					1	DETECTED	417.7106 m/z @37.36 [151020OFc1_NvH-0949-Control-4.raw]	417.7105712890625	37.3552917106667	4.12090547493333	96.2789917629333	92.15808628799998	1272668.125	3.700099477010416E8	0	8138	23.177881895556062	0.5045993647634883	0.030187069882078026	417.7005920410156	417.71337890625
874	417.723388671875	16.1973830981333					1	DETECTED	417.7234 m/z @16.20 [151020OFc1_NvH-0949-Control-4.raw]	417.723388671875	16.1973830981333	3.91929939066667	99.9092044021333	95.98990501146663	2919978.25	4.9760341738901514E8	2	8138	0.1971996776363234	2.124702943324355	10.294663808108432	417.71343994140625	417.72979736328125
875	417.7398681640625	35.3364604173333					1	DETECTED	417.7399 m/z @35.34 [151020OFc1_NvH-0949-Control-4.raw]	417.7398681640625	35.3364604173333	3.8968352544	96.6476457624	92.750810508	5.8454916E7	1.4161537992873132E9	2	8138	0.215517944080446	0.7516017277066416	1.8532851199575315	417.7298889160156	417.7497863769531
876	417.7538757324219	29.8924479792					1	DETECTED	417.7539 m/z @29.89 [151020OFc1_NvH-0949-Control-4.raw]	417.7538757324219	29.8924479792	4.42598533253333	87.6031045610667	83.17711922853337	2513499.75	3.750046722735446E8	0	8138	0.2021720878291191	0.5863648267960936	0.11050485801960208	417.7498779296875	417.7637634277344
877	417.7672119140625	16.0468283888					1	DETECTED	417.7672 m/z @16.05 [151020OFc1_NvH-0949-Control-4.raw]	417.7672119140625	16.0468283888	1.63143717733333	72.4549798928	70.82354271546667	112684.8125	2.5892368062878233E8	0	8138	15.996886519498588	2.899977326440415	4.803881742111831	417.7640380859375	417.7770690917969
878	417.7900695800781	14.3553202698667					1	DETECTED	417.7901 m/z @14.36 [151020OFc1_NvH-0949-Control-4.raw]	417.7900695800781	14.3553202698667	3.42656948	66.4979483384	63.071378858399996	157430.546875	2.2159745806831092E8	0	8138	0.25506051319017864	2.8855712821670667	0.4766865738008742	417.7801818847656	417.795166015625
879	417.8056335449219	22.6092734301333					1	DETECTED	417.8056 m/z @22.61 [151020OFc1_NvH-0949-Control-4.raw]	417.8056335449219	22.6092734301333	0.905249530933333	78.7874767466667	77.88222721573337	524475.5	2.8121852573382413E8	0	8138	0.22192591185084254	112.45341442591788	1.0486229809774692	417.795654296875	417.8147888183594
880	417.85455322265625	18.1611410981333					1	DETECTED	417.8546 m/z @18.16 [151020OFc1_NvH-0949-Control-4.raw]	417.85455322265625	18.1611410981333	0.473927576	97.6831360493333	97.2092084733333	118473.203125	2.8776374284823036E8	0	8138	8.69023816466867	3.707016503558985	6.421599365779188	417.8446960449219	417.856201171875
881	417.866455078125	16.8074922770667					1	DETECTED	417.8665 m/z @16.81 [151020OFc1_NvH-0949-Control-4.raw]	417.866455078125	16.8074922770667	0.0885341157333333	89.985770472	89.89723635626666	413851.65625	3.05875022388548E8	3	8138	10.972303584652565	0.6314606197381981	0.2604163879089449	417.85662841796875	417.86651611328125
882	417.87652587890625	47.2714592050667					1	DETECTED	417.8765 m/z @47.27 [151020OFc1_NvH-0949-Control-4.raw]	417.87652587890625	47.2714592050667	0.0577090485333333	99.9470268466667	99.88931779813336	1.3687364E7	5.7975769021523E8	3	8138	0.2140220037742253	0.5040422995879612	1.389557606116252	417.8665466308594	417.8865051269531
883	417.8885498046875	14.1670934296					1	DETECTED	417.8885 m/z @14.17 [151020OFc1_NvH-0949-Control-4.raw]	417.8885498046875	14.1670934296	0.0987818677333333	98.8630246186667	98.76424275093336	1577505.5	3.632410331170943E8	3	8138	6.6801231706085105	3.8436480572141654	54.94984156852232	417.88653564453125	417.8910217285156
884	417.9010314941406	25.3681459530667					1	DETECTED	417.9010 m/z @25.37 [151020OFc1_NvH-0949-Control-4.raw]	417.9010314941406	25.3681459530667	0.005838728	95.0192854288	95.0134467008	2445843.75	5.189290789087365E8	0	8138	8.123899913587337	1.3808499484669812	2.7891545369351505	417.89105224609375	417.9110107421875
885	417.91552734375	38.3935879826667					1	DETECTED	417.9155 m/z @38.39 [151020OFc1_NvH-0949-Control-4.raw]	417.91552734375	38.3935879826667	0.0679841037333333	96.0432218397333	95.97523773599997	1392111.0	3.64952691868503E8	0	8138	0.12664175049687998	0.5043799259329725	0.010470466048807392	417.9110412597656	417.92547607421875
886	417.9298095703125	44.4155976389333					1	DETECTED	417.9298 m/z @44.42 [151020OFc1_NvH-0949-Control-4.raw]	417.9298095703125	44.4155976389333	0.0169783184	95.0855328898667	95.06855457146669	109424.6171875	2.5710768985869437E8	0	8138	40.57024507971136	1.1274216519323852	1.2522898692953164	417.92572021484375	417.93365478515625
887	417.94390869140625	29.2555509162667					1	DETECTED	417.9439 m/z @29.26 [151020OFc1_NvH-0949-Control-4.raw]	417.94390869140625	29.2555509162667	0.150082839733333	99.7010612757333	99.55097843599997	253947.6875	3.5613021928384334E8	0	8138	20.306351428596926	2.2509152697017565	3.4979107875498854	417.9339294433594	417.9443359375
888	417.9543762207031	19.7774142088					1	DETECTED	417.9544 m/z @19.78 [151020OFc1_NvH-0949-Control-4.raw]	417.9543762207031	19.7774142088	0.005838728	99.8427714186667	99.8369326906667	457314.5625	3.117657212941486E8	0	8138	0.06603292816988215	0.5328527561999318	0.006756034073315115	417.944580078125	417.96435546875
889	417.97161865234375	21.9032298149333					1	DETECTED	417.9716 m/z @21.90 [151020OFc1_NvH-0949-Control-4.raw]	417.97161865234375	21.9032298149333	0.328570629333333	98.1758786208	97.84730799146668	160198.25	3.346637207122249E8	0	8138	62.77241976485751	3.013966665522947	5.097895409369655	417.96441650390625	417.9742736816406
890	417.98431396484375	21.6538140642667					1	DETECTED	417.9843 m/z @21.65 [151020OFc1_NvH-0949-Control-4.raw]	417.98431396484375	21.6538140642667	0.005838728	99.9755779768	99.9697392488	369485.9375	3.407684484732654E8	0	8138	12.353421766872312	4.111158702994715	0.4998164576240336	417.9747009277344	417.9851379394531
891	417.99517822265625	16.2337865432					1	DETECTED	417.9952 m/z @16.23 [151020OFc1_NvH-0949-Control-4.raw]	417.99517822265625	16.2337865432	0.005838728	99.9661868434667	99.9603481154667	691582.5	3.335126633857149E8	0	8138	0.15251728915095697	0.6357124889514312	2.4269054788892745	417.98529052734375	418.0050964355469
892	418.0069274902344	22.6375501584					1	DETECTED	418.0069 m/z @22.64 [151020OFc1_NvH-0949-Control-4.raw]	418.0069274902344	22.6375501584	0.762927931733333	99.6343654997333	98.87143756799998	394380.71875	3.015276391776497E8	0	8138	0.14125783086507937	3.41064564980353	1.384646127018142	418.00518798828125	418.0166931152344
893	418.0179138183594	48.8913671544					1	DETECTED	418.0179 m/z @48.89 [151020OFc1_NvH-0949-Control-4.raw]	418.0179138183594	48.8913671544	2.04297406826667	99.9945554461333	97.95158137786663	129564.640625	2.7559160841251624E8	0	8138	75.51492313099182	1.002748967946869	1.0301923100037598	418.0174865722656	418.02789306640625
894	418.03717041015625	47.0347761994667					1	DETECTED	418.0372 m/z @47.03 [151020OFc1_NvH-0949-Control-4.raw]	418.03717041015625	47.0347761994667	0.684251925066667	99.9945554461333	99.31030352106664	113046.0859375	3.173677804692966E8	0	8138	80.88126811694714	1.0611314126636102	1.1532374164313701	418.0279235839844	418.03997802734375
895	418.1960754394531	13.9131713754667					1	DETECTED	418.1961 m/z @13.91 [151020OFc1_NvH-0949-Control-4.raw]	418.1960754394531	13.9131713754667	2.56871440373333	95.2421854557333	92.67347105199998	1074590.5	3.4265074059001184E8	3	8138	3.8474841130559216	1.0434862539734961	15.503959289673881	418.18621826171875	418.20074462890625
896	418.21075439453125	47.2621669464					1	DETECTED	418.2108 m/z @47.26 [151020OFc1_NvH-0949-Control-4.raw]	418.21075439453125	47.2621669464	3.6301215856	98.0827898296	94.45266824400001	8963067.0	5.82994567994973E8	2	8138	0.19403141245990696	0.5064808639252301	0.007511984941452718	418.2007751464844	418.220703125
897	418.23077392578125	38.1057305546667					1	DETECTED	418.2308 m/z @38.11 [151020OFc1_NvH-0949-Control-4.raw]	418.23077392578125	38.1057305546667	3.11524357866667	99.596659892	96.48141631333334	2465285.75	5.629019633632596E8	2	8138	66.08787336367476	1.3936155752211126	0.42276568480441895	418.2207946777344	418.23089599609375
898	418.24090576171875	35.3569147008					1	DETECTED	418.2409 m/z @35.36 [151020OFc1_NvH-0949-Control-4.raw]	418.24090576171875	35.3569147008	3.7227324448	96.1456602376	92.4229277928	2.7621562E7	1.0310297006183568E9	2	8138	0.30289413686698197	7.275737176140362	0.5174817448207444	418.23095703125	418.2508850097656
899	418.25897216796875	27.2582654912					1	DETECTED	418.2590 m/z @27.26 [151020OFc1_NvH-0949-Control-4.raw]	418.25897216796875	27.2582654912	3.75068679786667	95.5389794941333	91.78829269626664	671230.3125	3.313363018161963E8	3	8138	16.631827235353242	2.8816494981513	0.017381213012418788	418.25091552734375	418.2689208984375
900	418.2800598144531	91.3433009781333					1	DETECTED	418.2801 m/z @91.34 [151020OFc1_NvH-0949-Control-4.raw]	418.2800598144531	91.3433009781333	4.08037028106667	92.3618981813333	88.28152790026664	124458.8515625	3.07622334264613E8	0	8138	0.26828431079117365	0.5058835279159839	0.0035684880106776782	418.27020263671875	418.2872314453125
901	418.3163757324219	89.8057085888					1	DETECTED	418.3164 m/z @89.81 [151020OFc1_NvH-0949-Control-4.raw]	418.3163757324219	89.8057085888	7.85130655546667	94.7139437576	86.86263720213334	269157.40625	2.851919730602131E8	0	8138	1.4497057973113243	0.5114148507454672	0.013934807272491724	418.30816650390625	418.3253173828125
902	418.4462890625	23.7451997768					1	DETECTED	418.4463 m/z @23.75 [151020OFc1_NvH-0949-Control-4.raw]	418.4462890625	23.7451997768	2.1908018464	95.5992999669333	93.4084981205333	322591.28125	3.124665404275163E8	0	8138	0.09351223804863906	3.0347056404178443	0.39128897677649727	418.4366149902344	418.4562072753906
903	418.458740234375	27.6354385469333					1	DETECTED	418.4587 m/z @27.64 [151020OFc1_NvH-0949-Control-4.raw]	418.458740234375	27.6354385469333	4.34207136346667	79.1334828264	74.79141146293333	235253.796875	2.711792294263584E8	0	8138	33.40444382868204	1.6677589850937817	2.314364868985941	418.4563293457031	418.46160888671875
904	418.47161865234375	37.6639778330667					1	DETECTED	418.4716 m/z @37.66 [151020OFc1_NvH-0949-Control-4.raw]	418.47161865234375	37.6639778330667	4.1016430136	94.7627871128	90.6611440992	981662.6875	3.095152078784292E8	0	8138	0.07259730845138535	0.5071019255495105	0.028027860251336297	418.46173095703125	418.4815979003906
905	418.4854431152344	29.0846800045333					1	DETECTED	418.4854 m/z @29.08 [151020OFc1_NvH-0949-Control-4.raw]	418.4854431152344	29.0846800045333	4.67326756773333	81.0882019533333	76.41493438559996	466568.5	2.796726095869441E8	0	8138	0.16539295042281665	3.6145859300862146	0.04177935517975853	418.48175048828125	418.4953308105469
906	418.4963684082031	16.1703437706667					1	DETECTED	418.4964 m/z @16.17 [151020OFc1_NvH-0949-Control-4.raw]	418.4963684082031	16.1703437706667	3.639314844	98.7506820565333	95.1113672125333	182826.484375	2.889398410208802E8	0	8138	12.519079224971442	3.7950342214170143	0.0310034900583045	418.4955139160156	418.5062561035156
907	418.5303039550781	13.9131713754667					1	DETECTED	418.5303 m/z @13.91 [151020OFc1_NvH-0949-Control-4.raw]	418.5303039550781	13.9131713754667	4.05175431866667	94.8614292656	90.80967494693333	564266.9375	3.28387294188134E8	0	8138	3.9000682031584937	2.642232218775675	1.1446262964858647	418.5203857421875	418.53509521484375
908	418.54510498046875	47.2806298736					1	DETECTED	418.5451 m/z @47.28 [151020OFc1_NvH-0949-Control-4.raw]	418.54510498046875	47.2806298736	3.99304252906667	97.5329461509333	93.53990362186663	4501713.0	4.5799938190288097E8	3	8138	0.11370312364535806	0.5060130507483676	0.005149791951282449	418.5351257324219	418.5550842285156
909	418.5632019042969	27.9148335642667					1	DETECTED	418.5632 m/z @27.91 [151020OFc1_NvH-0949-Control-4.raw]	418.5632019042969	27.9148335642667	3.82309819493333	98.8909724357333	95.06787424079997	3053482.0	4.60624901913746E8	3	8138	27.745549333348762	0.7854240025803773	0.7346644435977018	418.55511474609375	418.5730285644531
910	418.5835876464844	24.0473803946667					1	DETECTED	418.5836 m/z @24.05 [151020OFc1_NvH-0949-Control-4.raw]	418.5835876464844	24.0473803946667	1.80457923786667	96.1924684549333	94.38788921706663	953498.125	3.3350430536903346E8	3	8138	3.602121117102282	1.8317770625866707	1.211090931529145	418.5736083984375	418.5934753417969
911	418.5948791503906	34.1548222621333					1	DETECTED	418.5949 m/z @34.15 [151020OFc1_NvH-0949-Control-4.raw]	418.5948791503906	34.1548222621333	3.82309819493333	94.0496280997333	90.22652990479997	764220.25	3.385078823054345E8	0	8138	0.1163126518648454	0.501663757436986	1.6114443305646993	418.5935974121094	418.6047058105469
912	418.6406555175781	39.2135095693333					1	DETECTED	418.6407 m/z @39.21 [151020OFc1_NvH-0949-Control-4.raw]	418.6406555175781	39.2135095693333	4.48540101093333	62.8958145864	58.41041357546667	220213.671875	2.4000205338430002E8	0	8138	39.15774375561655	0.8409673892438129	0.6819347784876258	418.6318664550781	418.650390625
913	418.6882629394531	20.8811496184					1	DETECTED	418.6883 m/z @20.88 [151020OFc1_NvH-0949-Control-4.raw]	418.6882629394531	20.8811496184	4.2187207136	96.7805218453333	92.56180113173329	272825.03125	3.3321118982149875E8	0	8138	0.18360724079949975	2.777560272292256	0.1394174258892218	418.6786804199219	418.6883239746094
914	418.6983337402344	16.7051952216					1	DETECTED	418.6983 m/z @16.71 [151020OFc1_NvH-0949-Control-4.raw]	418.6983337402344	16.7051952216	3.85477344826667	99.3223901266667	95.46761667840003	348825.4375	3.157389982947688E8	0	8138	0.15609540010410328	0.7940405383693746	0.1199419132376515	418.6883850097656	418.70623779296875
915	418.71624755859375	21.7407375328					1	DETECTED	418.7162 m/z @21.74 [151020OFc1_NvH-0949-Control-4.raw]	418.71624755859375	21.7407375328	4.46524104266667	95.1238887213333	90.65864767866663	7490938.5	4.4470170995436686E8	3	8138	0.20699623285767998	0.8740650420588622	17.232469344035287	418.706298828125	418.7192077636719
916	418.7292175292969	19.7551419312					1	DETECTED	418.7292 m/z @19.76 [151020OFc1_NvH-0949-Control-4.raw]	418.7292175292969	19.7551419312	3.9409845784	98.9478175218667	95.00683294346669	1.9538282E7	8.715736926863936E8	2	8138	0.26914293170001	0.6877165099184663	98.89770553740512	418.71923828125	418.73919677734375
917	418.7423095703125	35.3569147008					1	DETECTED	418.7423 m/z @35.36 [151020OFc1_NvH-0949-Control-4.raw]	418.7423095703125	35.3569147008	3.95180959093333	94.2593340776	90.30752448666667	6937325.0	5.0939123996039367E8	2	8138	0.18506437178015744	0.5081627588849518	0.06729637669459775	418.7392272949219	418.7522888183594
918	418.7585754394531	18.1752603888					1	DETECTED	418.7586 m/z @18.18 [151020OFc1_NvH-0949-Control-4.raw]	418.7585754394531	18.1752603888	4.45497234373333	86.7864031272	82.33143078346667	2538872.75	3.310399219611819E8	2	8138	0.18762381445700882	0.5559344654914198	0.09092179428478422	418.7523193359375	418.7673645019531
919	418.782470703125	4.26093115066667					1	DETECTED	418.7825 m/z @4.26 [151020OFc1_NvH-0949-Control-4.raw]	418.782470703125	4.26093115066667	1.05158310453333	91.4954532285333	90.44387012399996	320650.53125	2.7725191949349034E8	2	8138	0.11670322389479626	1.3907986768016694	1.7682591912080148	418.77276611328125	418.79205322265625
920	418.8525695800781	4.13072019253333					1	DETECTED	418.8526 m/z @4.13 [151020OFc1_NvH-0949-Control-4.raw]	418.8525695800781	4.13072019253333	0.0475320722666667	98.8068688016	98.75933672933334	163009.625	3.338917842880754E8	3	8138	0.1785544969154671	1.377630886519137	60.915491518717594	418.8427429199219	418.8544006347656
921	418.86444091796875	15.3271861818667					1	DETECTED	418.8644 m/z @15.33 [151020OFc1_NvH-0949-Control-4.raw]	418.86444091796875	15.3271861818667	0.0373548813333333	99.615568404	99.57821352266667	518882.8125	2.971801261407366E8	3	8138	1.1140160956632865	0.5269026520234144	0.05039455546531941	418.8544616699219	418.8695373535156
922	418.8795471191406	47.2806298736					1	DETECTED	418.8795 m/z @47.28 [151020OFc1_NvH-0949-Control-4.raw]	418.8795471191406	47.2806298736	0.005838728	99.2231144714667	99.2172757434667	1233523.25	3.721442241196963E8	3	8138	39.2211233689512	0.5189782995737081	0.0033307335165865715	418.8695983886719	418.88763427734375
923	418.89764404296875	27.9275434141333					1	DETECTED	418.8976 m/z @27.93 [151020OFc1_NvH-0949-Control-4.raw]	418.89764404296875	27.9275434141333	0.0373548813333333	98.8815848450667	98.84422996373337	1606192.375	3.488008317094221E8	0	8138	0.16092026329256726	0.5911307757473686	2.414048250400761	418.8877258300781	418.8978271484375
924	418.9078369140625	26.1126501432					1	DETECTED	418.9078 m/z @26.11 [151020OFc1_NvH-0949-Control-4.raw]	418.9078369140625	26.1126501432	0.0475320722666667	98.674674712	98.62714263973334	5258111.0	4.964970326945722E8	3	8138	0.29746514194238216	1.5297101974239233	1.8887483654828305	418.8978576660156	418.9178161621094
925	418.9225769042969	34.1807551373333					1	DETECTED	418.9226 m/z @34.18 [151020OFc1_NvH-0949-Control-4.raw]	418.9225769042969	34.1807551373333	0.005838728	66.6197489050667	66.6139101770667	502217.9375	2.580844404374741E8	0	8138	9.898931502120302	0.9733357143802351	0.06260926370164577	418.9178466796875	418.93231201171875
926	418.93707275390625	17.8864300616					1	DETECTED	418.9371 m/z @17.89 [151020OFc1_NvH-0949-Control-4.raw]	418.93707275390625	17.8864300616	0.005838728	96.2789917629333	96.2731530349333	191819.828125	3.122999892975911E8	0	8138	0.07442344625553687	2.7410217687079856	0.003921753205384501	418.9329833984375	418.94158935546875
927	418.9518737792969	12.0537904909333					1	DETECTED	418.9519 m/z @12.05 [151020OFc1_NvH-0949-Control-4.raw]	418.9518737792969	12.0537904909333	0.027119584	99.2137181896	99.1865986056	438854.375	3.1601578924228495E8	0	8138	20.202133315299854	0.5384840046029453	1.905851593119698	418.94219970703125	418.9518737792969
928	418.9618835449219	22.1214001456					1	DETECTED	418.9619 m/z @22.12 [151020OFc1_NvH-0949-Control-4.raw]	418.9618835449219	22.1214001456	0.0169783184	98.8534352528	98.83645693439999	1048374.9375	3.0500363941788197E8	4	8138	0.10059886639594495	6.896511183483724	0.9435787385163017	418.951904296875	418.9717712402344
929	418.97308349609375	37.6639778330667					1	DETECTED	418.9731 m/z @37.66 [151020OFc1_NvH-0949-Control-4.raw]	418.97308349609375	37.6639778330667	0.513085130133333	99.3123658138667	98.79928068373337	451620.21875	3.1374921103438354E8	0	8138	0.19094481167724808	1.8482311728506675	4.680067496619039	418.9718933105469	418.9830627441406
930	419.00030517578125	31.5208213552					1	DETECTED	419.0003 m/z @31.52 [151020OFc1_NvH-0949-Control-4.raw]	419.00030517578125	31.5208213552	0.005838728	99.5114313930667	99.5055926650667	446758.71875	3.1838482797422457E8	0	8138	2.1150227379663953	2.6754873353705473	0.1977770082737681	418.9903869628906	419.01025390625
931	419.0198059082031	25.1784839402667					1	DETECTED	419.0198 m/z @25.18 [151020OFc1_NvH-0949-Control-4.raw]	419.0198059082031	25.1784839402667	1.3026307296	99.9850306629333	98.6823999333333	158118.953125	3.039336086876191E8	0	8138	16.295631584488824	2.048247854861172	4.89241495621626	419.01031494140625	419.0243835449219
932	419.0344543457031	26.3089520392					1	DETECTED	419.0345 m/z @26.31 [151020OFc1_NvH-0949-Control-4.raw]	419.0344543457031	26.3089520392	2.44176153706667	99.9945554461333	97.55279390906664	244310.609375	3.135116249838035E8	0	8138	0.19953146193833504	1.9879647013269526	1850.8413752445272	419.02447509765625	419.0438232421875
933	419.0509948730469	42.3290051656					1	DETECTED	419.0510 m/z @42.33 [151020OFc1_NvH-0949-Control-4.raw]	419.0509948730469	42.3290051656	1.43688135973333	99.9945554461333	98.55767408639997	122685.3125	2.6681726073746216E8	0	8138	93.66050820110958	1.1933487949810344	1.2894118940090602	419.04583740234375	419.0538635253906
934	419.1188049316406	58.2247500605333					1	DETECTED	419.1188 m/z @58.22 [151020OFc1_NvH-0949-Control-4.raw]	419.1188049316406	58.2247500605333	2.901785284	95.3189903090667	92.4172050250667	103319.2578125	3.19538028034778E8	0	8138	90.72356520549523	0.825691279863941	0.6418221766891994	419.110107421875	419.1282653808594
935	419.1725158691406	7.2205787728					1	DETECTED	419.1725 m/z @7.22 [151020OFc1_NvH-0949-Control-4.raw]	419.1725158691406	7.2205787728	4.46524104266667	95.4828158693333	91.01757482666662	84095.765625	2.732471185558751E8	0	8138	0.027182283540313712	16.516591383928517	0.029448965984937105	419.1626892089844	419.1739807128906
936	419.18426513671875	14.7898069613333					1	DETECTED	419.1843 m/z @14.79 [151020OFc1_NvH-0949-Control-4.raw]	419.18426513671875	14.7898069613333	0.934536783733333	98.0827898296	97.14825304586667	290788.34375	3.154238737346835E8	0	8138	11.506673985230478	0.5635623101701874	0.21200550404119745	419.1746520996094	419.1942138671875
937	419.2051696777344	23.0172311437333					1	DETECTED	419.2052 m/z @23.02 [151020OFc1_NvH-0949-Control-4.raw]	419.2051696777344	23.0172311437333	4.36301489973333	97.0797386125333	92.71672371279998	2783834.25	3.7601518379788285E8	0	8138	0.17830699016914053	0.5176732719188318	0.12594795976205836	419.1952209472656	419.2063903808594
938	419.2164001464844	37.4333361848					1	DETECTED	419.2164 m/z @37.43 [151020OFc1_NvH-0949-Control-4.raw]	419.2164001464844	37.4333361848	2.9755325976	97.2947615336	94.319228936	5393785.0	4.9105171440692747E8	3	8138	22.763818821042257	0.530243061415098	0.02709184904775017	419.2064208984375	419.2167053222656
939	419.2267150878906	24.4593213970667					1	DETECTED	419.2267 m/z @24.46 [151020OFc1_NvH-0949-Control-4.raw]	419.2267150878906	24.4593213970667	3.7413804592	98.5900440842667	94.84866362506669	2.36392E7	1.0847756815659459E9	2	8138	0.1974884998163411	2.84786497209272	0.10866915735298444	419.21673583984375	419.2366943359375
940	419.246826171875	35.5568516141333					1	DETECTED	419.2468 m/z @35.56 [151020OFc1_NvH-0949-Control-4.raw]	419.246826171875	35.5568516141333	3.40772582533333	99.4072516530667	95.99952582773336	2.7878776E7	1.1085274856745465E9	3	8138	0.2768764209798036	1.1031966678444896	0.031219083743830537	419.2368469238281	419.2567138671875
941	419.2605895996094	18.2016078232					1	DETECTED	419.2606 m/z @18.20 [151020OFc1_NvH-0949-Control-4.raw]	419.2605895996094	18.2016078232	4.553519364	97.5206672178667	92.9671478538667	982686.3125	3.299915907994988E8	2	8138	5.05848264219358	1.1904647187690756	0.6691234972454416	419.2568359375	419.2698059082031
942	419.28424072265625	4.228533676					1	DETECTED	419.2842 m/z @4.23 [151020OFc1_NvH-0949-Control-4.raw]	419.28424072265625	4.228533676	3.85477344826667	92.418298796	88.56352534773333	121983.1171875	2.8788190142616636E8	0	8138	0.11461073456567927	1.555167949880923	0.9199850139427578	419.2743225097656	419.2936706542969
943	419.3152770996094	91.4492893589333					1	DETECTED	419.3153 m/z @91.45 [151020OFc1_NvH-0949-Control-4.raw]	419.3152770996094	91.4492893589333	0.005838728	99.9945554461333	99.9887167181333	228331.96875	3.730273319428404E8	0	8138	0.2958434509508834	0.5138211558008297	0.024257245190012915	419.3133544921875	419.3246154785156
944	419.3504333496094	54.3235656285333					1	DETECTED	419.3504 m/z @54.32 [151020OFc1_NvH-0949-Control-4.raw]	419.3504333496094	54.3235656285333	11.7158465650667	93.7627625426667	82.04691597760001	119267.6796875	3.1757586729356503E8	0	8138	79.60525777248004	0.9628175103129376	0.8698650263757479	419.340576171875	419.35296630859375
945	419.4261474609375	27.6354385469333					1	DETECTED	419.4261 m/z @27.64 [151020OFc1_NvH-0949-Control-4.raw]	419.4261474609375	27.6354385469333	0.150082839733333	98.515582756	98.36549991626667	225019.78125	2.901125153388303E8	0	8138	22.82762588847385	2.1366652250236853	3.297820836550288	419.4163818359375	419.4358825683594
946	419.4559326171875	23.0172311437333					1	DETECTED	419.4559 m/z @23.02 [151020OFc1_NvH-0949-Control-4.raw]	419.4559326171875	23.0172311437333	4.02158329413333	95.8468435674667	91.82526027333337	2298317.25	3.466430139078586E8	4	8138	15.357435484909583	0.8691907735518759	2.2152436573978482	419.4462585449219	419.4659118652344
947	419.4671325683594	19.3335866381333					1	DETECTED	419.4671 m/z @19.33 [151020OFc1_NvH-0949-Control-4.raw]	419.4671325683594	19.3335866381333	4.88757418133333	67.2046279674667	62.31705378613338	358105.9375	2.5200757699387008E8	0	8138	0.151103295112474	5.709371685495867	0.013441659710578778	419.4659423828125	419.473876953125
948	419.48388671875	20.9287972794667					1	DETECTED	419.4839 m/z @20.93 [151020OFc1_NvH-0949-Control-4.raw]	419.48388671875	20.9287972794667	3.6485874344	99.8997956114667	96.2512081770667	370487.4375	2.8724711891365916E8	0	8138	0.13175768254159337	3.6802818201619143	0.03412829670518233	419.4739990234375	419.4931335449219
949	419.4996337890625	43.1497745722667					1	DETECTED	419.4996 m/z @43.15 [151020OFc1_NvH-0949-Control-4.raw]	419.4996337890625	43.1497745722667	4.14036543893333	96.6476457624	92.50728032346667	284778.46875	3.372346205075511E8	0	8138	40.59271124277268	1.2437532792607084	1.491219116035825	419.49395751953125	419.5096130371094
950	419.5185852050781	14.8226939642667					1	DETECTED	419.5186 m/z @14.82 [151020OFc1_NvH-0949-Control-4.raw]	419.5185852050781	14.8226939642667	1.29298495386667	96.5049060869333	95.21192113306664	162633.6875	2.8409803751265424E8	0	8138	11.84458852991319	4.2991690538471765	0.01256895269258303	419.51007080078125	419.5281066894531
951	419.5381774902344	10.2445820682667					1	DETECTED	419.5382 m/z @10.24 [151020OFc1_NvH-0949-Control-4.raw]	419.5381774902344	10.2445820682667	2.2373161728	99.1854249962667	96.9481088234667	2484671.0	3.633608574149866E8	3	8138	0.17116999983463366	0.7864999601246728	1.5634431029882019	419.52825927734375	419.5481262207031
952	419.5506896972656	20.0937711146667					1	DETECTED	419.5507 m/z @20.09 [151020OFc1_NvH-0949-Control-4.raw]	419.5506896972656	20.0937711146667	4.06120202346667	95.2138379245333	91.15263590106662	715672.625	3.1135763395576847E8	0	8138	0.13985754314483145	0.5413318432032727	0.019458721430969054	419.5481872558594	419.55322265625
953	419.563232421875	35.7847010829333					1	DETECTED	419.5632 m/z @35.78 [151020OFc1_NvH-0949-Control-4.raw]	419.563232421875	35.7847010829333	3.71338083866667	99.1291589245333	95.41577808586663	1410019.375	3.786101822321667E8	0	8138	20.730470616793063	0.7410599293486201	0.29281304304153444	419.5532531738281	419.57080078125
954	419.58087158203125	35.5854827728					1	DETECTED	419.5809 m/z @35.59 [151020OFc1_NvH-0949-Control-4.raw]	419.58087158203125	35.5854827728	3.90821029226667	99.7294168656	95.82120657333333	2.1006276E7	7.59097400578508E8	3	8138	0.3588870537966926	1.0949026004989315	0.8639870583450799	419.5710144042969	419.5908508300781
955	419.59423828125	18.1018400394667					1	DETECTED	419.5942 m/z @18.10 [151020OFc1_NvH-0949-Control-4.raw]	419.59423828125	18.1018400394667	3.9409845784	60.2501366968	56.3091521184	270290.46875	2.2113651089464688E8	3	8138	1.3323582461245067	2.955314439071977	1.063675628402587	419.5909423828125	419.59820556640625
956	419.6110534667969	22.2802001546667					1	DETECTED	419.6111 m/z @22.28 [151020OFc1_NvH-0949-Control-4.raw]	419.6110534667969	22.2802001546667	1.6743349288	95.7769896997333	94.10265477093331	398594.46875	3.0577666581759727E8	0	8138	11.486033385856935	117.6270438562219	0.027768487882390915	419.6011657714844	419.62066650390625
957	419.6792907714844	39.1610683922667					1	DETECTED	419.6793 m/z @39.16 [151020OFc1_NvH-0949-Control-4.raw]	419.6792907714844	39.1610683922667	3.8968352544	77.7655858776	73.8687506232	190196.453125	2.6085479739546978E8	0	8138	33.12047552009124	1.0817610213410787	1.1707286816273532	419.6693115234375	419.6844482421875
958	419.6956787109375	31.1067673264					1	DETECTED	419.6957 m/z @31.11 [151020OFc1_NvH-0949-Control-4.raw]	419.6956787109375	31.1067673264	3.50966595093333	94.1205357442667	90.61086979333338	291111.5	3.0363776103212076E8	0	8138	21.06196469162201	2.161764306138049	0.011168203928829423	419.6857604980469	419.6966247558594
959	419.7066650390625	23.0467209576					1	DETECTED	419.7067 m/z @23.05 [151020OFc1_NvH-0949-Control-4.raw]	419.7066650390625	23.0467209576	3.7321076408	95.3675668536	91.6354592128	1354399.375	3.1824711024221426E8	4	8138	23.215476132239356	0.5150575693115517	3.598693301656832	419.69683837890625	419.708251953125
960	419.71832275390625	37.4942484517333					1	DETECTED	419.7183 m/z @37.49 [151020OFc1_NvH-0949-Control-4.raw]	419.71832275390625	37.4942484517333	3.25419184906667	89.6063523968	86.35216054773333	2884207.75	4.7024155120609933E8	2	8138	23.41185300675234	0.7190981166820858	0.017630357119295486	419.7083435058594	419.7269287109375
961	419.7369689941406	23.0467209576					1	DETECTED	419.7370 m/z @23.05 [151020OFc1_NvH-0949-Control-4.raw]	419.7369689941406	23.0467209576	3.99304252906667	94.6939602466667	90.70091771760003	1.718905E7	8.469113919834962E8	2	8138	1.4075441496515602	1.8716169942161722	0.4719070281876074	419.72698974609375	419.7469482421875
962	419.7552795410156	24.5924628962667					1	DETECTED	419.7553 m/z @24.59 [151020OFc1_NvH-0949-Control-4.raw]	419.7552795410156	24.5924628962667	3.95180959093333	95.9036007506667	91.95179115973336	1.1382204E7	5.570748137132488E8	2	8138	0.18893463981919822	1.3465490974292982	1.764694696104408	419.7469787597656	419.7652587890625
963	419.7704162597656	13.3073302416					1	DETECTED	419.7704 m/z @13.31 [151020OFc1_NvH-0949-Control-4.raw]	419.7704162597656	13.3073302416	5.25061731386667	95.8281512898667	90.57753397600003	297511.21875	3.1303948902969444E8	0	8138	0.09544217855319737	0.6079392378721196	0.8470129904432611	419.7652893066406	419.7801513671875
964	419.7920837402344	40.267881244					1	DETECTED	419.7921 m/z @40.27 [151020OFc1_NvH-0949-Control-4.raw]	419.7920837402344	40.267881244	0.6743709512	95.6926068712	95.01823592	547869.0	3.605342952553346E8	0	8138	0.07769397214484997	1.363654113504515	1.726867963834636	419.7835388183594	419.8016357421875
965	419.81158447265625	22.1529307314667					1	DETECTED	419.8116 m/z @22.15 [151020OFc1_NvH-0949-Control-4.raw]	419.81158447265625	22.1529307314667	1.19666084533333	96.5331101834667	95.33644933813338	279873.6875	3.236893810907691E8	0	8138	0.10815744619518597	2.8968900696469455	0.028361205969176663	419.80224609375	419.82147216796875
966	419.8488464355469	46.7196294701333					1	DETECTED	419.8488 m/z @46.72 [151020OFc1_NvH-0949-Control-4.raw]	419.8488464355469	46.7196294701333	0.139724779466667	98.2323963434667	98.09267156400004	323778.9375	3.039917625996088E8	0	8138	27.26521951802397	1.2627574907526915	1.8818134104832598	419.8388671875	419.85882568359375
967	419.8725891113281	10.2445820682667					1	DETECTED	419.8726 m/z @10.24 [151020OFc1_NvH-0949-Control-4.raw]	419.8725891113281	10.2445820682667	0.005838728	97.4170075736	97.4111688456	1662004.25	3.2732397963840115E8	0	8138	0.2000740109251975	44.59895180272914	93.72507419856387	419.8626708984375	419.88250732421875
968	419.88311767578125	35.3964638733333					1	DETECTED	419.8831 m/z @35.40 [151020OFc1_NvH-0949-Control-4.raw]	419.88311767578125	35.3964638733333	0.444356630933333	99.596659892	99.15230326106668	1149322.375	3.0098985795428395E8	3	8138	15.480727099158745	0.5081878652587493	0.6675350211903374	419.88262939453125	419.8880615234375
969	419.8980712890625	24.2996876490667					1	DETECTED	419.8981 m/z @24.30 [151020OFc1_NvH-0949-Control-4.raw]	419.8980712890625	24.2996876490667	0.005838728	99.9187438101333	99.91290508213329	2664263.25	5.207443738186906E8	3	8138	17.175124760352297	1.221080336948825	0.8515158102784492	419.8880920410156	419.9051208496094
970	419.9151306152344	35.5470211149333					1	DETECTED	419.9151 m/z @35.55 [151020OFc1_NvH-0949-Control-4.raw]	419.9151306152344	35.5470211149333	0.005838728	99.6444739541333	99.6386352261333	9070975.0	4.8772539331649715E8	3	8138	0.23269043322513738	0.8221841526883323	44.41166153312225	419.9051513671875	419.92510986328125
971	419.93096923828125	41.8329626466667					1	DETECTED	419.9310 m/z @41.83 [151020OFc1_NvH-0949-Control-4.raw]	419.93096923828125	41.8329626466667	0.108821201333333	96.6476457624	96.53882456106668	650821.9375	3.5357719774388105E8	3	8138	0.2705136069196854	1.5480475586665907	0.0026563272521021313	419.9251403808594	419.94091796875
972	419.9410400390625	54.5994646277333					1	DETECTED	419.9410 m/z @54.60 [151020OFc1_NvH-0949-Control-4.raw]	419.9410400390625	54.5994646277333	0.005838728	99.6538343696	99.6479956416	114645.203125	3.03416398240715E8	0	8138	83.81975408939331	0.9133369801827151	0.8264331983647872	419.94097900390625	419.9456481933594
973	419.9556579589844	46.1729630618667					1	DETECTED	419.9557 m/z @46.17 [151020OFc1_NvH-0949-Control-4.raw]	419.9556579589844	46.1729630618667	0.005838728	99.9945554461333	99.9887167181333	1375483.25	3.361150241215186E8	3	8138	0.07593836135011856	0.5222022059975703	0.007838856642273163	419.9457092285156	419.9655456542969
974	419.9730529785156	12.1044920461333					1	DETECTED	419.9731 m/z @12.10 [151020OFc1_NvH-0949-Control-4.raw]	419.9730529785156	12.1044920461333	0.170164086933333	99.3980287773333	99.22786469039997	546629.9375	3.4343426231416243E8	0	8138	0.029665830556666606	13.03751868462513	54.88070468947746	419.9659729003906	419.9813537597656
975	419.9913635253906	29.8924479792					1	DETECTED	419.9914 m/z @29.89 [151020OFc1_NvH-0949-Control-4.raw]	419.9913635253906	29.8924479792	0.0475320722666667	99.9187438101333	99.87121173786663	733509.1875	3.072794980798297E8	0	8138	16.31227721827905	0.5043927235769161	0.024416590706241578	419.9814758300781	420.0010681152344
976	420.0118408203125	21.8176787698667					1	DETECTED	420.0118 m/z @21.82 [151020OFc1_NvH-0949-Control-4.raw]	420.0118408203125	21.8176787698667	0.078189968	99.8049155288	99.72672556079999	198059.1875	2.9625415939181864E8	0	8138	6.529558039472969	2.958323505743362	0.08391066412589829	420.00189208984375	420.0218200683594
977	420.0357360839844	42.0549005424					1	DETECTED	420.0357 m/z @42.05 [151020OFc1_NvH-0949-Control-4.raw]	420.0357360839844	42.0549005424	0.8277710936	99.9945554461333	99.1667843525333	128852.546875	2.990951112104864E8	0	8138	72.23106886803147	1.1599058620591194	1.3157055739212744	420.02581787109375	420.0391540527344
978	420.04925537109375	46.8683173029333					1	DETECTED	420.0493 m/z @46.87 [151020OFc1_NvH-0949-Control-4.raw]	420.04925537109375	46.8683173029333	3.21741758106667	99.9945554461333	96.77713786506663	385359.9375	3.0136511294722676E8	0	8138	33.52028175772769	1.4319125033857174	0.18959496463251152	420.03936767578125	420.05841064453125
979	420.11456298828125	64.2621805752					1	DETECTED	420.1146 m/z @64.26 [151020OFc1_NvH-0949-Control-4.raw]	420.11456298828125	64.2621805752	0.6543986056	99.6726716042667	99.0182729986667	327228.3125	3.453940881147308E8	0	8138	0.7640458951914084	0.7411192892908152	1.129460449945855	420.1045837402344	420.11798095703125
980	420.1950988769531	29.1815246834667					1	DETECTED	420.1951 m/z @29.18 [151020OFc1_NvH-0949-Control-4.raw]	420.1950988769531	29.1815246834667	4.14036543893333	99.360146216	95.21978077706667	656485.4375	3.2000563034320843E8	0	8138	0.14479860995119154	3.467471548306513	0.23845645865579904	420.1855773925781	420.19561767578125
981	420.2056579589844	34.772554676					1	DETECTED	420.2057 m/z @34.77 [151020OFc1_NvH-0949-Control-4.raw]	420.2056579589844	34.772554676	3.4451377328	97.9987054424	94.55356770959999	3039755.5	4.534183630945631E8	3	8138	0.2888311027674746	0.8429960248178551	0.9704556008509673	420.1956787109375	420.21563720703125
982	420.218994140625	45.7752468026667					1	DETECTED	420.2190 m/z @45.78 [151020OFc1_NvH-0949-Control-4.raw]	420.218994140625	45.7752468026667	2.9755325976	99.9564975757333	96.9809649781333	2903203.25	5.0329157420238394E8	4	8138	3.1490425435651517	0.5655980857146056	0.22767078931154994	420.2156677246094	420.2209777832031
983	420.2309875488281	33.6665900501333					1	DETECTED	420.2310 m/z @33.67 [151020OFc1_NvH-0949-Control-4.raw]	420.2309875488281	33.6665900501333	0.190220411733333	99.8427714186667	99.65255100693336	1.0447768E7	9.416247513492997E8	2	8138	0.2405538022894902	1.013737390344267	0.3198484676148385	420.22100830078125	420.240966796875
984	420.2417907714844	30.6934328893333					1	DETECTED	420.2418 m/z @30.69 [151020OFc1_NvH-0949-Control-4.raw]	420.2417907714844	30.6934328893333	3.81378361013333	98.8909724357333	95.07718882559998	1398448.25	3.822369369238366E8	2	8138	0.15730306740794475	2.1466034835591525	71.61031394456985	420.2409973144531	420.24700927734375
985	420.25701904296875	24.5924628962667					1	DETECTED	420.2570 m/z @24.59 [151020OFc1_NvH-0949-Control-4.raw]	420.25701904296875	24.5924628962667	3.40772582533333	98.6557337048	95.24800787946667	4995882.5	4.6026775978275555E8	3	8138	0.15775242156285785	0.5283197921626727	70.8781626593658	420.2470397949219	420.2668762207031
986	420.269775390625	90.1369272765333					1	DETECTED	420.2698 m/z @90.14 [151020OFc1_NvH-0949-Control-4.raw]	420.269775390625	90.1369272765333	3.8028401304	92.2711071464	88.468267016	360534.8125	3.0196764425052166E8	0	8138	0.09545744050281257	0.507399053124501	0.0013148196172809137	420.2677001953125	420.2790832519531
987	420.2823486328125	5.5750742728					1	DETECTED	420.2823 m/z @5.58 [151020OFc1_NvH-0949-Control-4.raw]	420.2823486328125	5.5750742728	4.93768178213333	91.6371518914667	86.69947010933338	156780.578125	2.1929924426511538E8	2	8138	0.10039870179965771	0.8426916514292825	1.786364949713697	420.2805480957031	420.28289794921875
988	420.29290771484375	40.1897335314667					1	DETECTED	420.2929 m/z @40.19 [151020OFc1_NvH-0949-Control-4.raw]	420.29290771484375	40.1897335314667	4.26093115066667	92.3349002112	88.07396906053333	377194.125	2.8701538960521764E8	0	8138	0.1287077077395935	1.2191818924653448	7.6362447819558215	420.2838134765625	420.29736328125
989	420.3206787109375	62.2687078090667					1	DETECTED	420.3207 m/z @62.27 [151020OFc1_NvH-0949-Control-4.raw]	420.3206787109375	62.2687078090667	0.005838728	99.9945554461333	99.9887167181333	84018.9921875	2.7680072686703014E8	0	8138	84.5387698086769	0.7908185369572572	0.5733453149904617	420.3126220703125	420.3206787109375
990	420.3321533203125	91.2180168429333					1	DETECTED	420.3322 m/z @91.22 [151020OFc1_NvH-0949-Control-4.raw]	420.3321533203125	91.2180168429333	2.54100220906667	99.7389315021333	97.19792929306662	200448.0	3.461575043439208E8	0	8138	0.0953316197544467	0.5028252050791515	0.6224418612823394	420.3265380859375	420.34185791015625
991	420.4588928222656	7.57730175333333					1	DETECTED	420.4589 m/z @7.58 [151020OFc1_NvH-0949-Control-4.raw]	420.4588928222656	7.57730175333333	3.96166830506667	96.4197737546667	92.45810544960004	305362.4375	3.154461557996613E8	0	8138	44.777425641628255	1.873573105655954	3.3069035756703857	420.4490661621094	420.46038818359375
992	420.470458984375	45.723153824					1	DETECTED	420.4705 m/z @45.72 [151020OFc1_NvH-0949-Control-4.raw]	420.470458984375	45.723153824	3.91929939066667	99.4352224176	95.51592302693334	2938136.5	3.846745233133381E8	0	8138	0.44086435636407373	0.5045505856806318	0.005694391126969428	420.460693359375	420.4804382324219
993	420.48333740234375	31.8489630693333					1	DETECTED	420.4833 m/z @31.85 [151020OFc1_NvH-0949-Control-4.raw]	420.48333740234375	31.8489630693333	4.02158329413333	96.3165663344	92.29498304026666	456055.375	3.2579308374028856E8	0	8138	0.08935740150587179	2.2793283991243487	0.7513922946396256	420.48046875	420.4931640625
994	420.5045471191406	24.6757204488					1	DETECTED	420.5045 m/z @24.68 [151020OFc1_NvH-0949-Control-4.raw]	420.5045471191406	24.6757204488	3.87606692373333	95.7487272770667	91.87266035333337	292581.71875	3.1717292882574034E8	0	8138	2.3406580083504522	2.3301170054050235	0.006739362735009874	420.49456787109375	420.5142517089844
995	420.53271484375	24.7982255797333					1	DETECTED	420.5327 m/z @24.80 [151020OFc1_NvH-0949-Control-4.raw]	420.53271484375	24.7982255797333	2.20942054506667	94.2176285296	92.00820798453334	1456252.75	3.1453996910002774E8	0	8138	0.12929033666724976	0.6886537610321993	0.4265297478035093	420.5228271484375	420.5426940917969
996	420.5443115234375	38.8885861472					1	DETECTED	420.5443 m/z @38.89 [151020OFc1_NvH-0949-Control-4.raw]	420.5443115234375	38.8885861472	4.819445616	92.4897778530667	87.6703322370667	573736.8125	3.625502651473337E8	0	8138	0.14484256442075605	1.6584339035156819	1.2010788381122166	420.542724609375	420.5446472167969
997	420.5546569824219	48.5271231202667					1	DETECTED	420.5547 m/z @48.53 [151020OFc1_NvH-0949-Control-4.raw]	420.5546569824219	48.5271231202667	3.81378361013333	98.1017920226667	94.28800841253337	1305455.125	4.451023773378195E8	3	8138	42.4739923826117	0.5421523089760283	0.10651354392829783	420.544677734375	420.55548095703125
998	420.56549072265625	33.7353770637333					1	DETECTED	420.5655 m/z @33.74 [151020OFc1_NvH-0949-Control-4.raw]	420.56549072265625	33.7353770637333	3.55606371866667	99.7198852472	96.16382152853333	6867902.5	6.20863463718689E8	0	8138	0.19717713557010796	0.6008692194983137	0.7111781959991715	420.5555114746094	420.5754089355469
999	420.576416015625	30.6806848893333					1	DETECTED	420.5764 m/z @30.68 [151020OFc1_NvH-0949-Control-4.raw]	420.576416015625	30.6806848893333	3.77067995973333	77.9888229994667	74.21814303973338	895518.0625	2.96174983609591E8	0	8138	0.2453795356027797	0.5789636749441632	0.24716067108297685	420.57550048828125	420.5863037109375
1000	420.587158203125	36.9920708864					1	DETECTED	420.5872 m/z @36.99 [151020OFc1_NvH-0949-Control-4.raw]	420.587158203125	36.9920708864	4.02158329413333	71.8601768413333	67.83859354719996	526978.0	2.6142373469293386E8	0	8138	21.460857646877876	1.3149738657166845	0.001503616211225771	420.58648681640625	420.5971374511719
1001	420.6134948730469	31.8378323421333					1	DETECTED	420.6135 m/z @31.84 [151020OFc1_NvH-0949-Control-4.raw]	420.6134948730469	31.8378323421333	5.04979729706667	90.0926131922667	85.04281589520002	276162.59375	2.881196984771724E8	0	8138	0.18220817709548598	1.7251413630348857	3.8304956031125417	420.6036376953125	420.62347412109375
1002	420.6811828613281	19.9453003853333					1	DETECTED	420.6812 m/z @19.95 [151020OFc1_NvH-0949-Control-4.raw]	420.6811828613281	19.9453003853333	3.52830793813333	94.3199045306667	90.79159659253338	152511.625	2.9704643231936437E8	0	8138	15.64637139182748	2.765171418715567	4.530342837431134	420.6716003417969	420.691162109375
1003	420.70721435546875	34.6763015192					1	DETECTED	420.7072 m/z @34.68 [151020OFc1_NvH-0949-Control-4.raw]	420.70721435546875	34.6763015192	3.9409845784	96.3635578501333	92.4225732717333	1243374.0	3.4128395732157904E8	4	8138	15.833517311289391	0.5158439527222116	0.03398101412567727	420.6973876953125	420.711669921875
1004	420.7217102050781	38.6024668226667					1	DETECTED	420.7217 m/z @38.60 [151020OFc1_NvH-0949-Control-4.raw]	420.7217102050781	38.6024668226667	3.33773063466667	98.3375306845333	94.99980004986664	3450384.75	4.4171684769964737E8	2	8138	0.17478543423332837	0.5110703430862957	1.5981785694478747	420.71173095703125	420.7287902832031
1005	420.7388916015625	19.2146481626667					1	DETECTED	420.7389 m/z @19.21 [151020OFc1_NvH-0949-Control-4.raw]	420.7388916015625	19.2146481626667	4.1500382872	94.7731636453333	90.6231253581333	5202878.0	4.8666940692711914E8	2	8138	3.975949850316386	0.8285071588561219	6.485801766984522	420.72894287109375	420.7488708496094
1006	420.7581787109375	24.5743635125333					1	DETECTED	420.7582 m/z @24.57 [151020OFc1_NvH-0949-Control-4.raw]	420.7581787109375	24.5743635125333	3.6485874344	95.3675668536	91.7189794192	1303832.75	3.320032022418178E8	2	8138	0.16054845483079205	1.8840667371553164	5.813894957102379	420.74896240234375	420.75994873046875
1007	420.76995849609375	27.6998128314667					1	DETECTED	420.7700 m/z @27.70 [151020OFc1_NvH-0949-Control-4.raw]	420.76995849609375	27.6998128314667	5.648396388	90.1956540368	84.5472576488	3153639.75	3.613751626575558E8	2	8138	2.684969885318303	11.817031260863171	3.639697578670506	420.760009765625	420.7756042480469
1008	420.7865905761719	37.1825828282667					1	DETECTED	420.7866 m/z @37.18 [151020OFc1_NvH-0949-Control-4.raw]	420.7865905761719	37.1825828282667	3.1707663112	94.2076578	91.03689148880001	4346145.0	3.954826404888994E8	2	8138	1.1264131601019542	0.8043716509329062	5.904910848505522	420.77679443359375	420.7965393066406
1009	420.818115234375	31.8260963730667					1	DETECTED	420.8181 m/z @31.83 [151020OFc1_NvH-0949-Control-4.raw]	420.818115234375	31.8260963730667	1.09031661786667	99.5019984869333	98.41168186906663	257250.078125	2.796849576945529E8	0	8138	0.35289228190471533	1.9433518287152034	2.878266286040866	420.8081359863281	420.8280029296875
1010	420.8677978515625	7.40525772666667					1	DETECTED	420.8678 m/z @7.41 [151020OFc1_NvH-0949-Control-4.raw]	420.8677978515625	7.40525772666667	0.0373548813333333	98.5063517917333	98.46899691039997	2413953.75	3.8448161722752845E8	3	8138	7.476328148493371	28.32657544725142	57.10909437779234	420.8578186035156	420.8740539550781
1011	420.8840637207031	40.9236884109333					1	DETECTED	420.8841 m/z @40.92 [151020OFc1_NvH-0949-Control-4.raw]	420.8840637207031	40.9236884109333	0.005838728	99.7389315021333	99.7330927741333	2770507.0	4.087548994705173E8	3	8138	0.1722906790662293	0.6850812593430788	0.008914453437607127	420.87408447265625	420.89404296875
1012	420.89959716796875	33.7071128066667					1	DETECTED	420.8996 m/z @33.71 [151020OFc1_NvH-0949-Control-4.raw]	420.89959716796875	33.7071128066667	0.005838728	95.7863145776	95.7804758496	2667810.5	4.5205731515777826E8	0	8138	14.48141578380401	0.6188711452102982	0.03941581248771586	420.8940734863281	420.9094543457031
1013	420.9103088378906	30.6934328893333					1	DETECTED	420.9103 m/z @30.69 [151020OFc1_NvH-0949-Control-4.raw]	420.9103088378906	30.6934328893333	0.005838728	95.0096672370667	95.0038285090667	485769.28125	3.2012209077776855E8	0	8138	0.0433410034341577	2.022117723085964	0.194750665859291	420.90966796875	420.9200744628906
1014	420.920654296875	35.1581919272					1	DETECTED	420.9207 m/z @35.16 [151020OFc1_NvH-0949-Control-4.raw]	420.920654296875	35.1581919272	0.005838728	99.9945554461333	99.9887167181333	385344.625	2.848329556687303E8	0	8138	14.236301743165502	1.359976572991126	0.10394903421643478	420.9203186035156	420.9306335449219
1015	420.9369812011719	35.726177008					1	DETECTED	420.9370 m/z @35.73 [151020OFc1_NvH-0949-Control-4.raw]	420.9369812011719	35.726177008	0.0373548813333333	99.9661868434667	99.92883196213337	100417.8125	2.599291396180754E8	0	8138	48.513899634587226	1.383929225724177	2.099614388762016	420.9306640625	420.9400634765625
1016	420.9503479003906	19.8679527874667					1	DETECTED	420.9503 m/z @19.87 [151020OFc1_NvH-0949-Control-4.raw]	420.9503479003906	19.8679527874667	0.005838728	99.9945554461333	99.9887167181333	150427.25	3.015274778193362E8	0	8138	8.274428465479543	2.490730233403901	9.876687943508827	420.9403991699219	420.9507141113281
1017	420.9607238769531	18.9766215034667					1	DETECTED	420.9607 m/z @18.98 [151020OFc1_NvH-0949-Control-4.raw]	420.9607238769531	18.9766215034667	0.005838728	99.9187438101333	99.91290508213329	769478.1875	3.539274558163327E8	0	8138	0.2337807969214154	0.5610995387803256	3.2317529290248346	420.9507751464844	420.9706726074219
1018	420.9728088378906	45.6342838296					1	DETECTED	420.9728 m/z @45.63 [151020OFc1_NvH-0949-Control-4.raw]	420.9728088378906	45.6342838296	0.078189968	99.4636151826667	99.3854252146667	645145.125	3.040206742922172E8	0	8138	0.23665513795754833	1.387838689334776	1.4959304428084366	420.97076416015625	420.98272705078125
1019	420.9853820800781	31.8593983424					1	DETECTED	420.9854 m/z @31.86 [151020OFc1_NvH-0949-Control-4.raw]	420.9853820800781	31.8593983424	0.308868819466667	99.9375494141333	99.62868059466663	309711.375	2.856113559301104E8	0	8138	5.128991658514192	1.6542124771555917	0.0012407505606533962	420.98284912109375	420.9953308105469
1020	421.00750732421875	39.0374864352					1	DETECTED	421.0075 m/z @39.04 [151020OFc1_NvH-0949-Control-4.raw]	421.00750732421875	39.0374864352	0.005838728	99.9282205088	99.9223817808	389901.84375	3.0483453936352116E8	0	8138	68.15154289449656	1.7475658234501394	2.662786408619764	420.99761962890625	421.0172119140625
1021	421.0242919921875	31.9727202189333					1	DETECTED	421.0243 m/z @31.97 [151020OFc1_NvH-0949-Control-4.raw]	421.0242919921875	31.9727202189333	0.551826673333333	99.9945554461333	99.44272877279997	222126.578125	3.1733415809892535E8	0	8138	64.95651980026092	1.5361828338636019	6.407427127781823	421.01763916015625	421.0342712402344
1022	421.07293701171875	40.9766520602667					1	DETECTED	421.0729 m/z @40.98 [151020OFc1_NvH-0949-Control-4.raw]	421.07293701171875	40.9766520602667	1.26412868213333	98.8068688016	97.54274011946667	564107.25	3.063113835504276E8	0	8138	0.08301831710175378	1.2281105785030013	0.0027386594407340305	421.0630187988281	421.0821533203125
1023	421.0858459472656	51.1418414432					1	DETECTED	421.0858 m/z @51.14 [151020OFc1_NvH-0949-Control-4.raw]	421.0858459472656	51.1418414432	1.08058954213333	99.9755779768	98.89498843466667	148991.9375	3.3616408880393034E8	0	8138	89.23793805404014	0.987739865456296	0.975479730912592	421.08349609375	421.0958251953125
1024	421.098876953125	91.6560994736					1	DETECTED	421.0989 m/z @91.66 [151020OFc1_NvH-0949-Control-4.raw]	421.098876953125	91.6560994736	3.24499838	99.9945554461333	96.7495570661333	122972.453125	2.777240069187315E8	0	8138	0.2396736798084902	0.5131180960909426	13.11738302258265	421.0960998535156	421.10809326171875
1025	421.1324768066406	53.0548049568					1	DETECTED	421.1325 m/z @53.05 [151020OFc1_NvH-0949-Control-4.raw]	421.1324768066406	53.0548049568	0.644548252533333	94.3098731170667	93.66532486453337	125463.578125	2.9186481147843784E8	0	8138	90.56371396735953	0.8935781920803698	0.7400553197537142	421.1225280761719	421.13323974609375
1026	421.1461486816406	89.2540460101333					1	DETECTED	421.1461 m/z @89.25 [151020OFc1_NvH-0949-Control-4.raw]	421.1461486816406	89.2540460101333	6.86314375786667	99.6249988885333	92.76185513066663	237084.875	2.80186046112545E8	0	8138	2.280848933502895	0.531932024853409	9.5897687529045	421.1385498046875	421.1557922363281
1027	421.1717224121094	59.8546521389333					1	DETECTED	421.1717 m/z @59.85 [151020OFc1_NvH-0949-Control-4.raw]	421.1717224121094	59.8546521389333	3.58432162106667	99.5114313930667	95.92710977200004	339308.34375	3.354595475573121E8	0	8138	0.17364490058036353	0.8788039307705138	0.816288599470092	421.1629943847656	421.1816711425781
1028	421.1835021972656	39.1704581442667					1	DETECTED	421.1835 m/z @39.17 [151020OFc1_NvH-0949-Control-4.raw]	421.1835021972656	39.1704581442667	3.78178196106667	95.1045869312	91.32280497013333	299870.46875	3.046390825032723E8	0	8138	74.19900582781537	1.444810091568251	2.3455330063094193	421.1817626953125	421.1918640136719
1029	421.201904296875	7.42422383946667					1	DETECTED	421.2019 m/z @7.42 [151020OFc1_NvH-0949-Control-4.raw]	421.201904296875	7.42422383946667	3.7598741072	99.6249988885333	95.8651247813333	1496407.625	3.139364380282808E8	0	8138	0.21162013648479583	24.74231288560345	64.78221049910161	421.19195556640625	421.2038879394531
1030	421.21392822265625	40.3058431941333					1	DETECTED	421.2139 m/z @40.31 [151020OFc1_NvH-0949-Control-4.raw]	421.21392822265625	40.3058431941333	3.6301215856	98.4876952656	94.85757368	1632881.75	4.054469076576168E8	2	8138	0.08529314120347209	0.6266215453450406	0.2376201825840421	421.2039794921875	421.2157287597656
1031	421.2257385253906	35.482285908					1	DETECTED	421.2257 m/z @35.48 [151020OFc1_NvH-0949-Control-4.raw]	421.2257385253906	35.482285908	3.8028401304	97.5523608773333	93.7495207469333	3773348.25	6.19855381656546E8	3	8138	13.519063777032486	0.6981593752877023	6.783267630983685	421.2157897949219	421.2357177734375
1032	421.2357482910156	42.6723723197333					1	DETECTED	421.2357 m/z @42.67 [151020OFc1_NvH-0949-Control-4.raw]	421.2357482910156	42.6723723197333	4.43567508693333	95.0950409797333	90.65936589279997	581097.875	3.389014674539793E8	2	8138	7.685375002856084	1.2664701497684288	1.3136777285330015	421.2357482910156	421.2383117675781
1033	421.2483215332031	23.1544962821333					1	DETECTED	421.2483 m/z @23.15 [151020OFc1_NvH-0949-Control-4.raw]	421.2483215332031	23.1544962821333	3.6577773728	99.5019984869333	95.8442211141333	2715691.25	4.599321034008842E8	3	8138	4.123562082242607	1.1615707413639251	0.09489398573258337	421.23834228515625	421.2507019042969
1034	421.2607421875	11.6329573032					1	DETECTED	421.2607 m/z @11.63 [151020OFc1_NvH-0949-Control-4.raw]	421.2607421875	11.6329573032	2.6426532432	98.7220699424	96.0794166992	2921750.75	4.4691811538163143E8	2	8138	10.842358232680219	5.113602336411901	1.4280089984573576	421.2507629394531	421.2706604003906
1035	421.2787780761719	50.0317062368					1	DETECTED	421.2788 m/z @50.03 [151020OFc1_NvH-0949-Control-4.raw]	421.2787780761719	50.0317062368	3.639314844	92.5631520005333	88.9238371565333	2503560.0	4.248764650411761E8	2	8138	0.17227254310728313	0.5169180420902202	0.017762646244987242	421.270751953125	421.28875732421875
1036	421.2888488769531	37.2210743589333					1	DETECTED	421.2888 m/z @37.22 [151020OFc1_NvH-0949-Control-4.raw]	421.2888488769531	37.2210743589333	16.8942770530667	92.418298796	75.5240217429333	1669255.625	6.160442792747374E8	0	8138	16.319578112335154	0.5758270957506954	0.15225273643896514	421.2887878417969	421.2975769042969
1037	421.3218994140625	59.114031172					1	DETECTED	421.3219 m/z @59.11 [151020OFc1_NvH-0949-Control-4.raw]	421.3218994140625	59.114031172	0.005838728	99.9661868434667	99.9603481154667	91949.5390625	3.301016878001568E8	0	8138	90.01708649772016	0.8407176046202565	0.5654931248229307	421.3128967285156	421.3318176269531
1038	421.3497314453125	91.4492893589333					1	DETECTED	421.3497 m/z @91.45 [151020OFc1_NvH-0949-Control-4.raw]	421.3497314453125	91.4492893589333	12.766961484	92.0644801418667	79.2975186578667	125264.8359375	3.441623585013114E8	0	8138	0.13632365555240256	0.5039093326261983	0.6349788298244303	421.3436279296875	421.3531799316406
1039	421.3631896972656	29.4386843992					1	DETECTED	421.3632 m/z @29.44 [151020OFc1_NvH-0949-Control-4.raw]	421.3631896972656	29.4386843992	3.93024513066667	92.2993085138667	88.36906338320003	365957.90625	2.983662887739473E8	0	8138	0.030047559983746197	1.7209385264403	1186.0989806234038	421.3541564941406	421.37103271484375
1040	421.4076232910156	40.9766520602667					1	DETECTED	421.4076 m/z @40.98 [151020OFc1_NvH-0949-Control-4.raw]	421.4076232910156	40.9766520602667	3.59341544426667	99.530241724	95.93682627973334	881060.6875	3.1833954183101714E8	0	8138	0.1448600164173044	1.4758943827869022	29.44323390411004	421.3980712890625	421.4176025390625
1041	421.4549255371094	27.6576445168					1	DETECTED	421.4549 m/z @27.66 [151020OFc1_NvH-0949-Control-4.raw]	421.4549255371094	27.6576445168	3.8028401304	73.8862555205333	70.0834153901333	278167.15625	2.5402299311630693E8	0	8138	15.641743614251272	1.8049134993027989	3.7403288290790146	421.4449768066406	421.46075439453125
1042	421.47076416015625	17.9323395261333					1	DETECTED	421.4708 m/z @17.93 [151020OFc1_NvH-0949-Control-4.raw]	421.47076416015625	17.9323395261333	3.90821029226667	99.1195970672	95.21138677493333	4648051.5	3.8947740704772717E8	4	8138	0.1720965920649462	6.46893027099521	0.028656231975181128	421.4608154296875	421.4807434082031
1043	421.49224853515625	32.8404954706667					1	DETECTED	421.4922 m/z @32.84 [151020OFc1_NvH-0949-Control-4.raw]	421.49224853515625	32.8404954706667	4.27180178026667	97.2671970688	92.99539528853333	4298979.0	4.010697490208214E8	4	8138	0.29502341889327965	0.9046413212354346	0.7370103618155769	421.48248291015625	421.50189208984375
1044	421.50537109375	29.3579231104					1	DETECTED	421.5054 m/z @29.36 [151020OFc1_NvH-0949-Control-4.raw]	421.50537109375	29.3579231104	4.43567508693333	95.6462472434667	91.21057215653337	340044.65625	2.654208556931972E8	0	8138	6.771969389274158	2.4253878364691004	3.206525181833284	421.5026550292969	421.5147705078125
1045	421.5280456542969	37.5738747992					1	DETECTED	421.5280 m/z @37.57 [151020OFc1_NvH-0949-Control-4.raw]	421.5280456542969	37.5738747992	4.40321927386667	96.6871190632	92.28389978933333	594082.25	3.2701601970705277E8	0	8138	0.2764871617932272	1.8453829201805831	0.007029864789436451	421.51806640625	421.53350830078125
1046	421.5435485839844	35.0185978456					1	DETECTED	421.5435 m/z @35.02 [151020OFc1_NvH-0949-Control-4.raw]	421.5435485839844	35.0185978456	3.75068679786667	98.0083323010667	94.25764550320004	1806595.625	3.495620538280536E8	3	8138	0.1324474221018903	0.5119400224161883	0.09331068860825022	421.53369140625	421.54693603515625
1047	421.55694580078125	35.2773359717333					1	DETECTED	421.5569 m/z @35.28 [151020OFc1_NvH-0949-Control-4.raw]	421.55694580078125	35.2773359717333	3.87606692373333	96.1363831768	92.26031625306666	4739562.0	5.639726646755227E8	3	8138	6.171262353833363	0.5549417694293302	1.0466388857165458	421.5469970703125	421.5669250488281
1048	421.5707092285156	35.3569147008					1	DETECTED	421.5707 m/z @35.36 [151020OFc1_NvH-0949-Control-4.raw]	421.5707092285156	35.3569147008	3.7321076408	93.5477215117333	89.8156138709333	4447128.5	4.4474261786895055E8	3	8138	0.15044126331090268	0.5214018390711675	0.016027356496437283	421.56695556640625	421.5806579589844
1049	421.5819396972656	44.4035540874667					1	DETECTED	421.5819 m/z @44.40 [151020OFc1_NvH-0949-Control-4.raw]	421.5819396972656	44.4035540874667	4.35199655333333	99.5870970842667	95.23510053093337	426169.0625	3.083777913039245E8	0	8138	28.38236500624301	1.2685964840768993	0.07825117236292838	421.58074951171875	421.5888977050781
1050	421.5990295410156	31.743849948					1	DETECTED	421.5990 m/z @31.74 [151020OFc1_NvH-0949-Control-4.raw]	421.5990295410156	31.743849948	3.7598741072	85.2736750762667	81.5138009690667	447188.53125	3.0977806937672585E8	3	8138	0.0697647487648112	1.9467368673188803	6.690485220410548E-4	421.5893249511719	421.6087341308594
1051	421.6163635253906	34.9603879032					1	DETECTED	421.6164 m/z @34.96 [151020OFc1_NvH-0949-Control-4.raw]	421.6163635253906	34.9603879032	4.19984012853333	98.3375306845333	94.13769055599998	108071.171875	2.6876683493132627E8	0	8138	88.49040421643393	1.530169281210404	2.519906136849119	421.6100158691406	421.6246643066406
1052	421.69854736328125	35.3136443872					1	DETECTED	421.6985 m/z @35.31 [151020OFc1_NvH-0949-Control-4.raw]	421.69854736328125	35.3136443872	4.33204293813333	97.0705285	92.73848556186667	240382.375	3.041148846007273E8	0	8138	56.32296821374442	1.5213240088313826	2.028380928604626	421.688720703125	421.70086669921875
1053	421.71124267578125	29.0632864037333					1	DETECTED	421.7112 m/z @29.06 [151020OFc1_NvH-0949-Control-4.raw]	421.71124267578125	29.0632864037333	3.37470110986667	99.5585392362667	96.18383812640003	5845668.0	5.147447851543664E8	4	8138	0.25755420742933666	1.8600211362807262	0.05590866382416067	421.70147705078125	421.7212219238281
1054	421.72125244140625	17.9428540101333					1	DETECTED	421.7213 m/z @17.94 [151020OFc1_NvH-0949-Control-4.raw]	421.72125244140625	17.9428540101333	3.5750218856	98.2623274965333	94.68730561093331	4345977.5	4.465515303679911E8	2	8138	17.597912171563447	7.238876137756815	19.208216757861035	421.72125244140625	421.7312316894531
1055	421.73138427734375	29.8924479792					1	DETECTED	421.7314 m/z @29.89 [151020OFc1_NvH-0949-Control-4.raw]	421.73138427734375	29.8924479792	4.52463637333333	99.0530601992	94.52842382586667	1049182.5	2.6722337875873864E8	0	8138	17.176691367092047	0.5140675360482658	0.01599672879129146	421.73126220703125	421.7330627441406
1056	421.7430725097656	32.8534019053333					1	DETECTED	421.7431 m/z @32.85 [151020OFc1_NvH-0949-Control-4.raw]	421.7430725097656	32.8534019053333	2.7533310392	97.6268849061333	94.87355386693329	3919311.5	4.8266717845980495E8	2	8138	3.5990134251801926	0.5807800770120315	0.19886267722423503	421.73309326171875	421.748291015625
1057	421.7583923339844	27.6354385469333					1	DETECTED	421.7584 m/z @27.64 [151020OFc1_NvH-0949-Control-4.raw]	421.7583923339844	27.6354385469333	4.04218327253333	96.0432218397333	92.00103856719997	8.8061152E7	1.8475031247091873E9	2	8138	0.2691980471601241	1.106295635159267	0.960877281600745	421.74847412109375	421.76837158203125
1058	421.77081298828125	29.218901476					1	DETECTED	421.7708 m/z @29.22 [151020OFc1_NvH-0949-Control-4.raw]	421.77081298828125	29.218901476	4.39210690666667	96.2226031584	91.83049625173334	2384509.5	4.0610340129285973E8	2	8138	1.0335744330974563	0.5986684459426409	0.03404742828383355	421.7684020996094	421.78076171875
1059	421.7808837890625	50.0795017474667					1	DETECTED	421.7809 m/z @50.08 [151020OFc1_NvH-0949-Control-4.raw]	421.7808837890625	50.0795017474667	4.68287156826667	92.2905859346667	87.60771436640002	884181.1875	3.7022599743134737E8	0	8138	13.011925455023572	0.5024610620838702	0.014179692743274259	421.7808837890625	421.7908020019531
1060	421.7926330566406	29.3032692696					1	DETECTED	421.7926 m/z @29.30 [151020OFc1_NvH-0949-Control-4.raw]	421.7926330566406	29.3032692696	1.08058954213333	95.5016467656	94.42105722346668	328768.3125	3.645500879640417E8	0	8138	9.538357315196404	1.9226117959938906	0.01884390671685895	421.7909240722656	421.80218505859375
1061	421.8367004394531	28.6051272824					1	DETECTED	421.8367 m/z @28.61 [151020OFc1_NvH-0949-Control-4.raw]	421.8367004394531	28.6051272824	0.0373548813333333	99.5585392362667	99.52118435493337	295497.59375	3.1939380429886377E8	0	8138	10.333552723415202	2.1768656090569434	0.00899676274087164	421.8271179199219	421.8466796875
1062	421.8643798828125	49.2834939288					1	DETECTED	421.8644 m/z @49.28 [151020OFc1_NvH-0949-Control-4.raw]	421.8643798828125	49.2834939288	0.299231094133333	98.7126202485333	98.41338915439997	685244.875	3.2996516399237025E8	3	8138	3.9970317864460867	1.2145506525142689	3.789840127466197E-4	421.8544616699219	421.8680725097656
1063	421.8780822753906	34.9451215589333					1	DETECTED	421.8781 m/z @34.95 [151020OFc1_NvH-0949-Control-4.raw]	421.8780822753906	34.9451215589333	0.1294187	95.4921595693333	95.3627408693333	982815.1875	3.3648201023555654E8	3	8138	29.515544701406416	1.6032414125107535	0.008911159112253247	421.86810302734375	421.8780822753906
1064	421.8880920410156	21.4839674901333					1	DETECTED	421.8881 m/z @21.48 [151020OFc1_NvH-0949-Control-4.raw]	421.8880920410156	21.4839674901333	0.005838728	97.7721706098667	97.7663318818667	8074660.0	6.249800338644412E8	3	8138	14.035066088525085	0.5536909752461429	29.454730945762275	421.87811279296875	421.8980712890625
1065	421.9049377441406	35.3136443872					1	DETECTED	421.9049 m/z @35.31 [151020OFc1_NvH-0949-Control-4.raw]	421.9049377441406	35.3136443872	0.027119584	98.7786072832	98.7514876992	2857475.5	3.982332652541544E8	0	8138	1.1347455216009976	0.5072353042908685	0.20255022783288684	421.8981018066406	421.9147644042969
1066	421.9178466796875	43.0744843656					1	DETECTED	421.9178 m/z @43.07 [151020OFc1_NvH-0949-Control-4.raw]	421.9178466796875	43.0744843656	0.005838728	98.7602671666667	98.7544284386667	533795.375	2.757837623233832E8	0	8138	1.364355118027703	1.3147189684630034	0.006089213643285571	421.9149475097656	421.927490234375
1067	421.93402099609375	31.7863580994667					1	DETECTED	421.9340 m/z @31.79 [151020OFc1_NvH-0949-Control-4.raw]	421.93402099609375	31.7863580994667	0.005838728	99.9661868434667	99.9603481154667	335913.71875	2.7947309326407146E8	0	8138	20.476154744812124	2.037512342267466	3.413887983652028	421.9285583496094	421.9435119628906
1068	421.9471435546875	36.6967696562667					1	DETECTED	421.9471 m/z @36.70 [151020OFc1_NvH-0949-Control-4.raw]	421.9471435546875	36.6967696562667	0.0169783184	99.9945554461333	99.9775771277333	119196.046875	2.937177637975594E8	0	8138	73.90181974249224	1.4513858918846012	1.9512360809457294	421.9440612792969	421.95062255859375
1069	421.9607238769531	25.0599995898667					1	DETECTED	421.9607 m/z @25.06 [151020OFc1_NvH-0949-Control-4.raw]	421.9607238769531	25.0599995898667	0.005838728	99.5870970842667	99.5812583562667	2019974.75	3.687354728783698E8	4	8138	13.344249149401605	0.5744666537570517	0.6733078478276816	421.9510192871094	421.9706726074219
1070	421.9720764160156	17.9533603530667					1	DETECTED	421.9721 m/z @17.95 [151020OFc1_NvH-0949-Control-4.raw]	421.9720764160156	17.9533603530667	0.005838728	97.8769885624	97.8711498344	1986989.25	3.391083218645914E8	0	8138	0.1977595858686776	6.426805518809181	13.060877023114516	421.9708251953125	421.9820556640625
1071	421.99371337890625	32.8093896981333					1	DETECTED	421.9937 m/z @32.81 [151020OFc1_NvH-0949-Control-4.raw]	421.99371337890625	32.8093896981333	0.753040972266667	99.7104938024	98.95745283013333	1891981.375	3.517482840868363E8	0	8138	0.26225174585594857	4.4116236201134855	78.48233861289084	421.98388671875	422.0035705566406
1072	422.0238037109375	29.4236600114667					1	DETECTED	422.0238 m/z @29.42 [151020OFc1_NvH-0949-Control-4.raw]	422.0238037109375	29.4236600114667	0.190220411733333	99.9945554461333	99.80433503439997	568291.75	2.907464684845872E8	0	8138	5.473453815152034	31.207416124418398	0.11966308074491165	422.0140686035156	422.0335998535156
1073	422.03656005859375	21.4942137570667					1	DETECTED	422.0366 m/z @21.49 [151020OFc1_NvH-0949-Control-4.raw]	422.03656005859375	21.4942137570667	1.2351813952	99.9564975757333	98.7213161805333	175611.9375	2.9929301540651184E8	0	8138	0.35264502786017005	2.435748558842297	3.87277337778001	422.0342102050781	422.0465393066406
1074	422.06268310546875	34.8939362482667					1	DETECTED	422.0627 m/z @34.89 [151020OFc1_NvH-0949-Control-4.raw]	422.06268310546875	34.8939362482667	3.3560825456	99.9945554461333	96.6384729005333	127008.0859375	3.061987132917846E8	0	8138	93.85982179419754	1.4860230573944149	1.972496600698429	422.05279541015625	422.0726318359375
1075	422.0885925292969	50.6672908789333					1	DETECTED	422.0886 m/z @50.67 [151020OFc1_NvH-0949-Control-4.raw]	422.0885925292969	50.6672908789333	2.59635572373333	99.9945554461333	97.39819972239998	121563.1015625	3.576876734923177E8	0	8138	97.0797024336402	0.9650387271354804	1.0077335369863236	422.0794677734375	422.0885925292969
1076	422.0998840332031	91.7743918994667					1	DETECTED	422.0999 m/z @91.77 [151020OFc1_NvH-0949-Control-4.raw]	422.0998840332031	91.7743918994667	3.03145688186667	99.9945554461333	96.96309856426663	249731.078125	2.91117892702118E8	0	8138	0.091567098954215	0.5283762550480738	100.04998824197516	422.0899963378906	422.1097412109375
1077	422.12994384765625	90.3557205834667					1	DETECTED	422.1299 m/z @90.36 [151020OFc1_NvH-0949-Control-4.raw]	422.12994384765625	90.3557205834667	2.14459589653333	94.5953759594667	92.45078006293336	3047907.5	3.322439973869192E8	0	8138	0.08051285829816379	1.1957534288869058	4.7695383668377955	422.121826171875	422.1357116699219
1078	422.1706848144531	28.595463424					1	DETECTED	422.1707 m/z @28.60 [151020OFc1_NvH-0949-Control-4.raw]	422.1706848144531	28.595463424	5.15089426266667	91.6097356522667	86.45884138960004	194330.84375	2.811776623592373E8	0	8138	78.19991637200037	1.8437729802493839	4.246293633367949	422.1621398925781	422.1706848144531
1079	422.1807556152344	18.6418605610667					1	DETECTED	422.1808 m/z @18.64 [151020OFc1_NvH-0949-Control-4.raw]	422.1807556152344	18.6418605610667	4.18872375066667	99.5208356258667	95.33211187520003	213993.234375	2.8921461929352146E8	0	8138	0.13444699186045028	4.542838526064154	0.2069831657471962	422.1709289550781	422.1829833984375
1080	422.1929931640625	29.6029971538667					1	DETECTED	422.1930 m/z @29.60 [151020OFc1_NvH-0949-Control-4.raw]	422.1929931640625	29.6029971538667	3.81378361013333	97.8960523592	94.08226874906667	744702.0625	3.248693965049479E8	0	8138	19.550105730793373	3.583368920470923	0.011143782239303584	422.18304443359375	422.201171875
1081	422.2112121582031	25.0806077152					1	DETECTED	422.2112 m/z @25.08 [151020OFc1_NvH-0949-Control-4.raw]	422.2112121582031	25.0806077152	3.68569747573333	97.2205186938667	93.53482121813336	1759469.75	4.101548561445506E8	3	8138	0.11163555026665861	0.5484229252404744	9.071925768911479	422.2012634277344	422.21258544921875
1082	422.22259521484375	21.4258269109333					1	DETECTED	422.2226 m/z @21.43 [151020OFc1_NvH-0949-Control-4.raw]	422.22259521484375	21.4258269109333	3.0779355088	99.8522108194667	96.77427531066671	5268563.5	7.533577643451949E8	2	8138	5.9941403620568	1.5427576410120778	4.525371010973923	422.2126159667969	422.2325744628906
1083	422.2376708984375	15.3796337688					1	DETECTED	422.2377 m/z @15.38 [151020OFc1_NvH-0949-Control-4.raw]	422.2376708984375	15.3796337688	3.7321076408	99.9282205088	96.196112868	2424010.75	5.901873930739547E8	5	8138	14.092537062673491	0.943068846449416	3.7329164516743716	422.23260498046875	422.2476501464844
1084	422.2590026855469	27.6354385469333					1	DETECTED	422.2590 m/z @27.64 [151020OFc1_NvH-0949-Control-4.raw]	422.2590026855469	27.6354385469333	1.07087461786667	99.1004905458667	98.02961592800004	3.8575348E7	1.194765656292871E9	2	8138	0.2456430853277567	3.8024665577658006	0.20602921022121257	422.2490539550781	422.26898193359375
1085	422.2726745605469	29.218901476					1	DETECTED	422.2727 m/z @29.22 [151020OFc1_NvH-0949-Control-4.raw]	422.2726745605469	29.218901476	3.8968352544	94.6748103522667	90.7779750978667	1075207.75	3.714085612594078E8	0	8138	6.811363157687715	3.940776865686547	1.1074705194686028	422.2690124511719	422.2825622558594
1086	422.2909851074219	17.8993673477333					1	DETECTED	422.2910 m/z @17.90 [151020OFc1_NvH-0949-Control-4.raw]	422.2909851074219	17.8993673477333	9.3792499848	92.2126601525333	82.8334101677333	237469.53125	2.464606682212711E8	0	8138	2.7109107735992257	5.226007305339114	9.49549374223377	422.2832946777344	422.2984924316406
1087	422.31170654296875	90.7018918237333					1	DETECTED	422.3117 m/z @90.70 [151020OFc1_NvH-0949-Control-4.raw]	422.31170654296875	90.7018918237333	15.4765747808	92.3825161549333	76.9059413741333	362717.25	2.7582765078506815E8	0	8138	0.1350073659329496	1.7763033852664238	1.3517579373652164	422.3032531738281	422.32159423828125
1088	422.3346252441406	73.1057308192					1	DETECTED	422.3346 m/z @73.11 [151020OFc1_NvH-0949-Control-4.raw]	422.3346252441406	73.1057308192	0.0373548813333333	95.4050644946667	95.36770961333337	56101.4140625	2.477311485900457E8	0	8138	90.54413518959474	0.655093514749284	0.308846366518118	422.32489013671875	422.33551025390625
1089	422.4250183105469	29.4829406077333					1	DETECTED	422.4250 m/z @29.48 [151020OFc1_NvH-0949-Control-4.raw]	422.4250183105469	29.4829406077333	5.0715073824	96.4104448226667	91.3389374402667	420084.625	2.8441302957183105E8	0	8138	0.1851009616084056	2.171610723077658	0.0936304166772922	422.4150695800781	422.4346923828125
1090	422.44561767578125	44.9563647501333					1	DETECTED	422.4456 m/z @44.96 [151020OFc1_NvH-0949-Control-4.raw]	422.44561767578125	44.9563647501333	4.771804744	97.2580309170667	92.48622617306671	2363233.5	3.7304958004498076E8	0	8138	0.19756451177751444	1.3648568842394622	0.031872361202115784	422.43572998046875	422.45556640625
1091	422.4710388183594	33.0246141376					1	DETECTED	422.4710 m/z @33.02 [151020OFc1_NvH-0949-Control-4.raw]	422.4710388183594	33.0246141376	3.68569747573333	96.8300709376	93.14437346186666	1301477.375	3.414872335284815E8	0	8138	8.054671343891197	0.7651600504207994	0.6714964860736569	422.4610595703125	422.4809265136719
1092	422.4814758300781	37.1272793946667					1	DETECTED	422.4815 m/z @37.13 [151020OFc1_NvH-0949-Control-4.raw]	422.4814758300781	37.1272793946667	3.99304252906667	94.4876938437333	90.49465131466663	405319.25	2.858663458526754E8	0	8138	43.51993042377842	1.59031571910347	0.3938862430752852	422.4811096191406	422.49127197265625
1093	422.4955749511719	32.8093896981333					1	DETECTED	422.4956 m/z @32.81 [151020OFc1_NvH-0949-Control-4.raw]	422.4955749511719	32.8093896981333	3.84527906826667	96.2978167928	92.45253772453333	260401.90625	2.9220113832652706E8	0	8138	3.193154913731199	1.5959844047343192	2.191968809468639	422.4915466308594	422.5045471191406
1094	422.5276184082031	29.6029971538667					1	DETECTED	422.5276 m/z @29.60 [151020OFc1_NvH-0949-Control-4.raw]	422.5276184082031	29.6029971538667	3.8968352544	95.9973223128	92.10048705839999	527447.3125	2.877293585906667E8	0	8138	0.14311474905938226	2.271100870022979	0.047675337812790916	422.51849365234375	422.5301818847656
1095	422.5402526855469	19.8565404845333					1	DETECTED	422.5403 m/z @19.86 [151020OFc1_NvH-0949-Control-4.raw]	422.5402526855469	19.8565404845333	3.82309819493333	97.9610912621333	94.13799306719997	745440.0625	3.0463680210019255E8	0	8138	0.25947975958593616	0.5364472190541113	2.1918129995153035	422.5303039550781	422.5420837402344
1096	422.5520935058594	25.7739473672					1	DETECTED	422.5521 m/z @25.77 [151020OFc1_NvH-0949-Control-4.raw]	422.5520935058594	25.7739473672	0.249586044	99.8143947274667	99.56480868346671	2.2664188E7	7.47979649789059E8	3	8138	0.16323866088355388	0.5365201663950846	0.939051905152919	422.5421142578125	422.56207275390625
1097	422.5700988769531	23.1696564773333					1	DETECTED	422.5701 m/z @23.17 [151020OFc1_NvH-0949-Control-4.raw]	422.5700988769531	23.1696564773333	3.77067995973333	95.5484816333333	91.77780167359997	3907734.5	5.732974375854925E8	3	8138	0.15156699967044673	0.9197009830095348	154.0315097031109	422.5621032714844	422.580078125
1098	422.5813903808594	36.9647938829333					1	DETECTED	422.5814 m/z @36.96 [151020OFc1_NvH-0949-Control-4.raw]	422.5813903808594	36.9647938829333	4.11134327573333	86.2569486909333	82.14560541519997	725809.25	2.968334844793263E8	3	8138	13.692955462847568	1.7285132036087176	0.04251451747223232	422.5801086425781	422.5913391113281
1099	422.60498046875	29.6888170928					1	DETECTED	422.6050 m/z @29.69 [151020OFc1_NvH-0949-Control-4.raw]	422.60498046875	29.6888170928	3.98212630373333	94.8422841013333	90.86015779759998	332349.625	2.886060933301673E8	0	8138	0.4048648930373986	1.7693460786643547	0.011589393862149874	422.59515380859375	422.613037109375
1100	422.646240234375	44.9285463090667					1	DETECTED	422.6462 m/z @44.93 [151020OFc1_NvH-0949-Control-4.raw]	422.646240234375	44.9285463090667	9.49834626213333	98.3281055949333	88.82975933279998	1666667.0	3.4733621978297657E8	0	8138	0.12155269545372249	0.5199973850527506	0.03123286260493537	422.6363525390625	422.65582275390625
1101	422.6759033203125	74.6937791048					1	DETECTED	422.6759 m/z @74.69 [151020OFc1_NvH-0949-Control-4.raw]	422.6759033203125	74.6937791048	3.7041643528	94.5067585490667	90.8025941962667	246776.96875	3.3708685888954115E8	0	8138	0.3433555490415898	0.6477045915204179	0.2942524991996853	422.6663818359375	422.6802062988281
1102	422.6903076171875	17.7141336997333					1	DETECTED	422.6903 m/z @17.71 [151020OFc1_NvH-0949-Control-4.raw]	422.6903076171875	17.7141336997333	4.49594708666667	99.8901999904	95.39425290373333	250589.65625	2.9060306237345135E8	0	8138	0.7662540860142002	4.553774164024848	0.31549063659535903	422.6803283691406	422.7002868652344
1103	422.7148132324219	29.024356072					1	DETECTED	422.7148 m/z @29.02 [151020OFc1_NvH-0949-Control-4.raw]	422.7148132324219	29.024356072	1.42717106746667	98.5340217949333	97.10685072746662	711757.9375	3.247502256867065E8	0	8138	22.535607625364463	0.724763699632528	1.5063237270613237	422.70489501953125	422.71966552734375
1104	422.72967529296875	23.2804370586667					1	DETECTED	422.7297 m/z @23.28 [151020OFc1_NvH-0949-Control-4.raw]	422.72967529296875	23.2804370586667	2.8923793536	98.290350004	95.3979706504	5183406.0	5.515493099668486E8	2	8138	6.462522986618268	2.387829129858452	0.18499049663929837	422.7196960449219	422.7396545410156
1105	422.74859619140625	27.5758639701333					1	DETECTED	422.7486 m/z @27.58 [151020OFc1_NvH-0949-Control-4.raw]	422.74859619140625	27.5758639701333	4.9898479136	93.1237705802667	88.13392266666669	1260415.5	4.52590956495187E8	2	8138	4.036302558254857	1.1294579120043102	0.8664098870804997	422.73968505859375	422.75628662109375
1106	422.76629638671875	32.3282304456					1	DETECTED	422.7663 m/z @32.33 [151020OFc1_NvH-0949-Control-4.raw]	422.76629638671875	32.3282304456	4.6528931176	92.4897778530667	87.8368847354667	1.608912E7	9.173444387498035E8	2	8138	4.832987567217021	1.293948153105764	1.1060736331791794	422.7563171386719	422.7762756347656
1107	422.77996826171875	35.8994210202667					1	DETECTED	422.7800 m/z @35.90 [151020OFc1_NvH-0949-Control-4.raw]	422.77996826171875	35.8994210202667	1.11909106293333	92.1172356925333	90.99814462959996	255606.484375	2.682177415873112E8	0	8138	17.533723725216003	1.5910800276549932	2.707876937296285	422.776611328125	422.7890930175781
1108	422.846923828125	44.8950921594667					1	DETECTED	422.8469 m/z @44.90 [151020OFc1_NvH-0949-Control-4.raw]	422.846923828125	44.8950921594667	0.005838728	99.9945554461333	99.9887167181333	979374.5625	5.2971443862845254E8	2	8138	3.529946485075122	1.816840860127385	0.7646565522412886	422.8377380371094	422.8567810058594
1109	422.8588562011719	29.5778268253333					1	DETECTED	422.8589 m/z @29.58 [151020OFc1_NvH-0949-Control-4.raw]	422.8588562011719	29.5778268253333	5.3842579088	95.2421854557333	89.85792754693331	237419.3125	2.8113196795972824E8	0	8138	26.99897075795947	2.0840190542954353	2.7174014249061416	422.8572082519531	422.8612365722656
1110	422.8713073730469	20.1652166381333					1	DETECTED	422.8713 m/z @20.17 [151020OFc1_NvH-0949-Control-4.raw]	422.8713073730469	20.1652166381333	0.0577090485333333	99.8049155288	99.74720648026666	442253.5	3.226433760190259E8	3	8138	8.781730223253568	0.5028232633017196	2.148372478535292	422.861328125	422.87628173828125
1111	422.88629150390625	25.7739473672					1	DETECTED	422.8863 m/z @25.77 [151020OFc1_NvH-0949-Control-4.raw]	422.88629150390625	25.7739473672	0.005838728	99.6632341458667	99.6573954178667	1.7511024E7	6.398155517072333E8	3	8138	0.14082700069036136	0.5238351319811082	0.034758316072167374	422.8763122558594	422.8962707519531
1112	422.89642333984375	30.2619396272					1	DETECTED	422.8964 m/z @30.26 [151020OFc1_NvH-0949-Control-4.raw]	422.89642333984375	30.2619396272	0.005838728	69.5155678410667	69.5097291130667	3798038.5	3.646086029211498E8	3	8138	9.146276533620775	0.787478003304749	0.5198034566670027	422.89630126953125	422.9064025878906
1113	422.9103088378906	47.4193990672					1	DETECTED	422.9103 m/z @47.42 [151020OFc1_NvH-0949-Control-4.raw]	422.9103088378906	47.4193990672	0.005838728	95.4530137589333	95.4471750309333	2265756.0	4.8143667247185266E8	3	8138	30.45819681107701	0.6420383260768399	2.069070015571215	422.90643310546875	422.920166015625
1114	422.9256591796875	37.6639778330667					1	DETECTED	422.9257 m/z @37.66 [151020OFc1_NvH-0949-Control-4.raw]	422.9256591796875	37.6639778330667	0.005838728	99.9945554461333	99.9887167181333	394260.625	3.131937877297621E8	0	8138	11.799024771883456	1.6884584130905533	0.0151427157902042	422.92034912109375	422.9356384277344
1115	422.9425964355469	61.3568054829333					1	DETECTED	422.9426 m/z @61.36 [151020OFc1_NvH-0949-Control-4.raw]	422.9425964355469	61.3568054829333	0.0169783184	98.8909724357333	98.8739941173333	134566.78125	2.927454907877133E8	0	8138	68.84393696470781	0.8275495260882296	0.6552230555737756	422.93572998046875	422.94537353515625
1116	422.9554138183594	16.1703437706667					1	DETECTED	422.9554 m/z @16.17 [151020OFc1_NvH-0949-Control-4.raw]	422.9554138183594	16.1703437706667	0.005838728	99.6915396173333	99.6857008893333	255470.84375	2.974407443246239E8	0	8138	6.359316294612986	0.5056931647076603	0.11171488936058273	422.9454345703125	422.9628601074219
1117	422.9728698730469	33.0246141376					1	DETECTED	422.9729 m/z @33.02 [151020OFc1_NvH-0949-Control-4.raw]	422.9728698730469	33.0246141376	0.1190355672	98.3090979368	98.1900623696	1043346.6875	3.2425903668378425E8	0	8138	0.11017315115265802	0.6357197084509812	0.00883323744136038	422.962890625	422.98284912109375
1118	422.9929504394531	33.4533506042667					1	DETECTED	422.9930 m/z @33.45 [151020OFc1_NvH-0949-Control-4.raw]	422.9929504394531	33.4533506042667	0.8373562272	99.5585392362667	98.72118300906669	357197.625	3.0484378983722365E8	0	8138	9.360895590721594	2.014190229965046	0.08296778524620511	422.98333740234375	422.99853515625
1119	423.00872802734375	40.5285155872					1	DETECTED	423.0087 m/z @40.53 [151020OFc1_NvH-0949-Control-4.raw]	423.00872802734375	40.5285155872	0.513085130133333	99.9945554461333	99.48147031599997	529640.5	3.195360149671462E8	0	8138	14.55680142166436	1.2069983677448437	0.26143820501320886	422.9987487792969	423.0186767578125
1120	423.0263977050781	54.4943801176					1	DETECTED	423.0264 m/z @54.49 [151020OFc1_NvH-0949-Control-4.raw]	423.0263977050781	54.4943801176	0.3867267112	99.9945554461333	99.6078287349333	101683.546875	2.952174180074982E8	0	8138	72.97903381369997	0.8937853229331513	0.9305866387916705	423.0187683105469	423.03631591796875
1121	423.04632568359375	44.9393672288					1	DETECTED	423.0463 m/z @44.94 [151020OFc1_NvH-0949-Control-4.raw]	423.04632568359375	44.9393672288	1.5564841976	99.9945554461333	98.4380712485333	388873.96875	4.0304359772669315E8	0	8138	7.034778721576366	1.1083531797998654	67.52043233000433	423.0364990234375	423.0563049316406
1122	423.09210205078125	50.9138045706667					1	DETECTED	423.0921 m/z @50.91 [151020OFc1_NvH-0949-Control-4.raw]	423.09210205078125	50.9138045706667	2.96632636586667	99.9945554461333	97.02822908026664	138759.546875	3.433096367639455E8	0	8138	93.20194770197483	0.9625666377170705	1.010995376538491	423.0836181640625	423.101806640625
1123	423.13348388671875	90.3557205834667					1	DETECTED	423.1335 m/z @90.36 [151020OFc1_NvH-0949-Control-4.raw]	423.13348388671875	90.3557205834667	20.3726228541333	93.3236221205333	72.9509992664	504959.8125	2.52280294984136E8	0	8138	0.13023161031394181	1.4431122052258998	0.6565602870825958	423.1291198730469	423.1415100097656
1124	423.16961669921875	91.0278109210667					1	DETECTED	423.1696 m/z @91.03 [151020OFc1_NvH-0949-Control-4.raw]	423.16961669921875	91.0278109210667	5.19885823706667	94.3481579312	89.14929969413333	319716.53125	2.995708033306999E8	0	8138	0.10328072265772903	0.50308704964187	0.0010300049362470085	423.1620788574219	423.179443359375
1125	423.1965026855469	34.6888662154667					1	DETECTED	423.1965 m/z @34.69 [151020OFc1_NvH-0949-Control-4.raw]	423.1965026855469	34.6888662154667	3.37470110986667	95.1519884592	91.77728734933333	656461.4375	3.1850672163372296E8	0	8138	0.28574420083931784	1.9518650240975695	0.008392672055956044	423.1866455078125	423.1982727050781
1126	423.2082824707031	6.1257538744					1	DETECTED	423.2083 m/z @6.13 [151020OFc1_NvH-0949-Control-4.raw]	423.2082824707031	6.1257538744	3.6485874344	99.1949231386667	95.5463357042667	5073678.5	4.362707941508039E8	3	8138	0.12420507023888927	1.3358664018972382	882.1120614103312	423.19830322265625	423.2105407714844
1127	423.2205505371094	25.7739473672					1	DETECTED	423.2206 m/z @25.77 [151020OFc1_NvH-0949-Control-4.raw]	423.2205505371094	25.7739473672	2.9385057104	99.776699948	96.8381942376	6254524.5	6.674180743579222E8	3	8138	6.162195103587916	0.946581767814367	3.732937514195488	423.2105712890625	423.23052978515625
1128	423.2309265136719	30.2619396272					1	DETECTED	423.2309 m/z @30.26 [151020OFc1_NvH-0949-Control-4.raw]	423.2309265136719	30.2619396272	3.58432162106667	96.87886026	93.29453863893333	2736098.25	4.934572669913769E8	2	8138	12.386646058013199	1.1306222452329653	10.124208399417663	423.2305603027344	423.2355041503906
1129	423.24554443359375	20.2221489381333					1	DETECTED	423.2455 m/z @20.22 [151020OFc1_NvH-0949-Control-4.raw]	423.24554443359375	20.2221489381333	4.00246477626667	98.2998038565333	94.29733908026662	3600399.25	5.3353963138654995E8	2	8138	14.83171584172112	1.6526862737835915	10.295850894727662	423.2355651855469	423.2481384277344
1130	423.2581481933594	32.9610254904					1	DETECTED	423.2581 m/z @32.96 [151020OFc1_NvH-0949-Control-4.raw]	423.2581481933594	32.9610254904	3.50966595093333	98.6935370789333	95.18387112799998	1.4563212E7	1.203455334956879E9	2	8138	33.88364983673583	0.9632209141242599	0.39449826701886337	423.2481689453125	423.26812744140625
1131	423.2682189941406	32.2457108992					1	DETECTED	423.2682 m/z @32.25 [151020OFc1_NvH-0949-Control-4.raw]	423.2682189941406	32.2457108992	3.99304252906667	92.5631520005333	88.57010947146662	5869990.0	5.728346023878567E8	0	8138	18.998602828838784	0.6503264462181183	0.28499416972651603	423.2681579589844	423.2781982421875
1132	423.2840881347656	7.3522857712					1	DETECTED	423.2841 m/z @7.35 [151020OFc1_NvH-0949-Control-4.raw]	423.2840881347656	7.3522857712	4.7228385864	92.3525041845333	87.6296655981333	161798.515625	3.045738120370892E8	2	8138	0.1202448310432267	404.7086373646958	803.4746631379694	423.27825927734375	423.2938537597656
1133	423.3152160644531	40.3058431941333					1	DETECTED	423.3152 m/z @40.31 [151020OFc1_NvH-0949-Control-4.raw]	423.3152160644531	40.3058431941333	15.0771583688	93.2036734637333	78.1265150949333	102248.4609375	2.9299020097782165E8	0	8138	76.58868573166923	1.5483667824111624	2.036090735177167	423.3088684082031	423.3216552734375
1134	423.3289794921875	91.3904779050667					1	DETECTED	423.3290 m/z @91.39 [151020OFc1_NvH-0949-Control-4.raw]	423.3289794921875	91.3904779050667	0.963622090933333	92.3825161549333	91.41889406399997	84670.890625	2.4922520158791822E8	0	8138	0.13748862295864228	0.5054853076607334	0.0012197896118981263	423.3262634277344	423.3343200683594
1135	423.34521484375	44.5156984864					1	DETECTED	423.3452 m/z @44.52 [151020OFc1_NvH-0949-Control-4.raw]	423.34521484375	44.5156984864	4.98034789546667	92.4366056016	87.45625770613333	113939.8203125	3.2139571765855545E8	0	8138	86.66603454250675	1.1060513742628824	1.1956668412795497	423.33551025390625	423.35430908203125
1136	423.3649597167969	29.8024911397333					1	DETECTED	423.3650 m/z @29.80 [151020OFc1_NvH-0949-Control-4.raw]	423.3649597167969	29.8024911397333	10.3640634181333	96.4858208749333	86.1217574568	187630.421875	3.159511371628533E8	0	8138	61.68964419943319	2.091526438679792	3.184011201838298	423.3564758300781	423.374755859375
1137	423.3753662109375	36.6844950290667					1	DETECTED	423.3754 m/z @36.68 [151020OFc1_NvH-0949-Control-4.raw]	423.3753662109375	36.6844950290667	5.39406587146667	92.3917159298667	86.99765005840004	144986.609375	2.938218758626667E8	0	8138	85.89222711256942	1.3803612322210028	1.751702123839299	423.37530517578125	423.3848571777344
1138	423.4071960449219	40.4236501616					1	DETECTED	423.4072 m/z @40.42 [151020OFc1_NvH-0949-Control-4.raw]	423.4071960449219	40.4236501616	2.6793004736	99.1195970672	96.44029659360001	377653.9375	3.2380958641638124E8	0	8138	1.173058438357529	1.686318072063311	3.213377426955443	423.3975524902344	423.4165344238281
1139	423.4206848144531	53.8373257858667					1	DETECTED	423.4207 m/z @53.84 [151020OFc1_NvH-0949-Control-4.raw]	423.4206848144531	53.8373257858667	1.03192125066667	94.9102162344	93.87829498373333	90998.546875	2.9539952817839897E8	0	8138	89.94701804013171	0.8889080181286572	0.7145518959975118	423.4172058105469	423.4253845214844
1140	423.43548583984375	14.3167787997333					1	DETECTED	423.4355 m/z @14.32 [151020OFc1_NvH-0949-Control-4.raw]	423.43548583984375	14.3167787997333	4.3824090312	94.8422841013333	90.45987507013331	179350.734375	2.9667080005017984E8	0	8138	0.0863663738608853	4.552874373403191	0.2604988286070398	423.4255065917969	423.44537353515625
1141	423.45721435546875	16.2162113093333					1	DETECTED	423.4572 m/z @16.22 [151020OFc1_NvH-0949-Control-4.raw]	423.45721435546875	16.2162113093333	2.38608516506667	94.9521946517333	92.56610948666662	165315.203125	2.98187103344024E8	0	8138	22.344358008036593	4.446908381853143	0.17663941587968554	423.4472961425781	423.4579162597656
1142	423.4679260253906	13.2437284797333					1	DETECTED	423.4679 m/z @13.24 [151020OFc1_NvH-0949-Control-4.raw]	423.4679260253906	13.2437284797333	1.63143717733333	91.2462500496	89.61481287226667	1755137.125	3.210219785434114E8	0	8138	0.12913149012074854	1.7192243709938515	2.168253981436579	423.45794677734375	423.4779052734375
1143	423.5096740722656	16.4992519506667					1	DETECTED	423.5097 m/z @16.50 [151020OFc1_NvH-0949-Control-4.raw]	423.5096740722656	16.4992519506667	3.79123609226667	94.7427826952	90.95154660293333	292331.53125	3.0157742522751755E8	0	8138	0.1544383318760012	8.675015181804127	0.055039798979433494	423.5001220703125	423.5191955566406
1144	423.52679443359375	25.2102855781333					1	DETECTED	423.5268 m/z @25.21 [151020OFc1_NvH-0949-Control-4.raw]	423.52679443359375	25.2102855781333	4.34207136346667	95.8657696978667	91.52369833440002	196020.328125	2.9353232635141176E8	0	8138	14.590372921786875	2.289357067883895	5.364456270788497	423.51971435546875	423.5320129394531
1145	423.5422058105469	6.1452301368					1	DETECTED	423.5422 m/z @6.15 [151020OFc1_NvH-0949-Control-4.raw]	423.5422058105469	6.1452301368	3.6949436256	96.7247621698667	93.02981854426669	3362946.0	4.1705201255184287E8	3	8138	17.068588819757146	12.607819572932494	215.98252246990035	423.5323181152344	423.55218505859375
1146	423.554443359375	25.7548251381333					1	DETECTED	423.5544 m/z @25.75 [151020OFc1_NvH-0949-Control-4.raw]	423.554443359375	25.7548251381333	1.85873700506667	83.1265345362667	81.26779753120003	2062326.625	3.6936129729292303E8	0	8138	0.10051668039658779	0.5100756530698642	0.896203516615092	423.5522155761719	423.5644226074219
1147	423.5649719238281	30.2720394274667					1	DETECTED	423.5650 m/z @30.27 [151020OFc1_NvH-0949-Control-4.raw]	423.5649719238281	30.2720394274667	4.02158329413333	96.7342511922667	92.71266789813336	1595101.25	3.2476253541655385E8	0	8138	5.502725442951938	1.46414332945121	0.4951559580222948	423.564453125	423.574951171875
1148	423.5782165527344	45.761747116					1	DETECTED	423.5782 m/z @45.76 [151020OFc1_NvH-0949-Control-4.raw]	423.5782165527344	45.761747116	3.6577773728	98.7126202485333	95.0548428757333	632076.375	3.31004989699537E8	3	8138	0.05666677197097414	1.4174008956165705	0.004203877257449269	423.57501220703125	423.5805969238281
1149	423.59063720703125	33.5455207578667					1	DETECTED	423.5906 m/z @33.55 [151020OFc1_NvH-0949-Control-4.raw]	423.59063720703125	33.5455207578667	3.52830793813333	93.817126916	90.28881897786668	1832478.0	3.676160145754496E8	3	8138	4.100977458722582	1.014044693167996	2.240839044961978	423.5806579589844	423.5998229980469
1150	423.6283874511719	20.4870081853333					1	DETECTED	423.6284 m/z @20.49 [151020OFc1_NvH-0949-Control-4.raw]	423.6283874511719	20.4870081853333	3.78178196106667	96.1090897037333	92.32730774266663	142414.125	2.791921979360605E8	0	8138	16.838714108186622	2.7634258436006265	4.526851687201253	423.6185302734375	423.6383056640625
1151	423.68609619140625	14.2124387301333					1	DETECTED	423.6861 m/z @14.21 [151020OFc1_NvH-0949-Control-4.raw]	423.68609619140625	14.2124387301333	4.94752775973333	92.3734126301333	87.42588487039997	176346.296875	3.129921091713877E8	0	8138	0.06972912683904298	4.71811791552627	1.7111556598617628	423.6831359863281	423.6925048828125
1152	423.7026062011719	26.9120993930667					1	DETECTED	423.7026 m/z @26.91 [151020OFc1_NvH-0949-Control-4.raw]	423.7026062011719	26.9120993930667	1.5753085896	47.6788038597333	46.1034952701333	354525.1875	1.4582483274772543E8	0	8138	13.628519560901207	1.0188204691497824	0.49453597909626806	423.69329833984375	423.7027282714844
1153	423.7127380371094	24.2588064845333					1	DETECTED	423.7127 m/z @24.26 [151020OFc1_NvH-0949-Control-4.raw]	423.7127380371094	24.2588064845333	3.84527906826667	95.7996103773333	91.95433130906662	1735550.875	4.0177345341256934E8	0	8138	14.804348546415426	0.9840649594864228	0.18002127824112307	423.7027587890625	423.7187194824219
1154	423.7287292480469	25.4789487045333					1	DETECTED	423.7287 m/z @25.48 [151020OFc1_NvH-0949-Control-4.raw]	423.7287292480469	25.4789487045333	4.08979092426667	98.674674712	94.58488378773333	2396388.5	4.182772932076691E8	2	8138	0.23302974803037912	1.335026334065238	4.694069122775548	423.71875	423.7295837402344
1155	423.7396545410156	17.8550618661333					1	DETECTED	423.7397 m/z @17.86 [151020OFc1_NvH-0949-Control-4.raw]	423.7396545410156	17.8550618661333	2.864594068	98.7409970746667	95.87640300666669	2.301446E7	1.0522053038597378E9	2	8138	17.491937897480238	50.046608920773096	4.830559822885787	423.729736328125	423.7496032714844
1156	423.759765625	32.9358462058667					1	DETECTED	423.7598 m/z @32.94 [151020OFc1_NvH-0949-Control-4.raw]	423.759765625	32.9358462058667	3.06874413333333	99.2513825530667	96.18263841973338	5645619.5	7.059539208508797E8	2	8138	33.95398108535077	0.678836655927931	0.036486631968243345	423.7497863769531	423.7697448730469
1157	423.7698059082031	32.2457108992					1	DETECTED	423.7698 m/z @32.25 [151020OFc1_NvH-0949-Control-4.raw]	423.7698059082031	32.2457108992	4.27180178026667	94.7627871128	90.49098533253333	1098414.625	4.1947290905977434E8	0	8138	27.565405193810665	0.622786203236861	0.2512160289290536	423.7698059082031	423.7788391113281
1158	423.78802490234375	36.3413868693333					1	DETECTED	423.7880 m/z @36.34 [151020OFc1_NvH-0949-Control-4.raw]	423.78802490234375	36.3413868693333	7.27148832426667	94.6633897272	87.39190140293333	106571.0078125	2.7261406656226707E8	0	8138	87.29041148586411	1.5041377116621955	2.0069961564743193	423.7808837890625	423.79766845703125
1159	423.8291320800781	20.7699319221333					1	DETECTED	423.8291 m/z @20.77 [151020OFc1_NvH-0949-Control-4.raw]	423.8291320800781	20.7699319221333	1.03192125066667	96.4763752117333	95.44445396106663	152798.9375	2.863811382667692E8	0	8138	0.1827409084710645	2.4177830164779883	6.070082385536458	423.8199462890625	423.8341369628906
1160	423.8446350097656	16.5261058096					1	DETECTED	423.8446 m/z @16.53 [151020OFc1_NvH-0949-Control-4.raw]	423.8446350097656	16.5261058096	0.005838728	99.9945554461333	99.9887167181333	228666.34375	3.175324108339306E8	0	8138	1.3719294706120735	2.8669263442593502	0.18067350748626593	423.83502197265625	423.8545837402344
1161	423.8558349609375	10.2347526509333					1	DETECTED	423.8558 m/z @10.23 [151020OFc1_NvH-0949-Control-4.raw]	423.8558349609375	10.2347526509333	0.005838728	98.2529567725333	98.2471180445333	165033.140625	3.069144633958392E8	3	8138	0.9255484309154163	0.5115734406325492	0.6742572523642381	423.8547058105469	423.8657531738281
1162	423.8760070800781	6.1257538744					1	DETECTED	423.8760 m/z @6.13 [151020OFc1_NvH-0949-Control-4.raw]	423.8760070800781	6.1257538744	0.005838728	95.6644533018667	95.6586145738667	1375737.125	3.763017830731453E8	0	8138	27.272160831376624	21.080007917002867	1.3300054912463348	423.8662109375	423.885986328125
1163	423.886474609375	23.1793839762667					1	DETECTED	423.8865 m/z @23.18 [151020OFc1_NvH-0949-Control-4.raw]	423.886474609375	23.1793839762667	0.005838728	69.0732416928	69.0674029648	639841.375	5.411059635167505E8	0	8138	0.14031344565970727	1.7931354102008332	0.030709017212054268	423.8860168457031	423.8885192871094
1164	423.8985290527344	13.7732455338667					1	DETECTED	423.8985 m/z @13.77 [151020OFc1_NvH-0949-Control-4.raw]	423.8985290527344	13.7732455338667	0.005838728	99.6632341458667	99.6573954178667	3714354.0	4.7216361214424706E8	3	8138	15.911265152423857	0.5831658103632815	0.05677063070222456	423.8885498046875	423.9084777832031
1165	423.91278076171875	47.1921617504					1	DETECTED	423.9128 m/z @47.19 [151020OFc1_NvH-0949-Control-4.raw]	423.91278076171875	47.1921617504	0.0577090485333333	92.5631520005333	92.50544295199995	872757.0	3.7269328758238804E8	0	8138	0.08775474477160827	0.5122907172797285	0.022961768044991043	423.9085388183594	423.9150390625
1166	423.9250793457031	33.5550370128					1	DETECTED	423.9251 m/z @33.56 [151020OFc1_NvH-0949-Control-4.raw]	423.9250793457031	33.5550370128	0.005838728	98.6180587405333	98.6122200125333	1249495.875	3.264855485059891E8	3	8138	15.196018759896056	0.9371534842808118	0.010018540558582638	423.91510009765625	423.9349060058594
1167	423.9444580078125	24.6137216162667					1	DETECTED	423.9445 m/z @24.61 [151020OFc1_NvH-0949-Control-4.raw]	423.9444580078125	24.6137216162667	0.005838728	99.9850306629333	99.9791919349333	281049.5	2.977978633461597E8	0	8138	10.431896919069942	2.8152800936220883	5.595776766255066	423.93536376953125	423.9543151855469
1168	423.9568176269531	12.4355549541333					1	DETECTED	423.9568 m/z @12.44 [151020OFc1_NvH-0949-Control-4.raw]	423.9568176269531	12.4355549541333	0.0169783184	86.9176059698667	86.90062765146669	157068.3125	2.7343963756006116E8	0	8138	2.789077343985337	3.517903854697956	0.02283925720251672	423.9544677734375	423.9593505859375
1169	423.9693908691406	13.2294079989333					1	DETECTED	423.9694 m/z @13.23 [151020OFc1_NvH-0949-Control-4.raw]	423.9693908691406	13.2294079989333	0.005838728	98.8909724357333	98.8851337077333	951461.8125	3.100127445801155E8	0	8138	0.11640283025245601	1.124523798623204	0.02124821654855315	423.9594421386719	423.9793701171875
1170	423.98516845703125	43.7431264765333					1	DETECTED	423.9852 m/z @43.74 [151020OFc1_NvH-0949-Control-4.raw]	423.98516845703125	43.7431264765333	0.444356630933333	98.7126202485333	98.26826361759997	879933.875	3.2091085199321204E8	4	8138	12.79256874846051	0.5092989160892973	0.040705949258904736	423.97943115234375	423.994873046875
1171	424.0054016113281	26.6816537794667					1	DETECTED	424.0054 m/z @26.68 [151020OFc1_NvH-0949-Control-4.raw]	424.0054016113281	26.6816537794667	0.6743709512	99.9945554461333	99.3201844949333	97650.0390625	3.0488636999267066E8	0	8138	90.84552199252622	1.8859261828420826	3.467500703226644	424.0054016113281	424.00897216796875
1172	424.01898193359375	31.7305290136					1	DETECTED	424.0190 m/z @31.73 [151020OFc1_NvH-0949-Control-4.raw]	424.01898193359375	31.7305290136	0.3963990784	99.9945554461333	99.59815636773331	374810.78125	3.1762213305429715E8	0	8138	4.624051682763696	1.6396756886862587	0.17127321377784652	424.0090026855469	424.0287780761719
1173	424.0421142578125	50.7209154229333					1	DETECTED	424.0421 m/z @50.72 [151020OFc1_NvH-0949-Control-4.raw]	424.0421142578125	50.7209154229333	1.40816254053333	99.9945554461333	98.58639290559998	146631.984375	3.4378728397029555E8	0	8138	96.60444671136678	0.9553591413674981	0.9299247015034455	424.0329895019531	424.0421142578125
1174	424.06463623046875	57.2774088597333					1	DETECTED	424.0646 m/z @57.28 [151020OFc1_NvH-0949-Control-4.raw]	424.06463623046875	57.2774088597333	6.30601395306667	99.9945554461333	93.68854149306664	150445.359375	3.347344734157808E8	0	8138	89.3422219690271	0.8751549572118233	0.7505856335840746	424.0634765625	424.0743713378906
1175	424.0795593261719	38.0143690890667					1	DETECTED	424.0796 m/z @38.01 [151020OFc1_NvH-0949-Control-4.raw]	424.0795593261719	38.0143690890667	8.75322347653333	99.9945554461333	91.24133196959997	108235.671875	2.809213733237817E8	0	8138	88.14084328086767	1.5391135627678854	2.109762222583756	424.0776062011719	424.0895080566406
1176	424.09716796875	91.75555454					1	DETECTED	424.0972 m/z @91.76 [151020OFc1_NvH-0949-Control-4.raw]	424.09716796875	91.75555454	2.292878036	97.2853578728	94.9924798368	85837.75	2.5436141738875833E8	0	8138	0.05511503568114051	0.5309056443921212	186.77138088461163	424.09039306640625	424.0986022949219
1177	424.1258239746094	90.3469835157333					1	DETECTED	424.1258 m/z @90.35 [151020OFc1_NvH-0949-Control-4.raw]	424.1258239746094	90.3469835157333	39.5438809274667	94.5163274170667	54.9724464896	282533.90625	2.5355471712767455E8	0	8138	0.06690738684554276	0.5410343432676132	0.911036034757106	424.1175842285156	424.1343688964844
1178	424.1727600097656	39.2241430992					1	DETECTED	424.1728 m/z @39.22 [151020OFc1_NvH-0949-Control-4.raw]	424.1727600097656	39.2241430992	4.46524104266667	99.7578181874667	95.29257714480002	349089.59375	2.83839004119111E8	0	8138	74.33516776014298	1.3041591351392703	2.0304741370473036	424.1642761230469	424.18255615234375
1179	424.1858215332031	13.5862684549333					1	DETECTED	424.1858 m/z @13.59 [151020OFc1_NvH-0949-Control-4.raw]	424.1858215332031	13.5862684549333	3.61163168613333	91.7271718869333	88.11554020079997	187987.6875	3.237599781551404E8	0	8138	10.394678894648496	6.860240155108306	0.008752128114721891	424.1830139160156	424.1897277832031
1180	424.1997375488281	12.7281740962667					1	DETECTED	424.1997 m/z @12.73 [151020OFc1_NvH-0949-Control-4.raw]	424.1997375488281	12.7281740962667	3.26347749866667	99.7578181874667	96.49434068880002	335986.625	2.952939427948841E8	3	8138	12.991229385212707	0.5067343268098908	0.32822320061073	424.18988037109375	424.20111083984375
1181	424.21112060546875	26.2261316525333					1	DETECTED	424.2111 m/z @26.23 [151020OFc1_NvH-0949-Control-4.raw]	424.21112060546875	26.2261316525333	3.37470110986667	98.0272010413333	94.65249993146664	6764595.0	5.697577501537757E8	2	8138	0.20772204925226845	0.5252475961346914	17.359958451421438	424.2011413574219	424.2210693359375
1182	424.2289733886719	10.1104857296					1	DETECTED	424.2290 m/z @10.11 [151020OFc1_NvH-0949-Control-4.raw]	424.2289733886719	10.1104857296	3.97107198906667	95.5711273370667	91.60005534800003	1511220.75	4.2832752025266355E8	3	8138	12.500399062759671	1.8163195334508624	7.197450585554974	424.22113037109375	424.2308044433594
1183	424.2408142089844	17.8415180581333					1	DETECTED	424.2408 m/z @17.84 [151020OFc1_NvH-0949-Control-4.raw]	424.2408142089844	17.8415180581333	3.84527906826667	99.8332175504	95.98793848213333	1.1809739E7	9.08253206517098E8	2	8138	17.47866170070024	0.7929508783612067	3.745746156711584	424.2308349609375	424.2507629394531
1184	424.2552490234375	28.8605740658667					1	DETECTED	424.2552 m/z @28.86 [151020OFc1_NvH-0949-Control-4.raw]	424.2552490234375	28.8605740658667	3.6577773728	97.7626995914667	94.1049222186667	9640691.0	6.27057479836239E8	2	8138	6.468571880227525	0.9084729801927885	0.03193655551698212	424.2508239746094	424.2652282714844
1185	424.2690124511719	54.9020441176					1	DETECTED	424.2690 m/z @54.90 [151020OFc1_NvH-0949-Control-4.raw]	424.2690124511719	54.9020441176	3.48183738533333	92.418298796	88.93646141066667	1335829.25	3.368553654868404E8	0	8138	0.03502618080918296	1.2191304739805773	1.5587475121924985	424.2652587890625	424.27801513671875
1186	424.2896728515625	50.7624774968					1	DETECTED	424.2897 m/z @50.76 [151020OFc1_NvH-0949-Control-4.raw]	424.2896728515625	50.7624774968	4.0122043888	92.0644801418667	88.0522757530667	75742.2109375	2.5644662716072556E8	0	8138	84.51252885408796	0.9417300680752495	0.9525981238462379	424.2809753417969	424.291259765625
1187	424.3047180175781	53.5279541741333					1	DETECTED	424.3047 m/z @53.53 [151020OFc1_NvH-0949-Control-4.raw]	424.3047180175781	53.5279541741333	0.915010005333333	98.2623274965333	97.34731749119997	134425.828125	3.895587473438026E8	0	8138	90.03146266094177	0.925127067389321	0.7204942017425219	424.2959289550781	424.3146057128906
1188	424.3271179199219	91.3522467344					1	DETECTED	424.3271 m/z @91.35 [151020OFc1_NvH-0949-Control-4.raw]	424.3271179199219	91.3522467344	40.5059114210667	98.7314742749333	58.225562853866606	261122.546875	2.7445278574682003E8	0	8138	0.6332604053213231	0.5725640057937299	0.8588753398063194	424.3178405761719	424.3368225097656
1189	424.3584899902344	55.3324119378667					1	DETECTED	424.3585 m/z @55.33 [151020OFc1_NvH-0949-Control-4.raw]	424.3584899902344	55.3324119378667	9.3792499848	94.7827156066667	85.4034656218667	114446.0	3.205701007889898E8	0	8138	81.82991719101396	0.929244713444221	0.7741792714329007	424.3485107421875	424.3677062988281
1190	424.39556884765625	30.8673805490667					1	DETECTED	424.3956 m/z @30.87 [151020OFc1_NvH-0949-Control-4.raw]	424.39556884765625	30.8673805490667	3.61163168613333	98.0083323010667	94.39670061493337	687045.3125	3.538670902447368E8	5	8138	0.26347346217237444	3.4234639359310526	2595.1847200474135	424.3856201171875	424.4054870605469
1191	424.4339294433594	32.5255904917333					1	DETECTED	424.4339 m/z @32.53 [151020OFc1_NvH-0949-Control-4.raw]	424.4339294433594	32.5255904917333	3.7227324448	99.7484018488	96.025669404	849197.3125	3.045543284307516E8	0	8138	2.0343365770609054	1.034187267108178	36.33563772420218	424.42401123046875	424.4438171386719
1192	424.4580993652344	36.8078082352					1	DETECTED	424.4581 m/z @36.81 [151020OFc1_NvH-0949-Control-4.raw]	424.4580993652344	36.8078082352	3.54675743306667	96.8600724016	93.31331496853332	671592.1875	3.557776429829502E8	0	8138	15.279234568351722	2.316231332780564	0.08331816483196464	424.4491271972656	424.467529296875
1193	424.4775695800781	39.0565723402667					1	DETECTED	424.4776 m/z @39.06 [151020OFc1_NvH-0949-Control-4.raw]	424.4775695800781	39.0565723402667	3.7598741072	97.1353073557333	93.3754332485333	1153855.625	3.644927763753599E8	0	8138	2.5452347736404164	0.5133005489584931	5.696474481566025E-4	424.4676208496094	424.4840393066406
1194	424.49407958984375	29.9028374757333					1	DETECTED	424.4941 m/z @29.90 [151020OFc1_NvH-0949-Control-4.raw]	424.49407958984375	29.9028374757333	3.5658970776	76.4327284541333	72.8668313765333	2967325.25	2.980640639038309E8	0	8138	0.13488177286527048	47.07799554762794	70.75979876024024	424.4844055175781	424.5035095214844
1195	424.5081787109375	14.7662241888					1	DETECTED	424.5082 m/z @14.77 [151020OFc1_NvH-0949-Control-4.raw]	424.5081787109375	14.7662241888	3.48183738533333	95.9130379378667	92.43120055253337	325662.5	3.1075707353907526E8	0	8138	0.060957792825787394	0.5803213787367363	0.010939985186949549	424.5043640136719	424.5179748535156
1196	424.52679443359375	16.8410109688					1	DETECTED	424.5268 m/z @16.84 [151020OFc1_NvH-0949-Control-4.raw]	424.52679443359375	16.8410109688	3.9409845784	94.4387781005333	90.49779352213329	92842.9921875	2.9396840089868623E8	0	8138	12.253871315862519	3.5076592397314923	8.239642373912686	424.518310546875	424.52838134765625
1197	424.53863525390625	20.8221405224					1	DETECTED	424.5386 m/z @20.82 [151020OFc1_NvH-0949-Control-4.raw]	424.53863525390625	20.8221405224	3.08724192346667	99.360146216	96.27290429253334	545395.75	3.188125915461472E8	3	8138	0.6378520601771598	0.5354663752359743	0.6255549870452601	424.5287780761719	424.548583984375
1198	424.55859375	21.7299397349333					1	DETECTED	424.5586 m/z @21.73 [151020OFc1_NvH-0949-Control-4.raw]	424.55859375	21.7299397349333	1.08058954213333	99.4164889632	98.33589942106667	3733643.75	3.963097469731668E8	3	8138	0.13753996386763134	1.182443771329074	0.4461203299148727	424.5486755371094	424.5685119628906
1199	424.57122802734375	28.9759216090667					1	DETECTED	424.5712 m/z @28.98 [151020OFc1_NvH-0949-Control-4.raw]	424.57122802734375	28.9759216090667	4.29302672746667	85.6048418248	81.31181509733334	2933879.25	3.789734951826965E8	3	8138	0.23886763062526128	0.8867759116999491	0.8007360751497208	424.5686340332031	424.5812072753906
1200	424.5843505859375	25.8044219248					1	DETECTED	424.5844 m/z @25.80 [151020OFc1_NvH-0949-Control-4.raw]	424.5843505859375	25.8044219248	3.7041643528	95.5597565205333	91.85559216773329	1824257.0	3.3766666422612685E8	0	8138	0.17076396767969726	43.21381243748798	1.3522261856241495	424.58123779296875	424.59393310546875
1201	424.5957946777344	30.9324254194667					1	DETECTED	424.5958 m/z @30.93 [151020OFc1_NvH-0949-Control-4.raw]	424.5957946777344	30.9324254194667	2.12617167146667	98.2136197117333	96.08744804026664	954672.6875	2.4307417076686123E8	0	8138	0.25585474432278943	0.5062501954364764	0.005971148881182788	424.5945129394531	424.6055908203125
1202	424.6291198730469	40.5059114210667					1	DETECTED	424.6291 m/z @40.51 [151020OFc1_NvH-0949-Control-4.raw]	424.6291198730469	40.5059114210667	4.62407440026667	95.2803246605333	90.65625026026663	672492.6875	3.141059201381655E8	0	8138	7.996912956176331	2.879377728938745	0.008865247550852978	424.6192321777344	424.6383361816406
1203	424.68255615234375	8.36048667706667					1	DETECTED	424.6826 m/z @8.36 [151020OFc1_NvH-0949-Control-4.raw]	424.68255615234375	8.36048667706667	6.3895023064	97.7063631264	91.31686082	186829.359375	3.061016818717754E8	0	8138	0.05666241469811517	3.481852085257415	0.9939408113287963	424.67822265625	424.6903991699219
1204	424.7007751464844	29.4236600114667					1	DETECTED	424.7008 m/z @29.42 [151020OFc1_NvH-0949-Control-4.raw]	424.7007751464844	29.4236600114667	3.84527906826667	94.3387332093333	90.49345414106662	660612.1875	3.313663010106505E8	0	8138	0.16786275077136636	2.5464302040941695	0.011351261073568916	424.6910705566406	424.7009582519531
1205	424.71099853515625	27.4280304757333					1	DETECTED	424.7110 m/z @27.43 [151020OFc1_NvH-0949-Control-4.raw]	424.71099853515625	27.4280304757333	3.9409845784	99.6061617906667	95.6651772122667	6362118.0	6.086610763531545E8	2	8138	0.3934247349466169	0.6135788984340662	0.08407810419998761	424.7010192871094	424.7209777832031
1206	424.7308349609375	40.820255676					1	DETECTED	424.7308 m/z @40.82 [151020OFc1_NvH-0949-Control-4.raw]	424.7308349609375	40.820255676	0.210228197066667	98.1111793282667	97.90095113120003	3286005.25	5.556130428205419E8	2	8138	14.585277260574937	0.6280945008295528	0.016089869178035128	424.72100830078125	424.7408142089844
1207	424.7422180175781	17.8415180581333					1	DETECTED	424.7422 m/z @17.84 [151020OFc1_NvH-0949-Control-4.raw]	424.7422180175781	17.8415180581333	4.78130659093333	99.5396748301333	94.75836823919997	3030895.0	4.26781342979641E8	0	8138	12.084032811433765	1.0428595236665783	4.048128971334324	424.7408447265625	424.74688720703125
1208	424.75689697265625	28.8605740658667					1	DETECTED	424.7569 m/z @28.86 [151020OFc1_NvH-0949-Control-4.raw]	424.75689697265625	28.8605740658667	1.8951596192	95.2803246605333	93.3851650413333	4912264.5	4.8562144371583426E8	4	8138	6.458601382681113	1.3869079450491435	2.245415987882792	424.7469177246094	424.766845703125
1209	424.7713623046875	17.5014654856167					1	DETECTED	424.7714 m/z @17.50 [151020OFc1_NvH-0949-Control-4.raw]	424.7713623046875	17.5014654856167	5.80609090453333	92.3618981813333	86.55580727679997	1098295.625	3.2351146880246514E8	2	8138	0.12415718361355843	1.5520023260766223	1.161409333838763	424.76739501953125	424.78125
1210	424.7837219238281	18.9335197373333					1	DETECTED	424.7837 m/z @18.93 [151020OFc1_NvH-0949-Control-4.raw]	424.7837219238281	18.9335197373333	4.67326756773333	63.4820269546667	58.808759386933374	117693.0546875	2.106720629743465E8	0	8138	0.11621839985575733	2.061981747850925	3.1239634957018496	424.7824401855469	424.78594970703125
1211	424.7964172363281	30.8316189250667					1	DETECTED	424.7964 m/z @30.83 [151020OFc1_NvH-0949-Control-4.raw]	424.7964172363281	30.8316189250667	3.90821029226667	97.0797386125333	93.17152832026663	415579.625	3.0442050612249357E8	0	8138	0.10662174189450369	1.730307064588367	2.7409660497432737	424.7874755859375	424.8063659667969
1212	424.82952880859375	40.5285155872					1	DETECTED	424.8295 m/z @40.53 [151020OFc1_NvH-0949-Control-4.raw]	424.82952880859375	40.5285155872	0.005838728	99.9945554461333	99.9887167181333	528793.625	2.929276637987434E8	0	8138	0.1698251425149735	1.5108237614066133	5.458005728427461	424.81982421875	424.8392028808594
1213	424.84259033203125	19.9952160570667					1	DETECTED	424.8426 m/z @20.00 [151020OFc1_NvH-0949-Control-4.raw]	424.84259033203125	19.9952160570667	0.0679841037333333	99.8522108194667	99.78422671573337	278704.59375	3.0001606514946073E8	0	8138	5.3208349050673505	7.894830567488172	0.006280577752893613	424.8396301269531	424.8525695800781
1214	424.8539733886719	19.9270956237333					1	DETECTED	424.8540 m/z @19.93 [151020OFc1_NvH-0949-Control-4.raw]	424.8539733886719	19.9270956237333	0.0373548813333333	98.2434986048	98.20614372346667	177395.015625	2.784200195654859E8	0	8138	2.2263148591647415	3.6606314781281553	10.43690514665987	424.85296630859375	424.8626708984375
1215	424.87274169921875	20.7950383821333					1	DETECTED	424.8727 m/z @20.80 [151020OFc1_NvH-0949-Control-4.raw]	424.87274169921875	20.7950383821333	0.027119584	94.6051903258667	94.5780707418667	334829.4375	3.2026810970020103E8	3	8138	0.524459422394699	4.4656220192503	0.06446456782649858	424.8630065917969	424.8794860839844
1216	424.8894958496094	16.2337865432					1	DETECTED	424.8895 m/z @16.23 [151020OFc1_NvH-0949-Control-4.raw]	424.8894958496094	16.2337865432	0.3867267112	99.7578181874667	99.3710914762667	1033969.4375	3.7285938671319675E8	3	8138	9.712434475623185	0.65129190652857	6.17855559053184	424.8795166015625	424.8929443359375
1217	424.9029541015625	40.0271757072					1	DETECTED	424.9030 m/z @40.03 [151020OFc1_NvH-0949-Control-4.raw]	424.9029541015625	40.0271757072	0.005838728	99.8901999904	99.8843612624	9298632.0	6.551827930909348E8	3	8138	2.327135904675316	0.5037712220450788	0.009720774417736007	424.8929748535156	424.91290283203125
1218	424.91876220703125	25.7548251381333					1	DETECTED	424.9188 m/z @25.75 [151020OFc1_NvH-0949-Control-4.raw]	424.91876220703125	25.7548251381333	0.005838728	96.5705911712	96.56475244319999	1403750.625	3.258166916831529E8	0	8138	18.17688369001232	0.8838531229701366	3.6109143756862725	424.9130859375	424.9285888671875
1219	424.93194580078125	14.5473824930667					1	DETECTED	424.9319 m/z @14.55 [151020OFc1_NvH-0949-Control-4.raw]	424.93194580078125	14.5473824930667	0.005838728	99.3317069336	99.3258682056	238300.9375	2.685238546552177E8	0	8138	6.251493414943036	0.6021727406701171	0.1877266924689493	424.9290466308594	424.9417724609375
1220	424.9535827636719	13.9681873224					1	DETECTED	424.9536 m/z @13.97 [151020OFc1_NvH-0949-Control-4.raw]	424.9535827636719	13.9681873224	0.005838728	94.4085907168	94.4027519888	230144.8125	3.0735154774716115E8	0	8138	0.11696664845950089	0.6071385239241401	0.0079583454619769	424.9438171386719	424.9558410644531
1221	424.9659729003906	34.7341089205333					1	DETECTED	424.9660 m/z @34.73 [151020OFc1_NvH-0949-Control-4.raw]	424.9659729003906	34.7341089205333	0.005838728	99.2043246666667	99.19848593866669	567798.0625	3.3180474369555146E8	0	8138	4.564941249075304	1.88944322135017	0.010228130681890175	424.95599365234375	424.9683532714844
[truncated: 33,211 more rows]
