# Supplementary material for: MSFC: a new feature construction method for accurate diagnosis of mass spectrometry data
Source: Sci Rep. 2023 Sep 21;13:15694. doi: 10.1038/s41598-023-42395-5 (PMC10514077; doi:10.1038/s41598-023-42395-5)
Supplement: Supplementary file 1 — Supplementary Information. [file 41598_2023_42395_MOESM1_ESM.zip › dataset/CRLM dataset/control/control5.csv]

row ID	row m/z	row retention time	row identity (main ID)	row identity (all IDs)	row identity (main ID + details)	row comment	row number of detected peaks	151020OFc1_NvH-0949-Control-5.raw Peak status	151020OFc1_NvH-0949-Control-5.raw Peak name	151020OFc1_NvH-0949-Control-5.raw Peak m/z	151020OFc1_NvH-0949-Control-5.raw Peak RT	151020OFc1_NvH-0949-Control-5.raw Peak RT start	151020OFc1_NvH-0949-Control-5.raw Peak RT end	151020OFc1_NvH-0949-Control-5.raw Peak duration time	151020OFc1_NvH-0949-Control-5.raw Peak height	151020OFc1_NvH-0949-Control-5.raw Peak area	151020OFc1_NvH-0949-Control-5.raw Peak charge	151020OFc1_NvH-0949-Control-5.raw Peak # data points	151020OFc1_NvH-0949-Control-5.raw Peak FWHM	151020OFc1_NvH-0949-Control-5.raw Peak tailing factor	151020OFc1_NvH-0949-Control-5.raw Peak asymmetry factor	151020OFc1_NvH-0949-Control-5.raw Peak m/z min	151020OFc1_NvH-0949-Control-5.raw Peak m/z max
1	400.17431640625	28.0381640765333					1	DETECTED	400.1743 m/z @28.04 [151020OFc1_NvH-0949-Control-5.raw]	400.17431640625	28.0381640765333	3.2745896256	97.4913788453333	94.2167892197333	346002.5	3.273362373376098E8	0	7972	10.339858212232361	2.5580495770892093	0.005389092344638956	400.16448974609375	400.1842956542969
2	400.1844482421875	20.1787945024					1	DETECTED	400.1844 m/z @20.18 [151020OFc1_NvH-0949-Control-5.raw]	400.1844482421875	20.1787945024	3.9552800816	97.7331826328	93.7779025512	281495.3125	2.7518674096140397E8	0	7972	2.8247592747759533	3.1054177886191994	0.004339227164000546	400.184326171875	400.1899108886719
3	400.1999206542969	36.8478049352					1	DETECTED	400.1999 m/z @36.85 [151020OFc1_NvH-0949-Control-5.raw]	400.1999206542969	36.8478049352	3.7556861512	98.3021487704	94.5464626192	1068822.375	3.8708446150281984E8	3	7972	11.562044492998332	1.945219521247658	0.004300780255329759	400.18994140625	400.20166015625
4	400.211669921875	23.2491403826667					1	DETECTED	400.2117 m/z @23.25 [151020OFc1_NvH-0949-Control-5.raw]	400.211669921875	23.2491403826667	1.795172856	98.5789331146667	96.7837602586667	2.9593602E7	1.251143643288711E9	2	7972	0.26947248367587306	0.5175347849155469	1.9863121496507643	400.2016906738281	400.2216491699219
5	400.22686767578125	20.7012153970667					1	DETECTED	400.2269 m/z @20.70 [151020OFc1_NvH-0949-Control-5.raw]	400.22686767578125	20.7012153970667	2.94704577466667	97.9988064616	95.05176068693332	2.1600304E7	9.005433000773315E8	2	7972	0.2533563262546572	0.8642186337574153	0.5659151417334259	400.2216796875	400.2304992675781
6	400.24053955078125	35.0259950754667					1	DETECTED	400.2405 m/z @35.03 [151020OFc1_NvH-0949-Control-5.raw]	400.24053955078125	35.0259950754667	0.371201408533333	99.9710816517333	99.59988024319996	1.71773104E8	4.1676213505549054E9	3	7972	0.2955721373808373	0.8437145541429983	1.0727554820662923	400.2305603027344	400.2503356933594
7	400.25494384765625	22.968197572					1	DETECTED	400.2549 m/z @22.97 [151020OFc1_NvH-0949-Control-5.raw]	400.25494384765625	22.968197572	4.36149847386667	94.9077299058667	90.54623143200003	994580.625	4.40093548377154E8	2	7972	24.226881278387427	5.89637787975401	5.832118871837642	400.2506408691406	400.2553405761719
8	400.2653503417969	40.0325641045333					1	DETECTED	400.2654 m/z @40.03 [151020OFc1_NvH-0949-Control-5.raw]	400.2653503417969	40.0325641045333	1.70260747066667	96.054627404	94.35201993333334	4406829.5	4.864123662472024E8	2	7972	51.30105912937532	1.2361900384600628	17.498747299777126	400.25537109375	400.2748718261719
9	400.2775573730469	20.0957081285333					1	DETECTED	400.2776 m/z @20.10 [151020OFc1_NvH-0949-Control-5.raw]	400.2775573730469	20.0957081285333	11.5518470533333	92.1039876994667	80.5521406461334	496675.09375	3.6587004639492255E8	0	7972	0.0335530812301954	4.756512783649857	0.019204067611536375	400.27587890625	400.28741455078125
10	400.30560302734375	91.5791896056					1	DETECTED	400.3056 m/z @91.58 [151020OFc1_NvH-0949-Control-5.raw]	400.30560302734375	91.5791896056	1.14693216053333	94.2451965637333	93.09826440319998	172224.296875	3.359459087136165E8	0	7972	0.168943575975959	1.2763380216976183	0.9953586833967044	400.2984313964844	400.3149719238281
11	400.3420715332031	91.4008958448					1	DETECTED	400.3421 m/z @91.40 [151020OFc1_NvH-0949-Control-5.raw]	400.3420715332031	91.4008958448	0.7104270896	92.4686275426667	91.75820045306669	88865.765625	2.6665076985893658E8	0	7972	0.24989318874382604	0.5058866808856662	2.224482574598711	400.3351135253906	400.3428649902344
12	400.353271484375	44.1719785946667					1	DETECTED	400.3533 m/z @44.17 [151020OFc1_NvH-0949-Control-5.raw]	400.353271484375	44.1719785946667	0.00830784453333333	99.9985041661333	99.99019632159997	94472.7109375	3.1393109211963505E8	0	7972	95.53094449794055	1.1217541316824633	1.1681980911445164	400.3434143066406	400.3543701171875
13	400.3859558105469	59.1568189432					1	DETECTED	400.3860 m/z @59.16 [151020OFc1_NvH-0949-Control-5.raw]	400.3859558105469	59.1568189432	3.80158333146667	99.8981638872	96.09658055573333	143293.21875	3.5749960917496735E8	0	7972	87.38594227869497	0.8679990202712125	0.8402798666803004	400.3791198730469	400.3955993652344
14	400.4545593261719	19.5871492752					1	DETECTED	400.4546 m/z @19.59 [151020OFc1_NvH-0949-Control-5.raw]	400.4545593261719	19.5871492752	3.87830956053333	98.7470562013333	94.86874664079997	504613.40625	3.5062493095106024E8	0	7972	0.15687155753399296	0.5007196465600533	0.15723474238194304	400.4446105957031	400.46453857421875
15	400.4768371582031	30.8178252546667					1	DETECTED	400.4768 m/z @30.82 [151020OFc1_NvH-0949-Control-5.raw]	400.4768371582031	30.8178252546667	4.101340516	95.0176847837333	90.91634426773331	1719063.0	3.958356631462783E8	4	7972	0.17722868363244615	0.5394852477723241	0.8399225478925929	400.4669189453125	400.4866638183594
16	400.49609375	10.3262667746667					1	DETECTED	400.4961 m/z @10.33 [151020OFc1_NvH-0949-Control-5.raw]	400.49609375	10.3262667746667	2.82065504266667	99.9345321733333	97.11387713066662	918463.875	3.4946584820287025E8	0	7972	0.13612769843356354	1.960129408639734	12.766308575892339	400.4868469238281	400.5060729980469
17	400.51043701171875	17.8989194821333					1	DETECTED	400.5104 m/z @17.90 [151020OFc1_NvH-0949-Control-5.raw]	400.51043701171875	17.8989194821333	4.91064431573333	97.3529703802667	92.44232606453336	391876.6875	3.1878715245700365E8	0	7972	0.18062046763643735	10.544033909981286	0.0285552126793485	400.50701904296875	400.5160827636719
18	400.5260925292969	40.6273922568					1	DETECTED	400.5261 m/z @40.63 [151020OFc1_NvH-0949-Control-5.raw]	400.5260925292969	40.6273922568	4.21264346693333	99.4956885725333	95.28304510559997	401897.25	3.424737027276994E8	0	7972	25.823717450674536	1.4868719801459436	1.7121614632039377	400.51611328125	400.5315246582031
19	400.5415344238281	10.8535400456					1	DETECTED	400.5415 m/z @10.85 [151020OFc1_NvH-0949-Control-5.raw]	400.5415344238281	10.8535400456	4.00614975173333	98.5326396656	94.52648991386667	900093.9375	3.63987151679799E8	3	7972	4.941249402247333	2.193533014854816	2.3454798883932213	400.53155517578125	400.54827880859375
20	400.5583190917969	47.8701708474667					1	DETECTED	400.5583 m/z @47.87 [151020OFc1_NvH-0949-Control-5.raw]	400.5583190917969	47.8701708474667	3.719059308	98.1364566712	94.4173973632	4154876.25	4.705206805251863E8	0	7972	0.16044965649785325	0.5042311383783532	0.011576769716313396	400.54833984375	400.56298828125
21	400.572998046875	35.0056741562667					1	DETECTED	400.5730 m/z @35.01 [151020OFc1_NvH-0949-Control-5.raw]	400.572998046875	35.0056741562667	0.681306130133333	99.5874357584	98.90612962826667	1.19775128E8	2.8641693703274155E9	3	7972	0.30699524002545076	1.0744578490179653	1.2850243581294936	400.5630187988281	400.5829772949219
22	400.5833740234375	23.5658907706667					1	DETECTED	400.5834 m/z @23.57 [151020OFc1_NvH-0949-Control-5.raw]	400.5833740234375	23.5658907706667	3.9950207712	55.0788335944	51.083812823200006	1068303.5	2.130361167838673E8	0	7972	0.11913264464298123	1.0297526488622526	0.03414204421863343	400.5830383300781	400.5929870605469
23	400.6075439453125	31.4133646208					1	DETECTED	400.6075 m/z @31.41 [151020OFc1_NvH-0949-Control-5.raw]	400.6075439453125	31.4133646208	4.470854924	78.0012632322667	73.5304083082667	805702.3125	3.1147934880340123E8	0	7972	0.076598982165617	2.169886340084901	0.7859701564294178	400.5975646972656	400.61724853515625
24	400.678466796875	18.2216275816					1	DETECTED	400.6785 m/z @18.22 [151020OFc1_NvH-0949-Control-5.raw]	400.678466796875	18.2216275816	4.13314850186667	99.6331290634667	95.49998056160003	192396.71875	3.3861153108554816E8	0	7972	0.17325750362365966	6.05096546077873	0.14287546659315703	400.6695861816406	400.6846618652344
25	400.6947326660156	38.0233252517333					1	DETECTED	400.6947 m/z @38.02 [151020OFc1_NvH-0949-Control-5.raw]	400.6947326660156	38.0233252517333	4.03944542026667	98.5233503493333	94.48390492906663	8215885.5	4.797013886006731E8	2	7972	0.16738944983100623	0.5286043924949957	0.015777481502843728	400.68475341796875	400.7047119140625
26	400.7135314941406	23.2614024226667					1	DETECTED	400.7135 m/z @23.26 [151020OFc1_NvH-0949-Control-5.raw]	400.7135314941406	23.2614024226667	3.85105568506667	95.4537069101333	91.60265122506664	7975387.5	4.9077526416937214E8	2	7972	0.214876553400412	0.6104800995689537	2.578262588316685	400.7047424316406	400.71826171875
27	400.728271484375	20.7414820986667					1	DETECTED	400.7283 m/z @20.74 [151020OFc1_NvH-0949-Control-5.raw]	400.728271484375	20.7414820986667	1.8590948608	97.2238009442667	95.3647060834667	9408125.0	8.685223043864781E8	2	7972	0.2589141512563522	1.9898084555274125	0.15331589671240345	400.7184143066406	400.73736572265625
28	400.7474365234375	40.1542358570667					1	DETECTED	400.7474 m/z @40.15 [151020OFc1_NvH-0949-Control-5.raw]	400.7474365234375	40.1542358570667	0.156266424	97.6494626946667	97.4931962706667	1.2064147E7	7.41724961186074E8	2	7972	31.222136806801515	0.5576629248670991	0.013301999983381595	400.7374572753906	400.7574157714844
29	400.7710266113281	21.6011842954667					1	DETECTED	400.7710 m/z @21.60 [151020OFc1_NvH-0949-Control-5.raw]	400.7710266113281	21.6011842954667	2.0503910816	99.1529242965333	97.1025332149333	3.3780924E7	7.23225727039434E8	2	7972	0.1650919719488968	1.177079937206032	1.4353065615550267	400.76104736328125	400.7808532714844
30	400.7840576171875	13.9821310266667					1	DETECTED	400.7841 m/z @13.98 [151020OFc1_NvH-0949-Control-5.raw]	400.7840576171875	13.9821310266667	4.7745701544	92.0249888776	87.2504187232	315363.34375	3.156344499319427E8	0	7972	0.12749066645106133	0.5563444697951876	1.7941312332073895	400.78131103515625	400.7938232421875
31	400.8380432128906	24.2031191626667					1	DETECTED	400.8380 m/z @24.20 [151020OFc1_NvH-0949-Control-5.raw]	400.8380432128906	24.2031191626667	0.293570773333333	99.6058920328	99.31232125946667	445895.6875	3.350493080650324E8	0	7972	0.10430073618115543	2.756541950041516	0.9163065001615928	400.828125	400.84796142578125
32	400.8564147949219	13.6969736445333					1	DETECTED	400.8564 m/z @13.70 [151020OFc1_NvH-0949-Control-5.raw]	400.8564147949219	13.6969736445333	0.459529449866667	96.2547038725333	95.79517442266663	213527.953125	3.384484545855743E8	0	7972	0.12806041616421737	5.997459200524237	0.08196125946837304	400.8480529785156	400.8576965332031
33	400.86773681640625	17.6007995256					1	DETECTED	400.8677 m/z @17.60 [151020OFc1_NvH-0949-Control-5.raw]	400.86773681640625	17.6007995256	0.00830784453333333	99.9528376669333	99.94452982239997	607358.1875	3.722920671747714E8	0	7972	2.1323251497267535	0.5153877305232332	0.16863136487226751	400.8577880859375	400.8776550292969
34	400.8876647949219	26.3454666698667					1	DETECTED	400.8877 m/z @26.35 [151020OFc1_NvH-0949-Control-5.raw]	400.8876647949219	26.3454666698667	0.00830784453333333	99.3091281701333	99.30082032559997	4781639.0	5.909500843573359E8	3	7972	7.283083837034322	1.2276113060205172	0.5283892075332732	400.87774658203125	400.89654541015625
35	400.9065856933594	35.0552281624					1	DETECTED	400.9066 m/z @35.06 [151020OFc1_NvH-0949-Control-5.raw]	400.9065856933594	35.0552281624	0.00830784453333333	99.6331290634667	99.62482121893336	4.5816752E7	1.4041063140497315E9	3	7972	0.29989827745050235	0.5268741156401568	0.8515910364808974	400.8966064453125	400.91656494140625
36	400.916748046875	50.4901048162667					1	DETECTED	400.9167 m/z @50.49 [151020OFc1_NvH-0949-Control-5.raw]	400.916748046875	50.4901048162667	0.0287075090666667	99.9528376669333	99.92413015786664	1461449.125	3.8911254502680826E8	0	7972	10.894940827776388	0.5061872453077726	0.024748740361258813	400.9165954589844	400.9267272949219
37	400.92987060546875	18.2326632104					1	DETECTED	400.9299 m/z @18.23 [151020OFc1_NvH-0949-Control-5.raw]	400.92987060546875	18.2326632104	0.430096734666667	98.1549840861333	97.72488735146663	190035.796875	3.308701010064833E8	0	7972	5.566710153846014	2.7446853655812875	0.01690858449829426	400.9267883300781	400.9319763183594
38	400.9421081542969	31.3827023877333					1	DETECTED	400.9421 m/z @31.38 [151020OFc1_NvH-0949-Control-5.raw]	400.9421081542969	31.3827023877333	0.018753612	99.7522318749333	99.7334782629333	728401.1875	3.5009817174101037E8	0	7972	0.1619045065444169	2.1345306268588717	0.010750756335912857	400.93304443359375	400.9443054199219
39	400.954345703125	18.1220915048					1	DETECTED	400.9543 m/z @18.12 [151020OFc1_NvH-0949-Control-5.raw]	400.954345703125	18.1220915048	0.018753612	98.1549840861333	98.1362304741333	2005366.75	3.5029004181970143E8	0	7972	0.07602615310317518	0.7479745260475911	0.03637771102662114	400.9443664550781	400.96405029296875
40	400.9726867675781	23.8135840216					1	DETECTED	400.9727 m/z @23.81 [151020OFc1_NvH-0949-Control-5.raw]	400.9726867675781	23.8135840216	0.0482338701333333	99.9073215512	99.85908768106667	742122.4375	3.495959798624108E8	0	7972	12.445742782520313	0.5185809039246466	4.230080620513689	400.9643859863281	400.9825439453125
41	401.0013427734375	23.4578273909333					1	DETECTED	401.0013 m/z @23.46 [151020OFc1_NvH-0949-Control-5.raw]	401.0013427734375	23.4578273909333	0.00830784453333333	99.346082216	99.33777437146667	1940129.5	3.6072337262567747E8	0	7972	0.04646608039557876	0.6343762781110381	0.01228151787951404	400.9913635253906	401.0113220214844
42	401.01861572265625	29.6732322328					1	DETECTED	401.0186 m/z @29.67 [151020OFc1_NvH-0949-Control-5.raw]	401.01861572265625	29.6732322328	1.83208912106667	99.6150355178667	97.78294639680003	578898.3125	3.23480951927593E8	0	7972	0.1757776218177547	1.7560871334264743	0.06576042407735709	401.0118408203125	401.0271301269531
43	401.1650085449219	49.6248049152					1	DETECTED	401.1650 m/z @49.62 [151020OFc1_NvH-0949-Control-5.raw]	401.1650085449219	49.6248049152	3.91592574053333	94.5281805853333	90.61225484479998	88978.5546875	2.9856740628598815E8	0	7972	77.11495986008605	0.9911887633313508	1.0774482598231518	401.15655517578125	401.167724609375
44	401.177734375	23.1340666997333					1	DETECTED	401.1777 m/z @23.13 [151020OFc1_NvH-0949-Control-5.raw]	401.177734375	23.1340666997333	1.83208912106667	96.3543942418667	94.52230512080003	248294.1875	3.4207491631876564E8	0	7972	1.1224573940038596	2.8643108196538853	0.1334909504131963	401.16790771484375	401.1779479980469
45	401.1880187988281	27.0941186664					1	DETECTED	401.1880 m/z @27.09 [151020OFc1_NvH-0949-Control-5.raw]	401.1880187988281	27.0941186664	3.8305434632	98.421826672	94.5912832088	5471016.0	4.991593452056897E8	3	7972	0.12372512760158116	0.736249095313459	0.646280304740948	401.1780700683594	401.197998046875
46	401.20501708984375	18.1543122186667					1	DETECTED	401.2050 m/z @18.15 [151020OFc1_NvH-0949-Control-5.raw]	401.20501708984375	18.1543122186667	3.97458588026667	99.9528376669333	95.97825178666663	1322605.375	4.0810040054079044E8	3	7972	2.808681242248433	1.0014678224605529	0.01631748257727907	401.19805908203125	401.2063293457031
47	401.2163391113281	10.8278630752					1	DETECTED	401.2163 m/z @10.83 [151020OFc1_NvH-0949-Control-5.raw]	401.2163391113281	10.8278630752	3.82153210613333	99.1804928802667	95.35896077413337	3089620.75	5.2992668470200694E8	3	7972	15.583055132866715	2.594979198244557	2.6376234455712106	401.20635986328125	401.2165832519531
48	401.2265930175781	24.2774765016					1	DETECTED	401.2266 m/z @24.28 [151020OFc1_NvH-0949-Control-5.raw]	401.2265930175781	24.2774765016	3.69159290533333	99.852661756	96.16106885066668	4597465.0	6.716656683668469E8	2	7972	9.079157836149761	2.6462856792326046	0.34221603568528375	401.21661376953125	401.2289123535156
49	401.2389221191406	39.1839322341333					1	DETECTED	401.2389 m/z @39.18 [151020OFc1_NvH-0949-Control-5.raw]	401.2389221191406	39.1839322341333	3.00135070346667	99.9528376669333	96.95148696346664	1.207548E7	9.974152127896727E8	3	7972	4.382790316939321	0.5175219223743343	0.16115765241406485	401.22894287109375	401.2489013671875
50	401.2491455078125	40.1542358570667					1	DETECTED	401.2491 m/z @40.15 [151020OFc1_NvH-0949-Control-5.raw]	401.2491455078125	40.1542358570667	0.8370358952	96.8846610917333	96.0476251965333	4876778.0	5.207581512387764E8	0	7972	31.105383882331953	0.5089704640975287	0.5495611884520171	401.2489318847656	401.259033203125
51	401.2619323730469	70.6153054170667					1	DETECTED	401.2619 m/z @70.62 [151020OFc1_NvH-0949-Control-5.raw]	401.2619323730469	70.6153054170667	2.585646932	94.8795057338667	92.29385880186669	400937.0625	3.533367477521613E8	2	7972	20.58251098940947	0.669388159221147	0.3398772560203944	401.2591857910156	401.2625427246094
52	401.2725524902344	21.6258239					1	DETECTED	401.2726 m/z @21.63 [151020OFc1_NvH-0949-Control-5.raw]	401.2725524902344	21.6258239	4.40428309493333	92.4950231365333	88.09074004159997	1.5588853E7	5.32569603186253E8	0	7972	0.20170066825872723	0.5080527045181938	1.0162423840738009	401.2626647949219	401.2782897949219
53	401.2872314453125	17.4685195704					1	DETECTED	401.2872 m/z @17.47 [151020OFc1_NvH-0949-Control-5.raw]	401.2872314453125	17.4685195704	4.65045315866667	94.4262442664	89.77579110773334	1653130.375	3.5658482750525415E8	0	7972	0.26498108970210055	2.219513458449574	56.80783151130968	401.28448486328125	401.29095458984375
54	401.2992858886719	39.3242199730667					1	DETECTED	401.2993 m/z @39.32 [151020OFc1_NvH-0949-Control-5.raw]	401.2992858886719	39.3242199730667	26.9483555861333	92.5450576874667	65.59670210133339	80930.796875	2.4207716372489068E8	0	7972	63.49640287019871	2.65018668799374	4.237737709171698	401.2976379394531	401.30926513671875
55	401.3265075683594	91.4008958448					1	DETECTED	401.3265 m/z @91.40 [151020OFc1_NvH-0949-Control-5.raw]	401.3265075683594	91.4008958448	13.6420580048	95.6135677456	81.97150974079999	182188.828125	2.1768727230116972E8	0	7972	0.9190458787724509	0.5903889697480734	12.21205828572109	401.31854248046875	401.3321838378906
56	401.4095764160156	26.9991447405333					1	DETECTED	401.4096 m/z @27.00 [151020OFc1_NvH-0949-Control-5.raw]	401.4095764160156	26.9991447405333	0.681306130133333	82.3398678365333	81.65856170639996	285319.53125	3.2384809502356786E8	0	7972	3.633447063781695	2.183032067350542	3.367149407801542	401.3997802734375	401.4103088378906
57	401.4203186035156	29.6865530181333					1	DETECTED	401.4203 m/z @29.69 [151020OFc1_NvH-0949-Control-5.raw]	401.4203186035156	29.6865530181333	3.98519846426667	96.7556085674667	92.77041010320002	528926.75	3.3328183748645294E8	0	7972	27.636292768223008	2.5634917564791895	0.004009734004283658	401.4104309082031	401.4302978515625
58	401.4441833496094	15.5105465085333					1	DETECTED	401.4442 m/z @15.51 [151020OFc1_NvH-0949-Control-5.raw]	401.4441833496094	15.5105465085333	4.34213160986667	98.044701324	93.70256971413333	144410.96875	3.191354260825425E8	0	7972	6.188616987911752	7.075299757237086	0.010804519263744664	401.43450927734375	401.4462585449219
59	401.4562683105469	18.1903763088					1	DETECTED	401.4563 m/z @18.19 [151020OFc1_NvH-0949-Control-5.raw]	401.4562683105469	18.1903763088	3.70074508533333	99.3368426549333	95.63609756959998	742545.25	3.763470839075866E8	0	7972	9.975507752503116	1.175538221892411	0.5346701740978428	401.4462890625	401.46624755859375
60	401.46630859375	21.5077479661333					1	DETECTED	401.4663 m/z @21.51 [151020OFc1_NvH-0949-Control-5.raw]	401.46630859375	21.5077479661333	3.69159290533333	97.8705746104	94.17898170506666	393022.125	3.661393088994569E8	0	7972	19.256091989639497	4.888245401681502	0.6226332868586382	401.46630859375	401.4762878417969
61	401.5063171386719	32.7824688632					1	DETECTED	401.5063 m/z @32.78 [151020OFc1_NvH-0949-Control-5.raw]	401.5063171386719	32.7824688632	0.7104270896	93.6791550482667	92.96872795866669	364169.28125	3.2424299116584647E8	3	7972	42.73843871136502	1.8493887164973197	2.8001052628821506	401.496337890625	401.5120849609375
62	401.5220947265625	27.0828044402667					1	DETECTED	401.5221 m/z @27.08 [151020OFc1_NvH-0949-Control-5.raw]	401.5220947265625	27.0828044402667	4.06097845466667	71.7367339701333	67.67575551546663	3035929.5	3.1995667548237115E8	0	7972	0.17391201802398015	0.5081253631661844	0.8199838908317555	401.51214599609375	401.5320129394531
63	401.5389404296875	9.8094874264					1	DETECTED	401.5389 m/z @9.81 [151020OFc1_NvH-0949-Control-5.raw]	401.5389404296875	9.8094874264	3.89653489093333	97.3807909050667	93.48425601413338	2304208.75	4.370438410422997E8	3	7972	2.3470227278268077	4.665445625007504	6.52128986669198	401.5321044921875	401.5489196777344
64	401.5489501953125	34.1108681808					1	DETECTED	401.5490 m/z @34.11 [151020OFc1_NvH-0949-Control-5.raw]	401.5489501953125	34.1108681808	4.86211541786667	49.7009662712	44.838850853333334	1051108.375	1.923068929851262E8	0	7972	0.15011206023733337	0.7738606283218007	0.7274700148614056	401.5489501953125	401.5528259277344
65	401.5628356933594	17.4893546378667					1	DETECTED	401.5628 m/z @17.49 [151020OFc1_NvH-0949-Control-5.raw]	401.5628356933594	17.4893546378667	2.239480256	99.7157593773333	97.4762791213333	1.8480142E7	7.183655878497386E8	3	7972	0.18953352808050639	1.4704905426582213	0.8338838025104583	401.5528564453125	401.57281494140625
66	401.5776062011719	42.7885673232					1	DETECTED	401.5776 m/z @42.79 [151020OFc1_NvH-0949-Control-5.raw]	401.5776062011719	42.7885673232	4.6784566944	96.1089430010667	91.43048630666671	2691673.25	4.4656726096880955E8	0	7972	15.194666904590768	2.169012217472034	0.03164806414023425	401.5729064941406	401.58740234375
67	401.5893859863281	20.9500357962667					1	DETECTED	401.5894 m/z @20.95 [151020OFc1_NvH-0949-Control-5.raw]	401.5893859863281	20.9500357962667	4.1924559032	96.7464652970667	92.5540093938667	318345.84375	3.3431245091544795E8	0	7972	4.83440551720345	3.8572583656237613	0.02772207286836103	401.587890625	401.599365234375
68	401.6153564453125	40.8469273938667					1	DETECTED	401.6154 m/z @40.85 [151020OFc1_NvH-0949-Control-5.raw]	401.6153564453125	40.8469273938667	5.0272155352	94.6395316496	89.6123161144	221269.53125	3.3258514742943645E8	0	7972	83.99546182463848	1.374468816262168	1.777578677806452	401.6053771972656	401.6163024902344
69	401.6265563964844	13.0637649456					1	DETECTED	401.6266 m/z @13.06 [151020OFc1_NvH-0949-Control-5.raw]	401.6265563964844	13.0637649456	0.439992768533333	79.8078597098667	79.36786694133338	475754.125	2.9945081333012235E8	0	7972	0.06476378023099016	1.240487207754331	7.407304015847377	401.6170959472656	401.6357116699219
70	401.68212890625	14.9275785402667					1	DETECTED	401.6821 m/z @14.93 [151020OFc1_NvH-0949-Control-5.raw]	401.68212890625	14.9275785402667	5.0783249968	99.5874357584	94.5091107616	466805.0	3.2539743389997697E8	0	7972	0.14659030478009427	0.5144887210770985	0.43106817778591805	401.6722412109375	401.68756103515625
71	401.6978759765625	38.0233252517333					1	DETECTED	401.6979 m/z @38.02 [151020OFc1_NvH-0949-Control-5.raw]	401.6978759765625	38.0233252517333	3.21084227733333	99.3922130765333	96.18137079919997	1279387.25	3.906793036340202E8	0	7972	20.598024869415145	1.4360021906458098	0.20239951952663	401.6882629394531	401.7078552246094
72	401.70831298828125	26.7172996709333					1	DETECTED	401.7083 m/z @26.72 [151020OFc1_NvH-0949-Control-5.raw]	401.70831298828125	26.7172996709333	4.46135923893333	92.1230981253333	87.66173888639997	372225.09375	3.2702224948917997E8	0	7972	18.59531974392842	2.340426174504926	0.02315778543412428	401.7078857421875	401.7085876464844
73	401.7185974121094	16.777657728					1	DETECTED	401.7186 m/z @16.78 [151020OFc1_NvH-0949-Control-5.raw]	401.7185974121094	16.777657728	1.93143354	99.8981638872	97.9667303472	3463575.5	5.71170936000452E8	2	7972	0.6173265623564532	19.033499379726976	5.944517834514848	401.7086181640625	401.72857666015625
74	401.7320861816406	36.0128317792					1	DETECTED	401.7321 m/z @36.01 [151020OFc1_NvH-0949-Control-5.raw]	401.7320861816406	36.0128317792	3.87830956053333	92.3727451	88.49443553946668	1898898.375	4.2736174047395545E8	2	7972	11.913358239403603	0.9235635304427069	0.008800099651884143	401.7286071777344	401.734619140625
75	401.7446594238281	31.473026936					1	DETECTED	401.7447 m/z @31.47 [151020OFc1_NvH-0949-Control-5.raw]	401.7446594238281	31.473026936	3.73745963733333	98.5233503493333	94.78589071199997	1.1344427E7	8.07253673419087E8	2	7972	0.18496520378920778	1.2963947051239095	0.47376103822328175	401.73468017578125	401.754638671875
76	401.75518798828125	29.7647958216					1	DETECTED	401.7552 m/z @29.76 [151020OFc1_NvH-0949-Control-5.raw]	401.75518798828125	29.7647958216	6.4729095888	91.0960430778667	84.6231334890667	2588327.25	3.762189676603044E8	2	7972	0.20658101471582668	0.5675560287846897	7.986899670763551	401.7546691894531	401.7637939453125
77	401.7740173339844	21.6011842954667					1	DETECTED	401.7740 m/z @21.60 [151020OFc1_NvH-0949-Control-5.raw]	401.7740173339844	21.6011842954667	0.244473593066667	91.6889530002667	91.44447940720002	3317230.75	3.6764273334852177E8	0	7972	0.11537206004454603	0.5093183527602534	0.012606433343785368	401.7641296386719	401.783447265625
78	401.82666015625	13.0994638514667					1	DETECTED	401.8267 m/z @13.10 [151020OFc1_NvH-0949-Control-5.raw]	401.82666015625	13.0994638514667	0.576940828533333	98.7750410850667	98.19810025653337	275338.15625	3.3262033920045763E8	0	7972	0.15413266790918811	0.5319848872244731	2.7067745875743965	401.8167724609375	401.8365478515625
79	401.844970703125	11.1461016152					1	DETECTED	401.8450 m/z @11.15 [151020OFc1_NvH-0949-Control-5.raw]	401.844970703125	11.1461016152	0.459529449866667	99.4403484165333	98.98081896666663	265342.53125	3.4882772022575456E8	0	7972	0.05948841954760553	1.8686847309853507	0.033231555736562876	401.8367614746094	401.8506774902344
80	401.8607482910156	20.9138174973333					1	DETECTED	401.8607 m/z @20.91 [151020OFc1_NvH-0949-Control-5.raw]	401.8607482910156	20.9138174973333	0.7104270896	99.6331290634667	98.9227019738667	1350257.375	3.567469145145603E8	0	7972	0.1501013227518655	0.5047959303358751	4.3063345602384775	401.8507995605469	401.863037109375
81	401.8730773925781	7.4370105544					1	DETECTED	401.8731 m/z @7.44 [151020OFc1_NvH-0949-Control-5.raw]	401.8730773925781	7.4370105544	0.00830784453333333	99.8340956290667	99.82578778453336	1511515.5	4.28103889665386E8	3	7972	16.057753823602596	26.86017230018376	35.924555560738845	401.8631286621094	401.8830261230469
82	401.8868408203125	35.3752450149333					1	DETECTED	401.8868 m/z @35.38 [151020OFc1_NvH-0949-Control-5.raw]	401.8868408203125	35.3752450149333	0.390709636533333	94.6962053016	94.30549566506667	977800.625	3.6912247027113396E8	3	7972	0.19807407691344991	0.5088380250856808	0.0011449804487585944	401.8830871582031	401.88690185546875
83	401.89691162109375	17.4685195704					1	DETECTED	401.8969 m/z @17.47 [151020OFc1_NvH-0949-Control-5.raw]	401.89691162109375	17.4685195704	0.00830784453333333	99.8617326568	99.85342481226667	1.1540962E7	6.218060301096455E8	3	7972	0.21592528261049893	0.8806327773948354	18.64663607832928	401.8869323730469	401.9068908691406
84	401.91162109375	46.5361803277333					1	DETECTED	401.9116 m/z @46.54 [151020OFc1_NvH-0949-Control-5.raw]	401.91162109375	46.5361803277333	0.2051700032	98.7081421805333	98.5029721773333	1644090.25	3.9174311868639904E8	3	7972	3.7789703356473154	0.5755831172388883	0.04630619767430426	401.90692138671875	401.92071533203125
85	401.9273986816406	10.0154773069333					1	DETECTED	401.9274 m/z @10.02 [151020OFc1_NvH-0949-Control-5.raw]	401.9273986816406	10.0154773069333	0.018753612	98.7081421805333	98.6893885685333	186056.0	3.242268494917683E8	3	7972	0.049560697697998535	63.16509826658581	0.23324935620360426	401.9217529296875	401.93060302734375
86	401.94085693359375	22.3954896453333					1	DETECTED	401.9409 m/z @22.40 [151020OFc1_NvH-0949-Control-5.raw]	401.94085693359375	22.3954896453333	0.00830784453333333	97.012441032	97.00413318746666	812308.6875	3.648295474156863E8	0	7972	7.250873531415984	0.5273323372021808	1.5195456257633522	401.9308776855469	401.9505920410156
87	401.9606018066406	17.3023176362667					1	DETECTED	401.9606 m/z @17.30 [151020OFc1_NvH-0949-Control-5.raw]	401.9606018066406	17.3023176362667	0.00830784453333333	99.8434075354667	99.83509969093336	1506991.875	3.846935045136958E8	0	7972	0.15980390377629305	1.878847044040517	2.084969857927495	401.95062255859375	401.9705810546875
88	401.9788818359375	33.6851067189333					1	DETECTED	401.9789 m/z @33.69 [151020OFc1_NvH-0949-Control-5.raw]	401.9788818359375	33.6851067189333	0.077355072	99.9893481866667	99.9119931146667	601547.0	3.16000796313694E8	0	7972	7.979057579182296	2.0068394948785704	0.34289059197002636	401.9706726074219	401.98883056640625
89	401.99066162109375	5.4584667872					1	DETECTED	401.9907 m/z @5.46 [151020OFc1_NvH-0949-Control-5.raw]	401.99066162109375	5.4584667872	0.018753612	97.8246249613333	97.8058713493333	232725.296875	3.482782427855443E8	0	7972	0.23215307234988458	6.001757148938787	13.042465967137158	401.9888916015625	402.0006408691406
90	402.036865234375	41.6311474096					1	DETECTED	402.0369 m/z @41.63 [151020OFc1_NvH-0949-Control-5.raw]	402.036865234375	41.6311474096	7.26853162453333	99.4956885725333	92.22715694799997	207526.4375	3.551988218220124E8	0	7972	0.10432976855460652	1.341969387966095	2.031493895505274	402.02703857421875	402.0422058105469
91	402.0523376464844	22.8321307490667					1	DETECTED	402.0523 m/z @22.83 [151020OFc1_NvH-0949-Control-5.raw]	402.0523376464844	22.8321307490667	4.28202809573333	99.8981638872	95.61613579146668	348101.65625	3.1815765870492077E8	0	7972	0.3767715093446107	2.577240071884047	0.49100218766148196	402.0423889160156	402.0603332519531
92	402.16326904296875	53.8850180048					1	DETECTED	402.1633 m/z @53.89 [151020OFc1_NvH-0949-Control-5.raw]	402.16326904296875	53.8850180048	0.6632901496	94.0020968405333	93.3388066909333	115341.859375	3.166025854833031E8	0	7972	77.10920511349411	0.8548729174540944	0.9464432346837778	402.1532897949219	402.16973876953125
93	402.17987060546875	17.9355167805333					1	DETECTED	402.1799 m/z @17.94 [151020OFc1_NvH-0949-Control-5.raw]	402.17987060546875	17.9355167805333	0.00830784453333333	99.9985041661333	99.99019632159997	2102228.0	1.6718093461025329E9	3	7972	6.863867438791189	3.4986243404588295	23.46093429325917	402.17303466796875	402.1897888183594
94	402.1949462890625	20.9038923050667					1	DETECTED	402.1949 m/z @20.90 [151020OFc1_NvH-0949-Control-5.raw]	402.1949462890625	20.9038923050667	2.94704577466667	97.9806834192	95.03363764453333	1187626.25	4.09655867800478E8	3	7972	12.12762688553789	1.243205385933881	1.0200531139451268	402.18988037109375	402.2049255371094
95	402.20550537109375	23.3547997202667					1	DETECTED	402.2055 m/z @23.35 [151020OFc1_NvH-0949-Control-5.raw]	402.20550537109375	23.3547997202667	4.14467545306667	93.9291434570667	89.78446800400003	759966.8125	3.416320911875118E8	3	7972	9.823253014068431	0.8922295420245631	2.4541728895290387	402.2049560546875	402.2065734863281
96	402.2165832519531	22.4064520112					1	DETECTED	402.2166 m/z @22.41 [151020OFc1_NvH-0949-Control-5.raw]	402.2165832519531	22.4064520112	3.92734259573333	98.4589553813333	94.53161278559996	2972141.0	5.3376256243200845E8	2	7972	0.212292667661238	0.8257870668152355	0.6244574998920192	402.20660400390625	402.220947265625
97	402.23095703125	17.4685195704					1	DETECTED	402.2310 m/z @17.47 [151020OFc1_NvH-0949-Control-5.raw]	402.23095703125	17.4685195704	0.720186803733333	98.0721010376	97.35191423386668	4407770.0	5.968596167853272E8	2	7972	0.20260969450692556	15.314002258449676	3.3596217195469436	402.2209777832031	402.2364807128906
98	402.2464904785156	31.4133646208					1	DETECTED	402.2465 m/z @31.41 [151020OFc1_NvH-0949-Control-5.raw]	402.2464904785156	31.4133646208	4.221939548	99.8981638872	95.6762243392	4426449.5	5.286616899230215E8	0	7972	0.23432503224167434	3.2769844439526543	91.25964023042228	402.23651123046875	402.2564697265625
99	402.2568359375	29.7771522109333					1	DETECTED	402.2568 m/z @29.78 [151020OFc1_NvH-0949-Control-5.raw]	402.2568359375	29.7771522109333	4.42642841146667	99.8981638872	95.47173547573333	879945.5625	4.0482948761263967E8	0	7972	0.07600443496913911	6.464862578109787	0.0054641644140867845	402.2565002441406	402.2664489746094
100	402.27471923828125	21.6258239					1	DETECTED	402.2747 m/z @21.63 [151020OFc1_NvH-0949-Control-5.raw]	402.27471923828125	21.6258239	6.35828325093333	94.5663881592	88.20810490826668	665005.375	2.858140801550901E8	0	7972	0.1235186206230452	3.0785189383039584	29.26737998367908	402.2669677734375	402.2846984863281
101	402.2900695800781	17.4893546378667					1	DETECTED	402.2901 m/z @17.49 [151020OFc1_NvH-0949-Control-5.raw]	402.2900695800781	17.4893546378667	7.6008044032	92.5362223522667	84.9354179490667	324555.5	3.052695962606386E8	0	7972	0.06590868119332427	4.281728396438077	312.1052965231209	402.28472900390625	402.29437255859375
102	402.30377197265625	91.8538949149333					1	DETECTED	402.3038 m/z @91.85 [151020OFc1_NvH-0949-Control-5.raw]	402.30377197265625	91.8538949149333	1.64398901866667	92.1039876994667	90.45999868080003	88546.9453125	2.699499765243099E8	0	7972	0.14452678126612284	0.5013861714079437	2.145929952723569	402.3017272949219	402.31097412109375
103	402.3216857910156	90.8009802210667					1	DETECTED	402.3217 m/z @90.80 [151020OFc1_NvH-0949-Control-5.raw]	402.3216857910156	90.8009802210667	1.3212508824	98.0169168413333	96.6956659589333	91885.453125	3.0842111978318983E8	0	7972	1.3903582491206947	0.540321627443437	2.8844099344286955	402.3144226074219	402.32342529296875
104	402.3550109863281	38.1038696405333					1	DETECTED	402.3550 m/z @38.10 [151020OFc1_NvH-0949-Control-5.raw]	402.3550109863281	38.1038696405333	0.077355072	96.3272027450667	96.2498476730667	132074.609375	3.65212107040191E8	0	7972	68.56907524882779	1.2983777339250375	1.5727691688076102	402.3451843261719	402.36236572265625
105	402.39752197265625	24.7538558296					1	DETECTED	402.3975 m/z @24.75 [151020OFc1_NvH-0949-Control-5.raw]	402.39752197265625	24.7538558296	1.96802680853333	99.8434075354667	97.87538072693337	1899086.25	3.685264821136975E8	0	7972	0.6367168140539299	2.3425530689518745	1.9360798270058537	402.38812255859375	402.40673828125
106	402.41796875	24.4840800832					1	DETECTED	402.4180 m/z @24.48 [151020OFc1_NvH-0949-Control-5.raw]	402.41796875	24.4840800832	4.1924559032	98.1826041261333	93.9901482229333	596882.875	3.743740930048144E8	0	7972	0.20925825919551855	4.68190686339898	3.182575090653339	402.408203125	402.4273681640625
107	402.4454345703125	23.5446094693333					1	DETECTED	402.4454 m/z @23.54 [151020OFc1_NvH-0949-Control-5.raw]	402.4454345703125	23.5446094693333	4.101340516	95.1186026213333	91.0172621053333	439539.53125	3.663350114878992E8	0	7972	8.175914314902478	3.3972832403035516	0.5350417681548435	402.4358215332031	402.4527893066406
108	402.46282958984375	12.8034237450667					1	DETECTED	402.4628 m/z @12.80 [151020OFc1_NvH-0949-Control-5.raw]	402.46282958984375	12.8034237450667	4.1830521256	96.4637952850667	92.2807431594667	929242.0625	3.856944907038366E8	0	7972	0.13678322227903905	1.113944085154529	2.9396168064802906	402.4530029296875	402.4728088378906
109	402.4734191894531	17.7254332309333					1	DETECTED	402.4734 m/z @17.73 [151020OFc1_NvH-0949-Control-5.raw]	402.4734191894531	17.7254332309333	2.57664333146667	93.1934041090667	90.61676077760004	330891.84375	3.374844355468497E8	0	7972	11.034308581045082	0.5050180106687624	6.260921824568486	402.47283935546875	402.4829406738281
110	402.49456787109375	32.6702075770667					1	DETECTED	402.4946 m/z @32.67 [151020OFc1_NvH-0949-Control-5.raw]	402.49456787109375	32.6702075770667	1.70260747066667	98.0721010376	96.36949356693334	410054.15625	3.5803769686510855E8	0	7972	27.886319623962788	1.6544372115432842	0.00688832269453753	402.484619140625	402.4989929199219
111	402.5091552734375	28.4871152522667					1	DETECTED	402.5092 m/z @28.49 [151020OFc1_NvH-0949-Control-5.raw]	402.5091552734375	28.4871152522667	3.5014852712	96.4819445970667	92.9804593258667	866092.875	3.674847897527532E8	0	7972	0.1833705733221862	0.5157442991396247	0.022585519050032008	402.49932861328125	402.5189208984375
112	402.52032470703125	12.7509850712					1	DETECTED	402.5203 m/z @12.75 [151020OFc1_NvH-0949-Control-5.raw]	402.52032470703125	12.7509850712	7.4370105544	32.4011048874667	24.9640943330667	120609.75	6.3560199866691485E7	0	7972	0.13439872206211234	2.3489098653129896	1.929384579324234	402.5191650390625	402.5207824707031
113	402.5307922363281	32.9966106130667					1	DETECTED	402.5308 m/z @33.00 [151020OFc1_NvH-0949-Control-5.raw]	402.5307922363281	32.9966106130667	1.80449956373333	96.4547160074667	94.65021644373337	863590.0	3.5965335961877483E8	3	7972	0.19305699211547278	0.598442105166294	0.8782943370780583	402.5209045410156	402.5370178222656
114	402.5470275878906	23.5765695354667					1	DETECTED	402.5470 m/z @23.58 [151020OFc1_NvH-0949-Control-5.raw]	402.5470275878906	23.5765695354667	4.07033030746667	98.2836054298667	94.21327512240002	883142.25	4.087539093421168E8	3	7972	2.848661843266587	0.6225256462956009	1.05602253056957	402.537109375	402.556884765625
115	402.5669250488281	23.5658907706667					1	DETECTED	402.5669 m/z @23.57 [151020OFc1_NvH-0949-Control-5.raw]	402.5669250488281	23.5658907706667	0.116829444266667	99.6882325034667	99.57140305920002	2127742.5	4.3204655761174417E8	3	7972	6.1287234632010446	0.5549155543317376	0.6885798550520421	402.55694580078125	402.5767822265625
116	402.5802917480469	46.6075375882667					1	DETECTED	402.5803 m/z @46.61 [151020OFc1_NvH-0949-Control-5.raw]	402.5802917480469	46.6075375882667	3.86022245866667	99.8799802954667	96.01975783680003	571121.4375	3.283381402006946E8	0	7972	53.28003198045293	1.1296916746325045	1.9557525277473005	402.5769348144531	402.58673095703125
117	402.5982360839844	24.7538558296					1	DETECTED	402.5982 m/z @24.75 [151020OFc1_NvH-0949-Control-5.raw]	402.5982360839844	24.7538558296	2.49223999093333	97.4913788453333	94.99913885439997	2286677.0	3.9288974447994196E8	0	7972	0.06082599559323043	1.819118169236594	1.813040769878584	402.58837890625	402.60821533203125
118	402.6184997558594	24.5685954768					1	DETECTED	402.6185 m/z @24.57 [151020OFc1_NvH-0949-Control-5.raw]	402.6184997558594	24.5685954768	4.34213160986667	97.7331826328	93.39105102293333	720634.875	3.663608766612014E8	0	7972	1.7307023251165603	4.9523245939893865	1.22488776839671	402.60858154296875	402.6281433105469
119	402.6753234863281	18.6235354850667					1	DETECTED	402.6753 m/z @18.62 [151020OFc1_NvH-0949-Control-5.raw]	402.6753234863281	18.6235354850667	1.06398307493333	97.5006224128	96.43663933786667	272444.46875	3.274796757338407E8	0	7972	2.4711526257444447	2.745987969551389	6.66057448955767	402.6667785644531	402.6852722167969
120	402.69842529296875	25.7553198256					1	DETECTED	402.6984 m/z @25.76 [151020OFc1_NvH-0949-Control-5.raw]	402.69842529296875	25.7553198256	3.905999044	97.3250972189333	93.4190981749333	4635993.0	4.5265780491468644E8	2	7972	0.3979835747358038	0.6431909945242763	1.5662174242864095	402.6886901855469	402.7084045410156
121	402.71112060546875	17.0447854437333					1	DETECTED	402.7111 m/z @17.04 [151020OFc1_NvH-0949-Control-5.raw]	402.71112060546875	17.0447854437333	2.75745601466667	94.5281805853333	91.77072457066663	1092039.375	3.5657363591057104E8	0	7972	0.0744322378915605	0.5416001724336239	80.3555287243757	402.7084655761719	402.7117919921875
122	402.7218017578125	13.0405985922667					1	DETECTED	402.7218 m/z @13.04 [151020OFc1_NvH-0949-Control-5.raw]	402.7218017578125	13.0405985922667	4.0282349136	97.00315774	92.9749228264	1679213.625	4.8856489550358206E8	0	7972	7.597704195734316	25.414768149823203	2.5906128100371038	402.71185302734375	402.7300109863281
123	402.7405090332031	30.0107035781333					1	DETECTED	402.7405 m/z @30.01 [151020OFc1_NvH-0949-Control-5.raw]	402.7405090332031	30.0107035781333	1.92246267733333	99.373796732	97.45133405466667	2996176.0	5.50303306991443E8	2	7972	1.7117251116424939	1.284834843315533	0.40068483032325997	402.73052978515625	402.750244140625
124	402.7580261230469	22.9527208258667					1	DETECTED	402.7580 m/z @22.95 [151020OFc1_NvH-0949-Control-5.raw]	402.7580261230469	22.9527208258667	4.5288251736	85.0228286082667	80.49400343466671	1516064.25	3.372466264064274E8	2	7972	0.27237452072987267	62.479638129049526	0.9327424167421692	402.7506103515625	402.7677917480469
125	402.7991943359375	24.7437642088					1	DETECTED	402.7992 m/z @24.74 [151020OFc1_NvH-0949-Control-5.raw]	402.7991943359375	24.7437642088	4.8715066672	98.8586298456	93.98712317840001	1742683.875	3.799596453105699E8	0	7972	0.4764395543460225	15.37239740265763	3.4803316762774	402.7893981933594	402.8089294433594
126	402.8192138671875	22.9055445192					1	DETECTED	402.8192 m/z @22.91 [151020OFc1_NvH-0949-Control-5.raw]	402.8192138671875	22.9055445192	1.48712430826667	99.6607099218667	98.17358561360003	825230.0	3.765744715013895E8	0	7972	1.6041631661968765	0.6221599717558864	14.31254486869622	402.8096923828125	402.8288879394531
127	402.8390197753906	18.5791380186667					1	DETECTED	402.8390 m/z @18.58 [151020OFc1_NvH-0949-Control-5.raw]	402.8390197753906	18.5791380186667	0.7006831032	99.4013942893333	98.70071118613329	1887262.0	3.873502967095997E8	0	7972	0.6948213502713259	0.7231807428736645	0.5139573600170748	402.8291015625	402.8489990234375
128	402.85955810546875	22.3598274450667					1	DETECTED	402.8596 m/z @22.36 [151020OFc1_NvH-0949-Control-5.raw]	402.85955810546875	22.3598274450667	0.596418162933333	99.2083878824	98.61196971946667	1610720.0	3.73441640721204E8	3	7972	10.518514814046576	1.1933208301808425	1.43755805899536	402.8497009277344	402.8603820800781
129	402.8703918457031	12.1667476370667					1	DETECTED	402.8704 m/z @12.17 [151020OFc1_NvH-0949-Control-5.raw]	402.8703918457031	12.1667476370667	0.00830784453333333	99.6423412933333	99.63403344879997	1948202.875	4.058450206431064E8	3	7972	3.6317278932721972	0.5339168201345812	1.007739724587712	402.86041259765625	402.8803405761719
130	402.8824157714844	21.7851030618667					1	DETECTED	402.8824 m/z @21.79 [151020OFc1_NvH-0949-Control-5.raw]	402.8824157714844	21.7851030618667	0.106956272266667	98.4126724114667	98.30571613920003	1196627.625	3.4130992389751685E8	0	7972	1.8982406559688627	0.7826714435231651	0.18339681406305472	402.88043212890625	402.8858337402344
131	402.8958435058594	26.3257819538667					1	DETECTED	402.8958 m/z @26.33 [151020OFc1_NvH-0949-Control-5.raw]	402.8958435058594	26.3257819538667	0.0482338701333333	98.8123468602667	98.76411299013337	6452577.5	5.934007687619116E8	3	7972	5.861980882128869	14.283510325058076	0.6727381614846044	402.8858642578125	402.9057922363281
132	402.9146728515625	19.5019418616					1	DETECTED	402.9147 m/z @19.50 [151020OFc1_NvH-0949-Control-5.raw]	402.9146728515625	19.5019418616	0.077355072	99.916321488	99.83896641599999	197603.140625	3.6803055084731025E8	0	7972	12.099392920801677	3.1331305414571675	8.162281945122192	402.9058532714844	402.9244384765625
133	402.9476318359375	11.7878248762667					1	DETECTED	402.9476 m/z @11.79 [151020OFc1_NvH-0949-Control-5.raw]	402.9476318359375	11.7878248762667	0.00830784453333333	99.2357420309333	99.22743418639996	208134.421875	3.4173993695314753E8	0	7972	2.274134641633051	0.5160222811204151	0.029895745174956363	402.9377746582031	402.9496154785156
134	402.9596252441406	15.0282046874667					1	DETECTED	402.9596 m/z @15.03 [151020OFc1_NvH-0949-Control-5.raw]	402.9596252441406	15.0282046874667	0.018753612	99.0239653621333	99.0052117501333	1057135.25	4.1494748982064945E8	0	7972	0.2963001425475653	0.6615258210738235	5.089520953800599	402.9496765136719	402.9696044921875
135	402.9747619628906	12.7397166642667					1	DETECTED	402.9748 m/z @12.74 [151020OFc1_NvH-0949-Control-5.raw]	402.9747619628906	12.7397166642667	0.00830784453333333	99.4496120141333	99.44130416959996	331776.78125	3.569669024961482E8	0	7972	0.05278427640938155	0.8344360482905024	9.439435905766237	402.9696350097656	402.9847412109375
136	402.9876403808594	34.3514262754667					1	DETECTED	402.9876 m/z @34.35 [151020OFc1_NvH-0949-Control-5.raw]	402.9876403808594	34.3514262754667	0.2051700032	94.9529692696	94.74779926640001	112603.21875	2.7589051435109466E8	0	7972	90.21791444595914	1.5211529191860156	2.052329760310254	402.98480224609375	402.9892883300781
137	402.9996337890625	24.715433988					1	DETECTED	402.9996 m/z @24.72 [151020OFc1_NvH-0949-Control-5.raw]	402.9996337890625	24.715433988	0.077355072	98.2285160490667	98.1511609770667	808310.0	3.658690625225055E8	0	7972	0.2403203314778679	0.5235501177477292	3.9064860515289417	402.98992919921875	403.0095520019531
138	403.0865173339844	53.3539654266667					1	DETECTED	403.0865 m/z @53.35 [151020OFc1_NvH-0949-Control-5.raw]	403.0865173339844	53.3539654266667	0.00830784453333333	87.3517490872	87.34344124266667	128504.390625	3.3642993247593063E8	0	7972	87.83689446045729	0.820115314183293	0.639245240548518	403.0847473144531	403.0943908691406
139	403.17333984375	18.6025695821333					1	DETECTED	403.1733 m/z @18.60 [151020OFc1_NvH-0949-Control-5.raw]	403.17333984375	18.6025695821333	0.00830784453333333	99.9985041661333	99.99019632159997	1127111.25	4.6762838018698317E8	0	7972	0.16658028207285014	15.810328586567202	5.009070306095462	403.1636657714844	403.1833190917969
140	403.1934814453125	22.3249614176					1	DETECTED	403.1935 m/z @22.32 [151020OFc1_NvH-0949-Control-5.raw]	403.1934814453125	22.3249614176	0.175813690666667	99.373796732	99.19798304133333	1300549.125	3.82484103434538E8	3	7972	0.3346199363984965	0.662567866374638	1.2559835111688924	403.1835021972656	403.194580078125
141	403.20458984375	24.785884528					1	DETECTED	403.2046 m/z @24.79 [151020OFc1_NvH-0949-Control-5.raw]	403.20458984375	24.785884528	2.48327357226667	99.0978664968	96.61459292453333	1889404.0	4.721462549605469E8	0	7972	0.9271565183569592	0.5146373385531271	6.079296548525116	403.1946105957031	403.2093505859375
142	403.2193908691406	23.6544939626667					1	DETECTED	403.2194 m/z @23.65 [151020OFc1_NvH-0949-Control-5.raw]	403.2193908691406	23.6544939626667	4.03944542026667	98.375781412	94.33633599173332	1.746559E7	9.228136984558613E8	2	7972	0.18612603672731254	1.0565355915776204	1.5297517532485898	403.20941162109375	403.2293701171875
143	403.2301025390625	26.3257819538667					1	DETECTED	403.2301 m/z @26.33 [151020OFc1_NvH-0949-Control-5.raw]	403.2301025390625	26.3257819538667	0.00830784453333333	99.9893481866667	99.98104034213337	4939203.0	5.702528484201101E8	2	7972	5.4149438993770325	6.1442280660279085	4.868413905216178	403.2294006347656	403.2347106933594
144	403.2447204589844	54.652994668					1	DETECTED	403.2447 m/z @54.65 [151020OFc1_NvH-0949-Control-5.raw]	403.2447204589844	54.652994668	3.93660865253333	97.4913788453333	93.55477019279996	5066916.5	6.147245976012669E8	2	7972	25.520147857347688	0.5427397627042906	0.09524894788486876	403.2347412109375	403.25469970703125
145	403.2555847167969	16.6492963477333					1	DETECTED	403.2556 m/z @16.65 [151020OFc1_NvH-0949-Control-5.raw]	403.2555847167969	16.6492963477333	3.55575714	97.6587062112	94.1029490712	1216535.875	3.180442097112693E8	0	7972	15.902066099105909	0.8328353025899495	53.61863891374836	403.2547302246094	403.2654113769531
146	403.2681579589844	14.8929306666667					1	DETECTED	403.2682 m/z @14.89 [151020OFc1_NvH-0949-Control-5.raw]	403.2681579589844	14.8929306666667	3.9646567928	92.5894797712	88.6248229784	271012.03125	3.033629807614538E8	0	7972	0.10143686720694589	4.056409109565599	1620.0036256946437	403.2658386230469	403.2756652832031
147	403.2967224121094	54.1422960746667					1	DETECTED	403.2967 m/z @54.14 [151020OFc1_NvH-0949-Control-5.raw]	403.2967224121094	54.1422960746667	3.905999044	93.6063554928	89.70035644880001	76901.84375	2.7701745066688377E8	0	7972	86.88553666928063	0.8927843188167561	0.7472635477409918	403.2868347167969	403.2978515625
148	403.3084716796875	56.6791170418667					1	DETECTED	403.3085 m/z @56.68 [151020OFc1_NvH-0949-Control-5.raw]	403.3084716796875	56.6791170418667	13.9916640853333	92.711176728	78.7195126426667	85118.9140625	2.5718786607340226E8	0	7972	77.66621493938894	0.9220450880827094	0.8240603118215675	403.29962158203125	403.312744140625
149	403.446533203125	64.7706896704					1	DETECTED	403.4465 m/z @64.77 [151020OFc1_NvH-0949-Control-5.raw]	403.446533203125	64.7706896704	2.62183869866667	95.0913756498667	92.46953695120004	178770.765625	3.892699608516259E8	0	7972	58.54862321764902	0.7581800128613562	0.5119636353362836	403.4426574707031	403.4508972167969
150	403.4609069824219	14.9588054061333					1	DETECTED	403.4609 m/z @14.96 [151020OFc1_NvH-0949-Control-5.raw]	403.4609069824219	14.9588054061333	3.3830881128	99.5233845162667	96.1402964034667	459841.0	3.633623431390328E8	0	7972	3.5185868149524797	0.5717381703802924	3.1584007792044786	403.450927734375	403.4610595703125
151	403.4710998535156	32.8575658152					1	DETECTED	403.4711 m/z @32.86 [151020OFc1_NvH-0949-Control-5.raw]	403.4710998535156	32.8575658152	3.9646567928	99.4588332749333	95.4941764821333	4628394.5	4.47326373936654E8	4	7972	0.16082190742268665	0.6025605214355927	0.015004528089683047	403.461181640625	403.48040771484375
152	403.4891357421875	12.9739884469333					1	DETECTED	403.4891 m/z @12.97 [151020OFc1_NvH-0949-Control-5.raw]	403.4891357421875	12.9739884469333	4.1724647952	93.2418664861333	89.0694016909333	2010727.5	3.895662845495392E8	4	7972	0.2678360740253751	2.1265104414710496	5.487463186908446	403.4811706542969	403.49896240234375
153	403.5079650878906	18.5791380186667					1	DETECTED	403.5080 m/z @18.58 [151020OFc1_NvH-0949-Control-5.raw]	403.5079650878906	18.5791380186667	1.15599918426667	93.4027104072	92.24671122293333	686766.6875	3.1863149066079026E8	0	7972	0.07137131876889669	0.5069027781368785	1.3485175969213063	403.4991760253906	403.5177307128906
154	403.52874755859375	17.2906743218667					1	DETECTED	403.5287 m/z @17.29 [151020OFc1_NvH-0949-Control-5.raw]	403.52874755859375	17.2906743218667	3.719059308	89.3680822610667	85.6490229530667	671496.6875	3.594538514049812E8	0	7972	8.231104502371888	0.7584201508384617	1.7469151488096268	403.5189514160156	403.5337219238281
155	403.54376220703125	26.6045592381333					1	DETECTED	403.5438 m/z @26.60 [151020OFc1_NvH-0949-Control-5.raw]	403.54376220703125	26.6045592381333	3.2745896256	96.518638328	93.2440487024	4122039.75	4.672500152228393E8	3	7972	0.1716003277205118	0.5138407406764067	0.04431145489191616	403.5338439941406	403.5537414550781
156	403.55975341796875	32.7980107250667					1	DETECTED	403.5598 m/z @32.80 [151020OFc1_NvH-0949-Control-5.raw]	403.55975341796875	32.7980107250667	4.03944542026667	99.852661756	95.81321633573333	1400037.75	4.023594177781108E8	6	7972	13.620503304937127	0.6553186077613263	0.029542721611706974	403.55377197265625	403.5697326660156
157	403.57196044921875	29.2254749992					1	DETECTED	403.5720 m/z @29.23 [151020OFc1_NvH-0949-Control-5.raw]	403.57196044921875	29.2254749992	4.01708094986667	79.4508216493333	75.43374069946664	1356034.125	3.140865088386333E8	0	7972	5.961370441906425	0.5039829486292918	0.6377772144509196	403.56976318359375	403.57330322265625
158	403.5833435058594	35.7095951824					1	DETECTED	403.5833 m/z @35.71 [151020OFc1_NvH-0949-Control-5.raw]	403.5833435058594	35.7095951824	4.1924559032	98.5511148762667	94.3586589730667	1619225.5	3.3616701071803665E8	3	7972	0.21868050168807684	0.8281367832310794	0.02383663591390154	403.5736083984375	403.5927429199219
159	403.6033630371094	14.9774359392					1	DETECTED	403.6034 m/z @14.98 [151020OFc1_NvH-0949-Control-5.raw]	403.6033630371094	14.9774359392	5.75345525253333	98.4495927874667	92.69613753493337	196646.0625	3.2742933456259215E8	0	7972	10.350399478595975	8.694495297109023	0.017783600320590474	403.5933837890625	403.6131591796875
160	403.67498779296875	11.3670610874667					1	DETECTED	403.6750 m/z @11.37 [151020OFc1_NvH-0949-Control-5.raw]	403.67498779296875	11.3670610874667	4.29131372986667	87.3721909074667	83.08087717760003	406363.3125	3.5120168624593276E8	0	7972	0.038841012068740355	1.3035640999851972	141.9591631473891	403.6695251464844	403.68487548828125
161	403.701171875	25.7265362298667					1	DETECTED	403.7012 m/z @25.73 [151020OFc1_NvH-0949-Control-5.raw]	403.701171875	25.7265362298667	4.42642841146667	95.2003619061333	90.77393349466662	458435.96875	3.7544138944823855E8	0	7972	8.474760110028402	3.0449421766469835	1.2591738869751508	403.6911926269531	403.7012023925781
162	403.7112121582031	26.2936423672					1	DETECTED	403.7112 m/z @26.29 [151020OFc1_NvH-0949-Control-5.raw]	403.7112121582031	26.2936423672	4.25962217066667	99.7885251901333	95.52890301946663	1.9517804E7	1.136725507151824E9	2	7972	0.2315890371436069	0.7432619160614138	10.390196470812244	403.70123291015625	403.72119140625
163	403.7294006347656	21.461249					1	DETECTED	403.7294 m/z @21.46 [151020OFc1_NvH-0949-Control-5.raw]	403.7294006347656	21.461249	1.6842406248	99.6699432232	97.9857025984	1.6183942E7	9.017854881600868E8	2	7972	0.21001084718050933	0.5304573243583867	72.8794288239996	403.7212219238281	403.7393798828125
164	403.74212646484375	31.9634807736					1	DETECTED	403.7421 m/z @31.96 [151020OFc1_NvH-0949-Control-5.raw]	403.74212646484375	31.9634807736	3.66430800346667	98.8676612314667	95.20335322800003	5711750.5	5.1481669784739923E8	2	7972	0.162399988503374	0.9123548336468811	0.9155053914155331	403.7394104003906	403.7521057128906
165	403.7602844238281	20.2957684984					1	DETECTED	403.7603 m/z @20.30 [151020OFc1_NvH-0949-Control-5.raw]	403.7602844238281	20.2957684984	0.0482338701333333	99.8981638872	99.84993001706667	717519.625	3.870094054525597E8	0	7972	0.11413224080786222	0.5105896671908606	96.03188415076684	403.75213623046875	403.7697448730469
166	403.7972717285156	30.3280306101333					1	DETECTED	403.7973 m/z @30.33 [151020OFc1_NvH-0949-Control-5.raw]	403.7972717285156	30.3280306101333	0.0482338701333333	99.4199062856	99.37167241546668	568367.25	3.0302774858285165E8	0	7972	13.162149611334062	2.2340968047130447	0.02056887493193951	403.78753662109375	403.806884765625
167	403.8393859863281	18.5791380186667					1	DETECTED	403.8394 m/z @18.58 [151020OFc1_NvH-0949-Control-5.raw]	403.8393859863281	18.5791380186667	0.576940828533333	99.6790849672	99.10214413866666	189244.96875	3.159088700705105E8	0	7972	0.19310015594196273	2.7525013500291644	1.0185292525218872	403.82940673828125	403.8441467285156
168	403.854248046875	14.1363833648					1	DETECTED	403.8542 m/z @14.14 [151020OFc1_NvH-0949-Control-5.raw]	403.854248046875	14.1363833648	0.999890393333333	99.9985041661333	98.99861377279997	289364.75	3.620981909233452E8	0	7972	0.07034364000021043	0.5170578641584711	0.050459523189001224	403.84429931640625	403.8545837402344
169	403.8645935058594	10.9726261730667					1	DETECTED	403.8646 m/z @10.97 [151020OFc1_NvH-0949-Control-5.raw]	403.8645935058594	10.9726261730667	0.0384799061333333	99.4199062856	99.38142637946667	3462719.75	4.403452835089057E8	3	7972	0.157351920926585	9.949390482758401	9.054930656457543	403.8546142578125	403.87457275390625
170	403.8778991699219	26.6166717325333					1	DETECTED	403.8779 m/z @26.62 [151020OFc1_NvH-0949-Control-5.raw]	403.8778991699219	26.6166717325333	0.0675716757333333	99.8434075354667	99.77583585973336	2769131.5	4.043127850604539E8	3	7972	1.2707016993762288	0.6230455500736076	0.11099995126970756	403.8746032714844	403.88787841796875
171	403.89093017578125	17.1122430216					1	DETECTED	403.8909 m/z @17.11 [151020OFc1_NvH-0949-Control-5.raw]	403.89093017578125	17.1122430216	0.00830784453333333	99.7795042533333	99.77119640879997	432094.34375	4.0885535625713104E8	0	7972	5.682904676586459	0.5831279008878976	0.08847811213940127	403.8879089355469	403.9009094238281
172	403.9114685058594	28.9986465090667					1	DETECTED	403.9115 m/z @29.00 [151020OFc1_NvH-0949-Control-5.raw]	403.9114685058594	28.9986465090667	0.00830784453333333	99.916321488	99.90801364346666	4960798.5	4.1345659576467484E8	3	7972	0.1681818641377042	0.5322724282099206	37.15145946117269	403.9015197753906	403.92144775390625
173	403.9256591796875	11.379380308					1	DETECTED	403.9257 m/z @11.38 [151020OFc1_NvH-0949-Control-5.raw]	403.9256591796875	11.379380308	0.00830784453333333	99.8066916338667	99.79838378933337	189597.359375	3.4311310464024866E8	0	7972	0.11174359193306849	4.578376854773765	4.072441441017659	403.9215393066406	403.9356384277344
174	403.9522399902344	26.1367208821333					1	DETECTED	403.9522 m/z @26.14 [151020OFc1_NvH-0949-Control-5.raw]	403.9522399902344	26.1367208821333	0.00830784453333333	99.8066916338667	99.79838378933337	817763.875	3.4404260661115E8	0	7972	0.07741752438043648	0.5842066217206509	0.006492533548667737	403.94232177734375	403.96221923828125
175	403.9726257324219	32.8268082744					1	DETECTED	403.9726 m/z @32.83 [151020OFc1_NvH-0949-Control-5.raw]	403.9726257324219	32.8268082744	0.0482338701333333	99.9893481866667	99.94111431653337	1816985.5	3.8419693828192705E8	4	7972	0.2094606446985452	1.290063148176192	0.5632143277301348	403.9626770019531	403.9825744628906
176	403.9903564453125	12.9950840352					1	DETECTED	403.9904 m/z @13.00 [151020OFc1_NvH-0949-Control-5.raw]	403.9903564453125	12.9950840352	0.195328672533333	99.2265508109333	99.03122213839997	925411.6875	3.538331922381177E8	0	7972	25.299227905242027	4.666694671647962	4.495428353811399	403.9826965332031	404.000244140625
177	404.1197204589844	89.2836495501333					1	DETECTED	404.1197 m/z @89.28 [151020OFc1_NvH-0949-Control-5.raw]	404.1197204589844	89.2836495501333	0.874861962933333	97.4270778330667	96.55221587013337	2822704.5	4.127620712728977E8	0	7972	0.7786298660780631	1.3696537732580898	1.6190609805152534	404.11126708984375	404.12921142578125
178	404.1602783203125	28.1628623250667					1	DETECTED	404.1603 m/z @28.16 [151020OFc1_NvH-0949-Control-5.raw]	404.1602783203125	28.1628623250667	0.625373532	99.9802351888	99.3548616568	119743.9296875	3.4396762419079685E8	0	7972	98.22046686058906	1.781243205973064	2.562964698179694	404.1508483886719	404.160888671875
179	404.1716613769531	14.5716322656					1	DETECTED	404.1717 m/z @14.57 [151020OFc1_NvH-0949-Control-5.raw]	404.1716613769531	14.5716322656	0.00830784453333333	99.9985041661333	99.99019632159997	545528.25	4.220927526185261E8	0	7972	0.14319826288792292	9.510540401437959	15.979049071273977	404.1629638671875	404.1815185546875
180	404.192138671875	90.0478491893333					1	DETECTED	404.1921 m/z @90.05 [151020OFc1_NvH-0949-Control-5.raw]	404.192138671875	90.0478491893333	0.7104270896	99.9802351888	99.26980809919999	2193663.5	3.982543910487882E8	0	7972	0.19656557424032428	0.5077622721792447	0.00911186797553427	404.1822814941406	404.193359375
181	404.203369140625	25.2211634042667					1	DETECTED	404.2034 m/z @25.22 [151020OFc1_NvH-0949-Control-5.raw]	404.203369140625	25.2211634042667	3.6824075208	99.3645386917333	95.6821311709333	2.914574E7	1.2982217235109446E9	3	7972	0.2645197020464387	0.6485314349209566	0.08473747167563614	404.19342041015625	404.2133483886719
182	404.21343994140625	26.2172491730667					1	DETECTED	404.2134 m/z @26.22 [151020OFc1_NvH-0949-Control-5.raw]	404.21343994140625	26.2172491730667	3.55575714	95.3370163530667	91.7812592130667	6126778.5	5.706928040870614E8	3	7972	3.158736247222617	1.0861062173254095	8.191574820843016	404.21337890625	404.22100830078125
183	404.23101806640625	21.4838234725333					1	DETECTED	404.2310 m/z @21.48 [151020OFc1_NvH-0949-Control-5.raw]	404.23101806640625	21.4838234725333	0.224915321866667	99.6607099218667	99.43579460000004	6407494.5	9.063754490832851E8	2	7972	11.01744077438962	0.8582114899771791	1.2446104544235546	404.2210388183594	404.2409973144531
184	404.2456970214844	29.0430021938667					1	DETECTED	404.2457 m/z @29.04 [151020OFc1_NvH-0949-Control-5.raw]	404.2456970214844	29.0430021938667	1.75823995466667	99.8434075354667	98.08516758080003	3625153.5	5.297205202829333E8	2	7972	3.029607505144707	0.7111391176020673	0.012563156755982524	404.24102783203125	404.2556457519531
185	404.2632141113281	33.2893131912					1	DETECTED	404.2632 m/z @33.29 [151020OFc1_NvH-0949-Control-5.raw]	404.2632141113281	33.2893131912	4.05042862373333	94.4262442664	90.37581564266668	699644.75	3.5817986053324854E8	0	7972	0.09856976940160678	2.223100390169232	6.343976281793726	404.2557067871094	404.2701721191406
186	404.30096435546875	91.1162571869333					1	DETECTED	404.3010 m/z @91.12 [151020OFc1_NvH-0949-Control-5.raw]	404.30096435546875	91.1162571869333	4.5288251736	97.0951230682667	92.5662978946667	88975.7265625	2.3323459977343005E8	0	7972	0.8659675342089912	0.5345250213703805	1.523236276644726	404.2917175292969	404.30718994140625
187	404.31866455078125	91.4008958448					1	DETECTED	404.3187 m/z @91.40 [151020OFc1_NvH-0949-Control-5.raw]	404.31866455078125	91.4008958448	4.31907129733333	96.4819445970667	92.16287329973338	91160.4296875	3.394030997422151E8	0	7972	1.1848973824777573	0.5291739911208286	0.1411998372743247	404.3131103515625	404.3276062011719
188	404.39886474609375	30.3570454653333					1	DETECTED	404.3989 m/z @30.36 [151020OFc1_NvH-0949-Control-5.raw]	404.39886474609375	30.3570454653333	1.4685867744	94.5189885773333	93.05040180293331	153125.234375	3.475033932974961E8	0	7972	0.06688556228523623	1.610511706395353	2.221023412790706	404.39752197265625	404.4063720703125
189	404.4175109863281	45.7540432376					1	DETECTED	404.4175 m/z @45.75 [151020OFc1_NvH-0949-Control-5.raw]	404.4175109863281	45.7540432376	3.7282488032	99.889063256	96.1608144528	2629827.75	3.882838591432031E8	0	7972	0.32158006131519556	0.5473201864047811	0.11476222127892749	404.40814208984375	404.4271240234375
190	404.443603515625	31.9366686533333					1	DETECTED	404.4436 m/z @31.94 [151020OFc1_NvH-0949-Control-5.raw]	404.443603515625	31.9366686533333	0.920851791466667	99.5141534813333	98.59330168986664	1694577.375	3.848299005662929E8	0	7972	14.195083789111656	16.25174236067312	0.45944166905533323	404.4337158203125	404.4535827636719
191	404.46148681640625	26.2172491730667					1	DETECTED	404.4615 m/z @26.22 [151020OFc1_NvH-0949-Control-5.raw]	404.46148681640625	26.2172491730667	4.470854924	99.1256829386667	94.6548280146667	1023973.0625	3.6588994559014887E8	0	7972	0.09871262122270608	0.5155191997532493	0.010234033334801492	404.45361328125	404.4713439941406
192	404.47247314453125	52.1542836416					1	DETECTED	404.4725 m/z @52.15 [151020OFc1_NvH-0949-Control-5.raw]	404.47247314453125	52.1542836416	4.5753831944	65.4352024829333	60.85981928853331	412668.09375	3.06766043603741E8	0	7972	13.315266439760045	0.6395673157271847	0.48072636495890053	404.47149658203125	404.4786682128906
193	404.48870849609375	52.8519044928					1	DETECTED	404.4887 m/z @52.85 [151020OFc1_NvH-0949-Control-5.raw]	404.48870849609375	52.8519044928	1.22955039386667	65.6800600658667	64.45050967200002	1077726.25	2.8939244164840156E8	2	7972	0.2475459410551295	0.6529954772554584	0.01669306016818456	404.4787902832031	404.49847412109375
194	404.5062561035156	14.5716322656					1	DETECTED	404.5063 m/z @14.57 [151020OFc1_NvH-0949-Control-5.raw]	404.5062561035156	14.5716322656	4.5288251736	89.6314456802667	85.1026205066667	463423.25	3.4484478693738675E8	0	7972	0.07147355093423258	0.5576688524104292	1.2210948763130807	404.498779296875	404.5162353515625
195	404.5277404785156	23.3918929888					1	DETECTED	404.5277 m/z @23.39 [151020OFc1_NvH-0949-Control-5.raw]	404.5277404785156	23.3918929888	1.06398307493333	98.4589553813333	97.39497230639996	2887048.5	5.0128058670092976E8	3	7972	0.8237500899565973	1.543663130173046	0.039309096644898255	404.51776123046875	404.5377197265625
196	404.5423889160156	27.2437456437333					1	DETECTED	404.5424 m/z @27.24 [151020OFc1_NvH-0949-Control-5.raw]	404.5423889160156	27.2437456437333	3.05676285813333	94.7604131157333	91.70365025759997	1831354.125	3.9665217512560016E8	3	7972	5.338156655473668	0.5091258682133026	1.0785092504138614	404.5377502441406	404.5458984375
197	404.555908203125	40.0325641045333					1	DETECTED	404.5559 m/z @40.03 [151020OFc1_NvH-0949-Control-5.raw]	404.555908203125	40.0325641045333	3.93660865253333	99.2357420309333	95.29913337839997	2939948.25	4.49444952650203E8	3	7972	0.16523101160843368	0.502253773898578	0.12577880197252822	404.5459289550781	404.5658874511719
198	404.570068359375	34.9803142069333					1	DETECTED	404.5701 m/z @34.98 [151020OFc1_NvH-0949-Control-5.raw]	404.570068359375	34.9803142069333	4.5288251736	97.2514420885333	92.7226169149333	954179.3125	3.815623005920237E8	0	7972	12.592306802199012	0.5101936976284629	0.1353601679587047	404.56591796875	404.57293701171875
199	404.58294677734375	33.1101633752					1	DETECTED	404.5829 m/z @33.11 [151020OFc1_NvH-0949-Control-5.raw]	404.58294677734375	33.1101633752	3.719059308	94.0290672829333	90.3100079749333	5850855.0	4.8018151138800013E8	3	7972	0.16938356638207352	0.8751918604864698	0.4493595895640518	404.5730285644531	404.5929260253906
200	404.59918212890625	19.7994094626667					1	DETECTED	404.5992 m/z @19.80 [151020OFc1_NvH-0949-Control-5.raw]	404.59918212890625	19.7994094626667	4.0814739896	95.5680412149333	91.4865672253333	299566.75	3.386444432517543E8	0	7972	0.17434203351998434	2.9102603004732757	0.7094213424172874	404.5930480957031	404.60821533203125
201	404.61846923828125	45.8301989296					1	DETECTED	404.6185 m/z @45.83 [151020OFc1_NvH-0949-Control-5.raw]	404.61846923828125	45.8301989296	5.17537010346667	99.7704002717333	94.59503016826662	3408086.0	3.6490060077605665E8	0	7972	0.13058048692526825	0.5068263644662975	0.0388908344940898	404.6091613769531	404.6278076171875
202	404.6817932128906	14.5716322656					1	DETECTED	404.6818 m/z @14.57 [151020OFc1_NvH-0949-Control-5.raw]	404.6817932128906	14.5716322656	5.9640377624	89.675730388	83.71169262560001	984337.0625	3.4936741917117006E8	0	7972	0.24757573619449325	1.0271899414970873	77.86275071550159	404.67401123046875	404.6844787597656
203	404.69451904296875	31.947616664					1	DETECTED	404.6945 m/z @31.95 [151020OFc1_NvH-0949-Control-5.raw]	404.69451904296875	31.947616664	3.9950207712	99.5599986712	95.5649779	1461454.75	3.668129333290009E8	0	7972	0.051543339845043334	0.5115963656017876	0.4467117662660405	404.6846923828125	404.6951904296875
204	404.7052001953125	25.2305820088					1	DETECTED	404.7052 m/z @25.23 [151020OFc1_NvH-0949-Control-5.raw]	404.7052001953125	25.2305820088	3.3378157296	99.1619717624	95.8241560328	1.0914431E7	6.411830768814073E8	2	7972	0.2869904311284195	0.5955623437675708	0.2755603587351202	404.69525146484375	404.7151794433594
205	404.7191467285156	15.2911825642667					1	DETECTED	404.7191 m/z @15.29 [151020OFc1_NvH-0949-Control-5.raw]	404.7191467285156	15.2911825642667	3.78316894026667	93.7903326429333	90.00716370266662	1046365.125	4.0146815394303334E8	0	7972	0.18298871342755518	13.35730015053901	0.39558312404821666	404.7152099609375	404.72174072265625
206	404.73175048828125	12.27853794					1	DETECTED	404.7318 m/z @12.28 [151020OFc1_NvH-0949-Control-5.raw]	404.73175048828125	12.27853794	2.50123968826667	97.1594471344	94.65820744613333	4428136.0	5.553234596126099E8	2	7972	0.17336398544191667	9.158998564793118	0.13669902607551102	404.7218017578125	404.7417297363281
207	404.74176025390625	40.8039820594667					1	DETECTED	404.7418 m/z @40.80 [151020OFc1_NvH-0949-Control-5.raw]	404.74176025390625	40.8039820594667	4.7745701544	96.9298167205333	92.1552465661333	1190824.375	3.597633082017499E8	2	7972	8.95428405560822	0.5570131110991838	0.11900042318117142	404.74176025390625	404.7516784667969
208	404.7543029785156	29.7771522109333					1	DETECTED	404.7543 m/z @29.78 [151020OFc1_NvH-0949-Control-5.raw]	404.7543029785156	29.7771522109333	1.7489234376	97.8887302645333	96.1398068269333	828226.0625	3.4825328754687023E8	0	7972	2.4037011331119196	0.5039946165096788	0.0545790461411287	404.7518310546875	404.7641296386719
209	404.7650451660156	33.2893131912					1	DETECTED	404.7650 m/z @33.29 [151020OFc1_NvH-0949-Control-5.raw]	404.7650451660156	33.2893131912	7.61954199946667	91.6889530002667	84.06941100080002	487997.96875	3.4214553291578037E8	0	7972	9.059634458549056	1.6404313418127485	0.00391263498495673	404.76434326171875	404.7738342285156
210	404.79730224609375	26.3034296733333					1	DETECTED	404.7973 m/z @26.30 [151020OFc1_NvH-0949-Control-5.raw]	404.79730224609375	26.3034296733333	2.98334933573333	99.7795042533333	96.79615491759996	483429.53125	4.125218201264714E8	0	7972	0.09961541671816931	2.9176116308487625	0.11816873591712314	404.78753662109375	404.8070373535156
211	404.8187255859375	45.7648850277333					1	DETECTED	404.8187 m/z @45.76 [151020OFc1_NvH-0949-Control-5.raw]	404.8187255859375	45.7648850277333	3.3830881128	99.8981638872	96.5150757744	1612013.625	3.523135250098336E8	0	7972	0.06640752332292976	0.5048950319424266	0.005661400366722639	404.8089904785156	404.8280944824219
212	404.836669921875	22.549738336					1	DETECTED	404.8367 m/z @22.55 [151020OFc1_NvH-0949-Control-5.raw]	404.836669921875	22.549738336	0.136581378933333	98.3574048501333	98.22082347119998	283181.0625	3.391224840869681E8	0	7972	30.22250133836268	3.4549650505388856	8.89754816984287	404.8289489746094	404.84661865234375
213	404.8481750488281	22.7916497285333					1	DETECTED	404.8482 m/z @22.79 [151020OFc1_NvH-0949-Control-5.raw]	404.8481750488281	22.7916497285333	0.2838169144	82.6976409104	82.41382399599999	189699.703125	3.1714587234074414E8	0	7972	null	2.63389213730306	4.2343414374276565	404.846923828125	404.8520812988281
214	404.8620910644531	23.4028469522667					1	DETECTED	404.8621 m/z @23.40 [151020OFc1_NvH-0949-Control-5.raw]	404.8620910644531	23.4028469522667	0.0287075090666667	99.7795042533333	99.75079674426664	2265869.75	4.1725628975094277E8	3	7972	0.7728291164846688	1.517792644112397	0.12330958041430896	404.8521423339844	404.86529541015625
215	404.87530517578125	17.3257879962667					1	DETECTED	404.8753 m/z @17.33 [151020OFc1_NvH-0949-Control-5.raw]	404.87530517578125	17.3257879962667	0.00830784453333333	99.1529242965333	99.14461645199997	2757225.75	4.859226074692915E8	3	7972	0.16470448387510572	3.003820398833249	2.1940607990089345	404.8653259277344	404.88525390625
216	404.8904113769531	40.0325641045333					1	DETECTED	404.8904 m/z @40.03 [151020OFc1_NvH-0949-Control-5.raw]	404.8904113769531	40.0325641045333	0.00830784453333333	99.4588332749333	99.45052543039996	2164317.75	4.6059076358610725E8	3	7972	6.676469002892048	0.9690226968088966	0.39562193338658785	404.8853759765625	404.9003601074219
217	404.9029846191406	15.8990626888					1	DETECTED	404.9030 m/z @15.90 [151020OFc1_NvH-0949-Control-5.raw]	404.9029846191406	15.8990626888	0.0384799061333333	97.9439984173333	97.90551851119997	1241856.125	3.5965676038539475E8	3	7972	19.15215956099283	27.26073499238972	160.3068593802839	404.9004211425781	404.9071960449219
218	404.9173583984375	33.1101633752					1	DETECTED	404.9174 m/z @33.11 [151020OFc1_NvH-0949-Control-5.raw]	404.9173583984375	33.1101633752	0.00830784453333333	98.9689889496	98.96068110506667	4312877.5	4.411349629972622E8	3	7972	0.10558991079543034	1.933865620684922	0.6256866788837132	404.9074401855469	404.9271545410156
219	404.9325256347656	14.5853056565333					1	DETECTED	404.9325 m/z @14.59 [151020OFc1_NvH-0949-Control-5.raw]	404.9325256347656	14.5853056565333	0.00830784453333333	98.6709216546667	98.66261381013337	850926.1875	3.6848249048248214E8	0	7972	33.05685208312647	16.452076393293616	73.89329731359432	404.9273681640625	404.9424743652344
220	404.94573974609375	31.98949526					1	DETECTED	404.9457 m/z @31.99 [151020OFc1_NvH-0949-Control-5.raw]	404.94573974609375	31.98949526	0.018753612	99.4680436381333	99.4492900261333	602727.875	3.645918411975109E8	4	7972	18.359225674723746	2.3065399719447033	0.006739480879454373	404.94256591796875	404.9557189941406
221	404.96484375	18.9589235453333					1	DETECTED	404.9648 m/z @18.96 [151020OFc1_NvH-0949-Control-5.raw]	404.96484375	18.9589235453333	0.1661015256	98.8308450669333	98.66474354133331	337144.09375	3.443805174426094E8	0	7972	0.17101137705475722	3.4560283220267096	0.045511110998620076	404.95574951171875	404.9703369140625
222	404.9803466796875	19.7494813973333					1	DETECTED	404.9803 m/z @19.75 [151020OFc1_NvH-0949-Control-5.raw]	404.9803466796875	19.7494813973333	0.00830784453333333	99.9802351888	99.97192734426666	342409.1875	3.4567466824393654E8	0	7972	0.13503329938044928	4.084375960323938	0.18024628784033342	404.9704895019531	404.9883117675781
223	404.9983215332031	26.2072895962667					1	DETECTED	404.9983 m/z @26.21 [151020OFc1_NvH-0949-Control-5.raw]	404.9983215332031	26.2072895962667	0.175813690666667	99.0239653621333	98.84815167146662	471835.1875	3.521599056737335E8	0	7972	0.09039644577832462	2.485756241889732	0.0912871702659075	404.98834228515625	405.00830078125
224	405.019775390625	45.776955996					1	DETECTED	405.0198 m/z @45.78 [151020OFc1_NvH-0949-Control-5.raw]	405.019775390625	45.776955996	0.6061220272	99.9985041661333	99.3923821389333	788163.375	3.54447975460703E8	0	7972	3.6518770917856287	1.473690615941227	0.007615506305543533	405.00982666015625	405.0296630859375
225	405.0306701660156	39.1212583290667					1	DETECTED	405.0307 m/z @39.12 [151020OFc1_NvH-0949-Control-5.raw]	405.0306701660156	39.1212583290667	6.29678461253333	98.5417455394667	92.24496092693337	434404.34375	3.4851072814107585E8	5	7972	59.52930394307499	1.405124751177206	195.88721079584212	405.0299377441406	405.04022216796875
226	405.1034240722656	90.3723868250667					1	DETECTED	405.1034 m/z @90.37 [151020OFc1_NvH-0949-Control-5.raw]	405.1034240722656	90.3723868250667	0.0384799061333333	94.4262442664	94.38776436026667	396205.03125	3.861995158760948E8	0	7972	0.1601131602386232	0.5004421417719801	0.9035437494206717	405.0934753417969	405.11236572265625
227	405.12335205078125	89.2295982749333					1	DETECTED	405.1234 m/z @89.23 [151020OFc1_NvH-0949-Control-5.raw]	405.12335205078125	89.2295982749333	5.0876208	99.3922130765333	94.3045922765333	610582.375	2.7381865406550467E8	0	7972	0.2304649695429788	1.4509198977797528	2.8970650900907278	405.1142578125	405.13330078125
228	405.1678161621094	19.2674717392					1	DETECTED	405.1678 m/z @19.27 [151020OFc1_NvH-0949-Control-5.raw]	405.1678161621094	19.2674717392	1.80449956373333	99.6058920328	97.80139246906667	209201.5	3.104053295146466E8	0	7972	5.356531598567599	3.4810302116031213	6.5133499691810455	405.15789794921875	405.1741943359375
229	405.1842041015625	24.9281853992					1	DETECTED	405.1842 m/z @24.93 [151020OFc1_NvH-0949-Control-5.raw]	405.1842041015625	24.9281853992	0.439992768533333	99.9985041661333	99.55851139759997	318230.4375	3.614056838077581E8	0	7972	76.18412223778603	2.49592601765363	3.655637077609141	405.1742858886719	405.18658447265625
230	405.19659423828125	23.4243842885333					1	DETECTED	405.1966 m/z @23.42 [151020OFc1_NvH-0949-Control-5.raw]	405.19659423828125	23.4243842885333	3.42838144746667	98.5049440498667	95.07656260240003	805542.1875	4.2357149526040125E8	3	7972	78.26721812695462	6.758932144829748	0.2966347064256047	405.1866149902344	405.1966857910156
231	405.20672607421875	25.2305820088					1	DETECTED	405.2067 m/z @25.23 [151020OFc1_NvH-0949-Control-5.raw]	405.20672607421875	25.2305820088	1.95893341866667	98.8400237672	96.88109034853332	3056923.25	5.85813557722445E8	2	7972	8.449971514509539	0.5849769711798363	0.7601427287855983	405.1967468261719	405.2167053222656
232	405.218994140625	15.3496903162667					1	DETECTED	405.2190 m/z @15.35 [151020OFc1_NvH-0949-Control-5.raw]	405.218994140625	15.3496903162667	4.221939548	96.0909016826667	91.8689621346667	2327836.5	4.1762575572973144E8	2	7972	7.628802943193124	0.6102382337814828	1.4117785916653929	405.21673583984375	405.2208251953125
233	405.2308654785156	16.0236802330667					1	DETECTED	405.2309 m/z @16.02 [151020OFc1_NvH-0949-Control-5.raw]	405.2308654785156	16.0236802330667	1.77673549066667	98.8493191528	97.07258366213334	5534928.0	7.723128082651612E8	3	7972	6.1395770919944415	0.7356194613938298	3.1301973452844507	405.2209167480469	405.2408142089844
234	405.241943359375	32.3531372194667					1	DETECTED	405.2419 m/z @32.35 [151020OFc1_NvH-0949-Control-5.raw]	405.241943359375	32.3531372194667	3.7923958336	98.3574048501333	94.56500901653331	2052938.75	4.3150599766035175E8	2	7972	0.21068331265251317	0.6948687591670596	2.4382245834809457	405.2409362792969	405.2501220703125
235	405.2601318359375	62.7172135810667					1	DETECTED	405.2601 m/z @62.72 [151020OFc1_NvH-0949-Control-5.raw]	405.2601318359375	62.7172135810667	0.136581378933333	99.889063256	99.75248187706667	4006460.0	4.836777352536087E8	2	7972	0.2715977520161488	1.8256684566351427	0.009703058810417022	405.25018310546875	405.26995849609375
236	405.2799377441406	31.6887818786667					1	DETECTED	405.2799 m/z @31.69 [151020OFc1_NvH-0949-Control-5.raw]	405.2799377441406	31.6887818786667	5.74396958053333	92.5450576874667	86.80108810693336	411042.09375	3.293659087592556E8	0	7972	84.87614976038925	1.637827682070225	2.270786018974558	405.27191162109375	405.2899169921875
237	405.2984924316406	55.6620157544					1	DETECTED	405.2985 m/z @55.66 [151020OFc1_NvH-0949-Control-5.raw]	405.2984924316406	55.6620157544	0.00830784453333333	99.9436585882667	99.93535074373337	115700.5703125	3.132187523182528E8	0	7972	88.49380780213323	0.8993277870840416	0.6895410573273976	405.29345703125	405.3058776855469
238	405.4009094238281	27.1068451232					1	DETECTED	405.4009 m/z @27.11 [151020OFc1_NvH-0949-Control-5.raw]	405.4009094238281	27.1068451232	0.351526656266667	96.1642715517333	95.81274489546662	657177.875	3.8460848977979726E8	0	7972	10.599097962956737	0.5139493351633042	0.09487536388374054	405.3909912109375	405.41082763671875
239	405.41693115234375	27.8768514328					1	DETECTED	405.4169 m/z @27.88 [151020OFc1_NvH-0949-Control-5.raw]	405.41693115234375	27.8768514328	0.874861962933333	99.6515395392	98.77667757626666	617008.625	3.333578473555168E8	0	7972	0.10551849653871415	0.5005891658927697	0.0040666910289243645	405.4109802246094	405.42669677734375
240	405.43157958984375	38.9424581549333					1	DETECTED	405.4316 m/z @38.94 [151020OFc1_NvH-0949-Control-5.raw]	405.43157958984375	38.9424581549333	4.669065468	98.8956103552	94.2265448872	343065.59375	3.473344397853081E8	0	7972	24.480341199131402	1.627886461181876	2.454596293188397	405.4270935058594	405.4381103515625
241	405.44818115234375	27.1068451232					1	DETECTED	405.4482 m/z @27.11 [151020OFc1_NvH-0949-Control-5.raw]	405.44818115234375	27.1068451232	3.82153210613333	95.5949408578667	91.77340875173337	830688.0	3.584307464542759E8	0	7972	0.18648042829378042	0.5137317543638182	0.01719045114378886	405.4383850097656	405.4581604003906
242	405.4646301269531	17.6246867442667					1	DETECTED	405.4646 m/z @17.62 [151020OFc1_NvH-0949-Control-5.raw]	405.4646301269531	17.6246867442667	2.20320170346667	97.3158666056	95.11266490213332	289366.78125	3.6657575523420376E8	0	7972	0.6092804601899324	4.462237617460364	0.05983932893164943	405.45819091796875	405.46533203125
243	405.4753723144531	23.9129763154667					1	DETECTED	405.4754 m/z @23.91 [151020OFc1_NvH-0949-Control-5.raw]	405.4753723144531	23.9129763154667	4.101340516	92.8144857533333	88.71314523733331	3005414.5	3.752924023025302E8	0	7972	0.27779854429326534	1.1245257045067354	0.43842233895706406	405.46539306640625	405.4853515625
244	405.4920654296875	19.6782129706667					1	DETECTED	405.4921 m/z @19.68 [151020OFc1_NvH-0949-Control-5.raw]	405.4920654296875	19.6782129706667	4.0282349136	95.2550279373333	91.2267930237333	222814.21875	3.4113777436990744E8	0	7972	24.956626144917024	3.2424507419879114	13.51542321678065	405.4853820800781	405.5018005371094
245	405.5160827636719	17.8235472488					1	DETECTED	405.5161 m/z @17.82 [151020OFc1_NvH-0949-Control-5.raw]	405.5160827636719	17.8235472488	2.62183869866667	96.7282732496	94.10643455093333	188144.1875	4.077195722068731E8	0	7972	11.4919169332895	4.077156277545839	0.0045749412770065894	405.5062255859375	405.5213623046875
246	405.5314025878906	20.6130355552					1	DETECTED	405.5314 m/z @20.61 [151020OFc1_NvH-0949-Control-5.raw]	405.5314025878906	20.6130355552	3.4831993768	97.6770601594667	94.1938607826667	4240800.0	3.999241786774495E8	3	7972	0.14494191307456106	3.926169157719659	0.712076344804086	405.52142333984375	405.54095458984375
247	405.55096435546875	19.1408112282667					1	DETECTED	405.5510 m/z @19.14 [151020OFc1_NvH-0949-Control-5.raw]	405.55096435546875	19.1408112282667	2.64889052826667	97.3437812658667	94.69489073760002	4252037.0	5.168893265237748E8	3	7972	0.1858937492971009	0.6174846044323002	4.507477468633054	405.5409851074219	405.5609436035156
248	405.5653991699219	16.0528217128					1	DETECTED	405.5654 m/z @16.05 [151020OFc1_NvH-0949-Control-5.raw]	405.5653991699219	16.0528217128	4.1830521256	95.054319728	90.8712676024	3690427.0	3.9023529192439187E8	3	7972	15.149355911406605	0.8050765382632262	0.12368603420912547	405.56097412109375	405.57537841796875
249	405.57696533203125	19.2295742186667					1	DETECTED	405.5770 m/z @19.23 [151020OFc1_NvH-0949-Control-5.raw]	405.57696533203125	19.2295742186667	6.87005443333333	91.7897726210667	84.91971818773337	329217.09375	3.062843830220171E8	0	7972	0.47751807814773883	7.877594720558268	0.12655598511145766	405.5754089355469	405.5784606933594
250	405.5885009765625	50.7086399216					1	DETECTED	405.5885 m/z @50.71 [151020OFc1_NvH-0949-Control-5.raw]	405.5885009765625	50.7086399216	3.61894842906667	96.1914047410667	92.57245631200004	874672.625	3.6983499751563233E8	3	7972	0.20319825577119133	1.0340109845446301	0.004585904585896779	405.57855224609375	405.59844970703125
251	405.6024475097656	27.1175595429333					1	DETECTED	405.6024 m/z @27.12 [151020OFc1_NvH-0949-Control-5.raw]	405.6024475097656	27.1175595429333	5.01775949093333	99.0702459677333	94.05248647679997	397806.21875	3.610969947953189E8	0	7972	0.3823866718147002	2.788652205096233	0.03600577397026178	405.5985107421875	405.6121520996094
252	405.61669921875	28.06664872					1	DETECTED	405.6167 m/z @28.07 [151020OFc1_NvH-0949-Control-5.raw]	405.61669921875	28.06664872	5.57779501706667	95.9913691458667	90.41357412880004	248742.359375	3.229101429696156E8	0	7972	3.6762601106660036	2.0804074548773075	6.217679560160994	405.612548828125	405.6263427734375
253	405.6826477050781	46.5175658602667					1	DETECTED	405.6826 m/z @46.52 [151020OFc1_NvH-0949-Control-5.raw]	405.6826477050781	46.5175658602667	4.01708094986667	98.4126724114667	94.39559146160003	186487.8125	3.461830495925801E8	0	7972	68.85171795617416	1.1901325145096762	1.5210812389186754	405.6727294921875	405.6921081542969
254	405.7021179199219	6.89331069706667					1	DETECTED	405.7021 m/z @6.89 [151020OFc1_NvH-0949-Control-5.raw]	405.7021179199219	6.89331069706667	1.23872270133333	99.8248872672	98.58616456586667	1530637.5	4.0036050738603747E8	2	7972	10.335398514927864	71.12437208190237	157.22800180406105	405.6923522949219	405.71209716796875
255	405.7127685546875	16.7393050637333					1	DETECTED	405.7128 m/z @16.74 [151020OFc1_NvH-0949-Control-5.raw]	405.7127685546875	16.7393050637333	4.37274796133333	98.4310578616	94.05830990026666	839313.875	3.917930428498634E8	3	7972	0.23643503209215666	2.017164725704927	11.556651122190221	405.7121276855469	405.71600341796875
256	405.7260437011719	23.8262290210667					1	DETECTED	405.7260 m/z @23.83 [151020OFc1_NvH-0949-Control-5.raw]	405.7260437011719	23.8262290210667	3.94604438533333	96.4180557762667	92.47201139093337	2513453.25	4.406257960043917E8	0	7972	1.8383520703757696	0.7310080219469813	0.19804136745021425	405.716064453125	405.7294616699219
257	405.7395324707031	18.1903763088					1	DETECTED	405.7395 m/z @18.19 [151020OFc1_NvH-0949-Control-5.raw]	405.7395324707031	18.1903763088	3.9950207712	99.3830006978667	95.3879799266667	4226888.0	5.107611267695331E8	2	7972	7.559362836896776	0.5553797292633431	1.0871456899386376	405.72967529296875	405.7494812011719
258	405.7619323730469	62.6878990954667					1	DETECTED	405.7619 m/z @62.69 [151020OFc1_NvH-0949-Control-5.raw]	405.7619323730469	62.6878990954667	0.351526656266667	84.2867286533333	83.93520199706663	1814159.125	4.222380102285644E8	2	7972	30.334592102892955	0.50422192401942	0.009417105629440871	405.75262451171875	405.771484375
259	405.79736328125	24.687523864					1	DETECTED	405.7974 m/z @24.69 [151020OFc1_NvH-0949-Control-5.raw]	405.79736328125	24.687523864	1.45014533333333	98.0997782232	96.64963288986668	300499.90625	3.45614741646428E8	0	7972	15.214816447120299	2.3998483470960106	3.801378449620019	405.78802490234375	405.80718994140625
260	405.8355712890625	17.5909056218667					1	DETECTED	405.8356 m/z @17.59 [151020OFc1_NvH-0949-Control-5.raw]	405.8355712890625	17.5909056218667	0.767676123466667	99.0702459677333	98.30256984426663	653228.6875	3.722301710007993E8	0	7972	0.1858331874697967	0.5171744219083777	0.8849303790480139	405.82611083984375	405.8453063964844
261	405.86541748046875	20.5910755733333					1	DETECTED	405.8654 m/z @20.59 [151020OFc1_NvH-0949-Control-5.raw]	405.86541748046875	20.5910755733333	0.00830784453333333	99.916321488	99.90801364346666	2460445.0	3.8631519035673356E8	3	7972	0.1444918240733628	0.5356739420548523	0.13469368563640907	405.855712890625	405.8684997558594
262	405.8785095214844	14.595628308					1	DETECTED	405.8785 m/z @14.60 [151020OFc1_NvH-0949-Control-5.raw]	405.8785095214844	14.595628308	0.4984897832	99.0702459677333	98.5717561845333	2840002.5	4.586130216173374E8	3	7972	0.1310601798586859	2.198413103726479	6.522312246416084	405.8685302734375	405.88128662109375
263	405.89129638671875	17.8072869802667					1	DETECTED	405.8913 m/z @17.81 [151020OFc1_NvH-0949-Control-5.raw]	405.89129638671875	17.8072869802667	0.0872834784	99.6331290634667	99.5458455850667	3418540.5	5.427158278046479E8	3	7972	1.7026325476516817	0.9027362731093079	1.147852474787056	405.8813171386719	405.9012451171875
264	405.90203857421875	21.9656112392					1	DETECTED	405.9020 m/z @21.97 [151020OFc1_NvH-0949-Control-5.raw]	405.90203857421875	21.9656112392	0.0287075090666667	99.5417406386667	99.51303312960003	1625548.5	3.73580893227515E8	3	7972	0.08302699268614333	0.5226457165944234	1.1026009596180906	405.90130615234375	405.9119873046875
265	405.9150390625	43.5853708842667					1	DETECTED	405.9150 m/z @43.59 [151020OFc1_NvH-0949-Control-5.raw]	405.9150390625	43.5853708842667	0.00830784453333333	98.2743824170667	98.26607457253337	920376.625	3.9699580702989554E8	3	7972	7.04976267278316	1.682450216440608	56.60270939345484	405.91204833984375	405.9250183105469
266	405.9420471191406	40.8143153088					1	DETECTED	405.9420 m/z @40.81 [151020OFc1_NvH-0949-Control-5.raw]	405.9420471191406	40.8143153088	0.0384799061333333	99.8617326568	99.82325275066667	141313.625	3.2742327426090795E8	0	7972	85.66308229292042	1.2631591211451387	2.2093081877652745	405.93206787109375	405.9428405761719
267	405.9528503417969	6.92467698693333					1	DETECTED	405.9529 m/z @6.92 [151020OFc1_NvH-0949-Control-5.raw]	405.9528503417969	6.92467698693333	0.00830784453333333	99.8981638872	99.88985604266666	1514772.875	3.7076025183122194E8	0	7972	0.14992145158718273	1.3483427206372327	35.56327948265656	405.94287109375	405.9549560546875
268	405.9649658203125	41.5760191282667					1	DETECTED	405.9650 m/z @41.58 [151020OFc1_NvH-0949-Control-5.raw]	405.9649658203125	41.5760191282667	0.018753612	99.7704002717333	99.7516466597333	1739012.5	3.4263236809400916E8	4	7972	0.15685037966736814	0.5103838695665075	0.02426128213614923	405.9549865722656	405.9748229980469
269	405.97686767578125	23.8480379104					1	DETECTED	405.9769 m/z @23.85 [151020OFc1_NvH-0949-Control-5.raw]	405.97686767578125	23.8480379104	0.351526656266667	94.6210331717333	94.26950651546663	1458784.625	4.165262040911079E8	0	7972	0.18169078830555563	0.9245535937016278	4.735379888467886	405.9750061035156	405.9867858886719
270	405.98944091796875	5.11744349866667					1	DETECTED	405.9894 m/z @5.12 [151020OFc1_NvH-0949-Control-5.raw]	405.98944091796875	5.11744349866667	0.215017642666667	99.889063256	99.67404561333333	670424.9375	3.631216260612869E8	0	7972	0.31560416744746167	16.173221122134112	1.3809111593070345	405.98712158203125	405.9993896484375
271	406.01165771484375	39.1706801072					1	DETECTED	406.0117 m/z @39.17 [151020OFc1_NvH-0949-Control-5.raw]	406.01165771484375	39.1706801072	0.808492498666667	99.9710816517333	99.16258915306663	360161.65625	3.765962349488299E8	0	7972	65.9318849644269	1.3992717515963842	1.7968284848396971	406.00177001953125	406.0215148925781
272	406.1153564453125	89.2029462482667					1	DETECTED	406.1154 m/z @89.20 [151020OFc1_NvH-0949-Control-5.raw]	406.1153564453125	89.2029462482667	1.61649537973333	99.8981638872	98.28166850746666	305538.75	2.9916741321593314E8	0	7972	0.07383434229599573	0.5067115622316312	2.300791865998926	406.1065368652344	406.1240539550781
273	406.169677734375	17.6246867442667					1	DETECTED	406.1697 m/z @17.62 [151020OFc1_NvH-0949-Control-5.raw]	406.169677734375	17.6246867442667	1.70260747066667	99.9985041661333	98.29589669546664	375348.28125	3.35132353620785E8	0	7972	0.1551752857692108	3.734345772258174	0.021638113599011112	406.16009521484375	406.1796569824219
274	406.1851501464844	42.5434617605333					1	DETECTED	406.1852 m/z @42.54 [151020OFc1_NvH-0949-Control-5.raw]	406.1851501464844	42.5434617605333	3.5287431008	99.8617326568	96.332989556	340861.4375	3.199526922398973E8	0	7972	89.43788165933829	1.358833360507549	2.3421504663364234	406.17974853515625	406.1876525878906
275	406.1976623535156	7.6008044032					1	DETECTED	406.1977 m/z @7.60 [151020OFc1_NvH-0949-Control-5.raw]	406.1976623535156	7.6008044032	2.7484640568	99.8981638872	97.1496998304	2091285.625	4.193413812528641E8	2	7972	0.14635498517993728	278.64442840673865	601.6064655291112	406.18768310546875	406.2002258300781
276	406.2102355957031	17.7895388344					1	DETECTED	406.2102 m/z @17.79 [151020OFc1_NvH-0949-Control-5.raw]	406.2102355957031	17.7895388344	2.40209103415	99.6058920328	97.20380099865	2435094.25	5.45527831094593E8	3	7972	0.2614193322741052	1.7465535151390321	1.1882182832184218	406.20025634765625	406.2102966308594
277	406.2203063964844	39.5376096202667					1	DETECTED	406.2203 m/z @39.54 [151020OFc1_NvH-0949-Control-5.raw]	406.2203063964844	39.5376096202667	1.80449956373333	99.3368426549333	97.53234309119998	4.77215E7	1.7733599669202864E9	2	7972	0.370654650535009	0.5108651210872903	1.22065986587952	406.2103271484375	406.23028564453125
278	406.23443603515625	17.6896029701333					1	DETECTED	406.2344 m/z @17.69 [151020OFc1_NvH-0949-Control-5.raw]	406.23443603515625	17.6896029701333	3.7923958336	99.5782424194667	95.78584658586671	4029421.25	5.554270228361535E8	3	7972	17.227179638100303	0.7070682615858068	2.151572918183981	406.2303161621094	406.2444152832031
279	406.2552795410156	24.2559559088					1	DETECTED	406.2553 m/z @24.26 [151020OFc1_NvH-0949-Control-5.raw]	406.2552795410156	24.2559559088	1.97725229626667	96.4090916256	94.43183932933333	5483335.5	5.419995960351465E8	2	7972	6.359695203572983	0.512011626015531	1.6691848610723368	406.2453308105469	406.2652587890625
280	406.2679443359375	46.2034071248					1	DETECTED	406.2679 m/z @46.20 [151020OFc1_NvH-0949-Control-5.raw]	406.2679443359375	46.2034071248	5.3860281856	95.9734033682667	90.5873751826667	2185160.5	3.8115409390570754E8	2	7972	0.1709416422906216	24.974779706393736	1.577182856070583	406.26531982421875	406.27777099609375
281	406.2802429199219	90.4328319997333					1	DETECTED	406.2802 m/z @90.43 [151020OFc1_NvH-0949-Control-5.raw]	406.2802429199219	90.4328319997333	0.4005342976	94.9628000949333	94.5622657973333	105506.8359375	3.350692187712944E8	0	7972	75.44912483723066	0.5265681762450192	0.014450354472788442	406.2785949707031	406.285400390625
282	406.3206481933594	43.6411010141333					1	DETECTED	406.3206 m/z @43.64 [151020OFc1_NvH-0949-Control-5.raw]	406.3206481933594	43.6411010141333	1.15599918426667	99.9528376669333	98.79683848266663	91378.0625	2.813245494978117E8	0	7972	90.8303335830467	1.162723333914824	1.1277061772759216	406.3149108886719	406.3294372558594
283	406.4537658691406	18.0855713794667					1	DETECTED	406.4538 m/z @18.09 [151020OFc1_NvH-0949-Control-5.raw]	406.4537658691406	18.0855713794667	3.9552800816	93.5146157194667	89.55933563786671	663439.0	3.638568016285909E8	0	7972	0.04185089817910992	0.5219800156485267	1.53310114752961	406.44378662109375	406.4546203613281
284	406.4646301269531	26.4390867330667					1	DETECTED	406.4646 m/z @26.44 [151020OFc1_NvH-0949-Control-5.raw]	406.4646301269531	26.4390867330667	3.1019373352	98.3849454333333	95.2830080981333	1148322.125	3.9575541289868116E8	4	7972	5.148770672515944	1.7391038929966471	0.2961436516918365	406.45465087890625	406.4745788574219
285	406.4770812988281	22.2823746029333					1	DETECTED	406.4771 m/z @22.28 [151020OFc1_NvH-0949-Control-5.raw]	406.4770812988281	22.2823746029333	3.66430800346667	99.4956885725333	95.83138056906662	471938.28125	3.3863339274520355E8	0	7972	4.35246146406061	4.637281507523416	0.003516316331996888	406.4746398925781	406.4869689941406
286	406.4887390136719	15.2184248549333					1	DETECTED	406.4887 m/z @15.22 [151020OFc1_NvH-0949-Control-5.raw]	406.4887390136719	15.2184248549333	4.70686298453333	98.9140602218667	94.20719723733338	307171.46875	3.1966727455060697E8	0	7972	0.13784082053660462	0.508481297343763	0.005647806322955241	406.4870910644531	406.49151611328125
287	406.50152587890625	17.5451420128					1	DETECTED	406.5015 m/z @17.55 [151020OFc1_NvH-0949-Control-5.raw]	406.50152587890625	17.5451420128	2.94704577466667	97.2145697674667	94.26752399280002	413069.96875	3.3178543412704307E8	0	7972	0.18591771868150175	0.5093568410786012	10.209738317224774	406.4915771484375	406.5109558105469
288	406.5359802246094	14.9161850994667					1	DETECTED	406.5360 m/z @14.92 [151020OFc1_NvH-0949-Control-5.raw]	406.5359802246094	14.9161850994667	2.17627862986667	99.2724767877333	97.09619815786662	4.896034E7	1.0457631207436736E9	3	7972	0.17581123879683247	0.6394854586049473	1.373737100458295	406.52606201171875	406.54595947265625
289	406.5472717285156	14.5853056565333					1	DETECTED	406.5473 m/z @14.59 [151020OFc1_NvH-0949-Control-5.raw]	406.5472717285156	14.5853056565333	4.07033030746667	99.4496120141333	95.37928170666662	592604.6875	3.9375769699079937E8	3	7972	2.0317691012970975	0.6010670061573412	1.3890944805086858	406.5459899902344	406.5572204589844
290	406.5687255859375	17.6896029701333					1	DETECTED	406.5687 m/z @17.69 [151020OFc1_NvH-0949-Control-5.raw]	406.5687255859375	17.6896029701333	1.22032782586667	99.5324928173333	98.31216499146663	2566392.0	4.324027426050174E8	0	7972	5.360506772284218	0.9735145867403151	0.8591715713342544	406.5587463378906	406.5787048339844
291	406.5835876464844	27.3469069888					1	DETECTED	406.5836 m/z @27.35 [151020OFc1_NvH-0949-Control-5.raw]	406.5835876464844	27.3469069888	4.00614975173333	91.6078307213333	87.60168096959997	244769.203125	3.204168391043019E8	0	7972	38.095634365178206	1.9103176727286657	2.960186428594389	406.5789794921875	406.59326171875
292	406.6827087402344	19.6353987562667					1	DETECTED	406.6827 m/z @19.64 [151020OFc1_NvH-0949-Control-5.raw]	406.6827087402344	19.6353987562667	7.254295892	99.7157593773333	92.4614634853333	427398.0	4.191801694091622E8	0	7972	3.8065860160872145	0.5261433966788358	0.05747601660702917	406.6727294921875	406.68426513671875
293	406.69427490234375	47.6300798544					1	DETECTED	406.6943 m/z @47.63 [151020OFc1_NvH-0949-Control-5.raw]	406.69427490234375	47.6300798544	0.5670451392	94.7878292501333	94.2207841109333	623710.5	3.4459002305314815E8	0	7972	36.819128008518916	1.2861063582274899	0.006873770494911038	406.6845703125	406.7009582519531
294	406.7109680175781	24.0139772608					1	DETECTED	406.7110 m/z @24.01 [151020OFc1_NvH-0949-Control-5.raw]	406.7109680175781	24.0139772608	3.14749282933333	97.5280367853333	94.38054395599997	1210366.125	4.169502087986614E8	2	7972	0.1580183008874414	6.515609574315894	0.8869222084476911	406.70098876953125	406.71185302734375
295	406.72186279296875	39.5168323202667					1	DETECTED	406.7219 m/z @39.52 [151020OFc1_NvH-0949-Control-5.raw]	406.72186279296875	39.5168323202667	2.7845344056	99.916321488	97.1317870824	2.266092E7	1.0570827027146528E9	2	7972	0.3270369881689774	0.5126745960766419	5.5275144517755095	406.7118835449219	406.7318420410156
296	406.7346496582031	22.751791924					1	DETECTED	406.7346 m/z @22.75 [151020OFc1_NvH-0949-Control-5.raw]	406.7346496582031	22.751791924	2.68510846986667	99.9985041661333	97.31339569626662	4445377.5	4.6344627726141906E8	2	7972	0.25190292988666485	0.5995275172909487	0.9283620596735462	406.73187255859375	406.74462890625
297	406.7472229003906	24.9028044296					1	DETECTED	406.7472 m/z @24.90 [151020OFc1_NvH-0949-Control-5.raw]	406.7472229003906	24.9028044296	3.91592574053333	84.3771252893333	80.46119954879998	2209531.0	4.371120449155084E8	2	7972	20.06977563802714	0.5145470180368941	0.2375460126308514	406.74468994140625	406.7554016113281
298	406.76544189453125	30.6383208658667					1	DETECTED	406.7654 m/z @30.64 [151020OFc1_NvH-0949-Control-5.raw]	406.76544189453125	30.6383208658667	3.3469182464	98.0354265093333	94.68850826293331	5763957.5	5.050537594867989E8	2	7972	0.2072661555206281	0.5127769318584534	0.3550821166443117	406.7560119628906	406.775390625
299	406.7755432128906	45.2238288842667					1	DETECTED	406.7755 m/z @45.22 [151020OFc1_NvH-0949-Control-5.raw]	406.7755432128906	45.2238288842667	4.16337533546667	96.5642231232	92.40084778773333	347836.65625	3.1205995923314816E8	0	7972	75.70686546213602	1.1602733307226298	1.7677905106475733	406.7755432128906	406.7850646972656
300	406.8439636230469	25.3748736064					1	DETECTED	406.8440 m/z @25.37 [151020OFc1_NvH-0949-Control-5.raw]	406.8439636230469	25.3748736064	0.018753612	97.6860645701333	97.6673109581333	325359.09375	3.5462032659201E8	0	7972	7.776842226338356	2.609393393115465	0.1131351724639167	406.8340759277344	406.8477478027344
301	406.85821533203125	23.514162628					1	DETECTED	406.8582 m/z @23.51 [151020OFc1_NvH-0949-Control-5.raw]	406.85821533203125	23.514162628	0.449719562666667	97.3807909050667	96.93107134240003	1748276.125	3.3564595530126566E8	0	7972	0.21213666324564429	1.288175942540423	229.11147816054728	406.8485107421875	406.8585510253906
302	406.8685607910156	14.9070453162667					1	DETECTED	406.8686 m/z @14.91 [151020OFc1_NvH-0949-Control-5.raw]	406.8685607910156	14.9070453162667	0.0287075090666667	99.889063256	99.86035574693334	3.3242314E7	8.515634088052032E8	0	7972	0.17179861165046972	1.489281357326644	1.6160979005479321	406.85858154296875	406.8785400390625
303	406.8849182128906	18.7812985909333					1	DETECTED	406.8849 m/z @18.78 [151020OFc1_NvH-0949-Control-5.raw]	406.8849182128906	18.7812985909333	0.00830784453333333	98.624724008	98.61641616346667	1.945449E7	6.953498690952398E8	3	7972	0.17111084754623462	0.5242357923447991	0.04221150558270417	406.8785705566406	406.8948974609375
304	406.9029846191406	17.6896029701333					1	DETECTED	406.9030 m/z @17.69 [151020OFc1_NvH-0949-Control-5.raw]	406.9029846191406	17.6896029701333	0.00830784453333333	99.9436585882667	99.93535074373337	1236521.0	3.957007741948846E8	0	7972	4.646284372797755	4.915048458454804	3.0281723991955163	406.89495849609375	406.912841796875
305	406.9193420410156	10.4303474656					1	DETECTED	406.9193 m/z @10.43 [151020OFc1_NvH-0949-Control-5.raw]	406.9193420410156	10.4303474656	0.0384799061333333	94.5189885773333	94.48050867119997	282532.03125	3.2841053969425243E8	0	7972	0.15195931335523838	0.5099844948419878	0.031736032213243864	406.9131774902344	406.9219970703125
306	406.9320983886719	50.9874330856					1	DETECTED	406.9321 m/z @50.99 [151020OFc1_NvH-0949-Control-5.raw]	406.9320983886719	50.9874330856	0.00830784453333333	99.3922130765333	99.38390523199996	1033562.625	3.816786221965171E8	3	7972	0.24817805287843697	1.1389785083062118	0.012236429827606206	406.92230224609375	406.94146728515625
307	406.9430847167969	52.3220821192					1	DETECTED	406.9431 m/z @52.32 [151020OFc1_NvH-0949-Control-5.raw]	406.9430847167969	52.3220821192	0.0482338701333333	99.1164390448	99.06820517466667	199352.46875	3.36697951176302E8	0	7972	85.44615511999726	1.00730107674669	1.0967173754975186	406.9424743652344	406.94964599609375
308	406.95965576171875	32.5616468906667					1	DETECTED	406.9597 m/z @32.56 [151020OFc1_NvH-0949-Control-5.raw]	406.95965576171875	32.5616468906667	0.00830784453333333	98.7938472453333	98.78553940079996	512107.71875	3.9970232154536945E8	0	7972	29.311875339885432	2.0349174034131354	0.43215956161490465	406.9498291015625	406.9648132324219
309	406.974853515625	33.2893131912					1	DETECTED	406.9749 m/z @33.29 [151020OFc1_NvH-0949-Control-5.raw]	406.974853515625	33.2893131912	0.00830784453333333	99.6699432232	99.66163537866666	733007.25	3.232200014658849E8	0	7972	7.029010980007353	0.5601385559937516	0.024703170226891974	406.9649658203125	406.98480224609375
310	406.9930419921875	13.6085893426667					1	DETECTED	406.9930 m/z @13.61 [151020OFc1_NvH-0949-Control-5.raw]	406.9930419921875	13.6085893426667	0.1661015256	97.8339650144	97.6678634888	161590.90625	3.1106028884422654E8	0	7972	1.7469514610151524	5.328451923771959	0.12780597521676315	406.9850769042969	406.9941101074219
311	407.1330871582031	43.4897554442667					1	DETECTED	407.1331 m/z @43.49 [151020OFc1_NvH-0949-Control-5.raw]	407.1330871582031	43.4897554442667	0.410309512533333	99.9985041661333	99.58819465359997	131780.25	2.934840196221842E8	0	7972	92.70915227740126	1.1303341904325008	1.2551605748544217	407.1330871582031	407.1418151855469
312	407.1502990722656	92.4304505477333					1	DETECTED	407.1503 m/z @92.43 [151020OFc1_NvH-0949-Control-5.raw]	407.1502990722656	92.4304505477333	2.2666383176	94.3133222677333	92.0466839501333	99656.2265625	3.4201306557116E8	0	7972	0.12411293242189458	0.5104413936890455	0.020882787378091027	407.14404296875	407.1536865234375
313	407.1783142089844	25.3535034010667					1	DETECTED	407.1783 m/z @25.35 [151020OFc1_NvH-0949-Control-5.raw]	407.1783142089844	25.3535034010667	2.9560761232	99.9985041661333	97.0424280429333	308833.65625	3.3689967983414537E8	0	7972	12.476859876441246	2.4712282510923123	6.81289233608933	407.1683349609375	407.1859436035156
314	407.1959533691406	20.3921608501333					1	DETECTED	407.1960 m/z @20.39 [151020OFc1_NvH-0949-Control-5.raw]	407.1959533691406	20.3921608501333	0.264079940266667	99.9710816517333	99.70700171146663	1977553.625	4.48370594557957E8	4	7972	23.918154178662405	1.0128564217213505	6.89627636442968	407.18597412109375	407.2020568847656
315	407.2120666503906	32.9856792901333					1	DETECTED	407.2121 m/z @32.99 [151020OFc1_NvH-0949-Control-5.raw]	407.2120666503906	32.9856792901333	1.60722513253333	99.4588332749333	97.85160814239997	1.7897972E7	1.2093823589918685E9	3	7972	18.233793073864593	0.8890546106057458	0.7624902507603077	407.20208740234375	407.2220458984375
316	407.2234802246094	39.4637081232					1	DETECTED	407.2235 m/z @39.46 [151020OFc1_NvH-0949-Control-5.raw]	407.2234802246094	39.4637081232	1.8229371184	99.3553487034667	97.5324115850667	5740989.5	6.142715812202961E8	0	7972	0.30207558646989696	0.5465402141276865	0.17129020830135352	407.2220764160156	407.23345947265625
317	407.23651123046875	22.8154913146667					1	DETECTED	407.2365 m/z @22.82 [151020OFc1_NvH-0949-Control-5.raw]	407.23651123046875	22.8154913146667	4.54739882346667	88.9796240904	84.43222526693333	1888681.75	4.1509266906612796E8	0	7972	0.20472961404133017	5.303747686126638	2.131038694937612	407.2334899902344	407.23687744140625
318	407.24688720703125	22.3346904464					1	DETECTED	407.2469 m/z @22.33 [151020OFc1_NvH-0949-Control-5.raw]	407.24688720703125	22.3346904464	3.13831573786667	98.8215572736	95.68324153573333	3226902.5	5.2049075195176786E8	3	7972	9.494075174245097	2.159709482784426	1.8992360851092949	407.2369384765625	407.2568664550781
319	407.26715087890625	30.6383208658667					1	DETECTED	407.2672 m/z @30.64 [151020OFc1_NvH-0949-Control-5.raw]	407.26715087890625	30.6383208658667	4.9511726096	97.5466684805333	92.59549587093329	2624967.75	4.091192073245502E8	2	7972	0.2172732090069971	0.508656482440085	0.06287128734117566	407.2571716308594	407.27691650390625
320	407.28167724609375	53.4879702666667					1	DETECTED	407.2817 m/z @53.49 [151020OFc1_NvH-0949-Control-5.raw]	407.28167724609375	53.4879702666667	12.7828140933333	94.9993434586667	82.2165293653334	128699.453125	3.460509588381134E8	0	7972	70.19241795325	0.9706239765304735	0.949148338021086	407.27716064453125	407.288330078125
321	407.301025390625	91.4008958448					1	DETECTED	407.3010 m/z @91.40 [151020OFc1_NvH-0949-Control-5.raw]	407.301025390625	91.4008958448	38.1615154157333	99.916321488	61.754806072266696	364727.625	2.681972291083983E8	0	7972	0.6919833179120616	4.050156486636962	3.170868111410679	407.2938537597656	407.3104553222656
322	407.3149719238281	91.5973123658667					1	DETECTED	407.3150 m/z @91.60 [151020OFc1_NvH-0949-Control-5.raw]	407.3149719238281	91.5973123658667	22.6429827624	96.0004339162667	73.3574511538667	100292.171875	1.9958208074212098E8	0	7972	0.7224904824490466	0.5012587235458796	2.0330402090612556	407.311767578125	407.3246765136719
323	407.3518981933594	91.4008958448					1	DETECTED	407.3519 m/z @91.40 [151020OFc1_NvH-0949-Control-5.raw]	407.3518981933594	91.4008958448	0.777313865866667	99.4588332749333	98.68151940906662	258783.8125	3.5433080331215835E8	0	7972	1.6743242083637568	27.15871586045659	3.6425179093679243	407.34423828125	407.3596496582031
324	407.38836669921875	91.4008958448					1	DETECTED	407.3884 m/z @91.40 [151020OFc1_NvH-0949-Control-5.raw]	407.38836669921875	91.4008958448	0.557459884533333	99.8248872672	99.26742738266667	243145.65625	3.461766544375955E8	0	7972	44.21864534037447	1.3595961257447415	0.4124784522230459	407.3786315917969	407.3968200683594
325	407.4071350097656	25.838982912					1	DETECTED	407.4071 m/z @25.84 [151020OFc1_NvH-0949-Control-5.raw]	407.4071350097656	25.838982912	3.73745963733333	91.0776723685333	87.34021273119997	512251.4375	3.138666170896436E8	0	7972	0.3436679317170217	3.693997367700153	2.7013485424169863	407.39715576171875	407.41693115234375
326	407.4407958984375	23.4346321109333					1	DETECTED	407.4408 m/z @23.43 [151020OFc1_NvH-0949-Control-5.raw]	407.4407958984375	23.4346321109333	4.03944542026667	99.6058920328	95.56644661253333	260819.375	3.357167059992726E8	0	7972	20.015875061486827	3.3357400542734466	0.023796261685444204	407.4308166503906	407.4506530761719
327	407.4606628417969	32.4426027738667					1	DETECTED	407.4607 m/z @32.44 [151020OFc1_NvH-0949-Control-5.raw]	407.4606628417969	32.4426027738667	3.87830956053333	99.2176423442667	95.33933278373337	272237.875	3.44342598509768E8	0	7972	0.06671481863947548	2.026751592006627	2.893230387994272	407.45074462890625	407.4673156738281
328	407.47735595703125	33.3034985952					1	DETECTED	407.4774 m/z @33.30 [151020OFc1_NvH-0949-Control-5.raw]	407.47735595703125	33.3034985952	3.80158333146667	99.4773142421333	95.67573091066663	478810.4375	3.3752955553637654E8	0	7972	12.824913583198388	1.875662329501426	0.014103409585989542	407.4674377441406	407.48724365234375
329	407.4976501464844	11.1813469032					1	DETECTED	407.4977 m/z @11.18 [151020OFc1_NvH-0949-Control-5.raw]	407.4976501464844	11.1813469032	4.1724647952	94.9720439893333	90.7995791941333	259492.234375	3.500707019304661E8	0	7972	29.032508781437237	6.47746515029079	34.53106070578159	407.4876708984375	407.5071716308594
330	407.51580810546875	16.6768377384					1	DETECTED	407.5158 m/z @16.68 [151020OFc1_NvH-0949-Control-5.raw]	407.51580810546875	16.6768377384	1.45014533333333	84.8466615298667	83.39651619653337	112369.1640625	3.062843998127601E8	0	7972	0.057534742168400044	2.738497435227077	6.735551993622893	407.5079040527344	407.5204162597656
331	407.53045654296875	20.4017375352					1	DETECTED	407.5305 m/z @20.40 [151020OFc1_NvH-0949-Control-5.raw]	407.53045654296875	20.4017375352	3.7556861512	97.714838948	93.9591527968	1107086.5	3.6042906852941537E8	0	7972	6.513842673641626	0.8708189147505665	1.0514083842813322	407.5204772949219	407.53607177734375
332	407.54608154296875	33.0213618698667					1	DETECTED	407.5461 m/z @33.02 [151020OFc1_NvH-0949-Control-5.raw]	407.54608154296875	33.0213618698667	3.67343906693333	99.8066916338667	96.13325256693338	1.2230516E7	7.311257516689726E8	3	7972	0.15460029862776992	1.0000564247607515	0.2006567649013511	407.5361328125	407.5560302734375
333	407.565185546875	19.3975813328					1	DETECTED	407.5652 m/z @19.40 [151020OFc1_NvH-0949-Control-5.raw]	407.565185546875	19.3975813328	2.6127489344	98.5789331146667	95.9661841802667	5319281.0	4.506920303285198E8	3	7972	0.17871347038894925	1.1870286707337987	15.65306179915196	407.55609130859375	407.57513427734375
334	407.5815124511719	22.2955302850667					1	DETECTED	407.5815 m/z @22.30 [151020OFc1_NvH-0949-Control-5.raw]	407.5815124511719	22.2955302850667	3.69159290533333	98.8956103552	95.20401744986668	1878462.0	3.7297739340810156E8	0	7972	0.18705816676101605	29.27106469290954	0.04063447578862383	407.5752258300781	407.59149169921875
335	407.5955810546875	32.0765772042667					1	DETECTED	407.5956 m/z @32.08 [151020OFc1_NvH-0949-Control-5.raw]	407.5955810546875	32.0765772042667	3.719059308	87.9645667037333	84.2455073957333	899970.875	3.6989937465950125E8	3	7972	0.32752469694531783	0.504488390710577	0.6587661630280082	407.5917053222656	407.6053466796875
336	407.6073303222656	25.8521932549333					1	DETECTED	407.6073 m/z @25.85 [151020OFc1_NvH-0949-Control-5.raw]	407.6073303222656	25.8521932549333	3.29259718506667	98.3666249904	95.07402780533333	603307.1875	3.7495941879229444E8	0	7972	0.17705524279738327	0.7641434522791947	0.17362179374439365	407.6055908203125	407.61724853515625
337	407.6360778808594	43.2895949501333					1	DETECTED	407.6361 m/z @43.29 [151020OFc1_NvH-0949-Control-5.raw]	407.6360778808594	43.2895949501333	4.1830521256	98.624724008	94.4416718824	393039.5	3.217836348525699E8	0	7972	55.360037834897355	1.2074919573707814	1.4149839147415628	407.6271057128906	407.6450500488281
338	407.6871337890625	11.3145265645333					1	DETECTED	407.6871 m/z @11.31 [151020OFc1_NvH-0949-Control-5.raw]	407.6871337890625	11.3145265645333	2.42016398586667	96.1914047410667	93.77124075520004	4236626.5	3.5364784024811935E8	4	7972	0.13346030583370805	1.061253525403836	0.798467437443712	407.6772766113281	407.6971130371094
339	407.7033996582031	44.1070898522667					1	DETECTED	407.7034 m/z @44.11 [151020OFc1_NvH-0949-Control-5.raw]	407.7033996582031	44.1070898522667	2.63080899226667	99.3276392648	96.69683027253333	1050670.875	3.8031481840336007E8	0	7972	21.046662076917485	1.6706069686421159	0.01321849326560115	407.6971740722656	407.7096252441406
340	407.7196350097656	14.0298284616					1	DETECTED	407.7196 m/z @14.03 [151020OFc1_NvH-0949-Control-5.raw]	407.7196350097656	14.0298284616	0.625373532	99.8981638872	99.2727903552	2781658.25	4.935331437516999E8	2	7972	19.546520592955353	2.0898047467818457	19.630044904765057	407.70965576171875	407.72955322265625
341	407.733642578125	30.0846109018667					1	DETECTED	407.7336 m/z @30.08 [151020OFc1_NvH-0949-Control-5.raw]	407.733642578125	30.0846109018667	3.4465816904	96.4180557762667	92.9714740858667	2169609.5	4.2110206954139215E8	2	7972	0.17234303629695802	1.3675287211650942	1.704167843771609	407.72967529296875	407.7436218261719
342	407.7446594238281	32.3777923424					1	DETECTED	407.7447 m/z @32.38 [151020OFc1_NvH-0949-Control-5.raw]	407.7446594238281	32.3777923424	4.13314850186667	93.6344905874667	89.50134208560003	541957.5625	3.5696653488215876E8	0	7972	0.09250519795309486	2.409945101170249	1.0800614743600523	407.74365234375	407.7450256347656
343	407.7550964355469	27.6067041634667					1	DETECTED	407.7551 m/z @27.61 [151020OFc1_NvH-0949-Control-5.raw]	407.7550964355469	27.6067041634667	5.49952851626667	99.3368426549333	93.83731413866664	7.9745968E7	1.6017273355492742E9	2	7972	0.1922934152172573	1.2704026986824666	1.345232699415732	407.7451171875	407.7650146484375
344	407.7733154296875	17.254957408					1	DETECTED	407.7733 m/z @17.25 [151020OFc1_NvH-0949-Control-5.raw]	407.7733154296875	17.254957408	4.49009628906667	97.3991801152	92.90908382613333	1375612.5	3.909188115807737E8	2	7972	0.14117666858575362	1.181454523743098	2.7504353330263887	407.7651062011719	407.7830810546875
345	407.7962951660156	32.0902209733333					1	DETECTED	407.7963 m/z @32.09 [151020OFc1_NvH-0949-Control-5.raw]	407.7962951660156	32.0902209733333	0.0872834784	98.6154594061333	98.5281759277333	1134542.75	3.654187198007872E8	0	7972	0.32540349248039036	0.5078737958671554	1.1615944539788035	407.7867431640625	407.8062438964844
346	407.8158874511719	25.5652235138667					1	DETECTED	407.8159 m/z @25.57 [151020OFc1_NvH-0949-Control-5.raw]	407.8158874511719	25.5652235138667	0.644591985866667	98.9966199344	98.35202794853333	430670.40625	3.335071163854515E8	0	7972	0.08779158061267367	3.8514086815189965	0.3663492332503433	407.806884765625	407.8255310058594
347	407.8409729003906	57.7266129376					1	DETECTED	407.8410 m/z @57.73 [151020OFc1_NvH-0949-Control-5.raw]	407.8409729003906	57.7266129376	0.0384799061333333	96.6648946802667	96.62641477413337	125378.359375	3.4202932233423483E8	0	7972	86.56044528519004	0.837489529444707	0.8168394625624411	407.8310546875	407.84649658203125
348	407.8565979003906	19.9579745186667					1	DETECTED	407.8566 m/z @19.96 [151020OFc1_NvH-0949-Control-5.raw]	407.8565979003906	19.9579745186667	0.351526656266667	99.5965834517333	99.24505679546662	205642.984375	3.4677894262296104E8	0	7972	0.4783049394102967	3.4997897714255317	0.008784025189668348	407.8466491699219	407.859375
349	407.869384765625	13.8978197810833					1	DETECTED	407.8694 m/z @13.90 [151020OFc1_NvH-0949-Control-5.raw]	407.869384765625	13.8978197810833	0.0384799061333333	99.9436585882667	99.90517868213337	4099979.5	4.8031911500329447E8	3	7972	0.40955272878420956	1.3321228323782857	13.02255962026951	407.85943603515625	407.8793640136719
350	407.88043212890625	32.9607193565333					1	DETECTED	407.8804 m/z @32.96 [151020OFc1_NvH-0949-Control-5.raw]	407.88043212890625	32.9607193565333	0.527751481333333	98.7750410850667	98.24728960373336	3997544.75	3.9804597691214037E8	0	7972	0.17040014274421367	0.5133053149534775	0.37600577082884495	407.8794250488281	407.88262939453125
351	407.89263916015625	41.9614791373333					1	DETECTED	407.8926 m/z @41.96 [151020OFc1_NvH-0949-Control-5.raw]	407.89263916015625	41.9614791373333	0.0384799061333333	99.6882325034667	99.64975259733336	5017730.0	5.737577297566174E8	3	7972	20.64254695149723	1.1380940778609248	0.013186483893500071	407.8826599121094	407.9026184082031
352	407.90679931640625	25.0696708370667					1	DETECTED	407.9068 m/z @25.07 [151020OFc1_NvH-0949-Control-5.raw]	407.90679931640625	25.0696708370667	0.00830784453333333	99.2724767877333	99.26416894319996	951874.1875	3.6499180875249547E8	0	7972	2.8785931852229005	2.6295493361858635	2.63045760231213	407.90264892578125	407.91668701171875
353	407.9274597167969	19.7494813973333					1	DETECTED	407.9275 m/z @19.75 [151020OFc1_NvH-0949-Control-5.raw]	407.9274597167969	19.7494813973333	0.0287075090666667	99.916321488	99.88761397893333	654403.1875	3.57744821867215E8	0	7972	0.10954831118192487	0.49741085469086244	1.0134331162546553	407.9177551269531	407.92767333984375
354	407.93768310546875	11.2999561714667					1	DETECTED	407.9377 m/z @11.30 [151020OFc1_NvH-0949-Control-5.raw]	407.93768310546875	11.2999561714667	0.00830784453333333	99.9985041661333	99.99019632159997	3522823.0	4.012521746917872E8	3	7972	0.13134585243261476	1.1184739070712606	1.41116795416378	407.927734375	407.9476318359375
355	407.9494323730469	37.9469781957333					1	DETECTED	407.9494 m/z @37.95 [151020OFc1_NvH-0949-Control-5.raw]	407.9494323730469	37.9469781957333	0.0578005885333333	99.1804928802667	99.12269229173336	145022.015625	3.554987349993408E8	0	7972	89.6689615235464	1.4253785874823406	2.1542472262876426	407.9477233886719	407.9533386230469
356	407.96337890625	22.4514888896					1	DETECTED	407.9634 m/z @22.45 [151020OFc1_NvH-0949-Control-5.raw]	407.96337890625	22.4514888896	0.0971650677333333	99.5599986712	99.46283360346668	754716.375	3.720126708692036E8	0	7972	0.41812037372156396	0.5598493647182815	1.027988991047694	407.95343017578125	407.97332763671875
357	407.97467041015625	17.1736214818667					1	DETECTED	407.9747 m/z @17.17 [151020OFc1_NvH-0949-Control-5.raw]	407.97467041015625	17.1736214818667	0.0482338701333333	83.8580059949333	83.80977212479996	331076.75	3.3859429223784214E8	0	7972	0.11808461486536714	5.210767833610243	0.8943822942055821	407.9734191894531	407.984375
358	407.996826171875	31.7797973616					1	DETECTED	407.9968 m/z @31.78 [151020OFc1_NvH-0949-Control-5.raw]	407.996826171875	31.7797973616	0.303154708266667	98.9689889496	98.66583424133334	654618.0625	3.334873887578263E8	0	7972	21.071580462314724	2.5040976505368673	0.06456318939646996	407.98712158203125	408.0066223144531
359	408.0105285644531	37.1489975045333					1	DETECTED	408.0105 m/z @37.15 [151020OFc1_NvH-0949-Control-5.raw]	408.0105285644531	37.1489975045333	1.77673549066667	98.6802093610667	96.90347387040003	650168.9375	3.416463698389466E8	0	7972	0.08797536184771104	2.8452174269645707	5.656029793976242	408.0083312988281	408.02008056640625
360	408.12469482421875	42.4894853786667					1	DETECTED	408.1247 m/z @42.49 [151020OFc1_NvH-0949-Control-5.raw]	408.12469482421875	42.4894853786667	0.5476141496	96.8389435029333	96.29132935333331	79897.6015625	2.889934490581576E8	0	7972	91.86301088737922	1.1479140836067558	1.2958281672135115	408.1171875	408.131103515625
361	408.14111328125	69.6726560794667					1	DETECTED	408.1411 m/z @69.67 [151020OFc1_NvH-0949-Control-5.raw]	408.14111328125	69.6726560794667	1.00900269413333	99.8981638872	98.88916119306667	136253.34375	3.5534692593732816E8	0	7972	89.52186240988566	0.6814022074939476	0.33086220616399437	408.1313171386719	408.1510009765625
362	408.17205810546875	15.2293102789333					1	DETECTED	408.1721 m/z @15.23 [151020OFc1_NvH-0949-Control-5.raw]	408.17205810546875	15.2293102789333	3.67343906693333	99.5324928173333	95.85905375039998	150280.0625	3.329794891546368E8	0	7972	75.42853001031638	3.8076249461362948	6.621820316805165	408.1623229980469	408.1721496582031
363	408.1821594238281	31.8691753954667					1	DETECTED	408.1822 m/z @31.87 [151020OFc1_NvH-0949-Control-5.raw]	408.1821594238281	31.8691753954667	2.23039919173333	99.3276392648	97.09724007306667	4621330.5	4.782688175790269E8	2	7972	0.4245268088233445	0.6496949940231678	0.0329503401165726	408.17218017578125	408.192138671875
364	408.20355224609375	13.8676841682667					1	DETECTED	408.2036 m/z @13.87 [151020OFc1_NvH-0949-Control-5.raw]	408.20355224609375	13.8676841682667	0.077355072	99.7065301506667	99.62917507866669	2467997.0	4.806302133360892E8	3	7972	1.1690066047918393	0.9260894720949411	0.5452384076769685	408.1936950683594	408.208984375
365	408.2190246582031	15.7045010533333					1	DETECTED	408.2190 m/z @15.70 [151020OFc1_NvH-0949-Control-5.raw]	408.2190246582031	15.7045010533333	1.7489234376	98.3021487704	96.5532253328	5096623.5	7.990454436544698E8	3	7972	7.882693468076107	13.1744888482271	11.860198128193055	408.20904541015625	408.2246398925781
366	408.2346496582031	29.2254749992					1	DETECTED	408.2346 m/z @29.23 [151020OFc1_NvH-0949-Control-5.raw]	408.2346496582031	29.2254749992	1.73050088026667	99.6240373725333	97.89353649226662	1.9977752E7	1.0106730306807566E9	2	7972	0.22377100566956187	0.7001626770910963	3.2135718143152308	408.22467041015625	408.24462890625
367	408.24658203125	29.4217827610667					1	DETECTED	408.2466 m/z @29.42 [151020OFc1_NvH-0949-Control-5.raw]	408.24658203125	29.4217827610667	6.33393596533333	92.0732570165333	85.73932105119998	1456966.25	4.1623217965849423E8	0	7972	3.6808228168573756	0.6111979246090365	0.9132014458441278	408.24468994140625	408.24658203125
368	408.256591796875	27.5952818954667					1	DETECTED	408.2566 m/z @27.60 [151020OFc1_NvH-0949-Control-5.raw]	408.256591796875	27.5952818954667	3.2836604136	99.7248945682667	96.4412341546667	3.6073468E7	1.2604024395829523E9	3	7972	0.18923666199835054	34.56361619914465	6.384615813230515	408.2466125488281	408.2664489746094
369	408.27734375	91.5791896056					1	DETECTED	408.2773 m/z @91.58 [151020OFc1_NvH-0949-Control-5.raw]	408.27734375	91.5791896056	4.221939548	99.2176423442667	94.9957027962667	621702.6875	5.547705857594706E8	0	7972	0.9040698233142876	0.507554043898824	0.012652814650055327	408.26739501953125	408.2834167480469
370	408.2972412109375	48.1429010586667					1	DETECTED	408.2972 m/z @48.14 [151020OFc1_NvH-0949-Control-5.raw]	408.2972412109375	48.1429010586667	5.39886103546667	97.2699731264	91.87111209093334	83586.5234375	2.97932428138569E8	0	7972	85.1733304700088	1.0746657550510994	1.0124457100879016	408.2896423339844	408.3006286621094
371	408.41162109375	37.1125643250667					1	DETECTED	408.4116 m/z @37.11 [151020OFc1_NvH-0949-Control-5.raw]	408.41162109375	37.1125643250667	5.27312923626667	99.5509405058667	94.27781126960004	522447.34375	3.279033036251993E8	0	7972	0.12811924567414934	1.6052510103601694	8.011971233620852E-4	408.4016418457031	408.42144775390625
372	408.4440002441406	47.3838494181333					1	DETECTED	408.4440 m/z @47.38 [151020OFc1_NvH-0949-Control-5.raw]	408.4440002441406	47.3838494181333	1.08241623226667	95.9283201794667	94.84590394720003	2042273.375	3.8975287071534157E8	5	7972	0.2552882188413008	0.5037935054540877	0.006360375698531749	408.43408203125	408.4539794921875
373	408.4683837890625	34.0235443328					1	DETECTED	408.4684 m/z @34.02 [151020OFc1_NvH-0949-Control-5.raw]	408.4683837890625	34.0235443328	4.14467545306667	97.9620923189333	93.81741686586663	2384835.0	4.026000482470975E8	0	7972	0.2034313801374168	0.7630009940541401	0.5302884017198174	408.45843505859375	408.4780578613281
374	408.5146484375	6.68017557466667					1	DETECTED	408.5146 m/z @6.68 [151020OFc1_NvH-0949-Control-5.raw]	408.5146484375	6.68017557466667	5.0688609744	82.4387522061333	77.3698912317333	503296.90625	3.2666943778830534E8	3	7972	18.691504531710727	37.53772734474561	0.12341116713557336	408.50537109375	408.5246276855469
375	408.5365295410156	26.0395721018667					1	DETECTED	408.5365 m/z @26.04 [151020OFc1_NvH-0949-Control-5.raw]	408.5365295410156	26.0395721018667	4.12244661866667	98.1364566712	94.01401005253332	4203550.0	4.5630629898149115E8	0	7972	0.18246306635167997	1.1822671879692919	0.473451026346979	408.5265808105469	408.5465087890625
376	408.5530700683594	15.7045010533333					1	DETECTED	408.5531 m/z @15.70 [151020OFc1_NvH-0949-Control-5.raw]	408.5530700683594	15.7045010533333	3.7282488032	99.7157593773333	95.9875105741333	3571188.0	5.72555878302628E8	3	7972	21.561738994362422	0.6892958892675988	3.2060598899937145	408.5465393066406	408.56304931640625
377	408.5688171386719	19.4315387034667					1	DETECTED	408.5688 m/z @19.43 [151020OFc1_NvH-0949-Control-5.raw]	408.5688171386719	19.4315387034667	4.55669136853333	94.0860857213333	89.52939435279997	546083.0625	3.9741395519447315E8	0	7972	36.826048488484446	0.5120268125174581	0.719990790764518	408.5630798339844	408.5699462890625
378	408.5799560546875	26.2552910093333					1	DETECTED	408.5800 m/z @26.26 [151020OFc1_NvH-0949-Control-5.raw]	408.5799560546875	26.2552910093333	3.7923958336	98.7750410850667	94.9826452514667	2484740.75	4.737575892502286E8	3	7972	0.2756361826104303	0.6782699661852747	0.3932347327900296	408.5699768066406	408.58978271484375
379	408.61309814453125	37.0546504016					1	DETECTED	408.6131 m/z @37.05 [151020OFc1_NvH-0949-Control-5.raw]	408.61309814453125	37.0546504016	5.88940741306667	96.2728827994667	90.38347538640004	376671.1875	4.165833203546148E8	0	7972	27.99460259276662	1.5759606760268923	5.936633589875369E-4	408.6045227050781	408.6228332519531
380	408.6445007324219	47.4253157976					1	DETECTED	408.6445 m/z @47.43 [151020OFc1_NvH-0949-Control-5.raw]	408.6445007324219	47.4253157976	1.99550792186667	99.6515395392	97.65603161733333	3400607.25	3.98110600534961E8	0	7972	0.0817779996567154	0.5170392485253084	0.023552617282715158	408.6349792480469	408.6537170410156
381	408.6836242675781	31.8828673048					1	DETECTED	408.6836 m/z @31.88 [151020OFc1_NvH-0949-Control-5.raw]	408.6836242675781	31.8828673048	4.93903487653333	96.2366079848	91.29757310826668	2164473.0	3.925625634216468E8	0	7972	0.28880211442249504	0.5163624215088134	0.02885322476041506	408.6740417480469	408.693603515625
382	408.6968078613281	64.8256158314667					1	DETECTED	408.6968 m/z @64.83 [151020OFc1_NvH-0949-Control-5.raw]	408.6968078613281	64.8256158314667	4.16337533546667	99.9710816517333	95.80770631626663	1031757.1875	3.729795843375136E8	0	7972	0.22757906658993932	0.5024012592899785	0.006849386859830035	408.6936950683594	408.7066650390625
383	408.7104797363281	19.5871492752					1	DETECTED	408.7105 m/z @19.59 [151020OFc1_NvH-0949-Control-5.raw]	408.7104797363281	19.5871492752	3.46475017786667	65.8523375272	62.38758734933334	396636.28125	2.653735373890724E8	0	7972	0.4551873211425139	0.5035171844832512	0.02365813607407335	408.70697021484375	408.7109375
384	408.72100830078125	30.240677972					1	DETECTED	408.7210 m/z @30.24 [151020OFc1_NvH-0949-Control-5.raw]	408.72100830078125	30.240677972	3.66430800346667	98.0631913664	94.39888336293333	1582217.75	4.4929030661432743E8	2	7972	2.7342003466537257	0.58816828626118	0.3382463708498966	408.7110290527344	408.72216796875
385	408.732177734375	18.4575397906667					1	DETECTED	408.7322 m/z @18.46 [151020OFc1_NvH-0949-Control-5.raw]	408.732177734375	18.4575397906667	4.470854924	99.2998578413333	94.82900291733331	5518256.5	5.0421266291191864E8	2	7972	0.21655416139553907	1.0127688333915699	23.478643518446944	408.7221984863281	408.73455810546875
386	408.74462890625	28.9171853496					1	DETECTED	408.7446 m/z @28.92 [151020OFc1_NvH-0949-Control-5.raw]	408.74462890625	28.9171853496	3.97458588026667	98.7174290594667	94.74284317920002	8.9062608E7	2.0425280701951098E9	2	7972	0.21823146586946507	0.6705740170873111	1.9144719322855257	408.7346496582031	408.7546081542969
387	408.7580261230469	27.5952818954667					1	DETECTED	408.7580 m/z @27.60 [151020OFc1_NvH-0949-Control-5.raw]	408.7580261230469	27.5952818954667	3.3378157296	98.0539227386667	94.7161070090667	8812599.0	7.308651388619561E8	2	7972	18.304774553100557	0.8691399621649549	1.003469791270081	408.754638671875	408.7679138183594
388	408.76898193359375	12.6753607677333					1	DETECTED	408.7690 m/z @12.68 [151020OFc1_NvH-0949-Control-5.raw]	408.76898193359375	12.6753607677333	2.87492278453333	84.1198592458667	81.24493646133338	417476.15625	3.0722556715006655E8	2	7972	0.038525604196825824	0.5309997999232374	1.7217070542988089	408.76806640625	408.77764892578125
389	408.804931640625	46.315307684					1	DETECTED	408.8049 m/z @46.32 [151020OFc1_NvH-0949-Control-5.raw]	408.804931640625	46.315307684	2.49223999093333	98.2470912389333	95.75485124799997	165758.625	3.365169749408241E8	0	7972	89.1407048587645	1.1543718429308838	1.3081318440715723	408.7949523925781	408.81488037109375
390	408.8450622558594	47.4738548864					1	DETECTED	408.8451 m/z @47.47 [151020OFc1_NvH-0949-Control-5.raw]	408.8450622558594	47.4738548864	0.00830784453333333	99.7431566352	99.73484879066666	2145555.75	3.95610081473248E8	0	7972	0.16056045012557263	0.5074573753788503	0.001830867740994339	408.8353576660156	408.8548583984375
391	408.8707580566406	26.0627054509333					1	DETECTED	408.8708 m/z @26.06 [151020OFc1_NvH-0949-Control-5.raw]	408.8707580566406	26.0627054509333	0.116829444266667	98.2193601448	98.10253070053334	2893703.25	3.881682239318914E8	3	7972	0.13787032213118522	0.508509949822753	0.0309875634268702	408.8608093261719	408.8722229003906
392	408.8822326660156	20.4493745170667					1	DETECTED	408.8822 m/z @20.45 [151020OFc1_NvH-0949-Control-5.raw]	408.8822326660156	20.4493745170667	0.00830784453333333	99.8066916338667	99.79838378933337	3307957.5	4.977682608092742E8	3	7972	0.13077834964252588	4.484853920914773	5.039260897808566	408.87225341796875	408.89208984375
393	408.8934631347656	21.0123413978667					1	DETECTED	408.8935 m/z @21.01 [151020OFc1_NvH-0949-Control-5.raw]	408.8934631347656	21.0123413978667	0.00830784453333333	98.7750410850667	98.76673324053337	1466347.375	3.866855403614418E8	3	7972	0.09675333013508336	9.864268673804139	0.26599051159636566	408.8923034667969	408.9034423828125
394	408.91436767578125	26.3034296733333					1	DETECTED	408.9144 m/z @26.30 [151020OFc1_NvH-0949-Control-5.raw]	408.91436767578125	26.3034296733333	0.00830784453333333	99.7795042533333	99.77119640879997	1439458.25	4.0095098808822423E8	0	7972	0.18108469925744686	1.0101077271830439	14.165754903618781	408.9043884277344	408.92388916015625
395	408.93487548828125	28.0498052034667					1	DETECTED	408.9349 m/z @28.05 [151020OFc1_NvH-0949-Control-5.raw]	408.93487548828125	28.0498052034667	0.00830784453333333	99.9802351888	99.97192734426666	277421.09375	3.232937158815076E8	0	7972	99.40817950043781	1.7687159635810348	2.5331601832907067	408.9249572753906	408.93731689453125
396	408.94744873046875	64.7498193733333					1	DETECTED	408.9474 m/z @64.75 [151020OFc1_NvH-0949-Control-5.raw]	408.94744873046875	64.7498193733333	0.00830784453333333	99.1347433024	99.12643545786666	755950.75	3.539733507408758E8	0	7972	46.175569718015396	0.7825668121706235	0.0018887724844638266	408.9378662109375	408.9574279785156
397	408.9686584472656	22.751791924					1	DETECTED	408.9687 m/z @22.75 [151020OFc1_NvH-0949-Control-5.raw]	408.9686584472656	22.751791924	2.86585845093333	99.2542527232	96.38839427226667	955035.75	4.124795503588655E8	0	7972	5.112383839487581	0.5066590021278943	0.6296816905067691	408.95880126953125	408.9689025878906
398	408.9789123535156	24.2774765016					1	DETECTED	408.9789 m/z @24.28 [151020OFc1_NvH-0949-Control-5.raw]	408.9789123535156	24.2774765016	0.303154708266667	99.0239653621333	98.72081065386664	1221919.125	3.652976293674322E8	0	7972	9.97600542547891	0.6124835340217213	30.40286628553443	408.96893310546875	408.9888916015625
399	409.0157165527344	20.7012153970667					1	DETECTED	409.0157 m/z @20.70 [151020OFc1_NvH-0949-Control-5.raw]	409.0157165527344	20.7012153970667	0.254283945066667	99.9528376669333	99.69855372186665	316891.3125	3.518996404212719E8	0	7972	3.793456091848835	3.863880249613917	0.2503827459180712	409.0057373046875	409.02569580078125
400	409.0456237792969	47.3748097898667					1	DETECTED	409.0456 m/z @47.37 [151020OFc1_NvH-0949-Control-5.raw]	409.0456237792969	47.3748097898667	3.2018400664	99.2724767877333	96.0706367213333	1022871.3125	3.773027244227E8	0	7972	0.0647384639538302	17.320234494032796	0.281174503845228	409.0361328125	409.05511474609375
401	409.0678405761719	52.6481200664					1	DETECTED	409.0678 m/z @52.65 [151020OFc1_NvH-0949-Control-5.raw]	409.0678405761719	52.6481200664	0.537741670933333	99.4403484165333	98.90260674559997	234470.96875	3.1475931287016463E8	0	7972	64.29323857689441	0.8700147880654671	0.7392973511205942	409.0582275390625	409.0777587890625
402	409.1105651855469	0.9299161432					1	DETECTED	409.1106 m/z @0.93 [151020OFc1_NvH-0949-Control-5.raw]	409.1105651855469	0.9299161432	0.00830784453333333	99.9985041661333	99.99019632159997	149642.265625	3.396841404126774E8	0	7972	99.60328260499934	1.7733321813646084	47.65292004386515	409.10076904296875	409.1182861328125
403	409.15228271484375	40.2291992552					1	DETECTED	409.1523 m/z @40.23 [151020OFc1_NvH-0949-Control-5.raw]	409.15228271484375	40.2291992552	3.42838144746667	99.9802351888	96.55185374133333	109584.53125	2.905667204095344E8	0	7972	36.81901855412008	1.276573027380726	1.548505504057112	409.1423034667969	409.1622009277344
404	409.181396484375	27.3562677704					1	DETECTED	409.1814 m/z @27.36 [151020OFc1_NvH-0949-Control-5.raw]	409.181396484375	27.3562677704	2.974303696	95.9913691458667	93.01706544986669	787945.3125	3.411571102270183E8	0	7972	30.772481691690118	2.350299154553439	0.688030343041898	409.1714172363281	409.1814270019531
405	409.1914367675781	23.9271488778667					1	DETECTED	409.1914 m/z @23.93 [151020OFc1_NvH-0949-Control-5.raw]	409.1914367675781	23.9271488778667	3.31064317306667	98.7938472453333	95.48320407226663	1740486.5	4.241477377112906E8	3	7972	0.18783032122333765	5.253988696824074	0.22285468323004773	409.18145751953125	409.201416015625
406	409.2048645019531	25.9717548021333					1	DETECTED	409.2049 m/z @25.97 [151020OFc1_NvH-0949-Control-5.raw]	409.2048645019531	25.9717548021333	3.5287431008	97.3529703802667	93.8242272794667	978145.625	4.276210444134622E8	3	7972	26.140630073429485	2.4277414159370276	1.468425638396034	409.2014465332031	409.2066345214844
407	409.2166442871094	20.4597498216					1	DETECTED	409.2166 m/z @20.46 [151020OFc1_NvH-0949-Control-5.raw]	409.2166442871094	20.4597498216	3.60089844266667	99.9710816517333	96.37018320906662	2572480.5	6.418075575930026E8	3	7972	1.6868322050827054	1.0984858621782831	0.6285425647787586	409.2066650390625	409.22662353515625
408	409.233642578125	18.4481939090667					1	DETECTED	409.2336 m/z @18.45 [151020OFc1_NvH-0949-Control-5.raw]	409.233642578125	18.4481939090667	1.75823995466667	99.2814999586667	97.52326000400004	2065702.5	5.1738700825117373E8	2	7972	5.910964977471188	2.086122567719814	1.5542098255327887	409.2266540527344	409.23577880859375
409	409.24578857421875	28.9171853496					1	DETECTED	409.2458 m/z @28.92 [151020OFc1_NvH-0949-Control-5.raw]	409.24578857421875	28.9171853496	3.45567684213333	97.2145697674667	93.75889292533337	3.8587728E7	1.1520506686708183E9	2	7972	0.21386479921426016	22.18048209637573	1.8744868099588146	409.2358093261719	409.2557678222656
410	409.2647705078125	31.9634807736					1	DETECTED	409.2648 m/z @31.96 [151020OFc1_NvH-0949-Control-5.raw]	409.2647705078125	31.9634807736	3.01055501333333	98.4679342976	95.45737928426666	2011860.75	4.6877528350879633E8	3	7972	22.505283169695794	12.173535792267984	1.6476969145490956	409.25579833984375	409.2743225097656
411	409.2763366699219	91.5393795429333					1	DETECTED	409.2763 m/z @91.54 [151020OFc1_NvH-0949-Control-5.raw]	409.2763366699219	91.5393795429333	2.721204432	99.6515395392	96.93033510720001	242135.09375	2.8341112620897335E8	0	7972	0.16096898692828177	2.3459181379716907	0.9897279888310258	409.2750549316406	409.2846374511719
412	409.3016662597656	64.7498193733333					1	DETECTED	409.3017 m/z @64.75 [151020OFc1_NvH-0949-Control-5.raw]	409.3016662597656	64.7498193733333	1.90436340373333	96.2366079848	94.33224458106667	157492.484375	4.100805258745323E8	0	7972	89.49980784229052	0.7147503709385671	0.4286573053996156	409.2930908203125	409.3104553222656
413	409.3158264160156	50.9874330856					1	DETECTED	409.3158 m/z @50.99 [151020OFc1_NvH-0949-Control-5.raw]	409.3158264160156	50.9874330856	0.430096734666667	98.4310578616	98.00096112693333	91857.5859375	3.0450734057363176E8	0	7972	90.46749460248459	0.9692061350570356	0.8076316090230833	409.3119201660156	409.3188171386719
414	409.3313293457031	91.4008958448					1	DETECTED	409.3313 m/z @91.40 [151020OFc1_NvH-0949-Control-5.raw]	409.3313293457031	91.4008958448	17.6116953706667	95.6135677456	78.0018723749333	255129.59375	2.852223652059641E8	0	7972	0.48171681882504913	15.43160673992966	0.26112092589361113	409.3267517089844	409.34014892578125
415	409.3673400878906	91.4008958448					1	DETECTED	409.3673 m/z @91.40 [151020OFc1_NvH-0949-Control-5.raw]	409.3673400878906	91.4008958448	5.40869014933333	97.8520640808	92.44337393146668	390718.75	3.345102307979901E8	0	7972	0.9965678397001625	2.861802416391727	0.4049415578623084	409.3578186035156	409.376953125
416	409.4039001464844	91.4008958448					1	DETECTED	409.4039 m/z @91.40 [151020OFc1_NvH-0949-Control-5.raw]	409.4039001464844	91.4008958448	0.808492498666667	92.711176728	91.90268422933333	387033.5625	3.732119126371488E8	0	7972	44.371317263551134	0.5031495563206286	1.1245650639533493	409.3939208984375	409.41357421875
417	409.4159851074219	20.5674732048					1	DETECTED	409.4160 m/z @20.57 [151020OFc1_NvH-0949-Control-5.raw]	409.4159851074219	20.5674732048	7.875287308	72.3621267378667	64.4868394298667	193193.8125	2.860589065444041E8	0	7972	0.06941355038189201	2.5404150220540567	4.080830044108113	409.4139404296875	409.41680908203125
418	409.45086669921875	11.590587596					1	DETECTED	409.4509 m/z @11.59 [151020OFc1_NvH-0949-Control-5.raw]	409.45086669921875	11.590587596	3.85105568506667	99.1804928802667	95.32943719520003	300509.5	3.4334588726143736E8	0	7972	0.23427546852054348	1.0290964716785518	4.175693003741836	409.4408874511719	409.45489501953125
419	409.4649658203125	30.8178252546667					1	DETECTED	409.4650 m/z @30.82 [151020OFc1_NvH-0949-Control-5.raw]	409.4649658203125	30.8178252546667	2.82065504266667	98.8770627077333	96.05640766506663	1219274.875	3.612415237296765E8	4	7972	0.0756147700294072	0.6243732391069621	1.7422667152185056	409.45501708984375	409.474853515625
420	409.48077392578125	24.1610195690667					1	DETECTED	409.4808 m/z @24.16 [151020OFc1_NvH-0949-Control-5.raw]	409.48077392578125	24.1610195690667	3.87830956053333	98.1364566712	94.25814711066667	622188.625	3.7275437153773594E8	0	7972	5.849976629205095	0.6450088500816163	4.98406945111982	409.47515869140625	409.4907531738281
421	409.4930725097656	25.2822433474667					1	DETECTED	409.4931 m/z @25.28 [151020OFc1_NvH-0949-Control-5.raw]	409.4930725097656	25.2822433474667	3.7465734088	96.9663016797333	93.2197282709333	328166.03125	3.4609990513542026E8	0	7972	20.017749318756568	2.3117927538729814	8.181165303515128	409.4908752441406	409.5028991699219
422	409.5159912109375	27.3222929538667					1	DETECTED	409.5160 m/z @27.32 [151020OFc1_NvH-0949-Control-5.raw]	409.5159912109375	27.3222929538667	4.28202809573333	95.6944956386667	91.41246754293337	553189.9375	3.308579064564729E8	0	7972	0.05781173507843462	3.094567561601087	2.371898757934625	409.5062561035156	409.5190124511719
423	409.5290222167969	11.5002344474667					1	DETECTED	409.5290 m/z @11.50 [151020OFc1_NvH-0949-Control-5.raw]	409.5290222167969	11.5002344474667	1.26635015653333	98.421826672	97.15547651546666	3578959.25	4.521112518138094E8	0	7972	5.761099290606028	6.231730612140106	67.16218764769157	409.51904296875	409.53900146484375
424	409.5399475097656	27.1894029021333					1	DETECTED	409.5399 m/z @27.19 [151020OFc1_NvH-0949-Control-5.raw]	409.5399475097656	27.1894029021333	3.76481719146667	99.7248945682667	95.96007737680003	2185129.0	4.216842945369527E8	3	7972	8.01672974797161	1.1727678594222732	1.6359525247139932	409.5390319824219	409.5455627441406
425	409.5555725097656	39.7738149504					1	DETECTED	409.5556 m/z @39.77 [151020OFc1_NvH-0949-Control-5.raw]	409.5555725097656	39.7738149504	3.6279604392	98.2563099250667	94.6283494858667	6288280.0	6.508867160132576E8	3	7972	11.278684634427407	0.507862162821527	0.2561806681573401	409.54559326171875	409.5655517578125
426	409.57244873046875	30.3834532317333					1	DETECTED	409.5724 m/z @30.38 [151020OFc1_NvH-0949-Control-5.raw]	409.57244873046875	30.3834532317333	3.5287431008	94.6689389013333	91.1401958005333	884298.5	3.977437810141703E8	3	7972	18.728987215957268	0.5742379092187566	1.8491490379796538	409.56561279296875	409.5793762207031
427	409.5894775390625	28.6941416042667					1	DETECTED	409.5895 m/z @28.69 [151020OFc1_NvH-0949-Control-5.raw]	409.5894775390625	28.6941416042667	3.4465816904	99.4773142421333	96.03073255173331	1132831.5	3.752046845113222E8	0	7972	19.195705413685946	0.5318220568419624	0.952848629635886	409.57952880859375	409.5993957519531
428	409.6951904296875	37.126446244					1	DETECTED	409.6952 m/z @37.13 [151020OFc1_NvH-0949-Control-5.raw]	409.6951904296875	37.126446244	3.869186824	97.4640834338667	93.59489660986671	2795744.25	4.036054699904064E8	2	7972	0.27287382821911876	0.5189715191271453	0.07838773558472738	409.6856689453125	409.7051086425781
429	409.7134094238281	38.2324244504					1	DETECTED	409.7134 m/z @38.23 [151020OFc1_NvH-0949-Control-5.raw]	409.7134094238281	38.2324244504	3.59182507733333	97.3529703802667	93.76114530293337	1995344.375	3.693016646959786E8	2	7972	19.466460111397858	0.9703256054476846	0.7170758543030121	409.7052001953125	409.7138977050781
430	409.7239074707031	26.094546548					1	DETECTED	409.7239 m/z @26.09 [151020OFc1_NvH-0949-Control-5.raw]	409.7239074707031	26.094546548	2.131110864	98.8586298456	96.72751898160001	5.6790912E7	1.3076767124449484E9	2	7972	0.22239039360698243	1.5542309119630926	1.6954827479046397	409.7139587402344	409.73388671875
431	409.7350769042969	18.4575397906667					1	DETECTED	409.7351 m/z @18.46 [151020OFc1_NvH-0949-Control-5.raw]	409.7350769042969	18.4575397906667	4.7745701544	92.363666012	87.5890958576	457210.15625	3.5172697708584327E8	0	7972	2.061894251810827	0.5371036917357854	0.3289515500816596	409.7339172363281	409.7373962402344
432	409.7474365234375	28.9012848952					1	DETECTED	409.7474 m/z @28.90 [151020OFc1_NvH-0949-Control-5.raw]	409.7474365234375	28.9012848952	1.3488008536	95.1820413016	93.833240448	1.0256375E7	5.991631262683301E8	2	7972	0.19699992363072738	17.64530191625444	14.074785536159299	409.7374572753906	409.7571105957031
433	409.7663879394531	32.0007428848					1	DETECTED	409.7664 m/z @32.00 [151020OFc1_NvH-0949-Control-5.raw]	409.7663879394531	32.0007428848	1.45931857093333	97.7692591584	96.30994058746667	707913.6875	3.4564058072423357E8	2	7972	10.222990213827796	2.700544267841585	0.918564882048271	409.75775146484375	409.77618408203125
434	409.7964782714844	16.2591210810667					1	DETECTED	409.7965 m/z @16.26 [151020OFc1_NvH-0949-Control-5.raw]	409.7964782714844	16.2591210810667	0.758261226666667	86.5300105128	85.77174928613334	481483.5	3.694626083647141E8	0	7972	0.07621613437397201	2.411939022608707	0.8258630149555544	409.7870178222656	409.80645751953125
435	409.8499755859375	27.4526077226667					1	DETECTED	409.8500 m/z @27.45 [151020OFc1_NvH-0949-Control-5.raw]	409.8499755859375	27.4526077226667	0.322581496	99.0519275482667	98.7293460522667	264944.90625	3.716778035974877E8	0	7972	0.27177082086194204	2.5090123433865212	3.7229494664081813	409.84027099609375	409.8533020019531
436	409.86334228515625	11.4735038472					1	DETECTED	409.8633 m/z @11.47 [151020OFc1_NvH-0949-Control-5.raw]	409.86334228515625	11.4735038472	0.018753612	99.8981638872	99.8794102752	2023283.5	3.787170837102302E8	0	7972	5.7352856779578065	17.263624580287036	21.013049144800544	409.85345458984375	409.8733215332031
437	409.87451171875	27.217175072					1	DETECTED	409.8745 m/z @27.22 [151020OFc1_NvH-0949-Control-5.raw]	409.87451171875	27.217175072	0.018753612	97.7875110904	97.7687574784	1498364.25	4.116060318324609E8	0	7972	10.305284443502348	0.7871714943837179	0.012861202769916815	409.87335205078125	409.8786315917969
438	409.8886413574219	31.0829077421333					1	DETECTED	409.8886 m/z @31.08 [151020OFc1_NvH-0949-Control-5.raw]	409.8886413574219	31.0829077421333	0.00830784453333333	99.852661756	99.84435391146667	3822130.25	6.184459825251151E8	3	7972	38.867335377247684	1.0383351131191123	1.1380493891323455	409.878662109375	409.89862060546875
439	409.9004211425781	24.4589473866667					1	DETECTED	409.9004 m/z @24.46 [151020OFc1_NvH-0949-Control-5.raw]	409.9004211425781	24.4589473866667	0.136581378933333	98.7938472453333	98.65726586639997	1235004.875	4.101519362812336E8	3	7972	0.1624018803102274	0.6198845103334069	1.1093069954053316	409.898681640625	409.91033935546875
440	409.9140319824219	39.4234627373333					1	DETECTED	409.9140 m/z @39.42 [151020OFc1_NvH-0949-Control-5.raw]	409.9140319824219	39.4234627373333	0.479016730933333	99.7885251901333	99.30950845919996	330283.0625	3.2467702725990814E8	0	7972	8.175744640433905	1.6755519105399108	1.9090081412401794	409.91046142578125	409.9168701171875
441	409.92694091796875	35.103694176					1	DETECTED	409.9269 m/z @35.10 [151020OFc1_NvH-0949-Control-5.raw]	409.92694091796875	35.103694176	0.00830784453333333	99.9985041661333	99.99019632159997	2916140.5	3.93813364159173E8	3	7972	0.16165823709120275	14.25450247100585	0.02962823944777455	409.9171447753906	409.9369201660156
442	409.9405822753906	22.4514888896					1	DETECTED	409.9406 m/z @22.45 [151020OFc1_NvH-0949-Control-5.raw]	409.9405822753906	22.4514888896	0.018753612	99.8709284776	99.8521748656	752590.1875	3.571907282257315E8	3	7972	0.16490569865181115	1.769325272413323	5.148989299994646	409.93695068359375	409.9505310058594
443	409.95196533203125	11.8810368856					1	DETECTED	409.9520 m/z @11.88 [151020OFc1_NvH-0949-Control-5.raw]	409.95196533203125	11.8810368856	1.57951932693333	94.3240367354667	92.74451740853337	175732.8125	2.6194734156135207E8	0	7972	30.56548542676358	4.5014978075005745	0.15317966243221623	409.9505920410156	409.9521789550781
444	409.9621887207031	33.6066744272					1	DETECTED	409.9622 m/z @33.61 [151020OFc1_NvH-0949-Control-5.raw]	409.9621887207031	33.6066744272	0.185570478933333	98.9873991485333	98.80182866959997	420824.96875	3.4256082225730973E8	0	7972	10.695597038955917	1.7466823561353957	0.05465047975681492	409.95220947265625	409.9635314941406
445	409.97357177734375	22.7009712517333					1	DETECTED	409.9736 m/z @22.70 [151020OFc1_NvH-0949-Control-5.raw]	409.97357177734375	22.7009712517333	0.00830784453333333	99.925456948	99.91714910346667	672271.625	3.976396864857958E8	4	7972	0.3414296915863311	0.6008976730886582	0.2683845646855898	409.9635925292969	409.9835205078125
446	409.9844970703125	29.8383176730667					1	DETECTED	409.9845 m/z @29.84 [151020OFc1_NvH-0949-Control-5.raw]	409.9844970703125	29.8383176730667	4.29131372986667	95.955105044	91.66379131413333	172470.796875	3.038347140964465E8	0	7972	10.323135710093574	2.233035576345483	3.5456350896888007	409.98358154296875	409.98663330078125
447	409.9967956542969	15.9412938661333					1	DETECTED	409.9968 m/z @15.94 [151020OFc1_NvH-0949-Control-5.raw]	409.9967956542969	15.9412938661333	0.00830784453333333	99.6331290634667	99.62482121893336	260046.90625	3.484584889385826E8	0	7972	0.5316182519928443	4.46881282814682	0.047909617397860295	409.98687744140625	410.0064697265625
448	410.0700378417969	39.7153799136					1	DETECTED	410.0700 m/z @39.72 [151020OFc1_NvH-0949-Control-5.raw]	410.0700378417969	39.7153799136	0.00830784453333333	97.4913788453333	97.48307100079997	89240.1171875	2.799773397567237E8	0	7972	97.20489478123096	1.2300614660953018	1.4758192359739706	410.069580078125	410.0791015625
449	410.12176513671875	47.5438684594667					1	DETECTED	410.1218 m/z @47.54 [151020OFc1_NvH-0949-Control-5.raw]	410.12176513671875	47.5438684594667	0.0578005885333333	99.9893481866667	99.93154759813336	167022.46875	2.8521724950076175E8	0	7972	98.38318166298949	1.0529948885416602	1.094939534699801	410.11181640625	410.131591796875
450	410.1469421386719	92.3998071741333					1	DETECTED	410.1469 m/z @92.40 [151020OFc1_NvH-0949-Control-5.raw]	410.1469421386719	92.3998071741333	4.7931432648	92.7005013146667	87.9073580498667	310824.96875	3.087577593468337E8	0	7972	0.12368490658549547	1.240570657365148	0.9416885158674742	410.1380310058594	410.1568298339844
451	410.19036865234375	22.4514888896					1	DETECTED	410.1904 m/z @22.45 [151020OFc1_NvH-0949-Control-5.raw]	410.19036865234375	22.4514888896	4.99893017546667	96.7010486936	91.70211851813333	416297.375	3.519070292523982E8	0	7972	9.509854142917202	3.491910517998721	0.013663991571981443	410.1803894042969	410.19232177734375
452	410.2023620605469	8.03238926693333					1	DETECTED	410.2024 m/z @8.03 [151020OFc1_NvH-0949-Control-5.raw]	410.2023620605469	8.03238926693333	3.1928135264	98.8493191528	95.6565056264	4866571.0	5.815135956762415E8	2	7972	27.87767933627202	2.276312063567088	68.33049159353097	410.1925354003906	410.2119445800781
453	410.2219543457031	36.801349768					1	DETECTED	410.2220 m/z @36.80 [151020OFc1_NvH-0949-Control-5.raw]	410.2219543457031	36.801349768	3.66430800346667	99.0609549082667	95.39664690480002	3.3966816E7	1.9076698824399858E9	2	7972	10.932847701026944	0.5458517853099624	0.05380306287692222	410.2120056152344	410.23193359375
454	410.2398986816406	33.9843283064					1	DETECTED	410.2399 m/z @33.98 [151020OFc1_NvH-0949-Control-5.raw]	410.2398986816406	33.9843283064	3.91592574053333	97.9988064616	94.08288072106667	4715997.0	7.524586308753004E8	3	7972	10.70326139548682	0.7127941697853839	0.17975280635132235	410.2319641113281	410.2498779296875
455	410.25238037109375	45.3160358088					1	DETECTED	410.2524 m/z @45.32 [151020OFc1_NvH-0949-Control-5.raw]	410.25238037109375	45.3160358088	0.126804633066667	98.1088862194667	97.98208158640003	3283782.25	4.6191460388053894E8	2	7972	4.958266737320578	0.6318605582029037	1.6911409277846614	410.2499084472656	410.2623596191406
456	410.27490234375	90.1261835706667					1	DETECTED	410.2749 m/z @90.13 [151020OFc1_NvH-0949-Control-5.raw]	410.27490234375	90.1261835706667	3.6279604392	97.1224606149333	93.49450017573331	578058.75	3.383596294898435E8	0	7972	45.876431913634285	0.5076670267426505	0.0014211778717898192	410.2649230957031	410.2842102050781
457	410.2974853515625	56.6791170418667					1	DETECTED	410.2975 m/z @56.68 [151020OFc1_NvH-0949-Control-5.raw]	410.2974853515625	56.6791170418667	3.1019373352	92.4577714045333	89.3558340693333	83681.7734375	3.101792361262948E8	0	7972	87.65849785047514	0.8338982618957694	0.6499261534927339	410.2889404296875	410.3011474609375
458	410.31121826171875	91.5973123658667					1	DETECTED	410.3112 m/z @91.60 [151020OFc1_NvH-0949-Control-5.raw]	410.31121826171875	91.5973123658667	28.3255607306667	92.977554908	64.65199417733331	206355.171875	2.718020673928221E8	0	7972	1.139647162806014	1.0395471076925826	0.6837034273551472	410.3065185546875	410.3201599121094
459	410.37469482421875	18.8965119552					1	DETECTED	410.3747 m/z @18.90 [151020OFc1_NvH-0949-Control-5.raw]	410.37469482421875	18.8965119552	0.420238791733333	97.7509029837333	97.33066419199996	448320.375	3.543524864378325E8	0	7972	0.15070867114302544	1.3243735550412477	0.12451533894802053	410.36541748046875	410.3843688964844
460	410.4368896484375	41.5545215130667					1	DETECTED	410.4369 m/z @41.55 [151020OFc1_NvH-0949-Control-5.raw]	410.4368896484375	41.5545215130667	5.16589315333333	96.8754592149333	91.70956606159997	195779.0625	3.352638249733412E8	0	7972	82.36269136484886	1.2601404641440563	2.0366978941721388	410.4270324707031	410.4374084472656
461	410.4474792480469	20.4729807285333					1	DETECTED	410.4475 m/z @20.47 [151020OFc1_NvH-0949-Control-5.raw]	410.4474792480469	20.4729807285333	4.0282349136	99.5691526064	95.5409176928	1721143.625	3.690503350230933E8	0	7972	0.16534241315447318	0.5053163287059972	1.331456376276868	410.4375	410.45745849609375
462	410.4725036621094	36.8137135496					1	DETECTED	410.4725 m/z @36.81 [151020OFc1_NvH-0949-Control-5.raw]	410.4725036621094	36.8137135496	0.681306130133333	99.2083878824	98.52708175226667	3.040746E7	9.445485669735477E8	0	7972	0.2526867750239532	1.8799272921972652	2.692389580823519	410.4625244140625	410.48248291015625
463	410.48583984375	30.4782413821333					1	DETECTED	410.4858 m/z @30.48 [151020OFc1_NvH-0949-Control-5.raw]	410.48583984375	30.4782413821333	3.94604438533333	98.5603501722667	94.61430578693337	122312.3046875	3.210649273694618E8	0	7972	6.529929380797366	1.909790538152394	2.68402385124673	410.4825134277344	410.4950866699219
464	410.5133361816406	55.98558124					1	DETECTED	410.5133 m/z @55.99 [151020OFc1_NvH-0949-Control-5.raw]	410.5133361816406	55.98558124	1.78595223173333	96.8389435029333	95.05299127119997	124685.6328125	3.462329603981372E8	0	7972	56.284648072192724	0.8768786153195093	0.8341575051069169	410.503662109375	410.5153503417969
465	410.5253601074219	17.9106394296					1	DETECTED	410.5254 m/z @17.91 [151020OFc1_NvH-0949-Control-5.raw]	410.5253601074219	17.9106394296	4.5658328568	95.1005129336	90.5346800768	1167002.5	3.25610756852303E8	0	7972	0.15960572271260176	0.6799133168981376	30.544541932394523	410.515625	410.5264892578125
466	410.5365295410156	8.02324981386667					1	DETECTED	410.5365 m/z @8.02 [151020OFc1_NvH-0949-Control-5.raw]	410.5365295410156	8.02324981386667	2.47434686213333	98.2377705205333	95.76342365839997	3459833.5	3.909134340325774E8	3	7972	7.613839584259314	0.6083163213061658	2.384366086365913	410.52667236328125	410.53802490234375
467	410.54803466796875	20.8576183850667					1	DETECTED	410.5480 m/z @20.86 [151020OFc1_NvH-0949-Control-5.raw]	410.54803466796875	20.8576183850667	3.93660865253333	98.421826672	94.48521801946666	6217874.5	4.5387106062212473E8	3	7972	0.15628186830793211	0.5237457674022651	5.679717124072657	410.5380554199219	410.5580139160156
468	410.5607604980469	22.1881546365333					1	DETECTED	410.5608 m/z @22.19 [151020OFc1_NvH-0949-Control-5.raw]	410.5607604980469	22.1881546365333	4.23142220613333	96.9114961290667	92.68007392293337	4253174.5	4.922320077197059E8	0	7972	0.13661827950418015	0.520269905236386	51.47730264421689	410.55804443359375	410.5707092285156
469	410.57269287109375	42.7508072682667					1	DETECTED	410.5727 m/z @42.75 [151020OFc1_NvH-0949-Control-5.raw]	410.57269287109375	42.7508072682667	4.12244661866667	94.6596640802667	90.53721746160002	1757608.75	4.265997016159859E8	3	7972	15.999692896985973	0.505211743675123	0.13220618333176326	410.5707702636719	410.5826110839844
470	410.583740234375	40.8337235634667					1	DETECTED	410.5837 m/z @40.83 [151020OFc1_NvH-0949-Control-5.raw]	410.583740234375	40.8337235634667	4.8025201632	65.6216336362667	60.81911347306669	178346.046875	2.4256509764115107E8	0	7972	14.230582740523655	0.8735048129874182	0.7484967205482363	410.58270263671875	410.5861511230469
471	410.5962219238281	35.0914668197333					1	DETECTED	410.5962 m/z @35.09 [151020OFc1_NvH-0949-Control-5.raw]	410.5962219238281	35.0914668197333	3.67343906693333	96.4455140784	92.77207501146667	998943.8125	3.460953227832026E8	0	7972	0.08340863594312253	0.5019143319480854	0.007397224704615535	410.5862731933594	410.6060791015625
472	410.6197204589844	28.4966334896					1	DETECTED	410.6197 m/z @28.50 [151020OFc1_NvH-0949-Control-5.raw]	410.6197204589844	28.4966334896	5.6935602648	94.9993434586667	89.3057831938667	1020390.3125	3.5117055752385205E8	5	7972	0.0859831344206512	0.509117102411505	0.03068293848897264	410.6097717285156	410.62969970703125
473	410.6402282714844	41.1207579226667					1	DETECTED	410.6402 m/z @41.12 [151020OFc1_NvH-0949-Control-5.raw]	410.6402282714844	41.1207579226667	4.8715066672	95.3370163530667	90.4655096858667	464849.53125	3.348755978044791E8	0	7972	0.14601012082849962	1.2478259074692437	0.00959442224027415	410.6305236816406	410.64715576171875
474	410.7047424316406	35.8482645965333					1	DETECTED	410.7047 m/z @35.85 [151020OFc1_NvH-0949-Control-5.raw]	410.7047424316406	35.8482645965333	4.05042862373333	98.2285160490667	94.17808742533337	1686850.375	5.587883680083365E8	2	7972	38.956072163816195	1.2658748253675691	0.022620623623915884	410.6949157714844	410.70928955078125
475	410.71929931640625	20.2610855573333					1	DETECTED	410.7193 m/z @20.26 [151020OFc1_NvH-0949-Control-5.raw]	410.71929931640625	20.2610855573333	3.1292409104	98.9504813008	95.8212403904	1.9254454E7	1.1218547779175746E9	2	7972	16.587818553081075	1.7387841132515898	0.28890869031382943	410.7093200683594	410.7292785644531
476	410.7320556640625	29.6370308776					1	DETECTED	410.7321 m/z @29.64 [151020OFc1_NvH-0949-Control-5.raw]	410.7320556640625	29.6370308776	4.221939548	98.3942500533333	94.1723105053333	2456666.25	4.546476478405851E8	2	7972	2.5778231589669502	0.5115882321116859	0.020033415028066034	410.72930908203125	410.73974609375
477	410.749755859375	26.6166717325333					1	DETECTED	410.7498 m/z @26.62 [151020OFc1_NvH-0949-Control-5.raw]	410.749755859375	26.6166717325333	3.4740185592	95.1005129336	91.6264943744	3454428.5	5.141718104735006E8	2	7972	18.802166935198013	1.835844210852387	3.753303886299186	410.73980712890625	410.7597351074219
478	410.7682800292969	19.6894068893333					1	DETECTED	410.7683 m/z @19.69 [151020OFc1_NvH-0949-Control-5.raw]	410.7682800292969	19.6894068893333	6.68986910613333	51.3673056392	44.67743653306667	598409.125	1.9942261516166547E8	0	7972	0.1252575720800202	4.313489551909006	1.5240182267973164	410.759765625	410.7781677246094
479	410.8201904296875	28.4214739434667					1	DETECTED	410.8202 m/z @28.42 [151020OFc1_NvH-0949-Control-5.raw]	410.8201904296875	28.4214739434667	0.846477584	99.8248872672	98.9784096832	931870.875	3.428841576028463E8	0	7972	0.20022889553132828	1.5300205671329394	1.9468300896581807	410.8104248046875	410.8299865722656
480	410.84100341796875	41.135319776					1	DETECTED	410.8410 m/z @41.14 [151020OFc1_NvH-0949-Control-5.raw]	410.84100341796875	41.135319776	0.136581378933333	99.9619254426667	99.82534406373337	2.6455706E7	7.038626903190484E8	5	7972	0.186133585923848	1.3741855582443723	1.3798288461668669	410.83111572265625	410.8509521484375
481	410.85980224609375	17.8886545512					1	DETECTED	410.8598 m/z @17.89 [151020OFc1_NvH-0949-Control-5.raw]	410.85980224609375	17.8886545512	0.077355072	99.6790849672	99.6017298952	819298.625	3.37415755690295E8	0	7972	0.3126563380317009	0.5423574472375748	0.5476044996278506	410.85101318359375	410.85992431640625
482	410.86993408203125	8.03238926693333					1	DETECTED	410.8699 m/z @8.03 [151020OFc1_NvH-0949-Control-5.raw]	410.86993408203125	8.03238926693333	0.00830784453333333	99.9985041661333	99.99019632159997	1215201.125	4.3820282311033267E8	3	7972	12.704147063794764	1.8265205015844348	0.21295688617493716	410.8599548339844	410.8725280761719
483	410.8825378417969	20.8576183850667					1	DETECTED	410.8825 m/z @20.86 [151020OFc1_NvH-0949-Control-5.raw]	410.8825378417969	20.8576183850667	0.00830784453333333	99.8617326568	99.85342481226667	2327525.25	4.285590190841806E8	3	7972	13.416484101898348	0.7694720443002075	8.510702847614874	410.87255859375	410.8924865722656
484	410.8949279785156	22.1755467365333					1	DETECTED	410.8949 m/z @22.18 [151020OFc1_NvH-0949-Control-5.raw]	410.8949279785156	22.1755467365333	0.0578005885333333	99.6058920328	99.54809144426666	1594009.625	3.9377555716757417E8	0	7972	4.025691025290826	0.5280479202670392	0.7915405676658819	410.8925476074219	410.90106201171875
485	410.91107177734375	38.8881728357333					1	DETECTED	410.9111 m/z @38.89 [151020OFc1_NvH-0949-Control-5.raw]	410.91107177734375	38.8881728357333	0.00830784453333333	99.9893481866667	99.98104034213337	5071189.0	5.204039043410217E8	3	7972	1.798191548768564	0.5930970826836176	0.017308568244962037	410.9010925292969	410.92071533203125
486	410.9294738769531	35.0259950754667					1	DETECTED	410.9295 m/z @35.03 [151020OFc1_NvH-0949-Control-5.raw]	410.9294738769531	35.0259950754667	0.018753612	99.6331290634667	99.6143754514667	297571.21875	3.314142244972865E8	0	7972	0.12739447659891567	1.5577531519773686	2.5665377489332135	410.9211120605469	410.939453125
487	410.94989013671875	14.1460914229333					1	DETECTED	410.9499 m/z @14.15 [151020OFc1_NvH-0949-Control-5.raw]	410.94989013671875	14.1460914229333	0.224915321866667	99.7704002717333	99.54548494986663	734684.25	3.516913040283983E8	0	7972	6.328940046519115	1.2266638040392979	19.611104144772145	410.9404602050781	410.95977783203125
488	410.9612731933594	26.1536131410667					1	DETECTED	410.9613 m/z @26.15 [151020OFc1_NvH-0949-Control-5.raw]	410.9612731933594	26.1536131410667	0.758261226666667	95.5680412149333	94.80977998826664	371203.0	2.976539374871094E8	0	7972	0.11694624961580047	2.405490848971621	0.0078694829644505	410.9599304199219	410.96343994140625
489	410.9735107421875	36.801349768					1	DETECTED	410.9735 m/z @36.80 [151020OFc1_NvH-0949-Control-5.raw]	410.9735107421875	36.801349768	0.430096734666667	98.7081421805333	98.27804544586664	5604342.5	4.3456700763297313E8	0	7972	0.1046066933312062	0.531266735092463	0.016657121854107535	410.9635925292969	410.9834899902344
490	410.98663330078125	52.0457934581333					1	DETECTED	410.9866 m/z @52.05 [151020OFc1_NvH-0949-Control-5.raw]	410.98663330078125	52.0457934581333	0.293570773333333	97.6677581528	97.37418737946668	352201.8125	3.7269348752501893E8	0	7972	11.907592630562952	1.0846788235781721	1.1829489808512692	410.983642578125	410.9965515136719
491	411.001220703125	52.7194727589333					1	DETECTED	411.0012 m/z @52.72 [151020OFc1_NvH-0949-Control-5.raw]	411.001220703125	52.7194727589333	0.00830784453333333	99.0519275482667	99.04361970373337	122265.1484375	3.3057288085970914E8	0	7972	73.80887548309758	0.9436079294916372	0.8841438678295632	410.99713134765625	411.0107421875
492	411.0207824707031	28.4310922944					1	DETECTED	411.0208 m/z @28.43 [151020OFc1_NvH-0949-Control-5.raw]	411.0207824707031	28.4310922944	2.17627862986667	98.3114127176	96.13513408773333	1029874.0	3.819646434337315E8	0	7972	0.09108348608982908	0.518757526825958	1.4726599262945397	411.01092529296875	411.0303039550781
493	411.0412902832031	41.135319776					1	DETECTED	411.0413 m/z @41.14 [151020OFc1_NvH-0949-Control-5.raw]	411.0412902832031	41.135319776	0.9116992416	99.925456948	99.0137577064	2.8751624E7	8.082219699687392E8	5	7972	0.2127975649375955	9.550318078157149	1.3856139861946672	411.0317077636719	411.05126953125
494	411.1112060546875	51.4033755989333					1	DETECTED	411.1112 m/z @51.40 [151020OFc1_NvH-0949-Control-5.raw]	411.1112060546875	51.4033755989333	0.0872834784	99.9893481866667	99.9020647082667	130811.078125	3.262141846560495E8	0	7972	98.46221193858392	0.9498259353826617	0.9480811678064384	411.10272216796875	411.11175537109375
495	411.1227111816406	92.5180998178667					1	DETECTED	411.1227 m/z @92.52 [151020OFc1_NvH-0949-Control-5.raw]	411.1227111816406	92.5180998178667	0.293570773333333	99.9802351888	99.68666441546667	792690.0	3.240115966062501E8	0	7972	0.10540951223624972	0.7728534218056315	0.40241665866164755	411.11358642578125	411.1317138671875
496	411.1466369628906	61.7504786266667					1	DETECTED	411.1466 m/z @61.75 [151020OFc1_NvH-0949-Control-5.raw]	411.1466369628906	61.7504786266667	23.8829665088	95.0823450690667	71.19937856026671	92044.109375	3.0133821746295416E8	0	7972	68.59767542481733	0.940111649514378	0.7919466420532436	411.1443176269531	411.1546630859375
497	411.1833190917969	28.2279447133333					1	DETECTED	411.1833 m/z @28.23 [151020OFc1_NvH-0949-Control-5.raw]	411.1833190917969	28.2279447133333	0.527751481333333	97.7783857093333	97.25063422799997	3075193.0	4.491063303842598E8	4	7972	0.24812368728537137	0.7114755289575948	0.019803901221486262	411.1734924316406	411.19329833984375
498	411.198974609375	24.1213967218667					1	DETECTED	411.1990 m/z @24.12 [151020OFc1_NvH-0949-Control-5.raw]	411.198974609375	24.1213967218667	0.999890393333333	98.6340077717333	97.63411737839996	874201.375	4.28620068348567E8	2	7972	20.6485692682473	0.6389485220576009	0.13925936116354626	411.1933288574219	411.2054443359375
499	411.2154541015625	21.2753114096					1	DETECTED	411.2155 m/z @21.28 [151020OFc1_NvH-0949-Control-5.raw]	411.2154541015625	21.2753114096	1.8953070592	99.9802351888	98.0849281296	8890434.0	8.860536239245243E8	2	7972	1.7441003214554414	1.858230241895785	4.949148416985158	411.2054748535156	411.2254333496094
500	411.2297058105469	36.5761918381333					1	DETECTED	411.2297 m/z @36.58 [151020OFc1_NvH-0949-Control-5.raw]	411.2297058105469	36.5761918381333	4.39316852746667	98.3666249904	93.97345646293333	3792760.0	6.102966217159653E8	3	7972	10.73069552139279	0.7765948206494625	0.07540747509548709	411.2254638671875	411.2314758300781
501	411.2414855957031	41.1509174042667					1	DETECTED	411.2415 m/z @41.15 [151020OFc1_NvH-0949-Control-5.raw]	411.2414855957031	41.1509174042667	3.7923958336	99.889063256	96.0966674224	1.8800416E7	9.92565319540265E8	2	7972	0.19159604962852939	0.5689795633476088	0.5046420309708123	411.23150634765625	411.25146484375
502	411.25164794921875	26.6045592381333					1	DETECTED	411.2516 m/z @26.60 [151020OFc1_NvH-0949-Control-5.raw]	411.25164794921875	26.6045592381333	5.01775949093333	98.5233503493333	93.50559085839997	1581742.0	4.1718794532521796E8	0	7972	16.939316198469747	0.8941563351609756	0.782466994962244	411.2514953613281	411.2616271972656
503	411.2697448730469	19.6894068893333					1	DETECTED	411.2697 m/z @19.69 [151020OFc1_NvH-0949-Control-5.raw]	411.2697448730469	19.6894068893333	3.93660865253333	97.0215090722667	93.08490041973337	333453.0	3.029140165636743E8	0	7972	0.10505981358901906	2.757650115550689	1.4950710902761584	411.2620544433594	411.2794189453125
504	411.2839050292969	47.9282993888					1	DETECTED	411.2839 m/z @47.93 [151020OFc1_NvH-0949-Control-5.raw]	411.2839050292969	47.9282993888	0.0482338701333333	94.2768273370667	94.22859346693338	84363.875	2.7406364542197454E8	0	7972	90.48212756375082	0.9840065217767625	0.916806943995711	411.28387451171875	411.2938232421875
505	411.31097412109375	91.4008958448					1	DETECTED	411.3110 m/z @91.40 [151020OFc1_NvH-0949-Control-5.raw]	411.31097412109375	91.4008958448	5.33835139146667	95.4180679168	90.07971652533332	160528.90625	2.930390769136475E8	0	7972	1.0760249688306942	0.5005116908117885	2.712547024481532	411.30535888671875	411.315185546875
506	411.32904052734375	91.4008958448					1	DETECTED	411.3290 m/z @91.40 [151020OFc1_NvH-0949-Control-5.raw]	411.32904052734375	91.4008958448	29.4384954274667	93.5454272432	64.10693181573329	213553.4375	3.027970832428239E8	0	7972	0.988334564048742	2.9383254814887803	0.3840585215054324	411.3201904296875	411.33544921875
507	411.3469543457031	91.4008958448					1	DETECTED	411.3470 m/z @91.40 [151020OFc1_NvH-0949-Control-5.raw]	411.3469543457031	91.4008958448	3.59182507733333	94.6112729696	91.01944789226667	212671.59375	3.776965038167859E8	0	7972	1.5224909732509389	3.583168294732499	5.809708704675494	411.3402099609375	411.35284423828125
508	411.36529541015625	91.4008958448					1	DETECTED	411.3653 m/z @91.40 [151020OFc1_NvH-0949-Control-5.raw]	411.36529541015625	91.4008958448	1.877190624	98.421826672	96.544636048	216600.375	3.296797479322976E8	0	7972	1.107921678772371	1.9195050490438146	0.011044837064881317	411.3554382324219	411.37261962890625
509	411.38299560546875	91.4008958448					1	DETECTED	411.3830 m/z @91.40 [151020OFc1_NvH-0949-Control-5.raw]	411.38299560546875	91.4008958448	3.08376258586667	99.8066916338667	96.72292904800004	244022.609375	3.5405318527272433E8	0	7972	52.11939028500827	1.197252658848335	2.526489335199133	411.3733215332031	411.3927001953125
510	411.4251403808594	35.4656897797333					1	DETECTED	411.4251 m/z @35.47 [151020OFc1_NvH-0949-Control-5.raw]	411.4251403808594	35.4656897797333	2.27574657013333	97.4085008768	95.13275430666667	160067.1875	3.725525620178162E8	0	7972	28.830022807098146	1.5438164124166607	2.55067058299509	411.4151916503906	411.4318542480469
511	411.4418640136719	41.1094828298667					1	DETECTED	411.4419 m/z @41.11 [151020OFc1_NvH-0949-Control-5.raw]	411.4418640136719	41.1094828298667	3.86022245866667	99.4199062856	95.55968382693334	9531799.0	5.249644104255328E8	0	7972	0.27324855888192445	0.5754895537709019	0.009987308705506808	411.4320373535156	411.45184326171875
512	411.4553527832031	22.7635791098667					1	DETECTED	411.4554 m/z @22.76 [151020OFc1_NvH-0949-Control-5.raw]	411.4553527832031	22.7635791098667	3.905999044	95.8745998082667	91.9686007642667	1542462.625	3.6976048217058873E8	0	7972	0.1183242546065486	22.20943373132155	0.02259888270971153	411.4518737792969	411.46533203125
513	411.4684753417969	35.1587894146667					1	DETECTED	411.4685 m/z @35.16 [151020OFc1_NvH-0949-Control-5.raw]	411.4684753417969	35.1587894146667	4.35200650613333	98.3574048501333	94.00539834399997	1460829.375	3.695795681347734E8	0	7972	0.229871496711759	0.5646012621036655	0.06324947292281158	411.4653625488281	411.4783630371094
514	411.498291015625	10.4195745741333					1	DETECTED	411.4983 m/z @10.42 [151020OFc1_NvH-0949-Control-5.raw]	411.498291015625	10.4195745741333	4.44877591493333	97.9714044816	93.52262856666667	773996.1875	3.314617676181224E8	0	7972	0.1454117226974585	0.5442587873675273	5.923642093618057	411.48834228515625	411.50665283203125
515	411.52197265625	7.26853162453333					1	DETECTED	411.5220 m/z @7.27 [151020OFc1_NvH-0949-Control-5.raw]	411.52197265625	7.26853162453333	4.25962217066667	97.537322368	93.27770019733333	949026.625	3.739491719953055E8	0	7972	11.749354594126658	26.452403669843207	17.545361714399107	411.5121154785156	411.5315246582031
516	411.5415954589844	28.2927174749333					1	DETECTED	411.5416 m/z @28.29 [151020OFc1_NvH-0949-Control-5.raw]	411.5415954589844	28.2927174749333	2.6579485752	99.925456948	97.26750837280001	1716678.875	3.8859176327965856E8	3	7972	12.5829071597388	0.5801371892596051	0.5276489581213718	411.5316467285156	411.5418395996094
517	411.5518493652344	27.7121198248					1	DETECTED	411.5518 m/z @27.71 [151020OFc1_NvH-0949-Control-5.raw]	411.5518493652344	27.7121198248	3.6279604392	95.8835333066667	92.25557286746671	5666904.5	5.781033778851904E8	3	7972	6.436189179143636	0.6530198612619231	3.3917723132971633	411.5418701171875	411.56182861328125
518	411.56549072265625	24.2031191626667					1	DETECTED	411.5655 m/z @24.20 [151020OFc1_NvH-0949-Control-5.raw]	411.56549072265625	24.2031191626667	0.902535075466667	97.3807909050667	96.47825582960003	1199146.625	3.70426825643042E8	0	7972	17.050496700547512	29.599562389555587	31.089354588687424	411.5618591308594	411.56982421875
519	411.58001708984375	47.8451356053333					1	DETECTED	411.5800 m/z @47.85 [151020OFc1_NvH-0949-Control-5.raw]	411.58001708984375	47.8451356053333	3.70074508533333	96.6556370205333	92.95489193519998	2024510.625	3.946933412155725E8	3	7972	0.19056410932213907	0.5049616116420674	0.0018687818021490498	411.57012939453125	411.5899963378906
520	411.5953674316406	28.3891682136					1	DETECTED	411.5954 m/z @28.39 [151020OFc1_NvH-0949-Control-5.raw]	411.5953674316406	28.3891682136	3.84208527653333	94.0020968405333	90.16001156399997	982865.125	3.377963461330276E8	0	7972	0.12611915358947456	0.5129726413266001	125.70248768616767	411.5900573730469	411.605224609375
521	411.6421203613281	41.1207579226667					1	DETECTED	411.6421 m/z @41.12 [151020OFc1_NvH-0949-Control-5.raw]	411.6421203613281	41.1207579226667	4.59415377946667	91.0960430778667	86.50188929840003	3793961.0	3.945655848328156E8	0	7972	0.07375715632277036	21.551913860003694	16.000938857510263	411.63232421875	411.6516418457031
522	411.68524169921875	28.2279447133333					1	DETECTED	411.6852 m/z @28.23 [151020OFc1_NvH-0949-Control-5.raw]	411.68524169921875	28.2279447133333	0.729749594133333	95.0176847837333	94.28793518959996	1398325.5	3.6877880674469954E8	0	7972	0.25790526153384974	0.5297787492205722	0.016430983226334947	411.6755065917969	411.6952209472656
523	411.69549560546875	14.2887526656					1	DETECTED	411.6955 m/z @14.29 [151020OFc1_NvH-0949-Control-5.raw]	411.69549560546875	14.2887526656	4.4994215696	31.8422985898667	27.3428770202667	227894.015625	7.281908395592357E7	0	7972	0.13029336957585969	1.3965651356628044	0.010959653207628	411.69525146484375	411.6960754394531
524	411.7060852050781	22.7635791098667					1	DETECTED	411.7061 m/z @22.76 [151020OFc1_NvH-0949-Control-5.raw]	411.7060852050781	22.7635791098667	0.0872834784	97.4363238165333	97.3490403381333	1263303.625	4.0799569567476755E8	0	7972	9.190926851327855	6.0608221819203685	0.1925385992448881	411.6961364746094	411.70611572265625
525	411.71612548828125	21.8648208594667					1	DETECTED	411.7161 m/z @21.86 [151020OFc1_NvH-0949-Control-5.raw]	411.71612548828125	21.8648208594667	3.88739521466667	97.0766319402667	93.18923672560003	3.3446346E7	1.266316209211469E9	2	7972	3.314570113183418	0.5172728454411565	0.07538217759627633	411.7061462402344	411.7261047363281
526	411.7305603027344	11.1813469032					1	DETECTED	411.7306 m/z @11.18 [151020OFc1_NvH-0949-Control-5.raw]	411.7305603027344	11.1813469032	3.76481719146667	94.2950724416	90.53025525013332	2458880.25	5.45323719383894E8	2	7972	14.860325852605893	9.080893770147672	23.180904282968676	411.72613525390625	411.73370361328125
527	411.74371337890625	36.9652938544					1	DETECTED	411.7437 m/z @36.97 [151020OFc1_NvH-0949-Control-5.raw]	411.74371337890625	36.9652938544	4.31907129733333	99.4403484165333	95.12127711919997	4688365.5	4.615331131662975E8	2	7972	0.1610191258721514	0.7405905461331455	0.7068225457657522	411.7337951660156	411.74737548828125
528	411.75738525390625	27.6172419829333					1	DETECTED	411.7574 m/z @27.62 [151020OFc1_NvH-0949-Control-5.raw]	411.75738525390625	27.6172419829333	5.32901799866667	87.5914294101333	82.26241141146663	9358350.0	4.9236118942463905E8	2	7972	0.21677967754240512	0.5103265851915855	0.017592112550401804	411.7474365234375	411.76702880859375
529	411.771728515625	19.7291685170667					1	DETECTED	411.7717 m/z @19.73 [151020OFc1_NvH-0949-Control-5.raw]	411.771728515625	19.7291685170667	4.14467545306667	71.5918127693333	67.44713731626663	147357.5625	2.4739976246341452E8	0	7972	0.01294555782123652	2.1701632086606732	3.334711318272074	411.7677307128906	411.7803039550781
530	411.8430480957031	41.135319776					1	DETECTED	411.8430 m/z @41.14 [151020OFc1_NvH-0949-Control-5.raw]	411.8430480957031	41.135319776	0.116829444266667	99.1347433024	99.01791385813333	1035059.5	3.608432726227051E8	0	7972	0.18239116501195696	0.5536746985935496	49.99219683785931	411.8330993652344	411.8529968261719
531	411.8545837402344	13.2510059778667					1	DETECTED	411.8546 m/z @13.25 [151020OFc1_NvH-0949-Control-5.raw]	411.8545837402344	13.2510059778667	0.371201408533333	99.1256829386667	98.75448153013336	664211.0625	3.4176304830999094E8	0	7972	17.642547746418877	0.8888005176626961	8.3143820130239	411.8530578613281	411.86279296875
532	411.8728332519531	25.2211634042667					1	DETECTED	411.8728 m/z @25.22 [151020OFc1_NvH-0949-Control-5.raw]	411.8728332519531	25.2211634042667	0.0675716757333333	99.889063256	99.82149158026667	2827353.75	4.2796609709338063E8	3	7972	9.588922245912983	0.6221453912945162	0.17906329355484343	411.8628845214844	411.87591552734375
533	411.88592529296875	27.7121198248					1	DETECTED	411.8859 m/z @27.71 [151020OFc1_NvH-0949-Control-5.raw]	411.88592529296875	27.7121198248	0.018753612	99.6882325034667	99.6694788914667	3323815.75	5.093015286723748E8	3	7972	6.483337228031047	1.479847308864655	4.105682947284274	411.8759460449219	411.8959045410156
534	411.9026184082031	33.0089855650667					1	DETECTED	411.9026 m/z @33.01 [151020OFc1_NvH-0949-Control-5.raw]	411.9026184082031	33.0089855650667	0.00830784453333333	99.9985041661333	99.99019632159997	1541341.375	4.127924311639035E8	3	7972	14.644107295490567	0.6546761274915353	20.2329625933642	411.89593505859375	411.91259765625
535	411.9145812988281	47.7446744688					1	DETECTED	411.9146 m/z @47.74 [151020OFc1_NvH-0949-Control-5.raw]	411.9145812988281	47.7446744688	0.0872834784	99.2998578413333	99.21257436293331	1375494.5	3.39246887684463E8	0	7972	0.24664653830521388	1.4602337323982912	0.01656155192899596	411.91265869140625	411.924560546875
536	411.9302978515625	28.3356104669333					1	DETECTED	411.9303 m/z @28.34 [151020OFc1_NvH-0949-Control-5.raw]	411.9302978515625	28.3356104669333	0.00830784453333333	98.6987527938667	98.69044494933337	780437.75	3.312451043870708E8	0	7972	0.07026900079220155	2.401941487287226	0.806685073511001	411.9245910644531	411.94024658203125
537	411.943603515625	29.3700961378667					1	DETECTED	411.9436 m/z @29.37 [151020OFc1_NvH-0949-Control-5.raw]	411.943603515625	29.3700961378667	0.00830784453333333	98.9689889496	98.96068110506667	297061.03125	3.6232117737226754E8	0	7972	5.021059674950038	1.8670569972866242	2.7742434478596576	411.9403076171875	411.94683837890625
538	411.95684814453125	22.751791924					1	DETECTED	411.9568 m/z @22.75 [151020OFc1_NvH-0949-Control-5.raw]	411.95684814453125	22.751791924	0.00830784453333333	99.925456948	99.91714910346667	851665.9375	3.610220402748045E8	0	7972	0.0998702948161565	0.5595789304887274	1.3861691147005613	411.9471740722656	411.9668273925781
539	411.9671630859375	21.5516642949333					1	DETECTED	411.9672 m/z @21.55 [151020OFc1_NvH-0949-Control-5.raw]	411.9671630859375	21.5516642949333	0.136581378933333	96.2638286170667	96.12724723813336	553344.0625	3.62162037987417E8	0	7972	0.6924096398952884	4.14898748802942	3.079855906955783	411.96685791015625	411.9771423339844
540	411.99853515625	20.0218423482667					1	DETECTED	411.9985 m/z @20.02 [151020OFc1_NvH-0949-Control-5.raw]	411.99853515625	20.0218423482667	0.00830784453333333	99.1347433024	99.12643545786666	208338.40625	3.2409332015335566E8	0	7972	35.71551161173194	4.322572808711873	6.510831135993441	411.9886474609375	412.0082702636719
541	412.12603759765625	92.4772123213333					1	DETECTED	412.1260 m/z @92.48 [151020OFc1_NvH-0949-Control-5.raw]	412.12603759765625	92.4772123213333	11.2022587901333	98.5417455394667	87.3394867493334	213112.21875	3.2020231618905485E8	0	7972	2.5952907465632933	6.006721146329411	0.13872148047339106	412.1173095703125	412.1315612792969
542	412.14251708984375	92.363666012					1	DETECTED	412.1425 m/z @92.36 [151020OFc1_NvH-0949-Control-5.raw]	412.14251708984375	92.363666012	12.318800728	92.5538224829333	80.2350217549333	138298.078125	2.9104425377043897E8	0	7972	0.11128354250676864	0.5011878117994116	3.336122125970625	412.1382751464844	412.1514587402344
543	412.1937255859375	64.9013211018667					1	DETECTED	412.1937 m/z @64.90 [151020OFc1_NvH-0949-Control-5.raw]	412.1937255859375	64.9013211018667	3.89653489093333	97.4913788453333	93.59484395439998	649864.5	3.87829531561047E8	2	7972	36.599522447863094	0.8251146668204966	4.5654187384082205E-4	412.1837463378906	412.197021484375
544	412.2070617675781	25.240406472					1	DETECTED	412.2071 m/z @25.24 [151020OFc1_NvH-0949-Control-5.raw]	412.2070617675781	25.240406472	3.7282488032	95.6135677456	91.88531894239999	2097868.25	4.698353472776403E8	3	7972	0.10107071862553951	0.7761815744336268	0.009936705279608988	412.19708251953125	412.2074279785156
545	412.2174377441406	21.8648208594667					1	DETECTED	412.2174 m/z @21.86 [151020OFc1_NvH-0949-Control-5.raw]	412.2174377441406	21.8648208594667	3.86022245866667	99.7795042533333	95.91928179466663	1.4733066E7	1.228218190607645E9	2	7972	5.24249064092961	0.8155305656363938	6.211830626448036	412.20745849609375	412.2274169921875
546	412.2277526855469	17.8738317208					1	DETECTED	412.2278 m/z @17.87 [151020OFc1_NvH-0949-Control-5.raw]	412.2277526855469	17.8738317208	4.72579367253333	97.7966965125333	93.07090283999997	2896630.0	4.8905329238281244E8	3	7972	0.2186930638769624	11.690366708757711	1.1274579095289565	412.2274475097656	412.2294006347656
547	412.2394104003906	36.4865825069333					1	DETECTED	412.2394 m/z @36.49 [151020OFc1_NvH-0949-Control-5.raw]	412.2394104003906	36.4865825069333	3.70074508533333	99.5599986712	95.85925358586668	4520371.0	7.139496317047282E8	3	7972	0.10046595552542925	0.5880926664327533	0.27316197824332894	412.22943115234375	412.2489929199219
548	412.2590637207031	27.6067041634667					1	DETECTED	412.2591 m/z @27.61 [151020OFc1_NvH-0949-Control-5.raw]	412.2590637207031	27.6067041634667	3.98519846426667	98.1181947869333	94.13299632266663	4704763.5	4.95830726753257E8	0	7972	0.19482461910039106	79.32655009049387	4.494151686545951	412.24908447265625	412.26898193359375
549	412.2693786621094	91.0776723685333					1	DETECTED	412.2694 m/z @91.08 [151020OFc1_NvH-0949-Control-5.raw]	412.2693786621094	91.0776723685333	4.13314850186667	92.6917223016	88.55857379973332	230739.90625	3.1951467765537983E8	0	7972	0.8323878271088034	8.938872290369162	1.3187410402213524	412.2690734863281	412.27850341796875
550	412.2917175292969	47.8580799677333					1	DETECTED	412.2917 m/z @47.86 [151020OFc1_NvH-0949-Control-5.raw]	412.2917175292969	47.8580799677333	13.2270853234667	92.1039876994667	78.876902376	2151937.0	3.592209421246217E8	2	7972	0.22601960006272037	1.437752775603601	306.0932286299894	412.281982421875	412.2986145019531
551	412.3085021972656	91.4008958448					1	DETECTED	412.3085 m/z @91.40 [151020OFc1_NvH-0949-Control-5.raw]	412.3085021972656	91.4008958448	9.78680877253333	92.5450576874667	82.75824891493336	209556.953125	3.308908262142186E8	0	7972	1.2734998870331964	0.5061806873475727	1.0550782988435674	412.302734375	412.3132629394531
552	412.32537841796875	68.4173930346667					1	DETECTED	412.3254 m/z @68.42 [151020OFc1_NvH-0949-Control-5.raw]	412.32537841796875	68.4173930346667	19.3782641826667	92.1139665658667	72.7357023832	77063.453125	2.6282348523777673E8	0	7972	71.72631777837528	0.7416088344749783	0.4821803034907317	412.3216247558594	412.3322448730469
553	412.34246826171875	38.1712795597333					1	DETECTED	412.3425 m/z @38.17 [151020OFc1_NvH-0949-Control-5.raw]	412.34246826171875	38.1712795597333	9.9232806576	94.7695442482667	84.8462635906667	112110.03125	3.488175095520786E8	0	7972	81.47670235157945	1.4432760502759512	1.8874687361199687	412.3325500488281	412.34307861328125
554	412.3847351074219	52.2797388936					1	DETECTED	412.3847 m/z @52.28 [151020OFc1_NvH-0949-Control-5.raw]	412.3847351074219	52.2797388936	2.0047181496	95.2550279373333	93.2503097877333	161339.046875	3.588264289073647E8	0	7972	71.95534147382344	0.8944329735922819	0.785273650039439	412.37518310546875	412.39434814453125
555	412.4148254394531	91.4008958448					1	DETECTED	412.4148 m/z @91.40 [151020OFc1_NvH-0949-Control-5.raw]	412.4148254394531	91.4008958448	3.2018400664	99.1164390448	95.91459897840001	417883.5	3.97056435628074E8	0	7972	1.409610214095224	0.8039712117560242	1.4068697996792545	412.4052429199219	412.42474365234375
556	412.453125	20.8257228317333					1	DETECTED	412.4531 m/z @20.83 [151020OFc1_NvH-0949-Control-5.raw]	412.453125	20.8257228317333	1.66237858986667	97.6494626946667	95.98708410480002	2397990.25	3.783797400774589E8	4	7972	0.12067313416538994	2.2980270780136096	0.32952736390664916	412.4431457519531	412.4631042480469
557	412.46868896484375	10.0470578232					1	DETECTED	412.4687 m/z @10.05 [151020OFc1_NvH-0949-Control-5.raw]	412.46868896484375	10.0470578232	3.89653489093333	96.7739747584	92.87743986746668	726157.5625	3.903310470935233E8	0	7972	12.868897016615568	0.5300787770253375	205.33305476512203	412.4632263183594	412.4786682128906
558	412.47943115234375	14.0087204416					1	DETECTED	412.4794 m/z @14.01 [151020OFc1_NvH-0949-Control-5.raw]	412.47943115234375	14.0087204416	4.33219200693333	98.5511148762667	94.21892286933337	515304.78125	3.5571945711290926E8	0	7972	0.3301326071235291	0.8426558272393337	0.836176755160338	412.47869873046875	412.4892883300781
559	412.50860595703125	12.3762098050667					1	DETECTED	412.5086 m/z @12.38 [151020OFc1_NvH-0949-Control-5.raw]	412.50860595703125	12.3762098050667	0.136581378933333	99.7157593773333	99.57917799839997	286424.34375	3.340139522198051E8	3	7972	0.2164176723653668	0.5187558774409524	20.737851761864132	412.4989013671875	412.51763916015625
560	412.5276794433594	23.0492006922667					1	DETECTED	412.5277 m/z @23.05 [151020OFc1_NvH-0949-Control-5.raw]	412.5276794433594	23.0492006922667	4.06097845466667	99.5509405058667	95.48996205120004	461272.90625	3.4796585209954965E8	0	7972	10.037463277285541	3.870511918943768	0.2826858699874351	412.51776123046875	412.53228759765625
561	412.54229736328125	11.7442756416					1	DETECTED	412.5423 m/z @11.74 [151020OFc1_NvH-0949-Control-5.raw]	412.54229736328125	11.7442756416	4.55669136853333	99.5324928173333	94.97580144879997	857655.75	3.875853639467753E8	3	7972	0.14394267211862477	3.5304389681947477	1.8039219265422708	412.5323181152344	412.5445861816406
562	412.5545959472656	13.9726210669333					1	DETECTED	412.5546 m/z @13.97 [151020OFc1_NvH-0949-Control-5.raw]	412.5545959472656	13.9726210669333	3.719059308	99.8434075354667	96.1243482274667	1.7972846E7	7.645820652510374E8	3	7972	0.19005988508719973	42.11091218184033	106.32634202342398	412.54461669921875	412.5645446777344
563	412.57452392578125	36.5103400605333					1	DETECTED	412.5745 m/z @36.51 [151020OFc1_NvH-0949-Control-5.raw]	412.57452392578125	36.5103400605333	4.25962217066667	99.8617326568	95.60211048613333	2703821.25	4.716961091043053E8	0	7972	1.531918553768655	0.5161594694022884	0.07461015687278176	412.56463623046875	412.5843505859375
564	412.5990295410156	19.925070844					1	DETECTED	412.5990 m/z @19.93 [151020OFc1_NvH-0949-Control-5.raw]	412.5990295410156	19.925070844	2.1671980672	97.2145697674667	95.0473717002667	285065.53125	3.1144073779177403E8	0	7972	9.689107901562465	4.270615174780875	0.013644800444141241	412.5896911621094	412.60888671875
565	412.6661376953125	13.5054301464					1	DETECTED	412.6661 m/z @13.51 [151020OFc1_NvH-0949-Control-5.raw]	412.6661376953125	13.5054301464	6.287063884	80.4654306082667	74.1783667242667	112840.2890625	2.8986952904886377E8	0	7972	0.2486994554807911	5.138168667795162	494.6024721002644	412.6564636230469	412.6715393066406
566	412.6931457519531	22.0114610258667					1	DETECTED	412.6931 m/z @22.01 [151020OFc1_NvH-0949-Control-5.raw]	412.6931457519531	22.0114610258667	3.84208527653333	97.7692591584	93.92717388186668	548095.25	3.6185456794642615E8	0	7972	16.011623891462087	2.865658713410179	0.06567094188687744	412.6831970214844	412.6987609863281
567	412.7087707519531	40.779970196					1	DETECTED	412.7088 m/z @40.78 [151020OFc1_NvH-0949-Control-5.raw]	412.7087707519531	40.779970196	3.869186824	97.8979829429333	94.0287961189333	2258061.25	4.348917829354922E8	0	7972	20.059219319199606	0.9100142625494204	1.527109480442368	412.6988525390625	412.7088928222656
568	412.7189025878906	21.8440712144					1	DETECTED	412.7189 m/z @21.84 [151020OFc1_NvH-0949-Control-5.raw]	412.7189025878906	21.8440712144	4.14467545306667	99.0425688882667	94.89789343520003	4125432.75	4.97433146408919E8	4	7972	8.377410237894004	2.3753831512244705	0.23817465602330182	412.70892333984375	412.71929931640625
569	412.72930908203125	22.2481036226667					1	DETECTED	412.7293 m/z @22.25 [151020OFc1_NvH-0949-Control-5.raw]	412.72930908203125	22.2481036226667	4.14467545306667	98.1088862194667	93.96421076640003	6.6526212E7	1.6707702589889178E9	2	7972	0.24922188360331532	1.0235713297503002	1.6513109321229484	412.7193298339844	412.7392578125
570	412.74725341796875	25.5652235138667					1	DETECTED	412.7473 m/z @25.57 [151020OFc1_NvH-0949-Control-5.raw]	412.74725341796875	25.5652235138667	3.88739521466667	95.0359680538667	91.14857283920003	3929264.0	4.9103908951767135E8	2	7972	14.16543323103195	1.04706810369789	1.5365258575794192	412.73931884765625	412.7552490234375
571	412.7652587890625	28.9738338690667					1	DETECTED	412.7653 m/z @28.97 [151020OFc1_NvH-0949-Control-5.raw]	412.7652587890625	28.9738338690667	1.93143354	97.6404125962667	95.7089790562667	4530448.5	4.588454866113959E8	2	7972	0.3536815098114161	0.5568159058203653	0.8325031383827406	412.75531005859375	412.7748107910156
572	412.7767639160156	19.1288711992					1	DETECTED	412.7768 m/z @19.13 [151020OFc1_NvH-0949-Control-5.raw]	412.7767639160156	19.1288711992	2.3208649304	97.0766319402667	94.75576700986669	179445.765625	3.2142511121941245E8	0	7972	0.061198184520833365	2.8187687907327197	4.637537581465439	412.7752990722656	412.7821350097656
573	412.79339599609375	47.9118561914667					1	DETECTED	412.7934 m/z @47.91 [151020OFc1_NvH-0949-Control-5.raw]	412.79339599609375	47.9118561914667	1.14693216053333	98.9140602218667	97.76712806133338	976744.5	3.451346520556127E8	0	7972	0.18470668681160873	1.302201655604386	0.029171632868595584	412.78363037109375	412.80291748046875
574	412.8109130859375	34.9031527002667					1	DETECTED	412.8109 m/z @34.90 [151020OFc1_NvH-0949-Control-5.raw]	412.8109130859375	34.9031527002667	0.796342723466667	99.2542527232	98.45790999973333	280778.25	3.385811024808457E8	0	7972	0.25995463907109695	1.5141745399208384	2.0262780553789126	412.80352783203125	412.8185729980469
575	412.8290710449219	30.5427031008					1	DETECTED	412.8291 m/z @30.54 [151020OFc1_NvH-0949-Control-5.raw]	412.8290710449219	30.5427031008	0.7393183664	99.8434075354667	99.1040891690667	7927651.0	4.76280027690146E8	0	7972	0.2346746641143902	1.5128456863423314	2.10918679008732	412.8194274902344	412.8389587402344
576	412.8427734375	12.3493622834667					1	DETECTED	412.8428 m/z @12.35 [151020OFc1_NvH-0949-Control-5.raw]	412.8427734375	12.3493622834667	0.00830784453333333	98.7750410850667	98.76673324053337	258323.453125	2.6253520809452596E8	0	7972	0.18769452301600076	0.9324298029654228	0.26624998891810425	412.8393859863281	412.8434143066406
577	412.8644714355469	10.3262667746667					1	DETECTED	412.8645 m/z @10.33 [151020OFc1_NvH-0949-Control-5.raw]	412.8644714355469	10.3262667746667	0.0675716757333333	99.6699432232	99.60237154746666	1161539.0	3.988190949914167E8	3	7972	0.13209361995409452	17.94064583463968	0.31325953338167273	412.85467529296875	412.87445068359375
578	412.8768615722656	11.6629082797333					1	DETECTED	412.8769 m/z @11.66 [151020OFc1_NvH-0949-Control-5.raw]	412.8768615722656	11.6629082797333	0.185570478933333	99.3830006978667	99.19743021893338	524725.0625	3.5431473789978135E8	0	7972	1.0934765926253203	0.8029045735498969	2.212751547046012	412.8744812011719	412.8785705566406
579	412.8885803222656	13.9490231181333					1	DETECTED	412.8886 m/z @13.95 [151020OFc1_NvH-0949-Control-5.raw]	412.8885803222656	13.9490231181333	0.126804633066667	99.9985041661333	99.87169953306663	1.1853509E7	7.020721737713931E8	3	7972	0.18823067031022056	30.780560822914456	128.72983850521854	412.8786315917969	412.8939208984375
580	412.9039306640625	16.5402762752					1	DETECTED	412.9039 m/z @16.54 [151020OFc1_NvH-0949-Control-5.raw]	412.9039306640625	16.5402762752	0.00830784453333333	99.9985041661333	99.99019632159997	9.175648E7	1.5591839198058853E9	3	7972	0.1623972463935317	1.2532406911542735	1.3938988183000376	412.8939514160156	412.91351318359375
581	412.9320983886719	47.5764116648					1	DETECTED	412.9321 m/z @47.58 [151020OFc1_NvH-0949-Control-5.raw]	412.9320983886719	47.5764116648	0.146502184266667	98.5695974386667	98.42309525440004	475412.15625	3.5234724033089894E8	0	7972	41.482847954310245	1.13135272125311	1.2554495341783118	412.922119140625	412.94207763671875
582	412.9595947265625	40.8237108536					1	DETECTED	412.9596 m/z @40.82 [151020OFc1_NvH-0949-Control-5.raw]	412.9595947265625	40.8237108536	0.0287075090666667	99.6331290634667	99.60442155440003	1604693.5	4.8475747514284295E8	0	7972	0.24349951486075838	0.5090112112574932	1.0041858451406387	412.9496154785156	412.9613342285156
583	412.97137451171875	24.7002233501333					1	DETECTED	412.9714 m/z @24.70 [151020OFc1_NvH-0949-Control-5.raw]	412.97137451171875	24.7002233501333	0.273969380266667	99.4956885725333	99.22171919226663	1763659.75	3.7944765079668105E8	4	7972	0.1857890277306744	1.000009320399115	0.01434237063513938	412.9613952636719	412.9813537597656
584	412.9848327636719	39.3454287274667					1	DETECTED	412.9848 m/z @39.35 [151020OFc1_NvH-0949-Control-5.raw]	412.9848327636719	39.3454287274667	0.4005342976	99.4680436381333	99.06750934053329	1578999.625	3.7566726361440444E8	4	7972	0.26794513857829116	0.5081366767312601	1.1315932427710933	412.98138427734375	412.99462890625
585	413.0118713378906	35.103694176					1	DETECTED	413.0119 m/z @35.10 [151020OFc1_NvH-0949-Control-5.raw]	413.0118713378906	35.103694176	3.6824075208	96.8571029597333	93.1746954389333	283725.5625	3.4370379206977206E8	0	7972	63.44427008982781	1.6511587058925457	3.1395964389103095	413.00201416015625	413.0195617675781
586	413.02960205078125	30.5543764272					1	DETECTED	413.0296 m/z @30.55 [151020OFc1_NvH-0949-Control-5.raw]	413.02960205078125	30.5543764272	0.777313865866667	99.925456948	99.14814308213333	8660917.0	5.242506919602856E8	5	7972	0.2372165490872007	11.76036938148539	16.24661015844739	413.0196228027344	413.0390930175781
587	413.0614013671875	29.5366485597333					1	DETECTED	413.0614 m/z @29.54 [151020OFc1_NvH-0949-Control-5.raw]	413.0614013671875	29.5366485597333	0.00830784453333333	98.5603501722667	98.55204232773336	141133.59375	3.202323530005824E8	0	7972	98.01110829026742	1.6825151101741262	2.392871209548607	413.05267333984375	413.0710754394531
588	413.1181335449219	51.5896948018667					1	DETECTED	413.1181 m/z @51.59 [151020OFc1_NvH-0949-Control-5.raw]	413.1181335449219	51.5896948018667	51.5896948018667	92.1691867845333	40.579491982666596	85420.7421875	1.3046123432317245E8	0	7972	40.09957142025851	null	null	413.11761474609375	413.1192932128906
589	413.1481018066406	51.878987024					1	DETECTED	413.1481 m/z @51.88 [151020OFc1_NvH-0949-Control-5.raw]	413.1481018066406	51.878987024	1.2755452488	95.3553914069333	94.0798461581333	111732.7109375	2.9185341604174125E8	0	7972	90.5961993763407	0.9295795192753119	0.791239419490063	413.1404724121094	413.15765380859375
590	413.1813659667969	37.5008224333333					1	DETECTED	413.1814 m/z @37.50 [151020OFc1_NvH-0949-Control-5.raw]	413.1813659667969	37.5008224333333	1.94070699733333	99.0886748941333	97.14796789679997	151659.046875	3.333877325841413E8	0	7972	77.42007332336202	1.3659681177307197	2.43372817124223	413.171630859375	413.1813659667969
591	413.1917419433594	39.4020589178667					1	DETECTED	413.1917 m/z @39.40 [151020OFc1_NvH-0949-Control-5.raw]	413.1917419433594	39.4020589178667	1.284645244	99.2542527232	97.9696074792	2076600.375	4.12494125635111E8	2	7972	29.311211269367853	0.505917513943093	0.018633638089013638	413.181884765625	413.20172119140625
592	413.2102355957031	40.7466893237333					1	DETECTED	413.2102 m/z @40.75 [151020OFc1_NvH-0949-Control-5.raw]	413.2102355957031	40.7466893237333	3.77400506133333	97.7056574834667	93.93165242213337	1024921.8125	3.9702294612372327E8	2	7972	10.901796619531162	1.2395694213995432	0.010926994324619231	413.2017517089844	413.2125549316406
593	413.2225646972656	13.9821310266667					1	DETECTED	413.2226 m/z @13.98 [151020OFc1_NvH-0949-Control-5.raw]	413.2225646972656	13.9821310266667	1.96802680853333	99.7431566352	97.77512982666667	4418562.5	6.912123470871729E8	3	7972	6.356427637809533	1.072822794885765	24.718781435899164	413.2126159667969	413.2260437011719
594	413.2360534667969	16.5689676277333					1	DETECTED	413.2361 m/z @16.57 [151020OFc1_NvH-0949-Control-5.raw]	413.2360534667969	16.5689676277333	3.69159290533333	98.6709216546667	94.97932874933338	6.1515792E7	2.050766164912914E9	2	7972	5.793243048004385	19.234139099190486	35.38830447820063	413.22607421875	413.24603271484375
595	413.2474060058594	39.8855404005333					1	DETECTED	413.2474 m/z @39.89 [151020OFc1_NvH-0949-Control-5.raw]	413.2474060058594	39.8855404005333	4.2017706232	96.4819445970667	92.2801739738667	1889982.25	4.5560027844580984E8	2	7972	15.203535172047719	0.559784532699879	0.008114670535018511	413.2460632324219	413.2532653808594
596	413.2632751464844	33.3799494392					1	DETECTED	413.2633 m/z @33.38 [151020OFc1_NvH-0949-Control-5.raw]	413.2632751464844	33.3799494392	0.00830784453333333	99.9985041661333	99.99019632159997	1977293.75	4.185582235356868E8	2	7972	4.335745542934884	0.5367819270270396	0.33741503806368317	413.2532958984375	413.27325439453125
597	413.2733459472656	11.1701675424					1	DETECTED	413.2733 m/z @11.17 [151020OFc1_NvH-0949-Control-5.raw]	413.2733459472656	11.1701675424	2.5404980856	98.5141169328	95.97361884719999	143362.75	2.4502005162230214E8	0	7972	10.81636016914375	5.560677574479679	33.01692195386276	413.2732849121094	413.2815856933594
598	413.2947692871094	47.8580799677333					1	DETECTED	413.2948 m/z @47.86 [151020OFc1_NvH-0949-Control-5.raw]	413.2947692871094	47.8580799677333	4.98938689466667	94.6302453141333	89.64085841946664	414913.3125	3.032757351623492E8	0	7972	0.07503434786686825	1.0122200429866341	1.0298374844534879	413.2849426269531	413.304443359375
599	413.30499267578125	92.0629677189333					1	DETECTED	413.3050 m/z @92.06 [151020OFc1_NvH-0949-Control-5.raw]	413.30499267578125	92.0629677189333	13.2179772634667	95.1910578189333	81.9730805554666	170430.171875	2.0537429481892303E8	0	7972	0.826850391551261	0.548588428412473	0.49557291794311376	413.3048400878906	413.314208984375
600	413.32635498046875	91.4008958448					1	DETECTED	413.3264 m/z @91.40 [151020OFc1_NvH-0949-Control-5.raw]	413.32635498046875	91.4008958448	7.36416199546667	98.8308450669333	91.46668307146663	222309.828125	3.2734499963134134E8	0	7972	0.7671082665404043	0.9608428832421894	0.15727391268010762	413.3166198730469	413.33544921875
601	413.3444519042969	91.4008958448					1	DETECTED	413.3445 m/z @91.40 [151020OFc1_NvH-0949-Control-5.raw]	413.3444519042969	91.4008958448	5.4686354992	92.5450576874667	87.07642218826669	201506.953125	3.1604185990478885E8	0	7972	0.639605031462807	1.751603737626546	0.1398946047046139	413.34222412109375	413.3512268066406
602	413.36212158203125	91.4008958448					1	DETECTED	413.3621 m/z @91.40 [151020OFc1_NvH-0949-Control-5.raw]	413.36212158203125	91.4008958448	0.00830784453333333	99.9893481866667	99.98104034213337	148464.328125	3.162628222827794E8	0	7972	1.302945479551056	0.5470129055624368	2.0293610436418	413.3546142578125	413.3697204589844
603	413.4194641113281	29.90816686					1	DETECTED	413.4195 m/z @29.91 [151020OFc1_NvH-0949-Control-5.raw]	413.4194641113281	29.90816686	3.76481719146667	97.3343747298667	93.56955753840002	316465.0625	3.511882799853398E8	0	7972	11.0243711225096	1.8916767640297147	5.718182361273644	413.40966796875	413.42022705078125
604	413.43023681640625	30.6480164898667					1	DETECTED	413.4302 m/z @30.65 [151020OFc1_NvH-0949-Control-5.raw]	413.43023681640625	30.6480164898667	0.939017956	97.3807909050667	96.4417729490667	2345954.0	3.9360297611067295E8	0	7972	4.762090223300927	0.6449085055713594	0.8172202669399368	413.4205017089844	413.4402160644531
605	413.44873046875	26.7481374421333					1	DETECTED	413.4487 m/z @26.75 [151020OFc1_NvH-0949-Control-5.raw]	413.44873046875	26.7481374421333	3.97458588026667	99.2542527232	95.27966684293332	278796.03125	3.5052509447497696E8	0	7972	0.06662016022275807	2.3392106259811722	5.23607017651447	413.44024658203125	413.44976806640625
606	413.4598388671875	30.7561777421333					1	DETECTED	413.4598 m/z @30.76 [151020OFc1_NvH-0949-Control-5.raw]	413.4598388671875	30.7561777421333	3.5287431008	94.8887907490667	91.3600476482667	409757.40625	3.225530300404183E8	0	7972	26.52518794349242	1.851469940146777	0.0627399075450948	413.4501647949219	413.46343994140625
607	413.473876953125	24.6224326648					1	DETECTED	413.4739 m/z @24.62 [151020OFc1_NvH-0949-Control-5.raw]	413.473876953125	24.6224326648	3.94604438533333	97.3437812658667	93.39773688053337	721744.875	4.1110832072558576E8	0	7972	7.1223216682316135	0.6391110995015433	0.2241541685075822	413.4638977050781	413.47637939453125
608	413.4864196777344	39.2815247714667					1	DETECTED	413.4864 m/z @39.28 [151020OFc1_NvH-0949-Control-5.raw]	413.4864196777344	39.2815247714667	3.56479248906667	98.2377705205333	94.67297803146663	1057969.375	3.4154763532597363E8	0	7972	0.12775208582753805	0.5066492174111428	0.006384455138258278	413.4764404296875	413.4961242675781
609	413.51593017578125	37.4438607149333					1	DETECTED	413.5159 m/z @37.44 [151020OFc1_NvH-0949-Control-5.raw]	413.51593017578125	37.4438607149333	1.83208912106667	97.0951230682667	95.26303394720003	447067.75	3.146030793151699E8	0	7972	28.788148495725935	1.5315595754562685	0.008676588453746695	413.5060119628906	413.521240234375
610	413.53125	38.150232064					1	DETECTED	413.5312 m/z @38.15 [151020OFc1_NvH-0949-Control-5.raw]	413.53125	38.150232064	1.70260747066667	98.2193601448	96.51675267413334	3428413.25	4.642884832488482E8	3	7972	0.2858755817060157	0.5957169184224882	0.33884405338415113	413.52142333984375	413.54119873046875
611	413.5479736328125	26.7887617232					1	DETECTED	413.5480 m/z @26.79 [151020OFc1_NvH-0949-Control-5.raw]	413.5479736328125	26.7887617232	3.89653489093333	96.8100622728	92.91352738186667	1943217.375	3.998311334729883E8	3	7972	3.288725255296562	2.0047237275570255	0.2948587083706626	413.541259765625	413.5480041503906
612	413.5580139160156	13.8173125888					1	DETECTED	413.5580 m/z @13.82 [151020OFc1_NvH-0949-Control-5.raw]	413.5580139160156	13.8173125888	3.91592574053333	96.8389435029333	92.92301776239998	6603492.0	5.540799177991948E8	3	7972	0.15799060712804014	4.700478580185787	28.46173933807143	413.54803466796875	413.5592956542969
613	413.5693054199219	16.5402762752					1	DETECTED	413.5693 m/z @16.54 [151020OFc1_NvH-0949-Control-5.raw]	413.5693054199219	16.5402762752	3.719059308	99.2265508109333	95.5074915029333	2.2710132E7	6.656080878374522E8	3	7972	0.16483495842311768	1.2756242741823423	1.3528676354104405	413.5594482421875	413.57928466796875
614	413.5871276855469	27.414450116					1	DETECTED	413.5871 m/z @27.41 [151020OFc1_NvH-0949-Control-5.raw]	413.5871276855469	27.414450116	4.35200650613333	90.9552490149333	86.60324250879997	1754500.375	4.0259580194096714E8	0	7972	0.20574908572812234	9.92634894529436	0.8924818173955432	413.5793151855469	413.5970764160156
615	413.6270446777344	35.137356392					1	DETECTED	413.6270 m/z @35.14 [151020OFc1_NvH-0949-Control-5.raw]	413.6270446777344	35.137356392	4.59415377946667	96.0185294306667	91.42437565120004	1174543.625	3.7724158833202845E8	0	7972	4.604069548915032	1.9879371047249523	0.017220622580451088	413.6170654296875	413.63671875
616	413.6432189941406	41.4609722624					1	DETECTED	413.6432 m/z @41.46 [151020OFc1_NvH-0949-Control-5.raw]	413.6432189941406	41.4609722624	5.57779501706667	98.9140602218667	93.33626520480004	972012.8125	3.439724932815738E8	5	7972	0.14035718845867962	0.6275994510740311	0.23606024722712493	413.6378173828125	413.65289306640625
617	413.69354248046875	39.388690184					1	DETECTED	413.6935 m/z @39.39 [151020OFc1_NvH-0949-Control-5.raw]	413.69354248046875	39.388690184	4.00614975173333	98.3021487704	94.29599901866666	1090337.75	3.385814762685793E8	0	7972	0.24905258962574806	0.5080427951378752	0.012827942037512894	413.6837158203125	413.694580078125
618	413.7046203613281	11.9109278021333					1	DETECTED	413.7046 m/z @11.91 [151020OFc1_NvH-0949-Control-5.raw]	413.7046203613281	11.9109278021333	2.15823174933333	99.6790849672	97.52085321786667	8375709.0	5.219419138192446E8	0	7972	10.42479812341492	1.5428536372534511	57.536614136249405	413.6946716308594	413.714599609375
619	413.720458984375	76.8756431669333					1	DETECTED	413.7205 m/z @76.88 [151020OFc1_NvH-0949-Control-5.raw]	413.720458984375	76.8756431669333	4.0282349136	96.1179785162667	92.0897436026667	864352.375	3.588730773057611E8	0	7972	0.2041721608573539	0.5017567179102069	1.0929853831728882	413.7146301269531	413.7218017578125
620	413.7318115234375	22.2330314437333					1	DETECTED	413.7318 m/z @22.23 [151020OFc1_NvH-0949-Control-5.raw]	413.7318115234375	22.2330314437333	3.93660865253333	97.5006224128	93.56401376026668	7937422.0	6.566219664924074E8	2	7972	0.23138774709197563	1.3637890271534312	0.026847403346699	413.72186279296875	413.7326354980469
621	413.74267578125	23.0281469096					1	DETECTED	413.7427 m/z @23.03 [151020OFc1_NvH-0949-Control-5.raw]	413.74267578125	23.0281469096	2.3208649304	98.2836054298667	95.96274049946669	1.5072223E7	8.130661509164722E8	2	7972	0.193663364256782	0.7342777684787778	1.5548489255176488	413.7326965332031	413.7518005371094
622	413.75537109375	23.95959202					1	DETECTED	413.7554 m/z @23.96 [151020OFc1_NvH-0949-Control-5.raw]	413.75537109375	23.95959202	4.669065468	70.2568593733333	65.5877939053333	1049429.0	2.9429331736969304E8	2	7972	11.444665993817654	0.533726093341178	7.520582920181559	413.752685546875	413.7565612792969
623	413.76666259765625	16.2935129733333					1	DETECTED	413.7667 m/z @16.29 [151020OFc1_NvH-0949-Control-5.raw]	413.76666259765625	16.2935129733333	1.877190624	79.5482184362667	77.6710278122667	7531039.5	6.205925483679653E8	2	7972	15.421001900829765	3.9185730647244044	74.00461756252865	413.7572021484375	413.7750549316406
624	413.7791442871094	36.7364340893333					1	DETECTED	413.7791 m/z @36.74 [151020OFc1_NvH-0949-Control-5.raw]	413.7791442871094	36.7364340893333	6.0311626168	94.7236278912	88.69246527439999	1501583.0	3.0742777970486045E8	2	7972	0.03425244374359693	0.6522980671354579	0.36920354363338626	413.7771911621094	413.7890319824219
625	413.8020324707031	27.0166484186667					1	DETECTED	413.8020 m/z @27.02 [151020OFc1_NvH-0949-Control-5.raw]	413.8020324707031	27.0166484186667	1.440845404	96.9206065370667	95.4797611330667	1046503.8125	3.380957082583312E8	0	7972	0.11743750968302535	0.7848216377784253	0.08750067028021051	413.7923278808594	413.8119812011719
626	413.8276062011719	35.2173578221333					1	DETECTED	413.8276 m/z @35.22 [151020OFc1_NvH-0949-Control-5.raw]	413.8276062011719	35.2173578221333	0.293570773333333	99.2724767877333	98.97890601439997	455315.0	3.689704025381201E8	0	7972	75.22385508520507	2.043138456111676	3.115296970892064	413.81793212890625	413.8341979980469
627	413.8442687988281	41.3320487661333					1	DETECTED	413.8443 m/z @41.33 [151020OFc1_NvH-0949-Control-5.raw]	413.8442687988281	41.3320487661333	0.00830784453333333	99.3368426549333	99.32853481039997	819710.4375	3.308044648150518E8	0	7972	0.27411870344676714	1.6064503346451173	0.08627234536343252	413.8343200683594	413.854248046875
628	413.8655700683594	38.1712795597333					1	DETECTED	413.8656 m/z @38.17 [151020OFc1_NvH-0949-Control-5.raw]	413.8655700683594	38.1712795597333	0.126804633066667	99.9985041661333	99.87169953306663	2223672.0	4.1148698675162345E8	3	7972	0.2797406779461937	0.626053636026549	0.33999681398142245	413.8555908203125	413.8748779296875
629	413.8848876953125	26.4278117562667					1	DETECTED	413.8849 m/z @26.43 [151020OFc1_NvH-0949-Control-5.raw]	413.8848876953125	26.4278117562667	0.0482338701333333	99.925456948	99.87722307786667	5602833.0	5.883362712743509E8	3	7972	20.27369324464145	0.5843663738151391	0.8412008029266604	413.8749084472656	413.8938903808594
630	413.9039001464844	16.5689676277333					1	DETECTED	413.9039 m/z @16.57 [151020OFc1_NvH-0949-Control-5.raw]	413.9039001464844	16.5689676277333	0.00830784453333333	99.9436585882667	99.93535074373337	5735252.5	5.734823707814976E8	3	7972	9.073014756232752	19.209577305784276	9.558075094034027	413.8939208984375	413.9138488769531
631	413.9148864746094	30.4936100994667					1	DETECTED	413.9149 m/z @30.49 [151020OFc1_NvH-0949-Control-5.raw]	413.9148864746094	30.4936100994667	0.018753612	99.9710816517333	99.9523280397333	1048904.75	3.700528499037793E8	0	7972	0.2741048635548893	0.5107018246371227	0.044497297137596245	413.9139404296875	413.9248352050781
632	413.925537109375	31.2460053677333					1	DETECTED	413.9255 m/z @31.25 [151020OFc1_NvH-0949-Control-5.raw]	413.925537109375	31.2460053677333	0.234761107733333	94.8702366304	94.63547552266667	494508.78125	3.6871901422191465E8	0	7972	0.17654456521575668	2.205419166368811	0.005818981197202896	413.9248962402344	413.9313049316406
633	413.94140625	37.5779464570667					1	DETECTED	413.9414 m/z @37.58 [151020OFc1_NvH-0949-Control-5.raw]	413.94140625	37.5779464570667	0.00830784453333333	99.9802351888	99.97192734426666	702576.25	3.0906709741676897E8	4	7972	1.3125814560305287	0.5044321622706851	0.014794345693207268	413.9314270019531	413.9441833496094
634	413.9548034667969	11.8810368856					1	DETECTED	413.9548 m/z @11.88 [151020OFc1_NvH-0949-Control-5.raw]	413.9548034667969	11.8810368856	0.018753612	99.9528376669333	99.93408405493331	7080313.0	4.7213113796519834E8	0	7972	0.1754095368053772	9.573752379920975	29.030564148097678	413.9448547363281	413.9647521972656
635	413.9856262207031	25.7457692704					1	DETECTED	413.9856 m/z @25.75 [151020OFc1_NvH-0949-Control-5.raw]	413.9856262207031	25.7457692704	4.811947008	98.5141169328	93.70216992479999	1684618.875	4.072212269763969E8	0	7972	31.227479575193783	2.0092244764281726	3.6794781517177655	413.97564697265625	413.9856872558594
636	413.9956970214844	25.3052869397333					1	DETECTED	413.9957 m/z @25.31 [151020OFc1_NvH-0949-Control-5.raw]	413.9956970214844	25.3052869397333	0.116829444266667	99.925456948	99.80862750373333	5514522.0	4.984351364079895E8	0	7972	4.065090920955793	11.190285967729439	4.37181294296562	413.9857177734375	414.00531005859375
637	414.0230407714844	25.4200043304					1	DETECTED	414.0230 m/z @25.42 [151020OFc1_NvH-0949-Control-5.raw]	414.0230407714844	25.4200043304	4.60349908	98.2193601448	93.6158610648	503043.84375	3.448788295665457E8	0	7972	0.17876267691347536	3.850906278669043	0.05006211573351891	414.0132141113281	414.0320129394531
638	414.04522705078125	41.3452551834667					1	DETECTED	414.0452 m/z @41.35 [151020OFc1_NvH-0949-Control-5.raw]	414.04522705078125	41.3452551834667	2.34791206	99.9073215512	97.5594094912	668976.0	3.387653928904714E8	0	7972	0.12603802336468561	2.9251804029922663	0.003955753880074068	414.0352783203125	414.0548095703125
639	414.1771545410156	13.0739537989333					1	DETECTED	414.1772 m/z @13.07 [151020OFc1_NvH-0949-Control-5.raw]	414.1771545410156	13.0739537989333	5.0688609744	98.5695974386667	93.50073646426671	498231.0625	3.389815391772161E8	0	7972	0.11379540776989039	2.554490455437221	52.00698837667613	414.1676025390625	414.1824951171875
640	414.1925354003906	37.5448596501333					1	DETECTED	414.1925 m/z @37.54 [151020OFc1_NvH-0949-Control-5.raw]	414.1925354003906	37.5448596501333	1.6842406248	98.7564204954667	97.0721798706667	549439.125	3.789401328268619E8	3	7972	29.645114639236425	1.4523821068797191	2.984013979472743	414.1825866699219	414.1932373046875
641	414.20330810546875	18.2477189712					1	DETECTED	414.2033 m/z @18.25 [151020OFc1_NvH-0949-Control-5.raw]	414.20330810546875	18.2477189712	3.4375732312	99.0886748941333	95.6511016629333	8736658.0	6.805520608422363E8	3	7972	6.463646315079986	2.790012202541253	6.836587074110414	414.1933288574219	414.2086181640625
642	414.2186279296875	34.326845472					1	DETECTED	414.2186 m/z @34.33 [151020OFc1_NvH-0949-Control-5.raw]	414.2186279296875	34.326845472	1.293833044	99.9710816517333	98.6772486077333	3.5111584E7	1.0938046295870035E9	2	7972	0.19739850817213522	0.5220203413961041	0.0316561095174452	414.2086486816406	414.2286071777344
643	414.2288513183594	25.7168267002667					1	DETECTED	414.2289 m/z @25.72 [151020OFc1_NvH-0949-Control-5.raw]	414.2288513183594	25.7168267002667	4.01708094986667	98.4589553813333	94.44187443146663	2782841.0	5.60632155246663E8	3	7972	5.09216009105096	1.9856200783967544	0.024856473241302905	414.2286376953125	414.2386779785156
644	414.2486877441406	90.9028305490667					1	DETECTED	414.2487 m/z @90.90 [151020OFc1_NvH-0949-Control-5.raw]	414.2486877441406	90.9028305490667	4.1924559032	99.5782424194667	95.3857865162667	7610554.5	8.368346513327855E8	2	7972	62.14255027409153	0.501119307286796	0.0011400993909956804	414.23870849609375	414.2586669921875
645	414.266357421875	33.3605063298667					1	DETECTED	414.2664 m/z @33.36 [151020OFc1_NvH-0949-Control-5.raw]	414.266357421875	33.3605063298667	3.9552800816	92.1512557024	88.1959756208	357397.46875	3.3210709766410685E8	0	7972	23.424116032555204	1.8490640375909981	2.9636776187071066	414.2586975097656	414.2665100097656
646	414.2766418457031	15.2911825642667					1	DETECTED	414.2766 m/z @15.29 [151020OFc1_NvH-0949-Control-5.raw]	414.2766418457031	15.2911825642667	0.0287075090666667	99.9893481866667	99.96064067760004	4495184.0	5.767500796726614E8	3	7972	16.51640244621545	23.81626803840417	110.98727595854051	414.2666931152344	414.28656005859375
647	414.3004455566406	91.2050440346667					1	DETECTED	414.3004 m/z @91.21 [151020OFc1_NvH-0949-Control-5.raw]	414.3004455566406	91.2050440346667	16.6624538290667	94.1054894250667	77.44303559599999	162609.78125	2.8809251639644724E8	0	7972	0.08556979577025459	0.904678068116034	0.12109090502320044	414.2920837402344	414.310302734375
648	414.32122802734375	91.5973123658667					1	DETECTED	414.3212 m/z @91.60 [151020OFc1_NvH-0949-Control-5.raw]	414.32122802734375	91.5973123658667	2.41110322853333	99.9073215512	97.49621832266666	88079.0234375	2.838199822498881E8	0	7972	0.2839388801715046	0.5465879717599451	0.16701089022795984	414.3116149902344	414.3292541503906
649	414.3576965332031	91.4008958448					1	DETECTED	414.3577 m/z @91.40 [151020OFc1_NvH-0949-Control-5.raw]	414.3576965332031	91.4008958448	0.293570773333333	99.916321488	99.62275071466667	161039.5625	3.271785651331083E8	0	7972	0.8799956374149076	0.5027384627470863	6.504931204457552	414.3490295410156	414.3671875
650	414.4038391113281	27.1589344797333					1	DETECTED	414.4038 m/z @27.16 [151020OFc1_NvH-0949-Control-5.raw]	414.4038391113281	27.1589344797333	5.7348966816	97.7875110904	92.0526144088	356564.125	3.2786793076302505E8	0	7972	1.9336206363265092	2.1483488611287984	0.09034861848194363	414.3938903808594	414.4136657714844
651	414.4427795410156	37.5935962749333					1	DETECTED	414.4428 m/z @37.59 [151020OFc1_NvH-0949-Control-5.raw]	414.4427795410156	37.5935962749333	1.99550792186667	73.2376746101333	71.24216668826662	390947.84375	2.8783609226419634E8	0	7972	0.1880645486963104	1.1267542030718134	0.15307224948508436	414.43341064453125	414.44525146484375
652	414.45550537109375	11.8918783504					1	DETECTED	414.4555 m/z @11.89 [151020OFc1_NvH-0949-Control-5.raw]	414.45550537109375	11.8918783504	0.939017956	99.6699432232	98.73092526719999	1291722.375	3.9670248404923004E8	0	7972	6.634772944363016	2.48266749645673	0.16045376749327597	414.445556640625	414.4654541015625
653	414.4701232910156	22.3826150376					1	DETECTED	414.4701 m/z @22.38 [151020OFc1_NvH-0949-Control-5.raw]	414.4701232910156	22.3826150376	4.43638716853333	97.2145697674667	92.77818259893337	482375.53125	3.544529208441134E8	0	7972	1.142840899541401	0.5038184390191569	0.015208337779766299	414.46551513671875	414.4728088378906
654	414.4828186035156	41.0333816426667					1	DETECTED	414.4828 m/z @41.03 [151020OFc1_NvH-0949-Control-5.raw]	414.4828186035156	41.0333816426667	3.82153210613333	99.5509405058667	95.72940839973337	589091.5	3.6083485315020716E8	0	7972	17.403831168852662	1.5364668025842985	0.1008989502011096	414.47283935546875	414.4875793457031
655	414.49761962890625	25.2305820088					1	DETECTED	414.4976 m/z @25.23 [151020OFc1_NvH-0949-Control-5.raw]	414.49761962890625	25.2305820088	3.93660865253333	98.7267484509333	94.79013979839996	838380.875	3.918029554738063E8	0	7972	4.028293765722214	0.520290225402621	0.9805176296530007	414.4876708984375	414.50726318359375
656	414.5209655761719	14.939386668					1	DETECTED	414.5210 m/z @14.94 [151020OFc1_NvH-0949-Control-5.raw]	414.5209655761719	14.939386668	2.39307686961667	95.2733154061333	92.88023853651664	796913.9375	3.4945240573924905E8	3	7972	0.0959091700841288	1.161548410814455	0.757348655926622	414.5110168457031	414.5275573730469
657	414.53759765625	18.2918394349333					1	DETECTED	414.5376 m/z @18.29 [151020OFc1_NvH-0949-Control-5.raw]	414.53759765625	18.2918394349333	3.94604438533333	99.0149547869333	95.06891040159998	5985160.5	4.7482885693172115E8	0	7972	0.2315424916198019	1.079905475108828	2.851830937641391	414.5276184082031	414.5456237792969
658	414.5556335449219	42.2324882490667					1	DETECTED	414.5556 m/z @42.23 [151020OFc1_NvH-0949-Control-5.raw]	414.5556335449219	42.2324882490667	3.98519846426667	99.4013942893333	95.41619582506662	6256598.0	4.9133741437594146E8	3	7972	0.4068913101723268	0.5139318462048874	0.03686893016899049	414.545654296875	414.5572814941406
659	414.5672912597656	19.4567304546667					1	DETECTED	414.5673 m/z @19.46 [151020OFc1_NvH-0949-Control-5.raw]	414.5672912597656	19.4567304546667	2.30284872133333	99.2542527232	96.95140400186666	7376809.0	7.479588799912578E8	3	7972	10.110999503279409	1.0334280909336493	1.9524890941658735	414.5573425292969	414.5772399902344
660	414.584716796875	30.5215513765333					1	DETECTED	414.5847 m/z @30.52 [151020OFc1_NvH-0949-Control-5.raw]	414.584716796875	30.5215513765333	2.8477755712	94.6504081386667	91.8026325674667	566917.3125	3.3485768433844835E8	0	7972	0.2467759621311849	2.300746712071747	0.4382295893443282	414.5773010253906	414.5921325683594
661	414.6021423339844	41.7909308362667					1	DETECTED	414.6021 m/z @41.79 [151020OFc1_NvH-0949-Control-5.raw]	414.6021423339844	41.7909308362667	3.80158333146667	99.3368426549333	95.53525932346663	1009988.75	3.8325467252841854E8	3	7972	0.1583325640576163	0.5039901199753252	0.00967918126144855	414.5921630859375	414.612060546875
662	414.6209411621094	21.8879352013333					1	DETECTED	414.6209 m/z @21.89 [151020OFc1_NvH-0949-Control-5.raw]	414.6209411621094	21.8879352013333	4.101340516	94.6112729696	90.5099324536	369633.78125	3.347655527551177E8	0	7972	1.3476896899372335	5.327640246124428	8.222452226140462	414.6122741699219	414.6306457519531
663	414.6888427734375	25.7265362298667					1	DETECTED	414.6888 m/z @25.73 [151020OFc1_NvH-0949-Control-5.raw]	414.6888427734375	25.7265362298667	5.04989631306667	96.4911886570667	91.44129234400003	125656.90625	3.25231428997546E8	0	7972	23.3590122693969	2.3225291575213074	3.669840450761428	414.6789855957031	414.68902587890625
664	414.69915771484375	32.4558287618667					1	DETECTED	414.6992 m/z @32.46 [151020OFc1_NvH-0949-Control-5.raw]	414.69915771484375	32.4558287618667	3.87830956053333	94.4921767352	90.61386717466668	864417.4375	3.9013612430430317E8	0	7972	20.576857930843033	0.645379966849068	1.3493264405049668	414.6893005371094	414.7091369628906
665	414.7201232910156	34.3407405504					1	DETECTED	414.7201 m/z @34.34 [151020OFc1_NvH-0949-Control-5.raw]	414.7201232910156	34.3407405504	1.913425744	98.7750410850667	96.86161534106671	1.6199493E7	6.742981062341317E8	0	7972	0.18058828167372099	0.5075798413132724	0.014917568452192723	414.71014404296875	414.7301025390625
666	414.7322998046875	25.6496355477333					1	DETECTED	414.7323 m/z @25.65 [151020OFc1_NvH-0949-Control-5.raw]	414.7322998046875	25.6496355477333	2.83877345866667	95.6494548597333	92.81068140106663	1679190.875	4.496087722886187E8	2	7972	12.117702583814474	4.458189608305133	2.2610641156783746	414.7301940917969	414.74053955078125
667	414.75054931640625	26.7030604530667					1	DETECTED	414.7505 m/z @26.70 [151020OFc1_NvH-0949-Control-5.raw]	414.75054931640625	26.7030604530667	0.215017642666667	99.5417406386667	99.32672299600003	6017921.5	7.182153224810532E8	2	7972	2.421058558249957	1.1093779420300716	0.32637238087273224	414.7405700683594	414.760498046875
668	414.76300048828125	25.6378652170667					1	DETECTED	414.7630 m/z @25.64 [151020OFc1_NvH-0949-Control-5.raw]	414.76300048828125	25.6378652170667	3.3650090712	97.2053656645333	93.8403565933333	3334276.25	5.0892259521199787E8	2	7972	7.183917520270619	1.6192107752680538	2.03665061986117	414.76055908203125	414.7711486816406
669	414.7811584472656	17.8738317208					1	DETECTED	414.7812 m/z @17.87 [151020OFc1_NvH-0949-Control-5.raw]	414.7811584472656	17.8738317208	1.8953070592	98.9596970909333	97.06439003173331	4741969.5	4.713891443983164E8	2	7972	0.16653596437986806	5.787398503403417	11.340242516658028	414.77117919921875	414.7910461425781
670	414.8214111328125	21.7851030618667					1	DETECTED	414.8214 m/z @21.79 [151020OFc1_NvH-0949-Control-5.raw]	414.8214111328125	21.7851030618667	0.786772005866667	98.9596970909333	98.17292508506664	271251.5	3.585508329206824E8	0	7972	0.15153791084197366	2.33763637746379	471.2443686310222	414.8115539550781	414.8295593261719
671	414.840087890625	27.3222929538667					1	DETECTED	414.8401 m/z @27.32 [151020OFc1_NvH-0949-Control-5.raw]	414.840087890625	27.3222929538667	0.777313865866667	99.9985041661333	99.22119030026663	488002.75	3.3186605649699044E8	0	7972	0.09709389148889613	2.987766282582356	0.7883461445371821	414.83013916015625	414.8498840332031
672	414.8551940917969	14.9484365573333					1	DETECTED	414.8552 m/z @14.95 [151020OFc1_NvH-0949-Control-5.raw]	414.8551940917969	14.9484365573333	0.0872834784	99.8340956290667	99.7468121506667	431614.4375	3.5157160737574404E8	0	7972	0.14614677722754443	0.8000374634151081	0.029013787692692836	414.85015869140625	414.8617858886719
673	414.8717956542969	18.2326632104					1	DETECTED	414.8718 m/z @18.23 [151020OFc1_NvH-0949-Control-5.raw]	414.8717956542969	18.2326632104	0.0287075090666667	99.9985041661333	99.96979665706664	2075493.375	3.9259151605898446E8	3	7972	11.453477101749925	0.9488758924802754	0.9213544824499129	414.86181640625	414.8802185058594
674	414.8902282714844	42.2324882490667					1	DETECTED	414.8902 m/z @42.23 [151020OFc1_NvH-0949-Control-5.raw]	414.8902282714844	42.2324882490667	0.00830784453333333	99.9710816517333	99.96277380719997	4353151.5	4.121757703364082E8	0	7972	0.1572540057967089	2.60817915894595	0.017609002406143777	414.8802490234375	414.8917236328125
675	414.90179443359375	19.4701715034667					1	DETECTED	414.9018 m/z @19.47 [151020OFc1_NvH-0949-Control-5.raw]	414.90179443359375	19.4701715034667	0.018753612	99.9710816517333	99.9523280397333	4535386.5	6.430312835253048E8	3	7972	0.3891368842771499	0.5867290746184021	4.599823637450564	414.8918151855469	414.9117736816406
676	414.91851806640625	16.6624538290667					1	DETECTED	414.9185 m/z @16.66 [151020OFc1_NvH-0949-Control-5.raw]	414.91851806640625	16.6624538290667	0.00830784453333333	99.9893481866667	99.98104034213337	618521.25	3.4061209273769873E8	0	7972	0.12447473422091448	0.525656612078441	0.40005328692081205	414.91180419921875	414.9276428222656
677	414.9369201660156	41.8726720346667					1	DETECTED	414.9369 m/z @41.87 [151020OFc1_NvH-0949-Control-5.raw]	414.9369201660156	41.8726720346667	0.2838169144	99.7157593773333	99.43194246293329	587448.375	3.4454162978919363E8	0	7972	10.394080560819042	1.3822679244596379	2.5198291858772346	414.92864990234375	414.9395446777344
678	414.9497985839844	32.5105240394667					1	DETECTED	414.9498 m/z @32.51 [151020OFc1_NvH-0949-Control-5.raw]	414.9497985839844	32.5105240394667	0.0971650677333333	99.9073215512	99.81015648346667	946777.0	4.0314872971181434E8	0	7972	0.12284674403278473	1.5549775970970077	0.6428525973828494	414.9400329589844	414.95977783203125
679	414.97247314453125	49.8444873957333					1	DETECTED	414.9725 m/z @49.84 [151020OFc1_NvH-0949-Control-5.raw]	414.97247314453125	49.8444873957333	0.596418162933333	99.7248945682667	99.12847640533337	855409.0	3.6296014380273664E8	2	7972	0.7465251952696335	1.373374726436251	0.0031697561734596925	414.96270751953125	414.982421875
680	415.0052185058594	25.4838183749333					1	DETECTED	415.0052 m/z @25.48 [151020OFc1_NvH-0949-Control-5.raw]	415.0052185058594	25.4838183749333	0.215017642666667	99.9436585882667	99.72864094560003	542519.625	3.422244273289127E8	0	7972	0.04018019772796677	2.9197854525241027	0.003833562375863127	414.99530029296875	415.01495361328125
681	415.0363464355469	47.5652784605333					1	DETECTED	415.0363 m/z @47.57 [151020OFc1_NvH-0949-Control-5.raw]	415.0363464355469	47.5652784605333	0.018753612	99.9985041661333	99.9797505541333	111126.3359375	3.114392623159382E8	0	7972	94.95096429077742	1.0365303792524039	1.0978095315745875	415.0337829589844	415.0390625
682	415.0650329589844	44.6278355032					1	DETECTED	415.0650 m/z @44.63 [151020OFc1_NvH-0949-Control-5.raw]	415.0650329589844	44.6278355032	0.018753612	99.9345321733333	99.9157785613333	98240.7578125	3.4900160032989097E8	0	7972	99.32289398729826	1.1243364595686638	1.2586294187367268	415.059326171875	415.07464599609375
683	415.1723327636719	27.3362555597333					1	DETECTED	415.1723 m/z @27.34 [151020OFc1_NvH-0949-Control-5.raw]	415.1723327636719	27.3362555597333	5.84928975893333	93.5547418965333	87.70545213759998	652691.6875	3.258159922681265E8	0	7972	0.13437428442820476	3.236000471110313	0.013542778438881494	415.16259765625	415.1763000488281
684	415.18634033203125	24.7341708770667					1	DETECTED	415.1863 m/z @24.73 [151020OFc1_NvH-0949-Control-5.raw]	415.18634033203125	24.7341708770667	3.76481719146667	98.9322392253333	95.16742203386663	1970180.5	3.7934057379845923E8	3	7972	0.15015843679794116	0.515732160140431	0.022906633150390127	415.1765441894531	415.1963195800781
685	415.20367431640625	39.054710584					1	DETECTED	415.2037 m/z @39.05 [151020OFc1_NvH-0949-Control-5.raw]	415.20367431640625	39.054710584	3.97458588026667	95.5769221336	91.60233625333332	691941.6875	3.880482907064195E8	0	7972	14.416756366360321	1.705167606496577	0.15201327309562315	415.19635009765625	415.2037048339844
686	415.2137145996094	32.7137844957333					1	DETECTED	415.2137 m/z @32.71 [151020OFc1_NvH-0949-Control-5.raw]	415.2137145996094	32.7137844957333	1.93143354	99.5509405058667	97.6195069658667	8.1489624E7	1.9789141045780232E9	2	7972	0.18450750508770142	0.5376013619158725	0.012332767189332657	415.2037353515625	415.22369384765625
687	415.2318420410156	15.2067291397333					1	DETECTED	415.2318 m/z @15.21 [151020OFc1_NvH-0949-Control-5.raw]	415.2318420410156	15.2067291397333	4.3006257584	99.0149547869333	94.7143290285333	6576963.0	6.531610689923862E8	2	7972	31.962940856202597	0.5531064023017963	129.02999000836311	415.2237243652344	415.2322998046875
688	415.2423095703125	30.8661562032					1	DETECTED	415.2423 m/z @30.87 [151020OFc1_NvH-0949-Control-5.raw]	415.2423095703125	30.8661562032	3.78316894026667	99.4680436381333	95.68487469786662	8.49592E7	2.1438064823750694E9	2	7972	0.21773265545005316	1.5087194048501782	1.418987882024851	415.2323303222656	415.2522888183594
689	415.255126953125	33.5129498314667					1	DETECTED	415.2551 m/z @33.51 [151020OFc1_NvH-0949-Control-5.raw]	415.255126953125	33.5129498314667	3.67343906693333	98.421826672	94.74838760506667	3.0109266E7	1.0962336774469335E9	2	7972	0.19340810261802233	0.5366620902889965	1.4789309425715391	415.2523193359375	415.2651062011719
690	415.2685241699219	50.8545990709333					1	DETECTED	415.2685 m/z @50.85 [151020OFc1_NvH-0949-Control-5.raw]	415.2685241699219	50.8545990709333	1.22032782586667	98.9596970909333	97.73936926506663	7601902.5	6.035913626359531E8	2	7972	0.31540176063341363	0.5050259507049857	0.009238409528998424	415.26513671875	415.27850341796875
691	415.28265380859375	17.8632858621333					1	DETECTED	415.2827 m/z @17.86 [151020OFc1_NvH-0949-Control-5.raw]	415.28265380859375	17.8632858621333	5.3860281856	99.5782424194667	94.19221423386671	1992642.5	4.414694698599646E8	2	7972	25.62250974559746	5.043515711194834	0.0812989726358799	415.2785339355469	415.29229736328125
692	415.3056945800781	48.4662684957333					1	DETECTED	415.3057 m/z @48.47 [151020OFc1_NvH-0949-Control-5.raw]	415.3056945800781	48.4662684957333	10.3409274608	95.8386398226833	85.4977123618833	112172.25	3.766493984392928E8	0	7972	80.89915274093023	1.0730825925969762	1.1394364122581926	415.2983093261719	415.31109619140625
693	415.3218078613281	47.1380362754667					1	DETECTED	415.3218 m/z @47.14 [151020OFc1_NvH-0949-Control-5.raw]	415.3218078613281	47.1380362754667	4.5658328568	99.1438823210667	94.5780494642667	133109.34375	3.747946621094901E8	0	7972	86.6920491117265	1.0236183658497664	1.0386343184186841	415.3148193359375	415.3316650390625
694	415.3418884277344	91.4008958448					1	DETECTED	415.3419 m/z @91.40 [151020OFc1_NvH-0949-Control-5.raw]	415.3418884277344	91.4008958448	0.827415100266667	98.0997782232	97.27236312293334	129227.28125	3.3937486392883486E8	0	7972	0.5424765448800741	2.7543136531033032	27.699230187294308	415.3337707519531	415.3514404296875
695	415.4306945800781	30.0214470941333					1	DETECTED	415.4307 m/z @30.02 [151020OFc1_NvH-0949-Control-5.raw]	415.4306945800781	30.0214470941333	1.877190624	98.8123468602667	96.9351562362667	879183.4375	3.7699587294691795E8	0	7972	0.15806089991937	0.5200639357543749	0.04162408749823575	415.4208984375	415.440673828125
696	415.4517517089844	23.0390658784					1	DETECTED	415.4518 m/z @23.04 [151020OFc1_NvH-0949-Control-5.raw]	415.4517517089844	23.0390658784	0.126804633066667	99.0886748941333	98.96187026106664	1006458.875	3.537887481394948E8	4	7972	0.09724963021793442	0.8431750132027792	0.9229433162040521	415.4417724609375	415.46173095703125
697	415.46783447265625	29.2372668269333					1	DETECTED	415.4678 m/z @29.24 [151020OFc1_NvH-0949-Control-5.raw]	415.46783447265625	29.2372668269333	4.28202809573333	98.9049524357333	94.62292433999998	404031.1875	3.396079255047687E8	0	7972	9.120667017650288	2.2589325780762524	4.758014516536606	415.4617614746094	415.4777526855469
698	415.4902648925781	42.0089888501333					1	DETECTED	415.4903 m/z @42.01 [151020OFc1_NvH-0949-Control-5.raw]	415.4902648925781	42.0089888501333	4.35200650613333	59.3011235077333	54.94911700159997	597583.75	2.3542714530080009E8	0	7972	13.825260459961967	0.877206664626913	1.2468933548075811	415.4803161621094	415.5
699	415.5103454589844	35.5129330314833					1	DETECTED	415.5103 m/z @35.51 [151020OFc1_NvH-0949-Control-5.raw]	415.5103454589844	35.5129330314833	3.92734259573333	99.3645386917333	95.43719609599997	845436.5	3.3250650270890266E8	0	7972	0.12479918367444753	0.5052987319273844	0.010579399210043059	415.5007629394531	415.52032470703125
700	415.5246276855469	19.3170881661333					1	DETECTED	415.5246 m/z @19.32 [151020OFc1_NvH-0949-Control-5.raw]	415.5246276855469	19.3170881661333	3.82153210613333	94.742125788	90.92059368186666	531628.5	3.354077154164514E8	0	7972	10.585389609978147	0.5203004707690161	0.04045510743536253	415.5203552246094	415.52972412109375
701	415.539794921875	26.5866101424					1	DETECTED	415.5398 m/z @26.59 [151020OFc1_NvH-0949-Control-5.raw]	415.539794921875	26.5866101424	3.9950207712	96.5368983224	92.5418775512	537585.3125	3.699066876979333E8	3	7972	22.858803995740914	3.0121765145552986	0.2744612088210983	415.5299377441406	415.5408630371094
702	415.5508728027344	10.8535400456					1	DETECTED	415.5509 m/z @10.85 [151020OFc1_NvH-0949-Control-5.raw]	415.5508728027344	10.8535400456	3.510599368	97.9806834192	94.4700840512	2644422.75	4.5128012846760684E8	3	7972	0.16415329686532054	5.368518727700688	0.9161880820551691	415.5408935546875	415.5557556152344
703	415.5657653808594	46.9671734242667					1	DETECTED	415.5658 m/z @46.97 [151020OFc1_NvH-0949-Control-5.raw]	415.5657653808594	46.9671734242667	3.77400506133333	95.0176847837333	91.24367972239997	2864383.0	4.460866151868279E8	0	7972	13.06034923129019	0.5163437865403449	0.007517686777827209	415.5558166503906	415.5697326660156
704	415.5797424316406	34.8267874365333					1	DETECTED	415.5797 m/z @34.83 [151020OFc1_NvH-0949-Control-5.raw]	415.5797424316406	34.8267874365333	0.136581378933333	96.1642715517333	96.02769017279996	4890098.5	5.156082275858552E8	3	7972	0.1667163082481622	1.2089101752770361	4.231609499320127	415.56976318359375	415.5896911621094
705	415.5935974121094	40.2437719664					1	DETECTED	415.5936 m/z @40.24 [151020OFc1_NvH-0949-Control-5.raw]	415.5935974121094	40.2437719664	4.12244661866667	97.3343747298667	93.21192811120002	383749.3125	3.181517284022708E8	0	7972	0.15059883325166368	1.2902617389293722	3.9402589163082706	415.5898132324219	415.60357666015625
706	415.6305236816406	30.0740068344					1	DETECTED	415.6305 m/z @30.07 [151020OFc1_NvH-0949-Control-5.raw]	415.6305236816406	30.0740068344	5.03845517093333	97.6039007069333	92.56544553599997	808165.4375	3.496272711868707E8	0	7972	0.09616561357955788	3.6167303904918384	1.0608785694138003	415.6205749511719	415.6400146484375
707	415.68414306640625	24.0276769562667					1	DETECTED	415.6841 m/z @24.03 [151020OFc1_NvH-0949-Control-5.raw]	415.68414306640625	24.0276769562667	2.93794965386667	98.6340077717333	95.69605811786663	1279278.75	3.4438677041457516E8	3	7972	0.1899792292647362	0.6197872190083533	3.3842463856200578	415.67425537109375	415.6940612792969
708	415.7043151855469	23.0834467736					1	DETECTED	415.7043 m/z @23.08 [151020OFc1_NvH-0949-Control-5.raw]	415.7043151855469	23.0834467736	3.86022245866667	99.5782424194667	95.71801996080004	1054088.25	3.529932509075043E8	0	7972	0.1520401762689012	0.5711158714097487	57.390910887060485	415.6943359375	415.7049255371094
709	415.7149353027344	32.7137844957333					1	DETECTED	415.7149 m/z @32.71 [151020OFc1_NvH-0949-Control-5.raw]	415.7149353027344	32.7137844957333	3.42838144746667	98.5603501722667	95.13196872480003	3.7131304E7	1.14724977099026E9	2	7972	0.1770635686998716	0.7648745089624769	0.011042715810615746	415.7049560546875	415.72491455078125
710	415.7332763671875	15.2067291397333					1	DETECTED	415.7333 m/z @15.21 [151020OFc1_NvH-0949-Control-5.raw]	415.7332763671875	15.2067291397333	1.70260747066667	97.7966965125333	96.09408904186664	3024359.0	5.392196564244049E8	0	7972	0.1846875984332712	0.576985431771458	1.087893785642413	415.7249450683594	415.73394775390625
711	415.74395751953125	30.8765600426667					1	DETECTED	415.7440 m/z @30.88 [151020OFc1_NvH-0949-Control-5.raw]	415.74395751953125	30.8765600426667	4.811947008	99.6607099218667	94.8487629138667	3.8080104E7	1.3774000487082405E9	2	7972	0.20551487245582933	0.8009266227594712	0.02057257632786016	415.7339782714844	415.75390625
712	415.7566223144531	33.5129498314667					1	DETECTED	415.7566 m/z @33.51 [151020OFc1_NvH-0949-Control-5.raw]	415.7566223144531	33.5129498314667	4.250357584	94.5281805853333	90.2778230013333	1.5250133E7	5.859170568941127E8	0	7972	0.17759466018742387	1.6800174827527221	0.0471441195781369	415.75396728515625	415.7609558105469
713	415.7709655761719	26.7481374421333					1	DETECTED	415.7710 m/z @26.75 [151020OFc1_NvH-0949-Control-5.raw]	415.7709655761719	26.7481374421333	7.8139541584	92.6558818749333	84.8419277165333	1.6545406E7	6.336261504336267E8	2	7972	0.19432688399199805	12.189972009410953	167.76966982020474	415.760986328125	415.78094482421875
714	415.78448486328125	17.8886545512					1	DETECTED	415.7845 m/z @17.89 [151020OFc1_NvH-0949-Control-5.raw]	415.78448486328125	17.8886545512	2.21219309093333	99.852661756	97.64046866506668	563402.1875	3.6563098088518125E8	0	7972	0.14048748107608944	0.8732922820437984	0.9727926961997372	415.7809753417969	415.7933349609375
715	415.82220458984375	44.3854324448					1	DETECTED	415.8222 m/z @44.39 [151020OFc1_NvH-0949-Control-5.raw]	415.82220458984375	44.3854324448	1.05484157866667	98.2929699965333	97.23812841786663	442933.40625	3.352071741377263E8	0	7972	15.5181994149116	1.4197220846290117	0.05400152666563715	415.8122253417969	415.8311767578125
716	415.84271240234375	45.8514404877333					1	DETECTED	415.8427 m/z @45.85 [151020OFc1_NvH-0949-Control-5.raw]	415.84271240234375	45.8514404877333	0.146502184266667	99.8340956290667	99.68759344480003	394262.65625	3.446362787335253E8	0	7972	72.48585493537877	1.3627930204366154	1.7416808031201811	415.83282470703125	415.84930419921875
717	415.859619140625	44.8002046312					1	DETECTED	415.8596 m/z @44.80 [151020OFc1_NvH-0949-Control-5.raw]	415.859619140625	44.8002046312	0.527751481333333	96.7282732496	96.20052176826665	1379448.75	3.5154261187538344E8	3	7972	0.21177915403872305	0.5016963934385644	0.6653220883355117	415.8498840332031	415.8599853515625
718	415.8699951171875	12.854445924					1	DETECTED	415.8700 m/z @12.85 [151020OFc1_NvH-0949-Control-5.raw]	415.8699951171875	12.854445924	0.146502184266667	98.8400237672	98.69352158293333	2616890.0	4.3974869178196377E8	0	7972	0.14511910211012058	0.6236216151153114	2.9107837520819175	415.8600158691406	415.8717346191406
719	415.8817443847656	30.1688574669333					1	DETECTED	415.8817 m/z @30.17 [151020OFc1_NvH-0949-Control-5.raw]	415.8817443847656	30.1688574669333	0.077355072	99.9985041661333	99.9211490941333	2785591.25	4.667091007359175E8	0	7972	11.704252851126899	1.1453673415730423	0.08962776899654434	415.8717956542969	415.8863220214844
720	415.8963317871094	47.1871935512					1	DETECTED	415.8963 m/z @47.19 [151020OFc1_NvH-0949-Control-5.raw]	415.8963317871094	47.1871935512	0.0578005885333333	99.8434075354667	99.78560694693336	3220871.75	4.950781826839846E8	3	7972	0.1819793372730274	0.5095016194535439	0.004261630271005417	415.8863525390625	415.89678955078125
721	415.9068603515625	23.5037148594667					1	DETECTED	415.9069 m/z @23.50 [151020OFc1_NvH-0949-Control-5.raw]	415.9068603515625	23.5037148594667	0.0384799061333333	99.9619254426667	99.92344553653336	3548827.75	5.1589406329982615E8	3	7972	11.32360981380975	1.172542237354085	2.47985069595104	415.8968811035156	415.9167785644531
722	415.92041015625	57.6602911512					1	DETECTED	415.9204 m/z @57.66 [151020OFc1_NvH-0949-Control-5.raw]	415.92041015625	57.6602911512	0.00830784453333333	99.9528376669333	99.94452982239997	900888.9375	3.614626475955722E8	3	7972	40.180795278112484	1.0288706870395576	0.0038665863322032232	415.9168701171875	415.9303894042969
723	415.93438720703125	19.6353987562667					1	DETECTED	415.9344 m/z @19.64 [151020OFc1_NvH-0949-Control-5.raw]	415.93438720703125	19.6353987562667	0.0287075090666667	99.916321488	99.88761397893333	305257.21875	4.218880735428821E8	0	7972	0.07257742975644277	4.149169858231589	0.006842449182213066	415.930419921875	415.9423828125
724	415.9524841308594	23.0492006922667					1	DETECTED	415.9525 m/z @23.05 [151020OFc1_NvH-0949-Control-5.raw]	415.9524841308594	23.0492006922667	0.0287075090666667	98.5141169328	98.48540942373333	576270.6875	3.4983768000938755E8	0	7972	1.8106373185599551	3.3197046909375607	0.009011445525412776	415.9425048828125	415.962158203125
725	415.97216796875	38.2421600890667					1	DETECTED	415.9722 m/z @38.24 [151020OFc1_NvH-0949-Control-5.raw]	415.97216796875	38.2421600890667	0.175813690666667	98.6987527938667	98.52293910320003	1521570.25	3.7462405688387173E8	0	7972	8.84153378394933	0.5107923257784823	0.344192091046229	415.9621887207031	415.9821472167969
726	415.985595703125	38.8239487904					1	DETECTED	415.9856 m/z @38.82 [151020OFc1_NvH-0949-Control-5.raw]	415.985595703125	38.8239487904	0.00830784453333333	99.9985041661333	99.99019632159997	314578.125	3.3765435980064934E8	0	7972	8.785808947307942	1.356534768754113	1.7097303853342924	415.982177734375	415.9955749511719
727	416.0117492675781	35.5667843285333					1	DETECTED	416.0117 m/z @35.57 [151020OFc1_NvH-0949-Control-5.raw]	416.0117492675781	35.5667843285333	0.00830784453333333	99.3922130765333	99.38390523199996	611668.5	3.7096934407351077E8	0	7972	0.18210135174288666	4.08825973418973	9.997604564136453E-4	416.00250244140625	416.0216064453125
728	416.1810607910156	39.2619414285333					1	DETECTED	416.1811 m/z @39.26 [151020OFc1_NvH-0949-Control-5.raw]	416.1810607910156	39.2619414285333	3.66430800346667	99.2814999586667	95.61719195520003	820677.8125	3.518149156936067E8	0	7972	15.38803683938097	0.503589184278092	0.00820174779613207	416.171142578125	416.1910400390625
729	416.1938781738281	44.7759673866667					1	DETECTED	416.1939 m/z @44.78 [151020OFc1_NvH-0949-Control-5.raw]	416.1938781738281	44.7759673866667	4.82326803413333	99.6790849672	94.85581693306666	711880.25	3.4298041059642905E8	0	7972	34.5154042693057	1.2979255486958123	1.6040725229690191	416.19110107421875	416.194091796875
730	416.2041015625	12.8319654338667					1	DETECTED	416.2041 m/z @12.83 [151020OFc1_NvH-0949-Control-5.raw]	416.2041015625	12.8319654338667	0.224915321866667	99.6423412933333	99.41742597146664	1765490.75	4.174557885434841E8	3	7972	6.442228196781151	9.476398148302334	1.5490874008673683	416.1941223144531	416.20635986328125
731	416.2164001464844	32.7244594674667					1	DETECTED	416.2164 m/z @32.72 [151020OFc1_NvH-0949-Control-5.raw]	416.2164001464844	32.7244594674667	2.82968865706667	99.925456948	97.09576829093334	9724423.0	7.881600452646995E8	3	7972	0.19121186685080005	1.0869496995132233	2.2790270119936302	416.2064208984375	416.22637939453125
732	416.2320251464844	19.9962116744					1	DETECTED	416.2320 m/z @20.00 [151020OFc1_NvH-0949-Control-5.raw]	416.2320251464844	19.9962116744	3.91592574053333	98.5603501722667	94.64442443173337	5728728.0	8.15435449654759E8	3	7972	0.37984334085685845	1.3099885486844458	0.30346327696165587	416.2264099121094	416.2406921386719
733	416.2507019042969	30.0002558045333					1	DETECTED	416.2507 m/z @30.00 [151020OFc1_NvH-0949-Control-5.raw]	416.2507019042969	30.0002558045333	3.88739521466667	99.9619254426667	96.07453022800003	1.33037976E8	2.9964942101440773E9	2	7972	0.23240955698242516	2.6821522314881445	1.5546106540582978	416.24072265625	416.2606201171875
734	416.2619323730469	38.3118671186667					1	DETECTED	416.2619 m/z @38.31 [151020OFc1_NvH-0949-Control-5.raw]	416.2619323730469	38.3118671186667	1.26635015653333	84.8466615298667	83.58031137333336	625093.5625	3.307260578906715E8	0	7972	18.673352507838498	1.3296956561056914	1.660916614247391	416.2607727050781	416.262451171875
735	416.2724609375	26.7172996709333					1	DETECTED	416.2725 m/z @26.72 [151020OFc1_NvH-0949-Control-5.raw]	416.2724609375	26.7172996709333	6.07051781253333	99.9710816517333	93.90056383919998	7032383.5	5.0427306998238456E8	3	7972	63.752915756554856	224.1306369767556	241.9802669934017	416.2624816894531	416.2822265625
736	416.2870178222656	46.1044484314667					1	DETECTED	416.2870 m/z @46.10 [151020OFc1_NvH-0949-Control-5.raw]	416.2870178222656	46.1044484314667	1.39483587466667	96.318046792	94.92321091733334	921379.625	3.398602752032252E8	0	7972	18.20057688775262	1.2968289234511945	2.5125591258186657	416.2827453613281	416.29669189453125
737	416.3003234863281	90.7472368232					1	DETECTED	416.3003 m/z @90.75 [151020OFc1_NvH-0949-Control-5.raw]	416.3003234863281	90.7472368232	1.6934307024	93.3492945509333	91.6558638485333	97308.1640625	1.8100041416423458E8	0	7972	0.8739095041009222	0.5146094694942271	0.01468000453171312	416.2976379394531	416.3086853027344
738	416.3465576171875	41.1988835824					1	DETECTED	416.3466 m/z @41.20 [151020OFc1_NvH-0949-Control-5.raw]	416.3465576171875	41.1988835824	0.215017642666667	98.624724008	98.40970636533334	147920.9375	3.1289039398505884E8	0	7972	69.4845989922506	1.1230458106585537	1.2196833090779402	416.3365783691406	416.35577392578125
739	416.3736267089844	39.1977632093333					1	DETECTED	416.3736 m/z @39.20 [151020OFc1_NvH-0949-Control-5.raw]	416.3736267089844	39.1977632093333	0.1661015256	99.9893481866667	99.8232466610667	160367.953125	3.622355396018907E8	0	7972	61.979209980904486	1.191739629775536	1.3852693841871826	416.364013671875	416.3817443847656
740	416.43121337890625	39.2933953690667					1	DETECTED	416.4312 m/z @39.29 [151020OFc1_NvH-0949-Control-5.raw]	416.43121337890625	39.2933953690667	0.7104270896	98.7844202922667	98.0739932026667	565128.4375	3.4552541366572577E8	0	7972	2.2733223424592452	1.751842927334423	0.004387082651247629	416.421630859375	416.4410400390625
741	416.4480895996094	43.2335270104					1	DETECTED	416.4481 m/z @43.23 [151020OFc1_NvH-0949-Control-5.raw]	416.4480895996094	43.2335270104	4.5753831944	95.1550064186667	90.5796232242667	213511.65625	3.327848229076229E8	0	7972	72.00383010041864	1.1968916167269326	1.3894332109640968	416.4413146972656	416.4485168457031
742	416.4585266113281	21.2614362781333					1	DETECTED	416.4585 m/z @21.26 [151020OFc1_NvH-0949-Control-5.raw]	416.4585266113281	21.2614362781333	3.6279604392	98.1181947869333	94.4902343477333	301698.28125	3.49342310769273E8	0	7972	4.593697813181773	2.68611025561201	0.020377409995988326	416.44866943359375	416.4635925292969
743	416.4736022949219	47.0910381141333					1	DETECTED	416.4736 m/z @47.09 [151020OFc1_NvH-0949-Control-5.raw]	416.4736022949219	47.0910381141333	0.893420943466667	98.5880141344	97.69459319093333	604692.375	3.622018531664131E8	0	7972	22.053253807534585	1.295490187127396	0.009583312011263483	416.463623046875	416.4835205078125
744	416.492919921875	43.5080943573333					1	DETECTED	416.4929 m/z @43.51 [151020OFc1_NvH-0949-Control-5.raw]	416.492919921875	43.5080943573333	4.03944542026667	98.0076621109333	93.96821669066662	520040.875	3.3897873746331763E8	0	7972	22.616439761813453	1.2044076278615137	0.004888794104371575	416.4836120605469	416.50286865234375
745	416.5030517578125	46.0122531866667					1	DETECTED	416.5031 m/z @46.01 [151020OFc1_NvH-0949-Control-5.raw]	416.5030517578125	46.0122531866667	4.65979049653333	70.2682716818667	65.60848118533336	112736.8984375	2.732904274758299E8	0	7972	55.03943030637771	0.7991766464990416	0.5967788250736118	416.50299072265625	416.5122985839844
746	416.5224914550781	20.1695468506667					1	DETECTED	416.5225 m/z @20.17 [151020OFc1_NvH-0949-Control-5.raw]	416.5224914550781	20.1695468506667	3.56479248906667	93.8381257765333	90.27333328746663	1032143.375	3.4477150264970195E8	3	7972	0.0891742902723962	0.5111066541841512	0.7876050962960738	416.5125427246094	416.5260009765625
747	416.5360107421875	15.7459541072					1	DETECTED	416.5360 m/z @15.75 [151020OFc1_NvH-0949-Control-5.raw]	416.5360107421875	15.7459541072	4.0814739896	99.9528376669333	95.8713636773333	3183532.25	4.0800393341819555E8	0	7972	0.34993120935170197	0.81148530304255	0.06969025621920737	416.52606201171875	416.5371398925781
748	416.5471496582031	27.9154821013333					1	DETECTED	416.5471 m/z @27.92 [151020OFc1_NvH-0949-Control-5.raw]	416.5471496582031	27.9154821013333	4.09076554506667	99.2176423442667	95.12687679920002	3923358.75	4.8903461988205785E8	3	7972	0.17079332132640346	0.7267441607649535	0.22402407145392347	416.53717041015625	416.55401611328125
749	416.56402587890625	21.7231041104					1	DETECTED	416.5640 m/z @21.72 [151020OFc1_NvH-0949-Control-5.raw]	416.56402587890625	21.7231041104	4.07033030746667	98.6524631608	94.58213285333332	1.5107412E7	9.472674454491254E8	3	7972	0.16271324975154045	13.020647841973448	0.32667562822488455	416.5540466308594	416.5738525390625
750	416.57525634765625	23.514162628					1	DETECTED	416.5753 m/z @23.51 [151020OFc1_NvH-0949-Control-5.raw]	416.57525634765625	23.514162628	4.51826087146667	83.9841049941333	79.46584412266664	711337.75	3.739332135136586E8	0	7972	12.052401681252643	0.8229635263697427	0.03664601708474478	416.57403564453125	416.5760803222656
751	416.5860900878906	27.2326820165333					1	DETECTED	416.5861 m/z @27.23 [151020OFc1_NvH-0949-Control-5.raw]	416.5860900878906	27.2326820165333	0.777313865866667	99.1347433024	98.35742943653332	794667.8125	3.727483350683888E8	0	7972	9.83337195538806	0.912148501977688	1.961135083753759	416.57611083984375	416.595947265625
752	416.59820556640625	54.0018897016					1	DETECTED	416.5982 m/z @54.00 [151020OFc1_NvH-0949-Control-5.raw]	416.59820556640625	54.0018897016	3.8305434632	98.8770627077333	95.0465192445333	790562.25	3.2187779111423695E8	0	7972	0.07199638314757806	1.1100485609906539	0.00927633081834687	416.5962829589844	416.60809326171875
753	416.6229248046875	27.442037396					1	DETECTED	416.6229 m/z @27.44 [151020OFc1_NvH-0949-Control-5.raw]	416.6229248046875	27.442037396	4.51826087146667	99.2542527232	94.73599185173333	448863.6875	3.2892221251242775E8	0	7972	0.18688416427538712	4.77029909428304	0.018616127422101832	416.6131286621094	416.6325378417969
754	416.6679992675781	33.3970770496					1	DETECTED	416.6680 m/z @33.40 [151020OFc1_NvH-0949-Control-5.raw]	416.6679992675781	33.3970770496	2.32989628533333	98.7470562013333	96.41715991599996	605282.625	3.265399469216875E8	0	7972	0.22248836460401833	1.7156573797800012	0.1771619873150621	416.65826416015625	416.6768493652344
755	416.6869201660156	64.8006141248					1	DETECTED	416.6869 m/z @64.80 [151020OFc1_NvH-0949-Control-5.raw]	416.6869201660156	64.8006141248	4.40428309493333	99.7340715861333	95.32978849119996	676885.75	3.461825411547305E8	0	7972	40.886374294651546	0.8783599428635417	0.0028069637622425204	416.67724609375	416.6968994140625
756	416.7044372558594	29.4950236978667					1	DETECTED	416.7044 m/z @29.50 [151020OFc1_NvH-0949-Control-5.raw]	416.7044372558594	29.4950236978667	3.63702708746667	94.6395316496	91.00250456213334	609205.8125	3.741777334027824E8	2	7972	41.25620845531843	2.169451950514595	0.3106180981314739	416.6969299316406	416.707763671875
757	416.71783447265625	32.7244594674667					1	DETECTED	416.7178 m/z @32.72 [151020OFc1_NvH-0949-Control-5.raw]	416.71783447265625	32.7244594674667	0.0872834784	99.4013942893333	99.3141108109333	2188251.25	4.7262247100776285E8	2	7972	9.458053666669109	0.5245602890024627	0.7743316976580745	416.7078552246094	416.72314453125
758	416.733154296875	32.6433812736					1	DETECTED	416.7332 m/z @32.64 [151020OFc1_NvH-0949-Control-5.raw]	416.733154296875	32.6433812736	3.97458588026667	96.8010577981333	92.82647191786663	9450804.0	7.745112763619062E8	2	7972	7.795645569528293	1.3550549978579676	0.23392795559968715	416.7231750488281	416.7414855957031
759	416.7514953613281	29.9621207034667					1	DETECTED	416.7515 m/z @29.96 [151020OFc1_NvH-0949-Control-5.raw]	416.7514953613281	29.9621207034667	2.49223999093333	99.2542527232	96.76201273226667	5.6714024E7	1.5886473267444277E9	2	7972	0.24047773609159506	0.6036025959870316	0.249044365042216	416.74151611328125	416.76141357421875
760	416.7738037109375	26.7726830053333					1	DETECTED	416.7738 m/z @26.77 [151020OFc1_NvH-0949-Control-5.raw]	416.7738037109375	26.7726830053333	4.7745701544	97.5830237069333	92.80845355253331	1763605.125	3.7559320217462516E8	0	7972	0.1907025779901126	0.5047719571364788	1.0147029151664533	416.7639465332031	416.782958984375
761	416.80560302734375	29.2844407933333					1	DETECTED	416.8056 m/z @29.28 [151020OFc1_NvH-0949-Control-5.raw]	416.80560302734375	29.2844407933333	0.625373532	99.4291233242667	98.8037497922667	296099.875	3.8031510651300615E8	0	7972	2.140046401913242	2.0697262300780115	3.674387438399528	416.7960510253906	416.81341552734375
762	416.82342529296875	27.4296189522667					1	DETECTED	416.8234 m/z @27.43 [151020OFc1_NvH-0949-Control-5.raw]	416.82342529296875	27.4296189522667	0.106956272266667	99.5782424194667	99.47128614720003	411161.3125	3.29671000289751E8	0	7972	5.6434859087064595	1.9464867273020174	0.07586991362849353	416.81353759765625	416.832763671875
763	416.8427734375	41.3023409856					1	DETECTED	416.8428 m/z @41.30 [151020OFc1_NvH-0949-Control-5.raw]	416.8427734375	41.3023409856	0.0971650677333333	99.7704002717333	99.67323520399997	1586752.375	3.619188107665606E8	5	7972	0.11259920098697052	1.2518324998195183	2.8087576143116575	416.8327941894531	416.85272216796875
764	416.8572082519531	23.9030078797333					1	DETECTED	416.8572 m/z @23.90 [151020OFc1_NvH-0949-Control-5.raw]	416.8572082519531	23.9030078797333	0.0872834784	99.9985041661333	99.9112206877333	484901.6875	3.3832409307445854E8	0	7972	3.7678025766665364	4.802062988388651	0.02647122384619715	416.852783203125	416.8605651855469
765	416.8705749511719	15.9530620413333					1	DETECTED	416.8706 m/z @15.95 [151020OFc1_NvH-0949-Control-5.raw]	416.8705749511719	15.9530620413333	0.00830784453333333	99.9985041661333	99.99019632159997	2019163.125	4.9835665274797606E8	3	7972	18.005786292264503	3.26330218971618	0.026869027151505822	416.860595703125	416.87158203125
766	416.8816223144531	27.8768514328					1	DETECTED	416.8816 m/z @27.88 [151020OFc1_NvH-0949-Control-5.raw]	416.8816223144531	27.8768514328	0.00830784453333333	99.9802351888	99.97192734426666	2782786.0	4.6235354685157925E8	3	7972	0.20248687339755378	0.6244869326915395	1.0003297149202166	416.8716735839844	416.8883972167969
767	416.8984069824219	21.7231041104					1	DETECTED	416.8984 m/z @21.72 [151020OFc1_NvH-0949-Control-5.raw]	416.8984069824219	21.7231041104	0.00830784453333333	99.8799802954667	99.87167245093336	1.0059638E7	8.346385714542627E8	3	7972	0.2489457820695229	3.30791524317277	1.4025439782689535	416.888427734375	416.9083251953125
768	416.9188537597656	39.8109517418667					1	DETECTED	416.9189 m/z @39.81 [151020OFc1_NvH-0949-Control-5.raw]	416.9188537597656	39.8109517418667	0.00830784453333333	99.4956885725333	99.48738072799996	723058.875	3.467817567803678E8	0	7972	15.91212356208236	0.5445275253118538	0.25442986965785563	416.9090270996094	416.9288024902344
769	416.9380798339844	64.8773781656					1	DETECTED	416.9381 m/z @64.88 [151020OFc1_NvH-0949-Control-5.raw]	416.9380798339844	64.8773781656	0.018753612	99.7340715861333	99.7153179741333	533053.0	3.9890591260966253E8	0	7972	40.81656185944959	0.78145397213796	0.691960087670865	416.928955078125	416.9480285644531
770	416.95831298828125	13.1594655253333					1	DETECTED	416.9583 m/z @13.16 [151020OFc1_NvH-0949-Control-5.raw]	416.95831298828125	13.1594655253333	0.0384799061333333	99.7976437029333	99.75916379679997	212396.1875	3.6399910669054896E8	0	7972	28.923580661000724	6.274298889036966	0.48555292361351465	416.9483337402344	416.9602966308594
771	416.9703674316406	23.7910799781333					1	DETECTED	416.9704 m/z @23.79 [151020OFc1_NvH-0949-Control-5.raw]	416.9703674316406	23.7910799781333	0.116829444266667	99.6331290634667	99.51629961920003	1467712.25	3.83612409105663E8	4	7972	0.08266838748996008	0.6295218768355936	1.8466655367810865	416.96038818359375	416.9801940917969
772	416.9960632324219	25.5652235138667					1	DETECTED	416.9961 m/z @25.57 [151020OFc1_NvH-0949-Control-5.raw]	416.9960632324219	25.5652235138667	0.018753612	99.9985041661333	99.9797505541333	356779.15625	3.493859352973597E8	0	7972	7.512694840518172	2.271979632656839	0.2906123917712537	416.9861145019531	416.9965515136719
773	417.0068664550781	46.7449837330667					1	DETECTED	417.0069 m/z @46.74 [151020OFc1_NvH-0949-Control-5.raw]	417.0068664550781	46.7449837330667	0.0971650677333333	99.4588332749333	99.36166820719997	1242019.25	3.704496448190612E8	4	7972	0.07238267662366837	1.6666845796942547	0.6140236471568103	416.9972229003906	417.0168151855469
774	417.0246276855469	27.6067041634667					1	DETECTED	417.0246 m/z @27.61 [151020OFc1_NvH-0949-Control-5.raw]	417.0246276855469	27.6067041634667	0.4984897832	99.3276392648	98.8291494816	240806.65625	3.377616703744093E8	0	7972	0.9660677706998548	1.771306654478748	5.201836894054961	417.01702880859375	417.0335693359375
775	417.0435791015625	41.3452551834667					1	DETECTED	417.0436 m/z @41.35 [151020OFc1_NvH-0949-Control-5.raw]	417.0435791015625	41.3452551834667	0.0578005885333333	99.7431566352	99.68535604666666	2262460.25	3.914167476580939E8	0	7972	0.14147153357331632	1.1176889036606739	2.0563231320402227	417.0335998535156	417.053466796875
776	417.12445068359375	61.3535958368					1	DETECTED	417.1245 m/z @61.35 [151020OFc1_NvH-0949-Control-5.raw]	417.12445068359375	61.3535958368	5.6257631008	99.6515395392	94.0257764384	149855.53125	3.476137368945938E8	0	7972	88.89144949383112	0.7943249676927786	0.5885781098419118	417.1148986816406	417.1337585449219
777	417.1737365722656	25.8928493176					1	DETECTED	417.1737 m/z @25.89 [151020OFc1_NvH-0949-Control-5.raw]	417.1737365722656	25.8928493176	4.5658328568	97.3343747298667	92.7685418730667	1166582.0	3.313801968640978E8	0	7972	0.3357452399811294	130.64493110429848	30.54625217681921	417.1639709472656	417.1837158203125
778	417.18780517578125	64.6697574818667					1	DETECTED	417.1878 m/z @64.67 [151020OFc1_NvH-0949-Control-5.raw]	417.18780517578125	64.6697574818667	3.13831573786667	99.6058920328	96.46757629493332	394282.03125	3.490307356024507E8	0	7972	45.11766699252283	0.7343601126243601	0.5949477110564791	417.1837463378906	417.1936340332031
779	417.2036437988281	34.7616274957333					1	DETECTED	417.2036 m/z @34.76 [151020OFc1_NvH-0949-Control-5.raw]	417.2036437988281	34.7616274957333	1.16520278906667	99.4864951176	98.32129232853333	1.7563154E7	7.127193418464409E8	3	7972	0.1866978938519921	0.5396466146649457	1.7330214924403913	417.19366455078125	417.213623046875
780	417.2225036621094	16.3417455418667					1	DETECTED	417.2225 m/z @16.34 [151020OFc1_NvH-0949-Control-5.raw]	417.2225036621094	16.3417455418667	3.15654690293333	99.9710816517333	96.81453474879997	1.3210238E7	1.0225037814153119E9	2	7972	0.20223408927742526	12.062087681217275	82.5352097965818	417.2136535644531	417.2322998046875
781	417.2423095703125	40.3114731901333					1	DETECTED	417.2423 m/z @40.31 [151020OFc1_NvH-0949-Control-5.raw]	417.2423095703125	40.3114731901333	3.70074508533333	99.7157593773333	96.01501429199998	2.2078316E7	1.4102304012187996E9	3	7972	0.48999614950310644	0.5342981570657692	0.027898300658926414	417.2323303222656	417.2522888183594
782	417.25244140625	29.9840599314667					1	DETECTED	417.2524 m/z @29.98 [151020OFc1_NvH-0949-Control-5.raw]	417.25244140625	29.9840599314667	3.35598002293333	97.2330905829333	93.87711055999998	1.6207848E7	6.200033894939448E8	2	7972	0.19880380895227034	1.3043110267138818	1.6457360310223488	417.2523498535156	417.2622985839844
783	417.2679443359375	90.4328319997333					1	DETECTED	417.2679 m/z @90.43 [151020OFc1_NvH-0949-Control-5.raw]	417.2679443359375	90.4328319997333	4.1724647952	96.6556370205333	92.4831722253333	819122.375	4.018980416452998E8	0	7972	64.85539977033496	7.428798165095442	0.26121240936584367	417.26251220703125	417.2778625488281
784	417.2784118652344	56.6381318824					1	DETECTED	417.2784 m/z @56.64 [151020OFc1_NvH-0949-Control-5.raw]	417.2784118652344	56.6381318824	7.01740745973333	92.6405188514667	85.62311139173336	356993.15625	3.174032182861348E8	0	7972	34.18275446193328	0.852099399104735	0.6870936244368647	417.2779541015625	417.2867431640625
785	417.3212585449219	91.4008958448					1	DETECTED	417.3213 m/z @91.40 [151020OFc1_NvH-0949-Control-5.raw]	417.3212585449219	91.4008958448	0.5082083432	96.4911886570667	95.9829803138667	205755.359375	3.9682253320517594E8	0	7972	1.3225499743895597	3.1263748285884962	2.7273462948151477	417.312744140625	417.32794189453125
786	417.43511962890625	42.4726874874667					1	DETECTED	417.4351 m/z @42.47 [151020OFc1_NvH-0949-Control-5.raw]	417.43511962890625	42.4726874874667	5.0272155352	95.3916727784	90.3644572432	496469.8125	3.8253291546260107E8	0	7972	38.9623408537357	1.3695062050843494	0.032024421702945186	417.4255065917969	417.4435119628906
787	417.45355224609375	19.925070844					1	DETECTED	417.4536 m/z @19.93 [151020OFc1_NvH-0949-Control-5.raw]	417.45355224609375	19.925070844	4.21264346693333	98.5417455394667	94.32910207253337	1114365.875	4.181508618309904E8	0	7972	10.352714870176953	1.2603361905485277	0.02527975205954529	417.4435729980469	417.4635314941406
788	417.47210693359375	23.8028733813333					1	DETECTED	417.4721 m/z @23.80 [151020OFc1_NvH-0949-Control-5.raw]	417.47210693359375	23.8028733813333	4.03944542026667	98.1364566712	94.09701125093332	648004.25	4.0923929492196256E8	0	7972	19.144673981095572	0.5088682194533507	0.024054430856636836	417.46368408203125	417.4800720214844
789	417.4900817871094	26.1805043133333					1	DETECTED	417.4901 m/z @26.18 [151020OFc1_NvH-0949-Control-5.raw]	417.4900817871094	26.1805043133333	4.221939548	94.9258256522667	90.7038861042667	736886.875	3.7538354253162247E8	0	7972	4.494116087504857	5.681610898024572	0.021601313178402016	417.4801025390625	417.4901123046875
790	417.5001220703125	25.6052651832					1	DETECTED	417.5001 m/z @25.61 [151020OFc1_NvH-0949-Control-5.raw]	417.5001220703125	25.6052651832	4.65979049653333	99.5324928173333	94.87270232079997	2088220.0	4.314956408979408E8	0	7972	0.6280011071125564	5.438375795078259	24.64626398610452	417.4901428222656	417.50946044921875
791	417.527587890625	62.3821799402667					1	DETECTED	417.5276 m/z @62.38 [151020OFc1_NvH-0949-Control-5.raw]	417.527587890625	62.3821799402667	3.22915022746667	94.9720439893333	91.74289376186663	203178.203125	3.3789978125317526E8	0	7972	0.1318162987698841	0.7814808984420476	0.5628513362636748	417.51763916015625	417.5276184082031
792	417.53765869140625	34.8033766568					1	DETECTED	417.5377 m/z @34.80 [151020OFc1_NvH-0949-Control-5.raw]	417.53765869140625	34.8033766568	4.01708094986667	99.4403484165333	95.42326746666663	1.2300475E7	6.767191321243256E8	6	7972	0.19479997704329577	0.5079227815429663	0.008085749523650957	417.5279541015625	417.5476379394531
793	417.5543518066406	12.1537568338667					1	DETECTED	417.5544 m/z @12.15 [151020OFc1_NvH-0949-Control-5.raw]	417.5543518066406	12.1537568338667	4.0814739896	94.7604131157333	90.6789391261333	4312309.0	5.0101291522197145E8	3	7972	2.1345727707572006	0.8458597282674035	0.6331701242978303	417.54766845703125	417.55615234375
794	417.566162109375	25.4943785541333					1	DETECTED	417.5662 m/z @25.49 [151020OFc1_NvH-0949-Control-5.raw]	417.566162109375	25.4943785541333	3.89653489093333	97.6404125962667	93.74387770533338	5286831.0	8.064187856715832E8	3	7972	8.173398701449742	0.5318289044184417	0.40222890160355546	417.5562744140625	417.5761413574219
795	417.5811767578125	38.4756219725333					1	DETECTED	417.5812 m/z @38.48 [151020OFc1_NvH-0949-Control-5.raw]	417.5811767578125	38.4756219725333	3.7282488032	93.2944427634667	89.5661939602667	4828173.0	4.528451944802608E8	0	7972	0.4245678200212808	0.5147947738026504	1.2352310708984984	417.57623291015625	417.591064453125
796	417.6053466796875	22.8010372146667					1	DETECTED	417.6053 m/z @22.80 [151020OFc1_NvH-0949-Control-5.raw]	417.6053466796875	22.8010372146667	3.7923958336	90.5859762808	86.7935804472	633494.25	3.345691842515875E8	3	7972	0.10452838034563783	0.5093984481793303	0.01186537697117952	417.5954895019531	417.61517333984375
797	417.6257629394531	22.0545394992					1	DETECTED	417.6258 m/z @22.05 [151020OFc1_NvH-0949-Control-5.raw]	417.6257629394531	22.0545394992	3.80158333146667	95.5029334685333	91.70135013706663	357781.34375	3.36879385395425E8	0	7972	0.10487244104301396	2.511958865577394	0.1648480523913848	417.6160888671875	417.6346130371094
798	417.6749267578125	25.9717548021333					1	DETECTED	417.6749 m/z @25.97 [151020OFc1_NvH-0949-Control-5.raw]	417.6749267578125	25.9717548021333	3.905999044	98.9140602218667	95.00806117786671	448676.15625	3.677380402186639E8	0	7972	0.25522146622237685	2.152839499794774	3.1782355931759696	417.66552734375	417.6814880371094
799	417.6923522949219	19.6231695696					1	DETECTED	417.6924 m/z @19.62 [151020OFc1_NvH-0949-Control-5.raw]	417.6923522949219	19.6231695696	4.0814739896	95.3827119	91.3012379104	671745.1875	3.6210674805737185E8	0	7972	4.213037780980528	0.5119225310861351	1.4467514798834618	417.6827392578125	417.6986389160156
800	417.7086486816406	14.4268344890667					1	DETECTED	417.7086 m/z @14.43 [151020OFc1_NvH-0949-Control-5.raw]	417.7086486816406	14.4268344890667	4.101340516	99.8981638872	95.7968233712	1946160.25	4.724051570845208E8	2	7972	18.044089837896657	19.80424400631559	1.2072545141285251	417.6986999511719	417.7133483886719
801	417.7233581542969	16.3520934085333					1	DETECTED	417.7234 m/z @16.35 [151020OFc1_NvH-0949-Control-5.raw]	417.7233581542969	16.3520934085333	2.87492278453333	97.5743155514667	94.69939276693337	4398494.5	5.942595274591589E8	2	7972	0.19603302608363649	2.110630049612539	1.1121079127547215	417.71337890625	417.72979736328125
802	417.73980712890625	35.4120176016					1	DETECTED	417.7398 m/z @35.41 [151020OFc1_NvH-0949-Control-5.raw]	417.73980712890625	35.4120176016	4.101340516	99.1804928802667	95.0791523642667	1.81508944E8	3.20911169369921E9	2	7972	0.17265277066812246	11.782266525065953	0.9727374855647715	417.7298278808594	417.749755859375
803	417.75433349609375	29.9840599314667					1	DETECTED	417.7543 m/z @29.98 [151020OFc1_NvH-0949-Control-5.raw]	417.75433349609375	29.9840599314667	4.91064431573333	96.1642715517333	91.25362723599996	2713031.25	5.326837807659966E8	0	7972	2.7327922153447375	2.0713634211880083	3.131841453013738	417.74981689453125	417.7642822265625
804	417.7758483886719	20.552719652					1	DETECTED	417.7758 m/z @20.55 [151020OFc1_NvH-0949-Control-5.raw]	417.7758483886719	20.552719652	4.46135923893333	96.3817231613333	91.92036392239997	298457.21875	3.3285731513570243E8	0	7972	9.562599271207347	2.8562023832291352	0.019538486951478175	417.7659606933594	417.78350830078125
805	417.8056945800781	22.751791924					1	DETECTED	417.8057 m/z @22.75 [151020OFc1_NvH-0949-Control-5.raw]	417.8056945800781	22.751791924	7.44952106053333	99.9073215512	92.45780049066667	383337.0	3.5842577238893694E8	0	7972	0.08146633034932904	3.021048356665957	4.016184657195002	417.79608154296875	417.8156433105469
806	417.866455078125	16.9614567696					1	DETECTED	417.8665 m/z @16.96 [151020OFc1_NvH-0949-Control-5.raw]	417.866455078125	16.9614567696	0.264079940266667	99.889063256	99.62498331573333	861647.625	3.7457495758920497E8	3	7972	2.956270825225266	0.6182398953417538	3.2516525030864014	417.85650634765625	417.8665466308594
807	417.8765869140625	47.3149460066667					1	DETECTED	417.8766 m/z @47.31 [151020OFc1_NvH-0949-Control-5.raw]	417.8765869140625	47.3149460066667	0.0971650677333333	99.7704002717333	99.67323520399997	7680562.0	6.332984899814172E8	3	7972	12.637793491825207	0.553576958972331	0.014609690918775927	417.8666076660156	417.8865661621094
808	417.888671875	12.1312045653333					1	DETECTED	417.8887 m/z @12.13 [151020OFc1_NvH-0949-Control-5.raw]	417.888671875	12.1312045653333	0.106956272266667	99.6882325034667	99.58127623120002	2807705.25	4.5013248776008E8	0	7972	0.10814307654019473	1.7645827694168557	1.337226709752319	417.8865966796875	417.889404296875
809	417.8994140625	36.0527974786667					1	DETECTED	417.8994 m/z @36.05 [151020OFc1_NvH-0949-Control-5.raw]	417.8994140625	36.0527974786667	0.018753612	99.6058920328	99.5871384208	3817134.5	6.76035177229993E8	3	7972	18.574603270095746	1.1076223572350012	0.3931115313219038	417.8894348144531	417.9093933105469
810	417.9154357910156	38.516369256					1	DETECTED	417.9154 m/z @38.52 [151020OFc1_NvH-0949-Control-5.raw]	417.9154357910156	38.516369256	0.00830784453333333	99.8799802954667	99.87167245093336	1816458.375	4.5929760123388565E8	0	7972	0.13043287039971574	0.8108339869562423	0.09407424388614402	417.909423828125	417.9251403808594
811	417.9405517578125	29.6370308776					1	DETECTED	417.9406 m/z @29.64 [151020OFc1_NvH-0949-Control-5.raw]	417.9405517578125	29.6370308776	0.126804633066667	98.9231518544	98.79634722133333	380637.6875	3.96822312945096E8	0	7972	0.16469210896179476	1.8599417354958563	0.0011023491984648677	417.9305725097656	417.9451599121094
812	417.9551696777344	19.925070844					1	DETECTED	417.9552 m/z @19.93 [151020OFc1_NvH-0949-Control-5.raw]	417.9551696777344	19.925070844	0.0384799061333333	89.6193082061333	89.58082829999996	401882.0625	3.691630862111519E8	0	7972	0.1681645401466696	3.9142794025256764	0.044165064138809176	417.9451904296875	417.965087890625
813	417.9774169921875	32.6130443141333					1	DETECTED	417.9774 m/z @32.61 [151020OFc1_NvH-0949-Control-5.raw]	417.9774169921875	32.6130443141333	0.0971650677333333	99.9985041661333	99.90133909839997	740768.75	3.8810341160026497E8	0	7972	0.12068836982208353	3.0436205933573843	0.047897635075060264	417.96759033203125	417.9873962402344
814	417.9952087402344	16.3040522530667					1	DETECTED	417.9952 m/z @16.30 [151020OFc1_NvH-0949-Control-5.raw]	417.9952087402344	16.3040522530667	0.00830784453333333	99.9436585882667	99.93535074373337	551555.0625	3.8669531706983197E8	0	7972	9.283641774254267	0.5765721391782259	2.7555520072739963	417.9875793457031	418.0049743652344
815	418.0068664550781	22.8154913146667					1	DETECTED	418.0069 m/z @22.82 [151020OFc1_NvH-0949-Control-5.raw]	418.0068664550781	22.8154913146667	3.810727072	99.6607099218667	95.84998284986669	344462.625	3.5810670348719406E8	0	7972	76.91940113356019	2.5311095970362367	3.9870655485420547	418.0057067871094	418.0168151855469
816	418.1961364746094	14.1460914229333					1	DETECTED	418.1961 m/z @14.15 [151020OFc1_NvH-0949-Control-5.raw]	418.1961364746094	14.1460914229333	1.440845404	99.1347433024	97.6938978984	1445982.375	4.340405066879395E8	3	7972	2.497985968914657	0.9448827800942493	0.8472521865112208	418.1861572265625	418.20098876953125
817	418.2110290527344	47.2739463909333					1	DETECTED	418.2110 m/z @47.27 [151020OFc1_NvH-0949-Control-5.raw]	418.2110290527344	47.2739463909333	3.7282488032	98.3942500533333	94.66600125013329	6079796.0	6.579784004612963E8	2	7972	0.1321872734990066	0.6463235176753909	0.0109645282978548	418.2010498046875	418.22100830078125
818	418.22119140625	29.2844407933333					1	DETECTED	418.2212 m/z @29.28 [151020OFc1_NvH-0949-Control-5.raw]	418.22119140625	29.2844407933333	4.14467545306667	97.4913788453333	93.34670339226663	1495416.875	5.651001706939794E8	2	7972	14.664418236179149	0.9866506676300242	0.30825645763287457	418.2210388183594	418.2303466796875
819	418.2403564453125	35.4120176016					1	DETECTED	418.2404 m/z @35.41 [151020OFc1_NvH-0949-Control-5.raw]	418.2403564453125	35.4120176016	3.86022245866667	99.5691526064	95.70893014773333	8.2009128E7	2.1284626733769236E9	2	7972	0.2832478391577027	0.7880262800233284	0.5709541779552186	418.2303771972656	418.2503356933594
820	418.25079345703125	39.8988511290667					1	DETECTED	418.2508 m/z @39.90 [151020OFc1_NvH-0949-Control-5.raw]	418.25079345703125	39.8988511290667	3.869186824	94.3042621509333	90.4350753269333	1678036.125	4.04073633250391E8	3	7972	12.538189425768604	0.5317220221527884	0.12203672940258602	418.2503662109375	418.2607727050781
821	418.26080322265625	10.8278630752					1	DETECTED	418.2608 m/z @10.83 [151020OFc1_NvH-0949-Control-5.raw]	418.26080322265625	10.8278630752	2.239480256	92.3457312845333	90.10625102853331	458348.71875	3.6063631346022993E8	0	7972	0.16806845493354672	0.5256916065083168	0.4129337260670253	418.26080322265625	418.2705383300781
822	418.27935791015625	36.9150042069333					1	DETECTED	418.2794 m/z @36.92 [151020OFc1_NvH-0949-Control-5.raw]	418.27935791015625	36.9150042069333	3.78316894026667	93.7057506181333	89.92258167786662	165921.09375	3.8253104619053817E8	0	7972	71.24922887054969	1.3542791755649382	1.9851023916505326	418.27093505859375	418.28851318359375
823	418.3205871582031	53.4879702666667					1	DETECTED	418.3206 m/z @53.49 [151020OFc1_NvH-0949-Control-5.raw]	418.3205871582031	53.4879702666667	5.48975036613333	94.3240367354667	88.83428636933337	92357.78125	3.4829856188551867E8	0	7972	85.88334177125326	0.925391468198451	0.7849894697580908	418.31341552734375	418.3294677734375
824	418.4581298828125	26.094546548					1	DETECTED	418.4581 m/z @26.09 [151020OFc1_NvH-0949-Control-5.raw]	418.4581298828125	26.094546548	3.77400506133333	96.6920486973333	92.91804363599998	145359.46875	3.607588549919101E8	0	7972	71.41938793715704	2.229069807867694	3.471686182108564	418.4553527832031	418.4608154296875
825	418.4712829589844	37.7062098010667					1	DETECTED	418.4713 m/z @37.71 [151020OFc1_NvH-0949-Control-5.raw]	418.4712829589844	37.7062098010667	4.38342686986667	94.7878292501333	90.40440238026663	1554849.0	3.6263232607046056E8	0	7972	0.16804788219018008	0.626803337318916	0.004684847052839877	418.4613342285156	418.4747314453125
826	418.4850769042969	29.2055169490667					1	DETECTED	418.4851 m/z @29.21 [151020OFc1_NvH-0949-Control-5.raw]	418.4850769042969	29.2055169490667	4.2409888144	96.8938652210667	92.6528764066667	1636239.25	3.951623309635163E8	0	7972	1.017797491341959	1.4274988531405643	2.9326906361268326	418.47509765625	418.4949035644531
827	418.50274658203125	35.1128063821333					1	DETECTED	418.5027 m/z @35.11 [151020OFc1_NvH-0949-Control-5.raw]	418.50274658203125	35.1128063821333	4.13314850186667	95.1731500634667	91.04000156160002	183000.34375	4.001071788108343E8	0	7972	25.592844011889472	1.4693513064840935	2.527051879154773	418.4951477050781	418.51220703125
828	418.5304260253906	14.0555780330667					1	DETECTED	418.5304 m/z @14.06 [151020OFc1_NvH-0949-Control-5.raw]	418.5304260253906	14.0555780330667	0.254283945066667	94.8245058696	94.57022192453334	1034377.75	4.143931176000243E8	0	7972	0.12715750325589603	1.1312338919043217	0.04896291339452327	418.5212097167969	418.5334167480469
829	418.54345703125	25.7799879690667					1	DETECTED	418.5435 m/z @25.78 [151020OFc1_NvH-0949-Control-5.raw]	418.54345703125	25.7799879690667	3.73745963733333	98.6709216546667	94.93346201733337	4511349.5	5.205146960366094E8	3	7972	21.625554459010772	1.0597893347825553	48.45137684995466	418.5335388183594	418.5534362792969
830	418.56292724609375	27.9731853456					1	DETECTED	418.5629 m/z @27.97 [151020OFc1_NvH-0949-Control-5.raw]	418.56292724609375	27.9731853456	4.00614975173333	97.0766319402667	93.07048218853336	3822009.25	6.278105278491117E8	3	7972	0.15493501287371458	1.4201774157472649	2.066513488053956	418.553466796875	418.5729064941406
831	418.58367919921875	24.1213967218667					1	DETECTED	418.5837 m/z @24.12 [151020OFc1_NvH-0949-Control-5.raw]	418.58367919921875	24.1213967218667	3.82153210613333	85.6210068093333	81.79947470319996	1355236.125	3.951622524918474E8	3	7972	3.6166981328782803	0.6524263034113441	2.1217942759919035	418.5736999511719	418.59356689453125
832	418.5946960449219	34.1717488714667					1	DETECTED	418.5947 m/z @34.17 [151020OFc1_NvH-0949-Control-5.raw]	418.5946960449219	34.1717488714667	3.92734259573333	95.8386398226833	91.91129722694997	793250.6875	3.8517614600822663E8	0	7972	0.7312554581181416	1.979711287820188	1.0692590994502575	418.59368896484375	418.6039123535156
833	418.6837463378906	37.8061002706667					1	DETECTED	418.6837 m/z @37.81 [151020OFc1_NvH-0949-Control-5.raw]	418.6837463378906	37.8061002706667	5.4686354992	60.7538699466667	55.2852344474667	288217.15625	2.3225096265062916E8	0	7972	16.91028815368154	0.8548170804077413	1.3708101787805969	418.67413330078125	418.6882019042969
834	418.69830322265625	16.9104495648					1	DETECTED	418.6983 m/z @16.91 [151020OFc1_NvH-0949-Control-5.raw]	418.69830322265625	16.9104495648	1.795172856	94.9258256522667	93.1306527962667	472007.96875	3.697347429495446E8	0	7972	0.28324294697204166	0.528966317425079	1.4011224874134083	418.6883239746094	418.7062072753906
835	418.7162170410156	21.9104432528					1	DETECTED	418.7162 m/z @21.91 [151020OFc1_NvH-0949-Control-5.raw]	418.7162170410156	21.9104432528	2.9560761232	96.9388944234667	93.9828183002667	5883778.0	5.115896680843408E8	2	7972	0.20615775674491843	0.857792545979603	0.6721744970111195	418.70623779296875	418.71923828125
836	418.729248046875	19.925070844					1	DETECTED	418.7292 m/z @19.93 [151020OFc1_NvH-0949-Control-5.raw]	418.729248046875	19.925070844	3.6552182752	98.7267484509333	95.0715301757333	1.2060636E7	7.681522119919782E8	2	7972	0.26461572231644936	0.5790259589928486	9.052722906414282	418.7193298339844	418.73162841796875
837	418.74163818359375	35.3752450149333					1	DETECTED	418.7416 m/z @35.38 [151020OFc1_NvH-0949-Control-5.raw]	418.74163818359375	35.3752450149333	4.29131372986667	98.3021487704	94.01083504053332	2.3000722E7	8.914151965349743E8	2	7972	0.1732109431718527	0.8356852835562	0.7053726560735848	418.7316589355469	418.7515869140625
838	418.758544921875	18.3348536277333					1	DETECTED	418.7585 m/z @18.33 [151020OFc1_NvH-0949-Control-5.raw]	418.758544921875	18.3348536277333	5.35682004853333	89.5554421277333	84.19862207919996	3470335.25	4.359716046128147E8	2	7972	0.17282300180971433	1.9275674263266414	0.10294401223844196	418.75164794921875	418.76739501953125
839	418.7707824707031	31.8272840682667					1	DETECTED	418.7708 m/z @31.83 [151020OFc1_NvH-0949-Control-5.raw]	418.7707824707031	31.8272840682667	7.76077131066667	97.9072825002667	90.14651118960003	273544.75	3.242230717540274E8	0	7972	4.798764725514534	1.8728619326273688	2.745723865254737	418.769775390625	418.7769470214844
840	418.782470703125	4.35200650613333					1	DETECTED	418.7825 m/z @4.35 [151020OFc1_NvH-0949-Control-5.raw]	418.782470703125	4.35200650613333	0.8370358952	71.0893040133333	70.2522681181333	169221.125	2.7440760547581697E8	2	7972	0.19993428463291796	1.1953532249558496	47.93725525226917	418.7810974121094	418.79150390625
841	418.83123779296875	30.9569024656					1	DETECTED	418.8312 m/z @30.96 [151020OFc1_NvH-0949-Control-5.raw]	418.83123779296875	30.9569024656	0.517964193333333	99.1712823664	98.65331817306668	523655.0625	3.5249002752934843E8	0	7972	0.15995586906862158	1.6040319016062494	6.404578780960161	418.8213806152344	418.8408203125
842	418.8526306152344	4.25962217066667					1	DETECTED	418.8526 m/z @4.26 [151020OFc1_NvH-0949-Control-5.raw]	418.8526306152344	4.25962217066667	0.156266424	99.5417406386667	99.3854742146667	143603.859375	3.6737252093702805E8	3	7972	0.092870135658635	1.33770792470999	3.4417168500174107	418.8431701660156	418.85406494140625
843	418.8641357421875	16.8025793781333					1	DETECTED	418.8641 m/z @16.80 [151020OFc1_NvH-0949-Control-5.raw]	418.8641357421875	16.8025793781333	0.0287075090666667	99.9893481866667	99.96064067760004	406144.65625	3.7605583948552644E8	0	7972	15.352548300986804	0.5007093177223412	2.5289824859662398	418.8542175292969	418.8677062988281
844	418.8777160644531	25.7553198256					1	DETECTED	418.8777 m/z @25.76 [151020OFc1_NvH-0949-Control-5.raw]	418.8777160644531	25.7553198256	0.00830784453333333	99.9710816517333	99.96277380719997	2881252.75	4.421360590779706E8	3	7972	2.599549700891888	0.5823017744191057	0.3912842792525528	418.86773681640625	418.8876953125
845	418.8973083496094	27.9866390218667					1	DETECTED	418.8973 m/z @27.99 [151020OFc1_NvH-0949-Control-5.raw]	418.8973083496094	27.9866390218667	0.0384799061333333	97.3250972189333	97.28661731279996	2454755.75	3.933214646143275E8	0	7972	0.18684967454897006	0.8396018508752823	0.3544617028209294	418.8877258300781	418.8977966308594
846	418.9078063964844	26.2072895962667					1	DETECTED	418.9078 m/z @26.21 [151020OFc1_NvH-0949-Control-5.raw]	418.9078063964844	26.2072895962667	0.00830784453333333	99.3091281701333	99.30082032559997	7588458.5	6.910753760051892E8	3	7972	0.3204465740138467	1.3768179487418986	2.0246463356210267	418.8979187011719	418.9177551269531
847	418.9185791015625	24.5237443674667					1	DETECTED	418.9186 m/z @24.52 [151020OFc1_NvH-0949-Control-5.raw]	418.9185791015625	24.5237443674667	0.0578005885333333	97.9348240349333	97.87702344639996	1263312.25	3.853148134930505E8	0	7972	9.67133486803598	1.8608389635517375	0.5375090591095062	418.9178466796875	418.9285583496094
848	418.9288024902344	34.2025005570667					1	DETECTED	418.9288 m/z @34.20 [151020OFc1_NvH-0949-Control-5.raw]	418.9288024902344	34.2025005570667	0.00830784453333333	99.7612755122667	99.75296766773337	491847.5	3.4248549384891325E8	0	7972	16.085262925773506	1.9260259667449313	4.040518719369477	418.9287414550781	418.9386291503906
849	418.94171142578125	40.5914658677333					1	DETECTED	418.9417 m/z @40.59 [151020OFc1_NvH-0949-Control-5.raw]	418.94171142578125	40.5914658677333	0.00830784453333333	47.0910381141333	47.08273026959996	147444.15625	1.8053943984604314E8	0	7972	47.30373887741329	0.5806235168130701	0.16117321323274245	418.9389343261719	418.9417419433594
850	418.9517517089844	12.1537568338667					1	DETECTED	418.9518 m/z @12.15 [151020OFc1_NvH-0949-Control-5.raw]	418.9517517089844	12.1537568338667	0.00830784453333333	99.1712823664	99.16297452186667	509857.46875	3.75056619950068E8	0	7972	0.1759200297207144	5.563184656663338	22.599095744269313	418.94207763671875	418.9521484375
851	418.962158203125	22.3249614176					1	DETECTED	418.9622 m/z @22.32 [151020OFc1_NvH-0949-Control-5.raw]	418.962158203125	22.3249614176	0.0287075090666667	98.3206150282667	98.29190751920004	1400445.25	4.296885296361147E8	4	7972	0.10423998414428937	3.799436309879502	72.25656699452325	418.9523010253906	418.9721374511719
852	418.9729309082031	37.6918582549333					1	DETECTED	418.9729 m/z @37.69 [151020OFc1_NvH-0949-Control-5.raw]	418.9729309082031	37.6918582549333	2.86585845093333	99.916321488	97.05046303706666	730524.6875	3.923629458877605E8	0	7972	22.255234193259767	1.938407812982691	0.0054901373710684424	418.97216796875	418.98291015625
853	418.9855041503906	29.1794361789333					1	DETECTED	418.9855 m/z @29.18 [151020OFc1_NvH-0949-Control-5.raw]	418.9855041503906	29.1794361789333	3.9552800816	99.8157623386667	95.8604822570667	335288.03125	3.475214703280419E8	0	7972	0.022608749585483423	2.3949752228463868	4.294431388483514	418.9829406738281	418.98992919921875
854	419.03155517578125	30.9569024656					1	DETECTED	419.0316 m/z @30.96 [151020OFc1_NvH-0949-Control-5.raw]	419.03155517578125	30.9569024656	3.84208527653333	99.2083878824	95.36630260586668	458963.96875	4.183963096109442E8	0	7972	0.03736769739790091	1.7585643661341115	44.01823759666015	419.0216064453125	419.0414123535156
855	419.15509033203125	46.0242549096					1	DETECTED	419.1551 m/z @46.02 [151020OFc1_NvH-0949-Control-5.raw]	419.15509033203125	46.0242549096	1.4685867744	95.6674001965333	94.1988134221333	107124.15625	3.0774195970979214E8	0	7972	90.71886401902896	1.0570912452294041	1.0375339972447604	419.1507568359375	419.16461181640625
856	419.1790466308594	11.5518470533333					1	DETECTED	419.1790 m/z @11.55 [151020OFc1_NvH-0949-Control-5.raw]	419.1790466308594	11.5518470533333	3.94604438533333	97.8705746104	93.92453022506668	1248584.625	4.082067232363452E8	3	7972	0.1346250126648627	1.3089263004246372	126.36213876216242	419.16937255859375	419.18890380859375
857	419.1917419433594	38.6589090813333					1	DETECTED	419.1917 m/z @38.66 [151020OFc1_NvH-0949-Control-5.raw]	419.1917419433594	38.6589090813333	5.19687782293333	92.1421771597333	86.94529933679996	310808.625	3.98880995561563E8	0	7972	37.708739360885	1.3764688990492822	2.2924378197440536	419.1890563964844	419.19525146484375
858	419.20526123046875	23.1659972813333					1	DETECTED	419.2053 m/z @23.17 [151020OFc1_NvH-0949-Control-5.raw]	419.20526123046875	23.1659972813333	4.05042862373333	99.346082216	95.29565359226667	2199274.0	5.131128935175387E8	3	7972	4.735753235806449	0.9265003314191783	0.015266773518126466	419.1952819824219	419.20623779296875
859	419.21624755859375	37.4785086189333					1	DETECTED	419.2162 m/z @37.48 [151020OFc1_NvH-0949-Control-5.raw]	419.21624755859375	37.4785086189333	1.1377571736	94.7327655282667	93.5950083546667	9583022.0	6.466246186028583E8	3	7972	0.20710480861363578	0.524567600959085	0.021583893265651632	419.2062683105469	419.2166442871094
860	419.2266540527344	24.5525251045333					1	DETECTED	419.2267 m/z @24.55 [151020OFc1_NvH-0949-Control-5.raw]	419.2266540527344	24.5525251045333	3.69159290533333	97.0491383069333	93.35754540159996	4.878646E7	1.45397024297034E9	2	7972	0.19562031272921132	2.6568466142961076	0.0543551792445217	419.2167053222656	419.23663330078125
861	419.2466735839844	35.5565846026667					1	DETECTED	419.2467 m/z @35.56 [151020OFc1_NvH-0949-Control-5.raw]	419.2466735839844	35.5565846026667	3.82153210613333	99.7795042533333	95.95797214719997	3.2715368E7	1.4872119666373243E9	3	7972	6.798396220348849	0.6548828464549672	1.2146395441886852	419.2366943359375	419.256591796875
862	419.26055908203125	18.3226035514667					1	DETECTED	419.2606 m/z @18.32 [151020OFc1_NvH-0949-Control-5.raw]	419.26055908203125	18.3226035514667	4.97034724213333	92.3817657322667	87.41141849013337	1347821.5	3.786477595511994E8	2	7972	4.74333535123227	1.8153357277583688	0.11815643812807974	419.2566833496094	419.2703857421875
863	419.27716064453125	13.1354849416					1	DETECTED	419.2772 m/z @13.14 [151020OFc1_NvH-0949-Control-5.raw]	419.27716064453125	13.1354849416	4.00614975173333	94.6504081386667	90.64425838693337	161119.84375	3.4100899795661604E8	0	7972	8.839047514954757	4.932520907039761	8.933409150827057	419.271240234375	419.28631591796875
864	419.3155517578125	91.4008958448					1	DETECTED	419.3156 m/z @91.40 [151020OFc1_NvH-0949-Control-5.raw]	419.3155517578125	91.4008958448	0.00830784453333333	99.9985041661333	99.99019632159997	1934538.375	4.484356409155606E8	0	7972	1.00089324455233	0.5349992507858655	0.18279204604546792	419.3138732910156	419.31829833984375
865	419.41497802734375	36.9353419930667					1	DETECTED	419.4150 m/z @36.94 [151020OFc1_NvH-0949-Control-5.raw]	419.41497802734375	36.9353419930667	1.97725229626667	98.4770989458667	96.49984664960003	315003.75	3.4714347335186243E8	0	7972	66.60957895129819	1.4997889961998638	1.9919867364898238	419.40521240234375	419.4248352050781
866	419.4562683105469	23.1487119088					1	DETECTED	419.4563 m/z @23.15 [151020OFc1_NvH-0949-Control-5.raw]	419.4562683105469	23.1487119088	1.3857003864	96.7192109962667	95.33351060986669	1919025.625	3.869307631688349E8	0	7972	0.21301226230349357	8.462101711660246	1.3848473837145483	419.4462890625	419.46624755859375
867	419.4704284667969	35.2382679602667					1	DETECTED	419.4704 m/z @35.24 [151020OFc1_NvH-0949-Control-5.raw]	419.4704284667969	35.2382679602667	2.06822583893333	94.3133222677333	92.24509642879997	365445.4375	3.5984210000437564E8	0	7972	18.432754460985777	1.5738386023071695	2.14890937156685	419.4662780761719	419.474853515625
868	419.48486328125	21.0650574442667					1	DETECTED	419.4849 m/z @21.07 [151020OFc1_NvH-0949-Control-5.raw]	419.48486328125	21.0650574442667	4.30981911626667	98.9504813008	94.64066218453334	370531.15625	3.553027450727754E8	0	7972	2.620915893181614	3.959825017889436	0.03631194019747413	419.4748840332031	419.49444580078125
869	419.5135192871094	11.5775339056					1	DETECTED	419.5135 m/z @11.58 [151020OFc1_NvH-0949-Control-5.raw]	419.5135192871094	11.5775339056	4.1724647952	76.6095606690667	72.4370958738667	860607.75	3.270312642722746E8	0	7972	0.15099765600624515	9.434199490485957	88.35315029497431	419.50457763671875	419.5234375
870	419.5260314941406	31.9366686533333					1	DETECTED	419.5260 m/z @31.94 [151020OFc1_NvH-0949-Control-5.raw]	419.5260314941406	31.9366686533333	7.51452672613333	97.8246249613333	90.31009823519997	305408.84375	3.5460685726753974E8	0	7972	15.4476350134216	1.8887027023025096	2.755273019737583	419.5237121582031	419.5279541015625
871	419.5382080078125	10.4046954898667					1	DETECTED	419.5382 m/z @10.40 [151020OFc1_NvH-0949-Control-5.raw]	419.5382080078125	10.4046954898667	3.869186824	98.7844202922667	94.9152334682667	1878410.75	4.328814289491422E8	3	7972	11.479620054256873	7.733099163022746	3.4438646844531347	419.5283203125	419.5481872558594
872	419.5506591796875	20.234706688					1	DETECTED	419.5507 m/z @20.23 [151020OFc1_NvH-0949-Control-5.raw]	419.5506591796875	20.234706688	4.25962217066667	94.4172440552	90.15762188453333	713708.25	4.3163233455469936E8	0	7972	0.050820802479226046	0.5070616500859849	0.5884210100973128	419.5482177734375	419.5528564453125
873	419.5628967285156	35.8252902570667					1	DETECTED	419.5629 m/z @35.83 [151020OFc1_NvH-0949-Control-5.raw]	419.5628967285156	35.8252902570667	3.93660865253333	92.1602081045333	88.22359945199997	2309859.75	4.4683314361360663E8	0	7972	0.17727599697349916	0.753493135291996	0.7255672069910335	419.55291748046875	419.57080078125
874	419.58087158203125	35.5565846026667					1	DETECTED	419.5809 m/z @35.56 [151020OFc1_NvH-0949-Control-5.raw]	419.58087158203125	35.5565846026667	3.85105568506667	96.2185942885333	92.36753860346663	2.291276E7	8.481425616079656E8	3	7972	0.3302155744815849	1.1173285090388971	0.028756732338808495	419.5709228515625	419.5908508300781
875	419.59442138671875	18.2477189712					1	DETECTED	419.5944 m/z @18.25 [151020OFc1_NvH-0949-Control-5.raw]	419.59442138671875	18.2477189712	4.99893017546667	82.7495441008	77.75061392533333	339842.8125	3.272776957537155E8	0	7972	0.07707253336791808	2.9342536560916535	0.041782685440215496	419.5909729003906	419.6003723144531
876	419.67822265625	39.2815247714667					1	DETECTED	419.6782 m/z @39.28 [151020OFc1_NvH-0949-Control-5.raw]	419.67822265625	39.2815247714667	5.5873570448	94.4631816765333	88.8758246317333	486984.6875	3.149868280939876E8	0	7972	0.06825266961858745	1.3335258669426229	1.6681540041889864	419.6686096191406	419.6797790527344
877	419.6900939941406	32.7340944290667					1	DETECTED	419.6901 m/z @32.73 [151020OFc1_NvH-0949-Control-5.raw]	419.6900939941406	32.7340944290667	3.76481719146667	79.6970915346667	75.93227434320002	1256172.5	3.4237123950365967E8	0	7972	0.19326311481533054	0.5277144452449531	0.02034150193022574	419.68017578125	419.7000732421875
878	419.7066955566406	23.2014700754667					1	DETECTED	419.7067 m/z @23.20 [151020OFc1_NvH-0949-Control-5.raw]	419.7066955566406	23.2014700754667	5.5685714608	95.3187546269333	89.7501831661333	1068485.125	3.855810238091661E8	0	7972	0.07186142778189719	0.5289588135700763	0.017457261370848527	419.70013427734375	419.7078552246094
879	419.7178649902344	37.5008224333333					1	DETECTED	419.7179 m/z @37.50 [151020OFc1_NvH-0949-Control-5.raw]	419.7178649902344	37.5008224333333	3.1837197664	97.7509029837333	94.5671832173333	4532452.5	5.48711639663951E8	4	7972	12.28103738994647	0.5244064021013092	0.020895290250805602	419.7078857421875	419.7179260253906
880	419.7279357910156	24.5525251045333					1	DETECTED	419.7279 m/z @24.55 [151020OFc1_NvH-0949-Control-5.raw]	419.7279357910156	24.5525251045333	4.5288251736	99.7248945682667	95.19606939466671	2.367467E7	1.0277594563881711E9	2	7972	0.18319322342667022	1.8850990811381017	0.1636673805922909	419.71795654296875	419.7378234863281
881	419.74139404296875	26.5431226474667					1	DETECTED	419.7414 m/z @26.54 [151020OFc1_NvH-0949-Control-5.raw]	419.74139404296875	26.5431226474667	4.23142220613333	99.4956885725333	95.26426636639997	813423.3125	3.777466879147406E8	0	7972	8.97820766568227	0.5040242520792748	1.0577986346840254	419.7379455566406	419.7449645996094
882	419.7549743652344	24.715433988					1	DETECTED	419.7550 m/z @24.72 [151020OFc1_NvH-0949-Control-5.raw]	419.7549743652344	24.715433988	3.91592574053333	96.6371635546667	92.72123781413337	1.0292138E7	6.295256865401258E8	2	7972	17.45796037971528	0.8980889113854867	131.53359193452962	419.7449951171875	419.76495361328125
883	419.77056884765625	13.632306128					1	DETECTED	419.7706 m/z @13.63 [151020OFc1_NvH-0949-Control-5.raw]	419.77056884765625	13.632306128	2.27574657013333	97.1594471344	94.88370056426666	391308.15625	3.357027193341245E8	0	7972	0.43375187415123584	0.5334245784169734	4.778246072390453	419.7649841308594	419.77996826171875
884	419.79180908203125	40.2696588970667					1	DETECTED	419.7918 m/z @40.27 [151020OFc1_NvH-0949-Control-5.raw]	419.79180908203125	40.2696588970667	0.920851791466667	96.5004300072	95.57957821573333	1137504.625	3.697156673641894E8	2	7972	0.19054355720725624	1.3849783902615875	0.004308290759412481	419.7820739746094	419.8017272949219
885	419.8106994628906	22.093365868					1	DETECTED	419.8107 m/z @22.09 [151020OFc1_NvH-0949-Control-5.raw]	419.8106994628906	22.093365868	0.4887860176	98.0262855488	97.5374995312	396202.59375	3.9073031093169874E8	0	7972	21.620032073918015	2.2573338663976408	0.005237563045966569	419.8024597167969	419.8204650878906
886	419.84820556640625	46.7963503386667					1	DETECTED	419.8482 m/z @46.80 [151020OFc1_NvH-0949-Control-5.raw]	419.84820556640625	46.7963503386667	0.185570478933333	99.9073215512	99.72175107226667	531317.625	3.903302894351357E8	3	7972	35.46278192912167	1.2641926051084	0.007194886735814755	419.838623046875	419.8579406738281
887	419.8727111816406	10.3949474112					1	DETECTED	419.8727 m/z @10.39 [151020OFc1_NvH-0949-Control-5.raw]	419.8727111816406	10.3949474112	0.00830784453333333	99.6515395392	99.64323169466667	1143060.0	4.072217032940753E8	0	7972	11.570043537831191	8.828064242316266	0.9785221054372225	419.86279296875	419.8810729980469
888	419.8910827636719	36.7117940525333					1	DETECTED	419.8911 m/z @36.71 [151020OFc1_NvH-0949-Control-5.raw]	419.8910827636719	36.7117940525333	0.018753612	99.4199062856	99.40115267360001	1.0944267E7	8.193668468658866E8	3	7972	0.40914529760345886	1.346697888477961	0.3512617004194075	419.8811340332031	419.90106201171875
889	419.9039306640625	31.947616664					1	DETECTED	419.9039 m/z @31.95 [151020OFc1_NvH-0949-Control-5.raw]	419.9039306640625	31.947616664	0.0384799061333333	95.9372556704	95.89877576426667	1079016.75	3.526736625579476E8	3	7972	0.15071791276635693	0.5025122663467692	0.7783110201305522	419.9010925292969	419.9049377441406
890	419.91510009765625	35.5667843285333					1	DETECTED	419.9151 m/z @35.57 [151020OFc1_NvH-0949-Control-5.raw]	419.91510009765625	35.5667843285333	0.00830784453333333	99.9802351888	99.97192734426666	8507853.0	5.589789004080625E8	3	7972	0.2568034483018309	1.0538547485255882	46.93086131048904	419.9051818847656	419.9250793457031
891	419.9303894042969	41.9008530669333					1	DETECTED	419.9304 m/z @41.90 [151020OFc1_NvH-0949-Control-5.raw]	419.9303894042969	41.9008530669333	0.0287075090666667	98.1181947869333	98.08948727786664	498550.375	3.6124549903311926E8	3	7972	26.469416501379122	1.5770518087529124	0.0014350532314671236	419.92510986328125	419.9403381347656
892	419.9578857421875	7.80440207066667					1	DETECTED	419.9579 m/z @7.80 [151020OFc1_NvH-0949-Control-5.raw]	419.9578857421875	7.80440207066667	0.00830784453333333	99.1712823664	99.16297452186667	762975.625	3.6242616358288664E8	0	7972	15.479616276638748	12.28142194825462	25.921208665301908	419.9479064941406	419.9581604003906
893	419.9681701660156	33.1702937066667					1	DETECTED	419.9682 m/z @33.17 [151020OFc1_NvH-0949-Control-5.raw]	419.9681701660156	33.1702937066667	0.00830784453333333	99.9802351888	99.97192734426666	1016306.75	3.808793624899006E8	0	7972	11.51729023730039	0.5067742879787152	0.009219154603681803	419.95819091796875	419.97808837890625
894	419.9803466796875	23.6937910928					1	DETECTED	419.9803 m/z @23.69 [151020OFc1_NvH-0949-Control-5.raw]	419.9803466796875	23.6937910928	0.4005342976	99.8066916338667	99.4061573362667	995796.0625	3.870281770439597E8	0	7972	0.10063092196513779	3.105984957066295	5.655966696670842	419.97821044921875	419.9811096191406
895	419.9911193847656	29.9621207034667					1	DETECTED	419.9911 m/z @29.96 [151020OFc1_NvH-0949-Control-5.raw]	419.9911193847656	29.9621207034667	0.146502184266667	96.9480517858667	96.80154960160003	1640470.0	3.9921145720895034E8	0	7972	0.15887244330380312	0.5205443508825526	0.007058527654813192	419.9811706542969	420.0005798339844
896	420.0491027832031	47.0778678221333					1	DETECTED	420.0491 m/z @47.08 [151020OFc1_NvH-0949-Control-5.raw]	420.0491027832031	47.0778678221333	0.874861962933333	97.2238009442667	96.34893898133336	440667.28125	3.7393134816294324E8	0	7972	33.442934967552674	1.3873388547568162	1.7839809700492593	420.0395202636719	420.05743408203125
897	420.09771728515625	47.9021348498667					1	DETECTED	420.0977 m/z @47.90 [151020OFc1_NvH-0949-Control-5.raw]	420.09771728515625	47.9021348498667	24.8702240690667	97.2792564957333	72.40903242666661	143680.828125	2.980757290940517E8	0	7972	67.16695660822691	1.456641237808669	1.9176631889798494	420.093994140625	420.1044616699219
898	420.19146728515625	32.7824688632					1	DETECTED	420.1915 m/z @32.78 [151020OFc1_NvH-0949-Control-5.raw]	420.19146728515625	32.7824688632	1.65320581413333	97.5006224128	95.84741659866667	707618.6875	3.7035806727354527E8	0	7972	0.12065277749169923	1.5550200429424639	0.07166662586947864	420.1814880371094	420.19586181640625
899	420.20587158203125	10.0574622176					1	DETECTED	420.2059 m/z @10.06 [151020OFc1_NvH-0949-Control-5.raw]	420.20587158203125	10.0574622176	3.73745963733333	99.2542527232	95.51679308586667	1473440.75	5.0110524838440317E8	3	7972	5.459528749975643	3.9956249692018964	2.8860904764893944	420.1958923339844	420.2103271484375
900	420.2203369140625	34.2846287989333					1	DETECTED	420.2203 m/z @34.28 [151020OFc1_NvH-0949-Control-5.raw]	420.2203369140625	34.2846287989333	1.7489234376	96.7739747584	95.0250513208	1.262722E7	8.113418452072792E8	2	7972	0.19704050785149718	0.5759896604805468	88.87111804366859	420.21038818359375	420.2212829589844
901	420.2312927246094	33.7455896224					1	DETECTED	420.2313 m/z @33.75 [151020OFc1_NvH-0949-Control-5.raw]	420.2312927246094	33.7455896224	1.92246267733333	99.9619254426667	98.03946276533337	2.2123676E7	1.4437251664013457E9	3	7972	0.23171198458022957	0.6881902570667419	0.06946190265889447	420.2213134765625	420.24127197265625
902	420.2418518066406	30.6908888845333					1	DETECTED	420.2419 m/z @30.69 [151020OFc1_NvH-0949-Control-5.raw]	420.2418518066406	30.6908888845333	3.61894842906667	95.7753430912	92.15639466213332	1544705.625	4.367904756277193E8	3	7972	0.8353739869156662	7.135188890518778	0.8223143686262434	420.2413024902344	420.2466125488281
903	420.2566223144531	24.7538558296					1	DETECTED	420.2566 m/z @24.75 [151020OFc1_NvH-0949-Control-5.raw]	420.2566223144531	24.7538558296	4.00614975173333	96.5276925968	92.52154284506666	4637826.0	5.43532983939338E8	3	7972	17.433893558402684	2.0055740894904313	1.5616042396967218	420.24664306640625	420.2665100097656
904	420.2710266113281	29.3827917202667					1	DETECTED	420.2710 m/z @29.38 [151020OFc1_NvH-0949-Control-5.raw]	420.2710266113281	29.3827917202667	4.36149847386667	95.9193979677333	91.55789949386663	422073.5	3.572224781784136E8	0	7972	2.0689177441026665	2.4734835827651307	3.8207201060031535	420.2671813964844	420.281005859375
905	420.2825622558594	5.7152222744					1	DETECTED	420.2826 m/z @5.72 [151020OFc1_NvH-0949-Control-5.raw]	420.2825622558594	5.7152222744	4.9608992128	5.84928975893333	0.8883905461333299	102436.3125	962615.9246688299	2	7972	0.08911106035877836	0.5888660915715332	0.09326642778051893	420.28125	420.2835388183594
906	420.2935485839844	40.2564886792					1	DETECTED	420.2935 m/z @40.26 [151020OFc1_NvH-0949-Control-5.raw]	420.2935485839844	40.2564886792	4.35200650613333	94.3620096088	90.01000310266666	509546.25	3.907661930230242E8	0	7972	0.07403404924031776	1.224342797909924	1.4332606261850582	420.2867431640625	420.296875
907	420.31903076171875	91.4008958448					1	DETECTED	420.3190 m/z @91.40 [151020OFc1_NvH-0949-Control-5.raw]	420.31903076171875	91.4008958448	0.00830784453333333	99.9985041661333	99.99019632159997	591314.0	3.758593898503725E8	0	7972	1.0908712885084242	0.5446009250563091	0.34781745032209926	420.3126220703125	420.3240051269531
908	420.3324279785156	91.2485020424					1	DETECTED	420.3324 m/z @91.25 [151020OFc1_NvH-0949-Control-5.raw]	420.3324279785156	91.2485020424	1.6934307024	95.5029334685333	93.8095027661333	116939.3828125	2.903126809925058E8	0	7972	0.5118693776603891	0.502244248048089	1.1282335761786166	420.3308410644531	420.337890625
909	420.45001220703125	46.9940584698667					1	DETECTED	420.4500 m/z @46.99 [151020OFc1_NvH-0949-Control-5.raw]	420.45001220703125	46.9940584698667	3.9950207712	97.5651424154667	93.57012164426669	391899.6875	3.736989397198344E8	0	7972	76.04725097603094	1.1807044862712557	1.8213145494998448	420.4406433105469	420.4599609375
910	420.4704284667969	45.7648850277333					1	DETECTED	420.4704 m/z @45.76 [151020OFc1_NvH-0949-Control-5.raw]	420.4704284667969	45.7648850277333	4.4805401928	97.2053656645333	92.7248254717333	3035033.0	4.501116953772079E8	0	7972	0.4151234503175161	0.5160137615080949	0.018927259185678967	420.46051025390625	420.48040771484375
911	420.49298095703125	30.0107035781333					1	DETECTED	420.4930 m/z @30.01 [151020OFc1_NvH-0949-Control-5.raw]	420.49298095703125	30.0107035781333	3.7282488032	99.5599986712	95.831749868	771804.0	3.6392058783498836E8	0	7972	1.974854169000377	0.530007503759873	0.4393599795147179	420.4830017089844	420.5022277832031
912	420.521240234375	18.7571531106667					1	DETECTED	420.5212 m/z @18.76 [151020OFc1_NvH-0949-Control-5.raw]	420.521240234375	18.7571531106667	5.30510620026667	98.6524631608	93.34735696053333	213202.46875	3.296017977183025E8	0	7972	0.10407938405755957	3.469641046659066	6.0271256550522425	420.5140075683594	420.5220642089844
913	420.5326232910156	24.8612715589333					1	DETECTED	420.5326 m/z @24.86 [151020OFc1_NvH-0949-Control-5.raw]	420.5326232910156	24.8612715589333	3.88739521466667	95.5680412149333	91.68064600026663	1599540.75	4.050663375509805E8	0	7972	0.13091028927514614	0.5185921310490786	0.6841387446371208	420.52313232421875	420.5426025390625
914	420.54296875	23.7449386826667					1	DETECTED	420.5430 m/z @23.74 [151020OFc1_NvH-0949-Control-5.raw]	420.54296875	23.7449386826667	5.4798146912	82.0147754242667	76.5349607330667	540501.3125	3.9601375060428816E8	0	7972	0.09323788979937575	2.475653116625385	0.001077327598768592	420.5426330566406	420.54461669921875
915	420.55462646484375	48.5623235882667					1	DETECTED	420.5546 m/z @48.56 [151020OFc1_NvH-0949-Control-5.raw]	420.55462646484375	48.5623235882667	4.0814739896	94.934900704	90.8534267144	3323537.75	4.592143624907925E8	3	7972	33.58233393911067	0.5045334859428295	0.004540302078906082	420.544677734375	420.5556640625
916	420.565673828125	33.7585557256					1	DETECTED	420.5657 m/z @33.76 [151020OFc1_NvH-0949-Control-5.raw]	420.565673828125	33.7585557256	3.869186824	98.8863876605333	95.0172008365333	1.5483093E7	8.64139192648878E8	6	7972	0.22300192875912472	0.9784028431906397	0.8129671222439651	420.5556945800781	420.57562255859375
917	420.5768127441406	30.7004703229333					1	DETECTED	420.5768 m/z @30.70 [151020OFc1_NvH-0949-Control-5.raw]	420.5768127441406	30.7004703229333	4.250357584	87.3517490872	83.1013915032	1084571.625	3.9389262843068624E8	0	7972	0.15623817958457664	0.5847293516409281	0.2611678086309694	420.57568359375	420.58673095703125
918	420.59136962890625	44.5529114077333					1	DETECTED	420.5914 m/z @44.55 [151020OFc1_NvH-0949-Control-5.raw]	420.59136962890625	44.5529114077333	4.5288251736	99.4680436381333	94.9392184645333	700414.0	3.791129885241624E8	3	7972	7.1409097022647146	1.4470493690270745	0.00226342713214053	420.5868835449219	420.601318359375
919	420.6139221191406	31.8959457013333					1	DETECTED	420.6139 m/z @31.90 [151020OFc1_NvH-0949-Control-5.raw]	420.6139221191406	31.8959457013333	4.221939548	98.2102017405333	93.9882621925333	423636.875	3.4559614991764784E8	0	7972	0.25967279945610855	1.9158727352094698	0.0014609144336067777	420.6040344238281	420.6237487792969
920	420.6712951660156	35.4327839581333					1	DETECTED	420.6713 m/z @35.43 [151020OFc1_NvH-0949-Control-5.raw]	420.6712951660156	35.4327839581333	4.99893017546667	80.4190751882667	75.42014501280003	137038.25	3.634660810358098E8	0	7972	0.1636543576279479	1.2390830545383478	1.4781661090766955	420.6693420410156	420.68072509765625
921	420.6980285644531	26.5588849738667					1	DETECTED	420.6980 m/z @26.56 [151020OFc1_NvH-0949-Control-5.raw]	420.6980285644531	26.5588849738667	3.5287431008	95.6764484592	92.1477053584	554701.1875	3.716439300661456E8	0	7972	5.0394880930577735	2.8270488421896287	1.2478690658292642	420.6884765625	420.6996765136719
922	420.709716796875	19.1553608954667					1	DETECTED	420.7097 m/z @19.16 [151020OFc1_NvH-0949-Control-5.raw]	420.709716796875	19.1553608954667	3.70998559706667	98.2285160490667	94.51853045200002	1216775.875	3.784530095573725E8	2	7972	9.171185321510965	3.325273439011545	3.752366162958538	420.69976806640625	420.7118835449219
923	420.7218933105469	34.2713727610667					1	DETECTED	420.7219 m/z @34.27 [151020OFc1_NvH-0949-Control-5.raw]	420.7218933105469	34.2713727610667	3.94604438533333	92.7949174610667	88.84887307573338	5055806.5	5.996893197242953E8	2	7972	4.372144702572243	0.5123372399201394	0.5289141220694186	420.7119140625	420.7284240722656
924	420.7384948730469	19.3687641397333					1	DETECTED	420.7385 m/z @19.37 [151020OFc1_NvH-0949-Control-5.raw]	420.7384948730469	19.3687641397333	0.234761107733333	98.2285160490667	97.99375494133336	6661431.0	6.162331921318291E8	2	7972	0.1881208407471462	4.2889354510272275	2.5987057566650558	420.728515625	420.74847412109375
925	420.7489318847656	42.1416062488					1	DETECTED	420.7489 m/z @42.14 [151020OFc1_NvH-0949-Control-5.raw]	420.7489318847656	42.1416062488	3.6824075208	90.7915006122667	87.1090930914667	813678.0	3.667741199113894E8	2	7972	0.1149644054729606	1.2563178385258744	0.004258299364526356	420.74859619140625	420.75360107421875
926	420.76361083984375	27.845158084					1	DETECTED	420.7636 m/z @27.85 [151020OFc1_NvH-0949-Control-5.raw]	420.76361083984375	27.845158084	2.24851365253333	93.5766143234667	91.32810067093337	3816011.75	4.6942972253241765E8	2	7972	0.18547432184899648	0.6626434362468722	0.9658218928733391	420.7537841796875	420.77294921875
927	420.7866516113281	37.2530151584					1	DETECTED	420.7867 m/z @37.25 [151020OFc1_NvH-0949-Control-5.raw]	420.7866516113281	37.2530151584	0.957438469066667	90.3267622669333	89.36932379786663	4804151.0	4.6856045887395877E8	2	7972	0.22266631745771548	1.4392915695580362	0.5956932290824498	420.777099609375	420.7962646484375
928	420.8153381347656	31.947616664					1	DETECTED	420.8153 m/z @31.95 [151020OFc1_NvH-0949-Control-5.raw]	420.8153381347656	31.947616664	0.7104270896	96.4180557762667	95.7076286866667	312178.5625	3.7014999847146785E8	0	7972	0.08534780060977099	1.9775565224555243	2.951484821407787	420.8066711425781	420.8253173828125
929	420.872802734375	15.1230551413333					1	DETECTED	420.8728 m/z @15.12 [151020OFc1_NvH-0949-Control-5.raw]	420.872802734375	15.1230551413333	0.0287075090666667	99.9436585882667	99.91495107920004	3073617.5	5.008133229046572E8	3	7972	0.43234600835336856	0.5253324122830216	10.545162546825159	420.8629455566406	420.8740539550781
930	420.8840637207031	40.9590967821333					1	DETECTED	420.8841 m/z @40.96 [151020OFc1_NvH-0949-Control-5.raw]	420.8840637207031	40.9590967821333	0.00830784453333333	99.5141534813333	99.50584563679996	5610619.5	5.45020816352409E8	3	7972	0.17626753286288732	0.7636225633389603	0.2765228473794615	420.87408447265625	420.89404296875
931	420.8995666503906	33.7455896224					1	DETECTED	420.8996 m/z @33.75 [151020OFc1_NvH-0949-Control-5.raw]	420.8995666503906	33.7455896224	0.175813690666667	99.6607099218667	99.48489623120003	5547835.5	5.53374962386649E8	0	7972	0.44851962142276136	0.5158807928302179	0.9416113255513573	420.8940734863281	420.9092102050781
932	420.9205017089844	35.2265493232					1	DETECTED	420.9205 m/z @35.23 [151020OFc1_NvH-0949-Control-5.raw]	420.9205017089844	35.2265493232	0.018753612	99.6150355178667	99.5962819058667	469235.4375	3.929720446667225E8	0	7972	23.484515304754336	1.758663685419357	0.034204751922148724	420.9106140136719	420.9304504394531
933	420.9360046386719	54.2920377586667					1	DETECTED	420.9360 m/z @54.29 [151020OFc1_NvH-0949-Control-5.raw]	420.9360046386719	54.2920377586667	0.00830784453333333	98.1917316842667	98.18342383973336	173076.25	3.5553421544725335E8	0	7972	92.27419444472748	0.9056009213237394	0.9054454685110984	420.9305114746094	420.93756103515625
934	420.94769287109375	26.5588849738667					1	DETECTED	420.9477 m/z @26.56 [151020OFc1_NvH-0949-Control-5.raw]	420.94769287109375	26.5588849738667	0.0384799061333333	99.7704002717333	99.73192036559996	365931.875	3.592170323856463E8	0	7972	0.16316732107319964	2.9279816998816655	4.724283070553734	420.9378356933594	420.9503479003906
935	420.9603576660156	19.1288711992					1	DETECTED	420.9604 m/z @19.13 [151020OFc1_NvH-0949-Control-5.raw]	420.9603576660156	19.1288711992	0.00830784453333333	99.4107461536	99.40243830906667	1184193.5	4.109008616269859E8	0	7972	0.6826295060019092	0.5933858549809791	58.49297611805048	420.9504089355469	420.9703369140625
936	420.9718017578125	45.7858386208					1	DETECTED	420.9718 m/z @45.79 [151020OFc1_NvH-0949-Control-5.raw]	420.9718017578125	45.7858386208	0.303154708266667	99.1529242965333	98.84976958826664	627075.9375	3.8391032200605303E8	0	7972	21.00319790797737	1.1811853093271671	0.005694332458621588	420.97039794921875	420.9817810058594
937	420.98431396484375	31.9115417802667					1	DETECTED	420.9843 m/z @31.91 [151020OFc1_NvH-0949-Control-5.raw]	420.98431396484375	31.9115417802667	0.586675898666667	94.6112729696	94.02459707093332	579387.25	3.6221460002957857E8	0	7972	15.509838691269351	1.6120424247995184	0.20227369248013	420.98187255859375	420.9942932128906
938	421.0001220703125	17.3963832154667					1	DETECTED	421.0001 m/z @17.40 [151020OFc1_NvH-0949-Control-5.raw]	421.0001220703125	17.3963832154667	0.00830784453333333	95.9012307266667	95.89292288213336	151132.515625	3.68631591493615E8	0	7972	2.2867076848928107	2.784737275021039	10.650133077585505	420.994384765625	421.009521484375
939	421.0733947753906	41.1094828298667					1	DETECTED	421.0734 m/z @41.11 [151020OFc1_NvH-0949-Control-5.raw]	421.0733947753906	41.1094828298667	12.0023247018667	99.0702459677333	87.0679212658666	1589663.375	3.7144853102434695E8	0	7972	0.08746387498366914	0.6349475891407402	1.218977130109581	421.0637512207031	421.080322265625
940	421.14642333984375	89.2295982749333					1	DETECTED	421.1464 m/z @89.23 [151020OFc1_NvH-0949-Control-5.raw]	421.14642333984375	89.2295982749333	0.116829444266667	98.2193601448	98.10253070053334	193535.921875	2.2259538822610223E8	0	7972	0.40796859759825566	0.5292075044752546	14.356298899217563	421.13787841796875	421.154541015625
941	421.1719970703125	59.8716649864					1	DETECTED	421.1720 m/z @59.87 [151020OFc1_NvH-0949-Control-5.raw]	421.1719970703125	59.8716649864	0.6909414752	98.9689889496	98.2780474744	324292.09375	3.5905096439583933E8	0	7972	0.10832254393800156	0.8303214428917957	1.022943016512336	421.1626281738281	421.1819763183594
942	421.1825866699219	28.3255607306667					1	DETECTED	421.1826 m/z @28.33 [151020OFc1_NvH-0949-Control-5.raw]	421.1825866699219	28.3255607306667	0.6632901496	98.2377705205333	97.5744803709333	247338.140625	3.488014411073552E8	0	7972	77.26813887460982	1.6399425310045452	4.1579425061225885	421.1820068359375	421.1864929199219
943	421.1965637207031	24.5237443674667					1	DETECTED	421.1966 m/z @24.52 [151020OFc1_NvH-0949-Control-5.raw]	421.1965637207031	24.5237443674667	4.2691011408	99.9893481866667	95.7202470458667	479064.90625	3.65960195560869E8	0	7972	13.25976188758982	3.3811515500804887	0.4726915221353714	421.18670654296875	421.1970520019531
944	421.2070617675781	15.0481331381333					1	DETECTED	421.2071 m/z @15.05 [151020OFc1_NvH-0949-Control-5.raw]	421.2070617675781	15.0481331381333	1.64398901866667	95.9193979677333	94.27540894906663	2029605.25	5.667064181400105E8	3	7972	0.33548833079105655	4.038204920056424	1.5383030793038182	421.1971130371094	421.2159118652344
945	421.2259216308594	35.4944858232167					1	DETECTED	421.2259 m/z @35.49 [151020OFc1_NvH-0949-Control-5.raw]	421.2259216308594	35.4944858232167	1.091593776	96.9754580170667	95.8838642410667	8256867.5	8.714110745101033E8	3	7972	0.3358210065942018	0.6444452228070291	0.601044783084442	421.2159423828125	421.23590087890625
946	421.2362365722656	39.9881414717333					1	DETECTED	421.2362 m/z @39.99 [151020OFc1_NvH-0949-Control-5.raw]	421.2362365722656	39.9881414717333	5.97363550746667	92.3089484517333	86.33531294426663	1189501.5	4.768827893437333E8	0	7972	2.7758189657985	0.5065419888706201	0.006727273690719621	421.2359313964844	421.2380065917969
947	421.2480163574219	23.2974104384					1	DETECTED	421.2480 m/z @23.30 [151020OFc1_NvH-0949-Control-5.raw]	421.2480163574219	23.2974104384	2.91982247786667	97.8430147384	94.92319226053333	3051970.75	5.841405856373758E8	3	7972	17.969160186296214	1.0915113039419697	1.6530347380227914	421.2380676269531	421.2508239746094
948	421.2608337402344	11.7672063672					1	DETECTED	421.2608 m/z @11.77 [151020OFc1_NvH-0949-Control-5.raw]	421.2608337402344	11.7672063672	3.86022245866667	98.7360498242667	94.87582736560003	1.0272359E7	6.199489577549347E8	2	7972	0.17027670727708433	3.6811562896530767	13.19829997111694	421.2509460449219	421.27081298828125
949	421.279052734375	50.0591579933333					1	DETECTED	421.2791 m/z @50.06 [151020OFc1_NvH-0949-Control-5.raw]	421.279052734375	50.0591579933333	5.48975036613333	97.8430147384	92.35326437226666	2385860.75	4.6664768349838156E8	2	7972	12.989727492434874	0.5078863093218106	0.006047320353421967	421.2708435058594	421.2890319824219
950	421.2894287109375	37.3668849685333					1	DETECTED	421.2894 m/z @37.37 [151020OFc1_NvH-0949-Control-5.raw]	421.2894287109375	37.3668849685333	17.0686598757333	92.5538224829333	75.4851626072	741895.875	1.582354116098789E9	2	7972	71.56376320381447	2.0355252065596816	3.146404100654648	421.2894287109375	421.2973327636719
951	421.33135986328125	91.4008958448					1	DETECTED	421.3314 m/z @91.40 [151020OFc1_NvH-0949-Control-5.raw]	421.33135986328125	91.4008958448	0.0287075090666667	99.9985041661333	99.96979665706664	152237.65625	2.938620294254552E8	0	7972	1.0108750202374779	0.5298449358884381	1.3807229704022133	421.3213806152344	421.34112548828125
952	421.36328125	29.867040464					1	DETECTED	421.3633 m/z @29.87 [151020OFc1_NvH-0949-Control-5.raw]	421.36328125	29.867040464	8.26242183066667	92.711176728	84.44875489733333	450367.3125	3.573153518266802E8	0	7972	62.26591124882563	1.9279932918125795	320.71869817618256	421.35491943359375	421.3727111816406
953	421.40771484375	41.1094828298667					1	DETECTED	421.4077 m/z @41.11 [151020OFc1_NvH-0949-Control-5.raw]	421.40771484375	41.1094828298667	3.9646567928	98.8215572736	94.85690048080001	1168005.125	4.1497871451960784E8	0	7972	0.11767886135385197	1.5001483429212699	24.64786359548457	421.3979797363281	421.4176330566406
954	421.4545593261719	27.8768514328					1	DETECTED	421.4546 m/z @27.88 [151020OFc1_NvH-0949-Control-5.raw]	421.4545593261719	27.8768514328	4.11198621413333	99.889063256	95.77707704186668	360087.40625	3.702262824118811E8	0	7972	17.044453697118534	2.4584984549135886	0.11002241572311063	421.4446105957031	421.4608459472656
955	421.4709167480469	18.1357909973333					1	DETECTED	421.4709 m/z @18.14 [151020OFc1_NvH-0949-Control-5.raw]	421.4709167480469	18.1357909973333	1.57951932693333	98.8123468602667	97.23282753333336	9311561.0	5.768226153224257E8	4	7972	0.1720192022722813	0.8839018473449985	1.017441200586028	421.4609375	421.4808654785156
956	421.49169921875	32.8143268994667					1	DETECTED	421.4917 m/z @32.81 [151020OFc1_NvH-0949-Control-5.raw]	421.49169921875	32.8143268994667	3.88739521466667	97.5830237069333	93.69562849226664	6353323.0	4.552644709568399E8	4	7972	0.2621184234997287	1.2556389311708687	0.13144835897835458	421.4820251464844	421.5016784667969
957	421.5055847167969	29.7771522109333					1	DETECTED	421.5056 m/z @29.78 [151020OFc1_NvH-0949-Control-5.raw]	421.5055847167969	29.7771522109333	5.01775949093333	69.0620691792	64.04430968826667	533436.75	3.0251290421065694E8	0	7972	0.1442521499506384	1.4415250670775086	0.021458879871265095	421.501708984375	421.5155334472656
958	421.5275573730469	37.5590948493333					1	DETECTED	421.5276 m/z @37.56 [151020OFc1_NvH-0949-Control-5.raw]	421.5275573730469	37.5590948493333	4.21264346693333	95.7842819648	91.57163849786667	665940.375	3.687376195173528E8	0	7972	0.1806928124625813	1.553112178706893	0.001293844347766117	421.5176696777344	421.53173828125
959	421.541748046875	15.0282046874667					1	DETECTED	421.5417 m/z @15.03 [151020OFc1_NvH-0949-Control-5.raw]	421.541748046875	15.0282046874667	4.12244661866667	98.4495927874667	94.32714616880003	852111.0625	4.2816294728603685E8	3	7972	7.595262099655745	0.7271762862800129	1.0334887469999143	421.5317687988281	421.5431823730469
960	421.5531921386719	28.4068660853333					1	DETECTED	421.5532 m/z @28.41 [151020OFc1_NvH-0949-Control-5.raw]	421.5531921386719	28.4068660853333	4.14467545306667	85.7692968314667	81.62462137840004	3827409.75	5.937699595319216E8	0	7972	13.375445166816768	1.3817263033031395	2.104536197841909	421.543212890625	421.5606384277344
961	421.5706481933594	35.3341355213333					1	DETECTED	421.5706 m/z @35.33 [151020OFc1_NvH-0949-Control-5.raw]	421.5706481933594	35.3341355213333	3.7923958336	94.8702366304	91.0778407968	4505769.0	5.140825774798407E8	3	7972	1.1587178015203676	0.940989745285699	17.36493458164883	421.5606689453125	421.58056640625
962	421.5990295410156	31.8422985898667					1	DETECTED	421.5990 m/z @31.84 [151020OFc1_NvH-0949-Control-5.raw]	421.5990295410156	31.8422985898667	2.32989628533333	79.6492546688	77.31935838346666	833736.9375	3.43302019369782E8	3	7972	0.07101726387188378	1.7908401903676796	0.031936101538869964	421.5900573730469	421.6088562011719
963	421.6192932128906	33.7094683898667					1	DETECTED	421.6193 m/z @33.71 [151020OFc1_NvH-0949-Control-5.raw]	421.6192932128906	33.7094683898667	4.101340516	94.3711446325333	90.26980411653331	131346.84375	3.6093459413275856E8	0	7972	21.93540010567304	1.5244091842127072	2.5383386435959325	421.60968017578125	421.6285095214844
964	421.6991271972656	5.11744349866667					1	DETECTED	421.6991 m/z @5.12 [151020OFc1_NvH-0949-Control-5.raw]	421.6991271972656	5.11744349866667	4.21264346693333	93.06171464	88.84907117306668	207607.625	4.065711610015453E8	0	7972	0.12287246922520989	1.0707713082707584	0.941675243001738	421.6893615722656	421.7012023925781
965	421.7113037109375	29.2254749992					1	DETECTED	421.7113 m/z @29.23 [151020OFc1_NvH-0949-Control-5.raw]	421.7113037109375	29.2254749992	2.33895219973333	95.4447280221333	93.10577582239998	9903914.0	7.460641744134097E8	4	7972	0.27229573662219053	1.1056026670429098	0.5887106271491174	421.70135498046875	421.7212829589844
966	421.721435546875	18.0993354538667					1	DETECTED	421.7214 m/z @18.10 [151020OFc1_NvH-0949-Control-5.raw]	421.721435546875	18.0993354538667	4.0282349136	99.5141534813333	95.4859185677333	8221070.0	7.328188193501583E8	0	7972	17.487182501004522	1.8566422140682521	22.98951702837732	421.7213134765625	421.7314147949219
967	421.7315368652344	29.9194963909333					1	DETECTED	421.7315 m/z @29.92 [151020OFc1_NvH-0949-Control-5.raw]	421.7315368652344	29.9194963909333	8.82020351706667	37.1695704698667	28.34936695280003	3869477.5	1.8143863452628124E8	0	7972	0.15363672885307977	0.7157248623566814	71.16702277503943	421.7314453125	421.7325744628906
968	421.7425842285156	32.8575658152					1	DETECTED	421.7426 m/z @32.86 [151020OFc1_NvH-0949-Control-5.raw]	421.7425842285156	32.8575658152	4.8715066672	96.5916501018667	91.72014343466671	5663240.0	5.831381509322745E8	2	7972	3.482829752906081	0.6419798847816609	0.23482440537895363	421.73260498046875	421.74847412109375
969	421.75848388671875	27.7555505090667					1	DETECTED	421.7585 m/z @27.76 [151020OFc1_NvH-0949-Control-5.raw]	421.75848388671875	27.7555505090667	1.02741300346667	91.6794448109333	90.65203180746663	4.6035356E7	1.376304079727033E9	2	7972	0.2672330373379097	1.1471860395299531	0.016709625849272842	421.7485046386719	421.7684631347656
970	421.77081298828125	29.3827917202667					1	DETECTED	421.7708 m/z @29.38 [151020OFc1_NvH-0949-Control-5.raw]	421.77081298828125	29.3827917202667	5.04989631306667	95.4738274864	90.42393117333333	2752662.0	4.876745957903382E8	2	7972	0.8381983406383355	13.40513961999889	0.07108422122897554	421.76849365234375	421.7807922363281
971	421.7810974121094	50.0591579933333					1	DETECTED	421.7811 m/z @50.06 [151020OFc1_NvH-0949-Control-5.raw]	421.7810974121094	50.0591579933333	0.893420943466667	92.8484730549333	91.95505211146663	870763.1875	1.1515218233792944E9	0	7972	55.65534240765257	1.1233465245879832	3.628431613767939	421.7808532714844	421.790771484375
972	421.7981872558594	20.1429931344					1	DETECTED	421.7982 m/z @20.14 [151020OFc1_NvH-0949-Control-5.raw]	421.7981872558594	20.1429931344	0.7006831032	95.1005129336	94.3998298304	260244.765625	3.633681970495533E8	0	7972	9.553692642386043	3.162852077707748	5.336474504576028	421.7912902832031	421.8081359863281
973	421.8501892089844	28.0882837488					1	DETECTED	421.8502 m/z @28.09 [151020OFc1_NvH-0949-Control-5.raw]	421.8501892089844	28.0882837488	0.116829444266667	99.1804928802667	99.06366343600003	274609.59375	3.5581808911253494E8	0	7972	22.31045654673329	2.309266321604133	3.58290657207037	421.84033203125	421.8524475097656
974	421.8625793457031	37.5291824146667					1	DETECTED	421.8626 m/z @37.53 [151020OFc1_NvH-0949-Control-5.raw]	421.8625793457031	37.5291824146667	0.0287075090666667	99.6882325034667	99.65952499440003	695298.625	3.7799192820078427E8	3	7972	11.781566881209208	1.6464773260771486	0.264271879808752	421.852783203125	421.8675842285156
975	421.8775939941406	34.9936435538667					1	DETECTED	421.8776 m/z @34.99 [151020OFc1_NvH-0949-Control-5.raw]	421.8775939941406	34.9936435538667	0.00830784453333333	99.1804928802667	99.17218503573336	1453665.625	4.2329786916430765E8	0	7972	28.96397666051011	0.5139221428628251	0.017694202303631546	421.86761474609375	421.8779602050781
976	421.8879699707031	21.6011842954667					1	DETECTED	421.8880 m/z @21.60 [151020OFc1_NvH-0949-Control-5.raw]	421.8879699707031	21.6011842954667	0.0384799061333333	99.4588332749333	99.42035336879997	1.3580339E7	8.033543625463505E8	3	7972	0.3143053290675404	1.6437915260601583	2.4158364496762212	421.87799072265625	421.89794921875
977	421.90484619140625	35.3432036824					1	DETECTED	421.9048 m/z @35.34 [151020OFc1_NvH-0949-Control-5.raw]	421.90484619140625	35.3432036824	0.0384799061333333	99.0978664968	99.05938659066666	3133285.25	4.6583565926575565E8	3	7972	0.19512726747855424	0.7300204227198063	0.0433987115296809	421.8979797363281	421.9148254394531
978	421.91900634765625	43.1000638701333					1	DETECTED	421.9190 m/z @43.10 [151020OFc1_NvH-0949-Control-5.raw]	421.91900634765625	43.1000638701333	0.00830784453333333	99.9619254426667	99.95361759813336	563191.75	3.778430218566609E8	0	7972	0.05226229402659044	1.5642144410296253	0.006073131711845772	421.9148864746094	421.9279479980469
979	421.9329528808594	31.7648187608					1	DETECTED	421.9330 m/z @31.76 [151020OFc1_NvH-0949-Control-5.raw]	421.9329528808594	31.7648187608	0.00830784453333333	99.7612755122667	99.75296766773337	402005.9375	3.4667041926208353E8	0	7972	20.370919266745425	2.1496509561151607	3.3664087154073576	421.92913818359375	421.9429016113281
980	421.9500427246094	5.12687658613333					1	DETECTED	421.9500 m/z @5.13 [151020OFc1_NvH-0949-Control-5.raw]	421.9500427246094	5.12687658613333	0.116829444266667	99.8799802954667	99.76315085120002	179433.0625	3.4896043456916153E8	0	7972	0.12702535259148906	1.1455316263881565	0.7497118400167702	421.9429626464844	421.9503479003906
981	421.96044921875	25.207629676					1	DETECTED	421.9604 m/z @25.21 [151020OFc1_NvH-0949-Control-5.raw]	421.96044921875	25.207629676	4.15438991706667	77.8887395794667	73.73434966240004	1941253.75	3.6167810950384796E8	0	7972	0.14534486247481126	0.7757795948547151	0.5267775294859306	421.9505310058594	421.9617004394531
982	421.9717102050781	18.1112230525333					1	DETECTED	421.9717 m/z @18.11 [151020OFc1_NvH-0949-Control-5.raw]	421.9717102050781	18.1112230525333	0.195328672533333	99.7431566352	99.54782796266666	4619577.0	5.1080915165785265E8	4	7972	16.081311411079867	0.686064573180723	1.8865996110784535	421.96173095703125	421.98162841796875
983	421.9817810058594	29.9840599314667					1	DETECTED	421.9818 m/z @29.98 [151020OFc1_NvH-0949-Control-5.raw]	421.9817810058594	29.9840599314667	3.77400506133333	85.8249543904	82.05094932906667	2260669.25	3.8653697395826244E8	0	7972	0.15984667933216912	0.502750384889259	0.8849299695157289	421.9817810058594	421.9834899902344
984	421.9934997558594	32.8367139066667					1	DETECTED	421.9935 m/z @32.84 [151020OFc1_NvH-0949-Control-5.raw]	421.9934997558594	32.8367139066667	4.4805401928	99.916321488	95.43578129519999	3134904.0	3.983403549188848E8	0	7972	0.20143847684902028	33.242553035273524	11.903307129097026	421.9835510253906	422.00347900390625
985	422.01953125	24.5824102792					1	DETECTED	422.0195 m/z @24.58 [151020OFc1_NvH-0949-Control-5.raw]	422.01953125	24.5824102792	0.224915321866667	97.3807909050667	97.15587558320004	716452.6875	3.6116743411721885E8	0	7972	0.1495081553054476	0.5892073377712318	43.21947993473555	422.0096740722656	422.0290832519531
986	422.096923828125	41.5545215130667					1	DETECTED	422.0969 m/z @41.55 [151020OFc1_NvH-0949-Control-5.raw]	422.096923828125	41.5545215130667	2.30284872133333	94.7787277234667	92.47587900213337	215699.875	3.66875797649621E8	0	7972	89.49608292073	1.140972641025069	1.2818161074113552	422.09063720703125	422.1068115234375
987	422.13006591796875	90.3723868250667					1	DETECTED	422.1301 m/z @90.37 [151020OFc1_NvH-0949-Control-5.raw]	422.13006591796875	90.3723868250667	27.8308391365333	94.9529692696	67.1221301330667	1199034.875	3.202109916905094E8	0	7972	0.07545235908521875	1.0876832203111533	1.0070754743878885	422.1243896484375	422.1348571777344
988	422.1798400878906	18.8710865706667					1	DETECTED	422.1798 m/z @18.87 [151020OFc1_NvH-0949-Control-5.raw]	422.1798400878906	18.8710865706667	1.8861511488	94.7969749912	92.9108238424	170587.6875	3.4923997657239956E8	0	7972	72.21793471510014	4.021291655892751	7.0818818170358515	422.1709289550781	422.18841552734375
989	422.19842529296875	17.6554945344					1	DETECTED	422.1984 m/z @17.66 [151020OFc1_NvH-0949-Control-5.raw]	422.19842529296875	17.6554945344	3.00135070346667	95.4942023925333	92.49285168906663	990808.5625	4.110246104324586E8	0	7972	12.272956494256057	0.8898285996608196	3.3059249967218483	422.1885070800781	422.20147705078125
990	422.21148681640625	25.1499890074667					1	DETECTED	422.2115 m/z @25.15 [151020OFc1_NvH-0949-Control-5.raw]	422.21148681640625	25.1499890074667	3.7282488032	99.1712823664	95.4430335632	2172788.75	5.113956296277669E8	0	7972	81.4798346281259	0.5672480307169543	3.4463808505615594	422.2015075683594	422.2122802734375
991	422.2222900390625	21.5077479661333					1	DETECTED	422.2223 m/z @21.51 [151020OFc1_NvH-0949-Control-5.raw]	422.2222900390625	21.5077479661333	3.06569827013333	99.3368426549333	96.27114438479998	9105678.0	9.653759703606083E8	2	7972	0.3078216900381108	16.66186227143567	3.7020717522718	422.2123107910156	422.2322692871094
992	422.23773193359375	15.5443880837333					1	DETECTED	422.2377 m/z @15.54 [151020OFc1_NvH-0949-Control-5.raw]	422.23773193359375	15.5443880837333	3.73745963733333	99.6515395392	95.91407990186667	5366051.0	7.981823940817064E8	5	7972	29.558147758068877	2.8678082163015035	23.00667084251665	422.2322998046875	422.2476806640625
993	422.25970458984375	27.7555505090667					1	DETECTED	422.2597 m/z @27.76 [151020OFc1_NvH-0949-Control-5.raw]	422.25970458984375	27.7555505090667	0.195328672533333	98.9504813008	98.75515262826667	2.1140694E7	1.0126908580736233E9	2	7972	0.26261867655353655	0.8615913443111521	0.20820151656936992	422.2497253417969	422.2696533203125
994	422.27264404296875	29.3946143202667					1	DETECTED	422.2726 m/z @29.39 [151020OFc1_NvH-0949-Control-5.raw]	422.27264404296875	29.3946143202667	4.01708094986667	95.1731500634667	91.15606911360003	1152812.875	4.3826363323250914E8	0	7972	0.632716619662844	2.1651044020582795	1.5532496133825857	422.26971435546875	422.28240966796875
995	422.2904968261719	18.0712105317333					1	DETECTED	422.2905 m/z @18.07 [151020OFc1_NvH-0949-Control-5.raw]	422.2904968261719	18.0712105317333	2.89284753786667	92.4304505477333	89.53760300986663	316214.0625	3.3186996055806875E8	0	7972	2.796975382598079	5.161107838558438	9.293167566443886	422.2828369140625	422.2983093261719
996	422.31103515625	90.7821070288					1	DETECTED	422.3110 m/z @90.78 [151020OFc1_NvH-0949-Control-5.raw]	422.31103515625	90.7821070288	32.0007428848	92.7726947365333	60.7719518517333	102693.546875	2.4665319737302512E8	0	7972	0.22458246089146883	0.516932132630138	8.279640269186894	422.3016662597656	422.31768798828125
997	422.321533203125	51.9095929314667					1	DETECTED	422.3215 m/z @51.91 [151020OFc1_NvH-0949-Control-5.raw]	422.321533203125	51.9095929314667	0.0384799061333333	99.7431566352	99.70467672906666	83077.609375	2.6777654599625224E8	0	7972	89.91162530636704	0.9703334482040672	0.785756293031623	422.321533203125	422.3307800292969
998	422.3480529785156	43.0838494189333					1	DETECTED	422.3481 m/z @43.08 [151020OFc1_NvH-0949-Control-5.raw]	422.3480529785156	43.0838494189333	21.0520241170667	92.4577714045333	71.4057472874666	161365.21875	3.212699030056013E8	0	7972	70.13216665507716	1.5958090670828717	2.154048628428508	422.3438720703125	422.3485412597656
999	422.41192626953125	46.4303041093333					1	DETECTED	422.4119 m/z @46.43 [151020OFc1_NvH-0949-Control-5.raw]	422.41192626953125	46.4303041093333	7.91836148693333	97.7692591584	89.85089767146667	410527.75	3.6462879779094356E8	0	7972	73.15017905259147	1.1997021251334417	1.9305495385347895	422.4025573730469	422.4219055175781
1000	422.445556640625	41.4319205552					1	DETECTED	422.4456 m/z @41.43 [151020OFc1_NvH-0949-Control-5.raw]	422.445556640625	41.4319205552	4.2691011408	99.8248872672	95.5557861264	4328157.5	4.570472691837875E8	0	7972	3.513727544462938	4.441113409122966	0.3726079010723866	422.4355773925781	422.4554748535156
1001	422.4577941894531	49.4863102618667					1	DETECTED	422.4578 m/z @49.49 [151020OFc1_NvH-0949-Control-5.raw]	422.4577941894531	49.4863102618667	5.0876208	97.2053656645333	92.11774486453331	195099.703125	3.826555804975676E8	0	7972	83.04962639616717	1.0571141954522643	1.1888732719157216	422.4557800292969	422.460693359375
1002	422.47076416015625	33.0437015786667					1	DETECTED	422.4708 m/z @33.04 [151020OFc1_NvH-0949-Control-5.raw]	422.47076416015625	33.0437015786667	0.748792949066667	96.7646602456	96.01586729653333	1027115.5	4.2153974484103864E8	0	7972	11.95657894904896	0.5315885691232872	0.4626266072348484	422.4608154296875	422.4807434082031
1003	422.4808349609375	32.2539852781333					1	DETECTED	422.4808 m/z @32.25 [151020OFc1_NvH-0949-Control-5.raw]	422.4808349609375	32.2539852781333	5.5685714608	99.5782424194667	94.0096709586667	579371.625	3.870851610990477E8	0	7972	6.974385402821827	1.7867159907551018	0.650957867235685	422.48077392578125	422.49066162109375
1004	422.4952087402344	32.8894636754667					1	DETECTED	422.4952 m/z @32.89 [151020OFc1_NvH-0949-Control-5.raw]	422.4952087402344	32.8894636754667	5.31684335093333	62.1190622213333	56.80221887039997	439805.71875	2.6246677677263114E8	0	7972	0.11249907742428178	1.0300475290674296	6.79949473797542	422.490966796875	422.5050964355469
1005	422.5274658203125	29.6514866285333					1	DETECTED	422.5275 m/z @29.65 [151020OFc1_NvH-0949-Control-5.raw]	422.5274658203125	29.6514866285333	4.09076554506667	98.9322392253333	94.84147368026663	838607.1875	3.828032461965284E8	0	7972	12.075366519929172	0.8866168177609237	1.0781943228932565	422.5177917480469	422.537353515625
1006	422.5399475097656	20.0645335784					1	DETECTED	422.5399 m/z @20.06 [151020OFc1_NvH-0949-Control-5.raw]	422.5399475097656	20.0645335784	5.20631937226667	44.7617172656	39.55539789333333	414733.78125	1.7974241185620087E8	0	7972	1.9231652479209274	1.4701402060570472	1.854378482462521	422.5374755859375	422.5421142578125
1007	422.5521545410156	25.8292437269333					1	DETECTED	422.5522 m/z @25.83 [151020OFc1_NvH-0949-Control-5.raw]	422.5521545410156	25.8292437269333	3.905999044	99.2357420309333	95.3297429869333	2.8374608E7	9.379861544532529E8	3	7972	0.1931555781341494	1.2012805382394514	0.3826256811820681	422.5422058105469	422.5621337890625
1008	422.56243896484375	24.9480098802667					1	DETECTED	422.5624 m/z @24.95 [151020OFc1_NvH-0949-Control-5.raw]	422.56243896484375	24.9480098802667	4.28202809573333	51.8161795994667	47.53415150373337	3789427.0	3.1656462919244236E8	3	7972	0.13882890268017434	0.5167191377381994	1.139570418954926	422.5621643066406	422.5659484863281
1009	422.57598876953125	47.3398003429333					1	DETECTED	422.5760 m/z @47.34 [151020OFc1_NvH-0949-Control-5.raw]	422.57598876953125	47.3398003429333	3.7556861512	98.2285160490667	94.4728298978667	6578028.5	8.929716205502132E8	3	7972	0.6262639987712788	0.5292452278182486	0.03236615140529896	422.5660095214844	422.5859680175781
1010	422.5906982421875	37.6498147184					1	DETECTED	422.5907 m/z @37.65 [151020OFc1_NvH-0949-Control-5.raw]	422.5906982421875	37.6498147184	3.86022245866667	83.9136979973333	80.05347553866663	625375.125	3.311366015311524E8	0	7972	0.11025320474774958	1.3945841691160827	2.2480837557045215	422.5860595703125	422.6006164550781
1011	422.6061096191406	29.6984484725333					1	DETECTED	422.6061 m/z @29.70 [151020OFc1_NvH-0949-Control-5.raw]	422.6061096191406	29.6984484725333	3.9950207712	81.2287031792	77.23368240799999	511501.96875	3.187923280065312E8	0	7972	0.1943120326630705	1.7836006615434399	0.004404740402733339	422.6007080078125	422.6160583496094
1012	422.64581298828125	45.0282495578667					1	DETECTED	422.6458 m/z @45.03 [151020OFc1_NvH-0949-Control-5.raw]	422.64581298828125	45.0282495578667	0.893420943466667	96.9298167205333	96.03639577706663	2711683.5	4.22221884350811E8	0	7972	0.1706467336488302	0.538769746644349	0.05834298039183246	422.6370544433594	422.6553649902344
1013	422.6766052246094	74.6153381421333					1	DETECTED	422.6766 m/z @74.62 [151020OFc1_NvH-0949-Control-5.raw]	422.6766052246094	74.6153381421333	3.869186824	99.373796732	95.504609908	152311.15625	3.7616363182610446E8	0	7972	66.94450343044086	0.6846100729799844	0.3692300656909386	422.6672058105469	422.68243408203125
1014	422.6925048828125	61.5080023677333					1	DETECTED	422.6925 m/z @61.51 [151020OFc1_NvH-0949-Control-5.raw]	422.6925048828125	61.5080023677333	5.0688609744	98.5511148762667	93.4822539018667	178754.484375	3.773716024804453E8	0	7972	42.55540976037237	0.8326693131588643	0.7189420729272733	422.6825256347656	422.7024841308594
1015	422.71484375	29.2844407933333					1	DETECTED	422.7148 m/z @29.28 [151020OFc1_NvH-0949-Control-5.raw]	422.71484375	29.2844407933333	2.2938211816	95.8205108146667	93.52668963306671	1035605.0625	3.9707455212898886E8	2	7972	12.46144917619344	0.7606166857110408	0.012514671395782327	422.7048645019531	422.7196960449219
1016	422.7297058105469	23.5037148594667					1	DETECTED	422.7297 m/z @23.50 [151020OFc1_NvH-0949-Control-5.raw]	422.7297058105469	23.5037148594667	3.77400506133333	99.6607099218667	95.88670486053337	6485485.0	7.035966410519367E8	2	7972	0.2490532259133751	0.8462574916402883	0.04001755755686609	422.7197265625	422.73968505859375
1017	422.7397766113281	20.9500357962667					1	DETECTED	422.7398 m/z @20.95 [151020OFc1_NvH-0949-Control-5.raw]	422.7397766113281	20.9500357962667	10.6018660405333	48.6510889725333	38.049222932	920377.5625	2.2281590874834532E8	0	7972	5.334855203978476	0.5937879082752392	5.534172026050045	422.7397155761719	422.7418212890625
1018	422.7518310546875	29.6210184618667					1	DETECTED	422.7518 m/z @29.62 [151020OFc1_NvH-0949-Control-5.raw]	422.7518310546875	29.6210184618667	2.1671980672	98.8400237672	96.67282569999999	3592429.0	5.968470633144237E8	2	7972	8.05227455750806	0.5939858145036506	6.606517570628216	422.7418518066406	422.7561950683594
1019	422.7662658691406	32.364826					1	DETECTED	422.7663 m/z @32.36 [151020OFc1_NvH-0949-Control-5.raw]	422.7662658691406	32.364826	1.8953070592	98.7844202922667	96.88911323306671	2.111339E7	1.0619839366768061E9	2	7972	0.1812973451503268	5.836923445008344	1.0294340457380808	422.7563171386719	422.7760314941406
1020	422.77923583984375	30.1411892448					1	DETECTED	422.7792 m/z @30.14 [151020OFc1_NvH-0949-Control-5.raw]	422.77923583984375	30.1411892448	2.33895219973333	97.9620923189333	95.62314011919997	308916.6875	4.364219025456485E8	0	7972	11.571134249017547	2.1607862071438766	4.575263844076945	422.7765197753906	422.7890625
1021	422.8461608886719	44.9937860077333					1	DETECTED	422.8462 m/z @44.99 [151020OFc1_NvH-0949-Control-5.raw]	422.8461608886719	44.9937860077333	0.00830784453333333	99.9985041661333	99.99019632159997	1816276.375	6.686700217850301E8	3	7972	0.07056590292101106	2.151753818953609	1.5069470083378411	422.83795166015625	422.85552978515625
1022	422.8614807128906	29.6732322328					1	DETECTED	422.8615 m/z @29.67 [151020OFc1_NvH-0949-Control-5.raw]	422.8614807128906	29.6732322328	5.44887760506667	77.835906848	72.38702924293332	330756.40625	3.511447022664856E8	0	7972	24.072756617687826	1.790485506920792	2.62452251948749	422.8563537597656	422.86151123046875
1023	422.87152099609375	12.5223397253333					1	DETECTED	422.8715 m/z @12.52 [151020OFc1_NvH-0949-Control-5.raw]	422.87152099609375	12.5223397253333	0.00830784453333333	99.0609549082667	99.05264706373336	646079.375	4.128727600080071E8	3	7972	1.6693924960465463	0.5469376848221432	2.910752162536205	422.8619689941406	422.8761901855469
1024	422.88629150390625	25.8292437269333					1	DETECTED	422.8863 m/z @25.83 [151020OFc1_NvH-0949-Control-5.raw]	422.88629150390625	25.8292437269333	0.00830784453333333	99.9802351888	99.97192734426666	1.7594458E7	7.93661639026122E8	3	7972	0.15925997896562905	0.5330798513025528	1.1762984953057334	422.8763122558594	422.8962707519531
1025	422.89630126953125	30.3725781661333					1	DETECTED	422.8963 m/z @30.37 [151020OFc1_NvH-0949-Control-5.raw]	422.89630126953125	30.3725781661333	0.371201408533333	96.9388944234667	96.56769301493337	4931329.5	4.606838178590395E8	3	7972	14.538496899247928	1.3883366649439253	2.9635524588882216	422.89630126953125	422.90020751953125
1026	422.9102783203125	47.3748097898667					1	DETECTED	422.9103 m/z @47.37 [151020OFc1_NvH-0949-Control-5.raw]	422.9102783203125	47.3748097898667	0.00830784453333333	99.1990048770667	99.19069703253336	5734259.5	6.531182546293609E8	3	7972	0.5113782176805017	0.5224473492187718	0.028528050827649077	422.9002990722656	422.92022705078125
1027	422.9252014160156	37.7362696189333					1	DETECTED	422.9252 m/z @37.74 [151020OFc1_NvH-0949-Control-5.raw]	422.9252014160156	37.7362696189333	0.0287075090666667	99.8340956290667	99.80538812000003	727862.125	3.398786900483542E8	0	7972	11.654507784118508	2.1543732252883063	0.005848816842478473	422.9203796386719	422.9347839355469
1028	422.955322265625	16.3146106365333					1	DETECTED	422.9553 m/z @16.31 [151020OFc1_NvH-0949-Control-5.raw]	422.955322265625	16.3146106365333	0.00830784453333333	98.1549840861333	98.14667624159996	438416.1875	3.978942435931798E8	0	7972	6.422286395422843	6.850761593914007	0.8629372098161605	422.9453430175781	422.9623718261719
1029	422.9723815917969	33.0598786546667					1	DETECTED	422.9724 m/z @33.06 [151020OFc1_NvH-0949-Control-5.raw]	422.9723815917969	33.0598786546667	0.0675716757333333	99.2357420309333	99.16817035519996	931288.0	3.677707774379457E8	0	7972	0.11982643114975389	0.6424495753757875	0.0049736461570345745	422.9625244140625	422.98236083984375
1030	422.99346923828125	33.6483343749333					1	DETECTED	422.9935 m/z @33.65 [151020OFc1_NvH-0949-Control-5.raw]	422.99346923828125	33.6483343749333	1.2479328	99.8799802954667	98.6320474954667	842618.75	3.658397092516507E8	0	7972	9.4276763638774	1.6999465233552962	5.345653390813388	422.983642578125	423.0034484863281
1031	423.00885009765625	26.3934139282667					1	DETECTED	423.0089 m/z @26.39 [151020OFc1_NvH-0949-Control-5.raw]	423.00885009765625	26.3934139282667	0.517964193333333	99.6240373725333	99.10607317919997	505995.25	3.7878681301402915E8	0	7972	0.15742904157655602	1.9150599157587007	0.002908317999370868	423.00347900390625	423.0177917480469
1032	423.0473937988281	44.9842043632					1	DETECTED	423.0474 m/z @44.98 [151020OFc1_NvH-0949-Control-5.raw]	423.0473937988281	44.9842043632	2.0047181496	98.3574048501333	96.35268670053331	848631.5	3.782515405591534E8	0	7972	4.312496398480356	6.728354567915373	0.020918200298170344	423.0382385253906	423.0568542480469
1033	423.1333923339844	90.3440371749333					1	DETECTED	423.1334 m/z @90.34 [151020OFc1_NvH-0949-Control-5.raw]	423.1333923339844	90.3440371749333	17.6116953706667	92.4686275426667	74.856932172	212306.65625	3.383794470426391E8	0	7972	0.058549983036115805	0.5140289955450907	73.1269528166188	423.13006591796875	423.14007568359375
1034	423.16961669921875	91.0113712432					1	DETECTED	423.1696 m/z @91.01 [151020OFc1_NvH-0949-Control-5.raw]	423.16961669921875	91.0113712432	3.7465734088	91.2485020424	87.5019286336	221578.15625	3.076954199392098E8	0	7972	53.3300729282468	0.5008239969632605	0.0012822899586365142	423.1634521484375	423.17950439453125
1035	423.1927490234375	27.6172419829333					1	DETECTED	423.1927 m/z @27.62 [151020OFc1_NvH-0949-Control-5.raw]	423.1927490234375	27.6172419829333	4.0814739896	96.3090682037333	92.2275942141333	562105.75	3.640148329933357E8	0	7972	0.14163088053830464	1.9349876702034503	0.8345628758818655	423.1833801269531	423.1981201171875
1036	423.2081604003906	6.2739406488					1	DETECTED	423.2082 m/z @6.27 [151020OFc1_NvH-0949-Control-5.raw]	423.2081604003906	6.2739406488	3.69159290533333	99.2176423442667	95.52604943893337	4590109.0	5.013794551245421E8	3	7972	0.11626457526664158	24.079049392615858	109.00052041917282	423.19818115234375	423.2104797363281
1037	423.22052001953125	25.838982912					1	DETECTED	423.2205 m/z @25.84 [151020OFc1_NvH-0949-Control-5.raw]	423.22052001953125	25.838982912	1.93143354	99.2998578413333	97.3684243013333	7341400.5	7.987616629614308E8	3	7972	2.7023114155267223	0.8632130729749078	2.952949584632157	423.2105407714844	423.2304992675781
1038	423.2309265136719	30.3725781661333					1	DETECTED	423.2309 m/z @30.37 [151020OFc1_NvH-0949-Control-5.raw]	423.2309265136719	30.3725781661333	3.92734259573333	99.9985041661333	96.07116157039997	3675779.75	6.113522807016401E8	2	7972	7.032935539777874	0.8571831148738067	0.13409924522935798	423.23052978515625	423.24090576171875
1039	423.2453308105469	20.3805151402667					1	DETECTED	423.2453 m/z @20.38 [151020OFc1_NvH-0949-Control-5.raw]	423.2453308105469	20.3805151402667	5.14677228213333	98.3849454333333	93.23817315119997	3343251.75	6.315853457540077E8	2	7972	14.524420384338775	53.99137837565083	3.0293875148056415	423.240966796875	423.2476501464844
1040	423.2577209472656	33.0089855650667					1	DETECTED	423.2577 m/z @33.01 [151020OFc1_NvH-0949-Control-5.raw]	423.2577209472656	33.0089855650667	3.67343906693333	99.3183909234667	95.64495185653337	1.8052396E7	1.4783719238580906E9	3	7972	33.69865119004195	2.8061917570429387	0.019462188026478883	423.24774169921875	423.2677001953125
1041	423.267822265625	32.3777923424					1	DETECTED	423.2678 m/z @32.38 [151020OFc1_NvH-0949-Control-5.raw]	423.267822265625	32.3777923424	0.966411108	95.1550064186667	94.1885953106667	9545825.0	5.668234201134932E8	2	7972	0.17374110133019371	0.6403091743439362	119.39598560800987	423.2677307128906	423.2770080566406
1042	423.2837829589844	7.504738796					1	DETECTED	423.2838 m/z @7.50 [151020OFc1_NvH-0949-Control-5.raw]	423.2837829589844	7.504738796	1.41325209253333	92.8045819176	91.39132982506668	171947.984375	3.1951869302017224E8	0	7972	0.09764883575188765	15.783574946083435	955.493479363574	423.27899169921875	423.29351806640625
1043	423.3106689453125	91.4008958448					1	DETECTED	423.3107 m/z @91.40 [151020OFc1_NvH-0949-Control-5.raw]	423.3106689453125	91.4008958448	0.808492498666667	94.8427709488	94.03427845013333	126617.8671875	3.139306273872498E8	0	7972	0.8769460577141786	1.7091641010829137	6.275727141579192	423.30712890625	423.3203125
1044	423.3320007324219	90.1047234096					1	DETECTED	423.3320 m/z @90.10 [151020OFc1_NvH-0949-Control-5.raw]	423.3320007324219	90.1047234096	1.440845404	97.1594471344	95.7186017304	575739.5	3.4349985249319243E8	0	7972	0.06410249409228186	0.5117524414298563	1.3457253183526208	423.3221130371094	423.3412780761719
1045	423.3466796875	91.4008958448					1	DETECTED	423.3467 m/z @91.40 [151020OFc1_NvH-0949-Control-5.raw]	423.3466796875	91.4008958448	13.3339633725333	92.711176728	79.3772133554667	246779.453125	3.609293031558585E8	0	7972	1.2004898973710283	0.9211266883407017	1.3160139443970431	423.3442077636719	423.3564758300781
1046	423.3831787109375	91.4008958448					1	DETECTED	423.3832 m/z @91.40 [151020OFc1_NvH-0949-Control-5.raw]	423.3831787109375	91.4008958448	3.1019373352	99.6515395392	96.549602204	314466.84375	3.6300294340731657E8	0	7972	72.89566988667033	4.537216837794309	1.8722480712262297	423.3758850097656	423.3930358886719
1047	423.4194030761719	91.4008958448					1	DETECTED	423.4194 m/z @91.40 [151020OFc1_NvH-0949-Control-5.raw]	423.4194030761719	91.4008958448	3.85105568506667	98.4033578784	94.55230219333333	382318.28125	3.8943955794825065E8	0	7972	70.82459995562263	1.4260083194944	1.4042834898846595	423.4094543457031	423.428955078125
1048	423.4351806640625	14.5716322656					1	DETECTED	423.4352 m/z @14.57 [151020OFc1_NvH-0949-Control-5.raw]	423.4351806640625	14.5716322656	7.58202612853333	94.5483281336	86.96630200506667	199865.625	3.4522979905384517E8	0	7972	0.19067201217064245	6.219769452936174	0.0036644608537592643	423.4295349121094	423.4450988769531
1049	423.4562683105469	37.7766840826667					1	DETECTED	423.4563 m/z @37.78 [151020OFc1_NvH-0949-Control-5.raw]	423.4562683105469	37.7766840826667	0.981606898933333	99.4864951176	98.50488821866666	480852.09375	3.677585100948039E8	0	7972	21.473630489014557	1.6087682131791268	0.0020380433357433253	423.4462890625	423.4578552246094
1050	423.4679260253906	13.3834211461333					1	DETECTED	423.4679 m/z @13.38 [151020OFc1_NvH-0949-Control-5.raw]	423.4679260253906	13.3834211461333	0.6061220272	98.9873991485333	98.3812771213333	2682069.0	4.331717446022997E8	0	7972	0.12495893866511487	4.05388094551912	0.8620367828693051	423.4579772949219	423.4779052734375
1051	423.47979736328125	36.2190753026667					1	DETECTED	423.4798 m/z @36.22 [151020OFc1_NvH-0949-Control-5.raw]	423.47979736328125	36.2190753026667	3.76481719146667	68.1775711016	64.41275391013332	357505.46875	2.788556473506568E8	0	7972	0.08748869479222066	0.9923621376497332	1.6555040317377119	423.47821044921875	423.4861145019531
1052	423.4961242675781	30.5427031008					1	DETECTED	423.4961 m/z @30.54 [151020OFc1_NvH-0949-Control-5.raw]	423.4961242675781	30.5427031008	0.332149833866667	99.5965834517333	99.26443361786663	383047.96875	3.578717495819607E8	0	7972	1.844233216640312	1.876113596785863	0.07630686622090163	423.48614501953125	423.5060119628906
1053	423.510009765625	16.6768377384					1	DETECTED	423.5100 m/z @16.68 [151020OFc1_NvH-0949-Control-5.raw]	423.510009765625	16.6768377384	0.981606898933333	93.9015587978667	92.91995189893336	343199.6875	3.558213349998457E8	3	7972	0.10064887251157373	3.9022339050762516	0.05445399188695119	423.5062561035156	423.51995849609375
1054	423.533203125	32.8754306813333					1	DETECTED	423.5332 m/z @32.88 [151020OFc1_NvH-0949-Control-5.raw]	423.533203125	32.8754306813333	3.810727072	99.9710816517333	96.1603545797333	370712.90625	4.0140954899341375E8	3	7972	28.066982414760425	2.0368213500331125	3.2162536050502037	423.5232238769531	423.5420227050781
1055	423.5520324707031	23.2614024226667					1	DETECTED	423.5520 m/z @23.26 [151020OFc1_NvH-0949-Control-5.raw]	423.5520324707031	23.2614024226667	4.1924559032	99.8248872672	95.632431364	3412319.0	5.2893953287143517E8	3	7972	17.13047179340046	2.7611390547717725	0.5790854601455145	423.54205322265625	423.56201171875
1056	423.56439208984375	30.3280306101333					1	DETECTED	423.5644 m/z @30.33 [151020OFc1_NvH-0949-Control-5.raw]	423.56439208984375	30.3280306101333	4.2691011408	96.0366460778667	91.7675449370667	1181137.375	4.39652004162714E8	3	7972	24.559363577284966	1.2218156961828048	0.028816693561689012	423.5620422363281	423.5743713378906
1057	423.57977294921875	27.4621981765333					1	DETECTED	423.5798 m/z @27.46 [151020OFc1_NvH-0949-Control-5.raw]	423.57977294921875	27.4621981765333	3.9646567928	97.6131359394667	93.6484791466667	869514.4375	3.928697891432756E8	3	7972	30.126242891630927	1.3613557090288464	1.7087919622807903	423.57440185546875	423.5810852050781
1058	423.5910949707031	33.5534729053333					1	DETECTED	423.5911 m/z @33.55 [151020OFc1_NvH-0949-Control-5.raw]	423.5910949707031	33.5534729053333	1.84113685386667	92.238948976	90.39781212213333	2200599.25	4.381799092862758E8	3	7972	19.53590475006649	0.7384584555794994	0.8659139377443582	423.58123779296875	423.600830078125
1059	423.6280212402344	20.8576183850667					1	DETECTED	423.6280 m/z @20.86 [151020OFc1_NvH-0949-Control-5.raw]	423.6280212402344	20.8576183850667	8.20755378506667	87.9190697114667	79.71151592640004	330226.0625	3.364800637844897E8	0	7972	0.27271092032285793	3.150636713997486	5.301273427994972	423.6180419921875	423.63787841796875
1060	423.68621826171875	14.3603515869333					1	DETECTED	423.6862 m/z @14.36 [151020OFc1_NvH-0949-Control-5.raw]	423.68621826171875	14.3603515869333	6.40505203573333	91.9356918322667	85.53063979653336	222151.25	3.417468684811204E8	0	7972	0.2803530830873573	7.243175178565807	0.04545598993939242	423.6813659667969	423.6930236816406
1061	423.7030334472656	27.0460755994667					1	DETECTED	423.7030 m/z @27.05 [151020OFc1_NvH-0949-Control-5.raw]	423.7030334472656	27.0460755994667	4.98938689466667	98.7360498242667	93.74666292960003	472816.59375	3.8730776788837874E8	0	7972	11.764313496375152	2.760000481566776	0.16747438272495194	423.69305419921875	423.7084045410156
1062	423.7184143066406	13.3570547928					1	DETECTED	423.7184 m/z @13.36 [151020OFc1_NvH-0949-Control-5.raw]	423.7184143066406	13.3570547928	3.80158333146667	99.2905876493333	95.48900431786663	2563037.25	4.309580099977202E8	0	7972	15.189071977806359	8.225016828143254	3.015422588503029	423.70849609375	423.7184753417969
1063	423.7284851074219	25.5652235138667					1	DETECTED	423.7285 m/z @25.57 [151020OFc1_NvH-0949-Control-5.raw]	423.7284851074219	25.5652235138667	3.14749282933333	98.4863571997333	95.33886437039997	4514076.5	5.286167787042736E8	2	7972	12.321141022619331	0.5101243235358216	1.7069207337358885	423.718505859375	423.729736328125
1064	423.73974609375	18.0111051864					1	DETECTED	423.7397 m/z @18.01 [151020OFc1_NvH-0949-Control-5.raw]	423.73974609375	18.0111051864	3.69159290533333	97.1500830472	93.45849014186666	2.3304588E7	1.0282045293586712E9	2	7972	0.16082074365483834	35.96876913801643	130.35976311981773	423.7297668457031	423.7497253417969
1065	423.7593688964844	33.0089855650667					1	DETECTED	423.7594 m/z @33.01 [151020OFc1_NvH-0949-Control-5.raw]	423.7593688964844	33.0089855650667	3.94604438533333	97.8705746104	93.92453022506668	8013169.0	8.36724813353942E8	2	7972	7.020139003459036	0.5163442420078616	0.018797569782611597	423.749755859375	423.7693176269531
1066	423.7695007324219	32.364826					1	DETECTED	423.7695 m/z @32.36 [151020OFc1_NvH-0949-Control-5.raw]	423.7695007324219	32.364826	9.10647488853333	97.4363238165333	88.32984892799998	2059764.75	4.705703127738541E8	0	7972	32.21606375593847	0.6428164565663338	1.3940734689777128	423.7693786621094	423.7787780761719
1067	423.7857666015625	34.7330695117333					1	DETECTED	423.7858 m/z @34.73 [151020OFc1_NvH-0949-Control-5.raw]	423.7857666015625	34.7330695117333	0.9481887152	98.1826041261333	97.2344154109333	100300.328125	3.3793734909758985E8	0	7972	90.66457290199793	1.4390226207474235	2.334983767377762	423.78057861328125	423.7865295410156
1068	423.8288269042969	20.835632696					1	DETECTED	423.8288 m/z @20.84 [151020OFc1_NvH-0949-Control-5.raw]	423.8288269042969	20.835632696	1.110101224	95.6041135213333	94.4940122973333	169669.234375	3.442622159542328E8	0	7972	34.84829000894638	2.395220945794684	6.074722591949024	423.8194885253906	423.83441162109375
1069	423.8446044921875	16.6928250018667					1	DETECTED	423.8446 m/z @16.69 [151020OFc1_NvH-0949-Control-5.raw]	423.8446044921875	16.6928250018667	0.00830784453333333	99.9985041661333	99.99019632159997	192283.53125	3.712484303328239E8	0	7972	20.140881528755088	3.1812928268835834	9.018864132339786	423.8348083496094	423.8499450683594
1070	423.8601379394531	27.7011119128					1	DETECTED	423.8601 m/z @27.70 [151020OFc1_NvH-0949-Control-5.raw]	423.8601379394531	27.7011119128	0.00830784453333333	98.4770989458667	98.46879110133337	288207.78125	3.9397074297747195E8	0	7972	16.526980725505332	2.3289695473287937	4.129019972424355	423.850830078125	423.8658752441406
1071	423.8759765625	6.23514930293333					1	DETECTED	423.8760 m/z @6.24 [151020OFc1_NvH-0949-Control-5.raw]	423.8759765625	6.23514930293333	0.018753612	99.9985041661333	99.9797505541333	1132906.375	3.748361668143528E8	3	7972	16.472643838189676	null	381.8377254798139	423.8660888671875	423.8763427734375
1072	423.8863525390625	23.2839626418667					1	DETECTED	423.8864 m/z @23.28 [151020OFc1_NvH-0949-Control-5.raw]	423.8863525390625	23.2839626418667	0.00830784453333333	99.916321488	99.90801364346666	1829597.5	4.119286285718078E8	0	7972	5.711032262100993	2.75859953313287	0.01211070235330534	423.8763732910156	423.8885498046875
1073	423.8985595703125	13.8877301101333					1	DETECTED	423.8986 m/z @13.89 [151020OFc1_NvH-0949-Control-5.raw]	423.8985595703125	13.8877301101333	0.018753612	99.7885251901333	99.7697715781333	6172991.5	5.708486463414034E8	3	7972	3.887721115339149	2.0867180405690138	4.2403816753706725	423.8885803222656	423.90850830078125
1074	423.91326904296875	47.1627648698667					1	DETECTED	423.9133 m/z @47.16 [151020OFc1_NvH-0949-Control-5.raw]	423.91326904296875	47.1627648698667	0.00830784453333333	96.9298167205333	96.92150887599996	1660104.875	4.096934791283207E8	0	7972	29.13683806101143	0.5163456369910989	0.01389500751506575	423.9085998535156	423.9231872558594
1075	423.92523193359375	33.5934888077333					1	DETECTED	423.9252 m/z @33.59 [151020OFc1_NvH-0949-Control-5.raw]	423.92523193359375	33.5934888077333	0.00830784453333333	99.7795042533333	99.77119640879997	1637172.375	3.890115326868971E8	3	7972	0.7447052452278271	0.7841316089892815	1.1408353666610602	423.92327880859375	423.9351806640625
1076	423.95587158203125	37.9042305381333					1	DETECTED	423.9559 m/z @37.90 [151020OFc1_NvH-0949-Control-5.raw]	423.95587158203125	37.9042305381333	0.00830784453333333	99.7248945682667	99.71658672373337	342734.46875	3.743589896801719E8	0	7972	22.584584646199623	1.5021050145097907	2.44340711765258	423.9458923339844	423.95941162109375
1077	423.96942138671875	13.3738925773333					1	DETECTED	423.9694 m/z @13.37 [151020OFc1_NvH-0949-Control-5.raw]	423.96942138671875	13.3738925773333	0.00830784453333333	99.5049160666667	99.49660822213336	1302427.625	4.156417783500977E8	0	7972	7.3861301023571215	1.2976271699589357	100.80096246641077	423.9594421386719	423.9751281738281
1078	423.9851379394531	43.7351109762667					1	DETECTED	423.9851 m/z @43.74 [151020OFc1_NvH-0949-Control-5.raw]	423.9851379394531	43.7351109762667	0.264079940266667	99.4496120141333	99.18553207386663	2701895.25	3.927901757903831E8	4	7972	0.08527193699611502	0.5103563000448235	0.011647388647536363	423.97515869140625	423.9950866699219
1079	424.0196228027344	31.6887818786667					1	DETECTED	424.0196 m/z @31.69 [151020OFc1_NvH-0949-Control-5.raw]	424.0196228027344	31.6887818786667	3.63702708746667	97.8520640808	94.21503699333334	341856.6875	4.211002439156416E8	0	7972	1.1593229214898066	1.6793073676604549	4.992330409906621	424.0098876953125	424.0290222167969
1080	424.092041015625	42.8043234968					1	DETECTED	424.0920 m/z @42.80 [151020OFc1_NvH-0949-Control-5.raw]	424.092041015625	42.8043234968	5.04989631306667	98.7844202922667	93.73452397920003	129026.109375	3.4172466172456294E8	0	7972	86.73726372741395	1.1483866050121152	1.2965938943323752	424.09014892578125	424.101806640625
1081	424.1336975097656	61.22493132					1	DETECTED	424.1337 m/z @61.22 [151020OFc1_NvH-0949-Control-5.raw]	424.1336975097656	61.22493132	17.4469635037333	93.7057506181333	76.2587871144	136776.421875	3.277361962976554E8	0	7972	72.93234963555264	0.8709722140878396	0.6664948989855938	424.1239013671875	424.1417236328125
1082	424.1722717285156	39.2325231725333					1	DETECTED	424.1723 m/z @39.23 [151020OFc1_NvH-0949-Control-5.raw]	424.1722717285156	39.2325231725333	0.018753612	92.2898957008	92.2711420888	455079.4375	3.371651671460112E8	0	7972	24.38936453631723	1.5225648231842817	2.3304195449997485	424.162353515625	424.18212890625
1083	424.1891174316406	18.0357589536					1	DETECTED	424.1891 m/z @18.04 [151020OFc1_NvH-0949-Control-5.raw]	424.1891174316406	18.0357589536	4.49009628906667	99.5509405058667	95.06084421680004	184853.265625	3.452022735455456E8	0	7972	6.834838981297382	4.4012572982478595	7.935353463899273	424.1824035644531	424.1898498535156
1084	424.1998596191406	12.8224421272					1	DETECTED	424.1999 m/z @12.82 [151020OFc1_NvH-0949-Control-5.raw]	424.1998596191406	12.8224421272	3.4923160608	98.1088862194667	94.6165701586667	523556.71875	3.682758876078503E8	0	7972	0.08132618264414049	0.6399978418024588	0.687069226349398	424.18988037109375	424.20147705078125
1085	424.21148681640625	26.3130549946667					1	DETECTED	424.2115 m/z @26.31 [151020OFc1_NvH-0949-Control-5.raw]	424.21148681640625	26.3130549946667	3.5014852712	98.4863571997333	94.98487192853331	6582183.0	6.691393269806997E8	2	7972	0.237931521698048	0.7694083540481832	0.34882458804020583	424.2015075683594	424.2214660644531
1086	424.2290344238281	10.2207954970667					1	DETECTED	424.2290 m/z @10.22 [151020OFc1_NvH-0949-Control-5.raw]	424.2290344238281	10.2207954970667	3.60089844266667	98.4310578616	94.83015941893332	2710955.25	5.415627588055897E8	3	7972	15.471010600662403	73.6064329699763	123.10981960833227	424.22149658203125	424.2311096191406
1087	424.2411193847656	18.0254719072					1	DETECTED	424.2411 m/z @18.03 [151020OFc1_NvH-0949-Control-5.raw]	424.2411193847656	18.0254719072	3.89653489093333	99.6515395392	95.75500464826668	1.1072134E7	1.0659009648442352E9	2	7972	14.809677740226842	5.5584414938747955	169.49143224208802	424.23114013671875	424.2510986328125
1088	424.2552490234375	35.2722607472					1	DETECTED	424.2552 m/z @35.27 [151020OFc1_NvH-0949-Control-5.raw]	424.2552490234375	35.2722607472	3.7465734088	98.5789331146667	94.8323597058667	7022752.0	6.542921674044491E8	3	7972	6.25741039423027	2.0136247837646493	0.011424066704436351	424.2511291503906	424.2651672363281
1089	424.26904296875	54.8658735010667					1	DETECTED	424.2690 m/z @54.87 [151020OFc1_NvH-0949-Control-5.raw]	424.26904296875	54.8658735010667	3.719059308	95.6584589648	91.9393996568	1599159.5	4.5339260906110793E8	0	7972	0.06627988377412919	1.2997456072908584	0.006671239755972589	424.2652587890625	424.2789306640625
1090	424.2811279296875	32.9420523357333					1	DETECTED	424.2811 m/z @32.94 [151020OFc1_NvH-0949-Control-5.raw]	424.2811279296875	32.9420523357333	7.44952106053333	91.3825065693333	83.93298550879997	72119.1640625	2.4761698161886412E8	0	7972	73.94527237153108	1.6462269792418167	2.2946563481998243	424.27911376953125	424.2874450683594
1091	424.2974853515625	91.4008958448					1	DETECTED	424.2975 m/z @91.40 [151020OFc1_NvH-0949-Control-5.raw]	424.2974853515625	91.4008958448	11.590587596	98.4589553813333	86.86836778533329	157928.46875	3.592109273742282E8	0	7972	1.0705542013324845	1.0336892273646603	0.7536004184577325	424.2892150878906	424.3059997558594
1092	424.3269348144531	91.4008958448					1	DETECTED	424.3269 m/z @91.40 [151020OFc1_NvH-0949-Control-5.raw]	424.3269348144531	91.4008958448	0.077355072	92.5450576874667	92.46770261546669	358550.625	2.7828931914223117E8	0	7972	1.3947523551255898	1.6388764647634002	10.078155239366927	424.3262634277344	424.3355407714844
1093	424.36114501953125	52.9451327976					1	DETECTED	424.3611 m/z @52.95 [151020OFc1_NvH-0949-Control-5.raw]	424.36114501953125	52.9451327976	8.24097636453333	97.8246249613333	89.58364859679997	133319.796875	3.8246595079481894E8	0	7972	82.88555628546844	0.9346331838409997	0.8717734670375493	424.36077880859375	424.3702087402344
1094	424.3955383300781	30.9569024656					1	DETECTED	424.3955 m/z @30.96 [151020OFc1_NvH-0949-Control-5.raw]	424.3955383300781	30.9569024656	8.4205727272	97.0951230682667	88.6745503410667	939452.8125	3.587256982632289E8	0	7972	0.10440656571949347	1.9673689409587571	1.3798992343885954	424.3855895996094	424.40545654296875
1095	424.43377685546875	32.5510762176					1	DETECTED	424.4338 m/z @32.55 [151020OFc1_NvH-0949-Control-5.raw]	424.43377685546875	32.5510762176	2.2938211816	99.6607099218667	97.3668887402667	2998474.75	3.934804078740868E8	0	7972	0.1326901385776651	1.656133619322397	2.3419515255094017	424.42413330078125	424.44354248046875
1096	424.447509765625	25.792648676					1	DETECTED	424.4475 m/z @25.79 [151020OFc1_NvH-0949-Control-5.raw]	424.447509765625	25.792648676	4.41538942853333	76.2966854664	71.88129603786668	235366.09375	3.218227415834922E8	0	7972	50.60300229081386	1.7649553704799572	2.5178754518425652	424.4442138671875	424.44964599609375
1097	424.4596862792969	36.7837620256					1	DETECTED	424.4597 m/z @36.78 [151020OFc1_NvH-0949-Control-5.raw]	424.4596862792969	36.7837620256	3.87830956053333	97.6310771637333	93.75276760319997	731789.375	3.57573444206021E8	0	7972	16.541554459737544	1.474355452999427	0.5728916783122671	424.44989013671875	424.467041015625
1098	424.4771423339844	36.4964617629333					1	DETECTED	424.4771 m/z @36.50 [151020OFc1_NvH-0949-Control-5.raw]	424.4771423339844	36.4964617629333	1.41325209253333	99.3183909234667	97.90513883093337	2609275.75	4.7967890605041206E8	0	7972	2.6708131992547735	0.9026483138636056	0.14111017658761946	424.4673767089844	424.4844970703125
1099	424.4945983886719	30.0310446978667					1	DETECTED	424.4946 m/z @30.03 [151020OFc1_NvH-0949-Control-5.raw]	424.4945983886719	30.0310446978667	4.71624374773333	97.1044335930667	92.38818984533337	6326556.5	4.6837850827185786E8	0	7972	0.1640724846521877	11.591858137055524	72.181871098704	424.484619140625	424.50384521484375
1100	424.5108337402344	49.725824356					1	DETECTED	424.5108 m/z @49.73 [151020OFc1_NvH-0949-Control-5.raw]	424.5108337402344	49.725824356	5.35682004853333	86.8597277762667	81.50290772773336	675641.5	4.314283628077258E8	0	7972	34.82919779569648	1.0644018336923635	0.0017828928294675171	424.5046081542969	424.5202941894531
1101	424.52606201171875	26.0075911778667					1	DETECTED	424.5261 m/z @26.01 [151020OFc1_NvH-0949-Control-5.raw]	424.52606201171875	26.0075911778667	5.64795607013333	96.6098815954667	90.96192552533337	119422.0625	3.167829821327571E8	0	7972	81.36299261705896	2.3999386099247535	3.852385864132688	424.52142333984375	424.5286865234375
1102	424.538818359375	21.0285452613333					1	DETECTED	424.5388 m/z @21.03 [151020OFc1_NvH-0949-Control-5.raw]	424.538818359375	21.0285452613333	3.73745963733333	95.2185366786667	91.48107704133336	506211.1875	4.2480815972288877E8	0	7972	0.47227445301790283	4.955782819228296	0.026228915735838784	424.5288391113281	424.5487365722656
1103	424.5588684082031	21.8537063861333					1	DETECTED	424.5589 m/z @21.85 [151020OFc1_NvH-0949-Control-5.raw]	424.5588684082031	21.8537063861333	3.21998996586667	97.0675171808	93.84752721493332	4033897.0	4.7994513023765093E8	3	7972	0.12925083111748492	1.7751618691212843	3.8541932919079795	424.5489196777344	424.5688171386719
1104	424.5709533691406	29.0698496128					1	DETECTED	424.5710 m/z @29.07 [151020OFc1_NvH-0949-Control-5.raw]	424.5709533691406	29.0698496128	4.00614975173333	96.1642715517333	92.15812179999996	3731898.75	4.8361749759327006E8	3	7972	0.20186206111097604	0.8572791179605509	0.0749157761294958	424.56890869140625	424.5809326171875
1105	424.5813903808594	43.9232917922667					1	DETECTED	424.5814 m/z @43.92 [151020OFc1_NvH-0949-Control-5.raw]	424.5813903808594	43.9232917922667	3.93660865253333	98.9596970909333	95.02308843839998	3645760.75	4.3433626260669565E8	3	7972	18.060119848744364	0.6229915675835656	0.004399407979498104	424.5809631347656	424.5913391113281
1106	424.5960998535156	30.7561777421333					1	DETECTED	424.5961 m/z @30.76 [151020OFc1_NvH-0949-Control-5.raw]	424.5960998535156	30.7561777421333	3.69159290533333	97.9988064616	94.30721355626667	1081518.0	3.870405367356219E8	0	7972	14.809214589836671	0.5952521569905327	1.1510077795114135	424.5914611816406	424.6060485839844
1107	424.63433837890625	32.5510762176					1	DETECTED	424.6343 m/z @32.55 [151020OFc1_NvH-0949-Control-5.raw]	424.63433837890625	32.5510762176	5.10798570293333	96.3000386789333	91.19205297599997	1645403.125	4.0721070301563853E8	0	7972	4.663771340725624	3.524498815240597	1.1574430143850218	424.62457275390625	424.6437683105469
1108	424.68328857421875	8.5437773168					1	DETECTED	424.6833 m/z @8.54 [151020OFc1_NvH-0949-Control-5.raw]	424.68328857421875	8.5437773168	6.380816704	94.6504081386667	88.26959143466671	219313.5	3.3898549861930126E8	0	7972	0.09213449572549237	1.958381223194148	2.0496069808389583	424.68109130859375	424.6899108886719
1109	424.7005310058594	29.4950236978667					1	DETECTED	424.7005 m/z @29.50 [151020OFc1_NvH-0949-Control-5.raw]	424.7005310058594	29.4950236978667	4.470854924	89.6415349594667	85.1706800354667	838223.9375	3.717777404233623E8	0	7972	0.13158349080613618	3.1578590839333587	2.107521314801932	424.6905822753906	424.7009582519531
1110	424.7109680175781	27.6409078077333					1	DETECTED	424.7110 m/z @27.64 [151020OFc1_NvH-0949-Control-5.raw]	424.7109680175781	27.6409078077333	2.8025676024	97.2145697674667	94.4120021650667	9390137.0	8.091031843796914E8	2	7972	0.3999039173675101	1.7539418135746014	1.789294171048728	424.70098876953125	424.7209167480469
1111	424.7311706542969	40.8683666872					1	DETECTED	424.7312 m/z @40.87 [151020OFc1_NvH-0949-Control-5.raw]	424.7311706542969	40.8683666872	3.41926266026667	98.7174290594667	95.29816639920003	1.3268686E7	8.502074403572314E8	2	7972	0.19191275399007424	0.5622489078105717	1.5416712130451173	424.72119140625	424.74114990234375
1112	424.744873046875	29.9840599314667					1	DETECTED	424.7449 m/z @29.98 [151020OFc1_NvH-0949-Control-5.raw]	424.744873046875	29.9840599314667	2.76636424533333	92.1039876994667	89.33762345413336	6250312.5	5.451265314996777E8	4	7972	12.062191713164996	0.7082176439756893	0.32005077917837066	424.7411804199219	424.75482177734375
1113	424.7568054199219	35.2626547712					1	DETECTED	424.7568 m/z @35.26 [151020OFc1_NvH-0949-Control-5.raw]	424.7568054199219	35.2626547712	0.786772005866667	99.2357420309333	98.44897002506663	3028418.75	4.601236974862748E8	2	7972	6.481757220944356	0.5999141064107516	0.4483873891485945	424.7549743652344	424.7665100097656
1114	424.7715148925781	17.646068064					1	DETECTED	424.7715 m/z @17.65 [151020OFc1_NvH-0949-Control-5.raw]	424.7715148925781	17.646068064	1.72124664133333	87.7062557496	85.98500910826668	1308832.75	3.866421560749659E8	0	7972	0.14752124363798913	1.2291792578397482	14.046113076391354	424.7670593261719	424.77996826171875
1115	424.79620361328125	31.0728331584					1	DETECTED	424.7962 m/z @31.07 [151020OFc1_NvH-0949-Control-5.raw]	424.79620361328125	31.0728331584	4.37274796133333	97.5948239149333	93.22207595359997	760887.375	3.7956848139774776E8	0	7972	0.12072949429021662	0.5021706071921093	0.9202865377670228	424.7870178222656	424.8061218261719
1116	424.83477783203125	32.5977445202667					1	DETECTED	424.8348 m/z @32.60 [151020OFc1_NvH-0949-Control-5.raw]	424.83477783203125	32.5977445202667	0.00830784453333333	99.9985041661333	99.99019632159997	979090.875	3.7647606032887286E8	0	7972	0.11078158168551511	0.7259731258550902	0.009236301563084744	424.8250427246094	424.84454345703125
1117	424.8588562011719	23.0834467736					1	DETECTED	424.8589 m/z @23.08 [151020OFc1_NvH-0949-Control-5.raw]	424.8588562011719	23.0834467736	0.018753612	98.6709216546667	98.6521680426667	221709.203125	3.674318857796214E8	0	7972	2.054400726793869	2.1737827446621596	9.865676209257536	424.8492126464844	424.8609924316406
1118	424.8713073730469	5.64795607013333					1	DETECTED	424.8713 m/z @5.65 [151020OFc1_NvH-0949-Control-5.raw]	424.8713073730469	5.64795607013333	0.116829444266667	99.9710816517333	99.85425220746663	493093.625	3.7885839658031046E8	3	7972	14.876033079033803	15.319256408543076	14.84620371105936	424.8613586425781	424.87493896484375
1119	424.8849792480469	43.9959807					1	DETECTED	424.8850 m/z @44.00 [151020OFc1_NvH-0949-Control-5.raw]	424.8849792480469	43.9959807	0.126804633066667	99.8981638872	99.77135925413333	635567.75	3.912799497223698E8	0	7972	37.406748959134006	1.422161877093691	0.004165212379746145	424.875	424.8880920410156
1120	424.8981018066406	37.9184201202667					1	DETECTED	424.8981 m/z @37.92 [151020OFc1_NvH-0949-Control-5.raw]	424.8981018066406	37.9184201202667	0.00830784453333333	99.7976437029333	99.78933585839997	1.1738858E7	7.605395543625151E8	3	7972	4.825086688156063	0.5128867392700448	0.24594154619086414	424.88812255859375	424.9080810546875
1121	424.91571044921875	43.9232917922667					1	DETECTED	424.9157 m/z @43.92 [151020OFc1_NvH-0949-Control-5.raw]	424.91571044921875	43.9232917922667	0.00830784453333333	99.7248945682667	99.71658672373337	2399766.75	4.5152157030906034E8	0	7972	0.14303113205900786	0.5048422876229129	0.008744051205032211	424.9081115722656	424.9253234863281
1122	424.9341125488281	16.2383362224					1	DETECTED	424.9341 m/z @16.24 [151020OFc1_NvH-0949-Control-5.raw]	424.9341125488281	16.2383362224	0.00830784453333333	99.8157623386667	99.80745449413337	235682.265625	3.567216605072389E8	0	7972	8.890203608668001	5.994913553061863	0.6790678149084663	424.92572021484375	424.94293212890625
1123	424.9531555175781	14.1127944946667					1	DETECTED	424.9532 m/z @14.11 [151020OFc1_NvH-0949-Control-5.raw]	424.9531555175781	14.1127944946667	0.106956272266667	99.4403484165333	99.33339214426663	330729.1875	3.576337562699255E8	0	7972	0.09167289030271952	0.5053448001418728	0.01032217508180197	424.94317626953125	424.9564208984375
1124	424.9665222167969	34.7330695117333					1	DETECTED	424.9665 m/z @34.73 [151020OFc1_NvH-0949-Control-5.raw]	424.9665222167969	34.7330695117333	0.0287075090666667	98.3114127176	98.28270520853334	426131.4375	3.6678709905668503E8	0	7972	11.41591526721334	1.7562740409383277	4.279730211985535	424.95654296875	424.9686279296875
1125	424.9786376953125	36.5630270530667					1	DETECTED	424.9786 m/z @36.56 [151020OFc1_NvH-0949-Control-5.raw]	424.9786376953125	36.5630270530667	0.00830784453333333	99.0149547869333	99.00664694239997	1567288.125	4.364220053637704E8	0	7972	17.961402996301796	0.5433750324010336	0.33213501311570026	424.96881103515625	424.9860534667969
1126	424.99609375	30.0107035781333					1	DETECTED	424.9961 m/z @30.01 [151020OFc1_NvH-0949-Control-5.raw]	424.99609375	30.0107035781333	0.777313865866667	99.6882325034667	98.91091863760002	2887529.75	3.89175264804904E8	4	7972	0.15421875068834012	0.6363415697929681	0.27620642759452474	424.9862365722656	425.005859375
1127	425.04791259765625	41.6674115026667					1	DETECTED	425.0479 m/z @41.67 [151020OFc1_NvH-0949-Control-5.raw]	425.04791259765625	41.6674115026667	5.00828829066667	97.4085008768	92.40021258613334	188133.71875	3.535193755355118E8	0	7972	23.47366993769599	1.2602621733719883	1.5205243467439766	425.0418701171875	425.0574645996094
1128	425.1620788574219	48.3389217338667					1	DETECTED	425.1621 m/z @48.34 [151020OFc1_NvH-0949-Control-5.raw]	425.1620788574219	48.3389217338667	6.14854281573333	98.624724008	92.47618119226667	107096.2265625	3.416160957077588E8	0	7972	77.23724128060009	1.095939211303463	1.0127798885375334	425.1546630859375	425.1714782714844
1129	425.1816101074219	13.9584562808					1	DETECTED	425.1816 m/z @13.96 [151020OFc1_NvH-0949-Control-5.raw]	425.1816101074219	13.9584562808	4.05042862373333	95.0359680538667	90.98553943013337	1876925.5	3.787944939154518E8	2	7972	0.21611598193274695	1.6522398209850795	4.55441536702038	425.1720886230469	425.19158935546875
1130	425.20233154296875	29.4623763098667					1	DETECTED	425.2023 m/z @29.46 [151020OFc1_NvH-0949-Control-5.raw]	425.20233154296875	29.4623763098667	4.23142220613333	96.8010577981333	92.56963559199997	513454.15625	3.9206954654834604E8	0	7972	0.17124934217859789	2.057742357110734	5.551557851819361	425.1923828125	425.2024230957031
1131	425.2125244140625	27.6067041634667					1	DETECTED	425.2125 m/z @27.61 [151020OFc1_NvH-0949-Control-5.raw]	425.2125244140625	27.6067041634667	0.264079940266667	99.7157593773333	99.45167943706663	4201252.5	6.604790336951604E8	3	7972	13.030590391806504	0.8906794064202679	5.9788562088142365	425.2025451660156	425.2224426269531
1132	425.2324523925781	37.9301949301333					1	DETECTED	425.2325 m/z @37.93 [151020OFc1_NvH-0949-Control-5.raw]	425.2324523925781	37.9301949301333	3.42838144746667	99.1256829386667	95.69730149120002	7877927.0	1.096032936688616E9	2	7972	3.111728739476362	0.8364461215400392	0.9110828512896185	425.22247314453125	425.2424011230469
1133	425.25274658203125	45.1365380901333					1	DETECTED	425.2527 m/z @45.14 [151020OFc1_NvH-0949-Control-5.raw]	425.25274658203125	45.1365380901333	3.810727072	99.0425688882667	95.2318418162667	1.1737196E7	9.24435680324017E8	2	7972	16.73706061072599	0.5170103084030158	0.019835073879143517	425.2427978515625	425.2626953125
1134	425.26324462890625	22.6869011653333					1	DETECTED	425.2632 m/z @22.69 [151020OFc1_NvH-0949-Control-5.raw]	425.26324462890625	22.6869011653333	8.06077646213333	97.6039007069333	89.54312424479997	1001067.5625	4.297662593908961E8	2	7972	32.24543023007227	7.560281770281495	3.481295374405788	425.26275634765625	425.2732238769531
1135	425.2757568359375	48.9835101821333					1	DETECTED	425.2758 m/z @48.98 [151020OFc1_NvH-0949-Control-5.raw]	425.2757568359375	48.9835101821333	6.95905195626667	91.6702038125333	84.71115185626664	624921.5	3.752601895752758E8	2	7972	38.632372307499224	0.9906943591402249	2781.9813808102144	425.27325439453125	425.28564453125
1136	425.2899169921875	91.3825065693333					1	DETECTED	425.2899 m/z @91.38 [151020OFc1_NvH-0949-Control-5.raw]	425.2899169921875	91.3825065693333	0.4887860176	98.1549840861333	97.66619806853329	72048.8984375	1.5828008965309405E8	0	7972	0.603063325755457	0.5372549251790466	2.6767599506359048	425.28778076171875	425.2951354980469
1137	425.3051452636719	91.4008958448					1	DETECTED	425.3051 m/z @91.40 [151020OFc1_NvH-0949-Control-5.raw]	425.3051452636719	91.4008958448	0.6061220272	99.9893481866667	99.3832261594667	826287.5625	2.80045527843676E8	0	7972	1.5563539779692093	0.5529411430683059	0.0856860752202913	425.29522705078125	425.3118896484375
1138	425.32537841796875	51.4800207405333					1	DETECTED	425.3254 m/z @51.48 [151020OFc1_NvH-0949-Control-5.raw]	425.32537841796875	51.4800207405333	0.939017956	96.6648946802667	95.7258767242667	141385.734375	3.7707161746353185E8	0	7972	91.0857838419908	0.9018259318898963	0.8010774604433334	425.31610107421875	425.33380126953125
1139	425.3446044921875	91.4008958448					1	DETECTED	425.3446 m/z @91.40 [151020OFc1_NvH-0949-Control-5.raw]	425.3446044921875	91.4008958448	1.50570963386667	92.711176728	91.20546709413333	183673.53125	3.968126515229558E8	0	7972	0.7947541726777843	2.0089910806693996	14.929630577961388	425.34332275390625	425.35198974609375
1140	425.3623352050781	91.4008958448					1	DETECTED	425.3623 m/z @91.40 [151020OFc1_NvH-0949-Control-5.raw]	425.3623352050781	91.4008958448	0.126804633066667	99.9985041661333	99.87169953306663	331346.8125	3.8793228821452004E8	0	7972	0.9138400658988104	2.163673475813163	1.0121533680466819	425.3526611328125	425.3722839355469
1141	425.3807373046875	91.4008958448					1	DETECTED	425.3807 m/z @91.40 [151020OFc1_NvH-0949-Control-5.raw]	425.3807373046875	91.4008958448	1.8229371184	96.6920486973333	94.8691115789333	284980.21875	3.511801351381757E8	0	7972	70.73821792972524	2.0049446470762624	0.6002818354581373	425.37274169921875	425.3907165527344
1142	425.4562683105469	36.9899740989333					1	DETECTED	425.4563 m/z @36.99 [151020OFc1_NvH-0949-Control-5.raw]	425.4562683105469	36.9899740989333	3.93660865253333	97.7331826328	93.79657398026666	1460028.5	3.973126009703162E8	0	7972	0.11391430416842496	0.5300229712402742	0.010381671779959877	425.44635009765625	425.4660949707031
1143	425.47698974609375	34.4241372522667					1	DETECTED	425.4770 m/z @34.42 [151020OFc1_NvH-0949-Control-5.raw]	425.47698974609375	34.4241372522667	4.07033030746667	95.6135677456	91.54323743813332	1105506.375	4.1810320765176415E8	0	7972	23.844116381776395	0.5443201624042969	0.1050140524317781	425.4670104980469	425.4869689941406
1144	425.4985656738281	46.8191768266667					1	DETECTED	425.4986 m/z @46.82 [151020OFc1_NvH-0949-Control-5.raw]	425.4985656738281	46.8191768266667	3.869186824	98.0539227386667	94.1847359146667	2978420.25	4.135834611620777E8	4	7972	0.15636558491507202	0.6043971813501086	0.011406430584218199	425.489013671875	425.50848388671875
1145	425.5095520019531	14.8821100117333					1	DETECTED	425.5096 m/z @14.88 [151020OFc1_NvH-0949-Control-5.raw]	425.5095520019531	14.8821100117333	5.94896313146667	94.4352043488	88.48624121733333	310226.6875	3.3785234885881424E8	0	7972	0.08415137877611478	34.00205396768003	0.051788540763613264	425.50872802734375	425.5176086425781
1146	425.5276794433594	13.9263959322667					1	DETECTED	425.5277 m/z @13.93 [151020OFc1_NvH-0949-Control-5.raw]	425.5276794433594	13.9263959322667	4.1830521256	94.4352043488	90.2521522232	679816.1875	3.824498307136661E8	0	7972	0.18021027702801184	1.189582278558486	3.116143542626253	425.5177001953125	425.53253173828125
1147	425.54254150390625	16.0790487282667					1	DETECTED	425.5425 m/z @16.08 [151020OFc1_NvH-0949-Control-5.raw]	425.54254150390625	16.0790487282667	4.05042862373333	94.6689389013333	90.61851027759998	7958460.5	5.452018623333291E8	3	7972	1.266159113286351	3.4887790223307253	0.10590478158733987	425.5325927734375	425.5456237792969
1148	425.5556335449219	28.8527194106667					1	DETECTED	425.5556 m/z @28.85 [151020OFc1_NvH-0949-Control-5.raw]	425.5556335449219	28.8527194106667	4.101340516	99.3368426549333	95.23550213893331	1.0860731E7	8.897172651652026E8	3	7972	0.17046248208485792	11.070221413484933	0.34543666771671483	425.545654296875	425.56561279296875
1149	425.56658935546875	37.9301949301333					1	DETECTED	425.5666 m/z @37.93 [151020OFc1_NvH-0949-Control-5.raw]	425.56658935546875	37.9301949301333	4.5658328568	95.1731500634667	90.60731720666669	3233516.0	4.9747115712330514E8	3	7972	0.3916796152395534	0.5869575091286368	0.19440895756855622	425.5656433105469	425.57330322265625
1150	425.58331298828125	39.7618028408					1	DETECTED	425.5833 m/z @39.76 [151020OFc1_NvH-0949-Control-5.raw]	425.58331298828125	39.7618028408	3.15654690293333	98.5511148762667	95.39456797333337	4754461.0	5.0344828504699504E8	3	7972	7.032822154490567	0.6509586584674283	41.77466513720787	425.5733337402344	425.59326171875
1151	425.59375	21.817890392					1	DETECTED	425.5938 m/z @21.82 [151020OFc1_NvH-0949-Control-5.raw]	425.59375	21.817890392	3.7923958336	82.8460408016	79.053644968	3358812.5	4.114311113283982E8	0	7972	0.1408633329988973	0.6244257038954485	1.0707566724856954	425.59332275390625	425.6034851074219
1152	425.60760498046875	27.3824156032					1	DETECTED	425.6076 m/z @27.38 [151020OFc1_NvH-0949-Control-5.raw]	425.60760498046875	27.3824156032	4.93903487653333	94.833645288	89.89461041146667	293508.28125	3.72095561965707E8	0	7972	67.54410857490934	2.3582485222406073	3.7382752063228937	425.6039123535156	425.6175537109375
1153	425.67364501953125	18.5379137432					1	DETECTED	425.6736 m/z @18.54 [151020OFc1_NvH-0949-Control-5.raw]	425.67364501953125	18.5379137432	5.88940741306667	88.7906237541333	82.90121634106664	1250717.625	3.62791187142877E8	0	7972	4.6636351421121365	0.5961745198862136	0.056182038307095776	425.6660461425781	425.68359375
1154	425.6906433105469	33.9192142557333					1	DETECTED	425.6906 m/z @33.92 [151020OFc1_NvH-0949-Control-5.raw]	425.6906433105469	33.9192142557333	2.73029556426667	95.8923997197333	93.16210415546664	314678.53125	3.778489220776072E8	0	7972	21.30338103277642	1.718526458149354	2.890587776857714	425.68365478515625	425.6966857910156
1155	425.70672607421875	37.0398736928					1	DETECTED	425.7067 m/z @37.04 [151020OFc1_NvH-0949-Control-5.raw]	425.70672607421875	37.0398736928	3.9950207712	97.1044335930667	93.1094128218667	927629.875	3.952070468887046E8	0	7972	0.23841171448354004	0.5281123824699687	0.17646870112690202	425.69677734375	425.7087097167969
1156	425.7187194824219	20.8576183850667					1	DETECTED	425.7187 m/z @20.86 [151020OFc1_NvH-0949-Control-5.raw]	425.7187194824219	20.8576183850667	3.94604438533333	97.1224606149333	93.17641622959998	2.2971534E7	1.1305104393063672E9	2	7972	0.2727964245013119	0.5826379664039293	4.422034784908232	425.708740234375	425.72869873046875
1157	425.7366027832031	36.4865825069333					1	DETECTED	425.7366 m/z @36.49 [151020OFc1_NvH-0949-Control-5.raw]	425.7366027832031	36.4865825069333	4.33219200693333	98.7267484509333	94.39455644399997	1.3353435E7	9.54624451379824E8	2	7972	0.16723829351909103	0.7225575865465153	0.5820220478110196	425.728759765625	425.74658203125
1158	425.7543029785156	45.1118284298667					1	DETECTED	425.7543 m/z @45.11 [151020OFc1_NvH-0949-Control-5.raw]	425.7543029785156	45.1118284298667	0.517964193333333	99.2083878824	98.69042368906668	5378898.0	7.148255470069674E8	0	7972	18.218516233771506	0.5831231399173538	0.009169786790907047	425.7466125488281	425.75653076171875
1159	425.76654052734375	22.968197572					1	DETECTED	425.7665 m/z @22.97 [151020OFc1_NvH-0949-Control-5.raw]	425.76654052734375	22.968197572	2.86585845093333	98.9504813008	96.08462284986668	9.2901272E7	1.9150204089017544E9	2	7972	0.20648229858843692	1.734347161823261	2.084982358325215	425.7568054199219	425.7747802734375
1160	425.7919616699219	22.968197572					1	DETECTED	425.7920 m/z @22.97 [151020OFc1_NvH-0949-Control-5.raw]	425.7919616699219	22.968197572	0.681306130133333	89.2407522469333	88.55944611679996	207124.171875	3.8435611863968194E8	0	7972	36.54425184749961	2.300770112343227	3.5535478941917344	425.78204345703125	425.8017272949219
1161	425.81219482421875	48.4662684957333					1	DETECTED	425.8122 m/z @48.47 [151020OFc1_NvH-0949-Control-5.raw]	425.81219482421875	48.4662684957333	0.9299161432	99.7522318749333	98.8223157317333	148563.015625	4.011131693305956E8	0	7972	90.38872607982324	1.0394394062764776	1.3047386609141793	425.8029479980469	425.8177185058594
1162	425.8404541015625	14.9070453162667					1	DETECTED	425.8405 m/z @14.91 [151020OFc1_NvH-0949-Control-5.raw]	425.8404541015625	14.9070453162667	0.018753612	99.7612755122667	99.74252190026671	179471.796875	3.565286456029162E8	0	7972	0.06948956038250209	4.320087729913387	2.155205953493084	425.8309020996094	425.8502197265625
1163	425.8550720214844	9.98512476666667					1	DETECTED	425.8551 m/z @9.99 [151020OFc1_NvH-0949-Control-5.raw]	425.8550720214844	9.98512476666667	0.00830784453333333	67.3395097338667	67.33120188933337	144723.015625	2.735520519473497E8	3	7972	0.0794470518996917	3.374382952741202	0.8324138254060172	425.8512268066406	425.8553771972656
1164	425.86541748046875	27.2326820165333					1	DETECTED	425.8654 m/z @27.23 [151020OFc1_NvH-0949-Control-5.raw]	425.86541748046875	27.2326820165333	0.430096734666667	99.9710816517333	99.54098491706664	510378.25	4.07133946778711E8	0	7972	0.19315815708649708	2.402540170234391	5.526698984660346	425.8557434082031	425.8666687011719
1165	425.8766784667969	16.0790487282667					1	DETECTED	425.8767 m/z @16.08 [151020OFc1_NvH-0949-Control-5.raw]	425.8766784667969	16.0790487282667	0.018753612	99.8799802954667	99.8612266834667	4664178.5	5.530763218863652E8	3	7972	1.4130105145540206	1.0189561068951305	0.30708479315018117	425.86669921875	425.87982177734375
1166	425.88983154296875	28.8661435056					1	DETECTED	425.8898 m/z @28.87 [151020OFc1_NvH-0949-Control-5.raw]	425.88983154296875	28.8661435056	0.00830784453333333	99.7795042533333	99.77119640879997	7694550.0	7.312154139749899E8	3	7972	12.977225258596935	0.5983191590037312	0.21255616281790832	425.8798522949219	425.8998107910156
1167	425.90277099609375	38.3021153018667					1	DETECTED	425.9028 m/z @38.30 [151020OFc1_NvH-0949-Control-5.raw]	425.90277099609375	38.3021153018667	0.0482338701333333	99.1804928802667	99.13225901013337	2680573.5	4.431751147484444E8	3	7972	0.07028914140236964	0.6417336741273449	0.040496761642643736	425.89984130859375	425.9079895019531
1168	425.9179992675781	39.7153799136					1	DETECTED	425.9180 m/z @39.72 [151020OFc1_NvH-0949-Control-5.raw]	425.9179992675781	39.7153799136	0.00830784453333333	99.9345321733333	99.92622432879996	3018366.0	4.428252194951713E8	3	7972	7.086190289003056	0.5718633619680243	1.3317313692705397	425.90802001953125	425.927978515625
1169	425.9282531738281	21.8061904288					1	DETECTED	425.9283 m/z @21.81 [151020OFc1_NvH-0949-Control-5.raw]	425.9282531738281	21.8061904288	0.00830784453333333	99.8066916338667	99.79838378933337	1878648.625	3.8100249430029196E8	0	7972	0.172394957589578	2.272311930036137	518.5199262537321	425.9280090332031	425.938232421875
1170	425.9397277832031	54.0656598253333					1	DETECTED	425.9397 m/z @54.07 [151020OFc1_NvH-0949-Control-5.raw]	425.9397277832031	54.0656598253333	0.00830784453333333	99.9985041661333	99.99019632159997	178672.140625	3.492707218937196E8	0	7972	82.80087901805312	0.9119942503613201	0.8106006121013695	425.93829345703125	425.9496765136719
1171	425.95135498046875	33.5934888077333					1	DETECTED	425.9514 m/z @33.59 [151020OFc1_NvH-0949-Control-5.raw]	425.95135498046875	33.5934888077333	0.846477584	99.9985041661333	99.1520265821333	132087.765625	3.379498865565339E8	0	7972	92.28530507346177	1.7817033975173637	2.577259593073605	425.9499816894531	425.9554138183594
1172	425.9655456542969	24.5237443674667					1	DETECTED	425.9655 m/z @24.52 [151020OFc1_NvH-0949-Control-5.raw]	425.9655456542969	24.5237443674667	0.00830784453333333	99.5324928173333	99.52418497279997	1220739.75	3.6884441078853583E8	0	7972	0.21484014774112126	0.6062130950835084	1.3634078130282763	425.95556640625	425.9739685058594
1173	425.9840393066406	37.6073024973333					1	DETECTED	425.9840 m/z @37.61 [151020OFc1_NvH-0949-Control-5.raw]	425.9840393066406	37.6073024973333	0.2838169144	99.5599986712	99.2761817568	3761550.0	4.632518234535381E8	0	7972	0.0804581515052547	0.5042706517989057	0.03872632721117303	425.97406005859375	425.9940185546875
1174	426.0002746582031	46.8191768266667					1	DETECTED	426.0003 m/z @46.82 [151020OFc1_NvH-0949-Control-5.raw]	426.0002746582031	46.8191768266667	4.83262987546667	98.0997782232	93.26714834773334	1359513.125	3.941101330577891E8	0	7972	0.13595543947494804	0.5028867384661752	0.007903912433815658	425.9940490722656	426.01025390625
1175	426.01129150390625	41.1625453064					1	DETECTED	426.0113 m/z @41.16 [151020OFc1_NvH-0949-Control-5.raw]	426.01129150390625	41.1625453064	0.939017956	95.2823486706667	94.3433307146667	156324.1875	3.671999976742373E8	0	7972	85.95519231728343	1.3477173516400964	1.6960845426078277	426.01031494140625	426.0209655761719
1176	426.0356140136719	38.9016941136					1	DETECTED	426.0356 m/z @38.90 [151020OFc1_NvH-0949-Control-5.raw]	426.0356140136719	38.9016941136	5.37652581013333	99.1164390448	93.73991323466667	587345.9375	4.0453503643589276E8	0	7972	0.1701181589886005	2.3337486942531096	0.008634842803806327	426.025634765625	426.0455627441406
1177	426.0561828613281	26.1046943709333					1	DETECTED	426.0562 m/z @26.10 [151020OFc1_NvH-0949-Control-5.raw]	426.0561828613281	26.1046943709333	4.36149847386667	91.768171008	87.40667253413332	489179.96875	3.5707158007601106E8	0	7972	0.07003746296672375	2.0099775798351094	0.20500436055424331	426.0463562011719	426.0658264160156
1178	426.1015319824219	89.3680822610667					1	DETECTED	426.1015 m/z @89.37 [151020OFc1_NvH-0949-Control-5.raw]	426.1015319824219	89.3680822610667	8.4485841216	95.955105044	87.5065209224	922524.6875	4.1585850488617957E8	0	7972	0.634814532510731	0.8694482347827455	0.6505364737469131	426.09735107421875	426.10858154296875
1179	426.13690185546875	45.1627025394667					1	DETECTED	426.1369 m/z @45.16 [151020OFc1_NvH-0949-Control-5.raw]	426.13690185546875	45.1627025394667	0.00830784453333333	99.9985041661333	99.99019632159997	124376.1171875	3.3277768024617505E8	0	7972	96.50209466607825	1.1432872436780357	1.2398957276813334	426.1354675292969	426.14617919921875
1180	426.17974853515625	28.0381640765333					1	DETECTED	426.1797 m/z @28.04 [151020OFc1_NvH-0949-Control-5.raw]	426.17974853515625	28.0381640765333	5.30510620026667	96.5459835386667	91.24087733840004	1199331.75	3.915862943911844E8	3	7972	18.437307816456197	0.5257362723006693	0.9394314851393661	426.1708984375	426.1897277832031
1181	426.1898193359375	41.4319205552					1	DETECTED	426.1898 m/z @41.43 [151020OFc1_NvH-0949-Control-5.raw]	426.1898193359375	41.4319205552	3.89653489093333	94.0195880944	90.12305320346668	138972.09375	3.2226170007159656E8	0	7972	85.35770143142464	1.3038443768821417	1.6080641694590603	426.1898193359375	426.1939697265625
1182	426.2039794921875	14.6990184837333					1	DETECTED	426.2040 m/z @14.70 [151020OFc1_NvH-0949-Control-5.raw]	426.2039794921875	14.6990184837333	1.50570963386667	97.1137067376	95.60799710373333	688308.5625	4.0468712929394794E8	3	7972	22.432611558500035	1.0646311453461166	2.047600994302666	426.1940002441406	426.2104187011719
1183	426.2204284667969	20.8812509370667					1	DETECTED	426.2204 m/z @20.88 [151020OFc1_NvH-0949-Control-5.raw]	426.2204284667969	20.8812509370667	3.6552182752	99.1712823664	95.51606409120001	9833893.0	1.2724355640459507E9	3	7972	2.8564468180291556	1.073032314734081	49.00601958943598	426.21044921875	426.2279052734375
1184	426.2379150390625	29.3548026306667					1	DETECTED	426.2379 m/z @29.35 [151020OFc1_NvH-0949-Control-5.raw]	426.2379150390625	29.3548026306667	3.60089844266667	98.6154594061333	95.01456096346662	1.0809539E7	1.0343316808424603E9	3	7972	15.680774920436395	0.9773537890228646	1.897930186275524	426.2279357910156	426.2478942871094
1185	426.2560119628906	45.0573247509333					1	DETECTED	426.2560 m/z @45.06 [151020OFc1_NvH-0949-Control-5.raw]	426.2560119628906	45.0573247509333	0.146502184266667	92.4304505477333	92.28394836346664	1484591.0	5.124806535720837E8	2	7972	13.407208977795591	1.5941698634044525	0.09111036649918795	426.2479553222656	426.2572326660156
1186	426.2672424316406	22.968197572					1	DETECTED	426.2672 m/z @22.97 [151020OFc1_NvH-0949-Control-5.raw]	426.2672424316406	22.968197572	1.80449956373333	96.6463952424	94.84189567866667	4.4862268E7	1.250187693498349E9	2	7972	0.20622091841289247	0.5405637714424041	0.06763238567439525	426.2572937011719	426.2771911621094
1187	426.2881774902344	90.4108551128					1	DETECTED	426.2882 m/z @90.41 [151020OFc1_NvH-0949-Control-5.raw]	426.2881774902344	90.4108551128	1.35795710346667	97.5743155514667	96.21635844800002	310965.71875	3.908129587673305E8	0	7972	1.0643960888899926	0.5118432861692737	0.025443473526992718	426.2782287597656	426.2970886230469
1188	426.3113708496094	91.4008958448					1	DETECTED	426.3114 m/z @91.40 [151020OFc1_NvH-0949-Control-5.raw]	426.3113708496094	91.4008958448	43.9025399010667	95.6135677456	51.71102784453329	304537.6875	2.0557186625900698E8	0	7972	1.4165338682483366	3.828947081221648	1.5378297993988292	426.3053894042969	426.3213195800781
1189	426.3213806152344	91.9169417813333					1	DETECTED	426.3214 m/z @91.92 [151020OFc1_NvH-0949-Control-5.raw]	426.3213806152344	91.9169417813333	90.3923866584	92.4485670770667	2.056180418666699	71177.578125	2757293.167836553	0	7972	1.5267930187932564	0.6743542387337633	2.2722949624590028	426.3213806152344	426.3233947753906
1190	426.355224609375	48.8131314642667					1	DETECTED	426.3552 m/z @48.81 [151020OFc1_NvH-0949-Control-5.raw]	426.355224609375	48.8131314642667	5.75345525253333	92.711176728	86.95772147546667	167540.609375	4.0794541530766493E8	0	7972	85.68619021089093	0.9973959081320649	0.9901468437887098	426.34765625	426.36492919921875
1191	426.40289306640625	37.5008224333333					1	DETECTED	426.4029 m/z @37.50 [151020OFc1_NvH-0949-Control-5.raw]	426.40289306640625	37.5008224333333	4.42642841146667	98.5695974386667	94.14316902720003	516698.90625	3.9074239874956405E8	0	7972	0.17942539575849992	1.6422681046038814	2.8162979346418724	426.39306640625	426.412109375
1192	426.43035888671875	28.0236575421333					1	DETECTED	426.4304 m/z @28.02 [151020OFc1_NvH-0949-Control-5.raw]	426.43035888671875	28.0236575421333	3.69159290533333	99.4291233242667	95.73753041893337	996910.9375	3.7326604674555844E8	0	7972	0.15576420851345318	1.5664616048319087	2.007556510246602	426.421142578125	426.4402160644531
1193	426.4581604003906	21.7606285413333					1	DETECTED	426.4582 m/z @21.76 [151020OFc1_NvH-0949-Control-5.raw]	426.4581604003906	21.7606285413333	3.70998559706667	95.6315321546667	91.92154655760002	1808849.875	4.1509369089975625E8	0	7972	0.1560160229976475	34.46422690593536	82.75145147996804	426.4482727050781	426.4680480957031
1194	426.4816589355469	26.1261733896					1	DETECTED	426.4817 m/z @26.13 [151020OFc1_NvH-0949-Control-5.raw]	426.4816589355469	26.1261733896	3.85105568506667	99.7885251901333	95.93746950506663	965549.25	4.046858235695893E8	4	7972	15.224368185490743	0.5764457605343661	0.10885629288436777	426.47174072265625	426.4915771484375
1195	426.49700927734375	46.5175658602667					1	DETECTED	426.4970 m/z @46.52 [151020OFc1_NvH-0949-Control-5.raw]	426.49700927734375	46.5175658602667	5.2456549864	91.9672689501333	86.7216139637333	408984.125	3.967298472908306E8	0	7972	3.0942438136944546	1.1790016423897607	1.8988127450713013	426.4917297363281	426.50634765625
1196	426.5195007324219	9.79999172					1	DETECTED	426.5195 m/z @9.80 [151020OFc1_NvH-0949-Control-5.raw]	426.5195007324219	9.79999172	4.5288251736	94.0290672829333	89.5002421093333	474344.90625	3.89574631454872E8	3	7972	0.10762151961240285	3.4970210129303516	0.8844415390799613	426.5096130371094	426.52947998046875
1197	426.52972412109375	10.0154773069333					1	DETECTED	426.5297 m/z @10.02 [151020OFc1_NvH-0949-Control-5.raw]	426.52972412109375	10.0154773069333	4.7351541656	92.1602081045333	87.4250539389333	156560.609375	4.384697262361042E8	0	7972	9.736423761393999	41.04020433678753	0.1773979918726261	426.5295104980469	426.536376953125
1198	426.54638671875	36.8137135496					1	DETECTED	426.5464 m/z @36.81 [151020OFc1_NvH-0949-Control-5.raw]	426.54638671875	36.8137135496	4.05042862373333	91.3462359394667	87.29580731573337	1919171.0	5.379911667786314E8	3	7972	4.3032118094437735	0.538909142482335	0.2168513605094921	426.5364074707031	426.5563049316406
1199	426.5586242675781	29.5236818978667					1	DETECTED	426.5586 m/z @29.52 [151020OFc1_NvH-0949-Control-5.raw]	426.5586242675781	29.5236818978667	4.11198621413333	95.0268431530667	90.91485693893337	1634671.125	4.320710911069701E8	0	7972	0.1918785289293119	2.172483296568712	50.676733945814824	426.556396484375	426.568603515625
1200	426.5786437988281	42.0473782328					1	DETECTED	426.5786 m/z @42.05 [151020OFc1_NvH-0949-Control-5.raw]	426.5786437988281	42.0473782328	4.28202809573333	99.2905876493333	95.00855955359998	1.1163388E7	7.286254187905756E8	3	7972	12.791768285460872	0.5200087874408422	0.03005734310946766	426.56866455078125	426.5885925292969
1201	426.5926513671875	38.7766366621333					1	DETECTED	426.5927 m/z @38.78 [151020OFc1_NvH-0949-Control-5.raw]	426.5926513671875	38.7766366621333	4.5288251736	99.4291233242667	94.9002981506667	1737384.25	3.816095230037239E8	0	7972	24.628093048955986	28.308592835277484	0.009448875343338306	426.58868408203125	426.6026306152344
1202	426.6031494140625	37.5157497002667					1	DETECTED	426.6031 m/z @37.52 [151020OFc1_NvH-0949-Control-5.raw]	426.6031494140625	37.5157497002667	1.58869578453333	81.2808484557333	79.69215267119998	754378.9375	3.3174015473408246E8	0	7972	0.3059431986428578	1.332662597016149	0.37988418502597426	426.6026916503906	426.6128234863281
1203	426.6811828613281	28.0882837488					1	DETECTED	426.6812 m/z @28.09 [151020OFc1_NvH-0949-Control-5.raw]	426.6811828613281	28.0882837488	4.88216282426667	94.9993434586667	90.11718063440003	673172.3125	3.7495795193633884E8	0	7972	0.167265187846521	2.4101606003788048	4.711846040001451	426.6718444824219	426.69097900390625
1204	426.7052307128906	46.9376523165333					1	DETECTED	426.7052 m/z @46.94 [151020OFc1_NvH-0949-Control-5.raw]	426.7052307128906	46.9376523165333	3.87830956053333	93.9657471904	90.08743762986667	495024.9375	3.621973175010966E8	0	7972	20.544289481872006	1.1565274809300792	0.2949145609575358	426.6952819824219	426.7073974609375
1205	426.7174072265625	38.4244345122667					1	DETECTED	426.7174 m/z @38.42 [151020OFc1_NvH-0949-Control-5.raw]	426.7174072265625	38.4244345122667	3.93660865253333	98.2836054298667	94.34699677733337	5780219.0	8.922691357787377E8	2	7972	17.603131724901246	0.5077776805318542	0.06692810896459973	426.7074279785156	426.7273864746094
1206	426.7356872558594	20.8454803464					1	DETECTED	426.7357 m/z @20.85 [151020OFc1_NvH-0949-Control-5.raw]	426.7356872558594	20.8454803464	5.19687782293333	98.0631913664	92.86631354346667	2195637.5	5.2300469157541E8	0	7972	15.690807259680106	1.6064071458726565	5.526809019377543	426.7274169921875	426.7403869628906
1207	426.75042724609375	23.0281469096					1	DETECTED	426.7504 m/z @23.03 [151020OFc1_NvH-0949-Control-5.raw]	426.75042724609375	23.0281469096	4.75614797813333	94.7513466746667	89.99519869653338	1.5263603E7	9.172546065286502E8	2	7972	27.76064225131813	0.8339279538398805	2.0938840230854434	426.7404479980469	426.7603759765625
1208	426.76336669921875	36.9795222624					1	DETECTED	426.7634 m/z @36.98 [151020OFc1_NvH-0949-Control-5.raw]	426.76336669921875	36.9795222624	2.57664333146667	98.8956103552	96.31896702373334	1.1733736E7	9.384374568273699E8	2	7972	2.5671856598098586	0.5135022583700442	11.037312357897575	426.76043701171875	426.7733154296875
1209	426.78692626953125	44.4840287744					1	DETECTED	426.7869 m/z @44.48 [151020OFc1_NvH-0949-Control-5.raw]	426.78692626953125	44.4840287744	4.40428309493333	92.7423468416	88.33806374666666	5813085.0	4.9036684959750915E8	2	7972	0.18810524378318405	1.4755277671404419	1.0479539230156325	426.7785949707031	426.7958679199219
1210	426.80419921875	37.4438607149333					1	DETECTED	426.8042 m/z @37.44 [151020OFc1_NvH-0949-Control-5.raw]	426.80419921875	37.4438607149333	0.635043984266667	74.4934436573333	73.85839967306663	570073.5	3.307219655241085E8	0	7972	0.24206053984336506	1.0032704964885868	0.014581803952332655	426.7972412109375	426.81378173828125
1211	426.8609924316406	11.6973885192					1	DETECTED	426.8610 m/z @11.70 [151020OFc1_NvH-0949-Control-5.raw]	426.8609924316406	11.6973885192	0.00830784453333333	97.9620923189333	97.95378447439997	471271.5	3.734299534651678E8	3	7972	9.195362439757051	1.1811979024234753	0.7227943662244548	426.8511657714844	426.8690185546875
1212	426.8790588378906	22.4655036672					1	DETECTED	426.8791 m/z @22.47 [151020OFc1_NvH-0949-Control-5.raw]	426.8790588378906	22.4655036672	0.00830784453333333	99.8981638872	99.88985604266666	7386847.0	5.784978030040624E8	3	7972	5.292444680511533	1.0894896356953465	1.1386044663427655	426.86907958984375	426.8890380859375
1213	426.89080810546875	25.7799879690667					1	DETECTED	426.8908 m/z @25.78 [151020OFc1_NvH-0949-Control-5.raw]	426.89080810546875	25.7799879690667	0.156266424	99.0702459677333	98.9139795437333	1502982.375	4.386102398654923E8	3	7972	3.743028535299544	0.8437623308664071	0.12765644786728927	426.8890686035156	426.9007568359375
1214	426.9129943847656	42.059140544					1	DETECTED	426.9130 m/z @42.06 [151020OFc1_NvH-0949-Control-5.raw]	426.9129943847656	42.059140544	0.00830784453333333	99.4496120141333	99.44130416959996	6964650.0	5.593535450218756E8	3	7972	0.23593323848624692	0.512104697098188	1.80268113087336	426.903076171875	426.9229431152344
1215	426.9270324707031	38.7766366621333					1	DETECTED	426.9270 m/z @38.78 [151020OFc1_NvH-0949-Control-5.raw]	426.9270324707031	38.7766366621333	0.00830784453333333	99.8981638872	99.88985604266666	929081.9375	3.868959723446963E8	0	7972	0.03573147836945623	1.5174547946025752	0.004537613109919386	426.9230041503906	426.93701171875
1216	426.9406433105469	22.8154913146667					1	DETECTED	426.9406 m/z @22.82 [151020OFc1_NvH-0949-Control-5.raw]	426.9406433105469	22.8154913146667	0.126804633066667	99.9802351888	99.85343055573333	307225.8125	3.440536365175934E8	0	7972	0.3423057131131344	3.376672718803356	4.602181328905475	426.93707275390625	426.9490661621094
1217	426.9593505859375	21.7606285413333					1	DETECTED	426.9594 m/z @21.76 [151020OFc1_NvH-0949-Control-5.raw]	426.9593505859375	21.7606285413333	0.234761107733333	97.8520640808	97.61730297306667	1194934.75	4.039422456893804E8	0	7972	11.242822870121316	0.5115500340442513	0.8458593466403778	426.9494323730469	426.9693298339844
1218	426.9716796875	23.6317337205333					1	DETECTED	426.9717 m/z @23.63 [151020OFc1_NvH-0949-Control-5.raw]	426.9716796875	23.6317337205333	0.0578005885333333	95.9823777706667	95.92457718213336	680083.4375	3.9249037272281426E8	0	7972	9.869811835492031	0.5074286849930573	0.014671186349975435	426.9693603515625	426.98016357421875
1219	426.99017333984375	62.2848499197333					1	DETECTED	426.9902 m/z @62.28 [151020OFc1_NvH-0949-Control-5.raw]	426.99017333984375	62.2848499197333	0.018753612	99.9893481866667	99.9705945746667	1543884.5	4.4687909265621877E8	0	7972	0.10434938794044513	0.5015520730870736	0.0026217695120410644	426.9803161621094	427.0000305175781
[truncated: 34,303 more rows]
