# Supplementary material for: MSFC: a new feature construction method for accurate diagnosis of mass spectrometry data
Source: Sci Rep. 2023 Sep 21;13:15694. doi: 10.1038/s41598-023-42395-5 (PMC10514077; doi:10.1038/s41598-023-42395-5)
Supplement: Supplementary file 1 — Supplementary Information. [file 41598_2023_42395_MOESM1_ESM.zip › dataset/CRLM dataset/control/control6.csv]

row ID	row m/z	row retention time	row identity (main ID)	row identity (all IDs)	row identity (main ID + details)	row comment	row number of detected peaks	151020OFc1_NvH-0949-Control-6.raw Peak status	151020OFc1_NvH-0949-Control-6.raw Peak name	151020OFc1_NvH-0949-Control-6.raw Peak m/z	151020OFc1_NvH-0949-Control-6.raw Peak RT	151020OFc1_NvH-0949-Control-6.raw Peak RT start	151020OFc1_NvH-0949-Control-6.raw Peak RT end	151020OFc1_NvH-0949-Control-6.raw Peak duration time	151020OFc1_NvH-0949-Control-6.raw Peak height	151020OFc1_NvH-0949-Control-6.raw Peak area	151020OFc1_NvH-0949-Control-6.raw Peak charge	151020OFc1_NvH-0949-Control-6.raw Peak # data points	151020OFc1_NvH-0949-Control-6.raw Peak FWHM	151020OFc1_NvH-0949-Control-6.raw Peak tailing factor	151020OFc1_NvH-0949-Control-6.raw Peak asymmetry factor	151020OFc1_NvH-0949-Control-6.raw Peak m/z min	151020OFc1_NvH-0949-Control-6.raw Peak m/z max
1	400.0016174316406	29.8459877042667					1	DETECTED	400.0016 m/z @29.85 [151020OFc1_NvH-0949-Control-6.raw]	400.0016174316406	29.8459877042667	0.164211779466667	99.2883531330667	99.12414135360004	144171.515625	3.216107206572898E8	0	7880	82.91429173947995	1.8100055707452583	2.527773874664517	399.9970397949219	400.0079345703125
2	400.0179443359375	26.8400800557333					1	DETECTED	400.0179 m/z @26.84 [151020OFc1_NvH-0949-Control-6.raw]	400.0179443359375	26.8400800557333	0.125737241333333	99.9948088136	99.86907157226666	254909.953125	3.2271623891683096E8	0	7880	95.19276860942223	1.776409813620364	2.5539905634824844	400.0079650878906	400.0278015136719
3	400.0380554199219	47.4097467888					1	DETECTED	400.0381 m/z @47.41 [151020OFc1_NvH-0949-Control-6.raw]	400.0380554199219	47.4097467888	0.00785925333333333	99.9948088136	99.98694956026667	148764.453125	3.269990440361426E8	0	7880	88.47777885146724	1.05636785856921	1.0778983081990645	400.0282897949219	400.0479736328125
4	400.0517272949219	31.3239417048					1	DETECTED	400.0517 m/z @31.32 [151020OFc1_NvH-0949-Control-6.raw]	400.0517272949219	31.3239417048	0.2880047928	99.9852615824	99.6972567896	111886.2421875	3.36964499931692E8	0	7880	94.70543352130198	1.5203073824749997	2.039528556743652	400.0482177734375	400.0616760253906
5	400.1506042480469	32.7534691042667					1	DETECTED	400.1506 m/z @32.75 [151020OFc1_NvH-0949-Control-6.raw]	400.1506042480469	32.7534691042667	6.20957407413333	97.8864851770667	91.67691110293337	440042.4375	3.174833183807002E8	0	7880	1.7748563793071028	2.0011159612175113	0.002964485328115493	400.14349365234375	400.1604309082031
6	400.1843566894531	20.1464187938667					1	DETECTED	400.1844 m/z @20.15 [151020OFc1_NvH-0949-Control-6.raw]	400.1843566894531	20.1464187938667	4.78000244826667	97.7906196434667	93.01061719520003	964862.1875	3.396110963529138E8	0	7880	2.5500284239751707	0.598398287305022	0.14274288759162557	400.1745910644531	400.1875
7	400.197509765625	24.3126796901333					1	DETECTED	400.1975 m/z @24.31 [151020OFc1_NvH-0949-Control-6.raw]	400.197509765625	24.3126796901333	3.95286644693333	99.6031408610667	95.65027441413338	4282335.0	4.098860562294386E8	3	7880	0.17051716962706465	0.6883567936552762	1.0021831616902708	400.18756103515625	400.20208740234375
8	400.21209716796875	23.2077280232					1	DETECTED	400.2121 m/z @23.21 [151020OFc1_NvH-0949-Control-6.raw]	400.21209716796875	23.2077280232	0.9300599632	99.2979296632	98.3678697	2.2730974E7	8.110828681818476E8	2	7880	0.23063640605567315	0.6087663755171776	1.7570537402521194	400.2021179199219	400.2165222167969
9	400.2265319824219	20.6220633509333					1	DETECTED	400.2265 m/z @20.62 [151020OFc1_NvH-0949-Control-6.raw]	400.2265319824219	20.6220633509333	3.1888765088	99.9376598026667	96.7487832938667	3.6089164E7	1.6980332874668276E9	3	7880	0.25947090577178855	0.9201007322454304	0.984135855321504	400.216552734375	400.2314758300781
10	400.2414855957031	35.0234496165333					1	DETECTED	400.2415 m/z @35.02 [151020OFc1_NvH-0949-Control-6.raw]	400.2414855957031	35.0234496165333	0.467002170666667	99.9948088136	99.52780664293334	2.39327808E8	5.728327423242325E9	3	7880	0.30758757976555984	1.0827307554205587	1.058032019848405	400.23150634765625	400.2514343261719
11	400.25506591796875	22.8630583850667					1	DETECTED	400.2551 m/z @22.86 [151020OFc1_NvH-0949-Control-6.raw]	400.25506591796875	22.8630583850667	3.60112448266667	99.6790856026667	96.07796112000003	1385241.875	4.347814096562401E8	2	7880	0.13574923822531915	7.046001861063354	5.810536878466892	400.2515869140625	400.2554931640625
12	400.2655029296875	39.9379210845333					1	DETECTED	400.2655 m/z @39.94 [151020OFc1_NvH-0949-Control-6.raw]	400.2655029296875	39.9379210845333	4.5036639248	99.4965108930667	94.9928469682667	3269289.0	4.5507913908689636E8	0	7880	0.20944219035502698	1.0006660462343886	0.17786016320286183	400.2555236816406	400.2749938964844
13	400.2773742675781	19.9779223754667					1	DETECTED	400.2774 m/z @19.98 [151020OFc1_NvH-0949-Control-6.raw]	400.2773742675781	19.9779223754667	4.84073515813333	97.5806681464	92.73993298826667	907881.5	3.141285950545903E8	0	7880	0.16908970446498728	0.5150479208621783	0.8835423551331137	400.2757568359375	400.2856750488281
14	400.3056640625	91.5110641306667					1	DETECTED	400.3057 m/z @91.51 [151020OFc1_NvH-0949-Control-6.raw]	400.3056640625	91.5110641306667	4.15134510266667	96.2131336309333	92.06178852826663	205164.53125	2.138622344914235E8	0	7880	0.9694394249427063	1.1286033207308444	2.5117173291508483	400.29595947265625	400.31536865234375
15	400.3447265625	29.5266412309333					1	DETECTED	400.3447 m/z @29.53 [151020OFc1_NvH-0949-Control-6.raw]	400.3447265625	29.5266412309333	0.0381909890666667	99.9085286368	99.87033764773334	81370.6171875	3.0334143638588893E8	0	7880	90.57714680635074	1.6878349870869138	2.098886387639966	400.3392333984375	400.34979248046875
16	400.4173583984375	11.2233719013333					1	DETECTED	400.4174 m/z @11.22 [151020OFc1_NvH-0949-Control-6.raw]	400.4173583984375	11.2233719013333	4.3057056992	95.960091004	91.6543853048	145252.40625	2.2022918997641507E8	0	7880	0.04754621652930169	0.5118707275069999	2.4046067948960914	400.4075012207031	400.41986083984375
17	400.4310302734375	12.0285109410667					1	DETECTED	400.4310 m/z @12.03 [151020OFc1_NvH-0949-Control-6.raw]	400.4310302734375	12.0285109410667	4.100574932	97.479789988	93.37921505599999	148483.796875	3.610732087043129E8	0	7880	0.04641660766612432	0.5046694695825752	0.24244027906512072	400.4210510253906	400.4339904785156
18	400.4561767578125	19.3594483394667					1	DETECTED	400.4562 m/z @19.36 [151020OFc1_NvH-0949-Control-6.raw]	400.4561767578125	19.3594483394667	4.0139068576	89.7113260165333	85.6974191589333	401202.90625	3.219311935665748E8	0	7880	5.976339547124702	0.650958546787452	0.02301066057662432	400.44671630859375	400.4632873535156
19	400.473388671875	19.9592084754667					1	DETECTED	400.4734 m/z @19.96 [151020OFc1_NvH-0949-Control-6.raw]	400.473388671875	19.9592084754667	3.872660728	99.7188245738667	95.8461638458667	2967783.0	4.128930092098558E8	4	7880	0.35002982336333943	13.039805892133016	23.55220525894803	400.46356201171875	400.48333740234375
20	400.4961242675781	10.2746533426667					1	DETECTED	400.4961 m/z @10.27 [151020OFc1_NvH-0949-Control-6.raw]	400.4961242675781	10.2746533426667	3.54574941226667	98.2077045266667	94.66195511440003	1135642.25	3.191114069608761E8	0	7880	0.2497126486307497	30.792706223339852	9.520140057146724	400.4861755371094	400.5060119628906
21	400.515869140625	17.7175315192					1	DETECTED	400.5159 m/z @17.72 [151020OFc1_NvH-0949-Control-6.raw]	400.515869140625	17.7175315192	3.60112448266667	94.5619170248	90.96079254213332	229355.640625	3.18828594369579E8	0	7880	0.17263635453898019	3.2218110566919167	0.02343654813372309	400.5069274902344	400.51666259765625
22	400.52667236328125	13.1647063962667					1	DETECTED	400.5267 m/z @13.16 [151020OFc1_NvH-0949-Control-6.raw]	400.52667236328125	13.1647063962667	3.98526989626667	97.5563158418667	93.57104594560003	1952870.875	3.7527712272681767E8	3	7880	11.167633888774704	0.8038550577516708	1.0204493179411938	400.5166931152344	400.5364074707031
23	400.5415344238281	10.7646772808					1	DETECTED	400.5415 m/z @10.76 [151020OFc1_NvH-0949-Control-6.raw]	400.5415344238281	10.7646772808	4.1612203	99.09737338	94.93615308	960789.375	3.82121701446466E8	3	7880	30.4867973985698	2.238681158841892	99.78457742565566	400.53668212890625	400.5487060546875
24	400.5587463378906	47.8311564010667					1	DETECTED	400.5587 m/z @47.83 [151020OFc1_NvH-0949-Control-6.raw]	400.5587463378906	47.8311564010667	3.33478936933333	99.5935573266667	96.25876795733336	2295746.5	4.1532113612786114E8	3	7880	33.917916776648916	0.6051944290696589	0.005703006945210818	400.54876708984375	400.56317138671875
25	400.5732116699219	34.9992748856					1	DETECTED	400.5732 m/z @35.00 [151020OFc1_NvH-0949-Control-6.raw]	400.5732116699219	34.9992748856	3.03223632	99.4113695746667	96.3791332546667	1.60214464E8	3.899559686145727E9	3	7880	0.3130392837413396	1.193277491102727	1.3171279836016045	400.563232421875	400.58319091796875
26	400.5837097167969	23.4869721413333					1	DETECTED	400.5837 m/z @23.49 [151020OFc1_NvH-0949-Control-6.raw]	400.5837097167969	23.4869721413333	3.1888765088	93.895195868	90.7063193592	564035.125	3.561763011832829E8	0	7880	70.4611136446504	6.525161784613102	12.027285025852498	400.5832214355469	400.59368896484375
27	400.5978088378906	5.3649232664					1	DETECTED	400.5978 m/z @5.36 [151020OFc1_NvH-0949-Control-6.raw]	400.5978088378906	5.3649232664	5.2096457056	90.709123356	85.49947765040001	114511.6484375	2.887857640974412E8	0	7880	0.3763561344472768	1.8288598340249858	20.517204220359755	400.59454345703125	400.59796142578125
28	400.6080017089844	31.4946671106667					1	DETECTED	400.6080 m/z @31.49 [151020OFc1_NvH-0949-Control-6.raw]	400.6080017089844	31.4946671106667	1.21791314133333	95.3534350570667	94.13552191573338	604239.0625	3.628856936865304E8	0	7880	0.12279652105845074	1.7369413412465649	0.2502986153725926	400.5980529785156	400.617919921875
29	400.68170166015625	11.8384458928					1	DETECTED	400.6817 m/z @11.84 [151020OFc1_NvH-0949-Control-6.raw]	400.68170166015625	11.8384458928	3.9418124232	90.3146009608	86.3727885376	142772.890625	2.7537082757839775E8	0	7880	0.4787419677454672	6.656265758261499	0.19621948521218982	400.67181396484375	400.6847839355469
30	400.6949157714844	37.9755180896					1	DETECTED	400.6949 m/z @37.98 [151020OFc1_NvH-0949-Control-6.raw]	400.6949157714844	37.9755180896	3.17985574773333	99.7379534490667	96.55809770133337	4720199.5	4.351780542955398E8	2	7880	0.22375781407839668	0.7280606960567988	0.0777677574751447	400.6849670410156	400.7032470703125
31	400.7132568359375	23.1814849152					1	DETECTED	400.7133 m/z @23.18 [151020OFc1_NvH-0949-Control-6.raw]	400.7132568359375	23.1814849152	3.80462809173333	95.6159484861333	91.81132039439997	5369610.5	4.6380994492260355E8	2	7880	0.26573836602343803	0.8094440589002115	0.08738993913484613	400.7032775878906	400.7177734375
32	400.72784423828125	20.6343815658667					1	DETECTED	400.7278 m/z @20.63 [151020OFc1_NvH-0949-Control-6.raw]	400.72784423828125	20.6343815658667	3.727937488	96.4851094253333	92.75717193733331	1.6694853E7	9.487885584223294E8	2	7880	0.2573444881461491	0.6022493807707664	0.9866599900863943	400.7178955078125	400.73748779296875
33	400.74755859375	40.1290854445333					1	DETECTED	400.7476 m/z @40.13 [151020OFc1_NvH-0949-Control-6.raw]	400.74755859375	40.1290854445333	3.49112084293333	96.2319796277333	92.74085878479997	1.796044E7	8.398188952176071E8	2	7880	0.19264327926067182	0.5064285476655154	0.017417351995624945	400.7375793457031	400.75750732421875
34	400.7718200683594	21.6139207141333					1	DETECTED	400.7718 m/z @21.61 [151020OFc1_NvH-0949-Control-6.raw]	400.7718200683594	21.6139207141333	4.2105295376	96.7574771570667	92.5469476194667	4.4218564E7	7.624368190407255E8	2	7880	0.16324817566988514	1.0837659298834021	1.0407318426298409	400.76214599609375	400.7815246582031
35	400.783935546875	13.976686108					1	DETECTED	400.7839 m/z @13.98 [151020OFc1_NvH-0949-Control-6.raw]	400.783935546875	13.976686108	5.2096457056	79.7639511634667	74.5543054578667	745318.8125	2.7676681696513647E8	0	7880	0.12920985980133537	1.2868519838050398	1.3387117568651623	400.78314208984375	400.79376220703125
36	400.796142578125	29.9256718525333					1	DETECTED	400.7961 m/z @29.93 [151020OFc1_NvH-0949-Control-6.raw]	400.796142578125	29.9256718525333	3.9758239416	76.6813301936	72.705506252	100715.9296875	2.5338948527444154E8	0	7880	71.01214343684197	1.454683085081635	1.9415307386541996	400.794189453125	400.80596923828125
37	400.86102294921875	13.1447894917333					1	DETECTED	400.8610 m/z @13.14 [151020OFc1_NvH-0949-Control-6.raw]	400.86102294921875	13.1447894917333	0.8937873512	95.9125304810667	95.01874312986669	1196707.0	3.45564615617953E8	0	7880	0.11489929278757849	1.1379553023905042	3.0238630116184146	400.8511047363281	400.8680419921875
38	400.8781433105469	27.390276432					1	DETECTED	400.8781 m/z @27.39 [151020OFc1_NvH-0949-Control-6.raw]	400.8781433105469	27.390276432	0.125737241333333	98.3709340693333	98.24519682799996	2692668.0	4.1750880475632024E8	3	7880	0.13607285021036475	0.506045024246079	0.40907984537618475	400.8681640625	400.88079833984375
39	400.89093017578125	15.8652711082667					1	DETECTED	400.8909 m/z @15.87 [151020OFc1_NvH-0949-Control-6.raw]	400.89093017578125	15.8652711082667	0.00785925333333333	97.3430351826667	97.33517592933336	2860910.5	4.241772773254345E8	3	7880	0.13746036308031861	2.7509354121158105	0.5757448233952669	400.8809509277344	400.89630126953125
40	400.90631103515625	35.013307824					1	DETECTED	400.9063 m/z @35.01 [151020OFc1_NvH-0949-Control-6.raw]	400.90631103515625	35.013307824	0.26880048	99.3353358789333	99.0665353989333	6.2870764E7	1.744635607231713E9	3	7880	0.29848952945717144	1.0859776799059448	1.113809556322311	400.8963623046875	400.9162902832031
41	400.9164123535156	50.3306511970667					1	DETECTED	400.9164 m/z @50.33 [151020OFc1_NvH-0949-Control-6.raw]	400.9164123535156	50.3306511970667	0.00785925333333333	96.4560473901333	96.44818813679997	4918531.5	4.365163326677682E8	3	7880	10.879544469566923	0.5046626506861531	0.029294719668100936	400.91632080078125	400.92559814453125
42	400.9424743652344	45.6286920818667					1	DETECTED	400.9425 m/z @45.63 [151020OFc1_NvH-0949-Control-6.raw]	400.9424743652344	45.6286920818667	0.115839653866667	99.7188245738667	99.60298492000003	423012.46875	3.127172887751834E8	0	7880	36.50052237585613	1.2244059007633898	1.8257610124488428	400.93267822265625	400.944580078125
43	400.95458984375	18.1038544922667					1	DETECTED	400.9546 m/z @18.10 [151020OFc1_NvH-0949-Control-6.raw]	400.95458984375	18.1038544922667	0.00785925333333333	98.6023040058667	98.59444475253336	2093574.25	3.595776304034542E8	0	7880	0.12654454840595974	0.7536886538470332	0.03943489546956573	400.9447021484375	400.96453857421875
44	400.9657897949219	18.3685766816					1	DETECTED	400.9658 m/z @18.37 [151020OFc1_NvH-0949-Control-6.raw]	400.9657897949219	18.3685766816	1.82735822853333	78.3216659138667	76.49430768533337	798486.25	3.0978629617237556E8	0	7880	14.506003566140741	0.5311159131442665	95.76108230696512	400.964599609375	400.9757385253906
45	400.9784240722656	30.8689882725333					1	DETECTED	400.9784 m/z @30.87 [151020OFc1_NvH-0949-Control-6.raw]	400.9784240722656	30.8689882725333	0.563830407466667	99.0592099162667	98.49537950880003	745317.3125	3.8889271147504115E8	0	7880	0.2073983773850685	0.516496289103681	0.007041236034012984	400.975830078125	400.9882507324219
46	401.0009460449219	23.3690424885333					1	DETECTED	401.0009 m/z @23.37 [151020OFc1_NvH-0949-Control-6.raw]	401.0009460449219	23.3690424885333	0.00785925333333333	99.3735747901333	99.36571553679997	3269931.5	3.723375293645194E8	0	7880	0.1687359745594037	0.8539073488225384	0.6869201875907583	400.9912109375	401.01092529296875
47	401.02642822265625	24.5525913269333					1	DETECTED	401.0264 m/z @24.55 [151020OFc1_NvH-0949-Control-6.raw]	401.02642822265625	24.5525913269333	0.00785925333333333	99.9948088136	99.98694956026667	394139.78125	3.294943597127201E8	0	7880	16.449762135798025	3.019989148623287	4.948487326923126	401.0165710449219	401.03619384765625
48	401.0378723144531	38.0163904618667					1	DETECTED	401.0379 m/z @38.02 [151020OFc1_NvH-0949-Control-6.raw]	401.0378723144531	38.0163904618667	0.00785925333333333	99.9852615824	99.97740232906666	94946.4921875	3.1021608865015674E8	0	7880	80.28725570162415	1.3189492151063704	1.5651503252766645	401.0364685058594	401.0415344238281
49	401.07647705078125	32.7129931605333					1	DETECTED	401.0765 m/z @32.71 [151020OFc1_NvH-0949-Control-6.raw]	401.07647705078125	32.7129931605333	2.79801415066667	99.9852615824	97.18724743173333	82575.640625	2.650828811823881E8	0	7880	88.30579398592494	1.5505483389219314	2.0842468554375944	401.07647705078125	401.0850524902344
50	401.1467590332031	19.6790738026667					1	DETECTED	401.1468 m/z @19.68 [151020OFc1_NvH-0949-Control-6.raw]	401.1467590332031	19.6790738026667	3.60112448266667	99.7850282114667	96.18390372880002	168524.59375	3.0448010689724135E8	0	7880	72.00349524509406	2.734838676603506	4.472946327920132	401.13690185546875	401.1565246582031
51	401.1618347167969	33.8265385512					1	DETECTED	401.1618 m/z @33.83 [151020OFc1_NvH-0949-Control-6.raw]	401.1618347167969	33.8265385512	5.07902213973333	92.2785495157333	87.19952737599998	100285.1640625	3.4826004457894975E8	0	7880	75.65691344868202	1.5166445359644745	2.295237119194545	401.15679931640625	401.1701354980469
52	401.1802978515625	14.8339062618667					1	DETECTED	401.1803 m/z @14.83 [151020OFc1_NvH-0949-Control-6.raw]	401.1802978515625	14.8339062618667	3.9418124232	93.4992582517333	89.55744582853329	800157.875	3.1505898057263404E8	0	7880	0.19926357775852566	0.8587734448764766	124.28657812439964	401.17034912109375	401.186767578125
53	401.1968994140625	37.9633602013333					1	DETECTED	401.1969 m/z @37.96 [151020OFc1_NvH-0949-Control-6.raw]	401.1968994140625	37.9633602013333	3.35284132773333	99.9757324290667	96.62289110133337	2401515.0	4.253340253075341E8	3	7880	20.566612678168212	0.5079556006200967	0.00925609462744079	401.18707275390625	401.19720458984375
54	401.20721435546875	32.1598318666667					1	DETECTED	401.2072 m/z @32.16 [151020OFc1_NvH-0949-Control-6.raw]	401.20721435546875	32.1598318666667	0.649106506666667	99.5440684048	98.89496189813333	1.5840954E7	7.491586251867507E8	2	7880	0.33460462949514636	0.5265972718179138	0.016789363335299408	401.1972351074219	401.2171325683594
55	401.2189025878906	28.2350161157333					1	DETECTED	401.2189 m/z @28.24 [151020OFc1_NvH-0949-Control-6.raw]	401.2189025878906	28.2350161157333	3.35284132773333	99.8230134261333	96.47017209839997	512964.59375	3.9027727929515094E8	0	7880	8.801852518575686	2.487039235798327	6.761171338491834	401.21722412109375	401.21966552734375
56	401.22967529296875	20.6008654789333					1	DETECTED	401.2297 m/z @20.60 [151020OFc1_NvH-0949-Control-6.raw]	401.22967529296875	20.6008654789333	3.31665609013333	99.2788794304	95.96222334026666	4198309.5	7.007416092889504E8	2	7880	22.036403514224062	5.230475757854568	0.7315538869874729	401.2196960449219	401.2303161621094
57	401.2403259277344	34.9848249688					1	DETECTED	401.2403 m/z @34.98 [151020OFc1_NvH-0949-Control-6.raw]	401.2403259277344	34.9848249688	1.8185020728	99.7945467514667	97.9760446786667	1.4837333E7	1.1862490104715364E9	3	7880	5.266698271066581	4.895412576727051	0.018985227767363985	401.2303466796875	401.2502746582031
58	401.25439453125	9.08470018213333					1	DETECTED	401.2544 m/z @9.08 [151020OFc1_NvH-0949-Control-6.raw]	401.25439453125	9.08470018213333	1.65006840693333	98.5736754738667	96.92360706693337	3729547.0	5.094547714442146E8	0	7880	41.39775802072307	12.669951518840195	143.23072381908307	401.2503356933594	401.26300048828125
59	401.27301025390625	21.6139207141333					1	DETECTED	401.2730 m/z @21.61 [151020OFc1_NvH-0949-Control-6.raw]	401.27301025390625	21.6139207141333	4.5036639248	95.9789358957333	91.4752719709333	2.1848712E7	5.382302369152966E8	0	7880	0.1312992201829033	1.0995504914072773	1.0384031795880528	401.2630310058594	401.2822570800781
60	401.2873229980469	17.3425084597333					1	DETECTED	401.2873 m/z @17.34 [151020OFc1_NvH-0949-Control-6.raw]	401.2873229980469	17.3425084597333	5.73084175146667	92.4695261146667	86.73868436320004	999292.125	3.3528531993617463E8	0	7880	0.30751847340129856	0.5768398051380276	1.4942202162790732	401.2839660644531	401.29638671875
61	401.3083801269531	91.4510251578667					1	DETECTED	401.3084 m/z @91.45 [151020OFc1_NvH-0949-Control-6.raw]	401.3083801269531	91.4510251578667	14.9690228981333	92.6428956293333	77.67387273119999	81675.9453125	2.4411946132707903E8	0	7880	1.158825599829413	0.5077918362245473	5.490482293741649	401.3009033203125	401.3168640136719
62	401.32830810546875	39.6889949173333					1	DETECTED	401.3283 m/z @39.69 [151020OFc1_NvH-0949-Control-6.raw]	401.32830810546875	39.6889949173333	34.5145971472	99.5935573266667	65.07896017946669	97277.0234375	2.4988625872279346E8	0	7880	56.118815234303575	6.288554056967117	10.128943749766169	401.3210754394531	401.3290100097656
63	401.3394775390625	45.5906922890667					1	DETECTED	401.3395 m/z @45.59 [151020OFc1_NvH-0949-Control-6.raw]	401.3394775390625	45.5906922890667	1.8097629088	92.9029466082667	91.0931836994667	113691.171875	3.1592622304033214E8	0	7880	90.27908274428839	1.0403294880775757	1.0500762679022322	401.3301696777344	401.34613037109375
64	401.42547607421875	13.2709738496					1	DETECTED	401.4255 m/z @13.27 [151020OFc1_NvH-0949-Control-6.raw]	401.42547607421875	13.2709738496	4.0139068576	97.3241208738667	93.3102140162667	713424.3125	3.3771984956805456E8	0	7880	0.2804042422677675	1.130705639968335	1.9058589041376253	401.4155578613281	401.4353332519531
65	401.44476318359375	37.3075716533333					1	DETECTED	401.4448 m/z @37.31 [151020OFc1_NvH-0949-Control-6.raw]	401.44476318359375	37.3075716533333	4.51275585626667	99.1069318557333	94.59417599946663	133422.703125	3.2970323741317666E8	0	7880	90.03222872454788	1.490929921461361	2.198518568424924	401.4355163574219	401.4457702636719
66	401.4557800292969	18.0542321541333					1	DETECTED	401.4558 m/z @18.05 [151020OFc1_NvH-0949-Control-6.raw]	401.4557800292969	18.0542321541333	3.83345258933333	97.2284473629333	93.39499477359996	968089.0	4.046348169784477E8	0	7880	0.08078809458229586	0.5459683566074214	1.000361117403459	401.4458312988281	401.4657287597656
67	401.47021484375	28.1683508570667					1	DETECTED	401.4702 m/z @28.17 [151020OFc1_NvH-0949-Control-6.raw]	401.47021484375	28.1683508570667	3.31665609013333	97.9344889442667	94.61783285413337	286501.5	3.417140108889878E8	0	7880	6.859310611031262	2.365565077674663	3.7228198572040725	401.4657897949219	401.47088623046875
68	401.4809265136719	29.9413718914667					1	DETECTED	401.4809 m/z @29.94 [151020OFc1_NvH-0949-Control-6.raw]	401.4809265136719	29.9413718914667	1.93416932426667	99.7661743362667	97.83200501200002	571520.25	3.335024629461708E8	0	7880	7.247701360344145	2.181709763693731	0.9056317121139256	401.4709777832031	401.4908752441406
69	401.5022888183594	23.3465388184					1	DETECTED	401.5023 m/z @23.35 [151020OFc1_NvH-0949-Control-6.raw]	401.5022888183594	23.3465388184	4.4293604888	94.8170868021333	90.3877263133333	741965.3125	3.255151277579412E8	0	7880	0.12149462661890453	0.547680306652527	0.0017150810106800983	401.4923095703125	401.5122375488281
70	401.5136413574219	38.2324403146667					1	DETECTED	401.5136 m/z @38.23 [151020OFc1_NvH-0949-Control-6.raw]	401.5136413574219	38.2324403146667	6.6257695896	78.7338419208	72.1080723312	131778.734375	3.1406512988287866E8	0	7880	64.26100454385485	1.1407097090110847	1.7111771828972029	401.5122985839844	401.5168151855469
71	401.5268249511719	9.17430141706667					1	DETECTED	401.5268 m/z @9.17 [151020OFc1_NvH-0949-Control-6.raw]	401.5268249511719	9.17430141706667	3.9758239416	96.8148014912	92.8389775496	217185.828125	3.235529706868623E8	0	7880	0.10170744142823374	1.36123741117558	5.277818149677974	401.516845703125	401.531494140625
72	401.54150390625	32.1769069045333					1	DETECTED	401.5415 m/z @32.18 [151020OFc1_NvH-0949-Control-6.raw]	401.54150390625	32.1769069045333	3.872660728	99.8894978874667	96.0168371594667	1.1601099E7	4.84467966075754E8	3	7880	0.15592256724121967	0.5052709984447981	1.3446886898171946	401.53155517578125	401.5514221191406
73	401.5629577636719	17.4069703773333					1	DETECTED	401.5630 m/z @17.41 [151020OFc1_NvH-0949-Control-6.raw]	401.5629577636719	17.4069703773333	2.56385629653333	99.8514041786667	97.28754788213337	2.542007E7	7.816746976109914E8	3	7880	0.20990555516305776	0.5245321612853909	0.7119774273988904	401.552978515625	401.5729064941406
74	401.57476806640625	35.0234496165333					1	DETECTED	401.5748 m/z @35.02 [151020OFc1_NvH-0949-Control-6.raw]	401.57476806640625	35.0234496165333	1.9518840096	99.5841135613333	97.6322295517333	3089082.25	4.509724711137492E8	0	7880	7.976133410060697	0.6917140719646889	0.059891096595903456	401.572998046875	401.584716796875
75	401.5851135253906	50.3306511970667					1	DETECTED	401.5851 m/z @50.33 [151020OFc1_NvH-0949-Control-6.raw]	401.5851135253906	50.3306511970667	4.6730954336	84.0330344146667	79.3599389810667	1386716.625	3.141519225377166E8	0	7880	0.16713084357126462	1.1183385821427831	3.0805767451343913	401.58477783203125	401.5946044921875
76	401.6256408691406	13.2515882544					1	DETECTED	401.6256 m/z @13.25 [151020OFc1_NvH-0949-Control-6.raw]	401.6256408691406	13.2515882544	0.0479155144	82.7175031389333	82.66958762453329	707245.9375	3.118181717886796E8	0	7880	0.208264571406799	1.3146480618025873	1.3569243437097243	401.6157531738281	401.63531494140625
77	401.657470703125	16.4265067781333					1	DETECTED	401.6575 m/z @16.43 [151020OFc1_NvH-0949-Control-6.raw]	401.657470703125	16.4265067781333	0.230750738133333	94.7115888717333	94.48083813359996	143940.5625	2.8725940176158184E8	0	7880	0.37867387322588186	7.704294557809553	14.535486992703191	401.6496276855469	401.6584167480469
78	401.66851806640625	20.4365381984					1	DETECTED	401.6685 m/z @20.44 [151020OFc1_NvH-0949-Control-6.raw]	401.66851806640625	20.4365381984	7.76741305733333	92.6630722304	84.89565917306668	244383.625	3.058724429866048E8	0	7880	0.18469820511417723	3.3504941433516744	1.1766187557421581	401.65899658203125	401.67218017578125
79	401.6823425292969	14.8339062618667					1	DETECTED	401.6823 m/z @14.83 [151020OFc1_NvH-0949-Control-6.raw]	401.6823425292969	14.8339062618667	4.100574932	92.4606533973333	88.3600784653333	355605.375	3.109190924926123E8	0	7880	0.13186761445046358	0.8110956493973903	4.564692831858293	401.6723937988281	401.6842346191406
80	401.69427490234375	17.3707375845333					1	DETECTED	401.6943 m/z @17.37 [151020OFc1_NvH-0949-Control-6.raw]	401.69427490234375	17.3707375845333	3.36178052426667	92.4999130829333	89.13813255866664	863441.25	3.560539103305016E8	0	7880	0.1955031816624313	0.6754585399737582	1.8184565997312823	401.6843566894531	401.7039794921875
81	401.7139892578125	39.2105748664					1	DETECTED	401.7140 m/z @39.21 [151020OFc1_NvH-0949-Control-6.raw]	401.7139892578125	39.2105748664	4.18144924986667	96.8434265698667	92.66197732000002	2273386.25	3.6021633287206876E8	0	7880	0.2401292435844553	0.5282818589022218	0.01785835433316515	401.7040100097656	401.7146301269531
82	401.7246398925781	14.7985957504					1	DETECTED	401.7246 m/z @14.80 [151020OFc1_NvH-0949-Control-6.raw]	401.7246398925781	14.7985957504	3.36178052426667	97.9822006533333	94.62042012906663	4167791.75	4.757926750446615E8	2	7880	4.063471181962553	0.696108151344909	1.9908140472269202	401.71466064453125	401.73455810546875
83	401.744873046875	31.4020053064					1	DETECTED	401.7449 m/z @31.40 [151020OFc1_NvH-0949-Control-6.raw]	401.744873046875	31.4020053064	1.8539726472	99.6601543624	97.8061817152	1.1546304E7	8.064852189740136E8	2	7880	0.23375294293897397	0.8965023542227301	2.11549364030277	401.73492431640625	401.7548522949219
84	401.755859375	9.10051688					1	DETECTED	401.7559 m/z @9.10 [151020OFc1_NvH-0949-Control-6.raw]	401.755859375	9.10051688	7.62998522986667	98.2077045266667	90.57771929680003	950384.5625	4.380197775277123E8	0	7880	0.11654532787866323	12.69429993769987	31.1194316494457	401.7548828125	401.7647399902344
85	401.7747497558594	21.6139207141333					1	DETECTED	401.7747 m/z @21.61 [151020OFc1_NvH-0949-Control-6.raw]	401.7747497558594	21.6139207141333	7.36590089413333	98.4185276106667	91.05262671653337	4271144.0	3.5085497446177346E8	0	7880	0.10628010252630915	1.1254592957490217	1.2804298359032897	401.7647705078125	401.7845153808594
86	401.8265686035156	13.280335868					1	DETECTED	401.8266 m/z @13.28 [151020OFc1_NvH-0949-Control-6.raw]	401.8265686035156	13.280335868	0.364170157066667	99.0876942584	98.72352410133334	493272.40625	4.1813897336025053E8	0	7880	0.17211554907943238	0.5494673656826773	1.9347073733934044	401.8167419433594	401.8365478515625
87	401.8608703613281	20.8319940085333					1	DETECTED	401.8609 m/z @20.83 [151020OFc1_NvH-0949-Control-6.raw]	401.8608703613281	20.8319940085333	0.00785925333333333	99.6980211448	99.69016189146666	3818035.5	4.0225556305433464E8	3	7880	0.1862444599249251	0.5163214276174776	0.2418511162149466	401.8509521484375	401.870849609375
88	401.87548828125	32.1478592173333					1	DETECTED	401.8755 m/z @32.15 [151020OFc1_NvH-0949-Control-6.raw]	401.87548828125	32.1478592173333	0.00785925333333333	95.9313908272	95.92353157386667	3673357.5	4.367016422929778E8	3	7880	54.8316334265961	0.5918505869873614	0.2949632911115666	401.8708801269531	401.8854675292969
89	401.89691162109375	17.3846770898667					1	DETECTED	401.8969 m/z @17.38 [151020OFc1_NvH-0949-Control-6.raw]	401.89691162109375	17.3846770898667	0.00785925333333333	96.7765685272	96.76870927386666	1.5999892E7	6.838105421798146E8	0	7880	0.22016921563658087	2.152619193289457	15.962387296814825	401.8869323730469	401.9068908691406
90	401.9116516113281	46.5378403818667					1	DETECTED	401.9117 m/z @46.54 [151020OFc1_NvH-0949-Control-6.raw]	401.9116516113281	46.5378403818667	0.0962627288	99.928112032	99.8318493032	2504955.5	3.536188219104266E8	3	7880	0.15028828737460032	0.6652553149207772	0.1370383845623808	401.906982421875	401.92144775390625
91	401.94854736328125	27.4336795538667					1	DETECTED	401.9485 m/z @27.43 [151020OFc1_NvH-0949-Control-6.raw]	401.94854736328125	27.4336795538667	0.249817409066667	98.6693977621333	98.41958035306664	295981.34375	3.2004137132488316E8	0	7880	0.09518809064451617	2.6078702432638594	5.462465618339722	401.946533203125	401.9508361816406
92	401.9609375	42.6002703802667					1	DETECTED	401.9609 m/z @42.60 [151020OFc1_NvH-0949-Control-6.raw]	401.9609375	42.6002703802667	0.00785925333333333	97.8195964733333	97.81173721999997	3104734.25	4.199331829542417E8	0	7880	0.46232540147901346	0.5076127255322014	0.013500825826729932	401.9509582519531	401.9707336425781
93	401.9820251464844	29.9860303834667					1	DETECTED	401.9820 m/z @29.99 [151020OFc1_NvH-0949-Control-6.raw]	401.9820251464844	29.9860303834667	0.00785925333333333	98.2266567402667	98.21879748693337	430740.9375	3.375488694247424E8	0	7880	11.471358482167954	2.1484650158341156	1.429267216236917	401.9720764160156	401.99200439453125
94	402.0270690917969	13.2110765490667					1	DETECTED	402.0271 m/z @13.21 [151020OFc1_NvH-0949-Control-6.raw]	402.0270690917969	13.2110765490667	0.0576485002666667	99.9948088136	99.93716031333334	183814.78125	3.070945018613016E8	0	7880	0.23755218736870276	4.047727784516481	25.414165187447182	402.0176086425781	402.027099609375
95	402.0371398925781	41.4736326218667					1	DETECTED	402.0371 m/z @41.47 [151020OFc1_NvH-0949-Control-6.raw]	402.0371398925781	41.4736326218667	0.00785925333333333	99.9948088136	99.98694956026667	370462.5	3.3492224952206576E8	0	7880	82.02185218779275	1.4920616648372005	1.9089384266133822	402.02716064453125	402.0420227050781
96	402.05218505859375	22.7458951048					1	DETECTED	402.0522 m/z @22.75 [151020OFc1_NvH-0949-Control-6.raw]	402.05218505859375	22.7458951048	0.0381909890666667	99.9948088136	99.95661782453334	704426.4375	3.320945115201169E8	0	7880	0.06897568627012163	1.884364720141681	2.112055938532566	402.0425109863281	402.0605163574219
97	402.0622253417969	43.6295273528					1	DETECTED	402.0622 m/z @43.63 [151020OFc1_NvH-0949-Control-6.raw]	402.0622253417969	43.6295273528	0.00785925333333333	99.9948088136	99.98694956026667	130528.5078125	3.571514517531089E8	0	7880	86.0157916679582	1.2437112799783863	1.485602673476476	402.0622253417969	402.0714416503906
98	402.1604309082031	27.3451770890667					1	DETECTED	402.1604 m/z @27.35 [151020OFc1_NvH-0949-Control-6.raw]	402.1604309082031	27.3451770890667	6.5774807496	95.6363774786667	89.0588967290667	118073.625	3.5237497609405905E8	0	7880	78.03722272563674	2.199147437619251	3.234127783858863	402.1509704589844	402.1697082519531
99	402.1797180175781	99.8419425584					1	DETECTED	402.1797 m/z @99.84 [151020OFc1_NvH-0949-Control-6.raw]	402.1797180175781	99.8419425584	0.00785925333333333	99.9948088136	99.98694956026667	305339.09375	4.667092775064452E8	2	7880	4.739198350172245	0.5007676738941875	0.017640239471294922	402.1697692871094	402.1836853027344
100	402.19451904296875	20.7694369213333					1	DETECTED	402.1945 m/z @20.77 [151020OFc1_NvH-0949-Control-6.raw]	402.19451904296875	20.7694369213333	1.80076251306667	95.8218524962667	94.02108998320003	2331632.5	3.7971861243783164E8	0	7880	0.16865956863393805	4.6667162333216465	0.6698965863925548	402.1845397949219	402.2044677734375
101	402.2057800292969	36.6664119456					1	DETECTED	402.2058 m/z @36.67 [151020OFc1_NvH-0949-Control-6.raw]	402.2057800292969	36.6664119456	4.29653493493333	92.0641222954667	87.76758736053337	1063160.625	3.766843626875903E8	0	7880	0.15628217728018967	1.3995678670847433	0.008904786527622825	402.20452880859375	402.2060852050781
102	402.2160949707031	22.3376605037333					1	DETECTED	402.2161 m/z @22.34 [151020OFc1_NvH-0949-Control-6.raw]	402.2160949707031	22.3376605037333	2.48349672586667	99.7283159546667	97.24481922880003	4028846.0	6.380016599967387E8	2	7880	0.2080198281008947	0.9598561324965111	3.637761306204927	402.20611572265625	402.2211608886719
103	402.2311706542969	17.3613673576					1	DETECTED	402.2312 m/z @17.36 [151020OFc1_NvH-0949-Control-6.raw]	402.2311706542969	17.3613673576	2.7712226576	99.8704374010667	97.09921474346669	5911180.0	6.299123640444845E8	0	7880	0.20984971286419807	3.648113290093003	61.79454704308761	402.22119140625	402.24114990234375
104	402.2464904785156	31.4158743016					1	DETECTED	402.2465 m/z @31.42 [151020OFc1_NvH-0949-Control-6.raw]	402.2464904785156	31.4158743016	3.5365792496	95.9125304810667	92.3759512314667	4620274.0	5.1919981929346156E8	2	7880	0.20105217700389844	2.4752172696366666	1.0736349102186986	402.2411804199219	402.2564697265625
105	402.2569274902344	24.6335403909333					1	DETECTED	402.2569 m/z @24.63 [151020OFc1_NvH-0949-Control-6.raw]	402.2569274902344	24.6335403909333	2.4745366616	94.7779351024	92.3033984408	560127.6875	3.570523369142704E8	0	7880	20.431823572378434	3.3036616891176402	1.5850395284512737	402.25653076171875	402.26513671875
106	402.27606201171875	21.6139207141333					1	DETECTED	402.2761 m/z @21.61 [151020OFc1_NvH-0949-Control-6.raw]	402.27606201171875	21.6139207141333	4.86069738293333	97.3718683552	92.51117097226667	887601.0	3.301862558485968E8	0	7880	2.3980167202749954	3.076447503009422	32.99366448523575	402.266845703125	402.2857971191406
107	402.29046630859375	17.4447949738667					1	DETECTED	402.2905 m/z @17.44 [151020OFc1_NvH-0949-Control-6.raw]	402.29046630859375	17.4447949738667	7.60097110773333	95.0709234512	87.46995234346667	213123.765625	3.174791076518283E8	0	7880	0.18191424387562094	4.442884875480034	0.594336513828819	402.2886047363281	402.2962951660156
108	402.3169250488281	46.7134527074667					1	DETECTED	402.3169 m/z @46.71 [151020OFc1_NvH-0949-Control-6.raw]	402.3169250488281	46.7134527074667	46.7134527074667	92.4606533973333	45.7472006898666	109216.0390625	1.5382287817741215E8	0	7880	45.01226517189157	null	null	402.3148498535156	402.3267517089844
109	402.3501892089844	33.1403646674667					1	DETECTED	402.3502 m/z @33.14 [151020OFc1_NvH-0949-Control-6.raw]	402.3501892089844	33.1403646674667	0.125737241333333	92.2032855	92.07754825866667	128179.5078125	3.0245448551470196E8	0	7880	91.68815463548876	1.3944962496499491	1.758794292513191	402.3423767089844	402.3601379394531
110	402.4181823730469	24.1959456066667					1	DETECTED	402.4182 m/z @24.20 [151020OFc1_NvH-0949-Control-6.raw]	402.4181823730469	24.1959456066667	4.54059051973333	92.3839480773333	87.84335755759997	1380856.75	3.5682302606167716E8	5	7880	0.11064581194199974	0.710636599306031	0.0571724645219208	402.408203125	402.42816162109375
111	402.4443054199219	23.4272233101333					1	DETECTED	402.4443 m/z @23.43 [151020OFc1_NvH-0949-Control-6.raw]	402.4443054199219	23.4272233101333	3.93224967973333	99.7661743362667	95.83392465653337	396208.46875	3.8817982134421253E8	0	7880	0.3016165526154886	4.0768124315493885	0.00785251319590742	402.43475341796875	402.4514465332031
112	402.4615478515625	42.5136376946667					1	DETECTED	402.4615 m/z @42.51 [151020OFc1_NvH-0949-Control-6.raw]	402.4615478515625	42.5136376946667	4.15134510266667	77.3792594170667	73.22791431440004	1612142.875	3.7191094279775923E8	0	7880	13.061750306444672	0.6464008641426218	12.203014232728343	402.45184326171875	402.4715270996094
113	402.4726867675781	17.5476480869333					1	DETECTED	402.4727 m/z @17.55 [151020OFc1_NvH-0949-Control-6.raw]	402.4726867675781	17.5476480869333	4.3365140736	76.378760904	72.0422468304	582236.5	2.858409040912006E8	0	7880	0.4642666841542429	1.16566411462252	0.9225029760353664	402.4715576171875	402.4741516113281
114	402.4841613769531	33.2327052744					1	DETECTED	402.4842 m/z @33.23 [151020OFc1_NvH-0949-Control-6.raw]	402.4841613769531	33.2327052744	1.4806390824	97.1995932154667	95.7189541330667	1227838.25	3.839445164736267E8	0	7880	0.29286401560197106	3.4647054433921975	0.07535911381858872	402.4742431640625	402.49407958984375
115	402.4989013671875	42.8410821901333					1	DETECTED	402.4989 m/z @42.84 [151020OFc1_NvH-0949-Control-6.raw]	402.4989013671875	42.8410821901333	4.15134510266667	95.9031243685333	91.75177926586663	390433.15625	3.276880639786849E8	0	7880	0.02563399798406607	1.4189720339983054	2.35798692440373	402.4942932128906	402.50872802734375
116	402.5294494628906	20.8033258909333					1	DETECTED	402.5294 m/z @20.80 [151020OFc1_NvH-0949-Control-6.raw]	402.5294494628906	20.8033258909333	4.02335082853333	99.09737338	95.07402255146667	821898.5	3.500794424957927E8	0	7880	0.17229526195207967	0.7046476771668998	1.006695372420375	402.5195007324219	402.5370788574219
117	402.5470886230469	23.5347694733333					1	DETECTED	402.5471 m/z @23.53 [151020OFc1_NvH-0949-Control-6.raw]	402.5470886230469	23.5347694733333	3.45480681253333	94.9182857578667	91.46347894533336	2937658.5	3.9355662625033265E8	3	7880	0.23011621179044184	0.860884039946102	0.10076538030922247	402.5371398925781	402.5570373535156
118	402.5655212402344	17.3613673576					1	DETECTED	402.5655 m/z @17.36 [151020OFc1_NvH-0949-Control-6.raw]	402.5655212402344	17.3613673576	3.81396782533333	92.0159625818667	88.20199475653337	1656405.5	4.0079692064441794E8	3	7880	11.562239662660325	0.9155202559514801	77.38200991623044	402.5571594238281	402.57550048828125
119	402.5810241699219	46.4640116746667					1	DETECTED	402.5810 m/z @46.46 [151020OFc1_NvH-0949-Control-6.raw]	402.5810241699219	46.4640116746667	4.11256067706667	97.7716569954667	93.65909631840003	636036.5625	3.2968396994560736E8	0	7880	0.08922503457749542	0.5492813067784663	0.15031835508709857	402.5755615234375	402.5908508300781
120	402.6187744140625	24.153420732					1	DETECTED	402.6188 m/z @24.15 [151020OFc1_NvH-0949-Control-6.raw]	402.6187744140625	24.153420732	2.48349672586667	99.449175556	96.96567883013333	1176040.375	3.599693145341375E8	0	7880	1.5548448162333344	0.8084041888259069	0.11793439731529505	402.6090087890625	402.6286315917969
121	402.65411376953125	22.6696361365333					1	DETECTED	402.6541 m/z @22.67 [151020OFc1_NvH-0949-Control-6.raw]	402.65411376953125	22.6696361365333	7.5408716048	97.9629486976	90.4220770928	231578.90625	3.304132410275683E8	0	7880	14.642167646447682	2.9884157725878873	9.509073736336116	402.6441650390625	402.6604309082031
122	402.670654296875	23.5089365469333					1	DETECTED	402.6707 m/z @23.51 [151020OFc1_NvH-0949-Control-6.raw]	402.670654296875	23.5089365469333	6.7001066024	98.631064728	91.9309581256	1570194.625	3.1829349560997385E8	0	7880	0.24318133156646837	0.5572180525512357	0.04990679043846149	402.66119384765625	402.6803894042969
123	402.6987609863281	25.6923390917333					1	DETECTED	402.6988 m/z @25.69 [151020OFc1_NvH-0949-Control-6.raw]	402.6987609863281	25.6923390917333	3.78520308053333	95.4145967272	91.62939364666667	5469758.5	4.8521904186754787E8	2	7880	0.4118686861514895	0.5241673387691003	0.9126534382283241	402.6891174316406	402.708740234375
124	402.7184143066406	21.7237445589333					1	DETECTED	402.7184 m/z @21.72 [151020OFc1_NvH-0949-Control-6.raw]	402.7184143066406	21.7237445589333	1.30657685146667	99.8324468922667	98.52587004080003	5386202.5	6.721653458151892E8	2	7880	4.4249490702956855	0.5930304720185403	1.2898639671063634	402.7087707519531	402.72833251953125
125	402.740234375	29.9533111856					1	DETECTED	402.7402 m/z @29.95 [151020OFc1_NvH-0949-Control-6.raw]	402.740234375	29.9533111856	3.7078688168	99.7094209176	96.0015521008	2846697.75	5.2329142260306454E8	2	7880	5.96993967121481	0.6821582328418999	0.9881547446069465	402.7302551269531	402.7500915527344
126	402.75787353515625	22.9539449149333					1	DETECTED	402.7579 m/z @22.95 [151020OFc1_NvH-0949-Control-6.raw]	402.75787353515625	22.9539449149333	4.17066181333333	83.9367956544	79.76613384106668	2159054.5	3.290355081887723E8	2	7880	0.18102684045595296	0.5483559957475268	0.0888379791514318	402.75042724609375	402.7645568847656
127	402.8196716308594	24.1769565389333					1	DETECTED	402.8197 m/z @24.18 [151020OFc1_NvH-0949-Control-6.raw]	402.8196716308594	24.1769565389333	0.709816654933333	99.0072179517333	98.29740129679996	899816.6875	3.934525440070526E8	0	7880	1.4634503836605361	6.648921884970533	0.10083058902125673	402.8097839355469	402.8294982910156
128	402.8583679199219	11.8293797176					1	DETECTED	402.8584 m/z @11.83 [151020OFc1_NvH-0949-Control-6.raw]	402.8583679199219	11.8293797176	0.0381909890666667	98.1023305784	98.06413958933334	3951938.5	4.15222210076523E8	3	7880	0.14342518519391767	23.10164936312385	127.7832048092279	402.848388671875	402.8683166503906
129	402.87091064453125	33.4045909333333					1	DETECTED	402.8709 m/z @33.40 [151020OFc1_NvH-0949-Control-6.raw]	402.87091064453125	33.4045909333333	4.31515188986667	90.6612177909333	86.34606590106664	393495.84375	4.2348480373331565E8	0	7880	15.137426392177353	1.5114627666357197	3.1058839764335198	402.868408203125	402.8712158203125
130	402.8812255859375	23.5181447669333					1	DETECTED	402.8812 m/z @23.52 [151020OFc1_NvH-0949-Control-6.raw]	402.8812255859375	23.5181447669333	0.00785925333333333	99.9566342874667	99.94877503413336	1777568.0	3.8557882224571437E8	0	7880	0.18922591201434713	0.5139591366409076	2.048443664772759	402.87127685546875	402.885986328125
131	402.8960266113281	26.273564188					1	DETECTED	402.8960 m/z @26.27 [151020OFc1_NvH-0949-Control-6.raw]	402.8960266113281	26.273564188	0.144973366933333	98.5255781114667	98.38060474453337	9459491.0	5.1713014511709857E8	3	7880	0.16547398961343518	1.158770474636067	55.270610015521484	402.88604736328125	402.906005859375
132	402.9072570800781	42.4823547336					1	DETECTED	402.9073 m/z @42.48 [151020OFc1_NvH-0949-Control-6.raw]	402.9072570800781	42.4823547336	0.1059982768	98.6598802405333	98.5538819637333	224702.25	3.2944236055802464E8	0	7880	11.642737829385734	1.2493387991979978	1.886879679910365	402.9060363769531	402.9172058105469
133	402.9220886230469	45.2628504629333					1	DETECTED	402.9221 m/z @45.26 [151020OFc1_NvH-0949-Control-6.raw]	402.9220886230469	45.2628504629333	0.0186509882666667	99.9660821226667	99.94743113440003	129808.921875	3.497761188064277E8	0	7880	92.11361160685775	1.1112211489342998	1.2061755141128265	402.91729736328125	402.9319152832031
134	402.94781494140625	11.7795652994667					1	DETECTED	402.9478 m/z @11.78 [151020OFc1_NvH-0949-Control-6.raw]	402.94781494140625	11.7795652994667	0.00785925333333333	97.6184946458667	97.61063539253337	560618.125	3.3161910697646886E8	0	7880	0.15872791053515023	10.326773901256947	46.41955950818855	402.9378356933594	402.9494323730469
135	402.95947265625	15.0173142416					1	DETECTED	402.9595 m/z @15.02 [151020OFc1_NvH-0949-Control-6.raw]	402.95947265625	15.0173142416	0.0284010784	98.051812432	98.02341135360001	962891.4375	3.687623898564096E8	4	7880	0.11929082703498928	0.827833526543972	1.298804691341058	402.9494934082031	402.96942138671875
136	402.97186279296875	20.55445382					1	DETECTED	402.9719 m/z @20.55 [151020OFc1_NvH-0949-Control-6.raw]	402.97186279296875	20.55445382	0.0576485002666667	98.7553503026667	98.69770180240003	301519.1875	3.343903273870494E8	0	7880	10.941820460435565	2.3788692650714527	0.10712391104595584	402.969482421875	402.97412109375
137	402.9842224121094	44.6437573570667					1	DETECTED	402.9842 m/z @44.64 [151020OFc1_NvH-0949-Control-6.raw]	402.9842224121094	44.6437573570667	0.00785925333333333	98.5640398826667	98.55618062933337	708117.3125	3.403168074923052E8	0	7880	11.361808731691127	1.280264548446555	0.23833893669658587	402.9743347167969	402.99395751953125
138	403.00335693359375	43.7754524624					1	DETECTED	403.0034 m/z @43.78 [151020OFc1_NvH-0949-Control-6.raw]	403.00335693359375	43.7754524624	0.0284010784	97.5659033485333	97.5375022701333	169513.203125	3.6730334308813035E8	0	7880	65.46843463487174	1.1791216768357222	1.243806814404648	402.9942321777344	403.009765625
139	403.0199279785156	24.153420732					1	DETECTED	403.0199 m/z @24.15 [151020OFc1_NvH-0949-Control-6.raw]	403.0199279785156	24.153420732	0.00785925333333333	99.9948088136	99.98694956026667	430380.9375	3.1065165263474303E8	0	7880	66.40979027532634	3.137713622120374	48.24326387302964	403.00994873046875	403.0295715332031
140	403.0394287109375	21.4120440136					1	DETECTED	403.0394 m/z @21.41 [151020OFc1_NvH-0949-Control-6.raw]	403.0394287109375	21.4120440136	0.525989079466667	99.9948088136	99.46881973413333	176908.015625	3.34399656958136E8	0	7880	87.79831274711736	2.2737277664087534	3.3605421133283317	403.0300598144531	403.04937744140625
141	403.06170654296875	90.4267534085333					1	DETECTED	403.0617 m/z @90.43 [151020OFc1_NvH-0949-Control-6.raw]	403.06170654296875	90.4267534085333	0.0672506008	99.9948088136	99.92755821280001	163235.34375	3.347633342070551E8	0	7880	4.364951092379897	0.5268153198415133	0.007855886419788124	403.0518798828125	403.0652770996094
142	403.0754699707031	89.0255026632					1	DETECTED	403.0755 m/z @89.03 [151020OFc1_NvH-0949-Control-6.raw]	403.0754699707031	89.0255026632	0.0284010784	99.8704374010667	99.8420363226667	204639.1875	3.311138292098774E8	0	7880	8.213678932188202	0.511659978433731	0.01627332239854601	403.0655822753906	403.0806579589844
143	403.0906982421875	89.0111527456					1	DETECTED	403.0907 m/z @89.01 [151020OFc1_NvH-0949-Control-6.raw]	403.0906982421875	89.0111527456	0.0381909890666667	99.9660821226667	99.92789113360004	274849.375	3.2393818597631216E8	0	7880	8.15770543650099	0.5119968345339124	0.02388151615557096	403.0809020996094	403.1006774902344
144	403.10382080078125	85.1011768416					1	DETECTED	403.1038 m/z @85.10 [151020OFc1_NvH-0949-Control-6.raw]	403.10382080078125	85.1011768416	0.525989079466667	99.7567056152	99.23071653573334	247716.078125	3.13875200131073E8	0	7880	84.59018563477828	0.5749270890488882	0.09307878045920914	403.10076904296875	403.1077575683594
145	403.1180114746094	89.0395211552					1	DETECTED	403.1180 m/z @89.04 [151020OFc1_NvH-0949-Control-6.raw]	403.1180114746094	89.0395211552	0.516595525333333	99.6126307216	99.09603519626667	268731.8125	3.115169542659942E8	0	7880	7.99374044261404	0.5442382304421839	0.5291998910490934	403.1081848144531	403.1190185546875
146	403.1290588378906	63.2075364504					1	DETECTED	403.1291 m/z @63.21 [151020OFc1_NvH-0949-Control-6.raw]	403.1290588378906	63.2075364504	0.373574247733333	99.7283159546667	99.35474170693337	339019.78125	3.887104267594929E8	0	7880	25.120748899554528	0.7221521857897701	0.48022849020437874	403.1192321777344	403.1390380859375
147	403.1391906738281	89.0506172317333					1	DETECTED	403.1392 m/z @89.05 [151020OFc1_NvH-0949-Control-6.raw]	403.1391906738281	89.0506172317333	0.364170157066667	99.7283159546667	99.36414579760003	231472.0625	3.614984148505424E8	0	7880	5.281377347943888	0.5434800439018859	0.04451480568498166	403.1391906738281	403.1476135253906
148	403.1578674316406	85.0746016824					1	DETECTED	403.1579 m/z @85.07 [151020OFc1_NvH-0949-Control-6.raw]	403.1578674316406	85.0746016824	0.3545345744	99.7283159546667	99.37378138026669	381521.53125	3.61129049588011E8	0	7880	16.493868676483586	0.5438930892624755	0.08512239451871413	403.14898681640625	403.1626892089844
149	403.1726989746094	23.4732582237333					1	DETECTED	403.1727 m/z @23.47 [151020OFc1_NvH-0949-Control-6.raw]	403.1726989746094	23.4732582237333	0.3545345744	99.7283159546667	99.37378138026669	670657.6875	3.489769031336653E8	0	7880	50.528523857000295	3.25453339312448	380.70819052445574	403.1627197265625	403.1750793457031
150	403.1854248046875	14.1710717298667					1	DETECTED	403.1854 m/z @14.17 [151020OFc1_NvH-0949-Control-6.raw]	403.1854248046875	14.1710717298667	0.00785925333333333	99.9948088136	99.98694956026667	2515917.75	4.54792927284495E8	3	7880	4.937311482902995	6.934890709461567	33.95414880386707	403.1755065917969	403.19451904296875
151	403.2045593261719	30.4479682402667					1	DETECTED	403.2046 m/z @30.45 [151020OFc1_NvH-0949-Control-6.raw]	403.2045593261719	30.4479682402667	0.345197476	99.5059815586667	99.16078408266671	4868320.5	4.9353200914990026E8	2	7880	4.855900740125204	1.751720573413635	0.018798949503343484	403.1946105957031	403.2054748535156
152	403.2154846191406	21.4120440136					1	DETECTED	403.2155 m/z @21.41 [151020OFc1_NvH-0949-Control-6.raw]	403.2154846191406	21.4120440136	0.335606289866667	99.928112032	99.59250574213334	2.3170926E7	1.1717314049096377E9	2	7880	2.2753159962124663	1.7087915156947309	0.06859275876843232	403.2055358886719	403.2254638671875
153	403.23028564453125	26.2638661784					1	DETECTED	403.2303 m/z @26.26 [151020OFc1_NvH-0949-Control-6.raw]	403.23028564453125	26.2638661784	0.00785925333333333	99.9948088136	99.98694956026667	6479133.5	7.310203497896295E8	2	7880	7.687830733536632	2.0961564497712986	0.2531975864035126	403.2254943847656	403.2402038574219
154	403.2445373535156	33.2119034754667					1	DETECTED	403.2445 m/z @33.21 [151020OFc1_NvH-0949-Control-6.raw]	403.2445373535156	33.2119034754667	0.335606289866667	99.8514041786667	99.51579788880004	4072457.5	5.588675842546483E8	2	7880	21.52361989666487	2.637788516064349	312.265094380995	403.2403869628906	403.2545166015625
155	403.25970458984375	22.941264524					1	DETECTED	403.2597 m/z @22.94 [151020OFc1_NvH-0949-Control-6.raw]	403.25970458984375	22.941264524	0.326181459733333	98.2650475912	97.93886613146667	988195.0625	4.0955826102239084E8	3	7880	6.466861230001719	12.956762693621492	7.575460724776412	403.2547302246094	403.2696838378906
156	403.2840576171875	70.201123944					1	DETECTED	403.2841 m/z @70.20 [151020OFc1_NvH-0949-Control-6.raw]	403.2840576171875	70.201123944	0.326181459733333	98.2650475912	97.93886613146667	437996.9375	5.141041941933609E8	0	7880	56.59794779469295	0.6676764891737216	0.44641658779120574	403.274169921875	403.2842712402344
157	403.2942810058594	70.4091989917333					1	DETECTED	403.2943 m/z @70.41 [151020OFc1_NvH-0949-Control-6.raw]	403.2942810058594	70.4091989917333	0.326181459733333	99.2788794304	98.95269797066666	688448.875	4.4801745030979913E8	0	7880	5.640477293757243	0.6917086987878461	468.1663802521507	403.2843017578125	403.3042297363281
158	403.306884765625	71.6639513354667					1	DETECTED	403.3069 m/z @71.66 [151020OFc1_NvH-0949-Control-6.raw]	403.306884765625	71.6639513354667	0.429602901333333	99.2788794304	98.84927652906666	539208.9375	8.638269492232331E8	0	7880	5.679958474973645	0.6358322323154297	0.39809662624566533	403.3042907714844	403.3124084472656
159	403.3224182128906	89.9316073546667					1	DETECTED	403.3224 m/z @89.93 [151020OFc1_NvH-0949-Control-6.raw]	403.3224182128906	89.9316073546667	0.429602901333333	99.2788794304	98.84927652906666	568561.6875	4.1332899477205896E8	0	7880	18.36852078870561	0.5242049901613784	0.029261620218675736	403.31243896484375	403.3232421875
160	403.333251953125	70.4453442981333					1	DETECTED	403.3333 m/z @70.45 [151020OFc1_NvH-0949-Control-6.raw]	403.333251953125	70.4453442981333	0.307258050933333	99.1641556797333	98.85689762879997	649505.4375	4.1394408212074584E8	0	7880	3.6007134452715093	0.7180118797714651	0.41334251176092746	403.3233337402344	403.34320068359375
161	403.3440246582031	70.3816054208					1	DETECTED	403.3440 m/z @70.38 [151020OFc1_NvH-0949-Control-6.raw]	403.3440246582031	70.3816054208	0.448459174933333	97.5901801888	97.14172101386667	512282.34375	4.8856128098894656E8	0	7880	10.445036066530179	0.6494941605990632	90.75686364273675	403.34326171875	403.34649658203125
162	403.35650634765625	74.5866037106667					1	DETECTED	403.3565 m/z @74.59 [151020OFc1_NvH-0949-Control-6.raw]	403.35650634765625	74.5866037106667	0.307258050933333	99.1356893970667	98.82843134613337	634310.4375	4.138497914996962E8	2	7880	11.287128024763035	0.6208749323141047	3.6790993569527246	403.3465576171875	403.3664245605469
163	403.3765563964844	73.3371158082667					1	DETECTED	403.3766 m/z @73.34 [151020OFc1_NvH-0949-Control-6.raw]	403.3765563964844	73.3371158082667	0.297468832533333	99.9948088136	99.69733998106668	550092.6875	4.292367309099423E8	0	7880	6.52739736272342	0.6836701867113268	0.1994218136402227	403.3665771484375	403.38311767578125
164	403.39312744140625	89.9017220797333					1	DETECTED	403.3931 m/z @89.90 [151020OFc1_NvH-0949-Control-6.raw]	403.39312744140625	89.9017220797333	0.297468832533333	99.9948088136	99.69733998106668	801492.75	4.8521640903422517E8	0	7880	19.68515200323668	0.5106837211612419	0.20552970053657518	403.3832092285156	403.403076171875
165	403.40826416015625	71.9522126338667					1	DETECTED	403.4083 m/z @71.95 [151020OFc1_NvH-0949-Control-6.raw]	403.40826416015625	71.9522126338667	0.2880047928	98.9584124813333	98.6704076885333	528463.8125	5.587204295588022E8	0	7880	15.813371450716389	0.6831840474528603	0.16152344699978455	403.40313720703125	403.4101867675781
166	403.4201965332031	70.1281248621333					1	DETECTED	403.4202 m/z @70.13 [151020OFc1_NvH-0949-Control-6.raw]	403.4201965332031	70.1281248621333	0.592084825866667	99.9948088136	99.40272398773334	608955.25	4.768302841484104E8	0	7880	20.395658586575607	0.7065867721944259	0.16603392216867616	403.4102478027344	403.43017578125
167	403.4407653808594	89.8816014552					1	DETECTED	403.4408 m/z @89.88 [151020OFc1_NvH-0949-Control-6.raw]	403.4407653808594	89.8816014552	0.2880047928	99.5745823018667	99.2865775090667	571101.25	5.1205316580252975E8	3	7880	10.348955802058882	0.510599379397367	0.8494658761228125	403.4308776855469	403.44427490234375
168	403.45428466796875	10.2746533426667					1	DETECTED	403.4543 m/z @10.27 [151020OFc1_NvH-0949-Control-6.raw]	403.45428466796875	10.2746533426667	0.2880047928	99.5745823018667	99.2865775090667	849074.8125	5.518208180259393E8	3	7880	17.209912872607227	48.23803880710545	82.56094731446119	403.4443054199219	403.46173095703125
169	403.47174072265625	32.8551325104					1	DETECTED	403.4717 m/z @32.86 [151020OFc1_NvH-0949-Control-6.raw]	403.47174072265625	32.8551325104	0.2880047928	99.7188245738667	99.4308197810667	5695005.0	6.78377214489555E8	4	7880	0.1402426147855209	2.4460948423757207	187.3755028085346	403.4617614746094	403.4817199707031
170	403.48919677734375	12.9592498530667					1	DETECTED	403.4892 m/z @12.96 [151020OFc1_NvH-0949-Control-6.raw]	403.48919677734375	12.9592498530667	0.2783382672	99.7188245738667	99.4404863066667	1110258.375	6.113811138445256E8	4	7880	58.72670678274264	6.538959092948407	111.64886526600264	403.48175048828125	403.4991760253906
171	403.50067138671875	89.8417647706667					1	DETECTED	403.5007 m/z @89.84 [151020OFc1_NvH-0949-Control-6.raw]	403.50067138671875	89.8417647706667	0.2783382672	99.7379534490667	99.4596151818667	1091161.75	5.871115213384768E8	0	7880	15.389852884472745	9.399628791474381	0.18555255740807247	403.49920654296875	403.5096435546875
172	403.5196533203125	14.1609720576					1	DETECTED	403.5197 m/z @14.16 [151020OFc1_NvH-0949-Control-6.raw]	403.5196533203125	14.1609720576	0.2783382672	99.7379534490667	99.4596151818667	1470493.125	6.682115315926584E8	0	7880	0.1441988250464128	2.3239050554913128	20.037717964459336	403.5096740722656	403.5259704589844
173	403.5359802246094	12.6328826362667					1	DETECTED	403.5360 m/z @12.63 [151020OFc1_NvH-0949-Control-6.raw]	403.5359802246094	12.6328826362667	0.495329580266667	99.813683732	99.31835415173333	1.112352E7	7.947497853700736E8	3	7880	0.14290124640161572	18.57979516716931	131.32896080954947	403.5260009765625	403.54595947265625
174	403.54986572265625	89.7856065344					1	DETECTED	403.5499 m/z @89.79 [151020OFc1_NvH-0949-Control-6.raw]	403.54986572265625	89.7856065344	0.495329580266667	99.7188245738667	99.22349499360003	879129.5625	7.525325543537363E8	0	7880	51.6015760148485	0.5333840850647641	0.02951115321601247	403.5459899902344	403.55462646484375
175	403.56463623046875	26.2981027234667					1	DETECTED	403.5646 m/z @26.30 [151020OFc1_NvH-0949-Control-6.raw]	403.56463623046875	26.2981027234667	0.2593713496	99.7945467514667	99.5351754018667	2308938.75	7.571992702575054E8	3	7880	6.619981387735596	1.8549756015984709	7.8564832543332805	403.5546569824219	403.5746154785156
176	403.575439453125	89.7622717325333					1	DETECTED	403.5754 m/z @89.76 [151020OFc1_NvH-0949-Control-6.raw]	403.575439453125	89.7622717325333	0.2593713496	99.7474283914667	99.4880570418667	1088865.625	7.354984251580821E8	3	7880	53.98914424794617	0.704359981331396	0.175467670986933	403.57464599609375	403.5854187011719
177	403.5865478515625	84.6469398533333					1	DETECTED	403.5865 m/z @84.65 [151020OFc1_NvH-0949-Control-6.raw]	403.5865478515625	84.6469398533333	0.2593713496	99.7567056152	99.4973342656	574324.1875	7.661071469455137E8	0	7880	5.145838499892619	0.56474474109842	0.08250272620099552	403.58544921875	403.5913391113281
178	403.6013488769531	63.8629336037333					1	DETECTED	403.6013 m/z @63.86 [151020OFc1_NvH-0949-Control-6.raw]	403.6013488769531	63.8629336037333	0.00785925333333333	99.7850282114667	99.77716895813336	576699.5	6.698010055654658E8	3	7880	53.9803208070648	0.8181881599353388	0.4017141032813192	403.59136962890625	403.611328125
179	403.6129455566406	47.0333013421333					1	DETECTED	403.6129 m/z @47.03 [151020OFc1_NvH-0949-Control-6.raw]	403.6129455566406	47.0333013421333	0.6206132952	99.2979296632	98.67731636799999	552093.75	7.473709020916579E8	0	7880	56.56129210651895	1.0604995626455682	1.7418753301072747	403.61138916015625	403.6142272949219
180	403.6242370605469	47.0210073994667					1	DETECTED	403.6242 m/z @47.02 [151020OFc1_NvH-0949-Control-6.raw]	403.6242370605469	47.0210073994667	0.00785925333333333	99.7850282114667	99.77716895813336	626915.8125	7.66069472004405E8	0	7880	46.90349999722041	1.0749405801692296	0.23318405322145272	403.6142578125	403.63421630859375
181	403.6373291015625	61.3447788256					1	DETECTED	403.6373 m/z @61.34 [151020OFc1_NvH-0949-Control-6.raw]	403.6373291015625	61.3447788256	0.00785925333333333	99.8043109674667	99.79645171413337	605361.4375	6.750077255047174E8	0	7880	8.08386810835703	0.879808479303628	0.28174789085399593	403.6342468261719	403.6473083496094
182	403.6584777832031	40.3924348389333					1	DETECTED	403.6585 m/z @40.39 [151020OFc1_NvH-0949-Control-6.raw]	403.6584777832031	40.3924348389333	0.0186509882666667	99.813683732	99.79503274373333	718004.875	7.22091005739226E8	3	7880	37.682195911600346	1.3438337739952073	3.0729602203716704	403.64849853515625	403.66265869140625
183	403.67266845703125	46.9636809045333					1	DETECTED	403.6727 m/z @46.96 [151020OFc1_NvH-0949-Control-6.raw]	403.67266845703125	46.9636809045333	0.0284010784	99.9660821226667	99.93768104426671	846027.625	7.510913781782203E8	2	7880	7.048602275882821	0.6182606852078562	0.682956482594166	403.6626892089844	403.6826477050781
184	403.6891784667969	24.4983719304					1	DETECTED	403.6892 m/z @24.50 [151020OFc1_NvH-0949-Control-6.raw]	403.6891784667969	24.4983719304	0.0479155144	99.9660821226667	99.9181666082667	780718.5625	8.123122257991242E8	2	7880	42.78316791611143	2.0308592710277	15.046580343910247	403.68267822265625	403.69915771484375
185	403.70159912109375	25.7937778352					1	DETECTED	403.7016 m/z @25.79 [151020OFc1_NvH-0949-Control-6.raw]	403.70159912109375	25.7937778352	0.0479155144	99.8230134261333	99.7750979117333	572130.3125	8.106936060981393E8	0	7880	9.428824204640634	3.525997379371824	0.07437454385951936	403.6991882324219	403.70166015625
186	403.711669921875	26.1752689277333					1	DETECTED	403.7117 m/z @26.18 [151020OFc1_NvH-0949-Control-6.raw]	403.711669921875	26.1752689277333	0.0479155144	99.9852615824	99.937346068	1.9443938E7	1.5832786019136314E9	2	7880	0.24874913844348967	0.6889091627132793	8.11078677665303	403.70172119140625	403.7191162109375
187	403.7291259765625	21.4120440136					1	DETECTED	403.7291 m/z @21.41 [151020OFc1_NvH-0949-Control-6.raw]	403.7291259765625	21.4120440136	0.164211779466667	99.9852615824	99.82104980293333	2.3564988E7	1.4042030854669704E9	2	7880	0.2110816327954268	0.7630250064451222	12.967544895947707	403.7191467285156	403.7391052246094
188	403.7425842285156	31.9215392042667					1	DETECTED	403.7426 m/z @31.92 [151020OFc1_NvH-0949-Control-6.raw]	403.7425842285156	31.9215392042667	0.164211779466667	99.9852615824	99.82104980293333	5012887.5	8.750577304408075E8	2	7880	0.42880958991998597	1.1175467462138466	0.18322315771913814	403.7391357421875	403.7525634765625
189	403.75994873046875	20.1975787984					1	DETECTED	403.7599 m/z @20.20 [151020OFc1_NvH-0949-Control-6.raw]	403.75994873046875	20.1975787984	0.164211779466667	99.9852615824	99.82104980293333	835428.375	7.803010219817971E8	2	7880	52.809494029745665	8.07199731804836	5.215220463594046	403.7525939941406	403.7699279785156
190	403.7737121582031	38.0258404698667					1	DETECTED	403.7737 m/z @38.03 [151020OFc1_NvH-0949-Control-6.raw]	403.7737121582031	38.0258404698667	0.164211779466667	99.9852615824	99.82104980293333	716440.0	9.576032710483452E8	0	7880	19.74002467661976	0.8958803970280959	0.44896820956887634	403.76995849609375	403.7832946777344
191	403.7933044433594	47.1558916429333					1	DETECTED	403.7933 m/z @47.16 [151020OFc1_NvH-0949-Control-6.raw]	403.7933044433594	47.1558916429333	0.820504937333333	99.9852615824	99.16475664506666	745683.0	8.488604334840562E8	0	7880	24.774059203657558	0.5124913312946265	0.6424475324142807	403.7833557128906	403.801025390625
192	403.81103515625	42.0172534706667					1	DETECTED	403.8110 m/z @42.02 [151020OFc1_NvH-0949-Control-6.raw]	403.81103515625	42.0172534706667	0.820504937333333	99.9852615824	99.16475664506666	921307.75	8.873022712605531E8	0	7880	10.740363656177124	0.6023562879732057	0.3285828439398124	403.8010559082031	403.8210144042969
193	403.8276062011719	59.7867923906667					1	DETECTED	403.8276 m/z @59.79 [151020OFc1_NvH-0949-Control-6.raw]	403.8276062011719	59.7867923906667	0.26880048	99.8894978874667	99.62069740746671	904425.125	9.118003578630654E8	0	7880	27.05714582059906	0.7612641630990864	0.01358883013746409	403.821044921875	403.83758544921875
194	403.84710693359375	42.5281705744					1	DETECTED	403.8471 m/z @42.53 [151020OFc1_NvH-0949-Control-6.raw]	403.84710693359375	42.5281705744	0.8846583008	99.8894978874667	99.0048395866667	755927.3125	8.818360984077206E8	0	7880	19.654944146144455	0.5898944122690232	13.129937553343769	403.8376159667969	403.84906005859375
195	403.85906982421875	42.3699205504					1	DETECTED	403.8591 m/z @42.37 [151020OFc1_NvH-0949-Control-6.raw]	403.85906982421875	42.3699205504	0.0576485002666667	99.8800459856	99.82239748533334	923309.5625	9.591117395385569E8	3	7880	11.845953080804303	0.615800623176115	0.8963359089284321	403.8490905761719	403.8600158691406
196	403.8700256347656	12.6328826362667					1	DETECTED	403.8700 m/z @12.63 [151020OFc1_NvH-0949-Control-6.raw]	403.8700256347656	12.6328826362667	0.0284010784	99.8704374010667	99.8420363226667	7023834.5	1.0249474646102813E9	2	7880	0.14702879813611602	3.643260679410021	20.832068785531707	403.86004638671875	403.8800048828125
197	403.88433837890625	27.6568860314667					1	DETECTED	403.8843 m/z @27.66 [151020OFc1_NvH-0949-Control-6.raw]	403.88433837890625	27.6568860314667	0.115839653866667	99.5536725053333	99.43783285146662	1280500.0	8.733021996771603E8	3	7880	19.723185374941412	0.5095834137812695	0.05876297437034032	403.8800964355469	403.8943176269531
198	403.8972473144531	37.9990888213333					1	DETECTED	403.8972 m/z @38.00 [151020OFc1_NvH-0949-Control-6.raw]	403.8972473144531	37.9990888213333	0.144973366933333	99.2595633570667	99.11458999013337	790729.125	7.441687495995779E8	3	7880	9.604577617330925	0.7423195684828288	1.566553956100451	403.89434814453125	403.9015808105469
199	403.9115905761719	28.9527001008					1	DETECTED	403.9116 m/z @28.95 [151020OFc1_NvH-0949-Control-6.raw]	403.9115905761719	28.9527001008	0.00785925333333333	99.8990725074667	99.89121325413336	4497174.5	1.0195236195851405E9	3	7880	0.219679839736866	0.9820839939426381	10.768717594127658	403.901611328125	403.92156982421875
200	403.92584228515625	42.0587217938667					1	DETECTED	403.9258 m/z @42.06 [151020OFc1_NvH-0949-Control-6.raw]	403.92584228515625	42.0587217938667	0.00785925333333333	99.7756446896	99.76778543626666	881419.9375	8.88622258308137E8	2	7880	5.230531672699257	0.6290226918873204	0.14521566392940696	403.9216003417969	403.935791015625
201	403.9476623535156	45.2721107349333					1	DETECTED	403.9477 m/z @45.27 [151020OFc1_NvH-0949-Control-6.raw]	403.9476623535156	45.2721107349333	0.00785925333333333	99.2024162261333	99.19455697279996	881112.875	7.952694530764776E8	2	7880	15.061874026329072	0.6007170274991429	3.77500582833622	403.93768310546875	403.9576416015625
202	403.9607238769531	45.2152965632					1	DETECTED	403.9607 m/z @45.22 [151020OFc1_NvH-0949-Control-6.raw]	403.9607238769531	45.2152965632	1.31551611466667	99.1356893970667	97.82017328240003	781115.6875	8.500703531861287E8	0	7880	2.3967250840725356	0.5870501974795547	0.27461698708092086	403.9576721191406	403.9632263183594
203	403.9732360839844	32.8684677453333					1	DETECTED	403.9732 m/z @32.87 [151020OFc1_NvH-0949-Control-6.raw]	403.9732360839844	32.8684677453333	0.0381909890666667	99.4681131408	99.42992215173334	2339553.75	7.220787729418929E8	2	7880	0.09953437876411897	0.8058476590912679	0.6615285064810362	403.9632568359375	403.98321533203125
204	403.9937744140625	10.7341333424					1	DETECTED	403.9938 m/z @10.73 [151020OFc1_NvH-0949-Control-6.raw]	403.9937744140625	10.7341333424	0.0381909890666667	99.6222092544	99.58401826533334	1319968.125	6.677953155280598E8	4	7880	31.470587842485642	29.153683397691132	115.63601165125125	403.98382568359375	404.0037536621094
205	404.01043701171875	46.5378403818667					1	DETECTED	404.0104 m/z @46.54 [151020OFc1_NvH-0949-Control-6.raw]	404.01043701171875	46.5378403818667	0.0769816738666667	99.5440684048	99.46708673093333	762517.6875	6.149722483731009E8	0	7880	14.262115581049187	0.555453324209459	0.19662078561464155	404.0037841796875	404.0118103027344
206	404.0218200683594	37.9381855442667					1	DETECTED	404.0218 m/z @37.94 [151020OFc1_NvH-0949-Control-6.raw]	404.0218200683594	37.9381855442667	0.0186509882666667	99.6315882184	99.61293723013333	1055719.25	6.32274056979905E8	2	7880	9.035799811041372	0.7257937251616452	0.3062918693248836	404.0118408203125	404.03179931640625
207	404.04290771484375	46.3331005125333					1	DETECTED	404.0429 m/z @46.33 [151020OFc1_NvH-0949-Control-6.raw]	404.04290771484375	46.3331005125333	0.0381909890666667	99.9566342874667	99.91844329840004	737337.25	5.632812004311783E8	0	7880	13.334498146038989	0.5724581958565543	0.26473480144555234	404.0329284667969	404.0445556640625
208	404.0545654296875	39.9379210845333					1	DETECTED	404.0546 m/z @39.94 [151020OFc1_NvH-0949-Control-6.raw]	404.0545654296875	39.9379210845333	0.0381909890666667	99.9948088136	99.95661782453334	886706.4375	7.478069280924726E8	2	7880	9.172372200908868	0.7446026042442334	1.0435406800211342	404.0445861816406	404.0645446777344
209	404.0691833496094	37.3781980530667					1	DETECTED	404.0692 m/z @37.38 [151020OFc1_NvH-0949-Control-6.raw]	404.0691833496094	37.3781980530667	0.0672506008	99.9948088136	99.92755821280001	804200.6875	6.265678216627572E8	0	7880	6.191706981922959	0.7255393994874483	2.5439204011276555	404.0646057128906	404.07916259765625
210	404.08447265625	46.1002387056					1	DETECTED	404.0845 m/z @46.10 [151020OFc1_NvH-0949-Control-6.raw]	404.08447265625	46.1002387056	0.144973366933333	99.9852615824	99.84028821546667	667861.75	7.649629115297717E8	0	7880	19.50541451007755	1.2486456191880715	0.2311555175127013	404.0793762207031	404.08770751953125
211	404.0977478027344	37.3573171117333					1	DETECTED	404.0977 m/z @37.36 [151020OFc1_NvH-0949-Control-6.raw]	404.0977478027344	37.3573171117333	0.144973366933333	99.9660821226667	99.82110875573338	753006.1875	5.581976788941116E8	0	7880	10.789889482407897	0.8388869174290075	2.063918530890566	404.08782958984375	404.107666015625
212	404.1193542480469	89.2534229098667					1	DETECTED	404.1194 m/z @89.25 [151020OFc1_NvH-0949-Control-6.raw]	404.1193542480469	89.2534229098667	0.154818834666667	98.1023305784	97.94751174373333	2715739.25	8.524905172471725E8	0	7880	0.8001833701521974	0.5095194943850342	0.021457611362583062	404.1094055175781	404.1292419433594
213	404.1404724121094	37.3312923736					1	DETECTED	404.1405 m/z @37.33 [151020OFc1_NvH-0949-Control-6.raw]	404.1404724121094	37.3312923736	6.6448338176	98.2650475912	91.6202137736	814832.9375	6.652005867896097E8	0	7880	10.016089819793294	1.7456012266812497	2.3188248616779763	404.1305847167969	404.14996337890625
214	404.15997314453125	37.3208673277333					1	DETECTED	404.1600 m/z @37.32 [151020OFc1_NvH-0949-Control-6.raw]	404.15997314453125	37.3208673277333	1.72994476506667	99.9186391688	98.18869440373332	825022.5	5.999617990950936E8	0	7880	13.736325427765742	1.7458295422605847	37.21837200640622	404.1499938964844	404.1645202636719
215	404.17462158203125	37.3075716533333					1	DETECTED	404.1746 m/z @37.31 [151020OFc1_NvH-0949-Control-6.raw]	404.17462158203125	37.3075716533333	0.00785925333333333	99.9948088136	99.98694956026667	869789.875	4.5302421628597E8	0	7880	2.213019779232397	1.891170872489927	1.1521352284313224	404.1646423339844	404.1822814941406
216	404.19232177734375	90.0606742362667					1	DETECTED	404.1923 m/z @90.06 [151020OFc1_NvH-0949-Control-6.raw]	404.19232177734375	90.0606742362667	0.668114610666667	99.9852615824	99.31714697173334	5233904.0	6.296500648189421E8	0	7880	0.14807936666041144	0.5069624031462747	0.005425273892108894	404.1823425292969	404.19342041015625
217	404.2034606933594	25.1586181456					1	DETECTED	404.2035 m/z @25.16 [151020OFc1_NvH-0949-Control-6.raw]	404.2034606933594	25.1586181456	3.5273789728	99.1261607608	95.59878178800001	1.7520374E7	1.2567239583462138E9	3	7880	7.6765534822757395	0.8740250778447443	0.2834308608772427	404.1934814453125	404.21343994140625
218	404.2135314941406	26.0781719034667					1	DETECTED	404.2135 m/z @26.08 [151020OFc1_NvH-0949-Control-6.raw]	404.2135314941406	26.0781719034667	0.202080488533333	98.3033552621333	98.10127477359997	5207350.0	6.66801395007351E8	0	7880	6.932622378960801	0.7709665434903951	0.368615109630476	404.2134704589844	404.2206726074219
219	404.2306823730469	21.3786424565333					1	DETECTED	404.2307 m/z @21.38 [151020OFc1_NvH-0949-Control-6.raw]	404.2306823730469	21.3786424565333	0.902964227466667	99.9948088136	99.09184458613333	9871540.0	9.99147396965848E8	3	7880	16.759798046757858	0.5349183134697637	1.327337713082258	404.220703125	404.24066162109375
220	404.2464599609375	28.9677230208					1	DETECTED	404.2465 m/z @28.97 [151020OFc1_NvH-0949-Control-6.raw]	404.2464599609375	28.9677230208	2.06733264666667	95.4343255586667	93.36699291200003	2572327.75	6.073883907861526E8	3	7880	18.944232028059552	2.22558383530619	3.410367271222639	404.24072265625	404.2564392089844
221	404.263671875	24.1438230746667					1	DETECTED	404.2637 m/z @24.14 [151020OFc1_NvH-0949-Control-6.raw]	404.263671875	24.1438230746667	2.9418918976	92.4783489152	89.5364570176	616782.25	3.895764402384669E8	0	7880	3.983918509349664	9.407744158263581	16.90558544310897	404.2565002441406	404.2727966308594
222	404.2832946777344	34.1318283304					1	DETECTED	404.2833 m/z @34.13 [151020OFc1_NvH-0949-Control-6.raw]	404.2832946777344	34.1318283304	5.44763676266667	96.5717876434667	91.12415088080003	637605.5	3.948952952911974E8	0	7880	2.8645779969893432	39.02458688446249	0.543300947757427	404.2735290527344	404.293212890625
223	404.29803466796875	33.5039521208					1	DETECTED	404.2980 m/z @33.50 [151020OFc1_NvH-0949-Control-6.raw]	404.29803466796875	33.5039521208	30.4308873944	98.051812432	67.6209250376	571298.9375	3.065765728037414E8	0	7880	0.2091576228846037	9.999344771422393	80.15297175960116	404.2933349609375	404.30364990234375
224	404.3136901855469	34.1932275696					1	DETECTED	404.3137 m/z @34.19 [151020OFc1_NvH-0949-Control-6.raw]	404.3136901855469	34.1932275696	25.6923390917333	92.4999130829333	66.8075739912	675027.4375	4.7804555893036425E8	0	7880	0.827513365581602	47.37345609122503	90.81686350317764	404.30419921875	404.3235778808594
225	404.33062744140625	34.1049892234667					1	DETECTED	404.3306 m/z @34.10 [151020OFc1_NvH-0949-Control-6.raw]	404.33062744140625	34.1049892234667	13.4338050736	34.8340810514667	21.4002759778667	572422.9375	2.4043205671474054E8	0	7880	1.8778112873058248	0.5176354635204751	0.9125242812686871	404.32373046875	404.33148193359375
226	404.3417053222656	34.2054758632					1	DETECTED	404.3417 m/z @34.21 [151020OFc1_NvH-0949-Control-6.raw]	404.3417053222656	34.2054758632	4.62560411013333	94.9741393749333	90.34853526479998	595084.8125	4.950656736330723E8	0	7880	1.2460651389193202	1.4687838691446555	312.3339494787836	404.3321533203125	404.3487243652344
227	404.3587646484375	34.2311567368					1	DETECTED	404.3588 m/z @34.23 [151020OFc1_NvH-0949-Control-6.raw]	404.3587646484375	34.2311567368	4.3272619232	95.7244141288	91.39715220560001	720057.5625	4.134621134224E8	0	7880	1.9570115942358726	1.5281814087313044	147.8130606695548	404.34912109375	404.36846923828125
228	404.374267578125	34.2202172528					1	DETECTED	404.3743 m/z @34.22 [151020OFc1_NvH-0949-Control-6.raw]	404.374267578125	34.2202172528	8.7714305592	95.6939353333333	86.9225047741333	514258.625	4.0731383742850494E8	0	7880	62.872012448687684	1.7077927097403243	2.4155854194806485	404.369140625	404.37445068359375
229	404.3844909667969	33.1885622778667					1	DETECTED	404.3845 m/z @33.19 [151020OFc1_NvH-0949-Control-6.raw]	404.3844909667969	33.1885622778667	4.3569363904	79.1545707250667	74.79763433466671	690459.5625	3.173265897758507E8	0	7880	1.1551270525879502	1.383701416140295	0.0387205982724576	404.37457275390625	404.3942565917969
230	404.4056701660156	34.0249378442667					1	DETECTED	404.4057 m/z @34.02 [151020OFc1_NvH-0949-Control-6.raw]	404.4056701660156	34.0249378442667	4.100574932	98.4089461154667	94.3083711834667	587054.9375	4.27319021080101E8	0	7880	0.5008838336424617	2.030313757815159	3.0648231346052275	404.3959655761719	404.40777587890625
231	404.4178466796875	45.7348491050667					1	DETECTED	404.4178 m/z @45.73 [151020OFc1_NvH-0949-Control-6.raw]	404.4178466796875	45.7348491050667	3.9758239416	91.9796275341333	88.0038035925333	3267206.25	3.8538592919244874E8	0	7880	0.172852074940387	0.9696347106451767	0.013739483235740235	404.408203125	404.4278259277344
232	404.4327392578125	33.9343976136					1	DETECTED	404.4327 m/z @33.93 [151020OFc1_NvH-0949-Control-6.raw]	404.4327392578125	33.9343976136	4.99756713413333	98.6693977621333	93.67183062799997	512546.15625	3.182859033584101E8	0	7880	64.80022975991105	1.773726146411563	4.656552532864226	404.4278564453125	404.4358825683594
233	404.44598388671875	17.7526457570667					1	DETECTED	404.4460 m/z @17.75 [151020OFc1_NvH-0949-Control-6.raw]	404.44598388671875	17.7526457570667	2.41166614986667	91.5849571272	89.17329097733332	1190560.0	3.126417535882471E8	0	7880	0.1034879334190002	0.5254487289272473	1.098468113441977	404.4361877441406	404.455810546875
234	404.46148681640625	26.2010334346667					1	DETECTED	404.4615 m/z @26.20 [151020OFc1_NvH-0949-Control-6.raw]	404.46148681640625	26.2010334346667	3.9418124232	95.3221748045333	91.3803623813333	788721.75	4.428027651652249E8	0	7880	0.12379402816492302	0.6603271963344384	0.4714323984397012	404.4560241699219	404.4714050292969
235	404.47503662109375	25.4458148848					1	DETECTED	404.4750 m/z @25.45 [151020OFc1_NvH-0949-Control-6.raw]	404.47503662109375	25.4458148848	3.30767108266667	85.5127944976	82.20512341493333	576192.375	3.241296303367978E8	0	7880	1.379495985784036	2.829122846699777	63.9976773292432	404.4715270996094	404.4850158691406
236	404.4952087402344	10.7341333424					1	DETECTED	404.4952 m/z @10.73 [151020OFc1_NvH-0949-Control-6.raw]	404.4952087402344	10.7341333424	3.83345258933333	96.4463495010667	92.61289691173337	550797.25	3.5716257425589556E8	0	7880	0.17727301838005793	1.2101305176354018	1.565904177039225	404.4853515625	404.50518798828125
237	404.5205078125	12.4805602154667					1	DETECTED	404.5205 m/z @12.48 [151020OFc1_NvH-0949-Control-6.raw]	404.5205078125	12.4805602154667	0.6396089368	95.4953168909333	94.8557079541333	761929.75	3.257099489185512E8	0	7880	14.93079812559388	0.5394364287337922	4.33326529610859	404.5106506347656	404.5251159667969
238	404.53515625	17.6388013074667					1	DETECTED	404.5352 m/z @17.64 [151020OFc1_NvH-0949-Control-6.raw]	404.53515625	17.6388013074667	4.15134510266667	95.9498950301333	91.79854992746664	6132343.5	5.741253429811622E8	3	7880	5.811728419114644	2.3711489949837	3.4181844340867977	404.5251770019531	404.5451354980469
239	404.555908203125	39.9027171578667					1	DETECTED	404.5559 m/z @39.90 [151020OFc1_NvH-0949-Control-6.raw]	404.555908203125	39.9027171578667	3.9623740584	97.5994820304	93.637107972	4025533.75	4.231518140445108E8	3	7880	6.728536630037446	0.507500485908539	0.5161962936811808	404.5459289550781	404.5658874511719
240	404.5707092285156	34.9188673112					1	DETECTED	404.5707 m/z @34.92 [151020OFc1_NvH-0949-Control-6.raw]	404.5707092285156	34.9188673112	3.19796371653333	99.8419425584	96.64397884186667	3985445.0	4.813576224432921E8	3	7880	0.18879659037354912	0.5574059470766938	0.09206139838943364	404.56591796875	404.5733947753906
241	404.58343505859375	33.1403646674667					1	DETECTED	404.5834 m/z @33.14 [151020OFc1_NvH-0949-Control-6.raw]	404.58343505859375	33.1403646674667	3.38970726586667	96.7470481754667	93.35734090960003	8791228.0	6.151413834013991E8	3	7880	5.463557514758154	0.6761111367196718	0.01632149651075011	404.573486328125	404.5928649902344
242	404.6185607910156	45.7348491050667					1	DETECTED	404.6186 m/z @45.73 [151020OFc1_NvH-0949-Control-6.raw]	404.6185607910156	45.7348491050667	3.7945218264	94.2675180592	90.4729962328	2847717.0	3.4913621798044556E8	0	7880	0.13591387214754036	0.5639029458394538	0.061300944571051855	404.608642578125	404.6279296875
243	404.6778869628906	15.2174852458667					1	DETECTED	404.6779 m/z @15.22 [151020OFc1_NvH-0949-Control-6.raw]	404.6778869628906	15.2174852458667	4.84073515813333	99.7567056152	94.91597045706668	1000347.9375	3.9682761666342753E8	0	7880	0.2407728418934827	28.768023762992915	9.727417912062014	404.66790771484375	404.6878662109375
244	404.69207763671875	22.9539449149333					1	DETECTED	404.6921 m/z @22.95 [151020OFc1_NvH-0949-Control-6.raw]	404.69207763671875	22.9539449149333	6.22808434	96.7955995469333	90.56751520693331	504995.6875	3.4720518784779316E8	0	7880	2.186313281606253	3.5190038136620774	0.008734148318238303	404.6878967285156	404.6953430175781
245	404.70538330078125	25.1180706941333					1	DETECTED	404.7054 m/z @25.12 [151020OFc1_NvH-0949-Control-6.raw]	404.70538330078125	25.1180706941333	3.92199550506667	99.9948088136	96.07281330853333	6296588.0	5.983930426632276E8	3	7880	0.29646108989207676	0.9100186667085801	0.09039458481084287	404.6954040527344	404.7153625488281
246	404.7191162109375	15.1945749352					1	DETECTED	404.7191 m/z @15.19 [151020OFc1_NvH-0949-Control-6.raw]	404.7191162109375	15.1945749352	3.5549555832	72.8623625314667	69.3074069482667	958171.75	3.468000818209316E8	0	7880	0.21363980608542832	0.8512128956353501	1.7770417309760027	404.71539306640625	404.7216796875
247	404.731689453125	12.2587042370667					1	DETECTED	404.7317 m/z @12.26 [151020OFc1_NvH-0949-Control-6.raw]	404.731689453125	12.2587042370667	2.06733264666667	98.6503909109333	96.58305826426663	5219855.5	5.756297062361693E8	2	7880	0.17137287319150651	3.1484433068841904	0.133575823962468	404.7217102050781	404.7416687011719
248	404.7454528808594	44.3622416317333					1	DETECTED	404.7455 m/z @44.36 [151020OFc1_NvH-0949-Control-6.raw]	404.7454528808594	44.3622416317333	3.77603463306667	95.0800968405333	91.30406220746663	893688.875	3.4562892589150256E8	0	7880	14.758358915175165	1.2533663619575743	0.004528150343422597	404.7417907714844	404.7553405761719
249	404.7655334472656	24.1661251728					1	DETECTED	404.7655 m/z @24.17 [151020OFc1_NvH-0949-Control-6.raw]	404.7655334472656	24.1661251728	1.78309407413333	96.6777407421333	94.89464666799996	370166.8125	3.2484165035062706E8	0	7880	0.1540701917214875	2.71344198640055	0.0015290214026075987	404.7555847167969	404.7741394042969
250	404.8192443847656	45.7454071058667					1	DETECTED	404.8192 m/z @45.75 [151020OFc1_NvH-0949-Control-6.raw]	404.8192443847656	45.7454071058667	6.12974771146667	99.2883531330667	93.15860542160004	2192830.75	4.141713330659329E8	0	7880	0.10292764337393834	0.534777421586236	2.532033854239688	404.8100280761719	404.8291931152344
251	404.8323974609375	36.6532730864					1	DETECTED	404.8324 m/z @36.65 [151020OFc1_NvH-0949-Control-6.raw]	404.8323974609375	36.6532730864	2.7889558264	89.3746192768	86.5856634504	176368.8125	3.284298611907797E8	0	7880	30.36146174234339	1.4201925404979185	1.8357676296089858	404.82940673828125	404.8382568359375
252	404.84832763671875	22.6947754328					1	DETECTED	404.8483 m/z @22.69 [151020OFc1_NvH-0949-Control-6.raw]	404.84832763671875	22.6947754328	3.7945218264	85.178641956	81.3841201296	674463.9375	3.504421255934854E8	0	7880	0.13401122758786954	0.5067104609325583	0.0073960863803031	404.8383483886719	404.8519592285156
253	404.8620300292969	23.3906336077333					1	DETECTED	404.8620 m/z @23.39 [151020OFc1_NvH-0949-Control-6.raw]	404.8620300292969	23.3906336077333	0.192559970933333	96.8434265698667	96.65086659893336	2494848.5	4.465464776974988E8	3	7880	8.21250727640209	0.7255718945600298	0.3301191182110517	404.8520812988281	404.865234375
254	404.8753356933594	17.229664496					1	DETECTED	404.8753 m/z @17.23 [151020OFc1_NvH-0949-Control-6.raw]	404.8753356933594	17.229664496	0.0186509882666667	99.7945467514667	99.77589576320003	3906778.0	4.764305250609599E8	3	7880	0.9013906134519374	0.5223351194679198	0.5222811056957621	404.8653564453125	404.8852844238281
255	404.8905334472656	39.9685995192					1	DETECTED	404.8905 m/z @39.97 [151020OFc1_NvH-0949-Control-6.raw]	404.8905334472656	39.9685995192	0.00785925333333333	99.4207220016	99.41286274826666	2508983.75	4.362186784920882E8	3	7880	11.122719315340902	0.5027370500711633	0.1388975623922774	404.8853454589844	404.90032958984375
256	404.90545654296875	34.8868013333333					1	DETECTED	404.9055 m/z @34.89 [151020OFc1_NvH-0949-Control-6.raw]	404.90545654296875	34.8868013333333	0.0186509882666667	52.8269271808	52.808276192533334	2484123.0	2.572466511359588E8	3	7880	19.16851892519872	0.5093672041039566	0.05163079509301337	404.900634765625	404.90765380859375
257	404.91766357421875	33.1547440562667					1	DETECTED	404.9177 m/z @33.15 [151020OFc1_NvH-0949-Control-6.raw]	404.91766357421875	33.1547440562667	0.0479155144	99.9186391688	99.8707236544	6068550.0	5.2638034738942236E8	3	7880	5.479711194050996	0.5166265820059598	11.20168641898445	404.9076843261719	404.92718505859375
258	404.9471435546875	21.3327613634667					1	DETECTED	404.9471 m/z @21.33 [151020OFc1_NvH-0949-Control-6.raw]	404.9471435546875	21.3327613634667	0.00785925333333333	98.7937227973333	98.78586354399997	1253074.25	3.4706710508558184E8	0	7880	0.1525991904339996	0.540863043023446	1.9203538619591725	404.93731689453125	404.95703125
259	404.9626770019531	26.2263875176					1	DETECTED	404.9627 m/z @26.23 [151020OFc1_NvH-0949-Control-6.raw]	404.9626770019531	26.2263875176	0.135141436266667	99.2308696912	99.09572825493333	349756.96875	3.416859964057499E8	0	7880	13.397001279853203	3.073130533473322	0.0011609412896168563	404.9571533203125	404.9726257324219
260	404.9829406738281	36.0455215698667					1	DETECTED	404.9829 m/z @36.05 [151020OFc1_NvH-0949-Control-6.raw]	404.9829406738281	36.0455215698667	0.0284010784	99.9660821226667	99.93768104426671	366145.46875	3.4663278711357665E8	0	7880	0.7477139308818437	1.7101535766971951	2.748692672637315	404.97296142578125	404.98834228515625
261	404.99835205078125	29.3951433					1	DETECTED	404.9984 m/z @29.40 [151020OFc1_NvH-0949-Control-6.raw]	404.99835205078125	29.3951433	0.00785925333333333	99.3544286888	99.34656943546666	380544.875	3.327182010509728E8	0	7880	13.621114200279713	2.257996370942616	2.5877814469849394	404.98858642578125	405.008056640625
262	405.01885986328125	45.7213850109333					1	DETECTED	405.0189 m/z @45.72 [151020OFc1_NvH-0949-Control-6.raw]	405.01885986328125	45.7213850109333	0.0186509882666667	99.9757324290667	99.95708144080002	888595.75	3.3098167188004863E8	0	7880	0.07493138208426586	0.5963798517098089	89.20188948924563	405.0088806152344	405.0288391113281
263	405.0367431640625	35.6681760013333					1	DETECTED	405.0367 m/z @35.67 [151020OFc1_NvH-0949-Control-6.raw]	405.0367431640625	35.6681760013333	0.0381909890666667	99.8800459856	99.84185499653334	154583.421875	3.1088787774097425E8	0	7880	38.34405257983714	1.5026104279470978	1.9916200527903443	405.02886962890625	405.04559326171875
264	405.05596923828125	22.8093216021333					1	DETECTED	405.0560 m/z @22.81 [151020OFc1_NvH-0949-Control-6.raw]	405.05596923828125	22.8093216021333	2.37559382	99.9948088136	97.6192149936	299449.5625	3.295447937049264E8	0	7880	60.927757526748294	2.2745035211070856	396.1720532791966	405.0459899902344	405.0651550292969
265	405.07952880859375	47.4003613898667					1	DETECTED	405.0795 m/z @47.40 [151020OFc1_NvH-0949-Control-6.raw]	405.07952880859375	47.4003613898667	0.0186509882666667	99.9852615824	99.96661059413333	143114.75	3.3343281846103257E8	0	7880	95.26318679007164	1.0335680208344824	1.016137484701169	405.0716247558594	405.0894775390625
266	405.1035461425781	90.3558810866667					1	DETECTED	405.1035 m/z @90.36 [151020OFc1_NvH-0949-Control-6.raw]	405.1035461425781	90.3558810866667	8.69516325173333	99.8514041786667	91.15624092693336	638016.0	3.3259034017883664E8	0	7880	0.10235137868387767	0.5008098134480017	3.326995642278753	405.0947265625	405.1128234863281
267	405.1227722167969	89.1754179285333					1	DETECTED	405.1228 m/z @89.18 [151020OFc1_NvH-0949-Control-6.raw]	405.1227722167969	89.1754179285333	4.11256067706667	99.9376598026667	95.82509912560003	549317.125	4.0274316727365124E8	0	7880	0.1455561852631604	2.658329078084507	2.9244076171860085	405.11395263671875	405.13140869140625
268	405.1583251953125	45.2498047658667					1	DETECTED	405.1583 m/z @45.25 [151020OFc1_NvH-0949-Control-6.raw]	405.1583251953125	45.2498047658667	5.24048476986667	96.9314316328	91.69094686293333	137241.9375	3.34118745863352E8	0	7880	83.16617705767526	1.193898988448905	1.2411677293628696	405.1483459472656	405.1597900390625
269	405.1698303222656	19.2084773925333					1	DETECTED	405.1698 m/z @19.21 [151020OFc1_NvH-0949-Control-6.raw]	405.1698303222656	19.2084773925333	2.69918465893333	99.5440684048	96.84488374586667	171146.109375	3.272582683691784E8	0	7880	13.055228609655636	4.0469690975473	7.1037259991499475	405.15985107421875	405.17108154296875
270	405.18109130859375	27.3752633938667					1	DETECTED	405.1811 m/z @27.38 [151020OFc1_NvH-0949-Control-6.raw]	405.18109130859375	27.3752633938667	0.335606289866667	99.9948088136	99.65920252373334	6346898.0	4.5772550669417804E8	2	7880	0.22545260246032583	7.325093202422365	0.014398114648436626	405.17132568359375	405.1910705566406
271	405.1980285644531	17.481836028					1	DETECTED	405.1980 m/z @17.48 [151020OFc1_NvH-0949-Control-6.raw]	405.1980285644531	17.481836028	3.01438042266667	98.2553787922667	95.24099836960002	3702723.0	5.246529295650697E8	2	7880	2.290331378625986	5.2114414727422895	0.06013823840509806	405.19110107421875	405.2012023925781
272	405.2112121582031	16.6232564642667					1	DETECTED	405.2112 m/z @16.62 [151020OFc1_NvH-0949-Control-6.raw]	405.2112121582031	16.6232564642667	0.902964227466667	99.5935573266667	98.69059309920003	3774808.5	5.755363933346174E8	2	7880	0.669005800469904	2.3222194849945623	19.03790099455672	405.20123291015625	405.2197265625
273	405.229736328125	29.7984589256					1	DETECTED	405.2297 m/z @29.80 [151020OFc1_NvH-0949-Control-6.raw]	405.229736328125	29.7984589256	3.5365792496	98.6023040058667	95.0657247562667	5910028.5	7.368370819416782E8	3	7880	15.514120850952605	0.5119251950051507	0.16820645043482324	405.2198181152344	405.2397155761719
274	405.24212646484375	32.3612489072					1	DETECTED	405.2421 m/z @32.36 [151020OFc1_NvH-0949-Control-6.raw]	405.24212646484375	32.3612489072	1.12584360746667	92.1844420202667	91.05859841280004	1977086.75	4.1973029176832247E8	2	7880	0.21717104801003728	2.247648340988515	0.018649217721784295	405.23974609375	405.25054931640625
275	405.26055908203125	62.6362783157333					1	DETECTED	405.2606 m/z @62.64 [151020OFc1_NvH-0949-Control-6.raw]	405.26055908203125	62.6362783157333	1.8449874192	95.8218524962667	93.9768650770667	3783232.75	4.981552231930321E8	2	7880	29.663757867739534	0.5140196630120664	0.016711019127381006	405.25067138671875	405.26873779296875
276	405.2849426269531	91.3948447064					1	DETECTED	405.2849 m/z @91.39 [151020OFc1_NvH-0949-Control-6.raw]	405.2849426269531	91.3948447064	11.6235529394667	92.3146152928	80.6910623533333	128415.2890625	2.7208097809311706E8	0	7880	0.8529007052083557	0.5057650475880927	1.154541132840958	405.2760009765625	405.29071044921875
277	405.30096435546875	91.7725219637333					1	DETECTED	405.3010 m/z @91.77 [151020OFc1_NvH-0949-Control-6.raw]	405.30096435546875	91.7725219637333	0.0672506008	99.9852615824	99.9180109816	165532.140625	2.92207287756179E8	0	7880	0.018548145979593755	0.5444874089407787	1.147038614696032	405.2939147949219	405.30462646484375
278	405.4171447753906	27.8807270026667					1	DETECTED	405.4171 m/z @27.88 [151020OFc1_NvH-0949-Control-6.raw]	405.4171447753906	27.8807270026667	2.08502608666667	99.8800459856	97.79501989893333	422763.78125	2.970795599405837E8	0	7880	0.13623710964168723	2.659585573531192	0.006596104980233726	405.407470703125	405.4270324707031
279	405.43902587890625	27.390276432					1	DETECTED	405.4390 m/z @27.39 [151020OFc1_NvH-0949-Control-6.raw]	405.43902587890625	27.390276432	4.2778230864	98.1981107536	93.9202876672	433271.875	3.513773773408124E8	0	7880	6.200702130650821	3.512177318183355	0.3378993130502638	405.4290771484375	405.4488220214844
280	405.4493713378906	42.0851408074667					1	DETECTED	405.4494 m/z @42.09 [151020OFc1_NvH-0949-Control-6.raw]	405.4493713378906	42.0851408074667	4.77076286266667	72.8531899733333	68.08242711066663	180255.859375	2.862169370705325E8	0	7880	65.19337216098684	0.9392724968796112	0.9671966988073195	405.44903564453125	405.45477294921875
281	405.4648132324219	11.4349110898667					1	DETECTED	405.4648 m/z @11.43 [151020OFc1_NvH-0949-Control-6.raw]	405.4648132324219	11.4349110898667	3.06836311866667	96.3087282842667	93.24036516560004	268024.21875	3.5748320109811705E8	0	7880	5.8286263342698375	0.5114511332415422	1.094040287036637	405.4549255371094	405.4649353027344
282	405.4749755859375	23.7778794786667					1	DETECTED	405.4750 m/z @23.78 [151020OFc1_NvH-0949-Control-6.raw]	405.4749755859375	23.7778794786667	3.23427988026667	98.3613629813333	95.12708310106663	3687633.75	3.939805978247528E8	0	7880	0.209301158906797	0.740264819349506	0.5558480735163183	405.4649963378906	405.4848327636719
283	405.4923400878906	19.5619042242667					1	DETECTED	405.4923 m/z @19.56 [151020OFc1_NvH-0949-Control-6.raw]	405.4923400878906	19.5619042242667	3.9418124232	98.5353449282667	94.59353250506669	1774330.25	3.516291612144958E8	0	7880	0.13422811220591413	0.5113947864158225	1.5690991804959666	405.48529052734375	405.5022277832031
284	405.5051574707031	17.5580961106667					1	DETECTED	405.5052 m/z @17.56 [151020OFc1_NvH-0949-Control-6.raw]	405.5051574707031	17.5580961106667	0.668114610666667	98.7363692946667	98.06825468400004	196792.59375	3.0472073768581986E8	0	7880	2.298549609343871	6.316255436841544	8.460061011844843	405.50286865234375	405.51513671875
285	405.5174865722656	22.6798544730667					1	DETECTED	405.5175 m/z @22.68 [151020OFc1_NvH-0949-Control-6.raw]	405.5174865722656	22.6798544730667	4.3272619232	95.9405887304	91.6133268072	163113.671875	2.199061438324651E8	0	7880	9.167447293700098	2.927514997737943	4.852024464068925	405.5151672363281	405.5211486816406
286	405.5312194824219	20.5437954882667					1	DETECTED	405.5312 m/z @20.54 [151020OFc1_NvH-0949-Control-6.raw]	405.5312194824219	20.5437954882667	0.820504937333333	98.041962476	97.22145753866666	3780850.5	3.993043019242893E8	3	7880	0.15252813226193496	0.6647044741830268	0.19932948147365656	405.5212707519531	405.54119873046875
287	405.5440673828125	17.2389558981333					1	DETECTED	405.5441 m/z @17.24 [151020OFc1_NvH-0949-Control-6.raw]	405.5440673828125	17.2389558981333	3.73731196933333	96.2019959461333	92.46468397679996	976461.5	3.565366779032697E8	0	7880	14.452584866486799	0.5315297909849953	5.009563739504414	405.541259765625	405.5540466308594
288	405.5553894042969	34.5034555909333					1	DETECTED	405.5554 m/z @34.50 [151020OFc1_NvH-0949-Control-6.raw]	405.5553894042969	34.5034555909333	5.8182930712	78.3830174296	72.5647243584	398913.625	4.281346758060039E8	0	7880	63.788813312660125	1.5365076017118722	2.199903062027215	405.5540771484375	405.5553894042969
289	405.5653991699219	15.9190998450667					1	DETECTED	405.5654 m/z @15.92 [151020OFc1_NvH-0949-Control-6.raw]	405.5653991699219	15.9190998450667	2.86086127706667	95.5872741312	92.72641285413333	2592401.25	4.445055171974199E8	3	7880	6.073028690557834	2.607672894757895	12.64192324017929	405.555419921875	405.5753479003906
290	405.586181640625	33.1403646674667					1	DETECTED	405.5862 m/z @33.14 [151020OFc1_NvH-0949-Control-6.raw]	405.586181640625	33.1403646674667	3.10727738	80.1985571696	77.0912797896	653979.5625	3.2388780613032717E8	3	7880	22.984576313615342	0.9742295151342157	0.7070514653884876	405.5762023925781	405.5961608886719
291	405.6219482421875	25.3609093992					1	DETECTED	405.6219 m/z @25.36 [151020OFc1_NvH-0949-Control-6.raw]	405.6219482421875	25.3609093992	4.20107158346667	99.4869565189333	95.28588493546663	300078.5625	3.407272478952026E8	0	7880	3.5084665125743477	2.251574084953929	0.121360383412261	405.6127014160156	405.6314697265625
292	405.6826171875	27.3221016066667					1	DETECTED	405.6826 m/z @27.32 [151020OFc1_NvH-0949-Control-6.raw]	405.6826171875	27.3221016066667	4.57749269626667	96.5330548864	91.95556219013332	2980359.0	3.739676544482437E8	0	7880	0.17666386628885533	0.5142626998998421	0.016871262812219304	405.6726379394531	405.6925354003906
293	405.6995849609375	17.5167868789333					1	DETECTED	405.6996 m/z @17.52 [151020OFc1_NvH-0949-Control-6.raw]	405.6995849609375	17.5167868789333	1.79194420613333	98.7648255309333	96.97288132479997	1257061.625	3.546537542378814E8	0	7880	0.19825378373617752	3.121501723002296	25.808207739169298	405.692626953125	405.70306396484375
294	405.71307373046875	16.6332250784					1	DETECTED	405.7131 m/z @16.63 [151020OFc1_NvH-0949-Control-6.raw]	405.71307373046875	16.6332250784	3.03223632	98.2650475912	95.2328112712	1669820.75	3.804383571647711E8	0	7880	0.14633955729530967	0.8415631254282782	0.04512812243293903	405.703125	405.71563720703125
295	405.72564697265625	23.7344177232					1	DETECTED	405.7256 m/z @23.73 [151020OFc1_NvH-0949-Control-6.raw]	405.72564697265625	23.7344177232	3.3709915048	96.1429048408	92.771913336	3188904.75	3.9239672701601845E8	0	7880	0.2011155886044662	1.494157920173599	84.00416030751047	405.7157287597656	405.7294616699219
296	405.7394714355469	18.1038544922667					1	DETECTED	405.7395 m/z @18.10 [151020OFc1_NvH-0949-Control-6.raw]	405.7394714355469	18.1038544922667	3.20712649333333	95.6255670688	92.41844057546666	6242894.5	5.2187026817960095E8	2	7880	0.19428572533654886	1.6662357744997929	1.710337219035913	405.7295227050781	405.74945068359375
297	405.76202392578125	62.6538890616					1	DETECTED	405.7620 m/z @62.65 [151020OFc1_NvH-0949-Control-6.raw]	405.76202392578125	62.6538890616	1.77431711146667	95.5563075650667	93.78199045360003	2089730.5	4.03078119762441E8	0	7880	0.16369528286769253	0.5045142322134017	0.014620569891568297	405.75225830078125	405.7685241699219
298	405.8511962890625	35.2594112794667					1	DETECTED	405.8512 m/z @35.26 [151020OFc1_NvH-0949-Control-6.raw]	405.8511962890625	35.2594112794667	4.25888109386667	71.758245848	67.49936475413332	578229.6875	2.702667909147932E8	0	7880	0.20327393601057508	1.340456569277642	0.273563615694214	405.8415222167969	405.8551025390625
299	405.86553955078125	20.5437954882667					1	DETECTED	405.8655 m/z @20.54 [151020OFc1_NvH-0949-Control-6.raw]	405.86553955078125	20.5437954882667	0.6206132952	98.7363692946667	98.1157559994667	2453237.0	3.9364842708608913E8	3	7880	0.14959888427413404	1.044096223100071	0.5245055034366772	405.8558654785156	405.8685607910156
300	405.87860107421875	14.5364842677333					1	DETECTED	405.8786 m/z @14.54 [151020OFc1_NvH-0949-Control-6.raw]	405.87860107421875	14.5364842677333	0.0284010784	98.4471035514667	98.4187024730667	1.1370024E7	5.396823218245957E8	3	7880	0.14296073085450622	30.897136623866626	0.029785242816924403	405.8686828613281	405.8885803222656
301	405.8912048339844	17.7526457570667					1	DETECTED	405.8912 m/z @17.75 [151020OFc1_NvH-0949-Control-6.raw]	405.8912048339844	17.7526457570667	0.125737241333333	95.4645800381333	95.33884279679997	3487933.25	4.2739724721672994E8	0	7880	0.31461259610282966	0.9147890385187267	0.7908963274734099	405.88861083984375	405.90118408203125
302	405.908203125	36.3370243117333					1	DETECTED	405.9082 m/z @36.34 [151020OFc1_NvH-0949-Control-6.raw]	405.908203125	36.3370243117333	0.0186509882666667	99.1832910890667	99.16464010080003	1668869.25	4.068215869475828E8	3	7880	29.697044950275256	0.6234431149408463	0.05255318732647894	405.9012145996094	405.9180603027344
303	405.9219970703125	50.5343173626667					1	DETECTED	405.9220 m/z @50.53 [151020OFc1_NvH-0949-Control-6.raw]	405.9219970703125	50.5343173626667	0.0284010784	99.0496510808	99.02125000240001	307707.8125	3.5339868267332745E8	0	7880	10.328342581292155	1.1232868840356258	1.141406585144917	405.9182434082031	405.9319152832031
304	405.9455261230469	12.5610799125333					1	DETECTED	405.9455 m/z @12.56 [151020OFc1_NvH-0949-Control-6.raw]	405.9455261230469	12.5610799125333	0.00785925333333333	99.3353358789333	99.32747662559996	288826.8125	2.901629352208874E8	0	7880	0.08776378597419665	0.5045687560114653	0.01086122139011669	405.93585205078125	405.9552917480469
305	405.9653625488281	41.5408026816					1	DETECTED	405.9654 m/z @41.54 [151020OFc1_NvH-0949-Control-6.raw]	405.9653625488281	41.5408026816	0.0186509882666667	98.1312677629333	98.11261677466663	2132305.0	3.2193758077302396E8	4	7880	0.05881065911069072	23.870531665237863	0.08146253340280647	405.9555969238281	405.9752197265625
306	405.9762268066406	23.7778794786667					1	DETECTED	405.9762 m/z @23.78 [151020OFc1_NvH-0949-Control-6.raw]	405.9762268066406	23.7778794786667	0.345197476	99.4681131408	99.1229156648	1803732.375	3.484301183847521E8	0	7880	3.1239427441739593	1.5019647242641083	4.654593107667201	405.9753723144531	405.9859619140625
307	405.993896484375	19.6096539016					1	DETECTED	405.9939 m/z @19.61 [151020OFc1_NvH-0949-Control-6.raw]	405.993896484375	19.6096539016	0.00785925333333333	99.6601543624	99.65229510906666	841108.4375	3.3139368272496635E8	0	7880	0.08926608786985568	0.7997458290010505	1.9168922488760833	405.9862976074219	406.0038757324219
308	406.0203552246094	40.6952415858667					1	DETECTED	406.0204 m/z @40.70 [151020OFc1_NvH-0949-Control-6.raw]	406.0203552246094	40.6952415858667	0.00785925333333333	99.9948088136	99.98694956026667	135289.953125	3.1339708422966754E8	0	7880	16.243747417106505	1.2720453410887302	1.5013627219290102	406.0108337402344	406.0296325683594
309	406.0567626953125	81.2457551834667					1	DETECTED	406.0568 m/z @81.25 [151020OFc1_NvH-0949-Control-6.raw]	406.0567626953125	81.2457551834667	0.700516536266667	99.9660821226667	99.26556558640004	79389.40625	2.4723280098243538E8	0	7880	97.11205767973819	0.601191827293059	0.20376218612203284	406.0559997558594	406.0581359863281
310	406.0681457519531	39.2581413965333					1	DETECTED	406.0681 m/z @39.26 [151020OFc1_NvH-0949-Control-6.raw]	406.0681457519531	39.2581413965333	0.164211779466667	99.9852615824	99.82104980293333	212709.71875	3.6105988022146887E8	0	7880	91.38894415239422	1.2785293125089632	1.4172197584468904	406.05816650390625	406.07708740234375
311	406.1150207519531	89.4119002581333					1	DETECTED	406.1150 m/z @89.41 [151020OFc1_NvH-0949-Control-6.raw]	406.1150207519531	89.4119002581333	4.7113303024	99.7188245738667	95.0074942714667	308968.71875	3.5272090077099437E8	0	7880	1.1825327068915072	0.560843299644383	2.085077964936866	406.105224609375	406.123291015625
312	406.178955078125	27.3221016066667					1	DETECTED	406.1790 m/z @27.32 [151020OFc1_NvH-0949-Control-6.raw]	406.178955078125	27.3221016066667	1.54290304293333	99.9470134957333	98.40411045279997	545241.25	3.892376492856517E8	0	7880	62.79173261407716	3.1469126149180706	5.296529035236331	406.1690673828125	406.1824645996094
313	406.1924743652344	47.6670166869333					1	DETECTED	406.1925 m/z @47.67 [151020OFc1_NvH-0949-Control-6.raw]	406.1924743652344	47.6670166869333	3.23427988026667	98.6119852173333	95.37770533706663	2304260.0	4.480302537545748E8	2	7880	0.1902017467724093	1.3578596827857268	1.776924549700024	406.18255615234375	406.20050048828125
314	406.21051025390625	17.6635840088					1	DETECTED	406.2105 m/z @17.66 [151020OFc1_NvH-0949-Control-6.raw]	406.21051025390625	17.6635840088	1.8896302808	96.2131336309333	94.3235033501333	4912994.0	7.679047156920469E8	3	7880	0.2967796563882601	0.6258800231690971	43.67173567174109	406.2005310058594	406.2110900878906
315	406.2210998535156	39.4541831264					1	DETECTED	406.2211 m/z @39.45 [151020OFc1_NvH-0949-Control-6.raw]	406.2210998535156	39.4541831264	3.17985574773333	98.7744067616	95.59455101386668	4.4425256E7	1.8188956394913347E9	2	7880	0.3861634034887942	0.5132125186939165	0.022243481049451792	406.21112060546875	406.2310791015625
316	406.2341613769531	17.5898476762667					1	DETECTED	406.2342 m/z @17.59 [151020OFc1_NvH-0949-Control-6.raw]	406.2341613769531	17.5898476762667	3.872660728	97.867366784	93.994706056	3962066.75	5.798367449208149E8	3	7880	18.690815547566082	0.6852837880809274	3.0326617784726957	406.2311096191406	406.244140625
317	406.24420166015625	21.9592066885333					1	DETECTED	406.2442 m/z @21.96 [151020OFc1_NvH-0949-Control-6.raw]	406.24420166015625	21.9592066885333	3.727937488	92.0069022869333	88.2789647989333	484670.71875	4.113351499445276E8	0	7880	12.859298997839566	5.065940454993144	4.248194235087598	406.2441711425781	406.2455749511719
318	406.255615234375	24.1438230746667					1	DETECTED	406.2556 m/z @24.14 [151020OFc1_NvH-0949-Control-6.raw]	406.255615234375	24.1438230746667	3.42763405386667	99.9376598026667	96.51002574880003	6908496.0	5.56838615252882E8	2	7880	6.398253544142364	4.513897940575273	0.981516292229762	406.2456359863281	406.2655944824219
319	406.2679748535156	46.1943418133333					1	DETECTED	406.2680 m/z @46.19 [151020OFc1_NvH-0949-Control-6.raw]	406.2679748535156	46.1943418133333	8.32710069546667	97.7049813261333	89.37788063066662	3588790.25	4.3501567398855054E8	2	7880	0.18741539795933448	0.7629305260012775	0.3301215849096814	406.265625	406.2774963378906
320	406.2799987792969	40.6197360634667					1	DETECTED	406.2800 m/z @40.62 [151020OFc1_NvH-0949-Control-6.raw]	406.2799987792969	40.6197360634667	4.2492728904	98.9004399997333	94.6511671093333	89140.609375	2.9821853209581125E8	0	7880	74.59004053594614	1.3346495871656372	1.458454293745224	406.2785949707031	406.28973388671875
321	406.3165283203125	91.8490107709333					1	DETECTED	406.3165 m/z @91.85 [151020OFc1_NvH-0949-Control-6.raw]	406.3165283203125	91.8490107709333	1.4271416888	95.5065441306667	94.07940244186669	71592.9765625	1.8012164892848155E8	0	7880	1.1875895462148947	0.5202248272285277	31.442199890834342	406.31390380859375	406.32489013671875
322	406.3919372558594	24.7228607141333					1	DETECTED	406.3919 m/z @24.72 [151020OFc1_NvH-0949-Control-6.raw]	406.3919372558594	24.7228607141333	3.60112448266667	97.1136479912	93.51252350853332	111662.5078125	2.887786521686548E8	0	7880	93.43974502207534	2.235976294875304	4.374845586090279	406.3826599121094	406.4018859863281
323	406.4129333496094	22.6798544730667					1	DETECTED	406.4129 m/z @22.68 [151020OFc1_NvH-0949-Control-6.raw]	406.4129333496094	22.6798544730667	3.02336802586667	96.0360001850667	93.01263215920002	324345.9375	3.5912118414217293E8	0	7880	0.04609929936717805	8.478240328484361	13.934809761816998	406.403076171875	406.42291259765625
324	406.45208740234375	13.7824178981333					1	DETECTED	406.4521 m/z @13.78 [151020OFc1_NvH-0949-Control-6.raw]	406.45208740234375	13.7824178981333	3.99483074106667	97.0550174706667	93.06018672960003	299909.4375	3.121725881053131E8	0	7880	0.08182684421519326	0.6911166974673376	0.3454632133439939	406.44244384765625	406.4547424316406
325	406.46478271484375	26.4409078693333					1	DETECTED	406.4648 m/z @26.44 [151020OFc1_NvH-0949-Control-6.raw]	406.46478271484375	26.4409078693333	3.727937488	96.6105648408	92.8826273528	871041.5625	3.739044163514235E8	2	7880	5.060673473420508	0.72638748518439	3.3951290919760337	406.4548034667969	406.4747314453125
326	406.4767150878906	22.1396190688					1	DETECTED	406.4767 m/z @22.14 [151020OFc1_NvH-0949-Control-6.raw]	406.4767150878906	22.1396190688	4.15134510266667	96.2223354666667	92.07099036400004	549595.0625	2.9492963521121377E8	0	7880	1.6404835778140665	0.5810469873009513	1.1341020603970984	406.4749450683594	406.4866943359375
327	406.4898681640625	14.9594337848					1	DETECTED	406.4899 m/z @14.96 [151020OFc1_NvH-0949-Control-6.raw]	406.4898681640625	14.9594337848	3.91245368933333	95.2001824698667	91.28772878053337	278774.75	3.676892999371003E8	0	7880	0.22908209601252771	0.5392623656144447	0.19910326701120754	406.4867248535156	406.4996337890625
328	406.5176696777344	35.2796551018667					1	DETECTED	406.5177 m/z @35.28 [151020OFc1_NvH-0949-Control-6.raw]	406.5176696777344	35.2796551018667	4.2492728904	93.1475518338667	88.89827894346669	503863.21875	3.37378276037737E8	0	7880	0.22591939639561076	2.168261264468347	3.2951882057087047	406.5076904296875	406.5254821777344
329	406.53564453125	14.8241873872					1	DETECTED	406.5356 m/z @14.82 [151020OFc1_NvH-0949-Control-6.raw]	406.53564453125	14.8241873872	2.20173955866667	97.3525620528	95.15082249413332	3.2672224E7	8.195449117143606E8	3	7880	0.16267201074738402	31.558822827504933	1.8538376734809288	406.5258483886719	406.5456237792969
330	406.5469970703125	14.5242056736					1	DETECTED	406.5470 m/z @14.52 [151020OFc1_NvH-0949-Control-6.raw]	406.5469970703125	14.5242056736	1.75654213146667	97.0831257285333	95.32658359706663	2590139.5	3.7794917331841105E8	0	7880	0.15639228334969957	0.7237525860472606	7.20186880765709	406.545654296875	406.5569763183594
331	406.5588073730469	23.2543584229333					1	DETECTED	406.5588 m/z @23.25 [151020OFc1_NvH-0949-Control-6.raw]	406.5588073730469	23.2543584229333	2.49230328133333	67.6907945173333	65.19849123599997	446769.75	2.729026215029566E8	0	7880	0.0746801148597882	2.102551274072169	0.005802587329379187	406.5570068359375	406.558837890625
332	406.56884765625	17.5898476762667					1	DETECTED	406.5688 m/z @17.59 [151020OFc1_NvH-0949-Control-6.raw]	406.56884765625	17.5898476762667	1.96973605786667	95.9125304810667	93.94279442320003	2543216.5	3.918301113835875E8	0	7880	5.386821001442048	0.9122770690434263	113.64872495174068	406.5588684082031	406.5788269042969
333	406.5812683105469	38.8083156581333					1	DETECTED	406.5813 m/z @38.81 [151020OFc1_NvH-0949-Control-6.raw]	406.5812683105469	38.8083156581333	3.74657846213333	92.6333345882667	88.88675612613338	337685.71875	2.957983717903075E8	3	7880	37.19092806213055	1.3118255633416263	1.617583388141385	406.578857421875	406.5909118652344
334	406.6271057128906	22.8745083058667					1	DETECTED	406.6271 m/z @22.87 [151020OFc1_NvH-0949-Control-6.raw]	406.6271057128906	22.8745083058667	4.1309679336	92.4168290872	88.2858611536	265156.84375	3.386134426522624E8	0	7880	69.75266196992794	3.831787589000301	8.552318103977537	406.6171875	406.6366882324219
335	406.6827087402344	19.5982995797333					1	DETECTED	406.6827 m/z @19.60 [151020OFc1_NvH-0949-Control-6.raw]	406.6827087402344	19.5982995797333	4.37509235146667	96.5045180544	92.12942570293332	463442.6875	2.9747316342958695E8	0	7880	0.13337735346813417	3.025953214768906	1.2384761210983932	406.67431640625	406.684326171875
336	406.6944580078125	47.6403774509333					1	DETECTED	406.6945 m/z @47.64 [151020OFc1_NvH-0949-Control-6.raw]	406.6944580078125	47.6403774509333	4.15134510266667	96.4463495010667	92.29500439840004	1239483.625	3.7049746242128456E8	0	7880	0.2132115440580975	0.5047829362792214	0.009710611068023027	406.6847229003906	406.70159912109375
337	406.71173095703125	17.6997252658667					1	DETECTED	406.7117 m/z @17.70 [151020OFc1_NvH-0949-Control-6.raw]	406.71173095703125	17.6997252658667	1.27984383573333	99.5154709165333	98.23562708079997	1825698.625	3.821024929654274E8	2	7880	6.135399274768144	2.641260971427581	7.970142589146021	406.7017517089844	406.71258544921875
338	406.7226257324219	39.4322579981333					1	DETECTED	406.7226 m/z @39.43 [151020OFc1_NvH-0949-Control-6.raw]	406.7226257324219	39.4322579981333	1.23546882693333	99.7567056152	98.52123678826668	2.0733928E7	1.0187974512379193E9	2	7880	0.3969476569873649	0.588193227822475	6.098283463236777	406.712646484375	406.7322692871094
339	406.7345886230469	22.7238018213333					1	DETECTED	406.7346 m/z @22.72 [151020OFc1_NvH-0949-Control-6.raw]	406.7345886230469	22.7238018213333	2.46550349493333	92.1391322656	89.67362877066667	5858742.5	4.5265249833578193E8	2	7880	0.25323280509605084	0.5971556501201872	0.3942072625285162	406.7326354980469	406.74456787109375
340	406.7529602050781	12.8388225826667					1	DETECTED	406.7530 m/z @12.84 [151020OFc1_NvH-0949-Control-6.raw]	406.7529602050781	12.8388225826667	3.80462809173333	99.6790856026667	95.87445751093337	1627835.5	4.2030471846065426E8	2	7880	20.231888111832568	7.951884428906699	12.717066417357321	406.7447204589844	406.7558288574219
341	406.765869140625	30.6441617866667					1	DETECTED	406.7659 m/z @30.64 [151020OFc1_NvH-0949-Control-6.raw]	406.765869140625	30.6441617866667	2.24952264213333	94.2960741093333	92.04655146719998	5309707.5	5.06265982441028E8	2	7880	6.613366489463058	0.5367972536382255	4.171907701022045	406.7558898925781	406.7757873535156
342	406.78375244140625	37.8527114890667					1	DETECTED	406.7838 m/z @37.85 [151020OFc1_NvH-0949-Control-6.raw]	406.78375244140625	37.8527114890667	3.0867173176	87.6180876586667	84.53137034106669	566163.5625	4.8170413976594657E8	0	7880	17.25807985263675	1.2641795393478377	2.888157135468571	406.7759704589844	406.79351806640625
343	406.8280334472656	22.7458951048					1	DETECTED	406.8280 m/z @22.75 [151020OFc1_NvH-0949-Control-6.raw]	406.8280334472656	22.7458951048	0.144973366933333	88.7980116229333	88.65303825599997	276705.53125	3.080938866207033E8	0	7880	0.3454017214304699	3.1949016073497356	0.003960126448252173	406.81805419921875	406.8377990722656
344	406.8510437011719	41.9604794178667					1	DETECTED	406.8510 m/z @41.96 [151020OFc1_NvH-0949-Control-6.raw]	406.8510437011719	41.9604794178667	0.0284010784	93.8374715029333	93.8090704245333	293055.375	3.338691412129036E8	0	7880	16.576023899908435	1.2302143314604015	1.4624540006887063	406.841064453125	406.85870361328125
345	406.86871337890625	14.8339062618667					1	DETECTED	406.8687 m/z @14.83 [151020OFc1_NvH-0949-Control-6.raw]	406.86871337890625	14.8339062618667	0.00785925333333333	99.0266311034667	99.01877185013336	2.303938E7	6.937789334473647E8	3	7880	0.1518886736893741	8.192752816240962	1.5991866793379579	406.8587341308594	406.878662109375
346	406.8888854980469	45.9529841533333					1	DETECTED	406.8889 m/z @45.95 [151020OFc1_NvH-0949-Control-6.raw]	406.8888854980469	45.9529841533333	0.0186509882666667	96.9508942645333	96.93224327626663	2552088.0	4.193483435266384E8	3	7880	0.22048458821287653	0.5023882890171875	0.005494428827913604	406.8789367675781	406.8988037109375
347	406.9028015136719	17.5898476762667					1	DETECTED	406.9028 m/z @17.59 [151020OFc1_NvH-0949-Control-6.raw]	406.9028015136719	17.5898476762667	0.00785925333333333	93.6435399861333	93.63568073279997	997255.5625	4.079955505779904E8	3	7880	13.528254534338341	3.6940460327261824	2.2816066779084934	406.8988952636719	406.9127197265625
348	406.91351318359375	46.1578363528					1	DETECTED	406.9135 m/z @46.16 [151020OFc1_NvH-0949-Control-6.raw]	406.91351318359375	46.1578363528	0.0479155144	99.1832910890667	99.1353755746667	377274.15625	3.3429556567232096E8	0	7880	86.06979555373293	1.2991176787065597	1.3059058064999474	406.912841796875	406.9234924316406
349	406.9236755371094	13.0719051210667					1	DETECTED	406.9237 m/z @13.07 [151020OFc1_NvH-0949-Control-6.raw]	406.9236755371094	13.0719051210667	0.00785925333333333	99.154771092	99.14691183866667	209005.09375	2.911738740647431E8	0	7880	13.033580797359884	3.879453627815963	6.66225960230173	406.9235534667969	406.92999267578125
350	406.94012451171875	44.808631					1	DETECTED	406.9401 m/z @44.81 [151020OFc1_NvH-0949-Control-6.raw]	406.94012451171875	44.808631	0.00785925333333333	95.2185907568	95.21073150346666	452763.9375	3.9223691114572626E8	0	7880	72.41872391391945	1.0681850785290181	1.6310078250037658	406.9301452636719	406.94927978515625
351	406.95941162109375	32.4680954816					1	DETECTED	406.9594 m/z @32.47 [151020OFc1_NvH-0949-Control-6.raw]	406.95941162109375	32.4680954816	0.0284010784	99.2308696912	99.2024686128	2716073.75	3.645608709081115E8	4	7880	0.08956438179494342	0.503684078630148	0.005421717795810449	406.9496765136719	406.9687805175781
352	406.9797668457031	19.2659287642667					1	DETECTED	406.9798 m/z @19.27 [151020OFc1_NvH-0949-Control-6.raw]	406.9797668457031	19.2659287642667	0.0479155144	98.3127926437333	98.2648771293333	1540675.0	3.420480818302029E8	4	7880	14.072323580211194	3.4732275652852596	6.034434893258931	406.96978759765625	406.98974609375
353	406.9942932128906	24.0908028504					1	DETECTED	406.9943 m/z @24.09 [151020OFc1_NvH-0949-Control-6.raw]	406.9942932128906	24.0908028504	0.00785925333333333	99.9757324290667	99.96787317573336	228145.609375	3.55847116279561E8	0	7880	9.028379941200132	2.8608612013157213	4.620865763857059	406.9897766113281	407.00408935546875
354	407.0046081542969	23.2077280232					1	DETECTED	407.0046 m/z @23.21 [151020OFc1_NvH-0949-Control-6.raw]	407.0046081542969	23.2077280232	0.00785925333333333	99.9948088136	99.98694956026667	206132.734375	3.676893946244011E8	0	7880	71.96628536553487	2.337015177229773	3.768938051029253	407.0046081542969	407.0140075683594
355	407.029052734375	22.6076927645333					1	DETECTED	407.0291 m/z @22.61 [151020OFc1_NvH-0949-Control-6.raw]	407.029052734375	22.6076927645333	0.00785925333333333	99.9852615824	99.97740232906666	231398.65625	3.35659824471171E8	0	7880	0.3669109343972323	2.276814655022935	8.170366996937027	407.0191650390625	407.03338623046875
356	407.0437927246094	29.4195508021333					1	DETECTED	407.0438 m/z @29.42 [151020OFc1_NvH-0949-Control-6.raw]	407.0437927246094	29.4195508021333	0.7838511448	99.9757324290667	99.1918812842667	389028.1875	3.2947590392953724E8	0	7880	null	1.5684180155234813	415.02338233906937	407.0339050292969	407.05352783203125
357	407.0613098144531	46.5194298330667					1	DETECTED	407.0613 m/z @46.52 [151020OFc1_NvH-0949-Control-6.raw]	407.0613098144531	46.5194298330667	0.0381909890666667	99.9948088136	99.95661782453334	130035.390625	3.235715105782308E8	0	7880	95.66168042790532	1.0654226527422648	1.0584048128899142	407.0548400878906	407.0712585449219
358	407.1407165527344	46.8287679306667					1	DETECTED	407.1407 m/z @46.83 [151020OFc1_NvH-0949-Control-6.raw]	407.1407165527344	46.8287679306667	1.2072338344	99.9948088136	98.7875749792	106727.1015625	3.461198266804534E8	0	7880	77.37557682402887	1.0739929756658637	1.210511152774658	407.1322021484375	407.1474304199219
359	407.17926025390625	25.2479294581333					1	DETECTED	407.1793 m/z @25.25 [151020OFc1_NvH-0949-Control-6.raw]	407.17926025390625	25.2479294581333	5.0672453024	99.2883531330667	94.22110783066671	458758.15625	3.3560394686612153E8	0	7880	17.703365778583183	3.833433267185116	3.48817543221522	407.1692810058594	407.18243408203125
360	407.19244384765625	7.33406356666667					1	DETECTED	407.1924 m/z @7.33 [151020OFc1_NvH-0949-Control-6.raw]	407.19244384765625	7.33406356666667	4.40205877946667	97.867366784	93.46530800453333	904078.75	3.96519542390089E8	0	7880	10.41710974540139	9.998717897249074	76.37148922758749	407.1824951171875	407.1925964355469
361	407.2026062011719	14.8339062618667					1	DETECTED	407.2026 m/z @14.83 [151020OFc1_NvH-0949-Control-6.raw]	407.2026062011719	14.8339062618667	2.69014011866667	99.2883531330667	96.59821301440003	8253995.5	7.694022346977525E8	3	7880	29.29114498291146	6.982468470373657	3.862579981614187	407.192626953125	407.21258544921875
362	407.21331787109375	17.6388013074667					1	DETECTED	407.2133 m/z @17.64 [151020OFc1_NvH-0949-Control-6.raw]	407.21331787109375	17.6388013074667	4.85134117013333	62.2801616936	57.42882052346667	530273.6875	3.150588087842307E8	0	7880	0.33380368855018716	1.1987103529362564	0.774967543416251	407.2126159667969	407.2142028808594
363	407.2242126464844	39.4322579981333					1	DETECTED	407.2242 m/z @39.43 [151020OFc1_NvH-0949-Control-6.raw]	407.2242126464844	39.4322579981333	3.66761908133333	98.7744067616	95.10678768026668	5607235.0	7.322376556404344E8	3	7880	23.65763617918658	1.6968618385350827	0.1276944020687196	407.21429443359375	407.23419189453125
364	407.2346496582031	18.904963692					1	DETECTED	407.2346 m/z @18.90 [151020OFc1_NvH-0949-Control-6.raw]	407.2346496582031	18.904963692	4.1309679336	64.2065025138667	60.0755345802667	902598.125	3.2583936086559707E8	2	7880	2.341703371655271	0.5374802134922536	1.1385020503693786	407.2342224121094	407.2348327636719
365	407.244873046875	20.3269459658667					1	DETECTED	407.2449 m/z @20.33 [151020OFc1_NvH-0949-Control-6.raw]	407.244873046875	20.3269459658667	2.46550349493333	92.2874968962667	89.82199340133337	4170487.75	5.303971320102971E8	2	7880	2.4778621211655363	12.808415809058095	25.392654702502107	407.2348937988281	407.2548522949219
366	407.26739501953125	30.6617948448					1	DETECTED	407.2674 m/z @30.66 [151020OFc1_NvH-0949-Control-6.raw]	407.26739501953125	30.6617948448	3.99483074106667	92.5390732677333	88.54424252666664	2610199.0	4.029804283072094E8	2	7880	0.16982587363236945	1.1839961818290639	0.012371496149058617	407.2574157714844	407.277099609375
367	407.285888671875	37.8379719104					1	DETECTED	407.2859 m/z @37.84 [151020OFc1_NvH-0949-Control-6.raw]	407.285888671875	37.8379719104	12.7450898722667	92.4999130829333	79.7548232106666	206008.078125	3.2282684928406775E8	0	7880	70.46786372849137	1.5798091291170628	2.140933601650946	407.2774353027344	407.2919006347656
368	407.300048828125	91.2923022184					1	DETECTED	407.3000 m/z @91.29 [151020OFc1_NvH-0949-Control-6.raw]	407.300048828125	91.2923022184	20.4039675634667	95.2812942208	74.8773266573333	110696.0546875	2.6607171846092647E8	0	7880	0.6624273028032235	0.528135743502915	13.346688155752561	407.2979431152344	407.30389404296875
369	407.3155517578125	90.9828075861333					1	DETECTED	407.3156 m/z @90.98 [151020OFc1_NvH-0949-Control-6.raw]	407.3155517578125	90.9828075861333	6.68775408933333	96.3495988296	89.66184474026667	82391.515625	2.157557839041954E8	0	7880	1.7581983626491393	0.5318333699359383	0.010203915817529139	407.3115539550781	407.324951171875
370	407.33624267578125	44.6781964730667					1	DETECTED	407.3362 m/z @44.68 [151020OFc1_NvH-0949-Control-6.raw]	407.33624267578125	44.6781964730667	4.1919491272	91.94249708	87.75054795279999	187504.640625	4.027557751700026E8	0	7880	86.82768956434576	1.0827194179889927	1.145025022277145	407.3272705078125	407.3460388183594
371	407.36126708984375	46.3093592256					1	DETECTED	407.3613 m/z @46.31 [151020OFc1_NvH-0949-Control-6.raw]	407.36126708984375	46.3093592256	6.1206271528	92.9136004389333	86.7929732861333	131131.578125	3.541654835715304E8	0	7880	85.7078385038339	1.0798172623225821	1.1146753357795536	407.3512878417969	407.3645324707031
372	407.3943786621094	46.3465400597333					1	DETECTED	407.3944 m/z @46.35 [151020OFc1_NvH-0949-Control-6.raw]	407.3943786621094	46.3465400597333	2.61802686986667	95.3036566493333	92.68562977946664	196920.0625	3.241310768614903E8	0	7880	31.721336298781118	1.102049708774558	1.4681907844764854	407.3847351074219	407.40435791015625
373	407.4438171386719	11.5046168469333					1	DETECTED	407.4438 m/z @11.50 [151020OFc1_NvH-0949-Control-6.raw]	407.4438171386719	11.5046168469333	3.75577242586667	95.7823737522667	92.02660132640003	287144.84375	3.3575154330757594E8	0	7880	0.11969095465543411	1.0947482255564533	2.2639815221425033	407.433837890625	407.4511413574219
374	407.4612121582031	32.4514667426667					1	DETECTED	407.4612 m/z @32.45 [151020OFc1_NvH-0949-Control-6.raw]	407.4612121582031	32.4514667426667	1.92537222106667	84.8179188984	82.89254667733333	1136981.125	3.0553878449516857E8	0	7880	0.15449445875864853	0.7654068999615118	0.006806840347291738	407.45123291015625	407.47100830078125
375	407.474853515625	20.5291083474667					1	DETECTED	407.4749 m/z @20.53 [151020OFc1_NvH-0949-Control-6.raw]	407.474853515625	20.5291083474667	1.39170892373333	95.7244141288	94.33270520506667	1119975.375	3.6651587100191224E8	0	7880	0.29573599954026975	0.5810085032749044	14.236922789411146	407.47125244140625	407.4835510253906
376	407.4935607910156	19.6199180864					1	DETECTED	407.4936 m/z @19.62 [151020OFc1_NvH-0949-Control-6.raw]	407.4935607910156	19.6199180864	3.71705192133333	98.4281166181333	94.71106469679997	1487912.375	3.960334180366365E8	3	7880	0.18636491598575589	0.9566384152596207	2.2186350139194575	407.4837951660156	407.5035400390625
377	407.52032470703125	31.7972797552					1	DETECTED	407.5203 m/z @31.80 [151020OFc1_NvH-0949-Control-6.raw]	407.52032470703125	31.7972797552	5.292460004	98.7266587930667	93.4341987890667	402917.15625	3.690654935381266E8	0	7880	14.568015416873184	2.060829873022839	4.409177840799547	407.5103454589844	407.52044677734375
378	407.5305480957031	20.3149228506667					1	DETECTED	407.5305 m/z @20.31 [151020OFc1_NvH-0949-Control-6.raw]	407.5305480957031	20.3149228506667	3.41702199066667	96.6777407421333	93.26071875146663	2027019.875	3.071763643163493E8	0	7880	0.1239257421993365	0.5366263728238632	1.7904951966321307	407.52056884765625	407.5309753417969
379	407.5409851074219	22.4568551517333					1	DETECTED	407.5410 m/z @22.46 [151020OFc1_NvH-0949-Control-6.raw]	407.5409851074219	22.4568551517333	3.5365792496	98.9680294666667	95.43145021706671	5675396.0	4.7175237231704044E8	0	7880	0.21737124470894287	0.5470594326743781	0.08955062703901413	407.5310363769531	407.55096435546875
380	407.55364990234375	15.9617763394667					1	DETECTED	407.5536 m/z @15.96 [151020OFc1_NvH-0949-Control-6.raw]	407.55364990234375	15.9617763394667	4.229402536	56.5326438776	52.3032413416	1777050.625	2.681087701886512E8	0	7880	0.11975304912823148	2.269482123617979	48.20204134209625	407.5509948730469	407.5548095703125
381	407.5648193359375	19.3594483394667					1	DETECTED	407.5648 m/z @19.36 [151020OFc1_NvH-0949-Control-6.raw]	407.5648193359375	19.3594483394667	3.509185608	99.2214137933333	95.7122281853333	8179207.5	5.374747095068177E8	3	7880	0.1977233508912839	3.599904609634136	0.13062862184133328	407.5548400878906	407.57476806640625
382	407.5804138183594	45.2152965632					1	DETECTED	407.5804 m/z @45.22 [151020OFc1_NvH-0949-Control-6.raw]	407.5804138183594	45.2152965632	3.9623740584	92.0553248104	88.092950752	467267.875	3.718072062663196E8	0	7880	46.890109488493145	1.0751870919832813	2.5060658861763363	407.57489013671875	407.58978271484375
383	407.59686279296875	19.8594447218667					1	DETECTED	407.5969 m/z @19.86 [151020OFc1_NvH-0949-Control-6.raw]	407.59686279296875	19.8594447218667	1.31551611466667	74.1758128976	72.86029678293333	405440.75	2.754547506276613E8	0	7880	0.11739600502413694	2.9607109547832478	0.010642898819836082	407.5906982421875	407.6056823730469
384	407.6878662109375	11.2572504445333					1	DETECTED	407.6879 m/z @11.26 [151020OFc1_NvH-0949-Control-6.raw]	407.6878662109375	11.2572504445333	4.75112375253333	97.9917511136	93.24062736106667	1.1171903E7	4.5734541402621263E8	4	7880	0.1495096940358973	3.75753985571352	1.116076851888322	407.6781311035156	407.6977233886719
385	407.70367431640625	44.1537610608					1	DETECTED	407.7037 m/z @44.15 [151020OFc1_NvH-0949-Control-6.raw]	407.70367431640625	44.1537610608	4.2778230864	98.3416948490667	94.0638717626667	3317789.0	4.16682162109268E8	2	7880	0.17108942144663786	0.5066831332731595	185.7700135360385	407.6979064941406	407.7098693847656
386	407.7198791503906	13.9978672357333					1	DETECTED	407.7199 m/z @14.00 [151020OFc1_NvH-0949-Control-6.raw]	407.7198791503906	13.9978672357333	2.8160854088	99.4207220016	96.60463659279999	3856338.0	4.963947173229614E8	2	7880	22.627220160797968	0.8906650209244841	106.95035417521197	407.70989990234375	407.7298278808594
387	407.7309265136719	29.0293674992					1	DETECTED	407.7309 m/z @29.03 [151020OFc1_NvH-0949-Control-6.raw]	407.7309265136719	29.0293674992	3.77603463306667	97.9060228269333	94.12998819386662	943965.25	4.0539803915009725E8	0	7880	12.315922894140364	2.1293231452310692	2.098004654782294	407.7298889160156	407.7408752441406
388	407.7449951171875	32.3295035085333					1	DETECTED	407.7450 m/z @32.33 [151020OFc1_NvH-0949-Control-6.raw]	407.7449951171875	32.3295035085333	4.04260055013333	96.2607725474667	92.21817199733337	779866.625	3.178857317377064E8	2	7880	1.2826235060007853	1.1750365241935221	2.675168643778912	407.740966796875	407.7453918457031
389	407.7554016113281	27.5417950378667					1	DETECTED	407.7554 m/z @27.54 [151020OFc1_NvH-0949-Control-6.raw]	407.7554016113281	27.5417950378667	3.85371918586667	96.9983810848	93.14466189893334	3.3797088E7	1.0684602054732203E9	2	7880	0.21263805844283112	1.1213013716382543	7.145666950419804	407.74542236328125	407.7653503417969
390	407.7731018066406	17.1932375757333					1	DETECTED	407.7731 m/z @17.19 [151020OFc1_NvH-0949-Control-6.raw]	407.7731018066406	17.1932375757333	2.24056882586667	95.1531894746667	92.91262064880003	2208373.25	3.638385140781596E8	2	7880	0.13761570274698798	27.659670306906126	56.93325530355083	407.7654113769531	407.782958984375
391	407.7977600097656	19.8702178368					1	DETECTED	407.7978 m/z @19.87 [151020OFc1_NvH-0949-Control-6.raw]	407.7977600097656	19.8702178368	5.6100848752	94.9545352194667	89.3444503442667	289837.03125	3.950928857676575E8	0	7880	0.09630933165072975	3.132665403080582	0.564858302192483	407.788330078125	407.8063659667969
392	407.8164978027344	25.4917662930667					1	DETECTED	407.8165 m/z @25.49 [151020OFc1_NvH-0949-Control-6.raw]	407.8164978027344	25.4917662930667	5.08857249306667	98.6693977621333	93.58082526906664	371644.96875	3.1959441812095356E8	0	7880	0.11581666459747453	2.2932886435913407	1273.3396311929557	407.8066711425781	407.81781005859375
393	407.8280029296875	19.6199180864					1	DETECTED	407.8280 m/z @19.62 [151020OFc1_NvH-0949-Control-6.raw]	407.8280029296875	19.6199180864	4.03316368026667	98.1693380981333	94.13617441786663	1002092.0625	3.205337401040723E8	0	7880	0.15267945709765485	14.46247223526413	null	407.81805419921875	407.8374938964844
394	407.8391418457031	42.0498449376					1	DETECTED	407.8391 m/z @42.05 [151020OFc1_NvH-0949-Control-6.raw]	407.8391418457031	42.0498449376	3.02336802586667	73.3763696917333	70.35300166586663	211234.671875	3.0741860848064226E8	0	7880	63.3626643963016	0.9902826590772879	1.1220381369135763	407.8380126953125	407.84906005859375
395	407.8523864746094	18.8372833730667					1	DETECTED	407.8524 m/z @18.84 [151020OFc1_NvH-0949-Control-6.raw]	407.8523864746094	18.8372833730667	0.249817409066667	44.8315701048	44.581752695733336	208592.1875	1.5180514361017963E8	0	7880	1.940704872660998	2.0799340275098936	0.003476550904587752	407.8492126464844	407.8547668457031
396	407.86480712890625	39.1130723312					1	DETECTED	407.8648 m/z @39.11 [151020OFc1_NvH-0949-Control-6.raw]	407.86480712890625	39.1130723312	0.00785925333333333	99.1832910890667	99.17543183573336	1299619.625	3.4629531764936143E8	0	7880	18.888896570845183	2.4836952044320864	4.536527478946177E-4	407.8548278808594	407.8738708496094
397	407.8839416503906	21.4328684970667					1	DETECTED	407.8839 m/z @21.43 [151020OFc1_NvH-0949-Control-6.raw]	407.8839416503906	21.4328684970667	0.249817409066667	96.6582435768	96.40842616773334	2736523.75	4.952635442788025E8	3	7880	8.734237061904802	0.5786834870440286	23.16640333396977	407.87396240234375	407.88897705078125
398	407.89898681640625	19.3475756666667					1	DETECTED	407.8990 m/z @19.35 [151020OFc1_NvH-0949-Control-6.raw]	407.89898681640625	19.3475756666667	0.0576485002666667	98.0113215757333	97.95367307546664	5606883.0	5.365223572406019E8	3	7880	22.559003564672302	0.6799060101941661	34.022055720541516	407.8890075683594	407.908935546875
399	407.91229248046875	39.0033896205333					1	DETECTED	407.9123 m/z @39.00 [151020OFc1_NvH-0949-Control-6.raw]	407.91229248046875	39.0033896205333	0.345197476	95.6460085274667	95.30081105146671	687460.0625	3.777465894528875E8	0	7880	0.11418319124976506	1.6864378892368201	0.013586942604407567	407.9090270996094	407.9221496582031
400	407.9381408691406	11.2572504445333					1	DETECTED	407.9381 m/z @11.26 [151020OFc1_NvH-0949-Control-6.raw]	407.9381408691406	11.2572504445333	0.00785925333333333	99.8894978874667	99.88163863413337	9834682.0	4.319147489245635E8	3	7880	0.1363212494357544	3.8536340343287656	1.059988750416318	407.92816162109375	407.94793701171875
401	407.9613342285156	32.5226903848					1	DETECTED	407.9613 m/z @32.52 [151020OFc1_NvH-0949-Control-6.raw]	407.9613342285156	32.5226903848	0.0672506008	90.4735756253333	90.4063250245333	265391.3125	3.200300034356341E8	0	7880	61.29954526946332	1.5655969363512192	3.1975072420225623	407.95159912109375	407.9675598144531
402	407.9775695800781	13.1736684562667					1	DETECTED	407.9776 m/z @13.17 [151020OFc1_NvH-0949-Control-6.raw]	407.9775695800781	13.1736684562667	0.0284010784	99.9085286368	99.8801275584	781218.6875	3.444323076992884E8	0	7880	0.12405717747395784	2.065906847591121	12.176032250552835	407.9676208496094	407.98736572265625
403	407.99810791015625	19.8594447218667					1	DETECTED	407.9981 m/z @19.86 [151020OFc1_NvH-0949-Control-6.raw]	407.99810791015625	19.8594447218667	0.7284287	99.9566342874667	99.2282055874667	277115.375	3.403768875488744E8	0	7880	18.479172621709875	4.998957005685326	0.014364079633644068	407.9881896972656	408.008056640625
404	408.017333984375	25.314368588					1	DETECTED	408.0173 m/z @25.31 [151020OFc1_NvH-0949-Control-6.raw]	408.017333984375	25.314368588	0.00785925333333333	99.9948088136	99.98694956026667	153705.0625	3.5803687770443296E8	0	7880	79.49723030543046	1.9902124027110424	3.3358400420990333	408.00860595703125	408.0267639160156
405	408.0369567871094	43.0663584112					1	DETECTED	408.0370 m/z @43.07 [151020OFc1_NvH-0949-Control-6.raw]	408.0369567871094	43.0663584112	0.0284010784	99.9852615824	99.956860504	211166.625	3.2475614692035633E8	0	7880	63.23539991064095	1.1484119142135971	1.6728163554305138	408.02703857421875	408.0464782714844
406	408.0563659667969	37.5467583362667					1	DETECTED	408.0564 m/z @37.55 [151020OFc1_NvH-0949-Control-6.raw]	408.0563659667969	37.5467583362667	0.0479155144	99.9660821226667	99.9181666082667	130752.171875	3.4759949021522576E8	0	7880	56.94729067516644	1.2671284242022085	1.5470541427037132	408.04730224609375	408.06591796875
407	408.08001708984375	37.7601939293333					1	DETECTED	408.0800 m/z @37.76 [151020OFc1_NvH-0949-Control-6.raw]	408.08001708984375	37.7601939293333	0.48595078	99.9948088136	99.5088580336	115293.6171875	3.097310670537906E8	0	7880	95.0419818609877	1.2677307545636838	1.5448276473520335	408.0703125	408.08892822265625
408	408.1479797363281	38.6526337941333					1	DETECTED	408.1480 m/z @38.65 [151020OFc1_NvH-0949-Control-6.raw]	408.1479797363281	38.6526337941333	5.9230438512	92.9698515136	87.0468076624	102545.078125	2.740999679252984E8	0	7880	84.75732325387723	1.3297876296979763	1.5957601487745006	408.1390380859375	408.15130615234375
409	408.1614074707031	19.5982995797333					1	DETECTED	408.1614 m/z @19.60 [151020OFc1_NvH-0949-Control-6.raw]	408.1614074707031	19.5982995797333	1.14336559733333	94.0336545253333	92.89028892799998	348682.21875	3.05498022219876E8	0	7880	0.19084640874502767	4.7622167020198765	19.057743741659998	408.1540832519531	408.17138671875
410	408.1761779785156	10.043020876					1	DETECTED	408.1762 m/z @10.04 [151020OFc1_NvH-0949-Control-6.raw]	408.1761779785156	10.043020876	2.5729374656	90.0606742362667	87.4877367706667	120220.109375	3.4079713553661835E8	0	7880	0.14184429052893677	5.85587415589393	7.508551537327457	408.17144775390625	408.17822265625
411	408.1883850097656	11.2416654098667					1	DETECTED	408.1884 m/z @11.24 [151020OFc1_NvH-0949-Control-6.raw]	408.1883850097656	11.2416654098667	1.80076251306667	98.9879725272	97.18721001413333	5271891.5	4.866695534015118E8	2	7880	0.13740825244485855	79.21850284144358	3.379477248123061	408.1784362792969	408.1983642578125
412	408.19970703125	16.9807334394667					1	DETECTED	408.1997 m/z @16.98 [151020OFc1_NvH-0949-Control-6.raw]	408.19970703125	16.9807334394667	3.84440471253333	93.400538416	89.55613370346667	958760.125	3.662398852792327E8	0	7880	0.1434480388438928	0.8377014164667698	0.025139082241517757	408.1983947753906	408.2031555175781
413	408.2132568359375	13.5706188589333					1	DETECTED	408.2133 m/z @13.57 [151020OFc1_NvH-0949-Control-6.raw]	408.2132568359375	13.5706188589333	1.93416932426667	99.1928789554667	97.25870963120002	1269430.625	4.355765317382995E8	3	7880	6.178119915565139	1.0303513909673174	23.881057483663053	408.2032775878906	408.21380615234375
414	408.22381591796875	23.3100827597333					1	DETECTED	408.2238 m/z @23.31 [151020OFc1_NvH-0949-Control-6.raw]	408.22381591796875	23.3100827597333	3.65842546373333	96.1923899269333	92.53396446319996	6305143.0	6.522937907427697E8	2	7880	7.876169417465057	0.7469046660151588	3.813728988535624	408.2138366699219	408.2247619628906
415	408.2347717285156	29.1693662736					1	DETECTED	408.2348 m/z @29.17 [151020OFc1_NvH-0949-Control-6.raw]	408.2347717285156	29.1693662736	2.01410781786667	98.9976245005333	96.98351668266663	2.374866E7	1.0744707586264753E9	2	7880	0.2628251944280535	0.5234949472230439	1.303272807647259	408.22479248046875	408.2447204589844
416	408.2466125488281	29.3951433					1	DETECTED	408.2466 m/z @29.40 [151020OFc1_NvH-0949-Control-6.raw]	408.2466125488281	29.3951433	4.02335082853333	90.9828075861333	86.95945675759998	1691561.5	3.4291198025189465E8	0	7880	9.577656773427847	0.6110036600983921	1.5450341666845226	408.2447814941406	408.2467346191406
417	408.2567443847656	27.5417950378667					1	DETECTED	408.2567 m/z @27.54 [151020OFc1_NvH-0949-Control-6.raw]	408.2567443847656	27.5417950378667	2.5999806056	98.1693380981333	95.5693574925333	1.4161857E7	8.383355712710978E8	2	7880	0.1927935102972782	23.14545504567275	4.521577794948441	408.24676513671875	408.26666259765625
418	408.2750244140625	17.217829144					1	DETECTED	408.2750 m/z @17.22 [151020OFc1_NvH-0949-Control-6.raw]	408.2750244140625	17.217829144	3.38970726586667	97.0361219010667	93.64641463520003	1158192.375	4.185764279631873E8	0	7880	74.43668596044186	1.1088644753302561	525.8123611700468	408.2668762207031	408.28106689453125
419	408.3008117675781	65.7103939885333					1	DETECTED	408.3008 m/z @65.71 [151020OFc1_NvH-0949-Control-6.raw]	408.3008117675781	65.7103939885333	0.0479155144	98.6598802405333	98.6119647261333	91545.3984375	2.8622567575693023E8	0	7880	90.59971700829526	0.7509004154098442	0.39423746976770996	408.29083251953125	408.3106994628906
420	408.408935546875	8.97985316453333					1	DETECTED	408.4089 m/z @8.98 [151020OFc1_NvH-0949-Control-6.raw]	408.408935546875	8.97985316453333	1.3529052296	98.9779042152	97.6249989856	192415.75	3.315185744743348E8	0	7880	5.7188750837752345	1.7064755210645348	2.348788098079256	408.3992614746094	408.4184875488281
421	408.4384765625	11.2416654098667					1	DETECTED	408.4385 m/z @11.24 [151020OFc1_NvH-0949-Control-6.raw]	408.4384765625	11.2416654098667	3.31665609013333	84.8942137269333	81.57755763679997	1903964.5	3.653435088485922E8	5	7880	36.12457187630967	1.175600698514447	374.2782278589209	408.4291687011719	408.4484558105469
422	408.4617004394531	17.0117895957333					1	DETECTED	408.4617 m/z @17.01 [151020OFc1_NvH-0949-Control-6.raw]	408.4617004394531	17.0117895957333	3.88269808693333	97.8578670082667	93.97516892133336	239425.125	3.1243578344750047E8	0	7880	18.949678387334114	6.245060160564095	0.6300452145234888	408.4518737792969	408.4692077636719
423	408.4792175292969	13.0916256650667					1	DETECTED	408.4792 m/z @13.09 [151020OFc1_NvH-0949-Control-6.raw]	408.4792175292969	13.0916256650667	3.82333395066667	97.762068336	93.93873438533333	411805.9375	3.476324407741848E8	0	7880	0.08786041527884336	5.550284661860411	0.22950220564081653	408.4692687988281	408.489013671875
424	408.50341796875	43.1853882277333					1	DETECTED	408.5034 m/z @43.19 [151020OFc1_NvH-0949-Control-6.raw]	408.50341796875	43.1853882277333	3.9758239416	98.5448414768	94.5690175352	151882.34375	3.235439545794749E8	0	7880	78.96786590741999	1.335502342145864	1.6734896706700215	408.4934387207031	408.5133972167969
425	408.52655029296875	4.9506675192					1	DETECTED	408.5266 m/z @4.95 [151020OFc1_NvH-0949-Control-6.raw]	408.52655029296875	4.9506675192	0.9563615216	98.4662226354667	97.5098611138667	578240.125	3.609711123802396E8	3	7880	12.476231378034907	1.0804362774285163	49.468853989557445	408.5166320800781	408.5365295410156
426	408.5367431640625	16.3740783648					1	DETECTED	408.5367 m/z @16.37 [151020OFc1_NvH-0949-Control-6.raw]	408.5367431640625	16.3740783648	3.7078688168	40.6197360634667	36.9118672466667	482604.53125	1.1843805391986574E8	0	7880	1.0564792229642936	0.8801490521709476	1.1200023992583072	408.53656005859375	408.5409851074219
427	408.5509948730469	8.13755646773333					1	DETECTED	408.5510 m/z @8.14 [151020OFc1_NvH-0949-Control-6.raw]	408.5509948730469	8.13755646773333	3.48212110906667	99.3735747901333	95.89145368106664	3920786.5	5.1917636764697886E8	3	7880	12.905730207723614	4.3435820245247365	114.36839362625135	408.5410461425781	408.5609130859375
428	408.56304931640625	7.04795001413333					1	DETECTED	408.5630 m/z @7.05 [151020OFc1_NvH-0949-Control-6.raw]	408.56304931640625	7.04795001413333	4.54059051973333	99.8230134261333	95.28242290639997	1596522.125	3.834292740565217E8	0	7880	34.915420736029034	6.100575347044577	114.44132909454045	408.5610046386719	408.5690002441406
429	408.5790100097656	30.5735317946667					1	DETECTED	408.5790 m/z @30.57 [151020OFc1_NvH-0949-Control-6.raw]	408.5790100097656	30.5735317946667	1.58738159333333	98.4185276106667	96.83114601733337	3122886.25	3.9208418186117095E8	3	7880	0.19481133555824215	0.7685493706324121	0.3906527058430847	408.56903076171875	408.5886535644531
430	408.59539794921875	20.0816905685333					1	DETECTED	408.5954 m/z @20.08 [151020OFc1_NvH-0949-Control-6.raw]	408.59539794921875	20.0816905685333	3.95286644693333	92.2032855	88.25041905306668	328491.28125	3.149591485926065E8	0	7880	4.981187802034091	7.966440376490086	0.025746196180442337	408.59002685546875	408.6053466796875
431	408.60943603515625	9.05510457466667					1	DETECTED	408.6094 m/z @9.06 [151020OFc1_NvH-0949-Control-6.raw]	408.60943603515625	9.05510457466667	0.6913142512	76.0067693010667	75.3154550498667	231659.203125	2.8416916833555925E8	0	7880	0.1325236674678969	0.5296713523542466	29.45971322115403	408.6058349609375	408.619384765625
432	408.6449890136719	47.4003613898667					1	DETECTED	408.6450 m/z @47.40 [151020OFc1_NvH-0949-Control-6.raw]	408.6449890136719	47.4003613898667	6.31335199733333	92.0159625818667	85.70261058453337	1892195.375	3.57337024963747E8	0	7880	0.043275341740383055	4.661814920589774	1.5377961140264966	408.63507080078125	408.65313720703125
433	408.68408203125	31.8239627570667					1	DETECTED	408.6841 m/z @31.82 [151020OFc1_NvH-0949-Control-6.raw]	408.68408203125	31.8239627570667	3.77603463306667	99.4301487090667	95.65411407600003	1115202.375	3.557082598149269E8	0	7880	4.112136539663208	0.5706384455693699	0.06550706417275842	408.6743469238281	408.6915283203125
434	408.70166015625	33.2119034754667					1	DETECTED	408.7017 m/z @33.21 [151020OFc1_NvH-0949-Control-6.raw]	408.70166015625	33.2119034754667	1.66778928906667	90.7272375824	89.05944829333332	1151350.5	4.4422074299604106E8	4	7880	15.29349095998814	0.5126420440721995	0.046163880446938386	408.6918029785156	408.71136474609375
435	408.72137451171875	30.337607168					1	DETECTED	408.7214 m/z @30.34 [151020OFc1_NvH-0949-Control-6.raw]	408.72137451171875	30.337607168	3.4458405432	95.3953114229333	91.9494708797333	1226444.5	3.8790186885429865E8	2	7880	13.023016272885517	1.4755501562521705	1.796757418747205	408.7113952636719	408.7221984863281
436	408.7322082519531	18.3221790576					1	DETECTED	408.7322 m/z @18.32 [151020OFc1_NvH-0949-Control-6.raw]	408.7322082519531	18.3221790576	3.41702199066667	97.8961915786667	94.47916958800003	4971846.0	4.7346650535418314E8	2	7880	0.2095518605763509	0.6132384357746455	0.060225103863196454	408.72222900390625	408.7350769042969
437	408.7450866699219	28.8950587776					1	DETECTED	408.7451 m/z @28.90 [151020OFc1_NvH-0949-Control-6.raw]	408.7450866699219	28.8950587776	2.24056882586667	97.0361219010667	94.79555307520003	8.0190784E7	1.8578876364094343E9	2	7880	0.22823318997115294	22.317203857633952	1.485910070656658	408.7352600097656	408.75506591796875
438	408.76361083984375	31.9215392042667					1	DETECTED	408.7636 m/z @31.92 [151020OFc1_NvH-0949-Control-6.raw]	408.76361083984375	31.9215392042667	3.9758239416	97.9535575181333	93.9777335765333	5063277.0	5.947463625232627E8	2	7880	14.905538860283205	0.876478647848091	1.6386798868782988	408.7550964355469	408.7735290527344
439	408.7756652832031	17.1803130133333					1	DETECTED	408.7757 m/z @17.18 [151020OFc1_NvH-0949-Control-6.raw]	408.7756652832031	17.1803130133333	8.9412286736	47.8081151461333	38.866886472533295	260691.40625	1.6461354763322338E8	0	7880	0.2210125033618482	2.3586896838217957	0.00973784672273771	408.7737121582031	408.78564453125
440	408.8103332519531	9.02246313306667					1	DETECTED	408.8103 m/z @9.02 [151020OFc1_NvH-0949-Control-6.raw]	408.8103332519531	9.02246313306667	1.08141635013333	96.9412231690667	95.85980681893338	133191.328125	2.89065284534113E8	0	7880	0.07398158745258776	6.03571603588537	0.01169034428511391	408.80133056640625	408.8116149902344
441	408.8216247558594	31.3391350413333					1	DETECTED	408.8216 m/z @31.34 [151020OFc1_NvH-0949-Control-6.raw]	408.8216247558594	31.3391350413333	0.2211111816	99.7283159546667	99.5072047730667	281365.4375	2.915037925736124E8	0	7880	68.45810630727081	1.9860782320230153	4.3502318416616665	408.8124084472656	408.8314208984375
442	408.8326416015625	15.9306332896					1	DETECTED	408.8326 m/z @15.93 [151020OFc1_NvH-0949-Control-6.raw]	408.8326416015625	15.9306332896	4.0139068576	69.4249105258667	65.41100366826669	143539.984375	2.5203327431629318E8	0	7880	0.09899351694667224	2.7445038719953514	11.843426473353968	408.8316345214844	408.835205078125
443	408.8455810546875	47.4570668517333					1	DETECTED	408.8456 m/z @47.46 [151020OFc1_NvH-0949-Control-6.raw]	408.8455810546875	47.4570668517333	0.00785925333333333	98.9976245005333	98.98976524719997	1059943.25	3.60953435416268E8	0	7880	0.21024766910671389	0.6311825991445769	0.002820508111086154	408.8359375	408.85552978515625
444	408.8612060546875	4.96946904986667					1	DETECTED	408.8612 m/z @4.97 [151020OFc1_NvH-0949-Control-6.raw]	408.8612060546875	4.96946904986667	3.40788265653333	94.7204713736	91.31258871706667	177595.4375	3.0142073298804545E8	0	7880	26.29651783450675	1.1199001410223108	26.693596688135663	408.85565185546875	408.8626403808594
445	408.8726806640625	18.268425232					1	DETECTED	408.8727 m/z @18.27 [151020OFc1_NvH-0949-Control-6.raw]	408.8726806640625	18.268425232	0.0284010784	99.3544286888	99.3260276104	3473587.75	3.8863650134511095E8	3	7880	0.5936042090621392	0.5851539184669392	0.1552861299526941	408.8627014160156	408.8826599121094
446	408.8849792480469	8.09810510426667					1	DETECTED	408.8850 m/z @8.10 [151020OFc1_NvH-0949-Control-6.raw]	408.8849792480469	8.09810510426667	0.00785925333333333	97.1324960058667	97.12463675253336	2508786.0	4.082902349869422E8	0	7880	12.884934666037953	32.07127538471534	14.86399179262546	408.8826904296875	408.8949279785156
447	408.89703369140625	7.04795001413333					1	DETECTED	408.8970 m/z @7.05 [151020OFc1_NvH-0949-Control-6.raw]	408.89703369140625	7.04795001413333	0.00785925333333333	65.3241668154667	65.31630756213336	1028487.8125	2.5708713420440543E8	3	7880	0.2065441862953028	27.82071276445865	20.76687294224007	408.8949890136719	408.9032897949219
448	408.9132995605469	30.5735317946667					1	DETECTED	408.9133 m/z @30.57 [151020OFc1_NvH-0949-Control-6.raw]	408.9132995605469	30.5735317946667	0.00785925333333333	97.6184946458667	97.61063539253337	2043251.25	3.3417086300303024E8	3	7880	5.409069609592034	0.5872274733845316	0.4301450393710209	408.9033203125	408.921875
449	408.9352111816406	28.0380998592					1	DETECTED	408.9352 m/z @28.04 [151020OFc1_NvH-0949-Control-6.raw]	408.9352111816406	28.0380998592	0.0186509882666667	98.3416948490667	98.32304386080003	421980.8125	3.5536155755263036E8	0	7880	0.7889078280500037	2.589374008139906	0.0018962317007846171	408.92529296875	408.9390869140625
450	408.9490966796875	40.97684906					1	DETECTED	408.9491 m/z @40.98 [151020OFc1_NvH-0949-Control-6.raw]	408.9490966796875	40.97684906	0.1059982768	93.5100104112	93.4040121344	622117.8125	3.096678019301931E8	0	7880	1.5700574579114246	1.20517258903071	0.002509931707523337	408.9391174316406	408.9541931152344
451	408.9642639160156	29.1552000946667					1	DETECTED	408.9643 m/z @29.16 [151020OFc1_NvH-0949-Control-6.raw]	408.9642639160156	29.1552000946667	0.00785925333333333	99.2693007536	99.26144150026667	739086.9375	3.267750100478724E8	4	7880	4.942708768193199	0.5108660029410607	0.01979450044011006	408.95428466796875	408.9696350097656
452	408.9796447753906	24.1438230746667					1	DETECTED	408.9796 m/z @24.14 [151020OFc1_NvH-0949-Control-6.raw]	408.9796447753906	24.1438230746667	0.0867984864	99.9566342874667	99.8698358010667	1451055.875	3.4181896456816345E8	0	7880	0.11505567297092512	0.5133210839501996	1.5153391467458848	408.96966552734375	408.9894104003906
453	408.9956359863281	20.1558440485333					1	DETECTED	408.9956 m/z @20.16 [151020OFc1_NvH-0949-Control-6.raw]	408.9956359863281	20.1558440485333	0.8756043584	99.9376598026667	99.0620554442667	273213.90625	3.342289423008391E8	0	7880	0.14142127996507625	2.8546333634695467	3.8121423820551623	408.98974609375	408.9993896484375
454	409.00958251953125	17.9203065098667					1	DETECTED	409.0096 m/z @17.92 [151020OFc1_NvH-0949-Control-6.raw]	409.00958251953125	17.9203065098667	0.00785925333333333	99.9948088136	99.98694956026667	817868.125	3.619165380472295E8	4	7880	2.3959456776768278	4.817445812747916	530.4765974567232	408.9997253417969	409.01947021484375
455	409.0260314941406	20.7694369213333					1	DETECTED	409.0260 m/z @20.77 [151020OFc1_NvH-0949-Control-6.raw]	409.0260314941406	20.7694369213333	0.0186509882666667	99.9757324290667	99.95708144080002	199088.203125	2.9975240576886946E8	0	7880	25.07042129704288	2.275381014255273	3.4746833865678513	409.02008056640625	409.035888671875
456	409.0459289550781	47.3511848802667					1	DETECTED	409.0459 m/z @47.35 [151020OFc1_NvH-0949-Control-6.raw]	409.0459289550781	47.3511848802667	0.0186509882666667	99.9948088136	99.97615782533333	666043.8125	3.3130701090729016E8	0	7880	19.2094688889875	0.9664135751724199	0.9396939518815313	409.03594970703125	409.0554504394531
457	409.0663146972656	37.4567926832					1	DETECTED	409.0663 m/z @37.46 [151020OFc1_NvH-0949-Control-6.raw]	409.0663146972656	37.4567926832	0.00785925333333333	99.9852615824	99.97740232906666	130468.96875	3.185484569396944E8	0	7880	72.30647975157335	1.3334384908168335	1.669741318814868	409.0563659667969	409.0762939453125
458	409.0770568847656	63.4217114386833					1	DETECTED	409.0771 m/z @63.42 [151020OFc1_NvH-0949-Control-6.raw]	409.0770568847656	63.4217114386833	0.0186509882666667	99.9948088136	99.97615782533333	64083.2890625	2.2984201498125577E8	0	7880	93.09650406299382	0.7890838988578165	0.582372587506106	409.0763244628906	409.07958984375
459	409.0901794433594	36.0937336066667					1	DETECTED	409.0902 m/z @36.09 [151020OFc1_NvH-0949-Control-6.raw]	409.0901794433594	36.0937336066667	0.0769816738666667	99.6507422050667	99.57376053120004	116993.984375	2.910276366021687E8	0	7880	96.00798749078392	1.3260076183601825	1.6535300028021063	409.0826416015625	409.0982360839844
460	409.116455078125	44.5187126677333					1	DETECTED	409.1165 m/z @44.52 [151020OFc1_NvH-0949-Control-6.raw]	409.116455078125	44.5187126677333	0.00785925333333333	99.9948088136	99.98694956026667	171701.484375	3.476983252394755E8	0	7880	97.40609429100395	1.1536606080450822	1.1821162491758799	409.1065673828125	409.12457275390625
461	409.16802978515625	15.9402433994667					1	DETECTED	409.1680 m/z @15.94 [151020OFc1_NvH-0949-Control-6.raw]	409.16802978515625	15.9402433994667	2.93279806186667	92.9029466082667	89.97014854640003	438540.53125	3.3057134981857073E8	0	7880	0.051670832972996905	null	0.5111624425763184	409.15869140625	409.1780090332031
462	409.19091796875	23.8464557866667					1	DETECTED	409.1909 m/z @23.85 [151020OFc1_NvH-0949-Control-6.raw]	409.19091796875	23.8464557866667	3.0867173176	99.4681131408	96.3813958232	2070340.75	3.590140968104231E8	3	7880	0.24340560198056238	6.32209315086747	0.27871570647883365	409.1809997558594	409.1967468261719
463	409.2067565917969	18.2425549898667					1	DETECTED	409.2068 m/z @18.24 [151020OFc1_NvH-0949-Control-6.raw]	409.2067565917969	18.2425549898667	3.01438042266667	99.7474283914667	96.73304796880002	2772486.5	5.335999691079587E8	2	7880	0.11904246310756506	1.7790360053014571	0.9548276023521737	409.19677734375	409.21673583984375
464	409.2194519042969	10.7132731896					1	DETECTED	409.2195 m/z @10.71 [151020OFc1_NvH-0949-Control-6.raw]	409.2194519042969	10.7132731896	1.7654113168	97.2763588597333	95.51094754293331	1532746.125	4.4179666018789595E8	2	7880	2.6273621727142835	2.6773910924831466	1.3722450215144477	409.2167663574219	409.2233581542969
465	409.2333679199219	18.3221790576					1	DETECTED	409.2334 m/z @18.32 [151020OFc1_NvH-0949-Control-6.raw]	409.2333679199219	18.3221790576	1.2975330232	98.9680294666667	97.6704964434667	2086300.125	5.483165910955611E8	3	7880	9.036617721686541	0.9648907939577582	0.2955014075497422	409.223388671875	409.2362060546875
466	409.2462463378906	28.8800922634667					1	DETECTED	409.2462 m/z @28.88 [151020OFc1_NvH-0949-Control-6.raw]	409.2462463378906	28.8800922634667	2.26743448213333	98.8511012581333	96.58366677599997	3.2042246E7	1.100944173772523E9	3	7880	0.25219732694451835	17.041177713207112	1.4938678713179954	409.23626708984375	409.2562255859375
467	409.26513671875	32.0046065264					1	DETECTED	409.2651 m/z @32.00 [151020OFc1_NvH-0949-Control-6.raw]	409.26513671875	32.0046065264	2.03174972933333	99.8704374010667	97.83868767173337	2049296.875	4.350480462642165E8	0	7880	14.947443865428326	0.5378766893280988	0.9246919304186907	409.2564392089844	409.2734069824219
468	409.2816467285156	91.735236776					1	DETECTED	409.2816 m/z @91.74 [151020OFc1_NvH-0949-Control-6.raw]	409.2816467285156	91.735236776	2.7889558264	92.5493814541333	89.7604256277333	146553.296875	3.2684672077383846E8	0	7880	0.32745690095032387	0.5045766088780858	0.5683437264045602	409.2752685546875	409.29095458984375
469	409.29473876953125	91.3654054258667					1	DETECTED	409.2947 m/z @91.37 [151020OFc1_NvH-0949-Control-6.raw]	409.29473876953125	91.3654054258667	17.7664689005333	95.5360452328	77.76957633226671	102612.3671875	2.483606245055502E8	0	7880	1.3146573348359567	0.5283335602648126	2.584135592700861	409.2920837402344	409.29754638671875
470	409.3087463378906	41.1103222864					1	DETECTED	409.3087 m/z @41.11 [151020OFc1_NvH-0949-Control-6.raw]	409.3087463378906	41.1103222864	0.7838511448	98.6119852173333	97.8281340725333	103858.1640625	3.3565851423680204E8	0	7880	90.61784155377349	1.2129518316768328	1.255649308546748	409.2990417480469	409.31658935546875
471	409.3312683105469	90.6264701178667					1	DETECTED	409.3313 m/z @90.63 [151020OFc1_NvH-0949-Control-6.raw]	409.3312683105469	90.6264701178667	4.31515188986667	93.1130915621333	88.79793967226664	123336.6171875	2.4865283520004275E8	0	7880	0.9770238544772383	0.5144049557770508	0.01785688216514146	409.3235168457031	409.3408203125
472	409.3568420410156	33.1973787749333					1	DETECTED	409.3568 m/z @33.20 [151020OFc1_NvH-0949-Control-6.raw]	409.3568420410156	33.1973787749333	11.9696634048	92.508521988	80.5388585832	98452.3828125	3.242619297685079E8	0	7880	79.59563780708288	1.8970213510709575	2.7512431893592266	409.347900390625	409.35888671875
473	409.3690185546875	39.4163231069333					1	DETECTED	409.3690 m/z @39.42 [151020OFc1_NvH-0949-Control-6.raw]	409.3690185546875	39.4163231069333	4.81870039306667	98.8713242746667	94.05262388160004	140857.78125	3.644076586218666E8	0	7880	74.2116169173163	1.3672057711678274	1.5229187478413813	409.361083984375	409.37896728515625
474	409.3908386230469	40.0768380965333					1	DETECTED	409.3908 m/z @40.08 [151020OFc1_NvH-0949-Control-6.raw]	409.3908386230469	40.0768380965333	5.4949673536	98.3416948490667	92.8467274954667	129727.28125	3.2260581802768385E8	0	7880	91.68022123012636	1.3714341701010762	1.7434303050571034	409.3811340332031	409.3936767578125
475	409.40460205078125	36.8104353453333					1	DETECTED	409.4046 m/z @36.81 [151020OFc1_NvH-0949-Control-6.raw]	409.40460205078125	36.8104353453333	3.89365671306667	99.641208732	95.74755201893332	815462.0	3.154841877844573E8	0	7880	0.04259305063283847	2.0365678721724825	0.09845189521297487	409.39495849609375	409.41455078125
476	409.427734375	38.2168260226667					1	DETECTED	409.4277 m/z @38.22 [151020OFc1_NvH-0949-Control-6.raw]	409.427734375	38.2168260226667	3.49112084293333	99.6031408610667	96.11202001813338	551698.5625	2.3219066510607046E8	0	7880	74.27124794971692	2.261348833033658	3.9955850273511175	409.4177551269531	409.4370422363281
477	409.4507751464844	40.97684906					1	DETECTED	409.4508 m/z @40.98 [151020OFc1_NvH-0949-Control-6.raw]	409.4507751464844	40.97684906	1.54290304293333	97.0927502762667	95.54984723333337	553307.9375	3.401665333838894E8	0	7880	0.018640841508542394	1.637418497820382	7.146100517697328E-4	409.4409484863281	409.4552001953125
478	409.4652099609375	30.8059891056					1	DETECTED	409.4652 m/z @30.81 [151020OFc1_NvH-0949-Control-6.raw]	409.4652099609375	30.8059891056	4.02335082853333	98.8231455754667	94.79979474693337	963232.5625	3.5439579337019795E8	0	7880	5.762527856963612	0.508000701511997	0.02426562983896351	409.455322265625	409.47509765625
479	409.48095703125	24.1769565389333					1	DETECTED	409.4810 m/z @24.18 [151020OFc1_NvH-0949-Control-6.raw]	409.48095703125	24.1769565389333	3.5365792496	99.8610165088	96.32443725920001	849017.625	3.1848129998852617E8	0	7880	14.298048316007673	0.6119146409852635	5.02250145054254	409.47552490234375	409.4908447265625
480	409.4937744140625	25.2363042837333					1	DETECTED	409.4938 m/z @25.24 [151020OFc1_NvH-0949-Control-6.raw]	409.4937744140625	25.2363042837333	4.02335082853333	99.641208732	95.61785790346667	494519.28125	3.343207160965083E8	3	7880	9.373998030840438	3.466045915450472	0.029974658482402657	409.490966796875	409.5037536621094
481	409.5198669433594	27.5020834592					1	DETECTED	409.5199 m/z @27.50 [151020OFc1_NvH-0949-Control-6.raw]	409.5198669433594	27.5020834592	3.86296085173333	95.3435683877333	91.48060753599997	503643.5	3.339797878192331E8	0	7880	9.58071561550014	2.738786475591357	0.03181994404222269	409.5099182128906	409.5224914550781
482	409.53265380859375	11.300647936					1	DETECTED	409.5327 m/z @11.30 [151020OFc1_NvH-0949-Control-6.raw]	409.53265380859375	11.300647936	1.53395534426667	99.0168638376	97.48290849333333	5771198.0	5.181779031341326E8	3	7880	15.904106121858344	3.0374197006476424	11.95287276983384	409.5227966308594	409.5426025390625
483	409.54541015625	19.3043844069333					1	DETECTED	409.5454 m/z @19.30 [151020OFc1_NvH-0949-Control-6.raw]	409.54541015625	19.3043844069333	6.38980575466667	50.4382142490667	44.04840849440003	521717.40625	1.9265354923030677E8	0	7880	7.153577364236838	3.8493688576014216	43.66518074720588	409.5426940917969	409.54583740234375
484	409.5558776855469	39.6889949173333					1	DETECTED	409.5559 m/z @39.69 [151020OFc1_NvH-0949-Control-6.raw]	409.5558776855469	39.6889949173333	2.8518469792	94.7566082845333	91.9047613053333	7632134.5	5.433939178202913E8	3	7880	0.35347164890059446	0.5100009280176316	0.7249230476130014	409.5459289550781	409.56585693359375
485	409.572998046875	30.3680106050667					1	DETECTED	409.5730 m/z @30.37 [151020OFc1_NvH-0949-Control-6.raw]	409.572998046875	30.3680106050667	2.79801415066667	98.7266587930667	95.92864464240003	1350357.875	3.706330165372649E8	3	7880	2.469064522450985	0.8523928381125372	0.36596744963102473	409.5658874511719	409.5797119140625
486	409.5897521972656	28.6426535146667					1	DETECTED	409.5898 m/z @28.64 [151020OFc1_NvH-0949-Control-6.raw]	409.5897521972656	28.6426535146667	3.68779388133333	98.2553787922667	94.56758491093336	1658082.125	3.711392764642086E8	0	7880	9.967321454765635	0.5511997931242468	105.64211508242478	409.57989501953125	409.5993957519531
487	409.60467529296875	36.8882350352					1	DETECTED	409.6047 m/z @36.89 [151020OFc1_NvH-0949-Control-6.raw]	409.60467529296875	36.8882350352	3.9623740584	67.6553464994667	63.6929724410667	595946.25	2.8721430428582764E8	0	7880	0.1514081364063884	1.4992373030271906	2.16105682616712	409.60003662109375	409.61444091796875
488	409.6716613769531	28.0891436506667					1	DETECTED	409.6717 m/z @28.09 [151020OFc1_NvH-0949-Control-6.raw]	409.6716613769531	28.0891436506667	5.45692225946667	97.8864851770667	92.42956291760004	570106.1875	3.74896633913226E8	0	7880	0.4771866492121859	7.044833568506855	0.07345562860885255	409.6623229980469	409.6815490722656
489	409.68719482421875	34.2054758632					1	DETECTED	409.6872 m/z @34.21 [151020OFc1_NvH-0949-Control-6.raw]	409.68719482421875	34.2054758632	1.27984383573333	88.8731291274667	87.59328529173337	413678.28125	3.3063489038938284E8	0	7880	10.82491649473102	1.5755328370804547	0.8155649954697969	409.6820373535156	409.69598388671875
490	409.7060852050781	18.7777588872					1	DETECTED	409.7061 m/z @18.78 [151020OFc1_NvH-0949-Control-6.raw]	409.7060852050781	18.7777588872	2.70824216586667	96.3183780141333	93.61013584826664	2872929.5	4.191289612514471E8	2	7880	0.20092826547756104	2.359170419021715	140.70157834468571	409.6961364746094	409.71453857421875
491	409.7245788574219	26.0781719034667					1	DETECTED	409.7246 m/z @26.08 [151020OFc1_NvH-0949-Control-6.raw]	409.7245788574219	26.0781719034667	3.7078688168	99.2979296632	95.5900608464	1.49642224E8	3.583741720011942E9	2	7880	0.31576521640941024	1.116378253166089	1.0055140146841597	409.714599609375	409.73455810546875
492	409.7354431152344	18.3221790576					1	DETECTED	409.7354 m/z @18.32 [151020OFc1_NvH-0949-Control-6.raw]	409.7354431152344	18.3221790576	4.60693982133333	98.4662226354667	93.85928281413338	511531.65625	5.004016788830191E8	0	7880	5.164084423379808	0.520024986608915	1.9541015274057967	409.7345886230469	409.7374267578125
493	409.7476806640625	28.8950587776					1	DETECTED	409.7477 m/z @28.90 [151020OFc1_NvH-0949-Control-6.raw]	409.7476806640625	28.8950587776	1.98765224586667	99.0876942584	97.10004201253334	8487743.0	5.752802220095206E8	2	7880	0.1937013688428202	1.1004424232185794	33.05019958223643	409.7377014160156	409.7575378417969
494	409.7653503417969	23.5458589792					1	DETECTED	409.7654 m/z @23.55 [151020OFc1_NvH-0949-Control-6.raw]	409.7653503417969	23.5458589792	4.100574932	95.4743630098667	91.3737880778667	682455.0	3.4300130417779046E8	0	7880	6.4964490425367245	0.8443529956359273	1.50894594939214	409.7579040527344	409.7748107910156
495	409.7767639160156	39.9379210845333					1	DETECTED	409.7768 m/z @39.94 [151020OFc1_NvH-0949-Control-6.raw]	409.7767639160156	39.9379210845333	3.7078688168	78.6146813248	74.906812508	190937.875	3.523141378190757E8	0	7880	71.97980601111239	1.1360688459500836	1.161044463913623	409.776123046875	409.7845153808594
496	409.8363037109375	19.8347511813333					1	DETECTED	409.8363 m/z @19.83 [151020OFc1_NvH-0949-Control-6.raw]	409.8363037109375	19.8347511813333	0.5730844576	95.9693426208	95.3962581632	476721.5625	3.6492999358357966E8	0	7880	4.068495006516894	4.432728090372661	0.944399571464597	409.82635498046875	409.84619140625
497	409.8538818359375	27.4906067544					1	DETECTED	409.8539 m/z @27.49 [151020OFc1_NvH-0949-Control-6.raw]	409.8538818359375	27.4906067544	4.79855226773333	95.0436781288	90.24512586106667	292904.46875	3.1344407923889256E8	0	7880	10.639226932018573	2.6946105127393127	5.091189023878498	409.84637451171875	409.8567199707031
498	409.8667297363281	11.300647936					1	DETECTED	409.8667 m/z @11.30 [151020OFc1_NvH-0949-Control-6.raw]	409.8667297363281	11.300647936	0.1059982768	99.7850282114667	99.6790299346667	3497862.75	4.5095988947941047E8	3	7880	5.402993526716131	1.7485008769887007	107.80249735091363	409.85675048828125	409.876708984375
499	409.88134765625	23.8997968536					1	DETECTED	409.8813 m/z @23.90 [151020OFc1_NvH-0949-Control-6.raw]	409.88134765625	23.8997968536	0.00785925333333333	74.7570954602667	74.74923620693336	494268.46875	3.145519264848542E8	0	7880	11.29118246624187	2.7817283659254244	0.10976918218398336	409.8767395019531	409.88458251953125
500	409.89459228515625	11.9424618634667					1	DETECTED	409.8946 m/z @11.94 [151020OFc1_NvH-0949-Control-6.raw]	409.89459228515625	11.9424618634667	0.164211779466667	97.479789988	97.31557820853332	5305081.5	5.816882556299849E8	3	7880	28.02059673902437	17.844467146308553	29.36517562996015	409.8846130371094	409.9045715332031
501	409.90673828125	5.77223352453333					1	DETECTED	409.9067 m/z @5.77 [151020OFc1_NvH-0949-Control-6.raw]	409.90673828125	5.77223352453333	0.26880048	98.2938679018667	98.02506742186671	1070824.375	3.2410826285436785E8	3	7880	24.593116365733508	45.58024153627957	1.412612491712125	409.9046936035156	409.9166259765625
502	409.9272766113281	35.0648100962667					1	DETECTED	409.9273 m/z @35.06 [151020OFc1_NvH-0949-Control-6.raw]	409.9272766113281	35.0648100962667	0.00785925333333333	99.449175556	99.44131630266666	3837588.25	3.9614353516651434E8	3	7880	0.18203906282193572	1.527402281533123	5.357167700018253	409.91729736328125	409.937255859375
503	409.93963623046875	44.2593471216					1	DETECTED	409.9396 m/z @44.26 [151020OFc1_NvH-0949-Control-6.raw]	409.93963623046875	44.2593471216	0.230750738133333	97.180722644	96.94997190586666	605657.6875	3.539164234247539E8	3	7880	0.11640259978470624	1.5185192124585327	0.001914642388379898	409.9374694824219	409.94952392578125
504	409.9653625488281	11.1586813082667					1	DETECTED	409.9654 m/z @11.16 [151020OFc1_NvH-0949-Control-6.raw]	409.9653625488281	11.1586813082667	0.00785925333333333	98.7553503026667	98.74749104933336	1026240.8125	3.529457716372288E8	0	7880	0.23324328388243387	0.6087825833953311	65.16744460152916	409.95562744140625	409.9747009277344
505	409.9847106933594	30.4671101314667					1	DETECTED	409.9847 m/z @30.47 [151020OFc1_NvH-0949-Control-6.raw]	409.9847106933594	30.4671101314667	0.0186509882666667	99.6315882184	99.61293723013333	1433829.5	3.488767668750524E8	0	7880	0.12106079085432597	0.505384441575991	0.006748153774997685	409.9748229980469	409.99468994140625
506	409.99481201171875	25.2764356394667					1	DETECTED	409.9948 m/z @25.28 [151020OFc1_NvH-0949-Control-6.raw]	409.99481201171875	25.2764356394667	0.00785925333333333	99.2405343829333	99.23267512959997	130388.4140625	3.329298219369246E8	0	7880	30.670467167086702	2.01369985367516	3.0022468690551865	409.9947204589844	410.0044250488281
507	410.0347595214844	37.2839657786667					1	DETECTED	410.0348 m/z @37.28 [151020OFc1_NvH-0949-Control-6.raw]	410.0347595214844	37.2839657786667	0.211640552	99.9852615824	99.7736210304	127194.1328125	3.133191872445159E8	0	7880	90.31668236549879	1.4020729551534836	1.6958006641758487	410.025146484375	410.0356140136719
508	410.0456848144531	30.9364275653333					1	DETECTED	410.0457 m/z @30.94 [151020OFc1_NvH-0949-Control-6.raw]	410.0456848144531	30.9364275653333	0.00785925333333333	99.7188245738667	99.71096532053336	383275.125	2.9972943689565825E8	0	7880	0.01646766126300747	1.549738304226471	2.067481103650725	410.03570556640625	410.0556640625
509	410.05682373046875	36.8397356786667					1	DETECTED	410.0568 m/z @36.84 [151020OFc1_NvH-0949-Control-6.raw]	410.05682373046875	36.8397356786667	0.00785925333333333	99.9757324290667	99.96787317573336	116398.0859375	3.131964789604633E8	0	7880	94.33701925050059	1.307819293903183	1.6191839833687807	410.0556945800781	410.0656433105469
510	410.0780944824219	42.0172534706667					1	DETECTED	410.0781 m/z @42.02 [151020OFc1_NvH-0949-Control-6.raw]	410.0780944824219	42.0172534706667	0.00785925333333333	99.9948088136	99.98694956026667	127339.9609375	3.1352059810514313E8	0	7880	94.26479287542796	1.1949090026362648	1.397988553327514	410.0685729980469	410.0878601074219
511	410.14715576171875	92.3927292989333					1	DETECTED	410.1472 m/z @92.39 [151020OFc1_NvH-0949-Control-6.raw]	410.14715576171875	92.3927292989333	3.5365792496	92.6529389688	89.1163597192	126595.7890625	3.387451567618827E8	0	7880	0.09509775664427877	0.5014642186822309	0.7241025107488726	410.13824462890625	410.15673828125
512	410.17144775390625	19.8945448101333					1	DETECTED	410.1714 m/z @19.89 [151020OFc1_NvH-0949-Control-6.raw]	410.17144775390625	19.8945448101333	3.66761908133333	99.09737338	95.42975429866667	416526.6875	3.451147681743156E8	0	7880	8.225202570912874	5.02613250248088	2.059968294037507	410.1614990234375	410.18133544921875
513	410.1846618652344	18.0696816325333					1	DETECTED	410.1847 m/z @18.07 [151020OFc1_NvH-0949-Control-6.raw]	410.1846618652344	18.0696816325333	5.2194330648	92.0069022869333	86.7874692221333	228089.734375	3.556432300696814E8	0	7880	0.9641328269478038	5.62541512892316	0.13518440879836724	410.18145751953125	410.1868591308594
514	410.1968994140625	20.382028632					1	DETECTED	410.1969 m/z @20.38 [151020OFc1_NvH-0949-Control-6.raw]	410.1968994140625	20.382028632	3.41702199066667	99.813683732	96.39666174133333	7177888.0	5.850203926745552E8	2	7880	0.1560971323520839	0.5240749873453723	133.94985935992165	410.1869201660156	410.20391845703125
515	410.21392822265625	20.7694369213333					1	DETECTED	410.2139 m/z @20.77 [151020OFc1_NvH-0949-Control-6.raw]	410.21392822265625	20.7694369213333	2.86979061226667	99.7661743362667	96.89638372400003	1.5050332E7	6.242608966763076E8	2	7880	0.16151303721539634	1.0889167491953697	1.4043205302751733	410.2039489746094	410.2149353027344
516	410.2249450683594	26.0439914344					1	DETECTED	410.2249 m/z @26.04 [151020OFc1_NvH-0949-Control-6.raw]	410.2249450683594	26.0439914344	1.26207329653333	99.7379534490667	98.47588015253336	7.1485336E7	3.140180527645222E9	4	7880	10.859207056630218	1.83318574238158	2.7689283005440273	410.2149658203125	410.23492431640625
517	410.238525390625	42.7056938368					1	DETECTED	410.2385 m/z @42.71 [151020OFc1_NvH-0949-Control-6.raw]	410.238525390625	42.7056938368	2.78005423893333	98.0322980970667	95.25224385813337	7318254.5	7.563244377394919E8	3	7880	20.77767338030279	0.5110793866449058	0.0208148839893231	410.2349548339844	410.2485046386719
518	410.2492370605469	28.8609468957333					1	DETECTED	410.2492 m/z @28.86 [151020OFc1_NvH-0949-Control-6.raw]	410.2492370605469	28.8609468957333	3.85371918586667	99.9660821226667	96.11236293680004	1256545.375	3.604835318964638E8	2	7880	0.17284872435114806	1.1035677555665577	0.02130643053784131	410.24853515625	410.2515563964844
519	410.2615661621094	35.0739053549333					1	DETECTED	410.2616 m/z @35.07 [151020OFc1_NvH-0949-Control-6.raw]	410.2615661621094	35.0739053549333	2.19289165013333	98.3127926437333	96.11990099359997	2151797.75	4.1464924729815537E8	2	7880	10.460779200745314	0.8218328325508812	0.6131228577933644	410.2515869140625	410.271484375
520	410.2742004394531	44.2776010277333					1	DETECTED	410.2742 m/z @44.28 [151020OFc1_NvH-0949-Control-6.raw]	410.2742004394531	44.2776010277333	4.98815269066667	99.8990725074667	94.91091981680003	540895.1875	3.5836269911262757E8	0	7880	0.06573694493104654	1.1008071410867493	17.546884962176264	410.27166748046875	410.28411865234375
521	410.2861633300781	40.1817703058667					1	DETECTED	410.2862 m/z @40.18 [151020OFc1_NvH-0949-Control-6.raw]	410.2861633300781	40.1817703058667	3.31665609013333	92.94967278	89.63301668986666	88855.8046875	2.736037766007303E8	0	7880	87.95550887911229	1.2156888510549209	1.397233671835066	410.2861633300781	410.2952880859375
522	410.3111267089844	91.4870891250667					1	DETECTED	410.3111 m/z @91.49 [151020OFc1_NvH-0949-Control-6.raw]	410.3111267089844	91.4870891250667	90.1941207370667	92.3700149933333	2.175894256266602	407688.9375	9608695.821132114	0	7880	0.19349345379256988	0.9559000413913552	0.4669744328987936	410.3099365234375	410.3124084472656
523	410.37493896484375	18.0542321541333					1	DETECTED	410.3749 m/z @18.05 [151020OFc1_NvH-0949-Control-6.raw]	410.37493896484375	18.0542321541333	3.65842546373333	99.5935573266667	95.93513186293336	417755.1875	3.483189428492731E8	0	7880	0.30453747455403857	3.8184449135963563	1.1047433583056103	410.365478515625	410.3848571777344
524	410.4477233886719	20.3710870848					1	DETECTED	410.4477 m/z @20.37 [151020OFc1_NvH-0949-Control-6.raw]	410.4477233886719	20.3710870848	3.872660728	99.8419425584	95.9692818304	6179319.0	3.768310914964462E8	0	7880	0.18089816426099858	1.12823753094552	1.2771582619101862	410.43780517578125	410.4576721191406
525	410.472412109375	36.7559051344					1	DETECTED	410.4724 m/z @36.76 [151020OFc1_NvH-0949-Control-6.raw]	410.472412109375	36.7559051344	1.34406567653333	98.8040058269333	97.45994015039997	3.5997752E7	1.0898935578339162E9	0	7880	0.2279760127475896	4.647772119089481	2.695296718910557	410.4625244140625	410.48236083984375
526	410.4865417480469	30.5145033568					1	DETECTED	410.4865 m/z @30.51 [151020OFc1_NvH-0949-Control-6.raw]	410.4865417480469	30.5145033568	4.25888109386667	81.8711712442667	77.61229015040004	480307.03125	3.0081636405842E8	0	7880	0.405233866427821	2.095210254440822	0.022920650094031603	410.4825439453125	410.49615478515625
527	410.5009765625	15.8934387730667					1	DETECTED	410.5010 m/z @15.89 [151020OFc1_NvH-0949-Control-6.raw]	410.5009765625	15.8934387730667	3.5273789728	98.6216084928	95.09422952	167740.875	3.094984156713069E8	0	7880	6.576027243840803	7.505326389484296	0.03740801620978906	410.49700927734375	410.5108947753906
528	410.524658203125	16.6991434688					1	DETECTED	410.5247 m/z @16.70 [151020OFc1_NvH-0949-Control-6.raw]	410.524658203125	16.6991434688	4.04260055013333	61.4679857650667	57.42538521493337	429177.78125	2.1968787189757752E8	3	7880	13.092014253841615	0.5989491819160585	0.011816090917679099	410.5148010253906	410.52484130859375
529	410.534912109375	15.4308948917333					1	DETECTED	410.5349 m/z @15.43 [151020OFc1_NvH-0949-Control-6.raw]	410.534912109375	15.4308948917333	3.69867711226667	97.2381635152	93.53948640293333	1157163.75	4.007519074516097E8	3	7880	1.2942646911653224	0.8716410183631794	1.6464639447083214	410.5249328613281	410.53802490234375
530	410.5480651855469	20.7564969608					1	DETECTED	410.5481 m/z @20.76 [151020OFc1_NvH-0949-Control-6.raw]	410.5480651855469	20.7564969608	3.26171717013333	96.0360001850667	92.77428301493337	1.0252765E7	4.8806122491980845E8	3	7880	0.15068473055929132	1.7795257365231942	0.044518675686296076	410.5381164550781	410.55804443359375
531	410.5604248046875	22.1257092498667					1	DETECTED	410.5604 m/z @22.13 [151020OFc1_NvH-0949-Control-6.raw]	410.5604248046875	22.1257092498667	2.9601272304	99.2595633570667	96.29943612666669	5827975.5	5.076004917787471E8	0	7880	0.189233399591334	0.824935227648927	9.937458734583771	410.5580749511719	410.5704040527344
532	410.5726318359375	42.6899359352					1	DETECTED	410.5726 m/z @42.69 [151020OFc1_NvH-0949-Control-6.raw]	410.5726318359375	42.6899359352	3.13437298426667	98.5544337069333	95.42006072266662	4021055.75	5.0639606948697114E8	3	7880	0.19853851818905355	0.7192820583370271	0.4323297228618986	410.5704345703125	410.5825500488281
533	410.5848388671875	43.1589511136					1	DETECTED	410.5848 m/z @43.16 [151020OFc1_NvH-0949-Control-6.raw]	410.5848388671875	43.1589511136	4.93019244506667	95.7731763298667	90.84298388480003	206680.765625	3.4679791894445133E8	0	7880	0.08810010709988347	1.2435713836708053	1.5406535088633229	410.582763671875	410.5861511230469
534	410.5961608886719	35.0991818834667					1	DETECTED	410.5962 m/z @35.10 [151020OFc1_NvH-0949-Control-6.raw]	410.5961608886719	35.0991818834667	3.38057251146667	84.5312249730667	81.15065246160003	1004334.8125	3.176065831103237E8	0	7880	0.6713584033846445	0.5350153547966888	0.019729991445663755	410.5863037109375	410.60546875
535	410.6197814941406	28.4172916413333					1	DETECTED	410.6198 m/z @28.42 [151020OFc1_NvH-0949-Control-6.raw]	410.6197814941406	28.4172916413333	3.85371918586667	89.0395211552	85.18580196933334	929799.5	3.2099685778586674E8	0	7880	0.2201815077780509	0.9893906984491634	0.6374576391144829	410.60980224609375	410.6289367675781
536	410.6772155761719	24.0151163152					1	DETECTED	410.6772 m/z @24.02 [151020OFc1_NvH-0949-Control-6.raw]	410.6772155761719	24.0151163152	2.93279806186667	82.3443661024	79.41156804053333	826064.25	3.0143172665382403E8	0	7880	0.08242271005509494	2.1836541278906614	16.65445971172957	410.66766357421875	410.6871337890625
537	410.6984558105469	20.4137512101333					1	DETECTED	410.6985 m/z @20.41 [151020OFc1_NvH-0949-Control-6.raw]	410.6984558105469	20.4137512101333	3.49112084293333	99.8610165088	96.36989566586668	2880222.5	4.587616228882286E8	2	7880	54.41375345630877	7.297674863792208	6.198872519594446	410.6889343261719	410.70843505859375
538	410.7107849121094	24.5862117674667					1	DETECTED	410.7108 m/z @24.59 [151020OFc1_NvH-0949-Control-6.raw]	410.7107849121094	24.5862117674667	4.4578229392	92.8332284912	88.375405552	1638109.25	3.8458105850744385E8	4	7880	0.1018791049038299	2.163927827001382	0.07105810250149386	410.70849609375	410.7162170410156
539	410.7262268066406	26.0552290610667					1	DETECTED	410.7262 m/z @26.06 [151020OFc1_NvH-0949-Control-6.raw]	410.7262268066406	26.0552290610667	3.21621407333333	99.8894978874667	96.67328381413337	1.9846764E7	1.450480577182023E9	2	7880	16.424015977777668	1.757845850974246	0.0443737843350295	410.71624755859375	410.7361755371094
540	410.73675537109375	22.2676340146667					1	DETECTED	410.7368 m/z @22.27 [151020OFc1_NvH-0949-Control-6.raw]	410.73675537109375	22.2676340146667	4.11256067706667	94.3642506296	90.25168995253333	2174652.25	4.0474737343641907E8	2	7880	9.830278238827379	1.3801256901807104	0.17230964070045357	410.7362365722656	410.7467346191406
541	410.7537841796875	45.2971559693333					1	DETECTED	410.7538 m/z @45.30 [151020OFc1_NvH-0949-Control-6.raw]	410.7537841796875	45.2971559693333	4.0139068576	94.119560076	90.1056532184	1201684.0	3.5273124370903563E8	2	7880	12.608458618250168	0.6061930693183377	1.8362163296224623	410.74676513671875	410.763427734375
542	410.7689208984375	19.6790738026667					1	DETECTED	410.7689 m/z @19.68 [151020OFc1_NvH-0949-Control-6.raw]	410.7689208984375	19.6790738026667	6.1402289472	87.3489570477333	81.20872810053329	902385.0625	2.841109587704297E8	0	7880	0.17361817422805714	1.5613286508488187	1.3757233895639065	410.7647705078125	410.7774963378906
543	410.8204345703125	28.3919086002667					1	DETECTED	410.8204 m/z @28.39 [151020OFc1_NvH-0949-Control-6.raw]	410.8204345703125	28.3919086002667	3.66761908133333	95.4645800381333	91.79696095679998	1223737.0	3.3835502221399564E8	0	7880	0.19837515644940495	0.5063233345142959	0.010638280927354901	410.810791015625	410.8301696777344
544	410.8409118652344	41.0350563629333					1	DETECTED	410.8409 m/z @41.04 [151020OFc1_NvH-0949-Control-6.raw]	410.8409118652344	41.0350563629333	0.00785925333333333	99.6222092544	99.61435000106667	1.7300584E7	6.386771150866077E8	0	7880	0.23956181143125121	1.4551909346085545	0.9192044790800473	410.8309326171875	410.8504333496094
545	410.85955810546875	35.3607957717333					1	DETECTED	410.8596 m/z @35.36 [151020OFc1_NvH-0949-Control-6.raw]	410.85955810546875	35.3607957717333	2.44767463466667	99.7094209176	97.26174628293333	409859.46875	3.1268669634231615E8	0	7880	18.746492808807787	1.7636475164004601	2.2059434305599432	410.85107421875	410.85968017578125
546	410.86968994140625	15.4308948917333					1	DETECTED	410.8697 m/z @15.43 [151020OFc1_NvH-0949-Control-6.raw]	410.86968994140625	15.4308948917333	0.00785925333333333	96.2797787296	96.27191947626666	747398.4375	3.64384553231921E8	0	7880	8.365896500293525	0.5855736096304894	2.5496794227034236	410.8597717285156	410.8724670410156
547	410.88250732421875	20.7446099896					1	DETECTED	410.8825 m/z @20.74 [151020OFc1_NvH-0949-Control-6.raw]	410.88250732421875	20.7446099896	0.0284010784	99.813683732	99.7852826536	3489421.0	4.270826221482462E8	3	7880	0.14869886836271462	7.059971805264144	1.5217505911498748	410.87255859375	410.8924865722656
548	410.8936767578125	26.2010334346667					1	DETECTED	410.8937 m/z @26.20 [151020OFc1_NvH-0949-Control-6.raw]	410.8936767578125	26.2010334346667	0.0576485002666667	98.4281166181333	98.37046811786664	1870998.5	3.8251881971418864E8	0	7880	4.362802424219652	0.6341014494712139	0.6341364242369213	410.8925476074219	410.90185546875
549	410.911865234375	38.8256840130667					1	DETECTED	410.9119 m/z @38.83 [151020OFc1_NvH-0949-Control-6.raw]	410.911865234375	38.8256840130667	0.00785925333333333	86.8688540117333	86.86099475839997	1.154995E7	7.030156117192495E8	3	7880	1.8210336035416645	0.5492816943596917	0.052058892735320085	410.9019470214844	410.9217529296875
550	410.9307861328125	35.0465828117333					1	DETECTED	410.9308 m/z @35.05 [151020OFc1_NvH-0949-Control-6.raw]	410.9307861328125	35.0465828117333	0.0576485002666667	99.5059815586667	99.44833305840004	320731.375	3.276548046311713E8	0	7880	15.00289944042754	1.8198524979266404	3.1585309941894497	410.9219665527344	410.93951416015625
551	410.94976806640625	14.1011851146667					1	DETECTED	410.9498 m/z @14.10 [151020OFc1_NvH-0949-Control-6.raw]	410.94976806640625	14.1011851146667	0.0576485002666667	97.6471402024	97.58949170213333	1132812.625	3.4537297376053184E8	0	7880	6.4619864829733356	31.910187086703633	81.06503352419702	410.9400329589844	410.9597473144531
552	410.9735412597656	36.6965829528					1	DETECTED	410.9735 m/z @36.70 [151020OFc1_NvH-0949-Control-6.raw]	410.9735412597656	36.6965829528	0.364170157066667	98.5926939026667	98.22852374560003	7319312.0	4.315544507484198E8	0	7880	0.17475943396783578	2.870932375878236	4.129314926553824	410.9636535644531	410.9835205078125
553	410.9908752441406	35.8177679056					1	DETECTED	410.9909 m/z @35.82 [151020OFc1_NvH-0949-Control-6.raw]	410.9908752441406	35.8177679056	0.0186509882666667	99.4774188714667	99.45876788320003	1097477.625	3.7003673747276074E8	0	7880	0.17958201720810507	0.7489640233668365	178.1404268989592	410.9835510253906	411.0008239746094
554	411.0208740234375	28.438168224					1	DETECTED	411.0209 m/z @28.44 [151020OFc1_NvH-0949-Control-6.raw]	411.0208740234375	28.438168224	0.0186509882666667	99.9948088136	99.97615782533333	710745.8125	3.265051519694063E8	0	7880	0.05275656345790125	2.383329672980634	0.32843473770800563	411.0109558105469	411.0308532714844
555	411.0413513183594	40.97684906					1	DETECTED	411.0414 m/z @40.98 [151020OFc1_NvH-0949-Control-6.raw]	411.0413513183594	40.97684906	0.1059982768	99.9852615824	99.8792633056	2.2279902E7	6.806905730916783E8	5	7880	0.1756664794833398	10.654237795772717	1.64443815850446	411.031494140625	411.05133056640625
556	411.0557861328125	44.4578740970667					1	DETECTED	411.0558 m/z @44.46 [151020OFc1_NvH-0949-Control-6.raw]	411.0557861328125	44.4578740970667	0.2402030048	99.9186391688	99.678436164	107569.53125	3.2015775807272553E8	0	7880	94.70145790719445	1.0818746585725467	1.1623726757254045	411.0513610839844	411.0592956542969
557	411.0696716308594	45.2242340944					1	DETECTED	411.0697 m/z @45.22 [151020OFc1_NvH-0949-Control-6.raw]	411.0696716308594	45.2242340944	0.0186509882666667	99.9948088136	99.97615782533333	191994.0625	3.1750025916590977E8	0	7880	93.8973575804918	1.1038796242211661	1.1201827111764087	411.05987548828125	411.07965087890625
558	411.0923156738281	94.4826100912					1	DETECTED	411.0923 m/z @94.48 [151020OFc1_NvH-0949-Control-6.raw]	411.0923156738281	94.4826100912	0.00785925333333333	99.9948088136	99.98694956026667	179436.46875	3.6096470894926125E8	0	7880	1.053540722052773	0.5311534461937412	0.05701840765236147	411.0871276855469	411.10223388671875
559	411.1230163574219	92.508521988					1	DETECTED	411.1230 m/z @92.51 [151020OFc1_NvH-0949-Control-6.raw]	411.1230163574219	92.508521988	1.15225563653333	97.8195964733333	96.66734083679998	894745.0	7.287755444283452E8	0	7880	0.1137235048967824	0.560046035604671	0.05301533793027219	411.1137390136719	411.129638671875
560	411.1825256347656	28.1548672229333					1	DETECTED	411.1825 m/z @28.15 [151020OFc1_NvH-0949-Control-6.raw]	411.1825256347656	28.1548672229333	0.965176488	99.8990725074667	98.9338960194667	5101351.0	4.4329423155058074E8	2	7880	16.385575291385557	0.5665619613528468	0.5967215400163077	411.17254638671875	411.1925048828125
561	411.2042541503906	29.7453283866667					1	DETECTED	411.2043 m/z @29.75 [151020OFc1_NvH-0949-Control-6.raw]	411.2042541503906	29.7453283866667	4.1309679336	98.7648255309333	94.63385759733329	2058464.0	4.7675800535870713E8	2	7880	8.06864224511649	0.5243124633717907	0.8325063614457547	411.19427490234375	411.2052001953125
562	411.2152099609375	21.2105211677333					1	DETECTED	411.2152 m/z @21.21 [151020OFc1_NvH-0949-Control-6.raw]	411.2152099609375	21.2105211677333	2.75334591653333	98.1120616709333	95.35871575439997	8370990.0	1.0158168450787965E9	3	7880	14.96385868514523	1.7115680256588832	1.9859634859587734	411.2052307128906	411.2251892089844
563	411.2288513183594	25.9261113717333					1	DETECTED	411.2289 m/z @25.93 [151020OFc1_NvH-0949-Control-6.raw]	411.2288513183594	25.9261113717333	4.1309679336	96.7470481754667	92.6160802418667	5558212.5	6.309992093904548E8	3	7880	2.0882604719808064	0.7236815829102397	1.71442287968644	411.2252197265625	411.2315979003906
564	411.2416076660156	40.9868984973333					1	DETECTED	411.2416 m/z @40.99 [151020OFc1_NvH-0949-Control-6.raw]	411.2416076660156	40.9868984973333	3.15241876986667	99.9470134957333	96.79459472586663	1.3769681E7	1.0357803045514568E9	2	7880	4.059702324618385	0.6042847262345974	1.6703515542774423	411.23162841796875	411.2515869140625
565	411.2603454589844	39.6889949173333					1	DETECTED	411.2603 m/z @39.69 [151020OFc1_NvH-0949-Control-6.raw]	411.2603454589844	39.6889949173333	3.9758239416	95.0891818648	91.1133579232	404608.09375	3.515262686564153E8	0	7880	0.11060490108387455	1.4288996008388015	2.568848268151108	411.2516174316406	411.2604064941406
566	411.27044677734375	19.6790738026667					1	DETECTED	411.2704 m/z @19.68 [151020OFc1_NvH-0949-Control-6.raw]	411.27044677734375	19.6790738026667	4.05202539653333	94.9182857578667	90.86626036133337	457394.6875	3.3818960124128824E8	0	7880	0.09226016607004084	3.12793363468501	473.10230432501953	411.2605285644531	411.2795104980469
567	411.2928466796875	91.115120548					1	DETECTED	411.2928 m/z @91.12 [151020OFc1_NvH-0949-Control-6.raw]	411.2928466796875	91.115120548	5.31383019973333	95.6460085274667	90.33217832773337	99407.3125	2.526689844447421E8	0	7880	0.9995069380742194	0.5264033790230652	1.6702041354947603	411.28326416015625	411.2950134277344
568	411.3067626953125	46.2839302138667					1	DETECTED	411.3068 m/z @46.28 [151020OFc1_NvH-0949-Control-6.raw]	411.3067626953125	46.2839302138667	2.64498472853333	96.7170678458667	94.07208311733336	147077.234375	4.267090486406272E8	0	7880	88.67430735727577	1.077845512432812	1.045890199562137	411.301025390625	411.3152160644531
569	411.3288879394531	91.5947340258667					1	DETECTED	411.3289 m/z @91.59 [151020OFc1_NvH-0949-Control-6.raw]	411.3288879394531	91.5947340258667	2.64498472853333	93.0886610181333	90.44367628959996	81040.234375	2.7691334542138064E8	0	7880	1.4251640344221954	0.5083975896732031	7.737202945609949	411.3194885253906	411.336669921875
570	411.34710693359375	91.088292096					1	DETECTED	411.3471 m/z @91.09 [151020OFc1_NvH-0949-Control-6.raw]	411.34710693359375	91.088292096	9.92287159786667	92.5667396957333	82.64386809786663	112429.796875	2.689766422757935E8	0	7880	1.0972750979323393	0.509107619911655	2.2697905196779176	411.338134765625	411.3556823730469
571	411.3750305175781	39.0545523837333					1	DETECTED	411.3750 m/z @39.05 [151020OFc1_NvH-0949-Control-6.raw]	411.3750305175781	39.0545523837333	2.03174972933333	92.4606533973333	90.42890366799998	110163.984375	3.2773106136150855E8	0	7880	88.65425440823903	1.2212595641682593	1.409569207535382	411.36505126953125	411.3802795410156
572	411.3908386230469	37.3208673277333					1	DETECTED	411.3908 m/z @37.32 [151020OFc1_NvH-0949-Control-6.raw]	411.3908386230469	37.3208673277333	3.92199550506667	98.6023040058667	94.68030850080002	133836.109375	3.16936795159535E8	0	7880	79.87734385893104	1.4639327352422475	1.9349723065098559	411.3814392089844	411.40032958984375
573	411.427978515625	11.2756170504					1	DETECTED	411.4280 m/z @11.28 [151020OFc1_NvH-0949-Control-6.raw]	411.427978515625	11.2756170504	0.297468832533333	97.7143709725333	97.41690213999998	249706.8125	3.5382189285572565E8	0	7880	0.08847782070246701	2.384837593045583	0.8163768625543897	411.4181823730469	411.4319763183594
574	411.4420166015625	40.97684906					1	DETECTED	411.4420 m/z @40.98 [151020OFc1_NvH-0949-Control-6.raw]	411.4420166015625	40.97684906	3.621413416	98.5255781114667	94.9041646954667	7536160.5	4.6979971188884574E8	4	7880	0.05844168655274018	0.5981165533606484	0.13148827084463618	411.4325256347656	411.4519958496094
575	411.4589538574219	15.8395486469333					1	DETECTED	411.4590 m/z @15.84 [151020OFc1_NvH-0949-Control-6.raw]	411.4589538574219	15.8395486469333	4.2105295376	92.3320385570667	88.1215090194667	325144.40625	3.5000261316535044E8	0	7880	6.857798495785742	18.355171812146843	1.6439896327590888	411.4520263671875	411.4653625488281
576	411.4753723144531	36.7398307946667					1	DETECTED	411.4754 m/z @36.74 [151020OFc1_NvH-0949-Control-6.raw]	411.4753723144531	36.7398307946667	2.04954373706667	99.3353358789333	97.28579214186662	639870.875	3.410326732582705E8	0	7880	14.379973944651443	1.855816226280483	0.01464594643372907	411.46539306640625	411.4851379394531
577	411.49188232421875	35.8594572378667					1	DETECTED	411.4919 m/z @35.86 [151020OFc1_NvH-0949-Control-6.raw]	411.49188232421875	35.8594572378667	0.592084825866667	94.7384484752	94.14636364933334	529812.25	3.278911550193472E8	0	7880	0.08869903697198822	1.7885495529275743	0.009284863929578412	411.48541259765625	411.50164794921875
578	411.5237121582031	19.6931199938667					1	DETECTED	411.5237 m/z @19.69 [151020OFc1_NvH-0949-Control-6.raw]	411.5237121582031	19.6931199938667	0.9563615216	93.9276409509333	92.9712794293333	387978.03125	2.4771441525874898E8	0	7880	5.1619310611953235	4.622261256455368	0.12095034491122222	411.51373291015625	411.5261535644531
579	411.5361633300781	21.8103538736					1	DETECTED	411.5362 m/z @21.81 [151020OFc1_NvH-0949-Control-6.raw]	411.5361633300781	21.8103538736	4.100574932	96.8644967973333	92.7639218653333	1200971.25	3.3146427267425174E8	0	7880	0.10028625447023032	0.5101912622192045	111.23165683184389	411.5262451171875	411.5394592285156
580	411.5495300292969	21.2405022434667					1	DETECTED	411.5495 m/z @21.24 [151020OFc1_NvH-0949-Control-6.raw]	411.5495300292969	21.2405022434667	3.56413482933333	98.6503909109333	95.08625608159997	5125106.0	5.3577604369855607E8	0	7880	1.2103784555470618	0.5129522153485627	6.222869754622798	411.53955078125	411.55950927734375
581	411.5655822753906	24.0717618376					1	DETECTED	411.5656 m/z @24.07 [151020OFc1_NvH-0949-Control-6.raw]	411.5655822753906	24.0717618376	4.14052029066667	70.4933104450667	66.35279015440003	2164999.5	3.2959430398220176E8	3	7880	24.59067612910904	1.5701404259014708	1.5168409833631145	411.5595397949219	411.57025146484375
582	411.58026123046875	38.8083156581333					1	DETECTED	411.5803 m/z @38.81 [151020OFc1_NvH-0949-Control-6.raw]	411.58026123046875	38.8083156581333	3.80462809173333	95.1731396328	91.36851154106667	2744445.0	4.677807506672884E8	3	7880	21.956246822805504	0.5854274375522296	0.7362303790444232	411.5702819824219	411.58978271484375
583	411.59576416015625	28.2984822413333					1	DETECTED	411.5958 m/z @28.30 [151020OFc1_NvH-0949-Control-6.raw]	411.59576416015625	28.2984822413333	4.4578229392	97.4509504562667	92.9931275170667	2002439.125	3.6018008141037387E8	3	7880	0.15845283004422583	1.2698459147880035	226.74261957237644	411.5904235839844	411.6055603027344
584	411.6427307128906	41.0488212234667					1	DETECTED	411.6427 m/z @41.05 [151020OFc1_NvH-0949-Control-6.raw]	411.6427307128906	41.0488212234667	4.6452958808	82.9828840584	78.3375881776	2342885.75	3.312335416453247E8	0	7880	0.14239249639942386	13.700495936065584	19.587369491942013	411.6327819824219	411.65252685546875
585	411.6842346191406	28.1374820749333					1	DETECTED	411.6842 m/z @28.14 [151020OFc1_NvH-0949-Control-6.raw]	411.6842346191406	28.1374820749333	0.0186509882666667	93.0762169722667	93.05756598400004	1623781.5	3.6832347546174383E8	0	7880	16.420950249027314	0.6115577530748023	0.021968136242424996	411.67431640625	411.6941223144531
586	411.7059326171875	29.7006286997333					1	DETECTED	411.7059 m/z @29.70 [151020OFc1_NvH-0949-Control-6.raw]	411.7059326171875	29.7006286997333	4.04260055013333	98.1786864704	94.13608592026667	935431.625	3.613485824115083E8	0	7880	0.12345600115610011	1.9570582445411753	2.149006329643638	411.6959533691406	411.7070007324219
587	411.7170104980469	21.850920008					1	DETECTED	411.7170 m/z @21.85 [151020OFc1_NvH-0949-Control-6.raw]	411.7170104980469	21.850920008	3.57332273626667	99.9085286368	96.33520590053332	5.1276464E7	1.531926481908722E9	2	7880	0.18661458025031052	0.7107351794639124	0.07091231400915812	411.70703125	411.72698974609375
588	411.7289123535156	16.4026735125333					1	DETECTED	411.7289 m/z @16.40 [151020OFc1_NvH-0949-Control-6.raw]	411.7289123535156	16.4026735125333	4.38401129466667	97.0266971944	92.64268589973334	1993358.625	4.2876979378232914E8	0	7880	0.14533909736722705	45.58625625017723	1.394028619329259	411.7270202636719	411.72967529296875
589	411.73968505859375	34.8538825357333					1	DETECTED	411.7397 m/z @34.85 [151020OFc1_NvH-0949-Control-6.raw]	411.73968505859375	34.8538825357333	3.26171717013333	98.041962476	94.78024530586667	5041079.0	5.487269440148158E8	2	7880	2.309127158749412	0.5554018512315094	0.08754215614818521	411.7297058105469	411.7478332519531
590	411.7579345703125	27.4906067544					1	DETECTED	411.7579 m/z @27.49 [151020OFc1_NvH-0949-Control-6.raw]	411.7579345703125	27.4906067544	2.8518469792	79.5966599458667	76.7448129666667	1.216203E7	4.810532596083467E8	2	7880	0.2142294120036503	0.5142503014799933	0.021978201774440206	411.7480163574219	411.767578125
591	411.7722473144531	19.6790738026667					1	DETECTED	411.7722 m/z @19.68 [151020OFc1_NvH-0949-Control-6.raw]	411.7722473144531	19.6790738026667	3.3709915048	96.1239702717333	92.7529787669333	95825.0390625	2.4923140675490358E8	0	7880	0.02890088727119533	2.9682321855149842	4.899659778527456	411.76873779296875	411.7796630859375
592	411.8437194824219	40.9391511482667					1	DETECTED	411.8437 m/z @40.94 [151020OFc1_NvH-0949-Control-6.raw]	411.8437194824219	40.9391511482667	0.1059982768	64.2164586930667	64.1104604162667	865025.5	2.264140831203475E8	0	7880	0.23290803745957334	0.9393219305811226	7.155810963593821	411.8338317871094	411.84796142578125
593	411.85797119140625	24.7483395752					1	DETECTED	411.8580 m/z @24.75 [151020OFc1_NvH-0949-Control-6.raw]	411.85797119140625	24.7483395752	0.0672506008	98.3515448861333	98.2842942853333	1895136.125	3.5544147922789127E8	3	7880	12.301841796875431	0.508936492964165	0.010408069378800209	411.8482971191406	411.86322021484375
594	411.87322998046875	25.1323329557333					1	DETECTED	411.8732 m/z @25.13 [151020OFc1_NvH-0949-Control-6.raw]	411.87322998046875	25.1323329557333	0.307258050933333	95.7431847616	95.43592671066668	1.0499921E7	5.049018457453184E8	3	7880	0.1880480113614027	0.5844086728731248	0.022957434476086575	411.8632507324219	411.8832092285156
595	411.89263916015625	43.1269243456					1	DETECTED	411.8926 m/z @43.13 [151020OFc1_NvH-0949-Control-6.raw]	411.89263916015625	43.1269243456	0.0186509882666667	97.7430742912	97.72442330293333	8629916.0	5.343174830583385E8	3	7880	0.17483845577086043	0.5052369323525625	0.010903732629045908	411.88323974609375	411.9026184082031
596	411.903076171875	33.0344094349333					1	DETECTED	411.9031 m/z @33.03 [151020OFc1_NvH-0949-Control-6.raw]	411.903076171875	33.0344094349333	0.382874151466667	95.893816304	95.51094215253333	1175862.125	3.180369110000855E8	3	7880	2.5603870560429947	1.9444004410132598	0.02702834813630821	411.9026794433594	411.9052429199219
597	411.9152526855469	47.7783237101333					1	DETECTED	411.9153 m/z @47.78 [151020OFc1_NvH-0949-Control-6.raw]	411.9152526855469	47.7783237101333	0.0769816738666667	99.4869565189333	99.40997484506663	1554040.0	3.885167443744441E8	0	7880	22.00861884810184	0.6493295101132629	0.11570697829513157	411.9052734375	411.925048828125
598	411.9302978515625	28.3174803282667					1	DETECTED	411.9303 m/z @28.32 [151020OFc1_NvH-0949-Control-6.raw]	411.9302978515625	28.3174803282667	0.0381909890666667	96.1239702717333	96.08577928266664	1133214.625	3.273848838156514E8	0	7880	0.183318072695279	1.39809675487515	218.47503669279664	411.9254150390625	411.93994140625
599	411.9420166015625	11.8981685904					1	DETECTED	411.9420 m/z @11.90 [151020OFc1_NvH-0949-Control-6.raw]	411.9420166015625	11.8981685904	0.00785925333333333	95.3323663194667	95.32450706613336	518996.53125	3.4554323912834555E8	0	7880	0.13726745810882335	1.3601953644009739	7.526582018310353	411.9403381347656	411.95196533203125
600	411.95428466796875	16.9807334394667					1	DETECTED	411.9543 m/z @16.98 [151020OFc1_NvH-0949-Control-6.raw]	411.95428466796875	16.9807334394667	0.0381909890666667	99.4774188714667	99.43922788240003	477443.6875	3.354075045136733E8	0	7880	0.1864334531380898	1.0731293313784023	0.015628744512655297	411.95208740234375	411.9642639160156
601	411.98162841796875	39.4163231069333					1	DETECTED	411.9816 m/z @39.42 [151020OFc1_NvH-0949-Control-6.raw]	411.98162841796875	39.4163231069333	0.00785925333333333	99.9852615824	99.97740232906666	418135.5	3.193948426490068E8	0	7880	9.529277565530592	1.4749848414770652	1.9539374161696919	411.9716796875	411.9916076660156
602	411.9984436035156	19.806334708					1	DETECTED	411.9984 m/z @19.81 [151020OFc1_NvH-0949-Control-6.raw]	411.9984436035156	19.806334708	0.00785925333333333	98.0015046450667	97.99364539173337	177764.71875	3.15649524393253E8	0	7880	5.984628096261982	3.321762053547512	13.87382170612196	411.99176025390625	412.00830078125
603	412.0240173339844	29.2774943122667					1	DETECTED	412.0240 m/z @29.28 [151020OFc1_NvH-0949-Control-6.raw]	412.0240173339844	29.2774943122667	0.144973366933333	99.3544286888	99.20945532186667	593383.9375	3.4757683966181594E8	0	7880	0.12426842035475971	2.025020945281991	0.030121883871067713	412.01409912109375	412.03375244140625
604	412.04290771484375	40.8672438325333					1	DETECTED	412.0429 m/z @40.87 [151020OFc1_NvH-0949-Control-6.raw]	412.04290771484375	40.8672438325333	0.00785925333333333	99.9948088136	99.98694956026667	214384.765625	2.987875374465596E8	0	7880	16.442355845011118	1.1464673826722236	1.2435178507923852	412.0341491699219	412.0527648925781
605	412.0729064941406	50.1744282056					1	DETECTED	412.0729 m/z @50.17 [151020OFc1_NvH-0949-Control-6.raw]	412.0729064941406	50.1744282056	0.125737241333333	99.8894978874667	99.76376064613336	507126.53125	3.717564771381246E8	0	7880	0.12012532493867667	0.9443533439186359	1.8051301690085346	412.06292724609375	412.08282470703125
606	412.09454345703125	95.0314682589333					1	DETECTED	412.0945 m/z @95.03 [151020OFc1_NvH-0949-Control-6.raw]	412.09454345703125	95.0314682589333	0.00785925333333333	99.9948088136	99.98694956026667	210118.3125	3.603846004718552E8	0	7880	1.4435763993101176	0.5269153922783688	0.04175324544750015	412.0851135253906	412.1038818359375
607	412.1258850097656	92.4606533973333					1	DETECTED	412.1259 m/z @92.46 [151020OFc1_NvH-0949-Control-6.raw]	412.1258850097656	92.4606533973333	10.474644952	98.7937227973333	88.3190778453333	290132.53125	4.023613257915375E8	0	7880	0.14909456366507357	4.011020544389664	0.5064818031884536	412.116943359375	412.1340026855469
608	412.1363525390625	21.7800581181333					1	DETECTED	412.1364 m/z @21.78 [151020OFc1_NvH-0949-Control-6.raw]	412.1363525390625	21.7800581181333	7.674419968	93.8374715029333	86.1630515349333	68405.6484375	1.7924433169587356E8	0	7880	84.68918735675798	3.054206077664024	5.108412155328048	412.1363525390625	412.1441955566406
609	412.1626281738281	24.8531462965333					1	DETECTED	412.1626 m/z @24.85 [151020OFc1_NvH-0949-Control-6.raw]	412.1626281738281	24.8531462965333	0.9121979888	98.1693380981333	97.25714010933329	240609.359375	3.347569237148546E8	0	7880	74.3682348449479	2.623738514633011	6.280549977026906	412.1527099609375	412.17193603515625
610	412.19390869140625	25.3609093992					1	DETECTED	412.1939 m/z @25.36 [151020OFc1_NvH-0949-Control-6.raw]	412.19390869140625	25.3609093992	0.202080488533333	95.4050098562667	95.20292936773338	2906149.0	3.906363273752229E8	0	7880	0.17604738367606032	1.0541252807897754	0.22685975323071553	412.1839599609375	412.1973876953125
611	412.2073974609375	25.1414244192					1	DETECTED	412.2074 m/z @25.14 [151020OFc1_NvH-0949-Control-6.raw]	412.2073974609375	25.1414244192	3.10727738	99.3143671386667	96.2070897586667	6925615.5	4.928327920764829E8	2	7880	0.21227615021534518	0.5145225285882886	0.012913280664135942	412.1974182128906	412.208251953125
612	412.21826171875	21.850920008					1	DETECTED	412.2183 m/z @21.85 [151020OFc1_NvH-0949-Control-6.raw]	412.21826171875	21.850920008	2.6090706648	99.6222092544	97.0131385896	2.2662488E7	1.549471869701806E9	2	7880	1.1786085827164428	2.252536519161726	0.36253972094354975	412.20831298828125	412.2282409667969
613	412.228271484375	17.8480116058667					1	DETECTED	412.2283 m/z @17.85 [151020OFc1_NvH-0949-Control-6.raw]	412.228271484375	17.8480116058667	0.668114610666667	84.5002057525333	83.83209114186664	1535117.875	4.717637290644085E8	0	7880	4.645379665198664	3.4308269488761938	5.925035669168202	412.228271484375	412.2301940917969
614	412.2402038574219	36.4353524466667					1	DETECTED	412.2402 m/z @36.44 [151020OFc1_NvH-0949-Control-6.raw]	412.2402038574219	36.4353524466667	0.649106506666667	99.9085286368	99.25942213013333	4387534.0	7.556136497378861E8	3	7880	1.6661972794947388	0.509046368556158	0.5440282443177569	412.230224609375	412.2493591308594
615	412.2593688964844	27.5417950378667					1	DETECTED	412.2594 m/z @27.54 [151020OFc1_NvH-0949-Control-6.raw]	412.2593688964844	27.5417950378667	3.54574941226667	96.0474018981333	92.50165248586663	5727092.5	5.1268238759543175E8	2	7880	8.260827877828095	2.751745834003374	84.65008794528524	412.2493896484375	412.26934814453125
616	412.2693786621094	91.1943486778667					1	DETECTED	412.2694 m/z @91.19 [151020OFc1_NvH-0949-Control-6.raw]	412.2693786621094	91.1943486778667	4.11256067706667	98.6503909109333	94.53783023386663	291424.4375	2.5949882187731186E8	0	7880	0.42919835849269816	1.5491100150442965	1.0298052971726057	412.2693786621094	412.27935791015625
617	412.2919616699219	47.821823592					1	DETECTED	412.2920 m/z @47.82 [151020OFc1_NvH-0949-Control-6.raw]	412.2919616699219	47.821823592	3.82333395066667	92.6630722304	88.83973827973334	2278281.25	3.6029144067571515E8	2	7880	0.07383897002187467	162.64762990044608	0.009122091536549547	412.2825927734375	412.3015441894531
618	412.3088073730469	90.6150434624					1	DETECTED	412.3088 m/z @90.62 [151020OFc1_NvH-0949-Control-6.raw]	412.3088073730469	90.6150434624	2.17487931946667	97.6090319832	95.43415266373333	218965.0625	2.88236585625189E8	0	7880	0.6236410613420844	0.5103179480985853	6.701795106942426	412.3054504394531	412.3144836425781
619	412.3258056640625	28.6748181445333					1	DETECTED	412.3258 m/z @28.67 [151020OFc1_NvH-0949-Control-6.raw]	412.3258056640625	28.6748181445333	28.6748181445333	91.0360216490667	62.36120350453339	56509.4140625	1.4948518409820116E8	0	7880	62.318667472029674	null	null	412.3254699707031	412.32696533203125
620	412.3478698730469	43.5810883346667					1	DETECTED	412.3479 m/z @43.58 [151020OFc1_NvH-0949-Control-6.raw]	412.3478698730469	43.5810883346667	0.9563615216	92.5211193229333	91.5647578013333	203719.875	4.141074717937834E8	0	7880	90.34380649712321	1.065214954091891	1.129723256954125	412.3382263183594	412.3572998046875
621	412.42474365234375	29.2774943122667					1	DETECTED	412.4247 m/z @29.28 [151020OFc1_NvH-0949-Control-6.raw]	412.42474365234375	29.2774943122667	6.29307943013333	99.7567056152	93.46362618506667	464101.625	3.3464249730406344E8	0	7880	0.0694844789762783	2.3604091543991705	5.041816317071816	412.4147644042969	412.4347229003906
622	412.44927978515625	35.4395614229333					1	DETECTED	412.4493 m/z @35.44 [151020OFc1_NvH-0949-Control-6.raw]	412.44927978515625	35.4395614229333	3.5549555832	95.5680177802667	92.0130621970667	148536.546875	3.446831657052944E8	0	7880	26.272490124894443	1.5837623706390287	2.555166967728683	412.4393005371094	412.4541931152344
623	412.4642028808594	10.3345524114667					1	DETECTED	412.4642 m/z @10.33 [151020OFc1_NvH-0949-Control-6.raw]	412.4642028808594	10.3345524114667	3.56413482933333	98.3515448861333	94.78741005679997	498933.75	3.5540344744749206E8	0	7880	6.6659528864459485	8.249296910180242	0.0977728272056396	412.4542236328125	412.4741516113281
624	412.47662353515625	38.6214716456					1	DETECTED	412.4766 m/z @38.62 [151020OFc1_NvH-0949-Control-6.raw]	412.47662353515625	38.6214716456	0.5825469928	94.5712876293333	93.9887406365333	377436.71875	3.375963887830481E8	0	7880	0.7205899298482592	1.4251442884504002	3.1539549543097185	412.4742126464844	412.486572265625
625	412.5130615234375	18.4947705154667					1	DETECTED	412.5131 m/z @18.49 [151020OFc1_NvH-0949-Control-6.raw]	412.5130615234375	18.4947705154667	1.8896302808	94.7007802432	92.8111499624	284121.96875	3.5798275010594475E8	3	7880	6.70057960086147	6.060862109945832	0.8557605148012797	412.5031433105469	412.5171203613281
626	412.5271301269531	24.7657412034667					1	DETECTED	412.5271 m/z @24.77 [151020OFc1_NvH-0949-Control-6.raw]	412.5271301269531	24.7657412034667	0.9563615216	95.0617340498667	94.1053725282667	388897.5625	3.3614132072615445E8	0	7880	4.050211537079825	3.257143413872242	0.4320360305403508	412.5172424316406	412.5318603515625
627	412.5419616699219	25.1586181456					1	DETECTED	412.5420 m/z @25.16 [151020OFc1_NvH-0949-Control-6.raw]	412.5419616699219	25.1586181456	3.13437298426667	99.5536725053333	96.41929952106662	2658244.5	4.0652103676900387E8	3	7880	5.211018158049466	1.118560159934154	0.020866124520292673	412.53204345703125	412.5458068847656
628	412.5558166503906	13.9002747965333					1	DETECTED	412.5558 m/z @13.90 [151020OFc1_NvH-0949-Control-6.raw]	412.5558166503906	13.9002747965333	2.01410781786667	99.6222092544	97.60810143653333	5.501324E7	1.3162166607666492E9	3	7880	0.1918827924502171	79.37072842643127	134.8938231839689	412.54583740234375	412.5657958984375
629	412.5748291015625	36.4353524466667					1	DETECTED	412.5748 m/z @36.44 [151020OFc1_NvH-0949-Control-6.raw]	412.5748291015625	36.4353524466667	4.100574932	95.8750894437333	91.7745145117333	2861155.75	4.8578163625238943E8	3	7880	8.220666098361342	0.5258569193114583	0.0768348202344399	412.5658264160156	412.58453369140625
630	412.6755065917969	35.5990561930667					1	DETECTED	412.6755 m/z @35.60 [151020OFc1_NvH-0949-Control-6.raw]	412.6755065917969	35.5990561930667	3.9758239416	68.8598770045333	64.8840530629333	160521.015625	2.571134126105659E8	0	7880	35.483311141609605	1.251557094692144	1.4991860169293523	412.6656188964844	412.68548583984375
631	412.6957092285156	25.3789153424					1	DETECTED	412.6957 m/z @25.38 [151020OFc1_NvH-0949-Control-6.raw]	412.6957092285156	25.3789153424	1.87195795573333	97.9060228269333	96.03406487119996	1163782.5	3.601135376065169E8	0	7880	19.296297495124193	1.3049761245375529	0.007454460657602533	412.6858215332031	412.7003479003906
632	412.71038818359375	30.1331174312					1	DETECTED	412.7104 m/z @30.13 [151020OFc1_NvH-0949-Control-6.raw]	412.71038818359375	30.1331174312	3.42763405386667	96.7074654997333	93.27983144586663	3017663.75	4.5500983250559175E8	0	7880	13.973173262088181	0.7367485017122176	0.02771640513215783	412.7007751464844	412.7187194824219
633	412.7287292480469	22.1257092498667					1	DETECTED	412.7287 m/z @22.13 [151020OFc1_NvH-0949-Control-6.raw]	412.7287292480469	22.1257092498667	3.30767108266667	99.1832910890667	95.87562000640003	8.1126208E7	2.0117196225759847E9	2	7880	0.240481405923461	1.3350852129920587	2.2785811911461336	412.71875	412.73846435546875
634	412.74755859375	25.4039130650667					1	DETECTED	412.7476 m/z @25.40 [151020OFc1_NvH-0949-Control-6.raw]	412.74755859375	25.4039130650667	2.98715996266667	96.0951409570667	93.10798099440004	9907832.0	5.969988563134141E8	2	7880	0.2583561358418791	0.6398969053846062	97.82444793773811	412.7388000488281	412.7575378417969
635	412.7611083984375	27.4906067544					1	DETECTED	412.7611 m/z @27.49 [151020OFc1_NvH-0949-Control-6.raw]	412.7611083984375	27.4906067544	0.364170157066667	85.2081394408	84.84396928373333	1394100.625	3.57785819871617E8	2	7880	0.2727711392821206	0.5163154722458189	1.844709867936075	412.757568359375	412.7710876464844
636	412.77117919921875	11.2662692069333					1	DETECTED	412.7712 m/z @11.27 [151020OFc1_NvH-0949-Control-6.raw]	412.77117919921875	11.2662692069333	4.53124681253333	95.7338910768	91.20264426426668	1158496.625	4.0785519212908804E8	0	7880	0.2395318841914751	0.5630338891819757	0.1320604663751198	412.7711181640625	412.7801208496094
637	412.7940673828125	47.8081151461333					1	DETECTED	412.7941 m/z @47.81 [151020OFc1_NvH-0949-Control-6.raw]	412.7940673828125	47.8081151461333	3.0867173176	99.7379534490667	96.65123613146669	797385.9375	3.651609973899058E8	0	7880	0.08569285160002948	0.5042940772289359	1.0419267073927372	412.7841796875	412.803955078125
638	412.8287658691406	30.3986998562667					1	DETECTED	412.8288 m/z @30.40 [151020OFc1_NvH-0949-Control-6.raw]	412.8287658691406	30.3986998562667	0.0186509882666667	98.4281166181333	98.40946562986663	1765253.875	3.382790825618503E8	0	7880	0.19662378451762308	0.5106946551079482	0.033351657069065295	412.81903076171875	412.8386535644531
639	412.8423767089844	30.2947140784					1	DETECTED	412.8424 m/z @30.29 [151020OFc1_NvH-0949-Control-6.raw]	412.8423767089844	30.2947140784	0.921226518933333	92.1103324418667	91.18910592293336	117318.2421875	3.4997113486818886E8	0	7880	79.85096322006736	1.5522349148755472	3.399861872069686	412.8387756347656	412.8432922363281
640	412.85333251953125	13.4016158741333					1	DETECTED	412.8533 m/z @13.40 [151020OFc1_NvH-0949-Control-6.raw]	412.85333251953125	13.4016158741333	0.0186509882666667	96.5045180544	96.48586706613332	309905.5625	3.285932531507936E8	0	7880	0.10157994854793984	0.5225843478709918	0.43505906769046654	412.8436279296875	412.8633117675781
641	412.8743591308594	44.6671172053333					1	DETECTED	412.8744 m/z @44.67 [151020OFc1_NvH-0949-Control-6.raw]	412.8743591308594	44.6671172053333	0.5825469928	95.6460085274667	95.0634615346667	1541768.75	3.379974768134655E8	3	7880	39.18383267350499	0.5037341902811718	0.6702694457105218	412.8643798828125	412.87786865234375
642	412.88787841796875	13.9002747965333					1	DETECTED	412.8879 m/z @13.90 [151020OFc1_NvH-0949-Control-6.raw]	412.88787841796875	13.9002747965333	0.0284010784	98.8713242746667	98.84292319626671	3.676348E7	1.0065201323564826E9	3	7880	0.21553562010915428	62.89001260879453	134.3133432545762	412.8778991699219	412.89453125
643	412.904541015625	16.4265067781333					1	DETECTED	412.9045 m/z @16.43 [151020OFc1_NvH-0949-Control-6.raw]	412.904541015625	16.4265067781333	0.00785925333333333	99.8800459856	99.87218673226667	1.53391328E8	2.314527879294384E9	3	7880	0.1696992006890845	1.1891828609176904	1.2741878924191443	412.8945617675781	412.9145202636719
644	412.9225158691406	25.9145259184					1	DETECTED	412.9225 m/z @25.91 [151020OFc1_NvH-0949-Control-6.raw]	412.9225158691406	25.9145259184	0.0479155144	90.7272375824	90.67932206799999	706814.1875	2.9365958285611004E8	0	7880	0.1677201864612421	0.5024886678473386	0.38510603339827837	412.9146423339844	412.9272766113281
645	412.9375	6.180707576					1	DETECTED	412.9375 m/z @6.18 [151020OFc1_NvH-0949-Control-6.raw]	412.9375	6.180707576	0.0962627288	96.8739007936	96.7776380648	793696.125	3.622294291604271E8	0	7880	0.9909558092525375	1.1564146752117652	8.348224928543418	412.92755126953125	412.94744873046875
646	412.9581298828125	10.9663105288					1	DETECTED	412.9581 m/z @10.97 [151020OFc1_NvH-0949-Control-6.raw]	412.9581298828125	10.9663105288	0.00785925333333333	95.6255670688	95.61770781546666	394477.65625	3.3875550360910714E8	0	7880	0.2684161576124886	5.4254743954807845	19.064839016803113	412.9482727050781	412.9619140625
647	412.971923828125	24.4983719304					1	DETECTED	412.9719 m/z @24.50 [151020OFc1_NvH-0949-Control-6.raw]	412.971923828125	24.4983719304	0.211640552	99.1832910890667	98.9716505370667	3025072.75	3.770897353740755E8	0	7880	0.05905772941825305	1.0472260360993615	0.6425196680289004	412.96209716796875	412.98187255859375
648	412.9856262207031	39.1456550512					1	DETECTED	412.9856 m/z @39.15 [151020OFc1_NvH-0949-Control-6.raw]	412.9856262207031	39.1456550512	0.125737241333333	99.9948088136	99.86907157226666	2029168.0	3.974124458931994E8	0	7880	0.2719518428154757	0.523036612586134	0.022620579114034596	412.982421875	412.9954833984375
649	413.0064697265625	23.6882408106667					1	DETECTED	413.0065 m/z @23.69 [151020OFc1_NvH-0949-Control-6.raw]	413.0064697265625	23.6882408106667	0.1059982768	99.2595633570667	99.1535650802667	228118.609375	3.134669069902896E8	0	7880	1.9356032618183647	3.255779440750735	0.022629323579742282	412.9965515136719	413.01641845703125
650	413.0176086425781	7.72625482746667					1	DETECTED	413.0176 m/z @7.73 [151020OFc1_NvH-0949-Control-6.raw]	413.0176086425781	7.72625482746667	4.06125852746667	97.4604528210667	93.39919429360003	189620.21875	2.3700193589303395E8	0	7880	0.19308272973308593	0.890250486031326	1.0199671682037188	413.0164794921875	413.018798828125
651	413.029541015625	30.4126773797333					1	DETECTED	413.0295 m/z @30.41 [151020OFc1_NvH-0949-Control-6.raw]	413.029541015625	30.4126773797333	0.0381909890666667	99.9085286368	99.87033764773334	1557779.625	3.8914658313268226E8	5	7880	0.2561294010419992	0.7617823208777809	29.84991718873592	413.01971435546875	413.03936767578125
652	413.0415344238281	42.9634160074667					1	DETECTED	413.0415 m/z @42.96 [151020OFc1_NvH-0949-Control-6.raw]	413.0415344238281	42.9634160074667	0.0186509882666667	99.9660821226667	99.94743113440003	135716.578125	2.947448854058069E8	0	7880	64.84176217359513	1.1086393252387625	1.2121266107550777	413.03955078125	413.0512390136719
653	413.07269287109375	42.6601676314667					1	DETECTED	413.0727 m/z @42.66 [151020OFc1_NvH-0949-Control-6.raw]	413.07269287109375	42.6601676314667	0.00785925333333333	99.9852615824	99.97740232906666	138125.890625	3.411135164337111E8	0	7880	95.04883666259683	1.1169572083827863	1.2373192342219514	413.0628356933594	413.0826721191406
654	413.0943298339844	95.0617340498667					1	DETECTED	413.0943 m/z @95.06 [151020OFc1_NvH-0949-Control-6.raw]	413.0943298339844	95.0617340498667	0.00785925333333333	99.9948088136	99.98694956026667	151968.953125	3.308596308783646E8	0	7880	0.5594723314154493	0.5256414374402678	0.047459477523791066	413.08587646484375	413.1040344238281
655	413.1213073730469	32.790578892					1	DETECTED	413.1213 m/z @32.79 [151020OFc1_NvH-0949-Control-6.raw]	413.1213073730469	32.790578892	16.1989800936	98.8040058269333	82.6050257333333	85169.75	2.7668303769094235E8	0	7880	75.47105598215356	2.4893630426170645	3.540428989264085	413.1155700683594	413.1298522949219
656	413.1745300292969	15.0274972368					1	DETECTED	413.1745 m/z @15.03 [151020OFc1_NvH-0949-Control-6.raw]	413.1745300292969	15.0274972368	5.59840380853333	97.6090319832	92.01062817466666	366594.3125	2.839077509093465E8	0	7880	2.9600625946118235	0.70378480242146	0.3258805673103219	413.1653747558594	413.1824951171875
657	413.1926574707031	39.3744942378667					1	DETECTED	413.1927 m/z @39.37 [151020OFc1_NvH-0949-Control-6.raw]	413.1926574707031	39.3744942378667	0.125737241333333	99.2788794304	99.15314218906666	1976142.25	4.1012666320306003E8	2	7880	0.3309515382238857	0.599153058164584	0.02337937091803173	413.18267822265625	413.20263671875
658	413.2079772949219	44.7095772045333					1	DETECTED	413.2080 m/z @44.71 [151020OFc1_NvH-0949-Control-6.raw]	413.2079772949219	44.7095772045333	3.32581868293333	95.7823737522667	92.45655506933336	980171.5	3.556950939101361E8	0	7880	0.09452329228263068	1.4754855688516193	0.002924271484825104	413.2027587890625	413.21124267578125
659	413.22125244140625	13.9095059421333					1	DETECTED	413.2213 m/z @13.91 [151020OFc1_NvH-0949-Control-6.raw]	413.22125244140625	13.9095059421333	3.80462809173333	98.1312677629333	94.32663967119997	1.3494318E7	7.610793916100745E8	4	7880	0.1840315308765419	0.7733510905993135	51.696800671930255	413.2112731933594	413.22509765625
660	413.235107421875	16.4356187418667					1	DETECTED	413.2351 m/z @16.44 [151020OFc1_NvH-0949-Control-6.raw]	413.235107421875	16.4356187418667	3.46384846986667	99.7945467514667	96.33069828160002	9.5442552E7	2.6165623229398875E9	2	7880	0.18347917469606045	0.872104394069986	37.47979556414746	413.22515869140625	413.2450866699219
661	413.2451477050781	8.25047027466667					1	DETECTED	413.2451 m/z @8.25 [151020OFc1_NvH-0949-Control-6.raw]	413.2451477050781	8.25047027466667	2.42072456666667	95.0527243781333	92.63199981146664	1.6092323E7	6.612884665661327E8	3	7880	0.1266494910000553	95.55250912962723	637.4972371436226	413.2451171875	413.255126953125
662	413.26348876953125	33.3845811389333					1	DETECTED	413.2635 m/z @33.38 [151020OFc1_NvH-0949-Control-6.raw]	413.26348876953125	33.3845811389333	0.00785925333333333	99.9948088136	99.98694956026667	3579046.5	4.1553634991310805E8	0	7880	0.22284396931277684	2.5800409893461134	0.009763360254196137	413.2551574707031	413.2733459472656
663	413.28021240234375	41.6274435253333					1	DETECTED	413.2802 m/z @41.63 [151020OFc1_NvH-0949-Control-6.raw]	413.28021240234375	41.6274435253333	3.99483074106667	91.088292096	87.09346135493334	90398.4609375	2.983713119482322E8	0	7880	82.53407934223543	1.2491064619902894	1.4923411400148316	413.27349853515625	413.28448486328125
664	413.2951965332031	47.8659632016					1	DETECTED	413.2952 m/z @47.87 [151020OFc1_NvH-0949-Control-6.raw]	413.2951965332031	47.8659632016	5.03723549973333	92.6224556856	87.58522018586667	127988.796875	2.7880657125849783E8	0	7880	86.76294632348485	1.0224889969654645	1.029186070762019	413.28594970703125	413.30517578125
665	413.306884765625	91.2478586016					1	DETECTED	413.3069 m/z @91.25 [151020OFc1_NvH-0949-Control-6.raw]	413.306884765625	91.2478586016	3.2708316192	94.1878795557333	90.91704793653331	77505.1875	1.7122634507330528E8	0	7880	1.24295325570327	0.5167090265207612	0.03341805304152254	413.30523681640625	413.3136291503906
666	413.32647705078125	92.2304515397333					1	DETECTED	413.3265 m/z @92.23 [151020OFc1_NvH-0949-Control-6.raw]	413.32647705078125	92.2304515397333	9.4767122944	99.7379534490667	90.26124115466669	118872.8828125	3.171746175425259E8	0	7880	0.5596701379271565	0.5453604995846564	0.018057945398857165	413.32080078125	413.33306884765625
667	413.3534851074219	45.7121267696					1	DETECTED	413.3535 m/z @45.71 [151020OFc1_NvH-0949-Control-6.raw]	413.3534851074219	45.7121267696	0.00785925333333333	99.9948088136	99.98694956026667	111273.6640625	3.183523506530634E8	0	7880	90.78348235772441	1.109853714455831	1.0152048429932998	413.34356689453125	413.36346435546875
668	413.4207763671875	33.5655395570667					1	DETECTED	413.4208 m/z @33.57 [151020OFc1_NvH-0949-Control-6.raw]	413.4207763671875	33.5655395570667	3.9758239416	96.6874175914667	92.7115936498667	134783.484375	3.6743085771713775E8	0	7880	88.99616746472826	1.7150545576738938	2.4274873138799915	413.4170837402344	413.4212341308594
669	413.4312438964844	30.3680106050667					1	DETECTED	413.4312 m/z @30.37 [151020OFc1_NvH-0949-Control-6.raw]	413.4312438964844	30.3680106050667	3.82333395066667	91.9978960594667	88.17456210880003	612222.125	3.508027881544455E8	3	7880	0.21745121513096777	3.1002339025187893	0.0027301974959859023	413.4214172363281	413.44110107421875
670	413.45660400390625	19.4101831232					1	DETECTED	413.4566 m/z @19.41 [151020OFc1_NvH-0949-Control-6.raw]	413.45660400390625	19.4101831232	2.88791082293333	98.4965681944	95.60865737146666	439980.875	3.420611817992824E8	0	7880	5.256728296139707	5.188313030156927	5.6320043146684995	413.4466857910156	413.46356201171875
671	413.4736022949219	24.5073149392					1	DETECTED	413.4736 m/z @24.51 [151020OFc1_NvH-0949-Control-6.raw]	413.4736022949219	24.5073149392	3.73731196933333	86.3211353245333	82.58382335519997	1144198.875	3.859462233287987E8	0	7880	16.85975575310693	0.7770168171508938	0.04151703303138912	413.4636535644531	413.48358154296875
672	413.4873046875	39.2750139096					1	DETECTED	413.4873 m/z @39.28 [151020OFc1_NvH-0949-Control-6.raw]	413.4873046875	39.2750139096	3.74657846213333	96.2704328557333	92.52385439359998	1072248.625	3.708146098575202E8	0	7880	0.1831812181578485	0.5111106234754007	0.014701088518735207	413.48406982421875	413.4972229003906
673	413.5037536621094	20.8601419749333					1	DETECTED	413.5038 m/z @20.86 [151020OFc1_NvH-0949-Control-6.raw]	413.5037536621094	20.8601419749333	3.7078688168	97.8388773354667	94.1310085186667	181710.15625	2.37090059618107E8	0	7880	2.8826018029928413	2.743980568955418	27.61940710793629	413.497314453125	413.50579833984375
674	413.515869140625	17.6997252658667					1	DETECTED	413.5159 m/z @17.70 [151020OFc1_NvH-0949-Control-6.raw]	413.515869140625	17.6997252658667	4.09130035653333	83.6414051789333	79.55010482239997	188816.8125	2.767780416088031E8	0	7880	2.7630621306985805	6.516818474262469	8.595925818732201	413.5067138671875	413.5164489746094
675	413.5264892578125	24.1438230746667					1	DETECTED	413.5265 m/z @24.14 [151020OFc1_NvH-0949-Control-6.raw]	413.5264892578125	24.1438230746667	3.02336802586667	95.7731763298667	92.74980830400003	194712.375	2.9559882645230585E8	0	7880	24.195429880718592	2.8380416279709237	4.757707299832636	413.5165100097656	413.5269775390625
676	413.5369873046875	43.3332285893333					1	DETECTED	413.5370 m/z @43.33 [151020OFc1_NvH-0949-Control-6.raw]	413.5369873046875	43.3332285893333	3.30767108266667	97.8578670082667	94.55019592560002	709191.375	3.585776707750136E8	0	7880	25.184465628848226	1.648092825094345	0.0492304069118061	413.527099609375	413.54522705078125
677	413.5552673339844	13.8814290250667					1	DETECTED	413.5553 m/z @13.88 [151020OFc1_NvH-0949-Control-6.raw]	413.5552673339844	13.8814290250667	4.2105295376	67.8890065712	63.6784770336	3209255.75	3.826115599502717E8	3	7880	9.663030250914613	2.931226452822064	1.28004557818941	413.5452880859375	413.55780029296875
678	413.56781005859375	16.4026735125333					1	DETECTED	413.5678 m/z @16.40 [151020OFc1_NvH-0949-Control-6.raw]	413.56781005859375	16.4026735125333	4.02335082853333	97.8578670082667	93.83451617973337	3.672776E7	8.916469870492147E8	3	7880	0.16999549923328772	8.526701820791395	17.224118821348203	413.5578308105469	413.5777893066406
679	413.5780944824219	23.5593382904					1	DETECTED	413.5781 m/z @23.56 [151020OFc1_NvH-0949-Control-6.raw]	413.5780944824219	23.5593382904	3.68779388133333	98.5353449282667	94.84755104693336	1957866.25	4.0618104217991006E8	3	7880	3.171010718089292	1.094773754513073	6.20318373367394	413.57781982421875	413.5880126953125
680	413.5910949707031	31.1326878277333					1	DETECTED	413.5911 m/z @31.13 [151020OFc1_NvH-0949-Control-6.raw]	413.5910949707031	31.1326878277333	3.9030809888	83.5714270394667	79.6683460506667	827860.4375	3.327047980329902E8	0	7880	5.339927480596369	0.5396861528493517	0.023716069100922662	413.5881652832031	413.60076904296875
681	413.6278991699219	35.013307824					1	DETECTED	413.6279 m/z @35.01 [151020OFc1_NvH-0949-Control-6.raw]	413.6278991699219	35.013307824	4.1919491272	96.7379235746667	92.54597444746669	330697.40625	3.376400130051932E8	0	7880	4.606261334232872	1.6254199055575154	2.258800135392233	413.6183166503906	413.6340637207031
682	413.64410400390625	41.2101461816					1	DETECTED	413.6441 m/z @41.21 [151020OFc1_NvH-0949-Control-6.raw]	413.64410400390625	41.2101461816	3.99483074106667	73.4091487042667	69.41431796320003	1006062.4375	2.6077532047062343E8	5	7880	0.16791635672023375	0.5009747744435487	1.1103656637579724	413.6342468261719	413.653564453125
683	413.676025390625	15.0720406349333					1	DETECTED	413.6760 m/z @15.07 [151020OFc1_NvH-0949-Control-6.raw]	413.676025390625	15.0720406349333	1.03671461226667	98.2749166037333	97.23820199146664	194997.28125	3.5708645718035835E8	0	7880	6.584296447144835	8.36392819113129	0.023956135663668388	413.66607666015625	413.6849060058594
684	413.6949157714844	22.1655790096					1	DETECTED	413.6949 m/z @22.17 [151020OFc1_NvH-0949-Control-6.raw]	413.6949157714844	22.1655790096	3.06836311866667	99.68851114	96.62014802133334	3191787.0	3.888757240001637E8	0	7880	0.20529103059281084	0.5132377370656943	2.04153141911894	413.6849670410156	413.7048645019531
685	413.7134094238281	22.6947754328					1	DETECTED	413.7134 m/z @22.69 [151020OFc1_NvH-0949-Control-6.raw]	413.7134094238281	22.6947754328	0.0769816738666667	99.0592099162667	98.98222824240003	602381.625	3.442927592931956E8	0	7880	16.892462861080244	0.5247396505684764	2.58611238888288	413.7049560546875	413.7210998535156
686	413.7311096191406	22.1257092498667					1	DETECTED	413.7311 m/z @22.13 [151020OFc1_NvH-0949-Control-6.raw]	413.7311096191406	22.1257092498667	3.10727738	99.2979296632	96.1906522832	9572578.0	6.766058374872913E8	2	7880	0.23111116484515648	47.725621478235325	1.0828118521773618	413.72113037109375	413.7355041503906
687	413.7455139160156	25.2764356394667					1	DETECTED	413.7455 m/z @25.28 [151020OFc1_NvH-0949-Control-6.raw]	413.7455139160156	25.2764356394667	3.98526989626667	94.2675180592	90.28224816293333	1.1754739E7	5.803856690569413E8	2	7880	17.05976003720836	4.181998867963663	0.5975962649650993	413.7355651855469	413.7554931640625
688	413.7666015625	16.2203967208					1	DETECTED	413.7666 m/z @16.22 [151020OFc1_NvH-0949-Control-6.raw]	413.7666015625	16.2203967208	3.9418124232	99.6315882184	95.68977579519999	9108674.0	6.536982098256006E8	2	7880	15.442373646177636	12.70421042832224	32.71271258519563	413.75665283203125	413.7752685546875
689	413.77923583984375	44.0763996101333					1	DETECTED	413.7792 m/z @44.08 [151020OFc1_NvH-0949-Control-6.raw]	413.77923583984375	44.0763996101333	2.84290597548333	57.0417338370667	54.19882786158337	981196.375	2.2488669411450034E8	2	7880	2.677254782593188	0.506222737991308	0.01827003403671728	413.7767333984375	413.7892150878906
690	413.8037109375	38.4094469770667					1	DETECTED	413.8037 m/z @38.41 [151020OFc1_NvH-0949-Control-6.raw]	413.8037109375	38.4094469770667	0.5730844576	98.8608345941333	98.28775013653329	145143.125	3.238434848445048E8	0	7880	79.76927244467709	1.407708879572514	2.0687114193442153	413.7947998046875	413.8136901855469
691	413.8448181152344	41.2438185714667					1	DETECTED	413.8448 m/z @41.24 [151020OFc1_NvH-0949-Control-6.raw]	413.8448181152344	41.2438185714667	3.3987910512	95.9031243685333	92.5043333173333	608175.4375	3.58491675738573E8	0	7880	0.1269777266194012	1.5389517673648674	0.0029542155953764565	413.8350524902344	413.8547668457031
692	413.8573913574219	19.9976954856					1	DETECTED	413.8574 m/z @20.00 [151020OFc1_NvH-0949-Control-6.raw]	413.8573913574219	19.9976954856	3.26171717013333	98.4281166181333	95.16639944799998	314901.25	3.01717400756515E8	0	7880	0.10773442621380624	4.14520237342733	0.015961684492560444	413.8550109863281	413.861572265625
693	413.8716125488281	43.3962718424					1	DETECTED	413.8716 m/z @43.40 [151020OFc1_NvH-0949-Control-6.raw]	413.8716125488281	43.3962718424	0.192559970933333	96.3183780141333	96.12581804319997	619143.5625	3.413361166092843E8	3	7880	27.680341855778387	1.3923786603345372	0.08502154355846925	413.8616638183594	413.8750915527344
694	413.8851013183594	26.3602549026667					1	DETECTED	413.8851 m/z @26.36 [151020OFc1_NvH-0949-Control-6.raw]	413.8851013183594	26.3602549026667	0.0479155144	97.0266971944	96.97878168	2.2097262E7	6.93720252356574E8	3	7880	0.16517061993611293	2.323499936553751	107.39412382820487	413.8751525878906	413.89508056640625
695	413.9011535644531	16.4129530048					1	DETECTED	413.9012 m/z @16.41 [151020OFc1_NvH-0949-Control-6.raw]	413.9011535644531	16.4129530048	0.0867984864	98.0717983322667	97.9849998458667	8529620.0	5.033249612940374E8	3	7880	0.19291035125916522	1.653326878526	103.29205522407902	413.8951110839844	413.9111328125
696	413.9151916503906	30.4308873944					1	DETECTED	413.9152 m/z @30.43 [151020OFc1_NvH-0949-Control-6.raw]	413.9151916503906	30.4308873944	0.0867984864	93.0762169722667	92.98941848586671	1568869.5	4.50146401217865E8	0	7880	3.2863199170436204	0.5405084350605819	3.8495474950245763	413.9111633300781	413.9250183105469
697	413.9255065917969	31.1196624810667					1	DETECTED	413.9255 m/z @31.12 [151020OFc1_NvH-0949-Control-6.raw]	413.9255065917969	31.1196624810667	3.64027551066667	96.921977396	93.28170188533333	826789.6875	2.72349686378642E8	0	7880	0.14885610938094018	2.151974303484507	0.047872049927916084	413.9252624511719	413.9354553222656
698	413.9467468261719	20.0459218917333					1	DETECTED	413.9467 m/z @20.05 [151020OFc1_NvH-0949-Control-6.raw]	413.9467468261719	20.0459218917333	0.0479155144	99.7379534490667	99.69003793466669	246327.046875	3.50583766353754E8	0	7880	10.928772335384725	5.285510476764908	23.975289759147646	413.93682861328125	413.9541320800781
699	413.96417236328125	10.8698592677333					1	DETECTED	413.9642 m/z @10.87 [151020OFc1_NvH-0949-Control-6.raw]	413.96417236328125	10.8698592677333	0.1059982768	99.9757324290667	99.8697341522667	1948064.125	3.9543943771267235E8	0	7880	6.048359721742213	1.3225936982505209	2.6776248545449284	413.9542541503906	413.9740905761719
700	413.9832458496094	43.2524732629333					1	DETECTED	413.9832 m/z @43.25 [151020OFc1_NvH-0949-Control-6.raw]	413.9832458496094	43.2524732629333	0.00785925333333333	98.4662226354667	98.45836338213337	463893.59375	2.924802360310156E8	0	7880	19.074576212864102	1.4492928085201031	0.003419731654815081	413.97418212890625	413.98602294921875
701	413.9962463378906	25.2945726517333					1	DETECTED	413.9962 m/z @25.29 [151020OFc1_NvH-0949-Control-6.raw]	413.9962463378906	25.2945726517333	0.0381909890666667	99.3639951890667	99.32580420000004	9538757.0	5.392906750504388E8	4	7880	4.047871942933103	11.910918045394663	21.83598073004272	413.986328125	414.0060729980469
702	414.0450134277344	41.1595094186667					1	DETECTED	414.0450 m/z @41.16 [151020OFc1_NvH-0949-Control-6.raw]	414.0450134277344	41.1595094186667	0.0186509882666667	99.9852615824	99.96661059413333	834198.5	3.35819363889438E8	0	7880	0.16446187353160724	1.0779563892267892	4.1236964017057245	414.03515625	414.05474853515625
703	414.0653076171875	40.9608133392					1	DETECTED	414.0653 m/z @40.96 [151020OFc1_NvH-0949-Control-6.raw]	414.0653076171875	40.9608133392	0.5730844576	99.9757324290667	99.40264797146669	130901.03125	3.163767588597142E8	0	7880	95.10473076849935	1.1727484028561923	1.3518076923368805	414.05535888671875	414.07501220703125
704	414.1044616699219	46.5378403818667					1	DETECTED	414.1045 m/z @46.54 [151020OFc1_NvH-0949-Control-6.raw]	414.1044616699219	46.5378403818667	0.00785925333333333	99.9852615824	99.97740232906666	112062.0390625	3.370248453890796E8	0	7880	90.25036423903438	1.082536738309509	1.1459356309086697	414.0952453613281	414.1091003417969
705	414.1637268066406	35.1620272533333					1	DETECTED	414.1637 m/z @35.16 [151020OFc1_NvH-0949-Control-6.raw]	414.1637268066406	35.1620272533333	5.13951927786667	91.0272424496	85.88772317173333	153024.9375	3.0750195963336086E8	0	7880	73.64082112568764	1.567205254346471	2.411442220349274	414.154052734375	414.17010498046875
706	414.18072509765625	74.6219802453333					1	DETECTED	414.1807 m/z @74.62 [151020OFc1_NvH-0949-Control-6.raw]	414.18072509765625	74.6219802453333	1.4806390824	95.9498950301333	94.4692559477333	177067.953125	3.048333215581667E8	0	7880	60.49676395374338	0.661901933567381	0.2530049987081154	414.1708679199219	414.18072509765625
707	414.19073486328125	19.9976954856					1	DETECTED	414.1907 m/z @20.00 [151020OFc1_NvH-0949-Control-6.raw]	414.19073486328125	19.9976954856	3.15241876986667	99.2788794304	96.12646066053333	262744.9375	3.496762419180163E8	0	7880	6.705290200718366	4.787321276264216	0.5500510957743653	414.1807556152344	414.193603515625
708	414.2036437988281	18.1391246810667					1	DETECTED	414.2036 m/z @18.14 [151020OFc1_NvH-0949-Control-6.raw]	414.2036437988281	18.1391246810667	2.1118074328	99.4301487090667	97.3183412762667	1.5079442E7	6.978420032888036E8	3	7880	0.23987312799205895	0.7522688119482484	5.6611654384551935	414.19366455078125	414.208740234375
709	414.2187805175781	34.3580366221333					1	DETECTED	414.2188 m/z @34.36 [151020OFc1_NvH-0949-Control-6.raw]	414.2187805175781	34.3580366221333	0.668114610666667	99.1641556797333	98.49604106906664	2.3684656E7	1.0809575331744943E9	2	7880	8.005977027267999	0.5477112969484966	0.021840689723274524	414.20880126953125	414.228759765625
710	414.2300720214844	16.0298883394667					1	DETECTED	414.2301 m/z @16.03 [151020OFc1_NvH-0949-Control-6.raw]	414.2300720214844	16.0298883394667	3.00524530053333	95.893816304	92.88857100346667	2047575.125	4.9815984099244595E8	3	7880	0.16255355037210784	6.356939065414469	9.718985571755045	414.2287902832031	414.23858642578125
711	414.2486267089844	90.8951062672					1	DETECTED	414.2486 m/z @90.90 [151020OFc1_NvH-0949-Control-6.raw]	414.2486267089844	90.8951062672	2.21991222506667	99.8043109674667	97.58439874240004	9795512.0	8.858974639687183E8	2	7880	62.17873578239215	0.5014828064298115	0.002089196525496803	414.2386474609375	414.25860595703125
712	414.2660217285156	16.3647011464					1	DETECTED	414.2660 m/z @16.36 [151020OFc1_NvH-0949-Control-6.raw]	414.2660217285156	16.3647011464	3.78520308053333	92.1844420202667	88.39923893973337	693950.5	3.5609135278079206E8	0	7880	22.749366352839466	0.757993491842353	5.4659465094823725	414.2586364746094	414.2662353515625
713	414.2762451171875	15.2675091208					1	DETECTED	414.2762 m/z @15.27 [151020OFc1_NvH-0949-Control-6.raw]	414.2762451171875	15.2675091208	0.00785925333333333	99.9757324290667	99.96787317573336	5327548.0	6.487987797876718E8	2	7880	1.1174848416357879	28.31968646402258	19.598734120709437	414.26641845703125	414.2862243652344
714	414.30023193359375	91.2122052893333					1	DETECTED	414.3002 m/z @91.21 [151020OFc1_NvH-0949-Control-6.raw]	414.30023193359375	91.2122052893333	0.202080488533333	93.750945012	93.54886452346668	197481.3125	3.097145071379107E8	0	7880	0.06565256154397048	0.5005871031208207	0.17832585758029643	414.292236328125	414.3100891113281
715	414.3216857910156	91.5472574629333					1	DETECTED	414.3217 m/z @91.55 [151020OFc1_NvH-0949-Control-6.raw]	414.3216857910156	91.5472574629333	19.3043844069333	95.4145967272	76.11021232026671	123979.265625	2.636120931727215E8	0	7880	0.23848177314995667	0.5267662338212165	1.1759112726020216	414.31268310546875	414.3254089355469
716	414.35150146484375	47.8081151461333					1	DETECTED	414.3515 m/z @47.81 [151020OFc1_NvH-0949-Control-6.raw]	414.35150146484375	47.8081151461333	3.78520308053333	99.2883531330667	95.50315005253337	167316.21875	3.518391796193924E8	0	7880	87.71781473055447	0.9904156704739415	0.9997336776387238	414.34356689453125	414.360595703125
717	414.4139099121094	14.1233893002667					1	DETECTED	414.4139 m/z @14.12 [151020OFc1_NvH-0949-Control-6.raw]	414.4139099121094	14.1233893002667	4.5219324872	96.9314316328	92.4094991456	180164.703125	3.2013973784478265E8	0	7880	0.454594602822306	4.812264479481861	0.5252352080510946	414.4041442871094	414.42388916015625
718	414.45159912109375	19.768698044					1	DETECTED	414.4516 m/z @19.77 [151020OFc1_NvH-0949-Control-6.raw]	414.45159912109375	19.768698044	4.11256067706667	99.0382073077333	94.92564663066663	1434340.375	3.7485958365682614E8	0	7880	1.5732980762486548	1.4735254777964513	8.301306613083511	414.4416198730469	414.4614562988281
719	414.46551513671875	10.8698592677333					1	DETECTED	414.4655 m/z @10.87 [151020OFc1_NvH-0949-Control-6.raw]	414.46551513671875	10.8698592677333	0.592084825866667	98.6119852173333	98.01990039146663	873029.5625	3.7557279297522825E8	0	7880	0.18375290032314595	3.368875998530209	4.864886773380699	414.4620056152344	414.472900390625
720	414.4829406738281	40.8943458101333					1	DETECTED	414.4829 m/z @40.89 [151020OFc1_NvH-0949-Control-6.raw]	414.4829406738281	40.8943458101333	3.77603463306667	97.180722644	93.40468801093333	1742556.75	3.266623977874488E8	4	7880	0.08428609398793441	2.0438466029978	541.8366495088658	414.47296142578125	414.48321533203125
721	414.49322509765625	29.2657216034667					1	DETECTED	414.4932 m/z @29.27 [151020OFc1_NvH-0949-Control-6.raw]	414.49322509765625	29.2657216034667	4.1919491272	94.4649055565333	90.27295642933329	2207397.75	4.06520400276656E8	0	7880	12.588577412587249	4.82695795269355	0.14765196535814964	414.4832763671875	414.50311279296875
722	414.50616455078125	27.2802126906667					1	DETECTED	414.5062 m/z @27.28 [151020OFc1_NvH-0949-Control-6.raw]	414.50616455078125	27.2802126906667	5.88205271226667	92.0819639530667	86.19991124080003	437715.53125	3.466872976839498E8	0	7880	0.14374785434574733	2.6599822547444423	352.86501521993205	414.50341796875	414.5141906738281
723	414.5243225097656	15.8395486469333					1	DETECTED	414.5243 m/z @15.84 [151020OFc1_NvH-0949-Control-6.raw]	414.5243225097656	15.8395486469333	4.29653493493333	96.7283200301333	92.43178509519997	877533.8125	3.5420225932449555E8	3	7880	2.764953435650254	0.5988070211100173	0.24015822197936473	414.5143737792969	414.52777099609375
724	414.5378112792969	18.1391246810667					1	DETECTED	414.5378 m/z @18.14 [151020OFc1_NvH-0949-Control-6.raw]	414.5378112792969	18.1391246810667	1.61437309973333	96.2797787296	94.66540562986667	1.0072386E7	5.396833995879467E8	0	7880	0.2508821568030619	2.3540829468219044	8.63304728370816	414.5278625488281	414.54779052734375
725	414.5558166503906	42.2515215864					1	DETECTED	414.5558 m/z @42.25 [151020OFc1_NvH-0949-Control-6.raw]	414.5558166503906	42.2515215864	3.9418124232	85.895546792	81.9537343688	8207392.5	5.0316425013365996E8	3	7880	15.9537697608964	0.5075336756561982	1.4841297726934224	414.5478210449219	414.5568542480469
726	414.5668640136719	19.386698036					1	DETECTED	414.5669 m/z @19.39 [151020OFc1_NvH-0949-Control-6.raw]	414.5668640136719	19.386698036	2.8788403408	99.8704374010667	96.9915970602667	1.910768E7	8.627971591515815E8	3	7880	0.4194538598633244	10.278695913260734	136.3937204826932	414.5569152832031	414.57672119140625
727	414.5805358886719	23.6092479474667					1	DETECTED	414.5805 m/z @23.61 [151020OFc1_NvH-0949-Control-6.raw]	414.5805358886719	23.6092479474667	3.161574788	97.867366784	94.705791996	665075.4375	3.682802640403357E8	3	7880	14.243656587523613	0.6292390004657417	57.933397808719945	414.5768737792969	414.5904541015625
728	414.60296630859375	41.5091489581333					1	DETECTED	414.6030 m/z @41.51 [151020OFc1_NvH-0949-Control-6.raw]	414.60296630859375	41.5091489581333	3.09569601066667	78.8379002378667	75.74220422720003	951659.6875	3.1443647159480315E8	3	7880	0.3330969040776566	2.2921260515440185	0.016059468434307837	414.5931091308594	414.6129455566406
729	414.6220397949219	21.5862003976					1	DETECTED	414.6220 m/z @21.59 [151020OFc1_NvH-0949-Control-6.raw]	414.6220397949219	21.5862003976	3.81396782533333	96.3495988296	92.53563100426666	596870.5625	3.084240162035781E8	0	7880	0.15729674348909128	0.6814211901469844	0.08966291956030915	414.61322021484375	414.6318054199219
730	414.6905212402344	22.9292437333333					1	DETECTED	414.6905 m/z @22.93 [151020OFc1_NvH-0949-Control-6.raw]	414.6905212402344	22.9292437333333	4.20107158346667	96.8549329376	92.65386135413333	4244718.5	4.176094362017794E8	0	7880	0.1974675103061081	0.5747222201019058	20.461388406293533	414.6806335449219	414.70050048828125
731	414.7077331542969	21.2978390904					1	DETECTED	414.7077 m/z @21.30 [151020OFc1_NvH-0949-Control-6.raw]	414.7077331542969	21.2978390904	3.91245368933333	99.2308696912	95.31841600186667	1158528.75	3.937691600859065E8	0	7880	1.8487157922817268	0.6724871760358438	2.7478333870478533	414.7006530761719	414.7103271484375
732	414.7203674316406	34.3738817730667					1	DETECTED	414.7204 m/z @34.37 [151020OFc1_NvH-0949-Control-6.raw]	414.7203674316406	34.3738817730667	1.91639268906667	98.3993708538667	96.48297816480003	9732249.0	6.136910316060921E8	4	7880	0.2569131762764556	0.5110430317063148	0.8628897874297417	414.7105712890625	414.7303161621094
733	414.73291015625	25.5543989005333					1	DETECTED	414.7329 m/z @25.55 [151020OFc1_NvH-0949-Control-6.raw]	414.73291015625	25.5543989005333	4.15134510266667	95.2277550869333	91.07640998426663	1706741.375	3.7797265367059726E8	0	7880	18.701732930581716	0.6778584194042178	0.04249308770848346	414.7303771972656	414.73419189453125
734	414.7442321777344	31.6261298797333					1	DETECTED	414.7442 m/z @31.63 [151020OFc1_NvH-0949-Control-6.raw]	414.7442321777344	31.6261298797333	3.80462809173333	99.8894978874667	96.08486979573337	2703931.5	3.895023963706493E8	0	7880	11.578816740186422	0.5806658248138286	0.777128345233459	414.7342529296875	414.7442626953125
735	414.7542724609375	33.1403646674667					1	DETECTED	414.7543 m/z @33.14 [151020OFc1_NvH-0949-Control-6.raw]	414.7542724609375	33.1403646674667	3.00524530053333	99.9757324290667	96.97048712853336	1.2246058E7	1.1179829087406116E9	2	7880	6.6805728757795855	0.6726241072427381	1.7035231994770361	414.7442932128906	414.7642517089844
736	414.7705383300781	19.8594447218667					1	DETECTED	414.7705 m/z @19.86 [151020OFc1_NvH-0949-Control-6.raw]	414.7705383300781	19.8594447218667	1.77431711146667	94.4649055565333	92.69058844506662	7441702.0	6.317585024829798E8	2	7880	0.3970586241230727	2.083220612887885	3.1924464733438924	414.7643127441406	414.7804870605469
737	414.7812194824219	17.8103619333333					1	DETECTED	414.7812 m/z @17.81 [151020OFc1_NvH-0949-Control-6.raw]	414.7812194824219	17.8103619333333	3.84440471253333	98.0227629517333	94.17835823919997	4835083.0	3.159541931425028E8	0	7880	0.15177927426290339	1.1256492939566747	1.2046411351819444	414.78057861328125	414.79058837890625
738	414.82232666015625	21.6266353314667					1	DETECTED	414.8223 m/z @21.63 [151020OFc1_NvH-0949-Control-6.raw]	414.82232666015625	21.6266353314667	4.14052029066667	93.750945012	89.61042472133333	672027.4375	3.79811314529597E8	0	7880	0.16486618372025674	0.6171750993493973	50.44997726141821	414.8130187988281	414.8246154785156
739	414.8347473144531	36.9916937893333					1	DETECTED	414.8347 m/z @36.99 [151020OFc1_NvH-0949-Control-6.raw]	414.8347473144531	36.9916937893333	0.307258050933333	99.2214137933333	98.91415574239997	828146.375	3.6407543979889977E8	0	7880	10.282596262512111	1.6076368378144397	0.15208749904597038	414.82476806640625	414.8444519042969
740	414.858642578125	15.8534235672					1	DETECTED	414.8586 m/z @15.85 [151020OFc1_NvH-0949-Control-6.raw]	414.858642578125	15.8534235672	0.382874151466667	98.3993708538667	98.01649670240003	518481.625	3.41727374685069E8	0	7880	2.850935679350874	1.668708754854756	5.357924105294558	414.8486633300781	414.8619384765625
741	414.8719482421875	18.1391246810667					1	DETECTED	414.8719 m/z @18.14 [151020OFc1_NvH-0949-Control-6.raw]	414.8719482421875	18.1391246810667	0.164211779466667	99.6696378258667	99.50542604640003	4053386.75	4.753070606848494E8	3	7880	15.741168475791588	1.5613423123535357	5.3717829279680505	414.86199951171875	414.8802185058594
742	414.8902282714844	42.2418741706667					1	DETECTED	414.8902 m/z @42.24 [151020OFc1_NvH-0949-Control-6.raw]	414.8902282714844	42.2418741706667	0.0284010784	97.8388773354667	97.81047625706671	4613063.5	4.6016715730429596E8	3	7880	0.14451936091720086	0.5108072594150559	0.015771360246463938	414.8802490234375	414.89093017578125
743	414.90093994140625	19.3594483394667					1	DETECTED	414.9009 m/z @19.36 [151020OFc1_NvH-0949-Control-6.raw]	414.90093994140625	19.3594483394667	0.1059982768	96.2319796277333	96.1259813509333	1.3059798E7	7.40708246410417E8	0	7880	0.510638840741187	0.5849846562860151	4.447934969863571	414.8909606933594	414.91082763671875
744	414.9133605957031	37.5019884293333					1	DETECTED	414.9134 m/z @37.50 [151020OFc1_NvH-0949-Control-6.raw]	414.9133605957031	37.5019884293333	0.00785925333333333	98.3416948490667	98.33383559573336	1486056.125	3.5816174234676486E8	3	7880	0.2314938078758928	0.5093405094066994	0.005115907687697588	414.91094970703125	414.92315673828125
745	414.93768310546875	41.4895221762667					1	DETECTED	414.9377 m/z @41.49 [151020OFc1_NvH-0949-Control-6.raw]	414.93768310546875	41.4895221762667	0.00785925333333333	96.3591610872	96.35130183386666	499077.625	3.443515614925146E8	0	7880	29.126601941225893	1.434578730907995	2.632713043858024	414.92779541015625	414.9476623535156
746	414.9534912109375	36.3620867205333					1	DETECTED	414.9535 m/z @36.36 [151020OFc1_NvH-0949-Control-6.raw]	414.9534912109375	36.3620867205333	0.0479155144	99.8514041786667	99.8034886642667	476670.375	3.302828623248558E8	0	7880	16.642389668182062	1.8374237359007444	3.174940785762838	414.9477844238281	414.9632263183594
747	414.9756164550781	22.8536399032					1	DETECTED	414.9756 m/z @22.85 [151020OFc1_NvH-0949-Control-6.raw]	414.9756164550781	22.8536399032	0.0284010784	97.867366784	97.8389657056	1983557.5	3.607312312750377E8	0	7880	18.0888857285556	0.6883586469417184	2.906069209308307	414.96563720703125	414.9855041503906
748	414.9910583496094	25.8615578109333					1	DETECTED	414.9911 m/z @25.86 [151020OFc1_NvH-0949-Control-6.raw]	414.9910583496094	25.8615578109333	0.1059982768	88.9725766808	88.86657840400001	625386.3125	3.3578681267078197E8	0	7880	0.053535394169930584	0.7335073870320865	0.3627047849228567	414.9856262207031	415.0008239746094
749	415.0164489746094	32.2396165768					1	DETECTED	415.0164 m/z @32.24 [151020OFc1_NvH-0949-Control-6.raw]	415.0164489746094	32.2396165768	0.0284010784	99.9470134957333	99.9186124173333	604273.625	3.5314292958351725E8	0	7880	12.76156368687057	2.2407418774892833	8.068656308201811	415.0067443847656	415.0248718261719
750	415.03497314453125	37.0537620565333					1	DETECTED	415.0350 m/z @37.05 [151020OFc1_NvH-0949-Control-6.raw]	415.03497314453125	37.0537620565333	0.00785925333333333	99.9948088136	99.98694956026667	675497.875	3.375331013564482E8	0	7880	0.16399632525921248	1.886227610839692	0.014615204318415	415.0249938964844	415.0447692871094
751	415.0469055175781	37.3947707066667					1	DETECTED	415.0469 m/z @37.39 [151020OFc1_NvH-0949-Control-6.raw]	415.0469055175781	37.3947707066667	0.0479155144	99.9948088136	99.9468932992	138027.53125	3.3923060032383144E8	0	7880	71.80637131052282	1.285450907605999	1.5664104964643613	415.0453796386719	415.05682373046875
752	415.0661926269531	39.1584443394667					1	DETECTED	415.0662 m/z @39.16 [151020OFc1_NvH-0949-Control-6.raw]	415.0661926269531	39.1584443394667	0.00785925333333333	99.9186391688	99.91077991546666	109016.7421875	3.195361569690625E8	0	7880	91.34103629675982	1.2119715798876158	1.42906926693097	415.05694580078125	415.06915283203125
753	415.09259033203125	24.6237343224					1	DETECTED	415.0926 m/z @24.62 [151020OFc1_NvH-0949-Control-6.raw]	415.09259033203125	24.6237343224	0.00785925333333333	99.9948088136	99.98694956026667	148788.015625	2.87532416008919E8	0	7880	85.19802087613797	2.0450746720082584	4.698902239181351	415.0830078125	415.1025085449219
754	415.1728820800781	27.2388006272					1	DETECTED	415.1729 m/z @27.24 [151020OFc1_NvH-0949-Control-6.raw]	415.1728820800781	27.2388006272	4.9108553184	96.2989137285333	91.3880584101333	370869.34375	2.961342288358933E8	0	7880	11.667805989759822	2.918124165425156	4.854388485398368	415.16302490234375	415.1819763183594
755	415.1919860839844	22.9292437333333					1	DETECTED	415.1920 m/z @22.93 [151020OFc1_NvH-0949-Control-6.raw]	415.1919860839844	22.9292437333333	2.357579548	97.8098276629333	95.4522481149333	1701001.875	4.232951178572011E8	2	7880	10.70835422038175	0.5177313602344917	2.3679166776634584	415.18206787109375	415.20196533203125
756	415.20343017578125	27.446827768					1	DETECTED	415.2034 m/z @27.45 [151020OFc1_NvH-0949-Control-6.raw]	415.20343017578125	27.446827768	4.00440337493333	90.4073850677333	86.40298169279997	583136.125	3.2653731006147337E8	0	7880	0.06625749179496054	2.879117126318059	3.1285043066742486	415.2019958496094	415.2039489746094
757	415.2139587402344	32.7129931605333					1	DETECTED	415.2140 m/z @32.71 [151020OFc1_NvH-0949-Control-6.raw]	415.2139587402344	32.7129931605333	1.50731997146667	99.6980211448	98.19070117333332	1.01290936E8	2.257762217184485E9	2	7880	0.1997359156513383	20.012912352110938	0.015338785288035218	415.2040100097656	415.2239074707031
758	415.2313537597656	46.9855123416					1	DETECTED	415.2314 m/z @46.99 [151020OFc1_NvH-0949-Control-6.raw]	415.2313537597656	46.9855123416	2.5729374656	99.8324468922667	97.2595094266667	7977799.5	7.356228315540669E8	2	7880	31.878740233425617	0.7688642924987525	0.012262107377795704	415.2239685058594	415.2330322265625
759	415.2430419921875	30.8366614936					1	DETECTED	415.2430 m/z @30.84 [151020OFc1_NvH-0949-Control-6.raw]	415.2430419921875	30.8366614936	3.42763405386667	99.9566342874667	96.52900023360003	9.6444816E7	2.201997741148367E9	2	7880	0.21558265870506332	0.5487578318304759	1.4314457994338499	415.2330627441406	415.2530212402344
760	415.25531005859375	33.5039521208					1	DETECTED	415.2553 m/z @33.50 [151020OFc1_NvH-0949-Control-6.raw]	415.25531005859375	33.5039521208	3.80462809173333	98.5255781114667	94.72095001973337	2.4808822E7	1.0177989463152881E9	2	7880	0.22679523502679189	7.452885166338943	1.4476340979758309	415.2530517578125	415.2652893066406
761	415.2723388671875	19.8945448101333					1	DETECTED	415.2723 m/z @19.89 [151020OFc1_NvH-0949-Control-6.raw]	415.2723388671875	19.8945448101333	3.73731196933333	98.7648255309333	95.02751356159996	3394287.75	5.608689617268435E8	2	7880	0.40032854917598826	0.5780679296043152	1.7857121187017249	415.26531982421875	415.2821044921875
762	415.28302001953125	17.7871580597333					1	DETECTED	415.2830 m/z @17.79 [151020OFc1_NvH-0949-Control-6.raw]	415.28302001953125	17.7871580597333	17.6388013074667	95.1440689701333	77.5052676626666	2054406.25	3.3601540406205875E8	0	7880	26.039348876987408	111.9567706082915	237.897119748839	415.2825927734375	415.29254150390625
763	415.30694580078125	34.9992748856					1	DETECTED	415.3069 m/z @35.00 [151020OFc1_NvH-0949-Control-6.raw]	415.30694580078125	34.9992748856	2.24952264213333	99.0592099162667	96.80968727413337	88289.828125	3.139116501443403E8	0	7880	89.68873909288575	1.4780216740944379	1.7322993221728333	415.3038635253906	415.3165588378906
764	415.3238830566406	91.7083623416					1	DETECTED	415.3239 m/z @91.71 [151020OFc1_NvH-0949-Control-6.raw]	415.3238830566406	91.7083623416	10.6101168013333	98.3033552621333	87.69323846079999	64402.1953125	2.0538808995115235E8	0	7880	0.48894784625774435	0.5406605153822889	0.08132103076457767	415.32025146484375	415.33306884765625
765	415.44171142578125	45.824558252					1	DETECTED	415.4417 m/z @45.82 [151020OFc1_NvH-0949-Control-6.raw]	415.44171142578125	45.824558252	1.60543588426667	97.4700253269333	95.86458944266663	544800.0	3.440148875838654E8	0	7880	51.6780664472649	1.3736200952832907	2.289876166678812	415.4317321777344	415.4491882324219
766	415.459228515625	20.5063247730667					1	DETECTED	415.4592 m/z @20.51 [151020OFc1_NvH-0949-Control-6.raw]	415.459228515625	20.5063247730667	3.92199550506667	97.3241208738667	93.40212536880003	1516558.0	3.911348344646192E8	0	7880	0.20412621644882734	15.228844377009443	1.073131597788273	415.4493408203125	415.4691162109375
767	415.47930908203125	24.895347808					1	DETECTED	415.4793 m/z @24.90 [151020OFc1_NvH-0949-Control-6.raw]	415.47930908203125	24.895347808	2.0762137544	98.5926939026667	96.5164801482667	759460.8125	3.6630824961697716E8	0	7880	0.15864350719835585	0.6605925967254493	0.049787572123377796	415.4693298339844	415.4891662597656
768	415.49017333984375	41.9604794178667					1	DETECTED	415.4902 m/z @41.96 [151020OFc1_NvH-0949-Control-6.raw]	415.49017333984375	41.9604794178667	4.5975468152	99.7474283914667	95.1498815762667	648204.1875	3.507597305542586E8	0	7880	57.98207340676046	1.6770062806490715	2.2507943020571197	415.4894104003906	415.5000305175781
769	415.5135803222656	17.8610840496					1	DETECTED	415.5136 m/z @17.86 [151020OFc1_NvH-0949-Control-6.raw]	415.5135803222656	17.8610840496	0.7284287	97.2763588597333	96.54793015973331	202617.3125	3.008197979560196E8	0	7880	9.38786750057314	4.553470098666769	0.005190258171963823	415.504150390625	415.5141906738281
770	415.5244140625	19.3043844069333					1	DETECTED	415.5244 m/z @19.30 [151020OFc1_NvH-0949-Control-6.raw]	415.5244140625	19.3043844069333	4.0807190888	95.5680177802667	91.4872986914667	648175.375	3.238852647628323E8	0	7880	0.04775249676290372	4.541091124189693	0.5734841992687829	415.51446533203125	415.53436279296875
771	415.5403137207031	26.5494207349333					1	DETECTED	415.5403 m/z @26.55 [151020OFc1_NvH-0949-Control-6.raw]	415.5403137207031	26.5494207349333	5.26064104293333	94.7656707050667	89.50502966213337	581290.375	2.6358179005849645E8	0	7880	12.565771995335455	2.677330951424639	0.07899264111451872	415.5344543457031	415.5405578613281
772	415.5505676269531	30.7723854829333					1	DETECTED	415.5506 m/z @30.77 [151020OFc1_NvH-0949-Control-6.raw]	415.5505676269531	30.7723854829333	3.84440471253333	98.5544337069333	94.71002899439996	765522.0	3.8376143617122656E8	3	7880	8.667989835912802	0.5192791252905622	0.046771319975674956	415.54058837890625	415.5558166503906
773	415.5658264160156	46.9855123416					1	DETECTED	415.5658 m/z @46.99 [151020OFc1_NvH-0949-Control-6.raw]	415.5658264160156	46.9855123416	2.8518469792	96.2704328557333	93.4185858765333	4889403.5	5.071766245127784E8	3	7880	0.1503380794529363	0.5714265559903275	0.012288200283789123	415.55584716796875	415.5758056640625
774	415.579833984375	34.7881857498667					1	DETECTED	415.5798 m/z @34.79 [151020OFc1_NvH-0949-Control-6.raw]	415.579833984375	34.7881857498667	3.46384846986667	97.5806681464	94.11681967653332	3371601.5	4.517948635501843E8	3	7880	0.1630387187273996	0.8983156301009485	0.019823413906310688	415.5758361816406	415.5895690917969
775	415.5932922363281	40.1817703058667					1	DETECTED	415.5933 m/z @40.18 [151020OFc1_NvH-0949-Control-6.raw]	415.5932922363281	40.1817703058667	3.67688144906667	74.9902509933333	71.31336954426664	487077.46875	2.877421604682829E8	0	7880	0.07529754242798958	1.1574342324555944	1.315081225755594	415.59014892578125	415.6031494140625
776	415.66510009765625	22.4233326917333					1	DETECTED	415.6651 m/z @22.42 [151020OFc1_NvH-0949-Control-6.raw]	415.66510009765625	22.4233326917333	2.25854342666667	75.669454156	73.41091072933332	224532.3125	2.8592854304413635E8	0	7880	0.06984956267078246	1.8202746818810047	2.64054936376201	415.6551513671875	415.6728820800781
777	415.6834716796875	23.8997968536					1	DETECTED	415.6835 m/z @23.90 [151020OFc1_NvH-0949-Control-6.raw]	415.6834716796875	23.8997968536	6.48839616293333	99.8990725074667	93.41067634453337	448704.125	2.815584119143087E8	0	7880	0.22073144443429982	2.790949910228235	2.7117151181340144	415.6734924316406	415.68670654296875
778	415.69671630859375	51.7461079264					1	DETECTED	415.6967 m/z @51.75 [151020OFc1_NvH-0949-Control-6.raw]	415.69671630859375	51.7461079264	4.229402536	93.9594678728	89.73006533680001	704776.75	3.6036381569552916E8	2	7880	27.973181331339553	0.5049327096024311	0.011950062360031623	415.686767578125	415.70513916015625
779	415.71514892578125	32.7258756290667					1	DETECTED	415.7151 m/z @32.73 [151020OFc1_NvH-0949-Control-6.raw]	415.71514892578125	32.7258756290667	3.67688144906667	96.5140577981333	92.83717634906662	4.6412748E7	1.3831361382691555E9	2	7880	0.20079649246780917	18.217492918644112	0.014869352101174538	415.7052001953125	415.7251281738281
780	415.7341003417969	21.4120440136					1	DETECTED	415.7341 m/z @21.41 [151020OFc1_NvH-0949-Control-6.raw]	415.7341003417969	21.4120440136	3.78520308053333	96.2607725474667	92.47556946693336	4483831.0	4.747698088862246E8	2	7880	29.709055393993147	3.1274374197890014	3.1186183561775302	415.72515869140625	415.73419189453125
781	415.74420166015625	30.8366614936					1	DETECTED	415.7442 m/z @30.84 [151020OFc1_NvH-0949-Control-6.raw]	415.74420166015625	30.8366614936	3.727937488	99.7661743362667	96.0382368482667	4.2156588E7	1.4659963044156148E9	2	7880	0.21397278929753583	1.268666323923913	0.16020864820928604	415.7342224121094	415.754150390625
782	415.7567138671875	33.4885043765333					1	DETECTED	415.7567 m/z @33.49 [151020OFc1_NvH-0949-Control-6.raw]	415.7567138671875	33.4885043765333	6.43866564933333	97.1704042525333	90.73173860319997	1.2228832E7	5.209460095410202E8	2	7880	0.18889821551366026	0.906630963804701	0.7433955694008753	415.7542419433594	415.760986328125
783	415.7711181640625	26.6994920509333					1	DETECTED	415.7711 m/z @26.70 [151020OFc1_NvH-0949-Control-6.raw]	415.7711181640625	26.6994920509333	5.3835330912	99.3830034642667	93.99947037306669	2.4577398E7	7.43596114638167E8	2	7880	0.1894399670741258	1.1449038690272753	1.2771317843539325	415.7611389160156	415.78106689453125
784	415.7845458984375	17.8103619333333					1	DETECTED	415.7845 m/z @17.81 [151020OFc1_NvH-0949-Control-6.raw]	415.7845458984375	17.8103619333333	4.1919491272	89.2170736541333	85.0251245269333	517253.125	2.916880035238403E8	0	7880	0.13396424689224418	0.5059731958734237	418.7078620503141	415.7811584472656	415.7945251464844
785	415.84344482421875	45.6191839072					1	DETECTED	415.8434 m/z @45.62 [151020OFc1_NvH-0949-Control-6.raw]	415.84344482421875	45.6191839072	5.09840926693333	95.6460085274667	90.54759926053337	203584.46875	3.5112625830647784E8	0	7880	79.56189470686866	1.1556434578753219	1.632597499370532	415.83355712890625	415.8475646972656
786	415.85760498046875	27.4641564981333					1	DETECTED	415.8576 m/z @27.46 [151020OFc1_NvH-0949-Control-6.raw]	415.85760498046875	27.4641564981333	0.0381909890666667	98.7744067616	98.73621577253334	2258307.75	3.60287644407196E8	0	7880	0.152309403952831	0.5082657503407229	0.015489959698918056	415.8476867675781	415.8675231933594
787	415.87872314453125	18.4947705154667					1	DETECTED	415.8787 m/z @18.49 [151020OFc1_NvH-0949-Control-6.raw]	415.87872314453125	18.4947705154667	0.1738074392	98.2553787922667	98.08157135306669	3075584.5	3.978606206255791E8	3	7880	0.22031228900409516	3.9436090678037727	0.8521704607417104	415.8687438964844	415.8863220214844
788	415.8963317871094	47.2172403704					1	DETECTED	415.8963 m/z @47.22 [151020OFc1_NvH-0949-Control-6.raw]	415.8963317871094	47.2172403704	0.125737241333333	95.9219620874667	95.79622484613336	4991834.0	4.807712740339132E8	3	7880	0.14776692515427214	0.5627829759792422	0.008936027817691452	415.8863525390625	415.90631103515625
789	415.9142150878906	34.8053312410667					1	DETECTED	415.9142 m/z @34.81 [151020OFc1_NvH-0949-Control-6.raw]	415.9142150878906	34.8053312410667	0.00785925333333333	99.4965108930667	99.48865163973336	2552727.25	4.147565332121823E8	3	7880	2.050503839825865	0.8396613274556164	0.4529773292249164	415.9063415527344	415.9241943359375
790	415.9607849121094	20.6343815658667					1	DETECTED	415.9608 m/z @20.63 [151020OFc1_NvH-0949-Control-6.raw]	415.9607849121094	20.6343815658667	0.192559970933333	99.4869565189333	99.29439654799997	754961.3125	3.601277351006446E8	0	7880	7.344997739416044	0.5659534822865562	13.137781842098041	415.9508361816406	415.97076416015625
791	415.9722595214844	38.4907496226667					1	DETECTED	415.9723 m/z @38.49 [151020OFc1_NvH-0949-Control-6.raw]	415.9722595214844	38.4907496226667	0.0576485002666667	99.3143671386667	99.25671863840003	646273.5	3.292165862428247E8	0	7880	14.33977676037684	1.6941682346871425	0.046100740347041085	415.9707946777344	415.9820861816406
792	416.0347900390625	16.1098288786667					1	DETECTED	416.0348 m/z @16.11 [151020OFc1_NvH-0949-Control-6.raw]	416.0347900390625	16.1098288786667	0.00785925333333333	99.9948088136	99.98694956026667	143226.40625	3.114777358047474E8	0	7880	0.4863119367392734	3.6914756646388143	12.019066522873443	416.025146484375	416.04473876953125
793	416.0465087890625	59.8007628562667					1	DETECTED	416.0465 m/z @59.80 [151020OFc1_NvH-0949-Control-6.raw]	416.0465087890625	59.8007628562667	0.525989079466667	99.9757324290667	99.44974334960003	128971.8984375	3.346020543405702E8	0	7880	94.5178905708983	0.7971818032033935	0.5940687832724396	416.0447998046875	416.05645751953125
794	416.0631408691406	45.4438213178667					1	DETECTED	416.0631 m/z @45.44 [151020OFc1_NvH-0949-Control-6.raw]	416.0631408691406	45.4438213178667	2.45650924826667	99.9660821226667	97.50957287440004	87935.8671875	3.273094636366432E8	0	7880	90.95681338275433	1.0789411694675506	1.1385548360444557	416.05657958984375	416.06329345703125
795	416.192138671875	27.4641564981333					1	DETECTED	416.1921 m/z @27.46 [151020OFc1_NvH-0949-Control-6.raw]	416.192138671875	27.4641564981333	0.8937873512	99.9186391688	99.0248518176	1574559.0	3.848511651171854E8	0	7880	0.11825500642687814	1.9999914426453245	4.608020361400229	416.1822204589844	416.2021179199219
796	416.203369140625	40.7267457413333					1	DETECTED	416.2034 m/z @40.73 [151020OFc1_NvH-0949-Control-6.raw]	416.203369140625	40.7267457413333	3.9623740584	98.5544337069333	94.5920596485333	335782.53125	3.875916993095952E8	0	7880	14.832581112306425	1.5118734738811834	0.3375634238409987	416.2021484375	416.2065124511719
797	416.2165222167969	32.7258756290667					1	DETECTED	416.2165 m/z @32.73 [151020OFc1_NvH-0949-Control-6.raw]	416.2165222167969	32.7258756290667	3.03223632	99.3544286888	96.3221923688	1.226249E7	8.422141082829578E8	3	7880	0.2060156330416163	0.7135060329503959	0.016535195278960056	416.20654296875	416.22650146484375
798	416.23211669921875	19.8945448101333					1	DETECTED	416.2321 m/z @19.89 [151020OFc1_NvH-0949-Control-6.raw]	416.23211669921875	19.8945448101333	2.1118074328	98.2553787922667	96.14357135946669	7865138.0	8.622338453361633E8	2	7880	27.519146067261232	1.0573656624336691	24.165430197162184	416.2265319824219	416.2408752441406
799	416.2508850097656	29.9533111856					1	DETECTED	416.2509 m/z @29.95 [151020OFc1_NvH-0949-Control-6.raw]	416.2508850097656	29.9533111856	3.05942162133333	98.5255781114667	95.46615649013337	1.1719232E8	3.095090463347926E9	2	7880	0.21699872379386065	13.344957270610093	46.24262447397542	416.24090576171875	416.2608642578125
800	416.2613220214844	19.8347511813333					1	DETECTED	416.2613 m/z @19.83 [151020OFc1_NvH-0949-Control-6.raw]	416.2613220214844	19.8347511813333	1.8097629088	85.4418477122667	83.63208480346671	1686713.5	3.7326612882900393E8	0	7880	0.4130968363025147	41.25941765674683	82.0973219023015	416.26092529296875	416.2625732421875
801	416.27264404296875	26.6793531037333					1	DETECTED	416.2726 m/z @26.68 [151020OFc1_NvH-0949-Control-6.raw]	416.27264404296875	26.6793531037333	5.88205271226667	99.4869565189333	93.60490380666663	1.0788035E7	5.0900893126817995E8	3	7880	0.20207042800036135	0.5084692817615877	0.012065103457941801	416.2626647949219	416.2826232910156
802	416.28662109375	45.9913795392					1	DETECTED	416.2866 m/z @45.99 [151020OFc1_NvH-0949-Control-6.raw]	416.28662109375	45.9913795392	6.19881375706667	94.8565782141333	88.65776445706662	920463.6875	3.434673605149676E8	0	7880	18.123457529750535	0.5095441008812558	0.012087260925353175	416.28271484375	416.29620361328125
803	416.3004455566406	90.605906044					1	DETECTED	416.3004 m/z @90.61 [151020OFc1_NvH-0949-Control-6.raw]	416.3004455566406	90.605906044	27.0665793488	95.4240324416	68.3574530928	163871.125	2.6505142235046357E8	0	7880	0.9483509556707901	0.5111812195142433	10.554723854457778	416.29901123046875	416.3043518066406
804	416.33270263671875	36.4693204778667					1	DETECTED	416.3327 m/z @36.47 [151020OFc1_NvH-0949-Control-6.raw]	416.33270263671875	36.4693204778667	10.2462938093333	92.9029466082667	82.65665279893341	90676.1328125	3.4561554527054644E8	0	7880	81.0815748425183	1.576031894482229	2.1019960700321203	416.3282470703125	416.33819580078125
805	416.36492919921875	32.9956832496					1	DETECTED	416.3649 m/z @33.00 [151020OFc1_NvH-0949-Control-6.raw]	416.36492919921875	32.9956832496	0.0186509882666667	99.4586968176	99.44004582933333	113342.1328125	3.250528160845756E8	0	7880	65.14122782161344	1.4939375643031867	1.7883994600807658	416.3601379394531	416.37445068359375
806	416.4568786621094	16.5078642802667					1	DETECTED	416.4569 m/z @16.51 [151020OFc1_NvH-0949-Control-6.raw]	416.4568786621094	16.5078642802667	2.83392827148333	96.8832839989333	94.04935572744996	1266366.375	3.727681628331163E8	4	7880	0.09722959883735882	1.7805925901652793	0.8488334103535994	416.4468994140625	416.4666748046875
807	416.4697570800781	47.5101851957333					1	DETECTED	416.4698 m/z @47.51 [151020OFc1_NvH-0949-Control-6.raw]	416.4697570800781	47.5101851957333	2.99616609946667	91.7907793762667	88.79461327680002	483196.28125	4.081599831701377E8	0	7880	22.659731320350847	1.1856088746025786	1.8950793559796097	416.4669494628906	416.47943115234375
808	416.4931945800781	43.5268223066667					1	DETECTED	416.4932 m/z @43.53 [151020OFc1_NvH-0949-Control-6.raw]	416.4931945800781	43.5268223066667	0.125737241333333	99.5250705498667	99.39933330853336	1151379.125	3.3684087894686127E8	4	7880	28.76693830038864	0.505450316802201	0.003941358693149131	416.4832458496094	416.50311279296875
809	416.5065002441406	36.9187592458667					1	DETECTED	416.5065 m/z @36.92 [151020OFc1_NvH-0949-Control-6.raw]	416.5065002441406	36.9187592458667	2.093842632	76.5106818968	74.41683926479999	98947.7890625	2.867541411594937E8	0	7880	53.43579690659889	1.1342233299393738	1.2673233330686395	416.5032653808594	416.5123596191406
810	416.52239990234375	23.8201730704					1	DETECTED	416.5224 m/z @23.82 [151020OFc1_NvH-0949-Control-6.raw]	416.52239990234375	23.8201730704	1.73880283706667	98.7648255309333	97.02602269386662	680260.5625	3.2679107268402636E8	0	7880	0.06388882661471484	0.5998192239348992	0.41825109688230544	416.51263427734375	416.5323791503906
811	416.5337219238281	40.1161566970667					1	DETECTED	416.5337 m/z @40.12 [151020OFc1_NvH-0949-Control-6.raw]	416.5337219238281	40.1161566970667	3.9623740584	50.9309941832	46.9686201248	498821.28125	1.6597355331600475E8	0	7880	10.926334872185926	0.7067882080344233	0.35651851343942076	416.5324401855469	416.5372009277344
812	416.5472106933594	27.8165733717333					1	DETECTED	416.5472 m/z @27.82 [151020OFc1_NvH-0949-Control-6.raw]	416.5472106933594	27.8165733717333	4.28713536746667	99.3735747901333	95.08643942266663	4313752.0	4.4746810917750406E8	3	7880	19.218786888532335	0.6347804749801125	0.01162690428808326	416.5372314453125	416.5494384765625
813	416.5594482421875	29.8800292845333					1	DETECTED	416.5594 m/z @29.88 [151020OFc1_NvH-0949-Control-6.raw]	416.5594482421875	29.8800292845333	3.42763405386667	96.9024712701333	93.47483721626664	1.7413042E7	7.781010220921234E8	3	7880	0.1655130919516985	1.4523928118889184	3.0764750610707963	416.5494689941406	416.5694274902344
814	416.572021484375	26.4548100146667					1	DETECTED	416.5720 m/z @26.45 [151020OFc1_NvH-0949-Control-6.raw]	416.572021484375	26.4548100146667	3.80462809173333	96.4851094253333	92.68048133359997	693007.9375	3.826548866897988E8	3	7880	4.766251301052389	0.5516354552896073	0.06271666443722616	416.5694580078125	416.5800476074219
815	416.5900573730469	24.9565104192					1	DETECTED	416.5901 m/z @24.96 [151020OFc1_NvH-0949-Control-6.raw]	416.5900573730469	24.9565104192	2.46550349493333	97.3718683552	94.90636486026666	1435202.25	3.7822968098235184E8	0	7880	0.15119735738146645	0.5434163800947769	2.228722572057521	416.580078125	416.6000061035156
816	416.6684265136719	33.3845811389333					1	DETECTED	416.6684 m/z @33.38 [151020OFc1_NvH-0949-Control-6.raw]	416.6684265136719	33.3845811389333	6.78258638613333	97.6375171597333	90.85493077359997	408199.96875	3.3789124728846514E8	0	7880	0.12152233754285646	1.7076713911470327	0.0026073621169081197	416.6591491699219	416.6771240234375
817	416.6872863769531	19.768698044					1	DETECTED	416.6873 m/z @19.77 [151020OFc1_NvH-0949-Control-6.raw]	416.6872863769531	19.768698044	1.8539726472	82.0762814026667	80.2223087554667	1708392.375	3.350692886468107E8	0	7880	0.26245839303327045	1.053385172735277	17.508277879555386	416.67730712890625	416.6971740722656
818	416.70806884765625	16.5644488488					1	DETECTED	416.7081 m/z @16.56 [151020OFc1_NvH-0949-Control-6.raw]	416.70806884765625	16.5644488488	0.2593713496	95.8844292570667	95.6250579074667	958229.75	3.7493903420453334E8	2	7880	0.18108692330728715	9.218736354336547	2.579901058694226	416.6980895996094	416.7110595703125
819	416.7210693359375	28.4669451624					1	DETECTED	416.7211 m/z @28.47 [151020OFc1_NvH-0949-Control-6.raw]	416.7210693359375	28.4669451624	3.872660728	99.2308696912	95.3582089632	4261682.5	5.636205674516265E8	2	7880	4.4193320786351435	0.9957113060545693	1.252060268658622	416.7110900878906	416.7289123535156
820	416.7389221191406	22.9292437333333					1	DETECTED	416.7389 m/z @22.93 [151020OFc1_NvH-0949-Control-6.raw]	416.7389221191406	22.9292437333333	3.91245368933333	99.0266311034667	95.11417741413337	1.0866807E7	7.450991584042103E8	2	7880	9.888677782805662	4.926746310839377	1.7228874580975782	416.72894287109375	416.74169921875
821	416.751708984375	29.9533111856					1	DETECTED	416.7517 m/z @29.95 [151020OFc1_NvH-0949-Control-6.raw]	416.751708984375	29.9533111856	0.802273491466667	97.867366784	97.06509329253333	5.1231896E7	1.5850768820519066E9	2	7880	0.2676441818664834	21.25608707153174	4.164567789102254	416.7417297363281	416.7615051269531
822	416.7618103027344	27.8653813266667					1	DETECTED	416.7618 m/z @27.87 [151020OFc1_NvH-0949-Control-6.raw]	416.7618103027344	27.8653813266667	4.11256067706667	71.5026113741333	67.39005069706663	137656.015625	2.5305686556092054E8	0	7880	43.65195399796717	1.4185694341568944	1.8371388683137888	416.76177978515625	416.763916015625
823	416.77392578125	26.7137958896					1	DETECTED	416.7739 m/z @26.71 [151020OFc1_NvH-0949-Control-6.raw]	416.77392578125	26.7137958896	1.3529052296	97.6954767853333	96.3425715557333	2892239.0	3.8392155252560383E8	0	7880	0.15507330230265026	54.606250018788344	1.1595735933522782	416.7640075683594	416.7838439941406
824	416.843017578125	41.2101461816					1	DETECTED	416.8430 m/z @41.21 [151020OFc1_NvH-0949-Control-6.raw]	416.843017578125	41.2101461816	0.26880048	98.8231455754667	98.5543450954667	1555820.375	3.235842066293212E8	5	7880	0.1050208246473261	0.5108362268834798	1.584152548574595	416.83306884765625	416.8529357910156
825	416.8568420410156	23.8464557866667					1	DETECTED	416.8568 m/z @23.85 [151020OFc1_NvH-0949-Control-6.raw]	416.8568420410156	23.8464557866667	1.78309407413333	63.1807138570667	61.39761978293337	471157.8125	2.0612390822087795E8	0	7880	3.9014464932476187	1.915054687654773	0.02391541601759283	416.85308837890625	416.8569641113281
826	416.8669738769531	8.97985316453333					1	DETECTED	416.8670 m/z @8.98 [151020OFc1_NvH-0949-Control-6.raw]	416.8669738769531	8.97985316453333	0.115839653866667	95.9979193752	95.88207972133333	1326308.25	3.596799737020911E8	3	7880	0.23364165699692307	4.291985201091972	81.4740898032904	416.85699462890625	416.8714599609375
827	416.8815002441406	27.8500975893333					1	DETECTED	416.8815 m/z @27.85 [151020OFc1_NvH-0949-Control-6.raw]	416.8815002441406	27.8500975893333	0.0576485002666667	88.2551634501333	88.19751494986663	2755564.75	4.14730827436055E8	3	7880	0.19309149187790098	0.5053055716247803	2.3562189738064094	416.87152099609375	416.88330078125
828	416.893310546875	29.9083435109333					1	DETECTED	416.8933 m/z @29.91 [151020OFc1_NvH-0949-Control-6.raw]	416.893310546875	29.9083435109333	0.00785925333333333	99.5745823018667	99.56672304853336	1.143468E7	6.899600972677997E8	3	7880	0.16878909957276633	0.5230227506554774	1.308604539529348	416.8833312988281	416.9032897949219
829	416.9072265625	21.7800581181333					1	DETECTED	416.9072 m/z @21.78 [151020OFc1_NvH-0949-Control-6.raw]	416.9072265625	21.7800581181333	0.230750738133333	95.5464888874667	95.31573814933336	1.0650483E7	5.530628124650538E8	3	7880	0.18531873991252468	2.651388476120282	4.87761497937483	416.9033203125	416.91717529296875
830	416.9191589355469	33.9091182424					1	DETECTED	416.9192 m/z @33.91 [151020OFc1_NvH-0949-Control-6.raw]	416.9191589355469	33.9091182424	0.0381909890666667	99.1261607608	99.08796977173334	889222.25	3.835232619175776E8	0	7880	8.938952591831573	1.472774769730392	1.892704071491875	416.9173583984375	416.9289245605469
831	416.9307556152344	46.9223192152					1	DETECTED	416.9308 m/z @46.92 [151020OFc1_NvH-0949-Control-6.raw]	416.9307556152344	46.9223192152	0.135141436266667	98.2266567402667	98.09151530400004	504914.5625	3.7336992469906354E8	0	7880	27.251813415678555	0.5621341871217651	0.2704845293294703	416.92950439453125	416.94073486328125
832	416.94781494140625	7.56202333546667					1	DETECTED	416.9478 m/z @7.56 [151020OFc1_NvH-0949-Control-6.raw]	416.94781494140625	7.56202333546667	0.230750738133333	99.1928789554667	98.96212821733336	146207.484375	3.1605139454128623E8	0	7880	0.5104293503728279	1.2181317827313378	1.6324576993497353	416.9407653808594	416.94818115234375
833	416.95819091796875	16.5078642802667					1	DETECTED	416.9582 m/z @16.51 [151020OFc1_NvH-0949-Control-6.raw]	416.95819091796875	16.5078642802667	0.0186509882666667	96.7470481754667	96.72839718720003	564686.9375	3.271079622241114E8	0	7880	0.17363243269898732	0.5642390010422953	2.838466580512281	416.9482421875	416.959716796875
834	416.96978759765625	23.6701514306667					1	DETECTED	416.9698 m/z @23.67 [151020OFc1_NvH-0949-Control-6.raw]	416.96978759765625	23.6701514306667	0.00785925333333333	97.9251264968	97.91726724346667	935421.375	3.534793663818165E8	0	7880	28.62065897761859	0.5203819597216397	1.7709501407147699	416.9598083496094	416.9797058105469
835	416.98028564453125	37.9848303610667					1	DETECTED	416.9803 m/z @37.98 [151020OFc1_NvH-0949-Control-6.raw]	416.98028564453125	37.9848303610667	0.0769816738666667	98.2749166037333	98.19793492986663	667597.3125	3.392759336105609E8	0	7880	4.715638794434248	1.8267002469031135	0.01592937599090453	416.97979736328125	416.9902648925781
836	416.99591064453125	25.5209179032					1	DETECTED	416.9959 m/z @25.52 [151020OFc1_NvH-0949-Control-6.raw]	416.99591064453125	25.5209179032	0.611131744	98.2456687965333	97.63453705253329	505949.9375	3.3849198725016135E8	0	7880	10.74027583033924	3.7647076451266845	0.008901200963689973	416.99029541015625	417.00567626953125
837	417.0439758300781	41.1770547922667					1	DETECTED	417.0440 m/z @41.18 [151020OFc1_NvH-0949-Control-6.raw]	417.0439758300781	41.1770547922667	0.00785925333333333	99.9852615824	99.97740232906666	721867.5	3.349490187485016E8	0	7880	0.11837472369026614	1.5059725754471796	7.091043135427617	417.03399658203125	417.0534362792969
838	417.0749816894531	25.6644851546667					1	DETECTED	417.0750 m/z @25.66 [151020OFc1_NvH-0949-Control-6.raw]	417.0749816894531	25.6644851546667	2.04067031386667	99.9948088136	97.95413849973333	116782.5390625	2.86150879739365E8	0	7880	24.115483266994858	1.9701451349941435	2.9418095617540825	417.07171630859375	417.0847473144531
839	417.1630554199219	22.9651908461333					1	DETECTED	417.1631 m/z @22.97 [151020OFc1_NvH-0949-Control-6.raw]	417.1630554199219	22.9651908461333	7.77728605013333	98.4662226354667	90.68893658533338	355793.09375	3.022193073825383E8	0	7880	1.4408475574521695	2.985564427860322	4.69342179015072	417.1532287597656	417.1632080078125
840	417.1732177734375	25.7634466992					1	DETECTED	417.1732 m/z @25.76 [151020OFc1_NvH-0949-Control-6.raw]	417.1732177734375	25.7634466992	1.58738159333333	99.1832910890667	97.59590949573337	605816.0	3.0297781939147353E8	0	7880	0.09184424133409763	3.691526805289419	0.03742681960063967	417.16326904296875	417.1783142089844
841	417.1883850097656	19.75871654					1	DETECTED	417.1884 m/z @19.76 [151020OFc1_NvH-0949-Control-6.raw]	417.1883850097656	19.75871654	4.06125852746667	96.2893491968	92.22809066933334	754431.75	3.713404158455068E8	3	7880	0.25271311834094234	0.5479742875089009	0.2682380008334639	417.1787414550781	417.1936340332031
842	417.2036437988281	34.8053312410667					1	DETECTED	417.2036 m/z @34.81 [151020OFc1_NvH-0949-Control-6.raw]	417.2036437988281	34.8053312410667	1.9430009264	99.8514041786667	97.9084032522667	1.9379106E7	7.219647167645984E8	3	7880	0.18466898966683232	0.5403617727198043	1.296928793476344	417.1937561035156	417.213623046875
843	417.22186279296875	16.267379344					1	DETECTED	417.2219 m/z @16.27 [151020OFc1_NvH-0949-Control-6.raw]	417.22186279296875	16.267379344	2.19289165013333	97.7906196434667	95.59772799333336	1.0385617E7	1.0811608365661595E9	2	7880	11.311044042507024	7.361565496890272	25.133052738855316	417.2136535644531	417.2318420410156
844	417.23504638671875	32.9068340477333					1	DETECTED	417.2350 m/z @32.91 [151020OFc1_NvH-0949-Control-6.raw]	417.23504638671875	32.9068340477333	1.96973605786667	99.2883531330667	97.31861707520004	2868155.0	4.8840712251226795E8	2	7880	0.27127791621975206	0.7004904844908111	0.5153109754614883	417.23187255859375	417.2377014160156
845	417.2477111816406	39.7758831365333					1	DETECTED	417.2477 m/z @39.78 [151020OFc1_NvH-0949-Control-6.raw]	417.2477111816406	39.7758831365333	1.78309407413333	99.0168638376	97.23376976346667	1.7878352E7	1.4156313339829655E9	3	7880	10.030018602728685	0.5326579499794607	0.029243427908164334	417.23773193359375	417.2575988769531
846	417.2616271972656	38.9612968634667					1	DETECTED	417.2616 m/z @38.96 [151020OFc1_NvH-0949-Control-6.raw]	417.2616271972656	38.9612968634667	3.77603463306667	99.5536725053333	95.77763787226662	1429130.625	3.751258477125785E8	0	7880	0.4237228026466795	3.9265334049411478	0.030975975757434018	417.2577819824219	417.2716064453125
847	417.275634765625	26.6793531037333					1	DETECTED	417.2756 m/z @26.68 [151020OFc1_NvH-0949-Control-6.raw]	417.275634765625	26.6793531037333	3.64027551066667	92.3700149933333	88.72973948266663	539046.125	3.224951471816036E8	0	7880	0.10122269257706407	2.165161694997445	1.597876407941255	417.2716979980469	417.2855224609375
848	417.3061218261719	36.6532730864					1	DETECTED	417.3061 m/z @36.65 [151020OFc1_NvH-0949-Control-6.raw]	417.3061218261719	36.6532730864	23.2691893528	92.4783489152	69.2091595624	79512.3203125	2.6164326965529114E8	0	7880	67.63230721244248	2.5855023377003485	4.092186608104413	417.3005676269531	417.3160095214844
849	417.3210754394531	90.0606742362667					1	DETECTED	417.3211 m/z @90.06 [151020OFc1_NvH-0949-Control-6.raw]	417.3210754394531	90.0606742362667	81.6361863730667	95.7244141288	14.0882277557333	64791.453125	3.889467558657789E7	0	7880	9.758664135892573	0.836147430235715	0.6722948604714302	417.319580078125	417.3283386230469
850	417.44482421875	41.1409597498667					1	DETECTED	417.4448 m/z @41.14 [151020OFc1_NvH-0949-Control-6.raw]	417.44482421875	41.1409597498667	1.9787026288	96.2704328557333	94.29173022693331	618957.0625	3.547305560823038E8	0	7880	31.273616139310565	1.5209919669073744	3.200885633723696	417.4351501464844	417.45477294921875
851	417.45965576171875	13.1104945725333					1	DETECTED	417.4597 m/z @13.11 [151020OFc1_NvH-0949-Control-6.raw]	417.45965576171875	13.1104945725333	3.41702199066667	65.6821064728	62.26508448213333	151469.796875	2.5268408686011708E8	0	7880	4.429138403883185	4.244145209645617	0.8068120640515114	417.45513916015625	417.4601745605469
852	417.4701843261719	23.6790513128					1	DETECTED	417.4702 m/z @23.68 [151020OFc1_NvH-0949-Control-6.raw]	417.4701843261719	23.6790513128	4.09130035653333	96.4182792696	92.32697891306668	463129.5625	3.431794069366424E8	0	7880	12.535098878675399	3.042618673943784	0.00956385533900052	417.4602355957031	417.4735107421875
853	417.4835205078125	21.7902754018667					1	DETECTED	417.4835 m/z @21.79 [151020OFc1_NvH-0949-Control-6.raw]	417.4835205078125	21.7902754018667	1.10806196986667	98.9487294866667	97.84066751680004	855002.125	3.354291488457839E8	0	7880	15.208185646768737	0.5075234486545889	40.34855661895849	417.4736633300781	417.4902648925781
854	417.5003662109375	25.5543989005333					1	DETECTED	417.5004 m/z @25.55 [151020OFc1_NvH-0949-Control-6.raw]	417.5003662109375	25.5543989005333	3.9623740584	99.6126307216	95.6502566632	2966133.75	3.9235815339209014E8	0	7880	0.17884774797506964	0.7435832929358852	37.98629493457105	417.49041748046875	417.5103454589844
855	417.5173034667969	22.7458951048					1	DETECTED	417.5173 m/z @22.75 [151020OFc1_NvH-0949-Control-6.raw]	417.5173034667969	22.7458951048	4.54059051973333	99.1069318557333	94.56634133599997	378922.0	3.5615051350059474E8	0	7880	3.534121594212724	3.528670573569253	0.0023765459799780678	417.5104064941406	417.5271911621094
856	417.53790283203125	34.8053312410667					1	DETECTED	417.5379 m/z @34.81 [151020OFc1_NvH-0949-Control-6.raw]	417.53790283203125	34.8053312410667	1.43598996186667	98.7458857333333	97.30989577146663	1.319841E7	5.695211809731631E8	3	7880	0.3143303897946623	0.5421121504104868	11.79674308059004	417.5279541015625	417.5478210449219
857	417.5545959472656	12.1341639906667					1	DETECTED	417.5546 m/z @12.13 [151020OFc1_NvH-0949-Control-6.raw]	417.5545959472656	12.1341639906667	3.61204468853333	98.8608345941333	95.24878990559996	9612317.0	7.517213172767453E8	3	7880	0.12573564630737266	10.803783342128952	1.402009204173284	417.5479736328125	417.5645446777344
858	417.5667419433594	25.4129918024					1	DETECTED	417.5667 m/z @25.41 [151020OFc1_NvH-0949-Control-6.raw]	417.5667419433594	25.4129918024	3.59176132346667	99.8704374010667	96.27867607760002	6516099.5	6.502633787474375E8	3	7880	23.198357777715415	0.5356324972161006	0.11417876989469522	417.5646057128906	417.5766296386719
859	417.581298828125	38.3834618125333					1	DETECTED	417.5813 m/z @38.38 [151020OFc1_NvH-0949-Control-6.raw]	417.581298828125	38.3834618125333	3.65842546373333	99.4965108930667	95.83808542933338	6497773.5	5.332094094002831E8	0	7880	22.534800542901298	0.5062709958518012	0.01075267175352558	417.57684326171875	417.5910339355469
860	417.6109619140625	8.97985316453333					1	DETECTED	417.6110 m/z @8.98 [151020OFc1_NvH-0949-Control-6.raw]	417.6109619140625	8.97985316453333	3.68779388133333	28.8164432954667	25.12864941413337	194330.859375	5.342937063488774E7	0	7880	0.06269941547352431	1.0017319739262251	1.6842796710793357	417.6102600097656	417.61517333984375
861	417.6640625	23.0787211202667					1	DETECTED	417.6641 m/z @23.08 [151020OFc1_NvH-0949-Control-6.raw]	417.6640625	23.0787211202667	5.6100848752	95.3860553778667	89.7759705026667	218957.890625	3.335403235313065E8	0	7880	18.654019817607345	2.569633062455584	4.139266124911167	417.6551208496094	417.6737976074219
862	417.6924133300781	23.7986376773333					1	DETECTED	417.6924 m/z @23.80 [151020OFc1_NvH-0949-Control-6.raw]	417.6924133300781	23.7986376773333	3.9758239416	94.2846514789333	90.3088275373333	701035.25	3.4734952405314445E8	0	7880	0.28336166010583597	0.5237988137282512	0.07037065311487366	417.6824645996094	417.6990051269531
863	417.7091064453125	14.3040495162667					1	DETECTED	417.7091 m/z @14.30 [151020OFc1_NvH-0949-Control-6.raw]	417.7091064453125	14.3040495162667	3.59176132346667	77.1022650138667	73.51050369040003	1133617.25	3.7604557044988453E8	4	7880	0.19896709994589123	0.9465875146778405	2.7646905826869124	417.69927978515625	417.7131042480469
864	417.7231750488281	16.229375272					1	DETECTED	417.7232 m/z @16.23 [151020OFc1_NvH-0949-Control-6.raw]	417.7231750488281	16.229375272	1.77431711146667	91.2567252226667	89.48240811120003	4116121.25	5.405208654375433E8	2	7880	0.21878897179535883	0.6818440439507953	116.80516879591059	417.7132263183594	417.72979736328125
865	417.7398376464844	35.4161270026667					1	DETECTED	417.7398 m/z @35.42 [151020OFc1_NvH-0949-Control-6.raw]	417.7398376464844	35.4161270026667	3.727937488	98.1406494597333	94.4127119717333	2.0179808E7	9.795305706772531E8	2	7880	0.21627525057039776	1.467104071999329	0.025771096058961974	417.7298889160156	417.7497863769531
866	417.75787353515625	27.3221016066667					1	DETECTED	417.7579 m/z @27.32 [151020OFc1_NvH-0949-Control-6.raw]	417.75787353515625	27.3221016066667	2.95095404	97.4989791962667	94.5480251562667	2211611.5	4.4005457657218593E8	0	7880	4.314777867349548	0.70345257431741	1.1037339824490389	417.7498474121094	417.7677917480469
867	417.7758483886719	18.2541613669333					1	DETECTED	417.7758 m/z @18.25 [151020OFc1_NvH-0949-Control-6.raw]	417.7758483886719	18.2541613669333	5.01636217333333	98.6407619357333	93.62439976239996	471272.09375	2.978193178630991E8	0	7880	2.2722392356147907	0.5955346576101822	20.29759200672523	417.7679138183594	417.78399658203125
868	417.8512878417969	22.708455956					1	DETECTED	417.8513 m/z @22.71 [151020OFc1_NvH-0949-Control-6.raw]	417.8512878417969	22.708455956	0.0479155144	85.7510545082667	85.7031389938667	229109.90625	3.1579686403526986E8	0	7880	3.435000350312329	2.8855280180743685	4.799433430367245	417.8415222167969	417.8564758300781
869	417.8666687011719	29.0293674992					1	DETECTED	417.8667 m/z @29.03 [151020OFc1_NvH-0949-Control-6.raw]	417.8666687011719	29.0293674992	0.373574247733333	99.9757324290667	99.60215818133337	802060.5	4.240703559422057E8	3	7880	29.189829267984123	2.885254006625461	4.121814207262303	417.8567199707031	417.8669738769531
870	417.8769836425781	47.2943418858667					1	DETECTED	417.8770 m/z @47.29 [151020OFc1_NvH-0949-Control-6.raw]	417.8769836425781	47.2943418858667	0.115839653866667	99.4113695746667	99.29552992080002	1.1180123E7	6.174915804045029E8	3	7880	0.2091819892046587	0.50409447933265	0.01905487713333414	417.86700439453125	417.886962890625
871	417.8884582519531	12.1440991106667					1	DETECTED	417.8885 m/z @12.14 [151020OFc1_NvH-0949-Control-6.raw]	417.8884582519531	12.1440991106667	0.0479155144	97.9060228269333	97.85810731253329	6486971.0	5.658555095448998E8	3	7880	0.1184032168542899	6.096360840882211	14.795599506081283	417.8871154785156	417.8984375
872	417.9009094238281	25.3519432744					1	DETECTED	417.9009 m/z @25.35 [151020OFc1_NvH-0949-Control-6.raw]	417.9009094238281	25.3519432744	0.0186509882666667	95.9884254754667	95.96977448720003	4545063.5	5.208156146571397E8	3	7880	23.28334968841584	0.6551094539119822	0.4289128175009337	417.8984680175781	417.9108581542969
873	417.9156494140625	38.3959988149333					1	DETECTED	417.9156 m/z @38.40 [151020OFc1_NvH-0949-Control-6.raw]	417.9156494140625	38.3959988149333	0.154818834666667	96.4276313541333	96.27281251946663	2844208.0	3.898771022723968E8	3	7880	0.16696744864775326	0.5055334213374373	0.010298987065442269	417.9110107421875	417.925537109375
874	417.9336242675781	29.7453283866667					1	DETECTED	417.9336 m/z @29.75 [151020OFc1_NvH-0949-Control-6.raw]	417.9336242675781	29.7453283866667	0.1059982768	96.1239702717333	96.0179719949333	305958.28125	3.629902467185363E8	0	7880	11.69852021887337	1.7862081790217252	2.563041508887077	417.9261169433594	417.94287109375
875	417.9544372558594	20.0909879504					1	DETECTED	417.9544 m/z @20.09 [151020OFc1_NvH-0949-Control-6.raw]	417.9544372558594	20.0909879504	0.00785925333333333	99.0687179194667	99.06085866613337	756108.0625	3.7973854706011E8	0	7880	0.09310232512702754	0.514434588620729	0.011764856305892442	417.9447021484375	417.9643859863281
876	417.9697265625	33.5347247341333					1	DETECTED	417.9697 m/z @33.53 [151020OFc1_NvH-0949-Control-6.raw]	417.9697265625	33.5347247341333	0.420538213866667	99.3830034642667	98.96246525040003	198429.5625	3.9756097411380583E8	0	7880	88.1847475394026	1.6680898866709584	2.317283504066558	417.9644470214844	417.974609375
877	417.98486328125	21.850920008					1	DETECTED	417.9849 m/z @21.85 [151020OFc1_NvH-0949-Control-6.raw]	417.98486328125	21.850920008	0.192559970933333	99.9376598026667	99.74509983173337	409601.5625	3.2399080613403165E8	0	7880	null	5.142208710575657	0.7360926586663276	417.9748840332031	417.9864501953125
878	417.9969482421875	29.6115674512					1	DETECTED	417.9969 m/z @29.61 [151020OFc1_NvH-0949-Control-6.raw]	417.9969482421875	29.6115674512	0.00785925333333333	99.9852615824	99.97740232906666	512742.53125	3.7864580187574947E8	0	7880	12.598662027237154	1.8813868147103698	2.703416672755397	417.9872131347656	418.0068359375
879	418.0265808105469	37.0270351576					1	DETECTED	418.0266 m/z @37.03 [151020OFc1_NvH-0949-Control-6.raw]	418.0265808105469	37.0270351576	0.1059982768	99.9852615824	99.8792633056	114787.875	3.595381284897416E8	0	7880	73.62438036694046	1.3711697927550057	2.117115830520105	418.0251770019531	418.0354309082031
880	418.0454406738281	26.0882827296					1	DETECTED	418.0454 m/z @26.09 [151020OFc1_NvH-0949-Control-6.raw]	418.0454406738281	26.0882827296	0.00785925333333333	99.9948088136	99.98694956026667	484856.09375	3.442206169287809E8	0	7880	0.23965765103288916	2.088170101536551	0.05296885583673587	418.03546142578125	418.0547180175781
881	418.0603332519531	44.5771787005333					1	DETECTED	418.0603 m/z @44.58 [151020OFc1_NvH-0949-Control-6.raw]	418.0603332519531	44.5771787005333	0.00785925333333333	99.9948088136	99.98694956026667	113857.9296875	3.52091808548832E8	0	7880	95.23677220004866	1.069893731313193	1.1320502723724553	418.056884765625	418.06512451171875
882	418.19378662109375	29.4570736152					1	DETECTED	418.1938 m/z @29.46 [151020OFc1_NvH-0949-Control-6.raw]	418.19378662109375	29.4570736152	3.12543980346667	98.9680294666667	95.84258966320003	507469.34375	3.727682783253207E8	3	7880	5.806999485457922	2.333915572118593	3.5013393042484853	418.1838684082031	418.20098876953125
883	418.21099853515625	47.4570668517333					1	DETECTED	418.2110 m/z @47.46 [151020OFc1_NvH-0949-Control-6.raw]	418.21099853515625	47.4570668517333	3.32581868293333	99.2595633570667	95.93374467413337	1884733.25	4.833333286545721E8	0	7880	16.07038040955262	0.5453803257898017	0.11242631614645736	418.2010192871094	418.2110595703125
884	418.2210693359375	29.2657216034667					1	DETECTED	418.2211 m/z @29.27 [151020OFc1_NvH-0949-Control-6.raw]	418.2210693359375	29.2657216034667	2.31267363973333	99.8043109674667	97.49163732773337	2.8329824E7	1.4727051206807678E9	2	7880	0.29658004219055556	1.0752432074911853	11.220597321037962	418.2110900878906	418.2310485839844
885	418.23736572265625	38.3201827744					1	DETECTED	418.2374 m/z @38.32 [151020OFc1_NvH-0949-Control-6.raw]	418.23736572265625	38.3201827744	3.82333395066667	97.8388773354667	94.01554338480004	1.0470351E7	9.815947093833723E8	2	7880	8.422879719513865	0.8383860458359628	1.165296050724665	418.2310791015625	418.2473449707031
886	418.2505798339844	39.7892499602667					1	DETECTED	418.2506 m/z @39.79 [151020OFc1_NvH-0949-Control-6.raw]	418.2505798339844	39.7892499602667	3.3709915048	94.2759868053333	90.9049953005333	2239288.0	5.1376394872257984E8	3	7880	6.264226277262502	1.8041951674992653	0.18648314523711193	418.2474670410156	418.26055908203125
887	418.26123046875	10.7646772808					1	DETECTED	418.2612 m/z @10.76 [151020OFc1_NvH-0949-Control-6.raw]	418.26123046875	10.7646772808	3.3987910512	92.3320385570667	88.93324750586669	680677.9375	4.0725459425987184E8	2	7880	0.13052062855108026	0.5266911036975362	83.74902517905312	418.2606201171875	418.27099609375
888	418.27783203125	20.4365381984					1	DETECTED	418.2778 m/z @20.44 [151020OFc1_NvH-0949-Control-6.raw]	418.27783203125	20.4365381984	4.1612203	92.5211193229333	88.3598990229333	160130.640625	2.5974305617489043E8	0	7880	73.18427325187135	2.731811739067283	6.293886530058966	418.2716979980469	418.2809753417969
889	418.3249206542969	47.631186144					1	DETECTED	418.3249 m/z @47.63 [151020OFc1_NvH-0949-Control-6.raw]	418.3249206542969	47.631186144	36.7559051344	94.7204713736	57.9645662392	114681.0546875	2.825678013832172E8	0	7880	55.102251775045694	2.664968665546786	4.03613689544432	418.3153381347656	418.33416748046875
890	418.40777587890625	27.5417950378667					1	DETECTED	418.4078 m/z @27.54 [151020OFc1_NvH-0949-Control-6.raw]	418.40777587890625	27.5417950378667	1.1895009992	77.9135346	76.7240336008	103916.75	2.917434535815623E8	0	7880	74.27338507618825	1.5567631302406064	2.1127279746470364	418.4072570800781	418.4177551269531
891	418.4454345703125	23.7344177232					1	DETECTED	418.4454 m/z @23.73 [151020OFc1_NvH-0949-Control-6.raw]	418.4454345703125	23.7344177232	1.48944351786667	98.3613629813333	96.87191946346663	515880.1875	4.0794968285779464E8	0	7880	4.619947167632585	4.494666625442027	0.0057685373213347884	418.43634033203125	418.4552917480469
892	418.4598083496094	20.0089974141333					1	DETECTED	418.4598 m/z @20.01 [151020OFc1_NvH-0949-Control-6.raw]	418.4598083496094	20.0089974141333	3.7945218264	84.2723920824	80.477870256	397823.78125	3.143939846655698E8	0	7880	0.1558515637347817	2.794978933037848	0.3666236868328245	418.4554748535156	418.4618835449219
893	418.4720458984375	37.5630684293333					1	DETECTED	418.4720 m/z @37.56 [151020OFc1_NvH-0949-Control-6.raw]	418.4720458984375	37.5630684293333	4.0807190888	98.0015046450667	93.92078555626671	1656597.25	3.567642540987344E8	0	7880	0.24357034361474916	0.8287814302107075	0.008321492555521233	418.4620666503906	418.48193359375
894	418.48553466796875	29.1552000946667					1	DETECTED	418.4855 m/z @29.16 [151020OFc1_NvH-0949-Control-6.raw]	418.48553466796875	29.1552000946667	3.77603463306667	96.1051284482667	92.32909381520003	858251.875	3.4399546592099756E8	0	7880	0.13843423269723232	3.040634744312502	0.5212288142884689	418.4820556640625	418.4953918457031
895	418.5351257324219	29.0859860642667					1	DETECTED	418.5351 m/z @29.09 [151020OFc1_NvH-0949-Control-6.raw]	418.5351257324219	29.0859860642667	3.3987910512	65.3826514656	61.983860414400006	255736.203125	2.6489828314929095E8	0	7880	59.16230664594036	1.4391180117926787	1.5965493607350718	418.5254211425781	418.5356140136719
896	418.5456237792969	47.2943418858667					1	DETECTED	418.5456 m/z @47.29 [151020OFc1_NvH-0949-Control-6.raw]	418.5456237792969	47.2943418858667	4.04260055013333	98.3899000685333	94.34729951839996	2863750.5	4.743485103086232E8	3	7880	21.667300881381085	0.5045758585091726	0.006080431930814791	418.53570556640625	418.5532531738281
897	418.5632629394531	27.961119612					1	DETECTED	418.5633 m/z @27.96 [151020OFc1_NvH-0949-Control-6.raw]	418.5632629394531	27.961119612	2.98715996266667	96.0854807517333	93.09832078906663	3236345.0	5.219007761824574E8	3	7880	2.981877140704139	0.8668565224320415	2.3014928695514096	418.55328369140625	418.57318115234375
898	418.58416748046875	24.1198760813333					1	DETECTED	418.5842 m/z @24.12 [151020OFc1_NvH-0949-Control-6.raw]	418.58416748046875	24.1198760813333	3.47298372666667	96.4086646029333	92.93568087626663	1235889.5	4.182725735110024E8	3	7880	22.43155996557566	0.5820275685516988	0.4297000049338951	418.5741882324219	418.5941467285156
899	418.5950622558594	34.1932275696					1	DETECTED	418.5951 m/z @34.19 [151020OFc1_NvH-0949-Control-6.raw]	418.5950622558594	34.1932275696	3.81396782533333	56.2591193165333	52.44515149119997	898350.5	2.124162932372318E8	0	7880	0.13479099340569434	1.1902069953924634	0.9602556128294061	418.59423828125	418.60455322265625
900	418.61822509765625	44.3493086018667					1	DETECTED	418.6182 m/z @44.35 [151020OFc1_NvH-0949-Control-6.raw]	418.61822509765625	44.3493086018667	3.61204468853333	96.2704328557333	92.65838816719997	161669.859375	3.210429324194997E8	0	7880	60.80594383917937	1.149082368209356	1.297252924918684	418.6085510253906	418.6260986328125
901	418.64617919921875	23.7546525429333					1	DETECTED	418.6462 m/z @23.75 [151020OFc1_NvH-0949-Control-6.raw]	418.64617919921875	23.7546525429333	6.95507236426667	94.8292351509333	87.87416278666663	472296.65625	3.5448180792605054E8	0	7880	0.07930628647623905	2.615367820270171	0.004581246318563253	418.63623046875	418.6546630859375
902	418.68402099609375	63.2912277941333					1	DETECTED	418.6840 m/z @63.29 [151020OFc1_NvH-0949-Control-6.raw]	418.68402099609375	63.2912277941333	5.32301531626667	84.8942137269333	79.57119841066663	480579.875	3.447672917779435E8	2	7880	30.96123597467706	0.6863347601157137	0.004765295807107811	418.67449951171875	418.6939392089844
903	418.6985168457031	16.799300096					1	DETECTED	418.6985 m/z @16.80 [151020OFc1_NvH-0949-Control-6.raw]	418.6985168457031	16.799300096	5.13951927786667	73.9720355954667	68.83251631760004	472053.0	3.085288833451165E8	0	7880	0.20714492026020892	1.0360677029014482	1.3462903400263706	418.69403076171875	418.6997375488281
904	418.7098388671875	24.3738560608					1	DETECTED	418.7098 m/z @24.37 [151020OFc1_NvH-0949-Control-6.raw]	418.7098388671875	24.3738560608	2.7889558264	98.0322980970667	95.2433422706667	5449290.5	6.138307290764335E8	2	7880	3.4320963761320122	0.7163784148236072	1.9479167114988856	418.7000732421875	418.718994140625
905	418.72900390625	19.8347511813333					1	DETECTED	418.7290 m/z @19.83 [151020OFc1_NvH-0949-Control-6.raw]	418.72900390625	19.8347511813333	3.76674741493333	98.4853740832	94.71862666826667	2.3467384E7	1.3439852353582602E9	4	7880	9.528136058889029	1.5668924451727995	0.07979598657900054	418.7190246582031	418.7389831542969
906	418.73907470703125	38.3353307136					1	DETECTED	418.7391 m/z @38.34 [151020OFc1_NvH-0949-Control-6.raw]	418.73907470703125	38.3353307136	4.14052029066667	99.9852615824	95.84474129173333	4131961.25	5.684754043910757E8	2	7880	7.434798597964978	18.569240354335665	0.3711813836205599	418.739013671875	418.7489013671875
907	418.7583923339844	18.268425232					1	DETECTED	418.7584 m/z @18.27 [151020OFc1_NvH-0949-Control-6.raw]	418.7583923339844	18.268425232	4.06125852746667	92.2785495157333	88.21729098826663	3234624.75	4.2693557721115106E8	2	7880	0.18718056379480075	2.1808720482372244	0.6911948608295854	418.7491455078125	418.7669677734375
908	418.782470703125	4.229402536					1	DETECTED	418.7825 m/z @4.23 [151020OFc1_NvH-0949-Control-6.raw]	418.782470703125	4.229402536	3.02336802586667	95.4857506109333	92.46238258506662	220079.765625	3.123866006070088E8	2	7880	0.10336593355783119	1.2726341186278098	2.133823495643676	418.7820739746094	418.7908630371094
909	418.8470458984375	13.3315584376					1	DETECTED	418.8470 m/z @13.33 [151020OFc1_NvH-0949-Control-6.raw]	418.8470458984375	13.3315584376	0.183384991466667	96.4086646029333	96.22527961146663	541809.625	3.281223119376718E8	0	7880	0.11199848485289543	0.6004696362531317	0.04139411605009644	418.8372497558594	418.8570251464844
910	418.8680114746094	14.1517116365333					1	DETECTED	418.8680 m/z @14.15 [151020OFc1_NvH-0949-Control-6.raw]	418.8680114746094	14.1517116365333	3.73731196933333	61.9837906288	58.246478659466675	186228.25	2.4508053864259169E8	0	7880	0.23986990361101945	4.457507320479744	0.22282872327082656	418.85845947265625	418.8680419921875
911	418.8780822753906	25.6923390917333					1	DETECTED	418.8781 m/z @25.69 [151020OFc1_NvH-0949-Control-6.raw]	418.8780822753906	25.6923390917333	0.00785925333333333	97.1419065293333	97.13404727599996	1846037.75	3.909892816986857E8	0	7880	10.066292601547964	0.804482074047114	3.7902207019594725	418.8681335449219	418.8876647949219
912	418.897705078125	27.9490845917333					1	DETECTED	418.8977 m/z @27.95 [151020OFc1_NvH-0949-Control-6.raw]	418.897705078125	27.9490845917333	0.115839653866667	99.5745823018667	99.45874264800003	2292779.0	4.34606178817214E8	3	7880	0.20954641680935282	0.9939898208006395	4.520642798530389	418.8877258300781	418.8978576660156
913	418.9078674316406	26.1117319813333					1	DETECTED	418.9079 m/z @26.11 [151020OFc1_NvH-0949-Control-6.raw]	418.9078674316406	26.1117319813333	0.0769816738666667	98.3899000685333	98.31291839466662	7912990.0	5.510749378035095E8	3	7880	0.30161146193745836	5.2493760122986775	1.3167604191445759	418.89788818359375	418.9178466796875
914	418.91839599609375	24.0908028504					1	DETECTED	418.9184 m/z @24.09 [151020OFc1_NvH-0949-Control-6.raw]	418.91839599609375	24.0908028504	0.592084825866667	75.5406932152	74.94860838933333	1059185.625	3.133208470986725E8	0	7880	0.08518259721624943	0.5123079702350547	0.798445306624042	418.9178771972656	418.9283752441406
915	418.92889404296875	34.2311567368					1	DETECTED	418.9289 m/z @34.23 [151020OFc1_NvH-0949-Control-6.raw]	418.92889404296875	34.2311567368	0.00785925333333333	70.2239847490667	70.21612549573337	983674.3125	3.41473631489842E8	0	7880	0.0567240982796946	2.0157591044320107	0.0016003446091945321	418.92840576171875	418.9388427734375
916	418.9403991699219	28.4047370512					1	DETECTED	418.9404 m/z @28.40 [151020OFc1_NvH-0949-Control-6.raw]	418.9403991699219	28.4047370512	0.00785925333333333	74.1869460538667	74.17908680053337	446531.96875	2.8293185101508176E8	3	7880	18.077777709049514	1.713551935326343	0.08750538684472475	418.93890380859375	418.95025634765625
917	418.9617004394531	22.2165242096					1	DETECTED	418.9617 m/z @22.22 [151020OFc1_NvH-0949-Control-6.raw]	418.9617004394531	22.2165242096	0.1059982768	97.1324960058667	97.0264977290667	1373562.0	2.9741604341006505E8	4	7880	0.18458866365096682	0.5672392733914822	0.09787617295689907	418.95172119140625	418.96405029296875
918	418.9744567871094	15.2976904066667					1	DETECTED	418.9745 m/z @15.30 [151020OFc1_NvH-0949-Control-6.raw]	418.9744567871094	15.2976904066667	0.115839653866667	99.8610165088	99.74517685493333	3105589.75	4.202259023915029E8	3	7880	0.24885901536775812	2.068636220195628	120.93693947511194	418.9644775390625	418.9842834472656
919	419.0038146972656	45.3211184861333					1	DETECTED	419.0038 m/z @45.32 [151020OFc1_NvH-0949-Control-6.raw]	419.0038146972656	45.3211184861333	0.00785925333333333	98.4662226354667	98.45836338213337	165845.40625	2.826863383946182E8	0	7880	98.08402226177988	1.0870623332791578	1.1850951808261319	419.0000305175781	419.0136413574219
920	419.0433654785156	24.6783486538667					1	DETECTED	419.0434 m/z @24.68 [151020OFc1_NvH-0949-Control-6.raw]	419.0433654785156	24.6783486538667	0.0284010784	99.9470134957333	99.9186124173333	574115.4375	3.540901993183967E8	0	7880	0.27283383167096176	2.0162552233555466	81.26942582114584	419.0335998535156	419.0528869628906
921	419.1908874511719	28.4268475458667					1	DETECTED	419.1909 m/z @28.43 [151020OFc1_NvH-0949-Control-6.raw]	419.1908874511719	28.4268475458667	3.25256536373333	99.8704374010667	96.61787203733337	293893.375	3.381543747810725E8	0	7880	25.339090481964707	2.490229506220391	4.7049253567591025	419.180908203125	419.1940002441406
922	419.20404052734375	21.7800581181333					1	DETECTED	419.2040 m/z @21.78 [151020OFc1_NvH-0949-Control-6.raw]	419.20404052734375	21.7800581181333	3.727937488	97.6666586368	93.9387211488	1133595.25	3.933299449115838E8	3	7880	8.924634977523748	2.8240295226284444	1.842433790269109	419.1941223144531	419.2041015625
923	419.214111328125	14.9594337848					1	DETECTED	419.2141 m/z @14.96 [151020OFc1_NvH-0949-Control-6.raw]	419.214111328125	14.9594337848	3.050275844	95.6844145056	92.6341386616	7927952.0	6.591462506155623E8	2	7880	22.580171936902637	2.1235343663048636	170.16168930819381	419.2041320800781	419.21722412109375
924	419.22723388671875	24.4870966202667					1	DETECTED	419.2272 m/z @24.49 [151020OFc1_NvH-0949-Control-6.raw]	419.22723388671875	24.4870966202667	2.70824216586667	98.0113215757333	95.30307940986664	4.2347576E7	1.5937467277729447E9	2	7880	0.17144750678404463	1.562374896795502	1.2045491519903597	419.2172546386719	419.2372131347656
925	419.2452087402344	42.1707517656					1	DETECTED	419.2452 m/z @42.17 [151020OFc1_NvH-0949-Control-6.raw]	419.2452087402344	42.1707517656	2.44767463466667	99.7188245738667	97.27114993920003	1.4581938E7	8.370652199787762E8	3	7880	0.19368678327651878	0.6554665272260707	0.32116579756276203	419.23724365234375	419.25518798828125
926	419.2598876953125	18.268425232					1	DETECTED	419.2599 m/z @18.27 [151020OFc1_NvH-0949-Control-6.raw]	419.2598876953125	18.268425232	2.84290597548333	96.0658104672	93.22290449171666	1817635.625	3.9053326620731807E8	0	7880	4.825932405543879	1.185163021591793	2.4338260649903436	419.2552490234375	419.26953125
927	419.2772521972656	13.1206507306667					1	DETECTED	419.2773 m/z @13.12 [151020OFc1_NvH-0949-Control-6.raw]	419.2772521972656	13.1206507306667	3.95286644693333	94.2340060965333	90.28113964959998	259516.40625	4.007403864462927E8	0	7880	8.949983301021913	11.22248992029038	8.86975477953565	419.26995849609375	419.2850341796875
928	419.3154296875	90.7487624037333					1	DETECTED	419.3154 m/z @90.75 [151020OFc1_NvH-0949-Control-6.raw]	419.3154296875	90.7487624037333	0.00785925333333333	99.9948088136	99.98694956026667	232436.203125	4.139071699622128E8	0	7880	1.8748299453607302	0.5215704920737144	0.0333964758381645	419.3138122558594	419.3199462890625
929	419.3917541503906	17.5685542456					1	DETECTED	419.3918 m/z @17.57 [151020OFc1_NvH-0949-Control-6.raw]	419.3917541503906	17.5685542456	1.53395534426667	92.4999130829333	90.96595773866663	132545.03125	3.158120016249025E8	0	7880	79.30531793725854	5.3911852526668165	9.560008646104821	419.3828430175781	419.4014892578125
930	419.41705322265625	10.0146498304					1	DETECTED	419.4171 m/z @10.01 [151020OFc1_NvH-0949-Control-6.raw]	419.41705322265625	10.0146498304	4.53124681253333	99.5745823018667	95.04333548933337	209800.78125	3.582882159586381E8	0	7880	0.1389728678995965	0.527012057207734	0.7618987416483108	419.40728759765625	419.4259948730469
931	419.4627685546875	22.2390696314667					1	DETECTED	419.4628 m/z @22.24 [151020OFc1_NvH-0949-Control-6.raw]	419.4627685546875	22.2390696314667	3.59176132346667	94.4358975346667	90.84413621120002	797863.875	3.99219621119089E8	0	7880	0.13312551493596203	0.5080373091954076	2.0121697987119482	419.453125	419.4656982421875
932	419.4757080078125	15.3297277536					1	DETECTED	419.4757 m/z @15.33 [151020OFc1_NvH-0949-Control-6.raw]	419.4757080078125	15.3297277536	4.100574932	96.2893491968	92.1887742648	832263.0	3.65537398674822E8	0	7880	0.10956805158449967	5.37326423390972	11.184547463178479	419.4657287597656	419.4854431152344
933	419.5054931640625	25.8925301642667					1	DETECTED	419.5055 m/z @25.89 [151020OFc1_NvH-0949-Control-6.raw]	419.5054931640625	25.8925301642667	3.85371918586667	97.781098844	93.92737965813333	654837.6875	3.631619435764509E8	0	7880	0.11745920281748923	3.3584214970676	0.7117008545711622	419.49603271484375	419.5154113769531
934	419.5185546875	14.8779056272					1	DETECTED	419.5186 m/z @14.88 [151020OFc1_NvH-0949-Control-6.raw]	419.5185546875	14.8779056272	2.86086127706667	94.6828946210667	91.82203334400002	241469.5625	3.50960693335573E8	0	7880	30.99034659190182	16.775684977049288	1.2960080469787867	419.5155334472656	419.52734375
935	419.5376281738281	17.5580961106667					1	DETECTED	419.5376 m/z @17.56 [151020OFc1_NvH-0949-Control-6.raw]	419.5376281738281	17.5580961106667	4.0807190888	97.4700253269333	93.3893062381333	1719881.5	3.8441524564343864E8	3	7880	0.10697343732454101	0.8432876477241726	43.199107915543244	419.5277099609375	419.547607421875
936	419.5483093261719	7.04795001413333					1	DETECTED	419.5483 m/z @7.05 [151020OFc1_NvH-0949-Control-6.raw]	419.5483093261719	7.04795001413333	6.1493585896	47.2172403704	41.0678817808	379822.28125	1.8325857249036014E8	0	7880	26.104774674899726	2.457270887274704	6.148539450736101	419.5476379394531	419.54840087890625
937	419.55841064453125	30.1633445789333					1	DETECTED	419.5584 m/z @30.16 [151020OFc1_NvH-0949-Control-6.raw]	419.55841064453125	30.1633445789333	2.43867001973333	97.7430742912	95.30440427146667	5019055.5	5.233467458831232E8	3	7880	5.70100152346167	2.064913418771074	1.2663622703757558	419.5484619140625	419.568359375
938	419.57550048828125	47.0073996629333					1	DETECTED	419.5755 m/z @47.01 [151020OFc1_NvH-0949-Control-6.raw]	419.57550048828125	47.0073996629333	3.59176132346667	87.3999356626667	83.80817433920004	4604864.5	4.666557773888681E8	3	7880	21.056594240735016	0.5053428219010221	0.5239839878728311	419.56842041015625	419.5854797363281
939	419.5872497558594	35.1834831714667					1	DETECTED	419.5872 m/z @35.18 [151020OFc1_NvH-0949-Control-6.raw]	419.5872497558594	35.1834831714667	3.621413416	94.3149613546667	90.69354793866671	1464231.875	3.833239453956323E8	0	7880	0.16184151317008855	0.5082080698210635	0.017965976864560234	419.5856018066406	419.59716796875
940	419.6176452636719	9.92287159786667					1	DETECTED	419.6176 m/z @9.92 [151020OFc1_NvH-0949-Control-6.raw]	419.6176452636719	9.92287159786667	3.872660728	93.9594678728	90.0868071448	150303.109375	3.7812010285298145E8	0	7880	0.37136322197756755	11.392173863575225	23.87702929163294	419.6077880859375	419.62158203125
941	419.6901550292969	17.7526457570667					1	DETECTED	419.6902 m/z @17.75 [151020OFc1_NvH-0949-Control-6.raw]	419.6901550292969	17.7526457570667	0.7654365664	74.0044895525333	73.2390529861333	1003862.75	2.885157095864084E8	2	7880	0.13233846839046137	1.4651805691763666	4.31166147790554	419.6805114746094	419.7000732421875
942	419.7101745605469	25.314368588					1	DETECTED	419.7102 m/z @25.31 [151020OFc1_NvH-0949-Control-6.raw]	419.7101745605469	25.314368588	2.05850342906667	96.6874175914667	94.62891416240002	1.2683384E7	6.373455995898321E8	2	7880	0.23308581923374305	0.7488769663020468	1.2050487862803776	419.7003479003906	419.71875
943	419.728759765625	24.4983719304					1	DETECTED	419.7288 m/z @24.50 [151020OFc1_NvH-0949-Control-6.raw]	419.728759765625	24.4983719304	3.86296085173333	99.09737338	95.23441252826666	1.833042E7	8.333702003826464E8	2	7880	0.15849904126503844	2.7979308855114287	0.1774776401446926	419.7187805175781	419.73870849609375
944	419.7414855957031	26.4135773082667					1	DETECTED	419.7415 m/z @26.41 [151020OFc1_NvH-0949-Control-6.raw]	419.7414855957031	26.4135773082667	3.80462809173333	65.8319776245333	62.02734953279997	769134.75	2.9385100715178496E8	0	7880	0.15604242543069446	2.415369791596188	0.011020366397885818	419.73883056640625	419.74591064453125
945	419.75592041015625	24.6563214925333					1	DETECTED	419.7559 m/z @24.66 [151020OFc1_NvH-0949-Control-6.raw]	419.75592041015625	24.6563214925333	3.78520308053333	95.7338910768	91.94868799626667	2.147548E7	8.567955480386015E8	2	7880	0.24526108924094459	37.02743539979982	83.97029328448765	419.7459411621094	419.7658996582031
946	419.7706298828125	13.5243622176					1	DETECTED	419.7706 m/z @13.52 [151020OFc1_NvH-0949-Control-6.raw]	419.7706298828125	13.5243622176	5.8514994384	99.5935573266667	93.7420578882667	409122.5	3.785348123452963E8	0	7880	0.3834226531246099	0.7124239413103615	3.0521914862697823	419.76593017578125	419.78021240234375
947	419.7920837402344	40.2180552693333					1	DETECTED	419.7921 m/z @40.22 [151020OFc1_NvH-0949-Control-6.raw]	419.7920837402344	40.2180552693333	3.78520308053333	91.5947340258667	87.80953094533336	859138.3125	3.3065142669574934E8	0	7880	0.11659304232451007	1.4323822364466008	0.0023653878466614276	419.78228759765625	419.8016357421875
948	419.8177795410156	9.99004621786667					1	DETECTED	419.8178 m/z @9.99 [151020OFc1_NvH-0949-Control-6.raw]	419.8177795410156	9.99004621786667	4.26840199866667	90.4362930394667	86.16789104080003	123442.0	2.7597772887084275E8	0	7880	0.05898187993707893	7.529993804197775	0.8475500668820096	419.8175964355469	419.827392578125
949	419.8486633300781	11.8293797176					1	DETECTED	419.8487 m/z @11.83 [151020OFc1_NvH-0949-Control-6.raw]	419.8486633300781	11.8293797176	2.67205307813333	90.1941207370667	87.52206765893337	148947.75	3.180457622645283E8	0	7880	1.6026190864357233	4.778800140301139	0.2245375632987641	419.83892822265625	419.849609375
950	419.8597717285156	17.6892045461333					1	DETECTED	419.8598 m/z @17.69 [151020OFc1_NvH-0949-Control-6.raw]	419.8597717285156	17.6892045461333	0.326181459733333	57.5701293501333	57.243947890399966	238780.46875	2.0411172901530012E8	0	7880	0.03502340100312651	3.0568106579991623	0.005956118643256342	419.8502502441406	419.8628845214844
951	419.8728942871094	32.2529232306667					1	DETECTED	419.8729 m/z @32.25 [151020OFc1_NvH-0949-Control-6.raw]	419.8728942871094	32.2529232306667	0.00785925333333333	94.0224316221333	94.01457236879996	1241370.75	3.604231087955583E8	3	7880	14.81256874813867	0.5371712849348973	0.05732022726402799	419.8629150390625	419.8811340332031
952	419.8912048339844	36.7969231749333					1	DETECTED	419.8912 m/z @36.80 [151020OFc1_NvH-0949-Control-6.raw]	419.8912048339844	36.7969231749333	0.00785925333333333	99.7474283914667	99.73956913813336	2.5687698E7	1.2189385716766882E9	3	7880	0.40369931240222456	0.9907202045123855	0.44371386645900013	419.8812561035156	419.90118408203125
953	419.9096984863281	46.9955351218667					1	DETECTED	419.9097 m/z @47.00 [151020OFc1_NvH-0949-Control-6.raw]	419.9096984863281	46.9955351218667	0.0479155144	97.9822006533333	97.93428513893329	1839506.375	4.107680242531153E8	3	7880	0.05614778574027923	0.5224934137482667	0.4417190984879366	419.9012145996094	419.919677734375
954	419.9212646484375	35.1834831714667					1	DETECTED	419.9213 m/z @35.18 [151020OFc1_NvH-0949-Control-6.raw]	419.9212646484375	35.1834831714667	0.0381909890666667	99.2308696912	99.19267870213334	802889.0625	3.77654904031486E8	3	7880	0.14098027074679464	2.4975780493341313	0.005768336267930831	419.9197692871094	419.93121337890625
955	419.9386901855469	24.4118284565333					1	DETECTED	419.9387 m/z @24.41 [151020OFc1_NvH-0949-Control-6.raw]	419.9386901855469	24.4118284565333	0.0381909890666667	99.9757324290667	99.93754144000003	417969.15625	3.3579932135542804E8	0	7880	0.1176586258109289	2.3236633720723234	0.2546763764791507	419.93157958984375	419.94866943359375
956	419.9678039550781	33.1885622778667					1	DETECTED	419.9678 m/z @33.19 [151020OFc1_NvH-0949-Control-6.raw]	419.9678039550781	33.1885622778667	0.0186509882666667	98.3127926437333	98.29414165546663	551626.9375	3.4548898625103605E8	0	7880	7.01166587879657	2.2161680399052	0.5739461153951094	419.9579162597656	419.9776306152344
957	419.9793395996094	12.3504505408					1	DETECTED	419.9793 m/z @12.35 [151020OFc1_NvH-0949-Control-6.raw]	419.9793395996094	12.3504505408	4.7113303024	96.6200060416	91.9086757392	216603.90625	3.2597836530698836E8	0	7880	0.44230650564928453	11.742550317748872	9.324535167096998	419.9778137207031	419.9814453125
958	419.991455078125	29.9980338962667					1	DETECTED	419.9915 m/z @30.00 [151020OFc1_NvH-0949-Control-6.raw]	419.991455078125	29.9980338962667	0.192559970933333	99.9852615824	99.79270161146667	1738442.375	3.763201293987847E8	0	7880	0.10790718806400434	0.5181471299324663	0.6466453508385743	419.9814758300781	420.000732421875
959	420.006591796875	25.8925301642667					1	DETECTED	420.0066 m/z @25.89 [151020OFc1_NvH-0949-Control-6.raw]	420.006591796875	25.8925301642667	0.0769816738666667	99.0876942584	99.01071258453334	264370.90625	3.4173736892223614E8	0	7880	90.12421001087452	1.8591193330747218	6.785512888349526	420.00146484375	420.0163879394531
960	420.0382995605469	42.8076259594667					1	DETECTED	420.0383 m/z @42.81 [151020OFc1_NvH-0949-Control-6.raw]	420.0382995605469	42.8076259594667	0.164211779466667	99.9948088136	99.83059703413333	130902.5078125	3.2283873955343103E8	0	7880	94.0623732223233	1.1605891573845466	1.2539400014105762	420.02911376953125	420.04229736328125
961	420.05230712890625	39.7101174565333					1	DETECTED	420.0523 m/z @39.71 [151020OFc1_NvH-0949-Control-6.raw]	420.05230712890625	39.7101174565333	0.154818834666667	99.9852615824	99.83044274773333	586466.375	3.586104120285478E8	2	7880	68.4633578440702	1.2503888670112406	7.397426275874273	420.0423278808594	420.0613708496094
962	420.072509765625	44.0916195981333					1	DETECTED	420.0725 m/z @44.09 [151020OFc1_NvH-0949-Control-6.raw]	420.072509765625	44.0916195981333	0.0867984864	99.9757324290667	99.8889339426667	163574.125	4.0976605850854707E8	0	7880	96.9930809228832	1.1006250701798954	1.2015719795253705	420.0626220703125	420.0813903808594
963	420.10272216796875	91.94249708					1	DETECTED	420.1027 m/z @91.94 [151020OFc1_NvH-0949-Control-6.raw]	420.10272216796875	91.94249708	17.0678601106667	98.3709340693333	81.3030739586666	206541.59375	4.1679212257370263E8	0	7880	0.1931822086095707	0.5012731236036283	1.3083134303479131	420.09320068359375	420.1121826171875
964	420.158447265625	14.8094582688					1	DETECTED	420.1584 m/z @14.81 [151020OFc1_NvH-0949-Control-6.raw]	420.158447265625	14.8094582688	6.15869359013333	99.6222092544	93.46351566426668	151101.609375	3.540954772696742E8	0	7880	0.09273980105785107	7.507411046943974	12.68667370186373	420.1492614746094	420.1683654785156
965	420.19097900390625	17.8103619333333					1	DETECTED	420.1910 m/z @17.81 [151020OFc1_NvH-0949-Control-6.raw]	420.19097900390625	17.8103619333333	5.56191709253333	91.1671949074667	85.60527781493336	308198.34375	3.538373493002027E8	0	7880	19.38110055872933	6.210850825137612	23.68453905005462	420.1810302734375	420.1911315917969
966	420.2011413574219	25.7261635461333					1	DETECTED	420.2011 m/z @25.73 [151020OFc1_NvH-0949-Control-6.raw]	420.2011413574219	25.7261635461333	1.96973605786667	99.6790856026667	97.70934954480003	1830296.0	4.264377890981073E8	3	7880	0.18594311836864819	0.710780495826077	1.8068285155570871	420.191162109375	420.2103576660156
967	420.2203674316406	34.3104682090667					1	DETECTED	420.2204 m/z @34.31 [151020OFc1_NvH-0949-Control-6.raw]	420.2203674316406	34.3104682090667	2.84290597548333	99.9757324290667	97.13282645358336	5.8771812E7	2.162036300777611E9	2	7880	0.21403654693536112	0.6032461545100539	0.15675720856895647	420.21038818359375	420.2303466796875
968	420.2303771972656	24.4870966202667					1	DETECTED	420.2304 m/z @24.49 [151020OFc1_NvH-0949-Control-6.raw]	420.2303771972656	24.4870966202667	3.509185608	97.9155785413333	94.40639293333331	4705019.0	6.794261297170259E8	0	7880	5.911334978671398	2.3251853333624544	5.888795694265635	420.2303771972656	420.2403564453125
969	420.2423400878906	30.0235192498667					1	DETECTED	420.2423 m/z @30.02 [151020OFc1_NvH-0949-Control-6.raw]	420.2423400878906	30.0235192498667	3.161574788	98.4662226354667	95.30464784746671	1018803.125	4.186286817703755E8	3	7880	20.544845086234975	2.0769833641559288	3.1925989120367624	420.2403869628906	420.2475280761719
970	420.257568359375	24.6563214925333					1	DETECTED	420.2576 m/z @24.66 [151020OFc1_NvH-0949-Control-6.raw]	420.257568359375	24.6563214925333	4.0139068576	99.5745823018667	95.56067544426669	9951628.0	5.791414665641458E8	3	7880	0.20169873384242365	0.9634883424223802	2.8303040383640456	420.2475891113281	420.2674560546875
971	420.271240234375	29.337601656					1	DETECTED	420.2712 m/z @29.34 [151020OFc1_NvH-0949-Control-6.raw]	420.271240234375	29.337601656	5.7524397856	99.2979296632	93.54548987759999	496982.15625	4.0540297314674777E8	0	7880	6.949086256261246	2.4209184291976484	5.925073510253697	420.2677917480469	420.2812194824219
972	420.28228759765625	5.7428875592					1	DETECTED	420.2823 m/z @5.74 [151020OFc1_NvH-0949-Control-6.raw]	420.28228759765625	5.7428875592	5.63751199653333	93.4992582517333	87.86174625519996	35967.4375	9.088642199199964E7	0	7880	3.6711125843111168	416.898112008802	1265.151740673365	420.2821350097656	420.2833557128906
973	420.29364013671875	40.2180552693333					1	DETECTED	420.2936 m/z @40.22 [151020OFc1_NvH-0949-Control-6.raw]	420.29364013671875	40.2180552693333	5.46609260586667	96.4851094253333	91.01901681946663	511381.4375	3.4115097529437333E8	0	7880	0.07167793721825433	1.2391907230716839	1.48215788461008	420.2838439941406	420.3034362792969
974	420.32293701171875	45.6556499277333					1	DETECTED	420.3229 m/z @45.66 [151020OFc1_NvH-0949-Control-6.raw]	420.32293701171875	45.6556499277333	0.00785925333333333	99.9948088136	99.98694956026667	84879.3203125	3.213454074393111E8	0	7880	84.90581025706312	1.0958922741936599	1.1969011053613368	420.3132629394531	420.32293701171875
975	420.3330078125	89.8184938541333					1	DETECTED	420.3330 m/z @89.82 [151020OFc1_NvH-0949-Control-6.raw]	420.3330078125	89.8184938541333	66.1052773896	92.3146152928	26.209337903199994	155116.609375	1.1671558793914536E8	0	7880	25.1571161942543	0.5526314395687324	0.050627274812262396	420.3253479003906	420.33319091796875
976	420.4316711425781	40.3354956288					1	DETECTED	420.4317 m/z @40.34 [151020OFc1_NvH-0949-Control-6.raw]	420.4316711425781	40.3354956288	6.0214015536	98.1503632421333	92.1289616885333	404726.375	3.5036054091355604E8	0	7880	84.55077357812138	1.576461582286441	2.430232600814604	420.4223937988281	420.4412841796875
977	420.45758056640625	42.8076259594667					1	DETECTED	420.4576 m/z @42.81 [151020OFc1_NvH-0949-Control-6.raw]	420.45758056640625	42.8076259594667	4.25888109386667	93.5730476802667	89.31416658640003	130404.125	3.5529688840429157E8	0	7880	69.33747761295163	1.1918316549974681	1.5388022682604605	420.4477233886719	420.46087646484375
978	420.4712219238281	23.0417006749333					1	DETECTED	420.4712 m/z @23.04 [151020OFc1_NvH-0949-Control-6.raw]	420.4712219238281	23.0417006749333	4.17066181333333	98.6119852173333	94.44132340399997	492674.03125	3.553378190485489E8	0	7880	18.312028620800994	5.24137874086527	0.03707613394227459	420.46148681640625	420.481201171875
979	420.4927673339844	29.9413718914667					1	DETECTED	420.4928 m/z @29.94 [151020OFc1_NvH-0949-Control-6.raw]	420.4927673339844	29.9413718914667	4.99756713413333	84.0704483648	79.07288123066667	756594.375	3.4625629687137103E8	0	7880	0.11176564823704283	1.9172899900536127	0.11121363981379079	420.4828796386719	420.4945373535156
980	420.5045471191406	24.4983719304					1	DETECTED	420.5045 m/z @24.50 [151020OFc1_NvH-0949-Control-6.raw]	420.5045471191406	24.4983719304	2.42072456666667	99.7756446896	97.35492012293334	784832.3125	3.752869842386249E8	0	7880	13.409785823769862	3.360397713524299	1.4057931597031912	420.49456787109375	420.5142517089844
981	420.52630615234375	20.7564969608					1	DETECTED	420.5263 m/z @20.76 [151020OFc1_NvH-0949-Control-6.raw]	420.52630615234375	20.7564969608	4.6548437808	98.9879725272	94.3331287464	2115824.25	3.818204216280425E8	0	7880	4.0092046280302185	2.484435657272542	1.3578989305561144	420.5167236328125	420.5362854003906
982	420.5429382324219	23.6559704101333					1	DETECTED	420.5429 m/z @23.66 [151020OFc1_NvH-0949-Control-6.raw]	420.5429382324219	23.6559704101333	3.88269808693333	96.921977396	93.03927930906667	473092.40625	3.8946184747567976E8	3	7880	9.865603101857428	4.054871455025697	0.010514564111224624	420.536376953125	420.54998779296875
983	420.55999755859375	36.6664119456					1	DETECTED	420.5600 m/z @36.67 [151020OFc1_NvH-0949-Control-6.raw]	420.55999755859375	36.6664119456	3.41702199066667	76.4769554434667	73.05993345280002	6642877.0	6.668978152181408E8	0	7880	0.45875320770754513	0.7965997404329107	54.93833024928544	420.5500183105469	420.5699462890625
984	420.57000732421875	29.6248756917333					1	DETECTED	420.5700 m/z @29.62 [151020OFc1_NvH-0949-Control-6.raw]	420.57000732421875	29.6248756917333	3.99483074106667	99.4301487090667	95.43531796800004	1306440.875	3.781890329897164E8	3	7880	5.678656017920485	1.3248092218461607	18.3483603806701	420.57000732421875	420.5798645019531
985	420.5913391113281	44.4863693488					1	DETECTED	420.5913 m/z @44.49 [151020OFc1_NvH-0949-Control-6.raw]	420.5913391113281	44.4863693488	4.09130035653333	99.6980211448	95.60672078826667	1018872.8125	4.663270953234604E8	3	7880	26.123295746654517	1.2824867755698655	0.005184820814721075	420.58135986328125	420.6006774902344
986	420.6735534667969	35.4067871405333					1	DETECTED	420.6736 m/z @35.41 [151020OFc1_NvH-0949-Control-6.raw]	420.6735534667969	35.4067871405333	8.27274921306667	89.5823481456	81.30959893253332	337447.84375	3.547061918880565E8	0	7880	16.471321067133015	1.4982952251685895	2.8870127997692867	420.6639709472656	420.6833801269531
987	420.6942138671875	11.9424618634667					1	DETECTED	420.6942 m/z @11.94 [151020OFc1_NvH-0949-Control-6.raw]	420.6942138671875	11.9424618634667	4.1919491272	99.4396818648	95.24773273759999	222424.046875	3.398349957920756E8	0	7880	0.20750439121154507	7.9712546192827	7.599785614495788	420.684326171875	420.6994323730469
988	420.70953369140625	32.1769069045333					1	DETECTED	420.7095 m/z @32.18 [151020OFc1_NvH-0949-Control-6.raw]	420.70953369140625	32.1769069045333	3.68779388133333	99.09737338	95.40957949866666	630015.0	3.179226345612452E8	0	7880	9.359888388944029	2.4049631181788014	0.11964305177045624	420.6995544433594	420.7117919921875
989	420.7218322753906	34.2674954106667					1	DETECTED	420.7218 m/z @34.27 [151020OFc1_NvH-0949-Control-6.raw]	420.7218322753906	34.2674954106667	3.93224967973333	92.6428956293333	88.71064594959996	2.5617366E7	9.434188369550807E8	2	7880	0.20631780254109344	0.5252369073009876	0.30740899828333607	420.7119140625	420.7317810058594
990	420.7380676269531	47.2821711781333					1	DETECTED	420.7381 m/z @47.28 [151020OFc1_NvH-0949-Control-6.raw]	420.7380676269531	47.2821711781333	4.04260055013333	93.7604490056	89.71784845546667	1932709.125	4.242278708480916E8	2	7880	4.717135125772323	0.5030363499001343	0.005288058306268375	420.7318420410156	420.7480163574219
991	420.7580871582031	24.5762453906667					1	DETECTED	420.7581 m/z @24.58 [151020OFc1_NvH-0949-Control-6.raw]	420.7580871582031	24.5762453906667	3.5549555832	97.1324960058667	93.5775404226667	1518140.625	3.836247261679167E8	2	7880	14.784245141368803	1.7823243890266354	2.639648232483101	420.7482604980469	420.75848388671875
992	420.7685241699219	27.7640257757333					1	DETECTED	420.7685 m/z @27.76 [151020OFc1_NvH-0949-Control-6.raw]	420.7685241699219	27.7640257757333	5.9432893992	95.0983731605333	89.1550837613333	3360153.75	4.957882895582431E8	2	7880	11.68664009344841	0.509587309461586	0.6953800682900548	420.758544921875	420.77587890625
993	420.7870788574219	37.2154122797333					1	DETECTED	420.7871 m/z @37.22 [151020OFc1_NvH-0949-Control-6.raw]	420.7870788574219	37.2154122797333	5.42885361226667	84.5788468552	79.14999324293333	7262926.5	4.074708986095458E8	2	7880	0.24131854984219103	0.5354088221958689	0.5703573031109554	420.77734375	420.7962951660156
994	420.8675537109375	24.8093449634667					1	DETECTED	420.8676 m/z @24.81 [151020OFc1_NvH-0949-Control-6.raw]	420.8675537109375	24.8093449634667	0.26880048	97.685718664	97.41691818400001	1735518.875	3.881452003878735E8	3	7880	4.1564218055164766	0.5512131365655198	0.12704730695164582	420.85772705078125	420.8740234375
995	420.8840637207031	40.9158058930667					1	DETECTED	420.8841 m/z @40.92 [151020OFc1_NvH-0949-Control-6.raw]	420.8840637207031	40.9158058930667	0.00785925333333333	99.5250705498667	99.51721129653336	8544193.0	5.540316976204861E8	3	7880	0.19108993313145106	0.519911311374521	0.008498895421292748	420.8741149902344	420.89404296875
996	420.89923095703125	19.6463407784					1	DETECTED	420.8992 m/z @19.65 [151020OFc1_NvH-0949-Control-6.raw]	420.89923095703125	19.6463407784	0.0769816738666667	98.4565847589333	98.37960308506663	3195299.0	5.400226204997038E8	3	7880	6.29153532365601	1.9846045142933233	6.968349268279463	420.8940734863281	420.9092102050781
997	420.9165344238281	12.8569343773333					1	DETECTED	420.9165 m/z @12.86 [151020OFc1_NvH-0949-Control-6.raw]	420.9165344238281	12.8569343773333	0.00785925333333333	97.4007178205333	97.39285856719997	685488.25	3.843038445439776E8	3	7880	0.10667083169861336	0.8322740843254728	1.751651939285041	420.9093322753906	420.9261474609375
998	420.9277038574219	25.3519432744					1	DETECTED	420.9277 m/z @25.35 [151020OFc1_NvH-0949-Control-6.raw]	420.9277038574219	25.3519432744	0.00785925333333333	99.7661743362667	99.75831508293336	301024.25	3.0392249112253076E8	0	7880	9.785888623269253	2.887447291786652	3.7982582322236564	420.92669677734375	420.9372863769531
999	420.9507141113281	19.9976954856					1	DETECTED	420.9507 m/z @20.00 [151020OFc1_NvH-0949-Control-6.raw]	420.9507141113281	19.9976954856	0.00785925333333333	99.9948088136	99.98694956026667	329378.75	3.411045039501483E8	0	7880	2.023304459429667	2.828662498187868	9.462223131704654	420.9410095214844	420.95452880859375
1000	420.96484375	35.6970376581333					1	DETECTED	420.9648 m/z @35.70 [151020OFc1_NvH-0949-Control-6.raw]	420.96484375	35.6970376581333	0.00785925333333333	99.9852615824	99.97740232906666	776868.25	3.7843598907169217E8	0	7880	0.24213507774172882	2.0248830370444457	0.05073240559272437	420.9549255371094	420.9748229980469
1001	420.97589111328125	33.520991716					1	DETECTED	420.9759 m/z @33.52 [151020OFc1_NvH-0949-Control-6.raw]	420.97589111328125	33.520991716	3.7078688168	98.0813787386667	94.3735099218667	97573.15625	2.4886787171416172E8	0	7880	90.66293300303577	1.5628908920881432	2.148004311069488	420.974853515625	420.9784851074219
1002	420.98907470703125	47.2821711781333					1	DETECTED	420.9891 m/z @47.28 [151020OFc1_NvH-0949-Control-6.raw]	420.98907470703125	47.2821711781333	0.0284010784	96.7170678458667	96.6886667674667	1958630.5	3.9528310365397584E8	0	7880	0.11694789085357371	0.5228029988062437	1.6524782569281562	420.9790954589844	420.9989929199219
1003	421.00738525390625	39.0748394968					1	DETECTED	421.0074 m/z @39.07 [151020OFc1_NvH-0949-Control-6.raw]	421.00738525390625	39.0748394968	0.00785925333333333	98.8608345941333	98.85297534079996	456690.40625	3.723797692034441E8	0	7880	14.628664351477838	1.269595122037175	4.494729868556217	420.99908447265625	421.0172119140625
1004	421.0376892089844	37.0270351576					1	DETECTED	421.0377 m/z @37.03 [151020OFc1_NvH-0949-Control-6.raw]	421.0376892089844	37.0270351576	0.0186509882666667	99.9948088136	99.97615782533333	139375.9375	3.4380556613446033E8	0	7880	92.59091801851167	1.4489866065168782	1.889829498188841	421.0277404785156	421.0473937988281
1005	421.0587463378906	18.4816418408					1	DETECTED	421.0587 m/z @18.48 [151020OFc1_NvH-0949-Control-6.raw]	421.0587463378906	18.4816418408	0.326181459733333	99.6126307216	99.28644926186666	424601.09375	3.9202217111580414E8	0	7880	1.4104372407037573	55.495598691277635	1.4746856372405264	421.0489196777344	421.0637512207031
1006	421.0740051269531	40.8251635970667					1	DETECTED	421.0740 m/z @40.83 [151020OFc1_NvH-0949-Control-6.raw]	421.0740051269531	40.8251635970667	0.00785925333333333	99.9948088136	99.98694956026667	736683.875	3.3018101329093236E8	0	7880	0.309807109838097	1.1590344497740668	1.3400033338591837	421.0640869140625	421.08392333984375
1007	421.0952453613281	69.5754747141333					1	DETECTED	421.0952 m/z @69.58 [151020OFc1_NvH-0949-Control-6.raw]	421.0952453613281	69.5754747141333	0.658660610133333	99.9948088136	99.33614820346666	139911.78125	3.796760977677555E8	0	7880	91.76640878014368	0.6851768125573354	0.32762281428708767	421.08551025390625	421.10321044921875
1008	421.1234130859375	90.7755520426667					1	DETECTED	421.1234 m/z @90.78 [151020OFc1_NvH-0949-Control-6.raw]	421.1234130859375	90.7755520426667	12.0528647533333	99.9566342874667	87.9037695341334	94273.1015625	2.0913859904900852E8	0	7880	0.19848277842699247	0.5583128102008021	0.012757890066796833	421.1209411621094	421.13330078125
1009	421.1455383300781	89.2170736541333					1	DETECTED	421.1455 m/z @89.22 [151020OFc1_NvH-0949-Control-6.raw]	421.1455383300781	89.2170736541333	35.7381455994667	97.8768828712	62.1387372717333	153910.265625	2.762752928721894E8	0	7880	0.5374426663582312	0.5809646858311611	0.04697698014040652	421.1382141113281	421.15411376953125
1010	421.1795349121094	21.6487223909333					1	DETECTED	421.1795 m/z @21.65 [151020OFc1_NvH-0949-Control-6.raw]	421.1795349121094	21.6487223909333	2.59095175733333	98.0015046450667	95.41055288773337	432110.34375	3.578556232467058E8	0	7880	7.33926649074291	5.200022302765097	0.12222563744998727	421.1695861816406	421.1894836425781
1011	421.1895751953125	19.768698044					1	DETECTED	421.1896 m/z @19.77 [151020OFc1_NvH-0949-Control-6.raw]	421.1895751953125	19.768698044	6.46696671493333	90.4452991421333	83.97833242719996	338473.65625	3.1285843907540214E8	3	7880	0.11782834989824309	4.281408390252059	14.126381279333446	421.1895751953125	421.192138671875
1012	421.2021484375	22.3788328066667					1	DETECTED	421.2021 m/z @22.38 [151020OFc1_NvH-0949-Control-6.raw]	421.2021484375	22.3788328066667	3.92199550506667	91.3281559016	87.40616039653332	3772775.0	4.56430122209143E8	2	7880	0.23059925584462704	1.2292668995756153	4.240554266811514	421.19219970703125	421.20379638671875
1013	421.21380615234375	40.3354956288					1	DETECTED	421.2138 m/z @40.34 [151020OFc1_NvH-0949-Control-6.raw]	421.21380615234375	40.3354956288	2.95095404	96.4947616088	93.5438075688	5272048.0	5.03571674800089E8	2	7880	0.1981887491377563	0.6657464318867181	1.7020625792535728	421.203857421875	421.21539306640625
1014	421.22540283203125	38.9458947317333					1	DETECTED	421.2254 m/z @38.95 [151020OFc1_NvH-0949-Control-6.raw]	421.22540283203125	38.9458947317333	3.56413482933333	97.3336872589333	93.76955242959997	8211956.5	9.759737031365924E8	3	7880	3.4471505273343723	0.5255550630046414	0.31097757034512835	421.2154235839844	421.2353820800781
1015	421.24151611328125	25.9145259184					1	DETECTED	421.2415 m/z @25.91 [151020OFc1_NvH-0949-Control-6.raw]	421.24151611328125	25.9145259184	3.64936938506667	99.0266311034667	95.37726171840004	1679072.125	4.741912436580867E8	2	7880	21.491655099044575	1.4712191242247088	18.63034933552152	421.23541259765625	421.2507019042969
1016	421.2607116699219	11.7280935856					1	DETECTED	421.2607 m/z @11.73 [151020OFc1_NvH-0949-Control-6.raw]	421.2607116699219	11.7280935856	1.78309407413333	94.7988744752	93.01578040106666	4620517.0	5.570258007673967E8	2	7880	9.70511909232866	27.51219933946531	4.002867428613378	421.250732421875	421.2706604003906
1017	421.27166748046875	27.8032647637333					1	DETECTED	421.2717 m/z @27.80 [151020OFc1_NvH-0949-Control-6.raw]	421.27166748046875	27.8032647637333	8.25047027466667	92.1935357490667	83.94306547440003	1378966.125	5.2210658007814246E8	2	7880	22.339493614782153	0.512040890580916	1.138861680315708	421.2707214355469	421.27886962890625
1018	421.28887939453125	37.2301851082667					1	DETECTED	421.2889 m/z @37.23 [151020OFc1_NvH-0949-Control-6.raw]	421.28887939453125	37.2301851082667	9.8768140824	94.6740618709333	84.7972477885333	2903448.0	4.000092988520479E8	0	7880	0.179317221750658	0.7517420557854648	0.16006320063649726	421.2789306640625	421.29791259765625
1019	421.318115234375	70.8838104389333					1	DETECTED	421.3181 m/z @70.88 [151020OFc1_NvH-0949-Control-6.raw]	421.318115234375	70.8838104389333	0.00785925333333333	99.9757324290667	99.96787317573336	91643.3359375	2.5399271027638596E8	0	7880	90.07861781285632	0.6946706019244394	0.39072406943213916	421.30902099609375	421.32598876953125
1020	421.33819580078125	42.3699205504					1	DETECTED	421.3382 m/z @42.37 [151020OFc1_NvH-0949-Control-6.raw]	421.33819580078125	42.3699205504	8.5760224808	99.7756446896	91.1996222088	244939.53125	3.722066136548266E8	0	7880	83.2031179273364	1.2277804116608908	1.4577053539693838	421.33013916015625	421.3460998535156
1021	421.3564758300781	42.2418741706667					1	DETECTED	421.3565 m/z @42.24 [151020OFc1_NvH-0949-Control-6.raw]	421.3564758300781	42.2418741706667	8.81376130933333	91.7907793762667	82.97701806693337	144559.09375	3.0825945185901344E8	0	7880	82.64632166214909	1.241126270141826	1.479202071400761	421.3484191894531	421.3652038574219
1022	421.3741149902344	40.8943458101333					1	DETECTED	421.3741 m/z @40.89 [151020OFc1_NvH-0949-Control-6.raw]	421.3741149902344	40.8943458101333	3.9418124232	92.4695261146667	88.5277136914667	117066.265625	3.2271936493647385E8	0	7880	87.86704132163389	1.1978571640066602	1.37208773790451	421.3664855957031	421.3833923339844
1023	421.4075927734375	40.7646450237333					1	DETECTED	421.4076 m/z @40.76 [151020OFc1_NvH-0949-Control-6.raw]	421.4075927734375	40.7646450237333	3.92199550506667	99.2024162261333	95.28042072106662	919781.125	3.2941906951113605E8	0	7880	0.23698461790520753	1.1974714497535577	0.019500293614562028	421.3978576660156	421.4173583984375
1024	421.47052001953125	18.0318632610667					1	DETECTED	421.4705 m/z @18.03 [151020OFc1_NvH-0949-Control-6.raw]	421.47052001953125	18.0318632610667	3.7945218264	99.9470134957333	96.1524916693333	1.1538838E7	5.507815128643218E8	4	7880	0.1795633659114273	0.5124831264920988	0.021866067538010313	421.4606628417969	421.4803466796875
1025	421.4808654785156	29.9083435109333					1	DETECTED	421.4809 m/z @29.91 [151020OFc1_NvH-0949-Control-6.raw]	421.4808654785156	29.9083435109333	5.41071196346667	99.9186391688	94.50792720533333	4133897.5	4.1518405143325937E8	0	7880	0.14858650056641665	4.575322204909646	0.09662859903507748	421.48052978515625	421.4908447265625
1026	421.4912109375	26.8283201466667					1	DETECTED	421.4912 m/z @26.83 [151020OFc1_NvH-0949-Control-6.raw]	421.4912109375	26.8283201466667	4.02335082853333	95.7731763298667	91.74982550133338	567655.5625	3.444751250162187E8	0	7880	21.46364797849132	2.0977595586801234	0.002647025140153376	421.49090576171875	421.5008850097656
1027	421.5030822753906	17.7268876005333					1	DETECTED	421.5031 m/z @17.73 [151020OFc1_NvH-0949-Control-6.raw]	421.5030822753906	17.7268876005333	1.6233065368	96.4947616088	94.871455072	237991.5625	3.9475386607769513E8	0	7880	5.134570851493864	8.093317285251935	15.254223833079045	421.5013732910156	421.5130615234375
1028	421.52392578125	19.768698044					1	DETECTED	421.5239 m/z @19.77 [151020OFc1_NvH-0949-Control-6.raw]	421.52392578125	19.768698044	1.7654113168	99.1069318557333	97.3415205389333	403747.90625	3.3905186897668004E8	0	7880	5.570509009263796	4.195915411382454	0.1901985127272404	421.5140075683594	421.5338134765625
1029	421.5438537597656	35.013307824					1	DETECTED	421.5439 m/z @35.01 [151020OFc1_NvH-0949-Control-6.raw]	421.5438537597656	35.013307824	3.40788265653333	99.3353358789333	95.92745322239996	3101163.25	4.760404214834808E8	3	7880	5.9456587267826535	0.5098217988980935	0.01837800063510477	421.533935546875	421.5538330078125
1030	421.5548400878906	17.4447949738667					1	DETECTED	421.5548 m/z @17.44 [151020OFc1_NvH-0949-Control-6.raw]	421.5548400878906	17.4447949738667	4.06125852746667	96.7470481754667	92.68578964800002	402310.03125	3.5315215039532924E8	0	7880	0.12760079945962843	3.8585981030121843	6.66839236853198	421.5538635253906	421.55596923828125
1031	421.5660095214844	22.3226980762667					1	DETECTED	421.5660 m/z @22.32 [151020OFc1_NvH-0949-Control-6.raw]	421.5660095214844	22.3226980762667	1.1895009992	95.6363774786667	94.4468764794667	8162073.0	5.855808395368701E8	3	7880	0.15877179968458321	0.6353681162912895	91.66601789969359	421.5560302734375	421.57598876953125
1032	421.5774841308594	39.0748394968					1	DETECTED	421.5775 m/z @39.07 [151020OFc1_NvH-0949-Control-6.raw]	421.5774841308594	39.0748394968	3.31665609013333	92.2396811397333	88.92302504959997	1128756.125	3.5497416230315924E8	3	7880	0.09485219790386168	0.5791088966236856	0.11932105884337896	421.5760192871094	421.58746337890625
1033	421.59930419921875	31.8379463029333					1	DETECTED	421.5993 m/z @31.84 [151020OFc1_NvH-0949-Control-6.raw]	421.59930419921875	31.8379463029333	1.98765224586667	98.7266587930667	96.73900654720003	1835011.125	3.4342755530032134E8	3	7880	0.1439558646503869	0.5585043530640684	0.006421714804213515	421.5894775390625	421.6092224121094
1034	421.620849609375	34.3580366221333					1	DETECTED	421.6208 m/z @34.36 [151020OFc1_NvH-0949-Control-6.raw]	421.620849609375	34.3580366221333	3.86296085173333	98.7553503026667	94.89238945093336	187874.078125	3.331668326129925E8	0	7880	88.77624402485309	1.8247771144380156	2.6353997649845526	421.6113586425781	421.6308288574219
1035	421.6982421875	23.7546525429333					1	DETECTED	421.6982 m/z @23.75 [151020OFc1_NvH-0949-Control-6.raw]	421.6982421875	23.7546525429333	3.75577242586667	95.454962824	91.69919039813334	419421.25	3.5313424812281704E8	0	7880	0.43647812740995207	2.292608132589363	368.5848587661785	421.6884460449219	421.70135498046875
1036	421.71142578125	29.1693662736					1	DETECTED	421.7114 m/z @29.17 [151020OFc1_NvH-0949-Control-6.raw]	421.71142578125	29.1693662736	3.88269808693333	98.9004399997333	95.01774191279996	6421780.0	5.1224052218798625E8	2	7880	5.810151225096941	0.5695679102492678	0.16598949693142848	421.7016296386719	421.71142578125
1037	421.721435546875	18.0185390768					1	DETECTED	421.7214 m/z @18.02 [151020OFc1_NvH-0949-Control-6.raw]	421.721435546875	18.0185390768	3.82333395066667	99.9852615824	96.16192763173333	9799439.0	8.597192598903147E8	4	7880	11.273546291276986	10.090888641023035	2.603377331478652	421.7114562988281	421.7314147949219
1038	421.7316589355469	29.9083435109333					1	DETECTED	421.7317 m/z @29.91 [151020OFc1_NvH-0949-Control-6.raw]	421.7316589355469	29.9083435109333	5.01636217333333	94.7294440397333	89.71308186639996	3966142.0	5.050230702491777E8	2	7880	0.5573531389340083	2.2754047002216944	0.01916842342658552	421.7314453125	421.7416076660156
1039	421.7454528808594	15.9071751725333					1	DETECTED	421.7455 m/z @15.91 [151020OFc1_NvH-0949-Control-6.raw]	421.7454528808594	15.9071751725333	4.15134510266667	84.5638258565333	80.41248075386663	2388258.25	3.976960304483242E8	2	7880	20.148522081705842	0.933891602587854	4.05199486681633	421.74176025390625	421.748046875
1040	421.7584533691406	27.6897766296					1	DETECTED	421.7585 m/z @27.69 [151020OFc1_NvH-0949-Control-6.raw]	421.7584533691406	27.6897766296	5.90420686853333	99.9470134957333	94.04280662719997	3.0154316E7	1.016292853118656E9	2	7880	0.2796028654321496	0.5375439871132095	1.1266499252007678	421.74847412109375	421.7684326171875
1041	421.77093505859375	29.2940748925333					1	DETECTED	421.7709 m/z @29.29 [151020OFc1_NvH-0949-Control-6.raw]	421.77093505859375	29.2940748925333	2.62698050346667	93.0244763552	90.39749585173332	2056397.0	4.813990516501011E8	2	7880	9.572616835907812	0.5140908221300224	1.2943525891345815	421.76849365234375	421.7808532714844
1042	421.7899475097656	37.2301851082667					1	DETECTED	421.7899 m/z @37.23 [151020OFc1_NvH-0949-Control-6.raw]	421.7899475097656	37.2301851082667	3.99483074106667	91.9246862098667	87.92985546880004	830408.5625	3.629021031998518E8	0	7880	0.12301405958332623	1.9324554753254524	0.1543354373022826	421.7810363769531	421.7999267578125
1043	421.8453674316406	47.6670166869333					1	DETECTED	421.8454 m/z @47.67 [151020OFc1_NvH-0949-Control-6.raw]	421.8453674316406	47.6670166869333	0.476465067733333	95.3221748045333	94.84570973679998	132296.3125	3.5211230433703786E8	0	7880	78.15259216874793	1.1338279898720711	1.2617552850215752	421.83966064453125	421.8511962890625
1044	421.86199951171875	39.4163231069333					1	DETECTED	421.8620 m/z @39.42 [151020OFc1_NvH-0949-Control-6.raw]	421.86199951171875	39.4163231069333	0.2402030048	98.3322884517333	98.09208544693331	1172714.125	4.229068035878339E8	3	7880	0.07146026768978686	0.6546169857497506	0.6162755956667562	421.8520812988281	421.86822509765625
1045	421.87823486328125	35.0465828117333					1	DETECTED	421.8782 m/z @35.05 [151020OFc1_NvH-0949-Control-6.raw]	421.87823486328125	35.0465828117333	0.00785925333333333	95.3130041498667	95.30514489653336	1839872.0	4.2425535414585704E8	3	7880	9.785677562665164	0.5048466535307577	0.17808960387067893	421.8682556152344	421.8882141113281
1046	421.88873291015625	17.4540266082667					1	DETECTED	421.8887 m/z @17.45 [151020OFc1_NvH-0949-Control-6.raw]	421.88873291015625	17.4540266082667	0.0576485002666667	51.5633849112	51.50573641093333	274636.1875	2.0320391957485044E8	0	7880	5.208099404893641	2.395110330299456	6.728785602903625	421.88824462890625	421.8902893066406
1047	421.9002990722656	22.3226980762667					1	DETECTED	421.9003 m/z @22.32 [151020OFc1_NvH-0949-Control-6.raw]	421.9002990722656	22.3226980762667	0.00785925333333333	99.0592099162667	99.05135066293336	5097766.0	4.9768814980999833E8	3	7880	8.835619915991447	1.6320481717910533	54.26582760943421	421.89031982421875	421.9102478027344
1048	421.9106750488281	38.5986194482667					1	DETECTED	421.9107 m/z @38.60 [151020OFc1_NvH-0949-Control-6.raw]	421.9106750488281	38.5986194482667	0.00785925333333333	96.9983810848	96.99052183146667	1200420.25	3.8464098598073995E8	0	7880	4.5820143551029275	0.5682372183042368	1.673531470415117	421.9103088378906	421.9202880859375
1049	421.9236145019531	17.5070740421333					1	DETECTED	421.9236 m/z @17.51 [151020OFc1_NvH-0949-Control-6.raw]	421.9236145019531	17.5070740421333	5.4949673536	84.5312249730667	79.0362576194667	485816.5625	3.5965733376773417E8	0	7880	1.23900844896907	3.2898582933381006	58.65574567532757	421.9210205078125	421.9239196777344
1050	421.9339904785156	31.7972797552					1	DETECTED	421.9340 m/z @31.80 [151020OFc1_NvH-0949-Control-6.raw]	421.9339904785156	31.7972797552	0.00785925333333333	99.9186391688	99.91077991546666	1444351.125	3.3611231327328783E8	0	7880	0.09296113197096645	1.1731376859126967	0.48745099596276364	421.9241027832031	421.9431457519531
1051	421.9563293457031	34.8220394645333					1	DETECTED	421.9563 m/z @34.82 [151020OFc1_NvH-0949-Control-6.raw]	421.9563293457031	34.8220394645333	0.00785925333333333	99.9757324290667	99.96787317573336	719503.75	3.502125959702371E8	0	7880	5.29641222002266	1.7573968707037841	8.439803742126212	421.94635009765625	421.96185302734375
1052	421.97198486328125	17.9815144557333					1	DETECTED	421.9720 m/z @17.98 [151020OFc1_NvH-0949-Control-6.raw]	421.97198486328125	17.9815144557333	0.00785925333333333	99.3544286888	99.34656943546666	4678487.5	5.595002059226054E8	0	7880	0.23067931076284154	0.6197081754356969	1.303885784744	421.9620361328125	421.98175048828125
1053	421.982421875	29.8800292845333					1	DETECTED	421.9824 m/z @29.88 [151020OFc1_NvH-0949-Control-6.raw]	421.982421875	29.8800292845333	0.525989079466667	98.1786864704	97.65269739093333	2175357.25	3.7801669726608664E8	0	7880	4.668562822520936	2.6233757062317067	4.502825879112903	421.98199462890625	421.9921875
1054	422.0199279785156	24.1769565389333					1	DETECTED	422.0199 m/z @24.18 [151020OFc1_NvH-0949-Control-6.raw]	422.0199279785156	24.1769565389333	0.516595525333333	99.9757324290667	99.45913690373337	988663.875	3.796373838199802E8	0	7880	0.13116496043880232	0.5659419459307955	113.34367522322952	422.01031494140625	422.02978515625
1055	422.0425720214844	41.9778834890667					1	DETECTED	422.0426 m/z @41.98 [151020OFc1_NvH-0949-Control-6.raw]	422.0425720214844	41.9778834890667	0.00785925333333333	99.9757324290667	99.96787317573336	188970.71875	3.53212606956985E8	0	7880	69.48069934910687	1.142148321502731	1.2724675234340308	422.0333251953125	422.04779052734375
1056	422.05828857421875	37.4856032525333					1	DETECTED	422.0583 m/z @37.49 [151020OFc1_NvH-0949-Control-6.raw]	422.05828857421875	37.4856032525333	0.0769816738666667	99.9852615824	99.90827990853333	238636.265625	3.209351146476761E8	0	7880	36.283257791947705	1.2955771975038148	2.968020784573491	422.0484924316406	422.0682678222656
1057	422.0734558105469	42.1707517656					1	DETECTED	422.0735 m/z @42.17 [151020OFc1_NvH-0949-Control-6.raw]	422.0734558105469	42.1707517656	0.00785925333333333	99.9948088136	99.98694956026667	144227.984375	3.2736991175941956E8	0	7880	94.2117686863035	1.1940044794309168	1.376649892322052	422.06829833984375	422.0830078125
1058	422.1001281738281	91.8001193312					1	DETECTED	422.1001 m/z @91.80 [151020OFc1_NvH-0949-Control-6.raw]	422.1001281738281	91.8001193312	0.00785925333333333	99.9948088136	99.98694956026667	227261.703125	3.595723698616871E8	0	7880	0.1034150463967336	0.5166238425156667	35.74023552687512	422.0906066894531	422.10943603515625
1059	422.130126953125	90.3558810866667					1	DETECTED	422.1301 m/z @90.36 [151020OFc1_NvH-0949-Control-6.raw]	422.130126953125	90.3558810866667	0.829740002666667	99.5651079	98.73536789733333	2138787.0	4.2630083404194695E8	0	7880	0.1623827794417423	1.9465805687409032	1.7707080418793348	422.1207275390625	422.13934326171875
1060	422.1741638183594	90.0697844832					1	DETECTED	422.1742 m/z @90.07 [151020OFc1_NvH-0949-Control-6.raw]	422.1741638183594	90.0697844832	5.57087081173333	95.8564979690667	90.28562715733337	954375.3125	3.542667999699793E8	0	7880	0.07399000442057968	0.5008746492317713	9.034980038368762E-4	422.1652526855469	422.1798095703125
1061	422.1898498535156	20.4039675634667					1	DETECTED	422.1898 m/z @20.40 [151020OFc1_NvH-0949-Control-6.raw]	422.1898498535156	20.4039675634667	5.34426307813333	97.7334452056	92.38918212746668	1682413.625	3.4172604751011044E8	0	7880	0.13345853513622075	3.3973222517668997	0.05613292685213897	422.1799011230469	422.1927490234375
1062	422.2028503417969	90.0606742362667					1	DETECTED	422.2029 m/z @90.06 [151020OFc1_NvH-0949-Control-6.raw]	422.2028503417969	90.0606742362667	3.48212110906667	98.6978801706667	95.21575906160004	3568318.25	5.286023070138706E8	3	7880	72.64562370704405	0.5045184287059965	0.008149028965112316	422.1929016113281	422.21282958984375
1063	422.2131652832031	29.1965848829333					1	DETECTED	422.2132 m/z @29.20 [151020OFc1_NvH-0949-Control-6.raw]	422.2131652832031	29.1965848829333	2.86979061226667	99.3923552968	96.52256468453334	2540072.75	6.295996463807235E8	4	7880	16.279987939458696	1.6696927825018042	0.3220237264487604	422.2128601074219	422.22314453125
1064	422.2262878417969	12.5280965794667					1	DETECTED	422.2263 m/z @12.53 [151020OFc1_NvH-0949-Control-6.raw]	422.2262878417969	12.5280965794667	3.82333395066667	91.7725219637333	87.94918801306663	1828869.25	4.650412386671126E8	0	7880	18.672704146931626	4.530461554323339	2.2539220874968398	422.2231750488281	422.2276306152344
1065	422.2376403808594	15.4308948917333					1	DETECTED	422.2376 m/z @15.43 [151020OFc1_NvH-0949-Control-6.raw]	422.2376403808594	15.4308948917333	3.85371918586667	99.7567056152	95.90298642933334	9074182.0	9.72955849081536E8	2	7880	0.16403084627005882	1.1662065352156599	22.17023906506275	422.2276611328125	422.24761962890625
1066	422.25982666015625	27.6785166272					1	DETECTED	422.2598 m/z @27.68 [151020OFc1_NvH-0949-Control-6.raw]	422.25982666015625	27.6785166272	3.9623740584	99.7661743362667	95.8038002778667	1.4015627E7	8.073591543001573E8	2	7880	0.23566805338096586	2.5716366510864277	7.156497472501004	422.2498474121094	422.269775390625
1067	422.2720031738281	30.0235192498667					1	DETECTED	422.2720 m/z @30.02 [151020OFc1_NvH-0949-Control-6.raw]	422.2720031738281	30.0235192498667	4.0713292712	92.2032855	88.13195622880001	1083743.375	4.380592992946541E8	0	7880	0.2061373015680914	3.603584313727841	0.017998801021843563	422.26983642578125	422.28143310546875
1068	422.29071044921875	17.9934430856					1	DETECTED	422.2907 m/z @17.99 [151020OFc1_NvH-0949-Control-6.raw]	422.29071044921875	17.9934430856	2.71714608	95.5966553029333	92.8795092229333	179041.1875	3.524681315380449E8	0	7880	9.900735180459803	3.6420229804603776	9.413221973930613	422.2820739746094	422.2998046875
1069	422.31121826171875	90.6880756328					1	DETECTED	422.3112 m/z @90.69 [151020OFc1_NvH-0949-Control-6.raw]	422.31121826171875	90.6880756328	28.1003926130667	92.431047636	64.3306550229333	116685.7265625	2.4457150081353918E8	0	7880	0.1258459341774909	0.5139242413131867	0.014525794789969031	422.3040466308594	422.31243896484375
1070	422.4154968261719	9.556609316					1	DETECTED	422.4155 m/z @9.56 [151020OFc1_NvH-0949-Control-6.raw]	422.4154968261719	9.556609316	4.1612203	99.6222092544	95.46098895440001	695107.3125	3.7468438155100733E8	0	7880	0.1772988091962162	4.98854427088471	88.10894003808687	422.40618896484375	422.4252014160156
1071	422.4655456542969	21.9151194253333					1	DETECTED	422.4655 m/z @21.92 [151020OFc1_NvH-0949-Control-6.raw]	422.4655456542969	21.9151194253333	3.88269808693333	98.6216084928	94.73891040586666	800620.5625	2.932039494846474E8	0	7880	1.0576679807400566	1.0236050747095162	0.20114568198803756	422.45611572265625	422.46990966796875
1072	422.4799499511719	37.0165311002667					1	DETECTED	422.4799 m/z @37.02 [151020OFc1_NvH-0949-Control-6.raw]	422.4799499511719	37.0165311002667	3.88269808693333	98.6023040058667	94.71960591893337	1201429.875	3.7623428269174445E8	0	7880	0.1527705639894279	0.5775304969776426	0.6329916616785438	422.469970703125	422.4898681640625
1073	422.4913635253906	25.3925385986667					1	DETECTED	422.4914 m/z @25.39 [151020OFc1_NvH-0949-Control-6.raw]	422.4913635253906	25.3925385986667	4.06125852746667	96.3591610872	92.29790255973333	977925.6875	3.1106428926341766E8	0	7880	0.059164450433069504	0.5037746055023952	27.62242963138494	422.4899597167969	422.5008850097656
1074	422.5184020996094	24.4275200072					1	DETECTED	422.5184 m/z @24.43 [151020OFc1_NvH-0949-Control-6.raw]	422.5184020996094	24.4275200072	1.8539726472	99.2595633570667	97.4055907098667	593991.0	4.179896152823326E8	0	7880	6.16054481257936	4.331547176879128	0.75162693344278	422.50897216796875	422.5228576660156
1075	422.5329284667969	17.5331380104					1	DETECTED	422.5329 m/z @17.53 [151020OFc1_NvH-0949-Control-6.raw]	422.5329284667969	17.5331380104	3.99483074106667	94.5952271426667	90.60039640160004	1621853.125	3.930415673339693E8	0	7880	2.882939525909432	2.3445504443190424	247.4342600144803	422.5233459472656	422.5421447753906
1076	422.5521545410156	25.8090482605333					1	DETECTED	422.5522 m/z @25.81 [151020OFc1_NvH-0949-Control-6.raw]	422.5521545410156	25.8090482605333	3.9758239416	98.8713242746667	94.8955003330667	2.6437828E7	8.376287318283374E8	3	7880	0.16629886319487852	0.508143284455549	38.72656736197915	422.54217529296875	422.5621337890625
1077	422.5622253417969	27.3752633938667					1	DETECTED	422.5622 m/z @27.38 [151020OFc1_NvH-0949-Control-6.raw]	422.5622253417969	27.3752633938667	3.88269808693333	95.8218524962667	91.93915440933337	5352722.5	4.9030606930554944E8	3	7880	0.2688036890390002	0.514864592759391	0.017016386762645705	422.5621643066406	422.5663757324219
1078	422.5764465332031	47.4688776112					1	DETECTED	422.5764 m/z @47.47 [151020OFc1_NvH-0949-Control-6.raw]	422.5764465332031	47.4688776112	4.04260055013333	97.6090319832	93.56643143306667	6664442.0	6.783833147651573E8	3	7880	0.741908080492216	0.5205177105211511	0.0385566493008363	422.5664978027344	422.58642578125
1079	422.5923767089844	17.4725656602667					1	DETECTED	422.5924 m/z @17.47 [151020OFc1_NvH-0949-Control-6.raw]	422.5923767089844	17.4725656602667	4.40205877946667	72.520137264	68.11807848453333	192891.65625	3.411351765299517E8	0	7880	31.554246650881566	5.219701988314115	9.049084770878714	422.5864562988281	422.59271240234375
1080	422.6030578613281	40.8107838218667					1	DETECTED	422.6031 m/z @40.81 [151020OFc1_NvH-0949-Control-6.raw]	422.6030578613281	40.8107838218667	3.82333395066667	94.2675180592	90.44418410853334	614353.8125	3.2987470837798834E8	0	7880	11.047395866311199	1.4692717880343835	5.008790000250531	422.5932312011719	422.6058654785156
1081	422.61590576171875	9.5439011504					1	DETECTED	422.6159 m/z @9.54 [151020OFc1_NvH-0949-Control-6.raw]	422.61590576171875	9.5439011504	1.75654213146667	69.4909777058667	67.73443557440002	662118.5625	2.8656204037572604E8	0	7880	0.18827201133518834	1.2201411437743968	1.999962400818361	422.6059265136719	422.6256408691406
1082	422.6922912597656	33.1271982277333					1	DETECTED	422.6923 m/z @33.13 [151020OFc1_NvH-0949-Control-6.raw]	422.6922912597656	33.1271982277333	5.46609260586667	97.4509504562667	91.98485785040003	438304.53125	3.4303008870065653E8	0	7880	23.137317770382232	2.029754412329677	1.9755638625185008	422.68255615234375	422.7021484375
1083	422.7153015136719	29.1438565202667					1	DETECTED	422.7153 m/z @29.14 [151020OFc1_NvH-0949-Control-6.raw]	422.7153015136719	29.1438565202667	3.621413416	96.00744864	92.38603522400001	864329.75	3.9252398398602057E8	0	7880	15.842322763210294	1.0337321720371582	1.3239574901515485	422.7054138183594	422.7236633300781
1084	422.7336730957031	29.0141927125333					1	DETECTED	422.7337 m/z @29.01 [151020OFc1_NvH-0949-Control-6.raw]	422.7336730957031	29.0141927125333	2.05850342906667	96.3183780141333	94.25987458506663	1.7020538E7	9.606391058275712E8	2	7880	0.23996107972683234	0.8362344152627534	0.8450328763781237	422.72369384765625	422.7418518066406
1085	422.7518615722656	29.5357367144					1	DETECTED	422.7519 m/z @29.54 [151020OFc1_NvH-0949-Control-6.raw]	422.7518615722656	29.5357367144	2.04954373706667	92.6333345882667	90.58379085120004	1.7927714E7	1.304864908965581E9	2	7880	21.304138710524512	0.5196223654203205	0.6683017506881729	422.74188232421875	422.7618408203125
1086	422.7664794921875	32.3612489072					1	DETECTED	422.7665 m/z @32.36 [151020OFc1_NvH-0949-Control-6.raw]	422.7664794921875	32.3612489072	0.974724045066667	83.3224216784	82.34769763333334	1.6929266E7	6.254470696920642E8	2	7880	0.16794979670465437	1.6614360704292457	10.398089836094131	422.7618713378906	422.7762756347656
1087	422.7786560058594	18.4562773757333					1	DETECTED	422.7787 m/z @18.46 [151020OFc1_NvH-0949-Control-6.raw]	422.7786560058594	18.4562773757333	5.02592266826667	56.7648198069333	51.73889713866663	334437.84375	2.3497714981004867E8	0	7880	3.4092641774059125	3.0434179634076224	0.5490674109747096	422.777099609375	422.78863525390625
1088	422.8167724609375	9.50469107866667					1	DETECTED	422.8168 m/z @9.50 [151020OFc1_NvH-0949-Control-6.raw]	422.8167724609375	9.50469107866667	5.45692225946667	96.668117816	91.21119555653334	423090.03125	3.459615647408096E8	0	7880	0.17596061775864769	4.7325717688315425	3.4057864220611718	422.8080749511719	422.82659912109375
1089	422.8404235839844	27.4906067544					1	DETECTED	422.8404 m/z @27.49 [151020OFc1_NvH-0949-Control-6.raw]	422.8404235839844	27.4906067544	0.00785925333333333	99.9948088136	99.98694956026667	237054.21875	5.2651546956245804E8	2	7880	92.45441917393389	2.792292354633971	3.983910292177844	422.8306884765625	422.8425598144531
1090	422.8528137207031	24.3463065773333					1	DETECTED	422.8528 m/z @24.35 [151020OFc1_NvH-0949-Control-6.raw]	422.8528137207031	24.3463065773333	0.211640552	96.921977396	96.710336844	473083.0625	4.109457241452503E8	0	7880	0.027669590365469787	3.219375199265468	0.003467637713009943	422.84356689453125	422.8564453125
1091	422.86669921875	17.5476480869333					1	DETECTED	422.8667 m/z @17.55 [151020OFc1_NvH-0949-Control-6.raw]	422.86669921875	17.5476480869333	0.125737241333333	99.4301487090667	99.30441146773336	552347.4375	3.646874267076351E8	3	7880	11.061212770783092	0.48896431388767575	0.24801275919263527	422.8567199707031	422.8719787597656
1092	422.8819885253906	31.5415493677333					1	DETECTED	422.8820 m/z @31.54 [151020OFc1_NvH-0949-Control-6.raw]	422.8819885253906	31.5415493677333	0.0576485002666667	80.1985571696	80.14090866933333	2014265.375	3.638860050658991E8	3	7880	11.911009335181692	0.595359742582755	0.5231313406955466	422.8720397949219	422.8858947753906
1093	422.8959045410156	30.3680106050667					1	DETECTED	422.8959 m/z @30.37 [151020OFc1_NvH-0949-Control-6.raw]	422.8959045410156	30.3680106050667	0.00785925333333333	98.9294127472	98.92155349386667	1.8418166E7	9.13040047710717E8	3	7880	4.554181889815048	0.6825449083504711	0.026778282659509513	422.88592529296875	422.9058837890625
1094	422.9106750488281	47.6532752498667					1	DETECTED	422.9107 m/z @47.65 [151020OFc1_NvH-0949-Control-6.raw]	422.9106750488281	47.6532752498667	0.00785925333333333	95.0983731605333	95.09051390719996	4578865.0	6.228421946550515E8	3	7880	30.67164669482717	0.505081238264248	0.009860096197504938	422.90594482421875	422.92059326171875
1095	422.9303894042969	34.3899673053333					1	DETECTED	422.9304 m/z @34.39 [151020OFc1_NvH-0949-Control-6.raw]	422.9303894042969	34.3899673053333	0.00785925333333333	99.2979296632	99.29007040986666	395010.03125	3.491094992948361E8	0	7880	10.999525657419145	2.2162845040262855	4.0321118687567505	422.9206848144531	422.9401550292969
1096	422.9558410644531	16.2392565784					1	DETECTED	422.9558 m/z @16.24 [151020OFc1_NvH-0949-Control-6.raw]	422.9558410644531	16.2392565784	0.0186509882666667	99.6790856026667	99.66043461440003	734321.0	3.765825210556751E8	0	7880	0.10377218792389087	0.506372163853339	0.7164280859084393	422.94586181640625	422.9658203125
1097	422.97320556640625	13.3917935048					1	DETECTED	422.9732 m/z @13.39 [151020OFc1_NvH-0949-Control-6.raw]	422.97320556640625	13.3917935048	0.0186509882666667	99.5345787674667	99.51592777920003	532085.0	4.009162452108499E8	0	7880	0.14993287141050615	3.9409197204168396	0.6161605307016519	422.9658508300781	422.98309326171875
1098	422.9863586425781	32.3896922802667					1	DETECTED	422.9864 m/z @32.39 [151020OFc1_NvH-0949-Control-6.raw]	422.9863586425781	32.3896922802667	0.601515533866667	97.4215867768	96.82007124293334	381330.28125	3.407932058840429E8	0	7880	1.8559702396455293	2.217276636777619	3.4483801796049076	422.98321533203125	422.98858642578125
1099	422.9986877441406	23.7344177232					1	DETECTED	422.9987 m/z @23.73 [151020OFc1_NvH-0949-Control-6.raw]	422.9986877441406	23.7344177232	0.364170157066667	99.9852615824	99.62109142533333	1231424.5	3.7525395332734174E8	0	7880	9.814728890006421	1.0263468330202925	0.8218734372027595	422.9894104003906	423.0086669921875
1100	423.00885009765625	26.3339031352					1	DETECTED	423.0089 m/z @26.33 [151020OFc1_NvH-0949-Control-6.raw]	423.00885009765625	26.3339031352	0.448459174933333	99.2883531330667	98.83989395813337	1017092.0	3.848261792378674E8	0	7880	0.18455267235022532	0.5053815339167256	0.01046531952473177	423.0086975097656	423.0185241699219
1101	423.0547790527344	26.2010334346667					1	DETECTED	423.0548 m/z @26.20 [151020OFc1_NvH-0949-Control-6.raw]	423.0547790527344	26.2010334346667	0.00785925333333333	99.9470134957333	99.93915424239997	260272.1875	3.4196323107625055E8	0	7880	21.72479924665083	1.8475082286786908	8.822478792795314	423.04522705078125	423.0641784667969
1102	423.0699462890625	40.057032392					1	DETECTED	423.0699 m/z @40.06 [151020OFc1_NvH-0949-Control-6.raw]	423.0699462890625	40.057032392	1.05434382613333	99.68851114	98.63416731386667	92499.3359375	3.544301332601096E8	0	7880	94.21973009402019	1.2085894189497077	1.4215321057289005	423.0648498535156	423.0699462890625
1103	423.0816650390625	47.631186144					1	DETECTED	423.0817 m/z @47.63 [151020OFc1_NvH-0949-Control-6.raw]	423.0816650390625	47.631186144	0.00785925333333333	99.9948088136	99.98694956026667	127452.8359375	3.465848002395093E8	0	7880	92.4716583808858	1.0545687235563965	1.1001993583257055	423.07208251953125	423.0882568359375
1104	423.0984191894531	39.0545523837333					1	DETECTED	423.0984 m/z @39.05 [151020OFc1_NvH-0949-Control-6.raw]	423.0984191894531	39.0545523837333	0.297468832533333	99.9948088136	99.69733998106668	172401.671875	3.437945914761647E8	0	7880	91.28476482806308	1.270124996502183	1.5053854500147643	423.0898742675781	423.1078796386719
1105	423.1334533691406	90.3664372250667					1	DETECTED	423.1335 m/z @90.37 [151020OFc1_NvH-0949-Control-6.raw]	423.1334533691406	90.3664372250667	40.0659090968	93.3360771490667	53.2701680522667	332884.0625	2.364203522232912E8	0	7880	0.1369293832670877	0.5147337584915653	8.916320403239295	423.12603759765625	423.140380859375
1106	423.1693420410156	91.0272424496					1	DETECTED	423.1693 m/z @91.03 [151020OFc1_NvH-0949-Control-6.raw]	423.1693420410156	91.0272424496	4.58701342213333	96.3495988296	91.76258540746667	283585.8125	3.31306644259511E8	0	7880	0.09748962729095467	1.2087627849261937	1.1019972424011162	423.1609802246094	423.1792907714844
1107	423.1902770996094	18.8043710570667					1	DETECTED	423.1903 m/z @18.80 [151020OFc1_NvH-0949-Control-6.raw]	423.1902770996094	18.8043710570667	3.9623740584	97.6572381544	93.694864096	766976.75	3.7555624610079795E8	0	7880	8.87706835661929	13.96455566408776	0.32831600034432196	423.1805725097656	423.20025634765625
1108	423.2007141113281	24.6099325234667					1	DETECTED	423.2007 m/z @24.61 [151020OFc1_NvH-0949-Control-6.raw]	423.2007141113281	24.6099325234667	3.42763405386667	90.9828075861333	87.55517353226664	699385.9375	3.2075451414722556E8	0	7880	0.1369728684962439	2.066706161702004	0.015060597232457083	423.2002868652344	423.2013854980469
1109	423.2113952636719	24.2228077850667					1	DETECTED	423.2114 m/z @24.22 [151020OFc1_NvH-0949-Control-6.raw]	423.2113952636719	24.2228077850667	3.4458405432	99.7094209176	96.2635803744	7889763.5	7.149290117652323E8	3	7880	0.38150302643861167	0.8735358173729405	0.5209941446600834	423.2014465332031	423.22021484375
1110	423.230224609375	30.3515587584					1	DETECTED	423.2302 m/z @30.35 [151020OFc1_NvH-0949-Control-6.raw]	423.230224609375	30.3515587584	1.5696382032	99.6222092544	98.0525710512	1.1852174E7	1.1171626327677755E9	2	7880	4.610766182141706	2.6966680654019455	1.5533791629528073	423.2202453613281	423.2402038574219
1111	423.2448425292969	47.3511848802667					1	DETECTED	423.2448 m/z @47.35 [151020OFc1_NvH-0949-Control-6.raw]	423.2448425292969	47.3511848802667	3.48212110906667	94.3149613546667	90.83284024560004	2695468.0	5.686978086680667E8	2	7880	12.249154628652839	0.5204282457659556	0.02635338922508048	423.240234375	423.2483215332031
1112	423.2583312988281	33.0229890533333					1	DETECTED	423.2583 m/z @33.02 [151020OFc1_NvH-0949-Control-6.raw]	423.2583312988281	33.0229890533333	3.38057251146667	98.3515448861333	94.97097237466663	1.7519192E7	1.2388900081283057E9	2	7880	0.19165495780331554	0.7458056231048406	1.2374666787244124	423.24835205078125	423.268310546875
1113	423.26837158203125	32.2529232306667					1	DETECTED	423.2684 m/z @32.25 [151020OFc1_NvH-0949-Control-6.raw]	423.26837158203125	32.2529232306667	3.34375625413333	94.3149613546667	90.97120510053338	1639673.875	4.1873436500004244E8	0	7880	32.112068349948174	1.2125120548954935	0.3005752214588256	423.26837158203125	423.2777404785156
1114	423.28399658203125	7.50685305493333					1	DETECTED	423.2840 m/z @7.51 [151020OFc1_NvH-0949-Control-6.raw]	423.28399658203125	7.50685305493333	4.56824430373333	92.4425454698667	87.87430116613336	231230.265625	3.678195698883674E8	2	7880	7.557321118315652	15.678189229723232	31.740064385985473	423.279052734375	423.2939147949219
1115	423.3188171386719	47.631186144					1	DETECTED	423.3188 m/z @47.63 [151020OFc1_NvH-0949-Control-6.raw]	423.3188171386719	47.631186144	2.26743448213333	93.1130915621333	90.84565707999998	113764.2109375	3.3196163172790694E8	0	7880	88.20364003871433	1.00130229260079	0.9558751027717508	423.3088684082031	423.3188171386719
1116	423.33160400390625	90.0800617685333					1	DETECTED	423.3316 m/z @90.08 [151020OFc1_NvH-0949-Control-6.raw]	423.33160400390625	90.0800617685333	3.45480681253333	97.9629486976	94.50814188506666	345160.0	4.787504343337352E8	0	7880	0.1578586948904359	0.508068007913009	0.01497395681626483	423.3278503417969	423.33636474609375
1117	423.3466491699219	90.8454028741333					1	DETECTED	423.3466 m/z @90.85 [151020OFc1_NvH-0949-Control-6.raw]	423.3466491699219	90.8454028741333	6.8337648448	92.6837091197333	85.84994427493329	97299.1640625	3.218754679735856E8	0	7880	1.820236165581619	0.5109407832576609	0.008046055457381041	423.3423156738281	423.3482666015625
1118	423.39080810546875	18.7896922069333					1	DETECTED	423.3908 m/z @18.79 [151020OFc1_NvH-0949-Control-6.raw]	423.39080810546875	18.7896922069333	3.7945218264	99.8514041786667	96.0568823522667	1107202.625	3.5655523103521264E8	0	7880	0.13167252870937318	18.946082527589617	17.93220806159368	423.3816833496094	423.4006652832031
1119	423.42083740234375	37.1975127632					1	DETECTED	423.4208 m/z @37.20 [151020OFc1_NvH-0949-Control-6.raw]	423.42083740234375	37.1975127632	1.59640456586667	98.2171730501333	96.62076848426663	551537.5625	3.433465044797891E8	0	7880	0.019079620152581356	1.4800609350419354	1.9276839115518833	423.4111633300781	423.42999267578125
1120	423.4522399902344	19.0101297925333					1	DETECTED	423.4522 m/z @19.01 [151020OFc1_NvH-0949-Control-6.raw]	423.4522399902344	19.0101297925333	3.11632094213333	99.9852615824	96.86894064026667	502018.15625	3.3913178568654275E8	0	7880	1.188828744270161	0.5145906545017608	0.04041232562324182	423.4423522949219	423.45770263671875
1121	423.46771240234375	13.3180817018667					1	DETECTED	423.4677 m/z @13.32 [151020OFc1_NvH-0949-Control-6.raw]	423.46771240234375	13.3180817018667	3.34375625413333	96.8739007936	93.53014453946668	3334323.5	3.908347708074975E8	4	7880	0.13424577832284434	1.1223811186040322	75.04299945924545	423.457763671875	423.4776306152344
1122	423.4798889160156	36.1936677477333					1	DETECTED	423.4799 m/z @36.19 [151020OFc1_NvH-0949-Control-6.raw]	423.4798889160156	36.1936677477333	4.58701342213333	98.0113215757333	93.42430815359998	608605.875	3.454853172042801E8	0	7880	0.20093208347437042	1.9138751229584998	0.0018465798940121906	423.4777526855469	423.4895324707031
1123	423.4954833984375	30.5624839410667					1	DETECTED	423.4955 m/z @30.56 [151020OFc1_NvH-0949-Control-6.raw]	423.4954833984375	30.5624839410667	4.3057056992	82.8155165837333	78.5098108845333	304632.625	3.54332899340221E8	0	7880	6.789881289700698	1.9249572338251215	3.1890719088181005	423.4901428222656	423.50543212890625
1124	423.5105895996094	26.3214946501333					1	DETECTED	423.5106 m/z @26.32 [151020OFc1_NvH-0949-Control-6.raw]	423.5105895996094	26.3214946501333	3.17985574773333	93.7420368253333	90.56218107759997	274610.8125	3.163112630844904E8	0	7880	0.02447104874511652	1.9566933322991218	5.727990878922111	423.5057067871094	423.5205078125
1125	423.5374450683594	40.9034681810667					1	DETECTED	423.5374 m/z @40.90 [151020OFc1_NvH-0949-Control-6.raw]	423.5374450683594	40.9034681810667	3.51831043386667	81.760295328	78.24198489413332	735525.3125	3.2786660302049255E8	0	7880	0.23125279943143795	1.372724801306466	0.0033346345446289027	423.5275573730469	423.5394592285156
1126	423.5494689941406	20.1142049077333					1	DETECTED	423.5495 m/z @20.11 [151020OFc1_NvH-0949-Control-6.raw]	423.5494689941406	20.1142049077333	2.50109465333333	96.9508942645333	94.44979961119998	2176547.0	4.120778045220318E8	0	7880	3.127729254990655	3.4588497507683433	4.63563067868295	423.5395202636719	423.55438232421875
1127	423.56451416015625	30.3680106050667					1	DETECTED	423.5645 m/z @30.37 [151020OFc1_NvH-0949-Control-6.raw]	423.56451416015625	30.3680106050667	2.71714608	97.5088708426667	94.79172476266669	4381006.0	5.956083481400896E8	3	7880	4.662921126354476	54.89125942317493	4.171918729212993	423.5545349121094	423.5744934082031
1128	423.57867431640625	45.8143021402667					1	DETECTED	423.5787 m/z @45.81 [151020OFc1_NvH-0949-Control-6.raw]	423.57867431640625	45.8143021402667	3.3709915048	69.0024941578667	65.6315026530667	1956840.625	3.311645405528289E8	3	7880	18.49023381166864	0.5935237914124596	0.06729862985652786	423.57452392578125	423.5885314941406
1129	423.5932922363281	31.7363186488					1	DETECTED	423.5933 m/z @31.74 [151020OFc1_NvH-0949-Control-6.raw]	423.5932922363281	31.7363186488	3.49112084293333	83.0011960098667	79.51007516693338	617285.0	3.2927478322091115E8	3	7880	27.824719569219003	2.2209469560556636	1.7307915355227494	423.58868408203125	423.6028747558594
1130	423.6214294433594	37.1700895498667					1	DETECTED	423.6214 m/z @37.17 [151020OFc1_NvH-0949-Control-6.raw]	423.6214294433594	37.1700895498667	4.05202539653333	97.2573156170667	93.20529022053337	567467.125	3.835704996213956E8	0	7880	0.14960789850205458	1.7870438513953464	2.5897981505762293	423.61212158203125	423.63037109375
1131	423.7026672363281	24.0264451904					1	DETECTED	423.7027 m/z @24.03 [151020OFc1_NvH-0949-Control-6.raw]	423.7026672363281	24.0264451904	5.6878198376	82.3263309448	76.6385111072	759234.375	3.034036033609038E8	0	7880	5.8024088016504365	0.6260144194873761	0.1407750435391872	423.69268798828125	423.70306396484375
1132	423.71307373046875	24.2621242149333					1	DETECTED	423.7131 m/z @24.26 [151020OFc1_NvH-0949-Control-6.raw]	423.71307373046875	24.2621242149333	3.3987910512	98.0113215757333	94.6125305245333	4076622.0	5.268198924552541E8	0	7880	22.477682602149876	0.6183033395434036	2.0578539252494923	423.7030944824219	423.7219543457031
1133	423.7319641113281	18.5419015149333					1	DETECTED	423.7320 m/z @18.54 [151020OFc1_NvH-0949-Control-6.raw]	423.7319641113281	18.5419015149333	3.01438042266667	99.6507422050667	96.63636178240003	5451621.0	5.0775809352736425E8	2	7880	0.2450186656435953	13.139183580478836	1.6146287607822845	423.7220153808594	423.73529052734375
1134	423.7453308105469	35.2594112794667					1	DETECTED	423.7453 m/z @35.26 [151020OFc1_NvH-0949-Control-6.raw]	423.7453308105469	35.2594112794667	2.9601272304	97.295650172	94.33552294159999	1.0675264E7	7.410606282933644E8	2	7880	0.18902867145023805	0.508409883388694	0.08663086393395113	423.7353820800781	423.75531005859375
1135	423.7599792480469	33.0229890533333					1	DETECTED	423.7600 m/z @33.02 [151020OFc1_NvH-0949-Control-6.raw]	423.7599792480469	33.0229890533333	3.05942162133333	81.258807488	78.19938586666667	7521477.5	5.630334961467829E8	0	7880	0.1917327353424696	1.3875255521075662	1.621624484971436	423.7553405761719	423.7699279785156
1136	423.77154541015625	51.139465124					1	DETECTED	423.7715 m/z @51.14 [151020OFc1_NvH-0949-Control-6.raw]	423.77154541015625	51.139465124	4.229402536	72.9933093258667	68.76390678986671	278495.59375	2.6708010420745507E8	0	7880	0.5685051769589151	0.7329334368385294	0.678581599352683	423.7701721191406	423.78070068359375
1137	423.79144287109375	18.7172121933333					1	DETECTED	423.7914 m/z @18.72 [151020OFc1_NvH-0949-Control-6.raw]	423.79144287109375	18.7172121933333	0.0576485002666667	96.2223354666667	96.16468696640004	369489.6875	4.0286800698576146E8	0	7880	11.326757243008974	3.996190036825486	0.010321305767950506	423.78167724609375	423.80035400390625
1138	423.8443908691406	16.5761551632					1	DETECTED	423.8444 m/z @16.58 [151020OFc1_NvH-0949-Control-6.raw]	423.8443908691406	16.5761551632	0.00785925333333333	99.9948088136	99.98694956026667	159288.234375	3.389899521498627E8	0	7880	0.04902867645590092	3.052427408430785	5.584626815533601	423.83447265625	423.84625244140625
1139	423.8563537597656	14.6184416397333					1	DETECTED	423.8564 m/z @14.62 [151020OFc1_NvH-0949-Control-6.raw]	423.8563537597656	14.6184416397333	0.0186509882666667	91.1239994205333	91.10534843226662	169777.59375	3.429702155714991E8	0	7880	0.05817155191470036	6.573410215963133	0.003159726491986454	423.8464050292969	423.8620300292969
1140	423.8720703125	40.9034681810667					1	DETECTED	423.8721 m/z @40.90 [151020OFc1_NvH-0949-Control-6.raw]	423.8720703125	40.9034681810667	0.00785925333333333	97.8291815922667	97.82132233893337	463061.625	4.0913397361095834E8	3	7880	25.546757296498846	1.588550098241373	0.07149496020210039	423.86212158203125	423.8728332519531
1141	423.8829650878906	28.8950587776					1	DETECTED	423.8830 m/z @28.90 [151020OFc1_NvH-0949-Control-6.raw]	423.8829650878906	28.8950587776	0.00785925333333333	90.9142353562667	90.90637610293336	1449898.5	4.108142420133768E8	0	7880	7.815609155939548	0.6923884524198783	0.3565931191883797	423.87298583984375	423.88836669921875
1142	423.8984069824219	13.8491293309333					1	DETECTED	423.8984 m/z @13.85 [151020OFc1_NvH-0949-Control-6.raw]	423.8984069824219	13.8491293309333	0.135141436266667	97.7716569954667	97.63651555920003	7092101.0	7.311752395347037E8	3	7880	0.2744295589438046	1.539976698625772	3.497089950568117	423.8884582519531	423.9082946777344
1143	423.91326904296875	45.7558799853333					1	DETECTED	423.9133 m/z @45.76 [151020OFc1_NvH-0949-Control-6.raw]	423.91326904296875	45.7558799853333	0.0381909890666667	99.8894978874667	99.85130689840004	1232106.5	4.6409170487638247E8	0	7880	1.453237048646912	0.5214461503099533	0.05760205292794289	423.9084167480469	423.9232482910156
1144	423.924560546875	46.5378403818667					1	DETECTED	423.9246 m/z @46.54 [151020OFc1_NvH-0949-Control-6.raw]	423.924560546875	46.5378403818667	0.0186509882666667	91.9706881736	91.95203718533332	429388.84375	3.8014516471109277E8	0	7880	53.87900477645993	1.133252835368565	1.173464341520697	423.92327880859375	423.9344787597656
1145	423.9533386230469	18.9893545693333					1	DETECTED	423.9533 m/z @18.99 [151020OFc1_NvH-0949-Control-6.raw]	423.9533386230469	18.9893545693333	0.0284010784	99.3639951890667	99.3355941106667	278947.21875	3.8115984953514045E8	0	7880	3.778829217208836	3.155799421513463	0.038873311597025846	423.9433898925781	423.95892333984375
1146	423.9690246582031	13.303742336					1	DETECTED	423.9690 m/z @13.30 [151020OFc1_NvH-0949-Control-6.raw]	423.9690246582031	13.303742336	0.00785925333333333	97.247836136	97.23997688266667	1218945.875	3.788818602187283E8	0	7880	30.14955023532235	10.02535892264849	1.1661708997352225	423.95904541015625	423.9751892089844
1147	423.9852600097656	43.7150636901333					1	DETECTED	423.9853 m/z @43.72 [151020OFc1_NvH-0949-Control-6.raw]	423.9852600097656	43.7150636901333	0.00785925333333333	99.8514041786667	99.84354492533336	4252970.5	4.451161391031116E8	4	7880	0.21374553541780728	0.5171077081132405	0.061999351197856406	423.97528076171875	423.9951477050781
1148	423.99847412109375	31.4318282864					1	DETECTED	423.9985 m/z @31.43 [151020OFc1_NvH-0949-Control-6.raw]	423.99847412109375	31.4318282864	0.00785925333333333	99.9757324290667	99.96787317573336	345889.8125	3.3794914323168015E8	0	7880	0.1794769073389304	1.6811048167563138	2.3189507747430205	423.9952697753906	424.0084533691406
1149	424.0450439453125	29.9860303834667					1	DETECTED	424.0450 m/z @29.99 [151020OFc1_NvH-0949-Control-6.raw]	424.0450439453125	29.9860303834667	0.00785925333333333	99.9948088136	99.98694956026667	130023.359375	3.6431870715915436E8	0	7880	90.36622082110775	1.8195029054341652	2.4900103761974135	424.035400390625	424.05499267578125
1150	424.07952880859375	36.5121741290667					1	DETECTED	424.0795 m/z @36.51 [151020OFc1_NvH-0949-Control-6.raw]	424.07952880859375	36.5121741290667	0.0381909890666667	99.9852615824	99.94707059333334	108085.8828125	3.485535212967246E8	0	7880	92.94932224787772	1.3472217976579681	1.7551599406723928	424.0794372558594	424.0844421386719
1151	424.0944519042969	40.7981739626667					1	DETECTED	424.0945 m/z @40.80 [151020OFc1_NvH-0949-Control-6.raw]	424.0944519042969	40.7981739626667	0.00785925333333333	99.9948088136	99.98694956026667	135657.78125	3.25668904746291E8	0	7880	91.41553069129374	1.1707162177482788	1.3647131331293232	424.08447265625	424.10418701171875
1152	424.13427734375	62.5981771266667					1	DETECTED	424.1343 m/z @62.60 [151020OFc1_NvH-0949-Control-6.raw]	424.13427734375	62.5981771266667	0.829740002666667	97.6666586368	96.83691863413333	156251.8125	4.39825482140256E8	0	7880	89.58419787619923	0.7838705586781594	0.5677411173563187	424.12445068359375	424.1436462402344
1153	424.1817626953125	19.6096539016					1	DETECTED	424.1818 m/z @19.61 [151020OFc1_NvH-0949-Control-6.raw]	424.1817626953125	19.6096539016	3.41702199066667	99.3448080386667	95.92778604800003	270427.0	3.8904836724301994E8	0	7880	75.99629141613354	3.4166365774321115	11.288507562712066	424.1719665527344	424.1885986328125
1154	424.19873046875	90.0993092330667					1	DETECTED	424.1987 m/z @90.10 [151020OFc1_NvH-0949-Control-6.raw]	424.19873046875	90.0993092330667	4.1919491272	93.8829474746667	89.69099834746669	333587.59375	3.9590702352510434E8	0	7880	72.71498420075724	0.5040341148316482	0.0024196183566512143	424.1888122558594	424.2016296386719
1155	424.2116394042969	26.2857265274667					1	DETECTED	424.2116 m/z @26.29 [151020OFc1_NvH-0949-Control-6.raw]	424.2116394042969	26.2857265274667	1.27984383573333	98.3613629813333	97.08151914559997	6985025.0	6.561166529428045E8	2	7880	0.22874883976693283	1.8193379146496667	0.8715498058861654	424.2016906738281	424.22161865234375
1156	424.2221984863281	15.0372871245333					1	DETECTED	424.2222 m/z @15.04 [151020OFc1_NvH-0949-Control-6.raw]	424.2221984863281	15.0372871245333	4.26840199866667	97.3430351826667	93.07463318400002	3011268.5	5.092906736401206E8	3	7880	0.14199785427022604	1.2503490674330304	1.2312185784317216	424.2216491699219	424.2236328125
1157	424.233642578125	40.3924348389333					1	DETECTED	424.2336 m/z @40.39 [151020OFc1_NvH-0949-Control-6.raw]	424.233642578125	40.3924348389333	3.7945218264	99.449175556	95.6546537296	1.1143006E7	1.205057564255429E9	2	7880	7.843850157852003	0.5200237747051184	0.008679754686381961	424.2236633300781	424.2436218261719
1158	424.24713134765625	35.2018723914667					1	DETECTED	424.2471 m/z @35.20 [151020OFc1_NvH-0949-Control-6.raw]	424.24713134765625	35.2018723914667	3.29795224026667	97.0361219010667	93.73816966080004	5118116.5	5.1794082748252356E8	3	7880	0.12706264529406042	1.6726134435918716	0.07094247790932118	424.24365234375	424.2571105957031
1159	424.26153564453125	33.0344094349333					1	DETECTED	424.2615 m/z @33.03 [151020OFc1_NvH-0949-Control-6.raw]	424.26153564453125	33.0344094349333	4.18144924986667	93.99070296	89.80925371013332	2019495.5	3.864857190112468E8	0	7880	0.15374248327027118	0.5962928130199531	0.3804761810623523	424.2571716308594	424.2715148925781
1160	424.2793884277344	24.9447955602667					1	DETECTED	424.2794 m/z @24.94 [151020OFc1_NvH-0949-Control-6.raw]	424.2793884277344	24.9447955602667	2.26743448213333	97.2667923930667	94.99935791093337	249336.90625	3.787261009249921E8	0	7880	73.1989463382277	2.4074938528693965	3.8181643088992048	424.27154541015625	424.2879333496094
1161	424.32708740234375	90.6350408890667					1	DETECTED	424.3271 m/z @90.64 [151020OFc1_NvH-0949-Control-6.raw]	424.32708740234375	90.6350408890667	19.88326742	95.7338910768	75.85062365680001	292216.15625	2.4550962631093127E8	0	7880	0.7848013463734276	0.5138221251590964	5.115253674294629	424.3175354003906	424.3359069824219
1162	424.3636779785156	91.0007238594667					1	DETECTED	424.3637 m/z @91.00 [151020OFc1_NvH-0949-Control-6.raw]	424.3636779785156	91.0007238594667	7.82368738826667	99.0782236589333	91.25453627066662	223353.734375	3.6128668947908276E8	0	7880	0.16222547367513585	1.9630091645196162	3.1647597196407227	424.35400390625	424.37322998046875
1163	424.4590759277344	36.6838121392					1	DETECTED	424.4591 m/z @36.68 [151020OFc1_NvH-0949-Control-6.raw]	424.4590759277344	36.6838121392	4.29653493493333	99.2214137933333	94.92487885839996	531241.0625	2.8354300768738484E8	0	7880	16.77613870180842	1.6838311516823197	2.343924724808021	424.4491882324219	424.4629211425781
1164	424.4729919433594	15.0720406349333					1	DETECTED	424.4730 m/z @15.07 [151020OFc1_NvH-0949-Control-6.raw]	424.4729919433594	15.0720406349333	2.64498472853333	99.8704374010667	97.22545267253336	2692790.75	3.98783417318386E8	0	7880	0.1289341642831907	0.58186239987357	58.26984835186378	424.4630126953125	424.48297119140625
1165	424.4942626953125	29.9533111856					1	DETECTED	424.4943 m/z @29.95 [151020OFc1_NvH-0949-Control-6.raw]	424.4942626953125	29.9533111856	4.05202539653333	99.1165277285333	95.06450233199998	6274191.0	5.071331109289163E8	0	7880	0.1861555573687994	0.6283078437455178	2.308253513164645	424.484375	424.5041198730469
1166	424.50811767578125	14.8779056272					1	DETECTED	424.5081 m/z @14.88 [151020OFc1_NvH-0949-Control-6.raw]	424.50811767578125	14.8779056272	4.04260055013333	94.7384484752	90.69584792506667	581192.875	3.6418839271093845E8	3	7880	0.03164475919096077	1.0032269877714333	186.38007504641448	424.5049133300781	424.5180969238281
1167	424.5201416015625	14.5364842677333					1	DETECTED	424.5201 m/z @14.54 [151020OFc1_NvH-0949-Control-6.raw]	424.5201416015625	14.5364842677333	4.18144924986667	46.271253732	42.08980448213333	107707.1796875	1.4322063935916758E8	0	7880	1.8559311994558723	2.032335207438283	6.836868700859546	424.51873779296875	424.5263977050781
1168	424.5366516113281	32.3295035085333					1	DETECTED	424.5367 m/z @32.33 [151020OFc1_NvH-0949-Control-6.raw]	424.5366516113281	32.3295035085333	3.99483074106667	98.5926939026667	94.59786316160003	423526.5	3.4241062385677165E8	0	7880	21.161883573176542	2.042136810457314	3.39408262825305	424.52685546875	424.546630859375
1169	424.5478515625	33.9762370896					1	DETECTED	424.5479 m/z @33.98 [151020OFc1_NvH-0949-Control-6.raw]	424.5478515625	33.9762370896	5.6677903512	52.63294188	46.9651515288	192694.203125	2.139388156092586E8	0	7880	40.155244800951664	0.847145117374166	0.660234484458825	424.5466613769531	424.54986572265625
1170	424.55987548828125	21.8103538736					1	DETECTED	424.5599 m/z @21.81 [151020OFc1_NvH-0949-Control-6.raw]	424.55987548828125	21.8103538736	1.99644836053333	99.9757324290667	97.97928406853336	4323978.0	5.861814446558943E8	3	7880	4.485802859279733	0.966724941394667	0.4849182160738524	424.5498962402344	424.5698547363281
1171	424.5814514160156	43.8986326253333					1	DETECTED	424.5815 m/z @43.90 [151020OFc1_NvH-0949-Control-6.raw]	424.5814514160156	43.8986326253333	3.59176132346667	75.4545020709333	71.86274074746663	1.0512964E7	5.045821238467275E8	3	7880	0.1925562468163733	0.5060964699401039	0.009514809794685377	424.5715026855469	424.59130859375
1172	424.5991516113281	16.1397580717333					1	DETECTED	424.5992 m/z @16.14 [151020OFc1_NvH-0949-Control-6.raw]	424.5991516113281	16.1397580717333	4.14052029066667	69.4909777058667	65.35045741520003	258763.953125	3.4768128154631853E8	3	7880	0.03555299683906199	3.6726548812719058	0.26820313205348306	424.5917053222656	424.6090087890625
1173	424.6871337890625	26.3602549026667					1	DETECTED	424.6871 m/z @26.36 [151020OFc1_NvH-0949-Control-6.raw]	424.6871337890625	26.3602549026667	5.01636217333333	76.7232168072	71.70685463386667	274376.125	2.897070958527522E8	0	7880	6.888983177198	2.214432541086713	3.415321286869497	424.67724609375	424.6907653808594
1174	424.7010192871094	29.516191528					1	DETECTED	424.7010 m/z @29.52 [151020OFc1_NvH-0949-Control-6.raw]	424.7010192871094	29.516191528	4.17066181333333	99.449175556	95.27851374266668	810270.3125	3.741277150494E8	0	7880	0.20244333392608382	4.295720494879739	0.012457299180686965	424.6910705566406	424.701171875
1175	424.711181640625	27.5569050338667					1	DETECTED	424.7112 m/z @27.56 [151020OFc1_NvH-0949-Control-6.raw]	424.711181640625	27.5569050338667	4.12162881173333	99.3923552968	95.27072648506667	7026559.0	7.453119849822062E8	2	7880	0.3942160369248455	0.5680737512663788	0.22162462808030617	424.7012939453125	424.72113037109375
1176	424.73114013671875	40.8378417845333					1	DETECTED	424.7311 m/z @40.84 [151020OFc1_NvH-0949-Control-6.raw]	424.73114013671875	40.8378417845333	3.43677564053333	98.4758473053333	95.03907166479998	4.1345292E7	1.3698668037390943E9	2	7880	0.22427323378359176	0.5086637560800772	0.6967169330807461	424.7211608886719	424.7411193847656
1177	424.7449035644531	29.9860303834667					1	DETECTED	424.7449 m/z @29.99 [151020OFc1_NvH-0949-Control-6.raw]	424.7449035644531	29.9860303834667	3.279846608	97.723972472	94.444125864	5279347.5	5.2497151972384435E8	2	7880	0.19521516839386166	0.7187999160235551	0.3139848735916367	424.74114990234375	424.75482177734375
1178	424.7593994140625	21.6139207141333					1	DETECTED	424.7594 m/z @21.61 [151020OFc1_NvH-0949-Control-6.raw]	424.7593994140625	21.6139207141333	4.03316368026667	99.3830034642667	95.34983978400003	1072749.125	3.41420466054459E8	0	7880	0.14721200086353647	42.550057946812856	1.707984217637154	424.7549133300781	424.7610778808594
1179	424.7711486816406	17.5580961106667					1	DETECTED	424.7711 m/z @17.56 [151020OFc1_NvH-0949-Control-6.raw]	424.7711486816406	17.5580961106667	3.74657846213333	73.2446482736	69.49806981146668	1683596.125	3.32167808953064E8	2	7880	0.19148388554140539	2.9117818583611204	8.407948580479617	424.7612609863281	424.7809753417969
1180	424.8429260253906	14.8094582688					1	DETECTED	424.8429 m/z @14.81 [151020OFc1_NvH-0949-Control-6.raw]	424.8429260253906	14.8094582688	0.00785925333333333	99.9948088136	99.98694956026667	313333.78125	3.514844925250518E8	0	7880	0.059895300268557605	3.578023412003638	1.2142282004031724	424.83331298828125	424.8434143066406
1181	424.8537902832031	26.4308827386667					1	DETECTED	424.8538 m/z @26.43 [151020OFc1_NvH-0949-Control-6.raw]	424.8537902832031	26.4308827386667	0.0284010784	98.7458857333333	98.7174846549333	491962.3125	3.7210700563105196E8	0	7880	11.185824911822932	2.534090393727923	0.0028402488294490265	424.8441162109375	424.8588562011719
1182	424.86920166015625	28.7248543210667					1	DETECTED	424.8692 m/z @28.72 [151020OFc1_NvH-0949-Control-6.raw]	424.86920166015625	28.7248543210667	0.0576485002666667	96.4560473901333	96.39839888986664	899054.75	3.7308345492988807E8	3	7880	3.3114840576075792	0.506047203738887	0.5902956591459585	424.8592834472656	424.8791809082031
1183	424.8840026855469	43.9321735861333					1	DETECTED	424.8840 m/z @43.93 [151020OFc1_NvH-0949-Control-6.raw]	424.8840026855469	43.9321735861333	0.2593713496	70.8838104389333	70.6244390893333	609829.0625	3.318328044476371E8	0	7880	6.195675361619102	0.9590902508961681	0.0035384264102130683	424.87921142578125	424.8881530761719
1184	424.898193359375	37.8784466776					1	DETECTED	424.8982 m/z @37.88 [151020OFc1_NvH-0949-Control-6.raw]	424.898193359375	37.8784466776	0.00785925333333333	99.5154709165333	99.50761166319997	2.3393438E7	7.473305805122645E8	3	7880	0.1677462973672732	0.5650523430073878	0.018117113957431354	424.8882141113281	424.9081726074219
1185	424.9158935546875	43.8768805205333					1	DETECTED	424.9159 m/z @43.88 [151020OFc1_NvH-0949-Control-6.raw]	424.9158935546875	43.8768805205333	0.0381909890666667	97.54692668	97.50873569093334	6933116.0	5.0852067076726335E8	3	7880	0.17929751520583181	0.5823671858754397	0.043993643258780114	424.9082336425781	424.92584228515625
1186	424.93365478515625	16.0707192592					1	DETECTED	424.9337 m/z @16.07 [151020OFc1_NvH-0949-Control-6.raw]	424.93365478515625	16.0707192592	0.0576485002666667	98.9879725272	98.93032402693333	238096.96875	3.520325489256769E8	0	7880	7.831573103287525	3.087056196727076	0.27175867331557685	424.9261779785156	424.9432373046875
1187	424.9590759277344	28.1822962498667					1	DETECTED	424.9591 m/z @28.18 [151020OFc1_NvH-0949-Control-6.raw]	424.9590759277344	28.1822962498667	0.297468832533333	99.8800459856	99.58257715306668	408906.53125	3.638759907940656E8	0	7880	14.15543683101618	2.2883694350250967	0.07673086476082112	424.9490966796875	424.9644775390625
1188	424.9744873046875	18.5599698341333					1	DETECTED	424.9745 m/z @18.56 [151020OFc1_NvH-0949-Control-6.raw]	424.9744873046875	18.5599698341333	0.00785925333333333	99.2693007536	99.26144150026667	1334090.75	4.039276047739194E8	2	7880	0.1764645685262458	1.407745032212853	2.2096600622939935	424.9645080566406	424.9844665527344
1189	424.9954528808594	29.9980338962667					1	DETECTED	424.9955 m/z @30.00 [151020OFc1_NvH-0949-Control-6.raw]	424.9954528808594	29.9980338962667	0.0186509882666667	99.9376598026667	99.91900881440003	3067566.25	3.983883248661417E8	0	7880	0.06898481036544624	0.9919345693845479	0.1417896379125974	424.98553466796875	425.00543212890625
1190	425.0101318359375	33.7308228106667					1	DETECTED	425.0101 m/z @33.73 [151020OFc1_NvH-0949-Control-6.raw]	425.0101318359375	33.7308228106667	0.0186509882666667	99.9852615824	99.96661059413333	168243.484375	3.2206767770918775E8	0	7880	77.09892608740248	1.4862647625663896	1.8836476803814735	425.00567626953125	425.010498046875
1191	425.0205993652344	26.4827802368					1	DETECTED	425.0206 m/z @26.48 [151020OFc1_NvH-0949-Control-6.raw]	425.0205993652344	26.4827802368	0.00785925333333333	99.9948088136	99.98694956026667	280715.28125	3.2808745748374754E8	0	7880	0.15897017775423095	1.8900916449210925	5.966794799487117	425.01080322265625	425.0304870605469
1192	425.03271484375	43.2346690402667					1	DETECTED	425.0327 m/z @43.23 [151020OFc1_NvH-0949-Control-6.raw]	425.03271484375	43.2346690402667	0.00785925333333333	99.9948088136	99.98694956026667	125480.1484375	3.533661533365949E8	0	7880	89.4411170377725	1.2482193134582942	1.3703161645772706	425.03131103515625	425.0422668457031
1193	425.0792541503906	54.1193558976					1	DETECTED	425.0793 m/z @54.12 [151020OFc1_NvH-0949-Control-6.raw]	425.0792541503906	54.1193558976	11.703816448	99.9566342874667	88.2528178394667	62646.0859375	2.3926510670141742E8	0	7880	83.30606486570713	0.9879790227639831	0.9738430204214874	425.0784606933594	425.08349609375
1194	425.156005859375	14.8779056272					1	DETECTED	425.1560 m/z @14.88 [151020OFc1_NvH-0949-Control-6.raw]	425.156005859375	14.8779056272	11.703816448	92.94967278	81.245856332	242606.609375	3.331739580656196E8	0	7880	0.19073139643166925	85.74904275694605	0.18707343494400389	425.1503601074219	425.16595458984375
1195	425.1679992675781	36.2557540122667					1	DETECTED	425.1680 m/z @36.26 [151020OFc1_NvH-0949-Control-6.raw]	425.1679992675781	36.2557540122667	5.17840222133333	99.2405343829333	94.06213216159998	87906.234375	2.5571463521730855E8	0	7880	85.8990668447198	1.5133550116236423	2.0267100232472846	425.166015625	425.1706848144531
1196	425.1814880371094	13.8354216770667					1	DETECTED	425.1815 m/z @13.84 [151020OFc1_NvH-0949-Control-6.raw]	425.1814880371094	13.8354216770667	2.26743448213333	97.38152438	95.11408989786668	721507.125	3.7660065996077466E8	0	7880	0.13996117257626928	5.597063339071524	9.800740678272874	425.1719055175781	425.1914367675781
1197	425.20001220703125	39.4163231069333					1	DETECTED	425.2000 m/z @39.42 [151020OFc1_NvH-0949-Control-6.raw]	425.20001220703125	39.4163231069333	3.12543980346667	92.3320385570667	89.20659875360002	406625.46875	3.752481474717809E8	0	7880	1.11524442686774	1.4617963979486184	2.146638688055742	425.1914978027344	425.20294189453125
1198	425.21295166015625	27.5020834592					1	DETECTED	425.2130 m/z @27.50 [151020OFc1_NvH-0949-Control-6.raw]	425.21295166015625	27.5020834592	0.8756043584	96.6105648408	95.7349604824	3071245.75	6.581902344777898E8	2	7880	13.948197610644101	0.7401060283413055	2.5906706478667685	425.2029724121094	425.22265625
1199	425.232666015625	40.8378417845333					1	DETECTED	425.2327 m/z @40.84 [151020OFc1_NvH-0949-Control-6.raw]	425.232666015625	40.8378417845333	3.42763405386667	99.9566342874667	96.52900023360003	1.857889E7	1.560963608161966E9	2	7880	8.513479023490007	0.6983009711106928	0.029518446420736817	425.2226867675781	425.24261474609375
1200	425.24542236328125	28.563217					1	DETECTED	425.2454 m/z @28.56 [151020OFc1_NvH-0949-Control-6.raw]	425.24542236328125	28.563217	3.74657846213333	98.0015046450667	94.25492618293337	9703641.0	8.047463835829045E8	2	7880	3.348746679383332	0.6146183760487446	0.2380868964859735	425.24267578125	425.25537109375
1201	425.2596130371094	24.4983719304					1	DETECTED	425.2596 m/z @24.50 [151020OFc1_NvH-0949-Control-6.raw]	425.2596130371094	24.4983719304	4.05202539653333	98.4281166181333	94.37609122159998	1444047.75	4.0599194049036676E8	2	7880	26.368542071274444	8.998983354584013	2.355392108928313	425.2554626464844	425.26953125
1202	425.2727966308594	17.5898476762667					1	DETECTED	425.2728 m/z @17.59 [151020OFc1_NvH-0949-Control-6.raw]	425.2727966308594	17.5898476762667	4.97873762533333	96.3288072242667	91.35006959893337	762558.0	3.5942777665655607E8	2	7880	38.7708511805466	3.425834558153331	195.50814776018987	425.2697448730469	425.2826843261719
1203	425.2904052734375	92.2304515397333					1	DETECTED	425.2904 m/z @92.23 [151020OFc1_NvH-0949-Control-6.raw]	425.2904052734375	92.2304515397333	15.8838777312	92.4911117176	76.6072339864	100303.4609375	2.761238074640866E8	0	7880	1.751812761327031	0.5017070849735864	0.25662555008395715	425.28521728515625	425.2986145019531
1204	425.3109436035156	90.4452991421333					1	DETECTED	425.3109 m/z @90.45 [151020OFc1_NvH-0949-Control-6.raw]	425.3109436035156	90.4452991421333	4.03316368026667	99.5651079	95.53194421973333	394964.53125	2.5677126214602697E8	0	7880	0.12136881695106183	0.5095826486045255	11.40492198295086	425.3031311035156	425.3183898925781
1205	425.32568359375	91.3192458602667					1	DETECTED	425.3257 m/z @91.32 [151020OFc1_NvH-0949-Control-6.raw]	425.32568359375	91.3192458602667	3.10727738	92.5782087906667	89.4709314106667	118937.140625	3.277964536832702E8	0	7880	0.7982829389883221	0.5071360097279862	5.006851097491388	425.322509765625	425.3352355957031
1206	425.353515625	26.5387353898667					1	DETECTED	425.3535 m/z @26.54 [151020OFc1_NvH-0949-Control-6.raw]	425.353515625	26.5387353898667	0.382874151466667	99.928112032	99.54523788053334	129524.828125	3.6969218600100005E8	0	7880	91.43653677373527	1.902924108925701	2.502687129200342	425.3437194824219	425.36346435546875
1207	425.3884582519531	40.0768380965333					1	DETECTED	425.3885 m/z @40.08 [151020OFc1_NvH-0949-Control-6.raw]	425.3884582519531	40.0768380965333	0.211640552	92.431047636	92.219407084	143586.78125	3.5530370085011804E8	0	7880	92.07297153396608	1.1464221063611164	1.2984188285422709	425.3785705566406	425.3984375
1208	425.3986511230469	40.3018899698667					1	DETECTED	425.3987 m/z @40.30 [151020OFc1_NvH-0949-Control-6.raw]	425.3986511230469	40.3018899698667	4.5497156408	92.4168290872	87.8671134464	117123.65625	3.375924059880861E8	0	7880	87.63868900282321	1.2288359392866854	1.4384097728737861	425.3985290527344	425.4082946777344
1209	425.41876220703125	9.8974199848					1	DETECTED	425.4188 m/z @9.90 [151020OFc1_NvH-0949-Control-6.raw]	425.41876220703125	9.8974199848	6.3230915168	98.8713242746667	92.5482327578667	185351.625	3.558534689844658E8	0	7880	0.19152171240271265	1.1250006840186442	0.5851318676555948	425.40899658203125	425.4230651855469
1210	425.45361328125	19.8945448101333					1	DETECTED	425.4536 m/z @19.89 [151020OFc1_NvH-0949-Control-6.raw]	425.45361328125	19.8945448101333	3.64027551066667	98.4758473053333	94.83557179466663	2908491.75	4.96308367126689E8	0	7880	0.1492132177640677	59.170962481548415	0.03915595168959096	425.4436340332031	425.46343994140625
1211	425.4752502441406	11.7561865136					1	DETECTED	425.4753 m/z @11.76 [151020OFc1_NvH-0949-Control-6.raw]	425.4752502441406	11.7561865136	3.9418124232	99.0782236589333	95.13641123573329	2919828.75	4.5748223133117056E8	0	7880	0.14095148388279277	1.2519228107985187	3.802882233322379	425.4653625488281	425.4836730957031
1212	425.493896484375	25.7261635461333					1	DETECTED	425.4939 m/z @25.73 [151020OFc1_NvH-0949-Control-6.raw]	425.493896484375	25.7261635461333	3.02336802586667	98.8511012581333	95.82773323226662	9395749.0	4.795928130755972E8	4	7880	0.202959472469594	0.6128570226560575	12.310835604953102	425.4841003417969	425.503662109375
1213	425.5118103027344	19.1871961805333					1	DETECTED	425.5118 m/z @19.19 [151020OFc1_NvH-0949-Control-6.raw]	425.5118103027344	19.1871961805333	2.86979061226667	95.454962824	92.58517221173334	162595.65625	3.44018645219908E8	0	7880	29.759834258051	3.863958683485171	6.70211258286946	425.5039367675781	425.5143127441406
1214	425.5243835449219	34.8220394645333					1	DETECTED	425.5244 m/z @34.82 [151020OFc1_NvH-0949-Control-6.raw]	425.5243835449219	34.8220394645333	3.13437298426667	94.4826100912	91.34823710693333	191798.078125	3.5950360139320976E8	0	7880	0.027327914385637087	1.6101031346911907	2.438562951765753	425.514404296875	425.5301513671875
1215	425.5401611328125	28.3174803282667					1	DETECTED	425.5402 m/z @28.32 [151020OFc1_NvH-0949-Control-6.raw]	425.5401611328125	28.3174803282667	1.8630370984	98.6023040058667	96.7392669074667	1820041.0	3.845223130195073E8	3	7880	0.13703807170674764	0.51592422305697	0.6355160610088675	425.5301818847656	425.5412292480469
1216	425.5512390136719	5.77223352453333					1	DETECTED	425.5512 m/z @5.77 [151020OFc1_NvH-0949-Control-6.raw]	425.5512390136719	5.77223352453333	4.03316368026667	98.4565847589333	94.42342107866664	7675326.0	5.457092476105053E8	3	7880	18.827725714475413	133.30189530524837	162.41137104636093	425.541259765625	425.56121826171875
1217	425.5676574707031	37.9848303610667					1	DETECTED	425.5677 m/z @37.98 [151020OFc1_NvH-0949-Control-6.raw]	425.5676574707031	37.9848303610667	1.92537222106667	99.0782236589333	97.15285143786663	6188497.0	6.208601947754478E8	3	7880	0.3686053671926004	0.5608659938506045	0.04523013579343935	425.5612487792969	425.5776062011719
1218	425.5806579589844	60.0021855666667					1	DETECTED	425.5807 m/z @60.00 [151020OFc1_NvH-0949-Control-6.raw]	425.5806579589844	60.0021855666667	4.100574932	99.4869565189333	95.3863815869333	5839452.5	5.711287868846768E8	3	7880	0.3021713501401422	0.5073744013246169	0.034659280706010966	425.5776672363281	425.5905456542969
1219	425.5945129394531	21.8012560205333					1	DETECTED	425.5945 m/z @21.80 [151020OFc1_NvH-0949-Control-6.raw]	425.5945129394531	21.8012560205333	3.88269808693333	60.6089017170667	56.72620363013337	3635573.0	2.722753658379374E8	0	7880	0.1661356685018447	2.16824368279668	0.19355949835181074	425.5906982421875	425.60406494140625
[truncated: 34,733 more rows]
