# Supplementary material for: MSFC: a new feature construction method for accurate diagnosis of mass spectrometry data
Source: Sci Rep. 2023 Sep 21;13:15694. doi: 10.1038/s41598-023-42395-5 (PMC10514077; doi:10.1038/s41598-023-42395-5)
Supplement: Supplementary file 1 — Supplementary Information. [file 41598_2023_42395_MOESM1_ESM.zip › dataset/CRLM dataset/control/control7.csv]

row ID	row m/z	row retention time	row identity (main ID)	row identity (all IDs)	row identity (main ID + details)	row comment	row number of detected peaks	151020OFc1_NvH-0949-Control-7.raw Peak status	151020OFc1_NvH-0949-Control-7.raw Peak name	151020OFc1_NvH-0949-Control-7.raw Peak m/z	151020OFc1_NvH-0949-Control-7.raw Peak RT	151020OFc1_NvH-0949-Control-7.raw Peak RT start	151020OFc1_NvH-0949-Control-7.raw Peak RT end	151020OFc1_NvH-0949-Control-7.raw Peak duration time	151020OFc1_NvH-0949-Control-7.raw Peak height	151020OFc1_NvH-0949-Control-7.raw Peak area	151020OFc1_NvH-0949-Control-7.raw Peak charge	151020OFc1_NvH-0949-Control-7.raw Peak # data points	151020OFc1_NvH-0949-Control-7.raw Peak FWHM	151020OFc1_NvH-0949-Control-7.raw Peak tailing factor	151020OFc1_NvH-0949-Control-7.raw Peak asymmetry factor	151020OFc1_NvH-0949-Control-7.raw Peak m/z min	151020OFc1_NvH-0949-Control-7.raw Peak m/z max
1	400.018310546875	26.73756854					1	DETECTED	400.0183 m/z @26.74 [151020OFc1_NvH-0949-Control-7.raw]	400.018310546875	26.73756854	0.00950562426666667	99.9853084589333	99.97580283466664	271911.25	2.74084349003583E8	0	7354	86.95079413131018	2.571930921835662	4.129415441819284	400.0083312988281	400.02825927734375
2	400.0382080078125	42.2837313661333					1	DETECTED	400.0382 m/z @42.28 [151020OFc1_NvH-0949-Control-7.raw]	400.0382080078125	42.2837313661333	0.00950562426666667	99.9958104765333	99.98630485226663	138346.53125	2.804633556554445E8	0	7354	89.90563731006624	1.2424903712569155	1.4804381210598796	400.0284118652344	400.0415344238281
3	400.0516052246094	74.0658882373333					1	DETECTED	400.0516 m/z @74.07 [151020OFc1_NvH-0949-Control-7.raw]	400.0516052246094	74.0658882373333	0.0203283581333333	99.9958104765333	99.97548211839997	235114.578125	2.9833054723151016E8	0	7354	111.13614656176023	0.6459210212517289	0.28577280441884245	400.04345703125	400.0614318847656
4	400.06170654296875	22.2972150218667					1	DETECTED	400.0617 m/z @22.30 [151020OFc1_NvH-0949-Control-7.raw]	400.06170654296875	22.2972150218667	0.912994007733333	99.6569586010667	98.74396459333337	45868.53125	1.4226713763520667E8	0	7354	95.8189898649128	2.202655524393116	3.4773497342499033	400.0616455078125	400.064453125
5	400.1605529785156	67.4004404749333					1	DETECTED	400.1606 m/z @67.40 [151020OFc1_NvH-0949-Control-7.raw]	400.1605529785156	67.4004404749333	0.1268191152	95.7623465570667	95.63552744186671	141142.5625	3.6075797719133157E8	0	7354	75.21187041177816	0.7107951490412069	0.4157374129953323	400.1508483886719	400.1705322265625
6	400.1838684082031	20.0649753386667					1	DETECTED	400.1839 m/z @20.06 [151020OFc1_NvH-0949-Control-7.raw]	400.1838684082031	20.0649753386667	3.66676926933333	99.966204888	96.29943561866666	848280.9375	2.973371512688154E8	0	7354	2.439941289226237	0.5764120165640291	5.295570301427551	400.1739196777344	400.1871643066406
7	400.1971740722656	24.2898690472					1	DETECTED	400.1972 m/z @24.29 [151020OFc1_NvH-0949-Control-7.raw]	400.1971740722656	24.2898690472	3.3932122328	98.7605958008	95.36738356800001	4251274.0	3.520244600501329E8	0	7354	0.07903217500624393	0.5424247217648732	0.1761130832954791	400.18719482421875	400.2022399902344
8	400.2122497558594	23.1724614144					1	DETECTED	400.2122 m/z @23.17 [151020OFc1_NvH-0949-Control-7.raw]	400.2122497558594	23.1724614144	3.62585720613333	98.9331685317333	95.30731132559997	1.9546196E7	8.814793620400783E8	2	7354	0.24084822361522384	0.6103001930712617	0.0328156344968437	400.2022705078125	400.2164611816406
9	400.2264709472656	20.6319860810667					1	DETECTED	400.2265 m/z @20.63 [151020OFc1_NvH-0949-Control-7.raw]	400.2264709472656	20.6319860810667	3.59665563573333	98.8222051312	95.22554949546667	2.8303556E7	1.4055794175445366E9	3	7354	0.24292167155570965	0.7827295293939909	6.151977037311672	400.21649169921875	400.2311706542969
10	400.2411804199219	35.0625860586667					1	DETECTED	400.2412 m/z @35.06 [151020OFc1_NvH-0949-Control-7.raw]	400.2411804199219	35.0625860586667	0.513319156266667	99.9958104765333	99.48249132026663	2.07838304E8	5.079986468946413E9	3	7354	0.3704333779685527	1.0923353069636388	1.1334586823262653	400.231201171875	400.25115966796875
11	400.2549133300781	22.7528300909333					1	DETECTED	400.2549 m/z @22.75 [151020OFc1_NvH-0949-Control-7.raw]	400.2549133300781	22.7528300909333	5.01713350773333	92.5662265821333	87.54909307439996	448735.21875	3.6096327852631176E8	3	7354	77.79342619685313	4.566777150082573	21.85832704182077	400.25152587890625	400.2549133300781
12	400.2649230957031	40.0039949048					1	DETECTED	400.2649 m/z @40.00 [151020OFc1_NvH-0949-Control-7.raw]	400.2649230957031	40.0039949048	0.441873993866667	95.4145984922667	94.97272449840004	5750267.5	4.444213193037851E8	2	7354	0.1310651568263026	0.7382135974803063	0.006770915667510568	400.25494384765625	400.27459716796875
13	400.2771911621094	19.9449042344					1	DETECTED	400.2772 m/z @19.94 [151020OFc1_NvH-0949-Control-7.raw]	400.2771911621094	19.9449042344	11.5546687978667	96.2294663757333	84.6747975778666	744527.1875	2.182607788863351E8	0	7354	0.279451714700226	1.2099794571292914	0.0297652748966622	400.2763671875	400.28631591796875
14	400.3057861328125	91.5544529301333					1	DETECTED	400.3058 m/z @91.55 [151020OFc1_NvH-0949-Control-7.raw]	400.3057861328125	91.5544529301333	1.1211771968	95.1663164912	94.0451392944	187425.171875	2.835489571884879E8	0	7354	0.2019775919837059	0.9075539138461894	4.351239339366251	400.2966613769531	400.31427001953125
15	400.3321228027344	80.9063710632					1	DETECTED	400.3321 m/z @80.91 [151020OFc1_NvH-0949-Control-7.raw]	400.3321228027344	80.9063710632	0.799278372533333	98.2901509354667	97.49087256293336	226962.734375	3.966480658514297E8	0	7354	90.44987247605974	0.5690597772954322	0.13211827602622875	400.3237609863281	400.34210205078125
16	400.3460998535156	29.5874718365333					1	DETECTED	400.3461 m/z @29.59 [151020OFc1_NvH-0949-Control-7.raw]	400.3460998535156	29.5874718365333	0.00950562426666667	99.9958104765333	99.98630485226663	103538.90625	2.860095312156252E8	0	7354	91.50615624411932	1.6865590135954132	2.3786482396286477	400.3421325683594	400.3519287109375
17	400.4137268066406	40.0480549248					1	DETECTED	400.4137 m/z @40.05 [151020OFc1_NvH-0949-Control-7.raw]	400.4137268066406	40.0480549248	3.91940806826667	91.67920566	87.75979759173332	166416.078125	2.7926570615432143E8	0	7354	79.16642810803992	1.429950484992882	1.8282378054773196	400.4044494628906	400.4184265136719
18	400.42889404296875	23.6540782952					1	DETECTED	400.4289 m/z @23.65 [151020OFc1_NvH-0949-Control-7.raw]	400.42889404296875	23.6540782952	2.8172685688	98.9534060672	96.1361374984	192417.84375	2.814272399084758E8	0	7354	23.60394907446127	3.460413616256977	6.371370870198275	400.4192810058594	400.4377746582031
19	400.4604187011719	13.2226015210667					1	DETECTED	400.4604 m/z @13.22 [151020OFc1_NvH-0949-Control-7.raw]	400.4604187011719	13.2226015210667	3.703219092	99.369840988	95.66662189600001	656834.5	3.133341910699872E8	0	7354	0.10082309914689347	0.5424725240964798	0.0036797140377343423	400.45062255859375	400.4632568359375
20	400.4732666015625	19.9588558288					1	DETECTED	400.4733 m/z @19.96 [151020OFc1_NvH-0949-Control-7.raw]	400.4732666015625	19.9588558288	0.7281543608	96.9146439093333	96.18648954853329	3112136.25	4.710356384791031E8	4	7354	11.072396037229211	30.819427733532535	0.4944117692532541	400.4634094238281	400.4831237792969
21	400.4960632324219	10.2529810944					1	DETECTED	400.4961 m/z @10.25 [151020OFc1_NvH-0949-Control-7.raw]	400.4960632324219	10.2529810944	3.3932122328	99.4200775026667	96.0268652698667	1705755.0	3.0700651349899846E8	0	7354	0.18720179597507602	1.171511424131656	8.626637985599926	400.4861755371094	400.505859375
22	400.5167541503906	32.60464978					1	DETECTED	400.5168 m/z @32.60 [151020OFc1_NvH-0949-Control-7.raw]	400.5167541503906	32.60464978	5.91830030853333	83.1285233741333	77.21022306559996	363846.5	2.8436464890994716E8	0	7354	15.046038307187857	1.53207483832029	0.839120340764985	400.5068054199219	400.51678466796875
23	400.52685546875	13.1704394069333					1	DETECTED	400.5269 m/z @13.17 [151020OFc1_NvH-0949-Control-7.raw]	400.52685546875	13.1704394069333	1.80151496613333	97.4920355901333	95.69052062399997	1715597.125	3.278767631356545E8	3	7354	11.208703015132931	0.7011872498521101	41.45757957254473	400.51690673828125	400.5368347167969
24	400.54132080078125	10.7819794701333					1	DETECTED	400.5413 m/z @10.78 [151020OFc1_NvH-0949-Control-7.raw]	400.54132080078125	10.7819794701333	2.88896574	99.0235013794667	96.13453563946669	1310955.25	4.766769823102205E8	0	7354	30.542818326112226	0.5768911976062304	30.389039056177044	400.536865234375	400.5483703613281
25	400.5583801269531	47.8903052618667					1	DETECTED	400.5584 m/z @47.89 [151020OFc1_NvH-0949-Control-7.raw]	400.5583801269531	47.8903052618667	1.1211771968	99.8581728130667	98.7369956162667	1599667.5	3.483344864530067E8	3	7354	34.04506340967531	0.5048960183470594	0.005210585189254016	400.5484313964844	400.5628967285156
26	400.5729064941406	35.0025247989333					1	DETECTED	400.5729 m/z @35.00 [151020OFc1_NvH-0949-Control-7.raw]	400.5729064941406	35.0025247989333	1.6638147984	99.9853084589333	98.3214936605333	1.409864E8	3.459791162741826E9	3	7354	0.3305380105731146	1.3418505583667364	1.6845004274227495	400.56292724609375	400.582763671875
27	400.58349609375	23.5182095402667					1	DETECTED	400.5835 m/z @23.52 [151020OFc1_NvH-0949-Control-7.raw]	400.58349609375	23.5182095402667	3.19277884613333	77.3066364946667	74.11385764853337	1044776.625	3.0501337684383225E8	0	7354	0.0731765345915214	5.068395452384672	0.012717007751029918	400.58294677734375	400.5927734375
28	400.59765625	5.602427616					1	DETECTED	400.5977 m/z @5.60 [151020OFc1_NvH-0949-Control-7.raw]	400.59765625	5.602427616	3.60756646693333	35.9940694256	32.386502958666675	99754.7421875	8.03346418207032E7	0	7354	0.3784104684671563	0.7519778939350927	1.975962533848362	400.5935363769531	400.5977783203125
29	400.6077880859375	31.3615968890667					1	DETECTED	400.6078 m/z @31.36 [151020OFc1_NvH-0949-Control-7.raw]	400.6077880859375	31.3615968890667	5.26142248213333	99.8076898829333	94.54626740079998	965833.3125	2.608028836377553E8	0	7354	0.11473525502256976	0.5141826480923039	1.5937691872907676	400.5978088378906	400.6176452636719
30	400.69500732421875	38.04587324					1	DETECTED	400.6950 m/z @38.05 [151020OFc1_NvH-0949-Control-7.raw]	400.69500732421875	38.04587324	2.13125945173333	97.5130436978667	95.38178424613338	3519852.75	3.529124687837353E8	2	7354	0.24733476247199349	0.5110784652511097	0.020350646397158795	400.6850891113281	400.70361328125
31	400.713623046875	23.1937758805333					1	DETECTED	400.7136 m/z @23.19 [151020OFc1_NvH-0949-Control-7.raw]	400.713623046875	23.1937758805333	4.00178688613333	99.8680534864	95.86626660026667	4831685.5	4.662465598274245E8	2	7354	0.2362187788304695	0.6023331954595491	4.2621473750682615	400.7037048339844	400.71783447265625
32	400.7278747558594	20.6102070234667					1	DETECTED	400.7279 m/z @20.61 [151020OFc1_NvH-0949-Control-7.raw]	400.7278747558594	20.6102070234667	3.32957968186667	99.8581728130667	96.52859313120003	1.3829689E7	7.763516220338218E8	2	7354	0.2760943231645854	5.2815008524481035	6.629828027546435	400.7178955078125	400.7375183105469
33	400.7475891113281	40.1434725842667					1	DETECTED	400.7476 m/z @40.14 [151020OFc1_NvH-0949-Control-7.raw]	400.7475891113281	40.1434725842667	1.81078200666667	99.9174425301333	98.10666052346663	1.977654E7	8.206130816951988E8	2	7354	0.20291330633268245	0.5141872471935348	0.01137111075922108	400.73785400390625	400.757568359375
34	400.7710876464844	21.5661793848					1	DETECTED	400.7711 m/z @21.57 [151020OFc1_NvH-0949-Control-7.raw]	400.7710876464844	21.5661793848	4.11549567173333	62.9404619589333	58.82496628719997	3.837226E7	7.072217411550634E8	2	7354	0.17564862898104394	1.3943014867568542	1.6264604053460394	400.7611083984375	400.781005859375
35	400.7837219238281	13.9597618877333					1	DETECTED	400.7837 m/z @13.96 [151020OFc1_NvH-0949-Control-7.raw]	400.7837219238281	13.9597618877333	0.477854759466667	62.9404619589333	62.46260719946663	571233.5	2.2170956326829174E8	0	7354	0.5956098502183309	1.8455805483342158	1.3256191688459145	400.7810974121094	400.79364013671875
36	400.7983703613281	5.31459500586667					1	DETECTED	400.7984 m/z @5.31 [151020OFc1_NvH-0949-Control-7.raw]	400.7983703613281	5.31459500586667	4.10618513546667	96.936364776	92.83017964053333	96775.6875	2.501447158566988E8	0	7354	0.04952829135578796	4.305007902234305	10.508716084459547	400.7939453125	400.8004455566406
37	400.824951171875	24.5198898122667					1	DETECTED	400.8250 m/z @24.52 [151020OFc1_NvH-0949-Control-7.raw]	400.824951171875	24.5198898122667	3.33872717413333	88.8243756325333	85.48564845839998	359304.59375	2.7562515800246936E8	0	7354	0.11639207533907481	2.899577359370833	70.11130108552524	400.8152160644531	400.83489990234375
38	400.86065673828125	13.1793082485333					1	DETECTED	400.8607 m/z @13.18 [151020OFc1_NvH-0949-Control-7.raw]	400.86065673828125	13.1793082485333	3.82789033226667	99.1544301925333	95.32653986026662	1026774.0	3.046964096185022E8	0	7354	0.10211167292197132	1.1482428892134486	0.13692930710651	400.85089111328125	400.86737060546875
39	400.87738037109375	27.3589676512					1	DETECTED	400.8774 m/z @27.36 [151020OFc1_NvH-0949-Control-7.raw]	400.87738037109375	27.3589676512	0.00950562426666667	68.1878464365333	68.17834081226664	2192963.25	2.5880431841436082E8	0	7354	16.645248482953605	1.0586668897212508	1.7227468954976939	400.867431640625	400.87744140625
40	400.887451171875	26.3203520144					1	DETECTED	400.8875 m/z @26.32 [151020OFc1_NvH-0949-Control-7.raw]	400.887451171875	26.3203520144	0.630349388533333	99.2206382992	98.59028891066667	3734395.75	4.777562211782942E8	3	7354	10.455941692132056	1.4074712999118018	1.0533162268489042	400.8774719238281	400.8959655761719
41	400.9059753417969	35.0025247989333					1	DETECTED	400.9060 m/z @35.00 [151020OFc1_NvH-0949-Control-7.raw]	400.9059753417969	35.0025247989333	0.00950562426666667	99.8980535656	99.88854794133333	5.534808E7	1.4684192302755947E9	3	7354	0.3131276494968631	1.3163866562537538	1.66642375559088	400.89599609375	400.9156799316406
42	400.916748046875	50.3272571136					1	DETECTED	400.9167 m/z @50.33 [151020OFc1_NvH-0949-Control-7.raw]	400.916748046875	50.3272571136	0.0698719210666667	99.2206382992	99.15076637813334	4734854.0	3.249669926496241E8	3	7354	0.09553690994659547	0.5047928484634114	0.018337434629893	400.9161071777344	400.9266052246094
43	400.94183349609375	31.3893823304					1	DETECTED	400.9418 m/z @31.39 [151020OFc1_NvH-0949-Control-7.raw]	400.94183349609375	31.3893823304	2.03758151093333	99.4400356477333	97.40245413679996	527248.6875	2.7357723066118544E8	3	7354	22.390245572251732	2.2482891098333595	0.0073027163579943615	400.9319152832031	400.94451904296875
44	400.9545593261719	18.0714794637333					1	DETECTED	400.9546 m/z @18.07 [151020OFc1_NvH-0949-Control-7.raw]	400.9545593261719	18.0714794637333	0.0404369221333333	99.5294225368	99.48898561466666	2619567.75	2.981493771185414E8	0	7354	0.13843414980929225	0.5333688044502989	1.0838377561037487	400.944580078125	400.9645080566406
45	400.9656677246094	18.2934142333333					1	DETECTED	400.9657 m/z @18.29 [151020OFc1_NvH-0949-Control-7.raw]	400.9656677246094	18.2934142333333	0.0503181304	97.8595499152	97.8092317848	506786.3125	2.7630125747250813E8	0	7354	10.696519223523083	0.52095753892226	18.130711996272353	400.9646301269531	400.96844482421875
46	400.97845458984375	30.8576697938667					1	DETECTED	400.9785 m/z @30.86 [151020OFc1_NvH-0949-Control-7.raw]	400.97845458984375	30.8576697938667	0.0601117834666667	99.6472104477333	99.58709866426663	585635.1875	3.8374579722005314E8	0	7354	14.093956472260853	0.5031997946258134	0.012547024401590636	400.9688415527344	400.9884338378906
47	401.0005798339844	23.3382612429333					1	DETECTED	401.0006 m/z @23.34 [151020OFc1_NvH-0949-Control-7.raw]	401.0005798339844	23.3382612429333	0.00950562426666667	99.82702926	99.81752363573334	2364027.75	3.2729658924781454E8	0	7354	0.18877643446078096	0.8578917518682554	0.009934407046542682	400.9908447265625	401.01055908203125
48	401.0254211425781	24.5960512864					1	DETECTED	401.0254 m/z @24.60 [151020OFc1_NvH-0949-Control-7.raw]	401.0254211425781	24.5960512864	0.00950562426666667	99.9958104765333	99.98630485226663	203661.109375	3.0634236277935356E8	0	7354	4.114089727487727	3.5195845797630723	5.848288509822078	401.0157470703125	401.0353698730469
49	401.0439453125	36.6100206626667					1	DETECTED	401.0439 m/z @36.61 [151020OFc1_NvH-0949-Control-7.raw]	401.0439453125	36.6100206626667	0.0404369221333333	99.9958104765333	99.95537355439996	145623.59375	3.1691333938730335E8	0	7354	38.25152490927974	1.3549285803733337	1.6694001636851825	401.0356140136719	401.0538330078125
50	401.0589294433594	53.4239660266667					1	DETECTED	401.0589 m/z @53.42 [151020OFc1_NvH-0949-Control-7.raw]	401.0589294433594	53.4239660266667	0.656878032	99.9958104765333	99.3389324445333	84887.8203125	2.6338514933533967E8	0	7354	92.12536707271296	0.8883031611708208	0.7731930519116308	401.0545349121094	401.0688781738281
51	401.0820007324219	46.2601114592					1	DETECTED	401.0820 m/z @46.26 [151020OFc1_NvH-0949-Control-7.raw]	401.0820007324219	46.2601114592	0.0203283581333333	99.9853084589333	99.96498010079998	103286.2578125	2.9648066357818836E8	0	7354	94.07505360266	1.0518100721539858	1.0880646946319674	401.0728759765625	401.0869140625
52	401.1803283691406	14.8283351368					1	DETECTED	401.1803 m/z @14.83 [151020OFc1_NvH-0949-Control-7.raw]	401.1803283691406	14.8283351368	1.94069336106667	91.8325810730667	89.89188771200004	1183458.0	3.130544347453344E8	2	7354	0.17736844589766854	25.29155014864001	0.5087805285643268	401.17041015625	401.1826477050781
53	401.19268798828125	17.3513857189333					1	DETECTED	401.1927 m/z @17.35 [151020OFc1_NvH-0949-Control-7.raw]	401.19268798828125	17.3513857189333	1.91309548186667	98.3335733157333	96.42047783386663	1592024.0	3.901293774611545E8	0	7354	20.88623431399499	1.9201778410039014	0.17396374328709502	401.1827392578125	401.1969909667969
54	401.20703125	32.1559713522667					1	DETECTED	401.2070 m/z @32.16 [151020OFc1_NvH-0949-Control-7.raw]	401.20703125	32.1559713522667	0.343581413866667	99.7165788074667	99.37299739360003	1.1117608E7	6.599932151602441E8	3	7354	0.17897577974372325	0.5154799147562275	0.013375317750150122	401.1971130371094	401.2170104980469
55	401.21905517578125	28.297659408					1	DETECTED	401.2191 m/z @28.30 [151020OFc1_NvH-0949-Control-7.raw]	401.21905517578125	28.297659408	3.18373316773333	98.9634605442667	95.77972737653336	279662.375	2.979464282818584E8	0	7354	0.13411008676017744	1.7678505712528017	4.076341396419563	401.217041015625	401.2194519042969
56	401.2294616699219	20.6102070234667					1	DETECTED	401.2295 m/z @20.61 [151020OFc1_NvH-0949-Control-7.raw]	401.2294616699219	20.6102070234667	4.125608828	98.4340638464	94.3084550184	3525236.5	6.126637381248147E8	3	7354	12.24111547317535	4.079967252322121	3.094114999629857	401.219482421875	401.2297668457031
57	401.2397766113281	35.0448739922667					1	DETECTED	401.2398 m/z @35.04 [151020OFc1_NvH-0949-Control-7.raw]	401.2397766113281	35.0448739922667	1.6638147984	96.9472000816	95.2833852832	1.3550325E7	1.0335070830750664E9	3	7354	4.353633869859898	0.5589932645319052	0.01964303846769246	401.22979736328125	401.249755859375
58	401.2541809082031	9.0815625432					1	DETECTED	401.2542 m/z @9.08 [151020OFc1_NvH-0949-Control-7.raw]	401.2541809082031	9.0815625432	4.06356276453333	99.1437578810667	95.08019511653337	3417814.75	5.576878899243333E8	0	7354	41.24013436156004	48.21377823072604	119.38143427124119	401.2497863769531	401.26226806640625
59	401.27227783203125	21.5661793848					1	DETECTED	401.2723 m/z @21.57 [151020OFc1_NvH-0949-Control-7.raw]	401.27227783203125	21.5661793848	5.58267484986667	95.7115078192	90.12883296933333	1.794572E7	5.659815962278162E8	0	7354	0.14837412122042792	1.4649360025662113	1.7681042112660144	401.26239013671875	401.2809143066406
60	401.2873840332031	29.2509042674667					1	DETECTED	401.2874 m/z @29.25 [151020OFc1_NvH-0949-Control-7.raw]	401.2873840332031	29.2509042674667	5.4332639704	92.6162533730667	87.18298940266669	745853.9375	3.626187008521714E8	0	7354	11.869726587312492	4.175912720047056	1.9998651307035376	401.2841796875	401.2967834472656
61	401.3163757324219	70.9780999653333					1	DETECTED	401.3164 m/z @70.98 [151020OFc1_NvH-0949-Control-7.raw]	401.3163757324219	70.9780999653333	2.41340646293333	92.4113552925333	89.99794882959998	107281.3671875	2.885390023253788E8	0	7354	89.18894051578731	0.6562995051268607	0.3043275915988663	401.30694580078125	401.32635498046875
62	401.3389892578125	74.0292740317333					1	DETECTED	401.3390 m/z @74.03 [151020OFc1_NvH-0949-Control-7.raw]	401.3389892578125	74.0292740317333	34.134429904	97.2253197613333	63.090889857333295	180628.28125	2.9080680302714473E8	0	7354	56.73434273524771	0.7210610407272281	0.44393217318103007	401.3319396972656	401.34368896484375
63	401.42547607421875	13.1314191912					1	DETECTED	401.4255 m/z @13.13 [151020OFc1_NvH-0949-Control-7.raw]	401.42547607421875	13.1314191912	2.51339272346667	96.8180511013333	94.30465837786663	911896.4375	2.7384661710617524E8	0	7354	0.14889327258777563	13.475857074215195	1.921950889360318	401.4155578613281	401.4352722167969
64	401.4462585449219	27.4874246221333					1	DETECTED	401.4463 m/z @27.49 [151020OFc1_NvH-0949-Control-7.raw]	401.4462585449219	27.4874246221333	3.80701141386667	98.6593805317333	94.85236911786663	338104.34375	2.633679679808383E8	0	7354	27.50097464660533	2.473648866252978	3.728929160903461	401.436279296875	401.4462585449219
65	401.4562683105469	18.0435672229333					1	DETECTED	401.4563 m/z @18.04 [151020OFc1_NvH-0949-Control-7.raw]	401.4562683105469	18.0435672229333	3.72195195386667	99.5294225368	95.80747058293333	1013548.625	2.98890452183832E8	0	7354	9.404797061382475	0.5152060662310161	0.7623657708124719	401.4463806152344	401.4662170410156
66	401.46746826171875	34.8897385634667					1	DETECTED	401.4675 m/z @34.89 [151020OFc1_NvH-0949-Control-7.raw]	401.46746826171875	34.8897385634667	3.1657231672	96.9146439093333	93.7489207421333	372920.78125	2.5801895383867705E8	0	7354	6.864081450755439	1.7140509634149177	0.004454567031869822	401.4662780761719	401.4709777832031
67	401.48101806640625	29.9464072237333					1	DETECTED	401.4810 m/z @29.95 [151020OFc1_NvH-0949-Control-7.raw]	401.48101806640625	29.9464072237333	3.83883798133333	81.6121796928	77.77334171146667	620501.4375	2.6045493661206865E8	0	7354	0.1451949808023052	2.436081718952976	0.019534834745831696	401.4710693359375	401.4909973144531
68	401.5020751953125	23.2926928786667					1	DETECTED	401.5021 m/z @23.29 [151020OFc1_NvH-0949-Control-7.raw]	401.5020751953125	23.2926928786667	4.7018577136	99.8680534864	95.1661957728	559272.8125	2.896894025683021E8	0	7354	0.08841902613469088	0.5020749179780823	0.03250311521636224	401.4922180175781	401.5119934082031
69	401.5267028808594	9.178471852					1	DETECTED	401.5267 m/z @9.18 [151020OFc1_NvH-0949-Control-7.raw]	401.5267028808594	9.178471852	3.82789033226667	99.2809917373333	95.45310140506662	291781.03125	2.6432772212003195E8	0	7354	0.09997393569242696	0.612652831517024	6.558800954296341	401.5170593261719	401.5313415527344
70	401.5413513183594	32.1255967584					1	DETECTED	401.5414 m/z @32.13 [151020OFc1_NvH-0949-Control-7.raw]	401.5413513183594	32.1255967584	3.31125029386667	99.966204888	96.65495459413333	7028250.5	4.0057610153989804E8	3	7354	0.16615215722754328	0.5093846918896741	0.011015808509114239	401.531494140625	401.5513000488281
71	401.56298828125	17.374658692					1	DETECTED	401.5630 m/z @17.37 [151020OFc1_NvH-0949-Control-7.raw]	401.56298828125	17.374658692	3.858075924	99.1904447282667	95.3323688042667	2.2185574E7	6.781008623371627E8	3	7354	0.19380400093803019	0.52348373873516	0.9496958761887088	401.5530090332031	401.57269287109375
72	401.5744934082031	35.0448739922667					1	DETECTED	401.5745 m/z @35.04 [151020OFc1_NvH-0949-Control-7.raw]	401.5744934082031	35.0448739922667	1.7734616752	99.0029491845333	97.22948750933331	2444856.25	3.641524167099918E8	0	7354	0.3422933208885368	0.5363312822625566	1.0892190530337587	401.572998046875	401.58447265625
73	401.58538818359375	50.3272571136					1	DETECTED	401.5854 m/z @50.33 [151020OFc1_NvH-0949-Control-7.raw]	401.58538818359375	50.3272571136	1.84687958373333	91.8786365802667	90.03175699653337	1165784.25	3.552917771329331E8	0	7354	10.693267409393364	0.5012563925839407	0.003056197274822504	401.5845031738281	401.59503173828125
74	401.6262512207031	13.1504398453333					1	DETECTED	401.6263 m/z @13.15 [151020OFc1_NvH-0949-Control-7.raw]	401.6262512207031	13.1504398453333	4.1864427672	97.1190168709333	92.93257410373329	835610.75	3.5645914966878575E8	0	7354	0.08981327173069786	1.0540753612977403	1.0794053019343575	401.617919921875	401.6361999511719
75	401.6578063964844	16.3861888717333					1	DETECTED	401.6578 m/z @16.39 [151020OFc1_NvH-0949-Control-7.raw]	401.6578063964844	16.3861888717333	0.486853122666667	99.1648054794667	98.67795235680002	155192.734375	2.8856504253880376E8	0	7354	0.10493339987226236	8.058179721013401	16.332158900887897	401.6479187011719	401.6676025390625
76	401.6820068359375	14.8407500837333					1	DETECTED	401.6820 m/z @14.84 [151020OFc1_NvH-0949-Control-7.raw]	401.6820068359375	14.8407500837333	0.424316142933333	65.8757761973333	65.45146005439996	530086.0625	2.2084184475342143E8	0	7354	0.10820552825398089	6.892135474906331	1.592598008597933	401.67242431640625	401.6841735839844
77	401.6942443847656	17.3950374933333					1	DETECTED	401.6942 m/z @17.40 [151020OFc1_NvH-0949-Control-7.raw]	401.6942443847656	17.3950374933333	3.18373316773333	99.5689569933333	96.38522382559997	732448.4375	3.5545635774997544E8	2	7354	0.20469062225376433	0.6692216987770944	282.72067180725656	401.68426513671875	401.7038879394531
78	401.7138977050781	39.2827008197333					1	DETECTED	401.7139 m/z @39.28 [151020OFc1_NvH-0949-Control-7.raw]	401.7138977050781	39.2827008197333	1.86512064666667	95.2442731746667	93.37915252800003	1837565.25	3.485858311357053E8	2	7354	0.4591382360445877	0.5200717313662744	0.018755757932559677	401.70391845703125	401.71453857421875
79	401.724609375	14.7429197117333					1	DETECTED	401.7246 m/z @14.74 [151020OFc1_NvH-0949-Control-7.raw]	401.724609375	14.7429197117333	1.8289841656	97.9636483941333	96.1346642285333	3174951.75	4.13317098547136E8	2	7354	0.191368818588181	2.5861681155578675	2.1755343093859123	401.7146301269531	401.7345886230469
80	401.7447204589844	31.3893823304					1	DETECTED	401.7447 m/z @31.39 [151020OFc1_NvH-0949-Control-7.raw]	401.7447204589844	31.3893823304	1.86512064666667	96.7313809541333	94.86626030746663	7691060.0	7.037305567122415E8	2	7354	7.925398543806459	0.5245458754582885	0.01830841663202216	401.7348327636719	401.75469970703125
81	401.7558898925781	9.05815911066667					1	DETECTED	401.7559 m/z @9.06 [151020OFc1_NvH-0949-Control-7.raw]	401.7558898925781	9.05815911066667	7.6587351896	88.1622202805333	80.50348509093331	660390.4375	3.336897241411705E8	0	7354	15.48166307988138	14.651148755792926	145.17785498995227	401.7547607421875	401.7641296386719
82	401.7744140625	21.6030916328					1	DETECTED	401.7744 m/z @21.60 [151020OFc1_NvH-0949-Control-7.raw]	401.7744140625	21.6030916328	4.3954217288	96.0517314485333	91.6563097197333	3785814.75	2.980488948827406E8	0	7354	0.1803941308517345	0.9149614493195066	1.0627974396027775	401.7645568847656	401.7842712402344
83	401.7874450683594	44.1297002714667					1	DETECTED	401.7874 m/z @44.13 [151020OFc1_NvH-0949-Control-7.raw]	401.7874450683594	44.1297002714667	13.8914770021333	44.1297002714667	30.238223269333403	91692.7890625	1.153274620006513E8	0	7354	30.166727132842617	0.5	null	401.7857971191406	401.7879638671875
84	401.8267517089844	13.2226015210667					1	DETECTED	401.8268 m/z @13.22 [151020OFc1_NvH-0949-Control-7.raw]	401.8267517089844	13.2226015210667	3.8783797912	67.5833027685333	63.704922977333304	616154.375	2.3020079994731382E8	0	7354	0.13171913930849577	0.8433882899077827	86.91478589007393	401.8167724609375	401.83636474609375
85	401.8603515625	20.8202859728					1	DETECTED	401.8604 m/z @20.82 [151020OFc1_NvH-0949-Control-7.raw]	401.8603515625	20.8202859728	0.00950562426666667	99.6865348653333	99.67702924106663	7559757.0	4.201525376774048E8	3	7354	0.15019861906482745	0.8052691817645222	1.1420238945455055	401.8505554199219	401.87030029296875
86	401.8753967285156	32.1559713522667					1	DETECTED	401.8754 m/z @32.16 [151020OFc1_NvH-0949-Control-7.raw]	401.8753967285156	32.1559713522667	0.00950562426666667	96.3327925808	96.32328695653334	3137162.5	3.9393853763365227E8	3	7354	20.732889441222795	0.5064513262917054	0.017064743009760446	401.870361328125	401.8853454589844
87	401.88702392578125	35.4348739693333					1	DETECTED	401.8870 m/z @35.43 [151020OFc1_NvH-0949-Control-7.raw]	401.88702392578125	35.4348739693333	4.15663501813333	57.174027588	53.01739256986667	1099634.75	2.353272043032617E8	0	7354	0.06559774838166277	0.5096114141767615	2.23366435984325	401.885498046875	401.8870849609375
88	401.8970947265625	17.374658692					1	DETECTED	401.8971 m/z @17.37 [151020OFc1_NvH-0949-Control-7.raw]	401.8970947265625	17.374658692	0.00950562426666667	99.7460281032	99.73652247893334	1.3834645E7	5.975398120353473E8	0	7354	0.23343428488612616	0.7812067290402191	17.897962892369613	401.8871154785156	401.9070739746094
89	401.91162109375	46.5438732226667					1	DETECTED	401.9116 m/z @46.54 [151020OFc1_NvH-0949-Control-7.raw]	401.91162109375	46.5438732226667	0.00950562426666667	98.8922630706667	98.88275744640003	2023764.25	3.965440315205877E8	3	7354	1.0615275389756533	0.502547563429939	0.007059695151310008	401.90716552734375	401.9215393066406
90	401.92437744140625	20.9179031394667					1	DETECTED	401.9244 m/z @20.92 [151020OFc1_NvH-0949-Control-7.raw]	401.92437744140625	20.9179031394667	5.2908472672	45.4278520672	40.1370048	198155.53125	1.1670215084623106E8	0	7354	0.052512570792458746	1.284215181927872	1.5684303638557442	401.922119140625	401.9263000488281
91	401.9365539550781	22.9114680456					1	DETECTED	401.9366 m/z @22.91 [151020OFc1_NvH-0949-Control-7.raw]	401.9365539550781	22.9114680456	0.0404369221333333	99.0941769304	99.05374000826666	455698.78125	3.300114715891577E8	0	7354	0.021622500349149476	3.8716103204422647	17.38162002551554	401.92669677734375	401.9465026855469
92	401.94696044921875	27.3719610114667					1	DETECTED	401.9470 m/z @27.37 [151020OFc1_NvH-0949-Control-7.raw]	401.94696044921875	27.3719610114667	2.6394515064	89.1155658064	86.4761143	234268.375	3.4613996358736205E8	0	7354	0.17994385013451364	1.7482276572517748	4.51005996712124	401.9465637207031	401.9505615234375
93	401.9605712890625	42.9222143008					1	DETECTED	401.9606 m/z @42.92 [151020OFc1_NvH-0949-Control-7.raw]	401.9605712890625	42.9222143008	0.00950562426666667	99.8680534864	99.85854786213334	1446230.875	3.2910785659545976E8	4	7354	0.3800090546847912	0.5025553103070682	0.0027401374507051005	401.9505920410156	401.970458984375
94	401.9757080078125	21.2659035773333					1	DETECTED	401.9757 m/z @21.27 [151020OFc1_NvH-0949-Control-7.raw]	401.9757080078125	21.2659035773333	0.0203283581333333	99.5195454504	99.49921709226668	173546.890625	2.9351667044611675E8	0	7354	12.434701358581862	3.49836478995101	null	401.97088623046875	401.9856262207031
95	401.98663330078125	38.1349074210667					1	DETECTED	401.9866 m/z @38.13 [151020OFc1_NvH-0949-Control-7.raw]	401.98663330078125	38.1349074210667	4.07453968	96.9793601261333	92.9048204461333	115548.0625	2.904036555341287E8	0	7354	91.53018808805828	1.4012540988265039	1.792134145516036	401.9857482910156	401.98773193359375
96	402.0272521972656	13.160327548					1	DETECTED	402.0273 m/z @13.16 [151020OFc1_NvH-0949-Control-7.raw]	402.0272521972656	13.160327548	0.00950562426666667	99.9958104765333	99.98630485226663	340260.3125	3.107009212843596E8	0	7354	0.23820751159460407	4.11030009261216	2.4088674561015173	402.01727294921875	402.0372009277344
97	402.0379638671875	41.1479233864					1	DETECTED	402.0380 m/z @41.15 [151020OFc1_NvH-0949-Control-7.raw]	402.0379638671875	41.1479233864	0.00950562426666667	99.9853084589333	99.97580283466664	148956.34375	3.349757668690134E8	0	7354	13.500077103856864	1.2516210171628614	1.556277867367314	402.0372619628906	402.0426025390625
98	402.0526428222656	22.741913896					1	DETECTED	402.0526 m/z @22.74 [151020OFc1_NvH-0949-Control-7.raw]	402.0526428222656	22.741913896	1.75372027066667	99.9958104765333	98.24209020586662	460163.5625	2.9594443438724124E8	0	7354	0.525932033112646	169.78574071568647	1.2657160127871474	402.04266357421875	402.0624084472656
99	402.06488037109375	67.4004404749333					1	DETECTED	402.0649 m/z @67.40 [151020OFc1_NvH-0949-Control-7.raw]	402.06488037109375	67.4004404749333	0.00950562426666667	99.9565445666667	99.94703894240003	163228.390625	3.685096246507439E8	0	7354	95.25639753042434	0.72397315861834	0.42144400084473743	402.06329345703125	402.0738525390625
100	402.0761413574219	46.6676401933333					1	DETECTED	402.0761 m/z @46.67 [151020OFc1_NvH-0949-Control-7.raw]	402.0761413574219	46.6676401933333	1.53067858	99.8465934069333	98.3159148269333	102908.953125	2.9309321388298446E8	0	7354	95.51773605794006	1.0575579109239235	1.1141198973074626	402.0752258300781	402.0859375
101	402.10174560546875	62.6085805261333					1	DETECTED	402.1017 m/z @62.61 [151020OFc1_NvH-0949-Control-7.raw]	402.10174560546875	62.6085805261333	0.2803487496	99.666587336	99.38623858640001	108157.6796875	2.6813899523111382E8	0	7354	95.05699308688298	0.7760306155398552	0.5516200807175152	402.0924377441406	402.1108093261719
102	402.1734313964844	18.4051962850667					1	DETECTED	402.1734 m/z @18.41 [151020OFc1_NvH-0949-Control-7.raw]	402.1734313964844	18.4051962850667	0.00950562426666667	99.9958104765333	99.98630485226663	272175.15625	4.52426287814864E8	2	7354	77.72498614080182	5.068349176231285	30.702210430903975	402.1637878417969	402.18328857421875
103	402.194580078125	20.8084152048					1	DETECTED	402.1946 m/z @20.81 [151020OFc1_NvH-0949-Control-7.raw]	402.194580078125	20.8084152048	0.352343694933333	99.3210559338667	98.96871223893336	5250882.5	3.692061044685333E8	0	7354	0.13675848661524626	0.5719565129989793	1.026748390202527	402.1850280761719	402.2045593261719
104	402.20538330078125	36.8339494829333					1	DETECTED	402.2054 m/z @36.83 [151020OFc1_NvH-0949-Control-7.raw]	402.20538330078125	36.8339494829333	4.3209807432	97.3854136717333	93.06443292853331	1000836.75	3.498774817170595E8	2	7354	25.716480555994075	1.5504752800279444	0.018755519453253242	402.20458984375	402.2064208984375
105	402.2164306640625	22.2632400517333					1	DETECTED	402.2164 m/z @22.26 [151020OFc1_NvH-0949-Control-7.raw]	402.2164306640625	22.2632400517333	1.86512064666667	99.6964330328	97.83131238613333	3123635.75	5.344263516441144E8	3	7354	0.3836752274592108	0.9874072253167765	2.8906689397700234	402.2064514160156	402.2207946777344
106	402.2308044433594	17.361808456					1	DETECTED	402.2308 m/z @17.36 [151020OFc1_NvH-0949-Control-7.raw]	402.2308044433594	17.361808456	2.79067744773333	99.3110728688	96.52039542106667	5299230.5	5.360637088382923E8	0	7354	0.20900952869327938	2.1152276957550815	4.517680251945673	402.2208251953125	402.2407531738281
107	402.2461853027344	31.4466188168					1	DETECTED	402.2462 m/z @31.45 [151020OFc1_NvH-0949-Control-7.raw]	402.2461853027344	31.4466188168	1.575509492	99.1904447282667	97.6149352362667	3617503.0	4.3283811167501193E8	2	7354	0.22129681386659428	4.874318915232208	0.4370526357163578	402.2408142089844	402.25604248046875
108	402.2567443847656	24.626452632					1	DETECTED	402.2567 m/z @24.63 [151020OFc1_NvH-0949-Control-7.raw]	402.2567443847656	24.626452632	4.13505806186667	97.7339258445333	93.59886778266663	388074.96875	2.481406061781385E8	0	7354	27.972919165119166	3.2082828752989077	4.305989571607668	402.2562561035156	402.26556396484375
109	402.2759094238281	21.6030916328					1	DETECTED	402.2759 m/z @21.60 [151020OFc1_NvH-0949-Control-7.raw]	402.2759094238281	21.6030916328	8.1909100648	97.7339258445333	89.54301577973331	779507.375	3.194048949426018E8	2	7354	2.393222754587182	3.1208736280910383	32.85528996947818	402.26641845703125	402.2857971191406
110	402.2886047363281	37.066188952					1	DETECTED	402.2886 m/z @37.07 [151020OFc1_NvH-0949-Control-7.raw]	402.2886047363281	37.066188952	13.9597618877333	97.6289711981333	83.66920931039999	373749.5	2.9632797460583115E8	0	7354	17.800402396841328	1.9390127547196716	2.9385886954775353	402.2859191894531	402.2982177734375
111	402.3084716796875	37.0521447432					1	DETECTED	402.3085 m/z @37.05 [151020OFc1_NvH-0949-Control-7.raw]	402.3084716796875	37.0521447432	25.2864951256	97.7549214621333	72.4684263365333	536588.25	2.5256449874171403E8	0	7354	11.770073618319216	2.832575474549498	342.8285182270284	402.2987976074219	402.31805419921875
112	402.32940673828125	37.0362828618667					1	DETECTED	402.3294 m/z @37.04 [151020OFc1_NvH-0949-Control-7.raw]	402.32940673828125	37.0362828618667	15.0275958813333	98.4240514216	83.3964555402667	479993.0	3.026122763535346E8	0	7354	48.0387426073457	1.7205783600287439	4.57758389441211	402.31988525390625	402.3393249511719
113	402.3518371582031	37.0211639530667					1	DETECTED	402.3518 m/z @37.02 [151020OFc1_NvH-0949-Control-7.raw]	402.3518371582031	37.0211639530667	9.12706473706667	98.4240514216	89.29698668453332	528510.375	6.636547639293468E8	0	7354	0.04475919239385462	2.7271484531175596	4.460121358522134	402.3419494628906	402.3521728515625
114	402.3623046875	25.2864951256					1	DETECTED	402.3623 m/z @25.29 [151020OFc1_NvH-0949-Control-7.raw]	402.3623046875	25.2864951256	0.135733492266667	99.9958104765333	99.86007698426663	732350.75	3.910357878665877E8	0	7354	22.515940949742745	1.8120020495755302	3083.5486387974597	402.3523254394531	402.3722839355469
115	402.3885498046875	73.3152841314667					1	DETECTED	402.3885 m/z @73.32 [151020OFc1_NvH-0949-Control-7.raw]	402.3885498046875	73.3152841314667	3.51195642666667	99.9958104765333	96.48385404986662	504833.78125	3.909620004578005E8	0	7354	42.21358180827126	0.6132781330537314	0.7903547677867742	402.37860107421875	402.3915100097656
116	402.4017639160156	47.7828690984					1	DETECTED	402.4018 m/z @47.78 [151020OFc1_NvH-0949-Control-7.raw]	402.4017639160156	47.7828690984	4.0218759376	99.9958104765333	95.97393453893329	635972.0	3.980241844639401E8	3	7354	52.152687614979435	1.1237453394824177	3.81279282545614	402.39178466796875	402.4075927734375
117	402.417724609375	24.085337848					1	DETECTED	402.4177 m/z @24.09 [151020OFc1_NvH-0949-Control-7.raw]	402.417724609375	24.085337848	1.88735404666667	99.9958104765333	98.10845642986662	1055018.625	4.2923000292198366E8	0	7354	23.706800301335413	0.7551767143727703	596.5084222039677	402.40777587890625	402.42767333984375
118	402.4298095703125	47.6825410706667					1	DETECTED	402.4298 m/z @47.68 [151020OFc1_NvH-0949-Control-7.raw]	402.4298095703125	47.6825410706667	4.23631343573333	99.9958104765333	95.75949704079996	607359.0625	3.746694958680422E8	0	7354	63.88189267203706	1.2666099835250058	1.78815986810885	402.427734375	402.43768310546875
119	402.4477233886719	77.0840854645333					1	DETECTED	402.4477 m/z @77.08 [151020OFc1_NvH-0949-Control-7.raw]	402.4477233886719	77.0840854645333	3.82789033226667	99.9958104765333	96.16792014426662	633264.0	3.6836131208414114E8	2	7354	65.94430080419002	2.5369373810606843	0.31189773943830446	402.437744140625	402.4507751464844
120	402.4607849121094	30.5384124912					1	DETECTED	402.4608 m/z @30.54 [151020OFc1_NvH-0949-Control-7.raw]	402.4607849121094	30.5384124912	3.99046413306667	99.9958104765333	96.00534634346663	886185.125	3.806619423882212E8	0	7354	41.38181707723051	1.7421228487690765	1.596248836782095	402.4508056640625	402.47076416015625
121	402.4713439941406	89.8627367381333					1	DETECTED	402.4713 m/z @89.86 [151020OFc1_NvH-0949-Control-7.raw]	402.4713439941406	89.8627367381333	8.0792364264	99.9565445666667	91.87730814026669	590220.125	5.1359574016277355E8	0	7354	72.6317487393926	0.509459547577642	0.055154960519770625	402.4707946777344	402.4739990234375
122	402.4840087890625	33.2639131706667					1	DETECTED	402.4840 m/z @33.26 [151020OFc1_NvH-0949-Control-7.raw]	402.4840087890625	33.2639131706667	3.69410021653333	99.9853084589333	96.29120824239997	943935.25	3.8731674955576634E8	3	7354	8.168321524805123	4.279165473635143	6.947569191077521	402.4740905761719	402.4939880371094
123	402.4953918457031	89.8627367381333					1	DETECTED	402.4954 m/z @89.86 [151020OFc1_NvH-0949-Control-7.raw]	402.4953918457031	89.8627367381333	4.16623052186667	99.9758024114667	95.80957188960004	665142.375	4.2541357907486606E8	0	7354	52.943932433958	0.5244096656646334	0.02177180969799927	402.4940490722656	402.5052490234375
124	402.5074462890625	75.2271375096					1	DETECTED	402.5074 m/z @75.23 [151020OFc1_NvH-0949-Control-7.raw]	402.5074462890625	75.2271375096	4.3209807432	99.966204888	95.6452241448	596031.875	3.606613792652266E8	0	7354	31.335484546977966	0.5011423069266946	6.97247952722051	402.50543212890625	402.5174255371094
125	402.5290222167969	20.8084152048					1	DETECTED	402.5290 m/z @20.81 [151020OFc1_NvH-0949-Control-7.raw]	402.5290222167969	20.8084152048	4.26513352	99.9468943850667	95.68176086506669	1983944.375	3.787008000474159E8	0	7354	0.12473971297413655	3.160044233923896	0.06145795897930834	402.51904296875	402.53741455078125
126	402.54742431640625	23.5934165730667					1	DETECTED	402.5474 m/z @23.59 [151020OFc1_NvH-0949-Control-7.raw]	402.54742431640625	23.5934165730667	4.08570222746667	99.9272799634667	95.84157773600003	2913454.5	5.274765567586889E8	3	7354	0.1634762737583273	2.6283938233056263	0.08775463907461918	402.5374450683594	402.5573425292969
127	402.56512451171875	17.3513857189333					1	DETECTED	402.5651 m/z @17.35 [151020OFc1_NvH-0949-Control-7.raw]	402.56512451171875	17.3513857189333	3.91940806826667	99.8882618064	95.96885373813332	1329533.0	4.854254214903162E8	3	7354	1.1507784512235766	1.0428862475739995	0.02064900661507225	402.55743408203125	402.5751037597656
128	402.5792541503906	46.5320190098667					1	DETECTED	402.5793 m/z @46.53 [151020OFc1_NvH-0949-Control-7.raw]	402.5792541503906	46.5320190098667	4.2266113056	99.8778950437333	95.6512837381333	798114.4375	6.406507794168851E8	0	7354	19.938384357370957	1.1498380975297386	1.584074155609095	402.57513427734375	402.5796203613281
129	402.5896301269531	89.7965210272					1	DETECTED	402.5896 m/z @89.80 [151020OFc1_NvH-0949-Control-7.raw]	402.5896301269531	89.7965210272	4.09670873306667	99.8778950437333	95.78118631066664	882935.3125	4.627221676260168E8	3	7354	30.60626595209615	0.5052491245151088	0.2048543893907621	402.5796813964844	402.5916748046875
130	402.6016845703125	58.6093114016					1	DETECTED	402.6017 m/z @58.61 [151020OFc1_NvH-0949-Control-7.raw]	402.6016845703125	58.6093114016	3.91940806826667	99.8680534864	95.94864541813332	965819.375	5.211794750064981E8	0	7354	43.110237675773156	1.0081141845636918	0.05732010122127921	402.591796875	402.6082458496094
131	402.6182556152344	24.1154630290667					1	DETECTED	402.6183 m/z @24.12 [151020OFc1_NvH-0949-Control-7.raw]	402.6182556152344	24.1154630290667	0.0302056037333333	99.8680534864	99.83784788266667	1593457.5	5.483946496749787E8	3	7354	1.494394290735361	4.305190892679798	22.126720039387724	402.6082763671875	402.62823486328125
132	402.63580322265625	67.5718572453333					1	DETECTED	402.6358 m/z @67.57 [151020OFc1_NvH-0949-Control-7.raw]	402.63580322265625	67.5718572453333	0.0302056037333333	99.8680534864	99.83784788266667	1365726.625	5.594218647831343E8	0	7354	33.58884996783269	3.11127524134194	0.2763667074430241	402.62841796875	402.6428527832031
133	402.6528625488281	67.5718572453333					1	DETECTED	402.6529 m/z @67.57 [151020OFc1_NvH-0949-Control-7.raw]	402.6528625488281	67.5718572453333	0.00950562426666667	99.8581728130667	99.84866718880004	1911836.625	5.07182145168425E8	0	7354	22.885599038321544	1.0311448438599113	0.5954150045638693	402.6429138183594	402.662841796875
134	402.67108154296875	23.4824804357333					1	DETECTED	402.6711 m/z @23.48 [151020OFc1_NvH-0949-Control-7.raw]	402.67108154296875	23.4824804357333	0.00950562426666667	99.8581728130667	99.84866718880004	1182695.0	5.458723074908819E8	2	7354	0.2946340221189807	7.502616756737426	10.456539649569663	402.6628723144531	402.6778564453125
135	402.6878662109375	61.9654666285333					1	DETECTED	402.6879 m/z @61.97 [151020OFc1_NvH-0949-Control-7.raw]	402.6878662109375	61.9654666285333	0.0203283581333333	99.8581728130667	99.83784445493338	1354768.25	5.470747776653575E8	0	7354	37.02014534062283	1.082321325705849	1.423477597395916	402.6778869628906	402.6882019042969
136	402.6982116699219	25.6194436914667					1	DETECTED	402.6982 m/z @25.62 [151020OFc1_NvH-0949-Control-7.raw]	402.6982116699219	25.6194436914667	0.00950562426666667	99.8581728130667	99.84866718880004	4602453.0	6.807692202300574E8	2	7354	0.38938966700747457	1.4960242676588784	109.57945280488751	402.688232421875	402.70819091796875
137	402.71771240234375	26.11201942					1	DETECTED	402.7177 m/z @26.11 [151020OFc1_NvH-0949-Control-7.raw]	402.71771240234375	26.11201942	0.0796865386666667	99.8465934069333	99.76690686826663	4519464.0	9.139129272176175E8	2	7354	4.891368860262162	0.5652488696110812	26.950052359441976	402.708251953125	402.7276916503906
138	402.7398986816406	29.9709025933333					1	DETECTED	402.7399 m/z @29.97 [151020OFc1_NvH-0949-Control-7.raw]	402.7398986816406	29.9709025933333	0.0893463226666667	99.8465934069333	99.75724708426662	2988828.25	8.570792897892851E8	2	7354	5.1507125005806	1.639268297128092	1.6075331459353313	402.72991943359375	402.7498779296875
139	402.7520751953125	67.6033295738667					1	DETECTED	402.7521 m/z @67.60 [151020OFc1_NvH-0949-Control-7.raw]	402.7520751953125	67.6033295738667	0.0893463226666667	99.7867026933333	99.69735637066663	2970127.75	7.13870542635451E8	2	7354	51.73502185309336	0.6413017717886093	0.4440202977747974	402.7499084472656	402.7620544433594
140	402.77276611328125	74.5490615984					1	DETECTED	402.7728 m/z @74.55 [151020OFc1_NvH-0949-Control-7.raw]	402.77276611328125	74.5490615984	0.0992068482666667	99.7770296949333	99.67782284666664	2474735.5	7.490908478629335E8	3	7354	10.087759698629213	1.328000360777736	0.0056780023626461715	402.7627868652344	402.7814636230469
141	402.7914733886719	74.5490615984					1	DETECTED	402.7915 m/z @74.55 [151020OFc1_NvH-0949-Control-7.raw]	402.7914733886719	74.5490615984	0.0992068482666667	99.7770296949333	99.67782284666664	3012727.25	8.369809557009212E8	2	7354	20.930411031825642	0.6880189293849392	0.18299994118910073	402.781494140625	402.80145263671875
142	402.8066101074219	74.5490615984					1	DETECTED	402.8066 m/z @74.55 [151020OFc1_NvH-0949-Control-7.raw]	402.8066101074219	74.5490615984	1.2438778408	99.7655383968	98.521660556	2231351.5	8.148236482955655E8	0	7354	13.265768997056696	0.5984837430514239	0.108829220599358	402.8014831542969	402.8155822753906
143	402.8255920410156	67.4766979514667					1	DETECTED	402.8256 m/z @67.48 [151020OFc1_NvH-0949-Control-7.raw]	402.8255920410156	67.4766979514667	0.1536810064	99.7655383968	99.61185739039999	2998563.75	8.79003796803148E8	0	7354	12.852517564900566	0.713677922840064	70.19604448763468	402.81561279296875	402.8355712890625
144	402.84320068359375	67.4766979514667					1	DETECTED	402.8432 m/z @67.48 [151020OFc1_NvH-0949-Control-7.raw]	402.84320068359375	67.4766979514667	0.235028251466667	99.7060954464	99.47106719493333	2967664.0	8.795969915614268E8	3	7354	9.522360885802698	0.7379006308719379	0.10635196746547772	402.8356018066406	402.8481750488281
145	402.8581848144531	11.8188629954667					1	DETECTED	402.8582 m/z @11.82 [151020OFc1_NvH-0949-Control-7.raw]	402.8581848144531	11.8188629954667	0.0992068482666667	99.8680534864	99.76884663813334	3520547.5	9.651941285513816E8	3	7354	49.97762781494788	136.47707617434222	178.50227676153492	402.84820556640625	402.8681640625
146	402.86968994140625	61.8329473930667					1	DETECTED	402.8697 m/z @61.83 [151020OFc1_NvH-0949-Control-7.raw]	402.86968994140625	61.8329473930667	0.379039163466667	99.6964330328	99.31739386933333	1463678.375	7.403978543789451E8	0	7354	21.187453753111427	0.7327332614270665	0.32566073714617516	402.8681945800781	402.8717346191406
147	402.8817443847656	23.5934165730667					1	DETECTED	402.8817 m/z @23.59 [151020OFc1_NvH-0949-Control-7.raw]	402.8817443847656	23.5934165730667	0.00950562426666667	99.6964330328	99.68692740853334	1842446.75	8.866135187582607E8	3	7354	40.564685036711325	5.124042283613551	64.09113158923631	402.87176513671875	402.8853759765625
148	402.8953857421875	26.2740762664					1	DETECTED	402.8954 m/z @26.27 [151020OFc1_NvH-0949-Control-7.raw]	402.8953857421875	26.2740762664	0.00950562426666667	99.6964330328	99.68692740853334	9906057.0	1.1222142912305813E9	3	7354	0.12153514137826704	1.5685870873322936	431.3244889813909	402.8854064941406	402.9053649902344
149	402.9057922363281	71.2032223557333					1	DETECTED	402.9058 m/z @71.20 [151020OFc1_NvH-0949-Control-7.raw]	402.9057922363281	71.2032223557333	0.0302056037333333	99.6472104477333	99.61700484399996	1850158.875	9.366844879218378E8	3	7354	17.675574268988058	1.0600002210300508	0.027419793135475098	402.9053955078125	402.915771484375
150	402.9200744628906	84.5659752714667					1	DETECTED	402.9201 m/z @84.57 [151020OFc1_NvH-0949-Control-7.raw]	402.9200744628906	84.5659752714667	0.00950562426666667	99.9853084589333	99.97580283466664	1657783.75	1.0038228034525003E9	3	7354	23.779543944847944	0.5914249458018978	0.3427130691008824	402.9158020019531	402.9300537109375
151	402.93084716796875	83.8026113701333					1	DETECTED	402.9308 m/z @83.80 [151020OFc1_NvH-0949-Control-7.raw]	402.93084716796875	83.8026113701333	0.0503181304	99.5491031968	99.4987850664	1411198.75	1.0555570039349431E9	3	7354	48.740151151155295	0.54327565451453	0.5703764801601364	402.9300842285156	402.9408264160156
152	402.95166015625	83.7335637576					1	DETECTED	402.9517 m/z @83.73 [151020OFc1_NvH-0949-Control-7.raw]	402.95166015625	83.7335637576	0.00950562426666667	99.5689569933333	99.55945136906664	1965850.875	9.985834922468388E8	4	7354	3.4926210373552635	0.5067166101801178	0.1651242357254905	402.9416809082031	402.9616394042969
153	402.96832275390625	84.6146915469333					1	DETECTED	402.9683 m/z @84.61 [151020OFc1_NvH-0949-Control-7.raw]	402.96832275390625	84.6146915469333	0.0302056037333333	99.5689569933333	99.53875138959997	1560057.5	1.0302103538386284E9	2	7354	7.518304211615501	0.5518359307482449	0.12943309719967855	402.961669921875	402.97796630859375
154	402.98797607421875	84.6146915469333					1	DETECTED	402.9880 m/z @84.61 [151020OFc1_NvH-0949-Control-7.raw]	402.98797607421875	84.6146915469333	0.477854759466667	99.8581728130667	99.38031805360004	2435315.0	1.0075726068311533E9	0	7354	39.85810788431023	0.5710929088458433	0.4273991516835468	402.9779968261719	402.99786376953125
155	403.00286865234375	84.6146915469333					1	DETECTED	403.0029 m/z @84.61 [151020OFc1_NvH-0949-Control-7.raw]	403.00286865234375	84.6146915469333	0.235028251466667	99.9958104765333	99.76078222506662	1539150.875	1.090020005410368E9	4	7354	18.02784654672095	0.5668858959447425	0.034522627301991134	402.9980163574219	403.0128479003906
156	403.02288818359375	84.6447077296					1	DETECTED	403.0229 m/z @84.64 [151020OFc1_NvH-0949-Control-7.raw]	403.02288818359375	84.6447077296	0.00950562426666667	99.9958104765333	99.98630485226663	1545414.875	1.0586279260045748E9	5	7354	15.018444991358791	0.5002444422314689	0.13291559316445709	403.012939453125	403.0328674316406
157	403.0337829589844	84.7030072912					1	DETECTED	403.0338 m/z @84.70 [151020OFc1_NvH-0949-Control-7.raw]	403.0337829589844	84.7030072912	0.1268191152	99.9565445666667	99.82972545146669	1188299.25	1.1469046126600423E9	0	7354	55.27944189949571	0.6488917898099663	0.38587882672503415	403.03289794921875	403.0359802246094
158	403.0459899902344	80.1446981570667					1	DETECTED	403.0460 m/z @80.14 [151020OFc1_NvH-0949-Control-7.raw]	403.0459899902344	80.1446981570667	0.135733492266667	99.966204888	99.83047139573333	1668510.375	1.2558723745224683E9	6	7354	5.987230290341742	2.1962731343549167	0.06361790243625522	403.0360107421875	403.05596923828125
159	403.0588073730469	67.4004404749333					1	DETECTED	403.0588 m/z @67.40 [151020OFc1_NvH-0949-Control-7.raw]	403.0588073730469	67.4004404749333	0.0302056037333333	99.9853084589333	99.95510285519997	1186612.25	1.083872636785941E9	0	7354	33.209710588157115	0.6944746742437309	0.2216028810877249	403.0559997558594	403.06878662109375
160	403.0694580078125	68.3352003965333					1	DETECTED	403.0695 m/z @68.34 [151020OFc1_NvH-0949-Control-7.raw]	403.0694580078125	68.3352003965333	0.522051961066667	99.9078533370667	99.38580137600003	829826.1875	9.689442771657057E8	0	7354	15.556385693326426	0.5968563806063601	0.00916541741452326	403.0688171386719	403.07354736328125
161	403.08355712890625	84.4110584712					1	DETECTED	403.0836 m/z @84.41 [151020OFc1_NvH-0949-Control-7.raw]	403.08355712890625	84.4110584712	0.576579362666667	99.2809917373333	98.70441237466663	1001206.875	1.0029416889338211E9	0	7354	19.775484324509563	0.6109944870813465	0.22356999363515492	403.0735778808594	403.0863342285156
162	403.0963439941406	84.4110584712					1	DETECTED	403.0963 m/z @84.41 [151020OFc1_NvH-0949-Control-7.raw]	403.0963439941406	84.4110584712	0.0601117834666667	99.9958104765333	99.93569869306663	1152334.375	1.2163692658364632E9	0	7354	31.887069870497953	0.6021594374546281	0.964302618112463	403.08636474609375	403.0964660644531
163	403.1064758300781	84.4110584712					1	DETECTED	403.1065 m/z @84.41 [151020OFc1_NvH-0949-Control-7.raw]	403.1064758300781	84.4110584712	0.0601117834666667	99.9853084589333	99.92519667546664	1425392.875	1.0577923393495141E9	0	7354	4.071098980313238	0.5940868716467117	0.1344989305135995	403.0965881347656	403.116455078125
164	403.1232604980469	84.4110584712					1	DETECTED	403.1233 m/z @84.41 [151020OFc1_NvH-0949-Control-7.raw]	403.1232604980469	84.4110584712	0.1268191152	99.1648054794667	99.03798636426669	1371408.0	1.3956815486018412E9	3	7354	33.03022331939981	0.6099017508906484	0.21910159447165717	403.11651611328125	403.13323974609375
165	403.1357727050781	69.4954231576					1	DETECTED	403.1358 m/z @69.50 [151020OFc1_NvH-0949-Control-7.raw]	403.1357727050781	69.4954231576	0.969092929333333	99.1648054794667	98.19571255013336	616696.125	1.3698100195798602E9	0	7354	58.21793124698276	0.771078640598988	0.5685588888104711	403.1332702636719	403.1360778808594
166	403.1460876464844	68.4998880965333					1	DETECTED	403.1461 m/z @68.50 [151020OFc1_NvH-0949-Control-7.raw]	403.1460876464844	68.4998880965333	0.1268191152	99.4601025186667	99.33328340346671	645202.0	9.885408542757807E8	0	7354	31.392546002890974	0.5855801259458921	0.018771774009381164	403.1361083984375	403.14971923828125
167	403.15985107421875	68.4790300157333					1	DETECTED	403.1599 m/z @68.48 [151020OFc1_NvH-0949-Control-7.raw]	403.15985107421875	68.4790300157333	0.1268191152	97.0008471893333	96.87402807413329	779996.1875	6.513641776262436E8	0	7354	34.92426034098863	0.5007974219574532	0.0014723992695683573	403.1498718261719	403.1698303222656
168	403.1729736328125	23.5046945661333					1	DETECTED	403.1730 m/z @23.50 [151020OFc1_NvH-0949-Control-7.raw]	403.1729736328125	23.5046945661333	0.1268191152	94.9902473858667	94.8634282706667	608311.1875	6.973615698875188E8	0	7354	0.26150939964495734	0.5098699361767157	0.017524798656176135	403.16986083984375	403.1756286621094
169	403.1856384277344	14.1294597792					1	DETECTED	403.1856 m/z @14.13 [151020OFc1_NvH-0949-Control-7.raw]	403.1856384277344	14.1294597792	0.00950562426666667	99.9958104765333	99.98630485226663	3020469.75	4.9505518352755404E8	2	7354	4.874874654284273	6.531439957079849	5.695294943452414	403.17572021484375	403.19488525390625
170	403.20489501953125	24.7606534701333					1	DETECTED	403.2049 m/z @24.76 [151020OFc1_NvH-0949-Control-7.raw]	403.20489501953125	24.7606534701333	0.1268191152	99.5294225368	99.40260342159999	1.2222522E7	8.604449210526192E8	2	7354	0.32729944567539704	2.6657034796702823	22.19452711030203	403.1949157714844	403.2056884765625
171	403.2156982421875	21.3755171770667					1	DETECTED	403.2157 m/z @21.38 [151020OFc1_NvH-0949-Control-7.raw]	403.2156982421875	21.3755171770667	0.1268191152	99.5491031968	99.4222840816	1.9671424E7	1.10543853241122E9	2	7354	2.2563459752124864	2.3749371440309353	0.4569431660912632	403.2057189941406	403.2256774902344
172	403.2296447753906	26.2945254162667					1	DETECTED	403.2296 m/z @26.29 [151020OFc1_NvH-0949-Control-7.raw]	403.2296447753906	26.2945254162667	0.00950562426666667	99.9958104765333	99.98630485226663	6559499.5	8.545032003890431E8	2	7354	5.318357395842622	2.699343589104437	1.3606400740172135	403.2257080078125	403.2396240234375
173	403.24456787109375	54.7441274288					1	DETECTED	403.2446 m/z @54.74 [151020OFc1_NvH-0949-Control-7.raw]	403.24456787109375	54.7441274288	0.135733492266667	97.7127970450667	97.57706355280003	5633173.0	5.557676593774966E8	2	7354	21.48569773380968	0.5086393053951161	0.01738119642292279	403.2396545410156	403.2545471191406
174	403.2599182128906	22.9114680456					1	DETECTED	403.2599 m/z @22.91 [151020OFc1_NvH-0949-Control-7.raw]	403.2599182128906	22.9114680456	0.135733492266667	98.5466296146667	98.41089612240003	885249.6875	3.4782741510020876E8	0	7354	6.272364813895532	5.99473948072144	0.016277935674279837	403.25457763671875	403.2698974609375
175	403.28228759765625	34.4653802768					1	DETECTED	403.2823 m/z @34.47 [151020OFc1_NvH-0949-Control-7.raw]	403.28228759765625	34.4653802768	0.162704193066667	92.9425165581333	92.77981236506663	420741.1875	4.7048746734957904E8	0	7354	14.533367341562126	1.4642339494490675	2.346505641690407	403.2723388671875	403.2922058105469
176	403.30438232421875	19.9683700906667					1	DETECTED	403.3044 m/z @19.97 [151020OFc1_NvH-0949-Control-7.raw]	403.30438232421875	19.9683700906667	0.162704193066667	91.2253692349333	91.06266504186662	329136.59375	4.8941217330643994E8	0	7354	4.023758987032675	5.413691838573703	22.98909385778092	403.2944030761719	403.3052673339844
177	403.3152770996094	20.0049198866667					1	DETECTED	403.3153 m/z @20.00 [151020OFc1_NvH-0949-Control-7.raw]	403.3152770996094	20.0049198866667	0.162704193066667	97.5761778624	97.41347366933333	338716.15625	4.0142210311677855E8	0	7354	1.4767187879973385	4.885314146846984	6.074741774602815	403.3052978515625	403.32525634765625
178	403.3330993652344	20.4951480152					1	DETECTED	403.3331 m/z @20.50 [151020OFc1_NvH-0949-Control-7.raw]	403.3330993652344	20.4951480152	0.171689524266667	99.1339287696	98.96223924533334	264218.34375	5.864486608120345E8	0	7354	72.72763887291329	4.023366284572166	4.571783863218204	403.3252868652344	403.3429260253906
179	403.3536682128906	19.5819417301333					1	DETECTED	403.3537 m/z @19.58 [151020OFc1_NvH-0949-Control-7.raw]	403.3536682128906	19.5819417301333	0.117841958933333	99.2409382952	99.12309633626667	293649.46875	3.110446568796318E8	0	7354	73.29576665700397	2.474803451183772	4.976972632830611	403.34368896484375	403.3636169433594
180	403.3738708496094	19.5630894224					1	DETECTED	403.3739 m/z @19.56 [151020OFc1_NvH-0949-Control-7.raw]	403.3738708496094	19.5630894224	0.397145405866667	96.5209071562667	96.12376175040004	221416.3125	3.2792859262030405E8	0	7354	7.750811687905106	2.53896477428501	5.3094981326789235	403.364013671875	403.3837890625
181	403.3933410644531	19.5051067754667					1	DETECTED	403.3933 m/z @19.51 [151020OFc1_NvH-0949-Control-7.raw]	403.3933410644531	19.5051067754667	0.424316142933333	91.2860224677333	90.86170632479997	209939.0625	2.6326549657119688E8	0	7354	1.3728768877593396	2.6669084780548813	7.108808608493354	403.38409423828125	403.4031982421875
182	403.4105224609375	19.4863907144					1	DETECTED	403.4105 m/z @19.49 [151020OFc1_NvH-0949-Control-7.raw]	403.4105224609375	19.4863907144	0.459763594933333	97.481256288	97.02149269306666	198029.375	3.9367185414865106E8	0	7354	7.824917983697334	2.9192291624659465	6.940008183691465	403.40338134765625	403.4156494140625
183	403.4256896972656	19.4956244122667					1	DETECTED	403.4257 m/z @19.50 [151020OFc1_NvH-0949-Control-7.raw]	403.4256896972656	19.4956244122667	0.2170495376	98.912777008	98.6957274704	207031.5625	3.676072075449067E8	0	7354	17.085461116736653	2.9360892985864107	7.100752054959929	403.4158935546875	403.4356689453125
184	403.4369812011719	11.7578392288					1	DETECTED	403.4370 m/z @11.76 [151020OFc1_NvH-0949-Control-7.raw]	403.4369812011719	11.7578392288	0.495850461066667	98.3538270264	97.85797656533333	152841.609375	2.6972782557472193E8	0	7354	6.38924916570152	4.375399553373237	0.5868087743860467	403.43572998046875	403.44415283203125
185	403.45428466796875	10.2431413989333					1	DETECTED	403.4543 m/z @10.24 [151020OFc1_NvH-0949-Control-7.raw]	403.45428466796875	10.2431413989333	0.504714943466667	97.5026061898667	96.99789124640003	712208.0625	3.116761754151654E8	0	7354	0.10547686610970253	0.9195842160895449	6.428235255038672	403.4444580078125	403.4615783691406
186	403.4715881347656	32.8654672250667					1	DETECTED	403.4716 m/z @32.87 [151020OFc1_NvH-0949-Control-7.raw]	403.4715881347656	32.8654672250667	0.513319156266667	98.7506750130667	98.23735585680004	6385725.5	4.0389491585995084E8	4	7354	0.15461306047469492	0.6503936742706738	0.015800588592686102	403.46160888671875	403.48150634765625
187	403.4891052246094	12.9783778536					1	DETECTED	403.4891 m/z @12.98 [151020OFc1_NvH-0949-Control-7.raw]	403.4891052246094	12.9783778536	0.531091922666667	80.4807239373333	79.94963201466663	1588416.625	3.398612516320638E8	4	7354	0.37695229473992065	1.0871127044922584	115.74744022327715	403.4817199707031	403.4990539550781
188	403.501220703125	18.0814000344					1	DETECTED	403.5012 m/z @18.08 [151020OFc1_NvH-0949-Control-7.raw]	403.501220703125	18.0814000344	0.531091922666667	99.4301377192	98.89904579653334	189757.046875	3.0131869581960726E8	0	7354	0.17364372950804707	3.1007881990923982	5.777586222807711	403.4991455078125	403.510009765625
189	403.5201416015625	14.1660739616					1	DETECTED	403.5201 m/z @14.17 [151020OFc1_NvH-0949-Control-7.raw]	403.5201416015625	14.1660739616	0.162704193066667	97.994472888	97.83176869493333	1823427.125	2.9160844286081946E8	0	7354	0.15483952553285185	0.5325119434569696	1.1156255039562004	403.5102844238281	403.52642822265625
190	403.53643798828125	12.6381786357333					1	DETECTED	403.5364 m/z @12.64 [151020OFc1_NvH-0949-Control-7.raw]	403.53643798828125	12.6381786357333	0.540094089333333	97.0765716288	96.53647753946666	1.5213417E7	5.517124576254996E8	2	7354	0.15360246076786588	62.58261665662562	1.6117476592428623	403.5264587402344	403.5464172363281
191	403.5507507324219	26.4366574925333					1	DETECTED	403.5508 m/z @26.44 [151020OFc1_NvH-0949-Control-7.raw]	403.5507507324219	26.4366574925333	2.21697075146667	97.6394938077333	95.42252305626663	614577.3125	3.286915953828354E8	0	7354	6.089657129838294	0.5023841131472814	0.2903117570927411	403.54644775390625	403.5541076660156
192	403.5641174316406	26.3088149312					1	DETECTED	403.5641 m/z @26.31 [151020OFc1_NvH-0949-Control-7.raw]	403.5641174316406	26.3088149312	2.21697075146667	97.3102289506667	95.09325819920002	2121570.0	4.085438686877028E8	3	7354	0.1514098973907636	0.6154212579951018	0.26130328875620545	403.55413818359375	403.5740051269531
193	403.5834655761719	35.6366381453333					1	DETECTED	403.5835 m/z @35.64 [151020OFc1_NvH-0949-Control-7.raw]	403.5834655761719	35.6366381453333	2.2259189	98.608008024	96.382089124	1738722.75	2.9527286053466153E8	3	7354	0.14004603353482992	1.1112250891534847	2.536890176524764	403.5741271972656	403.5929260253906
194	403.60235595703125	14.8498600114667					1	DETECTED	403.6024 m/z @14.85 [151020OFc1_NvH-0949-Control-7.raw]	403.60235595703125	14.8498600114667	2.47775991226667	98.6694508677333	96.19169095546664	176895.9375	2.7963187144457626E8	0	7354	10.780451011346587	3.887426687866179	0.03732125869746777	403.59368896484375	403.6117248535156
195	403.61688232421875	41.2361333205333					1	DETECTED	403.6169 m/z @41.24 [151020OFc1_NvH-0949-Control-7.raw]	403.61688232421875	41.2361333205333	2.48673676853333	99.8581728130667	97.37143604453337	130380.2265625	2.918593950132169E8	0	7354	98.12566217758747	1.256166760299005	1.5129780062761047	403.6124572753906	403.6230773925781
196	403.6331481933594	24.1791498605333					1	DETECTED	403.6331 m/z @24.18 [151020OFc1_NvH-0949-Control-7.raw]	403.6331481933594	24.1791498605333	2.48673676853333	99.1648054794667	96.67806871093336	194872.171875	2.894190851256989E8	0	7354	96.91289571608041	2.229844027414411	3.455078985965329	403.6231689453125	403.6429748535156
197	403.6748352050781	11.3574747426667					1	DETECTED	403.6748 m/z @11.36 [151020OFc1_NvH-0949-Control-7.raw]	403.6748352050781	11.3574747426667	5.48891380053333	83.2589775098667	77.77006370933337	242754.9375	2.5733858720211667E8	0	7354	12.15346271694161	0.5655137585481699	0.9613961589664632	403.6671447753906	403.6799621582031
198	403.6902160644531	18.9664213093333					1	DETECTED	403.6902 m/z @18.97 [151020OFc1_NvH-0949-Control-7.raw]	403.6902160644531	18.9664213093333	4.1864427672	92.1786812786667	87.9922385114667	668539.5	3.1881442404057175E8	0	7354	0.1937423120468047	0.5178848646614691	0.9175277066079175	403.68023681640625	403.7001953125
199	403.7012023925781	25.5484070168					1	DETECTED	403.7012 m/z @25.55 [151020OFc1_NvH-0949-Control-7.raw]	403.7012023925781	25.5484070168	9.33387654693333	91.9886624394667	82.65478589253337	499489.28125	2.816282538933993E8	0	7354	8.398265280675194	3.0426171969541853	7.937561635159744	403.7002258300781	403.7012634277344
200	403.7112731933594	26.1492545562667					1	DETECTED	403.7113 m/z @26.15 [151020OFc1_NvH-0949-Control-7.raw]	403.7112731933594	26.1492545562667	1.94069336106667	99.6964330328	97.75573967173334	1.4538261E7	1.0760684626068864E9	2	7354	6.822467783005244	3.2376222684971636	0.5244126886562219	403.7012939453125	403.7190246582031
201	403.7290344238281	21.4087745768					1	DETECTED	403.7290 m/z @21.41 [151020OFc1_NvH-0949-Control-7.raw]	403.7290344238281	21.4087745768	2.7373465592	96.6238741888	93.8865276296	1.9763066E7	9.824355236711247E8	2	7354	1.6576721999524828	0.7585276830571078	73.97764820531106	403.7191162109375	403.739013671875
202	403.7421569824219	31.9701336842667					1	DETECTED	403.7422 m/z @31.97 [151020OFc1_NvH-0949-Control-7.raw]	403.7421569824219	31.9701336842667	4.24635455226667	99.8369102426667	95.59055569040004	4665730.0	4.7979726495975703E8	2	7354	22.88852547214979	49.21402443496572	0.16626200858845674	403.73907470703125	403.75213623046875
203	403.7601318359375	20.1823657224					1	DETECTED	403.7601 m/z @20.18 [151020OFc1_NvH-0949-Control-7.raw]	403.7601318359375	20.1823657224	4.95854020586667	74.9397675424	69.98122733653334	782302.6875	2.4952343185204658E8	0	7354	0.13826394385782947	0.5156310654438541	21.321850325901394	403.7524108886719	403.76629638671875
204	403.8034973144531	17.2105142928					1	DETECTED	403.8035 m/z @17.21 [151020OFc1_NvH-0949-Control-7.raw]	403.8034973144531	17.2105142928	3.52106500693333	81.8124167632	78.29135175626668	192244.859375	2.722357542474445E8	0	7354	4.197122663191589	3.2621007737610443	8.253851648504325	403.7935791015625	403.80670166015625
205	403.84423828125	15.9413999797333					1	DETECTED	403.8442 m/z @15.94 [151020OFc1_NvH-0949-Control-7.raw]	403.84423828125	15.9413999797333	4.33923276133333	90.8606667928	86.52143403146667	217783.421875	2.9585758591234034E8	0	7354	0.450678466193839	5.108564371218074	11.910379138167817	403.83441162109375	403.8445129394531
206	403.85455322265625	14.1752862309333					1	DETECTED	403.8546 m/z @14.18 [151020OFc1_NvH-0949-Control-7.raw]	403.85455322265625	14.1752862309333	0.0796865386666667	96.4885302973333	96.40884375866663	660154.0	2.7908618555493754E8	0	7354	0.13511279205351379	0.7802725324781163	4.312737201240049	403.8445739746094	403.86029052734375
207	403.8703308105469	12.6502703221333					1	DETECTED	403.8703 m/z @12.65 [151020OFc1_NvH-0949-Control-7.raw]	403.8703308105469	12.6502703221333	0.0992068482666667	98.5466296146667	98.44742276640004	9328777.0	4.915944264999572E8	3	7354	0.15919690805569786	2.451925174920874	149.7829307125451	403.8603820800781	403.88031005859375
208	403.8833923339844	27.6890202536					1	DETECTED	403.8834 m/z @27.69 [151020OFc1_NvH-0949-Control-7.raw]	403.8833923339844	27.6890202536	3.69410021653333	99.3407241928	95.64662397626667	885565.0	3.3479170447517174E8	3	7354	10.731415076902127	0.5070274360781694	9.025548521214178	403.88037109375	403.89337158203125
209	403.8981628417969	26.3088149312					1	DETECTED	403.8982 m/z @26.31 [151020OFc1_NvH-0949-Control-7.raw]	403.8981628417969	26.3088149312	3.34785176053333	86.8233853341333	83.47553357359998	598653.875	3.056165143318178E8	0	7354	6.664586763070151	0.5036316477096675	0.063472299927391	403.8934326171875	403.9013366699219
210	403.9114074707031	29.0138401341333					1	DETECTED	403.9114 m/z @29.01 [151020OFc1_NvH-0949-Control-7.raw]	403.9114074707031	29.0138401341333	0.00950562426666667	99.8465934069333	99.83708778266663	4138546.5	3.929017455856339E8	3	7354	0.1824483694845469	0.9230479943584743	0.01666902879418036	403.90142822265625	403.92138671875
211	403.925537109375	11.3446265525333					1	DETECTED	403.9255 m/z @11.34 [151020OFc1_NvH-0949-Control-7.raw]	403.925537109375	11.3446265525333	0.00950562426666667	99.966204888	99.95669926373333	202829.640625	3.140772682293489E8	0	7354	0.18505817818176773	5.292639327036075	1161.8097481371105	403.9214172363281	403.9353942871094
212	403.951904296875	26.11201942					1	DETECTED	403.9519 m/z @26.11 [151020OFc1_NvH-0949-Control-7.raw]	403.951904296875	26.11201942	0.00950562426666667	97.9118660245333	97.90236040026663	599158.1875	2.988244584954631E8	0	7354	15.8774083959761	3.421753430585524	0.13503000771326729	403.9420471191406	403.9618835449219
213	403.97296142578125	32.8654672250667					1	DETECTED	403.9730 m/z @32.87 [151020OFc1_NvH-0949-Control-7.raw]	403.97296142578125	32.8654672250667	0.0203283581333333	99.0336592818667	99.01333092373338	2864899.25	3.145132914005835E8	0	7354	0.14174469900658693	7.943896494976228	0.024645533551862542	403.9634094238281	403.9829406738281
214	403.99371337890625	10.7133819530667					1	DETECTED	403.9937 m/z @10.71 [151020OFc1_NvH-0949-Control-7.raw]	403.99371337890625	10.7133819530667	0.0992068482666667	99.7770296949333	99.67782284666664	1296771.0	3.0699138622271836E8	4	7354	2.454468666984802	15.539725607539818	29.940923450874735	403.9837341308594	404.0036315917969
215	404.00396728515625	17.1993665090667					1	DETECTED	404.0040 m/z @17.20 [151020OFc1_NvH-0949-Control-7.raw]	404.00396728515625	17.1993665090667	0.0601117834666667	95.3453345861333	95.28522280266664	188699.625	2.3285785215540576E8	0	7354	0.051661376781108714	2.7797364683641685	4.559472936728337	404.0038146972656	404.0068359375
216	404.0171813964844	35.8711064733333					1	DETECTED	404.0172 m/z @35.87 [151020OFc1_NvH-0949-Control-7.raw]	404.0171813964844	35.8711064733333	0.585568291733333	99.4898183213333	98.90425002959996	558374.3125	2.6542311335610342E8	0	7354	13.525679819034078	1.613468409059595	0.006963464892880867	404.0073547363281	404.02642822265625
217	404.0341796875	29.9349405354667					1	DETECTED	404.0342 m/z @29.93 [151020OFc1_NvH-0949-Control-7.raw]	404.0341796875	29.9349405354667	1.20889029413333	99.9758024114667	98.76691211733338	104555.7890625	3.248313553747758E8	0	7354	95.65859816012325	1.7306981148285636	2.646806524323797	404.0272521972656	404.03619384765625
218	404.04620361328125	21.5021845973333					1	DETECTED	404.0462 m/z @21.50 [151020OFc1_NvH-0949-Control-7.raw]	404.04620361328125	21.5021845973333	0.00950562426666667	99.9958104765333	99.98630485226663	220586.984375	2.7208955091069496E8	0	7354	7.594495793365116	2.4261385109395577	3.8517672242041816	404.0369567871094	404.0560607910156
219	404.0655822753906	24.5494118669333					1	DETECTED	404.0656 m/z @24.55 [151020OFc1_NvH-0949-Control-7.raw]	404.0655822753906	24.5494118669333	0.316500790933333	99.9958104765333	99.67930968559996	139866.828125	2.747401224548914E8	0	7354	97.7433076076414	1.9787698001005862	2.9512862563910356	404.0566101074219	404.0745544433594
220	404.0812683105469	19.0979843408					1	DETECTED	404.0813 m/z @19.10 [151020OFc1_NvH-0949-Control-7.raw]	404.0812683105469	19.0979843408	0.0203283581333333	99.9758024114667	99.95547405333338	61712.0859375	1.7048217537670425E8	0	7354	91.57191219991869	3.0679617803999886	5.086160495996748	404.0774841308594	404.08221435546875
221	404.09222412109375	35.5773956661333					1	DETECTED	404.0922 m/z @35.58 [151020OFc1_NvH-0949-Control-7.raw]	404.09222412109375	35.5773956661333	0.00950562426666667	99.9958104765333	99.98630485226663	98012.5625	2.6058113751031932E8	0	7354	99.58791339360512	1.3945312938488796	1.7844805712067269	404.0822448730469	404.100341796875
222	404.1187744140625	89.4916616882667					1	DETECTED	404.1188 m/z @89.49 [151020OFc1_NvH-0949-Control-7.raw]	404.1187744140625	89.4916616882667	0.0601117834666667	99.5491031968	99.48899141333334	3948415.75	3.802717664714591E8	0	7354	0.48931132717014236	0.8451781698688187	0.5375007830081671	404.1103515625	404.12811279296875
223	404.1494445800781	67.3745508730667					1	DETECTED	404.1494 m/z @67.37 [151020OFc1_NvH-0949-Control-7.raw]	404.1494445800781	67.3745508730667	6.00228738906667	91.0938371744	85.09154978533333	120387.5859375	3.2152553482981366E8	0	7354	84.64293466970436	0.6932410909654408	0.38331168436507823	404.1416931152344	404.1561279296875
224	404.1822204589844	69.5739555464					1	DETECTED	404.1822 m/z @69.57 [151020OFc1_NvH-0949-Control-7.raw]	404.1822204589844	69.5739555464	0.00950562426666667	99.9958104765333	99.98630485226663	278729.09375	3.23973560981188E8	3	7354	53.63636722601186	0.6827298141294563	0.46913081562775727	404.17236328125	404.1827392578125
225	404.1927490234375	90.0742574981333					1	DETECTED	404.1927 m/z @90.07 [151020OFc1_NvH-0949-Control-7.raw]	404.1927490234375	90.0742574981333	0.388078730666667	99.9958104765333	99.60773174586663	5273817.0	4.367694427400379E8	2	7354	0.6672080564148359	0.5038246519314935	0.003100449530839462	404.18292236328125	404.1929931640625
226	404.2030029296875	25.1791880146667					1	DETECTED	404.2030 m/z @25.18 [151020OFc1_NvH-0949-Control-7.raw]	404.2030029296875	25.1791880146667	1.42284834746667	99.9468943850667	98.52404603760003	2.251724E7	1.2258019317354658E9	2	7354	0.31081404128665113	0.5487517132818899	0.1559695318177001	404.1930236816406	404.2129821777344
227	404.2130432128906	26.2036744941333					1	DETECTED	404.2130 m/z @26.20 [151020OFc1_NvH-0949-Control-7.raw]	404.2130432128906	26.2036744941333	2.87104733413333	98.7908637570667	95.91981642293337	5533280.0	5.449402471487391E8	3	7354	10.857560631533367	0.5566811433932227	1.1504408827208938	404.2130126953125	404.2230224609375
228	404.2270812988281	28.5900914912					1	DETECTED	404.2271 m/z @28.59 [151020OFc1_NvH-0949-Control-7.raw]	404.2270812988281	28.5900914912	3.57646644826667	95.0971777712	91.52071132293332	2223760.75	3.8055994948829156E8	2	7354	0.2184049094077487	0.6971447840029842	0.02968651957222613	404.2230529785156	404.2297058105469
229	404.2397155761719	40.8612668328					1	DETECTED	404.2397 m/z @40.86 [151020OFc1_NvH-0949-Control-7.raw]	404.2397155761719	40.8612668328	1.575509492	99.8581728130667	98.2826633210667	9395931.0	8.701011750593598E8	3	7354	19.62381098938126	0.5281115662583108	0.29649862744660116	404.229736328125	404.2496032714844
230	404.25238037109375	29.6716164952					1	DETECTED	404.2524 m/z @29.67 [151020OFc1_NvH-0949-Control-7.raw]	404.25238037109375	29.6716164952	4.06356276453333	97.1509811328	93.08741836826667	1332902.875	2.940807775129697E8	2	7354	0.1531851818276948	1.0563336173712996	0.32205931722577075	404.2497253417969	404.2623291015625
231	404.2633056640625	24.2188783258667					1	DETECTED	404.2633 m/z @24.22 [151020OFc1_NvH-0949-Control-7.raw]	404.2633056640625	24.2188783258667	1.4315150432	95.8230251856	94.39151014240001	369614.21875	2.749894931153666E8	0	7354	0.168391459654881	1.985942476741196	2.9137518878098816	404.26251220703125	404.2716979980469
232	404.279052734375	69.4954231576					1	DETECTED	404.2791 m/z @69.50 [151020OFc1_NvH-0949-Control-7.raw]	404.279052734375	69.4954231576	0.1898100848	97.7232843146667	97.5334742298667	99577.6328125	2.5525030666092464E8	0	7354	91.59888250238585	0.7036477271142209	0.3181558900807454	404.2738037109375	404.2846374511719
233	404.30035400390625	91.4898513757333					1	DETECTED	404.3004 m/z @91.49 [151020OFc1_NvH-0949-Control-7.raw]	404.30035400390625	91.4898513757333	2.40453960426667	98.2901509354667	95.88561133120002	102764.5625	2.766429871696232E8	0	7354	1.041210635159942	0.5381673444505556	1.6142448166171501	404.2912902832031	404.3099670410156
234	404.3190002441406	91.3679531218667					1	DETECTED	404.3190 m/z @91.37 [151020OFc1_NvH-0949-Control-7.raw]	404.3190002441406	91.3679531218667	2.6572914528	92.4827551162667	89.8254636634667	85171.828125	2.7872527878459495E8	0	7354	1.4815320479514327	0.5062833597079838	1.661481114297838	404.3108825683594	404.3203125
235	404.4178771972656	45.8135125786667					1	DETECTED	404.4179 m/z @45.81 [151020OFc1_NvH-0949-Control-7.raw]	404.4178771972656	45.8135125786667	4.27436061226667	99.2103777008	94.93601708853332	3377353.0	3.589447233693723E8	0	7354	0.16012994704107086	0.5285933739416242	0.0383496515768743	404.4079895019531	404.4275207519531
236	404.4460754394531	17.7420668410667					1	DETECTED	404.4461 m/z @17.74 [151020OFc1_NvH-0949-Control-7.raw]	404.4460754394531	17.7420668410667	3.36610602293333	84.4012751712	81.03516914826668	931388.1875	2.7804870679003376E8	0	7354	8.454055213328548	0.6711933423365922	1.0947677078975895	404.4364013671875	404.4560546875
237	404.461181640625	26.1796166586667					1	DETECTED	404.4612 m/z @26.18 [151020OFc1_NvH-0949-Control-7.raw]	404.461181640625	26.1796166586667	4.00178688613333	96.2191556776	92.21736879146667	779863.625	3.007903445692248E8	0	7354	0.16982855262266128	0.532572272750545	0.37309018897625246	404.4560852050781	404.47100830078125
238	404.47662353515625	29.6441915285333					1	DETECTED	404.4766 m/z @29.64 [151020OFc1_NvH-0949-Control-7.raw]	404.47662353515625	29.6441915285333	4.28427723333333	99.3210559338667	95.03677870053338	419409.1875	3.600449548477155E8	0	7354	5.70871936426926	2.6442747363934758	0.2961371598099243	404.4713134765625	404.48486328125
239	404.4951477050781	10.703200524					1	DETECTED	404.4951 m/z @10.70 [151020OFc1_NvH-0949-Control-7.raw]	404.4951477050781	10.703200524	0.799278372533333	97.8910809656	97.09180259306666	590861.6875	3.318581784881294E8	0	7354	0.14448590186592014	10.649328177836207	41.18195587052483	404.48529052734375	404.5049743652344
240	404.5180358886719	27.2626399784					1	DETECTED	404.5180 m/z @27.26 [151020OFc1_NvH-0949-Control-7.raw]	404.5180358886719	27.2626399784	4.46228539546667	96.4779723594667	92.01568696400004	769548.1875	2.823300539717277E8	3	7354	0.1749469894321649	1.9555847082392157	0.018438633372389355	404.5082092285156	404.525390625
241	404.535400390625	17.6558410624					1	DETECTED	404.5354 m/z @17.66 [151020OFc1_NvH-0949-Control-7.raw]	404.535400390625	17.6558410624	2.3865356704	99.6182252909333	97.2316896205333	5665949.0	5.142146093713386E8	3	7354	5.7518358536785605	0.5153197322300062	0.5928697725478813	404.5254211425781	404.5453796386719
242	404.5555725097656	40.0174300242667					1	DETECTED	404.5556 m/z @40.02 [151020OFc1_NvH-0949-Control-7.raw]	404.5555725097656	40.0174300242667	3.25611986533333	95.9059366669333	92.64981680159997	2659082.0	3.6826776780622023E8	3	7354	16.64348163684694	0.6266736910086594	0.4727393592026575	404.54559326171875	404.5655212402344
243	404.5707092285156	34.9171210317333					1	DETECTED	404.5707 m/z @34.92 [151020OFc1_NvH-0949-Control-7.raw]	404.5707092285156	34.9171210317333	4.41553999226667	99.7165788074667	95.30103881520003	1895131.75	4.482646121726161E8	0	7354	0.18976118515084295	0.5659977189188151	0.1218947294174924	404.5655822753906	404.57342529296875
244	404.58343505859375	33.1453896546667					1	DETECTED	404.5834 m/z @33.15 [151020OFc1_NvH-0949-Control-7.raw]	404.58343505859375	33.1453896546667	0.799278372533333	99.1803301944	98.38105182186666	1.4313483E7	6.202699280964643E8	3	7354	5.4576199555173694	0.5170517055877505	0.5271983499658082	404.573486328125	404.5928039550781
245	404.6183166503906	45.8135125786667					1	DETECTED	404.6183 m/z @45.81 [151020OFc1_NvH-0949-Control-7.raw]	404.6183166503906	45.8135125786667	3.8487966736	94.2531660208	90.40436934719999	4487457.0	3.93363473374127E8	0	7354	0.3454129465527842	1.3109046925386807	0.9957397536333419	404.6087951660156	404.6278076171875
246	404.6684875488281	23.7420923389333					1	DETECTED	404.6685 m/z @23.74 [151020OFc1_NvH-0949-Control-7.raw]	404.6684875488281	23.7420923389333	2.33315926133333	95.5428676085333	93.20970834719996	355190.5625	2.799661273447462E8	0	7354	0.13002761797877938	2.176888217860905	2.36755579954794	404.66143798828125	404.6783752441406
247	404.6916198730469	34.9018507368					1	DETECTED	404.6916 m/z @34.90 [151020OFc1_NvH-0949-Control-7.raw]	404.6916198730469	34.9018507368	3.05217636346667	98.158553192	95.10637682853333	271942.34375	2.9173019896263415E8	0	7354	27.183277778291853	1.8148993469667063	2.3360062328841056	404.6818542480469	404.69451904296875
248	404.7046203613281	25.1901169786667					1	DETECTED	404.7046 m/z @25.19 [151020OFc1_NvH-0949-Control-7.raw]	404.7046203613281	25.1901169786667	2.24385204053333	97.3102289506667	95.06637691013337	9321529.0	6.064699029446611E8	2	7354	0.2723045682578018	0.8441931230569378	0.6041702242976518	404.6947021484375	404.714599609375
249	404.7189636230469	15.206253764					1	DETECTED	404.7190 m/z @15.21 [151020OFc1_NvH-0949-Control-7.raw]	404.7189636230469	15.206253764	3.40219726773333	73.7325040130667	70.33030674533337	930055.5625	3.3825796663962543E8	0	7354	0.18168325669129182	2.0939933706751646	31.052430128657438	404.7146301269531	404.7217102050781
250	404.7317199707031	12.2656873346667					1	DETECTED	404.7317 m/z @12.27 [151020OFc1_NvH-0949-Control-7.raw]	404.7317199707031	12.2656873346667	1.81078200666667	99.0739939069333	97.26321190026663	4440780.5	5.187416615417592E8	2	7354	0.17839475463459387	3.1723847732552555	5.016270737683178	404.7218017578125	404.74169921875
251	404.7418212890625	40.9269784346667					1	DETECTED	404.7418 m/z @40.93 [151020OFc1_NvH-0949-Control-7.raw]	404.7418212890625	40.9269784346667	3.49363989066667	95.1952715128	91.70163162213333	2254639.0	4.446552122999031E8	0	7354	9.054884461918682	0.5565068957819371	0.11286946442669092	404.7417297363281	404.751708984375
252	404.7553405761719	26.8593396368					1	DETECTED	404.7553 m/z @26.86 [151020OFc1_NvH-0949-Control-7.raw]	404.7553405761719	26.8593396368	1.38380338266667	91.8325810730667	90.44877769040004	981464.6875	3.482635323427931E8	2	7354	2.900146039352709	0.5330008728515481	0.4582146720317125	404.751953125	404.7652282714844
253	404.8187255859375	45.8135125786667					1	DETECTED	404.8187 m/z @45.81 [151020OFc1_NvH-0949-Control-7.raw]	404.8187255859375	45.8135125786667	3.59665563573333	99.0029491845333	95.40629354879998	2829527.75	3.188408278676644E8	0	7354	0.17293304080470762	0.5012943627230425	0.890312207950583	404.8088073730469	404.8278503417969
254	404.83673095703125	43.9376188096					1	DETECTED	404.8367 m/z @43.94 [151020OFc1_NvH-0949-Control-7.raw]	404.83673095703125	43.9376188096	2.02687758773333	83.8189170845333	81.79203949679997	169014.671875	2.4881361789056802E8	0	7354	21.554885081880666	1.0532683746886045	1.1803521255589817	404.828857421875	404.838623046875
255	404.84869384765625	22.6686563045333					1	DETECTED	404.8487 m/z @22.67 [151020OFc1_NvH-0949-Control-7.raw]	404.84869384765625	22.6686563045333	3.75445160853333	80.0538055293333	76.29935392079997	739695.0	2.694312862798042E8	0	7354	0.10107195442584072	0.5094917899544806	3.4638465774496954	404.8387451171875	404.8521423339844
256	404.8621826171875	23.3938482602667					1	DETECTED	404.8622 m/z @23.39 [151020OFc1_NvH-0949-Control-7.raw]	404.8621826171875	23.3938482602667	4.33923276133333	99.4100381832	95.07080542186667	1581527.125	3.6670873143678164E8	3	7354	9.514221840661591	0.5205349959949792	2.2898051317807466	404.85223388671875	404.8653564453125
257	404.8753662109375	17.2295270605333					1	DETECTED	404.8754 m/z @17.23 [151020OFc1_NvH-0949-Control-7.raw]	404.8753662109375	17.2295270605333	0.00950562426666667	96.4470702602667	96.43756463600003	4396901.0	4.5443095427638835E8	3	7354	0.49505676932931664	0.5169915849340527	25.149140963394782	404.86541748046875	404.8853454589844
258	404.8866882324219	46.6255758594667					1	DETECTED	404.8867 m/z @46.63 [151020OFc1_NvH-0949-Control-7.raw]	404.8866882324219	46.6255758594667	0.00950562426666667	48.2403578344	48.230852210133335	929900.6875	1.8735626586780322E8	0	7354	0.1701730213619399	0.5015787019267317	0.0025258542679017643	404.8853759765625	404.88934326171875
259	404.89935302734375	28.9003880178667					1	DETECTED	404.8994 m/z @28.90 [151020OFc1_NvH-0949-Control-7.raw]	404.89935302734375	28.9003880178667	0.00950562426666667	99.8369102426667	99.82740461840004	1816014.125	4.2177677051585394E8	3	7354	13.783424598169358	3.6365505060362286	0.4297969061577587	404.8893737792969	404.9076232910156
260	404.9176940917969	33.1157624925333					1	DETECTED	404.9177 m/z @33.12 [151020OFc1_NvH-0949-Control-7.raw]	404.9176940917969	33.1157624925333	0.00950562426666667	99.9958104765333	99.98630485226663	8152660.5	4.7374097052399176E8	3	7354	5.539878284333781	0.7249652223669579	12.418113538102874	404.90777587890625	404.9266662597656
261	404.947265625	21.2998764410667					1	DETECTED	404.9473 m/z @21.30 [151020OFc1_NvH-0949-Control-7.raw]	404.947265625	21.2998764410667	0.00950562426666667	99.5590196512	99.54951402693334	853489.5625	3.0577502695042056E8	0	7354	3.6598927518761	0.5116700169503562	0.011761476617861684	404.93731689453125	404.9572448730469
262	404.96246337890625	26.1309381794667					1	DETECTED	404.9625 m/z @26.13 [151020OFc1_NvH-0949-Control-7.raw]	404.96246337890625	26.1309381794667	0.0203283581333333	98.0458000818667	98.02547172373338	402536.6875	2.997862797759774E8	0	7354	2.1287443703825666	3.071620780614314	0.015289781063215928	404.9573974609375	404.9722595214844
263	404.9998474121094	43.0564458901333					1	DETECTED	404.9998 m/z @43.06 [151020OFc1_NvH-0949-Control-7.raw]	404.9998474121094	43.0564458901333	0.00950562426666667	99.9758024114667	99.96629678720004	342789.65625	4.177775514282363E8	0	7354	null	1.3250026003732096	1.6459827579017805	404.9923400878906	405.0089111328125
264	405.0189208984375	45.8135125786667					1	DETECTED	405.0189 m/z @45.81 [151020OFc1_NvH-0949-Control-7.raw]	405.0189208984375	45.8135125786667	0.0796865386666667	99.9565445666667	99.87685802800003	2071812.125	3.095363176004049E8	0	7354	0.08977463259216734	1.2780115411847965	0.016462249337249702	405.0090026855469	405.0289001464844
265	405.03265380859375	41.7250980384					1	DETECTED	405.0327 m/z @41.73 [151020OFc1_NvH-0949-Control-7.raw]	405.03265380859375	41.7250980384	0.00950562426666667	99.9174425301333	99.90793690586663	85378.3359375	2.944060305967972E8	0	7354	96.10073079080111	1.1359952963167483	1.2780458194981725	405.0289306640625	405.0343322753906
266	405.0450439453125	64.4817614026667					1	DETECTED	405.0450 m/z @64.48 [151020OFc1_NvH-0949-Control-7.raw]	405.0450439453125	64.4817614026667	0.459763594933333	99.9853084589333	99.52554486399997	123254.453125	2.995627007918186E8	0	7354	95.8736669176896	0.7455003454499486	0.475264217743113	405.0351257324219	405.0467834472656
267	405.0570068359375	22.4469733309333					1	DETECTED	405.0570 m/z @22.45 [151020OFc1_NvH-0949-Control-7.raw]	405.0570068359375	22.4469733309333	0.0992068482666667	99.9758024114667	99.87659556320004	159600.890625	2.466088027018244E8	0	7354	0.486021932145551	2.1540121315367906	3.293197770808922	405.04754638671875	405.0668029785156
268	405.0761413574219	40.6910662690667					1	DETECTED	405.0761 m/z @40.69 [151020OFc1_NvH-0949-Control-7.raw]	405.0761413574219	40.6910662690667	0.00950562426666667	99.9958104765333	99.98630485226663	130712.578125	2.817764448327957E8	0	7354	108.58461228762908	1.2619732863506319	1.4502606558755098	405.06732177734375	405.0859375
269	405.09161376953125	52.2830249733333					1	DETECTED	405.0916 m/z @52.28 [151020OFc1_NvH-0949-Control-7.raw]	405.09161376953125	52.2830249733333	0.557770670666667	99.9958104765333	99.43803980586662	98887.0546875	2.925605873124691E8	0	7354	97.96365635987895	0.9387376432669615	0.8922248122709617	405.0865478515625	405.09210205078125
270	405.103271484375	90.3606937266667					1	DETECTED	405.1033 m/z @90.36 [151020OFc1_NvH-0949-Control-7.raw]	405.103271484375	90.3606937266667	0.738300363733333	99.3798681456	98.64156778186667	576764.0	5.492930947536192E8	0	7354	0.07408164698374264	0.5006411374008984	0.0012858983018583698	405.0933532714844	405.1117858886719
271	405.1224365234375	89.1791980792					1	DETECTED	405.1224 m/z @89.18 [151020OFc1_NvH-0949-Control-7.raw]	405.1224365234375	89.1791980792	0.0404369221333333	98.0252290058667	97.98479208373337	690188.5	3.4848662343331796E8	0	7354	0.5237183858480137	3.2578549686813743	2.102698106127007	405.1126403808594	405.1310119628906
272	405.16455078125	13.9491681082667					1	DETECTED	405.1646 m/z @13.95 [151020OFc1_NvH-0949-Control-7.raw]	405.16455078125	13.9491681082667	1.8289841656	98.7506750130667	96.92169084746669	105701.046875	2.551406678142554E8	0	7354	15.759765312189408	7.662895099924705	13.110066385074317	405.1545715332031	405.1701354980469
273	405.18023681640625	27.3442404218667					1	DETECTED	405.1802 m/z @27.34 [151020OFc1_NvH-0949-Control-7.raw]	405.18023681640625	27.3442404218667	0.271190296266667	99.9958104765333	99.72462018026663	7133066.5	4.2928199080465883E8	2	7354	0.19073647309401665	0.5108386189818603	0.016192042559559205	405.17041015625	405.1902160644531
274	405.1980285644531	17.4658468824					1	DETECTED	405.1980 m/z @17.47 [151020OFc1_NvH-0949-Control-7.raw]	405.1980285644531	17.4658468824	2.95252519253333	99.230673756	96.27814856346667	4134842.25	5.366198963830109E8	3	7354	7.820159777104259	0.6615745860369203	30.949372992980024	405.19024658203125	405.2080078125
275	405.2110900878906	16.6571104106667					1	DETECTED	405.2111 m/z @16.66 [151020OFc1_NvH-0949-Control-7.raw]	405.2110900878906	16.6571104106667	2.99828752133333	99.7460281032	96.74774058186668	3196436.75	4.80012616629616E8	2	7354	0.7039209601734058	5.540512080016714	27.337732840117955	405.2080383300781	405.2210388183594
276	405.2312927246094	15.9319686122667					1	DETECTED	405.2313 m/z @15.93 [151020OFc1_NvH-0949-Control-7.raw]	405.2312927246094	15.9319686122667	3.4472951152	99.2103777008	95.76308258559999	7350429.0	6.939884820235058E8	3	7354	15.606668579771325	11.88676004613034	55.9997228358554	405.2213134765625	405.2412414550781
277	405.2419738769531	32.4258956808					1	DETECTED	405.2420 m/z @32.43 [151020OFc1_NvH-0949-Control-7.raw]	405.2419738769531	32.4258956808	3.33872717413333	99.7060954464	96.36736827226667	1887633.625	3.5166747263846797E8	2	7354	0.2436776577479023	1.5058720017073162	0.619444997749379	405.2413330078125	405.2496337890625
278	405.2596435546875	62.681177104					1	DETECTED	405.2596 m/z @62.68 [151020OFc1_NvH-0949-Control-7.raw]	405.2596435546875	62.681177104	1.34002062746667	96.5209071562667	95.18088652880003	6970800.0	4.953942933780645E8	2	7354	0.15334227756797247	0.5081226571267354	0.010997905776996905	405.2496643066406	405.2684326171875
279	405.2798156738281	31.6400584624					1	DETECTED	405.2798 m/z @31.64 [151020OFc1_NvH-0949-Control-7.raw]	405.2798156738281	31.6400584624	2.97136081413333	95.6858618032	92.71450098906666	456225.1875	2.530402072037528E8	0	7354	17.295149310510507	1.5439997951010695	630.1102761251931	405.27008056640625	405.28656005859375
280	405.29998779296875	46.3318129093333					1	DETECTED	405.3000 m/z @46.33 [151020OFc1_NvH-0949-Control-7.raw]	405.29998779296875	46.3318129093333	0.00950562426666667	99.8882618064	99.87875618213333	94691.6796875	3.0572932938978726E8	0	7354	88.67306582036893	1.1085768555031452	1.0464182979298087	405.29693603515625	405.3043518066406
281	405.32879638671875	49.8265353066667					1	DETECTED	405.3288 m/z @49.83 [151020OFc1_NvH-0949-Control-7.raw]	405.32879638671875	49.8265353066667	6.50713948506667	99.2909854322667	92.78384594720002	87584.03125	2.9539469319518435E8	0	7354	84.90472727857589	1.0709272854278349	0.9782077258349429	405.3197937011719	405.33758544921875
282	405.3831787109375	68.1072329890667					1	DETECTED	405.3832 m/z @68.11 [151020OFc1_NvH-0949-Control-7.raw]	405.3831787109375	68.1072329890667	11.1774099197333	95.8436312802667	84.6662213605334	99235.3359375	2.739289247103653E8	0	7354	84.6153877322591	0.7436016554752026	0.48849222860846647	405.38079833984375	405.38873291015625
283	405.4210205078125	24.4791358562667					1	DETECTED	405.4210 m/z @24.48 [151020OFc1_NvH-0949-Control-7.raw]	405.4210205078125	24.4791358562667	4.25582971146667	98.4753362456	94.21950653413333	414645.5625	2.809565629848751E8	0	7354	0.17279405090869915	2.923864436498793	0.002956636926779086	405.4110412597656	405.43072509765625
284	405.4472961425781	21.3513002485333					1	DETECTED	405.4473 m/z @21.35 [151020OFc1_NvH-0949-Control-7.raw]	405.4472961425781	21.3513002485333	2.31540929386667	99.966204888	97.65079559413333	263142.65625	3.169584194993644E8	0	7354	17.801873385449777	3.175607510450481	0.003969654198717577	405.4374694824219	405.4571838378906
285	405.4652099609375	11.4205926290667					1	DETECTED	405.4652 m/z @11.42 [151020OFc1_NvH-0949-Control-7.raw]	405.4652099609375	11.4205926290667	3.05217636346667	94.4352221864	91.38304582293333	213389.34375	2.6118477839813325E8	0	7354	0.06546961981963761	0.7254195641546629	0.37017018492657966	405.4573059082031	405.4654846191406
286	405.4754943847656	23.7420923389333					1	DETECTED	405.4755 m/z @23.74 [151020OFc1_NvH-0949-Control-7.raw]	405.4754943847656	23.7420923389333	0.109119489066667	99.0637753050667	98.95465581600003	3063098.0	3.0091794329761916E8	0	7354	0.16222669106678467	8.580791232025007	23.737975474915874	405.46551513671875	405.4854431152344
287	405.49200439453125	19.5630894224					1	DETECTED	405.4920 m/z @19.56 [151020OFc1_NvH-0949-Control-7.raw]	405.49200439453125	19.5630894224	4.1456976744	94.9091166288	90.76341895440001	1867051.25	3.1157992314875597E8	0	7354	0.15181450366035776	0.5151069313770993	1.0386724271047307	405.485595703125	405.501708984375
288	405.5048828125	34.1659504834667					1	DETECTED	405.5049 m/z @34.17 [151020OFc1_NvH-0949-Control-7.raw]	405.5048828125	34.1659504834667	4.31192081146667	90.9830283474667	86.67110753600004	111456.7265625	2.9097285194497603E8	0	7354	73.73139464170026	1.5852413415655864	2.1688771950802987	405.5025329589844	405.50677490234375
289	405.5169372558594	22.7291289058667					1	DETECTED	405.5169 m/z @22.73 [151020OFc1_NvH-0949-Control-7.raw]	405.5169372558594	22.7291289058667	3.80701141386667	99.7363677413333	95.92935632746662	264566.75	3.095500306139913E8	0	7354	11.512925233487367	3.4665439137637684	0.008234493667499499	405.50701904296875	405.5211181640625
290	405.5312194824219	20.5070287061333					1	DETECTED	405.5312 m/z @20.51 [151020OFc1_NvH-0949-Control-7.raw]	405.5312194824219	20.5070287061333	0.647869715733333	99.5294225368	98.88155282106666	3722730.25	3.9081597038388246E8	3	7354	0.1826849694881254	0.7623438156624158	0.14356259814077063	405.521240234375	405.54119873046875
291	405.5443420410156	17.2105142928					1	DETECTED	405.5443 m/z @17.21 [151020OFc1_NvH-0949-Control-7.raw]	405.5443420410156	17.2105142928	3.07910335706667	99.7770296949333	96.69792633786663	1084169.125	3.402031776430288E8	0	7354	0.20058176375141556	0.6507175793281985	11.179086991241432	405.541259765625	405.5543212890625
292	405.5545654296875	14.6263793530667					1	DETECTED	405.5546 m/z @14.63 [151020OFc1_NvH-0949-Control-7.raw]	405.5545654296875	14.6263793530667	4.04233796773333	95.9892190096	91.94688104186667	274099.78125	2.760308678675774E8	0	7354	0.2263350743910344	0.504688890976303	0.30620862633613527	405.5543518066406	405.5555419921875
293	405.5655517578125	15.9319686122667					1	DETECTED	405.5656 m/z @15.93 [151020OFc1_NvH-0949-Control-7.raw]	405.5655517578125	15.9319686122667	1.68347704773333	98.9023772053333	97.21890015759996	5105497.0	4.234782486683671E8	3	7354	0.1506030252458892	5.238707553209064	16.48235259373461	405.5555725097656	405.5755310058594
294	405.5858154296875	27.6890202536					1	DETECTED	405.5858 m/z @27.69 [151020OFc1_NvH-0949-Control-7.raw]	405.5858154296875	27.6890202536	3.11509481706667	92.6568526802667	89.54175786320002	1089907.375	3.0933419758390546E8	3	7354	5.5201763694294534	0.5038799901655533	0.3823015532870928	405.5758361816406	405.59576416015625
295	405.6819763183594	27.3442404218667					1	DETECTED	405.6820 m/z @27.34 [151020OFc1_NvH-0949-Control-7.raw]	405.6819763183594	27.3442404218667	4.07453968	97.4920355901333	93.4174959101333	2857167.75	3.1653766992883056E8	2	7354	0.15954731371894582	0.5088707895419717	0.3913033175381463	405.67205810546875	405.6918029785156
296	405.6999816894531	17.4797237448					1	DETECTED	405.7000 m/z @17.48 [151020OFc1_NvH-0949-Control-7.raw]	405.6999816894531	17.4797237448	2.47775991226667	98.158553192	95.68079327973334	1609455.0	3.063611822317225E8	0	7354	0.16416141966497477	1.7756502171981285	21.628977815015215	405.6920471191406	405.7099609375
297	405.71307373046875	16.6667497042667					1	DETECTED	405.7131 m/z @16.67 [151020OFc1_NvH-0949-Control-7.raw]	405.71307373046875	16.6667497042667	3.07009922773333	91.1030873592	88.03298813146668	1415784.875	3.568031109241284E8	0	7354	0.1290828971793445	0.6067970831144958	1.7671178676627586	405.7099914550781	405.71624755859375
298	405.72625732421875	23.7152218333333					1	DETECTED	405.7263 m/z @23.72 [151020OFc1_NvH-0949-Control-7.raw]	405.72625732421875	23.7152218333333	3.91940806826667	99.2206382992	95.30123023093333	3082628.0	3.7120738098893446E8	2	7354	0.16627517543094328	1.5026823430238445	171.37165472706562	405.7162780761719	405.7295227050781
299	405.7395324707031	18.0714794637333					1	DETECTED	405.7395 m/z @18.07 [151020OFc1_NvH-0949-Control-7.raw]	405.7395324707031	18.0714794637333	0.361270764533333	98.2700596498667	97.90878888533337	6079468.5	5.236348661642634E8	2	7354	0.20464334089615477	1.012188203472312	1.8193312877039667	405.72955322265625	405.7494812011719
300	405.76190185546875	62.7434602757333					1	DETECTED	405.7619 m/z @62.74 [151020OFc1_NvH-0949-Control-7.raw]	405.76190185546875	62.7434602757333	4.53751172986667	99.1437578810667	94.60624615120004	2518934.25	3.7655783655339766E8	2	7354	0.14081938483386125	0.5086904468705994	0.008712636404161835	405.7524108886719	405.7716979980469
301	405.79296875	46.6676401933333					1	DETECTED	405.7930 m/z @46.67 [151020OFc1_NvH-0949-Control-7.raw]	405.79296875	46.6676401933333	0.7820391616	66.4780277314667	65.6959885698667	88919.25	2.0570615652922687E8	0	7354	62.381406779113156	0.7323245218197161	0.46544862546582394	405.7839660644531	405.80291748046875
302	405.8352355957031	33.4864542808					1	DETECTED	405.8352 m/z @33.49 [151020OFc1_NvH-0949-Control-7.raw]	405.8352355957031	33.4864542808	4.1864427672	80.3881308242667	76.20168805706669	173065.3125	3.0490869826091033E8	0	7354	0.218609737761831	1.418177439985475	2.2281864232330957	405.82525634765625	405.8404846191406
303	405.8504943847656	35.3288252338667					1	DETECTED	405.8505 m/z @35.33 [151020OFc1_NvH-0949-Control-7.raw]	405.8504943847656	35.3288252338667	1.575509492	96.1664065341333	94.5908970421333	797293.375	3.5673162518275696E8	0	7354	0.16819256193139154	0.5010062015514877	0.012388826354688442	405.84051513671875	405.85528564453125
304	405.86541748046875	20.5197728285333					1	DETECTED	405.8654 m/z @20.52 [151020OFc1_NvH-0949-Control-7.raw]	405.86541748046875	20.5197728285333	2.02687758773333	98.9634605442667	96.93658295653337	2493733.25	3.923357475208481E8	3	7354	1.8768504679907672	1.0446452217280024	2.853294244310393	405.85546875	405.8688659667969
305	405.8788757324219	14.5160143725333					1	DETECTED	405.8789 m/z @14.52 [151020OFc1_NvH-0949-Control-7.raw]	405.8788757324219	14.5160143725333	0.00950562426666667	98.7200481834667	98.71054255920004	7367806.0	5.2290207110086215E8	3	7354	0.20145324386999341	1.2618521652016796	0.591101465243104	405.868896484375	405.88885498046875
306	405.8914794921875	17.7291710493333					1	DETECTED	405.8915 m/z @17.73 [151020OFc1_NvH-0949-Control-7.raw]	405.8914794921875	17.7291710493333	0.0992068482666667	98.912777008	98.81357015973335	4138364.75	4.245177555524702E8	3	7354	1.8969844293884481	0.7824948277351018	4.286622367179322	405.888916015625	405.9014587402344
307	405.90789794921875	36.3257385370667					1	DETECTED	405.9079 m/z @36.33 [151020OFc1_NvH-0949-Control-7.raw]	405.90789794921875	36.3257385370667	0.0302056037333333	99.5294225368	99.49921693306666	1689851.0	4.183945047406415E8	3	7354	15.550901542447601	0.6073201877055691	0.06043225468614983	405.9014892578125	405.9178771972656
308	405.923828125	40.4761541194667					1	DETECTED	405.9238 m/z @40.48 [151020OFc1_NvH-0949-Control-7.raw]	405.923828125	40.4761541194667	0.00950562426666667	96.4992405173333	96.48973489306664	193938.84375	2.803710944737486E8	0	7354	17.50064937098024	1.366904493266084	2.1226233309210496	405.91802978515625	405.9336853027344
309	405.95086669921875	22.1718915184					1	DETECTED	405.9509 m/z @22.17 [151020OFc1_NvH-0949-Control-7.raw]	405.95086669921875	22.1718915184	0.00950562426666667	98.7303892976	98.72088367333333	383712.0	2.8957553171519625E8	0	7354	9.59949516298548	5.086570805928942	0.7788265428512423	405.9412536621094	405.95465087890625
310	405.96466064453125	41.6506574976					1	DETECTED	405.9647 m/z @41.65 [151020OFc1_NvH-0949-Control-7.raw]	405.96466064453125	41.6506574976	0.0992068482666667	99.4601025186667	99.36089567040004	2139915.25	3.292235327830988E8	4	7354	0.0472197586747356	0.5020730000168856	0.305932107510701	405.9547119140625	405.97442626953125
311	405.97711181640625	23.7420923389333					1	DETECTED	405.9771 m/z @23.74 [151020OFc1_NvH-0949-Control-7.raw]	405.97711181640625	23.7420923389333	3.1565978	97.5656284834667	94.4090306834667	1316228.375	3.037521153362986E8	0	7354	15.08324592676868	5.054660735739527	5.2448381862752935	405.97479248046875	405.9865417480469
312	405.9931640625	19.5921209538667					1	DETECTED	405.9932 m/z @19.59 [151020OFc1_NvH-0949-Control-7.raw]	405.9931640625	19.5921209538667	0.00950562426666667	99.8369102426667	99.82740461840004	847983.625	3.1500417744170016E8	0	7354	0.1361335402690429	0.5069410415622629	111.03916929953068	405.9871520996094	406.0030517578125
313	406.0344543457031	44.6868107325333					1	DETECTED	406.0345 m/z @44.69 [151020OFc1_NvH-0949-Control-7.raw]	406.0344543457031	44.6868107325333	0.00950562426666667	99.9958104765333	99.98630485226663	278053.3125	2.8982195630533713E8	0	7354	10.313732773730528	1.1144617214121557	1.2098855890864963	406.024658203125	406.0433654785156
314	406.0593566894531	78.6607399229333					1	DETECTED	406.0594 m/z @78.66 [151020OFc1_NvH-0949-Control-7.raw]	406.0593566894531	78.6607399229333	0.00950562426666667	99.9853084589333	99.97580283466664	180471.203125	2.672253310321407E8	0	7354	95.52931090585675	0.61388823987838	0.20669113072820225	406.04937744140625	406.06903076171875
315	406.0721740722656	38.2297858448					1	DETECTED	406.0722 m/z @38.23 [151020OFc1_NvH-0949-Control-7.raw]	406.0721740722656	38.2297858448	0.0601117834666667	99.9958104765333	99.93569869306663	111460.90625	2.743440340919804E8	0	7354	95.08510542968126	1.3055122079180803	1.5376353264044298	406.0696105957031	406.0821533203125
316	406.11480712890625	89.4916616882667					1	DETECTED	406.1148 m/z @89.49 [151020OFc1_NvH-0949-Control-7.raw]	406.11480712890625	89.4916616882667	0.1268191152	99.3407241928	99.2139050776	465032.0	4.438716532054221E8	0	7354	0.42323019465739264	1.099986323050215	1.1842056184312126	406.10595703125	406.1236877441406
317	406.17803955078125	27.3042914178667					1	DETECTED	406.1780 m/z @27.30 [151020OFc1_NvH-0949-Control-7.raw]	406.17803955078125	27.3042914178667	0.2622762064	99.9958104765333	99.73353427013329	494625.5	5.817521920667288E8	0	7354	0.14670636582905772	3.5037858360673977	9.313566854259436	406.16839599609375	406.18218994140625
318	406.19219970703125	47.699549508					1	DETECTED	406.1922 m/z @47.70 [151020OFc1_NvH-0949-Control-7.raw]	406.19219970703125	47.699549508	1.98102589546667	99.5093765288	97.52835063333333	2868879.25	4.301756559380343E8	2	7354	0.1413883932184561	1.2011884518306433	1.4210403359879655	406.1822204589844	406.2002258300781
319	406.2102355957031	17.6755005466667					1	DETECTED	406.2102 m/z @17.68 [151020OFc1_NvH-0949-Control-7.raw]	406.2102355957031	17.6755005466667	3.04316380826667	99.8980535656	96.85488975733332	3600595.25	5.151471050424338E8	3	7354	0.27938407442329805	22.804039974296295	2.142818049895596	406.20025634765625	406.2109680175781
320	406.2209777832031	39.5087451085333					1	DETECTED	406.2210 m/z @39.51 [151020OFc1_NvH-0949-Control-7.raw]	406.2209777832031	39.5087451085333	1.6638147984	99.7770296949333	98.11321489653331	3.6988516E7	1.4786060492769444E9	2	7354	0.37943559754435796	0.5131188705160873	0.01821069453107109	406.21099853515625	406.23095703125
321	406.23883056640625	34.8451679037333					1	DETECTED	406.2388 m/z @34.85 [151020OFc1_NvH-0949-Control-7.raw]	406.23883056640625	34.8451679037333	1.84687958373333	99.5590196512	97.71214006746668	5237660.0	5.973469170527744E8	3	7354	16.91339680764378	0.5475372499518599	0.3588767749397905	406.2309875488281	406.2488098144531
322	406.2548828125	24.1504224888					1	DETECTED	406.2549 m/z @24.15 [151020OFc1_NvH-0949-Control-7.raw]	406.2548828125	24.1504224888	3.6557741616	95.9576422909333	92.30186812933329	5232539.0	5.0707767378766876E8	2	7354	0.19915850723642237	0.5278247962221057	1.601587828917353	406.24884033203125	406.2648620605469
323	406.2677001953125	46.2755134181333					1	DETECTED	406.2677 m/z @46.28 [151020OFc1_NvH-0949-Control-7.raw]	406.2677001953125	46.2755134181333	4.9173135824	95.2835396018667	90.36622601946671	2948576.25	3.1139176797499514E8	2	7354	0.19826408719050903	0.5192760035546448	0.021349038195643533	406.264892578125	406.27618408203125
324	406.2808532714844	16.0524753877333					1	DETECTED	406.2809 m/z @16.05 [151020OFc1_NvH-0949-Control-7.raw]	406.2808532714844	16.0524753877333	5.59175617893333	99.5881447509333	93.99638857199997	128237.328125	2.1735709971369505E8	0	7354	75.46706201964642	4.523503202178143	7.271212002706417	406.2785339355469	406.29046630859375
325	406.31109619140625	71.3877289125333					1	DETECTED	406.3111 m/z @71.39 [151020OFc1_NvH-0949-Control-7.raw]	406.31109619140625	71.3877289125333	1.30535788453333	99.6375520978667	98.33219421333337	92622.234375	3.001871149330003E8	0	7354	90.40530005353335	0.7015472847946794	0.29570824277226176	406.3016662597656	406.3173522949219
326	406.3930358886719	38.0786669637333					1	DETECTED	406.3930 m/z @38.08 [151020OFc1_NvH-0949-Control-7.raw]	406.3930358886719	38.0786669637333	3.69410021653333	98.2194579192	94.52535770266667	108768.2265625	2.989685837815249E8	0	7354	94.434601786162	1.3760724178455968	1.7575898187273846	406.3832702636719	406.4002685546875
327	406.4533386230469	32.7317500232					1	DETECTED	406.4533 m/z @32.73 [151020OFc1_NvH-0949-Control-7.raw]	406.4533386230469	32.7317500232	4.62322938293333	99.4301377192	94.80690833626667	406369.28125	2.946019303237438E8	0	7354	18.711342330330922	2.247750841694104	3.5199760823342197	406.4441223144531	406.45416259765625
328	406.4642028808594	26.3203520144					1	DETECTED	406.4642 m/z @26.32 [151020OFc1_NvH-0949-Control-7.raw]	406.4642028808594	26.3203520144	0.7281543608	99.2710770813333	98.5429227205333	1211026.375	3.684497518556955E8	2	7354	23.60196524654659	0.6412733615609795	0.4966401295744181	406.4542236328125	406.47418212890625
329	406.4745788574219	23.1504992706667					1	DETECTED	406.4746 m/z @23.15 [151020OFc1_NvH-0949-Control-7.raw]	406.4745788574219	23.1504992706667	3.95138091546667	98.0355523984	94.08417148293333	518178.21875	3.450870904138859E8	0	7354	1.4460264446039197	0.5131544934280868	0.33823283353106404	406.4742431640625	406.4842529296875
330	406.4898986816406	14.9716834789333					1	DETECTED	406.4899 m/z @14.97 [151020OFc1_NvH-0949-Control-7.raw]	406.4898986816406	14.9716834789333	4.0126660112	88.5235554712	84.51088946	439241.6875	2.910611599350041E8	0	7354	5.663961023919892	0.5194974131826787	0.06931295238835161	406.4846496582031	406.4997863769531
331	406.5179443359375	35.4061405472					1	DETECTED	406.5179 m/z @35.41 [151020OFc1_NvH-0949-Control-7.raw]	406.5179443359375	35.4061405472	4.13505806186667	99.0739939069333	94.93893584506662	508632.96875	2.5124700136586082E8	3	7354	0.14960701611964566	1.5620911245336115	4.235517258778306	406.50811767578125	406.5260925292969
332	406.5361022949219	14.8283351368					1	DETECTED	406.5361 m/z @14.83 [151020OFc1_NvH-0949-Control-7.raw]	406.5361022949219	14.8283351368	3.07910335706667	99.1544301925333	96.07532683546663	5.3347212E7	9.983802254423722E8	3	7354	0.16498137826231485	1.4467306722945013	1.6959325593907058	406.52618408203125	406.54595947265625
333	406.54736328125	14.5160143725333					1	DETECTED	406.5474 m/z @14.52 [151020OFc1_NvH-0949-Control-7.raw]	406.54736328125	14.5160143725333	1.70980571013333	99.2409382952	97.53113258506667	1803878.875	3.060970217138229E8	0	7354	0.2007437189806094	3.6540710503357925	0.39992316861703614	406.546142578125	406.5572814941406
334	406.557861328125	23.205850024					1	DETECTED	406.5579 m/z @23.21 [151020OFc1_NvH-0949-Control-7.raw]	406.557861328125	23.205850024	4.59387378373333	97.7023825469333	93.10850876319996	326153.78125	2.4735559032774425E8	0	7354	11.484935379866297	2.654849022081568	0.038102702877190184	406.55743408203125	406.5588073730469
335	406.5688171386719	17.5785682458667					1	DETECTED	406.5688 m/z @17.58 [151020OFc1_NvH-0949-Control-7.raw]	406.5688171386719	17.5785682458667	1.59997165866667	95.3126537722667	93.71268211360002	2024773.875	3.236152117597581E8	0	7354	5.3875607938588495	2.2607404028238753	22.879566966527218	406.558837890625	406.5787658691406
336	406.5797424316406	42.1847744186667					1	DETECTED	406.5797 m/z @42.18 [151020OFc1_NvH-0949-Control-7.raw]	406.5797424316406	42.1847744186667	4.13505806186667	76.0169053053333	71.88184724346662	235626.21875	2.8515592143001825E8	0	7354	45.249136239115025	0.9468574833677261	0.8927072997488454	406.5788269042969	406.58966064453125
337	406.600830078125	36.7308862154667					1	DETECTED	406.6008 m/z @36.73 [151020OFc1_NvH-0949-Control-7.raw]	406.600830078125	36.7308862154667	3.48440273786667	90.9531368410667	87.46873410320002	307001.53125	3.100520008792087E8	0	7354	85.29251353529799	1.3252384506417132	1.6461637629925607	406.59112548828125	406.61077880859375
338	406.63250732421875	46.3318129093333					1	DETECTED	406.6325 m/z @46.33 [151020OFc1_NvH-0949-Control-7.raw]	406.63250732421875	46.3318129093333	4.38617626186667	65.3554054250667	60.96922916320003	153370.359375	2.2156648982513332E8	0	7354	42.703465140952446	0.726764856087628	0.5581225310824108	406.62371826171875	406.6424560546875
339	406.6815490722656	55.612103464					1	DETECTED	406.6815 m/z @55.61 [151020OFc1_NvH-0949-Control-7.raw]	406.6815490722656	55.612103464	1.3488158088	91.035862684	89.6870468752	451953.25	4.0011266938276225E8	0	7354	71.45348502344436	0.8668994156583291	0.9793894981886702	406.6716003417969	406.68359375
340	406.6936340332031	47.7710318832					1	DETECTED	406.6936 m/z @47.77 [151020OFc1_NvH-0949-Control-7.raw]	406.6936340332031	47.7710318832	3.91940806826667	99.4100381832	95.49063011493332	1232850.375	3.128908507356261E8	0	7354	0.35136413542841183	0.5087848812996102	0.011809229778381478	406.6837463378906	406.7017822265625
341	406.7117919921875	17.6412664914667					1	DETECTED	406.7118 m/z @17.64 [151020OFc1_NvH-0949-Control-7.raw]	406.7117919921875	17.6412664914667	3.8877752656	97.3313666493333	93.4435913837333	1536557.0	3.6974976544135356E8	0	7354	0.23693685192457536	0.7109377600856852	3.0177206503930347	406.7018127441406	406.7124328613281
342	406.7224426269531	39.5427414618667					1	DETECTED	406.7224 m/z @39.54 [151020OFc1_NvH-0949-Control-7.raw]	406.7224426269531	39.5427414618667	1.6638147984	98.7506750130667	97.0868602146667	1.8774852E7	9.012066901602118E8	2	7354	0.32231287912767215	0.5368875494509627	0.5094430583141044	406.71246337890625	406.7322082519531
343	406.73480224609375	22.6840165421333					1	DETECTED	406.7348 m/z @22.68 [151020OFc1_NvH-0949-Control-7.raw]	406.73480224609375	22.6840165421333	2.3776961928	99.5294225368	97.151726344	5570587.5	4.133537979651257E8	2	7354	12.307425017004867	0.5965766285407574	2.586114564696842	406.73248291015625	406.7447814941406
344	406.7529296875	12.9115983925333					1	DETECTED	406.7529 m/z @12.91 [151020OFc1_NvH-0949-Control-7.raw]	406.7529296875	12.9115983925333	1.91309548186667	94.3889267333333	92.47583125146663	895258.75	3.3296520570975643E8	2	7354	5.953820534085283	1.7244831548819441	46.00683473438311	406.744873046875	406.7555236816406
345	406.7655334472656	30.6322700818667					1	DETECTED	406.7655 m/z @30.63 [151020OFc1_NvH-0949-Control-7.raw]	406.7655334472656	30.6322700818667	5.2522056896	91.1634529954667	85.9112473058667	7748911.0	4.40549203670561E8	2	7354	0.14558418239686688	0.9822069027040459	2.3656481002018044	406.7559814453125	406.7754821777344
346	406.7832946777344	20.6319860810667					1	DETECTED	406.7833 m/z @20.63 [151020OFc1_NvH-0949-Control-7.raw]	406.7832946777344	20.6319860810667	5.17115246133333	97.6602871621333	92.48913470079997	411616.53125	2.850152791722469E8	0	7354	0.18078557953036167	0.5067753032915743	1.0426736323495853	406.77557373046875	406.793212890625
347	406.84417724609375	25.3714233136					1	DETECTED	406.8442 m/z @25.37 [151020OFc1_NvH-0949-Control-7.raw]	406.84417724609375	25.3714233136	5.55554608213333	96.8610737797333	91.30552769759997	364475.21875	2.978194070744843E8	0	7354	9.94112771535422	2.5288178499458516	0.029380909811857193	406.83447265625	406.85400390625
348	406.8563232421875	41.2715617970667					1	DETECTED	406.8563 m/z @41.27 [151020OFc1_NvH-0949-Control-7.raw]	406.8563232421875	41.2715617970667	4.9779403624	56.1698239205333	51.1918835581333	104105.6953125	1.702831119817364E8	0	7354	49.804412196694415	0.7212047101689952	0.4272987169579729	406.8544006347656	406.8581237792969
349	406.8681335449219	14.8498600114667					1	DETECTED	406.8681 m/z @14.85 [151020OFc1_NvH-0949-Control-7.raw]	406.8681335449219	14.8498600114667	0.0503181304	98.0562743637333	98.0059562333333	3.6735612E7	8.393935065522323E8	0	7354	0.1484860450702712	6.976517042050424	1.3064375795509013	406.85821533203125	406.87811279296875
350	406.8884582519531	45.9316984672					1	DETECTED	406.8885 m/z @45.93 [151020OFc1_NvH-0949-Control-7.raw]	406.8884582519531	45.9316984672	0.0503181304	99.3407241928	99.2904060624	1582374.375	3.369761863813167E8	3	7354	5.147957840621878	0.5164296442368295	0.0054819263113534055	406.87847900390625	406.8982238769531
351	406.9092712402344	42.200730208					1	DETECTED	406.9093 m/z @42.20 [151020OFc1_NvH-0949-Control-7.raw]	406.9092712402344	42.200730208	0.00950562426666667	95.8850661149333	95.87556049066663	744892.1875	3.850071289757406E8	3	7354	24.896926011583613	0.505099010464306	0.04477225681692632	406.8992919921875	406.91925048828125
352	406.93048095703125	35.0240452101333					1	DETECTED	406.9305 m/z @35.02 [151020OFc1_NvH-0949-Control-7.raw]	406.93048095703125	35.0240452101333	0.00950562426666667	99.4995619781333	99.49005635386663	318524.28125	3.3538762101946753E8	0	7354	21.973045108556825	1.4904306157665006	2.7733060271649412	406.9206848144531	406.9402770996094
353	406.94378662109375	52.3415802162667					1	DETECTED	406.9438 m/z @52.34 [151020OFc1_NvH-0949-Control-7.raw]	406.94378662109375	52.3415802162667	0.00950562426666667	52.4883092949333	52.478803670666636	113825.4140625	1.535110707770775E8	0	7354	38.771606635967046	0.5014040028587342	0.0033484827831524624	406.94061279296875	406.9488830566406
354	406.959228515625	32.4258956808					1	DETECTED	406.9592 m/z @32.43 [151020OFc1_NvH-0949-Control-7.raw]	406.959228515625	32.4258956808	0.00950562426666667	99.8465934069333	99.83708778266663	2219346.25	3.13564877084071E8	4	7354	0.2772341208242608	0.5229820317509224	0.25567976186830227	406.9492492675781	406.96905517578125
355	406.9798278808594	19.2336350530667					1	DETECTED	406.9798 m/z @19.23 [151020OFc1_NvH-0949-Control-7.raw]	406.9798278808594	19.2336350530667	0.00950562426666667	98.6183350250667	98.60882940080003	1014627.25	2.792913995112835E8	0	7354	14.12198448180391	0.6162877759719798	2.6226509599341354	406.9698791503906	406.9897766113281
356	406.990478515625	14.9815522973333					1	DETECTED	406.9905 m/z @14.98 [151020OFc1_NvH-0949-Control-7.raw]	406.990478515625	14.9815522973333	0.0893463226666667	99.7165788074667	99.62723248480003	160316.359375	3.774028388782912E8	0	7354	2.3037260898071477	4.501386062537461	0.03247000765449216	406.98992919921875	407.0004577636719
357	407.0125732421875	37.363289212					1	DETECTED	407.0126 m/z @37.36 [151020OFc1_NvH-0949-Control-7.raw]	407.0125732421875	37.363289212	0.00950562426666667	99.9958104765333	99.98630485226663	132821.578125	2.916284454855185E8	0	7354	91.52173100716482	1.2856028539925308	1.5722478338127523	407.00262451171875	407.02252197265625
358	407.0281066894531	37.0362828618667					1	DETECTED	407.0281 m/z @37.04 [151020OFc1_NvH-0949-Control-7.raw]	407.0281066894531	37.0362828618667	0.00950562426666667	99.9958104765333	99.98630485226663	97382.625	2.5678401663824946E8	0	7354	94.03322213807762	1.2957907696218267	1.8027280432293435	407.0235595703125	407.0333251953125
359	407.0439758300781	29.5569591954667					1	DETECTED	407.0440 m/z @29.56 [151020OFc1_NvH-0949-Control-7.raw]	407.0439758300781	29.5569591954667	0.0796865386666667	99.966204888	99.88651834933333	155135.453125	2.6069897534367073E8	0	7354	0.08575916563778208	1.6342219736913235	2.272314860606872	407.0342102050781	407.0502014160156
360	407.0605163574219	46.3604372882667					1	DETECTED	407.0605 m/z @46.36 [151020OFc1_NvH-0949-Control-7.raw]	407.0605163574219	46.3604372882667	0.0203283581333333	99.9958104765333	99.97548211839997	350604.6875	2.885282507179206E8	0	7354	92.37003421595236	1.0499893159883364	1.107257540213577	407.0511474609375	407.0694885253906
361	407.0708312988281	44.1668559341333					1	DETECTED	407.0708 m/z @44.17 [151020OFc1_NvH-0949-Control-7.raw]	407.0708312988281	44.1668559341333	3.26540346933333	99.2909854322667	96.02558196293336	109863.609375	2.824286054805816E8	0	7354	92.87814669229645	1.1341214461688154	1.2689315858141064	407.0705261230469	407.0733337402344
362	407.08343505859375	44.7875908808					1	DETECTED	407.0834 m/z @44.79 [151020OFc1_NvH-0949-Control-7.raw]	407.08343505859375	44.7875908808	0.00950562426666667	99.9758024114667	99.96629678720004	285886.21875	3.204348113005696E8	0	7354	52.98633090088822	1.0799905175418838	1.1609775401241116	407.0735168457031	407.0933837890625
363	407.14166259765625	46.7845809168					1	DETECTED	407.1417 m/z @46.78 [151020OFc1_NvH-0949-Control-7.raw]	407.14166259765625	46.7845809168	0.557770670666667	99.9958104765333	99.43803980586662	126094.7109375	3.2448610653991425E8	0	7354	89.94577622265295	1.0877604347254157	1.0048207705670698	407.13336181640625	407.15093994140625
364	407.16796875	40.1876972229333					1	DETECTED	407.1680 m/z @40.19 [151020OFc1_NvH-0949-Control-7.raw]	407.16796875	40.1876972229333	1.65486896746667	99.5982443261333	97.94337535866663	118341.890625	2.724696830497719E8	0	7354	80.39680370873938	1.4205445739876938	2.1353003599515312	407.1584777832031	407.1733093261719
365	407.1833190917969	35.4450906794667					1	DETECTED	407.1833 m/z @35.45 [151020OFc1_NvH-0949-Control-7.raw]	407.1833190917969	35.4450906794667	4.04233796773333	99.2509920490667	95.20865408133336	350812.5625	2.8378722965035987E8	0	7354	15.901935650830147	1.6414723111171245	3.5042818710062535	407.1733703613281	407.1915588378906
366	407.2015686035156	14.8498600114667					1	DETECTED	407.2016 m/z @14.85 [151020OFc1_NvH-0949-Control-7.raw]	407.2015686035156	14.8498600114667	3.18373316773333	98.9023772053333	95.71864403759996	1.3365912E7	8.086933441441058E8	3	7354	7.693717938910494	6.395233959339029	193.9934228132848	407.19158935546875	407.2115478515625
367	407.21270751953125	20.2884915338667					1	DETECTED	407.2127 m/z @20.29 [151020OFc1_NvH-0949-Control-7.raw]	407.21270751953125	20.2884915338667	4.19603830693333	77.4975364618667	73.30149815493337	490428.25	5.1958875506616545E8	0	7354	3.462681358520342	16.977472660467	0.044570434084823404	407.21160888671875	407.214111328125
368	407.22412109375	39.5427414618667					1	DETECTED	407.2241 m/z @39.54 [151020OFc1_NvH-0949-Control-7.raw]	407.22412109375	39.5427414618667	1.80151496613333	99.4898183213333	97.68830335519998	4221558.0	6.680384832795825E8	3	7354	0.32715786122915347	0.5314700425694738	0.017053971759983494	407.2141418457031	407.2341003417969
369	407.2347412109375	18.9104663373333					1	DETECTED	407.2347 m/z @18.91 [151020OFc1_NvH-0949-Control-7.raw]	407.2347412109375	18.9104663373333	5.01713350773333	45.4747975573333	40.45766404959997	758929.3125	2.0885679239666757E8	3	7354	0.09979274535461968	1.4121611648088	0.4372368715941905	407.234130859375	407.235107421875
370	407.2451171875	20.2884915338667					1	DETECTED	407.2451 m/z @20.29 [151020OFc1_NvH-0949-Control-7.raw]	407.2451171875	20.2884915338667	2.8440831344	99.5982443261333	96.7541611917333	3889794.5	4.802499715315089E8	2	7354	0.27249052578467925	0.6278015335595422	5.933804513484158	407.23516845703125	407.2550964355469
371	407.2569580078125	34.9651418165333					1	DETECTED	407.2570 m/z @34.97 [151020OFc1_NvH-0949-Control-7.raw]	407.2569580078125	34.9651418165333	3.8674337648	94.6896443898667	90.8222106250667	1901175.5	4.9886927898434395E8	0	7354	0.13491297898470833	3.2940061137514647	5.541956771050366	407.255126953125	407.25726318359375
372	407.26727294921875	30.5997355666667					1	DETECTED	407.2673 m/z @30.60 [151020OFc1_NvH-0949-Control-7.raw]	407.26727294921875	30.5997355666667	3.1565978	99.2611624736	96.1045646736	3270248.25	4.3512693607200336E8	2	7354	0.12325563995184297	0.9068379314216601	0.5032418424410555	407.2572937011719	407.2772521972656
373	407.28497314453125	20.6102070234667					1	DETECTED	407.2850 m/z @20.61 [151020OFc1_NvH-0949-Control-7.raw]	407.28497314453125	20.6102070234667	5.67357817226667	97.9841168997333	92.31053872746662	202685.21875	3.1063232597366065E8	0	7354	0.28134712299072717	2.8934486495543372	10.949278836992324	407.2773132324219	407.29461669921875
374	407.3003845214844	90.5363124992					1	DETECTED	407.3004 m/z @90.54 [151020OFc1_NvH-0949-Control-7.raw]	407.3003845214844	90.5363124992	32.4639661352	99.1036894765333	66.63972334133331	167022.203125	1.6553898865778747E8	0	7354	0.5670367494454496	0.5063814051373886	113.85407009911481	407.295166015625	407.3055725097656
375	407.3190002441406	38.7705609674667					1	DETECTED	407.3190 m/z @38.77 [151020OFc1_NvH-0949-Control-7.raw]	407.3190002441406	38.7705609674667	38.7705609674667	99.4995619781333	60.7290010106666	65664.1875	1.7744604744049686E8	0	7354	51.42542608963435	null	null	407.3131408691406	407.3200988769531
376	407.3606872558594	38.6478042256					1	DETECTED	407.3607 m/z @38.65 [151020OFc1_NvH-0949-Control-7.raw]	407.3606872558594	38.6478042256	1.5898281896	92.5883831658667	90.9985549762667	132267.78125	3.264121742644226E8	0	7354	89.77816808058624	1.218341592352294	1.4310395573353607	407.350830078125	407.3678894042969
377	407.3949890136719	46.3470023453333					1	DETECTED	407.3950 m/z @46.35 [151020OFc1_NvH-0949-Control-7.raw]	407.3949890136719	46.3470023453333	3.66676926933333	92.4219844242667	88.75521515493337	205558.09375	2.9748209675262976E8	0	7354	37.63187274305356	1.110385314044021	1.354140589636361	407.3850402832031	407.4046936035156
378	407.4438171386719	11.4775503010667					1	DETECTED	407.4438 m/z @11.48 [151020OFc1_NvH-0949-Control-7.raw]	407.4438171386719	11.4775503010667	3.54849371546667	98.0148003069333	94.46630659146662	232497.65625	2.9865497487469375E8	0	7354	30.819431561056003	2.5091772296605854	47.97942378903225	407.433837890625	407.45037841796875
379	407.4604187011719	32.4639661352					1	DETECTED	407.4604 m/z @32.46 [151020OFc1_NvH-0949-Control-7.raw]	407.4604187011719	32.4639661352	0.548789504	98.2700596498667	97.7212701458667	1685262.75	3.202196686266408E8	0	7354	0.07627569308013449	0.5039155426873959	1.2218767443597098	407.4504699707031	407.47039794921875
380	407.4743957519531	20.5588244530667					1	DETECTED	407.4744 m/z @20.56 [151020OFc1_NvH-0949-Control-7.raw]	407.4743957519531	20.5588244530667	3.8877752656	94.4352221864	90.5474469208	1052434.125	3.22210730881876E8	0	7354	0.32853677405446646	3.144028559946796	2.6001164201587095	407.4704284667969	407.4842224121094
381	407.4932861328125	19.6271907333333					1	DETECTED	407.4933 m/z @19.63 [151020OFc1_NvH-0949-Control-7.raw]	407.4932861328125	19.6271907333333	4.0529504384	99.1138645712	95.0609141328	927432.625	3.313518621395501E8	3	7354	0.16040329197669934	0.5496799678236617	0.022783348573787023	407.4844055175781	407.5028381347656
382	407.5198974609375	31.843889788					1	DETECTED	407.5199 m/z @31.84 [151020OFc1_NvH-0949-Control-7.raw]	407.5198974609375	31.843889788	5.01713350773333	98.077051344	93.05991783626666	335449.28125	3.3474968262510157E8	0	7354	18.80801349657526	2.2368017647154104	0.0029356690645581185	407.5099182128906	407.52020263671875
383	407.53021240234375	20.3004042589333					1	DETECTED	407.5302 m/z @20.30 [151020OFc1_NvH-0949-Control-7.raw]	407.53021240234375	20.3004042589333	2.8172685688	84.1651026192	81.3478340504	1565838.0	3.3036792499154747E8	3	7354	0.12488261527004241	0.525519094137897	0.024727777285786675	407.5204772949219	407.5313415527344
384	407.5413513183594	22.3893883232					1	DETECTED	407.5414 m/z @22.39 [151020OFc1_NvH-0949-Control-7.raw]	407.5413513183594	22.3893883232	2.297567868	96.2606182666667	93.9630503986667	5612769.5	4.7927278004020524E8	3	7354	7.731265464138858	1.6295872487327343	0.06552147321396924	407.5313720703125	407.55133056640625
385	407.5556335449219	29.6573647248					1	DETECTED	407.5556 m/z @29.66 [151020OFc1_NvH-0949-Control-7.raw]	407.5556335449219	29.6573647248	4.0529504384	98.8922630706667	94.8393126322667	1988996.625	4.093517074917716E8	3	7354	13.825232074089655	0.506542536377735	0.927306200071703	407.5513610839844	407.5558166503906
386	407.5658264160156	19.3444751717333					1	DETECTED	407.5658 m/z @19.34 [151020OFc1_NvH-0949-Control-7.raw]	407.5658264160156	19.3444751717333	1.91309548186667	97.0332717824	95.12017630053333	7179595.5	4.663453030367613E8	3	7354	0.17563354396768105	0.9427586289489934	40.984230669393725	407.55584716796875	407.5758056640625
387	407.5799865722656	45.2280024864					1	DETECTED	407.5800 m/z @45.23 [151020OFc1_NvH-0949-Control-7.raw]	407.5799865722656	45.2280024864	3.94027873573333	99.3899740072	95.44969527146667	434543.40625	2.847693662274012E8	0	7354	0.09258001575162922	1.301289450147464	0.0025442210796483263	407.57586669921875	407.5897216796875
388	407.5968322753906	19.8255636848					1	DETECTED	407.5968 m/z @19.83 [151020OFc1_NvH-0949-Control-7.raw]	407.5968322753906	19.8255636848	1.32270798693333	97.4920355901333	96.16932760319997	385703.84375	3.062900465999754E8	0	7354	0.051730784120103124	22.47357267536385	0.14527302215676163	407.5903015136719	407.60577392578125
389	407.61578369140625	25.4393123666667					1	DETECTED	407.6158 m/z @25.44 [151020OFc1_NvH-0949-Control-7.raw]	407.61578369140625	25.4393123666667	1.32270798693333	95.5925778664	94.26986987946668	659844.5	2.954271895149239E8	0	7354	8.199070396398046	0.504806011517241	0.009297146653730676	407.6058349609375	407.62567138671875
390	407.6637878417969	42.200730208					1	DETECTED	407.6638 m/z @42.20 [151020OFc1_NvH-0949-Control-7.raw]	407.6637878417969	42.200730208	4.0529504384	99.5093765288	95.4564260904	138217.984375	2.6475225955189377E8	0	7354	89.18967271292291	1.3312925115707879	1.8302134215784918	407.6538391113281	407.6736755371094
391	407.6875305175781	11.2713780008					1	DETECTED	407.6875 m/z @11.27 [151020OFc1_NvH-0949-Control-7.raw]	407.6875305175781	11.2713780008	3.83883798133333	99.666587336	95.82774935466668	1.0527997E7	4.0139237667545265E8	4	7354	0.16387980854678652	0.8862866662401935	0.8360759830162761	407.6776428222656	407.697509765625
392	407.703125	44.2480259032					1	DETECTED	407.7031 m/z @44.25 [151020OFc1_NvH-0949-Control-7.raw]	407.703125	44.2480259032	2.24385204053333	99.7558006637333	97.51194862319997	3059626.25	3.7266927422375774E8	0	7354	0.2315345369494537	0.5456840641893942	0.008972020866310734	407.69757080078125	407.709716796875
393	407.7197265625	13.9811200712					1	DETECTED	407.7197 m/z @13.98 [151020OFc1_NvH-0949-Control-7.raw]	407.7197265625	13.9811200712	3.858075924	99.3407241928	95.48264826879999	4720625.5	4.708190347873756E8	2	7354	0.19960515384553368	72.82010775619607	52.009701672159245	407.7097473144531	407.7297058105469
394	407.73089599609375	29.0260006421333					1	DETECTED	407.7309 m/z @29.03 [151020OFc1_NvH-0949-Control-7.raw]	407.73089599609375	29.0260006421333	3.50276701226667	96.209061932	92.70629491973332	850092.75	3.486029145083962E8	0	7354	6.827493611287391	0.5221959728001458	0.08250433393366312	407.7297668457031	407.7408447265625
395	407.74420166015625	32.4079331986667					1	DETECTED	407.7442 m/z @32.41 [151020OFc1_NvH-0949-Control-7.raw]	407.74420166015625	32.4079331986667	3.96218471386667	75.5088782330667	71.54669351920002	799280.125	3.1645232147765666E8	0	7354	5.902155535978704	0.5057482825764266	4.47387138806216	407.74090576171875	407.74481201171875
396	407.75482177734375	27.5481783938667					1	DETECTED	407.7548 m/z @27.55 [151020OFc1_NvH-0949-Control-7.raw]	407.75482177734375	27.5481783938667	4.0218759376	96.4261602298667	92.4042842922667	6.4118576E7	1.3746272744653227E9	2	7354	0.19286430640907426	4.118652093447822	1.5802909290412754	407.7448425292969	407.7647705078125
397	407.77337646484375	17.1901543208					1	DETECTED	407.7734 m/z @17.19 [151020OFc1_NvH-0949-Control-7.raw]	407.77337646484375	17.1901543208	4.27436061226667	92.3077255002667	88.03336488800002	2249891.75	2.812693924522471E8	2	7354	0.16990917497643565	1.1224332214825663	1.3485597098646334	407.76483154296875	407.78277587890625
398	407.79705810546875	19.8365158149333					1	DETECTED	407.7971 m/z @19.84 [151020OFc1_NvH-0949-Control-7.raw]	407.79705810546875	19.8365158149333	1.64421941013333	90.2772505061333	88.63303109599997	292826.78125	3.133543299457512E8	0	7354	0.030810741526369867	3.6752572585179712	5.613637836262192	407.78936767578125	407.80548095703125
399	407.8161315917969	25.4862226517333					1	DETECTED	407.8161 m/z @25.49 [151020OFc1_NvH-0949-Control-7.raw]	407.8161315917969	25.4862226517333	3.78666401093333	98.4855110218667	94.69884701093336	445791.71875	2.517140136451925E8	0	7354	0.31198431674856053	2.6954196448777177	15.75035196957834	407.8067321777344	407.8172607421875
400	407.827392578125	19.6271907333333					1	DETECTED	407.8274 m/z @19.63 [151020OFc1_NvH-0949-Control-7.raw]	407.827392578125	19.6271907333333	0.1898100848	96.1664065341333	95.9765964493333	609450.0625	4.0264909928285074E8	0	7354	0.10456335766769698	5.892218256710979	148.14212450766806	407.8174743652344	407.8372497558594
401	407.85150146484375	17.1993665090667					1	DETECTED	407.8515 m/z @17.20 [151020OFc1_NvH-0949-Control-7.raw]	407.85150146484375	17.1993665090667	1.36619703706667	75.6916154173333	74.32541838026663	228214.296875	2.5841170799287412E8	0	7354	14.789957824369218	5.62074358544799	0.02613713339094071	407.84185791015625	407.8546447753906
402	407.86468505859375	39.1576381850667					1	DETECTED	407.8647 m/z @39.16 [151020OFc1_NvH-0949-Control-7.raw]	407.86468505859375	39.1576381850667	0.0302056037333333	95.6760165522667	95.64581094853337	1579853.125	3.577977070106787E8	3	7354	0.14396234502404326	30.032236546124654	1.4466310106853146	407.854736328125	407.8656921386719
403	407.8757019042969	22.4230051808					1	DETECTED	407.8757 m/z @22.42 [151020OFc1_NvH-0949-Control-7.raw]	407.8757019042969	22.4230051808	0.00950562426666667	97.4491735306667	97.43966790640003	2229627.0	3.868244453228704E8	0	7354	8.894571827474968	0.6189109079863833	2.8368673724692286	407.86572265625	407.88226318359375
404	407.89227294921875	42.0265761077333					1	DETECTED	407.8923 m/z @42.03 [151020OFc1_NvH-0949-Control-7.raw]	407.89227294921875	42.0265761077333	0.00950562426666667	98.7098774514667	98.70037182720003	5728406.0	5.809655467660742E8	3	7354	22.797289828017593	0.5075311137231797	0.008669481970177818	407.8822937011719	407.9022216796875
405	407.9060363769531	29.2741668858667					1	DETECTED	407.9060 m/z @29.27 [151020OFc1_NvH-0949-Control-7.raw]	407.9060363769531	29.2741668858667	0.912994007733333	96.1147363944	95.20174238666667	1203146.75	3.652636189880407E8	3	7354	4.329545881411811	0.8413805507591341	0.6926603530399106	407.90228271484375	407.9158935546875
406	407.93798828125	11.2482403205333					1	DETECTED	407.9380 m/z @11.25 [151020OFc1_NvH-0949-Control-7.raw]	407.93798828125	11.2482403205333	0.00950562426666667	99.8581728130667	99.84866718880004	9069431.0	3.800254129770212E8	0	7354	0.14266880701079288	1.1380483227176614	1.0901801771818271	407.9281005859375	407.9479064941406
407	407.9617919921875	42.2837313661333					1	DETECTED	407.9618 m/z @42.28 [151020OFc1_NvH-0949-Control-7.raw]	407.9617919921875	42.2837313661333	0.0302056037333333	99.0434573122667	99.01325170853336	123271.046875	2.739610145842093E8	0	7354	89.93818888912116	1.2652096900596514	1.7752917543390792	407.9518127441406	407.9678649902344
408	407.9779968261719	13.1214440157333					1	DETECTED	407.9780 m/z @13.12 [151020OFc1_NvH-0949-Control-7.raw]	407.9779968261719	13.1214440157333	0.00950562426666667	99.1803301944	99.17082457013333	999580.0	3.348920380583559E8	4	7354	0.12299177774281134	8.305698925027826	75.43861464623156	407.968017578125	407.9878845214844
409	407.9981689453125	19.8772065853333					1	DETECTED	407.9982 m/z @19.88 [151020OFc1_NvH-0949-Control-7.raw]	407.9981689453125	19.8772065853333	0.0302056037333333	99.966204888	99.93599928426666	233945.46875	2.869625895119207E8	0	7354	8.80360384608987	4.749525088671987	8.226548213718957	407.9881896972656	408.00701904296875
410	408.01702880859375	25.4393123666667					1	DETECTED	408.0170 m/z @25.44 [151020OFc1_NvH-0949-Control-7.raw]	408.01702880859375	25.4393123666667	0.00950562426666667	99.9958104765333	99.98630485226663	246591.4375	3.0266482544914335E8	0	7354	3.5736407923456994	2.5913559638127697	4.680737985175928	408.00811767578125	408.02691650390625
411	408.0368957519531	41.1048890213333					1	DETECTED	408.0369 m/z @41.10 [151020OFc1_NvH-0949-Control-7.raw]	408.0368957519531	41.1048890213333	0.00950562426666667	99.9958104765333	99.98630485226663	175302.15625	2.914785874787777E8	0	7354	77.1404519893201	1.2190725807319311	1.4681629324715504	408.027587890625	408.0465087890625
412	408.04974365234375	47.9185054050667					1	DETECTED	408.0497 m/z @47.92 [151020OFc1_NvH-0949-Control-7.raw]	408.04974365234375	47.9185054050667	0.0796865386666667	99.9468943850667	99.86720784640004	125259.0625	3.7223497515000445E8	0	7354	96.03939868819334	1.0115373231246194	1.0058319728117617	408.0476989746094	408.0530700683594
413	408.0630798339844	80.7402249221333					1	DETECTED	408.0631 m/z @80.74 [151020OFc1_NvH-0949-Control-7.raw]	408.0630798339844	80.7402249221333	0.00950562426666667	99.9853084589333	99.97580283466664	193295.875	4.348231080445992E8	0	7354	63.011627737946064	0.6030562641768252	0.2064930188502402	408.0531005859375	408.0709228515625
414	408.0837707519531	48.0677368130667					1	DETECTED	408.0838 m/z @48.07 [151020OFc1_NvH-0949-Control-7.raw]	408.0837707519531	48.0677368130667	0.00950562426666667	99.9958104765333	99.98630485226663	123832.96875	2.870264139548619E8	0	7354	96.13203302055021	1.0020373336858317	0.9985714734230442	408.0746154785156	408.0933837890625
415	408.1299133300781	38.1950779298667					1	DETECTED	408.1299 m/z @38.20 [151020OFc1_NvH-0949-Control-7.raw]	408.1299133300781	38.1950779298667	2.31540929386667	99.9272799634667	97.61187066960004	93870.71875	2.7959537613353556E8	0	7354	90.0780105766708	1.3545778946844003	1.7108264182037833	408.1210632324219	408.1398620605469
416	408.1419372558594	46.8104389368					1	DETECTED	408.1419 m/z @46.81 [151020OFc1_NvH-0949-Control-7.raw]	408.1419372558594	46.8104389368	9.4857544104	99.6472104477333	90.1614560373333	87312.859375	2.2383758282859305E8	0	7354	82.87917205271829	1.2077993046875117	1.4155986093750237	408.1408386230469	408.14874267578125
417	408.15875244140625	19.6140811946667					1	DETECTED	408.1588 m/z @19.61 [151020OFc1_NvH-0949-Control-7.raw]	408.15875244140625	19.6140811946667	2.3688295776	92.8050241968	90.43619461920001	191753.4375	2.908485667284534E8	0	7354	0.22872102399249172	2.581841456930228	20.132097280313292	408.1489562988281	408.16644287109375
418	408.1764831542969	10.0267809541333					1	DETECTED	408.1765 m/z @10.03 [151020OFc1_NvH-0949-Control-7.raw]	408.1764831542969	10.0267809541333	3.7977057712	94.5162481672	90.718542396	195135.03125	3.2676038652916014E8	0	7354	80.85825331003535	0.5343046863674256	735.903695008703	408.1670837402344	408.1778259277344
419	408.18798828125	11.2357092293333					1	DETECTED	408.1880 m/z @11.24 [151020OFc1_NvH-0949-Control-7.raw]	408.18798828125	11.2357092293333	0.504714943466667	99.4995619781333	98.99484703466663	4584256.5	5.470320138123747E8	2	7354	0.16758292353749837	0.6828979011000125	3.2695593751184715	408.17822265625	408.1979675292969
420	408.19915771484375	39.1415526096					1	DETECTED	408.1992 m/z @39.14 [151020OFc1_NvH-0949-Control-7.raw]	408.19915771484375	39.1415526096	2.89800949386667	97.1403435376	94.24233404373334	1411319.25	3.507722606883335E8	2	7354	0.08484159200586561	0.693540249575036	0.007261558644000371	408.197998046875	408.2063903808594
421	408.2164001464844	27.2776834712					1	DETECTED	408.2164 m/z @27.28 [151020OFc1_NvH-0949-Control-7.raw]	408.2164001464844	27.2776834712	2.11150121733333	99.82702926	97.71552804266668	4920044.5	6.790248174857835E8	3	7354	7.153821224894877	0.6759724664068135	0.02060645515251978	408.2064208984375	408.2245788574219
422	408.2345886230469	29.1495034898667					1	DETECTED	408.2346 m/z @29.15 [151020OFc1_NvH-0949-Control-7.raw]	408.2345886230469	29.1495034898667	0.0503181304	99.5294225368	99.4791044064	2.3315382E7	1.0390103021663871E9	2	7354	0.2868589441935576	0.5434698200367981	0.25587892849718274	408.224609375	408.2445373535156
423	408.2560119628906	27.5481783938667					1	DETECTED	408.2560 m/z @27.55 [151020OFc1_NvH-0949-Control-7.raw]	408.2560119628906	27.5481783938667	0.719054069866667	98.8522362330667	98.13318216320003	2.8790762E7	9.835428890599449E8	2	7354	0.15414191166067326	2.7317710301656177	0.6540153077333898	408.24603271484375	408.2659912109375
424	408.2747802734375	17.2105142928					1	DETECTED	408.2748 m/z @17.21 [151020OFc1_NvH-0949-Control-7.raw]	408.2747802734375	17.2105142928	3.2018666904	96.3637999789333	93.1619332885333	1042189.25	4.266658151894737E8	0	7354	74.40533320218609	0.9092474985986786	93.2735564599586	408.2661437988281	408.2785949707031
425	408.2957763671875	57.2411306154667					1	DETECTED	408.2958 m/z @57.24 [151020OFc1_NvH-0949-Control-7.raw]	408.2957763671875	57.2411306154667	4.15663501813333	95.2051091352	91.04847411706668	57120.44140625	1.8680968483837184E8	0	7354	87.25922441490344	0.857580665432944	0.715161330865888	408.2858581542969	408.3005065917969
426	408.3892822265625	90.5814118133333					1	DETECTED	408.3893 m/z @90.58 [151020OFc1_NvH-0949-Control-7.raw]	408.3892822265625	90.5814118133333	0.180749866933333	99.2809917373333	99.10024187039996	177807.265625	3.2673974779944223E8	0	7354	0.31434474662249556	0.5043340370179474	2.055280888979536	408.3795166015625	408.39910888671875
427	408.4092712402344	8.99697190106667					1	DETECTED	408.4093 m/z @9.00 [151020OFc1_NvH-0949-Control-7.raw]	408.4092712402344	8.99697190106667	3.90842496773333	70.3981626554667	66.48973768773338	220472.484375	2.2214118713109782E8	0	7354	0.13652595385097577	15.498513033099885	27.477825987926288	408.399658203125	408.41912841796875
428	408.4383544921875	11.2482403205333					1	DETECTED	408.4384 m/z @11.25 [151020OFc1_NvH-0949-Control-7.raw]	408.4383544921875	11.2482403205333	2.8621053552	99.3010161696	96.4389108144	1976182.25	3.7411036819196147E8	5	7354	36.28077493421883	8.432242384255375	13.837266628108297	408.42840576171875	408.4481201171875
429	408.45062255859375	19.3184989776					1	DETECTED	408.4506 m/z @19.32 [151020OFc1_NvH-0949-Control-7.raw]	408.45062255859375	19.3184989776	3.14772318506667	95.1952715128	92.04754832773334	153083.9375	2.8450024599447036E8	0	7354	11.828062056124667	3.5882003073877886	10.69051845453609	408.448486328125	408.4606018066406
430	408.47918701171875	13.0998631901333					1	DETECTED	408.4792 m/z @13.10 [151020OFc1_NvH-0949-Control-7.raw]	408.47918701171875	13.0998631901333	2.91612326773333	99.3309555218667	96.41483225413337	434114.21875	2.766880363460002E8	0	7354	0.14768869413591723	0.6446687719706222	41.61199653697107	408.4693603515625	408.4888916015625
431	408.5152893066406	35.3288252338667					1	DETECTED	408.5153 m/z @35.33 [151020OFc1_NvH-0949-Control-7.raw]	408.5152893066406	35.3288252338667	4.21707403866667	51.9396425896	47.72256855093333	134502.234375	1.7540069031927097E8	0	7354	41.92224175965768	0.8271160279116379	0.6929368643587156	408.5053405761719	408.5163879394531
432	408.52667236328125	4.95854020586667					1	DETECTED	408.5267 m/z @4.96 [151020OFc1_NvH-0949-Control-7.raw]	408.52667236328125	4.95854020586667	3.97147689813333	98.9634605442667	94.99198364613336	660848.125	4.807392284077118E8	3	7354	12.601273056925088	32.61430005806104	94.60266700221877	408.51690673828125	408.5366516113281
433	408.5368957519531	16.3969592970667					1	DETECTED	408.5369 m/z @16.40 [151020OFc1_NvH-0949-Control-7.raw]	408.5368957519531	16.3969592970667	3.97147689813333	91.2663147421333	87.29483784399997	317642.875	3.2101592243398166E8	0	7354	5.045034366247538	6.055149746967073	0.16272344588387416	408.53668212890625	408.5408630371094
434	408.5509033203125	8.10147361493333					1	DETECTED	408.5509 m/z @8.10 [151020OFc1_NvH-0949-Control-7.raw]	408.5509033203125	8.10147361493333	3.74377058373333	99.666587336	95.92281675226667	4366768.5	5.059290072724051E8	3	7354	7.58517899628149	4.513621466012485	14.065044727505382	408.5409851074219	408.56085205078125
435	408.5628967285156	7.03527518693333					1	DETECTED	408.5629 m/z @7.04 [151020OFc1_NvH-0949-Control-7.raw]	408.5628967285156	7.03527518693333	3.53937299786667	80.3383756672	76.79900266933333	2064424.625	3.235809482016326E8	0	7354	35.11739445456851	117.11881458632276	0.9532568097442274	408.5609130859375	408.56866455078125
436	408.57867431640625	30.5997355666667					1	DETECTED	408.5787 m/z @30.60 [151020OFc1_NvH-0949-Control-7.raw]	408.57867431640625	30.5997355666667	1.76266584026667	98.2601221773333	96.49745633706664	2237480.5	3.4556113189110404E8	3	7354	0.15368038427257602	0.5280000048353969	0.7480290841074904	408.56878662109375	408.5882263183594
437	408.60968017578125	8.99697190106667					1	DETECTED	408.6097 m/z @9.00 [151020OFc1_NvH-0949-Control-7.raw]	408.60968017578125	8.99697190106667	3.7643597824	96.0624581362667	92.29809835386669	251902.703125	3.6846386662336636E8	0	7354	0.19800207384500013	0.5479339340913176	0.4201474399682462	408.6002502441406	408.61956787109375
438	408.64453125	47.4306049522667					1	DETECTED	408.6445 m/z @47.43 [151020OFc1_NvH-0949-Control-7.raw]	408.64453125	47.4306049522667	0.674742154666667	98.0252290058667	97.35048685120005	1887069.25	3.166243497042417E8	5	7354	0.17550840641908394	0.5049658235834658	6.0762277628723576	408.63531494140625	408.6542663574219
439	408.6837158203125	31.7349614112					1	DETECTED	408.6837 m/z @31.73 [151020OFc1_NvH-0949-Control-7.raw]	408.6837158203125	31.7349614112	3.51195642666667	96.209061932	92.69710550533333	756193.4375	3.087854831024771E8	0	7354	20.798754005259447	0.5266448661617196	0.1436770124722442	408.67388916015625	408.6915588378906
440	408.7017822265625	33.2639131706667					1	DETECTED	408.7018 m/z @33.26 [151020OFc1_NvH-0949-Control-7.raw]	408.7017822265625	33.2639131706667	1.6638147984	87.8194325469333	86.1556177485333	1638838.375	3.375774805874582E8	2	7354	0.1090284895370317	0.6554162839849275	1.4002739843402767	408.6919250488281	408.7117614746094
441	408.72076416015625	30.3379480498667					1	DETECTED	408.7208 m/z @30.34 [151020OFc1_NvH-0949-Control-7.raw]	408.72076416015625	30.3379480498667	3.24698017493333	98.5164527472	95.26947257226668	1372788.375	3.771146655536641E8	2	7354	13.020361102793604	8.722538840318506	0.3580879131892021	408.7118225097656	408.7221374511719
442	408.7321472167969	18.3271806914667					1	DETECTED	408.7321 m/z @18.33 [151020OFc1_NvH-0949-Control-7.raw]	408.7321472167969	18.3271806914667	4.15663501813333	96.6238741888	92.46723917066667	4916605.5	4.2336098499215406E8	2	7354	0.19976887723679582	0.6018870578230507	2.7214181185625836	408.72216796875	408.7348327636719
443	408.74493408203125	28.8171341672					1	DETECTED	408.7449 m/z @28.82 [151020OFc1_NvH-0949-Control-7.raw]	408.74493408203125	28.8171341672	1.575509492	98.8723990570667	97.2968895650667	9.4801776E7	2.150567793018813E9	2	7354	0.24617966247884482	0.6882255844469297	3.1836313272218044	408.7349548339844	408.7549133300781
444	408.7574157714844	27.5481783938667					1	DETECTED	408.7574 m/z @27.55 [151020OFc1_NvH-0949-Control-7.raw]	408.7574157714844	27.5481783938667	1.12997881066667	97.8279338386667	96.69795502800002	7333079.5	5.72716258003553E8	2	7354	4.561304875726314	1.0268042207003625	1.7501839799477412	408.75494384765625	408.7673645019531
445	408.77679443359375	17.220062572					1	DETECTED	408.7768 m/z @17.22 [151020OFc1_NvH-0949-Control-7.raw]	408.77679443359375	17.220062572	1.34002062746667	97.129735184	95.78971455653333	319889.46875	2.7667759019582564E8	2	7354	0.08750407846460462	0.5046989990129703	0.013932268499335463	408.7676086425781	408.78656005859375
446	408.8099365234375	8.91526723733333					1	DETECTED	408.8099 m/z @8.92 [151020OFc1_NvH-0949-Control-7.raw]	408.8099365234375	8.91526723733333	3.82789033226667	97.8806745189333	94.05278418666663	145727.296875	3.503413261156522E8	0	7354	0.10357973206078697	0.5225613459454412	0.3760537475263958	408.7999572753906	408.8197937011719
447	408.84521484375	47.4306049522667					1	DETECTED	408.8452 m/z @47.43 [151020OFc1_NvH-0949-Control-7.raw]	408.84521484375	47.4306049522667	0.0404369221333333	97.3207043136	97.28026739146667	1473977.875	2.762242698944758E8	0	7354	0.1670901852759954	0.5067054737836103	0.00645170086349842	408.8352355957031	408.8551025390625
448	408.860595703125	4.95854020586667					1	DETECTED	408.8606 m/z @4.96 [151020OFc1_NvH-0949-Control-7.raw]	408.860595703125	4.95854020586667	4.64323775626667	54.7962665592	50.15302880293333	260053.09375	1.8907616105927575E8	0	7354	0.11977308017072197	22.570825817314205	10.761895275747055	408.855224609375	408.86273193359375
449	408.8727722167969	18.2805650842667					1	DETECTED	408.8728 m/z @18.28 [151020OFc1_NvH-0949-Control-7.raw]	408.8727722167969	18.2805650842667	0.0203283581333333	99.9370986597333	99.91677030159997	2884455.75	3.271873600189993E8	3	7354	0.1942391427656105	0.8631288947881945	0.13920046811529385	408.8628234863281	408.88275146484375
450	408.8849792480469	8.10147361493333					1	DETECTED	408.8850 m/z @8.10 [151020OFc1_NvH-0949-Control-7.raw]	408.8849792480469	8.10147361493333	0.0796865386666667	98.912777008	98.83309046933334	2809499.0	3.964527095001635E8	3	7354	12.90897453818667	9.823611397724935	72.4218472697088	408.8827819824219	408.89495849609375
451	408.89715576171875	7.05847121306667					1	DETECTED	408.8972 m/z @7.06 [151020OFc1_NvH-0949-Control-7.raw]	408.89715576171875	7.05847121306667	0.00950562426666667	99.5881447509333	99.57863912666663	1375738.5	3.3929489004814786E8	3	7354	0.19352473638749856	8.46363775843579	19.057650228515357	408.8949890136719	408.90301513671875
452	408.91302490234375	30.5867914096					1	DETECTED	408.9130 m/z @30.59 [151020OFc1_NvH-0949-Control-7.raw]	408.91302490234375	30.5867914096	0.00950562426666667	96.2501890813333	96.24068345706664	1579926.375	3.45423155572647E8	0	7354	0.11922837632986472	0.9410956499445056	0.0398253576415234	408.9031066894531	408.9228515625
453	408.9344787597656	28.0092712493333					1	DETECTED	408.9345 m/z @28.01 [151020OFc1_NvH-0949-Control-7.raw]	408.9344787597656	28.0092712493333	0.00950562426666667	99.4301377192	99.42063209493334	348061.8125	3.212934181339263E8	0	7354	8.068415149234994	2.190314440516242	5.505290214165371	408.9253234863281	408.9390563964844
454	408.9490661621094	40.9810589594667					1	DETECTED	408.9491 m/z @40.98 [151020OFc1_NvH-0949-Control-7.raw]	408.9490661621094	40.9810589594667	0.1536810064	99.7264848616	99.5728038552	564405.5	3.316313836696451E8	0	7354	0.03689670076208529	1.6764236028823176	0.3058190082223975	408.9390869140625	408.9533996582031
455	408.96356201171875	29.1495034898667					1	DETECTED	408.9636 m/z @29.15 [151020OFc1_NvH-0949-Control-7.raw]	408.96356201171875	29.1495034898667	0.00950562426666667	99.3798681456	99.37036252133333	680519.5625	3.5516736212161005E8	0	7354	11.496791813775392	2.4982788527197872	0.2543814956728962	408.9537353515625	408.968994140625
456	408.9790344238281	24.085337848					1	DETECTED	408.9790 m/z @24.09 [151020OFc1_NvH-0949-Control-7.raw]	408.9790344238281	24.085337848	2.57685012	98.8007617936	96.2239116736	1039848.6875	5.407515393874594E8	0	7354	0.1544371163485181	0.5213520268305422	1.120975606757792	408.9690856933594	408.9889221191406
457	408.9954833984375	20.1140082154667					1	DETECTED	408.9955 m/z @20.11 [151020OFc1_NvH-0949-Control-7.raw]	408.9954833984375	20.1140082154667	0.0404369221333333	99.8980535656	99.85761664346666	296812.625	3.6004258569182724E8	0	7354	0.21510613861492445	2.9080308382933677	0.005912756427433311	408.98956298828125	409.0044860839844
458	409.0145263671875	20.2028445970667					1	DETECTED	409.0145 m/z @20.20 [151020OFc1_NvH-0949-Control-7.raw]	409.0145263671875	20.2028445970667	0.00950562426666667	99.9958104765333	99.98630485226663	723972.875	3.19771126688503E8	0	7354	0.1479822776541333	3.527057989968299	0.05636269832077044	409.00537109375	409.0245056152344
459	409.036865234375	28.1330170850667					1	DETECTED	409.0369 m/z @28.13 [151020OFc1_NvH-0949-Control-7.raw]	409.036865234375	28.1330170850667	0.00950562426666667	99.9958104765333	99.98630485226663	491664.21875	3.4928646123651516E8	0	7354	0.06485496080188113	3.439759824236838	6.268737877779644	409.02734375	409.0468444824219
460	409.04931640625	35.9242830925333					1	DETECTED	409.0493 m/z @35.92 [151020OFc1_NvH-0949-Control-7.raw]	409.04931640625	35.9242830925333	0.0601117834666667	99.9174425301333	99.85733074666663	154157.265625	3.087589514448371E8	0	7354	96.30106760389441	1.3403548011980977	1.681204182015385	409.046875	409.0587158203125
461	409.06695556640625	52.5168572264					1	DETECTED	409.0670 m/z @52.52 [151020OFc1_NvH-0949-Control-7.raw]	409.06695556640625	52.5168572264	0.00950562426666667	99.9958104765333	99.98630485226663	151638.296875	3.214512789516422E8	0	7354	92.10172823335051	0.9581364518144866	0.9012956600497611	409.0594482421875	409.0769348144531
462	409.0782470703125	28.2462449434667					1	DETECTED	409.0782 m/z @28.25 [151020OFc1_NvH-0949-Control-7.raw]	409.0782470703125	28.2462449434667	0.522051961066667	99.9758024114667	99.45375045040004	95185.5703125	2.7972925758503807E8	0	7354	94.2415932906519	1.7729339676230365	2.625984161010722	409.07696533203125	409.07855224609375
463	409.0909729003906	62.2060452613333					1	DETECTED	409.0910 m/z @62.21 [151020OFc1_NvH-0949-Control-7.raw]	409.0909729003906	62.2060452613333	0.00950562426666667	99.8882618064	99.87875618213333	133437.453125	3.3121454393984175E8	0	7354	95.91158867696359	0.7673552815553928	0.5355285834445547	409.08160400390625	409.0998840332031
464	409.1104736328125	2.7109991312					1	DETECTED	409.1105 m/z @2.71 [151020OFc1_NvH-0949-Control-7.raw]	409.1104736328125	2.7109991312	0.00950562426666667	99.9958104765333	99.98630485226663	123972.0625	3.1036539440281796E8	0	7354	95.98251052266535	19.863363903574918	0.1970554827836585	409.10186767578125	409.11785888671875
465	409.1684265136719	15.9319686122667					1	DETECTED	409.1684 m/z @15.93 [151020OFc1_NvH-0949-Control-7.raw]	409.1684265136719	15.9319686122667	3.80701141386667	96.0517314485333	92.24472003466663	524182.375	2.97044076036345E8	0	7354	0.05330526269165681	10.210795742800771	0.02348616124428322	409.1584777832031	409.17828369140625
466	409.18096923828125	27.2776834712					1	DETECTED	409.1810 m/z @27.28 [151020OFc1_NvH-0949-Control-7.raw]	409.18096923828125	27.2776834712	3.97147689813333	64.9901904266667	61.01871352853337	502002.84375	2.3900458486337078E8	0	7354	0.12203037576209752	1.9565395840643451	0.007338214415272549	409.1784362792969	409.1812744140625
467	409.1912841796875	23.8849902581333					1	DETECTED	409.1913 m/z @23.88 [151020OFc1_NvH-0949-Control-7.raw]	409.1912841796875	23.8849902581333	3.0971193568	98.6285141744	95.5313948176	1885434.75	3.7491238627031714E8	3	7354	10.995037146561739	0.9669679154725307	0.6394910017895205	409.1813049316406	409.2012634277344
468	409.20684814453125	18.2500024061333					1	DETECTED	409.2068 m/z @18.25 [151020OFc1_NvH-0949-Control-7.raw]	409.20684814453125	18.2500024061333	1.7188079152	99.4995619781333	97.7807540629333	1871638.625	3.873707857110207E8	2	7354	1.1962854952134556	1.1210222336069706	49.27142050808557	409.2012939453125	409.2139892578125
469	409.2239990234375	15.0054998864					1	DETECTED	409.2240 m/z @15.01 [151020OFc1_NvH-0949-Control-7.raw]	409.2239990234375	15.0054998864	1.01633247146667	98.8104782226667	97.79414575120003	1982711.75	5.756184266114624E8	2	7354	11.01122966801281	2.896636587188772	0.29315733796515225	409.2140197753906	409.2339782714844
470	409.2340393066406	18.3688676997333					1	DETECTED	409.2340 m/z @18.37 [151020OFc1_NvH-0949-Control-7.raw]	409.2340393066406	18.3688676997333	4.8195106536	70.0266376848	65.20712703119999	1696971.0	3.3859326479608345E8	0	7354	1.9993296684585928	1.5446055559763006	0.09558798558124984	409.2340087890625	409.2359313964844
471	409.2459411621094	28.8485795610667					1	DETECTED	409.2459 m/z @28.85 [151020OFc1_NvH-0949-Control-7.raw]	409.2459411621094	28.8485795610667	1.575509492	98.7200481834667	97.1445386914667	4.0748012E7	1.2424026994319713E9	3	7354	0.22444382236802696	1.4303634871336381	1.9796081610503602	409.2359619140625	409.2556457519531
472	409.2646789550781	31.9185346493333					1	DETECTED	409.2647 m/z @31.92 [151020OFc1_NvH-0949-Control-7.raw]	409.2646789550781	31.9185346493333	2.33315926133333	98.0252290058667	95.69206974453337	2579344.0	3.7634712255047864E8	0	7354	0.14225646445804685	35.93310546725139	0.03543354898794953	409.2559509277344	409.2741394042969
473	409.2799072265625	19.6271907333333					1	DETECTED	409.2799 m/z @19.63 [151020OFc1_NvH-0949-Control-7.raw]	409.2799072265625	19.6271907333333	14.3947857968	95.5527299904	81.1579441936	160306.453125	3.0505094472012115E8	0	7354	71.83758318977839	7.409498509675972	13.657771294217381	409.2751159667969	409.2884521484375
474	409.2955322265625	78.7194789034667					1	DETECTED	409.2955 m/z @78.72 [151020OFc1_NvH-0949-Control-7.raw]	409.2955322265625	78.7194789034667	11.0409153472	96.0937386586667	85.0528233114667	135072.828125	3.842548284728322E8	0	7354	80.89012881453105	0.5971798271063181	0.1813361766589972	409.2929382324219	409.3030090332031
475	409.3145446777344	90.0081892672					1	DETECTED	409.3145 m/z @90.01 [151020OFc1_NvH-0949-Control-7.raw]	409.3145446777344	90.0081892672	2.68421151866667	97.6814057877333	94.99719426906663	65682.84375	2.1948582518523908E8	0	7354	88.69717169546892	0.5439353355079051	0.019860849342900663	409.3081359863281	409.31640625
476	409.3337707519531	84.6447077296					1	DETECTED	409.3338 m/z @84.64 [151020OFc1_NvH-0949-Control-7.raw]	409.3337707519531	84.6447077296	4.08570222746667	93.0762194	88.99051717253333	236241.421875	4.0079842405408734E8	0	7354	87.9460717434305	0.5411720897291761	0.08957150677833714	409.33013916015625	409.341796875
477	409.3551025390625	62.3400622024					1	DETECTED	409.3551 m/z @62.34 [151020OFc1_NvH-0949-Control-7.raw]	409.3551025390625	62.3400622024	10.3973130437333	92.6344530533333	82.2371400096	111024.578125	3.5713396848470473E8	0	7354	81.09964880901633	0.7916132794434375	0.575006750526482	409.3457946777344	409.3572082519531
478	409.3678894042969	90.1742727589333					1	DETECTED	409.3679 m/z @90.17 [151020OFc1_NvH-0949-Control-7.raw]	409.3678894042969	90.1742727589333	6.29923570346667	99.9078533370667	93.60861763360003	206587.390625	3.051677247683593E8	0	7354	85.43133993188931	0.5076522818166426	0.013506476138637095	409.3604431152344	409.3775939941406
479	409.41583251953125	20.1823657224					1	DETECTED	409.4158 m/z @20.18 [151020OFc1_NvH-0949-Control-7.raw]	409.41583251953125	20.1823657224	3.6557741616	94.4973088261333	90.8415346645333	522023.3125	3.0866772132690823E8	0	7354	0.04163118803553445	0.509101616300475	0.5963464504849525	409.40625	409.4256896972656
480	409.42626953125	22.8397377602667					1	DETECTED	409.4263 m/z @22.84 [151020OFc1_NvH-0949-Control-7.raw]	409.42626953125	22.8397377602667	4.49031220213333	95.6858618032	91.19554960106667	290704.46875	3.052590868348695E8	0	7354	0.07296738660958013	2.4849701510313578	0.6261370342658698	409.42584228515625	409.4362487792969
481	409.450439453125	41.0550914138667					1	DETECTED	409.4504 m/z @41.06 [151020OFc1_NvH-0949-Control-7.raw]	409.450439453125	41.0550914138667	3.30207360613333	99.6276313781333	96.32555777199997	367550.1875	3.1574261998070616E8	0	7354	58.58650128520285	1.522738627989013	2.4409402133685876	409.4405212402344	409.4555358886719
482	409.4655456542969	30.785926704					1	DETECTED	409.4655 m/z @30.79 [151020OFc1_NvH-0949-Control-7.raw]	409.4655456542969	30.785926704	3.57646644826667	98.8522362330667	95.27576978480003	1103577.75	3.045542825861951E8	4	7354	0.39180527893873673	0.5226089592235302	0.21162279833801437	409.45556640625	409.47528076171875
483	409.48046875	24.1686187621333					1	DETECTED	409.4805 m/z @24.17 [151020OFc1_NvH-0949-Control-7.raw]	409.48046875	24.1686187621333	3.96218471386667	98.3538270264	94.39164231253332	685993.9375	3.1104024616898817E8	0	7354	0.10172624106187911	0.8134574314963572	0.8487088151792099	409.4755859375	409.49041748046875
484	409.4921875	16.4500547269333					1	DETECTED	409.4922 m/z @16.45 [151020OFc1_NvH-0949-Control-7.raw]	409.4921875	16.4500547269333	6.41808084186667	40.3821780373333	33.96409719546663	252816.21875	1.3375387369394171E8	0	7354	0.13584532848051722	1.6927923449853086	0.6664890393041576	409.490478515625	409.4924011230469
485	409.5025329589844	15.9224563802667					1	DETECTED	409.5025 m/z @15.92 [151020OFc1_NvH-0949-Control-7.raw]	409.5025329589844	15.9224563802667	4.2266113056	99.8076898829333	95.5810785773333	335906.75	2.751239765596054E8	0	7354	0.10669520702443336	15.133314256420501	1.6931293168113044	409.4927673339844	409.5084533691406
486	409.5184631347656	27.5481783938667					1	DETECTED	409.5185 m/z @27.55 [151020OFc1_NvH-0949-Control-7.raw]	409.5184631347656	27.5481783938667	4.33923276133333	98.9228562797333	94.58362351839996	444481.625	3.0115466794797015E8	0	7354	2.955645872532113	3.377043579678501	0.11245348578424971	409.50860595703125	409.52264404296875
487	409.53265380859375	11.2804064824					1	DETECTED	409.5327 m/z @11.28 [151020OFc1_NvH-0949-Control-7.raw]	409.53265380859375	11.2804064824	3.42919082426667	97.2675234072	93.83833258293333	5166792.5	4.129790339729155E8	3	7354	15.926688314287563	5.9984072869785034	12.906187414676458	409.5229187011719	409.5426025390625
488	409.5455322265625	19.2100791224					1	DETECTED	409.5455 m/z @19.21 [151020OFc1_NvH-0949-Control-7.raw]	409.5455322265625	19.2100791224	5.21267110453333	93.273731456	88.06106035146666	671929.0	3.187759845115228E8	0	7354	7.1731745161772835	0.783994790365173	158.21747632839603	409.5427551269531	409.54559326171875
489	409.55560302734375	39.8582443618667					1	DETECTED	409.5556 m/z @39.86 [151020OFc1_NvH-0949-Control-7.raw]	409.55560302734375	39.8582443618667	3.07910335706667	98.8222051312	95.74310177413332	4565428.5	4.6248824210731584E8	3	7354	0.3230570316785375	0.5099292483737143	0.018061025928735208	409.5456237792969	409.5655822753906
490	409.57281494140625	30.3043798328					1	DETECTED	409.5728 m/z @30.30 [151020OFc1_NvH-0949-Control-7.raw]	409.57281494140625	30.3043798328	1.2351693184	99.9958104765333	98.7606411581333	2039881.0	3.726009824244175E8	3	7354	0.1693021598506519	0.6622969495735045	0.9413981416726122	409.56561279296875	409.5827941894531
491	409.5894775390625	28.6583115629333					1	DETECTED	409.5895 m/z @28.66 [151020OFc1_NvH-0949-Control-7.raw]	409.5894775390625	28.6583115629333	2.04808547173333	97.7967280466667	95.74864257493337	1622870.125	3.4857605716047055E8	3	7354	4.796658093030608	2.377744067256617	0.40547724381377576	409.5828552246094	409.5993957519531
492	409.61602783203125	20.2119903402667					1	DETECTED	409.6160 m/z @20.21 [151020OFc1_NvH-0949-Control-7.raw]	409.61602783203125	20.2119903402667	2.7373465592	97.7444862248	95.0071396656	399452.84375	2.5536487150325346E8	0	7354	0.08110704375044264	4.702563573013582	0.021424156631916123	409.6064758300781	409.62554931640625
493	409.6709289550781	27.8611933330667					1	DETECTED	409.6709 m/z @27.86 [151020OFc1_NvH-0949-Control-7.raw]	409.6709289550781	27.8611933330667	5.9703145256	99.0637753050667	93.0934607794667	378833.15625	2.95188673478409E8	0	7354	5.481962765989678	2.126307070589457	0.09420356097248264	409.6620788574219	409.6806640625
494	409.6829833984375	18.0435672229333					1	DETECTED	409.6830 m/z @18.04 [151020OFc1_NvH-0949-Control-7.raw]	409.6829833984375	18.0435672229333	0.612466076533333	98.9835494234667	98.37108334693336	172995.453125	3.071421494673193E8	0	7354	11.19618551484982	4.854801388634948	0.48433008600728433	409.6811218261719	409.69293212890625
495	409.7061462402344	18.7873071512					1	DETECTED	409.7061 m/z @18.79 [151020OFc1_NvH-0949-Control-7.raw]	409.7061462402344	18.7873071512	1.81078200666667	86.5088912322667	84.69810922560004	3438476.5	3.72173055544323E8	2	7354	0.2280774023428549	0.5495347721759328	144.04493295474302	409.69622802734375	409.7137756347656
496	409.7237854003906	26.0032229605333					1	DETECTED	409.7238 m/z @26.00 [151020OFc1_NvH-0949-Control-7.raw]	409.7237854003906	26.0032229605333	0.621453290666667	99.2409382952	98.61948500453333	8.4856936E7	1.9310303659418218E9	2	7354	0.26783258130560483	1.5804182965336309	1.8006235948483835	409.71380615234375	409.7337341308594
497	409.73541259765625	18.3174396533333					1	DETECTED	409.7354 m/z @18.32 [151020OFc1_NvH-0949-Control-7.raw]	409.73541259765625	18.3174396533333	3.58744951573333	91.9886624394667	88.40121292373337	676901.0625	3.997497298349669E8	0	7354	3.1828323367923943	0.5964912849550558	2.7668235711541342	409.7337951660156	409.7373046875
498	409.7473449707031	28.8171341672					1	DETECTED	409.7473 m/z @28.82 [151020OFc1_NvH-0949-Control-7.raw]	409.7473449707031	28.8171341672	0.8167615456	96.7961888112	95.9794272656	1.0174432E7	6.567758802012017E8	2	7354	0.23157807914845563	0.7513390228527203	0.9605411924500727	409.73736572265625	409.7569580078125
499	409.7663879394531	31.9853297416					1	DETECTED	409.7664 m/z @31.99 [151020OFc1_NvH-0949-Control-7.raw]	409.7663879394531	31.9853297416	3.8783797912	93.7783608178667	89.8999810266667	672422.9375	3.305130865500167E8	0	7354	14.98748147699661	2.6799719338437242	0.011504979503170837	409.7575378417969	409.7744445800781
500	409.8356018066406	15.9694328181333					1	DETECTED	409.8356 m/z @15.97 [151020OFc1_NvH-0949-Control-7.raw]	409.8356018066406	15.9694328181333	3.90842496773333	97.6289711981333	93.72054623039998	335500.71875	3.045167803673703E8	0	7354	3.943828175505537	7.327969862468482	24.31042173741069	409.8258056640625	409.8455810546875
501	409.85321044921875	27.4430463277333					1	DETECTED	409.8532 m/z @27.44 [151020OFc1_NvH-0949-Control-7.raw]	409.85321044921875	27.4430463277333	0.912994007733333	96.9793601261333	96.06636611839997	330162.375	4.564777034180826E8	0	7354	2.0331023071426806	2.316129804033255	0.01613288510041174	409.84564208984375	409.8566589355469
502	409.86669921875	11.2894587152					1	DETECTED	409.8667 m/z @11.29 [151020OFc1_NvH-0949-Control-7.raw]	409.86669921875	11.2894587152	0.00950562426666667	89.3799984610667	89.37049283680004	3634065.25	3.947994987106991E8	3	7354	0.18023413067790273	0.7636033369722482	42.51355351489399	409.8567810058594	409.8766784667969
503	409.8844909667969	11.2599630789333					1	DETECTED	409.8845 m/z @11.26 [151020OFc1_NvH-0949-Control-7.raw]	409.8844909667969	11.2599630789333	0.00950562426666667	90.8403275464	90.83082192213334	520920.25	2.773681719258584E8	0	7354	15.623584221513589	1.3469332962680007	5.571148542633147	409.876708984375	409.884521484375
504	409.89453125	11.936562148					1	DETECTED	409.8945 m/z @11.94 [151020OFc1_NvH-0949-Control-7.raw]	409.89453125	11.936562148	1.00689704666667	98.4139891096	97.40709206293333	5685892.5	6.090299336792151E8	3	7354	27.85947085178573	5.363779896341476	1.3315002406838914	409.8845520019531	409.9044494628906
505	409.90655517578125	5.75829395253333					1	DETECTED	409.9066 m/z @5.76 [151020OFc1_NvH-0949-Control-7.raw]	409.90655517578125	5.75829395253333	0.647869715733333	98.8922630706667	98.24439335493337	1021135.125	3.147566501416449E8	3	7354	24.522117128272203	6.309322584119144	75.39116871476487	409.904541015625	409.9165344238281
506	409.9270324707031	35.1610917282667					1	DETECTED	409.9270 m/z @35.16 [151020OFc1_NvH-0949-Control-7.raw]	409.9270324707031	35.1610917282667	0.0404369221333333	99.8980535656	99.85761664346666	2375088.0	3.822769038089943E8	3	7354	0.22000246108873966	4.625941343378668	0.11305437658515548	409.9174499511719	409.93701171875
507	409.9390869140625	44.3123108634667					1	DETECTED	409.9391 m/z @44.31 [151020OFc1_NvH-0949-Control-7.raw]	409.9390869140625	44.3123108634667	0.00950562426666667	96.6452303106667	96.63572468640004	977721.0	3.07333975000969E8	3	7354	0.08439790196868557	0.5022684965598325	0.7561194662085412	409.9373474121094	409.9483947753906
508	409.9492492675781	41.0268143632					1	DETECTED	409.9492 m/z @41.03 [151020OFc1_NvH-0949-Control-7.raw]	409.9492492675781	41.0268143632	0.325512734933333	76.8187217370667	76.49320900213337	175107.21875	3.176048136024432E8	0	7354	61.43258937377993	0.9396899600504368	1.3860666338704457	409.9490966796875	409.9550476074219
509	409.9652099609375	11.1387042144					1	DETECTED	409.9652 m/z @11.14 [151020OFc1_NvH-0949-Control-7.raw]	409.9652099609375	11.1387042144	0.00950562426666667	99.9958104765333	99.98630485226663	1591795.875	3.0856331685183525E8	0	7354	0.17547585387177733	3.6180227038373998	80.5327729574374	409.9553527832031	409.9751892089844
510	409.9771728515625	24.3561557248					1	DETECTED	409.9772 m/z @24.36 [151020OFc1_NvH-0949-Control-7.raw]	409.9771728515625	24.3561557248	0.00950562426666667	99.3505427096	99.34103708533334	316965.25	2.793070066272438E8	0	7354	6.123965038368233	3.297986504475087	0.0026961518282334956	409.9752502441406	409.98712158203125
511	409.99041748046875	38.5544553218667					1	DETECTED	409.9904 m/z @38.55 [151020OFc1_NvH-0949-Control-7.raw]	409.99041748046875	38.5544553218667	0.0503181304	99.9758024114667	99.9254842810667	167669.984375	2.7844400822413564E8	0	7354	84.68468203461909	1.2338053496849413	1.4874481125680352	409.9874572753906	409.99566650390625
512	410.00567626953125	37.0211639530667					1	DETECTED	410.0057 m/z @37.02 [151020OFc1_NvH-0949-Control-7.raw]	410.00567626953125	37.0211639530667	0.00950562426666667	99.6082357976	99.59873017333334	191321.921875	2.86299954804862E8	0	7354	90.1525695024181	1.4031016643327716	1.5342371777043793	409.9956970214844	410.0155334472656
513	410.01800537109375	60.0751177624					1	DETECTED	410.0180 m/z @60.08 [151020OFc1_NvH-0949-Control-7.raw]	410.01800537109375	60.0751177624	0.0796865386666667	99.9272799634667	99.84759342480004	102341.03125	2.632692122137628E8	0	7354	75.27236904807953	0.8065288217558433	0.6388107343817413	410.0158996582031	410.02276611328125
514	410.0328063964844	43.6938237168					1	DETECTED	410.0328 m/z @43.69 [151020OFc1_NvH-0949-Control-7.raw]	410.0328063964844	43.6938237168	0.00950562426666667	99.9958104765333	99.98630485226663	103813.7734375	3.1144658574874276E8	0	7354	10.49802497601599	1.1980378737304513	1.314996249657025	410.0234680175781	410.0355224609375
515	410.04559326171875	30.8151972568					1	DETECTED	410.0456 m/z @30.82 [151020OFc1_NvH-0949-Control-7.raw]	410.04559326171875	30.8151972568	0.00950562426666667	99.9958104765333	99.98630485226663	246600.796875	2.958755801706037E8	0	7354	0.2673090081735978	1.558784058901829	2.118305245513985	410.0360107421875	410.0555725097656
516	410.0589599609375	29.6130085056					1	DETECTED	410.0590 m/z @29.61 [151020OFc1_NvH-0949-Control-7.raw]	410.0589599609375	29.6130085056	0.00950562426666667	99.9853084589333	99.97580283466664	108013.6328125	3.255502091856124E8	0	7354	94.75449160686613	1.6734086048961063	2.323369916564919	410.0556335449219	410.06341552734375
517	410.0740051269531	48.423266264					1	DETECTED	410.0740 m/z @48.42 [151020OFc1_NvH-0949-Control-7.raw]	410.0740051269531	48.423266264	0.00950562426666667	99.9958104765333	99.98630485226663	216960.84375	2.9242880124232614E8	0	7354	24.26011241575187	1.0788343157605564	1.111397487654874	410.06640625	410.0838623046875
518	410.1146240234375	71.5501103805333					1	DETECTED	410.1146 m/z @71.55 [151020OFc1_NvH-0949-Control-7.raw]	410.1146240234375	71.5501103805333	0.00950562426666667	99.9958104765333	99.98630485226663	123917.71875	3.0429419454751563E8	0	7354	96.66329776545747	0.7018065315820649	0.3959792624571299	410.105224609375	410.1236267089844
519	410.1473083496094	92.3934909970667					1	DETECTED	410.1473 m/z @92.39 [151020OFc1_NvH-0949-Control-7.raw]	410.1473083496094	92.3934909970667	4.0218759376	97.3637304712	93.3418545336	280979.84375	3.3161085983219737E8	0	7354	0.12551548166003101	0.6875218244319061	0.002138912684112588	410.1385192871094	410.1568298339844
520	410.17327880859375	27.9595295					1	DETECTED	410.1733 m/z @27.96 [151020OFc1_NvH-0949-Control-7.raw]	410.17327880859375	27.9595295	2.40453960426667	92.6849838136	90.28044420933333	249937.40625	2.9298317749862343E8	0	7354	53.7378512418028	2.300011821874811	6.089330166558439	410.1632995605469	410.1816101074219
521	410.1916809082031	16.717453784					1	DETECTED	410.1917 m/z @16.72 [151020OFc1_NvH-0949-Control-7.raw]	410.1916809082031	16.717453784	0.235028251466667	99.9758024114667	99.74077416000003	2538893.5	3.372791789179477E8	0	7354	0.1119506246289852	16.2676358740509	16.845694847575974	410.1817626953125	410.1932678222656
522	410.2032775878906	35.9561057413333					1	DETECTED	410.2033 m/z @35.96 [151020OFc1_NvH-0949-Control-7.raw]	410.2032775878906	35.9561057413333	1.99200064133333	98.6694508677333	96.67745022639997	5486830.5	5.437335440518306E8	2	7354	0.4626863303068234	0.530600054730022	0.08702719185154432	410.19329833984375	410.2039489746094
523	410.2139587402344	20.7501994248					1	DETECTED	410.2140 m/z @20.75 [151020OFc1_NvH-0949-Control-7.raw]	410.2139587402344	20.7501994248	1.575509492	98.6797779845333	97.10426849253331	1.5286467E7	5.945237430647925E8	2	7354	0.1646295008643186	1.093432872362302	0.10168001075600491	410.2039794921875	410.21478271484375
524	410.22479248046875	26.0032229605333					1	DETECTED	410.2248 m/z @26.00 [151020OFc1_NvH-0949-Control-7.raw]	410.22479248046875	26.0032229605333	2.2348186816	99.6375520978667	97.4027334162667	3.9978492E7	2.3283648782850194E9	2	7354	11.13782386856326	0.9082547068425089	2.9599147474731686	410.2148132324219	410.2347717285156
525	410.2384948730469	42.8111131466667					1	DETECTED	410.2385 m/z @42.81 [151020OFc1_NvH-0949-Control-7.raw]	410.2384948730469	42.8111131466667	3.0971193568	95.6441728928	92.547053536	6418303.0	6.471334961814202E8	3	7354	27.400325995977315	0.5279526177591145	0.014644276465694389	410.23480224609375	410.24847412109375
526	410.2489318847656	28.8624925029333					1	DETECTED	410.2489 m/z @28.86 [151020OFc1_NvH-0949-Control-7.raw]	410.2489318847656	28.8624925029333	4.08570222746667	97.481256288	93.39555406053333	1851989.25	3.701866551537051E8	2	7354	0.24745904335538427	1.73973248659594	0.8190760947779087	410.2485046386719	410.2589111328125
527	410.261474609375	35.1610917282667					1	DETECTED	410.2615 m/z @35.16 [151020OFc1_NvH-0949-Control-7.raw]	410.261474609375	35.1610917282667	3.26540346933333	98.5365969530667	95.27119348373337	1554701.5	3.1168408182843107E8	0	7354	0.09812526961886903	0.6528530132159016	0.2582411243390238	410.2590637207031	410.2712707519531
528	410.2740783691406	44.3123108634667					1	DETECTED	410.2741 m/z @44.31 [151020OFc1_NvH-0949-Control-7.raw]	410.2740783691406	44.3123108634667	3.41120572506667	92.4455534874667	89.03434776240003	496441.625	3.0750539716460127E8	0	7354	2.703972751429774	1.0762759613772344	933.2279534198435	410.27227783203125	410.2835998535156
529	410.29327392578125	91.3679531218667					1	DETECTED	410.2933 m/z @91.37 [151020OFc1_NvH-0949-Control-7.raw]	410.29327392578125	91.3679531218667	11.1625669232	92.5883831658667	81.4258162426667	78218.4453125	2.4512420347410145E8	0	7354	0.3287224715048751	0.507608155149188	3.1331532625317116	410.2847595214844	410.29327392578125
530	410.3033142089844	58.6942186176					1	DETECTED	410.3033 m/z @58.69 [151020OFc1_NvH-0949-Control-7.raw]	410.3033142089844	58.6942186176	4.33923276133333	98.1687338768	93.82950111546667	84822.96875	2.626988217952831E8	0	7354	86.65149663023593	0.8631177033472535	0.6092357434071498	410.2933349609375	410.3129577636719
531	410.3746337890625	17.9236253296					1	DETECTED	410.3746 m/z @17.92 [151020OFc1_NvH-0949-Control-7.raw]	410.3746337890625	17.9236253296	4.21707403866667	95.8753686826667	91.65829464400004	709947.3125	3.616847693298549E8	0	7354	0.1489017797520944	0.7739986490411294	65.11468517118796	410.3651428222656	410.3843078613281
532	410.4476318359375	20.3369164874667					1	DETECTED	410.4476 m/z @20.34 [151020OFc1_NvH-0949-Control-7.raw]	410.4476318359375	20.3369164874667	3.62585720613333	96.4676431098667	92.84178590373337	2377395.5	3.0237438179541546E8	0	7354	0.10960971912570017	1.2069802831779874	2.321871510303236	410.4376525878906	410.45758056640625
533	410.4720458984375	36.8486870296					1	DETECTED	410.4720 m/z @36.85 [151020OFc1_NvH-0949-Control-7.raw]	410.4720458984375	36.8486870296	0.869138154133333	99.9272799634667	99.05814180933336	3.7478584E7	1.0662652188114793E9	0	7354	0.26410057628988426	4.302496507133683	2.0255223582997828	410.46209716796875	410.4820251464844
534	410.5010070800781	15.9319686122667					1	DETECTED	410.5010 m/z @15.93 [151020OFc1_NvH-0949-Control-7.raw]	410.5010070800781	15.9319686122667	4.0126660112	99.6182252909333	95.6055592797333	180734.71875	2.622264743878004E8	0	7354	5.848967272520246	7.506205067014266	0.6677347726905687	410.4957275390625	410.5106506347656
535	410.525146484375	35.4450906794667					1	DETECTED	410.5251 m/z @35.45 [151020OFc1_NvH-0949-Control-7.raw]	410.525146484375	35.4450906794667	0.9042107536	97.0654902386667	96.1612794850667	635048.8125	3.1486674235320854E8	3	7354	0.08990158724918018	1.55344066452192	0.03746145696787469	410.51544189453125	410.5255126953125
536	410.5355224609375	15.4573553805333					1	DETECTED	410.5355 m/z @15.46 [151020OFc1_NvH-0949-Control-7.raw]	410.5355224609375	15.4573553805333	3.7977057712	99.2611624736	95.4634567024	1758493.375	4.6359044916561997E8	3	7354	0.17693787098067482	6.796383246228214	0.04057037017126412	410.5255432128906	410.5379943847656
537	410.5480041503906	20.7765906669333					1	DETECTED	410.5480 m/z @20.78 [151020OFc1_NvH-0949-Control-7.raw]	410.5480041503906	20.7765906669333	3.29288021413333	96.457318232	93.16443801786667	9667349.0	4.847942882515408E8	3	7354	0.1778165484799601	3.3952440836834024	0.03530739433436875	410.5380554199219	410.5579833984375
538	410.5605163574219	22.1282851349333					1	DETECTED	410.5605 m/z @22.13 [151020OFc1_NvH-0949-Control-7.raw]	410.5605163574219	22.1282851349333	3.1657231672	98.8622344048	95.6965112376	5541234.5	4.524277333696577E8	0	7354	0.17461768518806053	0.8902246380888528	0.2535370150978739	410.5580139160156	410.57049560546875
539	410.57269287109375	42.7718826821333					1	DETECTED	410.5727 m/z @42.77 [151020OFc1_NvH-0949-Control-7.raw]	410.57269287109375	42.7718826821333	3.73272085066667	95.1162353362667	91.38351448560003	4396327.0	4.416197722148932E8	3	7354	0.17986045102916393	0.6035310795981003	0.007150622462950864	410.5705871582031	410.5826721191406
540	410.5848693847656	43.3342239616					1	DETECTED	410.5849 m/z @43.33 [151020OFc1_NvH-0949-Control-7.raw]	410.5848693847656	43.3342239616	4.95854020586667	95.9678734048	91.00933319893333	589811.75	2.8514925629267883E8	0	7354	0.4281826471742889	1.4673692899283595	0.0027476977316666833	410.58270263671875	410.58587646484375
541	410.59588623046875	35.1457377045333					1	DETECTED	410.5959 m/z @35.15 [151020OFc1_NvH-0949-Control-7.raw]	410.59588623046875	35.1457377045333	2.01170677946667	98.0148003069333	96.00309352746663	648976.8125	2.869213420590461E8	0	7354	0.752487529449759	2.020431858832537	0.0050634261774825575	410.5859375	410.6055603027344
542	410.6197814941406	28.2880301021333					1	DETECTED	410.6198 m/z @28.29 [151020OFc1_NvH-0949-Control-7.raw]	410.6197814941406	28.2880301021333	4.28427723333333	95.8332167165333	91.54893948319997	638586.375	2.651350714253161E8	0	7354	0.25956084828983705	0.5067221983534217	1.5190561444950896	410.60992431640625	410.62957763671875
543	410.6970520019531	74.699457744					1	DETECTED	410.6971 m/z @74.70 [151020OFc1_NvH-0949-Control-7.raw]	410.6970520019531	74.699457744	0.531091922666667	99.4400356477333	98.90894372506664	3737336.75	4.8455228675646925E8	2	7354	38.977176268505	0.5090213597137231	0.009524348003815509	410.68768310546875	410.7070007324219
544	410.70989990234375	24.5806430949333					1	DETECTED	410.7099 m/z @24.58 [151020OFc1_NvH-0949-Control-7.raw]	410.70989990234375	24.5806430949333	4.66324589893333	90.56319102	85.89994512106668	1170276.75	3.5984784056717896E8	2	7354	6.784032061403813	0.6440103476682529	3.111520996024834	410.7070617675781	410.7124328613281
545	410.7224426269531	36.8339494829333					1	DETECTED	410.7224 m/z @36.83 [151020OFc1_NvH-0949-Control-7.raw]	410.7224426269531	36.8339494829333	0.289396670666667	98.4855110218667	98.19611435120004	1.7673138E7	1.1624811639058561E9	2	7354	16.789603991668464	0.517216197037721	0.020616677279066607	410.7124938964844	410.732421875
546	410.7371826171875	22.204034336					1	DETECTED	410.7372 m/z @22.20 [151020OFc1_NvH-0949-Control-7.raw]	410.7371826171875	22.204034336	4.04233796773333	96.8289178701333	92.78657990239996	1501112.75	4.0010613700794834E8	0	7354	9.312770284702136	1.8836554003963453	2.426968036005998	410.7324523925781	410.74713134765625
547	410.7541809082031	45.3674506288					1	DETECTED	410.7542 m/z @45.37 [151020OFc1_NvH-0949-Control-7.raw]	410.7541809082031	45.3674506288	4.1864427672	96.1147363944	91.92829362719999	735979.9375	4.0931127629733104E8	0	7354	21.731493673019624	0.6553687099525766	0.007625324770214404	410.7472229003906	410.75762939453125
548	410.767822265625	19.7161527626667					1	DETECTED	410.7678 m/z @19.72 [151020OFc1_NvH-0949-Control-7.raw]	410.767822265625	19.7161527626667	3.98062851306667	98.912777008	94.93214849493333	970624.5625	3.0845544388825923E8	0	7354	0.14348418213999636	0.7179052876994493	79.27949190073473	410.75811767578125	410.7774963378906
549	410.79010009765625	42.3704386026667					1	DETECTED	410.7901 m/z @42.37 [151020OFc1_NvH-0949-Control-7.raw]	410.79010009765625	42.3704386026667	4.750715332	90.3343796173333	85.5836642853333	156234.71875	3.572692240620675E8	0	7354	49.76714777128708	1.137483969108109	1.8091606360350547	410.78033447265625	410.7997741699219
550	410.8201599121094	28.2462449434667					1	DETECTED	410.8202 m/z @28.25 [151020OFc1_NvH-0949-Control-7.raw]	410.8201599121094	28.2462449434667	2.20797731893333	99.0637753050667	96.85579798613337	642480.5625	3.0019314507104665E8	0	7354	0.064766683779645	6.354086637421431	0.03210927809582562	410.81048583984375	410.830078125
551	410.84063720703125	41.0897801928					1	DETECTED	410.8406 m/z @41.09 [151020OFc1_NvH-0949-Control-7.raw]	410.84063720703125	41.0897801928	4.06356276453333	99.9853084589333	95.92174569439997	1.6977588E7	5.487131921295031E8	5	7354	0.19526766748805358	1.2036630008872844	1.2365041424980174	410.83074951171875	410.8504638671875
552	410.85943603515625	35.4061405472					1	DETECTED	410.8594 m/z @35.41 [151020OFc1_NvH-0949-Control-7.raw]	410.85943603515625	35.4061405472	4.0529504384	98.0666099754667	94.0136595370667	392363.09375	2.5432963353103033E8	0	7354	18.752139413935627	1.5631504826157283	3.333000470189461	410.8507080078125	410.85986328125
553	410.869873046875	15.4573553805333					1	DETECTED	410.8699 m/z @15.46 [151020OFc1_NvH-0949-Control-7.raw]	410.869873046875	15.4573553805333	0.00950562426666667	98.689873372	98.68036774773333	1153668.125	2.9581296171291566E8	0	7354	8.349565185132487	0.7809043797400986	0.07499114937113095	410.8599548339844	410.87225341796875
554	410.8822937011719	20.7501994248					1	DETECTED	410.8823 m/z @20.75 [151020OFc1_NvH-0949-Control-7.raw]	410.8822937011719	20.7501994248	0.0992068482666667	99.4100381832	99.31083133493334	3422261.75	3.986957873235632E8	3	7354	0.16356063385452302	2.7263299333273197	3.1668927127250646	410.872314453125	410.89227294921875
555	410.89495849609375	22.0746169973333					1	DETECTED	410.8950 m/z @22.07 [151020OFc1_NvH-0949-Control-7.raw]	410.89495849609375	22.0746169973333	0.00950562426666667	98.1788942674667	98.16938864320004	1653561.0	4.203873404774401E8	0	7354	0.35935000458157873	1.3045283509831123	0.04380681967400086	410.8923034667969	410.9015197753906
556	410.9115295410156	38.9515733226667					1	DETECTED	410.9115 m/z @38.95 [151020OFc1_NvH-0949-Control-7.raw]	410.9115295410156	38.9515733226667	0.00950562426666667	99.1437578810667	99.13425225680004	6833395.5	5.844393371349362E8	3	7354	0.6410372619924303	0.6609042973482896	0.1733810080900269	410.90155029296875	410.9215087890625
557	410.9295959472656	35.1610917282667					1	DETECTED	410.9296 m/z @35.16 [151020OFc1_NvH-0949-Control-7.raw]	410.9295959472656	35.1610917282667	0.0302056037333333	98.9331685317333	98.90296292799997	361134.59375	2.5932292945499548E8	0	7354	0.30506522686160054	1.7992623702094765	0.009055840139545473	410.9215393066406	410.9393615722656
558	410.9497375488281	14.1015286698667					1	DETECTED	410.9497 m/z @14.10 [151020OFc1_NvH-0949-Control-7.raw]	410.9497375488281	14.1015286698667	1.53946799253333	96.4779723594667	94.93850436693337	1047285.8125	2.856606979472393E8	0	7354	6.287408135472143	1.323757833312435	0.8549427034062398	410.9398498535156	410.9595947265625
559	410.9731750488281	36.8339494829333					1	DETECTED	410.9732 m/z @36.83 [151020OFc1_NvH-0949-Control-7.raw]	410.9731750488281	36.8339494829333	0.0404369221333333	98.7809514522667	98.74051453013337	6481163.5	4.074391818492831E8	0	7354	0.19365477637929018	0.5463706789138993	2.187790074167385	410.9632263183594	410.9830017089844
560	410.9906311035156	35.9242830925333					1	DETECTED	410.9906 m/z @35.92 [151020OFc1_NvH-0949-Control-7.raw]	410.9906311035156	35.9242830925333	0.00950562426666667	99.4995619781333	99.49005635386663	1150185.0	2.8295646096932274E8	0	7354	0.05884284749676283	0.508349877492568	0.0058683692386338575	410.9832458496094	411.0006103515625
561	411.0074768066406	45.8135125786667					1	DETECTED	411.0075 m/z @45.81 [151020OFc1_NvH-0949-Control-7.raw]	411.0074768066406	45.8135125786667	0.00950562426666667	99.9958104765333	99.98630485226663	106541.0	2.4800640578721067E8	0	7354	85.53352370935013	1.1656930148632214	1.3305908369147021	411.0007629394531	411.010498046875
562	411.0207824707031	28.1330170850667					1	DETECTED	411.0208 m/z @28.13 [151020OFc1_NvH-0949-Control-7.raw]	411.0207824707031	28.1330170850667	0.00950562426666667	99.9958104765333	99.98630485226663	448663.84375	3.3512932932051104E8	0	7354	23.105309856945492	2.0843911314304338	0.003262455148349716	411.010986328125	411.0307312011719
563	411.0411071777344	41.0897801928					1	DETECTED	411.0411 m/z @41.09 [151020OFc1_NvH-0949-Control-7.raw]	411.0411071777344	41.0897801928	0.0203283581333333	99.966204888	99.94587652986667	2.100443E7	6.38775710626655E8	5	7354	0.21846832237008584	1.7569317903201802	0.9830099682363486	411.0311279296875	411.05108642578125
564	411.0595703125	48.0677368130667					1	DETECTED	411.0596 m/z @48.07 [151020OFc1_NvH-0949-Control-7.raw]	411.0595703125	48.0677368130667	0.00950562426666667	99.9958104765333	99.98630485226663	110447.609375	2.778618665277434E8	0	7354	99.27897775850724	1.0407145912559321	1.0317552086826989	411.0511169433594	411.0679626464844
565	411.0801086425781	42.3566145528					1	DETECTED	411.0801 m/z @42.36 [151020OFc1_NvH-0949-Control-7.raw]	411.0801086425781	42.3566145528	0.0404369221333333	99.9958104765333	99.95537355439996	117322.9921875	2.828675839227236E8	0	7354	93.20505037483179	1.1780243341260865	1.3598305071230807	411.0726013183594	411.0821533203125
566	411.0921630859375	80.4480009453333					1	DETECTED	411.0922 m/z @80.45 [151020OFc1_NvH-0949-Control-7.raw]	411.0921630859375	80.4480009453333	0.00950562426666667	99.9958104765333	99.98630485226663	147834.296875	3.0723497522582126E8	0	7354	94.217007660714	0.5924003145216601	0.1735841443819046	411.0841369628906	411.0997009277344
567	411.1230773925781	92.4827551162667					1	DETECTED	411.1231 m/z @92.48 [151020OFc1_NvH-0949-Control-7.raw]	411.1230773925781	92.4827551162667	0.0796865386666667	99.8369102426667	99.75722370400004	866863.875	2.5205712089138618E8	0	7354	2.5003560769798554	0.5014493305076853	0.09277287395366764	411.1134033203125	411.1311950683594
568	411.1824035644531	28.1709275024					1	DETECTED	411.1824 m/z @28.17 [151020OFc1_NvH-0949-Control-7.raw]	411.1824035644531	28.1709275024	0.397145405866667	99.0029491845333	98.60580377866664	3648936.25	4.2744969308477044E8	2	7354	16.482269576099796	0.5139043206436087	0.02413973355123682	411.1724853515625	411.1923522949219
569	411.193603515625	25.6509686248					1	DETECTED	411.1936 m/z @25.65 [151020OFc1_NvH-0949-Control-7.raw]	411.193603515625	25.6509686248	3.94027873573333	58.3622763168	54.42199758106667	188409.609375	2.129007838148663E8	0	7354	19.58426819258447	1.9972244979974896	3.0024645047055984	411.1924133300781	411.1942138671875
570	411.2042236328125	29.6983138354667					1	DETECTED	411.2042 m/z @29.70 [151020OFc1_NvH-0949-Control-7.raw]	411.2042236328125	29.6983138354667	2.02687758773333	99.7460281032	97.71915051546668	2109186.25	4.640944947832965E8	2	7354	53.15174838245368	0.9342464829475895	3.17061539381311	411.1942443847656	411.2054443359375
571	411.2154846191406	21.1845189994667					1	DETECTED	411.2155 m/z @21.18 [151020OFc1_NvH-0949-Control-7.raw]	411.2154846191406	21.1845189994667	2.4956991304	98.8622344048	96.36653527440001	8830770.0	9.91718545186455E8	3	7354	1.122798589444777	5.928273940827099	2.32979169263746	411.20550537109375	411.2254638671875
572	411.2286376953125	25.9439584730667					1	DETECTED	411.2286 m/z @25.94 [151020OFc1_NvH-0949-Control-7.raw]	411.2286376953125	25.9439584730667	3.8674337648	98.5570063906667	94.6895726258667	4732831.5	5.773260731493542E8	3	7354	12.56988436115456	0.5184309167868093	0.9130904805447289	411.22552490234375	411.2314147949219
573	411.2414245605469	41.1479233864					1	DETECTED	411.2414 m/z @41.15 [151020OFc1_NvH-0949-Control-7.raw]	411.2414245605469	41.1479233864	0.2170495376	99.7060954464	99.4890459088	1.1987608E7	9.147785110563476E8	2	7354	4.047082979507508	0.6345741667477273	0.3518255273903624	411.2314453125	411.25140380859375
574	411.2515563964844	32.8083931829333					1	DETECTED	411.2516 m/z @32.81 [151020OFc1_NvH-0949-Control-7.raw]	411.2515563964844	32.8083931829333	4.43448135706667	97.5339225426667	93.09944118560003	300149.5	3.0213151247368944E8	0	7354	7.81205961145028	1.6866052310019422	2.755597911773193	411.2514343261719	411.2600402832031
575	411.27008056640625	19.6140811946667					1	DETECTED	411.2701 m/z @19.61 [151020OFc1_NvH-0949-Control-7.raw]	411.27008056640625	19.6140811946667	3.283619352	96.2397349528	92.9561156008	472866.0	2.7749406760326886E8	0	7354	3.305579700935123	7.570281137074101	769.1867491751377	411.2601013183594	411.2794494628906
576	411.2868957519531	77.7929000765333					1	DETECTED	411.2869 m/z @77.79 [151020OFc1_NvH-0949-Control-7.raw]	411.2868957519531	77.7929000765333	12.7140569109333	98.8222051312	86.1081482202667	81662.0234375	2.327215586353691E8	0	7354	77.92436796137736	0.6615679077235239	0.2180849979137728	411.2812805175781	411.296875
577	411.31060791015625	91.3585012770667					1	DETECTED	411.3106 m/z @91.36 [151020OFc1_NvH-0949-Control-7.raw]	411.31060791015625	91.3585012770667	5.52678429146667	99.2509920490667	93.72420775760003	103335.4453125	2.1353366729516387E8	0	7354	0.8099283451269201	0.5459765401950664	0.7427595074758739	411.30145263671875	411.3203125
578	411.328857421875	91.3252994970667					1	DETECTED	411.3289 m/z @91.33 [151020OFc1_NvH-0949-Control-7.raw]	411.328857421875	91.3252994970667	6.29923570346667	92.5789475373333	86.27971183386664	88144.65625	2.6056685512001443E8	0	7354	2.2249997643913275	0.5073721396965396	5.373525704911659	411.32623291015625	411.3361511230469
579	411.3466491699219	90.2320137490667					1	DETECTED	411.3466 m/z @90.23 [151020OFc1_NvH-0949-Control-7.raw]	411.3466491699219	90.2320137490667	2.46873042133333	92.5883831658667	90.11965274453337	151683.609375	3.2305451085122377E8	0	7354	1.155045721448971	0.5094753450298546	0.01865831980139136	411.3385009765625	411.35406494140625
580	411.3651428222656	90.2320137490667					1	DETECTED	411.3651 m/z @90.23 [151020OFc1_NvH-0949-Control-7.raw]	411.3651428222656	90.2320137490667	6.9906693864	98.5466296146667	91.5559602282667	167453.09375	3.1268272334175944E8	0	7354	1.8016530389592873	0.5105114633068939	0.015565447824644914	411.3553466796875	411.3751220703125
581	411.38372802734375	92.0288058053333					1	DETECTED	411.3837 m/z @92.03 [151020OFc1_NvH-0949-Control-7.raw]	411.38372802734375	92.0288058053333	3.64660275866667	98.4240514216	94.77744866293332	94346.8671875	2.6069226752080303E8	0	7354	1.3999387124263052	0.5361794874749272	0.3242184858186301	411.375244140625	411.38458251953125
582	411.42816162109375	11.2482403205333					1	DETECTED	411.4282 m/z @11.25 [151020OFc1_NvH-0949-Control-7.raw]	411.42816162109375	11.2482403205333	4.17633475653333	98.1279528290667	93.95161807253336	312516.40625	3.067696369331579E8	0	7354	0.10905047181472405	0.7362474435858422	853.6268888240241	411.4183044433594	411.43157958984375
583	411.4416198730469	41.0550914138667					1	DETECTED	411.4416 m/z @41.06 [151020OFc1_NvH-0949-Control-7.raw]	411.4416198730469	41.0550914138667	3.8674337648	97.6918616954667	93.8244279306667	6530547.5	4.41236642887571E8	4	7354	0.17440508624900986	0.5086341841236144	0.1323749880751249	411.431640625	411.45159912109375
584	411.4518737792969	14.0827625768					1	DETECTED	411.4519 m/z @14.08 [151020OFc1_NvH-0949-Control-7.raw]	411.4518737792969	14.0827625768	4.06356276453333	99.1803301944	95.11676742986667	327893.875	2.944504200996784E8	0	7354	10.84687966989748	0.5206759283495692	0.16962135897351818	411.4516296386719	411.46185302734375
585	411.4744567871094	36.7459548010667					1	DETECTED	411.4745 m/z @36.75 [151020OFc1_NvH-0949-Control-7.raw]	411.4744567871094	36.7459548010667	1.03376736933333	96.457318232	95.42355086266667	838739.3125	2.8708912366852486E8	0	7354	14.008767239753272	0.5142334554831375	0.001256898754509358	411.46453857421875	411.484375
586	411.49200439453125	35.9039271256					1	DETECTED	411.4920 m/z @35.90 [151020OFc1_NvH-0949-Control-7.raw]	411.49200439453125	35.9039271256	3.94027873573333	99.369840988	95.42956225226668	751333.875	4.390997060928756E8	0	7354	0.18502529597950002	0.5034769991802978	1.3472049031653857	411.4844970703125	411.501953125
587	411.523193359375	19.6934486448					1	DETECTED	411.5232 m/z @19.69 [151020OFc1_NvH-0949-Control-7.raw]	411.523193359375	19.6934486448	4.60457567386667	99.1648054794667	94.56022980560002	391129.375	2.6394447606104797E8	0	7354	5.071173355316228	5.63562566104553	0.02873272629310113	411.5140686035156	411.5247802734375
588	411.5350036621094	21.7982264237333					1	DETECTED	411.5350 m/z @21.80 [151020OFc1_NvH-0949-Control-7.raw]	411.5350036621094	21.7982264237333	3.77545150266667	97.9739107210667	94.19845921840003	733772.3125	3.450316308379704E8	3	7354	0.1110944282872488	0.5466849642348782	2.984053391229906	411.5250549316406	411.53985595703125
589	411.54986572265625	21.1987919770667					1	DETECTED	411.5499 m/z @21.20 [151020OFc1_NvH-0949-Control-7.raw]	411.54986572265625	21.1987919770667	2.7373465592	98.7506750130667	96.01332845386669	5410715.0	5.0930351961591995E8	3	7354	6.620517441823978	0.6136506097716583	0.18388835842758325	411.5399475097656	411.5598449707031
590	411.560546875	48.6051016736					1	DETECTED	411.5605 m/z @48.61 [151020OFc1_NvH-0949-Control-7.raw]	411.560546875	48.6051016736	4.26513352	97.6498560488	93.3847225288	1825812.0	3.388364585150688E8	3	7354	24.502324595247714	0.507166498546382	0.5746580070751722	411.55987548828125	411.5697021484375
591	411.5797119140625	38.8703285645333					1	DETECTED	411.5797 m/z @38.87 [151020OFc1_NvH-0949-Control-7.raw]	411.5797119140625	38.8703285645333	3.60756646693333	95.2541710533333	91.64660458639996	1954097.375	4.140581247661816E8	3	7354	13.000759693638976	0.7064633704800036	0.023402197831246606	411.5698547363281	411.5893859863281
592	411.5955505371094	28.3500608408					1	DETECTED	411.5956 m/z @28.35 [151020OFc1_NvH-0949-Control-7.raw]	411.5955505371094	28.3500608408	3.7643597824	92.2890903864	88.524730604	1918752.375	3.0012795646784854E8	3	7354	0.08385838859773997	0.8954237717261241	44.630842219524475	411.5898742675781	411.60552978515625
593	411.61199951171875	45.9747148712					1	DETECTED	411.6120 m/z @45.97 [151020OFc1_NvH-0949-Control-7.raw]	411.61199951171875	45.9747148712	3.50276701226667	53.8392043584	50.33643734613334	130389.109375	1.9473213223802537E8	0	7354	29.86745385032852	0.6041889569072085	0.207567491246631	411.605712890625	411.62188720703125
594	411.641845703125	41.0550914138667					1	DETECTED	411.6418 m/z @41.06 [151020OFc1_NvH-0949-Control-7.raw]	411.641845703125	41.0550914138667	1.50245579973333	93.7477362856	92.24528048586667	1997611.875	3.5289196168154347E8	0	7354	0.26047482722311344	12.742778091098296	1.2280591149825024	411.6318664550781	411.6513671875
595	411.68402099609375	28.1709275024					1	DETECTED	411.6840 m/z @28.17 [151020OFc1_NvH-0949-Control-7.raw]	411.68402099609375	28.1709275024	0.235028251466667	88.5959158746667	88.36088762320003	1806984.625	3.340845027476176E8	0	7354	16.384428713734668	0.7250236563228	0.018452554514060297	411.6740417480469	411.6939697265625
596	411.7058410644531	29.684731312					1	DETECTED	411.7058 m/z @29.68 [151020OFc1_NvH-0949-Control-7.raw]	411.7058410644531	29.684731312	3.8877752656	99.4799060221333	95.59213075653331	807444.0625	3.771100412986431E8	0	7354	45.040181724303366	2.2613264978617402	3.3436449612028745	411.69586181640625	411.7062072753906
597	411.7162170410156	21.8164768250667					1	DETECTED	411.7162 m/z @21.82 [151020OFc1_NvH-0949-Control-7.raw]	411.7162170410156	21.8164768250667	1.91309548186667	95.2541710533333	93.34107557146662	4.0460688E7	1.3512843479161332E9	2	7354	3.4460668131026786	0.5706243696629015	0.08517343086277876	411.70623779296875	411.7261962890625
598	411.72723388671875	21.0893327488					1	DETECTED	411.7272 m/z @21.09 [151020OFc1_NvH-0949-Control-7.raw]	411.72723388671875	21.0893327488	5.2908472672	46.2192540709333	40.9284068037333	3523570.5	2.402518780852085E8	2	7354	4.8618042993562405	0.5421434465097088	0.09958203883790641	411.7262268066406	411.7294006347656
599	411.73944091796875	34.826632996					1	DETECTED	411.7394 m/z @34.83 [151020OFc1_NvH-0949-Control-7.raw]	411.73944091796875	34.826632996	0.7281543608	99.1803301944	98.4521758336	5099163.5	5.1821491306467974E8	2	7354	2.1959393982053044	0.5575377139532858	0.5617518982797973	411.7294616699219	411.746826171875
600	411.7571716308594	27.5481783938667					1	DETECTED	411.7572 m/z @27.55 [151020OFc1_NvH-0949-Control-7.raw]	411.7571716308594	27.5481783938667	3.96218471386667	69.5628347312	65.60065001733332	8117307.0	3.4670727525844675E8	2	7354	0.22595178205684618	0.5118474019321971	0.019428517510823334	411.747314453125	411.76708984375
601	411.77105712890625	19.660563544					1	DETECTED	411.7711 m/z @19.66 [151020OFc1_NvH-0949-Control-7.raw]	411.77105712890625	19.660563544	0.298417253866667	79.3455367717333	79.04711951786662	153290.640625	2.5557299828745627E8	0	7354	3.293891449284537	2.4095594057798335	5.71259403633397	411.76727294921875	411.7810363769531
602	411.84283447265625	41.1479233864					1	DETECTED	411.8428 m/z @41.15 [151020OFc1_NvH-0949-Control-7.raw]	411.84283447265625	41.1479233864	0.0601117834666667	95.4145984922667	95.35448670880004	848460.6875	2.6744437993158314E8	0	7354	4.116035187072917	1.6976466869873554	15.76311744223641	411.83331298828125	411.8507385253906
603	411.8607482910156	12.452183156					1	DETECTED	411.8607 m/z @12.45 [151020OFc1_NvH-0949-Control-7.raw]	411.8607482910156	12.452183156	3.97147689813333	95.2148366821333	91.24335978399996	1541010.625	3.228205455868437E8	3	7354	0.11348454771827221	1.390998571975847	1.3448499966083447	411.851318359375	411.8625183105469
604	411.8725280761719	25.1791880146667					1	DETECTED	411.8725 m/z @25.18 [151020OFc1_NvH-0949-Control-7.raw]	411.8725280761719	25.1791880146667	0.00950562426666667	99.9468943850667	99.93738876080003	7666136.5	4.1960423836394656E8	3	7354	0.1452061371359683	0.5824482923572837	17.896613072772354	411.8625793457031	411.88250732421875
605	411.8924255371094	43.1869299072					1	DETECTED	411.8924 m/z @43.19 [151020OFc1_NvH-0949-Control-7.raw]	411.8924255371094	43.1869299072	0.0302056037333333	99.3010161696	99.27081056586667	7526313.5	4.97174396505991E8	3	7354	0.15533268912234632	0.665809329859605	0.010037251290358677	411.8825378417969	411.90234375
606	411.90313720703125	33.0192343608					1	DETECTED	411.9031 m/z @33.02 [151020OFc1_NvH-0949-Control-7.raw]	411.90313720703125	33.0192343608	0.370045570666667	98.4547407616	98.08469519093333	1942581.625	3.731762962167147E8	3	7354	7.270394749009661	13.66703360163066	0.01269919964231472	411.9024658203125	411.9131164550781
607	411.9143981933594	47.8255811632					1	DETECTED	411.9144 m/z @47.83 [151020OFc1_NvH-0949-Control-7.raw]	411.9143981933594	47.8255811632	0.566793878133333	99.7060954464	99.13930156826666	1400760.75	2.9345463336836886E8	0	7354	0.2129239757607877	0.5115946725737418	0.010720640358274955	411.91314697265625	411.9242248535156
608	411.9299011230469	28.3225357458667					1	DETECTED	411.9299 m/z @28.32 [151020OFc1_NvH-0949-Control-7.raw]	411.9299011230469	28.3225357458667	0.912994007733333	98.2801840437333	97.36719003599997	1238738.875	2.6817701303140068E8	0	7354	0.05312412339583261	14.51585639788	184.07081524945212	411.924560546875	411.93975830078125
609	411.9419860839844	11.8983703746667					1	DETECTED	411.9420 m/z @11.90 [151020OFc1_NvH-0949-Control-7.raw]	411.9419860839844	11.8983703746667	0.00950562426666667	95.0105492688	95.00104364453334	475074.03125	2.626114943689851E8	0	7354	0.14220671515016292	0.524723423128407	72.4737552005537	411.9401550292969	411.95196533203125
610	411.9549560546875	16.8859075026667					1	DETECTED	411.9550 m/z @16.89 [151020OFc1_NvH-0949-Control-7.raw]	411.9549560546875	16.8859075026667	0.0302056037333333	98.9331685317333	98.90296292799997	415409.28125	2.9124494902246904E8	0	7354	0.17130915544310454	37.67987911984053	0.1563901626569106	411.9520263671875	411.9649353027344
611	411.9784240722656	26.7089423376					1	DETECTED	411.9784 m/z @26.71 [151020OFc1_NvH-0949-Control-7.raw]	411.9784240722656	26.7089423376	0.00950562426666667	99.5392642784	99.52975865413333	404852.34375	2.8887657811481196E8	0	7354	3.3947959739958726	2.7086514399999357	0.174021928826525	411.96856689453125	411.9882507324219
612	412.0066223144531	37.1926788434667					1	DETECTED	412.0066 m/z @37.19 [151020OFc1_NvH-0949-Control-7.raw]	412.0066223144531	37.1926788434667	0.00950562426666667	99.8680534864	99.85854786213334	154769.65625	2.75350408642606E8	0	7354	71.80239295909945	1.2937777725597108	1.5915591319272644	412.0044250488281	412.0135192871094
613	412.0235290527344	29.2833937861333					1	DETECTED	412.0235 m/z @29.28 [151020OFc1_NvH-0949-Control-7.raw]	412.0235290527344	29.2833937861333	0.0601117834666667	99.7460281032	99.68591631973334	739537.4375	3.0446699643215275E8	5	7354	0.13290685614091302	0.5028455992346265	0.011747144925998819	412.0135498046875	412.033447265625
614	412.0426940917969	41.1048890213333					1	DETECTED	412.0427 m/z @41.10 [151020OFc1_NvH-0949-Control-7.raw]	412.0426940917969	41.1048890213333	0.00950562426666667	99.9958104765333	99.98630485226663	393448.78125	2.8488297759120506E8	0	7354	13.748066170536084	1.216060336551223	1.4281595511056515	412.03387451171875	412.0526428222656
615	412.0617370605469	46.1940536477333					1	DETECTED	412.0617 m/z @46.19 [151020OFc1_NvH-0949-Control-7.raw]	412.0617370605469	46.1940536477333	0.00950562426666667	99.9958104765333	99.98630485226663	113785.9375	2.8227685768366146E8	0	7354	95.08084348984411	1.0402197263429318	1.057444824401605	412.052734375	412.06988525390625
616	412.07989501953125	57.5669916312					1	DETECTED	412.0799 m/z @57.57 [151020OFc1_NvH-0949-Control-7.raw]	412.07989501953125	57.5669916312	0.00950562426666667	99.9758024114667	99.96629678720004	114677.0546875	2.7337667377629775E8	0	7354	96.5568345363184	0.8371275248327195	0.6746236144138857	412.07037353515625	412.0894775390625
617	412.09814453125	62.0460572584					1	DETECTED	412.0981 m/z @62.05 [151020OFc1_NvH-0949-Control-7.raw]	412.09814453125	62.0460572584	0.00950562426666667	99.9958104765333	99.98630485226663	109145.421875	2.881954909551874E8	2	7354	87.59751177129044	0.7662758346570016	0.5432437352931245	412.09173583984375	412.10137939453125
618	412.12646484375	92.4649527981333					1	DETECTED	412.1265 m/z @92.46 [151020OFc1_NvH-0949-Control-7.raw]	412.12646484375	92.4649527981333	1.6174509152	96.9902264696	95.37277555440001	204904.15625	3.6554202795061624E8	0	7354	1.2555237224877231	4.355138238976324	2.072336341663772	412.1164855957031	412.13555908203125
619	412.13812255859375	42.4135174896					1	DETECTED	412.1381 m/z @42.41 [151020OFc1_NvH-0949-Control-7.raw]	412.13812255859375	42.4135174896	2.24385204053333	99.9468943850667	97.70304234453337	127995.734375	2.5522226555039907E8	0	7354	90.13751545474739	1.2161296497280571	1.2465125705620237	412.1366882324219	412.1472473144531
620	412.1611022949219	90.3343796173333					1	DETECTED	412.1611 m/z @90.33 [151020OFc1_NvH-0949-Control-7.raw]	412.1611022949219	90.3343796173333	0.566793878133333	93.9901603072	93.42336642906666	216073.3125	3.8487552768711805E8	0	7354	0.06682923659354856	0.5022510235250086	3.7180554121037837	412.1512145996094	412.1710510253906
621	412.1932067871094	25.4058544490667					1	DETECTED	412.1932 m/z @25.41 [151020OFc1_NvH-0949-Control-7.raw]	412.1932067871094	25.4058544490667	3.90842496773333	97.8491503034667	93.94072533573338	2604840.25	3.4796910931620795E8	0	7354	0.19508395628389508	0.5750421285808247	0.23865332827945748	412.1832580566406	412.1969909667969
622	412.2070007324219	25.1499097472					1	DETECTED	412.2070 m/z @25.15 [151020OFc1_NvH-0949-Control-7.raw]	412.2070007324219	25.1499097472	2.9892788088	98.0972112106667	95.1079324018667	5294308.5	3.9386175219327617E8	0	7354	0.12630933070154526	0.5142300100713364	0.021781094875522752	412.197021484375	412.2075500488281
623	412.2175598144531	21.8164768250667					1	DETECTED	412.2176 m/z @21.82 [151020OFc1_NvH-0949-Control-7.raw]	412.2175598144531	21.8164768250667	3.72195195386667	99.9370986597333	96.21514670586663	1.8569844E7	1.3638550612797675E9	2	7354	3.4149207707122535	9.670539289757464	0.06121056908363198	412.20758056640625	412.2275390625
624	412.227783203125	17.6970670016					1	DETECTED	412.2278 m/z @17.70 [151020OFc1_NvH-0949-Control-7.raw]	412.227783203125	17.6970670016	2.32428847013333	99.3110728688	96.98678439866667	5042112.0	6.236564375149344E8	3	7354	14.625455028256145	1.0858785941372266	3.118334298268967	412.2275695800781	412.2377624511719
625	412.2426452636719	17.361808456					1	DETECTED	412.2426 m/z @17.36 [151020OFc1_NvH-0949-Control-7.raw]	412.2426452636719	17.361808456	3.77545150266667	97.6918616954667	93.91641019280003	3874928.0	4.80572993732297E8	3	7354	12.440398862440436	1.0713079699980874	4.335730462034243	412.23779296875	412.25262451171875
626	412.2588195800781	27.5255490877333					1	DETECTED	412.2588 m/z @27.53 [151020OFc1_NvH-0949-Control-7.raw]	412.2588195800781	27.5255490877333	4.3209807432	96.322173788	92.0011930448	3404039.0	4.625903976225012E8	2	7354	8.272409952773774	2.191332515349723	8.08743224939517	412.252685546875	412.268798828125
627	412.2690124511719	91.0672767304					1	DETECTED	412.2690 m/z @91.07 [151020OFc1_NvH-0949-Control-7.raw]	412.2690124511719	91.0672767304	2.97136081413333	95.5136083821333	92.54224756799996	273733.40625	2.5827958403954768E8	0	7354	0.43713235029223085	0.5048457968139036	3.251861774040861	412.2688293457031	412.27825927734375
628	412.2917175292969	47.8903052618667					1	DETECTED	412.2917 m/z @47.89 [151020OFc1_NvH-0949-Control-7.raw]	412.2917175292969	47.8903052618667	4.52776178053333	92.4336865616	87.90592478106667	2124021.25	4.342622293766012E8	2	7354	0.1392000754709315	0.5064965979639748	1.5347076378258862	412.2828063964844	412.29779052734375
629	412.3089599609375	91.5954500018667					1	DETECTED	412.3090 m/z @91.60 [151020OFc1_NvH-0949-Control-7.raw]	412.3089599609375	91.5954500018667	4.42527954026667	92.8154050170667	88.39012547680002	197751.15625	2.6660304599705297E8	0	7354	1.1273558104758905	0.5042685939659526	0.7642441845369945	412.3019104003906	412.3179016113281
630	412.34918212890625	84.4110584712					1	DETECTED	412.3492 m/z @84.41 [151020OFc1_NvH-0949-Control-7.raw]	412.34918212890625	84.4110584712	9.09241248746667	92.4562160962667	83.36380360880003	220110.515625	4.591450063200121E8	0	7354	82.32712246137172	0.5495345942079742	0.08203448937600494	412.3407287597656	412.35675048828125
631	412.369140625	40.1175604069333					1	DETECTED	412.3691 m/z @40.12 [151020OFc1_NvH-0949-Control-7.raw]	412.369140625	40.1175604069333	5.61211473493333	96.3637999789333	90.75168524399997	117931.59375	3.1771561224104095E8	0	7354	77.17266734934107	1.3150342428070994	1.504180497947555	412.3614807128906	412.3791198730469
632	412.4245300292969	29.2959871706667					1	DETECTED	412.4245 m/z @29.30 [151020OFc1_NvH-0949-Control-7.raw]	412.4245300292969	29.2959871706667	0.271190296266667	98.2399077184	97.96871742213334	641182.375	4.006339460838605E8	0	7354	60.95166166826144	507.39420941599315	0.024485180093934505	412.41455078125	412.43450927734375
633	412.4579162597656	34.8765947501333					1	DETECTED	412.4579 m/z @34.88 [151020OFc1_NvH-0949-Control-7.raw]	412.4579162597656	34.8765947501333	0.307419159733333	99.0941769304	98.78675777066667	376414.21875	3.1616708289603883E8	0	7354	29.964238494154174	1.8722949366387052	0.03817827878156038	412.4479675292969	412.4678649902344
634	412.4833679199219	40.5030243573333					1	DETECTED	412.4834 m/z @40.50 [151020OFc1_NvH-0949-Control-7.raw]	412.4833679199219	40.5030243573333	2.1880901336	99.3010161696	97.112926036	294254.78125	3.039053428801162E8	0	7354	86.60019756427843	1.4120276241077376	2.4539062999360315	412.4735107421875	412.492919921875
635	412.5029296875	23.9913015608					1	DETECTED	412.5029 m/z @23.99 [151020OFc1_NvH-0949-Control-7.raw]	412.5029296875	23.9913015608	4.0218759376	96.0833223616	92.061446424	193682.171875	3.2416528415010345E8	0	7354	20.925381235873633	2.6195299339753686	6.0985803417295426	412.4933776855469	412.51287841796875
636	412.52667236328125	24.7517661669333					1	DETECTED	412.5267 m/z @24.75 [151020OFc1_NvH-0949-Control-7.raw]	412.52667236328125	24.7517661669333	3.80701141386667	99.7558006637333	95.94878924986662	507143.3125	2.7890826139556074E8	0	7354	0.06372958443459709	2.603086605185045	0.30594740340375987	412.5166931152344	412.53582763671875
637	412.54583740234375	37.1926788434667					1	DETECTED	412.5458 m/z @37.19 [151020OFc1_NvH-0949-Control-7.raw]	412.54583740234375	37.1926788434667	2.93447977013333	98.403868664	95.46938889386666	3037566.0	4.3150617044423866E8	3	7354	14.67066121466048	0.6004236615226423	0.10439992864894122	412.5358581542969	412.54583740234375
638	412.55584716796875	13.903943476					1	DETECTED	412.5558 m/z @13.90 [151020OFc1_NvH-0949-Control-7.raw]	412.55584716796875	13.903943476	3.31125029386667	99.4601025186667	96.14885222480004	7.2067744E7	1.466153395415125E9	3	7354	0.186227197040429	1.1760325933397338	1.3074417899608515	412.5458984375	412.5658264160156
639	412.57635498046875	38.0909354941333					1	DETECTED	412.5764 m/z @38.09 [151020OFc1_NvH-0949-Control-7.raw]	412.57635498046875	38.0909354941333	2.13125945173333	95.3552991922667	93.22403974053337	3050337.5	3.708142766087852E8	3	7354	0.1517373748727593	0.6201402570273457	0.03265462027372703	412.5663757324219	412.5860900878906
640	412.6278991699219	56.8399765744					1	DETECTED	412.6279 m/z @56.84 [151020OFc1_NvH-0949-Control-7.raw]	412.6278991699219	56.8399765744	3.29288021413333	95.612456356	92.31957614186666	181959.78125	2.7929061456740075E8	0	7354	65.26110279504864	0.8620409174078969	0.7240818348157938	412.619140625	412.6378479003906
641	412.6750793457031	35.6366381453333					1	DETECTED	412.6751 m/z @35.64 [151020OFc1_NvH-0949-Control-7.raw]	412.6750793457031	35.6366381453333	3.62585720613333	91.9310316322667	88.30517442613336	345798.59375	2.936914112991588E8	0	7354	0.2796975283933847	1.7928229575261831	2.538916080873276	412.6651306152344	412.6849060058594
642	412.6949462890625	25.3590050165333					1	DETECTED	412.6949 m/z @25.36 [151020OFc1_NvH-0949-Control-7.raw]	412.6949462890625	25.3590050165333	2.4420226336	98.5365969530667	96.0945743194667	998903.375	2.844833903256826E8	0	7354	0.2326098717894709	1.0940809675341192	2.3537956945035856	412.6849670410156	412.6978454589844
643	412.7078552246094	17.6412664914667					1	DETECTED	412.7079 m/z @17.64 [151020OFc1_NvH-0949-Control-7.raw]	412.7078552246094	17.6412664914667	0.424316142933333	85.2618134037333	84.83749726079996	1398092.75	3.648589343044939E8	0	7354	0.19027072277223667	0.5484561293122914	0.31724785669168815	412.6978759765625	412.7089538574219
644	412.7189636230469	21.8164768250667					1	DETECTED	412.7190 m/z @21.82 [151020OFc1_NvH-0949-Control-7.raw]	412.7189636230469	21.8164768250667	1.575509492	96.3430815072	94.7675720152	5181887.0	4.413568008540774E8	0	7354	13.88581813372453	1.0706335209652595	7.744816481646289	412.708984375	412.718994140625
645	412.72900390625	22.1186019592					1	DETECTED	412.7290 m/z @22.12 [151020OFc1_NvH-0949-Control-7.raw]	412.72900390625	22.1186019592	2.80831239386667	99.3505427096	96.54223031573333	7.3308272E7	1.906901732746376E9	2	7354	0.24737160518906265	1.7946041355650837	2.1665482286939803	412.7190246582031	412.7389221191406
646	412.7469787597656	25.4275315914667					1	DETECTED	412.7470 m/z @25.43 [151020OFc1_NvH-0949-Control-7.raw]	412.7469787597656	25.4275315914667	4.0126660112	98.4340638464	94.4213978352	1.1615141E7	5.408007975146976E8	2	7354	0.3897172812103662	0.5189750290871077	1.1042142974490987	412.739013671875	412.7569580078125
647	412.7603454589844	27.5481783938667					1	DETECTED	412.7603 m/z @27.55 [151020OFc1_NvH-0949-Control-7.raw]	412.7603454589844	27.5481783938667	4.125608828	67.5718572453333	63.44624841733331	1088243.75	2.7225786799164623E8	0	7354	8.21074761321687	1.1503790411905452	0.8553193673188146	412.75701904296875	412.760986328125
648	412.7710266113281	11.2804064824					1	DETECTED	412.7710 m/z @11.28 [151020OFc1_NvH-0949-Control-7.raw]	412.7710266113281	11.2804064824	4.09670873306667	99.0539220261333	94.95721329306664	1322486.5	3.5575650384248745E8	2	7354	0.13792389376288305	3.227032736816215	0.9357727348865242	412.7613830566406	412.778076171875
649	412.7939147949219	47.8570497016					1	DETECTED	412.7939 m/z @47.86 [151020OFc1_NvH-0949-Control-7.raw]	412.7939147949219	47.8570497016	4.27436061226667	92.3934909970667	88.11913038480003	683694.5625	2.7016045574305445E8	0	7354	0.16048428966684014	1.1264049017405686	0.006332171396774584	412.7840576171875	412.8038330078125
650	412.8287658691406	30.3379480498667					1	DETECTED	412.8288 m/z @30.34 [151020OFc1_NvH-0949-Control-7.raw]	412.8287658691406	30.3379480498667	3.7977057712	97.1083067922667	93.3106010210667	2444610.75	3.3474426066342E8	5	7354	0.2787897625214093	1.4011328861324623	0.05020794294253425	412.81884765625	412.8387451171875
651	412.85162353515625	37.7089893250667					1	DETECTED	412.8516 m/z @37.71 [151020OFc1_NvH-0949-Control-7.raw]	412.85162353515625	37.7089893250667	4.509101836	99.7165788074667	95.2074769714667	441576.03125	2.7015942745956635E8	3	7354	24.313205310839887	1.7178545486223473	0.0034186770754907323	412.8418273925781	412.8543395996094
652	412.864501953125	5.53740508266667					1	DETECTED	412.8645 m/z @5.54 [151020OFc1_NvH-0949-Control-7.raw]	412.864501953125	5.53740508266667	0.00950562426666667	96.2916472157333	96.28214159146664	1022043.0625	3.3959524435501546E8	0	7354	0.12729753380010855	11.062955798856697	1.007543020294879	412.85455322265625	412.8744812011719
653	412.8766784667969	11.6837001362667					1	DETECTED	412.8767 m/z @11.68 [151020OFc1_NvH-0949-Control-7.raw]	412.8766784667969	11.6837001362667	5.58267484986667	68.421256164	62.83858131413333	561378.4375	2.688651983321327E8	0	7354	13.685928273569461	1.4365984887191476	2.959259696646317	412.8745422363281	412.87750244140625
654	412.88751220703125	13.903943476					1	DETECTED	412.8875 m/z @13.90 [151020OFc1_NvH-0949-Control-7.raw]	412.88751220703125	13.903943476	0.0992068482666667	99.9370986597333	99.83789181146663	4.5156856E7	1.0738090827361205E9	3	7354	0.19748751548575605	16.174074006040872	1.2671918113448388	412.8775329589844	412.8948669433594
655	412.9048767089844	16.4404774853333					1	DETECTED	412.9049 m/z @16.44 [151020OFc1_NvH-0949-Control-7.raw]	412.9048767089844	16.4404774853333	0.00950562426666667	99.9853084589333	99.97580283466664	1.25507256E8	1.880499325463653E9	4	7354	0.18917333492152721	1.134152292384611	1.1449933046034988	412.8948974609375	412.914794921875
656	412.9224853515625	25.8443392818667					1	DETECTED	412.9225 m/z @25.84 [151020OFc1_NvH-0949-Control-7.raw]	412.9224853515625	25.8443392818667	0.00950562426666667	99.1237790210667	99.11427339680003	692267.5625	3.149150958388948E8	3	7354	0.13996723702063463	2.4323438235989325	3.397697924715202	412.9149169921875	412.9324645996094
657	412.9375	6.1307127048					1	DETECTED	412.9375 m/z @6.13 [151020OFc1_NvH-0949-Control-7.raw]	412.9375	6.1307127048	0.0601117834666667	99.6766391522667	99.61652736880004	589191.25	4.690280841950851E8	0	7354	0.9767246947182349	1.2017308427668707	8.501823647373499	412.9324951171875	412.9473571777344
658	412.9581298828125	10.9749807429333					1	DETECTED	412.9581 m/z @10.97 [151020OFc1_NvH-0949-Control-7.raw]	412.9581298828125	10.9749807429333	0.0302056037333333	99.2103777008	99.18017209706666	377121.0625	3.406957907585559E8	0	7354	0.08526525401067353	1.7618523627409628	0.15337479342345972	412.9483947753906	412.9612731933594
659	412.9713439941406	24.5806430949333					1	DETECTED	412.9713 m/z @24.58 [151020OFc1_NvH-0949-Control-7.raw]	412.9713439941406	24.5806430949333	0.0503181304	99.6276313781333	99.5773132477333	2080372.875	3.516417838512818E8	4	7354	0.17761341021983412	0.5980314528510174	0.0404119641760899	412.96136474609375	412.9813232421875
660	412.9856872558594	39.3376442818667					1	DETECTED	412.9857 m/z @39.34 [151020OFc1_NvH-0949-Control-7.raw]	412.9856872558594	39.3376442818667	1.35755360986667	99.7972736888	98.43972007893333	1764589.25	3.5207185483887666E8	4	7354	0.4898599225305986	0.5321742189010205	0.017118335235468057	412.98138427734375	412.99566650390625
661	412.9991455078125	40.0174300242667					1	DETECTED	412.9991 m/z @40.02 [151020OFc1_NvH-0949-Control-7.raw]	412.9991455078125	40.0174300242667	0.0698719210666667	99.4000505368	99.33017861573333	148554.8125	2.6789719135827693E8	0	7354	85.21749420763805	1.30327910692359	2.0290834259672885	412.9957275390625	413.00750732421875
662	413.0177307128906	7.62440872026667					1	DETECTED	413.0177 m/z @7.62 [151020OFc1_NvH-0949-Control-7.raw]	413.0177307128906	7.62440872026667	0.942312339466667	99.9272799634667	98.98496762400003	189063.921875	3.68979585082288E8	0	7354	0.12595253155734376	1.2613964749473165	2.9047331534216796	413.0079040527344	413.0194396972656
663	413.0295104980469	30.4108225712					1	DETECTED	413.0295 m/z @30.41 [151020OFc1_NvH-0949-Control-7.raw]	413.0295104980469	30.4108225712	0.00950562426666667	99.966204888	99.95669926373333	2629037.0	4.047940441802269E8	0	7354	0.282928156211149	0.9315876600450145	12.15936811865263	413.01953125	413.03948974609375
664	413.0425109863281	50.5193587704					1	DETECTED	413.0425 m/z @50.52 [151020OFc1_NvH-0949-Control-7.raw]	413.0425109863281	50.5193587704	0.0203283581333333	99.9758024114667	99.95547405333338	156840.796875	3.4478555276998144E8	0	7354	20.17788131098712	1.0457512034445025	1.0808506957141206	413.0395202636719	413.0509948730469
665	413.0586242675781	45.771848232					1	DETECTED	413.0586 m/z @45.77 [151020OFc1_NvH-0949-Control-7.raw]	413.0586242675781	45.771848232	0.00950562426666667	99.9958104765333	99.98630485226663	111427.5625	3.5461305061165196E8	0	7354	95.15312319628526	1.0628449518925156	1.0745616020128412	413.05267333984375	413.068603515625
666	413.0906677246094	59.9204632514667					1	DETECTED	413.0907 m/z @59.92 [151020OFc1_NvH-0949-Control-7.raw]	413.0906677246094	59.9204632514667	0.00950562426666667	99.9958104765333	99.98630485226663	115104.28125	2.8345119667188E8	0	7354	88.91295886112309	0.7923828960106009	0.7322073722657323	413.081298828125	413.0989685058594
667	413.1099548339844	53.8897685170667					1	DETECTED	413.1100 m/z @53.89 [151020OFc1_NvH-0949-Control-7.raw]	413.1099548339844	53.8897685170667	2.20797731893333	99.5881447509333	97.38016743199996	135603.90625	3.262951864121567E8	0	7354	89.36959806340889	null	0.7339925774984146	413.1004943847656	413.1192932128906
668	413.1453552246094	92.0896406704					1	DETECTED	413.1454 m/z @92.09 [151020OFc1_NvH-0949-Control-7.raw]	413.1453552246094	92.0896406704	2.20797731893333	93.6561709242667	91.44819360533337	101435.625	2.5374970347146726E8	0	7354	0.32998835172226393	0.5087144040033007	0.8738980483690936	413.13671875	413.1480712890625
669	413.1697998046875	20.8491752658667					1	DETECTED	413.1698 m/z @20.85 [151020OFc1_NvH-0949-Control-7.raw]	413.1697998046875	20.8491752658667	0.352343694933333	98.8622344048	98.50989070986667	339856.0625	3.05860032481762E8	0	7354	5.954215915847756	6.676667508333459	135.6645247932822	413.1601867675781	413.17974853515625
670	413.18121337890625	17.6309511658667					1	DETECTED	413.1812 m/z @17.63 [151020OFc1_NvH-0949-Control-7.raw]	413.18121337890625	17.6309511658667	4.26513352	93.3847303829333	89.11959686293329	315396.59375	3.381230419111829E8	0	7354	0.092953054678798	0.5112829484708487	0.02548669517582846	413.17999267578125	413.1823425292969
671	413.1923522949219	39.5427414618667					1	DETECTED	413.1924 m/z @39.54 [151020OFc1_NvH-0949-Control-7.raw]	413.1923522949219	39.5427414618667	1.80151496613333	99.5093765288	97.70786156266668	1451388.25	3.7899027400994664E8	2	7354	34.0752868328181	0.8172570549996125	0.009356499696079556	413.1824951171875	413.20233154296875
672	413.2070617675781	19.3575048109333					1	DETECTED	413.2071 m/z @19.36 [151020OFc1_NvH-0949-Control-7.raw]	413.2070617675781	19.3575048109333	3.8783797912	97.6394938077333	93.7611140165333	637944.625	3.338634118368062E8	0	7354	1.6616380029827553	0.5363487744486383	0.5111894875013563	413.2023620605469	413.21044921875
673	413.220458984375	13.903943476					1	DETECTED	413.2205 m/z @13.90 [151020OFc1_NvH-0949-Control-7.raw]	413.220458984375	13.903943476	1.67341673573333	99.1437578810667	97.47034114533338	1.6898282E7	7.228163934369214E8	3	7354	0.18958428660624094	0.5171908174690719	5.516875499568145	413.21063232421875	413.22576904296875
674	413.23577880859375	16.4085446797333					1	DETECTED	413.2358 m/z @16.41 [151020OFc1_NvH-0949-Control-7.raw]	413.23577880859375	16.4085446797333	3.48440273786667	99.966204888	96.48180215013332	8.0552528E7	2.3371234650786223E9	2	7354	0.2828084273645324	0.640907453595042	0.7368998188118456	413.2257995605469	413.2457580566406
675	413.2488098144531	25.4393123666667					1	DETECTED	413.2488 m/z @25.44 [151020OFc1_NvH-0949-Control-7.raw]	413.2488098144531	25.4393123666667	2.77306043466667	99.2611624736	96.48810203893332	5030738.0	4.284082192919544E8	0	7354	0.17858392991622551	1.0122095823342734	1.027622604773599	413.24578857421875	413.2586975097656
676	413.26318359375	33.3859576602667					1	DETECTED	413.2632 m/z @33.39 [151020OFc1_NvH-0949-Control-7.raw]	413.26318359375	33.3859576602667	0.00950562426666667	99.9958104765333	99.98630485226663	3074110.5	3.8076205593749005E8	2	7354	0.21497940737830845	0.5051803178444783	0.01183162792444652	413.2588195800781	413.27313232421875
677	413.2734069824219	11.1090709226667					1	DETECTED	413.2734 m/z @11.11 [151020OFc1_NvH-0949-Control-7.raw]	413.2734069824219	11.1090709226667	5.66451587173333	91.8325810730667	86.16806520133338	101609.7265625	2.946558422191045E8	0	7354	81.83932746507563	7.913232981872544	0.48335140813134614	413.273193359375	413.2833251953125
678	413.2948303222656	47.9415694464					1	DETECTED	413.2948 m/z @47.94 [151020OFc1_NvH-0949-Control-7.raw]	413.2948303222656	47.9415694464	3.29288021413333	93.8114083112	90.51852809706666	203842.921875	2.7474282485563326E8	0	7354	44.31861406195835	1.0140547576315846	1.0361522168737607	413.2864685058594	413.3048095703125
679	413.3077697753906	91.4630872741333					1	DETECTED	413.3078 m/z @91.46 [151020OFc1_NvH-0949-Control-7.raw]	413.3077697753906	91.4630872741333	0.790591178933333	97.4705522205333	96.67996104159998	80398.4296875	1.580151673537763E8	0	7354	1.1101874026043532	0.5331272723544115	10.149869233975632	413.30487060546875	413.3157958984375
680	413.3262634277344	90.5814118133333					1	DETECTED	413.3263 m/z @90.58 [151020OFc1_NvH-0949-Control-7.raw]	413.3262634277344	90.5814118133333	8.3706963112	97.1403435376	88.7696472264	152756.71875	2.1458991862692422E8	0	7354	1.7157692119876202	0.5398909782271418	1.812144905521823	413.3188171386719	413.33587646484375
681	413.3448791503906	90.5814118133333					1	DETECTED	413.3449 m/z @90.58 [151020OFc1_NvH-0949-Control-7.raw]	413.3448791503906	90.5814118133333	9.51485143466667	93.8364792146667	84.32162778000003	108469.9921875	2.60880546865683E8	0	7354	1.3346088762270654	0.5200765111170919	0.009990321066788667	413.3394775390625	413.3496398925781
682	413.35968017578125	55.5248380909333					1	DETECTED	413.3597 m/z @55.52 [151020OFc1_NvH-0949-Control-7.raw]	413.35968017578125	55.5248380909333	0.00950562426666667	99.9958104765333	99.98630485226663	128341.4453125	3.5351857519692105E8	0	7354	91.34511083712336	0.9174352777922664	0.676214583471105	413.3543701171875	413.36932373046875
683	413.4183044433594	7.70152814826667					1	DETECTED	413.4183 m/z @7.70 [151020OFc1_NvH-0949-Control-7.raw]	413.4183044433594	7.70152814826667	4.06356276453333	97.2042241552	93.14066139066666	108650.90625	3.126857708119136E8	0	7354	0.07505670280000132	0.9676928292776975	0.6662475796518252	413.40838623046875	413.4197692871094
684	413.4299621582031	30.3776857565333					1	DETECTED	413.4300 m/z @30.38 [151020OFc1_NvH-0949-Control-7.raw]	413.4299621582031	30.3776857565333	4.08570222746667	96.2606182666667	92.17491603920003	1032182.875	3.2918599569027364E8	0	7354	0.09264305315767274	0.6484300666277412	0.20987813857763898	413.4200134277344	413.43988037109375
685	413.4461975097656	19.991409496					1	DETECTED	413.4462 m/z @19.99 [151020OFc1_NvH-0949-Control-7.raw]	413.4461975097656	19.991409496	0.842956944533333	81.9761173728	81.13316042826668	356329.46875	2.815090067428747E8	0	7354	0.07722117416524199	2.1185304715929205	21.190021534537454	413.4400329589844	413.4473571777344
686	413.45745849609375	19.3825998992					1	DETECTED	413.4575 m/z @19.38 [151020OFc1_NvH-0949-Control-7.raw]	413.45745849609375	19.3825998992	2.77306043466667	96.3327925808	93.55973214613333	493641.125	2.8413988165546054E8	0	7354	5.690174780060781	0.6214784957825135	0.32412889775716086	413.4475402832031	413.4632568359375
687	413.47332763671875	24.5494118669333					1	DETECTED	413.4733 m/z @24.55 [151020OFc1_NvH-0949-Control-7.raw]	413.47332763671875	24.5494118669333	3.91940806826667	94.8583713336	90.93896326533333	927141.0625	3.142437838783561E8	2	7354	17.176077751762133	0.6821019411587519	0.24527681898222126	413.4633483886719	413.47723388671875
688	413.4872741699219	39.1415526096					1	DETECTED	413.4873 m/z @39.14 [151020OFc1_NvH-0949-Control-7.raw]	413.4872741699219	39.1415526096	3.58744951573333	99.0637753050667	95.47632578933337	1180854.5	3.034547554972265E8	0	7354	18.97845696855551	0.5154300786498428	0.016550967531052604	413.47735595703125	413.49725341796875
689	413.5158386230469	17.6970670016					1	DETECTED	413.5158 m/z @17.70 [151020OFc1_NvH-0949-Control-7.raw]	413.5158386230469	17.6970670016	2.98025401013333	99.9565445666667	96.97629055653336	274132.5	2.965665046044331E8	0	7354	2.71375312312038	8.029629916338642	0.31285579493091703	413.5060119628906	413.52581787109375
690	413.5363464355469	45.2280024864					1	DETECTED	413.5363 m/z @45.23 [151020OFc1_NvH-0949-Control-7.raw]	413.5363464355469	45.2280024864	3.29288021413333	98.9835494234667	95.69066920933336	1296567.25	3.4411564093661153E8	3	7354	0.1060614579868897	0.5019967831991409	3.3921694930958446	413.5263977050781	413.5448303222656
691	413.5548400878906	13.9155143010667					1	DETECTED	413.5548 m/z @13.92 [151020OFc1_NvH-0949-Control-7.raw]	413.5548400878906	13.9155143010667	1.7734616752	97.214794832	95.4413331568	3681121.0	4.5760484574217063E8	3	7354	9.643870548076453	1.1284344714215164	2.62155492317621	413.544921875	413.558349609375
692	413.568359375	16.4085446797333					1	DETECTED	413.5684 m/z @16.41 [151020OFc1_NvH-0949-Control-7.raw]	413.568359375	16.4085446797333	0.117841958933333	99.8369102426667	99.71906828373338	3.0937724E7	7.955724137608476E8	3	7354	0.17429832986889338	9.079007428410137	1.7102083235969352	413.5583801269531	413.5783386230469
693	413.58660888671875	27.3719610114667					1	DETECTED	413.5866 m/z @27.37 [151020OFc1_NvH-0949-Control-7.raw]	413.58660888671875	27.3719610114667	4.10618513546667	99.6865348653333	95.58034972986663	1324713.625	3.395151028457855E8	3	7354	0.8440806142040707	0.6210310121215802	0.5756272379592762	413.578369140625	413.5965881347656
694	413.63134765625	30.4517077781333					1	DETECTED	413.6313 m/z @30.45 [151020OFc1_NvH-0949-Control-7.raw]	413.63134765625	30.4517077781333	5.4026585288	97.2890566613333	91.8863981325333	442657.75	2.615031862920561E8	0	7354	4.878319763887838	1.8341294557313175	16.22282995468829	413.62152099609375	413.63311767578125
695	413.6435546875	41.3469858437333					1	DETECTED	413.6436 m/z @41.35 [151020OFc1_NvH-0949-Control-7.raw]	413.6435546875	41.3469858437333	4.509101836	84.0116547909333	79.50255295493331	455340.78125	2.8821771218943334E8	5	7354	0.07214435623638593	1.4851285330338493	0.006358668431505706	413.6338195800781	413.65313720703125
696	413.6732177734375	25.1015683413333					1	DETECTED	413.6732 m/z @25.10 [151020OFc1_NvH-0949-Control-7.raw]	413.6732177734375	25.1015683413333	4.1864427672	98.689873372	94.50343060479999	257553.046875	2.831075373350917E8	0	7354	0.11348972164787341	4.038683606575947	5.357431093141818	413.6632995605469	413.6831970214844
697	413.6836242675781	56.7789028898667					1	DETECTED	413.6836 m/z @56.78 [151020OFc1_NvH-0949-Control-7.raw]	413.6836242675781	56.7789028898667	6.79404240533333	74.0072540304	67.21321162506668	89691.65625	2.3473568131823066E8	0	7354	66.90941389808931	0.6723356929831205	0.35736244617665835	413.6833801269531	413.6852111816406
698	413.6952819824219	22.1718915184					1	DETECTED	413.6953 m/z @22.17 [151020OFc1_NvH-0949-Control-7.raw]	413.6952819824219	22.1718915184	1.86512064666667	99.4499941082667	97.58487346160003	3087148.0	3.358792835759961E8	0	7354	0.2174767291669184	0.5134978511184518	1.6895744040158656	413.6853332519531	413.7051696777344
699	413.7091979980469	13.7582601522667					1	DETECTED	413.7092 m/z @13.76 [151020OFc1_NvH-0949-Control-7.raw]	413.7091979980469	13.7582601522667	4.1456976744	88.9284697829333	84.78277210853331	271274.625	2.961026439313818E8	0	7354	0.39850477019970754	0.5531564463049271	0.09182367437424595	413.7052917480469	413.7099609375
700	413.719970703125	11.5125543581333					1	DETECTED	413.7200 m/z @11.51 [151020OFc1_NvH-0949-Control-7.raw]	413.719970703125	11.5125543581333	4.43448135706667	99.6865348653333	95.25205350826663	748422.375	2.984296131809044E8	0	7354	11.256105679629682	12.873017265346325	27.053516041831553	413.7100524902344	413.72113037109375
701	413.73114013671875	22.1186019592					1	DETECTED	413.7311 m/z @22.12 [151020OFc1_NvH-0949-Control-7.raw]	413.73114013671875	22.1186019592	3.48440273786667	95.9365526146667	92.45214987680002	8798275.0	5.781787388281682E8	2	7354	0.2717422387867927	0.9376361987996373	0.8719259637368227	413.7211608886719	413.7411193847656
702	413.7457580566406	8.25822443413333					1	DETECTED	413.7458 m/z @8.26 [151020OFc1_NvH-0949-Control-7.raw]	413.7457580566406	8.25822443413333	3.78666401093333	99.5294225368	95.74275852586666	8567324.0	5.209769989968417E8	2	7354	0.14242277861178465	56.712831601212926	1.707439801633035	413.74114990234375	413.75567626953125
703	413.76629638671875	16.2000343509333					1	DETECTED	413.7663 m/z @16.20 [151020OFc1_NvH-0949-Control-7.raw]	413.76629638671875	16.2000343509333	5.77669581253333	99.3798681456	93.60317233306667	1.2144521E7	6.068475423030244E8	2	7354	15.573459282820128	13.661283341932256	19.55888262877242	413.75677490234375	413.77496337890625
704	413.7784423828125	44.2314053261333					1	DETECTED	413.7784 m/z @44.23 [151020OFc1_NvH-0949-Control-7.raw]	413.7784423828125	44.2314053261333	4.5747819512	93.7292383232	89.154456372	599884.375	3.8246990985450226E8	0	7354	7.4104344994211075	1.1930878828174305	0.01498898921766765	413.77783203125	413.7877502441406
705	413.7973937988281	19.0788366893333					1	DETECTED	413.7974 m/z @19.08 [151020OFc1_NvH-0949-Control-7.raw]	413.7973937988281	19.0788366893333	4.7215204136	99.6569586010667	94.9354381874667	96897.1640625	2.5446318233429834E8	0	7354	94.58723995645715	3.386564127550721	5.748423657360582	413.7886657714844	413.8039245605469
706	413.84417724609375	41.4144643752					1	DETECTED	413.8442 m/z @41.41 [151020OFc1_NvH-0949-Control-7.raw]	413.84417724609375	41.4144643752	0.208139155733333	99.8980535656	99.68991440986666	734896.9375	3.202111682855583E8	0	7354	0.2522537283214845	1.7391556799062564	0.34310926829800414	413.8342590332031	413.8531188964844
707	413.8631286621094	22.7291289058667					1	DETECTED	413.8631 m/z @22.73 [151020OFc1_NvH-0949-Control-7.raw]	413.8631286621094	22.7291289058667	3.07009922773333	98.7809514522667	95.71085222453337	1024577.8125	3.31469390042732E8	0	7354	0.1357085257546835	0.5392221520149668	3.4523963663179607	413.85321044921875	413.87310791015625
708	413.8741149902344	17.4534242269333					1	DETECTED	413.8741 m/z @17.45 [151020OFc1_NvH-0949-Control-7.raw]	413.8741149902344	17.4534242269333	3.4472951152	72.7190779258667	69.27178281066669	540045.5625	2.3159016084073448E8	0	7354	0.0320814613129663	0.515608065633649	0.013924864979236154	413.8731384277344	413.8746337890625
709	413.8846435546875	26.3861286048					1	DETECTED	413.8846 m/z @26.39 [151020OFc1_NvH-0949-Control-7.raw]	413.8846435546875	26.3861286048	0.0203283581333333	99.9565445666667	99.93621620853337	3.0983274E7	7.471275266017414E8	3	7354	0.16115197465485664	31.585468406358505	1.1995665110925082	413.8746643066406	413.8946228027344
710	413.9018249511719	16.4285671597333					1	DETECTED	413.9018 m/z @16.43 [151020OFc1_NvH-0949-Control-7.raw]	413.9018249511719	16.4285671597333	0.00950562426666667	96.7204310741333	96.71092544986664	6928455.0	4.968691483465484E8	3	7354	0.1987732725139537	4.076259787520797	6.143495654805044	413.8946533203125	413.91180419921875
711	413.91497802734375	30.4108225712					1	DETECTED	413.9150 m/z @30.41 [151020OFc1_NvH-0949-Control-7.raw]	413.91497802734375	30.4108225712	0.0992068482666667	96.0205858701333	95.92137902186664	1407539.875	3.078196293661031E8	0	7354	0.18659276144012082	3.118714081023475	0.009935399974092353	413.9118347167969	413.9249267578125
712	413.9252014160156	31.1472680277333					1	DETECTED	413.9252 m/z @31.15 [151020OFc1_NvH-0949-Control-7.raw]	413.9252014160156	31.1472680277333	0.352343694933333	87.7924179186667	87.44007422373336	267217.65625	3.091178517292829E8	0	7354	56.68389085944591	1.9308978778433232	2.853129209520029	413.92510986328125	413.93499755859375
713	413.9473876953125	20.0649753386667					1	DETECTED	413.9474 m/z @20.06 [151020OFc1_NvH-0949-Control-7.raw]	413.9473876953125	20.0649753386667	0.0992068482666667	97.9536108	97.85440395173335	185198.515625	2.779866199130492E8	0	7354	5.5409627542299855	3.9464955547123184	15.309084988406317	413.93743896484375	413.9540100097656
714	413.9641418457031	10.9129961317333					1	DETECTED	413.9641 m/z @10.91 [151020OFc1_NvH-0949-Control-7.raw]	413.9641418457031	10.9129961317333	0.0203283581333333	98.9023772053333	98.88204884719997	4096765.75	3.488759781007137E8	0	7354	0.24242548203082137	26.634708224381086	1.8880189674532293	413.95416259765625	413.9740905761719
715	413.9834899902344	43.2580833653333					1	DETECTED	413.9835 m/z @43.26 [151020OFc1_NvH-0949-Control-7.raw]	413.9834899902344	43.2580833653333	2.91612326773333	98.2295766514667	95.31345338373337	469328.65625	3.011974180665041E8	0	7354	20.632051967986584	1.5192793564254754	0.004869678094161048	413.9741516113281	413.9856872558594
716	413.9958190917969	25.2864951256					1	DETECTED	413.9958 m/z @25.29 [151020OFc1_NvH-0949-Control-7.raw]	413.9958190917969	25.2864951256	0.00950562426666667	99.7770296949333	99.76752407066664	7885955.5	4.063446642128953E8	4	7354	0.13119388352131267	9.18141042887289	26.441834338522824	413.98590087890625	414.0057678222656
717	414.0278625488281	35.0448739922667					1	DETECTED	414.0279 m/z @35.04 [151020OFc1_NvH-0949-Control-7.raw]	414.0278625488281	35.0448739922667	0.00950562426666667	99.9958104765333	99.98630485226663	93141.375	2.5918108686921585E8	0	7354	97.10957412011564	1.3919529308694456	1.7393734069578861	414.0189514160156	414.0342102050781
718	414.04522705078125	41.3247712901333					1	DETECTED	414.0452 m/z @41.32 [151020OFc1_NvH-0949-Control-7.raw]	414.04522705078125	41.3247712901333	0.00950562426666667	99.9853084589333	99.97580283466664	653767.9375	2.884017855259955E8	0	7354	0.17610439995063132	1.0659540822322933	1.3332587196079277	414.0353088378906	414.0552062988281
719	414.0666198730469	44.9849402914667					1	DETECTED	414.0666 m/z @44.98 [151020OFc1_NvH-0949-Control-7.raw]	414.0666198730469	44.9849402914667	0.0302056037333333	99.9853084589333	99.95510285519997	116631.546875	2.6106651915182272E8	0	7354	101.83802549470825	1.0645539167168683	1.1097353880579728	414.0568542480469	414.0712890625
720	414.08197021484375	62.8778981357333					1	DETECTED	414.0820 m/z @62.88 [151020OFc1_NvH-0949-Control-7.raw]	414.08197021484375	62.8778981357333	0.0302056037333333	99.9958104765333	99.96560487279996	161972.828125	3.330619449228515E8	0	7354	96.44337153356223	0.7650774127336143	0.5306439648543109	414.0722961425781	414.0918273925781
721	414.0947570800781	28.43748684					1	DETECTED	414.0948 m/z @28.44 [151020OFc1_NvH-0949-Control-7.raw]	414.0947570800781	28.43748684	0.1268191152	99.9565445666667	99.82972545146669	106131.2890625	2.813809957277563E8	0	7354	96.72651120584322	1.7043635836815434	2.40960304060202	414.09234619140625	414.1003723144531
722	414.1775817871094	19.0068000504					1	DETECTED	414.1776 m/z @19.01 [151020OFc1_NvH-0949-Control-7.raw]	414.1775817871094	19.0068000504	6.05446782506667	97.5761778624	91.52171003733334	185029.453125	3.119978270398333E8	0	7354	41.34743921727385	4.527088718189755	8.403592933671696	414.1676940917969	414.17840576171875
723	414.1885681152344	10.6190724112					1	DETECTED	414.1886 m/z @10.62 [151020OFc1_NvH-0949-Control-7.raw]	414.1885681152344	10.6190724112	3.22889549813333	99.9174425301333	96.68854703199997	219683.390625	3.0786182406363595E8	0	7354	5.630054270471216	2.647872357696207	4.5586090925826035	414.17864990234375	414.1932678222656
724	414.2032775878906	18.1196625608					1	DETECTED	414.2033 m/z @18.12 [151020OFc1_NvH-0949-Control-7.raw]	414.2032775878906	18.1196625608	2.35109028773333	96.6989709941333	94.34788070639998	1.2825294E7	6.731803280584087E8	3	7354	0.2119454185091172	0.8802519649446674	13.830657751473206	414.19329833984375	414.20855712890625
725	414.21856689453125	34.3632775053333					1	DETECTED	414.2186 m/z @34.36 [151020OFc1_NvH-0949-Control-7.raw]	414.21856689453125	34.3632775053333	0.2622762064	99.7558006637333	99.4935244573333	3.0755774E7	1.2315328755217965E9	2	7354	8.137842308010999	0.5095171348155049	0.032830357354616764	414.2086181640625	414.2285461425781
726	414.2300109863281	16.0524753877333					1	DETECTED	414.2300 m/z @16.05 [151020OFc1_NvH-0949-Control-7.raw]	414.2300109863281	16.0524753877333	3.77545150266667	97.4383114098667	93.66285990720003	2289656.5	3.6652182909237057E8	3	7354	8.94381494163877	9.641758632397105	117.39705734555595	414.22857666015625	414.2321472167969
727	414.24224853515625	31.5922403144					1	DETECTED	414.2422 m/z @31.59 [151020OFc1_NvH-0949-Control-7.raw]	414.24224853515625	31.5922403144	0.208139155733333	99.5294225368	99.32128338106666	7197744.5	7.47507195329678E8	2	7354	65.58348822206668	1.389102368778731	4.210810701621251	414.2322998046875	414.2522277832031
728	414.2525939941406	28.829805204					1	DETECTED	414.2526 m/z @28.83 [151020OFc1_NvH-0949-Control-7.raw]	414.2525939941406	28.829805204	1.9716258136	95.0875228928	93.1158970792	6084145.5	3.788921574164748E8	2	7354	0.2189114486137953	2.676823106939725	4.439291684382835	414.25225830078125	414.2625732421875
729	414.2679443359375	16.2105074352					1	DETECTED	414.2679 m/z @16.21 [151020OFc1_NvH-0949-Control-7.raw]	414.2679443359375	16.2105074352	0.1268191152	99.9853084589333	99.85848934373331	5135562.0	5.687744646606202E8	2	7354	16.392339476408182	11.033239568558294	71.03158455356886	414.2626037597656	414.2772521972656
730	414.2803649902344	36.7749855610667					1	DETECTED	414.2804 m/z @36.77 [151020OFc1_NvH-0949-Control-7.raw]	414.2803649902344	36.7749855610667	5.71848818186667	94.5737437181333	88.85525553626663	330582.25	2.5617456943267152E8	0	7354	38.47318052059688	1.3762074564996016	1.7848438011746341	414.2779541015625	414.2889099121094
731	414.30010986328125	91.1961650914667					1	DETECTED	414.3001 m/z @91.20 [151020OFc1_NvH-0949-Control-7.raw]	414.30010986328125	91.1961650914667	1.78249485893333	94.0821219016	92.29962704266667	161870.046875	3.0901271077316374E8	0	7354	0.08472302516486252	0.5161382303322745	1.3042048693844344	414.2906494140625	414.3100280761719
732	414.32135009765625	92.0896406704					1	DETECTED	414.3214 m/z @92.09 [151020OFc1_NvH-0949-Control-7.raw]	414.32135009765625	92.0896406704	3.58744951573333	99.3210559338667	95.73360641813338	141720.6875	3.288534402505785E8	0	7354	0.47758076422408635	0.5408544419585559	0.3416038763672025	414.3133544921875	414.3307189941406
733	414.3575744628906	91.6266725672					1	DETECTED	414.3576 m/z @91.63 [151020OFc1_NvH-0949-Control-7.raw]	414.3575744628906	91.6266725672	6.6075907968	94.0462059717333	87.4386151749333	85750.421875	2.6293113501593685E8	0	7354	0.9418323770281489	0.5142293550703559	0.698225276789697	414.35369873046875	414.3628845214844
734	414.4509582519531	19.7061817325333					1	DETECTED	414.4510 m/z @19.71 [151020OFc1_NvH-0949-Control-7.raw]	414.4509582519531	19.7061817325333	2.2796347352	96.3120471946667	94.0324124594667	754015.25	3.01067632801177E8	0	7354	1.4300322209932403	1.3002083158985436	0.1350233473609948	414.4410705566406	414.4551086425781
735	414.4652404785156	10.8904004272					1	DETECTED	414.4652 m/z @10.89 [151020OFc1_NvH-0949-Control-7.raw]	414.4652404785156	10.8904004272	1.20021155813333	96.2294663757333	95.02925481759996	1587070.375	3.381331086715015E8	0	7354	0.2016358969928227	0.5215634428915651	0.8229097120089629	414.4554748535156	414.47247314453125
736	414.4825134277344	40.9904546866667					1	DETECTED	414.4825 m/z @40.99 [151020OFc1_NvH-0949-Control-7.raw]	414.4825134277344	40.9904546866667	3.7129897376	98.5975868928	94.8845971552	1621210.625	3.3443518641073173E8	4	7354	15.325105589068361	0.508862113640581	0.01827156832153401	414.4725646972656	414.49249267578125
737	414.49310302734375	29.1976072042667					1	DETECTED	414.4931 m/z @29.20 [151020OFc1_NvH-0949-Control-7.raw]	414.49310302734375	29.1976072042667	3.74377058373333	89.3799984610667	85.63622787733337	1356479.75	3.9272862597691435E8	0	7354	4.016510227001152	38.38800504116348	0.5183364722319752	414.4925231933594	414.5027770996094
738	414.505615234375	27.2134170946667					1	DETECTED	414.5056 m/z @27.21 [151020OFc1_NvH-0949-Control-7.raw]	414.505615234375	27.2134170946667	3.74377058373333	97.5235639354667	93.77979335173336	723743.3125	3.1342063931546277E8	0	7354	0.25999619781679684	676.585018834219	2.3335696414538716	414.50335693359375	414.5155944824219
739	414.5209045410156	14.8283351368					1	DETECTED	414.5209 m/z @14.83 [151020OFc1_NvH-0949-Control-7.raw]	414.5209045410156	14.8283351368	3.91940806826667	95.2835396018667	91.36413153360003	649972.6875	3.136997136718309E8	3	7354	0.15393877952180013	1.260317097830197	0.26244708295375757	414.5157775878906	414.5271911621094
740	414.5372314453125	18.1196625608					1	DETECTED	414.5372 m/z @18.12 [151020OFc1_NvH-0949-Control-7.raw]	414.5372314453125	18.1196625608	0.603499435466667	98.6797779845333	98.07627854906663	8367845.0	4.5795195046751964E8	0	7354	0.2416726013817616	3.6496920403870448	8.4241176197728	414.5272521972656	414.54718017578125
741	414.5527038574219	26.412076072					1	DETECTED	414.5527 m/z @26.41 [151020OFc1_NvH-0949-Control-7.raw]	414.5527038574219	26.412076072	1.22645491226667	99.0739939069333	97.84753899466662	7746296.5	5.2992300681444657E8	3	7354	16.027847440227465	1.1203612721227827	1.8359441383887158	414.5472412109375	414.5578918457031
742	414.5679016113281	19.3288797773333					1	DETECTED	414.5679 m/z @19.33 [151020OFc1_NvH-0949-Control-7.raw]	414.5679016113281	19.3288797773333	3.36610602293333	98.2295766514667	94.86347062853338	1.9972852E7	8.283882510784613E8	3	7354	0.1548429898144903	41.87083659892178	210.2566861430837	414.55792236328125	414.577880859375
743	414.5837097167969	30.3776857565333					1	DETECTED	414.5837 m/z @30.38 [151020OFc1_NvH-0949-Control-7.raw]	414.5837097167969	30.3776857565333	3.94027873573333	99.1237790210667	95.18350028533337	467973.65625	3.093096001568437E8	0	7354	23.979552573012974	1.9101523623134882	0.016348992137033138	414.57794189453125	414.592041015625
744	414.6021728515625	41.8084149165333					1	DETECTED	414.6022 m/z @41.81 [151020OFc1_NvH-0949-Control-7.raw]	414.6021728515625	41.8084149165333	3.59665563573333	89.6169223618667	86.02026672613337	593824.0625	3.2713884370969534E8	3	7354	0.09228087502770421	1.1272597469786365	0.002844975947973057	414.59228515625	414.6121520996094
745	414.62109375	21.5429880645333					1	DETECTED	414.6211 m/z @21.54 [151020OFc1_NvH-0949-Control-7.raw]	414.62109375	21.5429880645333	3.7643597824	98.8922630706667	95.1279032882667	385631.84375	2.987567340605719E8	0	7354	0.019021196682121655	6.054335930168561	0.016286917192864757	414.6122741699219	414.6304931640625
746	414.69091796875	22.9008411405333					1	DETECTED	414.6909 m/z @22.90 [151020OFc1_NvH-0949-Control-7.raw]	414.69091796875	22.9008411405333	2.11150121733333	97.4920355901333	95.38053437279997	4432495.5	3.8928101098543936E8	2	7354	0.1879250711729945	1.9462258188751214	21.207996258549	414.6810607910156	414.7008361816406
747	414.7078552246094	21.2899052504					1	DETECTED	414.7079 m/z @21.29 [151020OFc1_NvH-0949-Control-7.raw]	414.7078552246094	21.2899052504	4.26513352	96.3534379378667	92.0883044178667	1342006.0	3.3468996426882976E8	0	7354	0.1916288151269825	5.087445950735056	0.297110271016114	414.700927734375	414.7100524902344
748	414.7200622558594	34.3632775053333					1	DETECTED	414.7201 m/z @34.36 [151020OFc1_NvH-0949-Control-7.raw]	414.7200622558594	34.3632775053333	1.575509492	99.9078533370667	98.3323438450667	1.4833527E7	6.002746628568236E8	4	7354	0.20273644619999232	0.5113380987714169	0.026653380616449708	414.71014404296875	414.7300109863281
749	414.7336120605469	40.9810589594667					1	DETECTED	414.7336 m/z @40.98 [151020OFc1_NvH-0949-Control-7.raw]	414.7336120605469	40.9810589594667	3.64660275866667	98.2295766514667	94.58297389280003	1828934.125	3.690570055554907E8	2	7354	18.9552715552452	0.5044385537095184	0.012563059256462571	414.7300720214844	414.7338562011719
750	414.7438659667969	31.5746590848					1	DETECTED	414.7439 m/z @31.57 [151020OFc1_NvH-0949-Control-7.raw]	414.7438659667969	31.5746590848	3.4753881936	97.0547486197333	93.5793604261333	3178106.25	4.5644338951825196E8	0	7354	9.66360803622618	0.7113507654029432	2.7323078303075023	414.73388671875	414.7442321777344
751	414.7542419433594	33.1453896546667					1	DETECTED	414.7542 m/z @33.15 [151020OFc1_NvH-0949-Control-7.raw]	414.7542419433594	33.1453896546667	1.91309548186667	99.5590196512	97.64592416933333	9516873.0	9.384388340808018E8	2	7354	8.83804080978322	0.7819704118956713	0.9156370216925306	414.7442626953125	414.7641906738281
752	414.7706298828125	19.8255636848					1	DETECTED	414.7706 m/z @19.83 [151020OFc1_NvH-0949-Control-7.raw]	414.7706298828125	19.8255636848	3.8783797912	89.7130463258667	85.8346665346667	4431365.0	4.612946816608454E8	2	7354	0.42126390022179194	0.550897051025684	2.315150651205074	414.764404296875	414.7712097167969
753	414.7812805175781	17.8044263290667					1	DETECTED	414.7813 m/z @17.80 [151020OFc1_NvH-0949-Control-7.raw]	414.7812805175781	17.8044263290667	5.3448255608	79.4421335442667	74.09730798346669	5281256.5	3.7935525431320566E8	2	7354	0.14034357906005468	47.714102920485914	11.276343825447837	414.77130126953125	414.7905578613281
754	414.82183837890625	21.5904184594667					1	DETECTED	414.8218 m/z @21.59 [151020OFc1_NvH-0949-Control-7.raw]	414.82183837890625	21.5904184594667	3.58744951573333	93.4167380685333	89.82928855279998	411959.71875	3.8685438331476444E8	0	7354	0.17261678153871074	3.225005632945741	14.689549676970229	414.8119201660156	414.8297119140625
755	414.8397216796875	27.2626399784					1	DETECTED	414.8397 m/z @27.26 [151020OFc1_NvH-0949-Control-7.raw]	414.8397216796875	27.2626399784	0.109119489066667	98.6694508677333	98.56033137866663	432125.46875	3.31839720553284E8	0	7354	0.15553869196756764	2.44605479288938	0.2339617952380487	414.8298034667969	414.84088134765625
756	414.8509521484375	17.5461127744					1	DETECTED	414.8510 m/z @17.55 [151020OFc1_NvH-0949-Control-7.raw]	414.8509521484375	17.5461127744	3.99046413306667	98.8823692864	94.89190515333334	551245.25	2.9988540989380336E8	0	7354	1.8230878072696104	0.5822589979066265	1.9203609077895982	414.84112548828125	414.8608703613281
757	414.871826171875	18.1437764018667					1	DETECTED	414.8718 m/z @18.14 [151020OFc1_NvH-0949-Control-7.raw]	414.871826171875	18.1437764018667	0.00950562426666667	99.2103777008	99.20087207653333	3352891.25	4.1896437047360486E8	3	7354	11.550960555623035	1.315880410051377	42.36402776443851	414.86187744140625	414.87982177734375
758	414.88983154296875	42.2707824224					1	DETECTED	414.8898 m/z @42.27 [151020OFc1_NvH-0949-Control-7.raw]	414.88983154296875	42.2707824224	0.0203283581333333	98.5365969530667	98.51626859493338	3359204.0	3.706548208804656E8	0	7354	16.087575220859048	0.505392404571012	0.013381644306234187	414.8798522949219	414.8922119140625
759	414.9022216796875	19.3575048109333					1	DETECTED	414.9022 m/z @19.36 [151020OFc1_NvH-0949-Control-7.raw]	414.9022216796875	19.3575048109333	0.00950562426666667	99.7558006637333	99.74629503946663	1.3377776E7	6.527371773764471E8	3	7354	0.2718065931635216	1.7533100683962708	2.3204984936476722	414.8922424316406	414.91217041015625
760	414.9128723144531	37.6439921149333					1	DETECTED	414.9129 m/z @37.64 [151020OFc1_NvH-0949-Control-7.raw]	414.9128723144531	37.6439921149333	0.00950562426666667	99.6964330328	99.68692740853334	2215391.75	3.954290054248629E8	3	7354	0.13991200022301342	0.5029051007256914	1.22729290456478	414.9122619628906	414.9227600097656
761	414.93609619140625	37.8907170685333					1	DETECTED	414.9361 m/z @37.89 [151020OFc1_NvH-0949-Control-7.raw]	414.93609619140625	37.8907170685333	0.00950562426666667	96.4676431098667	96.45813748560003	296588.78125	3.0338852781349975E8	0	7354	4.028804105543088	1.602715619315469	2.8563075912998643	414.9261474609375	414.94329833984375
762	414.95330810546875	36.4468706354667					1	DETECTED	414.9533 m/z @36.45 [151020OFc1_NvH-0949-Control-7.raw]	414.95330810546875	36.4468706354667	1.9716258136	99.9958104765333	98.0241846629333	667792.8125	3.1378915991448057E8	0	7354	0.06809234497639238	1.8293684355816164	1.493766247928853	414.943359375	414.96319580078125
763	414.97564697265625	22.8397377602667					1	DETECTED	414.9756 m/z @22.84 [151020OFc1_NvH-0949-Control-7.raw]	414.97564697265625	22.8397377602667	0.307419159733333	99.4898183213333	99.18239916159997	1569574.125	3.193758392895966E8	4	7354	0.16724931024780787	1.3873768579469934	1.908739246138446	414.96575927734375	414.9856262207031
764	414.9898986816406	25.8242368954667					1	DETECTED	414.9899 m/z @25.82 [151020OFc1_NvH-0949-Control-7.raw]	414.9898986816406	25.8242368954667	0.0893463226666667	99.3899740072	99.30062768453332	891607.1875	3.107685999406638E8	0	7354	16.33511777419895	0.7709025187342482	0.007660555553063933	414.9858703613281	414.9998779296875
765	415.02294921875	21.6135728645333					1	DETECTED	415.0229 m/z @21.61 [151020OFc1_NvH-0949-Control-7.raw]	415.02294921875	21.6135728645333	0.0203283581333333	99.8882618064	99.86793344826667	296478.21875	3.8773975720364714E8	0	7354	0.07318830697016665	3.378838061419762	11.642996938131182	415.01300048828125	415.0328063964844
766	415.0445861816406	41.1643252074667					1	DETECTED	415.0446 m/z @41.16 [151020OFc1_NvH-0949-Control-7.raw]	415.0445861816406	41.1643252074667	0.0203283581333333	99.9853084589333	99.96498010079998	123155.1640625	2.6196681708092254E8	0	7354	68.13916267699352	1.2742543921036618	1.807739059663318	415.0346984863281	415.05438232421875
767	415.0716247558594	69.7100396389333					1	DETECTED	415.0716 m/z @69.71 [151020OFc1_NvH-0949-Control-7.raw]	415.0716247558594	69.7100396389333	0.00950562426666667	99.9958104765333	99.98630485226663	152105.015625	3.0433531352348644E8	0	7354	75.96257330213746	0.7038432665111735	0.4006501947610455	415.0616455078125	415.0815734863281
768	415.0998840332031	38.1950779298667					1	DETECTED	415.0999 m/z @38.20 [151020OFc1_NvH-0949-Control-7.raw]	415.0998840332031	38.1950779298667	0.00950562426666667	99.9958104765333	99.98630485226663	122147.234375	2.861560819247411E8	2	7354	95.10047357270894	1.3303039026210137	1.5981037535416358	415.09088134765625	415.10986328125
769	415.171875	27.1749281485333					1	DETECTED	415.1719 m/z @27.17 [151020OFc1_NvH-0949-Control-7.raw]	415.171875	27.1749281485333	4.0320467072	96.3742730650667	92.3422263578667	484341.03125	2.8165508504672897E8	0	7354	11.55399227859873	3.1245074117875404	18.7986621991194	415.162109375	415.1817626953125
770	415.192626953125	22.9114680456					1	DETECTED	415.1926 m/z @22.91 [151020OFc1_NvH-0949-Control-7.raw]	415.192626953125	22.9114680456	3.38424539626667	99.1803301944	95.79608479813334	1773931.5	3.8407853226082397E8	2	7354	9.038288109977884	0.9714658495159881	0.2067875735248226	415.1826477050781	415.2026062011719
771	415.2137756347656	32.7215001221333					1	DETECTED	415.2138 m/z @32.72 [151020OFc1_NvH-0949-Control-7.raw]	415.2137756347656	32.7215001221333	1.56581153813333	99.6865348653333	98.12072332719997	1.06382784E8	2.3012203749221535E9	2	7354	0.20258372778413758	0.6807220832696532	0.015248572514048294	415.20379638671875	415.2237548828125
772	415.2311706542969	47.0480002237333					1	DETECTED	415.2312 m/z @47.05 [151020OFc1_NvH-0949-Control-7.raw]	415.2311706542969	47.0480002237333	1.6638147984	99.3210559338667	97.6572411354667	7212689.5	6.317739506489029E8	2	7354	32.09247503115576	0.505587074901789	0.008552608241871429	415.2237854003906	415.2326354980469
773	415.2426452636719	30.8576697938667					1	DETECTED	415.2426 m/z @30.86 [151020OFc1_NvH-0949-Control-7.raw]	415.2426452636719	30.8576697938667	3.3932122328	99.0739939069333	95.6807816741333	7.9026224E7	2.0315403809760747E9	2	7354	0.23437420147985932	0.5149131411509977	1.2826565781774275	415.232666015625	415.25262451171875
774	415.2550354003906	33.5136375549333					1	DETECTED	415.2550 m/z @33.51 [151020OFc1_NvH-0949-Control-7.raw]	415.2550354003906	33.5136375549333	2.05875604506667	98.5060824957333	96.44732645066662	1.5332358E7	7.46738266566993E8	2	7354	0.2186381048240662	0.8559584532372809	5.73402438891046	415.2526550292969	415.2650146484375
775	415.2682189941406	50.8845841109333					1	DETECTED	415.2682 m/z @50.88 [151020OFc1_NvH-0949-Control-7.raw]	415.2682189941406	50.8845841109333	3.64660275866667	99.5881447509333	95.94154199226662	3280488.75	4.3819575412314254E8	2	7354	31.195814809763835	0.5064453698613453	0.007327283265839854	415.2650451660156	415.2781982421875
776	415.28289794921875	17.8446195466667					1	DETECTED	415.2829 m/z @17.84 [151020OFc1_NvH-0949-Control-7.raw]	415.28289794921875	17.8446195466667	5.36419629066667	92.8346571176	87.47046082693333	2075015.5	3.8021549768744934E8	2	7354	0.11525025529855526	5.383978094978863	0.012056017158372304	415.2782287597656	415.29193115234375
777	415.3032531738281	70.6590806218667					1	DETECTED	415.3033 m/z @70.66 [151020OFc1_NvH-0949-Control-7.raw]	415.3032531738281	70.6590806218667	13.9398998125333	92.7407957018667	78.8008958893334	105048.703125	2.692373643398922E8	0	7354	77.08924752176354	0.6946582687277312	0.3781791469619245	415.29840087890625	415.3132019042969
778	415.3248291015625	91.5862649114667					1	DETECTED	415.3248 m/z @91.59 [151020OFc1_NvH-0949-Control-7.raw]	415.3248291015625	91.5862649114667	6.53051890586667	98.7404815922667	92.20996268640003	76792.2734375	3.0082934545056105E8	0	7354	0.3710886643317366	0.5420560456922509	0.4937214250073873	415.31890869140625	415.326171875
779	415.42950439453125	29.8362787928					1	DETECTED	415.4295 m/z @29.84 [151020OFc1_NvH-0949-Control-7.raw]	415.42950439453125	29.8362787928	4.750715332	95.3651448816	90.6144295496	343878.1875	2.7531350528670835E8	0	7354	0.03853192892555768	2.136081173307395	0.019595709603845653	415.41973876953125	415.4394226074219
780	415.4414367675781	45.9316984672					1	DETECTED	415.4414 m/z @45.93 [151020OFc1_NvH-0949-Control-7.raw]	415.4414367675781	45.9316984672	3.66676926933333	81.772894832	78.10612556266668	202576.390625	2.686318995450158E8	0	7354	58.93351916072832	0.9805244472175682	1.0772234879587068	415.43951416015625	415.44866943359375
781	415.45916748046875	20.5876047965333					1	DETECTED	415.4592 m/z @20.59 [151020OFc1_NvH-0949-Control-7.raw]	415.45916748046875	20.5876047965333	3.29288021413333	99.8076898829333	96.51480966879997	2516864.25	3.882368325788968E8	4	7354	0.19795858040462377	11.778939517129581	0.3693870230748144	415.4492492675781	415.4691467285156
782	415.47857666015625	24.9220784784					1	DETECTED	415.4786 m/z @24.92 [151020OFc1_NvH-0949-Control-7.raw]	415.47857666015625	24.9220784784	0.1536810064	99.8882618064	99.73458079999999	615415.0	3.015766992655758E8	0	7354	33.874456315847695	4.284656443751735	10.25560256472001	415.46923828125	415.4884338378906
783	415.489990234375	42.080650664					1	DETECTED	415.4900 m/z @42.08 [151020OFc1_NvH-0949-Control-7.raw]	415.489990234375	42.080650664	4.04233796773333	98.107361196	94.06502322826667	429756.65625	3.078959287379363E8	0	7354	56.19562462950698	1.5838393001331375	2.179455195777578	415.48876953125	415.4996643066406
784	415.5061950683594	27.2776834712					1	DETECTED	415.5062 m/z @27.28 [151020OFc1_NvH-0949-Control-7.raw]	415.5061950683594	27.2776834712	5.48891380053333	97.0547486197333	91.56583481919998	278097.3125	3.46252694994528E8	0	7354	9.471996048438022	2.4052377044307653	4.557800547578936	415.5001220703125	415.51617431640625
785	415.5287170410156	49.0595530725333					1	DETECTED	415.5287 m/z @49.06 [151020OFc1_NvH-0949-Control-7.raw]	415.5287170410156	49.0595530725333	3.6850086312	99.7558006637333	96.07079203253329	740316.25	3.190768377778455E8	0	7354	35.188485284500054	1.3273223085819321	0.009993823512462696	415.5188293457031	415.5386962890625
786	415.5470275878906	8.3706963112					1	DETECTED	415.5470 m/z @8.37 [151020OFc1_NvH-0949-Control-7.raw]	415.5470275878906	8.3706963112	4.00178688613333	98.4753362456	94.47354935946667	689071.125	3.041066010292543E8	0	7354	22.393499274908944	8.090777130682582	20.459212927296313	415.538818359375	415.5556335449219
787	415.565673828125	47.0331608584					1	DETECTED	415.5657 m/z @47.03 [151020OFc1_NvH-0949-Control-7.raw]	415.565673828125	47.0331608584	3.05217636346667	99.6182252909333	96.56604892746662	5107402.0	4.720579960554857E8	3	7354	0.16464753031957713	0.507404234497149	0.3222230629597009	415.5557861328125	415.5756530761719
788	415.5797119140625	34.8765947501333					1	DETECTED	415.5797 m/z @34.88 [151020OFc1_NvH-0949-Control-7.raw]	415.5797119140625	34.8765947501333	3.41120572506667	99.230673756	95.81946803093334	3320020.25	3.996064872285608E8	3	7354	21.53282398368444	0.6883380505546212	0.31021506275214045	415.57568359375	415.589599609375
789	415.59368896484375	40.2910293034667					1	DETECTED	415.5937 m/z @40.29 [151020OFc1_NvH-0949-Control-7.raw]	415.59368896484375	40.2910293034667	4.0320467072	99.7558006637333	95.7237539565333	707864.375	2.8097305988065916E8	0	7354	0.12905719447357455	1.6455095365059023	2.4747606361332317	415.5900573730469	415.6029968261719
790	415.6307373046875	29.9253091808					1	DETECTED	415.6307 m/z @29.93 [151020OFc1_NvH-0949-Control-7.raw]	415.6307373046875	29.9253091808	0.9512186984	97.3422039258667	96.3909852274667	293454.96875	3.6328905438652796E8	0	7354	6.438272068544116	2.9546660817524675	4.912043301407628	415.62078857421875	415.6407165527344
791	415.6659240722656	22.3799950157333					1	DETECTED	415.6659 m/z @22.38 [151020OFc1_NvH-0949-Control-7.raw]	415.6659240722656	22.3799950157333	5.6451539264	97.3313666493333	91.6862127229333	324152.5625	2.711132588424559E8	0	7354	0.09149265934582118	2.739381038442415	2.3283751171335454	415.6562805175781	415.6759033203125
792	415.6885070800781	24.7107101221333					1	DETECTED	415.6885 m/z @24.71 [151020OFc1_NvH-0949-Control-7.raw]	415.6885070800781	24.7107101221333	3.3932122328	96.6452303106667	93.25201807786671	649414.75	3.3572588330134106E8	2	7354	12.325576548186422	0.5150371210178117	40.534732488348574	415.6786804199219	415.698486328125
793	415.6994934082031	60.9952315322667					1	DETECTED	415.6995 m/z @61.00 [151020OFc1_NvH-0949-Control-7.raw]	415.6994934082031	60.9952315322667	3.8783797912	80.3667562346667	76.48837644346669	523445.15625	3.3082111778118026E8	0	7354	0.13855952222114354	0.674420909501065	4.1578999574038474E-4	415.6985168457031	415.70489501953125
794	415.71490478515625	32.7215001221333					1	DETECTED	415.7149 m/z @32.72 [151020OFc1_NvH-0949-Control-7.raw]	415.71490478515625	32.7215001221333	3.53937299786667	99.8778950437333	96.33852204586664	4.8494328E7	1.4129328906941843E9	2	7354	0.20051576476917887	0.6778392522751703	0.015232078126802797	415.7049865722656	415.7248229980469
795	415.7334289550781	15.0668971450667					1	DETECTED	415.7334 m/z @15.07 [151020OFc1_NvH-0949-Control-7.raw]	415.7334289550781	15.0668971450667	3.92898959893333	95.0396589637333	91.11066936479997	2598306.5	3.800408638279781E8	2	7354	0.18032560247704943	7.144815736545373	0.30987415129798657	415.72491455078125	415.7337646484375
796	415.7437744140625	30.8576697938667					1	DETECTED	415.7438 m/z @30.86 [151020OFc1_NvH-0949-Control-7.raw]	415.7437744140625	30.8576697938667	2.54996084773333	97.8279338386667	95.27797299093336	3.4727568E7	1.4444501638964946E9	2	7354	0.23686363364965501	0.7504573583222175	0.18894411588198667	415.7337951660156	415.753662109375
797	415.7565002441406	33.4958935589333					1	DETECTED	415.7565 m/z @33.50 [151020OFc1_NvH-0949-Control-7.raw]	415.7565002441406	33.4958935589333	4.9173135824	84.4754285677333	79.5581149853333	6860933.5	4.233946955051782E8	2	7354	0.20777427594497055	0.9781103604733647	0.7308418365982406	415.7537841796875	415.760498046875
798	415.7705078125	26.688487432					1	DETECTED	415.7705 m/z @26.69 [151020OFc1_NvH-0949-Control-7.raw]	415.7705078125	26.688487432	5.33490082533333	91.9704938325333	86.63559300719996	2.0123136E7	6.930151823918813E8	2	7354	0.17545092197535794	2.143857137764478	0.24338420732181107	415.76055908203125	415.7804870605469
799	415.7842712402344	17.7941012784					1	DETECTED	415.7843 m/z @17.79 [151020OFc1_NvH-0949-Control-7.raw]	415.7842712402344	17.7941012784	3.29288021413333	84.9604875922667	81.66760737813337	543040.1875	2.90218818100389E8	0	7354	0.13715951496402212	0.534472214725551	0.01625377799607479	415.7805480957031	415.7940368652344
800	415.837890625	27.2427917181333					1	DETECTED	415.8379 m/z @27.24 [151020OFc1_NvH-0949-Control-7.raw]	415.837890625	27.2427917181333	0.109119489066667	98.7404815922667	98.63136210320003	266684.71875	2.7985992560650235E8	0	7354	11.227587616197052	2.845241305217719	4.718451482497904	415.828125	415.8468322753906
801	415.85687255859375	27.4546918866667					1	DETECTED	415.8569 m/z @27.45 [151020OFc1_NvH-0949-Control-7.raw]	415.85687255859375	27.4546918866667	5.04793973973333	98.5466296146667	93.49868987493338	1816022.5	2.880983006427247E8	0	7354	0.1540329313122335	1.3412755904452534	1.2276809128208737	415.846923828125	415.8668212890625
802	415.8788146972656	18.4754999133333					1	DETECTED	415.8788 m/z @18.48 [151020OFc1_NvH-0949-Control-7.raw]	415.8788146972656	18.4754999133333	0.8254654232	99.4898183213333	98.6643528981333	3240357.5	4.2474840383039206E8	3	7354	0.10058782093998886	1.1212233761029355	0.0379033486996071	415.86895751953125	415.8887634277344
803	415.89605712890625	47.1957175618667					1	DETECTED	415.8961 m/z @47.20 [151020OFc1_NvH-0949-Control-7.raw]	415.89605712890625	47.1957175618667	0.0796865386666667	99.8778950437333	99.79820850506664	2540583.75	4.254348562167124E8	3	7354	0.31881360685876814	0.9340928299048752	0.18579824170437684	415.888916015625	415.9060363769531
804	415.9140319824219	34.8765947501333					1	DETECTED	415.9140 m/z @34.88 [151020OFc1_NvH-0949-Control-7.raw]	415.9140319824219	34.8765947501333	0.0893463226666667	99.9174425301333	99.82809620746663	2020156.5	5.354168841164878E8	3	7354	2.012253886274763	1.2884229188619563	1.0477986741808585	415.90606689453125	415.9239807128906
805	415.9240417480469	17.4047999005333					1	DETECTED	415.9240 m/z @17.40 [151020OFc1_NvH-0949-Control-7.raw]	415.9240417480469	17.4047999005333	0.0302056037333333	98.2295766514667	98.19937104773337	316234.34375	3.268653571406805E8	0	7354	22.922620076624266	2.790769619800304	4.486796731556888	415.9240417480469	415.9339904785156
806	415.9607238769531	20.5588244530667					1	DETECTED	415.9607 m/z @20.56 [151020OFc1_NvH-0949-Control-7.raw]	415.9607238769531	20.5588244530667	0.00950562426666667	99.2409382952	99.23143267093333	1205026.375	3.3153772960857683E8	0	7354	0.18683818687359732	0.9116247712079454	3.057632321633955	415.9510192871094	415.9706726074219
807	415.9723205566406	38.4808288968					1	DETECTED	415.9723 m/z @38.48 [151020OFc1_NvH-0949-Control-7.raw]	415.9723205566406	38.4808288968	0.0302056037333333	99.4200775026667	99.38987189893336	855517.625	2.9257990704503846E8	0	7354	0.1381743816117833	0.5203260675581955	0.03366540235167859	415.9707336425781	415.9822998046875
808	416.0184020996094	64.3755331293333					1	DETECTED	416.0184 m/z @64.38 [151020OFc1_NvH-0949-Control-7.raw]	416.0184020996094	64.3755331293333	0.00950562426666667	99.9565445666667	99.94703894240003	129806.765625	3.1248699604553246E8	0	7354	67.39112856539987	0.7451274566216182	0.48684978115660343	416.0084228515625	416.0281677246094
809	416.041015625	55.4211051552					1	DETECTED	416.0410 m/z @55.42 [151020OFc1_NvH-0949-Control-7.raw]	416.041015625	55.4211051552	0.0203283581333333	99.9958104765333	99.97548211839997	105374.640625	2.8697991952765477E8	0	7354	77.49569162957752	0.8807462263016647	0.7445018455614707	416.03106689453125	416.0508728027344
810	416.06011962890625	44.0765235845333					1	DETECTED	416.0601 m/z @44.08 [151020OFc1_NvH-0949-Control-7.raw]	416.06011962890625	44.0765235845333	0.0893463226666667	99.9958104765333	99.90646415386662	100644.046875	2.6283767578603598E8	0	7354	59.25803631754109	1.1985153523036378	1.43661957941112	416.05108642578125	416.06561279296875
811	416.07598876953125	87.2637260533333					1	DETECTED	416.0760 m/z @87.26 [151020OFc1_NvH-0949-Control-7.raw]	416.07598876953125	87.2637260533333	0.0302056037333333	99.9174425301333	99.88723692639996	190115.1875	3.6760331794703203E8	0	7354	92.29364186461615	0.5480278893791025	0.09742771542550964	416.0660400390625	416.085205078125
812	416.0931396484375	43.3342239616					1	DETECTED	416.0931 m/z @43.33 [151020OFc1_NvH-0949-Control-7.raw]	416.0931396484375	43.3342239616	0.0302056037333333	99.9272799634667	99.89707435973337	130068.609375	2.8501956588795894E8	0	7354	96.60610097126731	1.100349613151694	1.2040527289852396	416.0870056152344	416.1029357910156
813	416.16607666015625	61.7226072341333					1	DETECTED	416.1661 m/z @61.72 [151020OFc1_NvH-0949-Control-7.raw]	416.16607666015625	61.7226072341333	5.80765565653333	97.7232843146667	91.91562865813337	326958.75	3.3671426529748356E8	0	7354	75.2793488047747	0.8567374005323674	0.7405442250359503	416.1564025878906	416.1711120605469
814	416.1915588378906	27.5120762866667					1	DETECTED	416.1916 m/z @27.51 [151020OFc1_NvH-0949-Control-7.raw]	416.1915588378906	27.5120762866667	0.0698719210666667	99.7165788074667	99.64670688640004	1054483.375	3.399561215110186E8	2	7354	0.12589275219452745	1.6053219572447934	2.81742708844528	416.18170166015625	416.2015380859375
815	416.2027587890625	39.2068684501333					1	DETECTED	416.2028 m/z @39.21 [151020OFc1_NvH-0949-Control-7.raw]	416.2027587890625	39.2068684501333	3.66676926933333	98.077051344	94.41028207466667	570669.125	3.5199108608283323E8	0	7354	22.64177438593329	1.6627288983582607	0.3196952287998357	416.20159912109375	416.2061767578125
816	416.2161865234375	32.7317500232					1	DETECTED	416.2162 m/z @32.73 [151020OFc1_NvH-0949-Control-7.raw]	416.2161865234375	32.7317500232	0.343581413866667	99.6082357976	99.26465438373333	1.4051351E7	7.652211439206749E8	3	7354	0.18160138194449615	0.6742726414187764	0.4048302288459997	416.2062072753906	416.2261657714844
817	416.23223876953125	19.8255636848					1	DETECTED	416.2322 m/z @19.83 [151020OFc1_NvH-0949-Control-7.raw]	416.23223876953125	19.8255636848	1.6638147984	99.5786193170667	97.9148045186667	6971837.5	7.744368200388277E8	3	7354	1.9304047856938702	4.833683009407865	2.657457685531523	416.2261962890625	416.2405700683594
818	416.2505798339844	29.9709025933333					1	DETECTED	416.2506 m/z @29.97 [151020OFc1_NvH-0949-Control-7.raw]	416.2505798339844	29.9709025933333	1.6638147984	98.8622344048	97.19841960640001	1.327322E8	3.254155931830478E9	2	7354	0.24313535781868723	2.2041157176098536	27.44827205795595	416.2406005859375	416.2604675292969
819	416.2611999511719	19.8255636848					1	DETECTED	416.2612 m/z @19.83 [151020OFc1_NvH-0949-Control-7.raw]	416.2611999511719	19.8255636848	4.10618513546667	84.9413817829333	80.83519664746663	1294071.75	4.264936246970406E8	0	7354	0.2511833503352534	1.2427266076400652	86.43061755167055	416.2606201171875	416.2619934082031
820	416.2720031738281	26.6585672474667					1	DETECTED	416.2720 m/z @26.66 [151020OFc1_NvH-0949-Control-7.raw]	416.2720031738281	26.6585672474667	2.799466544	96.4157744168	93.61630787280001	9578250.0	4.5582949324511623E8	3	7354	0.1724076354729256	2.0076232834070535	3.2654036376193387	416.26202392578125	416.28192138671875
821	416.28668212890625	46.1203798250667					1	DETECTED	416.2867 m/z @46.12 [151020OFc1_NvH-0949-Control-7.raw]	416.28668212890625	46.1203798250667	4.76002635733333	91.6134770552	86.85345069786666	718662.0	3.1478133364414835E8	0	7354	18.178129011846842	1.1214033829896963	0.014084705846299322	416.2822265625	416.2962951660156
822	416.300537109375	90.8979145021333					1	DETECTED	416.3005 m/z @90.90 [151020OFc1_NvH-0949-Control-7.raw]	416.300537109375	90.8979145021333	8.75598319386667	94.6371551104	85.88117191653333	120469.484375	1.891053100756251E8	0	7354	1.1220455883596543	0.5227608515450768	2.0928016603143673	416.296875	416.3006286621094
823	416.3106384277344	83.8026113701333					1	DETECTED	416.3106 m/z @83.80 [151020OFc1_NvH-0949-Control-7.raw]	416.3106384277344	83.8026113701333	45.6118437514667	95.7115078192	50.09966406773329	273008.5	4.4861215723906595E8	0	7354	45.908410864821654	0.610219355335425	0.2104957413976963	416.3006591796875	416.3106384277344
824	416.3463439941406	39.8898940586667					1	DETECTED	416.3463 m/z @39.89 [151020OFc1_NvH-0949-Control-7.raw]	416.3463439941406	39.8898940586667	0.1898100848	96.8717066149333	96.6818965301333	117561.4296875	2.939280521330699E8	0	7354	91.48943393232567	1.2176535519896623	1.311749973105717	416.33636474609375	416.3558044433594
825	416.37750244140625	90.6509169154667					1	DETECTED	416.3775 m/z @90.65 [151020OFc1_NvH-0949-Control-7.raw]	416.37750244140625	90.6509169154667	0.00950562426666667	99.9853084589333	99.97580283466664	212564.3125	3.13990247455893E8	2	7354	0.47767195236774285	0.5060266109889581	2.2258298408412833	416.3680419921875	416.3874206542969
826	416.4150390625	39.3376442818667					1	DETECTED	416.4150 m/z @39.34 [151020OFc1_NvH-0949-Control-7.raw]	416.4150390625	39.3376442818667	4.77868415386667	97.6814057877333	92.90272163386663	165590.828125	3.0290721208859956E8	0	7354	0.08720681131005392	1.3441191703941908	1.6882383407883812	416.4098205566406	416.4223327636719
827	416.45660400390625	16.4992477144					1	DETECTED	416.4566 m/z @16.50 [151020OFc1_NvH-0949-Control-7.raw]	416.45660400390625	16.4992477144	3.18373316773333	99.8076898829333	96.62395671519997	515251.78125	3.28138335443596E8	0	7354	0.18399062719376857	1.7946307388209337	0.6206180496385546	416.4466857910156	416.4665832519531
828	416.4693298339844	47.5984609706667					1	DETECTED	416.4693 m/z @47.60 [151020OFc1_NvH-0949-Control-7.raw]	416.4693298339844	47.5984609706667	3.98062851306667	99.1904447282667	95.20981621520002	491108.625	3.191713468061669E8	0	7354	0.1336317295005358	1.32247278820888	6.912288841385827E-4	416.4668884277344	416.47906494140625
829	416.4927978515625	43.5781651106667					1	DETECTED	416.4928 m/z @43.58 [151020OFc1_NvH-0949-Control-7.raw]	416.4927978515625	43.5781651106667	3.56708931306667	98.0972112106667	94.53012189760003	1404109.125	3.587284994645697E8	0	7354	0.04200682414354873	0.5035145468202614	0.03431588868860956	416.48297119140625	416.5027770996094
830	416.5041809082031	42.2707824224					1	DETECTED	416.5042 m/z @42.27 [151020OFc1_NvH-0949-Control-7.raw]	416.5041809082031	42.2707824224	5.027341884	99.4100381832	94.3826962992	114790.765625	3.09072820661073E8	0	7354	94.03669228158246	1.2732830199709262	1.7672368553334616	416.5028076171875	416.51226806640625
831	416.5224914550781	20.0294281146667					1	DETECTED	416.5225 m/z @20.03 [151020OFc1_NvH-0949-Control-7.raw]	416.5224914550781	20.0294281146667	3.43822430373333	99.1648054794667	95.72658117573336	611278.625	2.742272313633809E8	3	7354	0.08045025638024228	0.7663136694869074	3.428108012335328	416.5127258300781	416.532470703125
832	416.5341491699219	14.6957932421333					1	DETECTED	416.5341 m/z @14.70 [151020OFc1_NvH-0949-Control-7.raw]	416.5341491699219	14.6957932421333	3.858075924	97.5235639354667	93.66548801146669	158044.65625	2.846555281625557E8	0	7354	25.620594348783946	5.896923261645727	0.5720798231107683	416.5325012207031	416.53668212890625
833	416.5467224121094	27.8611933330667					1	DETECTED	416.5467 m/z @27.86 [151020OFc1_NvH-0949-Control-7.raw]	416.5467224121094	27.8611933330667	3.4663027472	97.0978003378667	93.6314975906667	3542804.75	3.97790211721371E8	3	7354	22.48972411913758	1.279059382871017	0.022829088101930385	416.53680419921875	416.5490417480469
834	416.5590515136719	29.8653998277333					1	DETECTED	416.5591 m/z @29.87 [151020OFc1_NvH-0949-Control-7.raw]	416.5590515136719	29.8653998277333	0.8254654232	98.4650051925333	97.6395397693333	1.5099343E7	7.262103121054869E8	3	7354	0.2242500713985116	0.6776304170749702	3.585808290792982	416.549072265625	416.56903076171875
835	416.5713806152344	26.5223727288					1	DETECTED	416.5714 m/z @26.52 [151020OFc1_NvH-0949-Control-7.raw]	416.5713806152344	26.5223727288	2.32428847013333	97.2783213709333	94.95403290079997	566805.125	3.487515769322699E8	0	7354	0.08263803790536528	0.5021047321344032	0.4664822269917392	416.5690612792969	416.579345703125
836	416.58935546875	25.0825206792					1	DETECTED	416.5894 m/z @25.08 [151020OFc1_NvH-0949-Control-7.raw]	416.58935546875	25.0825206792	3.29288021413333	92.2710195301333	88.97813931599997	1540137.75	3.65613234245653E8	3	7354	0.23933187426206004	0.7410842711220895	2.2047681056695345	416.5793762207031	416.59930419921875
837	416.6157531738281	39.3376442818667					1	DETECTED	416.6158 m/z @39.34 [151020OFc1_NvH-0949-Control-7.raw]	416.6157531738281	39.3376442818667	4.27436061226667	99.966204888	95.69184427573332	459765.15625	2.848243522930015E8	0	7354	60.70491726604279	1.5119500919617899	3.858081897928568	416.60626220703125	416.6255798339844
838	416.66790771484375	33.3993594509333					1	DETECTED	416.6679 m/z @33.40 [151020OFc1_NvH-0949-Control-7.raw]	416.66790771484375	33.3993594509333	5.76745434053333	96.8397132677333	91.07225892719997	409548.21875	2.6128397479799232E8	0	7354	0.23252019562189474	1.6479547567084438	5.802250286908092E-4	416.6592102050781	416.6762390136719
839	416.686279296875	19.7254567368					1	DETECTED	416.6863 m/z @19.73 [151020OFc1_NvH-0949-Control-7.raw]	416.686279296875	19.7254567368	0.0503181304	99.0539220261333	99.0036038957333	2135817.0	4.386570831692516E8	0	7354	0.23044415978829846	1.3343433609245459	1.7469694293483364	416.6769104003906	416.6962585449219
840	416.698974609375	31.4466188168					1	DETECTED	416.6990 m/z @31.45 [151020OFc1_NvH-0949-Control-7.raw]	416.698974609375	31.4466188168	3.1657231672	97.129735184	93.9640120168	780086.1875	3.218141829761173E8	2	7354	54.28722230510512	1.7313301805915604	0.812540193983146	416.6963806152344	416.7089538574219
841	416.7105712890625	42.080650664					1	DETECTED	416.7106 m/z @42.08 [151020OFc1_NvH-0949-Control-7.raw]	416.7105712890625	42.080650664	5.12249093546667	62.8205587824	57.69806784693333	515884.28125	2.306770023776254E8	0	7354	0.06925339412246245	0.8468867888974267	0.8552383515636017	416.708984375	416.7105712890625
842	416.7206726074219	28.3880020610667					1	DETECTED	416.7207 m/z @28.39 [151020OFc1_NvH-0949-Control-7.raw]	416.7206726074219	28.3880020610667	3.05217636346667	98.5771639669333	95.52498760346663	2926897.75	4.5867271718312913E8	2	7354	7.414699274154046	0.575439800474759	0.16041182488588626	416.7107238769531	416.7292175292969
843	416.7392272949219	22.9008411405333					1	DETECTED	416.7392 m/z @22.90 [151020OFc1_NvH-0949-Control-7.raw]	416.7392272949219	22.9008411405333	1.2351693184	96.9255520746667	95.6903827562667	8568035.0	6.926258313245245E8	2	7354	9.95012000933146	0.8632178612652516	0.19397420463410445	416.729248046875	416.74127197265625
844	416.75128173828125	29.9709025933333					1	DETECTED	416.7513 m/z @29.97 [151020OFc1_NvH-0949-Control-7.raw]	416.75128173828125	29.9709025933333	1.84687958373333	98.5975868928	96.75070730906667	5.9595864E7	1.6145149134054801E9	2	7354	0.2426535579890583	2.8969488950259	4.482609940610148	416.7413024902344	416.7612609863281
845	416.7735900878906	26.7211288450667					1	DETECTED	416.7736 m/z @26.72 [151020OFc1_NvH-0949-Control-7.raw]	416.7735900878906	26.7211288450667	4.10618513546667	91.3891424248	87.28295728933332	2563255.5	3.1996841579231215E8	0	7354	0.16219591006654355	0.5043108151204264	0.007858777578243478	416.763916015625	416.78350830078125
846	416.8428649902344	41.2916637749333					1	DETECTED	416.8429 m/z @41.29 [151020OFc1_NvH-0949-Control-7.raw]	416.8428649902344	41.2916637749333	0.109119489066667	96.9902264696	96.88110698053333	1066298.125	2.867826076081043E8	5	7354	0.22788581158764032	0.5163129463969149	233.92498465606695	416.83294677734375	416.852783203125
847	416.8569030761719	20.0535775544					1	DETECTED	416.8569 m/z @20.05 [151020OFc1_NvH-0949-Control-7.raw]	416.8569030761719	20.0535775544	4.33923276133333	57.2059040962667	52.86667133493337	407416.875	1.9779475859663326E8	0	7354	3.8228353630326453	2.367744735488108	0.04087221625389004	416.8528747558594	416.8587646484375
848	416.86883544921875	33.762942516					1	DETECTED	416.8688 m/z @33.76 [151020OFc1_NvH-0949-Control-7.raw]	416.86883544921875	33.762942516	0.235028251466667	99.3309555218667	99.09592727040003	2103095.75	3.222451957125097E8	3	7354	24.92558789794189	0.894198046403181	1.1537528594317203	416.8588562011719	416.8708801269531
849	416.8809814453125	27.8233294557333					1	DETECTED	416.8810 m/z @27.82 [151020OFc1_NvH-0949-Control-7.raw]	416.8809814453125	27.8233294557333	0.0601117834666667	97.5972670592	97.53715527573333	2507296.75	3.5912846668421847E8	0	7354	18.550684926621436	1.5943012970775006	0.2902380997463504	416.87103271484375	416.8826599121094
850	416.8926696777344	29.9092450008					1	DETECTED	416.8927 m/z @29.91 [151020OFc1_NvH-0949-Control-7.raw]	416.8926696777344	29.9092450008	0.00950562426666667	96.6774505917333	96.66794496746664	1.0642802E7	6.303839443915509E8	3	7354	0.18271270441536203	2.5195997441473286	1.2995681404952621	416.8826904296875	416.90264892578125
851	416.9064025878906	21.7476126434667					1	DETECTED	416.9064 m/z @21.75 [151020OFc1_NvH-0949-Control-7.raw]	416.9064025878906	21.7476126434667	0.19897064	96.9902264696	96.7912558296	6899853.5	4.4299765521379155E8	3	7354	0.21859851207894465	2.754085957967108	6.602959175650897	416.9026794433594	416.9162902832031
852	416.91864013671875	33.9316099056					1	DETECTED	416.9186 m/z @33.93 [151020OFc1_NvH-0949-Control-7.raw]	416.91864013671875	33.9316099056	0.0404369221333333	97.7549214621333	97.71448453999996	856408.0625	2.669584821253713E8	0	7354	8.90506463205169	0.5071532142326626	0.018439778643511817	416.916748046875	416.92852783203125
853	416.9478454589844	7.58967738373333					1	DETECTED	416.9478 m/z @7.59 [151020OFc1_NvH-0949-Control-7.raw]	416.9478454589844	7.58967738373333	0.0698719210666667	99.7363677413333	99.66649582026663	860482.0	3.1677067914463544E8	0	7354	0.1461991233253448	1.1341472999914641	1.2677472357565223	416.9379577636719	416.957763671875
854	416.95831298828125	16.5279660722667					1	DETECTED	416.9583 m/z @16.53 [151020OFc1_NvH-0949-Control-7.raw]	416.95831298828125	16.5279660722667	0.0698719210666667	98.9228562797333	98.85298435866663	321555.5625	2.8395009836772925E8	0	7354	0.20914109894775024	700.1607720392889	37.35234796525488	416.9578552246094	416.960693359375
855	416.970703125	23.7152218333333					1	DETECTED	416.9707 m/z @23.72 [151020OFc1_NvH-0949-Control-7.raw]	416.970703125	23.7152218333333	0.00950562426666667	99.2809917373333	99.27148611306663	1056815.5	3.423102615924705E8	0	7354	0.09249142062678928	1.491466212385068	1.2831693888179287	416.9607238769531	416.9805603027344
856	416.98907470703125	33.5526307448					1	DETECTED	416.9891 m/z @33.55 [151020OFc1_NvH-0949-Control-7.raw]	416.98907470703125	33.5526307448	0.00950562426666667	99.9174425301333	99.90793690586663	460411.0	3.522010446621814E8	0	7354	12.863164329692623	2.2442647933088846	0.39990964764701625	416.9808044433594	416.9989929199219
857	417.0135803222656	61.9117504650667					1	DETECTED	417.0136 m/z @61.91 [151020OFc1_NvH-0949-Control-7.raw]	417.0135803222656	61.9117504650667	0.00950562426666667	99.9958104765333	99.98630485226663	287234.71875	4.3066671571656966E8	0	7354	52.94022638601387	0.843269858080206	0.7093294874199668	417.00360107421875	417.0223693847656
858	417.0271301269531	36.7459548010667					1	DETECTED	417.0271 m/z @36.75 [151020OFc1_NvH-0949-Control-7.raw]	417.0271301269531	36.7459548010667	0.0893463226666667	99.8465934069333	99.75724708426662	141813.25	3.1897666236289346E8	0	7354	96.59670256460755	1.3141684524885842	1.6290970701362237	417.02398681640625	417.0332946777344
859	417.0433044433594	41.3469858437333					1	DETECTED	417.0433 m/z @41.35 [151020OFc1_NvH-0949-Control-7.raw]	417.0433044433594	41.3469858437333	0.271190296266667	99.9958104765333	99.72462018026663	1416718.75	2.926915662603399E8	0	7354	0.10221739231814553	0.7490602793764015	0.8255802638591951	417.0333557128906	417.05316162109375
860	417.0692138671875	53.2113933789333					1	DETECTED	417.0692 m/z @53.21 [151020OFc1_NvH-0949-Control-7.raw]	417.0692138671875	53.2113933789333	0.0404369221333333	99.9758024114667	99.93536548933336	188504.734375	2.74692720047446E8	0	7354	7.173611414697547	0.9051192694948683	1.0599685084282067	417.0596923828125	417.0791931152344
861	417.1628723144531	23.0623497373333					1	DETECTED	417.1629 m/z @23.06 [151020OFc1_NvH-0949-Control-7.raw]	417.1628723144531	23.0623497373333	10.0568997690667	92.4024512893333	82.3455515202666	419103.09375	2.4705927008003634E8	0	7354	0.33011378778736855	0.5080925920293073	1.3932494949908953	417.15350341796875	417.16302490234375
862	417.173095703125	25.7779856997333					1	DETECTED	417.1731 m/z @25.78 [151020OFc1_NvH-0949-Control-7.raw]	417.173095703125	25.7779856997333	0.352343694933333	99.4100381832	99.05769448826666	797684.875	2.872735530462946E8	3	7354	0.22199829480672761	3.712262025594307	16.14100428524699	417.1631164550781	417.1781005859375
863	417.1881103515625	19.7254567368					1	DETECTED	417.1881 m/z @19.73 [151020OFc1_NvH-0949-Control-7.raw]	417.1881103515625	19.7254567368	3.98062851306667	96.2397349528	92.25910643973333	943975.375	3.3952719524220073E8	3	7354	0.2152791685080544	0.5455336253056026	0.4775869443984	417.1784973144531	417.1932373046875
864	417.2032470703125	34.8451679037333					1	DETECTED	417.2032 m/z @34.85 [151020OFc1_NvH-0949-Control-7.raw]	417.2032470703125	34.8451679037333	0.117841958933333	99.9078533370667	99.79001137813337	8289183.0	5.389954259341866E8	3	7354	0.2382247347994948	0.7256005294696644	0.01189406128427225	417.1933288574219	417.2118225097656
865	417.2218322753906	16.2664624282667					1	DETECTED	417.2218 m/z @16.27 [151020OFc1_NvH-0949-Control-7.raw]	417.2218322753906	16.2664624282667	1.53067858	99.0941769304	97.5634983504	1.1609494E7	9.549630244165822E8	2	7354	0.2092393669244217	1.4207311452231701	23.640566077689794	417.21185302734375	417.2318115234375
866	417.240478515625	21.7982264237333					1	DETECTED	417.2405 m/z @21.80 [151020OFc1_NvH-0949-Control-7.raw]	417.240478515625	21.7982264237333	1.80151496613333	97.8384211168	96.03690615066668	4779783.5	6.87803594147454E8	2	7354	10.942284872318385	0.5362199767729448	3.0630000813808733	417.23187255859375	417.2422790527344
867	417.2522888183594	29.9092450008					1	DETECTED	417.2523 m/z @29.91 [151020OFc1_NvH-0949-Control-7.raw]	417.2522888183594	29.9092450008	0.325512734933333	99.3798681456	99.05435541066667	1.4468782E7	9.435762455069722E8	3	7354	8.713149665930153	4.1974764627408225	0.4287427409751362	417.2423095703125	417.26220703125
868	417.2646484375	19.8605216130667					1	DETECTED	417.2646 m/z @19.86 [151020OFc1_NvH-0949-Control-7.raw]	417.2646484375	19.8605216130667	9.82808584266667	92.9331809722667	83.10509512960003	231631.890625	3.193275959712983E8	0	7354	9.844887080433342	4.100728049029836	7.138080520047645	417.2623291015625	417.2646484375
869	417.274658203125	26.7521058776					1	DETECTED	417.2747 m/z @26.75 [151020OFc1_NvH-0949-Control-7.raw]	417.274658203125	26.7521058776	3.0611246416	97.9014719672	94.84034732559999	458052.5	3.4572583976169115E8	0	7354	63.85634555768516	3.4114158494930695	3.234898094694586	417.2646789550781	417.284423828125
870	417.3251037597656	49.0743897738667					1	DETECTED	417.3251 m/z @49.07 [151020OFc1_NvH-0949-Control-7.raw]	417.3251037597656	49.0743897738667	49.0743897738667	92.6657109709333	43.591321197066605	94316.3671875	1.375273539582164E8	0	7354	41.72690080743031	null	null	417.3203125	417.3311767578125
871	417.442626953125	45.4634723669333					1	DETECTED	417.4426 m/z @45.46 [151020OFc1_NvH-0949-Control-7.raw]	417.442626953125	45.4634723669333	1.9716258136	94.4879194117333	92.5162935981333	505124.65625	3.1918337505561954E8	0	7354	37.92839178791947	1.2897296508939677	0.31836967513475567	417.4326477050781	417.45233154296875
872	417.4541931152344	34.292420432					1	DETECTED	417.4542 m/z @34.29 [151020OFc1_NvH-0949-Control-7.raw]	417.4541931152344	34.292420432	3.23794699066667	97.3207043136	94.08275732293333	126025.0234375	2.966086973231201E8	0	7354	86.73570008030232	1.768428079969325	2.652833190409859	417.4530334472656	417.46136474609375
873	417.47137451171875	23.6845011488					1	DETECTED	417.4714 m/z @23.68 [151020OFc1_NvH-0949-Control-7.raw]	417.47137451171875	23.6845011488	4.17633475653333	94.5627187389333	90.38638398239996	660706.4375	3.4845603024448293E8	0	7354	0.04309207571240492	0.5065218549609525	18.866381394550842	417.46148681640625	417.47314453125
874	417.483154296875	21.8268076778667					1	DETECTED	417.4832 m/z @21.83 [151020OFc1_NvH-0949-Control-7.raw]	417.483154296875	21.8268076778667	0.8167615456	99.5786193170667	98.7618577714667	978237.0625	3.53097611540781E8	0	7354	15.39199813625261	2.2789777713315846	52.17737077347145	417.4731750488281	417.4896545410156
875	417.49981689453125	25.5628173858667					1	DETECTED	417.4998 m/z @25.56 [151020OFc1_NvH-0949-Control-7.raw]	417.49981689453125	25.5628173858667	0.370045570666667	97.0547486197333	96.68470304906664	1347857.125	3.241116924042783E8	0	7354	0.13179067102002406	0.5783326312611731	0.020173899767759133	417.4898681640625	417.50958251953125
876	417.5137939453125	28.5900914912					1	DETECTED	417.5138 m/z @28.59 [151020OFc1_NvH-0949-Control-7.raw]	417.5137939453125	28.5900914912	8.48544637013333	57.4870840093333	49.00163763919997	263964.71875	2.077886750193149E8	0	7354	0.03257048554599251	1.2186645758758896	1.725730204369445	417.5104064941406	417.5167541503906
877	417.5269470214844	62.2609923944					1	DETECTED	417.5269 m/z @62.26 [151020OFc1_NvH-0949-Control-7.raw]	417.5269470214844	62.2609923944	3.22889549813333	99.4400356477333	96.21114014959997	474443.75	3.9360511397935724E8	0	7354	44.67956780809649	0.8428638550133944	3.575832436912848E-4	417.5171203613281	417.52764892578125
878	417.53765869140625	34.826632996					1	DETECTED	417.5377 m/z @34.83 [151020OFc1_NvH-0949-Control-7.raw]	417.53765869140625	34.826632996	3.07910335706667	84.1813211754667	81.10221781840004	5209638.5	4.0478295660190934E8	0	7354	0.20967808415864653	0.5583501992161463	1.7344081186933684	417.5276794433594	417.5445556640625
879	417.5545654296875	12.1469932554667					1	DETECTED	417.5546 m/z @12.15 [151020OFc1_NvH-0949-Control-7.raw]	417.5545654296875	12.1469932554667	0.612466076533333	97.994472888	97.38200681146667	8102867.0	6.51722544842693E8	3	7354	0.13812127667884155	6.638284308617398	1.3937857393533906	417.54461669921875	417.5644836425781
880	417.5662536621094	25.4604830282667					1	DETECTED	417.5663 m/z @25.46 [151020OFc1_NvH-0949-Control-7.raw]	417.5662536621094	25.4604830282667	3.4663027472	98.2901509354667	94.8238481882667	5885715.0	4.8704113668983597E8	3	7354	8.116079198670548	2.650359024099897	4.076136842154691	417.5645751953125	417.5762023925781
881	417.5814208984375	38.5374953205333					1	DETECTED	417.5814 m/z @38.54 [151020OFc1_NvH-0949-Control-7.raw]	417.5814208984375	38.5374953205333	4.8407166264	96.3637999789333	91.5230833525333	5794813.0	4.0230188420796204E8	0	7354	22.64109268002195	0.5086384070051074	1.1005556838961492	417.5763854980469	417.5908203125
882	417.5936279296875	40.6266152338667					1	DETECTED	417.5936 m/z @40.63 [151020OFc1_NvH-0949-Control-7.raw]	417.5936279296875	40.6266152338667	3.4472951152	78.8844708016	75.4371756864	299021.28125	3.374738309929658E8	0	7354	0.0602782467282168	1.0206270884444646	1.0442013708953914	417.5915832519531	417.6033020019531
883	417.6112365722656	8.94690864506667					1	DETECTED	417.6112 m/z @8.95 [151020OFc1_NvH-0949-Control-7.raw]	417.6112365722656	8.94690864506667	3.99046413306667	80.8323236909333	76.84185955786663	211086.859375	2.692311548809357E8	0	7354	0.14489049080084548	0.5165103901051951	0.8532065889534148	417.60406494140625	417.6134948730469
884	417.6744689941406	25.6841996456					1	DETECTED	417.6745 m/z @25.68 [151020OFc1_NvH-0949-Control-7.raw]	417.6744689941406	25.6841996456	7.00327583173333	93.0883338157333	86.08505798399996	287088.40625	3.516798415876376E8	0	7354	0.09816270625710999	2.7857081507847807	4.550673552078637	417.6645812988281	417.6827392578125
885	417.6927490234375	23.8849902581333					1	DETECTED	417.6927 m/z @23.88 [151020OFc1_NvH-0949-Control-7.raw]	417.6927490234375	23.8849902581333	3.94027873573333	99.5786193170667	95.63834058133337	599322.3125	3.3656742526291674E8	0	7354	0.21683473088259575	0.5124694505755405	0.05812469159262554	417.6827697753906	417.698486328125
886	417.7085876464844	14.3433015784					1	DETECTED	417.7086 m/z @14.34 [151020OFc1_NvH-0949-Control-7.raw]	417.7085876464844	14.3433015784	2.8351226944	96.5642149528	93.7290922584	1527671.0	4.051493891288649E8	2	7354	6.201502768196981	1.1884886855011705	32.03406924828054	417.69866943359375	417.713134765625
887	417.72314453125	16.2664624282667					1	DETECTED	417.7231 m/z @16.27 [151020OFc1_NvH-0949-Control-7.raw]	417.72314453125	16.2664624282667	3.29288021413333	98.5771639669333	95.28428375279996	4661924.0	5.311377430518981E8	2	7354	6.999157704148104	1.2716716528847525	12.158328147071915	417.7131652832031	417.7293395996094
888	417.7393493652344	25.5304824757333					1	DETECTED	417.7393 m/z @25.53 [151020OFc1_NvH-0949-Control-7.raw]	417.7393493652344	25.5304824757333	1.88735404666667	99.3798681456	97.49251409893333	6494014.0	5.834806267667176E8	2	7354	0.2010505314294626	1.8816386662903506	2.011292824457294	417.7293701171875	417.74932861328125
889	417.7543029785156	29.9092450008					1	DETECTED	417.7543 m/z @29.91 [151020OFc1_NvH-0949-Control-7.raw]	417.7543029785156	29.9092450008	4.28427723333333	99.3798681456	95.09559091226667	2609973.0	4.178876525467069E8	0	7354	0.16310592745849206	0.83636956969541	0.08456606182571999	417.7493896484375	417.7642517089844
890	417.76458740234375	19.4766282074667					1	DETECTED	417.7646 m/z @19.48 [151020OFc1_NvH-0949-Control-7.raw]	417.76458740234375	19.4766282074667	6.4408093432	48.4775090917333	42.0366997485333	408500.84375	1.6903923644938454E8	0	7354	0.06960149973146912	4.986256364902885	9.011331652228336	417.7643127441406	417.7744445800781
891	417.7759704589844	20.3369164874667					1	DETECTED	417.7760 m/z @20.34 [151020OFc1_NvH-0949-Control-7.raw]	417.7759704589844	20.3369164874667	5.1016767592	99.5881447509333	94.48646799173329	316927.5	3.383053202994099E8	0	7354	2.0435988480903013	3.1009183208462368	0.010805858715388587	417.7747802734375	417.7837219238281
892	417.85198974609375	22.6840165421333					1	DETECTED	417.8520 m/z @22.68 [151020OFc1_NvH-0949-Control-7.raw]	417.85198974609375	22.6840165421333	0.433059649333333	94.7869143984	94.35385474906667	225421.734375	3.3223934911736953E8	0	7354	13.10255743106544	3.2458983948880014	5.59144687751802	417.842041015625	417.856689453125
893	417.8667297363281	28.9856139434667					1	DETECTED	417.8667 m/z @28.99 [151020OFc1_NvH-0949-Control-7.raw]	417.8667297363281	28.9856139434667	0.621453290666667	95.0588381568	94.43738486613333	1132346.75	3.8438142689287555E8	3	7354	0.23694581509283097	1.8687177692471044	2.05007798294601	417.85675048828125	417.86688232421875
894	417.87689208984375	47.3320681557333					1	DETECTED	417.8769 m/z @47.33 [151020OFc1_NvH-0949-Control-7.raw]	417.87689208984375	47.3320681557333	0.4062957384	97.0654902386667	96.6591945002667	1.2359592E7	6.444910801577815E8	3	7354	0.20032631049362237	1.370512983459269	0.024828053463371635	417.8669128417969	417.8868713378906
895	417.8884582519531	12.1469932554667					1	DETECTED	417.8885 m/z @12.15 [151020OFc1_NvH-0949-Control-7.raw]	417.8884582519531	12.1469932554667	0.0893463226666667	98.3838246968	98.29447837413333	5626988.0	5.0727237290280837E8	3	7354	0.14013581259560937	9.505320859053667	4.124748676393481	417.8869934082031	417.8984375
896	417.9005126953125	25.4604830282667					1	DETECTED	417.9005 m/z @25.46 [151020OFc1_NvH-0949-Control-7.raw]	417.9005126953125	25.4604830282667	0.0796865386666667	91.8507179117333	91.77103137306663	4258639.0	4.611717865221938E8	3	7354	8.094144305476735	0.525703906140115	36.955758404194334	417.8984680175781	417.9104919433594
897	417.9153137207031	38.4808288968					1	DETECTED	417.9153 m/z @38.48 [151020OFc1_NvH-0949-Control-7.raw]	417.9153137207031	38.4808288968	0.0404369221333333	94.281875712	94.24143878986666	2558937.75	3.19959706852289E8	0	7354	0.18327653091621698	0.5051889594515583	0.011856771177610803	417.9105224609375	417.9252624511719
898	417.9334411621094	36.4134896514667					1	DETECTED	417.9334 m/z @36.41 [151020OFc1_NvH-0949-Control-7.raw]	417.9334411621094	36.4134896514667	0.0302056037333333	93.3236471629333	93.29344155919996	130998.8671875	3.0635048726299024E8	0	7354	33.2115680057339	1.3771009036863897	1.7408226649333518	417.92535400390625	417.94293212890625
899	417.95458984375	20.1268273362667					1	DETECTED	417.9546 m/z @20.13 [151020OFc1_NvH-0949-Control-7.raw]	417.95458984375	20.1268273362667	0.0503181304	98.770626512	98.7203083816	335260.28125	3.442142946578008E8	4	7354	0.11191543749518473	4.482949561960236	0.03538878016165332	417.9446105957031	417.9645080566406
900	417.9695739746094	11.1531645338667					1	DETECTED	417.9696 m/z @11.15 [151020OFc1_NvH-0949-Control-7.raw]	417.9695739746094	11.1531645338667	0.0404369221333333	98.7098774514667	98.66944052933336	265787.3125	3.1468514981665176E8	0	7354	0.17569077139848233	0.5193060394107184	19.937119300057923	417.96502685546875	417.97857666015625
901	417.9886169433594	43.7692731725333					1	DETECTED	417.9886 m/z @43.77 [151020OFc1_NvH-0949-Control-7.raw]	417.9886169433594	43.7692731725333	0.00950562426666667	99.4200775026667	99.41057187840003	546591.8125	3.1480984522171307E8	0	7354	113.60479369508238	1.7409549833886477	2.3294960240140306	417.9786682128906	417.99859619140625
902	418.00152587890625	25.5628173858667					1	DETECTED	418.0015 m/z @25.56 [151020OFc1_NvH-0949-Control-7.raw]	418.00152587890625	25.5628173858667	3.52106500693333	99.6276313781333	96.10656637119997	423311.5	3.8014498899385524E8	0	7354	0.08053258593818668	1.9060262490883617	856.5726737316334	417.9986267089844	418.0114440917969
903	418.0271911621094	21.9257833061333					1	DETECTED	418.0272 m/z @21.93 [151020OFc1_NvH-0949-Control-7.raw]	418.0271911621094	21.9257833061333	0.271190296266667	99.9565445666667	99.68535427040003	253800.203125	2.937749423071731E8	0	7354	0.8603212847363721	2.219523972078214	110.861912323193	418.0179748535156	418.03717041015625
904	418.0433654785156	42.1091379186667					1	DETECTED	418.0434 m/z @42.11 [151020OFc1_NvH-0949-Control-7.raw]	418.0433654785156	42.1091379186667	0.0698719210666667	99.9565445666667	99.88667264560003	99655.1171875	3.1097004800132287E8	0	7354	45.44941422767049	1.122134154697969	1.2830385173244945	418.0372009277344	418.0493469238281
905	418.0594787597656	42.2564151541333					1	DETECTED	418.0595 m/z @42.26 [151020OFc1_NvH-0949-Control-7.raw]	418.0594787597656	42.2564151541333	0.0503181304	99.9853084589333	99.9349903285333	169766.453125	3.268344782779247E8	0	7354	92.65631447620235	1.1909954647851897	1.400866213699857	418.04949951171875	418.0685119628906
906	418.08197021484375	44.7394911909333					1	DETECTED	418.0820 m/z @44.74 [151020OFc1_NvH-0949-Control-7.raw]	418.08197021484375	44.7394911909333	0.0404369221333333	99.9958104765333	99.95537355439996	87852.015625	2.9568053930148154E8	0	7354	96.76829308433409	1.0576868195723808	1.161824841571985	418.0719909667969	418.08709716796875
907	418.18109130859375	55.1417127178667					1	DETECTED	418.1811 m/z @55.14 [151020OFc1_NvH-0949-Control-7.raw]	418.18109130859375	55.1417127178667	4.42527954026667	94.7773413842667	90.35206184400003	338257.5625	3.170960414146181E8	0	7354	0.8409902703338119	0.9180041099787414	0.817997363978537	418.1711730957031	418.1822204589844
908	418.1923828125	29.418246632					1	DETECTED	418.1924 m/z @29.42 [151020OFc1_NvH-0949-Control-7.raw]	418.1923828125	29.418246632	0.307419159733333	99.4200775026667	99.11265834293337	421484.28125	3.506249288338247E8	3	7354	32.50753757462597	2.32041281610908	3.6083155903412423	418.1824645996094	418.2008056640625
909	418.2108459472656	47.3145539850667					1	DETECTED	418.2108 m/z @47.31 [151020OFc1_NvH-0949-Control-7.raw]	418.2108459472656	47.3145539850667	1.575509492	98.5164527472	96.94094325520001	9124201.0	4.887267602540483E8	0	7354	0.23924186493435684	0.5055342452721299	0.028911664648101184	418.20086669921875	418.21087646484375
910	418.22088623046875	29.2509042674667					1	DETECTED	418.2209 m/z @29.25 [151020OFc1_NvH-0949-Control-7.raw]	418.22088623046875	29.2509042674667	1.6638147984	99.5881447509333	97.9243299525333	3.8407952E7	1.5259820160143654E9	2	7354	0.3148080919611793	0.6418667645583154	2.757701290543418	418.2109069824219	418.2308654785156
911	418.23724365234375	38.4120313184					1	DETECTED	418.2372 m/z @38.41 [151020OFc1_NvH-0949-Control-7.raw]	418.23724365234375	38.4120313184	0.719054069866667	99.230673756	98.51161968613333	1.3729343E7	8.853902408963486E8	2	7354	0.21138616870170068	0.6458703281077909	0.02972640808081535	418.23089599609375	418.2472229003906
912	418.2587585449219	27.3442404218667					1	DETECTED	418.2588 m/z @27.34 [151020OFc1_NvH-0949-Control-7.raw]	418.2587585449219	27.3442404218667	3.60756646693333	96.0100732450667	92.40250677813337	1063323.375	3.4859760380148643E8	3	7354	12.690783432392038	0.5877626559683528	0.16104087718825005	418.248779296875	418.26849365234375
913	418.2732238769531	20.5756553728					1	DETECTED	418.2732 m/z @20.58 [151020OFc1_NvH-0949-Control-7.raw]	418.2732238769531	20.5756553728	0.585568291733333	92.5404686504	91.95490035866666	157083.25	3.682020473940887E8	0	7354	70.5377508555559	2.7135696172537185	6.108906983139041	418.26922607421875	418.28094482421875
914	418.3198547363281	34.5770290938667					1	DETECTED	418.3199 m/z @34.58 [151020OFc1_NvH-0949-Control-7.raw]	418.3198547363281	34.5770290938667	34.5770290938667	93.1147431818667	58.537714088	66522.71875	1.6330451390149364E8	0	7354	56.40609982311389	null	null	418.3140869140625	418.3198547363281
915	418.4458923339844	23.6540782952					1	DETECTED	418.4459 m/z @23.65 [151020OFc1_NvH-0949-Control-7.raw]	418.4458923339844	23.6540782952	3.6850086312	97.0332717824	93.3482631512	371804.125	3.38482409747406E8	0	7354	7.849971494114653	3.9465267329530107	2.0677933948527705	418.4359436035156	418.4556884765625
916	418.4587707519531	19.9449042344					1	DETECTED	418.4588 m/z @19.94 [151020OFc1_NvH-0949-Control-7.raw]	418.4587707519531	19.9449042344	5.03690446186667	46.6538152013333	41.61691073946663	314297.65625	1.5004340152807412E8	0	7354	0.0761812771810213	1.4491711005621242	0.22548529307912657	418.4559020996094	418.4615173339844
917	418.4715576171875	37.7089893250667					1	DETECTED	418.4716 m/z @37.71 [151020OFc1_NvH-0949-Control-7.raw]	418.4715576171875	37.7089893250667	2.7198466264	96.5100610138667	93.7902143874667	2447945.5	3.292558889753508E8	4	7354	0.08711579671583536	1.197037318503213	0.6221399270114907	418.4615783691406	418.48150634765625
918	418.48529052734375	29.1177831701333					1	DETECTED	418.4853 m/z @29.12 [151020OFc1_NvH-0949-Control-7.raw]	418.48529052734375	29.1177831701333	1.84687958373333	95.0588381568	93.21195857306667	634272.0	2.9207463496719295E8	0	7354	0.08861043351384623	0.5042588624220896	0.15957779998113683	418.4817199707031	418.4952087402344
919	418.5290222167969	64.5409549050667					1	DETECTED	418.5290 m/z @64.54 [151020OFc1_NvH-0949-Control-7.raw]	418.5290222167969	64.5409549050667	3.40219726773333	96.1254674666667	92.72327019893338	217693.796875	4.1799457009638244E8	0	7354	73.71099000546565	0.7711510397185227	0.6322359412220265	418.5193176269531	418.53515625
920	418.545166015625	47.3500036192					1	DETECTED	418.5452 m/z @47.35 [151020OFc1_NvH-0949-Control-7.raw]	418.545166015625	47.3500036192	1.98102589546667	97.4491735306667	95.46814763520003	3918658.0	4.70434107457546E8	3	7354	21.64232084457088	0.5757085828507017	0.06860543347215581	418.5351867675781	418.5551452636719
921	418.55914306640625	30.899238072					1	DETECTED	418.5591 m/z @30.90 [151020OFc1_NvH-0949-Control-7.raw]	418.55914306640625	30.899238072	3.82789033226667	57.2709927026667	53.443102370400034	1949822.875	2.701570633431884E8	3	7354	0.1026372071848165	1.5246618946460733	0.8973489177519328	418.55517578125	418.5596008300781
922	418.5696105957031	57.7306018621333					1	DETECTED	418.5696 m/z @57.73 [151020OFc1_NvH-0949-Control-7.raw]	418.5696105957031	57.7306018621333	2.3955397696	96.5912749696	94.19573519999999	3960396.75	4.579206986633863E8	3	7354	29.870560720317638	0.5871510261319103	0.027049833771757764	418.55963134765625	418.57958984375
923	418.5836181640625	24.0736844474667					1	DETECTED	418.5836 m/z @24.07 [151020OFc1_NvH-0949-Control-7.raw]	418.5836181640625	24.0736844474667	3.53937299786667	79.291462016	75.75208901813333	1250464.875	2.9772233518159664E8	3	7354	10.184496983255238	1.1925574472119476	0.2909436618534968	418.579833984375	418.5846862792969
924	418.5947570800781	34.2182437464					1	DETECTED	418.5948 m/z @34.22 [151020OFc1_NvH-0949-Control-7.raw]	418.5947570800781	34.2182437464	3.07009922773333	99.3407241928	96.27062496506667	1357397.5	3.563971723906068E8	3	7354	0.158818692205287	9.200317773180357	0.19771997898530078	418.5849304199219	418.603759765625
925	418.6466979980469	23.7054404610667					1	DETECTED	418.6467 m/z @23.71 [151020OFc1_NvH-0949-Control-7.raw]	418.6466979980469	23.7054404610667	3.11509481706667	88.2030196077333	85.08792479066662	298548.65625	3.644119582442315E8	0	7354	0.18563591670835322	2.0662092385870414	9.17766384426143	418.63677978515625	418.65582275390625
926	418.6830139160156	63.3900154512					1	DETECTED	418.6830 m/z @63.39 [151020OFc1_NvH-0949-Control-7.raw]	418.6830139160156	63.3900154512	3.0971193568	99.8175398645333	96.72042050773331	481380.0625	3.541228768817398E8	0	7354	42.55727174343783	0.9545132167721082	1.244787724290966	418.6732177734375	418.6884460449219
927	418.698486328125	16.8484476272					1	DETECTED	418.6985 m/z @16.85 [151020OFc1_NvH-0949-Control-7.raw]	418.698486328125	16.8484476272	0.352343694933333	74.8914245578667	74.53908086293336	569072.4375	3.0729370792600524E8	0	7354	15.369832766997298	0.5233070392770827	0.903949482334735	418.6885070800781	418.6993103027344
928	418.7093505859375	24.3685389128					1	DETECTED	418.7094 m/z @24.37 [151020OFc1_NvH-0949-Control-7.raw]	418.7093505859375	24.3685389128	2.799466544	99.1648054794667	96.3653389354667	5289901.5	5.465477194500602E8	2	7354	2.5743411350565886	0.599351323749891	1.8380830505447627	418.69952392578125	418.71875
929	418.728759765625	19.7988995338667					1	DETECTED	418.7288 m/z @19.80 [151020OFc1_NvH-0949-Control-7.raw]	418.728759765625	19.7988995338667	0.109119489066667	96.7961888112	96.68706932213333	2.4667636E7	1.422436464528892E9	2	7354	0.256225566691743	26.87961749136826	0.08766411439949232	418.7187805175781	418.7387390136719
930	418.73895263671875	38.4120313184					1	DETECTED	418.7390 m/z @38.41 [151020OFc1_NvH-0949-Control-7.raw]	418.73895263671875	38.4120313184	1.91309548186667	83.9817740450667	82.06867856320002	5254899.5	5.195523529895442E8	2	7354	7.658487447271462	0.6987590958541052	0.024650921449428344	418.73876953125	418.74853515625
931	418.7585754394531	18.3044391565333					1	DETECTED	418.7586 m/z @18.30 [151020OFc1_NvH-0949-Control-7.raw]	418.7585754394531	18.3044391565333	3.8783797912	96.8504028122667	92.97202302106669	3993104.75	3.5792445978426963E8	2	7354	0.17600043138183352	0.5533120942614519	0.05140067578368604	418.74908447265625	418.76800537109375
932	418.7711181640625	31.9054843261333					1	DETECTED	418.7711 m/z @31.91 [151020OFc1_NvH-0949-Control-7.raw]	418.7711181640625	31.9054843261333	10.1081533056	57.12973814	47.0215848344	246556.0	1.6700356962207076E8	0	7354	0.03842497472755113	1.078812905887015	1.1570630162619948	418.7701416015625	418.77691650390625
933	418.7824401855469	4.15663501813333					1	DETECTED	418.7824 m/z @4.16 [151020OFc1_NvH-0949-Control-7.raw]	418.7824401855469	4.15663501813333	4.06356276453333	91.4348706349333	87.37130787039997	233397.921875	3.738695781117005E8	2	7354	0.11841870854463021	1.2027807225000045	1.363842595893948	418.7817077636719	418.7899475097656
934	418.8467712402344	13.3258484509333					1	DETECTED	418.8468 m/z @13.33 [151020OFc1_NvH-0949-Control-7.raw]	418.8467712402344	13.3258484509333	4.19603830693333	93.4276986570667	89.23166035013337	263778.125	2.803884735127202E8	0	7354	0.10936726693624799	0.5312300850418347	0.04047946651419681	418.8368835449219	418.8567199707031
935	418.8774108886719	25.6670122141333					1	DETECTED	418.8774 m/z @25.67 [151020OFc1_NvH-0949-Control-7.raw]	418.8774108886719	25.6670122141333	0.00950562426666667	92.8739295517333	92.86442392746663	1985849.75	3.7323580730707175E8	0	7354	21.72841658864085	0.6851233627690528	3.2351214625874873	418.8674621582031	418.8873596191406
936	418.8974609375	27.9705859525333					1	DETECTED	418.8975 m/z @27.97 [151020OFc1_NvH-0949-Control-7.raw]	418.8974609375	27.9705859525333	0.0404369221333333	58.9085971850667	58.868160262933365	2173959.75	2.863205335455687E8	3	7354	0.16218832912080927	1.2479027700028533	0.020361488134607798	418.8874816894531	418.8975524902344
937	418.9075622558594	26.1492545562667					1	DETECTED	418.9076 m/z @26.15 [151020OFc1_NvH-0949-Control-7.raw]	418.9075622558594	26.1492545562667	0.0503181304	99.7655383968	99.7152202664	6181190.5	5.670932186832185E8	3	7354	0.2959085542191815	3.199134667967806	5.335978332544864	418.8975830078125	418.9175109863281
938	418.9219665527344	34.2318499426667					1	DETECTED	418.9220 m/z @34.23 [151020OFc1_NvH-0949-Control-7.raw]	418.9219665527344	34.2318499426667	0.00950562426666667	91.0269065749333	91.01740095066664	762266.125	3.086507026407457E8	0	7354	10.105298696588857	0.993744034561273	16.498663322480848	418.9175720214844	418.93182373046875
939	418.9429626464844	13.1504398453333					1	DETECTED	418.9430 m/z @13.15 [151020OFc1_NvH-0949-Control-7.raw]	418.9429626464844	13.1504398453333	0.00950562426666667	98.7506750130667	98.74116938880003	405457.46875	3.577441330472942E8	3	7354	0.08205291651772306	1.023803799795538	0.42452258118235725	418.93316650390625	418.9521789550781
940	418.9621887207031	22.2540633658667					1	DETECTED	418.9622 m/z @22.25 [151020OFc1_NvH-0949-Control-7.raw]	418.9621887207031	22.2540633658667	0.235028251466667	96.9578564933333	96.72282824186662	1135912.5	3.8627634172275865E8	0	7354	0.10342872183413476	0.6734007476202055	4.537417544487586	418.95220947265625	418.9643859863281
941	418.9744567871094	15.3275460829333					1	DETECTED	418.9745 m/z @15.33 [151020OFc1_NvH-0949-Control-7.raw]	418.9744567871094	15.3275460829333	0.00950562426666667	98.6387741936	98.62926856933333	3672791.75	3.7278401750893307E8	3	7354	0.21145568577184193	14.993215587783528	70.18299404600678	418.9645080566406	418.9842529296875
942	419.0119323730469	32.3904667314667					1	DETECTED	419.0119 m/z @32.39 [151020OFc1_NvH-0949-Control-7.raw]	419.0119323730469	32.3904667314667	0.00950562426666667	99.9958104765333	99.98630485226663	113233.7578125	3.753461643221093E8	0	7354	86.46872794584888	1.4878631792468424	2.7882134817871265	419.0068054199219	419.02099609375
943	419.031005859375	30.7993434405333					1	DETECTED	419.0310 m/z @30.80 [151020OFc1_NvH-0949-Control-7.raw]	419.031005859375	30.7993434405333	2.97136081413333	99.966204888	96.99484407386666	260873.0625	3.1486055041806567E8	0	7354	69.87788564004327	2.0219665987628885	3.0461422769722306	419.0210266113281	419.040771484375
944	419.0432434082031	24.6971522101333					1	DETECTED	419.0432 m/z @24.70 [151020OFc1_NvH-0949-Control-7.raw]	419.0432434082031	24.6971522101333	3.25611986533333	99.8076898829333	96.55157001759997	232336.125	3.1274744043954885E8	0	7354	93.61657146953478	2.1647710535862403	3.3336190206905787	419.041015625	419.0523376464844
945	419.0590515136719	42.2386130568					1	DETECTED	419.0591 m/z @42.24 [151020OFc1_NvH-0949-Control-7.raw]	419.0590515136719	42.2386130568	0.00950562426666667	99.9853084589333	99.97580283466664	125174.7109375	3.326995757399904E8	0	7354	78.67361511725738	1.1422054930948986	1.2738276175274597	419.0533447265625	419.05908203125
946	419.09130859375	33.2276216096					1	DETECTED	419.0913 m/z @33.23 [151020OFc1_NvH-0949-Control-7.raw]	419.09130859375	33.2276216096	0.0503181304	99.8882618064	99.837943676	121740.3125	3.298406678002122E8	0	7354	97.62029311336528	1.4673784154753728	1.935604046998158	419.08203125	419.0972595214844
947	419.1839904785156	14.8686783962667					1	DETECTED	419.1840 m/z @14.87 [151020OFc1_NvH-0949-Control-7.raw]	419.1839904785156	14.8686783962667	2.17904660426667	99.9565445666667	97.77749796240002	297344.28125	2.878799799701882E8	0	7354	1.5077795878194866	6.742873846780794	5.345597084987512	419.1744689941406	419.1930236816406
948	419.20306396484375	21.8367035704					1	DETECTED	419.2031 m/z @21.84 [151020OFc1_NvH-0949-Control-7.raw]	419.20306396484375	21.8367035704	1.05122954693333	98.8823692864	97.83113973946668	1021262.0625	3.6691762002961355E8	3	7354	0.18840967561192912	0.7153035408992163	20.003445765336675	419.1930847167969	419.204345703125
949	419.21435546875	14.9611297029333					1	DETECTED	419.2144 m/z @14.96 [151020OFc1_NvH-0949-Control-7.raw]	419.21435546875	14.9611297029333	3.0073349112	96.322173788	93.3148388768	7022945.0	6.365360688918233E8	2	7354	22.71748205145372	2.75458706695631	172.42550820729153	419.2043762207031	419.216552734375
950	419.2265625	24.4884441458667					1	DETECTED	419.2266 m/z @24.49 [151020OFc1_NvH-0949-Control-7.raw]	419.2265625	24.4884441458667	3.37536673786667	98.4547407616	95.07937402373332	4.8200252E7	1.7073351672888687E9	2	7354	0.2081468974021412	0.5839801432178399	1.9107896193530942	419.2165832519531	419.2365417480469
951	419.2452392578125	42.2129662826667					1	DETECTED	419.2452 m/z @42.21 [151020OFc1_NvH-0949-Control-7.raw]	419.2452392578125	42.2129662826667	2.8172685688	99.2005048365333	96.3832362677333	1.1816063E7	7.542055997363123E8	3	7354	4.954312346054607	0.5167551749384773	0.31622194463536046	419.236572265625	419.25518798828125
952	419.2601013183594	18.2805650842667					1	DETECTED	419.2601 m/z @18.28 [151020OFc1_NvH-0949-Control-7.raw]	419.2601013183594	18.2805650842667	1.81078200666667	94.7085293184	92.89774731173333	1574677.5	3.414640686540074E8	2	7354	4.832913037572165	0.549213031795066	6.234706081157239	419.2552490234375	419.2699890136719
953	419.2772216796875	13.160327548					1	DETECTED	419.2772 m/z @13.16 [151020OFc1_NvH-0949-Control-7.raw]	419.2772216796875	13.160327548	3.73272085066667	94.0333747394667	90.30065388880003	306387.46875	2.8315992758110625E8	0	7354	0.12447939905240091	4.792362698468105	8.618403603985383	419.2701721191406	419.2869567871094
954	419.3157958984375	92.0288058053333					1	DETECTED	419.3158 m/z @92.03 [151020OFc1_NvH-0949-Control-7.raw]	419.3157958984375	92.0288058053333	0.00950562426666667	99.9958104765333	99.98630485226663	588371.3125	3.745999626932598E8	3	7354	1.7169352236309265	0.5110336324470884	0.0949253639858751	419.31243896484375	419.3194580078125
955	419.37890625	36.4894743256					1	DETECTED	419.3789 m/z @36.49 [151020OFc1_NvH-0949-Control-7.raw]	419.37890625	36.4894743256	0.334577197866667	97.7652509264	97.43067372853334	145327.703125	3.418528861029864E8	0	7354	82.17743126722941	1.3474063193198411	2.2791225011609897	419.37115478515625	419.3887023925781
956	419.4169616699219	9.95598205893333					1	DETECTED	419.4170 m/z @9.96 [151020OFc1_NvH-0949-Control-7.raw]	419.4169616699219	9.95598205893333	4.42527954026667	97.0225118589333	92.59723231866663	408300.46875	3.173834016140567E8	0	7354	0.15662258320896072	0.7702488237411521	0.824943453625699	419.4075012207031	419.4265441894531
957	419.46380615234375	22.2632400517333					1	DETECTED	419.4638 m/z @22.26 [151020OFc1_NvH-0949-Control-7.raw]	419.46380615234375	22.2632400517333	3.36610602293333	93.4474855053333	90.08137948239997	711626.5	3.1368152022753036E8	0	7354	23.870708813598384	0.5098655144158425	3.3034390644160427	419.4538879394531	419.4647521972656
958	419.4752197265625	15.3365336888					1	DETECTED	419.4752 m/z @15.34 [151020OFc1_NvH-0949-Control-7.raw]	419.4752197265625	15.3365336888	4.49031220213333	99.0539220261333	94.56360982399998	866368.75	3.499730727564292E8	0	7354	0.13882651933057488	0.5200045664279016	117.61477097540585	419.46539306640625	419.48504638671875
959	419.5046691894531	25.8953824749333					1	DETECTED	419.5047 m/z @25.90 [151020OFc1_NvH-0949-Control-7.raw]	419.5046691894531	25.8953824749333	4.08570222746667	95.1856717698667	91.09996954240003	530659.75	3.357788344592582E8	0	7354	0.12084118415595313	0.6247171458909616	0.3215467195944793	419.4951171875	419.51434326171875
960	419.5186462402344	14.8407500837333					1	DETECTED	419.5186 m/z @14.84 [151020OFc1_NvH-0949-Control-7.raw]	419.5186462402344	14.8407500837333	5.20155468826667	99.1138645712	93.91230988293333	241203.53125	2.973225773507061E8	0	7354	0.13870212875838028	5.64295405014492	30.57490734920354	419.51507568359375	419.5273742675781
961	419.53765869140625	17.5338919925333					1	DETECTED	419.5377 m/z @17.53 [151020OFc1_NvH-0949-Control-7.raw]	419.53765869140625	17.5338919925333	3.8877752656	96.0308146581333	92.1430393925333	975415.8125	3.4012577752160907E8	3	7354	0.14071579713205296	0.511645327502648	2.200343209344282	419.5276794433594	419.547607421875
962	419.54766845703125	32.9269692506667					1	DETECTED	419.5477 m/z @32.93 [151020OFc1_NvH-0949-Control-7.raw]	419.54766845703125	32.9269692506667	6.24955272186667	98.5264736312	92.27692090933334	329151.34375	4.508248420774697E8	3	7354	91.5544010817405	1.758945648566479	2.5232238018356754	419.54766845703125	419.54833984375
963	419.5583801269531	30.1001431418667					1	DETECTED	419.5584 m/z @30.10 [151020OFc1_NvH-0949-Control-7.raw]	419.5583801269531	30.1001431418667	2.47775991226667	99.4000505368	96.92229062453333	2831468.75	4.807510008892486E8	3	7354	10.040609429985555	0.6530704698199044	0.017196853587918948	419.54840087890625	419.565185546875
964	419.5752258300781	47.0331608584					1	DETECTED	419.5752 m/z @47.03 [151020OFc1_NvH-0949-Control-7.raw]	419.5752258300781	47.0331608584	2.76412965146667	95.3126537722667	92.54852412080002	5464119.5	4.8860733434685785E8	6	7354	0.17345877687762368	0.5284238820905997	0.012835808617523892	419.56524658203125	419.5851745605469
965	419.58673095703125	35.1610917282667					1	DETECTED	419.5867 m/z @35.16 [151020OFc1_NvH-0949-Control-7.raw]	419.58673095703125	35.1610917282667	4.19603830693333	83.1493646568	78.95332634986667	1002969.625	2.8549871652661633E8	3	7354	0.1536056337463947	0.5882838149608484	0.07121554855682227	419.58526611328125	419.5965270996094
966	419.61724853515625	9.9424926264					1	DETECTED	419.6172 m/z @9.94 [151020OFc1_NvH-0949-Control-7.raw]	419.61724853515625	9.9424926264	4.1456976744	97.5446513336	93.3989536592	265716.59375	3.5631459092477715E8	0	7354	0.22829685475225325	1.1244958845456419	17.884517364656393	419.6075744628906	419.6271667480469
967	419.6899108886719	32.8512635589333					1	DETECTED	419.6899 m/z @32.85 [151020OFc1_NvH-0949-Control-7.raw]	419.6899108886719	32.8512635589333	4.27436061226667	93.3135453530667	89.03918474080002	729765.0625	3.5538417282053494E8	0	7354	15.15180861799871	2.5640220307215262	1.512664340134336	419.68017578125	419.69964599609375
968	419.70965576171875	25.3590050165333					1	DETECTED	419.7097 m/z @25.36 [151020OFc1_NvH-0949-Control-7.raw]	419.70965576171875	25.3590050165333	3.05217636346667	88.4180590877333	85.36588272426663	8115298.5	5.3425465292276967E8	4	7354	0.21671517390033657	0.7456388239693805	0.7622221938044346	419.69970703125	419.7178039550781
969	419.7278137207031	24.4791358562667					1	DETECTED	419.7278 m/z @24.48 [151020OFc1_NvH-0949-Control-7.raw]	419.7278137207031	24.4791358562667	3.92898959893333	95.9468964210667	92.01790682213337	2.2929972E7	8.984964254952766E8	2	7354	0.20524118327723073	6.4889355042249734	2.7603398221351796	419.71783447265625	419.7377014160156
970	419.74053955078125	26.4744616904					1	DETECTED	419.7405 m/z @26.47 [151020OFc1_NvH-0949-Control-7.raw]	419.74053955078125	26.4744616904	0.253290719733333	94.4879194117333	94.23462869199997	811314.6875	3.646609997951724E8	0	7354	12.03844928736778	0.5009647432679254	4.028966987496398	419.7378845214844	419.7449951171875
971	419.7550354003906	24.626452632					1	DETECTED	419.7550 m/z @24.63 [151020OFc1_NvH-0949-Control-7.raw]	419.7550354003906	24.626452632	4.0218759376	95.9576422909333	91.93576635333329	2.1096618E7	7.267284044367523E8	2	7354	0.25501158075591235	43.50341812578845	1.6475950829988997	419.7451171875	419.7645263671875
972	419.7706298828125	13.5565619909333					1	DETECTED	419.7706 m/z @13.56 [151020OFc1_NvH-0949-Control-7.raw]	419.7706298828125	13.5565619909333	4.66324589893333	90.5814118133333	85.91816591439998	441627.5	2.898125112143475E8	0	7354	10.550323388916619	0.5395701213980726	0.07812749954778425	419.765625	419.77978515625
973	419.791259765625	40.2494964082667					1	DETECTED	419.7913 m/z @40.25 [151020OFc1_NvH-0949-Control-7.raw]	419.791259765625	40.2494964082667	4.07453968	95.9161801861333	91.8416405061333	895355.875	2.977947584563989E8	0	7354	0.21236510023245359	0.6277625373862192	0.011462119615355836	419.78271484375	419.8002624511719
974	419.81768798828125	9.88300584746667					1	DETECTED	419.8177 m/z @9.88 [151020OFc1_NvH-0949-Control-7.raw]	419.81768798828125	9.88300584746667	8.5903101424	92.5404686504	83.950158508	161407.859375	3.434464923606262E8	0	7354	0.15269679952459825	2.7249701822301087	6.407424914597543	419.8080749511719	419.8276062011719
975	419.84869384765625	24.5659700896					1	DETECTED	419.8487 m/z @24.57 [151020OFc1_NvH-0949-Control-7.raw]	419.84869384765625	24.5659700896	4.80027129466667	98.3838246968	93.58355340213333	174357.9375	3.7719378446244466E8	0	7354	29.73165343594815	2.5754822607463974	5.655598754163303	419.8388366699219	419.8505859375
976	419.8606872558594	17.6309511658667					1	DETECTED	419.8607 m/z @17.63 [151020OFc1_NvH-0949-Control-7.raw]	419.8606872558594	17.6309511658667	4.613798576	97.5339225426667	92.92012396666671	182487.421875	3.5788097818443996E8	0	7354	23.42259133008426	5.363380875102628	0.028181691236688126	419.8509826660156	419.861572265625
977	419.8716735839844	17.5642102162667					1	DETECTED	419.8717 m/z @17.56 [151020OFc1_NvH-0949-Control-7.raw]	419.8716735839844	17.5642102162667	0.00950562426666667	81.0081973064	80.99869168213334	747664.25	3.009484078177281E8	3	7354	0.13072425882913663	0.5736501756192476	2.530700682412245	419.8616943359375	419.8808288574219
978	419.8909606933594	36.8339494829333					1	DETECTED	419.8910 m/z @36.83 [151020OFc1_NvH-0949-Control-7.raw]	419.8909606933594	36.8339494829333	0.0503181304	98.912777008	98.8624588776	1.9472196E7	9.991003399389687E8	3	7354	0.4030828051442512	0.5728641450967269	0.5350106188427505	419.8810119628906	419.90093994140625
979	419.9098815917969	47.1201396946667					1	DETECTED	419.9099 m/z @47.12 [151020OFc1_NvH-0949-Control-7.raw]	419.9098815917969	47.1201396946667	0.00950562426666667	89.1155658064	89.10606018213333	2608108.0	4.3432720282247406E8	3	7354	0.08877349316186667	0.5606592078508338	0.05304369953018892	419.9009704589844	419.9197998046875
980	419.92108154296875	35.2376054874667					1	DETECTED	419.9211 m/z @35.24 [151020OFc1_NvH-0949-Control-7.raw]	419.92108154296875	35.2376054874667	0.00950562426666667	99.6375520978667	99.62804647360004	669185.375	3.5373532020052487E8	0	7354	0.03219455673617233	2.1796125507531503	0.4186553242339183	419.92010498046875	419.9310607910156
981	419.95513916015625	46.2451121253333					1	DETECTED	419.9551 m/z @46.25 [151020OFc1_NvH-0949-Control-7.raw]	419.95513916015625	46.2451121253333	0.00950562426666667	99.9958104765333	99.98630485226663	416483.0	3.149005327344081E8	0	7354	50.10084093705359	1.1083455418170565	1.7397839304994172	419.9452209472656	419.9574890136719
982	419.9679260253906	33.1787431493333					1	DETECTED	419.9679 m/z @33.18 [151020OFc1_NvH-0949-Control-7.raw]	419.9679260253906	33.1787431493333	0.00950562426666667	99.6569586010667	99.64745297680004	926822.8125	3.3666895431642026E8	0	7354	0.20263142367773668	0.5041774277621289	0.2748680802578283	419.9579772949219	419.97784423828125
983	419.9790954589844	12.7263492634667					1	DETECTED	419.9791 m/z @12.73 [151020OFc1_NvH-0949-Control-7.raw]	419.9790954589844	12.7263492634667	4.35795948133333	97.1721970584	92.81423757706668	218318.765625	3.359282052808319E8	0	7354	0.22510299007183576	7.864885087068989	1.0233102039477817	419.9779357910156	419.9810485839844
984	419.9910888671875	29.9863607621333					1	DETECTED	419.9911 m/z @29.99 [151020OFc1_NvH-0949-Control-7.raw]	419.9910888671875	29.9863607621333	2.88896574	99.0941769304	96.2052111904	1874956.5	3.897770728138511E8	0	7354	0.1373043107934322	1.163515220460195	0.0227941937086589	419.981201171875	419.9996643066406
985	420.001953125	41.0397687093333					1	DETECTED	420.0020 m/z @41.04 [151020OFc1_NvH-0949-Control-7.raw]	420.001953125	41.0397687093333	3.55792259413333	99.666587336	96.10866474186668	187805.203125	3.5094767864452255E8	0	7354	80.94361840112194	1.247014571528112	2.1325109047462742	420.0010986328125	420.0115661621094
986	420.0133361816406	38.9631799264					1	DETECTED	420.0133 m/z @38.96 [151020OFc1_NvH-0949-Control-7.raw]	420.0133361816406	38.9631799264	2.3776961928	99.9078533370667	97.5301571442667	157101.140625	3.1185988687380266E8	0	7354	86.32630945099675	1.280238549883402	1.9641611404026529	420.0123291015625	420.02313232421875
987	420.0437927246094	80.6996087717333					1	DETECTED	420.0438 m/z @80.70 [151020OFc1_NvH-0949-Control-7.raw]	420.0437927246094	80.6996087717333	0.00950562426666667	99.9958104765333	99.98630485226663	340890.78125	4.132681427238303E8	0	7354	92.56531164953752	0.5886591782238316	0.17331836749805737	420.0339050292969	420.0534362792969
988	420.07330322265625	28.0568785053333					1	DETECTED	420.0733 m/z @28.06 [151020OFc1_NvH-0949-Control-7.raw]	420.07330322265625	28.0568785053333	0.0302056037333333	99.9853084589333	99.95510285519997	228939.1875	3.290059760654735E8	0	7354	97.89165547385528	1.708787127064285	2.4091331452949762	420.0634765625	420.0832824707031
989	420.1906433105469	33.0670422528					1	DETECTED	420.1906 m/z @33.07 [151020OFc1_NvH-0949-Control-7.raw]	420.1906433105469	33.0670422528	3.43822430373333	98.608008024	95.16978372026666	319511.59375	3.1828418273934776E8	0	7354	19.489020256203514	1.8439282820962348	2.154645248135136	420.1807861328125	420.1909484863281
990	420.2009582519531	25.7563525117333					1	DETECTED	420.2010 m/z @25.76 [151020OFc1_NvH-0949-Control-7.raw]	420.2009582519531	25.7563525117333	0.343581413866667	99.7460281032	99.40244668933333	1934957.5	3.8138155954569465E8	2	7354	0.18933513972374882	1.2386376065341043	1.2819091901025623	420.19097900390625	420.21002197265625
991	420.22003173828125	34.3158133536					1	DETECTED	420.2200 m/z @34.32 [151020OFc1_NvH-0949-Control-7.raw]	420.22003173828125	34.3158133536	3.07009922773333	98.6694508677333	95.59935163999998	5.1789256E7	1.827730214303398E9	2	7354	0.23866613740750608	0.5199537268203372	0.19921810864757591	420.2100524902344	420.2300109863281
992	420.2347106933594	29.7789197072					1	DETECTED	420.2347 m/z @29.78 [151020OFc1_NvH-0949-Control-7.raw]	420.2347106933594	29.7789197072	2.93447977013333	99.7655383968	96.83105862666666	3182241.5	5.979817328231633E8	4	7354	7.073375316069551	1.568120945062398	3.376403235797562	420.23004150390625	420.24468994140625
993	420.2566223144531	24.626452632					1	DETECTED	420.2566 m/z @24.63 [151020OFc1_NvH-0949-Control-7.raw]	420.2566223144531	24.626452632	3.78666401093333	95.3330828813333	91.54641887039996	9048818.0	5.184596468851238E8	3	7354	0.2316444764270642	0.5340380871955903	109.60991527081619	420.24664306640625	420.26611328125
994	420.27105712890625	29.2509042674667					1	DETECTED	420.2711 m/z @29.25 [151020OFc1_NvH-0949-Control-7.raw]	420.27105712890625	29.2509042674667	6.1007710888	92.8346571176	86.7338860288	385840.5	3.5930896219310105E8	0	7354	6.913311640873328	2.5017136629340926	3.8962437752778185	420.2670593261719	420.2808532714844
995	420.28228759765625	5.75829395253333					1	DETECTED	420.2823 m/z @5.76 [151020OFc1_NvH-0949-Control-7.raw]	420.28228759765625	5.75829395253333	5.65410120693333	92.2710195301333	86.61691832319997	55483.125	6.662572578284544E7	0	7354	0.05891191777459781	415.65714495962055	819.6058794802093	420.2818298339844	420.2826232910156
996	420.2934875488281	40.2494964082667					1	DETECTED	420.2935 m/z @40.25 [151020OFc1_NvH-0949-Control-7.raw]	420.2934875488281	40.2494964082667	4.60457567386667	99.9758024114667	95.37122673760004	509655.96875	2.9251134140813017E8	0	7354	35.7653708740614	1.2211056052035167	1.4415913220649201	420.28887939453125	420.30047607421875
997	420.31927490234375	92.0288058053333					1	DETECTED	420.3193 m/z @92.03 [151020OFc1_NvH-0949-Control-7.raw]	420.31927490234375	92.0288058053333	0.00950562426666667	99.9958104765333	99.98630485226663	211663.90625	2.7817072119236803E8	0	7354	1.9716700707115535	0.52602745895466	0.0794134760710086	420.3128967285156	420.3269958496094
998	420.33197021484375	90.9622636736					1	DETECTED	420.3320 m/z @90.96 [151020OFc1_NvH-0949-Control-7.raw]	420.33197021484375	90.9622636736	52.1467921645333	99.3798681456	47.2330759810667	81137.1484375	1.3085387628408445E8	0	7354	0.3320385568895432	0.6084310475274501	0.014863749347191807	420.33056640625	420.3332214355469
999	420.4310607910156	40.4141651024					1	DETECTED	420.4311 m/z @40.41 [151020OFc1_NvH-0949-Control-7.raw]	420.4310607910156	40.4141651024	3.95138091546667	98.5466296146667	94.59524869920003	132007.78125	3.263800594411238E8	0	7354	26.925514523182436	1.2971479113366615	1.9023105536797316	420.42169189453125	420.43896484375
1000	420.448974609375	24.2320888829333					1	DETECTED	420.4490 m/z @24.23 [151020OFc1_NvH-0949-Control-7.raw]	420.448974609375	24.2320888829333	3.73272085066667	99.7558006637333	96.02307981306663	191525.21875	3.178031472624217E8	0	7354	57.51396411092236	2.5851312576616503	4.168171543489315	420.4393615722656	420.45892333984375
1001	420.4776611328125	38.1950779298667					1	DETECTED	420.4777 m/z @38.20 [151020OFc1_NvH-0949-Control-7.raw]	420.4776611328125	38.1950779298667	4.5747819512	98.0252290058667	93.45044705466671	408005.5	3.776917500868206E8	0	7354	18.70574729891341	1.6876371991821593	2.8945417717908737	420.4678039550781	420.4826354980469
1002	420.4926452636719	29.9863607621333					1	DETECTED	420.4926 m/z @29.99 [151020OFc1_NvH-0949-Control-7.raw]	420.4926452636719	29.9863607621333	3.55792259413333	99.8680534864	96.31013089226667	1163341.375	3.043837556197663E8	4	7354	1.9854966468626785	0.5321142523791524	0.005654877176298986	420.4828796386719	420.50250244140625
1003	420.5037536621094	24.61465276					1	DETECTED	420.5038 m/z @24.61 [151020OFc1_NvH-0949-Control-7.raw]	420.5037536621094	24.61465276	3.7129897376	87.8437591949333	84.1307694573333	739655.1875	2.7285620136175567E8	0	7354	0.02086054090777978	4.878917449353202	85.09523349964171	420.5028991699219	420.5133972167969
1004	420.53265380859375	24.815523896					1	DETECTED	420.5327 m/z @24.82 [151020OFc1_NvH-0949-Control-7.raw]	420.53265380859375	24.815523896	1.9716258136	98.3939123296	96.422286516	2352693.75	3.7594303816094834E8	3	7354	1.0946407723303722	0.5511200926211659	0.016645610373324193	420.52276611328125	420.5426025390625
1005	420.5429382324219	23.7054404610667					1	DETECTED	420.5429 m/z @23.71 [151020OFc1_NvH-0949-Control-7.raw]	420.5429382324219	23.7054404610667	4.96805939173333	91.9886624394667	87.02060304773336	480194.75	3.562857280102901E8	3	7354	56.59773510336832	3.827730342266106	21.935983603599222	420.54266357421875	420.549560546875
1006	420.5595703125	36.9103613512					1	DETECTED	420.5596 m/z @36.91 [151020OFc1_NvH-0949-Control-7.raw]	420.5595703125	36.9103613512	3.78666401093333	99.2409382952	95.45427428426666	5064934.0	6.691509750475025E8	3	7354	0.5038600485762856	1.1097728235431472	1.2419168020071494	420.5495910644531	420.5695495605469
1007	420.5696105957031	29.6573647248					1	DETECTED	420.5696 m/z @29.66 [151020OFc1_NvH-0949-Control-7.raw]	420.5696105957031	29.6573647248	0.8779296288	68.1548131781333	67.27688354933329	1473010.125	3.2972272243304086E8	0	7354	1.4252659652523079	0.9583107522909535	0.3854031418571795	420.569580078125	420.579345703125
1008	420.5820617675781	12.8793886202667					1	DETECTED	420.5821 m/z @12.88 [151020OFc1_NvH-0949-Control-7.raw]	420.5820617675781	12.8793886202667	4.125608828	98.158553192	94.032944364	1187969.25	3.3537207750613654E8	3	7354	5.676847623245688	0.91806839746629	4.98138210788731	420.5797119140625	420.5919189453125
1009	420.678466796875	18.7873071512					1	DETECTED	420.6785 m/z @18.79 [151020OFc1_NvH-0949-Control-7.raw]	420.678466796875	18.7873071512	7.25270803866667	72.0813440925333	64.82863605386663	190493.234375	2.6644143392690566E8	0	7354	16.91039122705973	3.423530069577102	5.827871052598304	420.6700439453125	420.683837890625
1010	420.69427490234375	11.9262933794667					1	DETECTED	420.6943 m/z @11.93 [151020OFc1_NvH-0949-Control-7.raw]	420.69427490234375	11.9262933794667	1.36619703706667	76.5497286317333	75.18353159466663	290094.0625	2.9532124431685865E8	0	7354	0.18488679579742495	0.7555160577249876	0.5407927882043169	420.6845397949219	420.69927978515625
1011	420.7093811035156	32.2216500472					1	DETECTED	420.7094 m/z @32.22 [151020OFc1_NvH-0949-Control-7.raw]	420.7093811035156	32.2216500472	3.54849371546667	99.3899740072	95.84148029173332	478442.78125	3.3081669028208166E8	0	7354	11.341644778577948	1.9906740206444047	0.10422159825424812	420.6994323730469	420.7113952636719
1012	420.7214050292969	34.3158133536					1	DETECTED	420.7214 m/z @34.32 [151020OFc1_NvH-0949-Control-7.raw]	420.7214050292969	34.3158133536	1.88735404666667	97.9636483941333	96.07629434746663	2.3819108E7	8.550439419770489E8	2	7354	0.210873927514875	0.5160660156335702	0.01853996377948083	420.71142578125	420.73138427734375
1013	420.7378234863281	47.2856500808					1	DETECTED	420.7378 m/z @47.29 [151020OFc1_NvH-0949-Control-7.raw]	420.7378234863281	47.2856500808	3.858075924	95.4441688437333	91.58609291973329	2292068.5	3.6308702221264774E8	2	7354	0.20228445904410108	0.5065229664047181	0.005549091785375665	420.7314147949219	420.74774169921875
1014	420.7578125	24.6553357					1	DETECTED	420.7578 m/z @24.66 [151020OFc1_NvH-0949-Control-7.raw]	420.7578125	24.6553357	1.1649576128	98.8222051312	97.6572475184	2384964.75	3.483001197115761E8	2	7354	0.24344368848010944	0.9900613816577826	73.05199624368086	420.7480773925781	420.7581481933594
1015	420.7681579589844	27.7495445562667					1	DETECTED	420.7682 m/z @27.75 [151020OFc1_NvH-0949-Control-7.raw]	420.7681579589844	27.7495445562667	5.71848818186667	73.9036394541333	68.18515127226662	3844409.0	3.745536010649707E8	2	7354	3.1958463870675864	0.5532402242651646	0.024365131039681194	420.7581787109375	420.776123046875
1016	420.7869567871094	37.3442774453333					1	DETECTED	420.7870 m/z @37.34 [151020OFc1_NvH-0949-Control-7.raw]	420.7869567871094	37.3442774453333	5.67357817226667	92.8631819725333	87.18960380026662	6055944.0	4.4384467390577656E8	2	7354	0.1736777524678743	0.5345503579857094	0.04040906316068823	420.7772216796875	420.7967529296875
1017	420.86029052734375	20.723713968					1	DETECTED	420.8603 m/z @20.72 [151020OFc1_NvH-0949-Control-7.raw]	420.86029052734375	20.723713968	3.81796135386667	99.9565445666667	96.13858321280003	1383862.0	3.460952532220698E8	0	7354	4.170043865316359	0.7489343435559033	0.3814908238341035	420.8509826660156	420.8702697753906
1018	420.8704833984375	25.7383215877333					1	DETECTED	420.8705 m/z @25.74 [151020OFc1_NvH-0949-Control-7.raw]	420.8704833984375	25.7383215877333	4.1456976744	54.9396550733333	50.7939573989333	452556.40625	2.337915960544892E8	0	7354	14.506944793945927	1.857594555201252	0.039129143361983594	420.87030029296875	420.8738098144531
1019	420.8838195800781	41.0397687093333					1	DETECTED	420.8838 m/z @41.04 [151020OFc1_NvH-0949-Control-7.raw]	420.8838195800781	41.0397687093333	0.00950562426666667	99.8778950437333	99.86838941946664	7489974.5	4.7859059495413595E8	3	7354	0.20904917214907215	0.5951945979717929	0.006194631727430953	420.8738708496094	420.893798828125
1020	420.8985900878906	19.6140811946667					1	DETECTED	420.8986 m/z @19.61 [151020OFc1_NvH-0949-Control-7.raw]	420.8985900878906	19.6140811946667	4.0218759376	99.82702926	95.8051533224	3586594.75	4.8714286910712016E8	3	7354	0.14673240952496158	0.867141606000979	14.236033304721373	420.8938293457031	420.9084777832031
1021	420.9164123535156	12.8939889429333					1	DETECTED	420.9164 m/z @12.89 [151020OFc1_NvH-0949-Control-7.raw]	420.9164123535156	12.8939889429333	0.0893463226666667	99.7060954464	99.61674912373333	642928.5625	3.831491519355554E8	0	7354	21.99911199089881	0.5835223261548751	1.0000246790634515	420.9085998535156	420.9263916015625
1022	420.9273376464844	31.5922403144					1	DETECTED	420.9273 m/z @31.59 [151020OFc1_NvH-0949-Control-7.raw]	420.9273376464844	31.5922403144	0.00950562426666667	99.9272799634667	99.91777433920004	287149.71875	2.7773924293608844E8	3	7354	15.926606517392425	2.000795443838019	4.07634384825914	420.9264831542969	420.9371337890625
1023	420.9510498046875	19.9449042344					1	DETECTED	420.9510 m/z @19.94 [151020OFc1_NvH-0949-Control-7.raw]	420.9510498046875	19.9449042344	0.00950562426666667	99.9958104765333	99.98630485226663	459633.4375	3.3197751787899184E8	0	7354	0.02455836675873968	2.848427863375739	4.335140772353517	420.9410705566406	420.9546813964844
1024	420.9647521972656	35.7989755749333					1	DETECTED	420.9648 m/z @35.80 [151020OFc1_NvH-0949-Control-7.raw]	420.9647521972656	35.7989755749333	0.00950562426666667	99.2509920490667	99.24148642480003	547730.8125	3.326706555230098E8	0	7354	0.11420174875514277	1.6908791652750312	0.4527228164365343	420.95526123046875	420.974609375
1025	420.9772033691406	44.5576662954667					1	DETECTED	420.9772 m/z @44.56 [151020OFc1_NvH-0949-Control-7.raw]	420.9772033691406	44.5576662954667	0.00950562426666667	99.7363677413333	99.72686211706663	127289.2109375	3.260691296346678E8	0	7354	67.80589332229961	1.139698469290654	1.2645319592406412	420.97479248046875	420.97869873046875
1026	420.9887390136719	47.2856500808					1	DETECTED	420.9887 m/z @47.29 [151020OFc1_NvH-0949-Control-7.raw]	420.9887390136719	47.2856500808	1.12997881066667	99.7558006637333	98.62582185306663	2002654.625	3.339226399097302E8	0	7354	0.1605664130027975	0.503536948690593	2.7258863488729634	420.9788818359375	420.99859619140625
1027	421.007080078125	39.0943363178667					1	DETECTED	421.0071 m/z @39.09 [151020OFc1_NvH-0949-Control-7.raw]	421.007080078125	39.0943363178667	0.00950562426666667	99.2809917373333	99.27148611306663	437313.59375	3.0916189899727035E8	0	7354	0.05101525470652035	1.3197414371764629	1.6437421987976277	420.9988098144531	421.0170593261719
1028	421.0206298828125	25.2457271488					1	DETECTED	421.0206 m/z @25.25 [151020OFc1_NvH-0949-Control-7.raw]	421.0206298828125	25.2457271488	0.0601117834666667	99.9370986597333	99.87698687626663	157380.828125	3.502369102048063E8	0	7354	96.18051041451683	1.9055430789200207	2.811950673892686	421.0172119140625	421.0265808105469
1029	421.0367431640625	42.2837313661333					1	DETECTED	421.0367 m/z @42.28 [151020OFc1_NvH-0949-Control-7.raw]	421.0367431640625	42.2837313661333	0.00950562426666667	99.9958104765333	99.98630485226663	163684.859375	3.0175857102460533E8	0	7354	94.39131050369977	1.1213708880317166	1.32646223635589	421.0276184082031	421.0464172363281
1030	421.0588073730469	18.2334654418667					1	DETECTED	421.0588 m/z @18.23 [151020OFc1_NvH-0949-Control-7.raw]	421.0588073730469	18.2334654418667	1.67341673573333	99.8175398645333	98.14412312879998	401775.21875	3.634045846657007E8	0	7354	9.827207342822572	2.8888654162217513	6.007006649321061	421.049560546875	421.0633239746094
1031	421.0733947753906	40.9011808184					1	DETECTED	421.0734 m/z @40.90 [151020OFc1_NvH-0949-Control-7.raw]	421.0733947753906	40.9011808184	0.00950562426666667	99.9853084589333	99.97580283466664	588381.1875	3.5417348622460407E8	0	7354	0.13115977460541473	1.1714950095258738	210.90137232139236	421.06463623046875	421.0833740234375
1032	421.10614013671875	41.9690663778667					1	DETECTED	421.1061 m/z @41.97 [151020OFc1_NvH-0949-Control-7.raw]	421.10614013671875	41.9690663778667	0.0404369221333333	99.9958104765333	99.95537355439996	116750.484375	3.189279587343699E8	0	7354	86.08447941187329	1.2574759029221316	1.5161269078216135	421.0967102050781	421.1098937988281
1033	421.1201171875	60.7404789064					1	DETECTED	421.1201 m/z @60.74 [151020OFc1_NvH-0949-Control-7.raw]	421.1201171875	60.7404789064	1.7188079152	99.9758024114667	98.2569944962667	134194.921875	2.7802199762930924E8	0	7354	89.14742966662456	0.8323806565127291	0.5221527057797618	421.1110534667969	421.12969970703125
1034	421.14599609375	89.2077377629333					1	DETECTED	421.1460 m/z @89.21 [151020OFc1_NvH-0949-Control-7.raw]	421.14599609375	89.2077377629333	9.91579968693333	99.8076898829333	89.89189019599998	261985.671875	2.93620822490116E8	0	7354	0.7306655550141556	12.129250007515	0.803925609434212	421.1377258300781	421.1542663574219
1035	421.16461181640625	40.3582077458667					1	DETECTED	421.1646 m/z @40.36 [151020OFc1_NvH-0949-Control-7.raw]	421.16461181640625	40.3582077458667	1.86512064666667	99.966204888	98.10108424133333	131840.328125	2.904974453224333E8	0	7354	67.38951482484961	1.2742688575291234	2.044433422902168	421.1561279296875	421.1744079589844
1036	421.1858215332031	14.2660517437333					1	DETECTED	421.1858 m/z @14.27 [151020OFc1_NvH-0949-Control-7.raw]	421.1858215332031	14.2660517437333	0.1898100848	99.369840988	99.1800309032	496443.03125	3.334732868165561E8	3	7354	11.58342746567958	9.755885844134134	0.043308572654616746	421.17584228515625	421.1925048828125
1037	421.2025146484375	22.3893883232					1	DETECTED	421.2025 m/z @22.39 [151020OFc1_NvH-0949-Control-7.raw]	421.2025146484375	22.3893883232	0.495850461066667	97.8910809656	97.39523050453333	3239879.0	4.015565664340168E8	2	7354	0.21167813880870057	0.6415971580353339	1.4390638443782295	421.1925354003906	421.2033996582031
1038	421.2134094238281	40.4248483978667					1	DETECTED	421.2134 m/z @40.42 [151020OFc1_NvH-0949-Control-7.raw]	421.2134094238281	40.4248483978667	3.74377058373333	98.4650051925333	94.72123460879996	4893425.5	4.327197149639547E8	2	7354	0.19406831457354912	0.7956266070640732	0.326445619186697	421.20343017578125	421.2149353027344
1039	421.2249450683594	39.0165603389333					1	DETECTED	421.2249 m/z @39.02 [151020OFc1_NvH-0949-Control-7.raw]	421.2249450683594	39.0165603389333	1.86512064666667	99.1544301925333	97.28930954586663	6524820.5	8.888220825371531E8	3	7354	5.536318067133017	0.5164109809505629	0.05414204083837271	421.2149963378906	421.23492431640625
1040	421.2390441894531	36.0695252266667					1	DETECTED	421.2390 m/z @36.07 [151020OFc1_NvH-0949-Control-7.raw]	421.2390441894531	36.0695252266667	1.67341673573333	98.0458000818667	96.37238334613338	2960851.5	4.818388869996778E8	2	7354	0.27092878003605136	0.6369215702123113	0.022973230862832355	421.2349548339844	421.2490234375
1041	421.24945068359375	36.8339494829333					1	DETECTED	421.2495 m/z @36.83 [151020OFc1_NvH-0949-Control-7.raw]	421.24945068359375	36.8339494829333	3.54849371546667	50.6112500154667	47.06275630000003	430198.65625	1.8552154401914075E8	0	7354	25.21261310963157	0.7890299354721398	0.046446431625526925	421.2490539550781	421.250732421875
1042	421.2607727050781	11.7243581442667					1	DETECTED	421.2608 m/z @11.72 [151020OFc1_NvH-0949-Control-7.raw]	421.2607727050781	11.7243581442667	1.7734616752	96.2501890813333	94.4767274061333	4977038.0	5.1314042612808615E8	2	7354	9.678361305343417	1.5569149615983942	2.832275992833486	421.25079345703125	421.270751953125
1043	421.2886047363281	37.241528488					1	DETECTED	421.2886 m/z @37.24 [151020OFc1_NvH-0949-Control-7.raw]	421.2886047363281	37.241528488	9.77569445386667	92.8050241968	83.02932974293333	2270648.25	4.0364724075171494E8	0	7354	0.189886588520352	0.5061056595576741	0.7528901906078611	421.27862548828125	421.2984619140625
1044	421.3316345214844	62.9062706952					1	DETECTED	421.3316 m/z @62.91 [151020OFc1_NvH-0949-Control-7.raw]	421.3316345214844	62.9062706952	0.00950562426666667	99.9758024114667	99.96629678720004	124409.546875	2.970476043611037E8	0	7354	91.16777766429956	0.7759800324954035	0.4682300345155279	421.3216552734375	421.3405456542969
1045	421.35760498046875	34.6938572488					1	DETECTED	421.3576 m/z @34.69 [151020OFc1_NvH-0949-Control-7.raw]	421.35760498046875	34.6938572488	7.6099271152	92.3369958976	84.72706878240001	82619.1171875	2.8514140647743624E8	0	7354	83.76274556053515	1.56415757174932	2.094373866573838	421.3481750488281	421.358154296875
1046	421.3682861328125	70.3096287330667					1	DETECTED	421.3683 m/z @70.31 [151020OFc1_NvH-0949-Control-7.raw]	421.3682861328125	70.3096287330667	3.8877752656	92.6747380386667	88.7869627730667	94718.875	3.5493199006339806E8	0	7354	87.35566481474397	0.6683565584070489	0.32189483753461984	421.3624572753906	421.37091064453125
1047	421.40771484375	40.7523596237333					1	DETECTED	421.4077 m/z @40.75 [151020OFc1_NvH-0949-Control-7.raw]	421.40771484375	40.7523596237333	3.92898959893333	92.9425165581333	89.01352695919998	665893.5	3.235405577353742E8	0	7354	0.3507108411880395	1.2590097504154605	524.4056803029824	421.3978271484375	421.41748046875
1048	421.4523620605469	19.9449042344					1	DETECTED	421.4524 m/z @19.94 [151020OFc1_NvH-0949-Control-7.raw]	421.4523620605469	19.9449042344	4.1456976744	98.8007617936	94.6550641192	228106.140625	3.24563234049667E8	0	7354	4.6221317475551125	5.869888324491477	0.16355119591206702	421.4425354003906	421.4606018066406
1049	421.470947265625	17.9951072408					1	DETECTED	421.4709 m/z @18.00 [151020OFc1_NvH-0949-Control-7.raw]	421.470947265625	17.9951072408	3.96218471386667	98.6490829573333	94.68689824346663	9153271.0	5.581980885010698E8	0	7354	0.20257201272748304	0.527096029594051	0.024797016410375607	421.4614562988281	421.4809265136719
1050	421.48883056640625	47.2697919032					1	DETECTED	421.4888 m/z @47.27 [151020OFc1_NvH-0949-Control-7.raw]	421.48883056640625	47.2697919032	3.80701141386667	99.7655383968	95.95852698293332	573986.3125	3.008936359471349E8	0	7354	23.669161857304584	1.308188505924591	0.24622019983279744	421.48095703125	421.48883056640625
1051	421.49884033203125	47.1657326488					1	DETECTED	421.4988 m/z @47.17 [151020OFc1_NvH-0949-Control-7.raw]	421.49884033203125	47.1657326488	3.42018062986667	98.6694508677333	95.24927023786664	745868.75	3.2904629685900724E8	0	7354	0.1703092258612955	1.3684239427492175	0.004023722394064802	421.4891052246094	421.5088195800781
1052	421.50897216796875	12.5947672410667					1	DETECTED	421.5090 m/z @12.59 [151020OFc1_NvH-0949-Control-7.raw]	421.50897216796875	12.5947672410667	8.38397667013333	20.2639568973333	11.87998022719997	183060.40625	2.1787979548361216E7	0	7354	0.1626931164704164	1.4106591181720347	1.8213182363440694	421.50885009765625	421.5094909667969
1053	421.5196838378906	14.2150483936					1	DETECTED	421.5197 m/z @14.22 [151020OFc1_NvH-0949-Control-7.raw]	421.5196838378906	14.2150483936	1.45785706213333	98.5873015061333	97.12944444399997	390000.90625	3.0113221872899127E8	0	7354	5.512571562473877	0.5694749603095974	0.04087512791179876	421.50970458984375	421.5296325683594
1054	421.5298767089844	16.4085446797333					1	DETECTED	421.5299 m/z @16.41 [151020OFc1_NvH-0949-Control-7.raw]	421.5298767089844	16.4085446797333	4.23631343573333	91.8786365802667	87.64232314453336	200005.6875	3.2503213380729437E8	0	7354	9.910135791990417	3.608295049454124	11.66118620475717	421.52972412109375	421.5332336425781
1055	421.5434265136719	35.0240452101333					1	DETECTED	421.5434 m/z @35.02 [151020OFc1_NvH-0949-Control-7.raw]	421.5434265136719	35.0240452101333	2.46873042133333	96.9793601261333	94.51062970479997	1848532.75	4.2107830652074593E8	3	7354	16.702985889528197	0.5807800953938506	0.11939809204537263	421.533447265625	421.5491638183594
1056	421.559326171875	39.0809222074667					1	DETECTED	421.5593 m/z @39.08 [151020OFc1_NvH-0949-Control-7.raw]	421.559326171875	39.0809222074667	0.433059649333333	98.6285141744	98.19545452506667	4633520.5	5.420459240840304E8	3	7354	16.83877841361999	0.5137758092244675	0.1631943949616194	421.5494079589844	421.56903076171875
1057	421.57379150390625	36.0112505016					1	DETECTED	421.5738 m/z @36.01 [151020OFc1_NvH-0949-Control-7.raw]	421.57379150390625	36.0112505016	0.325512734933333	99.4000505368	99.07453780186667	1615674.625	3.5861480999878246E8	0	7354	0.19478206622807903	0.6191238821291412	1.454606182918246	421.5693359375	421.5837707519531
1058	421.5849304199219	12.8539265061333					1	DETECTED	421.5849 m/z @12.85 [151020OFc1_NvH-0949-Control-7.raw]	421.5849304199219	12.8539265061333	4.31192081146667	36.7012116557333	32.38929084426663	116665.328125	1.0340129427210769E8	0	7354	4.362250642795654	3.2507010250950144	0.002346175791061642	421.5838317871094	421.5851745605469
1059	421.5951843261719	13.2418612613333					1	DETECTED	421.5952 m/z @13.24 [151020OFc1_NvH-0949-Control-7.raw]	421.5951843261719	13.2418612613333	4.125608828	82.5718292122667	78.44622038426671	354743.15625	3.018030407417711E8	0	7354	0.15907640238082088	0.5088506158841511	0.05402168060749577	421.585205078125	421.60504150390625
1060	421.61224365234375	31.7109415152					1	DETECTED	421.6122 m/z @31.71 [151020OFc1_NvH-0949-Control-7.raw]	421.61224365234375	31.7109415152	3.48440273786667	66.5507084885333	63.06630575066663	155201.796875	2.534472093434628E8	0	7354	56.66798120066943	1.2974382605120636	1.5887865658180287	421.6053161621094	421.6217346191406
1061	421.6942138671875	27.4260711074667					1	DETECTED	421.6942 m/z @27.43 [151020OFc1_NvH-0949-Control-7.raw]	421.6942138671875	27.4260711074667	4.25582971146667	99.4601025186667	95.20427280720003	342226.0625	2.9197368793700945E8	0	7354	1.2967062982820998	2.1216404986593433	0.014170244229965743	421.6842956542969	421.701171875
1062	421.711181640625	29.1495034898667					1	DETECTED	421.7112 m/z @29.15 [151020OFc1_NvH-0949-Control-7.raw]	421.711181640625	29.1495034898667	0.504714943466667	96.7744849682667	96.26977002480004	1.0793763E7	8.014823214347384E8	2	7354	0.25465831989480847	0.5432828855087038	0.02080443067358397	421.7015686035156	421.7211608886719
1063	421.7212829589844	18.0157612541333					1	DETECTED	421.7213 m/z @18.02 [151020OFc1_NvH-0949-Control-7.raw]	421.7212829589844	18.0157612541333	3.81796135386667	98.9434084584	95.12544710453334	7959565.5	5.906858102345234E8	0	7354	0.19011125743383062	2.240826220768444	17.91627351996927	421.72119140625	421.73126220703125
1064	421.7313537597656	29.8653998277333					1	DETECTED	421.7314 m/z @29.87 [151020OFc1_NvH-0949-Control-7.raw]	421.7313537597656	29.8653998277333	0.0203283581333333	84.0116547909333	83.99132643279998	4144608.25	4.452438173729358E8	2	7354	0.4182884586090658	1.477690315207979	4.5673394338395	421.7312927246094	421.7413330078125
1065	421.7454833984375	15.9224563802667					1	DETECTED	421.7455 m/z @15.92 [151020OFc1_NvH-0949-Control-7.raw]	421.7454833984375	15.9224563802667	5.32517409546667	94.3980456661333	89.07287157066663	1671203.25	3.3611589213530487E8	2	7354	20.17636538544752	2.987007419294424	1.8442337221247558	421.7413635253906	421.74786376953125
1066	421.75787353515625	27.6890202536					1	DETECTED	421.7579 m/z @27.69 [151020OFc1_NvH-0949-Control-7.raw]	421.75787353515625	27.6890202536	4.56536346293333	99.8882618064	95.32289834346666	3.8144556E7	1.0515982274428885E9	2	7354	0.2505512182235705	0.5116446032975346	1.2070742939152084	421.7480163574219	421.767822265625
1067	421.7703857421875	29.2833937861333					1	DETECTED	421.7704 m/z @29.28 [151020OFc1_NvH-0949-Control-7.raw]	421.7703857421875	29.2833937861333	4.64323775626667	89.5747132554667	84.93147549920003	1927529.25	4.863656580386056E8	2	7354	19.035676867618594	0.649877500483051	1.055217777841293	421.76788330078125	421.7803649902344
1068	421.7897644042969	37.3442774453333					1	DETECTED	421.7898 m/z @37.34 [151020OFc1_NvH-0949-Control-7.raw]	421.7897644042969	37.3442774453333	1.91309548186667	97.5761778624	95.66308238053333	791288.625	3.4975681551896995E8	0	7354	19.38490307844441	1.4651413232203214	0.743362663210984	421.7803955078125	421.7987976074219
1069	421.8434753417969	55.7098123488					1	DETECTED	421.8435 m/z @55.71 [151020OFc1_NvH-0949-Control-7.raw]	421.8434753417969	55.7098123488	5.33490082533333	60.3612930906667	55.02639226533337	131672.9375	2.46931525860873E8	0	7354	47.6762301912992	0.5499905327837467	0.10001042114877821	421.8350524902344	421.84356689453125
1070	421.8536376953125	14.2045492002667					1	DETECTED	421.8536 m/z @14.20 [151020OFc1_NvH-0949-Control-7.raw]	421.8536376953125	14.2045492002667	3.6166405704	99.7972736888	96.18063311840001	163491.0625	2.7290759966875917E8	0	7354	3.000356280313346	7.450402752710115	0.9803523999981033	421.8436584472656	421.8546142578125
1071	421.8646240234375	49.259691964					1	DETECTED	421.8646 m/z @49.26 [151020OFc1_NvH-0949-Control-7.raw]	421.8646240234375	49.259691964	0.0302056037333333	96.457318232	96.42711262826667	1218526.375	3.707450830613004E8	3	7354	0.3037457694392032	0.5062715696788562	0.16207787403488721	421.85467529296875	421.867919921875
1072	421.8779296875	35.0625860586667					1	DETECTED	421.8779 m/z @35.06 [151020OFc1_NvH-0949-Control-7.raw]	421.8779296875	35.0625860586667	0.00950562426666667	79.7756502893333	79.76614466506663	1500358.5	3.864453735106303E8	3	7354	19.64405920171976	2.6755604751555593	0.5052716359623369	421.8679504394531	421.8879089355469
1073	421.8888854980469	17.5248585922667					1	DETECTED	421.8889 m/z @17.52 [151020OFc1_NvH-0949-Control-7.raw]	421.8888854980469	17.5248585922667	0.370045570666667	71.9472931253333	71.57724755466664	171403.578125	2.9630551244095355E8	0	7354	5.030296974121793	2.7677356942382665	7.135340954604884	421.887939453125	421.8906555175781
1074	421.9006652832031	22.3467264224					1	DETECTED	421.9007 m/z @22.35 [151020OFc1_NvH-0949-Control-7.raw]	421.9006652832031	22.3467264224	0.00950562426666667	93.4276986570667	93.41819303280003	2532976.75	4.121101938156034E8	3	7354	2.8842711939541346	2.1387656257266703	2.6414345071906777	421.89068603515625	421.9105224609375
1075	421.911865234375	40.3467122208					1	DETECTED	421.9119 m/z @40.35 [151020OFc1_NvH-0949-Control-7.raw]	421.911865234375	40.3467122208	0.0404369221333333	59.0941662	59.053729277866665	706189.0625	2.4717735570223194E8	0	7354	7.247063605936255	0.5608852677159094	75.43833259237331	421.9106750488281	421.9217834472656
1076	421.92364501953125	17.4658468824					1	DETECTED	421.9236 m/z @17.47 [151020OFc1_NvH-0949-Control-7.raw]	421.92364501953125	17.4658468824	0.0203283581333333	99.8680534864	99.84772512826667	293920.9375	2.87400878657269E8	0	7354	0.07784382621420605	3.084682966087364	0.017816820221733566	421.9220886230469	421.9336242675781
1077	421.94873046875	29.4977849685333					1	DETECTED	421.9487 m/z @29.50 [151020OFc1_NvH-0949-Control-7.raw]	421.94873046875	29.4977849685333	0.00950562426666667	99.9958104765333	99.98630485226663	538636.25	3.2323733210414046E8	0	7354	0.13712507489875492	1.713934826914132	0.5779424634454027	421.9390563964844	421.9587097167969
1078	421.9718017578125	18.0157612541333					1	DETECTED	421.9718 m/z @18.02 [151020OFc1_NvH-0949-Control-7.raw]	421.9718017578125	18.0157612541333	0.0503181304	99.966204888	99.91588675759999	4224273.5	4.807737453670752E8	4	7354	2.904060371171415	0.6400572354361557	64.79755247408475	421.9618225097656	421.98162841796875
1079	421.98199462890625	29.8653998277333					1	DETECTED	421.9820 m/z @29.87 [151020OFc1_NvH-0949-Control-7.raw]	421.98199462890625	29.8653998277333	0.00950562426666667	99.8369102426667	99.82740461840004	2581751.25	4.1378998359048223E8	0	7354	0.1235161709122039	2.74800436848516	4.360632298202164	421.98193359375	421.9915466308594
1080	422.000732421875	47.2114779730667					1	DETECTED	422.0007 m/z @47.21 [151020OFc1_NvH-0949-Control-7.raw]	422.000732421875	47.2114779730667	0.19897064	99.6375520978667	99.4385814578667	381264.96875	2.905899238602082E8	0	7354	0.028401307599907	1.0231718737369124	1.6707546020653177	421.9921875	422.0093688964844
1081	422.0193786621094	24.1407686965333					1	DETECTED	422.0194 m/z @24.14 [151020OFc1_NvH-0949-Control-7.raw]	422.0193786621094	24.1407686965333	0.0796865386666667	99.9468943850667	99.86720784640004	975820.8125	2.807591265980793E8	0	7354	0.21051497920622708	0.5052132212467658	0.007650382209071588	422.009521484375	422.029296875
1082	422.0321350097656	35.9940694256					1	DETECTED	422.0321 m/z @35.99 [151020OFc1_NvH-0949-Control-7.raw]	422.0321350097656	35.9940694256	1.05994202453333	99.9853084589333	98.92536643439998	72165.6328125	2.2513181692663607E8	0	7354	96.0473597748919	1.3661313057532234	1.7450062026979	422.0294189453125	422.0325012207031
1083	422.04254150390625	25.9705272605333					1	DETECTED	422.0425 m/z @25.97 [151020OFc1_NvH-0949-Control-7.raw]	422.04254150390625	25.9705272605333	0.00950562426666667	99.9758024114667	99.96629678720004	315845.53125	3.3026209509644055E8	0	7354	0.45530351551892423	2.707846189935708	4.472067158456723	422.0325622558594	422.04718017578125
1084	422.05718994140625	37.7994528714667					1	DETECTED	422.0572 m/z @37.80 [151020OFc1_NvH-0949-Control-7.raw]	422.05718994140625	37.7994528714667	0.00950562426666667	99.9958104765333	99.98630485226663	332074.0625	2.995247921483148E8	0	7354	72.37223468737625	1.3376894752936612	3.0051294941095636	422.0472412109375	422.067138671875
1085	422.0680236816406	20.0943421464					1	DETECTED	422.0680 m/z @20.09 [151020OFc1_NvH-0949-Control-7.raw]	422.0680236816406	20.0943421464	0.895379313066667	99.9565445666667	99.06116525360002	57853.94140625	1.7764540060727558E8	0	7354	95.8695804821879	2.447589848291163	3.990116851738281	422.06719970703125	422.0690002441406
1086	422.0790100097656	49.8265353066667					1	DETECTED	422.0790 m/z @49.83 [151020OFc1_NvH-0949-Control-7.raw]	422.0790100097656	49.8265353066667	1.287827396	99.9958104765333	98.7079830805333	132608.875	2.7141677645686257E8	0	7354	95.00473669207356	0.9873826009364259	0.957268824100156	422.0693054199219	422.0867919921875
1087	422.10064697265625	91.7847610717333					1	DETECTED	422.1006 m/z @91.78 [151020OFc1_NvH-0949-Control-7.raw]	422.10064697265625	91.7847610717333	0.0302056037333333	99.9958104765333	99.96560487279996	177056.34375	2.5900219303143856E8	0	7354	0.09948865753199243	44.89988594375141	1.3014366217477102	422.09130859375	422.1101989746094
1088	422.1297607421875	90.3742223362667					1	DETECTED	422.1298 m/z @90.37 [151020OFc1_NvH-0949-Control-7.raw]	422.1297607421875	90.3742223362667	3.23794699066667	95.9468964210667	92.70894943040003	1985111.875	3.689164110413809E8	0	7354	0.08468926936662058	1.1406686480532078	0.9734657255800176	422.1215515136719	422.13916015625
1089	422.1749267578125	90.0742574981333					1	DETECTED	422.1749 m/z @90.07 [151020OFc1_NvH-0949-Control-7.raw]	422.1749267578125	90.0742574981333	6.49680433146667	94.8273757194667	88.33057138800004	937138.1875	3.4445324521585643E8	0	7354	0.07318083009789689	0.5016376615738666	9.084496434647006E-4	422.1650085449219	422.1849060058594
1090	422.1985778808594	17.5552023778667					1	DETECTED	422.1986 m/z @17.56 [151020OFc1_NvH-0949-Control-7.raw]	422.1985778808594	17.5552023778667	2.13125945173333	99.8369102426667	97.70565079093338	3754217.0	6.121360433989943E8	3	7354	2.9102314853665945	1.503921057291252	25.11863456457486	422.188720703125	422.202880859375
1091	422.212890625	29.1691366421333					1	DETECTED	422.2129 m/z @29.17 [151020OFc1_NvH-0949-Control-7.raw]	422.212890625	29.1691366421333	0.352343694933333	99.0130861757333	98.66074248079997	4327359.5	5.399561158101258E8	3	7354	0.26876853248060684	2.0170228822136336	0.02847576441912908	422.2029113769531	422.21710205078125
1092	422.22711181640625	27.4874246221333					1	DETECTED	422.2271 m/z @27.49 [151020OFc1_NvH-0949-Control-7.raw]	422.22711181640625	27.4874246221333	1.84687958373333	99.1803301944	97.33345061066667	6382491.5	7.638656605354774E8	3	7354	0.28136072669695267	0.9404368908414057	8.199881119614416	422.2171325683594	422.2370910644531
1093	422.2378845214844	15.4173890154667					1	DETECTED	422.2379 m/z @15.42 [151020OFc1_NvH-0949-Control-7.raw]	422.2378845214844	15.4173890154667	2.1880901336	99.666587336	97.4784972024	5632755.5	6.03530901682961E8	2	7354	0.17597534705059736	2.40260789804159	19.394992385283338	422.23712158203125	422.24786376953125
1094	422.2591247558594	27.6890202536					1	DETECTED	422.2591 m/z @27.69 [151020OFc1_NvH-0949-Control-7.raw]	422.2591247558594	27.6890202536	1.6638147984	95.9782882898667	94.3144734914667	1.814689E7	7.868958996036572E8	2	7354	0.23230959568783405	16.291418443026295	40.73269960213596	422.2491455078125	422.2690734863281
1095	422.2720642089844	29.9610508237333					1	DETECTED	422.2721 m/z @29.96 [151020OFc1_NvH-0949-Control-7.raw]	422.2720642089844	29.9610508237333	4.0126660112	92.3460230088	88.3333569976	1073661.125	4.100748249233673E8	0	7354	8.208635053526915	1.3098385638978953	128.59651239063743	422.2691345214844	422.28192138671875
1096	422.2824401855469	50.1065639698667					1	DETECTED	422.2824 m/z @50.11 [151020OFc1_NvH-0949-Control-7.raw]	422.2824401855469	50.1065639698667	3.8674337648	91.9310316322667	88.0635978674667	313387.53125	3.239767612861792E8	0	7354	32.08513889851003	1.0250259483367228	1.0449633011157407	422.2823486328125	422.2923278808594
1097	422.3114929199219	90.7217956717333					1	DETECTED	422.3115 m/z @90.72 [151020OFc1_NvH-0949-Control-7.raw]	422.3114929199219	90.7217956717333	66.0365831568	92.6162533730667	26.579670216266692	124087.5234375	1.1194616009039408E8	0	7354	0.32032935078807157	0.5383723190591806	12.96401516005652	422.30523681640625	422.3171081542969
1098	422.33477783203125	42.4278276909333					1	DETECTED	422.3348 m/z @42.43 [151020OFc1_NvH-0949-Control-7.raw]	422.33477783203125	42.4278276909333	0.00950562426666667	99.0841353432	99.07462971893334	91984.578125	2.711171195613376E8	0	7354	90.46196492428435	1.1701084699994193	1.2162224805973352	422.3253173828125	422.3350524902344
1099	422.4154968261719	9.51485143466667					1	DETECTED	422.4155 m/z @9.51 [151020OFc1_NvH-0949-Control-7.raw]	422.4154968261719	9.51485143466667	5.0687917392	96.3120471946667	91.24325545546671	1051162.875	3.287175329405629E8	0	7354	14.72267776156374	1.2702227433085969	1.4116116482703192	422.405517578125	422.4252624511719
1100	422.468505859375	20.8346276205333					1	DETECTED	422.4685 m/z @20.83 [151020OFc1_NvH-0949-Control-7.raw]	422.468505859375	20.8346276205333	4.1456976744	73.7103775205333	69.5646798461333	862199.75	2.8188841150388736E8	0	7354	1.1249927656908305	0.5832112087385395	0.02385055995449471	422.4586486816406	422.4703674316406
1101	422.4804382324219	37.1787647464					1	DETECTED	422.4804 m/z @37.18 [151020OFc1_NvH-0949-Control-7.raw]	422.4804382324219	37.1787647464	3.3932122328	99.0336592818667	95.64044704906671	929137.3125	3.148336729489132E8	0	7354	21.514074761910443	0.818858785007285	0.5744734304543899	422.47052001953125	422.4903259277344
1102	422.4910583496094	25.4275315914667					1	DETECTED	422.4911 m/z @25.43 [151020OFc1_NvH-0949-Control-7.raw]	422.4910583496094	25.4275315914667	4.2266113056	99.9078533370667	95.6812420314667	331481.3125	3.1467502059502137E8	0	7354	10.748618705608454	3.0128105607825226	5.043987102850258	422.4905090332031	422.50030517578125
1103	422.520751953125	30.6322700818667					1	DETECTED	422.5208 m/z @30.63 [151020OFc1_NvH-0949-Control-7.raw]	422.520751953125	30.6322700818667	4.23631343573333	96.0728642450667	91.83655080933336	606411.625	3.530298777873528E8	0	7354	6.365955443117471	2.4998611738859884	0.6838664888975035	422.5108642578125	422.5226135253906
1104	422.53271484375	17.5642102162667					1	DETECTED	422.5327 m/z @17.56 [151020OFc1_NvH-0949-Control-7.raw]	422.53271484375	17.5642102162667	3.99046413306667	98.3838246968	94.39336056373334	2221643.0	3.794568495991282E8	0	7354	0.14047261013477197	0.5196047027300875	16.600983396591875	422.5230407714844	422.5416259765625
1105	422.5516662597656	25.8108417181333					1	DETECTED	422.5517 m/z @25.81 [151020OFc1_NvH-0949-Control-7.raw]	422.5516662597656	25.8108417181333	3.52106500693333	96.8930855648	93.37202055786668	2.840907E7	9.349149587336231E8	3	7354	0.16955357421069195	0.5183349956338141	10.860109782752785	422.5417175292969	422.5616455078125
1106	422.5624694824219	24.8559524989333					1	DETECTED	422.5625 m/z @24.86 [151020OFc1_NvH-0949-Control-7.raw]	422.5624694824219	24.8559524989333	3.58744951573333	64.1339630296	60.546513513866664	3080108.25	3.5694683788844955E8	3	7354	0.16086326135204132	0.6771628934826673	0.013211895808715209	422.5616760253906	422.5660400390625
1107	422.57611083984375	47.4974412592					1	DETECTED	422.5761 m/z @47.50 [151020OFc1_NvH-0949-Control-7.raw]	422.57611083984375	47.4974412592	3.58744951573333	98.8723990570667	95.28494954133338	5547384.0	5.794416467563424E8	3	7354	0.624669070173006	0.5144188554673821	0.04285542736058864	422.5661315917969	422.58599853515625
1108	422.5887145996094	43.2275415469333					1	DETECTED	422.5887 m/z @43.23 [151020OFc1_NvH-0949-Control-7.raw]	422.5887145996094	43.2275415469333	3.18373316773333	58.4237108968	55.23997772906667	126316.6015625	1.9416528584547448E8	0	7354	46.90055002664296	0.6897443071094116	0.4789113730048219	422.5863342285156	422.5924072265625
1109	422.60284423828125	40.8179583061333					1	DETECTED	422.6028 m/z @40.82 [151020OFc1_NvH-0949-Control-7.raw]	422.60284423828125	40.8179583061333	3.81796135386667	83.4406840053333	79.62272265146663	581735.75	3.900744338607302E8	0	7354	10.868934579011327	1.0831590352197429	0.005606273647723967	422.5931396484375	422.6059875488281
1110	422.6159973144531	9.504422416					1	DETECTED	422.6160 m/z @9.50 [151020OFc1_NvH-0949-Control-7.raw]	422.6159973144531	9.504422416	3.8487966736	98.5975868928	94.74879021919999	1212768.0	2.9945909617529166E8	0	7354	0.25480020914194235	2.4967147480100196	1.8616713765310806	422.6060485839844	422.6258850097656
1111	422.6752014160156	74.7180742669333					1	DETECTED	422.6752 m/z @74.72 [151020OFc1_NvH-0949-Control-7.raw]	422.6752014160156	74.7180742669333	1.62638580826667	96.9255520746667	95.29916626640002	473318.0625	3.7410171479216444E8	2	7354	0.1395399593098432	0.5039557656369311	0.2708191709358574	422.6657409667969	422.68487548828125
1112	422.6882019042969	16.8955158877333					1	DETECTED	422.6882 m/z @16.90 [151020OFc1_NvH-0949-Control-7.raw]	422.6882019042969	16.8955158877333	4.13505806186667	98.1382030224	94.00314496053333	336791.4375	3.2745974932483274E8	0	7354	0.11428757315054483	0.6527195893107135	0.6995465977842186	422.68536376953125	422.69818115234375
1113	422.7018127441406	22.4230051808					1	DETECTED	422.7018 m/z @22.42 [151020OFc1_NvH-0949-Control-7.raw]	422.7018127441406	22.4230051808	6.03041168186667	79.7972168069333	73.76680512506664	192468.90625	3.347375573041674E8	0	7354	13.993754862473239	2.2529790171497717	3.5025351052181297	422.6982727050781	422.7044677734375
1114	422.71453857421875	29.1691366421333					1	DETECTED	422.7145 m/z @29.17 [151020OFc1_NvH-0949-Control-7.raw]	422.71453857421875	29.1691366421333	1.575509492	99.7165788074667	98.14106931546671	1413664.875	3.808159798964475E8	0	7354	15.915877177123356	1.1832180042034084	0.5374315702670432	422.70465087890625	422.72332763671875
1115	422.73333740234375	29.0138401341333					1	DETECTED	422.7333 m/z @29.01 [151020OFc1_NvH-0949-Control-7.raw]	422.73333740234375	29.0138401341333	3.52106500693333	96.6989709941333	93.17790598719998	1.389704E7	8.805846538025929E8	2	7354	0.2126582031879174	0.5400243331087422	0.8628429061154269	422.7233581542969	422.741455078125
1116	422.75146484375	29.5569591954667					1	DETECTED	422.7515 m/z @29.56 [151020OFc1_NvH-0949-Control-7.raw]	422.75146484375	29.5569591954667	1.91309548186667	99.7867026933333	97.87360721146662	1.4664849E7	7.215765920336426E8	2	7354	0.19274767509792667	0.8533435700220495	88.80372832018772	422.7414855957031	422.7559509277344
1117	422.7659912109375	32.3738176069333					1	DETECTED	422.7660 m/z @32.37 [151020OFc1_NvH-0949-Control-7.raw]	422.7659912109375	32.3738176069333	2.20797731893333	93.7692237848	91.56124646586667	2.82715E7	1.2633471125058954E9	2	7354	18.027996327457572	0.6617598910313309	3.9305258756093413	422.7560119628906	422.7755126953125
1118	422.77880859375	18.4207070866667					1	DETECTED	422.7788 m/z @18.42 [151020OFc1_NvH-0949-Control-7.raw]	422.77880859375	18.4207070866667	3.8783797912	87.0293244488	83.1509446576	246745.125	3.053131274257735E8	0	7354	3.358670610973638	4.879128846764794	0.013596594036887625	422.776123046875	422.7880859375
1119	422.81646728515625	9.5653139224					1	DETECTED	422.8165 m/z @9.57 [151020OFc1_NvH-0949-Control-7.raw]	422.81646728515625	9.5653139224	5.20155468826667	87.3503651781333	82.14881048986663	688513.625	3.211847730794744E8	0	7354	0.28797756500386207	1.1869205779995173	90.44782916205699	422.8064880371094	422.8257751464844
1120	422.8376159667969	83.7335637576					1	DETECTED	422.8376 m/z @83.73 [151020OFc1_NvH-0949-Control-7.raw]	422.8376159667969	83.7335637576	0.00950562426666667	99.9958104765333	99.98630485226663	282626.40625	5.11596521839674E8	2	7354	78.0577070257403	388.69005728083755	0.11793661772262191	422.8280334472656	422.84234619140625
1121	422.85235595703125	24.4278923005333					1	DETECTED	422.8524 m/z @24.43 [151020OFc1_NvH-0949-Control-7.raw]	422.85235595703125	24.4278923005333	4.08570222746667	97.7864258821333	93.70072365466663	490928.90625	3.873381581902429E8	0	7354	6.346854028288963	2.5282965992705475	0.010067342161879973	422.8423767089844	422.8570251464844
1122	422.8670349121094	17.5552023778667					1	DETECTED	422.8670 m/z @17.56 [151020OFc1_NvH-0949-Control-7.raw]	422.8670349121094	17.5552023778667	0.0503181304	99.7460281032	99.6957099728	873460.875	3.3707459296180433E8	3	7354	0.09736717187580979	0.5146685217587488	0.37000446761517786	422.85723876953125	422.87579345703125
1123	422.88580322265625	25.7935394661333					1	DETECTED	422.8858 m/z @25.79 [151020OFc1_NvH-0949-Control-7.raw]	422.88580322265625	25.7935394661333	0.00950562426666667	97.7023825469333	97.69287692266663	2.2406462E7	7.935568403655666E8	3	7354	4.617749582757682	0.5954463336643627	1.1655546380119726	422.8758239746094	422.8957824707031
1124	422.8958435058594	30.3043798328					1	DETECTED	422.8958 m/z @30.30 [151020OFc1_NvH-0949-Control-7.raw]	422.8958435058594	30.3043798328	1.6638147984	95.9678734048	94.3040586064	9165740.0	5.0803581141664076E8	3	7354	5.688924992202963	0.6788048994566046	0.6591144976928215	422.89581298828125	422.9056396484375
1125	422.9103698730469	47.487916464					1	DETECTED	422.9104 m/z @47.49 [151020OFc1_NvH-0949-Control-7.raw]	422.9103698730469	47.487916464	0.00950562426666667	95.9365526146667	95.92704699040003	4354582.0	5.513667793535765E8	3	7354	0.4604445962589381	0.8481048954962987	0.019002424696645263	422.9059143066406	422.9201354980469
1126	422.9371337890625	40.8612668328					1	DETECTED	422.9371 m/z @40.86 [151020OFc1_NvH-0949-Control-7.raw]	422.9371337890625	40.8612668328	0.00950562426666667	99.7867026933333	99.77719706906663	526698.625	3.18411035304761E8	0	7354	0.07770188941781697	1.447620540362089	1.2803289234670872	422.9272766113281	422.9459228515625
1127	422.95599365234375	16.3009958568					1	DETECTED	422.9560 m/z @16.30 [151020OFc1_NvH-0949-Control-7.raw]	422.95599365234375	16.3009958568	0.0503181304	97.1403435376	97.0900254072	737007.875	3.278118032756468E8	0	7354	0.16188606533148686	0.5061382557769185	3.1422464627604447	422.9461669921875	422.9629211425781
1128	422.97296142578125	13.4321365088					1	DETECTED	422.9730 m/z @13.43 [151020OFc1_NvH-0949-Control-7.raw]	422.97296142578125	13.4321365088	0.00950562426666667	99.9758024114667	99.96629678720004	1008316.3125	3.549752056882949E8	4	7354	40.041636842836816	1.0605525901457966	4.542683208891449	422.96307373046875	422.9829406738281
1129	422.9934997558594	33.5894344384					1	DETECTED	422.9935 m/z @33.59 [151020OFc1_NvH-0949-Control-7.raw]	422.9934997558594	33.5894344384	3.53023108613333	99.9078533370667	96.37762225093337	966434.625	2.913991608522354E8	0	7354	0.08020450724737316	0.5059235644630254	0.014479947339255176	422.9836730957031	422.9983825683594
1130	423.0084533691406	26.3203520144					1	DETECTED	423.0085 m/z @26.32 [151020OFc1_NvH-0949-Control-7.raw]	423.0084533691406	26.3203520144	0.0893463226666667	99.9853084589333	99.89596213626663	1021835.0625	3.317093837619844E8	0	7354	2.7158513975733065	0.5084819310169479	0.01505991880357927	422.99847412109375	423.0182189941406
1131	423.04083251953125	42.3350813405333					1	DETECTED	423.0408 m/z @42.34 [151020OFc1_NvH-0949-Control-7.raw]	423.04083251953125	42.3350813405333	0.361270764533333	99.9853084589333	99.62403769439997	149233.28125	3.240971211194749E8	0	7354	34.59139478970384	1.3000065553109836	1.5768166727367456	423.0308532714844	423.0508117675781
1132	423.0564270019531	41.7530564949333					1	DETECTED	423.0564 m/z @41.75 [151020OFc1_NvH-0949-Control-7.raw]	423.0564270019531	41.7530564949333	0.0302056037333333	99.9758024114667	99.94559680773337	134586.203125	2.7762459336263394E8	0	7354	78.02742041298583	1.13211015910531	1.3076498547748876	423.05084228515625	423.05670166015625
1133	423.0670166015625	41.6506574976					1	DETECTED	423.0670 m/z @41.65 [151020OFc1_NvH-0949-Control-7.raw]	423.0670166015625	41.6506574976	0.7281543608	99.9565445666667	99.22839020586669	143523.25	3.992701346777093E8	0	7354	95.50334022602931	1.1648540052446286	1.3301583382666726	423.0596008300781	423.07684326171875
1134	423.082763671875	41.4905403381333					1	DETECTED	423.0828 m/z @41.49 [151020OFc1_NvH-0949-Control-7.raw]	423.082763671875	41.4905403381333	0.0992068482666667	99.9958104765333	99.89660362826663	115751.1875	3.153570982580274E8	0	7354	76.05219277263849	1.192058319978819	1.3742839589525122	423.07745361328125	423.0899963378906
1135	423.1033020019531	51.393616088					1	DETECTED	423.1033 m/z @51.39 [151020OFc1_NvH-0949-Control-7.raw]	423.1033020019531	51.393616088	9.504422416	99.9853084589333	90.4808860429333	138458.28125	3.061832894678386E8	0	7354	82.31041395548905	1.076680339923636	0.9643372513216187	423.09405517578125	423.1038513183594
1136	423.1331481933594	90.3742223362667					1	DETECTED	423.1331 m/z @90.37 [151020OFc1_NvH-0949-Control-7.raw]	423.1331481933594	90.3742223362667	0.647869715733333	95.1566578538667	94.50878813813337	461436.5625	2.8155811699184513E8	0	7354	0.9957615244181142	8.516509264969274	5.064155059019721	423.1231689453125	423.140380859375
1137	423.17791748046875	90.0549404424					1	DETECTED	423.1779 m/z @90.05 [151020OFc1_NvH-0949-Control-7.raw]	423.17791748046875	90.0549404424	4.15663501813333	96.2916472157333	92.13501219759998	266205.0625	3.135824037741313E8	0	7354	74.58582639022684	0.506934577224388	0.014811238631902564	423.16876220703125	423.1796875
1138	423.1898498535156	18.7660742213333					1	DETECTED	423.1898 m/z @18.77 [151020OFc1_NvH-0949-Control-7.raw]	423.1898498535156	18.7660742213333	1.81078200666667	95.2051091352	93.39432712853333	907064.375	3.251148472249259E8	0	7354	10.737545375318177	9.330735523184137	0.4040680024460424	423.1799621582031	423.1998291015625
1139	423.2021179199219	30.1958399485333					1	DETECTED	423.2021 m/z @30.20 [151020OFc1_NvH-0949-Control-7.raw]	423.2021179199219	30.1958399485333	3.32957968186667	98.4445783578667	95.11499867600003	834754.5625	3.703122996033916E8	0	7354	73.74165112912327	2.03523937675196	0.2341520596193033	423.1998596191406	423.21002197265625
1140	423.22003173828125	25.8108417181333					1	DETECTED	423.2200 m/z @25.81 [151020OFc1_NvH-0949-Control-7.raw]	423.22003173828125	25.8108417181333	3.96218471386667	99.0130861757333	95.05090146186663	8943651.0	6.926579820110835E8	3	7354	7.321713359892765	2.3191794100459684	1.0130679163599536	423.2100524902344	423.22003173828125
1141	423.23004150390625	30.3547253616					1	DETECTED	423.2300 m/z @30.35 [151020OFc1_NvH-0949-Control-7.raw]	423.23004150390625	30.3547253616	3.08811529066667	99.8581728130667	96.77005752240004	8950173.0	9.619106494205704E8	2	7354	13.087017349953715	0.6730053478535933	1.5206414884818364	423.2200927734375	423.2400207519531
1142	423.2416076660156	34.9651418165333					1	DETECTED	423.2416 m/z @34.97 [151020OFc1_NvH-0949-Control-7.raw]	423.2416076660156	34.9651418165333	3.703219092	97.8910809656	94.1878618736	2584494.5	5.554348313382728E8	2	7354	7.754919809326282	1.298340044530936	1.3714472600853593	423.24005126953125	423.24810791015625
1143	423.25811767578125	33.0192343608					1	DETECTED	423.2581 m/z @33.02 [151020OFc1_NvH-0949-Control-7.raw]	423.25811767578125	33.0192343608	1.81078200666667	99.9958104765333	98.18502846986662	1.8101558E7	1.310509090171676E9	2	7354	18.792477983515294	1.429102857965794	2.156972723717368	423.2481384277344	423.2680969238281
1144	423.2699279785156	51.0615070850667					1	DETECTED	423.2699 m/z @51.06 [151020OFc1_NvH-0949-Control-7.raw]	423.2699279785156	51.0615070850667	0.4062957384	94.0462059717333	93.6399102333333	1826211.25	3.2174706582045203E8	2	7354	0.16179650297724635	1.07216122703486	1.474168514520424	423.26812744140625	423.27972412109375
1145	423.28375244140625	7.49130422586667					1	DETECTED	423.2838 m/z @7.49 [151020OFc1_NvH-0949-Control-7.raw]	423.28375244140625	7.49130422586667	4.68295800826667	92.3077255002667	87.62476749200003	191813.984375	2.7142997246807015E8	2	7354	0.1543157733542273	16.37147027197816	30.433897691366123	423.2799987792969	423.2935485839844
1146	423.3101806640625	91.8235417056					1	DETECTED	423.3102 m/z @91.82 [151020OFc1_NvH-0949-Control-7.raw]	423.3101806640625	91.8235417056	2.89800949386667	92.5404686504	89.64245915653333	73291.359375	1.1146212764078057E8	0	7354	1.4625137289306736	0.5040310523140474	0.002590021711505298	423.30780029296875	423.3125915527344
1147	423.3358459472656	38.8428372605333					1	DETECTED	423.3358 m/z @38.84 [151020OFc1_NvH-0949-Control-7.raw]	423.3358459472656	38.8428372605333	0.0404369221333333	92.4113552925333	92.37091837039996	98162.9609375	3.7633229012928396E8	0	7354	87.47439628960987	1.1957592154244994	1.3900470696168703	423.32781982421875	423.3358459472656
1148	423.3467102050781	90.2320137490667					1	DETECTED	423.3467 m/z @90.23 [151020OFc1_NvH-0949-Control-7.raw]	423.3467102050781	90.2320137490667	13.1504398453333	92.8440446842667	79.69360483893341	158607.546875	3.0467370527014196E8	0	7354	78.96637368531005	0.5114071291709268	0.01988618955902992	423.34552001953125	423.3563537597656
1149	423.3906555175781	18.7246178133333					1	DETECTED	423.3907 m/z @18.72 [151020OFc1_NvH-0949-Control-7.raw]	423.3906555175781	18.7246178133333	3.07009922773333	92.4113552925333	89.34125606479998	972889.0625	4.0134742696414644E8	0	7354	0.024081234958529762	0.5487613604278626	17.799965464514166	423.3812255859375	423.3992919921875
1150	423.41937255859375	92.0288058053333					1	DETECTED	423.4194 m/z @92.03 [151020OFc1_NvH-0949-Control-7.raw]	423.41937255859375	92.0288058053333	4.11549567173333	98.2601221773333	94.14462650559997	165622.359375	3.365270918726437E8	0	7354	60.381505528115525	7.256449919340698	0.0754799461357309	423.40948486328125	423.42852783203125
1151	423.4519958496094	18.9797280045333					1	DETECTED	423.4520 m/z @18.98 [151020OFc1_NvH-0949-Control-7.raw]	423.4519958496094	18.9797280045333	4.10618513546667	98.6797779845333	94.57359284906663	672008.0625	3.5023077622239304E8	0	7354	1.1152596545970503	1.1351957352167181	0.4161057759147752	423.4421081542969	423.4576721191406
1152	423.4677429199219	13.3069439757333					1	DETECTED	423.4677 m/z @13.31 [151020OFc1_NvH-0949-Control-7.raw]	423.4677429199219	13.3069439757333	3.95138091546667	74.1561226021333	70.20474168666662	3834042.0	3.7014937261102456E8	0	7354	0.15024781149344868	1.3099028873166079	1.4250125950277093	423.457763671875	423.4776916503906
1153	423.48004150390625	36.3077224677333					1	DETECTED	423.4800 m/z @36.31 [151020OFc1_NvH-0949-Control-7.raw]	423.48004150390625	36.3077224677333	1.07746071786667	96.0728642450667	94.99540352720003	513095.59375	3.0419548872713983E8	0	7354	0.3702379211791751	1.8152345262498495	0.0068851024686210575	423.4778747558594	423.4899597167969
1154	423.5002746582031	23.6755971234667					1	DETECTED	423.5003 m/z @23.68 [151020OFc1_NvH-0949-Control-7.raw]	423.5002746582031	23.6755971234667	3.07009922773333	89.0376939024	85.96759467466666	315459.28125	3.219678640259177E8	0	7354	7.437353814805068	2.415975112912842	0.3079520024243816	423.4903564453125	423.5101318359375
1155	423.5104064941406	16.6059883117333					1	DETECTED	423.5104 m/z @16.61 [151020OFc1_NvH-0949-Control-7.raw]	423.5104064941406	16.6059883117333	4.17633475653333	71.7173581282667	67.54102337173336	252721.078125	2.645865505957399E8	0	7354	0.09677409714191754	6.754929631308941	12.492874668643584	423.5102844238281	423.52001953125
1156	423.5208740234375	29.8943493368					1	DETECTED	423.5209 m/z @29.89 [151020OFc1_NvH-0949-Control-7.raw]	423.5208740234375	29.8943493368	4.1864427672	99.4499941082667	95.26355134106669	112745.71875	2.7304819131222075E8	0	7354	86.48770890087425	1.8956614488661672	2.864297861682226	423.5204772949219	423.52783203125
1157	423.537841796875	40.9810589594667					1	DETECTED	423.5378 m/z @40.98 [151020OFc1_NvH-0949-Control-7.raw]	423.537841796875	40.9810589594667	3.42919082426667	96.2813764272	92.85218560293333	668382.0	3.22923570813732E8	0	7354	20.775389346289835	1.7134408236006264	6.101309202665633E-4	423.5278625488281	423.5415954589844
1158	423.5516052246094	23.2176273325333					1	DETECTED	423.5516 m/z @23.22 [151020OFc1_NvH-0949-Control-7.raw]	423.5516052246094	23.2176273325333	4.35795948133333	99.4499941082667	95.09203462693337	3131180.5	4.213725070052382E8	0	7354	3.1598622637416796	0.9628365590888309	0.0884759449404126	423.5416259765625	423.55438232421875
1159	423.56439208984375	30.3379480498667					1	DETECTED	423.5644 m/z @30.34 [151020OFc1_NvH-0949-Control-7.raw]	423.56439208984375	30.3379480498667	2.78184209813333	99.8465934069333	97.06475130879997	3331718.25	5.284877759549214E8	3	7354	4.6888674085810536	1.2657283736708251	0.23448743385010704	423.554443359375	423.5743713378906
1160	423.5785827636719	45.8744452802667					1	DETECTED	423.5786 m/z @45.87 [151020OFc1_NvH-0949-Control-7.raw]	423.5785827636719	45.8744452802667	2.82623303066667	95.3748410856	92.54860805493333	1206652.5	3.667712236960315E8	3	7354	19.555319684327962	0.5179615759837516	0.0606742370041805	423.57440185546875	423.58856201171875
1161	423.59283447265625	31.5746590848					1	DETECTED	423.5928 m/z @31.57 [151020OFc1_NvH-0949-Control-7.raw]	423.59283447265625	31.5746590848	3.64660275866667	96.3017198594667	92.65511710080003	670481.8125	3.5953437026240957E8	3	7354	12.804039385689986	1.861201368754278	70.03879248919036	423.5885925292969	423.60260009765625
1162	423.7024841308594	24.0584867570667					1	DETECTED	423.7025 m/z @24.06 [151020OFc1_NvH-0949-Control-7.raw]	423.7024841308594	24.0584867570667	4.88858739173333	99.6569586010667	94.76837120933338	621831.0	3.27970944406582E8	0	7354	5.713307871108842	5.347527116672958	0.12206443306389891	423.69256591796875	423.7024841308594
1163	423.7124938964844	24.3043671570667					1	DETECTED	423.7125 m/z @24.30 [151020OFc1_NvH-0949-Control-7.raw]	423.7124938964844	24.3043671570667	1.99200064133333	99.0539220261333	97.06192138479997	3497504.25	5.143894220827322E8	2	7354	22.65528312614198	1.594531731946726	1.0813469694248194	423.7025146484375	423.7220458984375
1164	423.7320556640625	18.5570095184					1	DETECTED	423.7321 m/z @18.56 [151020OFc1_NvH-0949-Control-7.raw]	423.7320556640625	18.5570095184	3.0971193568	97.7549214621333	94.6578021053333	5414307.5	4.6049640868291366E8	2	7354	0.24439612924894405	1.083556716083113	28.473175960580352	423.7220764160156	423.73504638671875
1165	423.7451477050781	35.2542672365333					1	DETECTED	423.7451 m/z @35.25 [151020OFc1_NvH-0949-Control-7.raw]	423.7451477050781	35.2542672365333	1.98102589546667	95.9468964210667	93.96587052560002	1.2414316E7	6.698457317489911E8	2	7354	0.18713202216006408	0.5275776290030709	13.448343579475523	423.7352294921875	423.755126953125
1166	423.75970458984375	33.0192343608					1	DETECTED	423.7597 m/z @33.02 [151020OFc1_NvH-0949-Control-7.raw]	423.75970458984375	33.0192343608	4.0218759376	76.0352717448	72.0133958072	8253652.5	5.794788904080974E8	0	7354	0.12001578316161243	1.1004182166002654	1.6247892024446149	423.75518798828125	423.7696228027344
1167	423.7713928222656	51.0615070850667					1	DETECTED	423.7714 m/z @51.06 [151020OFc1_NvH-0949-Control-7.raw]	423.7713928222656	51.0615070850667	4.1864427672	91.3794631725333	87.1930204053333	608654.75	3.6655153284245205E8	0	7354	0.1605430791261071	0.771906766050409	0.6825836922782034	423.769775390625	423.7790222167969
1168	423.7916259765625	18.8578065778667					1	DETECTED	423.7916 m/z @18.86 [151020OFc1_NvH-0949-Control-7.raw]	423.7916259765625	18.8578065778667	3.90842496773333	76.2525179242667	72.34409295653337	246661.28125	2.983392021715019E8	0	7354	57.50859527601816	3.0086193387744014	15.258263166247895	423.7817077636719	423.8014221191406
1169	423.8517761230469	46.16046932					1	DETECTED	423.8518 m/z @46.16 [151020OFc1_NvH-0949-Control-7.raw]	423.8517761230469	46.16046932	0.00950562426666667	99.9958104765333	99.98630485226663	161721.265625	3.082544408042659E8	0	7354	84.32833208313505	1.1285429817252852	1.1573381769422957	423.8422546386719	423.8616027832031
1170	423.8717956542969	33.1787431493333					1	DETECTED	423.8718 m/z @33.18 [151020OFc1_NvH-0949-Control-7.raw]	423.8717956542969	33.1787431493333	2.8172685688	94.4079537621333	91.5906851933333	291349.90625	4.6310030028987396E8	3	7354	24.334930177790657	1.7846556506158686	3.0355408337717016	423.8618469238281	423.8724365234375
1171	423.8824768066406	28.8857128810667					1	DETECTED	423.8825 m/z @28.89 [151020OFc1_NvH-0949-Control-7.raw]	423.8824768066406	28.8857128810667	0.00950562426666667	88.1201168264	88.11061120213333	1198705.25	3.9471850125286955E8	0	7354	5.637274894529941	4.190241943789032	0.1647352794594767	423.8725891113281	423.8885192871094
1172	423.8985290527344	13.8254903648					1	DETECTED	423.8985 m/z @13.83 [151020OFc1_NvH-0949-Control-7.raw]	423.8985290527344	13.8254903648	0.0601117834666667	99.9958104765333	99.93569869306663	6497202.5	6.020163877186874E8	3	7354	3.711944629317749	3.2045858377337253	2.6281327656669515	423.8885498046875	423.9084777832031
1173	423.9129943847656	47.1816910026667					1	DETECTED	423.9130 m/z @47.18 [151020OFc1_NvH-0949-Control-7.raw]	423.9129943847656	47.1816910026667	3.40219726773333	95.4441688437333	92.04197157599997	1006849.625	3.4671851884799075E8	0	7354	1.317057664088054	0.5018262380381657	1.9804662463837428	423.9085693359375	423.9229736328125
1174	423.9302978515625	38.1462114997333					1	DETECTED	423.9303 m/z @38.15 [151020OFc1_NvH-0949-Control-7.raw]	423.9302978515625	38.1462114997333	0.00950562426666667	99.369840988	99.36033536373334	488226.40625	3.5042579434416914E8	0	7354	6.575562759968225	1.8232384327881652	1.9896876789175166	423.9230041503906	423.9402770996094
1175	423.9537353515625	18.9888232917333					1	DETECTED	423.9537 m/z @18.99 [151020OFc1_NvH-0949-Control-7.raw]	423.9537353515625	18.9888232917333	0.00950562426666667	99.7363677413333	99.72686211706663	275477.5625	2.9704177049821115E8	0	7354	3.848363051314747	7.830712124878452	0.7518889520702531	423.9443054199219	423.9587097167969
1176	423.9688415527344	13.3160275797333					1	DETECTED	423.9688 m/z @13.32 [151020OFc1_NvH-0949-Control-7.raw]	423.9688415527344	13.3160275797333	0.00950562426666667	97.7758405210667	97.76633489680003	1938892.625	3.5816244071625733E8	0	7354	0.13573077812800172	0.5614198018392058	274.00499024278747	423.95928955078125	423.97882080078125
1177	423.98529052734375	43.7692731725333					1	DETECTED	423.9853 m/z @43.77 [151020OFc1_NvH-0949-Control-7.raw]	423.98529052734375	43.7692731725333	0.00950562426666667	98.7908637570667	98.78135813280004	1656940.0	3.838430465443793E8	4	7354	16.224731474178245	0.510180830639999	0.07016978817419006	423.9788818359375	423.9952392578125
1178	423.9977111816406	31.4466188168					1	DETECTED	423.9977 m/z @31.45 [151020OFc1_NvH-0949-Control-7.raw]	423.9977111816406	31.4466188168	0.0203283581333333	99.9468943850667	99.92656602693337	376236.46875	3.764981586444886E8	0	7354	27.837130640691115	1.7015725896134553	2.398585874224699	423.995361328125	424.0076904296875
1179	424.01214599609375	51.6230026221333					1	DETECTED	424.0121 m/z @51.62 [151020OFc1_NvH-0949-Control-7.raw]	424.01214599609375	51.6230026221333	0.0302056037333333	99.9958104765333	99.96560487279996	104206.9609375	2.8690750192038286E8	0	7354	22.280912416731756	0.9565260027072985	0.8661873092267112	424.0077209472656	424.0123596191406
1180	424.02325439453125	78.6607399229333					1	DETECTED	424.0233 m/z @78.66 [151020OFc1_NvH-0949-Control-7.raw]	424.02325439453125	78.6607399229333	1.4842212136	99.7460281032	98.26180688960001	160030.65625	3.680748164142776E8	0	7354	94.89913900186232	0.6135913946856031	0.22745553136485866	424.013427734375	424.0307312011719
1181	424.04083251953125	66.1542504232					1	DETECTED	424.0408 m/z @66.15 [151020OFc1_NvH-0949-Control-7.raw]	424.04083251953125	66.1542504232	0.0203283581333333	99.9958104765333	99.97548211839997	181316.28125	2.9896597764465594E8	0	7354	92.90064705087386	0.7378370761140294	0.4910958449935491	424.0310363769531	424.0506896972656
1182	424.0591125488281	36.6699929933333					1	DETECTED	424.0591 m/z @36.67 [151020OFc1_NvH-0949-Control-7.raw]	424.0591125488281	36.6699929933333	0.0796865386666667	99.8465934069333	99.76690686826663	98369.2265625	3.1136431729438025E8	0	7354	96.89995763018277	1.303156407491598	1.601659351735546	424.05084228515625	424.0677795410156
1183	424.07781982421875	36.6344042872					1	DETECTED	424.0778 m/z @36.63 [151020OFc1_NvH-0949-Control-7.raw]	424.07781982421875	36.6344042872	0.00950562426666667	99.9958104765333	99.98630485226663	142190.453125	3.723758511855721E8	0	7354	90.36338746894852	1.5475116746601838	1.9759375955144858	424.0682067871094	424.0860900878906
1184	424.09307861328125	43.8097496018667					1	DETECTED	424.0931 m/z @43.81 [151020OFc1_NvH-0949-Control-7.raw]	424.09307861328125	43.8097496018667	4.25582971146667	99.666587336	95.41075762453333	93103.953125	3.0390212748782545E8	0	7354	83.05671737837092	1.2060847305261657	1.3775576955130748	424.0885314941406	424.0989685058594
1185	424.1338195800781	60.4328571506667					1	DETECTED	424.1338 m/z @60.43 [151020OFc1_NvH-0949-Control-7.raw]	424.1338195800781	60.4328571506667	20.7976298938667	92.9777804498667	72.180150556	239867.03125	2.598025371526704E8	0	7354	30.18589163545043	0.9105555278936422	0.7570202802377222	424.12542724609375	424.1426696777344
1186	424.1807861328125	19.6474514666667					1	DETECTED	424.1808 m/z @19.65 [151020OFc1_NvH-0949-Control-7.raw]	424.1807861328125	19.6474514666667	5.18072562453333	99.3899740072	94.20924838266667	308945.25	3.272053967718294E8	0	7354	0.024428070447044092	3.9899777283876423	14.99571375573742	424.1710510253906	424.1883239746094
1187	424.1986083984375	90.0883176266667					1	DETECTED	424.1986 m/z @90.09 [151020OFc1_NvH-0949-Control-7.raw]	424.1986083984375	90.0883176266667	3.36610602293333	94.3889267333333	91.02282071039997	313320.84375	4.1359124394930995E8	0	7354	72.75731502099505	0.5266424749714333	0.0018270392714880759	424.18896484375	424.2011413574219
1188	424.2111511230469	26.2740762664					1	DETECTED	424.2112 m/z @26.27 [151020OFc1_NvH-0949-Control-7.raw]	424.2111511230469	26.2740762664	1.91309548186667	98.689873372	96.77677789013332	8264122.5	6.561594671230555E8	2	7354	0.2682054161140819	0.5919718701737247	2.224610763713131	424.201171875	424.22113037109375
1189	424.2220458984375	15.0478206045333					1	DETECTED	424.2220 m/z @15.05 [151020OFc1_NvH-0949-Control-7.raw]	424.2220458984375	15.0478206045333	4.17633475653333	87.6458427184	83.46950796186667	2272004.0	5.428311613087512E8	3	7354	12.848167051873993	2.873363366116954	1.3442473723150143	424.2211608886719	424.2232971191406
1190	424.2333068847656	40.4597916677333					1	DETECTED	424.2333 m/z @40.46 [151020OFc1_NvH-0949-Control-7.raw]	424.2333068847656	40.4597916677333	1.575509492	98.3234797765333	96.74797028453331	1.0260135E7	1.0642494561783779E9	2	7354	7.889419185350583	0.5142223009851714	0.10919674368103813	424.22332763671875	424.2432861328125
1191	424.2464904785156	35.2867543656					1	DETECTED	424.2465 m/z @35.29 [151020OFc1_NvH-0949-Control-7.raw]	424.2464904785156	35.2867543656	3.42919082426667	97.0765716288	93.64738080453333	5437218.0	5.1679809283309126E8	3	7354	23.010398376107922	0.7096405887481895	0.5858377607562087	424.2433166503906	424.2564697265625
1192	424.26123046875	33.0192343608					1	DETECTED	424.2612 m/z @33.02 [151020OFc1_NvH-0949-Control-7.raw]	424.26123046875	33.0192343608	1.86512064666667	92.3460230088	90.48090236213334	1908223.75	3.561431003401867E8	0	7354	21.89754858748114	3.7463737363561656	0.5230040057453903	424.2565002441406	424.27099609375
1193	424.2789611816406	25.0321859738667					1	DETECTED	424.2790 m/z @25.03 [151020OFc1_NvH-0949-Control-7.raw]	424.2789611816406	25.0321859738667	0.989322442933333	92.4562160962667	91.46689365333337	272832.28125	3.362105156359494E8	0	7354	73.92278235013688	2.4058816822968003	5.93867325125246	424.271240234375	424.2874450683594
1194	424.3088073730469	51.9150702386667					1	DETECTED	424.3088 m/z @51.92 [151020OFc1_NvH-0949-Control-7.raw]	424.3088073730469	51.9150702386667	29.1495034898667	92.5789475373333	63.4294440474666	64096.29296875	2.113213638203942E8	0	7354	61.81963911926627	1.3931004825700208	1.7862009651400417	424.30059814453125	424.3147888183594
1195	424.3272705078125	90.5814118133333					1	DETECTED	424.3273 m/z @90.58 [151020OFc1_NvH-0949-Control-7.raw]	424.3272705078125	90.5814118133333	2.10240577093333	92.8858312077333	90.78342543679997	260085.484375	3.3058343526193553E8	0	7354	1.3347200700631134	0.510506363576518	8.807790539252208	424.31842041015625	424.3333435058594
1196	424.3699951171875	36.1362676965333					1	DETECTED	424.3700 m/z @36.14 [151020OFc1_NvH-0949-Control-7.raw]	424.3699951171875	36.1362676965333	11.4110500042667	92.3666128170667	80.9555628128	101449.5078125	2.727829527537637E8	0	7354	79.82102443581613	1.6371051575841284	2.228481348381941	424.36102294921875	424.37066650390625
1197	424.4340515136719	36.9103613512					1	DETECTED	424.4341 m/z @36.91 [151020OFc1_NvH-0949-Control-7.raw]	424.4340515136719	36.9103613512	1.42284834746667	99.2509920490667	97.82814370160003	153387.984375	3.3674841376059926E8	0	7354	87.41521165430368	1.3783460071054905	2.6451497187339337	424.4331970214844	424.44390869140625
1198	424.4586486816406	36.9103613512					1	DETECTED	424.4586 m/z @36.91 [151020OFc1_NvH-0949-Control-7.raw]	424.4586486816406	36.9103613512	3.80701141386667	92.0467616813333	88.23975026746662	595965.1875	3.227571798202711E8	0	7354	0.11579370124057675	1.4539679527367209	0.0074370055154360706	424.44873046875	424.4627990722656
1199	424.4729919433594	15.0478206045333					1	DETECTED	424.4730 m/z @15.05 [151020OFc1_NvH-0949-Control-7.raw]	424.4729919433594	15.0478206045333	3.50276701226667	99.6865348653333	96.18376785306663	1881926.75	3.482540066149658E8	0	7354	0.19821634481841244	0.5851668660115821	2.7254559305201917	424.4631652832031	424.48272705078125
1200	424.49395751953125	29.9709025933333					1	DETECTED	424.4940 m/z @29.97 [151020OFc1_NvH-0949-Control-7.raw]	424.49395751953125	29.9709025933333	3.90842496773333	99.2710770813333	95.36265211359998	8778042.0	4.431115695638718E8	0	7354	0.1214916766588523	41.45764918075207	90.33639160573394	424.4839782714844	424.5037536621094
1201	424.5079040527344	14.8498600114667					1	DETECTED	424.5079 m/z @14.85 [151020OFc1_NvH-0949-Control-7.raw]	424.5079040527344	14.8498600114667	3.73272085066667	95.7824523512	92.04973150053334	650260.3125	3.4633344553660023E8	4	7354	0.3279613867872353	0.5133783660546828	234.99030908817625	424.5041198730469	424.51788330078125
1202	424.5338439941406	35.0025247989333					1	DETECTED	424.5338 m/z @35.00 [151020OFc1_NvH-0949-Control-7.raw]	424.5338439941406	35.0025247989333	4.15663501813333	99.5294225368	95.37278751866667	305383.34375	3.6933235427688664E8	0	7354	27.76670318089492	1.9215183991535867	3.262439648691037	424.5245666503906	424.5343017578125
1203	424.5443420410156	29.9464072237333					1	DETECTED	424.5443 m/z @29.95 [151020OFc1_NvH-0949-Control-7.raw]	424.5443420410156	29.9464072237333	2.45095598533333	97.5235639354667	95.07260795013337	335679.625	3.273650854712811E8	0	7354	12.20699062451861	2.0572480980762613	4.664346412702302	424.53436279296875	424.5489501953125
1204	424.5589599609375	21.8164768250667					1	DETECTED	424.5590 m/z @21.82 [151020OFc1_NvH-0949-Control-7.raw]	424.5589599609375	21.8164768250667	4.07453968	99.6082357976	95.5336961176	4336554.5	4.9331607381454414E8	3	7354	4.340629594495908	0.5287715755784339	0.01155015274566431	424.5490417480469	424.5689392089844
1205	424.5705261230469	26.0720905621333					1	DETECTED	424.5705 m/z @26.07 [151020OFc1_NvH-0949-Control-7.raw]	424.5705261230469	26.0720905621333	4.20589101013333	94.0725244424	89.86663343226667	616657.5	2.867385932348923E8	0	7354	18.42796182419652	3.1970093904738572	0.3057254473864334	424.5689697265625	424.5709228515625
1206	424.5810546875	43.9376188096					1	DETECTED	424.5811 m/z @43.94 [151020OFc1_NvH-0949-Control-7.raw]	424.5810546875	43.9376188096	3.25611986533333	97.0008471893333	93.74472732399997	9157279.0	5.075664872813266E8	0	7354	0.24048419402354426	0.5049074793162133	0.010259585985860213	424.57110595703125	424.5909118652344
1207	424.5986328125	16.0524753877333					1	DETECTED	424.5986 m/z @16.05 [151020OFc1_NvH-0949-Control-7.raw]	424.5986328125	16.0524753877333	5.2405687064	95.0781042381333	89.83753553173331	262582.5625	3.147659772679866E8	0	7354	0.1399084530190251	7.692211839436863	0.4824765250946964	424.5910949707031	424.6083679199219
1208	424.6734924316406	39.3285547290667					1	DETECTED	424.6735 m/z @39.33 [151020OFc1_NvH-0949-Control-7.raw]	424.6734924316406	39.3285547290667	9.34793478026667	99.5881447509333	90.24020997066663	314251.6875	4.196458722214057E8	0	7354	80.02754528740618	1.6061105449665547	2.4147862110114278	424.66424560546875	424.683349609375
1209	424.6865539550781	26.4744616904					1	DETECTED	424.6866 m/z @26.47 [151020OFc1_NvH-0949-Control-7.raw]	424.6865539550781	26.4744616904	3.98062851306667	97.6498560488	93.66922753573333	300934.46875	3.5444967153914654E8	0	7354	14.933864104869643	2.8868235916584486	4.777586155616456	424.68353271484375	424.6900329589844
1210	424.7002258300781	29.4824227850667					1	DETECTED	424.7002 m/z @29.48 [151020OFc1_NvH-0949-Control-7.raw]	424.7002258300781	29.4824227850667	4.45308333546667	99.5786193170667	95.12553598160002	614415.4375	3.047209660041124E8	0	7354	0.13828509080912	2.494190281500007	5.783034681112043	424.69024658203125	424.7005310058594
1211	424.7105407714844	27.5846668576					1	DETECTED	424.7105 m/z @27.58 [151020OFc1_NvH-0949-Control-7.raw]	424.7105407714844	27.5846668576	3.53937299786667	98.0458000818667	94.50642708400004	7120704.0	7.452371065664506E8	2	7354	12.283070501557532	1.0683714820714425	0.7739214010949174	424.7005920410156	424.72052001953125
1212	424.720703125	22.8192506928					1	DETECTED	424.7207 m/z @22.82 [151020OFc1_NvH-0949-Control-7.raw]	424.720703125	22.8192506928	9.39068828266667	51.9150702386667	42.52438195600003	715577.625	1.994167862184791E8	0	7354	15.420004540512824	1.777642084437167	1.6215024078054012	424.7205505371094	424.720947265625
1213	424.73095703125	40.9269784346667					1	DETECTED	424.7310 m/z @40.93 [151020OFc1_NvH-0949-Control-7.raw]	424.73095703125	40.9269784346667	3.25611986533333	99.1904447282667	95.93432486293337	5.0755064E7	1.4989696104648712E9	2	7354	0.21161967023272155	3.383537513692579	0.6304603503334468	424.7209777832031	424.7409362792969
1214	424.7446594238281	29.9709025933333					1	DETECTED	424.7447 m/z @29.97 [151020OFc1_NvH-0949-Control-7.raw]	424.7446594238281	29.9709025933333	3.54849371546667	99.7867026933333	96.23820897786662	8118466.0	4.6541506737474364E8	2	7354	0.15457093615046702	0.6710183547451758	25.08519758508484	424.740966796875	424.754638671875
1215	424.7593078613281	21.6030916328					1	DETECTED	424.7593 m/z @21.60 [151020OFc1_NvH-0949-Control-7.raw]	424.7593078613281	21.6030916328	6.1007710888	64.2832052549333	58.182434166133305	1065085.25	2.826481166594174E8	0	7354	0.07123400290647197	0.5125095960776344	1.5378481379298674	424.7546691894531	424.76104736328125
1216	424.7710876464844	17.5785682458667					1	DETECTED	424.7711 m/z @17.58 [151020OFc1_NvH-0949-Control-7.raw]	424.7710876464844	17.5785682458667	5.55554608213333	90.6242568250667	85.06871074293336	1466090.375	3.061572837949172E8	2	7354	0.12127286687959682	1.759190590556056	2.8597174369727707	424.7612609863281	424.7802734375
[truncated: 34,185 more rows]
