# Supplementary material for: MSFC: a new feature construction method for accurate diagnosis of mass spectrometry data
Source: Sci Rep. 2023 Sep 21;13:15694. doi: 10.1038/s41598-023-42395-5 (PMC10514077; doi:10.1038/s41598-023-42395-5)
Supplement: Supplementary file 1 — Supplementary Information. [file 41598_2023_42395_MOESM1_ESM.zip › dataset/CRLM dataset/control/control8.csv]

row ID	row m/z	row retention time	row identity (main ID)	row identity (all IDs)	row identity (main ID + details)	row comment	row number of detected peaks	151020OFc1_NvH-0949-Control-8.raw Peak status	151020OFc1_NvH-0949-Control-8.raw Peak name	151020OFc1_NvH-0949-Control-8.raw Peak m/z	151020OFc1_NvH-0949-Control-8.raw Peak RT	151020OFc1_NvH-0949-Control-8.raw Peak RT start	151020OFc1_NvH-0949-Control-8.raw Peak RT end	151020OFc1_NvH-0949-Control-8.raw Peak duration time	151020OFc1_NvH-0949-Control-8.raw Peak height	151020OFc1_NvH-0949-Control-8.raw Peak area	151020OFc1_NvH-0949-Control-8.raw Peak charge	151020OFc1_NvH-0949-Control-8.raw Peak # data points	151020OFc1_NvH-0949-Control-8.raw Peak FWHM	151020OFc1_NvH-0949-Control-8.raw Peak tailing factor	151020OFc1_NvH-0949-Control-8.raw Peak asymmetry factor	151020OFc1_NvH-0949-Control-8.raw Peak m/z min	151020OFc1_NvH-0949-Control-8.raw Peak m/z max
1	400.0188293457031	27.3923604066667					1	DETECTED	400.0188 m/z @27.39 [151020OFc1_NvH-0949-Control-8.raw]	400.0188293457031	27.3923604066667	0.773184309866667	99.9956323194667	99.22244800960003	441333.03125	3.957927509096932E8	0	7886	0.2356502403946905	1.7899360013500192	2.221592243914619	400.0088806152344	400.0278015136719
2	400.05328369140625	50.8025549218667					1	DETECTED	400.0533 m/z @50.80 [151020OFc1_NvH-0949-Control-8.raw]	400.05328369140625	50.8025549218667	2.95600014613333	99.9585910994667	97.00259095333337	96257.8125	3.413241437744778E8	0	7886	95.26867409076183	0.976651694214185	0.9876911683515924	400.04840087890625	400.06201171875
3	400.1817626953125	17.6827418904					1	DETECTED	400.1818 m/z @17.68 [151020OFc1_NvH-0949-Control-8.raw]	400.1817626953125	17.6827418904	5.14868805146667	98.9750770221333	93.82638897066664	916877.25	4.299343374424115E8	3	7886	2.626861608275952	0.5221762528231212	0.4820808934479965	400.1725769042969	400.1876220703125
4	400.1976623535156	24.1364890538667					1	DETECTED	400.1977 m/z @24.14 [151020OFc1_NvH-0949-Control-8.raw]	400.1976623535156	24.1364890538667	4.7580485464	96.7172946189333	91.95924607253329	2528731.75	5.1684544611036104E8	3	7886	12.823095306227605	1.0929425587729618	1.811541598396158	400.18768310546875	400.20184326171875
5	400.2118835449219	23.0257620616					1	DETECTED	400.2119 m/z @23.03 [151020OFc1_NvH-0949-Control-8.raw]	400.2118835449219	23.0257620616	0.773184309866667	99.3727494933333	98.59956518346664	5.3197568E7	1.6789508132343009E9	2	7886	0.19608723260353145	1.5289264859297862	16.152026383292036	400.201904296875	400.22186279296875
6	400.226318359375	20.4792516850667					1	DETECTED	400.2263 m/z @20.48 [151020OFc1_NvH-0949-Control-8.raw]	400.226318359375	20.4792516850667	0.38591172	99.4521822306667	99.0662705106667	2.5428302E7	9.995540227886465E8	2	7886	0.27797599772204507	21.208063581961348	1.948995844259439	400.2218933105469	400.23077392578125
7	400.24078369140625	34.8042903597333					1	DETECTED	400.2408 m/z @34.80 [151020OFc1_NvH-0949-Control-8.raw]	400.24078369140625	34.8042903597333	0.138333270933333	99.9864674090667	99.84813413813337	1.92079664E8	4.4883210702358675E9	3	7886	0.29200220101127883	1.2122188574177222	1.2806275687899682	400.2308044433594	400.250732421875
8	400.255126953125	22.6419995530667					1	DETECTED	400.2551 m/z @22.64 [151020OFc1_NvH-0949-Control-8.raw]	400.255126953125	22.6419995530667	3.60410925493333	98.7534857664	95.14937651146667	1039138.8125	5.0359366517606217E8	2	7886	15.247127945886099	4.62156779698778	21.085446406690792	400.25091552734375	400.255859375
9	400.265869140625	39.7328680778667					1	DETECTED	400.2659 m/z @39.73 [151020OFc1_NvH-0949-Control-8.raw]	400.265869140625	39.7328680778667	2.1685927248	96.8888219296	94.7202292048	6068709.0	5.241494581073398E8	0	7886	0.15068898208203763	1.3699164312949925	0.05507700822475612	400.2558898925781	400.27545166015625
10	400.27716064453125	19.7524659653333					1	DETECTED	400.2772 m/z @19.75 [151020OFc1_NvH-0949-Control-8.raw]	400.27716064453125	19.7524659653333	11.5684966978667	96.1068374026667	84.53834070479999	687385.875	5.564719957416899E8	0	7886	0.19935517214532084	7.069075233643638	0.02586604657263943	400.27642822265625	400.286376953125
11	400.2992248535156	53.2741830674667					1	DETECTED	400.2992 m/z @53.27 [151020OFc1_NvH-0949-Control-8.raw]	400.2992248535156	53.2741830674667	12.7440336592	93.6016093208	80.8575756616	86661.3359375	3.07299480959355E8	0	7886	79.32722360354835	0.9974991067403756	0.942093134981912	400.28924560546875	400.3067321777344
12	400.34344482421875	88.9183938896					1	DETECTED	400.3434 m/z @88.92 [151020OFc1_NvH-0949-Control-8.raw]	400.34344482421875	88.9183938896	0.0272199874666667	99.9956323194667	99.96841233200003	55004.58984375	1.93382819674533E8	0	7886	88.86135939432859	0.556171429458647	0.0819877488862792	400.34124755859375	400.35052490234375
13	400.45318603515625	24.1928611085333					1	DETECTED	400.4532 m/z @24.19 [151020OFc1_NvH-0949-Control-8.raw]	400.45318603515625	24.1928611085333	5.1986602672	98.5675922178667	93.3689319506667	369502.90625	4.2362527432362235E8	0	7886	10.523395641021235	3.4023599653348335	7.106441347397033	400.44342041015625	400.46295166015625
14	400.47705078125	30.6214378842667					1	DETECTED	400.4771 m/z @30.62 [151020OFc1_NvH-0949-Control-8.raw]	400.47705078125	30.6214378842667	4.5273991	98.1368994045333	93.6095003045333	1704710.25	4.090854920026204E8	2	7886	0.0921412179815917	0.5087729969250545	150.53233378740475	400.46710205078125	400.4862365722656
15	400.5013122558594	19.6041492914667					1	DETECTED	400.5013 m/z @19.60 [151020OFc1_NvH-0949-Control-8.raw]	400.5013122558594	19.6041492914667	5.67010488773333	99.6439420917333	93.97383720399996	340338.0	3.925572298601029E8	0	7886	9.674646080011946	5.220418577920923	0.0055630075737710645	400.49169921875	400.5069885253906
16	400.51727294921875	32.4098281016					1	DETECTED	400.5173 m/z @32.41 [151020OFc1_NvH-0949-Control-8.raw]	400.51727294921875	32.4098281016	5.6333179104	99.8197259352	94.1864080248	636389.5625	4.0928082234974045E8	0	7886	14.779250011534426	2.3008192649327803	0.007269104034257763	400.5077209472656	400.52423095703125
17	400.53424072265625	36.6632026090667					1	DETECTED	400.5342 m/z @36.66 [151020OFc1_NvH-0949-Control-8.raw]	400.53424072265625	36.6632026090667	2.9651767648	99.1788603933333	96.21368362853329	1109646.625	4.7828176905485314E8	0	7886	5.868291943362138	0.6194038761095391	0.3163689152708492	400.52435302734375	400.54400634765625
18	400.5470886230469	28.2804708386667					1	DETECTED	400.5471 m/z @28.28 [151020OFc1_NvH-0949-Control-8.raw]	400.5470886230469	28.2804708386667	4.8348543528	86.6342554469333	81.7994010941333	589841.9375	3.8956169750929826E8	0	7886	0.03071655893713654	2.1386798554040922	3.2681984995361435	400.5443420410156	400.54833984375
19	400.5583801269531	47.6800552144					1	DETECTED	400.5584 m/z @47.68 [151020OFc1_NvH-0949-Control-8.raw]	400.5583801269531	47.6800552144	4.00906364613333	96.2734662944	92.26440264826667	4776331.0	4.706973048044545E8	3	7886	0.1828067739380188	0.521908225200073	0.006853275072278003	400.54840087890625	400.5633239746094
20	400.5733337402344	34.8042903597333					1	DETECTED	400.5733 m/z @34.80 [151020OFc1_NvH-0949-Control-8.raw]	400.5733337402344	34.8042903597333	5.42841188906667	99.6532927418667	94.22488085280003	1.3128056E8	3.210477476654305E9	3	7886	0.3004232497616357	1.190605990582988	1.243601231051237	400.5633544921875	400.58331298828125
21	400.5833435058594	23.3665102962667					1	DETECTED	400.5833 m/z @23.37 [151020OFc1_NvH-0949-Control-8.raw]	400.5833435058594	23.3665102962667	2.86376960426667	97.7184396237333	94.85467001946664	2664514.5	4.5254910072094446E8	0	7886	null	1.0883052617294038	0.9620495845121994	400.5833435058594	400.5928649902344
22	400.597412109375	5.88191922693333					1	DETECTED	400.5974 m/z @5.88 [151020OFc1_NvH-0949-Control-8.raw]	400.597412109375	5.88191922693333	4.36984466453333	85.4125149616	81.04267029706666	213632.078125	3.071599507130709E8	0	7886	0.5093390741513488	1.430301323392598	30.831721991536668	400.5940856933594	400.59759521484375
23	400.60760498046875	32.0490932192					1	DETECTED	400.6076 m/z @32.05 [151020OFc1_NvH-0949-Control-8.raw]	400.60760498046875	32.0490932192	2.24032846241667	63.5263942429333	61.28606578051663	689989.375	3.1285664419536746E8	0	7886	0.16823070253199646	1.1063192927682595	0.8535191057156201	400.5976257324219	400.6163024902344
24	400.6949157714844	37.8494894373333					1	DETECTED	400.6949 m/z @37.85 [151020OFc1_NvH-0949-Control-8.raw]	400.6949157714844	37.8494894373333	1.74846554533333	99.7088787477333	97.96041320239996	1.1843077E7	6.615143487713923E8	2	7886	0.19671685619904622	0.5134157053232087	0.014771104932470056	400.6852111816406	400.70489501953125
25	400.7131652832031	23.0147350602667					1	DETECTED	400.7132 m/z @23.01 [151020OFc1_NvH-0949-Control-8.raw]	400.7131652832031	23.0147350602667	4.6407371072	95.9661325205333	91.3253954133333	1.1556715E7	7.753404078049805E8	0	7886	0.23472014604849534	4.715117276914055	1.912408440322696	400.7049255371094	400.72314453125
26	400.72796630859375	20.4466937752					1	DETECTED	400.7280 m/z @20.45 [151020OFc1_NvH-0949-Control-8.raw]	400.72796630859375	20.4466937752	3.6498217528	97.5657161712	93.9158944184	1.088641E7	7.973519920295923E8	2	7886	0.2471982474077592	3.6932496715872563	4.738962082076117	400.7231750488281	400.7379455566406
27	400.74810791015625	39.9802694616					1	DETECTED	400.7481 m/z @39.98 [151020OFc1_NvH-0949-Control-8.raw]	400.74810791015625	39.9802694616	3.89861843946667	98.1274908909333	94.22887245146663	1.4145171E7	7.428437460679309E8	2	7886	0.19482066338500914	0.5051984933726896	0.006830638069410488	400.73822021484375	400.7577819824219
28	400.7587890625	32.7861069346667					1	DETECTED	400.7588 m/z @32.79 [151020OFc1_NvH-0949-Control-8.raw]	400.7587890625	32.7861069346667	10.7631600624	85.2637105621333	74.5005504997333	108461.3359375	3.317331430757425E8	0	7886	74.46260175174672	1.6914301008815305	2.3821402480954794	400.7586669921875	400.7615966796875
29	400.7716369628906	21.3381793					1	DETECTED	400.7716 m/z @21.34 [151020OFc1_NvH-0949-Control-8.raw]	400.7716369628906	21.3381793	2.57116650346667	99.8843458736	97.31317937013333	4.5186412E7	9.339603662894642E8	2	7886	0.1781521296689519	1.39081520663001	1.7568753284013967	400.7630615234375	400.7808532714844
30	400.7840576171875	13.7960342928					1	DETECTED	400.7841 m/z @13.80 [151020OFc1_NvH-0949-Control-8.raw]	400.7840576171875	13.7960342928	0.541906316	90.6784782666667	90.1365719506667	429322.6875	4.0119165712374777E8	0	7886	0.11519615996094146	353.481492678321	1.0191822612478985	400.78253173828125	400.7935791015625
31	400.79803466796875	5.85525279413333					1	DETECTED	400.7980 m/z @5.86 [151020OFc1_NvH-0949-Control-8.raw]	400.79803466796875	5.85525279413333	5.00845591466667	98.1274908909333	93.11903497626663	136456.28125	4.0322857875614613E8	0	7886	0.6822044210368174	3.579037801840409	0.23900708329289366	400.7951965332031	400.8017883300781
32	400.8451843261719	37.2666039042667					1	DETECTED	400.8452 m/z @37.27 [151020OFc1_NvH-0949-Control-8.raw]	400.8451843261719	37.2666039042667	1.50287415493333	59.3342375546667	57.83136339973337	222378.65625	2.8284974503080314E8	0	7886	26.113284931825326	0.9296957709344602	0.8600179219410571	400.8354187011719	400.8504943847656
33	400.86077880859375	35.1314870984					1	DETECTED	400.8608 m/z @35.13 [151020OFc1_NvH-0949-Control-8.raw]	400.86077880859375	35.1314870984	0.119964868533333	99.8843458736	99.76438100506667	650128.5	3.8402326254869336E8	0	7886	76.93447029128743	1.9047498435354315	3.038850430700749	400.8509216308594	400.8677062988281
34	400.87774658203125	27.1262902648					1	DETECTED	400.8777 m/z @27.13 [151020OFc1_NvH-0949-Control-8.raw]	400.87774658203125	27.1262902648	0.6972727208	99.8197259352	99.1224532144	912500.6875	4.094125279423067E8	0	7886	22.062938903978313	0.7966058002409886	0.8507172196529178	400.86785888671875	400.8778076171875
35	400.8878479003906	26.1299557818667					1	DETECTED	400.8878 m/z @26.13 [151020OFc1_NvH-0949-Control-8.raw]	400.8878479003906	26.1299557818667	1.24642280266667	99.3727494933333	98.12632669066663	6243731.5	5.622940618889794E8	3	7886	0.14176308258459613	0.6202113640518603	1.7389317061847422	400.87786865234375	400.8967590332031
36	400.9068603515625	34.8042903597333					1	DETECTED	400.9069 m/z @34.80 [151020OFc1_NvH-0949-Control-8.raw]	400.9068603515625	34.8042903597333	2.33018394561667	97.0474949333333	94.71731098771663	5.0797756E7	1.5528966993616576E9	3	7886	0.2729964518574093	1.2013590685513937	63.5237494337176	400.89691162109375	400.9168395996094
37	400.9183654785156	39.2957624688					1	DETECTED	400.9184 m/z @39.30 [151020OFc1_NvH-0949-Control-8.raw]	400.9183654785156	39.2957624688	0.2754382128	54.5146130234667	54.239174810666704	1924700.375	2.978575494638949E8	0	7886	16.28375314246343	0.5091951661347669	1.6044297007018786	400.9168701171875	400.9278564453125
38	400.9405822753906	29.3286240181333					1	DETECTED	400.9406 m/z @29.33 [151020OFc1_NvH-0949-Control-8.raw]	400.9405822753906	29.3286240181333	0.7071061368	99.75498082	99.0478746832	627617.5625	4.126828991260791E8	0	7886	0.2184387778274015	2.282081583142869	0.13056826357633777	400.93084716796875	400.9444885253906
39	400.95452880859375	18.0427108914667					1	DETECTED	400.9545 m/z @18.04 [151020OFc1_NvH-0949-Control-8.raw]	400.95452880859375	18.0427108914667	2.11425704853333	99.5259795685333	97.41172251999997	3577850.5	4.249208321055641E8	0	7886	0.1119900010377819	0.7550375585987704	1.3232720830407219	400.9447021484375	400.9644775390625
40	400.97845458984375	30.6087719181333					1	DETECTED	400.9785 m/z @30.61 [151020OFc1_NvH-0949-Control-8.raw]	400.97845458984375	30.6087719181333	0.967469972533333	98.2567558904	97.28928591786666	717810.375	3.863006571726516E8	0	7886	6.980363032226574	3.131595115697657	0.014681816187330877	400.96856689453125	400.98712158203125
41	401.0013122558594	23.5572169058667					1	DETECTED	401.0013 m/z @23.56 [151020OFc1_NvH-0949-Control-8.raw]	401.0013122558594	23.5572169058667	0.00860340053333333	99.9864674090667	99.97786400853337	655635.125	4.222137663598555E8	0	7886	0.17022184800672235	3.4553073828422516	0.6795842050781596	400.9913330078125	401.01129150390625
42	401.02264404296875	24.4647017562667					1	DETECTED	401.0226 m/z @24.46 [151020OFc1_NvH-0949-Control-8.raw]	401.02264404296875	24.4647017562667	0.0272199874666667	99.9956323194667	99.96841233200003	171049.9375	3.806800863825358E8	0	7886	97.92235335805617	2.094045357791103	3.1581330619992563	401.0131530761719	401.03021240234375
43	401.04034423828125	33.3116367328					1	DETECTED	401.0403 m/z @33.31 [151020OFc1_NvH-0949-Control-8.raw]	401.04034423828125	33.3116367328	0.976938344266667	99.9956323194667	99.01869397520002	195081.78125	3.7363766135276794E8	0	7886	94.93740381539932	1.4357272201107074	1.8465597198968118	401.0311279296875	401.0503234863281
44	401.0817565917969	52.8167760338667					1	DETECTED	401.0818 m/z @52.82 [151020OFc1_NvH-0949-Control-8.raw]	401.0817565917969	52.8167760338667	3.1861514864	99.9864674090667	96.8003159226667	98551.8984375	3.671895264865536E8	0	7886	94.98987698525829	0.9380826193182987	0.9110932292999177	401.0802917480469	401.0916748046875
45	401.1663513183594	47.7594519290667					1	DETECTED	401.1664 m/z @47.76 [151020OFc1_NvH-0949-Control-8.raw]	401.1663513183594	47.7594519290667	1.72144925973333	92.1713359706667	90.44988671093337	234154.59375	5.0826990562254614E8	0	7886	89.64082697729759	0.9740291416657448	0.9481423118817947	401.1569519042969	401.1690673828125
46	401.17999267578125	14.7505359605333					1	DETECTED	401.1800 m/z @14.75 [151020OFc1_NvH-0949-Control-8.raw]	401.17999267578125	14.7505359605333	4.80271490906667	98.2938930856	93.49117817653334	1262989.375	4.869759755647236E8	2	7886	0.1525852930932814	0.732253761077035	0.4818997470159554	401.1700134277344	401.18658447265625
47	401.1966552734375	37.8620205112					1	DETECTED	401.1967 m/z @37.86 [151020OFc1_NvH-0949-Control-8.raw]	401.1966552734375	37.8620205112	4.7085803256	95.1443438845333	90.4357635589333	4989658.0	4.8159411531132567E8	3	7886	0.2875530675771856	0.5118091262590443	0.9824416517448175	401.1867370605469	401.1971740722656
48	401.2071838378906	31.9266043413333					1	DETECTED	401.2072 m/z @31.93 [151020OFc1_NvH-0949-Control-8.raw]	401.2071838378906	31.9266043413333	4.12961206	99.5352643477333	95.4056522877333	1.8996856E7	8.521227915757964E8	3	7886	0.19266146026943431	0.5141984409157258	0.024874597819333842	401.19720458984375	401.2171630859375
49	401.221923828125	26.0903609290667					1	DETECTED	401.2219 m/z @26.09 [151020OFc1_NvH-0949-Control-8.raw]	401.221923828125	26.0903609290667	2.6627242368	96.726623648	94.0638994112	5374099.5	6.452840281493448E8	2	7886	5.815316423059926	0.5809184925546826	0.4050608116665198	401.2171936035156	401.23138427734375
50	401.24139404296875	34.7876614634667					1	DETECTED	401.2414 m/z @34.79 [151020OFc1_NvH-0949-Control-8.raw]	401.24139404296875	34.7876614634667	0.920610124533333	99.7362807282667	98.81567060373337	1.1728547E7	1.1883687320337029E9	3	7886	7.9528436503774955	0.5293712666847933	0.8748750907962458	401.2314147949219	401.2513427734375
51	401.2544250488281	9.10864382266667					1	DETECTED	401.2544 m/z @9.11 [151020OFc1_NvH-0949-Control-8.raw]	401.2544250488281	9.10864382266667	1.81110250933333	98.8914048885333	97.08030237919998	2831046.25	5.1330646370215183E8	2	7886	0.12134123004937258	43.45612129685759	94.46449534196523	401.25146484375	401.26300048828125
52	401.2730407714844	21.3568475642667					1	DETECTED	401.2730 m/z @21.36 [151020OFc1_NvH-0949-Control-8.raw]	401.2730407714844	21.3568475642667	1.30304963573333	97.5932907021333	96.29024106639997	1.8920022E7	6.406524394003488E8	0	7886	0.19662632177238848	1.1445897430807492	1.4799578725762303	401.2630615234375	401.2813720703125
53	401.28717041015625	17.1359004730667					1	DETECTED	401.2872 m/z @17.14 [151020OFc1_NvH-0949-Control-8.raw]	401.28717041015625	17.1359004730667	4.66826604773333	99.2805111026667	94.61224505493337	1087242.625	4.440412913112176E8	0	7886	0.26705268503951274	0.6200675398799961	114.83176042956288	401.2840881347656	401.29205322265625
54	401.3744201660156	33.6231517066667					1	DETECTED	401.3744 m/z @33.62 [151020OFc1_NvH-0949-Control-8.raw]	401.3744201660156	33.6231517066667	3.50274819573333	99.9771028786667	96.47435468293337	132747.3125	4.162641495168925E8	0	7886	83.13102579762571	1.6014784570849834	1.9495731262616298	401.36444091796875	401.383056640625
55	401.39947509765625	86.7474144136					1	DETECTED	401.3995 m/z @86.75 [151020OFc1_NvH-0949-Control-8.raw]	401.39947509765625	86.7474144136	5.24895588853333	99.7180016712	94.46904578266667	257199.328125	4.246154106555004E8	0	7886	0.15398091225334554	0.5801634022785046	0.06807042876755953	401.39019775390625	401.4002685546875
56	401.4103698730469	27.014943868					1	DETECTED	401.4104 m/z @27.01 [151020OFc1_NvH-0949-Control-8.raw]	401.4103698730469	27.014943868	2.58941878453333	99.9678092725333	97.37839048799997	364796.4375	4.0659236173357826E8	0	7886	59.795843829733016	1.8363627897120012	6.79087347006747	401.4004821777344	401.4197692871094
57	401.4348449707031	30.0724673832					1	DETECTED	401.4348 m/z @30.07 [151020OFc1_NvH-0949-Control-8.raw]	401.4348449707031	30.0724673832	5.00845591466667	99.9678092725333	94.95935335786663	940678.1875	4.0432069755548835E8	0	7886	0.15807228514136895	2.6348633395970116	4.5047806098913465	401.42486572265625	401.44476318359375
58	401.4560241699219	18.0001113645333					1	DETECTED	401.4560 m/z @18.00 [151020OFc1_NvH-0949-Control-8.raw]	401.4560241699219	18.0001113645333	3.1676808736	99.9122953042667	96.7446144306667	1451594.125	4.2636328391842985E8	0	7886	9.227193418520656	0.5069035341759209	6.487743527788904	401.4460754394531	401.46600341796875
59	401.4661865234375	21.4929504138667					1	DETECTED	401.4662 m/z @21.49 [151020OFc1_NvH-0949-Control-8.raw]	401.4661865234375	21.4929504138667	1.50287415493333	99.9493156898667	98.44644153493337	563667.5	4.998629992199325E8	0	7886	85.12328535839909	2.243279718867778	3.475596390923489	401.4660949707031	401.4761047363281
60	401.47784423828125	81.5355461784					1	DETECTED	401.4778 m/z @81.54 [151020OFc1_NvH-0949-Control-8.raw]	401.47784423828125	81.5355461784	6.65872746266667	99.9493156898667	93.29058822720002	354106.6875	4.6147220939271927E8	0	7886	9.443263202383037	0.5636388660073105	0.14052774216817226	401.476318359375	401.4878234863281
61	401.4984130859375	81.5155173584					1	DETECTED	401.4984 m/z @81.52 [151020OFc1_NvH-0949-Control-8.raw]	401.4984130859375	81.5155173584	5.419310032	99.9493156898667	94.5300056578667	366284.5	4.563291485623254E8	0	7886	62.825038546127246	0.5750090539769931	0.16741924812564724	401.488525390625	401.50396728515625
62	401.5140075683594	86.7248519597333					1	DETECTED	401.5140 m/z @86.72 [151020OFc1_NvH-0949-Control-8.raw]	401.5140075683594	86.7248519597333	4.80271490906667	99.9493156898667	95.14660078080003	407141.5625	4.2193875938105696E8	0	7886	5.536458297668446	0.5351726065909757	0.05851566257744284	401.5040283203125	401.52392578125
63	401.52618408203125	86.5925328706667					1	DETECTED	401.5262 m/z @86.59 [151020OFc1_NvH-0949-Control-8.raw]	401.52618408203125	86.5925328706667	3.01142663706667	99.5724180653333	96.56099142826662	332001.5625	4.164402405522005E8	0	7886	4.452975802791343	0.5343252190319181	0.07513754698041905	401.5240173339844	401.5314025878906
64	401.54144287109375	31.9109129709333					1	DETECTED	401.5414 m/z @31.91 [151020OFc1_NvH-0949-Control-8.raw]	401.54144287109375	31.9109129709333	4.95611519013333	99.5630373341333	94.60692214399997	1.4169185E7	6.420010228850987E8	3	7886	0.16360013570788823	0.5087019859065496	1.3067472702453549	401.5315856933594	401.5513916015625
65	401.5629577636719	17.2606504805333					1	DETECTED	401.5630 m/z @17.26 [151020OFc1_NvH-0949-Control-8.raw]	401.5629577636719	17.2606504805333	2.5802207072	99.233961552	96.6537408448	9805755.0	6.89445693935478E8	3	7886	0.225693636063248	2.1382136627586905	0.045273316403796504	401.552978515625	401.57293701171875
66	401.57830810546875	42.5792042568					1	DETECTED	401.5783 m/z @42.58 [151020OFc1_NvH-0949-Control-8.raw]	401.57830810546875	42.5792042568	0.2570652576	99.2432449754667	98.98617971786669	5466021.5	5.99562922794488E8	0	7886	15.303457675425875	1.7730043190824538	1.1247061450724385	401.572998046875	401.5882873535156
67	401.60009765625	89.7576740493333					1	DETECTED	401.6001 m/z @89.76 [151020OFc1_NvH-0949-Control-8.raw]	401.60009765625	89.7576740493333	5.16850427013333	99.2432449754667	94.07474070533337	810309.1875	5.314204671885041E8	0	7886	9.034224346467354	1.030288653403225	0.8062455251223679	401.5902099609375	401.60784912109375
68	401.61798095703125	89.7576740493333					1	DETECTED	401.6180 m/z @89.76 [151020OFc1_NvH-0949-Control-8.raw]	401.61798095703125	89.7576740493333	4.17570532026667	99.9864674090667	95.81076208880003	1097850.125	5.580822497452842E8	0	7886	74.29542392961629	0.6466869438697905	0.09646279341791478	401.6081237792969	401.6279296875
69	401.6312255859375	89.7576740493333					1	DETECTED	401.6312 m/z @89.76 [151020OFc1_NvH-0949-Control-8.raw]	401.6312255859375	89.7576740493333	6.74032045333333	99.9956323194667	93.25531186613337	571552.375	4.799467917245477E8	0	7886	7.526740926514776	1.2363600419638405	0.3863488284267233	401.62811279296875	401.6412048339844
70	401.65228271484375	89.7868386648					1	DETECTED	401.6523 m/z @89.79 [151020OFc1_NvH-0949-Control-8.raw]	401.65228271484375	89.7868386648	0.7071061368	99.9956323194667	99.2885261826667	1033421.5625	4.7367537284110767E8	0	7886	7.2314700074661715	0.5034894277417609	0.13520328748822086	401.642333984375	401.65997314453125
71	401.66998291015625	89.7868386648					1	DETECTED	401.6700 m/z @89.79 [151020OFc1_NvH-0949-Control-8.raw]	401.66998291015625	89.7868386648	0.395078262933333	99.9956323194667	99.60055405653335	1251747.25	4.787594803050564E8	3	7886	20.1880246716359	0.5070544876340197	0.2786188379138159	401.6601257324219	401.6799621582031
72	401.685546875	30.1209732741333					1	DETECTED	401.6855 m/z @30.12 [151020OFc1_NvH-0949-Control-8.raw]	401.685546875	30.1209732741333	3.94465371946667	99.9956323194667	96.05097860000002	913623.25	4.9411747429348403E8	2	7886	58.22788061677678	2.5291866398176848	535.0311074667442	401.67999267578125	401.6878356933594
73	401.6978454589844	37.8204085757333					1	DETECTED	401.6978 m/z @37.82 [151020OFc1_NvH-0949-Control-8.raw]	401.6978454589844	37.8204085757333	0.38591172	99.9956323194667	99.6097205994667	1394064.875	5.173521858105799E8	0	7886	10.673587228763022	2.1105284965590374	2.046019082947624	401.68792724609375	401.70458984375
74	401.714599609375	39.1999806536					1	DETECTED	401.7146 m/z @39.20 [151020OFc1_NvH-0949-Control-8.raw]	401.714599609375	39.1999806536	0.321491776533333	99.9956323194667	99.67414054293336	2253245.0	6.483197606943812E8	2	7886	0.2842997524168922	2.1382471283325035	2.429062837886818	401.7046203613281	401.7245788574219
75	401.7321472167969	35.7774107682667					1	DETECTED	401.7321 m/z @35.78 [151020OFc1_NvH-0949-Control-8.raw]	401.7321472167969	35.7774107682667	0.358341084	99.9956323194667	99.63729123546669	2109937.0	6.184813204079341E8	4	7886	0.24304981638373846	0.9215153541453159	2.899486260643478	401.724609375	401.7347717285156
76	401.74481201171875	31.1703402448					1	DETECTED	401.7448 m/z @31.17 [151020OFc1_NvH-0949-Control-8.raw]	401.74481201171875	31.1703402448	0.321491776533333	99.9216517426667	99.60015996613336	8733955.0	9.45336062040017E8	2	7886	7.858300149179382	0.5184784961805708	0.05985785062770105	401.7348327636719	401.7547912597656
77	401.7550048828125	24.3971299608					1	DETECTED	401.7550 m/z @24.40 [151020OFc1_NvH-0949-Control-8.raw]	401.7550048828125	24.3971299608	0.321491776533333	99.8750520437333	99.55356026719997	1293331.625	5.734020834978647E8	2	7886	80.77476781095227	2.775717846192408	4.005821567711169	401.75482177734375	401.7646484375
78	401.774658203125	21.3568475642667					1	DETECTED	401.7747 m/z @21.36 [151020OFc1_NvH-0949-Control-8.raw]	401.774658203125	21.3568475642667	0.302931365066667	99.9585910994667	99.65565973440003	4171104.0	8.46311140189309E8	2	7886	0.18413512746530714	149.39829712206762	435.42933951214013	401.7648010253906	401.78460693359375
79	401.78912353515625	89.8638456349333					1	DETECTED	401.7891 m/z @89.86 [151020OFc1_NvH-0949-Control-8.raw]	401.78912353515625	89.8638456349333	0.302931365066667	99.9585910994667	99.65565973440003	941194.6875	7.136285160308428E8	2	7886	14.765126462503744	4.783873589310786	0.5649200815468806	401.7846984863281	401.7991027832031
80	401.8001708984375	69.7054095456					1	DETECTED	401.8002 m/z @69.71 [151020OFc1_NvH-0949-Control-8.raw]	401.8001708984375	69.7054095456	0.4318466024	99.9585910994667	99.5267444970667	854833.1875	6.083752727172118E8	0	7886	23.3086384321848	0.6723288894399672	0.8523289200163705	401.7991638183594	401.8101501464844
81	401.8232727050781	54.2996215256					1	DETECTED	401.8233 m/z @54.30 [151020OFc1_NvH-0949-Control-8.raw]	401.8232727050781	54.2996215256	0.4318466024	99.9585910994667	99.5267444970667	654627.0	5.840794119566028E8	3	7886	65.73843467885614	0.8689773754851828	0.8016865960496918	401.81329345703125	401.833251953125
82	401.8419189453125	67.5140425717333					1	DETECTED	401.8419 m/z @67.51 [151020OFc1_NvH-0949-Control-8.raw]	401.8419189453125	67.5140425717333	0.4318466024	99.9585910994667	99.5267444970667	600154.0	5.900206287018439E8	3	7886	18.609896629010734	0.69118488491225	4.0932749726661255	401.8332824707031	401.8504943847656
83	401.8605041503906	20.6777621152					1	DETECTED	401.8605 m/z @20.68 [151020OFc1_NvH-0949-Control-8.raw]	401.8605041503906	20.6777621152	0.2754382128	99.9585910994667	99.6831528866667	4588367.5	7.074467814105438E8	3	7886	0.14286398563342217	11.749062235942377	14.52500329273962	401.85052490234375	401.8652648925781
84	401.8752746582031	31.9109129709333					1	DETECTED	401.8753 m/z @31.91 [151020OFc1_NvH-0949-Control-8.raw]	401.8752746582031	31.9109129709333	0.2754382128	99.9400430194667	99.6646048066667	4796102.0	7.135740555876223E8	0	7886	0.16422764959604663	2.0339426571723105	4.133515719084351	401.8653259277344	401.88525390625
85	401.8868408203125	35.0987061472					1	DETECTED	401.8868 m/z @35.10 [151020OFc1_NvH-0949-Control-8.raw]	401.8868408203125	35.0987061472	0.2754382128	99.4428782568	99.167440044	1042728.4375	8.808019967379875E8	0	7886	6.654365004842369	1.9102510578265388	7.01478902179282	401.8852844238281	401.88726806640625
86	401.89727783203125	17.2606504805333					1	DETECTED	401.8973 m/z @17.26 [151020OFc1_NvH-0949-Control-8.raw]	401.89727783203125	17.2606504805333	0.2754382128	99.9400430194667	99.6646048066667	7479707.5	8.357986412958845E8	3	7886	0.23257048155468496	4.047290996763589	16.723559863896835	401.8872985839844	401.9072265625
87	401.9125671386719	42.5212674016					1	DETECTED	401.9126 m/z @42.52 [151020OFc1_NvH-0949-Control-8.raw]	401.9125671386719	42.5212674016	0.38591172	99.6160263733333	99.2301146533333	2321514.25	7.343819621193222E8	3	7886	3.806145685729298	2.9259572995746743	2.6615351076196214	401.9073486328125	401.9225158691406
88	401.9230651855469	67.135592728					1	DETECTED	401.9231 m/z @67.14 [151020OFc1_NvH-0949-Control-8.raw]	401.9230651855469	67.135592728	0.929978657866667	99.0303555058667	98.10037684800002	684167.0	9.93748879134787E8	0	7886	14.451740130991801	0.6546261943993986	1.7358292415713603	401.922607421875	401.9263000488281
89	401.9363098144531	22.7552966085333					1	DETECTED	401.9363 m/z @22.76 [151020OFc1_NvH-0949-Control-8.raw]	401.9363098144531	22.7552966085333	0.6972727208	99.7734573072	99.0761845864	1635019.625	7.000430852706922E8	4	7886	0.07779923073724859	210.45689257720358	258.6499202563147	401.9263610839844	401.9462890625
90	401.9465637207031	69.6192896528					1	DETECTED	401.9466 m/z @69.62 [151020OFc1_NvH-0949-Control-8.raw]	401.9465637207031	69.6192896528	0.7071061368	99.4889857010667	98.7818795642667	765759.875	9.061943926435908E8	0	7886	7.198744399471266	0.7003156484772846	0.180229816583167	401.9463195800781	401.9515380859375
91	401.9615478515625	42.5792042568					1	DETECTED	401.9615 m/z @42.58 [151020OFc1_NvH-0949-Control-8.raw]	401.9615478515625	42.5792042568	0.0182409461333333	99.8750520437333	99.85681109759997	1632931.625	8.108771736956662E8	3	7886	0.32116860523387913	1.811713398635684	1.0936209238645458	401.9515686035156	401.9715270996094
92	401.9765930175781	42.0507566602667					1	DETECTED	401.9766 m/z @42.05 [151020OFc1_NvH-0949-Control-8.raw]	401.9765930175781	42.0507566602667	0.0182409461333333	99.7734573072	99.75521636106667	828877.75	7.853163013082457E8	0	7886	39.63266700753113	1.2535908145055368	1.5398987403797075	401.9715881347656	401.986572265625
93	401.9983825683594	38.5898639349333					1	DETECTED	401.9984 m/z @38.59 [151020OFc1_NvH-0949-Control-8.raw]	401.9983825683594	38.5898639349333	0.00860340053333333	99.8380859416	99.82948254106667	858440.9375	8.10115934499614E8	5	7886	40.532736478247884	1.402868788911287	3.4685044911900422	401.9884338378906	401.99981689453125
94	402.00982666015625	74.3531216416					1	DETECTED	402.0098 m/z @74.35 [151020OFc1_NvH-0949-Control-8.raw]	402.00982666015625	74.3531216416	0.00860340053333333	99.0119786637333	99.00337526319997	906585.6875	7.479771133547683E8	0	7886	9.641233301782691	0.502490797356696	0.07630684077206805	401.9998779296875	402.0198059082031
95	402.0256042480469	57.1580206381333					1	DETECTED	402.0256 m/z @57.16 [151020OFc1_NvH-0949-Control-8.raw]	402.0256042480469	57.1580206381333	0.00860340053333333	99.9956323194667	99.98702891893336	816038.25	8.793908835541735E8	0	7886	32.517703219446105	0.8812965126539932	0.4557374298164856	402.01983642578125	402.0301208496094
96	402.0401306152344	80.6587917629333					1	DETECTED	402.0401 m/z @80.66 [151020OFc1_NvH-0949-Control-8.raw]	402.0401306152344	80.6587917629333	0.220255084533333	99.9400430194667	99.71978793493336	986827.75	7.6960460523735E8	2	7886	9.341018041855591	0.615255557428165	0.37328324784404066	402.0301513671875	402.0470275878906
97	402.0570373535156	37.3565907757333					1	DETECTED	402.0570 m/z @37.36 [151020OFc1_NvH-0949-Control-8.raw]	402.0570373535156	37.3565907757333	0.192747127733333	99.9678092725333	99.77506214479997	1065120.25	1.0127003291387146E9	0	7886	39.1219584448267	1.1367577744569992	1.0888654411462986	402.04705810546875	402.0670166015625
98	402.0706481933594	80.071661096					1	DETECTED	402.0706 m/z @80.07 [151020OFc1_NvH-0949-Control-8.raw]	402.0706481933594	80.071661096	0.312194358933333	99.9585910994667	99.64639674053336	834929.0625	9.625711541593251E8	3	7886	13.320889628483599	0.5030250791830817	0.0046353909280494356	402.0670471191406	402.0747375488281
99	402.0847473144531	59.6349948570667					1	DETECTED	402.0847 m/z @59.63 [151020OFc1_NvH-0949-Control-8.raw]	402.0847473144531	59.6349948570667	0.1656515184	98.7534857664	98.58783424800001	999509.6875	8.742676948203454E8	3	7886	18.81147086476922	0.6592809087342243	0.220120775819844	402.07476806640625	402.0927429199219
100	402.1027526855469	59.6349948570667					1	DETECTED	402.1028 m/z @59.63 [151020OFc1_NvH-0949-Control-8.raw]	402.1027526855469	59.6349948570667	0.1656515184	98.7350591509333	98.5694076325333	1075890.75	1.0644492734535507E9	3	7886	36.414233757476254	0.6940404765926755	0.2741165148842475	402.0927734375	402.1127014160156
101	402.1192626953125	25.1809164357333					1	DETECTED	402.1193 m/z @25.18 [151020OFc1_NvH-0949-Control-8.raw]	402.1192626953125	25.1809164357333	0.119964868533333	99.7734573072	99.65349243866667	988199.25	9.986023009175436E8	3	7886	10.346349961312729	2.1068234812031887	2.9696504079326127	402.11279296875	402.1292419433594
102	402.1323547363281	59.7790887048					1	DETECTED	402.1324 m/z @59.78 [151020OFc1_NvH-0949-Control-8.raw]	402.1323547363281	59.7790887048	0.339891670666667	97.3710602194667	97.03116854880003	781772.6875	1.0394214130771073E9	0	7886	12.838723407442743	0.6697476449391199	0.11742073400172678	402.1292724609375	402.1352844238281
103	402.1452941894531	43.78590132					1	DETECTED	402.1453 m/z @43.79 [151020OFc1_NvH-0949-Control-8.raw]	402.1452941894531	43.78590132	0.119964868533333	97.3710602194667	97.25109535093337	1101154.625	1.0412163698089283E9	2	7886	29.775429763284833	0.8318744827554789	4.6342096468269744	402.13531494140625	402.1552734375
104	402.1564025878906	61.1307878914667					1	DETECTED	402.1564 m/z @61.13 [151020OFc1_NvH-0949-Control-8.raw]	402.1564025878906	61.1307878914667	0.119964868533333	99.9771028786667	99.85713801013337	895027.9375	1.1075912071255856E9	3	7886	27.9873819305569	0.6796211937661236	0.49726195945462226	402.1553039550781	402.16387939453125
105	402.17388916015625	38.5551523981333					1	DETECTED	402.1739 m/z @38.56 [151020OFc1_NvH-0949-Control-8.raw]	402.17388916015625	38.5551523981333	0.00860340053333333	99.9956323194667	99.98702891893336	1306269.625	1.0308197798843616E9	2	7886	2.9562705731427883	1.6087671354753634	4.083980579425927	402.1639404296875	402.1838684082031
106	402.19482421875	20.6777621152					1	DETECTED	402.1948 m/z @20.68 [151020OFc1_NvH-0949-Control-8.raw]	402.19482421875	20.6777621152	0.2570652576	99.6902394805333	99.43317422293329	2817601.5	1.1563113757184157E9	2	7886	0.21581995539972	0.5535413102696475	3.9349553555382255	402.1848449707031	402.2048034667969
107	402.20599365234375	26.1490250925333					1	DETECTED	402.2060 m/z @26.15 [151020OFc1_NvH-0949-Control-8.raw]	402.20599365234375	26.1490250925333	0.2570652576	80.5266559034667	80.2695906458667	1129169.125	1.071112883488252E9	3	7886	15.330394189086578	0.9249561805322707	1.6313343187471925	402.204833984375	402.20635986328125
108	402.21636962890625	22.1538953605333					1	DETECTED	402.2164 m/z @22.15 [151020OFc1_NvH-0949-Control-8.raw]	402.21636962890625	22.1538953605333	0.284634013066667	98.8730949450667	98.58846093200003	3397953.5	1.2715882779799907E9	2	7886	0.3176727945652935	0.8940513755746294	0.8336186463146241	402.2063903808594	402.2263488769531
109	402.2318115234375	17.2724650872					1	DETECTED	402.2318 m/z @17.27 [151020OFc1_NvH-0949-Control-8.raw]	402.2318115234375	17.2724650872	0.266340139733333	94.5596345354667	94.29329439573337	2092930.625	1.2360569726991856E9	2	7886	3.5503036091811104	1.708624642657084	16.84230517923114	402.22637939453125	402.2365417480469
110	402.2465515136719	31.1703402448					1	DETECTED	402.2466 m/z @31.17 [151020OFc1_NvH-0949-Control-8.raw]	402.2465515136719	31.1703402448	0.2570652576	97.5657161712	97.30865091359999	4062654.75	1.3944859985764382E9	2	7886	0.17413962200764388	0.7280098945586375	3.904643462696896	402.236572265625	402.25653076171875
111	402.26251220703125	24.4439043445333					1	DETECTED	402.2625 m/z @24.44 [151020OFc1_NvH-0949-Control-8.raw]	402.26251220703125	24.4439043445333	0.0272199874666667	96.3655112738667	96.33829128640004	1032788.8125	1.3538692273573701E9	0	7886	29.272212941988197	0.5574067449293639	2.7366167705625095	402.2565612792969	402.2724914550781
112	402.27593994140625	38.4879964634667					1	DETECTED	402.2759 m/z @38.49 [151020OFc1_NvH-0949-Control-8.raw]	402.27593994140625	38.4879964634667	0.266340139733333	92.0880390581333	91.82169891839997	943984.8125	1.227709221487325E9	2	7886	18.161659671129037	0.7914395892836499	0.5979642405455861	402.27252197265625	402.2812805175781
113	402.2912902832031	34.1460270493333					1	DETECTED	402.2913 m/z @34.15 [151020OFc1_NvH-0949-Control-8.raw]	402.2912902832031	34.1460270493333	0.0272199874666667	93.717816924	93.69059693653334	1119506.25	1.3097082804111784E9	0	7886	29.70496826935039	1.6942833328858378	0.12440674084711084	402.2813415527344	402.30126953125
114	402.307373046875	39.2438717584					1	DETECTED	402.3074 m/z @39.24 [151020OFc1_NvH-0949-Control-8.raw]	402.307373046875	39.2438717584	0.0272199874666667	92.1360989922667	92.10887900480003	948942.3125	1.4779788303357253E9	2	7886	24.685091759807502	1.726989662397239	0.9620531098484598	402.3013000488281	402.31732177734375
115	402.3289489746094	47.9078396250667					1	DETECTED	402.3289 m/z @47.91 [151020OFc1_NvH-0949-Control-8.raw]	402.3289489746094	47.9078396250667	0.0272199874666667	92.4095964693333	92.38237648186663	866957.875	1.2186051886635454E9	2	7886	19.958415438845883	1.1375375129178849	1.1785403725244383	402.3189697265625	402.33074951171875
116	402.34075927734375	34.0346595656					1	DETECTED	402.3408 m/z @34.03 [151020OFc1_NvH-0949-Control-8.raw]	402.34075927734375	34.0346595656	0.0272199874666667	91.5567348592	91.52951487173334	918144.3125	1.2258565501965907E9	2	7886	10.5846498877875	0.5679430383218462	0.7226229056934463	402.3307800292969	402.3476867675781
117	402.3576965332031	33.0339482221333					1	DETECTED	402.3577 m/z @33.03 [151020OFc1_NvH-0949-Control-8.raw]	402.3576965332031	33.0339482221333	0.0272199874666667	99.4612861914667	99.43406620400003	983674.6875	1.4534446373995113E9	3	7886	44.289789012046825	0.5823929969341364	0.7666556942740361	402.34771728515625	402.36767578125
118	402.37481689453125	39.1293165464					1	DETECTED	402.3748 m/z @39.13 [151020OFc1_NvH-0949-Control-8.raw]	402.37481689453125	39.1293165464	0.0272199874666667	68.8130553634667	68.78583537600004	839911.75	1.0479065420846521E9	3	7886	14.603379275330354	1.1848271838155595	298.14637125050433	402.3677062988281	402.3779296875
119	402.38800048828125	34.5779139850667					1	DETECTED	402.3880 m/z @34.58 [151020OFc1_NvH-0949-Control-8.raw]	402.38800048828125	34.5779139850667	0.0272199874666667	97.6298820770667	97.60266208960003	898687.25	1.1027108191554432E9	3	7886	20.714827805301475	0.8765588467022903	0.48398688381319915	402.3780212402344	402.3979797363281
120	402.40374755859375	30.1209732741333					1	DETECTED	402.4037 m/z @30.12 [151020OFc1_NvH-0949-Control-8.raw]	402.40374755859375	30.1209732741333	0.0272199874666667	85.710011536	85.68279154853333	843878.375	1.071059684590978E9	3	7886	11.575007903152745	0.5239209611767289	0.3815432232882033	402.39801025390625	402.4136962890625
121	402.41473388671875	46.5265533501333					1	DETECTED	402.4147 m/z @46.53 [151020OFc1_NvH-0949-Control-8.raw]	402.41473388671875	46.5265533501333	0.0362824610666667	97.3900574557333	97.35377499466664	701708.75	7.475130723950003E8	0	7886	17.487267837787503	1.384981863138036	0.11604445200223866	402.41375732421875	402.42059326171875
122	402.43060302734375	33.9061568901333					1	DETECTED	402.4306 m/z @33.91 [151020OFc1_NvH-0949-Control-8.raw]	402.43060302734375	33.9061568901333	0.0453844973333333	78.3274201528	78.28203565546667	834360.0	7.759353181566479E8	0	7886	20.028482892000667	0.9265289799400621	0.9794818496965563	402.4206237792969	402.4398498535156
123	402.4498596191406	23.1601853384					1	DETECTED	402.4499 m/z @23.16 [151020OFc1_NvH-0949-Control-8.raw]	402.4498596191406	23.1601853384	0.0544718264	99.4004222069333	99.3459503805333	932825.375	6.294196218924823E8	0	7886	9.072283640273747	2.589688839111031	2.8140881205979396	402.43994140625	402.459716796875
124	402.46600341796875	33.6231517066667					1	DETECTED	402.4660 m/z @33.62 [151020OFc1_NvH-0949-Control-8.raw]	402.46600341796875	33.6231517066667	0.0635632789333333	95.0699323285333	95.00636904959997	873178.125	6.934291237524047E8	2	7886	2.770841602619168	0.7996883518842836	0.003150844482577629	402.4598693847656	402.4759826660156
125	402.4798889160156	33.5756606090667					1	DETECTED	402.4799 m/z @33.58 [151020OFc1_NvH-0949-Control-8.raw]	402.4798889160156	33.5756606090667	0.072704972	50.9634281794667	50.890723207466706	846008.3125	4.335048538647878E8	0	7886	31.986231283475586	0.5029890743110924	67.56587308339682	402.47601318359375	402.4898681640625
126	402.4986877441406	47.647374112					1	DETECTED	402.4987 m/z @47.65 [151020OFc1_NvH-0949-Control-8.raw]	402.4986877441406	47.647374112	0.0818217978666667	99.6625626928	99.58074089493333	798276.4375	6.355570586547E8	0	7886	17.211178847211315	1.2914003282635866	0.040310223419954154	402.4898986816406	402.5086364746094
127	402.5137023925781	49.0871014829333					1	DETECTED	402.5137 m/z @49.09 [151020OFc1_NvH-0949-Control-8.raw]	402.5137023925781	49.0871014829333	0.1000670728	98.4592061493333	98.3591390765333	766128.875	7.448013594313806E8	0	7886	31.94708721966582	1.266488902107089	1.5355538595282852	402.50872802734375	402.5191345214844
128	402.5291442871094	20.6684636834667					1	DETECTED	402.5291 m/z @20.67 [151020OFc1_NvH-0949-Control-8.raw]	402.5291442871094	20.6684636834667	0.1000670728	99.8380859416	99.7380188688	915468.6875	5.798920395135233E8	0	7886	27.71650943756952	1.5085344578578805	0.02181092222924456	402.5191650390625	402.53912353515625
129	402.54937744140625	17.7726426032					1	DETECTED	402.5494 m/z @17.77 [151020OFc1_NvH-0949-Control-8.raw]	402.54937744140625	17.7726426032	0.109267111733333	67.8177557544	67.70848864266667	1289170.25	4.71230085602363E8	3	7886	6.507066878863835	0.7371505591493643	0.5570739935091843	402.5393981933594	402.55322265625
130	402.563232421875	16.4371498842667					1	DETECTED	402.5632 m/z @16.44 [151020OFc1_NvH-0949-Control-8.raw]	402.563232421875	16.4371498842667	0.109267111733333	96.6981075386667	96.58884042693337	1937611.25	5.641033475519356E8	3	7886	0.22346486753574268	1.5645936657824773	6.477221427746191	402.5532531738281	402.5731201171875
131	402.5802917480469	46.3044561656					1	DETECTED	402.5803 m/z @46.30 [151020OFc1_NvH-0949-Control-8.raw]	402.5802917480469	46.3044561656	4.87868301546667	96.0881750242667	91.20949200880003	722070.75	5.1267864805717725E8	0	7886	29.418001294299145	1.246019912303192	0.018717133008613964	402.5732421875	402.58990478515625
132	402.5950622558594	48.8455625837333					1	DETECTED	402.5951 m/z @48.85 [151020OFc1_NvH-0949-Control-8.raw]	402.5950622558594	48.8455625837333	5.05694946506667	99.4982108485333	94.44126138346664	610209.9375	4.930528035911649E8	0	7886	32.681391533744744	1.3179748611007227	0.001103122275111245	402.5903625488281	402.60498046875
133	402.6122131347656	48.6618419208					1	DETECTED	402.6122 m/z @48.66 [151020OFc1_NvH-0949-Control-8.raw]	402.6122131347656	48.6618419208	5.73282517306667	98.1830506101333	92.45022543706662	599881.125	6.249622125540528E8	0	7886	31.58702187516395	1.3057290357178668	1.4720091983578876	402.6051330566406	402.62213134765625
134	402.6285095214844	32.2069844986667					1	DETECTED	402.6285 m/z @32.21 [151020OFc1_NvH-0949-Control-8.raw]	402.6285095214844	32.2069844986667	0.958101791466667	98.8730949450667	97.91499315360004	573911.875	4.142646050335692E8	0	7886	31.55752990489339	2.5313220501919207	0.6499481006089839	402.6222839355469	402.63848876953125
135	402.6405334472656	32.2399616322667					1	DETECTED	402.6405 m/z @32.24 [151020OFc1_NvH-0949-Control-8.raw]	402.6405334472656	32.2399616322667	8.37819966053333	96.6233709530667	88.24517129253337	478129.1875	5.645872845136924E8	0	7886	80.88826261037684	2.4660263466351537	3.9164989682844187	402.63922119140625	402.6504211425781
136	402.6597595214844	15.4898839266667					1	DETECTED	402.6598 m/z @15.49 [151020OFc1_NvH-0949-Control-8.raw]	402.6597595214844	15.4898839266667	3.31559426613333	95.3099213928	91.99432712666668	418079.59375	5.379183778935906E8	0	7886	2.6447202799482437	0.5046861720629237	0.008373085242172458	402.6505432128906	402.6607360839844
137	402.6707458496094	23.518712656					1	DETECTED	402.6707 m/z @23.52 [151020OFc1_NvH-0949-Control-8.raw]	402.6707458496094	23.518712656	3.31559426613333	94.6415140709333	91.32591980479997	568699.6875	4.443162939242942E8	0	7886	8.018353634599	5.14223985017403	0.028707261833972184	402.6611633300781	402.6805114746094
138	402.68841552734375	22.8434935885333					1	DETECTED	402.6884 m/z @22.84 [151020OFc1_NvH-0949-Control-8.raw]	402.68841552734375	22.8434935885333	6.77997363413333	99.8750520437333	93.09507840959998	475717.25	4.641239050484059E8	0	7886	81.83310448696321	2.8977172709926586	11.027625868477212	402.6808776855469	402.68902587890625
139	402.69903564453125	25.6048143013333					1	DETECTED	402.6990 m/z @25.60 [151020OFc1_NvH-0949-Control-8.raw]	402.69903564453125	25.6048143013333	5.1986602672	97.4271257005333	92.2284654333333	4405778.5	5.620203529701254E8	2	7886	0.3738719706390867	1.6437274600086338	0.255813189052213	402.6890869140625	402.7089538574219
140	402.71734619140625	21.6712713594667					1	DETECTED	402.7173 m/z @21.67 [151020OFc1_NvH-0949-Control-8.raw]	402.71734619140625	21.6712713594667	6.15550354346667	99.8197259352	93.66422239173333	3856488.0	6.33905247581433E8	2	7886	4.885616421668441	1.9936764813710053	2.8556557488405967	402.70904541015625	402.7273254394531
141	402.7360534667969	26.9623357757333					1	DETECTED	402.7361 m/z @26.96 [151020OFc1_NvH-0949-Control-8.raw]	402.7360534667969	26.9623357757333	4.53666371893333	99.7456493813333	95.20898566239997	2645907.0	5.421310776322777E8	2	7886	0.9794339082852019	0.7048041403042601	0.520614456588796	402.72735595703125	402.7459716796875
142	402.75799560546875	22.7974144765333					1	DETECTED	402.7580 m/z @22.80 [151020OFc1_NvH-0949-Control-8.raw]	402.75799560546875	22.7974144765333	5.37200833973333	98.6609974656	93.28898912586668	1329616.25	4.6456954941174483E8	2	7886	0.11486052394001334	0.5111144588890683	0.024278228706427082	402.7480163574219	402.76739501953125
143	402.7821044921875	17.0125413552					1	DETECTED	402.7821 m/z @17.01 [151020OFc1_NvH-0949-Control-8.raw]	402.7821044921875	17.0125413552	5.57935374506667	98.623562552	93.04420880693333	388524.75	4.7916039268156946E8	0	7886	1.1277466934230276	4.069040585167493	7.138081170334987	402.7725524902344	402.7920227050781
144	402.7952880859375	15.6024341082667					1	DETECTED	402.7953 m/z @15.60 [151020OFc1_NvH-0949-Control-8.raw]	402.7952880859375	15.6024341082667	1.59227788746667	91.9431469477333	90.35086906026663	343421.46875	4.1106085160398954E8	0	7886	1.4295885265237995	3.22447757313827	5.448955146276539	402.7924499511719	402.80523681640625
145	402.8582458496094	11.7666406373333					1	DETECTED	402.8582 m/z @11.77 [151020OFc1_NvH-0949-Control-8.raw]	402.8582458496094	11.7666406373333	1.0619834432	98.6051291410667	97.54314569786669	4762000.5	4.3633111366370696E8	0	7886	0.3103349033813654	26.08963376506585	2.388132790108817	402.8482971191406	402.86822509765625
146	402.8692626953125	27.0552476626667					1	DETECTED	402.8693 m/z @27.06 [151020OFc1_NvH-0949-Control-8.raw]	402.8692626953125	27.0552476626667	0.623921512533333	97.7828407333333	97.15891922079997	389404.09375	3.701255749955241E8	0	7886	16.45450917591088	2.4012385634421696	3.52568587627652	402.8682861328125	402.8792419433594
147	402.8910827636719	32.5460204842667					1	DETECTED	402.8911 m/z @32.55 [151020OFc1_NvH-0949-Control-8.raw]	402.8910827636719	32.5460204842667	1.35941567813333	98.4408811706667	97.08146549253337	8024342.5	5.97417293937434E8	3	7886	0.22074392628604755	0.5160916037401754	0.019098636673271836	402.8811340332031	402.9010009765625
148	402.9244079589844	28.2201760629333					1	DETECTED	402.9244 m/z @28.22 [151020OFc1_NvH-0949-Control-8.raw]	402.9244079589844	28.2201760629333	0.00860340053333333	99.9585910994667	99.94998769893337	338992.4375	4.0397671204773915E8	0	7886	0.32769951693668276	1.7441629088439399	2.5217767499127732	402.9145202636719	402.933837890625
149	402.9520568847656	18.2464850162667					1	DETECTED	402.9521 m/z @18.25 [151020OFc1_NvH-0949-Control-8.raw]	402.9520568847656	18.2464850162667	0.266340139733333	99.9956323194667	99.72929217973336	610125.9375	4.30772079153106E8	0	7886	0.08619126009781652	0.7836396949129486	0.2377782389990007	402.9421081542969	402.9620361328125
150	402.96380615234375	30.1404687064					1	DETECTED	402.9638 m/z @30.14 [151020OFc1_NvH-0949-Control-8.raw]	402.96380615234375	30.1404687064	0.0453844973333333	99.1512769616	99.10589246426667	411176.78125	4.280950320174927E8	0	7886	17.35419167146602	2.0839782899033334	3.1506784155541716	402.9620666503906	402.9737243652344
151	402.9842834472656	44.5133201834667					1	DETECTED	402.9843 m/z @44.51 [151020OFc1_NvH-0949-Control-8.raw]	402.9842834472656	44.5133201834667	0.8019740888	99.7643429346667	98.9623688458667	1519547.75	4.278429416572554E8	0	7886	0.13580424334075047	0.5021306375420063	0.07429789539122941	402.974609375	402.9942626953125
152	403.01934814453125	36.7369751386667					1	DETECTED	403.0193 m/z @36.74 [151020OFc1_NvH-0949-Control-8.raw]	403.01934814453125	36.7369751386667	0.0544718264	99.9956323194667	99.94116049306669	151127.171875	3.914101461466968E8	0	7886	69.94283422125483	1.3731189773368375	1.7328383498378295	403.0093994140625	403.0292663574219
153	403.06256103515625	38.9193731341333					1	DETECTED	403.0626 m/z @38.92 [151020OFc1_NvH-0949-Control-8.raw]	403.06256103515625	38.9193731341333	1.16285725706667	99.9956323194667	98.83277506240002	136084.078125	3.5094871767711127E8	0	7886	95.54167706584458	1.2832404711380763	1.5286850760763921	403.0583801269531	403.07232666015625
154	403.0960998535156	59.612244716					1	DETECTED	403.0961 m/z @59.61 [151020OFc1_NvH-0949-Control-8.raw]	403.0960998535156	59.612244716	17.2973752416	99.9956323194667	82.69825707786669	171835.75	3.534392137722013E8	0	7886	79.4422971338872	0.9261455290364521	0.8550818889088515	403.0861511230469	403.10504150390625
155	403.1725158691406	23.518712656					1	DETECTED	403.1725 m/z @23.52 [151020OFc1_NvH-0949-Control-8.raw]	403.1725158691406	23.518712656	0.00860340053333333	99.9956323194667	99.98702891893336	453180.03125	3.7983231681272465E8	0	7886	0.20587672788304445	3.4735117183676416	5.17787458529975	403.1627197265625	403.182373046875
156	403.1923828125	11.8246768834667					1	DETECTED	403.1924 m/z @11.82 [151020OFc1_NvH-0949-Control-8.raw]	403.1923828125	11.8246768834667	0.459421082933333	99.9678092725333	99.50838818959997	2965552.0	6.085443719540946E8	3	7886	4.662015627626822	52.81745085860563	1.1131548385403136	403.1824035644531	403.19476318359375
157	403.20477294921875	24.5414717757333					1	DETECTED	403.2048 m/z @24.54 [151020OFc1_NvH-0949-Control-8.raw]	403.20477294921875	24.5414717757333	4.7689045408	97.0200411133333	92.25113657253331	1.3488455E7	7.951591255264139E8	2	7886	0.367646027663465	0.538727332890579	6.590773611324668	403.1947937011719	403.20941162109375
158	403.21942138671875	23.4631319933333					1	DETECTED	403.2194 m/z @23.46 [151020OFc1_NvH-0949-Control-8.raw]	403.21942138671875	23.4631319933333	4.51827392533333	98.0711480621333	93.55287413679997	1.5532987E7	1.1813487351102028E9	2	7886	2.1324656339505488	1.6993832850246045	2.043005080683797	403.2094421386719	403.2294006347656
159	403.2320861816406	31.2237831408					1	DETECTED	403.2321 m/z @31.22 [151020OFc1_NvH-0949-Control-8.raw]	403.2320861816406	31.2237831408	0.0272199874666667	99.9956323194667	99.96841233200003	9153563.0	6.834970648332624E8	2	7886	0.19474494974745937	1.522233843033203	0.28802636667938214	403.22943115234375	403.2420654296875
160	403.244140625	54.4637592170667					1	DETECTED	403.2441 m/z @54.46 [151020OFc1_NvH-0949-Control-8.raw]	403.244140625	54.4637592170667	5.31173860746667	95.6246511424	90.31291253493333	4851313.0	6.116469138829079E8	2	7886	24.468028311828732	0.5826953192979851	0.3576803959997624	403.2420959472656	403.2541198730469
161	403.2560119628906	16.4777616621333					1	DETECTED	403.2560 m/z @16.48 [151020OFc1_NvH-0949-Control-8.raw]	403.2560119628906	16.4777616621333	5.51449025226667	92.3068367416	86.79234648933333	2433202.25	4.107898806491385E8	0	7886	0.1350216839065368	15.929748849337432	30.219572973823258	403.254150390625	403.2659912109375
162	403.2676696777344	14.8037706797333					1	DETECTED	403.2677 m/z @14.80 [151020OFc1_NvH-0949-Control-8.raw]	403.2676696777344	14.8037706797333	5.12604636933333	94.9454376362667	89.81939126693338	244293.140625	3.6044258031863785E8	0	7886	0.1286548506464218	4.478493252825043	860.4833598434363	403.26690673828125	403.2770080566406
163	403.3013916015625	44.3124366394667					1	DETECTED	403.3014 m/z @44.31 [151020OFc1_NvH-0949-Control-8.raw]	403.3013916015625	44.3124366394667	0.0909483181333333	92.1541072688	92.06315895066668	92056.7265625	3.523123569785531E8	0	7886	91.97800844097131	1.0409323888162023	1.0787304601170897	403.30084228515625	403.30914306640625
164	403.39642333984375	32.9892089589333					1	DETECTED	403.3964 m/z @32.99 [151020OFc1_NvH-0949-Control-8.raw]	403.39642333984375	32.9892089589333	4.63137088133333	99.076880284	94.44550940266667	144673.90625	3.6202460425144196E8	0	7886	92.15952776789773	1.754943396888616	2.5044040879133957	403.3871154785156	403.4062194824219
165	403.43341064453125	34.8941413570667					1	DETECTED	403.4334 m/z @34.89 [151020OFc1_NvH-0949-Control-8.raw]	403.43341064453125	34.8941413570667	4.4993871808	98.3304491752	93.8310619944	592625.0	3.86023114996288E8	0	7886	0.4941557321935406	1.7751427798964643	4.201412779908645	403.42449951171875	403.44317626953125
166	403.456787109375	15.5577034490667					1	DETECTED	403.4568 m/z @15.56 [151020OFc1_NvH-0949-Control-8.raw]	403.456787109375	15.5577034490667	2.4846487648	98.8914048885333	96.4067561237333	207894.765625	4.071922247236185E8	0	7886	21.888986041556077	7.32659813596807	0.382223468693679	403.4471130371094	403.461669921875
167	403.4716796875	32.6685211898833					1	DETECTED	403.4717 m/z @32.67 [151020OFc1_NvH-0949-Control-8.raw]	403.4716796875	32.6685211898833	2.68078832586667	98.5956920037333	95.91490367786663	5520466.5	4.779446189181792E8	4	7886	0.1531516458538036	0.5074192175944834	0.8345802709901715	403.4618225097656	403.48126220703125
168	403.4893798828125	14.7601477229333					1	DETECTED	403.4894 m/z @14.76 [151020OFc1_NvH-0949-Control-8.raw]	403.4893798828125	14.7601477229333	0.413544861866667	97.6908336586667	97.27728879680004	1338894.375	4.6908111891719973E8	0	7886	0.5781112676209244	3.431606455016699	118.23687396223036	403.4832458496094	403.499267578125
169	403.5197448730469	14.5087091605333					1	DETECTED	403.5197 m/z @14.51 [151020OFc1_NvH-0949-Control-8.raw]	403.5197448730469	14.5087091605333	4.2124467256	64.4323358997333	60.2198891741333	769833.75	3.05026246564991E8	0	7886	0.14774517527318487	0.5762625987808182	3.905940206955216	403.5098876953125	403.52618408203125
170	403.53619384765625	12.5375775394667					1	DETECTED	403.5362 m/z @12.54 [151020OFc1_NvH-0949-Control-8.raw]	403.53619384765625	12.5375775394667	0.6147765088	98.4132979701333	97.7985214613333	9803960.0	5.683238061461074E8	2	7886	0.13857133224721352	0.7637856624443122	23.566251673684857	403.5262451171875	403.5461730957031
171	403.5469970703125	25.769852208					1	DETECTED	403.5470 m/z @25.77 [151020OFc1_NvH-0949-Control-8.raw]	403.5469970703125	25.769852208	6.37704546426667	77.7129269848	71.33588152053333	370559.1875	3.776809575754412E8	0	7886	11.292418442134124	1.9714531121640928	4.30207348158753	403.5462646484375	403.5499267578125
172	403.5599365234375	32.5741513458667					1	DETECTED	403.5599 m/z @32.57 [151020OFc1_NvH-0949-Control-8.raw]	403.5599365234375	32.5741513458667	2.95600014613333	80.2049989365333	77.24899879039997	1916761.75	4.5055460740265304E8	3	7886	0.18489004211000548	0.5806543672401167	0.12327694239997913	403.5499572753906	403.56927490234375
173	403.57122802734375	17.2356301357333					1	DETECTED	403.5712 m/z @17.24 [151020OFc1_NvH-0949-Control-8.raw]	403.57122802734375	17.2356301357333	5.362231328	70.8816773746667	65.5194460466667	197229.65625	2.8184502066030806E8	0	7886	7.053722059542443	3.9810745871835715	7.031815033626799	403.5699768066406	403.57275390625
174	403.58331298828125	35.4079151042667					1	DETECTED	403.5833 m/z @35.41 [151020OFc1_NvH-0949-Control-8.raw]	403.58331298828125	35.4079151042667	1.20880283386667	81.4294870808	80.22068424693333	1669767.25	3.9272136935811424E8	0	7886	0.26872142561602175	0.5080594339460155	1.7303563581389922	403.5733947753906	403.5928649902344
175	403.60125732421875	14.8134597752					1	DETECTED	403.6013 m/z @14.81 [151020OFc1_NvH-0949-Control-8.raw]	403.60125732421875	14.8134597752	4.7380216392	95.7473184074667	91.0092967682667	217428.71875	3.8543558019979775E8	0	7886	8.011529371900561	5.518369510989838	0.0016727034829318163	403.5940856933594	403.6107177734375
176	403.6834716796875	34.8192130418667					1	DETECTED	403.6835 m/z @34.82 [151020OFc1_NvH-0949-Control-8.raw]	403.6834716796875	34.8192130418667	3.13080612426667	94.4615016893333	91.33069556506663	443582.3125	4.0756203129967743E8	0	7886	0.155071932111575	1.696111234460593	2.5313429886191914	403.6735534667969	403.69342041015625
177	403.70147705078125	25.495198664					1	DETECTED	403.7015 m/z @25.50 [151020OFc1_NvH-0949-Control-8.raw]	403.70147705078125	25.495198664	6.61080069733333	59.8280426496	53.21724195226667	433593.96875	2.758494454807102E8	0	7886	9.967376829215919	1.576737540019629	4.377808582490631	403.693603515625	403.7016296386719
178	403.7117004394531	26.0463425101333					1	DETECTED	403.7117 m/z @26.05 [151020OFc1_NvH-0949-Control-8.raw]	403.7117004394531	26.0463425101333	5.4094746904	98.8639430168	93.45446832639999	2.2464354E7	1.3926390368281496E9	2	7886	0.25296841084274746	0.738483020805771	0.3022500185202985	403.70172119140625	403.72161865234375
179	403.7295837402344	21.2589488896					1	DETECTED	403.7296 m/z @21.26 [151020OFc1_NvH-0949-Control-8.raw]	403.7295837402344	21.2589488896	4.93420503786667	98.192226064	93.25802102613332	1.4587439E7	8.348107172675464E8	2	7886	0.24037714316804326	26.011413815172794	8.867656366148509	403.7217102050781	403.73956298828125
180	403.7420959472656	31.7296068213333					1	DETECTED	403.7421 m/z @31.73 [151020OFc1_NvH-0949-Control-8.raw]	403.7420959472656	31.7296068213333	6.6905685856	97.6298820770667	90.93931349146669	5176710.0	5.845900362378663E8	2	7886	3.5998027513540016	0.573369106029287	0.0802210329779351	403.7395935058594	403.7520751953125
181	403.7535705566406	57.5205974472					1	DETECTED	403.7536 m/z @57.52 [151020OFc1_NvH-0949-Control-8.raw]	403.7535705566406	57.5205974472	6.39732837813333	99.4797816093333	93.08245323119998	1539744.375	4.5866180295935524E8	0	7886	0.12125578637884615	0.5036505156764097	0.009754140638079407	403.7521057128906	403.7632141113281
182	403.80352783203125	17.1770418504					1	DETECTED	403.8035 m/z @17.18 [151020OFc1_NvH-0949-Control-8.raw]	403.80352783203125	17.1770418504	2.50296143466667	99.6717211472	97.16875971253333	180934.578125	4.025414777654287E8	0	7886	92.86856129481494	4.6106815166603425	7.084744747983224	403.7944030761719	403.8132019042969
183	403.84423828125	15.8679517802667					1	DETECTED	403.8442 m/z @15.87 [151020OFc1_NvH-0949-Control-8.raw]	403.84423828125	15.8679517802667	1.145013892	97.9767384232	96.83172453120001	378505.375	3.891058146074801E8	0	7886	1.4438953224632307	10.205429753373428	0.03315257669608178	403.83477783203125	403.8542175292969
184	403.8543701171875	14.5315905293333					1	DETECTED	403.8544 m/z @14.53 [151020OFc1_NvH-0949-Control-8.raw]	403.8543701171875	14.5315905293333	1.0430150648	98.8086206408	97.765605576	331852.59375	4.105439466952285E8	0	7886	5.371511001913074	0.5551276213200629	0.06889443100760366	403.854248046875	403.8602600097656
185	403.87030029296875	12.5602794784					1	DETECTED	403.8703 m/z @12.56 [151020OFc1_NvH-0949-Control-8.raw]	403.87030029296875	12.5602794784	1.38630067521667	97.5102022122667	96.12390153705003	6259387.5	5.177468985798333E8	3	7886	0.12985721617567236	0.7609887972414171	1.2645443867100157	403.86041259765625	403.88006591796875
186	403.8841247558594	27.4476010658667					1	DETECTED	403.8841 m/z @27.45 [151020OFc1_NvH-0949-Control-8.raw]	403.8841247558594	27.4476010658667	1.86609362746667	99.2246553152	97.35856168773333	1003481.375	4.093261309582405E8	3	7886	20.21777886208225	0.7052521102488845	0.3881799487391482	403.8804016113281	403.8940734863281
187	403.89990234375	21.0598367693333					1	DETECTED	403.8999 m/z @21.06 [151020OFc1_NvH-0949-Control-8.raw]	403.89990234375	21.0598367693333	5.16850427013333	97.9031268072	92.73462253706667	684878.125	5.606901378814083E8	3	7886	0.06271442303186703	6.7821618604190235	1.9624918732641086	403.8941345214844	403.9015808105469
188	403.9116516113281	28.8262732016					1	DETECTED	403.9117 m/z @28.83 [151020OFc1_NvH-0949-Control-8.raw]	403.9116516113281	28.8262732016	0.0182409461333333	99.9309057776	99.91266483146667	3737057.75	4.334931741633134E8	3	7886	0.19244366707256688	2.463349222570354	0.012042008578909255	403.90167236328125	403.921630859375
189	403.9349670410156	34.7368954856					1	DETECTED	403.9350 m/z @34.74 [151020OFc1_NvH-0949-Control-8.raw]	403.9349670410156	34.7368954856	0.321491776533333	99.8105777272	99.48908595066666	472473.25	4.0935010286635107E8	0	7886	23.4856823548681	1.8956253703470556	0.02657204317194421	403.925048828125	403.9416198730469
190	403.95208740234375	26.0903609290667					1	DETECTED	403.9521 m/z @26.09 [151020OFc1_NvH-0949-Control-8.raw]	403.95208740234375	26.0903609290667	0.6972727208	99.9585910994667	99.2613183786667	3383650.75	4.5362707169932795E8	0	7886	0.06484683047556317	0.9673671792165696	1.3238357556216556	403.9427490234375	403.96185302734375
191	403.97320556640625	32.6817708786667					1	DETECTED	403.9732 m/z @32.68 [151020OFc1_NvH-0949-Control-8.raw]	403.97320556640625	32.6817708786667	0.7071061368	99.4428782568	98.73577212000001	2237229.5	4.485786418126597E8	0	7886	0.10360202200481439	1.1905402688688131	0.0064967152248448295	403.9632263183594	403.983154296875
192	403.9908447265625	14.716794056					1	DETECTED	403.9908 m/z @14.72 [151020OFc1_NvH-0949-Control-8.raw]	403.9908447265625	14.716794056	4.55489844906667	99.5537641322667	94.99886568320004	672174.0625	4.223973803899502E8	0	7886	0.14314782164442974	0.6621408674458285	0.383344746691742	403.9832458496094	404.00079345703125
193	404.04840087890625	36.8386113589333					1	DETECTED	404.0484 m/z @36.84 [151020OFc1_NvH-0949-Control-8.raw]	404.04840087890625	36.8386113589333	0.735087597333333	99.9956323194667	99.26054472213336	135566.390625	3.911487961205948E8	0	7886	97.48007465021932	1.3481825547789488	1.6973453790048958	404.0384521484375	404.05828857421875
194	404.0718688964844	80.071661096					1	DETECTED	404.0719 m/z @80.07 [151020OFc1_NvH-0949-Control-8.raw]	404.0718688964844	80.071661096	0.413544861866667	99.9956323194667	99.58208745760003	130771.0	4.341447417813731E8	0	7886	93.89007262741326	0.6155627474018017	0.2250392540335173	404.0625	404.0817565917969
195	404.08428955078125	62.2905624325333					1	DETECTED	404.0843 m/z @62.29 [151020OFc1_NvH-0949-Control-8.raw]	404.08428955078125	62.2905624325333	0.596594621333333	99.9771028786667	99.38050825733336	85505.2890625	2.9146770703946507E8	0	7886	97.49116032462518	0.7958172016851349	0.5790985146338999	404.0818786621094	404.0908508300781
196	404.1198425292969	89.3295724202667					1	DETECTED	404.1198 m/z @89.33 [151020OFc1_NvH-0949-Control-8.raw]	404.1198425292969	89.3295724202667	11.3477702266667	99.3542170618667	88.00644683520001	8040163.0	6.308291866174257E8	0	7886	0.6134710952760543	1.239884930653832	1.2185410395106258	404.11151123046875	404.1214904785156
197	404.1781921386719	47.7594519290667					1	DETECTED	404.1782 m/z @47.76 [151020OFc1_NvH-0949-Control-8.raw]	404.1781921386719	47.7594519290667	0.00860340053333333	99.9956323194667	99.98702891893336	385100.5	4.26828605244523E8	0	7886	79.0101969066796	1.0833588191524757	1.4719896170884548	404.168212890625	404.1823425292969
198	404.1924133300781	90.0995702397333					1	DETECTED	404.1924 m/z @90.10 [151020OFc1_NvH-0949-Control-8.raw]	404.1924133300781	90.0995702397333	0.339891670666667	99.9400430194667	99.60015134880003	3227395.0	5.258348087861824E8	3	7886	74.0893399271086	0.5085077358071194	0.005902582878102652	404.18243408203125	404.19317626953125
199	404.20318603515625	25.0596699925333					1	DETECTED	404.2032 m/z @25.06 [151020OFc1_NvH-0949-Control-8.raw]	404.20318603515625	25.0596699925333	4.42527323093333	99.4889857010667	95.06371247013337	2.8278292E7	1.2851240317649019E9	2	7886	0.273035274811555	0.7311796979902077	13.762521631640293	404.1932067871094	404.2131652832031
200	404.21319580078125	26.0601941677333					1	DETECTED	404.2132 m/z @26.06 [151020OFc1_NvH-0949-Control-8.raw]	404.21319580078125	26.0601941677333	2.4028147592	99.8473086429333	97.4444938837333	9187368.0	8.094475658184382E8	2	7886	0.3076537539905928	0.8288303799113156	0.9964621871728134	404.21319580078125	404.2231750488281
201	404.2313232421875	21.2361493189333					1	DETECTED	404.2313 m/z @21.24 [151020OFc1_NvH-0949-Control-8.raw]	404.2313232421875	21.2361493189333	0.072704972	99.7828535168	99.7101485448	5686868.0	8.389150361688725E8	3	7886	12.844579555622573	1.2319481467199966	75.5945874490406	404.22320556640625	404.24127197265625
202	404.2441101074219	44.1501267037333					1	DETECTED	404.2441 m/z @44.15 [151020OFc1_NvH-0949-Control-8.raw]	404.2441101074219	44.1501267037333	4.80271490906667	99.7643429346667	94.96162802560004	3572205.75	6.257970210062727E8	2	7886	14.769279920948701	1.2076975070362217	0.013380744443087378	404.2413635253906	404.2536926269531
203	404.2637939453125	23.9774823386667					1	DETECTED	404.2638 m/z @23.98 [151020OFc1_NvH-0949-Control-8.raw]	404.2637939453125	23.9774823386667	4.6127754944	93.3619995618667	88.7492240674667	531020.0625	4.1664265987116593E8	0	7886	67.08498544404158	3.1030532049339095	6.791042720363673	404.25433349609375	404.27099609375
204	404.2960510253906	48.3430019696					1	DETECTED	404.2961 m/z @48.34 [151020OFc1_NvH-0949-Control-8.raw]	404.2960510253906	48.3430019696	1.86609362746667	94.1086786298667	92.24258500240003	125887.4921875	3.8218586919179785E8	0	7886	89.17515457623556	0.9923485478355079	0.9383193215892751	404.2861633300781	404.3058166503906
205	404.3099670410156	47.3275859706667					1	DETECTED	404.3100 m/z @47.33 [151020OFc1_NvH-0949-Control-8.raw]	404.3099670410156	47.3275859706667	9.65028917253333	92.7783564421333	83.12806726959997	94365.6171875	2.994965807023674E8	0	7886	82.84999651317128	1.1031585906359178	1.1852968042719967	404.30792236328125	404.3199462890625
206	404.4173889160156	46.1011520189333					1	DETECTED	404.4174 m/z @46.10 [151020OFc1_NvH-0949-Control-8.raw]	404.4173889160156	46.1011520189333	5.18927522133333	94.3471029314667	89.15782771013336	3947659.75	4.689146192277394E8	5	7886	0.31307009439874633	0.5246324827841331	0.04851081620993485	404.4075622558594	404.4270324707031
207	404.4541015625	26.0771023253333					1	DETECTED	404.4541 m/z @26.08 [151020OFc1_NvH-0949-Control-8.raw]	404.4541015625	26.0771023253333	4.594314812	98.3946381178667	93.8003233058667	926692.0625	4.309822211582766E8	0	7886	0.23226182033610598	0.5105854987144661	0.09693929244486119	404.4441833496094	404.4640808105469
208	404.4765930175781	24.0157283978667					1	DETECTED	404.4766 m/z @24.02 [151020OFc1_NvH-0949-Control-8.raw]	404.4765930175781	24.0157283978667	0.486927457333333	98.7072923269333	98.22036486959996	351328.40625	4.869809061120103E8	0	7886	0.49791670629819507	3.6814889009494163	5.646719620332461	404.46685791015625	404.4864196777344
209	404.48907470703125	60.4072443930667					1	DETECTED	404.4891 m/z @60.41 [151020OFc1_NvH-0949-Control-8.raw]	404.48907470703125	60.4072443930667	7.13348680186667	97.6483136112	90.51482680933333	157164.90625	4.0007536234064883E8	0	7886	86.59853931042313	0.8738938719923938	0.7446781163910893	404.4866638183594	404.4989318847656
210	404.5162048339844	69.3789657034667					1	DETECTED	404.5162 m/z @69.38 [151020OFc1_NvH-0949-Control-8.raw]	404.5162048339844	69.3789657034667	5.67010488773333	81.5500360242667	75.87993113653337	200155.328125	3.817191722504832E8	0	7886	12.196262672727244	0.6010310669663649	0.20155468706989615	404.5063781738281	404.5174255371094
211	404.5274658203125	23.2118098765333					1	DETECTED	404.5275 m/z @23.21 [151020OFc1_NvH-0949-Control-8.raw]	404.5274658203125	23.2118098765333	5.7999223376	67.7588502738667	61.9589279362667	2104964.75	4.1316556322888047E8	3	7886	7.759488774667524	0.6945392556802771	0.023748414994582957	404.51751708984375	404.53741455078125
212	404.5442810058594	22.1538953605333					1	DETECTED	404.5443 m/z @22.15 [151020OFc1_NvH-0949-Control-8.raw]	404.5442810058594	22.1538953605333	5.15838371413333	97.7644642904	92.60608057626666	1207571.0	4.408685584262715E8	3	7886	4.463733265169072	0.5295706249739848	1.7866559489470384	404.5374755859375	404.5464782714844
213	404.5565490722656	39.7204616189333					1	DETECTED	404.5565 m/z @39.72 [151020OFc1_NvH-0949-Control-8.raw]	404.5565490722656	39.7204616189333	4.47165391013333	98.6609974656	94.18934355546668	3522262.25	5.257968448698783E8	3	7886	16.468304484813643	0.5927708422140111	0.4123399025025199	404.54656982421875	404.5664367675781
214	404.5706481933594	34.772023992					1	DETECTED	404.5706 m/z @34.77 [151020OFc1_NvH-0949-Control-8.raw]	404.5706481933594	34.772023992	5.24895588853333	98.032425864	92.78346997546667	3399726.25	4.731932111741303E8	3	7886	0.1562209786889568	0.5177738278726196	0.12824303476733218	404.5665588378906	404.57342529296875
215	404.58343505859375	32.8988103594667					1	DETECTED	404.5834 m/z @32.90 [151020OFc1_NvH-0949-Control-8.raw]	404.58343505859375	32.8988103594667	4.85578325173333	99.2063723074667	94.35058905573337	7981354.0	5.793165427594352E8	3	7886	0.35745692104272564	0.5279992426476661	21.874898755981597	404.5734558105469	404.5928039550781
216	404.6180419921875	46.0057030912					1	DETECTED	404.6180 m/z @46.01 [151020OFc1_NvH-0949-Control-8.raw]	404.6180419921875	46.0057030912	0.293746068266667	94.1897609741333	93.89601490586664	4436319.5	4.669664566211752E8	0	7886	0.2173045106271303	1.9493222434731756	0.09392329909590576	404.6080627441406	404.6275939941406
217	404.6679382324219	23.5572169058667					1	DETECTED	404.6679 m/z @23.56 [151020OFc1_NvH-0949-Control-8.raw]	404.6679382324219	23.5572169058667	4.258577084	98.5051642202667	94.24658713626671	331806.96875	3.715442319041947E8	0	7886	19.45733337086008	2.4417935151439734	0.008939812012281027	404.6604919433594	404.6777038574219
218	404.68701171875	18.6958154973333					1	DETECTED	404.6870 m/z @18.70 [151020OFc1_NvH-0949-Control-8.raw]	404.68701171875	18.6958154973333	4.5458115376	94.4803765250667	89.9345649874667	219483.234375	4.240274171928625E8	0	7886	10.924974504693704	4.203484337433365	8.039679483489758	404.677978515625	404.6947937011719
219	404.7048034667969	25.0911114221333					1	DETECTED	404.7048 m/z @25.09 [151020OFc1_NvH-0949-Control-8.raw]	404.7048034667969	25.0911114221333	1.7034701896	98.7719692125333	97.06849902293331	1.056593E7	7.110224448990918E8	2	7886	0.27565810786379075	0.5409804468692155	0.08678291078934036	404.69488525390625	404.71478271484375
220	404.7211608886719	35.040733684					1	DETECTED	404.7212 m/z @35.04 [151020OFc1_NvH-0949-Control-8.raw]	404.7211608886719	35.040733684	2.63502194293333	54.172133944	51.537112001066674	2079438.0	3.1371065658768094E8	2	7886	19.985490187769244	0.5065301757416101	0.012965100309836228	404.7148132324219	404.7216796875
221	404.731689453125	12.1991206837333					1	DETECTED	404.7317 m/z @12.20 [151020OFc1_NvH-0949-Control-8.raw]	404.731689453125	12.1991206837333	4.67833077306667	98.0421548989333	93.36382412586663	3861754.0	5.932750355828319E8	2	7886	10.206241884221349	4.121766275286382	1.0748150324132777	404.7217102050781	404.7416687011719
222	404.74591064453125	44.1341350066667					1	DETECTED	404.7459 m/z @44.13 [151020OFc1_NvH-0949-Control-8.raw]	404.74591064453125	44.1341350066667	4.99911915466667	94.4254625848	89.42634343013333	2064784.125	4.3158060484759265E8	2	7886	14.714039110901485	0.5030745414474082	0.01435310813084616	404.74169921875	404.75579833984375
223	404.765625	23.9774823386667					1	DETECTED	404.7656 m/z @23.98 [151020OFc1_NvH-0949-Control-8.raw]	404.765625	23.9774823386667	6.56167614773333	61.5868500258667	55.02517387813337	147748.125	2.5410068056377506E8	0	7886	0.09303191262985777	1.579748111424763	2.1594962228495262	404.75634765625	404.77398681640625
224	404.8188171386719	46.0847127117333					1	DETECTED	404.8188 m/z @46.08 [151020OFc1_NvH-0949-Control-8.raw]	404.8188171386719	46.0847127117333	1.0619834432	94.7145846765333	93.6526012333333	2643298.75	4.2638522793012786E8	0	7886	0.27047127160293627	0.9622399147553671	1.5148985442716196	404.8089904785156	404.8286437988281
225	404.82977294921875	13.8555164746667					1	DETECTED	404.8298 m/z @13.86 [151020OFc1_NvH-0949-Control-8.raw]	404.82977294921875	13.8555164746667	2.4846487648	66.9947405429333	64.5100917781333	313396.09375	2.921364867903482E8	0	7886	0.1427707173324162	19.048582986777966	0.09726547146520867	404.828857421875	404.8384704589844
226	404.84857177734375	22.4990929672					1	DETECTED	404.8486 m/z @22.50 [151020OFc1_NvH-0949-Control-8.raw]	404.84857177734375	22.4990929672	0.958101791466667	95.9280870408	94.96998524933333	631782.3125	3.930519072903642E8	0	7886	0.20802629570351883	0.5592655858249876	0.16820722188591417	404.8385925292969	404.85186767578125
227	404.86199951171875	23.2550011149333					1	DETECTED	404.8620 m/z @23.26 [151020OFc1_NvH-0949-Control-8.raw]	404.86199951171875	23.2550011149333	1.34101574746667	99.8380859416	98.49707019413333	1280094.125	4.738580687602249E8	3	7886	9.781920211911055	0.5541851025308638	0.09954181343927745	404.8520202636719	404.86529541015625
228	404.87530517578125	17.0774318917333					1	DETECTED	404.8753 m/z @17.08 [151020OFc1_NvH-0949-Control-8.raw]	404.87530517578125	17.0774318917333	1.68544105093333	99.7088787477333	98.02343769679996	7398302.5	5.924059604195628E8	3	7886	0.18380269921613035	6.091798990760067	11.971120939111632	404.8653259277344	404.88519287109375
229	404.8858337402344	46.3386288277333					1	DETECTED	404.8858 m/z @46.34 [151020OFc1_NvH-0949-Control-8.raw]	404.8858337402344	46.3386288277333	1.05250032773333	52.9560765968	51.903576269066676	753570.125	2.6762550806287125E8	0	7886	1.422769985275032	0.6044683918020242	0.005221915058899329	404.88531494140625	404.8896484375
230	404.899658203125	13.7837799693333					1	DETECTED	404.8997 m/z @13.78 [151020OFc1_NvH-0949-Control-8.raw]	404.899658203125	13.7837799693333	0.838709049866667	99.7271018192	98.88839276933334	3299244.0	5.677019383526212E8	3	7886	26.048221158061093	3.330746952276894	94.88677072704073	404.8896789550781	404.9077453613281
231	404.9177551269531	32.8988103594667					1	DETECTED	404.9178 m/z @32.90 [151020OFc1_NvH-0949-Control-8.raw]	404.9177551269531	32.8988103594667	0.00860340053333333	99.9028833261333	99.89427992559997	5644791.5	5.27565352315059E8	3	7886	0.13257965314964792	0.5052055171974648	2.2237351050753817	404.90777587890625	404.927734375
232	404.9339294433594	29.3870501093333					1	DETECTED	404.9339 m/z @29.39 [151020OFc1_NvH-0949-Control-8.raw]	404.9339294433594	29.3870501093333	5.0877909752	96.9350108536	91.84721987840001	638776.875	4.355910031186289E8	0	7886	0.18433102049902317	1.8899181117292119	0.826914067841988	404.9280090332031	404.93707275390625
233	404.94720458984375	21.1769731658667					1	DETECTED	404.9472 m/z @21.18 [151020OFc1_NvH-0949-Control-8.raw]	404.94720458984375	21.1769731658667	0.266340139733333	99.5724180653333	99.30607792559996	1167857.875	4.0542298751456803E8	0	7886	0.153616126998962	0.5312996387118175	84.24474816906769	404.9377136230469	404.9570007324219
234	404.9623107910156	26.1490250925333					1	DETECTED	404.9623 m/z @26.15 [151020OFc1_NvH-0949-Control-8.raw]	404.9623107910156	26.1490250925333	1.312607604	99.0211367306667	97.70852912666669	526546.0625	3.95207268490239E8	0	7886	0.07248128817480648	3.1183220041429167	5.298874247178341	404.9574890136719	404.9720764160156
235	405.0007629394531	42.8769763426667					1	DETECTED	405.0008 m/z @42.88 [151020OFc1_NvH-0949-Control-8.raw]	405.0007629394531	42.8769763426667	0.0453844973333333	99.8750520437333	99.82966754639997	173971.265625	3.98023947713182E8	0	7886	65.79055938075092	1.1063172184386194	1.1993907100153587	404.9960021972656	405.00823974609375
236	405.01910400390625	46.0569045856					1	DETECTED	405.0191 m/z @46.06 [151020OFc1_NvH-0949-Control-8.raw]	405.01910400390625	46.0569045856	0.744762422933333	99.9956323194667	99.25086989653336	1899089.875	4.0153544912217623E8	0	7886	0.19914329383470175	1.307733454735897	0.9289329070951742	405.0091247558594	405.0290832519531
237	405.0500793457031	29.3475235725333					1	DETECTED	405.0501 m/z @29.35 [151020OFc1_NvH-0949-Control-8.raw]	405.0500793457031	29.3475235725333	5.58825400346667	99.9678092725333	94.37955526906663	151837.609375	4.112130938400524E8	0	7886	89.97490504374854	1.8787033854884125	2.7606881321007637	405.0450744628906	405.0599670410156
238	405.080322265625	47.647374112					1	DETECTED	405.0803 m/z @47.65 [151020OFc1_NvH-0949-Control-8.raw]	405.080322265625	47.647374112	0.763792947733333	99.9956323194667	99.23183937173336	145478.640625	3.7509945977859586E8	0	7886	102.91326678265641	1.0394538709842953	1.0321502728219571	405.0719909667969	405.0899353027344
239	405.10357666015625	90.3705420770667					1	DETECTED	405.1036 m/z @90.37 [151020OFc1_NvH-0949-Control-8.raw]	405.10357666015625	90.3705420770667	3.81575474133333	92.7605819448	88.94482720346666	1929645.875	3.937988856574452E8	0	7886	0.08347694492996993	0.5005017135109129	1.367764057174768	405.0955505371094	405.11334228515625
240	405.12322998046875	89.3295724202667					1	DETECTED	405.1232 m/z @89.33 [151020OFc1_NvH-0949-Control-8.raw]	405.12322998046875	89.3295724202667	43.4939525098667	99.4797816093333	55.9858290994666	1581564.375	2.976647983203342E8	0	7886	0.5386736177452747	1.1033986160245088	0.7459652469086331	405.1196594238281	405.1272888183594
241	405.1641845703125	13.878413988					1	DETECTED	405.1642 m/z @13.88 [151020OFc1_NvH-0949-Control-8.raw]	405.1641845703125	13.878413988	4.63137088133333	99.5444577901333	94.91308690879997	253067.96875	4.3504681076372534E8	0	7886	0.10186664164235104	7.978912935578955	13.527194784567671	405.1543273925781	405.1714782714844
242	405.181640625	17.6306947266667					1	DETECTED	405.1816 m/z @17.63 [151020OFc1_NvH-0949-Control-8.raw]	405.181640625	17.6306947266667	0.284634013066667	99.9585910994667	99.67395708640004	2789714.5	4.6810620611820656E8	0	7886	0.1084746278736759	0.5234139721117884	10.756455512931973	405.17230224609375	405.1916198730469
243	405.1983642578125	17.406920308					1	DETECTED	405.1984 m/z @17.41 [151020OFc1_NvH-0949-Control-8.raw]	405.1983642578125	17.406920308	3.69587324613333	97.6483136112	93.95244036506666	1924221.25	5.266788197037448E8	2	7886	0.1556103001301672	1.3926336956503396	7.875728913014484	405.191650390625	405.19964599609375
244	405.2096862792969	17.0990108306667					1	DETECTED	405.2097 m/z @17.10 [151020OFc1_NvH-0949-Control-8.raw]	405.2096862792969	17.0990108306667	4.15712616533333	98.9378148338667	94.78068866853337	5135030.5	6.90692892574925E8	3	7886	0.6201530805350437	0.8226713198316498	13.852935090542422	405.1998291015625	405.2196044921875
245	405.22344970703125	21.7724471954667					1	DETECTED	405.2234 m/z @21.77 [151020OFc1_NvH-0949-Control-8.raw]	405.22344970703125	21.7724471954667	4.397525704	99.8473086429333	95.4497829389333	4957031.0	7.615763399069439E8	3	7886	7.6380014456191	0.5909630191113013	0.057894150121345134	405.2196960449219	405.2334289550781
246	405.2350158691406	10.3496627418667					1	DETECTED	405.2350 m/z @10.35 [151020OFc1_NvH-0949-Control-8.raw]	405.2350158691406	10.3496627418667	2.22251871121667	97.4087242989333	95.18620558771663	2093262.125	6.592210428745986E8	2	7886	5.420328093291156	2.760447336970283	57.29881060400491	405.23345947265625	405.2449951171875
247	405.24542236328125	91.3457891776					1	DETECTED	405.2454 m/z @91.35 [151020OFc1_NvH-0949-Control-8.raw]	405.24542236328125	91.3457891776	5.03795621333333	92.7378399821333	87.69988376879996	1135255.125	4.7805537301210785E8	3	7886	0.05433575250765443	0.5011857464002811	0.002240370672918115	405.2450256347656	405.24993896484375
248	405.25994873046875	62.4303399536					1	DETECTED	405.2599 m/z @62.43 [151020OFc1_NvH-0949-Control-8.raw]	405.25994873046875	62.4303399536	0.0453844973333333	99.9309057776	99.88552128026667	4457183.5	7.596555658921621E8	2	7886	29.728959374163168	0.5114384472463527	0.021089613192390146	405.2499694824219	405.26922607421875
249	405.30133056640625	62.2502146837333					1	DETECTED	405.3013 m/z @62.25 [151020OFc1_NvH-0949-Control-8.raw]	405.30133056640625	62.2502146837333	0.00860340053333333	99.9400430194667	99.93143961893337	88517.9140625	2.6124137316037688E8	0	7886	91.50034147536763	0.7962170562401206	0.5855257604071313	405.296875	405.3026428222656
250	405.4335632324219	22.7552966085333					1	DETECTED	405.4336 m/z @22.76 [151020OFc1_NvH-0949-Control-8.raw]	405.4335632324219	22.7552966085333	3.31559426613333	98.5769876101333	95.26139334399997	1009246.0	3.9202049089826465E8	0	7886	0.14717343649932957	0.7416980065563218	73.06660608758773	405.4242248535156	405.44354248046875
251	405.4488220214844	21.1769731658667					1	DETECTED	405.4488 m/z @21.18 [151020OFc1_NvH-0949-Control-8.raw]	405.4488220214844	21.1769731658667	5.03795621333333	97.5286833632	92.49072714986667	270169.1875	4.1680268464402664E8	0	7886	0.11188371635030236	3.2113051338354515	23.215606126525437	405.44366455078125	405.45880126953125
252	405.4588317871094	28.9560508786667					1	DETECTED	405.4588 m/z @28.96 [151020OFc1_NvH-0949-Control-8.raw]	405.4588317871094	28.9560508786667	6.29975402533333	92.4185207384	86.11876671306668	189262.765625	4.0089357800055504E8	0	7886	28.505378779035173	1.9384698502232862	2.8736956720193736	405.4588317871094	405.46527099609375
253	405.4753723144531	23.577193172					1	DETECTED	405.4754 m/z @23.58 [151020OFc1_NvH-0949-Control-8.raw]	405.4753723144531	23.577193172	1.312607604	99.1605394381333	97.8479318341333	1960516.25	3.928729839848988E8	0	7886	0.1908400711065994	28.11551054456183	32.48887805463265	405.4655456542969	405.4853210449219
254	405.4922790527344	20.7518944349333					1	DETECTED	405.4923 m/z @20.75 [151020OFc1_NvH-0949-Control-8.raw]	405.4922790527344	20.7518944349333	6.7307724232	97.0658825616	90.33511013840001	1651370.0	4.3866850146763885E8	0	7886	0.08743808618411464	0.712022636537402	0.9542689366460402	405.4854431152344	405.50225830078125
255	405.51605224609375	17.6724043712					1	DETECTED	405.5161 m/z @17.67 [151020OFc1_NvH-0949-Control-8.raw]	405.51605224609375	17.6724043712	0.1838691232	99.9585910994667	99.7747219762667	1601016.25	4.1901343579677707E8	0	7886	0.14188070399880814	0.5225597724739651	0.9275330734703906	405.5061950683594	405.52117919921875
256	405.53125	20.3458573034667					1	DETECTED	405.5312 m/z @20.35 [151020OFc1_NvH-0949-Control-8.raw]	405.53125	20.3458573034667	3.67736926	98.5236407176	94.8462714576	4968297.5	5.416192474217492E8	3	7886	0.13907501896663632	0.6517656093679487	0.21728141100096007	405.5213623046875	405.5411376953125
257	405.5439453125	17.0990108306667					1	DETECTED	405.5439 m/z @17.10 [151020OFc1_NvH-0949-Control-8.raw]	405.5439453125	17.0990108306667	4.2958267592	96.8520930589333	92.55626629973331	1932404.25	4.150922674264557E8	0	7886	0.9067453203128686	0.5282222660177414	27.08442083296737	405.541259765625	405.5484313964844
258	405.5584716796875	27.1715548656					1	DETECTED	405.5585 m/z @27.17 [151020OFc1_NvH-0949-Control-8.raw]	405.5584716796875	27.1715548656	5.02856032053333	99.9678092725333	94.93924895199997	2478048.25	5.025447333522766E8	3	7886	4.402210620300188	0.5243532184277443	0.9782013575745523	405.5485534667969	405.5684509277344
259	405.57159423828125	32.7280909010667					1	DETECTED	405.5716 m/z @32.73 [151020OFc1_NvH-0949-Control-8.raw]	405.57159423828125	32.7280909010667	5.6879881952	97.7092519784	92.0212637832	780339.875	4.033279267312484E8	0	7886	17.11536460802997	2.149960208191072	0.16458465042224685	405.5684814453125	405.5780029296875
260	405.5880126953125	50.3303312405333					1	DETECTED	405.5880 m/z @50.33 [151020OFc1_NvH-0949-Control-8.raw]	405.5880126953125	50.3303312405333	4.6127754944	96.9533044802667	92.3405289858667	1091448.125	4.384603396810245E8	3	7886	17.475040333590954	0.5051110819148777	0.027922340412133467	405.57806396484375	405.5979309082031
261	405.60211181640625	44.0695811317333					1	DETECTED	405.6021 m/z @44.07 [151020OFc1_NvH-0949-Control-8.raw]	405.60211181640625	44.0695811317333	4.95611519013333	52.7256267682667	47.76951157813337	455768.5	2.1157172481852823E8	0	7886	8.754174315343036	0.6106530120529037	0.22130602410580738	405.59820556640625	405.61151123046875
262	405.6997985839844	17.406920308					1	DETECTED	405.6998 m/z @17.41 [151020OFc1_NvH-0949-Control-8.raw]	405.6997985839844	17.406920308	4.2400812616	98.0519254530667	93.8118441914667	680513.3125	4.0837588941345763E8	0	7886	8.332537123848748	0.6091709166557261	2.318815477281361	405.6898498535156	405.703125
263	405.713134765625	16.6038307813333					1	DETECTED	405.7131 m/z @16.60 [151020OFc1_NvH-0949-Control-8.raw]	405.713134765625	16.6038307813333	5.12604636933333	94.7059157450667	89.57986937573338	973081.3125	4.287747077755718E8	2	7886	9.174964898499514	0.6339217879354826	77.62098777261488	405.7032165527344	405.7151794433594
264	405.7252197265625	21.7611182085333					1	DETECTED	405.7252 m/z @21.76 [151020OFc1_NvH-0949-Control-8.raw]	405.7252197265625	21.7611182085333	4.314286536	91.8684271522667	87.55414061626671	1894967.375	5.1064011563026565E8	2	7886	0.19290537824250364	0.5280936125425741	4.571226583569031	405.7153015136719	405.72967529296875
265	405.73968505859375	17.9762381874667					1	DETECTED	405.7397 m/z @17.98 [151020OFc1_NvH-0949-Control-8.raw]	405.73968505859375	17.9762381874667	5.51449025226667	91.9900698930667	86.47557964080004	3754167.5	5.659713165826281E8	2	7886	0.15329043363142603	1.9900139882430583	49.30822060635854	405.7297058105469	405.7496643066406
266	405.76165771484375	62.5459306504					1	DETECTED	405.7617 m/z @62.55 [151020OFc1_NvH-0949-Control-8.raw]	405.76165771484375	62.5459306504	3.64055879866667	95.5041610688	91.86360227013333	2003047.375	4.8107376074982566E8	2	7886	27.154544407035985	0.5041010610238512	0.0035814234268848446	405.752197265625	405.7695007324219
267	405.8505554199219	17.6827418904					1	DETECTED	405.8506 m/z @17.68 [151020OFc1_NvH-0949-Control-8.raw]	405.8505554199219	17.6827418904	1.4397001304	97.5841993981333	96.1444992677333	750965.1875	3.8020713250467277E8	0	7886	0.12673549923377436	0.5834252291399725	0.032773921685290065	405.84075927734375	405.8553161621094
268	405.8656311035156	20.3843319826667					1	DETECTED	405.8656 m/z @20.38 [151020OFc1_NvH-0949-Control-8.raw]	405.8656311035156	20.3843319826667	0.829500743466667	99.289584308	98.46008356453333	3010657.0	4.5935629149631035E8	3	7886	1.8548079239809105	0.5815341445221893	0.9212924501528236	405.8556823730469	405.86883544921875
269	405.87884521484375	14.4104416442667					1	DETECTED	405.8788 m/z @14.41 [151020OFc1_NvH-0949-Control-8.raw]	405.87884521484375	14.4104416442667	0.496020742933333	99.4242699024	98.92824915946666	7176625.5	5.554632558040931E8	3	7886	0.15586316785525867	1.6866820189364096	2.3550936780335427	405.8688659667969	405.8888244628906
270	405.8914794921875	17.8110004642667					1	DETECTED	405.8915 m/z @17.81 [151020OFc1_NvH-0949-Control-8.raw]	405.8914794921875	17.8110004642667	0.496020742933333	99.4149866066667	98.91896586373336	4459230.5	5.053023567233157E8	0	7886	0.1810062168550317	0.5570655914041256	5.012653398258983	405.88885498046875	405.9013977050781
271	405.90185546875	21.945839188					1	DETECTED	405.9019 m/z @21.95 [151020OFc1_NvH-0949-Control-8.raw]	405.90185546875	21.945839188	5.44662616026667	50.8290714781333	45.38244531786663	1343401.875	2.4991329309319586E8	0	7886	0.16280953115358798	0.5783758266690817	12.284809556756297	405.9014892578125	405.90570068359375
272	405.91571044921875	43.4093392464					1	DETECTED	405.9157 m/z @43.41 [151020OFc1_NvH-0949-Control-8.raw]	405.91571044921875	43.4093392464	0.763792947733333	99.9678092725333	99.20401632479997	2587767.5	4.7925079737427E8	3	7886	0.19336354037671555	0.5065429486158484	0.03196684037676868	405.9058532714844	405.9256591796875
273	405.9512023925781	21.9685242362667					1	DETECTED	405.9512 m/z @21.97 [151020OFc1_NvH-0949-Control-8.raw]	405.9512023925781	21.9685242362667	0.0182409461333333	97.9031268072	97.88488586106666	340338.3125	4.1038420797404736E8	0	7886	9.562000369771624	3.3922757247676647	8.17422533298368	405.9412536621094	405.95489501953125
274	405.9649353027344	41.39833886					1	DETECTED	405.9649 m/z @41.40 [151020OFc1_NvH-0949-Control-8.raw]	405.9649353027344	41.39833886	2.53458383493333	99.076880284	96.54229644906667	752113.25	4.4388052612375975E8	4	7886	26.972588914058782	1.606815052186115	0.010211878876088846	405.95538330078125	405.9666748046875
275	405.9766845703125	23.6849549810667					1	DETECTED	405.9767 m/z @23.68 [151020OFc1_NvH-0949-Control-8.raw]	405.9766845703125	23.6849549810667	1.50287415493333	99.8658711770667	98.36299702213337	954968.125	4.495767344763524E8	0	7886	0.13788477523441145	4.743690672569842	3.0325660154670095	405.9667053222656	405.9862060546875
276	405.9938049316406	20.7846043578667					1	DETECTED	405.9938 m/z @20.78 [151020OFc1_NvH-0949-Control-8.raw]	405.9938049316406	20.7846043578667	0.623921512533333	99.8843458736	99.26042436106667	793938.25	4.1148543203022397E8	0	7886	32.35645210897621	0.6459130220131586	0.33690784259522094	405.9866943359375	406.0031433105469
277	406.02362060546875	38.0819074378667					1	DETECTED	406.0236 m/z @38.08 [151020OFc1_NvH-0949-Control-8.raw]	406.02362060546875	38.0819074378667	0.0544718264	99.9864674090667	99.9319955826667	134995.625	3.803446286402266E8	0	7886	80.39420392901422	1.353212850092746	1.6493953445410505	406.013671875	406.0328063964844
278	406.06304931640625	44.1812176693333					1	DETECTED	406.0630 m/z @44.18 [151020OFc1_NvH-0949-Control-8.raw]	406.06304931640625	44.1812176693333	0.725666440533333	99.9864674090667	99.26080096853337	113110.84375	3.767805180245463E8	0	7886	97.36603550396457	1.1297982449625652	1.1545745705146588	406.05340576171875	406.0730285644531
279	406.07525634765625	21.55448728					1	DETECTED	406.0753 m/z @21.55 [151020OFc1_NvH-0949-Control-8.raw]	406.07525634765625	21.55448728	0.678546267733333	99.9956323194667	99.31708605173336	73218.6640625	2.730767545452382E8	0	7886	100.75296619408356	2.3076660927859116	3.6810772814169628	406.07305908203125	406.0787658691406
280	406.11553955078125	89.3295724202667					1	DETECTED	406.1155 m/z @89.33 [151020OFc1_NvH-0949-Control-8.raw]	406.11553955078125	89.3295724202667	12.1386800218667	97.1493624282667	85.0106824064	744326.125	3.8102729144565874E8	0	7886	0.3221865060379798	1.3783770255315932	2.4051798829316673	406.10595703125	406.12420654296875
281	406.1781921386719	24.8841325234667					1	DETECTED	406.1782 m/z @24.88 [151020OFc1_NvH-0949-Control-8.raw]	406.1781921386719	24.8841325234667	3.6498217528	99.8012736981333	96.1514519453333	197965.4375	4.089687067827983E8	0	7886	7.732261801344922	2.8090271287770125	4.568745345066215	406.1686706542969	406.1820068359375
282	406.1920166015625	47.4338263832					1	DETECTED	406.1920 m/z @47.43 [151020OFc1_NvH-0949-Control-8.raw]	406.1920166015625	47.4338263832	3.76964338693333	99.1325714722667	95.36292808533338	1464035.0	5.2767189861066633E8	2	7886	23.303085590620018	1.3275852818211744	0.010342361588830309	406.1820983886719	406.2004089355469
283	406.2104187011719	17.5097230082667					1	DETECTED	406.2104 m/z @17.51 [151020OFc1_NvH-0949-Control-8.raw]	406.2104187011719	17.5097230082667	4.481053464	99.9678092725333	95.4867558085333	3078087.0	5.772472207403854E8	2	7886	8.495697883889932	0.6909584149200821	10.074358708590808	406.200439453125	406.211669921875
284	406.2216796875	39.2771106085333					1	DETECTED	406.2217 m/z @39.28 [151020OFc1_NvH-0949-Control-8.raw]	406.2216796875	39.2771106085333	0.7543765376	99.9122953042667	99.15791876666671	7.2450624E7	2.406970390493852E9	2	7886	0.35705598201364097	0.5095796161785243	1.1984292835677557	406.2117004394531	406.23162841796875
285	406.23431396484375	17.4572462810667					1	DETECTED	406.2343 m/z @17.46 [151020OFc1_NvH-0949-Control-8.raw]	406.23431396484375	17.4572462810667	5.55047332906667	96.1068374026667	90.55636407360002	4729737.0	6.093271311899819E8	2	7886	0.14439124297096484	1.127109480172323	2.126489530073643	406.231689453125	406.2442932128906
286	406.2555236816406	23.9867409376					1	DETECTED	406.2555 m/z @23.99 [151020OFc1_NvH-0949-Control-8.raw]	406.2555236816406	23.9867409376	3.99058617706667	95.4294678434667	91.43888166640002	4912277.5	5.939096151715298E8	2	7886	6.474099205951283	3.4821501294327497	0.014351863179594629	406.2457275390625	406.2654724121094
287	406.2677917480469	45.9912473885333					1	DETECTED	406.2678 m/z @45.99 [151020OFc1_NvH-0949-Control-8.raw]	406.2677917480469	45.9912473885333	7.69283452746667	65.1575781426667	57.46474361520002	3142417.75	3.7947213782141685E8	2	7886	0.255291456859311	4.465644492734562	10.247767156844798	406.2655334472656	406.2765808105469
288	406.281005859375	36.1939164442667					1	DETECTED	406.2810 m/z @36.19 [151020OFc1_NvH-0949-Control-8.raw]	406.281005859375	36.1939164442667	5.8463449864	99.3727494933333	93.5264045069333	95359.5078125	3.5176308844132805E8	0	7886	86.27471742108611	1.5331540085517783	1.8392275274262477	406.278564453125	406.281005859375
289	406.447021484375	31.6230790093333					1	DETECTED	406.4470 m/z @31.62 [151020OFc1_NvH-0949-Control-8.raw]	406.447021484375	31.6230790093333	4.9661669176	96.1350497674667	91.16888284986669	363729.96875	3.8747969537483466E8	0	7886	19.919238905841503	2.019085948742831	4.3312021089623824	406.4370422363281	406.4546203613281
290	406.4648132324219	26.4371799186667					1	DETECTED	406.4648 m/z @26.44 [151020OFc1_NvH-0949-Control-8.raw]	406.4648132324219	26.4371799186667	1.2841767816	98.4132979701333	97.1291211885333	2034677.625	4.6958196437288004E8	4	7886	0.09479756718310739	2.2446364266866685	0.40224582905534295	406.4549560546875	406.4747009277344
291	406.4897155761719	17.4159467392					1	DETECTED	406.4897 m/z @17.42 [151020OFc1_NvH-0949-Control-8.raw]	406.4897155761719	17.4159467392	8.017345108	55.2434692466667	47.2261241386667	208526.484375	2.527654218645655E8	0	7886	0.20793418758707105	2.512401631211437	4.024803262422874	406.488525390625	406.4918518066406
292	406.5171203613281	35.1812129952					1	DETECTED	406.5171 m/z @35.18 [151020OFc1_NvH-0949-Control-8.raw]	406.5171203613281	35.1812129952	5.3432572024	97.2412095944	91.89795239200001	496146.53125	3.7117917992023385E8	0	7886	6.924028502103866	1.9841616046407344	0.002927494881499726	406.50714111328125	406.525390625
293	406.5355224609375	14.7505359605333					1	DETECTED	406.5355 m/z @14.75 [151020OFc1_NvH-0949-Control-8.raw]	406.5355224609375	14.7505359605333	1.0995889312	97.6575276821333	96.5579387509333	4.7996148E7	1.1290849263482943E9	3	7886	0.1608033985785582	1.4062177789131636	59.40623304946266	406.5258483886719	406.5455017089844
294	406.54693603515625	14.4240392856					1	DETECTED	406.5469 m/z @14.42 [151020OFc1_NvH-0949-Control-8.raw]	406.54693603515625	14.4240392856	4.6892679232	97.2412095944	92.5519416712	1840108.0	4.5282234527021813E8	3	7886	17.325013440315313	3.2013103121454063	4.574160383623044	406.5456237792969	406.5569152832031
295	406.56878662109375	17.5001498704					1	DETECTED	406.5688 m/z @17.50 [151020OFc1_NvH-0949-Control-8.raw]	406.56878662109375	17.5001498704	4.58511100586667	97.5564310605333	92.97132005466663	2864539.5	4.7783572990990984E8	3	7886	0.16378139758411336	0.9961391192296271	27.783855437193505	406.5588073730469	406.5784912109375
296	406.58404541015625	43.4239097941333					1	DETECTED	406.5840 m/z @43.42 [151020OFc1_NvH-0949-Control-8.raw]	406.58404541015625	43.4239097941333	5.01851904026667	94.4702392344	89.45172019413333	703601.375	4.317044542615992E8	0	7886	0.029503550918001054	1.1826826718048153	0.0014606297809553644	406.57879638671875	406.5936279296875
297	406.68212890625	19.6272443957333					1	DETECTED	406.6821 m/z @19.63 [151020OFc1_NvH-0949-Control-8.raw]	406.68212890625	19.6272443957333	4.86753512453333	99.289584308	94.42204918346667	439749.3125	4.045934416414243E8	0	7886	0.04825857741543871	5.785645036001291	2.071691968792354	406.67303466796875	406.6901550292969
298	406.7004089355469	23.0257620616					1	DETECTED	406.7004 m/z @23.03 [151020OFc1_NvH-0949-Control-8.raw]	406.7004089355469	23.0257620616	3.6866420944	98.09947262	94.4128305256	1086404.5	4.240149745057756E8	2	7886	24.624065193262364	0.5460313721190041	0.8024208813518087	406.6910095214844	406.71038818359375
299	406.7115478515625	17.5001498704					1	DETECTED	406.7115 m/z @17.50 [151020OFc1_NvH-0949-Control-8.raw]	406.7115478515625	17.5001498704	4.71792614533333	99.7920242221333	95.07409807679997	1081137.125	4.698577524364238E8	2	7886	8.456618147934964	0.561081195563659	1.2205215298434315	406.71044921875	406.7131652832031
300	406.7231750488281	39.2438717584					1	DETECTED	406.7232 m/z @39.24 [151020OFc1_NvH-0949-Control-8.raw]	406.7231750488281	39.2438717584	2.7171317312	99.8288780178667	97.1117462866667	3.4396108E7	1.5482730024842062E9	2	7886	0.33819768868315947	0.516464934915575	0.12960859783976036	406.71319580078125	406.733154296875
301	406.7345886230469	22.5251280176					1	DETECTED	406.7346 m/z @22.53 [151020OFc1_NvH-0949-Control-8.raw]	406.7345886230469	22.5251280176	3.02058890666667	98.8086206408	95.78803173413333	4219557.5	4.9893521619817567E8	2	7886	12.519040281502953	0.9939382563141124	2.7780008507330405	406.7333068847656	406.7445373535156
302	406.74749755859375	32.7441365666667					1	DETECTED	406.7475 m/z @32.74 [151020OFc1_NvH-0949-Control-8.raw]	406.74749755859375	32.7441365666667	6.04546323013333	97.4548721378667	91.40940890773336	1591340.625	4.2049632172614866E8	2	7886	0.15976913860808395	2.284131357287654	5.125062080824077	406.74468994140625	406.7549133300781
303	406.7658386230469	30.4083715168					1	DETECTED	406.7658 m/z @30.41 [151020OFc1_NvH-0949-Control-8.raw]	406.7658386230469	30.4083715168	6.48463171733333	90.4569930493333	83.97236133199998	8994938.0	5.561522277774285E8	2	7886	0.1489876741572047	0.51603801100949	0.501859154710015	406.755859375	406.7757568359375
304	406.7759704589844	44.9269154146667					1	DETECTED	406.7760 m/z @44.93 [151020OFc1_NvH-0949-Control-8.raw]	406.7759704589844	44.9269154146667	5.61530764186667	60.5910922389333	54.97578459706663	451877.0	2.91215242288439E8	0	7886	24.584520584982453	0.7051161720172404	0.6451459703603107	406.7759704589844	406.7857360839844
305	406.8511962890625	35.1640113394667					1	DETECTED	406.8512 m/z @35.16 [151020OFc1_NvH-0949-Control-8.raw]	406.8511962890625	35.1640113394667	0.967469972533333	97.0658825616	96.09841258906667	476010.28125	3.7161106332502055E8	0	7886	16.791081763438385	1.5861603893310026	2.1706812463678373	406.841552734375	406.8585205078125
306	406.8687744140625	14.7370356589333					1	DETECTED	406.8688 m/z @14.74 [151020OFc1_NvH-0949-Control-8.raw]	406.8687744140625	14.7370356589333	1.11815187973333	99.7920242221333	98.67387234239997	2.9794788E7	8.91170689845291E8	3	7886	0.1759070171000019	29.68282784872916	16.951085839149187	406.8588562011719	406.878662109375
307	406.88848876953125	45.6954923058667					1	DETECTED	406.8885 m/z @45.70 [151020OFc1_NvH-0949-Control-8.raw]	406.88848876953125	45.6954923058667	0.2110870824	99.4797816093333	99.2686945269333	1558674.75	5.120842467915754E8	3	7886	5.213345003001727	0.5052724964202067	0.03820088463666163	406.8787841796875	406.8984680175781
308	406.9031677246094	17.4815005304					1	DETECTED	406.9032 m/z @17.48 [151020OFc1_NvH-0949-Control-8.raw]	406.9031677246094	17.4815005304	1.32201610266667	95.846552504	94.52453640133334	1146098.125	4.4794851496797645E8	3	7886	18.88345730269573	1.9118921920617182	45.62805773570188	406.89849853515625	406.91265869140625
309	406.9203186035156	35.9605189730667					1	DETECTED	406.9203 m/z @35.96 [151020OFc1_NvH-0949-Control-8.raw]	406.9203186035156	35.9605189730667	0.0272199874666667	99.7643429346667	99.73712294720004	232443.375	4.120182266686447E8	0	7886	0.09523473063637766	1.5703647000304548	2.1450732579649308	406.91339111328125	406.9211730957031
310	406.9312438964844	34.7534201885333					1	DETECTED	406.9312 m/z @34.75 [151020OFc1_NvH-0949-Control-8.raw]	406.9312438964844	34.7534201885333	0.0635632789333333	99.9771028786667	99.91353959973337	542840.8125	4.244351166451945E8	0	7886	13.120620189857334	2.427533693826737	0.7543816242438861	406.9212951660156	406.9410705566406
311	406.9593200683594	32.3208711338667					1	DETECTED	406.9593 m/z @32.32 [151020OFc1_NvH-0949-Control-8.raw]	406.9593200683594	32.3208711338667	2.24032846241667	99.8935144482667	97.65318598585003	2067343.0	4.513188492847049E8	4	7886	0.20998736475753788	0.5773283429941032	0.01035844842645802	406.94940185546875	406.9690856933594
312	406.97540283203125	33.1766090448					1	DETECTED	406.9754 m/z @33.18 [151020OFc1_NvH-0949-Control-8.raw]	406.97540283203125	33.1766090448	0.6692609728	99.9585910994667	99.2893301266667	663336.5	3.9183303396689975E8	0	7886	0.06756461383552903	2.3034955895535503	0.00240076416439394	406.96978759765625	406.9853820800781
313	407.0053405761719	23.7710181365333					1	DETECTED	407.0053 m/z @23.77 [151020OFc1_NvH-0949-Control-8.raw]	407.0053405761719	23.7710181365333	0.0453844973333333	99.9864674090667	99.94108291173337	295440.53125	3.685088016263923E8	0	7886	86.14557985346121	2.4531774377285887	4.161470202823847	406.995361328125	407.0148010253906
314	407.0213928222656	34.2823196048					1	DETECTED	407.0214 m/z @34.28 [151020OFc1_NvH-0949-Control-8.raw]	407.0213928222656	34.2823196048	0.312194358933333	99.9122953042667	99.60010094533337	145833.953125	3.9848840254580355E8	0	7886	93.60550217545209	1.4611778140116298	2.0294642495363027	407.0155944824219	407.0313415527344
315	407.0489501953125	31.0884058176					1	DETECTED	407.0490 m/z @31.09 [151020OFc1_NvH-0949-Control-8.raw]	407.0489501953125	31.0884058176	1.0619834432	99.9956323194667	98.93364887626669	139831.78125	4.3564231464351296E8	0	7886	68.51355120220782	1.592224818764159	2.23156548573493	407.0391845703125	407.0585021972656
316	407.083251953125	47.5596897218667					1	DETECTED	407.0833 m/z @47.56 [151020OFc1_NvH-0949-Control-8.raw]	407.083251953125	47.5596897218667	1.53870374506667	99.8658711770667	98.32716743200002	433892.34375	4.156639988130004E8	0	7886	0.25875451076393574	1.0375816636217594	1.0836532243797796	407.07427978515625	407.09320068359375
317	407.0994873046875	90.3705420770667					1	DETECTED	407.0995 m/z @90.37 [151020OFc1_NvH-0949-Control-8.raw]	407.0994873046875	90.3705420770667	20.3458573034667	99.7271018192	79.3812445157333	252328.5	3.635143228815568E8	0	7886	0.03627032297220012	0.5668090100825475	0.13361802016509491	407.09344482421875	407.1055908203125
318	407.1161804199219	60.4715790624					1	DETECTED	407.1162 m/z @60.47 [151020OFc1_NvH-0949-Control-8.raw]	407.1161804199219	60.4715790624	1.0807602672	97.5379705725333	96.45721030533329	133629.796875	3.8415356040455705E8	0	7886	88.33553693675984	0.8120548955382395	0.6241097910764791	407.1097412109375	407.12591552734375
319	407.1406555175781	37.8871994858667					1	DETECTED	407.1407 m/z @37.89 [151020OFc1_NvH-0949-Control-8.raw]	407.1406555175781	37.8871994858667	0.349032940533333	99.9956323194667	99.64659937893336	111100.6484375	4.194620170931426E8	0	7886	96.30267784199187	1.274078344125107	1.5500793172099236	407.1308898925781	407.1406555175781
320	407.1526794433594	39.0791734768					1	DETECTED	407.1527 m/z @39.08 [151020OFc1_NvH-0949-Control-8.raw]	407.1526794433594	39.0791734768	6.4249489904	94.8431498250667	88.4182008346667	180785.859375	3.8736251493269557E8	0	7886	85.95732706751282	1.3538554693205402	1.632637243534	407.143798828125	407.16265869140625
321	407.1856689453125	26.5361369138667					1	DETECTED	407.1857 m/z @26.54 [151020OFc1_NvH-0949-Control-8.raw]	407.1856689453125	26.5361369138667	3.71435171626667	99.3635578912	95.64920617493333	1179378.625	4.678698793938349E8	3	7886	0.16107107714801217	3.0383983180261187	0.731775281723495	407.1756896972656	407.1927795410156
322	407.2027893066406	14.7261632104					1	DETECTED	407.2028 m/z @14.73 [151020OFc1_NvH-0949-Control-8.raw]	407.2027893066406	14.7261632104	2.05904505946667	99.1880849512	97.12903989173333	1.1879073E7	9.153681947867804E8	3	7886	29.382328523061815	10.373014397554645	147.13631171998412	407.19287109375	407.2127685546875
323	407.2134704589844	17.5210954002667					1	DETECTED	407.2135 m/z @17.52 [151020OFc1_NvH-0949-Control-8.raw]	407.2134704589844	17.5210954002667	4.94531108346667	54.8678069504	49.92249586693333	363050.65625	2.770104365421381E8	0	7886	0.10929051710839133	2.895130038164184	0.15757540823248248	407.2127990722656	407.21478271484375
324	407.22479248046875	39.2594862058667					1	DETECTED	407.2248 m/z @39.26 [151020OFc1_NvH-0949-Control-8.raw]	407.22479248046875	39.2594862058667	1.312607604	99.7456493813333	98.4330417773333	8644512.0	9.017339000119147E8	3	7886	1.714770154356522	0.5633513793576101	0.11494915396333694	407.21484375	407.2347717285156
325	407.24493408203125	20.2389230941333					1	DETECTED	407.2449 m/z @20.24 [151020OFc1_NvH-0949-Control-8.raw]	407.24493408203125	20.2389230941333	1.4666538728	99.1972659898667	97.7306121170667	3243425.75	5.858246902955972E8	2	7886	2.4200778202316826	2.164305730699704	18.17311581595355	407.2349548339844	407.2549133300781
326	407.2573547363281	34.8042903597333					1	DETECTED	407.2574 m/z @34.80 [151020OFc1_NvH-0949-Control-8.raw]	407.2573547363281	34.8042903597333	6.386638924	64.2654733917333	57.8788344677333	1062303.0	3.208128893749744E8	0	7886	0.06982847826208172	1.1654646167326368	0.03068399393743461	407.25494384765625	407.25750732421875
327	407.26751708984375	30.3943141218667					1	DETECTED	407.2675 m/z @30.39 [151020OFc1_NvH-0949-Control-8.raw]	407.26751708984375	30.3943141218667	0.792467966933333	96.8332433117333	96.04077534479997	3617996.75	5.1006757279565847E8	0	7886	0.12424948665428204	2.2588195636272728	0.2202855469462147	407.2575378417969	407.27734375
328	407.28558349609375	20.5289343352					1	DETECTED	407.2856 m/z @20.53 [151020OFc1_NvH-0949-Control-8.raw]	407.28558349609375	20.5289343352	0.1838691232	92.6581765477333	92.47430742453331	140189.125	3.820079581654059E8	0	7886	0.0740250176488928	2.27264711272564	9.08523810317151	407.2781677246094	407.2891540527344
329	407.30047607421875	91.5567348592					1	DETECTED	407.3005 m/z @91.56 [151020OFc1_NvH-0949-Control-8.raw]	407.30047607421875	91.5567348592	0.1291210368	96.1068374026667	95.9777163658667	269640.875	3.513994871687094E8	0	7886	1.1432942824895633	2.7302476512842264	2.4336944726997385	407.2937927246094	407.30926513671875
330	407.3510437011719	22.7974144765333					1	DETECTED	407.3510 m/z @22.80 [151020OFc1_NvH-0949-Control-8.raw]	407.3510437011719	22.7974144765333	1.55655716746667	92.6968637690667	91.14030660160003	130529.4921875	3.831061669434994E8	0	7886	90.6076397312355	2.1454008488324274	3.2555561924466665	407.3424377441406	407.3578796386719
331	407.44384765625	11.5684966978667					1	DETECTED	407.4438 m/z @11.57 [151020OFc1_NvH-0949-Control-8.raw]	407.44384765625	11.5684966978667	3.1861514864	99.1605394381333	95.97438795173329	368363.09375	3.892838465297858E8	0	7886	0.05291319061722355	2.8459779283777364	5.038637553876722	407.4425964355469	407.4505615234375
332	407.4606628417969	32.2854793005333					1	DETECTED	407.4607 m/z @32.29 [151020OFc1_NvH-0949-Control-8.raw]	407.4606628417969	32.2854793005333	4.97730875706667	92.4471397896	87.46983103253334	1362909.0	3.971161081546806E8	0	7886	0.12442385234133013	0.5038451003251594	0.005977211093143851	407.4507751464844	407.47064208984375
333	407.493408203125	19.4661965909333					1	DETECTED	407.4934 m/z @19.47 [151020OFc1_NvH-0949-Control-8.raw]	407.493408203125	19.4661965909333	5.17967913013333	98.3213783898667	93.14169925973337	736031.1875	4.060199159599891E8	0	7886	0.0534551590609631	0.5251906463542245	0.010765504170828786	407.483642578125	407.5033874511719
334	407.5167541503906	16.9993390152					1	DETECTED	407.5168 m/z @17.00 [151020OFc1_NvH-0949-Control-8.raw]	407.5167541503906	16.9993390152	0.5235455416	70.9123061365333	70.3887605949333	528520.1875	3.306489503075328E8	0	7886	0.06105552117054458	0.5142780356150958	0.28734339178032176	407.5068054199219	407.52001953125
335	407.530029296875	20.1708697552					1	DETECTED	407.5300 m/z @20.17 [151020OFc1_NvH-0949-Control-8.raw]	407.530029296875	20.1708697552	4.314286536	94.4084523901333	90.09416585413331	1182086.75	3.97224687984121E8	0	7886	0.2629883669612667	0.539672445495473	0.558053215883997	407.5203857421875	407.53131103515625
336	407.54132080078125	22.3392429112					1	DETECTED	407.5413 m/z @22.34 [151020OFc1_NvH-0949-Control-8.raw]	407.54132080078125	22.3392429112	2.92832512506667	99.6345573565333	96.70623223146664	3735677.5	5.436746735364519E8	3	7886	7.713662658253989	1.099445941152916	0.04368614371889973	407.5313415527344	407.5513000488281
337	407.5533142089844	15.8983999541333					1	DETECTED	407.5533 m/z @15.90 [151020OFc1_NvH-0949-Control-8.raw]	407.5533142089844	15.8983999541333	4.79190663893333	96.6140085810667	91.82210194213337	1196071.625	3.543027098440273E8	0	7886	2.3649494759172356	0.6542727420361216	0.031274451205118466	407.55133056640625	407.5543518066406
338	407.5643615722656	19.4570546458667					1	DETECTED	407.5644 m/z @19.46 [151020OFc1_NvH-0949-Control-8.raw]	407.5643615722656	19.4570546458667	4.78088589146667	96.6327330808	91.85184718933333	5194249.0	5.960503952051345E8	3	7886	0.1448815900925453	3.2620091585793	0.16796601307570785	407.55438232421875	407.5741882324219
339	407.5808410644531	45.1060012672					1	DETECTED	407.5808 m/z @45.11 [151020OFc1_NvH-0949-Control-8.raw]	407.5808410644531	45.1060012672	5.39088562853333	94.5416277685333	89.15074213999998	389359.78125	3.77101530498756E8	0	7886	0.19272551415062367	1.1223779750650247	1.2447559501300491	407.57440185546875	407.5855407714844
340	407.6164245605469	25.5749560426667					1	DETECTED	407.6164 m/z @25.57 [151020OFc1_NvH-0949-Control-8.raw]	407.6164245605469	25.5749560426667	5.1986602672	76.4451478706667	71.2464876034667	605646.8125	3.7859423887856907E8	0	7886	0.2154189540817093	1.7482688803832618	0.18509618795755195	407.6067810058594	407.6242980957031
341	407.6644592285156	47.8156620888					1	DETECTED	407.6645 m/z @47.82 [151020OFc1_NvH-0949-Control-8.raw]	407.6644592285156	47.8156620888	10.5405664490667	47.8470199816	37.3064535325333	127302.5234375	1.7726661414593348E8	0	7886	37.2801586208205	0.5004149907827001	8.426257513620376E-4	407.66229248046875	407.6743469238281
342	407.6875915527344	11.2359027496					1	DETECTED	407.6876 m/z @11.24 [151020OFc1_NvH-0949-Control-8.raw]	407.6875915527344	11.2359027496	3.99976763066667	96.6140085810667	92.61424095040003	8644163.0	4.9711304200023496E8	0	7886	0.13914948086715562	1.2869449237405302	1.0371681251484446	407.67779541015625	407.697509765625
343	407.7041931152344	43.9765113573333					1	DETECTED	407.7042 m/z @43.98 [151020OFc1_NvH-0949-Control-8.raw]	407.7041931152344	43.9765113573333	3.61327792666667	99.3818751064	95.76859717973333	5339549.0	5.3133722812057173E8	0	7886	0.22291835891712708	0.5057515937691939	0.010479103687764444	407.69769287109375	407.7102966308594
344	407.7203674316406	13.831877324					1	DETECTED	407.7204 m/z @13.83 [151020OFc1_NvH-0949-Control-8.raw]	407.7203674316406	13.831877324	3.1676808736	98.9750770221333	95.8073961485333	7291571.5	6.04406700529309E8	2	7886	0.17370635171478632	38.030128446565136	212.13546272557684	407.71038818359375	407.73028564453125
345	407.7311706542969	28.8083189309333					1	DETECTED	407.7312 m/z @28.81 [151020OFc1_NvH-0949-Control-8.raw]	407.7311706542969	28.8083189309333	0.0453844973333333	98.4866182962667	98.44123379893337	1236285.0	4.233788066913005E8	2	7886	13.115835873557078	0.5542193445519376	0.41761338051260116	407.7303771972656	407.7411193847656
346	407.7443542480469	32.1933033752					1	DETECTED	407.7444 m/z @32.19 [151020OFc1_NvH-0949-Control-8.raw]	407.7443542480469	32.1933033752	4.7085803256	67.0113903021333	62.3028099765333	700028.5625	3.553796186109891E8	0	7886	15.512573236809857	1.407532363762465	0.18538777306971344	407.7413330078125	407.7453918457031
347	407.75543212890625	27.3116823946667					1	DETECTED	407.7554 m/z @27.31 [151020OFc1_NvH-0949-Control-8.raw]	407.75543212890625	27.3116823946667	6.8895646648	99.0211367306667	92.13157206586669	9.5249376E7	1.8701385463540099E9	2	7886	0.18545505395145412	1.3072183666351975	1.46760565809198	407.7454528808594	407.76531982421875
348	407.76910400390625	30.4264507944					1	DETECTED	407.7691 m/z @30.43 [151020OFc1_NvH-0949-Control-8.raw]	407.76910400390625	30.4264507944	5.28181132133333	82.1673161341333	76.88550481279997	921226.125	3.8653744249976134E8	0	7886	13.60421807437611	0.5254205299643179	0.09397734268082311	407.7656555175781	407.778564453125
349	407.8172912597656	25.6048143013333					1	DETECTED	407.8173 m/z @25.60 [151020OFc1_NvH-0949-Control-8.raw]	407.8172912597656	25.6048143013333	5.09763262	55.5264830834667	50.4288504634667	334414.15625	2.302254357146476E8	0	7886	0.02916587642688384	1.2295412223652764	1.4590824447305528	407.807373046875	407.8173522949219
350	407.827392578125	19.5106998322667					1	DETECTED	407.8274 m/z @19.51 [151020OFc1_NvH-0949-Control-8.raw]	407.827392578125	19.5106998322667	0.5235455416	95.5588640138667	95.0353184722667	399521.71875	3.660452125336688E8	0	7886	21.954157887881493	21.600148477330418	0.008678036042291306	407.81744384765625	407.8372497558594
351	407.85125732421875	17.0241345773333					1	DETECTED	407.8513 m/z @17.02 [151020OFc1_NvH-0949-Control-8.raw]	407.85125732421875	17.0241345773333	1.0240690424	98.1552554154667	97.1311863730667	242038.765625	3.9250237665541416E8	0	7886	0.49161352839387007	3.0353371416197645	5.070674283239529	407.84246826171875	407.8553466796875
352	407.8653869628906	39.0386717237333					1	DETECTED	407.8654 m/z @39.04 [151020OFc1_NvH-0949-Control-8.raw]	407.8653869628906	39.0386717237333	1.00522821093333	96.1911093194667	95.18588110853338	647281.625	4.1508438328858465E8	0	7886	18.916028376403013	1.6237067177209596	0.07025761824640069	407.8554382324219	407.8690185546875
353	407.8790588378906	13.4414211805333					1	DETECTED	407.8791 m/z @13.44 [151020OFc1_NvH-0949-Control-8.raw]	407.8790588378906	13.4414211805333	0.551062536	93.729524988	93.17846245199999	1723749.125	4.5568362315503085E8	0	7886	0.12876289367405747	0.8700766528365342	34.41941686597581	407.86907958984375	407.8830871582031
354	407.8930969238281	41.7184603202667					1	DETECTED	407.8931 m/z @41.72 [151020OFc1_NvH-0949-Control-8.raw]	407.8930969238281	41.7184603202667	2.24032846241667	98.7719692125333	96.53164075011664	6524058.5	6.308224058440787E8	3	7886	22.391260069622344	1.5628462991266716	2.2771394740080475	407.8831481933594	407.903076171875
355	407.91143798828125	38.8122742848					1	DETECTED	407.9114 m/z @38.81 [151020OFc1_NvH-0949-Control-8.raw]	407.91143798828125	38.8122742848	5.14868805146667	99.4004222069333	94.25173415546664	1207443.875	4.490597275038658E8	3	7886	14.092961682322464	2.4419426696455155	0.01766069780839605	407.90313720703125	407.9213562011719
356	407.9378662109375	11.2359027496					1	DETECTED	407.9379 m/z @11.24 [151020OFc1_NvH-0949-Control-8.raw]	407.9378662109375	11.2359027496	0.119964868533333	99.8935144482667	99.77354957973337	7538208.0	4.680713477077373E8	4	7886	0.13662335582331053	7.465184707151252	15.994108834595245	407.9280700683594	407.94775390625
357	407.97784423828125	13.9278491674667					1	DETECTED	407.9778 m/z @13.93 [151020OFc1_NvH-0949-Control-8.raw]	407.97784423828125	13.9278491674667	1.87534164586667	99.3818751064	97.50653346053333	258735.328125	3.9039915959518266E8	0	7886	0.06123629235955086	8.224674908280642	0.024658694437257215	407.9681091308594	407.98773193359375
358	408.0135803222656	27.9555328626667					1	DETECTED	408.0136 m/z @27.96 [151020OFc1_NvH-0949-Control-8.raw]	408.0135803222656	27.9555328626667	0.00860340053333333	99.9956323194667	99.98702891893336	168787.53125	3.1325998092631525E8	0	7886	1.7092544528069809	1.7788713724801999	2.877807032273521	408.0082702636719	408.0172119140625
359	408.02728271484375	42.4544272290667					1	DETECTED	408.0273 m/z @42.45 [151020OFc1_NvH-0949-Control-8.raw]	408.02728271484375	42.4544272290667	1.19926341866667	99.9956323194667	98.79636890080002	188822.125	3.98217852678209E8	0	7886	43.43982616232886	1.1809847587224944	1.3619514712608751	408.0173034667969	408.0372314453125
360	408.0493469238281	40.6976569829333					1	DETECTED	408.0493 m/z @40.70 [151020OFc1_NvH-0949-Control-8.raw]	408.0493469238281	40.6976569829333	0.321491776533333	99.9956323194667	99.67414054293336	138443.109375	3.7391911897141516E8	0	7886	96.4375114397394	1.210604091189356	1.3868376539910838	408.03936767578125	408.0560607910156
361	408.07867431640625	39.1872926104					1	DETECTED	408.0787 m/z @39.19 [151020OFc1_NvH-0949-Control-8.raw]	408.07867431640625	39.1872926104	0.6420362992	99.9864674090667	99.3444311098667	118568.4375	3.3952484566976106E8	0	7886	97.48833042025093	1.2858011800866693	1.52705591799286	408.07525634765625	408.07867431640625
362	408.1679382324219	40.1932235482667					1	DETECTED	408.1679 m/z @40.19 [151020OFc1_NvH-0949-Control-8.raw]	408.1679382324219	40.1932235482667	3.88023777093333	99.2156893757333	95.33545160479997	131627.328125	3.7304094837132126E8	0	7886	89.18058298048916	1.4808540410768856	1.959117437424441	408.15850830078125	408.1778259277344
363	408.18817138671875	11.2359027496					1	DETECTED	408.1882 m/z @11.24 [151020OFc1_NvH-0949-Control-8.raw]	408.18817138671875	11.2359027496	4.14795329946667	98.9472857085333	94.79933240906664	4126844.0	4.930160692963405E8	2	7886	0.1395049645292321	72.76524440839579	156.12976690564793	408.17828369140625	408.1981506347656
364	408.1998596191406	16.9148591837333					1	DETECTED	408.1999 m/z @16.91 [151020OFc1_NvH-0949-Control-8.raw]	408.1998596191406	16.9148591837333	5.0877909752	95.0699323285333	89.9821413533333	677410.6875	3.7895662123127013E8	0	7886	0.10606384502729682	0.5092829879071451	1.1198416153457915	408.1982421875	408.19989013671875
365	408.20989990234375	23.0030919117333					1	DETECTED	408.2099 m/z @23.00 [151020OFc1_NvH-0949-Control-8.raw]	408.20989990234375	23.0030919117333	3.94465371946667	95.4563152261333	91.51166150666663	1070296.625	4.759972585005762E8	0	7886	31.12962412772586	0.5649214064163125	0.5115764504987425	408.1999206542969	408.2140808105469
366	408.2240905761719	23.1239068341333					1	DETECTED	408.2241 m/z @23.12 [151020OFc1_NvH-0949-Control-8.raw]	408.2240905761719	23.1239068341333	4.23083981946667	99.9216517426667	95.69081192320003	7434969.0	8.137267791881323E8	2	7886	4.355804270734129	0.6951382553261409	1.0095115571053768	408.214111328125	408.2248840332031
367	408.2348937988281	28.9435642976					1	DETECTED	408.2349 m/z @28.94 [151020OFc1_NvH-0949-Control-8.raw]	408.2348937988281	28.9435642976	0.1838691232	99.7643429346667	99.5804738114667	1.8318974E7	1.0021857848161893E9	2	7886	1.7426264923723167	0.5499430475964211	1.3541765196833744	408.22491455078125	408.244873046875
368	408.24609375	38.8122742848					1	DETECTED	408.2461 m/z @38.81 [151020OFc1_NvH-0949-Control-8.raw]	408.24609375	38.8122742848	4.8447101752	92.3906774253333	87.54596725013329	866417.5	4.6367105142610085E8	0	7886	6.8067358128506825	4.517280047141611	0.018637358439948827	408.2449645996094	408.24652099609375
369	408.25653076171875	27.3116823946667					1	DETECTED	408.2565 m/z @27.31 [151020OFc1_NvH-0949-Control-8.raw]	408.25653076171875	27.3116823946667	5.066570188	94.4433876448	89.3768174568	4.0180668E7	1.593438376217765E9	2	7886	0.17922913223591408	2.619455429259331	0.6803411348128932	408.2466125488281	408.26629638671875
370	408.2774353027344	91.7070601842667					1	DETECTED	408.2774 m/z @91.71 [151020OFc1_NvH-0949-Control-8.raw]	408.2774353027344	91.7070601842667	5.20794986	99.0954776426667	93.8875277826667	810080.125	4.674997410739818E8	0	7886	0.6261168987666252	1.1127189995352562	0.011995218872482758	408.26837158203125	408.28717041015625
371	408.4038391113281	30.0724673832					1	DETECTED	408.4038 m/z @30.07 [151020OFc1_NvH-0949-Control-8.raw]	408.4038391113281	30.0724673832	9.3748095856	93.717816924	84.3430073384	141717.375	3.8266542300659484E8	0	7886	83.23127198904085	2.0375012516677127	3.2850606741806567	408.40264892578125	408.41357421875
372	408.44384765625	47.4812611573333					1	DETECTED	408.4438 m/z @47.48 [151020OFc1_NvH-0949-Control-8.raw]	408.44384765625	47.4812611573333	4.63137088133333	99.8843458736	95.25297499226667	3147819.5	4.578884750535871E8	0	7886	0.3140658330090389	0.5064761944555022	0.007406394646763952	408.4338684082031	408.4533996582031
373	408.4554748535156	11.1197375845333					1	DETECTED	408.4555 m/z @11.12 [151020OFc1_NvH-0949-Control-8.raw]	408.4554748535156	11.1197375845333	0.0818217978666667	97.6665794237333	97.58475762586663	195415.6875	4.1212352647389233E8	0	7886	0.02999261075368942	4.420434052583784	0.8040725426733453	408.4540710449219	408.4654541015625
374	408.5088195800781	38.6908732464					1	DETECTED	408.5088 m/z @38.69 [151020OFc1_NvH-0949-Control-8.raw]	408.5088195800781	38.6908732464	9.8539062712	76.7713442266667	66.9174379554667	103883.015625	2.975843571439877E8	0	7886	66.94431922999068	1.1602717791544472	1.3265984441116367	408.5071716308594	408.5111083984375
375	408.5323486328125	18.8207603442667					1	DETECTED	408.5323 m/z @18.82 [151020OFc1_NvH-0949-Control-8.raw]	408.5323486328125	18.8207603442667	3.60410925493333	91.0253471912	87.42123793626666	312471.53125	4.0374971170875984E8	0	7886	3.9137413479657788	4.751833184022807	0.0020991761525614183	408.5225524902344	408.5409851074219
376	408.551025390625	29.4120538					1	DETECTED	408.5510 m/z @29.41 [151020OFc1_NvH-0949-Control-8.raw]	408.551025390625	29.4120538	2.2134974616	99.3171900018667	97.1036925402667	7054146.5	6.386408575731877E8	3	7886	21.278497883298925	0.8027966685478839	0.007399739683099175	408.54107666015625	408.5609436035156
377	408.5618896484375	41.7881179064					1	DETECTED	408.5619 m/z @41.79 [151020OFc1_NvH-0949-Control-8.raw]	408.5618896484375	41.7881179064	4.6407371072	82.2078136829333	77.56707657573331	1288992.5	4.277178320832491E8	3	7886	34.686247355708765	0.7149485197528263	0.42475271103763285	408.56103515625	408.5718078613281
378	408.58349609375	29.3086181386667					1	DETECTED	408.5835 m/z @29.31 [151020OFc1_NvH-0949-Control-8.raw]	408.58349609375	29.3086181386667	0.687660520533333	95.2280993456	94.54043882506667	597213.5625	4.0407947916905147E8	0	7886	15.231528987510087	2.315756154724646	0.12052127091249819	408.5735778808594	408.5933532714844
379	408.60809326171875	39.0791734768					1	DETECTED	408.6081 m/z @39.08 [151020OFc1_NvH-0949-Control-8.raw]	408.60809326171875	39.0791734768	1.07134832586667	77.2156724568	76.14432413093333	143322.6875	3.3846048995883363E8	0	7886	56.91495309493889	1.1160477083557558	1.3345696666429216	408.5984191894531	408.6177673339844
380	408.6442565917969	47.5453377024					1	DETECTED	408.6443 m/z @47.55 [151020OFc1_NvH-0949-Control-8.raw]	408.6442565917969	47.5453377024	7.8983155712	98.7442859477333	90.8459703765333	3403416.75	4.47358852658399E8	0	7886	0.16372995782716515	0.5030106574795843	2.2677564818262916	408.6344909667969	408.6537780761719
381	408.6838073730469	31.7174719122667					1	DETECTED	408.6838 m/z @31.72 [151020OFc1_NvH-0949-Control-8.raw]	408.6838073730469	31.7174719122667	4.5089034832	95.5879242890667	91.0790208058667	640330.4375	4.418678614428349E8	0	7886	20.944745232466673	2.069899651003423	0.03903856467587044	408.6746520996094	408.6915588378906
382	408.7020263671875	33.0339482221333					1	DETECTED	408.7020 m/z @33.03 [151020OFc1_NvH-0949-Control-8.raw]	408.7020263671875	33.0339482221333	4.71792614533333	94.9734542813333	90.25552813599998	1909108.25	4.3512673164847153E8	2	7886	0.2443487632811312	0.8223990334869328	0.7225265210589047	408.6921691894531	408.7063293457031
383	408.7164306640625	34.0971316978667					1	DETECTED	408.7164 m/z @34.10 [151020OFc1_NvH-0949-Control-8.raw]	408.7164306640625	34.0971316978667	4.30503687093333	99.5167042277333	95.21166735679996	2259328.5	4.8981237304983723E8	2	7886	1.0079552089421853	1.0208370144565062	0.009237460055421937	408.7067565917969	408.72222900390625
384	408.73223876953125	18.2464850162667					1	DETECTED	408.7322 m/z @18.25 [151020OFc1_NvH-0949-Control-8.raw]	408.73223876953125	18.2464850162667	3.27863168213333	99.3358331405333	96.05720145839996	4130741.25	5.383446826573335E8	2	7886	0.22471135990546998	0.5372070247985965	0.13522128445246673	408.7222595214844	408.7350769042969
385	408.7450866699219	28.6762998605333					1	DETECTED	408.7451 m/z @28.68 [151020OFc1_NvH-0949-Control-8.raw]	408.7450866699219	28.6762998605333	4.32355776133333	99.8750520437333	95.55149428239997	1.0972132E8	2.6854845319062257E9	2	7886	0.22375448402255316	1.4106806750599095	71.75002852013675	408.7351379394531	408.7550048828125
386	408.75811767578125	27.3354026178667					1	DETECTED	408.7581 m/z @27.34 [151020OFc1_NvH-0949-Control-8.raw]	408.75811767578125	27.3354026178667	9.10864382266667	99.6995921373333	90.59094831466663	1.0628959E7	8.247045871497893E8	2	7886	22.545919606351553	0.7223426411399833	1.5507917089738545	408.7550964355469	408.7674255371094
387	408.76971435546875	21.3265146405333					1	DETECTED	408.7697 m/z @21.33 [151020OFc1_NvH-0949-Control-8.raw]	408.76971435546875	21.3265146405333	1.24642280266667	99.0211367306667	97.77471392800003	1367129.625	4.6749775069975173E8	2	7886	8.85749811846667	0.5093119754653518	0.013943954647611593	408.7681579589844	408.7781982421875
388	408.80352783203125	54.8256070986667					1	DETECTED	408.8035 m/z @54.83 [151020OFc1_NvH-0949-Control-8.raw]	408.80352783203125	54.8256070986667	0.1748458304	73.7165306874667	73.5416848570667	150111.84375	3.262727038102541E8	0	7886	63.18476091080531	0.6890852341589302	0.4263006606457642	408.79498291015625	408.8135070800781
389	408.84503173828125	47.6360429232					1	DETECTED	408.8450 m/z @47.64 [151020OFc1_NvH-0949-Control-8.raw]	408.84503173828125	47.6360429232	0.792467966933333	98.1181619610667	97.32569399413337	1919686.75	4.4934821111536264E8	0	7886	0.2736684787708512	0.503326538632429	0.010641601600106063	408.8350524902344	408.8550109863281
390	408.8627014160156	16.6171399088					1	DETECTED	408.8627 m/z @16.62 [151020OFc1_NvH-0949-Control-8.raw]	408.8627014160156	16.6171399088	0.8749230216	69.4621557416	68.58723272	320318.25	2.85471148558282E8	0	7886	1.4104245473543031	3.1701376764466684	0.14350683973826603	408.8550720214844	408.8627624511719
391	408.872802734375	18.1573697189333					1	DETECTED	408.8728 m/z @18.16 [151020OFc1_NvH-0949-Control-8.raw]	408.872802734375	18.1573697189333	1.66743141786667	95.3099213928	93.64248997493334	1078849.125	4.508702429539936E8	3	7886	0.17884960446847842	0.5084560885954545	0.29043617557146867	408.8628234863281	408.87542724609375
392	408.88543701171875	29.4297084216					1	DETECTED	408.8854 m/z @29.43 [151020OFc1_NvH-0949-Control-8.raw]	408.88543701171875	29.4297084216	0.201914106933333	97.9584098781333	97.75649577119997	3242301.5	5.205039563178417E8	0	7886	21.234427651297423	0.5090246529033238	1.4304758549588876	408.8754577636719	408.8953857421875
393	408.8965148925781	41.6928211682667					1	DETECTED	408.8965 m/z @41.69 [151020OFc1_NvH-0949-Control-8.raw]	408.8965148925781	41.6928211682667	0.284634013066667	99.0303555058667	98.74572149280003	656851.0	4.654213960788241E8	3	7886	34.81355380248222	1.540111938502943	1.6474553511944883	408.8954772949219	408.9064025878906
394	408.9190673828125	25.2336869714667					1	DETECTED	408.9191 m/z @25.23 [151020OFc1_NvH-0949-Control-8.raw]	408.9190673828125	25.2336869714667	0.0635632789333333	99.2619591869333	99.19839590799997	1228860.0	4.244888207290267E8	0	7886	0.04710106211534182	0.534979412005102	0.36746858776776475	408.9091491699219	408.9284973144531
395	408.9445495605469	52.1839564656					1	DETECTED	408.9445 m/z @52.18 [151020OFc1_NvH-0949-Control-8.raw]	408.9445495605469	52.1839564656	1.9765068144	82.2487364490667	80.2722296346667	798066.125	3.9115570176124376E8	0	7886	0.04597560734818984	0.8670303020772716	0.002325034701134575	408.9346008300781	408.9450988769531
396	408.9551086425781	18.6505728589333					1	DETECTED	408.9551 m/z @18.65 [151020OFc1_NvH-0949-Control-8.raw]	408.9551086425781	18.6505728589333	0.0635632789333333	98.6888283493333	98.62526507039998	2882560.5	4.647610760524721E8	0	7886	0.16996529157488283	5.044907455678967	0.9400328131928181	408.94537353515625	408.9649353027344
397	408.9678649902344	44.7436309872					1	DETECTED	408.9679 m/z @44.74 [151020OFc1_NvH-0949-Control-8.raw]	408.9678649902344	44.7436309872	4.17570532026667	96.6796511645333	92.50394584426662	547679.375	3.813418796005975E8	0	7886	0.04656120289881471	1.1401118534348187	0.4738379088404571	408.96514892578125	408.9693908691406
398	408.9794006347656	24.0020551165333					1	DETECTED	408.9794 m/z @24.00 [151020OFc1_NvH-0949-Control-8.raw]	408.9794006347656	24.0020551165333	0.8112012936	99.9216517426667	99.11045044906669	2164334.25	4.511518820492175E8	0	7886	0.21996610109665227	1.0654666924088507	0.7007491348532804	408.96942138671875	408.9892883300781
399	409.0093078613281	19.3632289349333					1	DETECTED	409.0093 m/z @19.36 [151020OFc1_NvH-0949-Control-8.raw]	409.0093078613281	19.3632289349333	0.00860340053333333	99.9585910994667	99.94998769893337	664156.75	4.385812407046278E8	0	7886	3.4882426164891207	0.5098455270705217	7.099932361165936	408.9996337890625	409.0188293457031
400	409.0339050292969	30.9384243706667					1	DETECTED	409.0339 m/z @30.94 [151020OFc1_NvH-0949-Control-8.raw]	409.0339050292969	30.9384243706667	0.201914106933333	99.9771028786667	99.77518877173337	152407.796875	4.263786096806488E8	0	7886	94.84984870445933	1.560564235125594	2.0561842103158896	409.02392578125	409.03515625
401	409.0453186035156	47.5596897218667					1	DETECTED	409.0453 m/z @47.56 [151020OFc1_NvH-0949-Control-8.raw]	409.0453186035156	47.5596897218667	0.5235455416	99.9493156898667	99.4257701482667	1437973.5	4.382555394748798E8	0	7886	0.23864761638324694	0.5066108645211747	1.095309661315869	409.035400390625	409.05413818359375
402	409.0667724609375	53.1919907645333					1	DETECTED	409.0668 m/z @53.19 [151020OFc1_NvH-0949-Control-8.raw]	409.0667724609375	53.1919907645333	0.6972727208	99.9956323194667	99.29835959866669	177900.75	4.5052544970869875E8	0	7886	97.4047625671537	0.9272832681235759	0.8544330264209793	409.05706787109375	409.0767517089844
403	409.1106872558594	38.7058339045333					1	DETECTED	409.1107 m/z @38.71 [151020OFc1_NvH-0949-Control-8.raw]	409.1106872558594	38.7058339045333	0.00860340053333333	99.9956323194667	99.98702891893336	152240.4375	4.280362867736557E8	0	7886	86.60755484831736	1.376659110954315	1.607243757337628	409.10223388671875	409.11865234375
404	409.1679382324219	15.8590957813333					1	DETECTED	409.1679 m/z @15.86 [151020OFc1_NvH-0949-Control-8.raw]	409.1679382324219	15.8590957813333	10.5781226221333	96.8332433117333	86.2551206896	463512.71875	3.7334608530676013E8	3	7886	0.03724771199969723	1.3369604809070108	1.46270938243083	409.1591796875	409.1717529296875
405	409.1819152832031	27.0808535968					1	DETECTED	409.1819 m/z @27.08 [151020OFc1_NvH-0949-Control-8.raw]	409.1819152832031	27.0808535968	3.1584830192	69.0908021690667	65.9323191498667	883945.25	3.3877227680161446E8	2	7886	5.137881309461008	0.5342862348153312	0.03826150647303572	409.1719665527344	409.1884460449219
406	409.1984558105469	12.8015617090667					1	DETECTED	409.1985 m/z @12.80 [151020OFc1_NvH-0949-Control-8.raw]	409.1984558105469	12.8015617090667	3.7974028008	98.5956920037333	94.7982892029333	4238926.5	5.607829633199944E8	3	7886	5.934220898234102	13.938916110987188	47.075562917923826	409.1885070800781	409.20843505859375
407	409.219970703125	29.4120538					1	DETECTED	409.2200 m/z @29.41 [151020OFc1_NvH-0949-Control-8.raw]	409.219970703125	29.4120538	3.95391144293333	99.3450289917333	95.39111754879997	1567454.625	4.948739080090206E8	2	7886	21.24077452611416	0.5946489470557932	0.6157597507494039	409.2099914550781	409.22021484375
408	409.230224609375	24.0157283978667					1	DETECTED	409.2302 m/z @24.02 [151020OFc1_NvH-0949-Control-8.raw]	409.230224609375	24.0157283978667	1.51192063546667	95.5679643928	94.05604375733333	1907368.5	6.305542816761134E8	2	7886	22.610328194918022	2.3291854688218416	1.8767383117743908	409.2202453613281	409.2362060546875
409	409.2462158203125	28.6913515221333					1	DETECTED	409.2462 m/z @28.69 [151020OFc1_NvH-0949-Control-8.raw]	409.2462158203125	28.6913515221333	3.07577384773333	98.9658505792	95.89007673146666	4.93836E7	1.424734697587742E9	3	7886	0.22089508278940073	25.0832013616456	66.33485645769143	409.2362365722656	409.25616455078125
410	409.2642517089844	23.0257620616					1	DETECTED	409.2643 m/z @23.03 [151020OFc1_NvH-0949-Control-8.raw]	409.2642517089844	23.0257620616	2.7079609864	96.3015264730667	93.5935654866667	2392529.0	5.189972502538077E8	0	7886	8.709699724404679	1.4638007220365863	6.059534238936513	409.2562255859375	409.27313232421875
411	409.28125	91.6980497104					1	DETECTED	409.2812 m/z @91.70 [151020OFc1_NvH-0949-Control-8.raw]	409.28125	91.6980497104	1.0334774768	99.2988091165333	98.2653316397333	219945.484375	3.6798759470074284E8	0	7886	0.21685174174854183	0.7567198179986957	1.0272767844035944	409.2760925292969	409.2878112792969
412	409.3010559082031	24.0610002693333					1	DETECTED	409.3011 m/z @24.06 [151020OFc1_NvH-0949-Control-8.raw]	409.3010559082031	24.0610002693333	3.466048472	98.5769876101333	95.1109391381333	70138.21875	3.113905875023605E8	0	7886	88.85910605171577	2.309083800585748	3.293519241791525	409.2917785644531	409.3041687011719
413	409.327880859375	44.5757196058667					1	DETECTED	409.3279 m/z @44.58 [151020OFc1_NvH-0949-Control-8.raw]	409.327880859375	44.5757196058667	2.68998419733333	92.6581765477333	89.96819235039997	157383.859375	3.957087383948644E8	0	7886	89.04464177246902	1.0648187861999283	1.1194786825344014	409.3209228515625	409.33746337890625
414	409.367431640625	91.5567348592					1	DETECTED	409.3674 m/z @91.56 [151020OFc1_NvH-0949-Control-8.raw]	409.367431640625	91.5567348592	0.986323576533333	92.7378399821333	91.75151640559996	318265.3125	4.095488542799328E8	0	7886	1.1239816898785762	0.5013233574735041	1.8993965194045972	409.358642578125	409.3755187988281
415	409.4039611816406	36.7122999336					1	DETECTED	409.4040 m/z @36.71 [151020OFc1_NvH-0949-Control-8.raw]	409.4039611816406	36.7122999336	0.7543765376	94.8728264664	94.1184499288	1526085.25	4.4578361598871714E8	0	7886	0.09695637274285218	1.705378574829528	408.80434105685754	409.3941955566406	409.41351318359375
416	409.4267883300781	22.6705370930667					1	DETECTED	409.4268 m/z @22.67 [151020OFc1_NvH-0949-Control-8.raw]	409.4267883300781	22.6705370930667	4.8348543528	97.7092519784	92.87439762560001	713861.3125	4.3541818394579315E8	0	7886	12.687542304480019	1184.6320895901933	6.1089480359867885	409.41680908203125	409.4366455078125
417	409.45513916015625	18.31292006					1	DETECTED	409.4551 m/z @18.31 [151020OFc1_NvH-0949-Control-8.raw]	409.45513916015625	18.31292006	4.6127754944	45.8310760744	41.218300580000005	336914.4375	1.9563837935932362E8	0	7886	31.297301122475957	1.5099405946989575	2.0219401225844646	409.4486999511719	409.4554443359375
418	409.4654541015625	30.6869752205333					1	DETECTED	409.4655 m/z @30.69 [151020OFc1_NvH-0949-Control-8.raw]	409.4654541015625	30.6869752205333	1.34101574746667	99.6068009549333	98.26578520746664	1674375.0	4.2425009220188093E8	4	7886	14.35288898610619	0.5417861796707721	19.874123016823297	409.4554748535156	409.475341796875
419	409.48101806640625	24.0157283978667					1	DETECTED	409.4810 m/z @24.02 [151020OFc1_NvH-0949-Control-8.raw]	409.48101806640625	24.0157283978667	5.67904260533333	92.9517834032	87.27274079786666	838793.375	4.142027313051005E8	0	7886	0.058707742705557564	2.2449200275548233	108.56368788733526	409.4755554199219	409.4909973144531
420	409.502197265625	15.8679517802667					1	DETECTED	409.5022 m/z @15.87 [151020OFc1_NvH-0949-Control-8.raw]	409.502197265625	15.8679517802667	1.0995889312	95.4294678434667	94.3298789122667	291209.4375	4.1635968085515267E8	0	7886	6.229579923645996	7.2449403952511595	0.0262313508102197	409.492431640625	409.5121765136719
421	409.5253601074219	23.7271421656					1	DETECTED	409.5254 m/z @23.73 [151020OFc1_NvH-0949-Control-8.raw]	409.5253601074219	23.7271421656	0.967469972533333	99.6902394805333	98.72276950799996	1139620.5	4.716544348564965E8	3	7886	6.207970563639133	0.5851596929122783	17.657815838181367	409.515625	409.5296630859375
422	409.53997802734375	27.0046000770667					1	DETECTED	409.5400 m/z @27.00 [151020OFc1_NvH-0949-Control-8.raw]	409.53997802734375	27.0046000770667	2.90986769546667	85.0682750290667	82.15840733360002	5312872.0	4.808620867195442E8	3	7886	14.266344863089504	1.275850135359617	0.01589133163926782	409.53009033203125	409.54644775390625
423	409.55645751953125	39.6000653773333					1	DETECTED	409.5565 m/z @39.60 [151020OFc1_NvH-0949-Control-8.raw]	409.55645751953125	39.6000653773333	0.0453844973333333	95.7921325592	95.74674806186667	6658641.0	6.431963477307693E8	3	7886	11.313889995533863	0.5958605040767208	17.216170955995572	409.5465087890625	409.5664367675781
424	409.57275390625	30.0887317101333					1	DETECTED	409.5728 m/z @30.09 [151020OFc1_NvH-0949-Control-8.raw]	409.57275390625	30.0887317101333	4.82375448213333	95.7651785608	90.94142407866667	1121713.75	4.0601696298295295E8	3	7886	5.602109353846501	0.5919481976508055	0.016515426442254025	409.5664978027344	409.5791931152344
425	409.5895690917969	28.4889519336					1	DETECTED	409.5896 m/z @28.49 [151020OFc1_NvH-0949-Control-8.raw]	409.5895690917969	28.4889519336	1.30304963573333	98.9658505792	97.66280094346666	1287401.25	4.5631793298935217E8	3	7886	0.10163668413300186	0.5039596432336169	1.0132867321236458	409.58013916015625	409.5989990234375
426	409.6043701171875	36.8659817634667					1	DETECTED	409.6044 m/z @36.87 [151020OFc1_NvH-0949-Control-8.raw]	409.6043701171875	36.8659817634667	4.7487695944	93.6016093208	88.85283972639999	934041.625	4.3265824575177914E8	0	7886	null	1.3832589089406946	0.10081600691358947	409.6000061035156	409.61370849609375
427	409.67156982421875	27.8651737442667					1	DETECTED	409.6716 m/z @27.87 [151020OFc1_NvH-0949-Control-8.raw]	409.67156982421875	27.8651737442667	3.31559426613333	97.8013991445333	94.48580487839997	378162.34375	3.869986565837559E8	0	7886	0.4426392599183835	1.9243874413930333	656.0586994649987	409.6624450683594	409.6756591796875
428	409.6861267089844	22.7650191224					1	DETECTED	409.6861 m/z @22.77 [151020OFc1_NvH-0949-Control-8.raw]	409.6861267089844	22.7650191224	5.1151777712	98.9286530624	93.8134752912	504544.25	4.47914614054217E8	0	7886	6.309641167243637	8.129604611682211	0.09160202136736273	409.676513671875	409.696044921875
429	409.70623779296875	18.6958154973333					1	DETECTED	409.7062 m/z @18.70 [151020OFc1_NvH-0949-Control-8.raw]	409.70623779296875	18.6958154973333	3.66804622693333	99.8843458736	96.21629964666667	3687374.25	5.461776276312444E8	2	7886	0.22218538973135438	7.847125870678147	98.19298048620205	409.6962890625	409.7145690917969
430	409.7246398925781	25.8761481010667					1	DETECTED	409.7246 m/z @25.88 [151020OFc1_NvH-0949-Control-8.raw]	409.7246398925781	25.8761481010667	4.05526686266667	99.7362807282667	95.68101386560004	1.86665696E8	3.6990893933763328E9	2	7886	0.24662914705168149	1.2823792699304142	1.3591741724147388	409.71478271484375	409.7345886230469
431	409.7358093261719	16.4514183330667					1	DETECTED	409.7358 m/z @16.45 [151020OFc1_NvH-0949-Control-8.raw]	409.7358093261719	16.4514183330667	5.7999223376	63.4276227978667	57.627700460266695	527988.1875	3.095813282808369E8	0	7886	1.9526180247384168	0.6499501019071512	11.67299579871663	409.7346496582031	409.737548828125
432	409.74755859375	28.6639018416					1	DETECTED	409.7476 m/z @28.66 [151020OFc1_NvH-0949-Control-8.raw]	409.74755859375	28.6639018416	0.312194358933333	86.8977091312	86.58551477226666	1.1915982E7	6.679401945731605E8	2	7886	0.1970705996565627	8.831417030413505	78.5979683476326	409.7376403808594	409.7575378417969
433	409.7657775878906	23.0257620616					1	DETECTED	409.7658 m/z @23.03 [151020OFc1_NvH-0949-Control-8.raw]	409.7657775878906	23.0257620616	1.9765068144	55.614714812	53.638207997600006	810904.875	2.67796165537124E8	2	7886	18.73440429451423	0.5082654695369929	0.07681805681784885	409.7579650878906	409.77392578125
434	409.8362731933594	19.6865769962667					1	DETECTED	409.8363 m/z @19.69 [151020OFc1_NvH-0949-Control-8.raw]	409.8362731933594	19.6865769962667	2.68078832586667	76.3670970978667	73.68630877200003	669853.125	3.311137340329563E8	0	7886	3.8906783281897823	0.5042524779482527	0.4869667622524157	409.8262939453125	409.8460998535156
435	409.8575439453125	16.6277479904					1	DETECTED	409.8575 m/z @16.63 [151020OFc1_NvH-0949-Control-8.raw]	409.8575439453125	16.6277479904	3.81575474133333	97.5657161712	93.74996142986666	1555973.25	4.316570131761123E8	3	7886	0.10060820661360026	0.5976539859713199	0.4898609123453479	409.8477783203125	409.8662109375
436	409.876220703125	20.4466937752					1	DETECTED	409.8762 m/z @20.45 [151020OFc1_NvH-0949-Control-8.raw]	409.876220703125	20.4466937752	1.10914526213333	99.9771028786667	98.86795761653337	4651308.5	5.3184413804786336E8	3	7886	6.674268821143393	0.5262820681178485	0.7025346271774378	409.8662414550781	409.8788146972656
437	409.88885498046875	30.9998482642667					1	DETECTED	409.8889 m/z @31.00 [151020OFc1_NvH-0949-Control-8.raw]	409.88885498046875	30.9998482642667	2.25825960135	99.4889857010667	97.23072609971669	6717226.0	7.470650195551159E8	3	7886	8.607006122276974	0.741862613577971	0.03302045269252846	409.87890625	409.8987121582031
438	409.9002380371094	24.2033530106667					1	DETECTED	409.9002 m/z @24.20 [151020OFc1_NvH-0949-Control-8.raw]	409.9002380371094	24.2033530106667	0.856900490133333	95.5132023818667	94.65630189173338	623813.875	4.561291449101589E8	3	7886	15.773327094551618	2.5786498861318345	0.6584333269110397	409.89886474609375	409.9099426269531
439	409.911865234375	31.2943593848					1	DETECTED	409.9119 m/z @31.29 [151020OFc1_NvH-0949-Control-8.raw]	409.911865234375	31.2943593848	0.3307334544	99.8658711770667	99.53513772266669	314113.125	4.1322556721862984E8	3	7886	72.58535266168437	1.986949587111087	2.947090780347771	409.9102478027344	409.9168395996094
440	409.9270324707031	34.8941413570667					1	DETECTED	409.9270 m/z @34.89 [151020OFc1_NvH-0949-Control-8.raw]	409.9270324707031	34.8941413570667	0.8112012936	99.0581259357333	98.2469246421333	1893733.375	4.839709100583755E8	3	7886	0.13086455026311938	0.6044618882743454	1.0648668940594859	409.9173583984375	409.9360656738281
441	409.9397888183594	44.1187769818667					1	DETECTED	409.9398 m/z @44.12 [151020OFc1_NvH-0949-Control-8.raw]	409.9397888183594	44.1187769818667	0.404278542933333	99.0119786637333	98.60770012079998	1438408.0	3.941259149073893E8	3	7886	0.09626463824269393	0.5044669084224258	0.05514493849041207	409.9372253417969	409.9496765136719
442	409.9654846191406	11.607483632					1	DETECTED	409.9655 m/z @11.61 [151020OFc1_NvH-0949-Control-8.raw]	409.9654846191406	11.607483632	0.605728445866667	99.5724180653333	98.96668961946664	757837.75	4.53728064829593E8	0	7886	19.073190537158485	1.529745629191679	4.2551205990374195	409.9556884765625	409.9754638671875
443	409.978271484375	24.1928611085333					1	DETECTED	409.9783 m/z @24.19 [151020OFc1_NvH-0949-Control-8.raw]	409.978271484375	24.1928611085333	4.8447101752	97.4455676952	92.60085751999999	442006.65625	4.058643039692254E8	0	7886	0.25178480833294614	3.1272916648335856	8.024314954394894	409.97589111328125	409.98773193359375
444	409.98944091796875	19.786551432					1	DETECTED	409.9894 m/z @19.79 [151020OFc1_NvH-0949-Control-8.raw]	409.98944091796875	19.786551432	0.0182409461333333	97.0567094634667	97.03846851733337	142481.0	3.9040930513458407E8	0	7886	79.34975567857184	2.4909154358173162	3.977865577627187	409.98828125	409.99713134765625
445	410.05682373046875	87.1171373304					1	DETECTED	410.0568 m/z @87.12 [151020OFc1_NvH-0949-Control-8.raw]	410.05682373046875	87.1171373304	0.413544861866667	99.9956323194667	99.58208745760003	62346.30859375	2.810690487506488E8	0	7886	90.80188312566199	0.5732014419910142	0.11581288879995995	410.0553283691406	410.05718994140625
446	410.0672912597656	35.5445050722667					1	DETECTED	410.0673 m/z @35.54 [151020OFc1_NvH-0949-Control-8.raw]	410.0672912597656	35.5445050722667	0.632854661066667	99.9956323194667	99.36277765840002	143909.03125	4.053095710549772E8	0	7886	97.57192424821125	1.3949844364073245	1.7905083498481196	410.05731201171875	410.07635498046875
447	410.0865478515625	62.1289578709333					1	DETECTED	410.0865 m/z @62.13 [151020OFc1_NvH-0949-Control-8.raw]	410.0865478515625	62.1289578709333	3.2045265	99.9956323194667	96.7911058194667	122166.171875	3.3175769954301655E8	0	7886	89.31983026982059	0.79793149009077	0.617710625206738	410.0775451660156	410.092041015625
448	410.1191101074219	22.6932242232					1	DETECTED	410.1191 m/z @22.69 [151020OFc1_NvH-0949-Control-8.raw]	410.1191101074219	22.6932242232	0.00860340053333333	99.9864674090667	99.97786400853337	100678.75	3.335981580436693E8	0	7886	99.33034964218696	2.335530125215344	3.400114986600058	410.1127624511719	410.1191101074219
449	410.14697265625	92.4891222130667					1	DETECTED	410.1470 m/z @92.49 [151020OFc1_NvH-0949-Control-8.raw]	410.14697265625	92.4891222130667	4.5458115376	97.6298820770667	93.0840705394667	197756.109375	3.669582689845998E8	0	7886	0.17119432721877104	0.5292276912508487	0.14694159733373888	410.1374816894531	410.1568908691406
450	410.1779479980469	22.7650191224					1	DETECTED	410.1779 m/z @22.77 [151020OFc1_NvH-0949-Control-8.raw]	410.1779479980469	22.7650191224	0.7543765376	99.5167042277333	98.7623276901333	867952.875	4.708461131572962E8	0	7886	3.1458815112115914	0.9967031310542904	0.7454582832015777	410.1679992675781	410.18048095703125
451	410.19049072265625	35.6039687173333					1	DETECTED	410.1905 m/z @35.60 [151020OFc1_NvH-0949-Control-8.raw]	410.19049072265625	35.6039687173333	0.284634013066667	98.3395489429333	98.05491492986664	1428531.5	4.1273775972231644E8	0	7886	18.918542363382436	0.5074800046452209	0.01158707878224699	410.18060302734375	410.19342041015625
452	410.20343017578125	35.8057392581333					1	DETECTED	410.2034 m/z @35.81 [151020OFc1_NvH-0949-Control-8.raw]	410.20343017578125	35.8057392581333	2.05904505946667	96.2643185152	94.20527345573333	7230505.5	5.7652293076643E8	2	7886	0.29260019284648564	0.5317174328597862	1.400207706500411	410.1934814453125	410.2038879394531
453	410.2138977050781	20.6129458					1	DETECTED	410.2139 m/z @20.61 [151020OFc1_NvH-0949-Control-8.raw]	410.2138977050781	20.6129458	3.72357470053333	98.8179268312	95.09435213066666	7385641.0	6.167449923871061E8	2	7886	0.09696602814416977	1.8826909314363023	0.3680172761881948	410.20391845703125	410.2149658203125
454	410.2249755859375	25.8327428133333					1	DETECTED	410.2250 m/z @25.83 [151020OFc1_NvH-0949-Control-8.raw]	410.2249755859375	25.8327428133333	4.03664855866667	99.3818751064	95.34522654773333	8.6687696E7	2.9297622980229735E9	3	7886	0.2410763002487002	1.970843147788769	66.32215565876041	410.2149963378906	410.23492431640625
455	410.2401123046875	31.6872136138667					1	DETECTED	410.2401 m/z @31.69 [151020OFc1_NvH-0949-Control-8.raw]	410.2401123046875	31.6872136138667	5.20794986	95.9002541282667	90.6923042682667	3349131.0	6.662352619761679E8	3	7886	16.398436342176716	0.8344774765245452	2.0780505971066834	410.2349853515625	410.25006103515625
456	410.25323486328125	45.0386954408					1	DETECTED	410.2532 m/z @45.04 [151020OFc1_NvH-0949-Control-8.raw]	410.25323486328125	45.0386954408	1.9855816872	99.6809627693333	97.69538108213331	2624844.25	5.2212993193740517E8	2	7886	5.15337291254113	0.5051504635323483	0.2347859415931232	410.2501220703125	410.2632141113281
457	410.2743835449219	44.1812176693333					1	DETECTED	410.2744 m/z @44.18 [151020OFc1_NvH-0949-Control-8.raw]	410.2743835449219	44.1812176693333	4.47165391013333	92.4471397896	87.97548587946667	1170037.75	4.3505558919123214E8	0	7886	0.12565154949628976	1.6423454673229545	6.778353647570786	410.26470947265625	410.28424072265625
458	410.295166015625	33.052087704					1	DETECTED	410.2952 m/z @33.05 [151020OFc1_NvH-0949-Control-8.raw]	410.295166015625	33.052087704	33.052087704	95.3188047696	62.266717065600005	106922.859375	2.6448758915859637E8	0	7886	58.22298382900557	null	null	410.2864990234375	410.30511474609375
459	410.3749694824219	22.4894119994667					1	DETECTED	410.3750 m/z @22.49 [151020OFc1_NvH-0949-Control-8.raw]	410.3749694824219	22.4894119994667	1.64947284373333	98.7442859477333	97.09481310399997	425624.09375	4.0763461286688316E8	0	7886	8.857225495955547	2.1701404533474866	0.029380979329353362	410.3660583496094	410.38330078125
460	410.447509765625	20.2688290402667					1	DETECTED	410.4475 m/z @20.27 [151020OFc1_NvH-0949-Control-8.raw]	410.447509765625	20.2688290402667	5.066570188	97.3900574557333	92.3234872677333	1919416.875	4.2796695574680895E8	0	7886	0.15713644626821477	0.6576311530369904	197.0929723346557	410.4376525878906	410.45721435546875
461	410.47216796875	36.6478469677333					1	DETECTED	410.4722 m/z @36.65 [151020OFc1_NvH-0949-Control-8.raw]	410.47216796875	36.6478469677333	4.81379417813333	99.8658711770667	95.05207699893336	2.7089204E7	9.506439765407901E8	0	7886	0.2596315375438536	0.5125586763338665	2.926964477823993	410.4622802734375	410.4815979003906
462	410.5143737792969	13.4219905794667					1	DETECTED	410.5144 m/z @13.42 [151020OFc1_NvH-0949-Control-8.raw]	410.5143737792969	13.4219905794667	5.1986602672	99.2432449754667	94.0445847082667	178220.734375	3.934454155198468E8	0	7886	0.07223075967793591	7.128163277574444	0.008005384920472305	410.50439453125	410.5143737792969
463	410.5243835449219	35.6925786176					1	DETECTED	410.5244 m/z @35.69 [151020OFc1_NvH-0949-Control-8.raw]	410.5243835449219	35.6925786176	4.18482595226667	65.4903139514667	61.30548799920003	703063.4375	2.9351583853993875E8	3	7886	0.11403826957563012	1.1859847568066846	0.005447617235236241	410.51446533203125	410.5250244140625
464	410.5350341796875	15.3785012354667					1	DETECTED	410.5350 m/z @15.38 [151020OFc1_NvH-0949-Control-8.raw]	410.5350341796875	15.3785012354667	3.47515866666667	96.651603908	93.17644524133333	1171278.5	4.2825347901471496E8	3	7886	10.25159422452084	0.9768403199689697	0.028378196206279915	410.52508544921875	410.53814697265625
465	410.5481872558594	20.6129458					1	DETECTED	410.5482 m/z @20.61 [151020OFc1_NvH-0949-Control-8.raw]	410.5481872558594	20.6129458	4.62203555893333	96.8703865349333	92.24835097599997	3547083.5	5.37773041569586E8	3	7886	10.358669163828392	1.9200334905252767	1.0098846492421971	410.5382080078125	410.55816650390625
466	410.56036376953125	21.9569703496					1	DETECTED	410.5604 m/z @21.96 [151020OFc1_NvH-0949-Control-8.raw]	410.56036376953125	21.9569703496	4.94531108346667	94.7718756973333	89.82656461386662	3307485.75	5.41687918381449E8	0	7886	4.381204837377226	1.4074847214421806	0.02641736220882653	410.5582275390625	410.5702819824219
467	410.5713195800781	45.7659935005333					1	DETECTED	410.5713 m/z @45.77 [151020OFc1_NvH-0949-Control-8.raw]	410.5713195800781	45.7659935005333	4.490170832	99.2805111026667	94.79034027066669	2016745.0	4.675898622979889E8	3	7886	30.46659827103442	0.5115032365333306	0.004557559552863281	410.5704040527344	410.581298828125
468	410.5813293457031	15.4004823024					1	DETECTED	410.5813 m/z @15.40 [151020OFc1_NvH-0949-Control-8.raw]	410.5813293457031	15.4004823024	5.00845591466667	86.7807742978667	81.77231838320003	835791.25	4.1851428176241946E8	3	7886	19.89345678810845	1.4100080972907427	1.8299134420509717	410.5813293457031	410.59088134765625
469	410.60888671875	44.1812176693333					1	DETECTED	410.6089 m/z @44.18 [151020OFc1_NvH-0949-Control-8.raw]	410.60888671875	44.1812176693333	4.5458115376	56.952137864	52.4063263264	477478.125	2.2475040661725274E8	0	7886	0.12733870711200268	0.7188313663478929	0.4425906479043383	410.5990905761719	410.6099853515625
470	410.62030029296875	28.8796100018667					1	DETECTED	410.6203 m/z @28.88 [151020OFc1_NvH-0949-Control-8.raw]	410.62030029296875	28.8796100018667	6.77072615626667	97.8939456514667	91.12321949520002	914785.375	4.0017473140342325E8	0	7886	0.12073654758586372	0.5077652545803448	0.8721986475821886	410.6103820800781	410.6300964355469
471	410.7052307128906	35.8057392581333					1	DETECTED	410.7052 m/z @35.81 [151020OFc1_NvH-0949-Control-8.raw]	410.7052307128906	35.8057392581333	4.87868301546667	98.8270973914667	93.94841437600002	2560228.5	5.564158795821682E8	2	7886	11.48780136142587	0.6215842992156522	0.01809985549661249	410.6953430175781	410.7152099609375
472	410.71630859375	28.9435642976					1	DETECTED	410.7163 m/z @28.94 [151020OFc1_NvH-0949-Control-8.raw]	410.71630859375	28.9435642976	8.31809629493333	70.1377359645333	61.81963966959998	1170718.125	5.698203984791703E8	0	7886	3.59880369006968	0.561831148241975	0.1162488997533172	410.7152404785156	410.71636962890625
473	410.7264099121094	25.81908918					1	DETECTED	410.7264 m/z @25.82 [151020OFc1_NvH-0949-Control-8.raw]	410.7264099121094	25.81908918	4.62203555893333	96.2643185152	91.64228295626667	2.5217696E7	1.423126869772239E9	2	7886	16.601416735184266	0.5368322858564714	1.7077458352936798	410.7164306640625	410.7363586425781
474	410.74163818359375	31.6493512482667					1	DETECTED	410.7416 m/z @31.65 [151020OFc1_NvH-0949-Control-8.raw]	410.74163818359375	31.6493512482667	2.49370936186667	94.4527729592	91.95906359733334	1340325.5	4.56566287963891E8	2	7886	9.788538464863723	0.5171395747435547	14.056520398212362	410.7364501953125	410.7441711425781
475	410.7543029785156	45.1420319029333					1	DETECTED	410.7543 m/z @45.14 [151020OFc1_NvH-0949-Control-8.raw]	410.7543029785156	45.1420319029333	1.312607604	88.5678772637333	87.2552696597333	1374912.0	4.6129020931801265E8	0	7886	25.68364490007689	0.622022764297317	0.010585660693299576	410.7445983886719	410.76348876953125
476	410.7682189941406	19.4754461189333					1	DETECTED	410.7682 m/z @19.48 [151020OFc1_NvH-0949-Control-8.raw]	410.7682189941406	19.4754461189333	18.4684707130667	98.3854093525333	79.9169386394666	359525.03125	3.21439198014875E8	0	7886	0.14353235302160172	39.681673541316776	0.10796666747813267	410.7645568847656	410.7762451171875
477	410.82073974609375	28.9099769186667					1	DETECTED	410.8207 m/z @28.91 [151020OFc1_NvH-0949-Control-8.raw]	410.82073974609375	28.9099769186667	1.68544105093333	98.0711480621333	96.38570701119997	887351.1875	4.1760655858899516E8	0	7886	0.3125090379794173	0.5062184891655863	0.012246160190047714	410.8108825683594	410.8298645019531
478	410.84149169921875	41.4151929928					1	DETECTED	410.8415 m/z @41.42 [151020OFc1_NvH-0949-Control-8.raw]	410.84149169921875	41.4151929928	2.81791189386667	99.0119786637333	96.19406676986664	2.4268284E7	8.454917499967504E8	5	7886	0.2880777478915135	1.3497431949076981	1.2728704875363819	410.83154296875	410.8512878417969
479	410.8648376464844	19.1784664032					1	DETECTED	410.8648 m/z @19.18 [151020OFc1_NvH-0949-Control-8.raw]	410.8648376464844	19.1784664032	0.856900490133333	97.1863141282667	96.32941363813337	584022.1875	3.9224264889599586E8	0	7886	0.44083455562313034	0.5150776597511535	0.21028563535511732	410.8548583984375	410.8650817871094
480	410.8750915527344	23.2550011149333					1	DETECTED	410.8751 m/z @23.26 [151020OFc1_NvH-0949-Control-8.raw]	410.8750915527344	23.2550011149333	0.00860340053333333	99.3358331405333	99.32722973999996	1652669.5	4.5155799326340204E8	3	7886	2.650849841992507	1.2856734071499099	0.2414793899785979	410.8651428222656	410.88507080078125
481	410.89434814453125	22.0064489589333					1	DETECTED	410.8943 m/z @22.01 [151020OFc1_NvH-0949-Control-8.raw]	410.89434814453125	22.0064489589333	0.413544861866667	98.6329350965333	98.21939023466663	1439847.625	4.6218720543039364E8	3	7886	4.019081819682768	0.8274711027491751	0.8945381261112807	410.8851013183594	410.901611328125
482	410.9116516113281	38.6575718568					1	DETECTED	410.9117 m/z @38.66 [151020OFc1_NvH-0949-Control-8.raw]	410.9116516113281	38.6575718568	1.57444436346667	99.4149866066667	97.84054224320003	3265978.5	5.608402362666432E8	3	7886	13.98676945125748	0.7142023843309085	0.3101223621997438	410.9019470214844	410.921630859375
483	410.9240417480469	34.8042903597333					1	DETECTED	410.9240 m/z @34.80 [151020OFc1_NvH-0949-Control-8.raw]	410.9240417480469	34.8042903597333	1.75741746613333	98.2567558904	96.49933842426667	663828.5	4.058190690450187E8	0	7886	0.048788539352855764	1.4600373647298295	0.0020477473155052646	410.9216613769531	410.93389892578125
484	410.94976806640625	14.1510693096					1	DETECTED	410.9498 m/z @14.15 [151020OFc1_NvH-0949-Control-8.raw]	410.94976806640625	14.1510693096	0.5235455416	99.9400430194667	99.4164974778667	593200.375	4.287899644639458E8	0	7886	0.05055300614824709	0.8597218657742893	1.8631285286137291	410.94049072265625	410.9597473144531
485	410.9736022949219	36.6478469677333					1	DETECTED	410.9736 m/z @36.65 [151020OFc1_NvH-0949-Control-8.raw]	410.9736022949219	36.6478469677333	0.8749230216	99.9864674090667	99.11154438746671	4883488.5	5.381404922184688E8	0	7886	0.24192763932386185	0.512810683784926	0.015618203705189656	410.96368408203125	410.9830017089844
486	410.99517822265625	46.9191990949333					1	DETECTED	410.9952 m/z @46.92 [151020OFc1_NvH-0949-Control-8.raw]	410.99517822265625	46.9191990949333	2.0406580248	99.8750520437333	97.83439401893331	804127.0	4.525434141517618E8	0	7886	0.054024033580098774	1.2550885603412218	0.014274799872647863	410.9852294921875	411.0051574707031
487	411.02008056640625	28.8172001125333					1	DETECTED	411.0201 m/z @28.82 [151020OFc1_NvH-0949-Control-8.raw]	411.02008056640625	28.8172001125333	0.293746068266667	99.8658711770667	99.57212510880002	615039.1875	4.2356435909620756E8	0	7886	0.21453070039138922	3.574133066212766	0.006997225030840713	411.01092529296875	411.0299377441406
488	411.0418701171875	41.3715306253333					1	DETECTED	411.0419 m/z @41.37 [151020OFc1_NvH-0949-Control-8.raw]	411.0418701171875	41.3715306253333	0.6972727208	99.8105777272	99.1133050064	2.4652538E7	9.75435647495964E8	5	7886	0.3322651149669369	8.334957846570822	1.580305245751441	411.03192138671875	411.0518493652344
489	411.085693359375	36.2176328314667					1	DETECTED	411.0857 m/z @36.22 [151020OFc1_NvH-0949-Control-8.raw]	411.085693359375	36.2176328314667	0.00860340053333333	99.9956323194667	99.98702891893336	144138.3125	4.100093645408209E8	0	7886	99.54920596964372	1.3955679814517166	1.790900468564867	411.0769348144531	411.09490966796875
490	411.10028076171875	60.9972851138667					1	DETECTED	411.1003 m/z @61.00 [151020OFc1_NvH-0949-Control-8.raw]	411.10028076171875	60.9972851138667	0.0182409461333333	99.9956323194667	99.97739137333336	98972.6875	3.3056649467440027E8	0	7886	96.7704854143545	0.796563355135752	0.597754830857277	411.0957336425781	411.1092529296875
491	411.12249755859375	92.5191487944					1	DETECTED	411.1225 m/z @92.52 [151020OFc1_NvH-0949-Control-8.raw]	411.12249755859375	92.5191487944	0.376791048266667	99.8750520437333	99.49826099546664	975778.125	4.294235966880897E8	0	7886	0.16250828937508288	0.6105288282010012	0.13374810310888294	411.11260986328125	411.13201904296875
492	411.18267822265625	28.0366722144					1	DETECTED	411.1827 m/z @28.04 [151020OFc1_NvH-0949-Control-8.raw]	411.18267822265625	28.0366722144	0.413544861866667	99.9956323194667	99.58208745760003	3923505.25	4.9081713236084354E8	3	7886	16.282760611107413	0.5150807004538237	0.02407747127758292	411.1728210449219	411.1926574707031
493	411.20062255859375	21.6532510434667					1	DETECTED	411.2006 m/z @21.65 [151020OFc1_NvH-0949-Control-8.raw]	411.20062255859375	21.6532510434667	3.8618961392	97.9123745346667	94.0504783954667	2673597.75	5.483055878019495E8	2	7886	7.904777921842019	0.9758175401702854	0.25059513051041626	411.1927185058594	411.2056579589844
494	411.2156677246094	21.1023385533333					1	DETECTED	411.2157 m/z @21.10 [151020OFc1_NvH-0949-Control-8.raw]	411.2156677246094	21.1023385533333	3.60410925493333	99.2988091165333	95.69469986159997	8237624.5	1.0584697016876637E9	3	7886	14.953596314767289	0.9739241587779245	1.4843320363045875	411.2056884765625	411.2255554199219
495	411.22918701171875	25.7194187944					1	DETECTED	411.2292 m/z @25.72 [151020OFc1_NvH-0949-Control-8.raw]	411.22918701171875	25.7194187944	5.3527275216	96.4662285856	91.113501064	5725481.5	7.19678141612926E8	3	7886	10.707265613099366	0.6094271443415827	0.44156799280253656	411.2256774902344	411.2320556640625
496	411.2420654296875	41.3715306253333					1	DETECTED	411.2421 m/z @41.37 [151020OFc1_NvH-0949-Control-8.raw]	411.2420654296875	41.3715306253333	4.01825038853333	99.4004222069333	95.38217181839997	1.457025E7	1.0242292967361356E9	2	7886	0.30416866759051686	9.925314315075425	0.03247300665379057	411.2320861816406	411.25201416015625
497	411.25457763671875	31.6230790093333					1	DETECTED	411.2546 m/z @31.62 [151020OFc1_NvH-0949-Control-8.raw]	411.25457763671875	31.6230790093333	2.57116650346667	98.4408811706667	95.86971466720003	618077.1875	4.2055919277490896E8	3	7886	2.4157753639363904	1.9611621806445263	3.9012255945346968	411.2520751953125	411.2642517089844
498	411.2659606933594	22.7974144765333					1	DETECTED	411.2660 m/z @22.80 [151020OFc1_NvH-0949-Control-8.raw]	411.2659606933594	22.7974144765333	0.5235455416	94.5416277685333	94.0180822269333	500218.375	4.1184939948536205E8	0	7886	3.3914115941072858	2.031987709182298	3.0690182213003907	411.2646179199219	411.2759094238281
499	411.2889709472656	41.3533953053333					1	DETECTED	411.2890 m/z @41.35 [151020OFc1_NvH-0949-Control-8.raw]	411.2889709472656	41.3533953053333	1.00522821093333	98.7072923269333	97.70206411599997	87380.921875	3.307763831843675E8	0	7886	90.74355530254024	1.2107373290019945	1.2421569160692612	411.28704833984375	411.29736328125
500	411.3104553222656	91.3457891776					1	DETECTED	411.3105 m/z @91.35 [151020OFc1_NvH-0949-Control-8.raw]	411.3104553222656	91.3457891776	10.3496627418667	93.0039644474667	82.6543017056	95750.1328125	3.3940939651605254E8	0	7886	1.042600062735957	0.5102361393244058	2.322807709044089	411.30401611328125	411.3163146972656
501	411.3307189941406	49.2119669458667					1	DETECTED	411.3307 m/z @49.21 [151020OFc1_NvH-0949-Control-8.raw]	411.3307189941406	49.2119669458667	1.07134832586667	92.5573233138667	91.48597498800004	109141.296875	3.281506888777709E8	0	7886	91.17509115690746	0.9501952572540496	0.8877829309042528	411.322509765625	411.33636474609375
502	411.3466796875	91.5567348592					1	DETECTED	411.3467 m/z @91.56 [151020OFc1_NvH-0949-Control-8.raw]	411.3466796875	91.5567348592	1.25580252586667	92.5760591090667	91.32025658320003	114607.796875	3.532140020086454E8	0	7886	1.0997189778797178	0.5056440405626379	0.7376902694139892	411.3460388183594	411.3548583984375
503	411.3652648925781	91.5567348592					1	DETECTED	411.3653 m/z @91.56 [151020OFc1_NvH-0949-Control-8.raw]	411.3652648925781	91.5567348592	2.05904505946667	94.3073991370667	92.24835407760003	172464.203125	4.051264017877609E8	0	7886	1.3790795279454642	0.5153672362047657	0.4613266295404175	411.3556823730469	411.3750305175781
504	411.3771667480469	33.1042203061333					1	DETECTED	411.3772 m/z @33.10 [151020OFc1_NvH-0949-Control-8.raw]	411.3771667480469	33.1042203061333	6.27205906133333	95.910089448	89.63803038666666	148969.859375	3.8674981535141665E8	0	7886	85.9874505757926	1.6703468194169109	2.25158714477876	411.3756103515625	411.3866882324219
505	411.42431640625	34.6686649568					1	DETECTED	411.4243 m/z @34.67 [151020OFc1_NvH-0949-Control-8.raw]	411.42431640625	34.6686649568	5.02856032053333	97.7460430912	92.71748277066666	490298.96875	3.7729739721908826E8	0	7886	1.3771472494768844	1.8251599465989288	0.0075575038060789025	411.41510009765625	411.4321594238281
506	411.4422302246094	41.3715306253333					1	DETECTED	411.4422 m/z @41.37 [151020OFc1_NvH-0949-Control-8.raw]	411.4422302246094	41.3715306253333	4.490170832	98.5769876101333	94.0868167781333	7739470.5	6.212902097000009E8	4	7886	0.2705909069454293	0.56668503639497	0.013641329110361113	411.432373046875	411.4521484375
507	411.4743957519531	36.6820023304					1	DETECTED	411.4744 m/z @36.68 [151020OFc1_NvH-0949-Control-8.raw]	411.4743957519531	36.6820023304	0.1566331056	96.7546900453333	96.59805693973331	548855.5	4.132484048084807E8	0	7886	0.10490177478645535	2.1011011598577243	0.0041569722436309185	411.4648132324219	411.484375
508	411.4967041015625	46.847341304					1	DETECTED	411.4967 m/z @46.85 [151020OFc1_NvH-0949-Control-8.raw]	411.4967041015625	46.847341304	4.314286536	98.4866182962667	94.1723317602667	534899.0625	4.0744485724798584E8	0	7886	12.243499982020964	1.1070487679986463	0.002118256416880018	411.4867858886719	411.5066223144531
509	411.5201110839844	27.4914299669333					1	DETECTED	411.5201 m/z @27.49 [151020OFc1_NvH-0949-Control-8.raw]	411.5201110839844	27.4914299669333	4.17570532026667	95.0901861	90.91448077973332	431008.0	4.072394528239648E8	0	7886	12.68629421895559	2.457514353502547	5.20239078996392	411.51123046875	411.53009033203125
510	411.5411682128906	28.052335964					1	DETECTED	411.5412 m/z @28.05 [151020OFc1_NvH-0949-Control-8.raw]	411.5411682128906	28.052335964	2.57116650346667	95.6838819754667	93.11271547200003	1845267.125	4.8675199002635646E8	0	7886	6.542398002138182	0.5151760647723107	8.470890893959025	411.53118896484375	411.5422668457031
511	411.5522766113281	27.4616202					1	DETECTED	411.5523 m/z @27.46 [151020OFc1_NvH-0949-Control-8.raw]	411.5522766113281	27.4616202	2.12324862666667	98.8639430168	96.74069439013333	6357284.0	6.242872952050524E8	3	7886	6.566684084504306	0.5251961050963789	0.04903981288985013	411.54229736328125	411.562255859375
512	411.5694580078125	30.3943141218667					1	DETECTED	411.5695 m/z @30.39 [151020OFc1_NvH-0949-Control-8.raw]	411.5694580078125	30.3943141218667	6.37704546426667	98.3122930893333	91.93524762506662	1144600.875	4.146974244438312E8	3	7886	6.5687978341598345	0.9327187849781239	0.23332598106421118	411.5623474121094	411.5703430175781
513	411.5803527832031	47.6250470165333					1	DETECTED	411.5804 m/z @47.63 [151020OFc1_NvH-0949-Control-8.raw]	411.5803527832031	47.6250470165333	4.5273991	65.3205055128	60.7931064128	2457235.25	4.119785904646126E8	3	7886	0.21619325658966204	0.5089556492605826	0.028173106316701703	411.5704040527344	411.58990478515625
514	411.5957946777344	28.1393104397333					1	DETECTED	411.5958 m/z @28.14 [151020OFc1_NvH-0949-Control-8.raw]	411.5957946777344	28.1393104397333	4.26786205493333	73.9323136370667	69.66445158213337	1192966.75	3.839409527328601E8	0	7886	0.06293122402456319	1.4031153633725153	107.87933474265371	411.5905456542969	411.6055603027344
515	411.6427001953125	41.3174375984					1	DETECTED	411.6427 m/z @41.32 [151020OFc1_NvH-0949-Control-8.raw]	411.6427001953125	41.3174375984	7.57298775946667	98.0807853850667	90.50779762560003	2731269.5	4.940600009449212E8	0	7886	0.2534168536090107	13.654848001990667	27.030332468917667	411.6330261230469	411.6523742675781
516	411.68426513671875	28.052335964					1	DETECTED	411.6843 m/z @28.05 [151020OFc1_NvH-0949-Control-8.raw]	411.68426513671875	28.052335964	6.4249489904	96.9164507346667	90.4915017442667	1714630.375	4.2698229643727297E8	0	7886	16.33459948897815	0.7578118769910777	0.4891842632644933	411.67431640625	411.6938781738281
517	411.7023010253906	39.4643686536					1	DETECTED	411.7023 m/z @39.46 [151020OFc1_NvH-0949-Control-8.raw]	411.7023010253906	39.4643686536	1.4576207808	95.2549031669333	93.7972823861333	988392.9375	4.369918541581422E8	0	7886	0.04275408488077659	1.2266188267624583	1.5112452817263429	411.69427490234375	411.7059631347656
518	411.7159729003906	21.6133470189333					1	DETECTED	411.7160 m/z @21.61 [151020OFc1_NvH-0949-Control-8.raw]	411.7159729003906	21.6133470189333	4.20310493466667	98.1552554154667	93.95215048080003	4.7597624E7	1.5044742422261767E9	2	7886	0.2143519497130022	0.5584252838370533	0.10132651904096321	411.70599365234375	411.7259521484375
519	411.72772216796875	21.3265146405333					1	DETECTED	411.7277 m/z @21.33 [151020OFc1_NvH-0949-Control-8.raw]	411.72772216796875	21.3265146405333	8.2079034088	64.8414146429333	56.6335112341333	2990795.25	4.115265283690682E8	2	7886	12.07457885442912	17.765051311646314	0.15312790148449276	411.72601318359375	411.7296447753906
520	411.7396545410156	34.5666477629333					1	DETECTED	411.7397 m/z @34.57 [151020OFc1_NvH-0949-Control-8.raw]	411.7396545410156	34.5666477629333	4.2958267592	97.9584098781333	93.6625831189333	3651374.75	5.821050408288971E8	2	7886	11.18676093179728	0.5682951707838737	0.2637569768559794	411.72967529296875	411.7474365234375
521	411.7576904296875	27.3354026178667					1	DETECTED	411.7577 m/z @27.34 [151020OFc1_NvH-0949-Control-8.raw]	411.7576904296875	27.3354026178667	4.07393329946667	95.8733315856	91.79939828613333	8743365.0	5.310510929704131E8	2	7886	0.19331172787572015	0.5119256353346131	0.01619280482974632	411.7478332519531	411.76763916015625
522	411.8433532714844	41.2688067762667					1	DETECTED	411.8434 m/z @41.27 [151020OFc1_NvH-0949-Control-8.raw]	411.8433532714844	41.2688067762667	1.9765068144	99.8012736981333	97.8247668837333	1107550.875	4.188613513139346E8	0	7886	0.21628249695960022	0.5075874773095275	0.029940932552575582	411.83349609375	411.847412109375
523	411.8574523925781	24.6631416256					1	DETECTED	411.8575 m/z @24.66 [151020OFc1_NvH-0949-Control-8.raw]	411.8574523925781	24.6631416256	0.551062536	99.2063723074667	98.65530977146669	3048573.5	4.053076223728191E8	3	7886	0.08088834244272292	1.6712115222118549	0.01432598364261699	411.8475036621094	411.86273193359375
524	411.8728332519531	24.9205965952					1	DETECTED	411.8728 m/z @24.92 [151020OFc1_NvH-0949-Control-8.raw]	411.8728332519531	24.9205965952	0.358341084	97.5841993981333	97.22585831413329	2.077875E7	7.271577726530547E8	3	7886	0.14421639484733006	0.5507288298390973	0.027427496635009957	411.8629150390625	411.8828125
525	411.8866882324219	27.4788675997333					1	DETECTED	411.8867 m/z @27.48 [151020OFc1_NvH-0949-Control-8.raw]	411.8866882324219	27.4788675997333	0.911228785333333	94.9272610922667	94.01603230693337	4417136.5	5.2608363492670995E8	3	7886	0.17333932914198869	0.6077698727381062	0.008889383445774768	411.88287353515625	411.8966369628906
526	411.90313720703125	32.7280909010667					1	DETECTED	411.9031 m/z @32.73 [151020OFc1_NvH-0949-Control-8.raw]	411.90313720703125	32.7280909010667	0.201914106933333	99.5724180653333	99.37050395839996	1003474.5625	4.2210400873530823E8	3	7886	2.4912570354187267	0.7042925017688638	0.7162555168462559	411.8966979980469	411.904052734375
527	411.91424560546875	47.647374112					1	DETECTED	411.9142 m/z @47.65 [151020OFc1_NvH-0949-Control-8.raw]	411.91424560546875	47.647374112	0.5875075232	98.8270973914667	98.23958986826669	2075125.875	5.097000031166963E8	0	7886	3.2927756731573794	0.5613876519390776	0.6457877743711898	411.904296875	411.9242248535156
528	411.9301452636719	28.0951815498667					1	DETECTED	411.9301 m/z @28.10 [151020OFc1_NvH-0949-Control-8.raw]	411.9301452636719	28.0951815498667	0.7071061368	96.5124471128	95.80534097600001	754985.5625	4.110078713437115E8	0	7886	0.1129798683424319	2.9634753470756237	4.428097241811954	411.92462158203125	411.9400939941406
529	411.9429016113281	11.8846141442667					1	DETECTED	411.9429 m/z @11.88 [151020OFc1_NvH-0949-Control-8.raw]	411.9429016113281	11.8846141442667	0.0362824610666667	96.1255095506667	96.08922708960004	556425.3125	3.6393336510395575E8	0	7886	0.09113672233225678	1.7266434978071177	0.5006049429708287	411.94049072265625	411.95269775390625
530	411.9571533203125	20.4466937752					1	DETECTED	411.9572 m/z @20.45 [151020OFc1_NvH-0949-Control-8.raw]	411.9571533203125	20.4466937752	4.08317548453333	99.6532927418667	95.57011725733337	288709.3125	3.89725073384109E8	0	7886	14.534577446734055	2.920219098353809	31.282896681389545	411.95306396484375	411.96710205078125
531	411.9820861816406	29.8232178685333					1	DETECTED	411.9821 m/z @29.82 [151020OFc1_NvH-0949-Control-8.raw]	411.9820861816406	29.8232178685333	2.33018394561667	98.8456225066667	96.51543856105003	594196.6875	4.0638126701390725E8	0	7886	14.163712314462426	2.203431624719347	0.00985316461949287	411.97296142578125	411.9913024902344
532	412.02362060546875	29.4120538					1	DETECTED	412.0236 m/z @29.41 [151020OFc1_NvH-0949-Control-8.raw]	412.02362060546875	29.4120538	1.7034701896	98.9565625856	97.253092396	553470.375	4.0570437491866744E8	0	7886	0.0467187025778415	1.9208748446641837	null	412.0144958496094	412.0333557128906
533	412.0435485839844	41.4766087589333					1	DETECTED	412.0435 m/z @41.48 [151020OFc1_NvH-0949-Control-8.raw]	412.0435485839844	41.4766087589333	0.0818217978666667	99.9771028786667	99.89528108080003	394645.90625	3.8278365006718725E8	0	7886	44.95892933252371	1.1065446037897853	1.2159538987314618	412.03363037109375	412.0518798828125
534	412.0726318359375	50.8025549218667					1	DETECTED	412.0726 m/z @50.80 [151020OFc1_NvH-0949-Control-8.raw]	412.0726318359375	50.8025549218667	2.17763349173333	99.9956323194667	97.81799882773336	2547235.75	4.9661845881555194E8	0	7886	0.3978885982738092	0.7995048960105108	0.5097274307970774	412.0627136230469	412.08197021484375
535	412.0919494628906	66.5682809304					1	DETECTED	412.0919 m/z @66.57 [151020OFc1_NvH-0949-Control-8.raw]	412.0919494628906	66.5682809304	0.0182409461333333	99.9956323194667	99.97739137333336	123622.2421875	3.950369130502632E8	0	7886	55.87347182337604	0.7394518745687138	0.48756601889968737	412.08367919921875	412.1008605957031
536	412.125732421875	92.4891222130667					1	DETECTED	412.1257 m/z @92.49 [151020OFc1_NvH-0949-Control-8.raw]	412.125732421875	92.4891222130667	3.94465371946667	93.8739418954667	89.92928817600003	290768.9375	3.639315724937454E8	0	7886	0.04906392073070265	1.1963679185393807	1.1868113446364532	412.11651611328125	412.13568115234375
537	412.1387634277344	43.2537117608					1	DETECTED	412.1388 m/z @43.25 [151020OFc1_NvH-0949-Control-8.raw]	412.1387634277344	43.2537117608	15.5009563301333	92.4891222130667	76.98816588293339	96120.7265625	3.317899853328844E8	0	7886	76.94942114925139	1.3870364345491568	1.774072869098314	412.1358947753906	412.1460876464844
538	412.1920166015625	24.6718686616					1	DETECTED	412.1920 m/z @24.67 [151020OFc1_NvH-0949-Control-8.raw]	412.1920166015625	24.6718686616	0.911228785333333	98.5956920037333	97.68446321839997	2143584.5	5.009221210277093E8	2	7886	0.49325367163043055	8.597268529366467	0.016716469661720326	412.18206787109375	412.19708251953125
539	412.20709228515625	24.9294111616					1	DETECTED	412.2071 m/z @24.93 [151020OFc1_NvH-0949-Control-8.raw]	412.20709228515625	24.9294111616	4.71792614533333	96.5582572970667	91.84033115173338	1.3679034E7	6.046699529637654E8	0	7886	0.15241661099167203	0.5366790313144654	1.6287198563949121	412.1971740722656	412.2073669433594
540	412.2173767089844	21.6133470189333					1	DETECTED	412.2174 m/z @21.61 [151020OFc1_NvH-0949-Control-8.raw]	412.2173767089844	21.6133470189333	2.31223862535	99.4149866066667	97.1027479813167	2.1761784E7	1.3363113414438767E9	2	7886	0.18077816001924774	0.6395155463779375	0.34770961428144037	412.2074279785156	412.22735595703125
541	412.2314758300781	26.200634072					1	DETECTED	412.2315 m/z @26.20 [151020OFc1_NvH-0949-Control-8.raw]	412.2314758300781	26.200634072	4.92317602053333	97.3434685274667	92.42029250693336	5306124.0	7.064643116765265E8	2	7886	18.299999915078093	0.5155311264436713	0.0481377609769405	412.2273864746094	412.23291015625
542	412.242919921875	17.2356301357333					1	DETECTED	412.2429 m/z @17.24 [151020OFc1_NvH-0949-Control-8.raw]	412.242919921875	17.2356301357333	4.30503687093333	97.8659275533333	93.56089068239996	7203451.5	6.746163288080506E8	3	7886	0.14294049822602872	2.371797971155062	4.936439053013238	412.2329406738281	412.2528991699219
543	412.2595520019531	27.2967740450667					1	DETECTED	412.2596 m/z @27.30 [151020OFc1_NvH-0949-Control-8.raw]	412.2595520019531	27.2967740450667	3.8894373704	96.3839175050667	92.4944801346667	3545624.0	5.012777812119106E8	0	7886	0.234590134590146	4.966595072893569	180.30947087681542	412.25299072265625	412.26953125
544	412.2916564941406	47.647374112					1	DETECTED	412.2917 m/z @47.65 [151020OFc1_NvH-0949-Control-8.raw]	412.2916564941406	47.647374112	3.10338151413333	93.9282807466667	90.82489923253337	3361797.0	4.449229369319741E8	2	7886	0.18367178135203233	2.696788422186575	0.7139497954992065	412.28173828125	412.2998352050781
545	412.3087463378906	91.6980497104					1	DETECTED	412.3087 m/z @91.70 [151020OFc1_NvH-0949-Control-8.raw]	412.3087463378906	91.6980497104	2.38446861015	95.2192367829333	92.8347681727833	299770.375	5.098110136813492E8	0	7886	1.2670499982460655	0.7771661952917193	3.1073373499424117	412.3022155761719	412.314453125
546	412.4073181152344	50.7911613994667					1	DETECTED	412.4073 m/z @50.79 [151020OFc1_NvH-0949-Control-8.raw]	412.4073181152344	50.7911613994667	5.03795621333333	99.1880849512	94.15012873786667	1120076.5	4.253023433872591E8	0	7886	0.15058169953703526	1.141086543329811	0.07170782747844062	412.39813232421875	412.4169921875
547	412.48284912109375	24.2635936528					1	DETECTED	412.4828 m/z @24.26 [151020OFc1_NvH-0949-Control-8.raw]	412.48284912109375	24.2635936528	5.49631152106667	99.1047256496	93.60841412853333	385261.25	4.260040141141009E8	0	7886	5.696222058510141	3.5612628297644395	0.0025996979407492075	412.47296142578125	412.4927673339844
548	412.5043640136719	24.0727607042667					1	DETECTED	412.5044 m/z @24.07 [151020OFc1_NvH-0949-Control-8.raw]	412.5043640136719	24.0727607042667	2.31223862535	99.5630373341333	97.2507987087833	518679.96875	3.9641495919608724E8	0	7886	11.822923250996169	3.6458075274750756	0.007178130233468553	412.494384765625	412.5142517089844
549	412.52691650390625	24.6846452032					1	DETECTED	412.5269 m/z @24.68 [151020OFc1_NvH-0949-Control-8.raw]	412.52691650390625	24.6846452032	4.79190663893333	95.3276672248	90.53576058586667	680030.8125	4.22427179048717E8	0	7886	11.58195289106273	3.602973439950818	0.2906617392939291	412.5169982910156	412.53607177734375
550	412.546142578125	37.1083039952					1	DETECTED	412.5461 m/z @37.11 [151020OFc1_NvH-0949-Control-8.raw]	412.546142578125	37.1083039952	2.92832512506667	96.1819323709333	93.25360724586663	7297335.5	5.917845030575167E8	3	7886	12.307786325254142	0.571591208704628	0.012494002192876554	412.5363464355469	412.5464172363281
551	412.55645751953125	13.831877324					1	DETECTED	412.5565 m/z @13.83 [151020OFc1_NvH-0949-Control-8.raw]	412.55645751953125	13.831877324	4.85578325173333	99.9309057776	95.07512252586668	1.65007488E8	3.1857741291144896E9	3	7886	0.21074612178803953	1.329077201789556	1.3960699168542514	412.5464782714844	412.5664367675781
552	412.573974609375	36.6355011421333					1	DETECTED	412.5740 m/z @36.64 [151020OFc1_NvH-0949-Control-8.raw]	412.573974609375	36.6355011421333	4.8447101752	99.0303555058667	94.18564533066669	1877149.5	4.694796514316105E8	3	7886	0.1847371492079688	1.568249292870391	0.6995385373988969	412.56646728515625	412.5838623046875
553	412.6654968261719	13.321712196					1	DETECTED	412.6655 m/z @13.32 [151020OFc1_NvH-0949-Control-8.raw]	412.6654968261719	13.321712196	5.49631152106667	80.5921925010667	75.09588098000003	217919.71875	3.674202176337226E8	0	7886	22.198889911255623	4.798213158627806	0.9682547694384942	412.658447265625	412.6754150390625
554	412.6949157714844	25.2117370861333					1	DETECTED	412.6949 m/z @25.21 [151020OFc1_NvH-0949-Control-8.raw]	412.6949157714844	25.2117370861333	3.98139493466667	95.1353899221333	91.15399498746663	821715.375	4.3229124140111375E8	0	7886	0.1737525913893272	0.5320555517615122	0.010519298040781706	412.6850891113281	412.6979675292969
555	412.7080383300781	17.5097230082667					1	DETECTED	412.7080 m/z @17.51 [151020OFc1_NvH-0949-Control-8.raw]	412.7080383300781	17.5097230082667	4.88954306133333	99.7088787477333	94.81933568639997	854860.5	4.041925468834434E8	2	7886	6.531030870507967	1.7080027537101625	0.036729632512467844	412.69805908203125	412.70880126953125
556	412.71893310546875	21.6133470189333					1	DETECTED	412.7189 m/z @21.61 [151020OFc1_NvH-0949-Control-8.raw]	412.71893310546875	21.6133470189333	0.293746068266667	95.8012703397333	95.50752427146664	5567545.5	5.449710097414862E8	0	7886	8.435795315459949	6.73950529196941	10.105305144580939	412.708984375	412.71954345703125
557	412.72955322265625	22.1404594752					1	DETECTED	412.7296 m/z @22.14 [151020OFc1_NvH-0949-Control-8.raw]	412.72955322265625	22.1404594752	2.9005857256	99.233961552	96.3333758264	7.0120976E7	1.8495075156354458E9	2	7886	0.03113058256476009	1.8706780712576818	0.6281961828622661	412.7196044921875	412.7395324707031
558	412.7472839355469	25.2618615568					1	DETECTED	412.7473 m/z @25.26 [151020OFc1_NvH-0949-Control-8.raw]	412.7472839355469	25.2618615568	6.24433213706667	99.1140881656	92.86975602853333	9786740.0	6.612836202746451E8	2	7886	0.22102847177509588	43.88023792845032	0.25835524462573806	412.73968505859375	412.75726318359375
559	412.7608337402344	27.382487428					1	DETECTED	412.7608 m/z @27.38 [151020OFc1_NvH-0949-Control-8.raw]	412.7608337402344	27.382487428	2.2134974616	76.3670970978667	74.1535996362667	1072638.5	4.1078509684155333E8	0	7886	0.17864302627932105	0.5955843745426245	11.576434577948625	412.7572937011719	412.76129150390625
560	412.7713317871094	11.1833745768					1	DETECTED	412.7713 m/z @11.18 [151020OFc1_NvH-0949-Control-8.raw]	412.7713317871094	11.1833745768	5.09763262	82.1549039138667	77.0572712938667	1551860.625	4.146520232785404E8	0	7886	0.1747556183082022	3.858981876367146	1.8802184238486017	412.7613525390625	412.7809753417969
561	412.7931213378906	47.5877745085333					1	DETECTED	412.7931 m/z @47.59 [151020OFc1_NvH-0949-Control-8.raw]	412.7931213378906	47.5877745085333	1.74846554533333	98.4316750496	96.68320950426667	1744719.375	4.095611915073043E8	0	7886	0.22137886531756834	1.7166488041434298	1.0046447853396432	412.78375244140625	412.802978515625
562	412.82879638671875	31.5426235512					1	DETECTED	412.8288 m/z @31.54 [151020OFc1_NvH-0949-Control-8.raw]	412.82879638671875	31.5426235512	0.744762422933333	98.5051642202667	97.76040179733337	2390795.5	3.9835105262925386E8	0	7886	0.14036810913986386	0.51411516619612	0.01971166531935703	412.8190612792969	412.8385925292969
563	412.84259033203125	12.244912296					1	DETECTED	412.8426 m/z @12.24 [151020OFc1_NvH-0949-Control-8.raw]	412.84259033203125	12.244912296	0.829500743466667	99.1233044693333	98.29380372586664	214870.1875	3.69360957315319E8	0	7886	0.1355534036511905	0.5254478749723271	0.027310831241352574	412.8388977050781	412.8486022949219
564	412.8586120605469	13.1219771026667					1	DETECTED	412.8586 m/z @13.12 [151020OFc1_NvH-0949-Control-8.raw]	412.8586120605469	13.1219771026667	2.0316422832	98.7165925229333	96.6849502397333	466953.84375	4.346440692547955E8	0	7886	0.9192228835301464	0.536275582190694	5.966797292453182	412.8486328125	412.8645935058594
565	412.87469482421875	44.5598798464					1	DETECTED	412.8747 m/z @44.56 [151020OFc1_NvH-0949-Control-8.raw]	412.87469482421875	44.5598798464	0.847725524533333	90.3705420770667	89.52281655253337	1428843.375	4.6597121160222584E8	3	7886	19.794055948997872	0.5163160308500662	0.005633336588427977	412.86474609375	412.8770751953125
566	412.8870849609375	13.831877324					1	DETECTED	412.8871 m/z @13.83 [151020OFc1_NvH-0949-Control-8.raw]	412.8870849609375	13.831877324	2.00401081626667	99.6902394805333	97.68622866426662	1.07795288E8	2.239359499369411E9	3	7886	0.21939467926372203	1.3362202251565016	1.3579145595652908	412.8771057128906	412.89410400390625
567	412.9041442871094	16.3601003621333					1	DETECTED	412.9041 m/z @16.36 [151020OFc1_NvH-0949-Control-8.raw]	412.9041442871094	16.3601003621333	0.2570652576	99.9956323194667	99.73856706186669	1.14891376E8	1.8511365939733033E9	3	7886	0.16939584261870877	1.0977249000650424	1.0292503908388733	412.8941650390625	412.9134521484375
568	412.9225158691406	25.9489473376					1	DETECTED	412.9225 m/z @25.95 [151020OFc1_NvH-0949-Control-8.raw]	412.9225158691406	25.9489473376	0.284634013066667	97.8383695242667	97.55373551120003	779669.125	4.268329139101892E8	3	7886	0.22780633664524075	2.477890461091279	0.01366140019172672	412.91424560546875	412.9324951171875
569	412.9375	7.0073400472					1	DETECTED	412.9375 m/z @7.01 [151020OFc1_NvH-0949-Control-8.raw]	412.9375	7.0073400472	1.69449306106667	99.1972659898667	97.50277292880003	330504.3125	4.3682041842848295E8	0	7886	0.12583654095320007	10.873703141819988	2.3803495809234665	412.93255615234375	412.9472351074219
570	412.9581604003906	11.0836380509333					1	DETECTED	412.9582 m/z @11.08 [151020OFc1_NvH-0949-Control-8.raw]	412.9581604003906	11.0836380509333	4.18482595226667	99.7271018192	95.54227586693334	677333.625	4.038156610056124E8	0	7886	0.12797828604825234	1.465820351527358	1.5414247507760312	412.9482727050781	412.96148681640625
571	412.9716796875	24.4439043445333					1	DETECTED	412.9717 m/z @24.44 [151020OFc1_NvH-0949-Control-8.raw]	412.9716796875	24.4439043445333	4.6127754944	99.7734573072	95.16068181280001	959756.125	4.1759352840189385E8	4	7886	0.04287232762515458	0.6636322633242111	0.32542461985343973	412.96173095703125	412.9815979003906
572	412.9864807128906	39.6381964530667					1	DETECTED	412.9865 m/z @39.64 [151020OFc1_NvH-0949-Control-8.raw]	412.9864807128906	39.6381964530667	2.11425704853333	99.7362807282667	97.62202367973337	799830.25	4.259979885760809E8	0	7886	14.396974636842877	2.00801751564242	0.07075577723564545	412.9823303222656	412.9962158203125
573	413.029296875	31.5149532421333					1	DETECTED	413.0293 m/z @31.51 [151020OFc1_NvH-0949-Control-8.raw]	413.029296875	31.5149532421333	0.7543765376	99.9771028786667	99.2227263410667	2591518.5	4.6557973955236495E8	0	7886	0.2028234979943626	1.6262039596508362	8.622373339139791	413.0195007324219	413.0389099121094
574	413.0933837890625	38.7058339045333					1	DETECTED	413.0934 m/z @38.71 [151020OFc1_NvH-0949-Control-8.raw]	413.0933837890625	38.7058339045333	0.0182409461333333	99.9956323194667	99.97739137333336	142792.671875	4.7196775532173985E8	0	7886	93.89869698333241	1.4577960593421675	1.9107709100315504	413.085205078125	413.10308837890625
575	413.1701354980469	20.7281839904					1	DETECTED	413.1701 m/z @20.73 [151020OFc1_NvH-0949-Control-8.raw]	413.1701354980469	20.7281839904	3.1584830192	97.0383083714667	93.87982535226669	383917.34375	3.894462159662923E8	0	7886	0.06698687036835338	4.984955859124238	0.011161722484533822	413.1605529785156	413.1800231933594
576	413.18206787109375	17.5886473178667					1	DETECTED	413.1821 m/z @17.59 [151020OFc1_NvH-0949-Control-8.raw]	413.18206787109375	17.5886473178667	7.31037248933333	97.5009254426667	90.19055295333337	248979.921875	4.132236404227808E8	0	7886	29.834473527268454	5.722343191184119	10.502166475690954	413.1805114746094	413.1829528808594
577	413.1929626464844	39.3250394368					1	DETECTED	413.1930 m/z @39.33 [151020OFc1_NvH-0949-Control-8.raw]	413.1929626464844	39.3250394368	3.2230679656	99.9678092725333	96.7447413069333	2115094.75	4.628838720596782E8	2	7886	0.13311205264887604	0.5108666388051791	0.009787847499150869	413.1829833984375	413.2029113769531
578	413.208984375	44.5598798464					1	DETECTED	413.2090 m/z @44.56 [151020OFc1_NvH-0949-Control-8.raw]	413.208984375	44.5598798464	3.0849443304	97.6390466429333	94.55410231253329	912870.1875	4.617974115875032E8	2	7886	19.63275220054524	1.3406447464500542	1.7693654094357318	413.2029724121094	413.2091369628906
579	413.2191467285156	13.831877324					1	DETECTED	413.2191 m/z @13.83 [151020OFc1_NvH-0949-Control-8.raw]	413.2191467285156	13.831877324	4.81379417813333	99.8935144482667	95.07972027013336	3.8055016E7	1.2208296062173216E9	3	7886	0.37536889136620566	56.06255837004341	1.3501363216390423	413.20916748046875	413.2261047363281
580	413.2361145019531	16.3398657776					1	DETECTED	413.2361 m/z @16.34 [151020OFc1_NvH-0949-Control-8.raw]	413.2361145019531	16.3398657776	1.21819849173333	99.7362807282667	98.51808223653337	7.7667728E7	2.288401003230446E9	3	7886	0.17754550817696213	75.97609575406031	39.665830324383975	413.22613525390625	413.24609375
581	413.24908447265625	25.1539044773333					1	DETECTED	413.2491 m/z @25.15 [151020OFc1_NvH-0949-Control-8.raw]	413.24908447265625	25.1539044773333	4.56490275973333	97.9767384232	93.41183566346668	4163285.5	6.0863654657746E8	2	7886	14.473627219204761	8.385946219692961	18.409800175607625	413.2461242675781	413.2590637207031
582	413.26348876953125	33.1420700706667					1	DETECTED	413.2635 m/z @33.14 [151020OFc1_NvH-0949-Control-8.raw]	413.26348876953125	33.1420700706667	0.00860340053333333	99.9956323194667	99.98702891893336	1913819.375	4.3186570140767574E8	2	7886	0.14840112925599414	0.5069554794463721	0.007057929810944163	413.2591247558594	413.2734069824219
583	413.2735595703125	11.0515606778667					1	DETECTED	413.2736 m/z @11.05 [151020OFc1_NvH-0949-Control-8.raw]	413.2735595703125	11.0515606778667	2.68078832586667	95.2638429106667	92.58305458480002	125050.6171875	3.353111689095707E8	0	7886	4.938256415526556	17.25411106311263	34.61851290741071	413.2735595703125	413.28350830078125
584	413.2947692871094	47.647374112					1	DETECTED	413.2948 m/z @47.65 [151020OFc1_NvH-0949-Control-8.raw]	413.2947692871094	47.647374112	5.31173860746667	95.0124954010667	89.70075679360004	512015.21875	4.032808903154586E8	0	7886	0.02343350087431162	1.0268695396824057	1.0303883862207843	413.28704833984375	413.30328369140625
585	413.310546875	33.3543510349333					1	DETECTED	413.3105 m/z @33.35 [151020OFc1_NvH-0949-Control-8.raw]	413.310546875	33.3543510349333	19.4661965909333	95.846552504	76.3803559130667	81267.1875	2.8883241218485713E8	0	7886	71.51578139107397	2.749838224403702	4.210715416497911	413.3055419921875	413.3135986328125
586	413.325927734375	91.5567348592					1	DETECTED	413.3259 m/z @91.56 [151020OFc1_NvH-0949-Control-8.raw]	413.325927734375	91.5567348592	0.395078262933333	94.9183466421333	94.52326837919996	121330.21875	3.834452714882665E8	0	7886	1.8924381168521478	0.5184376409361507	9.396462083320147	413.31842041015625	413.33428955078125
587	413.3443603515625	33.1042203061333					1	DETECTED	413.3444 m/z @33.10 [151020OFc1_NvH-0949-Control-8.raw]	413.3443603515625	33.1042203061333	1.312607604	97.0383083714667	95.72570076746669	109770.90625	3.615256704684829E8	0	7886	89.64985714488529	1.5055181639313826	1.8488953378958788	413.3362121582031	413.3510437011719
588	413.3623962402344	28.8584126512					1	DETECTED	413.3624 m/z @28.86 [151020OFc1_NvH-0949-Control-8.raw]	413.3623962402344	28.8584126512	0.00860340053333333	99.9864674090667	99.97786400853337	119743.765625	3.584720718577928E8	0	7886	87.64837675459762	1.9205654766837772	2.848620259295637	413.3544006347656	413.3645935058594
589	413.4264831542969	35.2469437584					1	DETECTED	413.4265 m/z @35.25 [151020OFc1_NvH-0949-Control-8.raw]	413.4264831542969	35.2469437584	1.35941567813333	99.4705127224	98.11109704426667	869473.625	4.547527584975712E8	3	7886	3.622304104119248	1.5291366590649442	0.012097646143197945	413.4171447753906	413.4355773925781
590	413.446044921875	20.0408939501333					1	DETECTED	413.4460 m/z @20.04 [151020OFc1_NvH-0949-Control-8.raw]	413.446044921875	20.0408939501333	4.2216190784	99.75498082	95.5333617416	1045622.9375	4.205776338938035E8	0	7886	0.16764906370917743	0.5840411628145455	333.1089499331612	413.4361877441406	413.4560241699219
591	413.45672607421875	19.4754461189333					1	DETECTED	413.4567 m/z @19.48 [151020OFc1_NvH-0949-Control-8.raw]	413.45672607421875	19.4754461189333	6.25354864986667	99.7920242221333	93.53847557226663	311061.125	3.7017416641550887E8	0	7886	8.383022851571326	5.327101920749882	9.657264687631272	413.4561462402344	413.4593811035156
592	413.4693908691406	12.1991206837333					1	DETECTED	413.4694 m/z @12.20 [151020OFc1_NvH-0949-Control-8.raw]	413.4693908691406	12.1991206837333	5.12604636933333	98.623562552	93.49751618266667	953404.0625	3.9496551507036304E8	4	7886	0.23417166142411716	2.3483254657172945	27.53369528260703	413.45941162109375	413.4793395996094
593	413.4888916015625	28.1110854042667					1	DETECTED	413.4889 m/z @28.11 [151020OFc1_NvH-0949-Control-8.raw]	413.4888916015625	28.1110854042667	0.1748458304	99.6345573565333	99.4597115261333	339085.96875	3.7673388673941433E8	0	7886	11.813070918120417	2.5781222279258915	4.426142181123222	413.4794616699219	413.4985656738281
594	413.5155944824219	40.6976569829333					1	DETECTED	413.5156 m/z @40.70 [151020OFc1_NvH-0949-Control-8.raw]	413.5155944824219	40.6976569829333	6.41579892826667	94.9734542813333	88.55765535306664	250516.625	4.07361493659916E8	0	7886	54.290090517024616	1.3654021706403845	1.9069630662952795	413.50567626953125	413.5156555175781
595	413.5256652832031	13.0911255258667					1	DETECTED	413.5257 m/z @13.09 [151020OFc1_NvH-0949-Control-8.raw]	413.5256652832031	13.0911255258667	4.7487695944	98.7165925229333	93.9678229285333	293954.78125	4.0986871943842775E8	3	7886	34.052748130798534	15.042500397591263	39.00398876322835	413.5157470703125	413.5271301269531
596	413.5372619628906	44.9132072578667					1	DETECTED	413.5373 m/z @44.91 [151020OFc1_NvH-0949-Control-8.raw]	413.5372619628906	44.9132072578667	4.93420503786667	99.1788603933333	94.24465535546662	2114216.25	4.5520613780874544E8	0	7886	0.03972647301516474	0.5157493098888709	0.0057269121649771906	413.52728271484375	413.5433654785156
597	413.5533752441406	13.8085109229333					1	DETECTED	413.5534 m/z @13.81 [151020OFc1_NvH-0949-Control-8.raw]	413.5533752441406	13.8085109229333	0.5783975832	96.9441944770667	96.3657968938667	8023076.0	6.25876894765769E8	3	7886	0.2616769506354615	1.7728531767849658	2.0334550610922792	413.54345703125	413.5601501464844
598	413.5701599121094	16.3601003621333					1	DETECTED	413.5702 m/z @16.36 [151020OFc1_NvH-0949-Control-8.raw]	413.5701599121094	16.3601003621333	4.92317602053333	98.5579005074667	93.63472448693337	2.8736676E7	8.415419548393244E8	3	7886	0.18093412026092892	1.085436819908101	13.923323998232414	413.5602722167969	413.57977294921875
599	413.58154296875	26.5225663381333					1	DETECTED	413.5815 m/z @26.52 [151020OFc1_NvH-0949-Control-8.raw]	413.58154296875	26.5225663381333	5.70589199253333	92.2162231789333	86.51033118639998	1426493.875	4.4657520635184956E8	3	7886	15.564300974150974	0.5504974485975268	25.055909963231272	413.5802001953125	413.59149169921875
600	413.6316223144531	31.5932727813333					1	DETECTED	413.6316 m/z @31.59 [151020OFc1_NvH-0949-Control-8.raw]	413.6316223144531	31.5932727813333	5.88191922693333	95.9190892810667	90.03717005413337	457424.5	4.554490002398351E8	0	7886	3.9314281179685935	1.750922406003113	0.4029484328853822	413.6217956542969	413.6341857910156
601	413.67333984375	24.9819877672					1	DETECTED	413.6733 m/z @24.98 [151020OFc1_NvH-0949-Control-8.raw]	413.67333984375	24.9819877672	6.94257014586667	97.8197985770667	90.87722843120004	763288.1875	3.89943325297336E8	0	7886	0.07091990028321504	0.5153163121386487	0.16042886056186945	413.66558837890625	413.6832275390625
602	413.6958923339844	22.1404594752					1	DETECTED	413.6959 m/z @22.14 [151020OFc1_NvH-0949-Control-8.raw]	413.6958923339844	22.1404594752	4.2216190784	98.4592061493333	94.2375870709333	4280112.5	4.63868534103358E8	0	7886	0.2099711292023052	0.5924094827821694	8.274458618133176	413.6860046386719	413.70587158203125
603	413.71337890625	22.5878963706667					1	DETECTED	413.7134 m/z @22.59 [151020OFc1_NvH-0949-Control-8.raw]	413.71337890625	22.5878963706667	4.85578325173333	99.1047256496	94.24894239786667	836629.875	4.350179112016986E8	0	7886	4.865293584413244	0.6525585738937514	0.2712149365828389	413.7059020996094	413.72222900390625
604	413.7322692871094	22.1404594752					1	DETECTED	413.7323 m/z @22.14 [151020OFc1_NvH-0949-Control-8.raw]	413.7322692871094	22.1404594752	4.81379417813333	97.7092519784	92.89545780026667	7918679.5	7.494820463161142E8	2	7886	9.170613720733005	0.9415884191519505	29.507506173464893	413.7222900390625	413.74224853515625
605	413.7449645996094	25.1539044773333					1	DETECTED	413.7450 m/z @25.15 [151020OFc1_NvH-0949-Control-8.raw]	413.7449645996094	25.1539044773333	5.0767785408	99.6532927418667	94.57651420106669	5107073.0	5.354011609739905E8	0	7886	0.16854257535648287	0.9282090244314717	6.681797964324565	413.7423095703125	413.75494384765625
606	413.7550354003906	23.7271421656					1	DETECTED	413.7550 m/z @23.73 [151020OFc1_NvH-0949-Control-8.raw]	413.7550354003906	23.7271421656	2.24032846241667	63.9649687096	61.72464024718333	1014566.1875	3.346843668803046E8	2	7886	21.975983411053257	0.5237563786875189	0.3453044153467205	413.7549743652344	413.7619323730469
607	413.7734680175781	31.4300602282667					1	DETECTED	413.7735 m/z @31.43 [151020OFc1_NvH-0949-Control-8.raw]	413.7734680175781	31.4300602282667	4.14795329946667	99.9400430194667	95.79208972000004	6687558.5	6.811368726689427E8	2	7886	16.25535931288264	0.5094883255995327	0.10408270109826566	413.7635192871094	413.7827453613281
608	413.84527587890625	41.759688992					1	DETECTED	413.8453 m/z @41.76 [151020OFc1_NvH-0949-Control-8.raw]	413.84527587890625	41.759688992	1.0240690424	99.9864674090667	98.9623983666667	726551.5625	3.731174923444956E8	0	7886	14.073942899107127	1.5698755716876878	0.004327544141726961	413.8354187011719	413.8550109863281
609	413.85870361328125	12.8130283538667					1	DETECTED	413.8587 m/z @12.81 [151020OFc1_NvH-0949-Control-8.raw]	413.85870361328125	12.8130283538667	1.8843222456	97.7736197210667	95.88929747546669	159675.515625	3.3717274913655794E8	3	7886	5.555819841497783	9.748352211001952	0.08612731988559187	413.8553466796875	413.8615417480469
610	413.8715515136719	44.9037574576					1	DETECTED	413.8716 m/z @44.90 [151020OFc1_NvH-0949-Control-8.raw]	413.8715515136719	44.9037574576	0.505171092266667	99.7828535168	99.27768242453334	1613756.375	4.2964838702163774E8	0	7886	27.72240161903851	0.5033348005513547	0.007363856227588037	413.8620910644531	413.8751220703125
611	413.8851623535156	26.176151468					1	DETECTED	413.8852 m/z @26.18 [151020OFc1_NvH-0949-Control-8.raw]	413.8851623535156	26.176151468	0.00860340053333333	97.7736197210667	97.76501632053336	2.6809228E7	7.760581407976756E8	3	7886	0.16929665837965047	0.5095050245160587	1.2797801838708502	413.87518310546875	413.8951416015625
612	413.90411376953125	16.3072383509333					1	DETECTED	413.9041 m/z @16.31 [151020OFc1_NvH-0949-Control-8.raw]	413.90411376953125	16.3072383509333	0.486927457333333	99.4612861914667	98.97435873413336	6815915.0	5.411055353822799E8	3	7886	0.16130597096916333	3.0327986808423137	73.36573617071225	413.8951721191406	413.9139709472656
613	413.9156494140625	30.1583723333333					1	DETECTED	413.9156 m/z @30.16 [151020OFc1_NvH-0949-Control-8.raw]	413.9156494140625	30.1583723333333	3.05731941706667	96.9350108536	93.87769143653334	857492.8125	4.058123584150454E8	0	7886	3.7206824646635503	0.5291129938646806	0.22838683578107286	413.91412353515625	413.9255676269531
614	413.9259338378906	30.8379066261333					1	DETECTED	413.9259 m/z @30.84 [151020OFc1_NvH-0949-Control-8.raw]	413.9259338378906	30.8379066261333	0.4226990416	99.6532927418667	99.2305937002667	324158.5	3.7255372277306986E8	0	7886	3.9694667147904816	2.252949870414174	3.512370422503084	413.9256591796875	413.9359130859375
615	413.9476318359375	20.0198964178667					1	DETECTED	413.9476 m/z @20.02 [151020OFc1_NvH-0949-Control-8.raw]	413.9476318359375	20.0198964178667	0.6972727208	99.4982108485333	98.8009381277333	523372.78125	3.938729501765209E8	0	7886	0.15877113012316002	5.7244619758109465	0.9768346880833665	413.93792724609375	413.9540710449219
616	413.9640808105469	11.4654191909333					1	DETECTED	413.9641 m/z @11.47 [151020OFc1_NvH-0949-Control-8.raw]	413.9640808105469	11.4654191909333	0.266340139733333	99.9956323194667	99.72929217973336	4323010.5	4.898019627595478E8	0	7886	0.22036166361535514	1.3983387895661024	43.30418420331111	413.9544982910156	413.9739990234375
617	413.9962463378906	25.1720042109333					1	DETECTED	413.9962 m/z @25.17 [151020OFc1_NvH-0949-Control-8.raw]	413.9962463378906	25.1720042109333	2.50296143466667	99.9864674090667	97.48350597440003	4593309.5	4.996244794345876E8	4	7886	0.15182961748920576	13.040311174052297	12.357088483788104	413.9862976074219	414.0060119628906
618	414.0441589355469	41.759688992					1	DETECTED	414.0442 m/z @41.76 [151020OFc1_NvH-0949-Control-8.raw]	414.0441589355469	41.759688992	0.0453844973333333	99.9956323194667	99.95024782213336	455584.1875	4.401505121349743E8	0	7886	0.07307607329877186	1.1749607157623434	611.4417636913038	414.0351257324219	414.053466796875
619	414.07305908203125	50.5869072722667					1	DETECTED	414.0731 m/z @50.59 [151020OFc1_NvH-0949-Control-8.raw]	414.07305908203125	50.5869072722667	1.82030409013333	99.9956323194667	98.17532822933336	140082.09375	3.852518771670247E8	0	7886	95.14485844228481	0.9727203254307835	0.9460611260537354	414.06365966796875	414.08184814453125
620	414.14031982421875	90.3231675602667					1	DETECTED	414.1403 m/z @90.32 [151020OFc1_NvH-0949-Control-8.raw]	414.14031982421875	90.3231675602667	7.4996696496	93.4483591933333	85.94868954373331	251537.59375	3.66500341413922E8	0	7886	0.05470657467934359	0.5188665759832882	0.03773315196657636	414.1315002441406	414.1496276855469
621	414.175048828125	25.1896937077333					1	DETECTED	414.1750 m/z @25.19 [151020OFc1_NvH-0949-Control-8.raw]	414.175048828125	25.1896937077333	2.51614642053333	98.2475874282667	95.73144100773337	384399.65625	4.106425205289376E8	0	7886	2.976122437461175	2.8730804226735502	6.20268294499783	414.16619873046875	414.18499755859375
622	414.1922302246094	9.25440414586667					1	DETECTED	414.1922 m/z @9.25 [151020OFc1_NvH-0949-Control-8.raw]	414.1922302246094	9.25440414586667	4.37906335226667	93.0337727037333	88.65470935146664	290198.0625	4.0706268111733675E8	3	7886	1.3174955306295768	1.690130692126968	2.311743585193954	414.18505859375	414.1932373046875
623	414.2032470703125	18.0427108914667					1	DETECTED	414.2032 m/z @18.04 [151020OFc1_NvH-0949-Control-8.raw]	414.2032470703125	18.0427108914667	3.85266502933333	99.4242699024	95.57160487306668	6012165.0	6.247393206439834E8	2	7886	3.293065077033212	5.762123082344783	7.680573146494125	414.19329833984375	414.2088623046875
624	414.2188720703125	34.1355544525333					1	DETECTED	414.2189 m/z @34.14 [151020OFc1_NvH-0949-Control-8.raw]	414.2188720703125	34.1355544525333	4.06450406613333	99.0954776426667	95.03097357653337	3.3678048E7	1.2117746223250902E9	2	7886	8.039056031309698	0.5581964489590591	0.010313864932621424	414.20892333984375	414.2288513183594
625	414.2298889160156	15.9955320213333					1	DETECTED	414.2299 m/z @16.00 [151020OFc1_NvH-0949-Control-8.raw]	414.2298889160156	15.9955320213333	4.46229796373333	98.3854093525333	93.92311138879997	1.0775179E7	7.02462076766616E8	3	7886	0.1617765412801795	20.31853893276684	41.76243287456778	414.2288818359375	414.2398681640625
626	414.2426452636719	31.3904108496					1	DETECTED	414.2426 m/z @31.39 [151020OFc1_NvH-0949-Control-8.raw]	414.2426452636719	31.3904108496	4.397525704	96.3839175050667	91.9863918010667	2451715.5	5.922419272009612E8	0	7886	2.4522519421193927	0.5450763222403369	1.624182989735351	414.23992919921875	414.24285888671875
627	414.25286865234375	28.6173108042667					1	DETECTED	414.2529 m/z @28.62 [151020OFc1_NvH-0949-Control-8.raw]	414.25286865234375	28.6173108042667	2.7171317312	99.142000632	96.4248689008	5730710.5	6.751240355382768E8	2	7886	62.13431859595744	3.229587933403689	3.2404172816687895	414.2428894042969	414.2628479003906
628	414.2652587890625	33.0711375541333					1	DETECTED	414.2653 m/z @33.07 [151020OFc1_NvH-0949-Control-8.raw]	414.2652587890625	33.0711375541333	10.5033233653333	73.5600182976	63.056694932266694	230905.71875	3.2513567378692734E8	0	7886	37.374420756649535	1.397049231368641	1.7940984627372818	414.26287841796875	414.2660217285156
629	414.2762756347656	15.1497247421333					1	DETECTED	414.2763 m/z @15.15 [151020OFc1_NvH-0949-Control-8.raw]	414.2762756347656	15.1497247421333	0.0182409461333333	99.9864674090667	99.96822646293337	4204810.5	6.461171182209588E8	3	7886	77.52291635073111	47.95273567241439	165.15565088441002	414.2663879394531	414.2860412597656
630	414.3002624511719	91.2114992381333					1	DETECTED	414.3003 m/z @91.21 [151020OFc1_NvH-0949-Control-8.raw]	414.3002624511719	91.2114992381333	5.3527275216	97.3059127504	91.9531852288	288031.34375	3.569551723167591E8	0	7886	0.06411235203601962	0.5179292844907161	1.3321612802390224	414.2912902832031	414.30889892578125
631	414.3216857910156	90.0646289216					1	DETECTED	414.3217 m/z @90.06 [151020OFc1_NvH-0949-Control-8.raw]	414.3216857910156	90.0646289216	50.4480318162667	92.4471397896	41.9991079733333	109324.046875	2.2209503406404725E8	0	7886	40.48686054900701	0.5300696051918005	0.04548706649946572	414.3207092285156	414.32275390625
632	414.44635009765625	18.1691281346667					1	DETECTED	414.4464 m/z @18.17 [151020OFc1_NvH-0949-Control-8.raw]	414.44635009765625	18.1691281346667	0.7071061368	99.8750520437333	99.16794590693331	647975.25	4.3737640686667186E8	0	7886	0.18683231398398448	0.8242863983635283	0.08987207074634457	414.4365234375	414.4551696777344
633	414.4652099609375	11.4654191909333					1	DETECTED	414.4652 m/z @11.47 [151020OFc1_NvH-0949-Control-8.raw]	414.4652099609375	11.4654191909333	2.95600014613333	95.8555150069333	92.89951486079997	1781728.25	4.334692430884761E8	0	7886	0.2310960651236602	0.5898634372364553	5.254234093839962	414.45526123046875	414.4750061035156
634	414.4931640625	29.0725848738667					1	DETECTED	414.4932 m/z @29.07 [151020OFc1_NvH-0949-Control-8.raw]	414.4931640625	29.0725848738667	4.92317602053333	99.6253028834667	94.70212686293337	1469862.0	4.526392566352672E8	4	7886	17.56837354648834	0.7566459172960952	17.66289527413359	414.4831848144531	414.50262451171875
635	414.5056457519531	27.0679930981333					1	DETECTED	414.5056 m/z @27.07 [151020OFc1_NvH-0949-Control-8.raw]	414.5056457519531	27.0679930981333	6.61080069733333	94.2354674202667	87.62466672293337	548756.875	3.7839382504921615E8	0	7886	0.036067528035253815	2.1416591535675944	2.0334759035132257	414.5033264160156	414.5106201171875
636	414.5207214355469	14.7601477229333					1	DETECTED	414.5207 m/z @14.76 [151020OFc1_NvH-0949-Control-8.raw]	414.5207214355469	14.7601477229333	0.6692609728	94.6233484208	93.954087448	1044926.75	4.457230672744623E8	3	7886	0.10559830698430694	0.7644288126104827	3.1574121837264535	414.5108642578125	414.52764892578125
637	414.53765869140625	18.0114773965333					1	DETECTED	414.5377 m/z @18.01 [151020OFc1_NvH-0949-Control-8.raw]	414.53765869140625	18.0114773965333	3.70507089733333	98.5236407176	94.81856982026667	4205362.5	5.0757895194742787E8	0	7886	0.19770876730013143	0.5455880635765097	0.0712479448246896	414.5276794433594	414.547607421875
638	414.54852294921875	31.2798351749333					1	DETECTED	414.5485 m/z @31.28 [151020OFc1_NvH-0949-Control-8.raw]	414.54852294921875	31.2798351749333	5.2193252672	53.3013413642667	48.0820160970667	654189.0625	2.3450298260400784E8	0	7886	14.540576914801232	0.9881609391769729	0.08710538285102509	414.5477294921875	414.5494384765625
639	414.5594787597656	19.4661965909333					1	DETECTED	414.5595 m/z @19.47 [151020OFc1_NvH-0949-Control-8.raw]	414.5594787597656	19.4661965909333	1.658418508	98.7903498178667	97.1319313098667	7867112.0	8.64071601030684E8	3	7886	10.046260794886798	1.3201793959442139	0.3996407890615155	414.5497131347656	414.5694274902344
640	414.57177734375	38.30095088					1	DETECTED	414.5718 m/z @38.30 [151020OFc1_NvH-0949-Control-8.raw]	414.57177734375	38.30095088	4.94531108346667	63.8448091464	58.89949806293333	682688.25	3.192914867433734E8	3	7886	32.37614695664237	0.9118267440832681	0.004548374442996122	414.5694885253906	414.5817565917969
641	414.59100341796875	41.925830944					1	DETECTED	414.5910 m/z @41.93 [151020OFc1_NvH-0949-Control-8.raw]	414.59100341796875	41.925830944	1.25580252586667	97.7828407333333	96.52703820746663	600975.5625	4.29188515608178E8	0	7886	16.09432908398107	1.268587518286361	0.004492502634283782	414.5818176269531	414.5934753417969
642	414.6034851074219	41.2519234250667					1	DETECTED	414.6035 m/z @41.25 [151020OFc1_NvH-0949-Control-8.raw]	414.6034851074219	41.2519234250667	4.57588434506667	97.8845252229333	93.30864087786664	2492674.0	3.9771208364130867E8	3	7886	0.3400576510244093	4.024329238098954	4.073355682661171	414.5935974121094	414.61328125
643	414.6905822753906	22.7462944725333					1	DETECTED	414.6906 m/z @22.75 [151020OFc1_NvH-0949-Control-8.raw]	414.6905822753906	22.7462944725333	4.99911915466667	97.3059127504	92.30679359573332	3102711.25	4.516012689285402E8	0	7886	0.2111070093539631	0.5152377714513005	15.117446753732976	414.6806335449219	414.7004699707031
644	414.7078552246094	21.1678546106667					1	DETECTED	414.7079 m/z @21.17 [151020OFc1_NvH-0949-Control-8.raw]	414.7078552246094	21.1678546106667	5.57935374506667	98.7165925229333	93.13723877786663	1200497.625	4.915549069018147E8	2	7886	0.2663024591749874	0.6844035542816335	0.049462869837465756	414.7005920410156	414.7104797363281
645	414.7205505371094	34.1091253824					1	DETECTED	414.7206 m/z @34.11 [151020OFc1_NvH-0949-Control-8.raw]	414.7205505371094	34.1091253824	0.1291210368	98.2659084688	98.136787432	1.4348894E7	7.200951872677338E8	2	7886	0.24217701813533665	0.5124694287188203	0.020343031440715302	414.7105712890625	414.73052978515625
646	414.73236083984375	25.5311236096					1	DETECTED	414.7324 m/z @25.53 [151020OFc1_NvH-0949-Control-8.raw]	414.73236083984375	25.5311236096	7.3456486032	98.9193463736	91.5736977704	1074499.625	4.415529258751071E8	0	7886	0.20566775936326565	0.5084992899440671	5.519381607579843	414.7305908203125	414.73382568359375
647	414.74383544921875	21.9685242362667					1	DETECTED	414.7438 m/z @21.97 [151020OFc1_NvH-0949-Control-8.raw]	414.74383544921875	21.9685242362667	5.00845591466667	95.4384655333333	90.43000961866663	1701095.125	4.9607236150152194E8	2	7886	18.974186692656286	1.0908678044795062	1.2954620696161694	414.73388671875	414.7442321777344
648	414.7542419433594	32.8846412264					1	DETECTED	414.7542 m/z @32.88 [151020OFc1_NvH-0949-Control-8.raw]	414.7542419433594	32.8846412264	1.10914526213333	98.2014819114667	97.09233664933338	9247747.0	9.008938195208566E8	2	7886	6.633799198708775	0.5179452252859872	0.03078654667467719	414.7442626953125	414.76422119140625
649	414.7701416015625	19.6774044024					1	DETECTED	414.7701 m/z @19.68 [151020OFc1_NvH-0949-Control-8.raw]	414.7701416015625	19.6774044024	2.12324862666667	98.7719692125333	96.64872058586664	1589835.0	4.356185902317389E8	0	7886	0.41180033112439673	0.5247719643413166	0.2003766354803514	414.7642822265625	414.77117919921875
650	414.7812194824219	17.6193257744					1	DETECTED	414.7812 m/z @17.62 [151020OFc1_NvH-0949-Control-8.raw]	414.7812194824219	17.6193257744	2.12324862666667	97.8659275533333	95.74267892666663	2416886.25	5.499899007389381E8	2	7886	0.19177421286472196	6.331114207663569	0.08976195363188008	414.771240234375	414.79052734375
651	414.85504150390625	14.7601477229333					1	DETECTED	414.8550 m/z @14.76 [151020OFc1_NvH-0949-Control-8.raw]	414.85504150390625	14.7601477229333	4.3328118368	99.289584308	94.9567724712	587546.0	3.9041276014400446E8	0	7886	0.09603797962847516	0.9410884294330705	4.730603215349429	414.8450927734375	414.8561096191406
652	414.8661193847656	13.8085109229333					1	DETECTED	414.8661 m/z @13.81 [151020OFc1_NvH-0949-Control-8.raw]	414.8661193847656	13.8085109229333	0.856900490133333	99.6902394805333	98.83333899039997	2528091.0	4.676947983196235E8	3	7886	0.16813877914220932	7.163229218442965	0.29748207221731643	414.856201171875	414.8760986328125
653	414.88336181640625	31.2519644309333					1	DETECTED	414.8834 m/z @31.25 [151020OFc1_NvH-0949-Control-8.raw]	414.88336181640625	31.2519644309333	0.7543765376	73.4399238930667	72.68554735546671	696097.9375	3.5725596109579086E8	3	7886	0.03678808737630135	1.94350880578672	0.05524611814295216	414.8761291503906	414.8837585449219
654	414.8937683105469	19.4860067421333					1	DETECTED	414.8938 m/z @19.49 [151020OFc1_NvH-0949-Control-8.raw]	414.8937683105469	19.4860067421333	0.0362824610666667	99.7643429346667	99.72806047360004	5021368.0	6.593700172224262E8	3	7886	27.162416477875905	25.54164729735667	0.48842432877384767	414.8839111328125	414.90374755859375
655	414.9131164550781	37.3848151829333					1	DETECTED	414.9131 m/z @37.38 [151020OFc1_NvH-0949-Control-8.raw]	414.9131164550781	37.3848151829333	0.0362824610666667	98.1830506101333	98.14676814906663	1433660.125	4.3700061648203194E8	3	7886	0.02645248230724917	0.5195728830868601	0.490907607717874	414.9038391113281	414.923095703125
656	414.9380798339844	41.2519234250667					1	DETECTED	414.9381 m/z @41.25 [151020OFc1_NvH-0949-Control-8.raw]	414.9380798339844	41.2519234250667	0.929978657866667	99.9864674090667	99.05648875120004	1704026.75	4.415667242215044E8	0	7886	0.3975898939074938	0.5076681162762331	0.007160682856106916	414.92840576171875	414.9479675292969
657	414.9505615234375	32.4611564309333					1	DETECTED	414.9506 m/z @32.46 [151020OFc1_NvH-0949-Control-8.raw]	414.9505615234375	32.4611564309333	0.38591172	98.5956920037333	98.20978028373331	590514.6875	4.1078269183440626E8	0	7886	0.18074790153036702	2.1144670050137457	0.25373251658973867	414.94818115234375	414.9605407714844
658	414.9761657714844	22.7974144765333					1	DETECTED	414.9762 m/z @22.80 [151020OFc1_NvH-0949-Control-8.raw]	414.9761657714844	22.7974144765333	1.79326929466667	99.9864674090667	98.19319811440003	1293933.125	4.4481388182894653E8	0	7886	0.03492556095809718	0.5151017360428355	0.11724492048343019	414.9661865234375	414.9855651855469
659	414.99774169921875	42.7946667981333					1	DETECTED	414.9977 m/z @42.79 [151020OFc1_NvH-0949-Control-8.raw]	414.99774169921875	42.7946667981333	1.17216546826667	98.9934663338667	97.82130086560004	710936.375	4.4109931316960394E8	0	7886	0.23787145617232142	1.139988521174211	0.006075371552499149	414.98779296875	415.0071716308594
660	415.0311279296875	43.3689329989333					1	DETECTED	415.0311 m/z @43.37 [151020OFc1_NvH-0949-Control-8.raw]	415.0311279296875	43.3689329989333	0.00860340053333333	99.9956323194667	99.98702891893336	147400.5	3.9285253417594284E8	0	7886	81.1584132437192	1.1470460431321858	1.2564935494468832	415.02581787109375	415.0406188964844
661	415.1009826660156	47.3275859706667					1	DETECTED	415.1010 m/z @47.33 [151020OFc1_NvH-0949-Control-8.raw]	415.1009826660156	47.3275859706667	0.312194358933333	99.9585910994667	99.64639674053336	138689.109375	4.0774818450106853E8	0	7886	99.98456045691742	1.0599170414284926	1.120589700417145	415.0919494628906	415.1089172363281
662	415.1211853027344	92.2430917632					1	DETECTED	415.1212 m/z @92.24 [151020OFc1_NvH-0949-Control-8.raw]	415.1211853027344	92.2430917632	7.63011424826667	99.4335800050667	91.80346575680004	198092.890625	3.6016074348396564E8	0	7886	1.179358362472712	0.5424904574513859	0.06577750144829768	415.1117248535156	415.1285705566406
663	415.1730041503906	27.1806707794667					1	DETECTED	415.1730 m/z @27.18 [151020OFc1_NvH-0949-Control-8.raw]	415.1730041503906	27.1806707794667	1.96725486746667	99.0303555058667	97.06310063840003	678101.4375	4.2609067411001813E8	0	7886	72.01491941107179	2.8753705076734732	160.5966788449565	415.1637268066406	415.1764831542969
664	415.18658447265625	24.5414717757333					1	DETECTED	415.1866 m/z @24.54 [151020OFc1_NvH-0949-Control-8.raw]	415.18658447265625	24.5414717757333	4.7487695944	97.7000439848	92.9512743904	2265038.25	4.7198097248866665E8	3	7886	0.13645709481570734	0.5290325473312251	0.06870139540585486	415.1767883300781	415.1965637207031
665	415.2011413574219	13.7837799693333					1	DETECTED	415.2011 m/z @13.78 [151020OFc1_NvH-0949-Control-8.raw]	415.2011413574219	13.7837799693333	4.2216190784	99.6902394805333	95.4686204021333	1631746.25	4.807425285536285E8	0	7886	0.18151577330487179	5.089779689546319	11.469725799315645	415.19659423828125	415.2038879394531
666	415.21392822265625	32.4968502725333					1	DETECTED	415.2139 m/z @32.50 [151020OFc1_NvH-0949-Control-8.raw]	415.21392822265625	32.4968502725333	2.11425704853333	99.9678092725333	97.85355222399997	1.21325512E8	2.679431019837033E9	2	7886	0.20168158629110167	0.5088970401449291	0.01359234791299253	415.2039489746094	415.2239074707031
667	415.23114013671875	46.7922066424					1	DETECTED	415.2311 m/z @46.79 [151020OFc1_NvH-0949-Control-8.raw]	415.23114013671875	46.7922066424	4.14795329946667	99.6625626928	95.51460939333333	8141944.5	7.706772796591332E8	2	7886	31.956447575649833	0.5048298733185725	0.1777483012425791	415.22393798828125	415.232666015625
668	415.24267578125	30.6214378842667					1	DETECTED	415.2427 m/z @30.62 [151020OFc1_NvH-0949-Control-8.raw]	415.24267578125	30.6214378842667	2.34816503361667	98.9843267808	96.63616174718334	7.1525976E7	1.8569254197448049E9	2	7886	0.21826423344569434	1.3766109845174552	1.5404128296046364	415.2326965332031	415.2526550292969
669	415.2550048828125	33.2736911378667					1	DETECTED	415.2550 m/z @33.27 [151020OFc1_NvH-0949-Control-8.raw]	415.2550048828125	33.2736911378667	2.33913634535	95.4384655333333	93.0993291879833	2.9084794E7	1.251442783747707E9	2	7886	0.20430729650394852	1.582041504266533	1.625025561398753	415.252685546875	415.26495361328125
670	415.2680969238281	50.5869072722667					1	DETECTED	415.2681 m/z @50.59 [151020OFc1_NvH-0949-Control-8.raw]	415.2680969238281	50.5869072722667	0.3307334544	97.9859529696	97.6552195152	1.1701718E7	6.553220462373881E8	2	7886	0.19585091438342062	0.5188153405508613	1.331805567828841	415.2650146484375	415.278076171875
671	415.2792663574219	15.1497247421333					1	DETECTED	415.2793 m/z @15.15 [151020OFc1_NvH-0949-Control-8.raw]	415.2792663574219	15.1497247421333	9.36527630373333	98.1644489861333	88.79917268239997	512718.75	4.112369019663459E8	2	7886	43.343043587252495	9.111277326221309	0.016902470724241402	415.2781066894531	415.28228759765625
672	415.29241943359375	43.3558105109333					1	DETECTED	415.2924 m/z @43.36 [151020OFc1_NvH-0949-Control-8.raw]	415.29241943359375	43.3558105109333	3.66804622693333	99.1880849512	95.52003872426667	1310635.375	4.5323888934664243E8	0	7886	0.4166835701745981	1.4558606624548234	0.025649844236816204	415.2824401855469	415.3011474609375
673	415.3043518066406	91.2027743144					1	DETECTED	415.3044 m/z @91.20 [151020OFc1_NvH-0949-Control-8.raw]	415.3043518066406	91.2027743144	14.5509397968	92.4471397896	77.8961999928	128921.6328125	3.169077344902051E8	0	7886	0.04553303704663847	0.5081169973493216	7.550873147620459	415.3032531738281	415.311279296875
674	415.4415283203125	45.9721200024					1	DETECTED	415.4415 m/z @45.97 [151020OFc1_NvH-0949-Control-8.raw]	415.4415283203125	45.9721200024	0.119964868533333	95.5318395194667	95.41187465093337	1220978.0	4.250341671017081E8	0	7886	0.15032965482465244	0.5056823560071059	0.006059773803538119	415.4316711425781	415.44915771484375
675	415.45953369140625	20.5597466904					1	DETECTED	415.4595 m/z @20.56 [151020OFc1_NvH-0949-Control-8.raw]	415.45953369140625	20.5597466904	4.85578325173333	96.5675108498667	91.71172759813336	3933588.75	4.8282592062276554E8	0	7886	0.34362350051064183	1.076147637875702	1.1228285844206791	415.4496154785156	415.4693603515625
676	415.4783020019531	24.9487385082667					1	DETECTED	415.4783 m/z @24.95 [151020OFc1_NvH-0949-Control-8.raw]	415.4783020019531	24.9487385082667	5.39088562853333	98.1830506101333	92.79216498159997	669186.625	3.7518009572313964E8	0	7886	9.073507041634484	4.549632668911769	4.692232051868096	415.4699401855469	415.4803466796875
677	415.4904479980469	41.9379663405333					1	DETECTED	415.4904 m/z @41.94 [151020OFc1_NvH-0949-Control-8.raw]	415.4904479980469	41.9379663405333	2.55285480266667	96.2369002698667	93.68404546720002	1147394.5	4.359705470030229E8	0	7886	0.10701761447015201	0.5054581471475462	0.021177534656121953	415.4805603027344	415.5001220703125
678	415.5072937011719	27.0944493501333					1	DETECTED	415.5073 m/z @27.09 [151020OFc1_NvH-0949-Control-8.raw]	415.5072937011719	27.0944493501333	5.04769934213333	92.7467904434667	87.69909110133337	432642.0625	4.0507263048956645E8	0	7886	0.17986046079379037	2.3470487023667777	0.00338318997588403	415.5004577636719	415.5138854980469
679	415.52392578125	19.1003607821333					1	DETECTED	415.5239 m/z @19.10 [151020OFc1_NvH-0949-Control-8.raw]	415.52392578125	19.1003607821333	1.80220887546667	96.6981075386667	94.89589866320003	666378.1875	3.862596488027702E8	0	7886	0.1444833941165733	0.5245310618580787	0.07874157326058011	415.51397705078125	415.5250549316406
680	415.5351867675781	13.7960342928					1	DETECTED	415.5352 m/z @13.80 [151020OFc1_NvH-0949-Control-8.raw]	415.5351867675781	13.7960342928	5.03795621333333	96.8149018597333	91.77694564639997	751582.4375	4.4536374936917245E8	3	7886	13.493272154034933	0.9239603249540145	0.7575336749904811	415.5252380371094	415.5403747558594
681	415.5503845214844	30.5595476026667					1	DETECTED	415.5504 m/z @30.56 [151020OFc1_NvH-0949-Control-8.raw]	415.5503845214844	30.5595476026667	4.44381436693333	99.233961552	94.79014718506667	913672.3125	3.831501147004385E8	3	7886	20.903492773255433	0.5035190209113451	1.0820758374715376	415.5404052734375	415.55535888671875
682	415.56536865234375	46.847341304					1	DETECTED	415.5654 m/z @46.85 [151020OFc1_NvH-0949-Control-8.raw]	415.56536865234375	46.847341304	4.81379417813333	94.4254625848	89.61166840666667	5154417.0	5.2992749923545957E8	0	7886	0.21798100349364802	0.5272762936115787	0.2082344239606577	415.5554504394531	415.5697326660156
683	415.5797424316406	34.6574882624					1	DETECTED	415.5797 m/z @34.66 [151020OFc1_NvH-0949-Control-8.raw]	415.5797424316406	34.6574882624	4.5273991	99.6809627693333	95.15356366933331	6106540.0	5.972607413534958E8	3	7886	10.713086541358905	0.7731221427476774	1.0806751740481748	415.56976318359375	415.5897216796875
684	415.5915832519531	31.9641622776					1	DETECTED	415.5916 m/z @31.96 [151020OFc1_NvH-0949-Control-8.raw]	415.5915832519531	31.9641622776	4.97730875706667	96.8240413216	91.84673256453334	191376.84375	3.665051773482214E8	0	7886	0.14475598207298646	1.7016939839735383	2.4033879679470767	415.5898132324219	415.5954284667969
685	415.6424560546875	46.0218883541333					1	DETECTED	415.6425 m/z @46.02 [151020OFc1_NvH-0949-Control-8.raw]	415.6424560546875	46.0218883541333	0.660073125866667	99.3912513258667	98.73117820000004	485767.59375	3.951524213023053E8	0	7886	0.11741184176511155	1.0882630876120338	19.45546461794453	415.6326904296875	415.65240478515625
686	415.68414306640625	23.7480953613333					1	DETECTED	415.6841 m/z @23.75 [151020OFc1_NvH-0949-Control-8.raw]	415.68414306640625	23.7480953613333	1.5655072392	96.6888324397333	95.1233252005333	1473570.625	4.97085026672183E8	0	7886	0.7995290328669924	0.5201637076437873	1.8593216324912079	415.67474365234375	415.694091796875
687	415.7150573730469	32.4968502725333					1	DETECTED	415.7151 m/z @32.50 [151020OFc1_NvH-0949-Control-8.raw]	415.7150573730469	32.4968502725333	3.99058617706667	99.5630373341333	95.57245115706662	5.8170828E7	1.6063518604095728E9	2	7886	0.18875048840166642	0.8964783107641033	0.5186256251982778	415.7051086425781	415.7250061035156
688	415.7334899902344	15.0374468850667					1	DETECTED	415.7335 m/z @15.04 [151020OFc1_NvH-0949-Control-8.raw]	415.7334899902344	15.0374468850667	4.4993871808	98.7259006912	94.2265135104	3708634.75	4.9076003574403024E8	2	7886	0.11907288286528761	0.6177930527704056	1.4783541076989162	415.7251281738281	415.73388671875
689	415.743896484375	30.6360091757333					1	DETECTED	415.7439 m/z @30.64 [151020OFc1_NvH-0949-Control-8.raw]	415.743896484375	30.6360091757333	3.97232631066667	97.8013991445333	93.82907283386663	3.151475E7	1.3340756519643295E9	2	7886	0.19789102226408772	0.9984524061462482	0.04190004417225919	415.7339172363281	415.75384521484375
690	415.756591796875	33.2736911378667					1	DETECTED	415.7566 m/z @33.27 [151020OFc1_NvH-0949-Control-8.raw]	415.756591796875	33.2736911378667	7.46331840693333	96.9922166832	89.52889827626667	1.2374918E7	6.72980090544405E8	2	7886	0.2151677239006844	0.5232547955867543	0.11058595325322859	415.7539367675781	415.7610168457031
691	415.7711181640625	26.4783310090667					1	DETECTED	415.7711 m/z @26.48 [151020OFc1_NvH-0949-Control-8.raw]	415.7711181640625	26.4783310090667	2.93753138186667	96.5582572970667	93.62072591520003	1.8057854E7	7.393115453958256E8	2	7886	0.180070916370628	24.94225168037223	131.65302360913145	415.7612609863281	415.78106689453125
692	415.7843322753906	17.6588796581333					1	DETECTED	415.7843 m/z @17.66 [151020OFc1_NvH-0949-Control-8.raw]	415.7843322753906	17.6588796581333	4.94531108346667	98.9100029914667	93.96469190800002	249840.734375	4.343788010944609E8	0	7886	35.19815725305344	3.6954491320098897	0.7285400523423485	415.7811584472656	415.7931823730469
693	415.8579406738281	27.659109768					1	DETECTED	415.8579 m/z @27.66 [151020OFc1_NvH-0949-Control-8.raw]	415.8579406738281	27.659109768	1.4397001304	97.3809184264	95.941218296	864055.5625	4.489830209592698E8	0	7886	0.2118676605612464	0.5058614060817035	0.4420434075108167	415.84796142578125	415.867919921875
694	415.8788757324219	18.31292006					1	DETECTED	415.8789 m/z @18.31 [151020OFc1_NvH-0949-Control-8.raw]	415.8788757324219	18.31292006	0.312194358933333	99.9864674090667	99.67427305013337	1884852.375	4.986795251323823E8	3	7886	8.86504176820104	0.6856147188191698	7.0768067021914165	415.8689880371094	415.88885498046875
695	415.8998107910156	46.8171857021333					1	DETECTED	415.8998 m/z @46.82 [151020OFc1_NvH-0949-Control-8.raw]	415.8998107910156	46.8171857021333	0.0453844973333333	96.5954088696	96.55002437226668	2287721.5	4.901617310689047E8	3	7886	0.1919507635915636	0.668396966645229	0.02950070873510987	415.8898620605469	415.9042663574219
696	415.9143371582031	34.6335174981333					1	DETECTED	415.9143 m/z @34.63 [151020OFc1_NvH-0949-Control-8.raw]	415.9143371582031	34.6335174981333	0.192747127733333	86.496985968	86.30423884026668	4265602.5	4.8403375042053694E8	3	7886	0.17950659194262641	6.953239687120102	7.1818172501401945	415.9043884277344	415.9242858886719
697	415.9610595703125	20.602077288					1	DETECTED	415.9611 m/z @20.60 [151020OFc1_NvH-0949-Control-8.raw]	415.9610595703125	20.602077288	0.6692609728	98.9658505792	98.29658960639999	1838112.0	4.369865266826759E8	0	7886	0.3388161957263023	0.9173814680460489	0.8928411430673502	415.951171875	415.96282958984375
698	415.9728698730469	38.3464630445333					1	DETECTED	415.9729 m/z @38.35 [151020OFc1_NvH-0949-Control-8.raw]	415.9728698730469	38.3464630445333	0.220255084533333	99.0581259357333	98.83787085119997	2038407.375	4.5029404743611073E8	0	7886	0.8618134917034226	0.5022510502836504	0.4797401306937369	415.962890625	415.9823913574219
699	415.9920654296875	42.0007156050667					1	DETECTED	415.9921 m/z @42.00 [151020OFc1_NvH-0949-Control-8.raw]	415.9920654296875	42.0007156050667	0.404278542933333	99.75498082	99.35070227706667	661027.0625	3.951403761342971E8	0	7886	0.20416719009995887	1.1942212998755721	0.0015469094366820514	415.98309326171875	416.0019836425781
700	416.0289001464844	29.7441398101333					1	DETECTED	416.0289 m/z @29.74 [151020OFc1_NvH-0949-Control-8.raw]	416.0289001464844	29.7441398101333	0.0818217978666667	99.9956323194667	99.91381052160003	169735.890625	3.9278276599002814E8	3	7886	29.85876557538536	2.0006937663251794	3.013116320512745	416.0192565917969	416.0386962890625
701	416.05096435546875	36.1339610605333					1	DETECTED	416.0510 m/z @36.13 [151020OFc1_NvH-0949-Control-8.raw]	416.05096435546875	36.1339610605333	0.660073125866667	99.9585910994667	99.29851797360004	153929.78125	4.3157320515890145E8	0	7886	97.7295597917198	1.3733514604641797	1.7476216818096832	416.04156494140625	416.0608215332031
702	416.1922912597656	27.5842126					1	DETECTED	416.1923 m/z @27.58 [151020OFc1_NvH-0949-Control-8.raw]	416.1922912597656	27.5842126	0.266340139733333	99.9028833261333	99.63654318639998	913399.5625	4.7181184316039616E8	3	7886	8.413509230112982	2.3954696546655625	0.5192242459694536	416.1823425292969	416.20220947265625
703	416.20367431640625	21.3265146405333					1	DETECTED	416.2037 m/z @21.33 [151020OFc1_NvH-0949-Control-8.raw]	416.20367431640625	21.3265146405333	2.59848304826667	99.0674759944	96.46899294613333	519937.03125	3.387726654890279E8	0	7886	3.607514070312128	4.17279461992428	0.004379854861207659	416.20233154296875	416.2063293457031
704	416.2163391113281	32.4808880312					1	DETECTED	416.2163 m/z @32.48 [151020OFc1_NvH-0949-Control-8.raw]	416.2163391113281	32.4808880312	1.0902085088	98.9934663338667	97.9032578250667	1.4064214E7	8.902930377229615E8	3	7886	0.1832765547242161	1.2268165435800498	0.012063592119977583	416.20635986328125	416.226318359375
705	416.2317199707031	19.7260934061333					1	DETECTED	416.2317 m/z @19.73 [151020OFc1_NvH-0949-Control-8.raw]	416.2317199707031	19.7260934061333	5.2193252672	99.5352643477333	94.3159390805333	4676004.0	8.220404575188515E8	2	7886	3.5612071735142834	3.570074348088348	17.579074163012482	416.2263488769531	416.24066162109375
706	416.25067138671875	29.7104815648					1	DETECTED	416.2507 m/z @29.71 [151020OFc1_NvH-0949-Control-8.raw]	416.25067138671875	29.7104815648	4.4160108784	98.8822302738667	94.4662193954667	1.63414976E8	3.6545415587040586E9	2	7886	0.26718856164367466	1.5033983311151193	1.7036485795627252	416.2406921386719	416.2606506347656
707	416.260986328125	19.6668462066667					1	DETECTED	416.2610 m/z @19.67 [151020OFc1_NvH-0949-Control-8.raw]	416.260986328125	19.6668462066667	5.6422823344	84.6527838325333	79.01050149813331	1428430.25	4.8876836461631125E8	0	7886	18.605852709042082	6.199550845875091	0.05573730174134018	416.26068115234375	416.2628479003906
708	416.2728576660156	26.4554185909333					1	DETECTED	416.2729 m/z @26.46 [151020OFc1_NvH-0949-Control-8.raw]	416.2728576660156	26.4554185909333	6.77072615626667	99.0119786637333	92.24125250746663	8424909.0	6.349578795919195E8	3	7886	0.1810180396278369	1.3114599955154678	1.2536994271801787	416.26287841796875	416.2827453613281
709	416.28680419921875	27.7075837517333					1	DETECTED	416.2868 m/z @27.71 [151020OFc1_NvH-0949-Control-8.raw]	416.28680419921875	27.7075837517333	0.321491776533333	94.3273885464	94.00589676986667	996557.0625	3.908914738988041E8	0	7886	0.13108781727458663	3.7456365521120016	0.0200285588428259	416.28289794921875	416.29638671875
710	416.30029296875	91.7521264925333					1	DETECTED	416.3003 m/z @91.75 [151020OFc1_NvH-0949-Control-8.raw]	416.30029296875	91.7521264925333	8.76337414773333	95.0610076701333	86.29763352239998	97971.359375	2.729945082328668E8	0	7886	0.9706559190435087	0.5199357207097917	4.950225347366042	416.29901123046875	416.3055725097656
711	416.3285217285156	33.9258029024					1	DETECTED	416.3285 m/z @33.93 [151020OFc1_NvH-0949-Control-8.raw]	416.3285217285156	33.9258029024	1.5833275688	96.8613180176	95.2779904488	105145.484375	3.7706188890192264E8	0	7886	89.34144462844743	1.4729545198078493	1.7950335478710544	416.32763671875	416.3385009765625
712	416.3794860839844	49.7936978165333					1	DETECTED	416.3795 m/z @49.79 [151020OFc1_NvH-0949-Control-8.raw]	416.3794860839844	49.7936978165333	0.0182409461333333	99.8750520437333	99.85681109759997	164899.4375	4.4528871062624985E8	0	7886	55.652685015233274	1.0319683482505337	0.8871389325705081	416.3701477050781	416.3888854980469
713	416.43304443359375	39.1175395864					1	DETECTED	416.4330 m/z @39.12 [151020OFc1_NvH-0949-Control-8.raw]	416.43304443359375	39.1175395864	1.11815187973333	94.5987252069333	93.48057332719996	617276.75	3.8071222615106595E8	0	7886	0.30080830395470315	1.2300273631882706	1.4600547263765409	416.4231262207031	416.4429931640625
714	416.45794677734375	17.2851029245333					1	DETECTED	416.4579 m/z @17.29 [151020OFc1_NvH-0949-Control-8.raw]	416.45794677734375	17.2851029245333	4.45315852613333	99.1605394381333	94.70738091199996	394376.84375	3.727831193962118E8	0	7886	0.7695530014735574	6.047998248671847	3.331445799253936	416.44805908203125	416.46435546875
715	416.474609375	38.2443764242667					1	DETECTED	416.4746 m/z @38.24 [151020OFc1_NvH-0949-Control-8.raw]	416.474609375	38.2443764242667	5.13732752026667	99.6809627693333	94.54363524906664	1080896.625	4.1599279170532876E8	0	7886	13.464212442422067	0.5497217930925956	0.6799383097637904	416.4647216796875	416.48455810546875
716	416.49383544921875	43.4093392464					1	DETECTED	416.4938 m/z @43.41 [151020OFc1_NvH-0949-Control-8.raw]	416.49383544921875	43.4093392464	4.7689045408	99.5537641322667	94.78485959146671	651485.125	4.6096626616242945E8	0	7886	21.546017985037214	1.2264983599903694	2.5984259915761263	416.484619140625	416.5036926269531
717	416.52239990234375	19.9348535616					1	DETECTED	416.5224 m/z @19.93 [151020OFc1_NvH-0949-Control-8.raw]	416.52239990234375	19.9348535616	4.2958267592	98.7903498178667	94.4945230586667	1172478.375	4.1777926929744124E8	0	7886	0.16600487655226814	5.91998064325581	11.317888468993464	416.5127868652344	416.52880859375
718	416.5388488769531	30.9272095176					1	DETECTED	416.5388 m/z @30.93 [151020OFc1_NvH-0949-Control-8.raw]	416.5388488769531	30.9272095176	3.80657813306667	99.3727494933333	95.56617136026664	4783574.5	5.409618422405596E8	3	7886	3.311268558111081	0.5072627224218603	0.05051106702995944	416.5289306640625	416.5486755371094
719	416.5591125488281	29.7104815648					1	DETECTED	416.5591 m/z @29.71 [151020OFc1_NvH-0949-Control-8.raw]	416.5591125488281	29.7104815648	4.8348543528	99.6995921373333	94.8647377845333	1.2465292E7	7.476647005723802E8	3	7886	4.9238927554829495	0.535955026281234	0.011964536699113194	416.54913330078125	416.569091796875
720	416.57989501953125	45.7443726890667					1	DETECTED	416.5799 m/z @45.74 [151020OFc1_NvH-0949-Control-8.raw]	416.57989501953125	45.7443726890667	2.97446865493333	90.1453298808	87.17086122586667	549389.5	4.4938916899365497E8	0	7886	24.28308798309931	1.1696854722668	0.004919528077237724	416.5702209472656	416.5875244140625
721	416.59759521484375	53.9070406069333					1	DETECTED	416.5976 m/z @53.91 [151020OFc1_NvH-0949-Control-8.raw]	416.59759521484375	53.9070406069333	1.0995889312	93.0656307122667	91.96604178106669	827627.375	3.963215426384758E8	0	7886	0.0713211171447341	1.0466325849517268	0.0012163711492693095	416.58770751953125	416.6073913574219
722	416.6682434082031	33.3872715021333					1	DETECTED	416.6682 m/z @33.39 [151020OFc1_NvH-0949-Control-8.raw]	416.6682434082031	33.3872715021333	2.65352817226667	95.2832157408	92.62968756853333	214328.78125	3.752654162178365E8	0	7886	0.18372046914561224	1.5069704749977049	2.0139409499954097	416.6589660644531	416.67620849609375
723	416.686279296875	19.6171551112					1	DETECTED	416.6863 m/z @19.62 [151020OFc1_NvH-0949-Control-8.raw]	416.686279296875	19.6171551112	1.4666538728	98.4682494101333	97.0015955373333	2149006.5	4.4925260373169655E8	0	7886	0.21431934920784101	2.5354381585754124	120.73003800917517	416.6764221191406	416.6961669921875
724	416.6993408203125	31.2519644309333					1	DETECTED	416.6993 m/z @31.25 [151020OFc1_NvH-0949-Control-8.raw]	416.6993408203125	31.2519644309333	3.71435171626667	98.2107191442667	94.49636742800003	742224.75	4.2531008565994257E8	2	7886	20.415702541593646	2.7268153449171355	0.00824728976687004	416.6964416503906	416.7092590332031
725	416.7210693359375	28.2927566402667					1	DETECTED	416.7211 m/z @28.29 [151020OFc1_NvH-0949-Control-8.raw]	416.7210693359375	28.2927566402667	5.02856032053333	96.8010479496	91.77248762906667	2800609.25	5.912273750842013E8	2	7886	11.351429826146518	1.2047924340083207	2.3851033767275713	416.7110900878906	416.7290344238281
726	416.7390441894531	22.7552966085333					1	DETECTED	416.7390 m/z @22.76 [151020OFc1_NvH-0949-Control-8.raw]	416.7390441894531	22.7552966085333	4.01825038853333	99.2156893757333	95.19743898719997	1.1584611E7	7.576164030280691E8	2	7886	0.14711078332369	4.783292749873807	2.235566410699082	416.72906494140625	416.7415466308594
727	416.7515563964844	29.7104815648					1	DETECTED	416.7516 m/z @29.71 [151020OFc1_NvH-0949-Control-8.raw]	416.7515563964844	29.7104815648	3.63144034426667	99.0395994338667	95.40815908960003	7.3773672E7	1.9459474442599783E9	2	7886	0.23819219308202122	0.6493896880139569	32.89678553468084	416.74163818359375	416.76123046875
728	416.7743225097656	26.4783310090667					1	DETECTED	416.7743 m/z @26.48 [151020OFc1_NvH-0949-Control-8.raw]	416.7743225097656	26.4783310090667	2.23139535308333	82.321987476	80.09059212291668	2322202.0	4.080591336002641E8	0	7886	0.16590259944232955	62.69657218619249	3.9594721980730636	416.7643737792969	416.7835998535156
729	416.8433532714844	41.6928211682667					1	DETECTED	416.8434 m/z @41.69 [151020OFc1_NvH-0949-Control-8.raw]	416.8433532714844	41.6928211682667	2.37532533041667	98.5862234202667	96.21089808985003	1919691.875	4.3001912488365126E8	0	7886	0.16132749659512058	0.8820381551370969	0.6301772697313743	416.83502197265625	416.85333251953125
730	416.85650634765625	19.9209747194667					1	DETECTED	416.8565 m/z @19.92 [151020OFc1_NvH-0949-Control-8.raw]	416.85650634765625	19.9209747194667	1.0902085088	91.463860944	90.3736524352	839897.0	4.136349301673572E8	0	7886	4.408457982096081	0.8641245551262113	0.2475652060588049	416.8536071777344	416.8591003417969
731	416.8691711425781	33.5622422424					1	DETECTED	416.8692 m/z @33.56 [151020OFc1_NvH-0949-Control-8.raw]	416.8691711425781	33.5622422424	1.53870374506667	99.9028833261333	98.36417958106664	2369750.0	4.3923688246702355E8	3	7886	0.11133871424669906	0.9541269909359773	0.010078703994396672	416.8592224121094	416.87164306640625
732	416.88165283203125	27.659109768					1	DETECTED	416.8817 m/z @27.66 [151020OFc1_NvH-0949-Control-8.raw]	416.88165283203125	27.659109768	0.1748458304	96.7640923853333	96.5892465549333	3278322.5	5.635396114950851E8	0	7886	0.16095755964527925	8.82535348204196	0.007730140529673724	416.8716735839844	416.88287353515625
733	416.89288330078125	29.6939317869333					1	DETECTED	416.8929 m/z @29.69 [151020OFc1_NvH-0949-Control-8.raw]	416.89288330078125	29.6939317869333	1.57444436346667	98.1368994045333	96.56245504106663	7478180.0	6.922281561269902E8	3	7886	4.9339266022388415	0.7644928456830257	1.2325834303300922	416.8829040527344	416.9028625488281
734	416.9062805175781	21.6532510434667					1	DETECTED	416.9063 m/z @21.65 [151020OFc1_NvH-0949-Control-8.raw]	416.9062805175781	21.6532510434667	0.4226990416	99.8380859416	99.4153869	4072199.25	5.027011237211465E8	3	7886	0.18527988196733958	57.29235723869505	0.07775243426268472	416.90289306640625	416.916259765625
735	416.9190368652344	33.6819154205333					1	DETECTED	416.9190 m/z @33.68 [151020OFc1_NvH-0949-Control-8.raw]	416.9190368652344	33.6819154205333	0.2294175536	99.3080190154667	99.0786014618667	2229282.5	3.748450612149153E8	3	7886	0.13822121109747343	0.5319494063799662	2.649983744263253	416.91632080078125	416.9289245605469
736	416.97027587890625	23.5293543954667					1	DETECTED	416.9703 m/z @23.53 [151020OFc1_NvH-0949-Control-8.raw]	416.97027587890625	23.5293543954667	4.17570532026667	99.3542170618667	95.17851174160003	1923963.875	4.64125388040388E8	4	7886	0.1690752155190829	1.5226091595608147	1.7155239783884932	416.9604797363281	416.9801940917969
737	417.0172424316406	31.3672815245333					1	DETECTED	417.0172 m/z @31.37 [151020OFc1_NvH-0949-Control-8.raw]	417.0172424316406	31.3672815245333	0.6420362992	99.9864674090667	99.3444311098667	336236.34375	4.2037708261085975E8	0	7886	121.67015384195336	1.5323796863294863	1.9171166128263808	417.00732421875	417.0270690917969
738	417.04412841796875	41.6928211682667					1	DETECTED	417.0441 m/z @41.69 [151020OFc1_NvH-0949-Control-8.raw]	417.04412841796875	41.6928211682667	0.763792947733333	99.9956323194667	99.23183937173336	1671607.25	4.294160271504038E8	5	7886	0.11132452557271932	43.16377414533343	0.10729611889787043	417.0342102050781	417.0541076660156
739	417.0689697265625	55.5861865858667					1	DETECTED	417.0690 m/z @55.59 [151020OFc1_NvH-0949-Control-8.raw]	417.0689697265625	55.5861865858667	0.995804982666667	99.9678092725333	98.97200428986663	171802.125	3.975150784238814E8	0	7886	0.04420610763582289	0.8890001701982657	0.7784614842101688	417.0599060058594	417.0785827636719
740	417.17376708984375	25.6629095533333					1	DETECTED	417.1738 m/z @25.66 [151020OFc1_NvH-0949-Control-8.raw]	417.17376708984375	25.6629095533333	5.8998231768	92.4657855133333	86.5659623365333	815931.625	4.1317488550535494E8	3	7886	0.1310478821602672	3.740333186266344	3.234284374538837	417.1641845703125	417.1781311035156
741	417.188232421875	19.6774044024					1	DETECTED	417.1882 m/z @19.68 [151020OFc1_NvH-0949-Control-8.raw]	417.188232421875	19.6774044024	2.4755344424	94.9454376362667	92.4699031938667	973114.0625	4.5272226880056506E8	3	7886	0.6445844291256684	0.5427484964343976	0.40525036461255887	417.1788330078125	417.1933898925781
742	417.2034912109375	34.6450674106667					1	DETECTED	417.2035 m/z @34.65 [151020OFc1_NvH-0949-Control-8.raw]	417.2034912109375	34.6450674106667	0.725666440533333	97.5657161712	96.84004973066666	1.3430517E7	7.791217002102729E8	3	7886	0.17543797511177672	0.610859496671575	0.1469636870359868	417.1936950683594	417.2134704589844
743	417.221435546875	16.1878772741333					1	DETECTED	417.2214 m/z @16.19 [151020OFc1_NvH-0949-Control-8.raw]	417.221435546875	16.1878772741333	4.17570532026667	98.5142778056	94.33857248533333	9747209.0	1.0170605723749472E9	3	7886	0.20479200161348743	17.331871077133957	6.919703818723073	417.2135009765625	417.2314147949219
744	417.24090576171875	22.7148766309333					1	DETECTED	417.2409 m/z @22.71 [151020OFc1_NvH-0949-Control-8.raw]	417.24090576171875	22.7148766309333	1.41303495946667	99.5167042277333	98.10366926826663	4299637.0	7.120688239055983E8	2	7886	0.16232145870389658	31.52024519159481	0.08930602795422753	417.2314453125	417.2430725097656
745	417.2530822753906	29.6514074242667					1	DETECTED	417.2531 m/z @29.65 [151020OFc1_NvH-0949-Control-8.raw]	417.2530822753906	29.6514074242667	2.34816503361667	98.2847263893333	95.93656135571663	1.744717E7	1.0490211823177242E9	2	7886	0.2182639649200233	0.7066357334247938	7.326340211851519	417.24310302734375	417.2628479003906
746	417.2685852050781	21.3265146405333					1	DETECTED	417.2686 m/z @21.33 [151020OFc1_NvH-0949-Control-8.raw]	417.2685852050781	21.3265146405333	6.8789542656	96.4847164666667	89.6057622010667	946601.9375	4.486623115754386E8	0	7886	5.099500842920818	5.551869707749935	3.5711049422152064	417.2630920410156	417.2785339355469
747	417.2892761230469	45.8784362773333					1	DETECTED	417.2893 m/z @45.88 [151020OFc1_NvH-0949-Control-8.raw]	417.2892761230469	45.8784362773333	0.312194358933333	92.5663028778667	92.25410851893336	409090.15625	3.6566318489742345E8	0	7886	18.272669894915733	1.0095833951236248	2.543948944478005	417.28045654296875	417.298828125
748	417.3310241699219	62.4303399536					1	DETECTED	417.3310 m/z @62.43 [151020OFc1_NvH-0949-Control-8.raw]	417.3310241699219	62.4303399536	1.99475840533333	93.1541060832	91.15934767786668	112184.546875	4.213161938138257E8	0	7886	89.25738170577438	0.7541860717023346	0.48718572660315734	417.321044921875	417.3409423828125
749	417.445068359375	41.7056517296					1	DETECTED	417.4451 m/z @41.71 [151020OFc1_NvH-0949-Control-8.raw]	417.445068359375	41.7056517296	3.58593880613333	98.9005486237333	95.31460981759997	1275983.75	4.3623721081882024E8	0	7886	4.359163100714845	0.8471874165982619	33.17647316704225	417.4350891113281	417.4549255371094
750	417.4718322753906	23.4987070648					1	DETECTED	417.4718 m/z @23.50 [151020OFc1_NvH-0949-Control-8.raw]	417.4718322753906	23.4987070648	1.34101574746667	98.5769876101333	97.23597186266663	989322.875	4.194265957246548E8	4	7886	11.497754880781022	0.8697892663220184	1.1627441238494518	417.46185302734375	417.48126220703125
751	417.4997863769531	25.495198664					1	DETECTED	417.4998 m/z @25.50 [151020OFc1_NvH-0949-Control-8.raw]	417.4997863769531	25.495198664	5.44662616026667	93.4072972917333	87.96067113146663	2564581.0	4.602015789509383E8	0	7886	0.041336074884785745	13.153094717113728	49.51139604007554	417.4911193847656	417.5086975097656
752	417.5220642089844	9.569017096					1	DETECTED	417.5221 m/z @9.57 [151020OFc1_NvH-0949-Control-8.raw]	417.5220642089844	9.569017096	3.02058890666667	83.1829780389333	80.16238913226663	358464.84375	4.2447532895486003E8	0	7886	0.14328762479990687	1.0906671064774194	0.247236639379944	417.5124206542969	417.52752685546875
753	417.5375671386719	34.6686649568					1	DETECTED	417.5376 m/z @34.67 [151020OFc1_NvH-0949-Control-8.raw]	417.5375671386719	34.6686649568	4.69926180293333	97.0938651344	92.39460333146667	8954759.0	6.101001649209173E8	3	7886	0.14141693514370957	0.5470655312255955	0.7384114903914121	417.5276184082031	417.5474853515625
754	417.5543212890625	12.1386800218667					1	DETECTED	417.5543 m/z @12.14 [151020OFc1_NvH-0949-Control-8.raw]	417.5543212890625	12.1386800218667	4.7380216392	97.7460430912	93.008021452	2593185.75	6.419242576767428E8	3	7886	15.555392936246026	3.990190391485294	0.15342633278055842	417.5475769042969	417.56414794921875
755	417.5747985839844	17.3552745738667					1	DETECTED	417.5748 m/z @17.36 [151020OFc1_NvH-0949-Control-8.raw]	417.5747985839844	17.3552745738667	0.6692609728	95.3551249861333	94.6858640133333	8465303.0	7.707846504664743E8	3	7886	7.983528950002437	3.949357284530417	140.98475441388157	417.5648498535156	417.58477783203125
756	417.5874328613281	33.7626438730667					1	DETECTED	417.5874 m/z @33.76 [151020OFc1_NvH-0949-Control-8.raw]	417.5874328613281	33.7626438730667	5.946291884	98.4408811706667	92.4945892866667	929098.8125	4.435891786655852E8	0	7886	17.905546162059977	2.3821737951696607	0.005544578609989389	417.5848388671875	417.5964660644531
757	417.5998229980469	30.1039169592					1	DETECTED	417.5998 m/z @30.10 [151020OFc1_NvH-0949-Control-8.raw]	417.5998229980469	30.1039169592	1.77539009573333	73.0093624725333	71.23397237679997	157384.265625	3.382415034747915E8	0	7886	68.06397562868794	1.3539635588124006	1.7108467563514789	417.5975036621094	417.60931396484375
758	417.61138916015625	10.4650840642667					1	DETECTED	417.6114 m/z @10.47 [151020OFc1_NvH-0949-Control-8.raw]	417.61138916015625	10.4650840642667	8.83308795893333	96.5766858517333	87.74359789279997	115585.75	3.0206535834113276E8	3	7886	0.1439297636354464	26.88229389949325	0.09772503798278757	417.6103820800781	417.61474609375
759	417.6752014160156	25.769852208					1	DETECTED	417.6752 m/z @25.77 [151020OFc1_NvH-0949-Control-8.raw]	417.6752014160156	25.769852208	9.7397631472	96.4938035189333	86.75404037173331	392343.6875	3.995206088620867E8	0	7886	0.1195965590285617	2.7059749962301125	0.009576879682853007	417.666015625	417.6824035644531
760	417.6924743652344	23.577193172					1	DETECTED	417.6925 m/z @23.58 [151020OFc1_NvH-0949-Control-8.raw]	417.6924743652344	23.577193172	4.87868301546667	96.8703865349333	91.99170351946663	698453.4375	4.18358222961361E8	0	7886	4.095251843002334	2.4642819534402554	0.03855693453711961	417.68255615234375	417.6985778808594
761	417.7085876464844	14.2861824893333					1	DETECTED	417.7086 m/z @14.29 [151020OFc1_NvH-0949-Control-8.raw]	417.7085876464844	14.2861824893333	3.51207921333333	66.5682809304	63.05620171706666	1633444.5	4.3988169634208983E8	2	7886	18.043434841314628	2.6264713178005934	107.2140544110293	417.6986083984375	417.71856689453125
762	417.72882080078125	23.1239068341333					1	DETECTED	417.7288 m/z @23.12 [151020OFc1_NvH-0949-Control-8.raw]	417.72882080078125	23.1239068341333	4.8447101752	99.5352643477333	94.6905541725333	6001869.0	7.216323262136937E8	2	7886	7.053181188479613	1.3683326572630605	9.981760400265976	417.7188415527344	417.7388000488281
763	417.7393493652344	25.3174759485333					1	DETECTED	417.7393 m/z @25.32 [151020OFc1_NvH-0949-Control-8.raw]	417.7393493652344	25.3174759485333	4.2493420848	87.6717438589333	83.42240177413329	5627695.5	6.279016159599097E8	2	7886	0.20170300594609003	15.293438668643399	1.5523350610977031	417.73883056640625	417.74932861328125
764	417.75469970703125	29.6637345602667					1	DETECTED	417.7547 m/z @29.66 [151020OFc1_NvH-0949-Control-8.raw]	417.75469970703125	29.6637345602667	7.0073400472	75.6725962616	68.6652562144	3125781.25	5.0506690674629545E8	2	7886	0.20254882626878867	1.7701919636837693	0.1770289743969688	417.7493591308594	417.7642822265625
765	417.7754211425781	20.1708697552					1	DETECTED	417.7754 m/z @20.17 [151020OFc1_NvH-0949-Control-8.raw]	417.7754211425781	20.1708697552	4.15712616533333	94.4803765250667	90.32325035973338	284014.8125	4.45630457422594E8	0	7886	0.1533586697075222	3.2964707713443446	5.534706982602706	417.7658386230469	417.7831726074219
766	417.8558654785156	19.0593989058667					1	DETECTED	417.8559 m/z @19.06 [151020OFc1_NvH-0949-Control-8.raw]	417.8558654785156	19.0593989058667	2.32121107388333	98.2014819114667	95.88027083758337	311767.5625	4.147852022409413E8	0	7886	37.94676346436333	4.135637877876871	9.681346436301256	417.8459777832031	417.8658447265625
767	417.87640380859375	47.1092363338667					1	DETECTED	417.8764 m/z @47.11 [151020OFc1_NvH-0949-Control-8.raw]	417.87640380859375	47.1092363338667	0.358341084	99.1233044693333	98.7649633853333	7237096.5	6.071196551886578E8	3	7886	0.2725603438169415	0.5041653934445559	0.025588238118346603	417.8664855957031	417.8863830566406
768	417.8887023925781	12.1225132938667					1	DETECTED	417.8887 m/z @12.12 [151020OFc1_NvH-0949-Control-8.raw]	417.8887023925781	12.1225132938667	4.594314812	99.4242699024	94.8299550904	1769616.0	5.1107122350869584E8	3	7886	11.314446264470568	2.4475245566313197	1.567855907972459	417.88641357421875	417.8986511230469
769	417.90924072265625	17.3457766904					1	DETECTED	417.9092 m/z @17.35 [151020OFc1_NvH-0949-Control-8.raw]	417.90924072265625	17.3457766904	0.0362824610666667	98.9658505792	98.92956811813333	5743362.5	6.509610226354309E8	3	7886	7.996144879247314	10.321033525644479	20.990682499381162	417.8992614746094	417.9192199707031
770	417.9315490722656	47.9370816282667					1	DETECTED	417.9315 m/z @47.94 [151020OFc1_NvH-0949-Control-8.raw]	417.9315490722656	47.9370816282667	0.514398109066667	99.3635578912	98.84915978213334	158926.609375	4.3288942659961486E8	0	7886	51.44508283886162	1.0981812198700376	1.1949541310571694	417.9299011230469	417.94140625
771	417.9544677734375	19.9209747194667					1	DETECTED	417.9545 m/z @19.92 [151020OFc1_NvH-0949-Control-8.raw]	417.9544677734375	19.9209747194667	3.26940901333333	98.192226064	94.92281705066667	452321.0625	4.471029292955774E8	0	7886	8.98900979719356	3.8696275348963516	6.725714766724557	417.94451904296875	417.96441650390625
772	417.96978759765625	11.9793022616					1	DETECTED	417.9698 m/z @11.98 [151020OFc1_NvH-0949-Control-8.raw]	417.96978759765625	11.9793022616	5.2398496016	99.3450289917333	94.1051793901333	372786.1875	4.327848940477405E8	0	7886	0.12140246692534085	0.6861783289633896	1.009690334683341	417.9645690917969	417.9732666015625
773	418.0295715332031	33.9558998706667					1	DETECTED	418.0296 m/z @33.96 [151020OFc1_NvH-0949-Control-8.raw]	418.0295715332031	33.9558998706667	0.00860340053333333	99.9956323194667	99.98702891893336	143485.71875	4.2345441284906924E8	0	7886	98.7154458640583	1.4699542848726952	1.9032449907591795	418.0206298828125	418.0299072265625
774	418.0400085449219	59.8426861498667					1	DETECTED	418.0400 m/z @59.84 [151020OFc1_NvH-0949-Control-8.raw]	418.0400085449219	59.8426861498667	0.404278542933333	99.9864674090667	99.58218886613338	166330.8125	4.574775128921182E8	0	7886	97.80177950610106	0.821583803130704	0.6434190590098957	418.0306091308594	418.0499572753906
775	418.0577392578125	47.5141300125333					1	DETECTED	418.0577 m/z @47.51 [151020OFc1_NvH-0949-Control-8.raw]	418.0577392578125	47.5141300125333	6.43418825866667	99.9864674090667	93.55227915040004	127547.7890625	3.8522468416738445E8	0	7886	91.76882579927387	1.1129628142023906	1.2304840290212489	418.0505065917969	418.0643310546875
776	418.18096923828125	53.8452620144					1	DETECTED	418.1810 m/z @53.85 [151020OFc1_NvH-0949-Control-8.raw]	418.18096923828125	53.8452620144	0.856900490133333	92.0105801309333	91.15367964079998	441955.46875	4.4079921027824986E8	0	7886	1.326406010090011	0.8461225736497294	0.7163157037247503	418.17108154296875	418.1832275390625
777	418.19342041015625	47.7594519290667					1	DETECTED	418.1934 m/z @47.76 [151020OFc1_NvH-0949-Control-8.raw]	418.19342041015625	47.7594519290667	4.4993871808	98.0615393082667	93.5621521274667	635912.4375	5.110762662995658E8	0	7886	44.27469131703944	1.203354352249906	0.43118189625305325	418.1834411621094	418.2006530761719
778	418.2106628417969	47.1301548925333					1	DETECTED	418.2107 m/z @47.13 [151020OFc1_NvH-0949-Control-8.raw]	418.2106628417969	47.1301548925333	4.26786205493333	99.5352643477333	95.26740229279997	5390007.0	5.578365619357164E8	0	7886	0.14720881861299517	0.5050933735720078	0.007916654972087035	418.20068359375	418.2108459472656
779	418.2208557128906	29.1801003138667					1	DETECTED	418.2209 m/z @29.18 [151020OFc1_NvH-0949-Control-8.raw]	418.2208557128906	29.1801003138667	4.594314812	99.6902394805333	95.09592466853329	2.7505226E7	1.3781972903946228E9	2	7886	0.2920805485140434	0.6323488603854995	0.06638807360078068	418.21087646484375	418.2308349609375
780	418.2372741699219	38.1317360064					1	DETECTED	418.2373 m/z @38.13 [151020OFc1_NvH-0949-Control-8.raw]	418.2372741699219	38.1317360064	4.69926180293333	99.9216517426667	95.22238993973336	1.817486E7	1.2320423237663884E9	2	7886	7.723569906669201	0.5782521236077038	0.03163938112266459	418.2308654785156	418.24725341796875
781	418.24993896484375	30.3248041557333					1	DETECTED	418.2499 m/z @30.32 [151020OFc1_NvH-0949-Control-8.raw]	418.24993896484375	30.3248041557333	4.57588434506667	97.5657161712	92.98983182613333	1186694.5	4.84290348868853E8	2	7886	9.758340735872459	0.6185934037292845	4.021851736027713	418.2474060058594	418.2598876953125
782	418.2613220214844	10.8235530821333					1	DETECTED	418.2613 m/z @10.82 [151020OFc1_NvH-0949-Control-8.raw]	418.2613220214844	10.8235530821333	4.7085803256	91.6360903781333	86.92751005253331	555231.5	4.8159139705220765E8	2	7886	0.11577665594356112	0.5145768207045841	10.322681745337778	418.25994873046875	418.2695007324219
783	418.2771911621094	20.2486253066667					1	DETECTED	418.2772 m/z @20.25 [151020OFc1_NvH-0949-Control-8.raw]	418.2771911621094	20.2486253066667	5.0767785408	92.8956072141333	87.8188286733333	114363.0625	3.670145685100464E8	0	7886	70.43118577379984	2.930637557836413	4.988686691037381	418.2716979980469	418.2821350097656
784	418.4461669921875	24.5541199578667					1	DETECTED	418.4462 m/z @24.55 [151020OFc1_NvH-0949-Control-8.raw]	418.4461669921875	24.5541199578667	4.90057196853333	97.0291369552	92.12856498666667	318432.9375	4.299203388767195E8	0	7886	17.748863293800348	2.757787859249026	6.100375630390415	418.43621826171875	418.45611572265625
785	418.4574890136719	5.788562024					1	DETECTED	418.4575 m/z @5.79 [151020OFc1_NvH-0949-Control-8.raw]	418.4574890136719	5.788562024	5.39088562853333	66.8401130768	61.44922744826666	245738.546875	3.1630382577756786E8	0	7886	0.33612125234155776	1.0171479181550762	1.0829852750508577	418.4561767578125	418.4617004394531
786	418.4717102050781	37.6535727784					1	DETECTED	418.4717 m/z @37.65 [151020OFc1_NvH-0949-Control-8.raw]	418.4717102050781	37.6535727784	5.3432572024	94.3910921885333	89.04783498613331	1258843.75	4.3469953687344295E8	0	7886	0.28085328434133316	1.5642790984127402	0.004703448745987125	418.4617919921875	418.4814758300781
787	418.4854431152344	29.2200436408					1	DETECTED	418.4854 m/z @29.22 [151020OFc1_NvH-0949-Control-8.raw]	418.4854431152344	29.2200436408	5.93734376026667	98.3122930893333	92.37494932906662	1128550.125	4.3181468696938866E8	0	7886	1.0934902118937408	4.602474190938392	0.17032693380876	418.4820251464844	418.49517822265625
788	418.5432434082031	25.5311236096					1	DETECTED	418.5432 m/z @25.53 [151020OFc1_NvH-0949-Control-8.raw]	418.5432434082031	25.5311236096	1.0807602672	65.877486388	64.79672612079999	3626529.75	4.017639978221998E8	3	7886	21.702092461798486	8.800835333910577	0.9905561186120866	418.5335388183594	418.55316162109375
789	418.56317138671875	27.7521644602667					1	DETECTED	418.5632 m/z @27.75 [151020OFc1_NvH-0949-Control-8.raw]	418.56317138671875	27.7521644602667	4.79190663893333	66.4620861178667	61.67017947893338	4933971.5	5.190875645817213E8	3	7886	0.2570710229126476	0.610112436302501	0.2174377868889714	418.5531921386719	418.5731506347656
790	418.5838623046875	24.0483174653333					1	DETECTED	418.5839 m/z @24.05 [151020OFc1_NvH-0949-Control-8.raw]	418.5838623046875	24.0483174653333	4.6590685576	95.0124954010667	90.3534268434667	1714310.625	4.627731576613641E8	3	7886	0.08656029591773162	0.6721394755795691	0.9086106152228861	418.57391357421875	418.5938415527344
791	418.5945129394531	33.9558998706667					1	DETECTED	418.5945 m/z @33.96 [151020OFc1_NvH-0949-Control-8.raw]	418.5945129394531	33.9558998706667	4.7487695944	74.0517708706667	69.3030012762667	617734.8125	3.283226707731535E8	0	7886	0.5786116854503334	1.422162619003731	1.8319795428665326	418.5939025878906	418.6029968261719
792	418.6880798339844	20.7373130088					1	DETECTED	418.6881 m/z @20.74 [151020OFc1_NvH-0949-Control-8.raw]	418.6880798339844	20.7373130088	5.12604636933333	99.8473086429333	94.72126227359998	440212.75	4.130674343942684E8	2	7886	0.20493091385320739	3.033746859275858	2.094924150761096	418.6790466308594	418.69805908203125
793	418.6982727050781	16.7587166384					1	DETECTED	418.6983 m/z @16.76 [151020OFc1_NvH-0949-Control-8.raw]	418.6982727050781	16.7587166384	5.92836479973333	82.8085360578667	76.88017125813337	417550.375	4.8087679008542037E8	0	7886	0.13512019174448398	3.549292414658901	2.176147230456446	418.6981201171875	418.6997375488281
794	418.70977783203125	24.1489309376					1	DETECTED	418.7098 m/z @24.15 [151020OFc1_NvH-0949-Control-8.raw]	418.70977783203125	24.1489309376	2.73527965653333	82.7859735578667	80.05069390133336	7745065.5	6.388038640110571E8	2	7886	2.8181371045378256	0.5767082414236384	49.829424819392884	418.7000427246094	418.7187805175781
795	418.72882080078125	19.7058146861333					1	DETECTED	418.7288 m/z @19.71 [151020OFc1_NvH-0949-Control-8.raw]	418.72882080078125	19.7058146861333	5.12604636933333	97.9676908192	92.84164444986668	1.2120021E7	1.1848424919681814E9	2	7886	9.692946755145147	2.2197801726240267	54.309361917541715	418.7188415527344	418.7388000488281
796	418.7389221191406	38.1317360064					1	DETECTED	418.7389 m/z @38.13 [151020OFc1_NvH-0949-Control-8.raw]	418.7389221191406	38.1317360064	5.81886783813333	96.8010479496	90.98218011146668	7990469.5	6.775389179401504E8	2	7886	0.19972050069742409	1.102977369580133	0.0750220729297186	418.73883056640625	418.7488708496094
797	418.7586364746094	18.086728512					1	DETECTED	418.7586 m/z @18.09 [151020OFc1_NvH-0949-Control-8.raw]	418.7586364746094	18.086728512	4.95611519013333	99.1605394381333	94.20442424799997	3443146.0	5.0896207144554096E8	2	7886	0.20717689422844643	1.3408733592028113	1.556281809286546	418.7490234375	418.7663879394531
798	418.8775329589844	25.495198664					1	DETECTED	418.8775 m/z @25.50 [151020OFc1_NvH-0949-Control-8.raw]	418.8775329589844	25.495198664	0.0453844973333333	96.1162622461333	96.07087774879997	2678908.0	5.2866978495402515E8	3	7886	2.559188421519597	5.68797784700173	0.3991554803348689	418.86773681640625	418.887451171875
799	418.8974609375	27.7377420544					1	DETECTED	418.8975 m/z @27.74 [151020OFc1_NvH-0949-Control-8.raw]	418.8974609375	27.7377420544	1.17216546826667	97.9031268072	96.73096133893333	3526947.75	4.69432840827136E8	0	7886	0.10727140185565531	0.6028997245463751	0.017293020394771243	418.8874816894531	418.898193359375
800	418.9082336425781	26.3864215498667					1	DETECTED	418.9082 m/z @26.39 [151020OFc1_NvH-0949-Control-8.raw]	418.9082336425781	26.3864215498667	0.459421082933333	97.7275664834667	97.26814540053337	6369559.0	6.544548346852187E8	3	7886	0.34904914307091417	0.6081095010089449	2.3752326655877884	418.89825439453125	418.918212890625
801	418.9183654785156	24.0610002693333					1	DETECTED	418.9184 m/z @24.06 [151020OFc1_NvH-0949-Control-8.raw]	418.9183654785156	24.0610002693333	0.902164932	99.4612861914667	98.55912125946669	1322953.625	4.2486415293174297E8	0	7886	0.09645075542957926	21.4813747795355	39.130046874125625	418.9182434082031	418.9282531738281
802	418.96185302734375	22.0647188661333					1	DETECTED	418.9619 m/z @22.06 [151020OFc1_NvH-0949-Control-8.raw]	418.96185302734375	22.0647188661333	1.00522821093333	99.6253028834667	98.62007467253338	1478969.5	4.7038647455359447E8	4	7886	0.20726271819492226	0.5587124908717294	6.796272629423363	418.9519958496094	418.9717712402344
803	418.9736022949219	37.5707881389333					1	DETECTED	418.9736 m/z @37.57 [151020OFc1_NvH-0949-Control-8.raw]	418.9736022949219	37.5707881389333	5.0767785408	99.5444577901333	94.46767924933329	597486.5625	4.128722170769796E8	0	7886	22.39133015970865	1.5648707437287237	2.8183623633027657	418.9721984863281	418.9835510253906
804	419.0127868652344	33.8605054306667					1	DETECTED	419.0128 m/z @33.86 [151020OFc1_NvH-0949-Control-8.raw]	419.0127868652344	33.8605054306667	0.0182409461333333	99.9956323194667	99.97739137333336	167674.40625	3.9225450428066003E8	0	7886	87.85127709284946	1.4661092026709315	2.746809948311897	419.0030517578125	419.02264404296875
805	419.0477600097656	46.761573596					1	DETECTED	419.0478 m/z @46.76 [151020OFc1_NvH-0949-Control-8.raw]	419.0477600097656	46.761573596	7.817556208	99.8197259352	92.0021697272	148982.671875	3.588730082936639E8	0	7886	88.39692330960315	1.1221331570202258	1.2681319384576712	419.0477600097656	419.0577392578125
806	419.1839294433594	14.7710186917333					1	DETECTED	419.1839 m/z @14.77 [151020OFc1_NvH-0949-Control-8.raw]	419.1839294433594	14.7710186917333	4.23083981946667	91.2776296768	87.04678985733334	599270.0	4.413255618405483E8	0	7886	0.2728254134061512	0.5552823586535269	0.06436120623642906	419.1744079589844	419.19287109375
807	419.20294189453125	21.694227432					1	DETECTED	419.2029 m/z @21.69 [151020OFc1_NvH-0949-Control-8.raw]	419.20294189453125	21.694227432	4.397525704	99.2063723074667	94.80884660346669	1941891.625	5.1475479580790246E8	0	7886	6.216584527169044	1.275244086713827	1.4783667089616503	419.1929626464844	419.20648193359375
808	419.21649169921875	37.3032518213333					1	DETECTED	419.2165 m/z @37.30 [151020OFc1_NvH-0949-Control-8.raw]	419.21649169921875	37.3032518213333	3.1676808736	99.6068009549333	96.4391200813333	1.4696563E7	8.714272786432868E8	2	7886	0.15326746421577297	0.5160508812064118	0.01348134306184071	419.2065734863281	419.2168884277344
809	419.2268981933594	24.3073056509333					1	DETECTED	419.2269 m/z @24.31 [151020OFc1_NvH-0949-Control-8.raw]	419.2268981933594	24.3073056509333	4.6127754944	99.1325714722667	94.5197959778667	3.0694176E7	1.4280833900604331E9	2	7886	0.24567815216008526	5.060891668971002	1.9367866332910304	419.2169189453125	419.23687744140625
810	419.2460021972656	41.925830944					1	DETECTED	419.2460 m/z @41.93 [151020OFc1_NvH-0949-Control-8.raw]	419.2460021972656	41.925830944	2.30321540508333	99.9122953042667	97.60907989918337	1.6593719E7	8.778171624944265E8	3	7886	0.44069992965697224	1.2085362770298638	1.3425495629774498	419.2369079589844	419.2557067871094
811	419.2603759765625	18.086728512					1	DETECTED	419.2604 m/z @18.09 [151020OFc1_NvH-0949-Control-8.raw]	419.2603759765625	18.086728512	0.0453844973333333	98.3122930893333	98.26690859199996	1517683.625	4.9690208172218686E8	2	7886	22.238066558942272	0.554908292905292	2.33350358918177	419.2562255859375	419.2698059082031
812	419.31536865234375	91.5567348592					1	DETECTED	419.3154 m/z @91.56 [151020OFc1_NvH-0949-Control-8.raw]	419.31536865234375	91.5567348592	0.00860340053333333	99.9956323194667	99.98702891893336	1420597.0	4.851713062207346E8	0	7886	1.5114258482627037	0.5016574517979213	0.29879013284893347	419.310791015625	419.3232727050781
813	419.414306640625	62.6954810544					1	DETECTED	419.4143 m/z @62.70 [151020OFc1_NvH-0949-Control-8.raw]	419.414306640625	62.6954810544	10.3194238256	80.2920504616	69.972626636	136581.90625	3.712629560913538E8	0	7886	69.47687047496836	0.667982951927166	0.33945085556662674	419.4105529785156	419.4239501953125
814	419.4635314941406	22.0885312093333					1	DETECTED	419.4635 m/z @22.09 [151020OFc1_NvH-0949-Control-8.raw]	419.4635314941406	22.0885312093333	5.46781128986667	96.8149018597333	91.34709056986662	1056787.0	4.444099013493105E8	0	7886	23.5150196595606	0.502387990471501	0.12013815003970811	419.4535827636719	419.473388671875
815	419.47430419921875	17.4572462810667					1	DETECTED	419.4743 m/z @17.46 [151020OFc1_NvH-0949-Control-8.raw]	419.47430419921875	17.4572462810667	8.017345108	99.7180016712	91.7006565632	285319.59375	4.326734993110121E8	0	7886	2.0685761251171986	5.274144987303504	17.361554607835792	419.47357177734375	419.4842834472656
816	419.52349853515625	25.2117370861333					1	DETECTED	419.5235 m/z @25.21 [151020OFc1_NvH-0949-Control-8.raw]	419.52349853515625	25.2117370861333	2.0316422832	95.2280993456	93.1964570624	352432.6875	3.971186622689352E8	0	7886	17.11017489143689	3.201268407337499	6.177727448219788	419.5137634277344	419.5276184082031
817	419.5376281738281	17.5001498704					1	DETECTED	419.5376 m/z @17.50 [151020OFc1_NvH-0949-Control-8.raw]	419.5376281738281	17.5001498704	5.1151777712	98.3854093525333	93.2702315813333	1302545.0	5.308185844820364E8	3	7886	13.858110835052905	3.17393827909043	5.7768256225593735	419.52764892578125	419.547607421875
818	419.5507507324219	19.9904988152					1	DETECTED	419.5508 m/z @19.99 [151020OFc1_NvH-0949-Control-8.raw]	419.5507507324219	19.9904988152	5.44662616026667	95.5679643928	90.12133823253332	1262767.375	5.032731876584272E8	6	7886	16.52311272106929	0.5107406904064872	0.03677053307576104	419.5476379394531	419.5531311035156
819	419.5631408691406	35.5833857210667					1	DETECTED	419.5631 m/z @35.58 [151020OFc1_NvH-0949-Control-8.raw]	419.5631408691406	35.5833857210667	3.4290676696	95.5977076093333	92.1686399397333	2441463.75	5.250373425920204E8	0	7886	5.91241566404689	0.6930066592305457	0.012344261271705138	419.55316162109375	419.56536865234375
820	419.57537841796875	46.9815837058667					1	DETECTED	419.5754 m/z @46.98 [151020OFc1_NvH-0949-Control-8.raw]	419.57537841796875	46.9815837058667	4.5089034832	93.5417629085333	89.0328594253333	2764675.25	5.662606103387609E8	3	7886	20.76779761199148	0.5040744008999112	0.030253892883770284	419.5653991699219	419.5852355957031
821	419.5872497558594	36.8386113589333					1	DETECTED	419.5872 m/z @36.84 [151020OFc1_NvH-0949-Control-8.raw]	419.5872497558594	36.8386113589333	5.22901598933333	55.5421721816	50.313156192266675	902948.0	2.7722440476667076E8	0	7886	1.79793971535468	0.9473870543482142	0.004409320855151422	419.5854187011719	419.5971984863281
822	419.6086120605469	41.3715306253333					1	DETECTED	419.6086 m/z @41.37 [151020OFc1_NvH-0949-Control-8.raw]	419.6086120605469	41.3715306253333	4.85578325173333	92.2700913717333	87.41430811999997	128726.3671875	4.0359173126707226E8	0	7886	30.67793722707372	1.1988455270455562	1.6608244828692078	419.6086120605469	419.6185607910156
823	419.6902160644531	32.6129948218667					1	DETECTED	419.6902 m/z @32.61 [151020OFc1_NvH-0949-Control-8.raw]	419.6902160644531	32.6129948218667	4.06450406613333	70.4689967610667	66.40449269493338	872573.3125	3.791544616326761E8	2	7886	0.10919119360868024	0.9039524338903798	0.7865224188031845	419.6806640625	419.69976806640625
824	419.70989990234375	25.1809164357333					1	DETECTED	419.7099 m/z @25.18 [151020OFc1_NvH-0949-Control-8.raw]	419.70989990234375	25.1809164357333	3.1861514864	90.4202730008	87.23412151439999	1.018689E7	7.506833548632118E8	2	7886	12.349700481970473	2.144486599162527	0.08521760684174252	419.7000427246094	419.7198791503906
825	419.7200012207031	22.1404594752					1	DETECTED	419.7200 m/z @22.14 [151020OFc1_NvH-0949-Control-8.raw]	419.7200012207031	22.1404594752	5.03795621333333	98.7812360757333	93.74327986239997	1725336.75	4.713596110224521E8	0	7886	7.404971230959063	0.6596680375529278	1.3213009489966592	419.71990966796875	419.7269287109375
826	419.7369384765625	22.9698652709333					1	DETECTED	419.7369 m/z @22.97 [151020OFc1_NvH-0949-Control-8.raw]	419.7369384765625	22.9698652709333	4.37906335226667	99.9493156898667	95.57025233760002	2.5774912E7	1.0986456551649036E9	2	7886	1.422380408335119	63.78938829698656	2.177073683801256	419.7269592285156	419.7469177246094
827	419.75506591796875	24.4439043445333					1	DETECTED	419.7551 m/z @24.44 [151020OFc1_NvH-0949-Control-8.raw]	419.75506591796875	24.4439043445333	4.6590685576	98.2198334882667	93.5607649306667	1.8455602E7	8.657387253208748E8	2	7886	0.22033304632115147	6.286122681876002	14.977087257734711	419.7469482421875	419.7649230957031
828	419.7705993652344	13.2986895944					1	DETECTED	419.7706 m/z @13.30 [151020OFc1_NvH-0949-Control-8.raw]	419.7705993652344	13.2986895944	2.32121107388333	78.8111607008	76.48994962691667	391433.6875	3.511605554415688E8	0	7886	0.35663105091995284	19.859057834243593	0.250589518914382	419.76507568359375	419.77984619140625
829	419.79254150390625	39.9802694616					1	DETECTED	419.7925 m/z @39.98 [151020OFc1_NvH-0949-Control-8.raw]	419.79254150390625	39.9802694616	1.9119515264	91.6980497104	89.786098184	1061114.875	4.374138371885016E8	2	7886	0.1280041340253959	1.1792758789189761	1.6031849618584322	419.78411865234375	419.8001403808594
830	419.8386535644531	32.3744265992					1	DETECTED	419.8387 m/z @32.37 [151020OFc1_NvH-0949-Control-8.raw]	419.8386535644531	32.3744265992	1.42181730053333	98.8363039482667	97.41448664773337	365350.3125	4.295225409305501E8	0	7886	0.3809343901529374	1.809054113807513	2.633059442828427	419.82867431640625	419.84844970703125
831	419.8582458496094	24.9294111616					1	DETECTED	419.8582 m/z @24.93 [151020OFc1_NvH-0949-Control-8.raw]	419.8582458496094	24.9294111616	1.145013892	95.7202478744	94.57523398240001	221692.46875	4.0321356376121914E8	0	7886	80.98254207565886	2.5909788598451016	5.24215982423665	419.8490905761719	419.8597106933594
832	419.8697509765625	26.5730298776					1	DETECTED	419.8698 m/z @26.57 [151020OFc1_NvH-0949-Control-8.raw]	419.8697509765625	26.5730298776	1.0619834432	93.0337727037333	91.9717892605333	319435.15625	4.2838788522574633E8	0	7886	13.791028842272807	2.3541078703693907	4.818393877938599	419.8598937988281	419.8697509765625
833	419.8797607421875	41.6928211682667					1	DETECTED	419.8798 m/z @41.69 [151020OFc1_NvH-0949-Control-8.raw]	419.8797607421875	41.6928211682667	0.5692346776	99.4004222069333	98.8311875293333	1458596.25	5.066378316852823E8	3	7886	6.538799518084787	0.5029647200680931	0.005253588095393002	419.8697814941406	419.887939453125
834	419.89813232421875	24.1489309376					1	DETECTED	419.8981 m/z @24.15 [151020OFc1_NvH-0949-Control-8.raw]	419.89813232421875	24.1489309376	0.5692346776	97.399322016	96.8300873384	3675276.75	6.14161539172329E8	3	7886	12.693181992896129	0.9148030172900088	0.877402973980046	419.88818359375	419.9080505371094
835	419.90960693359375	46.9815837058667					1	DETECTED	419.9096 m/z @46.98 [151020OFc1_NvH-0949-Control-8.raw]	419.90960693359375	46.9815837058667	1.07134832586667	99.3727494933333	98.30140116746664	1136517.875	4.750349453782377E8	0	7886	0.2394004158406844	0.5026312754431282	0.36565299384769845	419.90814208984375	419.9195556640625
836	419.92181396484375	36.8386113589333					1	DETECTED	419.9218 m/z @36.84 [151020OFc1_NvH-0949-Control-8.raw]	419.92181396484375	36.8386113589333	0.958101791466667	84.3595253205333	83.40142352906663	474334.375	4.9074992824182606E8	3	7886	20.54448656067775	1.5689306261837086	0.2944657634323331	419.9196472167969	419.9317626953125
837	419.9547119140625	46.0569045856					1	DETECTED	419.9547 m/z @46.06 [151020OFc1_NvH-0949-Control-8.raw]	419.9547119140625	46.0569045856	0.1656515184	99.0303555058667	98.8647039874667	613126.6875	4.385616105644212E8	0	7886	3.447231658004256	1.3128116598950412	0.0018509740000025917	419.9447937011719	419.9576721191406
838	419.9676818847656	33.0953163456					1	DETECTED	419.9677 m/z @33.10 [151020OFc1_NvH-0949-Control-8.raw]	419.9676818847656	33.0953163456	0.9393805096	99.6717211472	98.7323406376	1067222.625	4.460691984856076E8	0	7886	0.10324039271306873	0.6557962360873234	0.2886362955969487	419.95770263671875	419.977294921875
839	419.98095703125	49.9784123826667					1	DETECTED	419.9810 m/z @49.98 [151020OFc1_NvH-0949-Control-8.raw]	419.98095703125	49.9784123826667	9.00186578426667	98.4501015997333	89.44823581546663	607385.625	3.849876264023147E8	0	7886	0.14519784956224413	1.0613878953983573	0.79917578920578	419.9779052734375	419.9815673828125
840	419.9916076660156	29.8883300602667					1	DETECTED	419.9916 m/z @29.89 [151020OFc1_NvH-0949-Control-8.raw]	419.9916076660156	29.8883300602667	0.247920075733333	99.9585910994667	99.71067102373337	1308514.75	4.3371247289236236E8	0	7886	0.09159488940330363	0.5031076247178846	2.1079753626206887	419.98187255859375	420.00152587890625
841	420.0416564941406	22.2527310592					1	DETECTED	420.0417 m/z @22.25 [151020OFc1_NvH-0949-Control-8.raw]	420.0416564941406	22.2527310592	1.658418508	99.9956323194667	98.3372138114667	125262.6328125	3.82978509887794E8	0	7886	96.83523766093121	2.3414175691653254	3.6849687759304315	420.0372619628906	420.04351806640625
842	420.0830993652344	35.9348026888					1	DETECTED	420.0831 m/z @35.93 [151020OFc1_NvH-0949-Control-8.raw]	420.0830993652344	35.9348026888	12.2350558533333	99.9956323194667	87.76057646613339	227242.1875	3.5613561208446425E8	0	7886	86.03273557166727	1.810318285233529	2.621689396848729	420.0731506347656	420.0929870605469
843	420.1147155761719	64.0385404477333					1	DETECTED	420.1147 m/z @64.04 [151020OFc1_NvH-0949-Control-8.raw]	420.1147155761719	64.0385404477333	1.17216546826667	95.38192674	94.20976127173333	556656.75	4.861304981256182E8	0	7886	0.25853246888546977	0.6282305065362408	27.344733827162873	420.10546875	420.1178283691406
844	420.1900939941406	32.8697792448					1	DETECTED	420.1901 m/z @32.87 [151020OFc1_NvH-0949-Control-8.raw]	420.1900939941406	32.8697792448	5.04769934213333	97.8567294768	92.80903013466667	386011.875	4.264554744408874E8	0	7886	0.29151776949343144	1.8532448870540452	2.9941297725332063	420.1803894042969	420.1907653808594
845	420.2007751464844	25.5311236096					1	DETECTED	420.2008 m/z @25.53 [151020OFc1_NvH-0949-Control-8.raw]	420.2007751464844	25.5311236096	1.52972809573333	98.8822302738667	97.35250217813336	1612583.875	5.1463555524723476E8	2	7886	9.112883731256794	0.7352319580723785	0.7160031770488362	420.1907958984375	420.21038818359375
846	420.2204284667969	34.0664069144					1	DETECTED	420.2204 m/z @34.07 [151020OFc1_NvH-0949-Control-8.raw]	420.2204284667969	34.0664069144	4.08317548453333	99.3818751064	95.29869962186667	4.2811204E7	1.4771110306870503E9	2	7886	0.20288547696514314	0.6257355098681006	0.022858784836616054	420.21044921875	420.23040771484375
847	420.238525390625	22.9698652709333					1	DETECTED	420.2385 m/z @22.97 [151020OFc1_NvH-0949-Control-8.raw]	420.238525390625	22.9698652709333	4.37906335226667	99.3912513258667	95.01218797360004	1.1504513E7	7.66955688678632E8	3	7886	0.20027888903717184	20.351859494722436	43.87093019322738	420.2304382324219	420.24847412109375
848	420.2567138671875	24.4439043445333					1	DETECTED	420.2567 m/z @24.44 [151020OFc1_NvH-0949-Control-8.raw]	420.2567138671875	24.4439043445333	4.69926180293333	98.6143539744	93.91509217146667	8910002.0	6.466130321113907E8	3	7886	0.1762941296809366	0.6783338953078949	79.04642136668404	420.24853515625	420.2662658691406
849	420.2711486816406	27.0046000770667					1	DETECTED	420.2711 m/z @27.00 [151020OFc1_NvH-0949-Control-8.raw]	420.2711486816406	27.0046000770667	6.15550354346667	92.1143136976	85.95881015413333	493382.21875	4.4144822034343886E8	0	7886	7.849071931871713	2.8488731970167436	4.714670520820293	420.2668151855469	420.2810974121094
850	420.2820739746094	5.77917505626667					1	DETECTED	420.2821 m/z @5.78 [151020OFc1_NvH-0949-Control-8.raw]	420.2820739746094	5.77917505626667	5.69692563786667	62.5622179506667	56.86529231280003	152911.0625	1.6422593495300096E8	2	7886	0.046961461622966105	1.2433388889206667	0.9023017810915823	420.28173828125	420.2829284667969
851	420.2939453125	39.9802694616					1	DETECTED	420.2939 m/z @39.98 [151020OFc1_NvH-0949-Control-8.raw]	420.2939453125	39.9802694616	0.358341084	92.4185207384	92.0601796544	452495.125	5.848388661561025E8	0	7886	0.030664541714301663	1.154083472573736	1.308910373485305	420.2855224609375	420.2972412109375
852	420.3188171386719	91.5567348592					1	DETECTED	420.3188 m/z @91.56 [151020OFc1_NvH-0949-Control-8.raw]	420.3188171386719	91.5567348592	0.00860340053333333	99.9956323194667	99.98702891893336	468429.4375	3.803481484274971E8	0	7886	1.2193169765035776	0.53774187125499	1.1179297841196612	420.31329345703125	420.3287048339844
853	420.470947265625	23.2763340968					1	DETECTED	420.4709 m/z @23.28 [151020OFc1_NvH-0949-Control-8.raw]	420.470947265625	23.2763340968	0.883899940266667	84.0531969749333	83.16929703466663	322114.84375	4.306693583698764E8	0	7886	23.244623002799354	2.7772791937892354	4.490871162294038	420.4614562988281	420.47271728515625
854	420.4828796386719	31.6230790093333					1	DETECTED	420.4829 m/z @31.62 [151020OFc1_NvH-0949-Control-8.raw]	420.4828796386719	31.6230790093333	8.0969046616	96.9533044802667	88.85639981866669	682457.625	4.148294581919555E8	0	7886	10.964372726058382	1.888458329546211	0.0073739901600538855	420.4730224609375	420.49285888671875
855	420.5058288574219	32.3208711338667					1	DETECTED	420.5058 m/z @32.32 [151020OFc1_NvH-0949-Control-8.raw]	420.5058288574219	32.3208711338667	3.63144034426667	66.7478890386667	63.11644869440003	319726.25	3.0008076695733947E8	0	7886	7.663578861782323	1.099994788277219	1.199989576554438	420.5028991699219	420.5091857910156
856	420.51934814453125	16.6944569032					1	DETECTED	420.5193 m/z @16.69 [151020OFc1_NvH-0949-Control-8.raw]	420.51934814453125	16.6944569032	6.45463362933333	62.3510971424	55.89646351306667	327967.78125	3.543869648088331E8	3	7886	0.16977499791537198	2.7293666120059683	493.42676967617155	420.5107727050781	420.5220642089844
857	420.5327453613281	24.6545145776					1	DETECTED	420.5327 m/z @24.65 [151020OFc1_NvH-0949-Control-8.raw]	420.5327453613281	24.6545145776	2.09576150346667	94.0782979413333	91.98253643786663	1778624.375	5.086784027119924E8	3	7886	11.777084642460629	0.9591191392763503	1.2169906056136095	420.52276611328125	420.542724609375
858	420.5504455566406	52.0591284258667					1	DETECTED	420.5504 m/z @52.06 [151020OFc1_NvH-0949-Control-8.raw]	420.5504455566406	52.0591284258667	4.82375448213333	80.2808337557333	75.45707927359997	1065329.5	4.561879008229995E8	3	7886	0.0661515307142082	0.8170489013733527	1.6775257447106109	420.5427551269531	420.5550842285156
859	420.5650939941406	46.952021568					1	DETECTED	420.5651 m/z @46.95 [151020OFc1_NvH-0949-Control-8.raw]	420.5650939941406	46.952021568	4.5458115376	98.679699236	94.1338876984	2583667.0	7.009892958071091E8	0	7886	23.525741866666312	0.7832662787095576	0.013487081107331727	420.55511474609375	420.57501220703125
860	420.5859375	35.0667877226667					1	DETECTED	420.5859 m/z @35.07 [151020OFc1_NvH-0949-Control-8.raw]	420.5859375	35.0667877226667	4.88954306133333	96.3930566818667	91.50351362053337	1381692.375	4.84981999947629E8	3	7886	13.750902483429687	0.5085907467108282	0.15069700899408886	420.5759582519531	420.5957946777344
861	420.6944885253906	11.8431166298667					1	DETECTED	420.6945 m/z @11.84 [151020OFc1_NvH-0949-Control-8.raw]	420.6944885253906	11.8431166298667	4.46229796373333	97.103027716	92.64072975226667	624572.375	3.9444409351246434E8	0	7886	0.13561018694420923	19.298974267355522	null	420.68450927734375	420.70440673828125
862	420.707763671875	34.5666477629333					1	DETECTED	420.7078 m/z @34.57 [151020OFc1_NvH-0949-Control-8.raw]	420.707763671875	34.5666477629333	4.7380216392	98.5579005074667	93.8198788682667	561998.3125	4.790521142450989E8	0	7886	19.402891971645534	1.8795491712402645	0.002534155372782	420.70452880859375	420.7120056152344
863	420.7220764160156	34.0449905266667					1	DETECTED	420.7221 m/z @34.04 [151020OFc1_NvH-0949-Control-8.raw]	420.7220764160156	34.0449905266667	4.56490275973333	96.0602670162667	91.49536425653338	2.029852E7	8.401329389094191E8	2	7886	0.17330637140310756	0.5163613666782046	0.01909163617011638	420.7121276855469	420.7320556640625
864	420.7397766113281	23.0257620616					1	DETECTED	420.7398 m/z @23.03 [151020OFc1_NvH-0949-Control-8.raw]	420.7397766113281	23.0257620616	2.17763349173333	94.8915011485333	92.71386765679996	2727299.25	5.053264511275048E8	2	7886	0.2105807133801072	0.51196220067641	0.024712536617392585	420.7320861816406	420.749755859375
865	420.7586364746094	24.4749706485333					1	DETECTED	420.7586 m/z @24.47 [151020OFc1_NvH-0949-Control-8.raw]	420.7586364746094	24.4749706485333	0.7071061368	97.6665794237333	96.9594732869333	1985444.625	4.808170275334198E8	0	7886	0.20612928577116563	4.854010112736609	69.15947480516805	420.7498474121094	420.7599792480469
866	420.7701110839844	27.5223213858667					1	DETECTED	420.7701 m/z @27.52 [151020OFc1_NvH-0949-Control-8.raw]	420.7701110839844	27.5223213858667	6.23484434586667	94.6233484208	88.38850407493332	4151627.5	5.041506595681673E8	2	7886	2.610947258844373	27.69887944556746	0.2985407956974978	420.7602233886719	420.7768859863281
867	420.7869567871094	37.0010882949333					1	DETECTED	420.7870 m/z @37.00 [151020OFc1_NvH-0949-Control-8.raw]	420.7869567871094	37.0010882949333	5.31173860746667	99.1512769616	93.83953835413334	6122744.0	5.662974232586516E8	2	7886	0.16950832804886318	0.5269938287333672	0.588734188380113	420.7777099609375	420.79693603515625
868	420.8530578613281	16.9993390152					1	DETECTED	420.8531 m/z @17.00 [151020OFc1_NvH-0949-Control-8.raw]	420.8530578613281	16.9993390152	3.81575474133333	99.9678092725333	96.15205453119997	227029.46875	3.99483200440854E8	0	7886	83.10926866243275	3.6466583189291932	6.293316637858387	420.843505859375	420.8573913574219
869	420.8675231933594	24.6846452032					1	DETECTED	420.8675 m/z @24.68 [151020OFc1_NvH-0949-Control-8.raw]	420.8675231933594	24.6846452032	1.0334774768	97.8290883496	96.7956108728	1141376.625	4.894625933907505E8	3	7886	11.792800074588909	0.5853669154117707	0.006981254729672037	420.8581237792969	420.8745422363281
870	420.8845520019531	40.7638379242667					1	DETECTED	420.8846 m/z @40.76 [151020OFc1_NvH-0949-Control-8.raw]	420.8845520019531	40.7638379242667	2.06817672666667	99.7362807282667	97.66810400160004	4898047.0	5.658241631118399E8	3	7886	0.12746406175934766	1.2207580663767903	0.5892150197478749	420.87457275390625	420.89453125
871	420.8998718261719	46.9967042781333					1	DETECTED	420.8999 m/z @47.00 [151020OFc1_NvH-0949-Control-8.raw]	420.8998718261719	46.9967042781333	0.6147765088	96.7640923853333	96.1493158765333	2084684.25	4.853434305190059E8	0	7886	18.39867590472883	0.5541207934191271	0.01866585391122024	420.8945617675781	420.90985107421875
872	420.9161071777344	37.9135822885333					1	DETECTED	420.9161 m/z @37.91 [151020OFc1_NvH-0949-Control-8.raw]	420.9161071777344	37.9135822885333	0.6972727208	98.5675922178667	97.8703194970667	591449.9375	4.569819028611017E8	0	7886	7.624225756169938	1.4773242213300088	1.9443637592516407	420.909912109375	420.9161071777344
873	420.9261474609375	44.2582024296					1	DETECTED	420.9261 m/z @44.26 [151020OFc1_NvH-0949-Control-8.raw]	420.9261474609375	44.2582024296	0.0182409461333333	99.9216517426667	99.90341079653336	675021.375	4.6584832960597193E8	0	7886	0.118642193258232	1.2302638118501237	2.3614963659988915	420.9161682128906	420.9351501464844
874	420.94500732421875	11.8246768834667					1	DETECTED	420.9450 m/z @11.82 [151020OFc1_NvH-0949-Control-8.raw]	420.94500732421875	11.8246768834667	0.0182409461333333	99.7828535168	99.76461257066667	619343.875	4.137946951435766E8	0	7886	0.17058507115901556	1.1721580902647892	2.2289855799774307	420.9361572265625	420.95489501953125
875	420.96044921875	32.1025689245333					1	DETECTED	420.9604 m/z @32.10 [151020OFc1_NvH-0949-Control-8.raw]	420.96044921875	32.1025689245333	4.87868301546667	98.5956920037333	93.71700898826663	590332.625	4.536996946821138E8	0	7886	15.781409219591396	2.108390851069712	0.1616501187966374	420.95501708984375	420.97039794921875
876	420.973876953125	24.4439043445333					1	DETECTED	420.9739 m/z @24.44 [151020OFc1_NvH-0949-Control-8.raw]	420.973876953125	24.4439043445333	0.958101791466667	99.8473086429333	98.88920685146664	191991.625	4.3719871957881105E8	0	7886	82.5278642335886	2.363341384396915	5.850081457089262	420.9706115722656	420.97760009765625
877	420.98785400390625	47.4338263832					1	DETECTED	420.9879 m/z @47.43 [151020OFc1_NvH-0949-Control-8.raw]	420.98785400390625	47.4338263832	0.967469972533333	99.4004222069333	98.43295223439996	529524.4375	4.451055637952043E8	0	7886	15.971135580905365	1.2851002398942064	0.0033448310084038756	420.9779052734375	420.997802734375
878	421.05914306640625	18.4936447872					1	DETECTED	421.0591 m/z @18.49 [151020OFc1_NvH-0949-Control-8.raw]	421.05914306640625	18.4936447872	15.5228186477333	98.3854093525333	82.8625907048	628610.4375	4.760320631196403E8	2	7886	8.272084322461446	2.7909736697029626	4.168380205174545	421.0499572753906	421.0685729980469
879	421.1074523925781	54.8519051232					1	DETECTED	421.1075 m/z @54.85 [151020OFc1_NvH-0949-Control-8.raw]	421.1074523925781	54.8519051232	2.64427842506667	99.9956323194667	97.35135389440002	165496.1875	4.366087808568309E8	0	7886	89.36637442596077	0.913865388378283	0.7110686370574089	421.09747314453125	421.1170959472656
880	421.1462707519531	89.2586342026667					1	DETECTED	421.1463 m/z @89.26 [151020OFc1_NvH-0949-Control-8.raw]	421.1462707519531	89.2586342026667	1.8294810056	99.3080190154667	97.4785380098667	399832.5625	3.9913354845218134E8	0	7886	0.3432227987062646	0.5574715895403248	null	421.1385192871094	421.1545104980469
881	421.178955078125	21.6133470189333					1	DETECTED	421.1790 m/z @21.61 [151020OFc1_NvH-0949-Control-8.raw]	421.178955078125	21.6133470189333	3.72357470053333	96.1537973733333	92.43022267279997	450902.28125	4.3376875392100596E8	0	7886	7.007047904801954	4.589100217113022	9.851355758229193	421.1691589355469	421.18731689453125
882	421.19732666015625	24.0819519085333					1	DETECTED	421.1973 m/z @24.08 [151020OFc1_NvH-0949-Control-8.raw]	421.19732666015625	24.0819519085333	3.76964338693333	97.8567294768	94.08708608986667	559338.625	4.3149675468926835E8	0	7886	12.259532861349367	3.1120051553645847	0.2957899785222723	421.1873474121094	421.19976806640625
883	421.2098083496094	21.4521676693333					1	DETECTED	421.2098 m/z @21.45 [151020OFc1_NvH-0949-Control-8.raw]	421.2098083496094	21.4521676693333	4.2771894536	93.0140559978667	88.7368665442667	3501511.75	5.514256139684346E8	2	7886	0.18312750338949613	0.5454408958020104	24.86779125367291	421.1998291015625	421.2151184082031
884	421.2251281738281	38.7346144762667					1	DETECTED	421.2251 m/z @38.73 [151020OFc1_NvH-0949-Control-8.raw]	421.2251281738281	38.7346144762667	3.10338151413333	98.2107191442667	95.10733763013337	8793216.0	1.0080512181811461E9	3	7886	3.430590676417964	0.5873124651405018	0.2296338733774748	421.2151794433594	421.2350769042969
885	421.24237060546875	15.9268385122667					1	DETECTED	421.2424 m/z @15.93 [151020OFc1_NvH-0949-Control-8.raw]	421.24237060546875	15.9268385122667	4.95611519013333	98.4408811706667	93.48476598053337	2091755.625	5.891075810673074E8	2	7886	0.4247020069714438	1.5775372022895537	0.10546203365139406	421.2351379394531	421.250732421875
886	421.26080322265625	11.6559790530667					1	DETECTED	421.2608 m/z @11.66 [151020OFc1_NvH-0949-Control-8.raw]	421.26080322265625	11.6559790530667	0.302931365066667	99.9771028786667	99.67417151360003	6276297.5	6.40391116273647E8	2	7886	0.1791166511375728	2.8392427757951073	93.11041420245384	421.2508239746094	421.270751953125
887	421.2787170410156	49.8807780008					1	DETECTED	421.2787 m/z @49.88 [151020OFc1_NvH-0949-Control-8.raw]	421.2787170410156	49.8807780008	5.788562024	92.4003920456	86.6118300216	3237038.5	5.355163575202975E8	2	7886	0.18710620253515486	0.5229485210041501	0.012132727534103653	421.2709045410156	421.2886962890625
888	421.28875732421875	37.0177051765333					1	DETECTED	421.2888 m/z @37.02 [151020OFc1_NvH-0949-Control-8.raw]	421.28875732421875	37.0177051765333	0.6972727208	92.8469435992	92.1496708784	2078163.875	6.199927790183235E8	0	7886	0.20236285096477502	0.7448937483394422	0.1609486605473378	421.2887268066406	421.2980651855469
889	421.324462890625	26.3055729072					1	DETECTED	421.3245 m/z @26.31 [151020OFc1_NvH-0949-Control-8.raw]	421.324462890625	26.3055729072	0.00860340053333333	99.9956323194667	99.98702891893336	106100.8515625	3.789712765501686E8	0	7886	88.601526341669	2.062674935754195	2.898094405772793	421.3146057128906	421.3341064453125
890	421.4090576171875	42.4544272290667					1	DETECTED	421.4091 m/z @42.45 [151020OFc1_NvH-0949-Control-8.raw]	421.4090576171875	42.4544272290667	3.2230679656	92.8371559925333	89.6140880269333	422261.40625	4.3929408003475744E8	0	7886	0.31569326707856504	1.136250112731386	1.2427980056462775	421.4022216796875	421.4095153808594
891	421.4501953125	37.1502200144					1	DETECTED	421.4502 m/z @37.15 [151020OFc1_NvH-0949-Control-8.raw]	421.4501953125	37.1502200144	4.46229796373333	99.3171900018667	94.85489203813337	185708.921875	4.2253495127917963E8	0	7886	81.88012833608411	1.453368287733305	1.9438333347617796	421.4457092285156	421.4595642089844
892	421.4706115722656	18.1573697189333					1	DETECTED	421.4706 m/z @18.16 [151020OFc1_NvH-0949-Control-8.raw]	421.4706115722656	18.1573697189333	2.75366475733333	98.6051291410667	95.85146438373337	7327833.0	5.64709936905178E8	0	7886	0.22569005936293607	0.5171557358162936	0.0235002330122036	421.460693359375	421.4805908203125
893	421.48101806640625	30.37875372					1	DETECTED	421.4810 m/z @30.38 [151020OFc1_NvH-0949-Control-8.raw]	421.48101806640625	30.37875372	7.04122313066667	99.0674759944	92.02625286373333	3663356.25	4.6289094637975824E8	4	7886	0.1627297524045339	0.9594371661099791	0.9231957020435522	421.4806213378906	421.4908142089844
894	421.5240173339844	21.0168933045333					1	DETECTED	421.5240 m/z @21.02 [151020OFc1_NvH-0949-Control-8.raw]	421.5240173339844	21.0168933045333	4.7487695944	99.5630373341333	94.8142677397333	514472.3125	4.323529235536937E8	0	7886	9.831913736197887	4.082183226382751	0.04326560965976628	421.5140380859375	421.53387451171875
895	421.54388427734375	34.8378696776					1	DETECTED	421.5439 m/z @34.84 [151020OFc1_NvH-0949-Control-8.raw]	421.54388427734375	34.8378696776	4.7689045408	96.6233709530667	91.8544664122667	2062279.375	4.923890141474782E8	3	7886	11.96813277481942	0.8439352219892188	0.1650422461009886	421.5341796875	421.5538330078125
896	421.5666809082031	22.1853117992					1	DETECTED	421.5667 m/z @22.19 [151020OFc1_NvH-0949-Control-8.raw]	421.5666809082031	22.1853117992	4.66826604773333	93.9852821714667	89.31701612373337	4769123.0	6.009119792544587E8	3	7886	0.18973960123151556	1.013457949942387	0.827089903151455	421.5567321777344	421.5766296386719
897	421.58056640625	35.7175284125333					1	DETECTED	421.5806 m/z @35.72 [151020OFc1_NvH-0949-Control-8.raw]	421.58056640625	35.7175284125333	5.05694946506667	94.7059157450667	89.64896628000004	681270.8125	4.470726894620434E8	0	7886	0.13338909051462622	1.5188471644263846	0.6023469364876005	421.57672119140625	421.58953857421875
898	421.5990295410156	31.6493512482667					1	DETECTED	421.5990 m/z @31.65 [151020OFc1_NvH-0949-Control-8.raw]	421.5990295410156	31.6493512482667	5.73282517306667	67.3873333210667	61.65450814800003	523340.53125	3.4962496251155484E8	0	7886	0.045310695629609654	1.2261132162826498	0.004079740294808137	421.5909423828125	421.60821533203125
899	421.698486328125	23.5684126856					1	DETECTED	421.6985 m/z @23.57 [151020OFc1_NvH-0949-Control-8.raw]	421.698486328125	23.5684126856	3.8618961392	97.9215872485333	94.0596911093333	511551.3125	3.9323552573699325E8	0	7886	5.254049058551487	3.6762141659989007	0.011869914747416678	421.689208984375	421.7013244628906
900	421.7116394042969	28.9435642976					1	DETECTED	421.7116 m/z @28.94 [151020OFc1_NvH-0949-Control-8.raw]	421.7116394042969	28.9435642976	4.4160108784	99.3635578912	94.9475470128	1.2978796E7	8.156433589283844E8	2	7886	0.24363627394393106	0.5248588623286251	0.06402431762543377	421.70166015625	421.72161865234375
901	421.73193359375	30.4083715168					1	DETECTED	421.7319 m/z @30.41 [151020OFc1_NvH-0949-Control-8.raw]	421.73193359375	30.4083715168	1.4761956752	99.7734573072	98.297261632	3508188.0	6.984868298503639E8	0	7886	6.874856811586412	0.761105490592266	0.5707745071446784	421.7219543457031	421.7418212890625
902	421.7453308105469	15.8487959514667					1	DETECTED	421.7453 m/z @15.85 [151020OFc1_NvH-0949-Control-8.raw]	421.7453308105469	15.8487959514667	9.7397631472	97.1585395770667	87.41877642986671	1640899.25	5.087024970106248E8	0	7886	0.3221091412917847	0.8005805981558253	3.633495531064443	421.741943359375	421.7486267089844
903	421.7586669921875	27.4616202					1	DETECTED	421.7587 m/z @27.46 [151020OFc1_NvH-0949-Control-8.raw]	421.7586669921875	27.4616202	5.18927522133333	99.6809627693333	94.49168754799997	1.39736864E8	3.2009565443535466E9	2	7886	0.2698148090385608	1.2296239691098225	1.207232429229136	421.748779296875	421.7685546875
904	421.7709045410156	29.0725848738667					1	DETECTED	421.7709 m/z @29.07 [151020OFc1_NvH-0949-Control-8.raw]	421.7709045410156	29.0725848738667	8.2832816464	95.910089448	87.6268078016	5354792.0	5.909362337956473E8	2	7886	0.836954989129886	0.55461365078127	0.31999600322536315	421.7687072753906	421.78082275390625
905	421.7809143066406	49.7675503704					1	DETECTED	421.7809 m/z @49.77 [151020OFc1_NvH-0949-Control-8.raw]	421.7809143066406	49.7675503704	0.192747127733333	62.8089941746667	62.61624704693337	1035911.0625	4.391858868954536E8	2	7886	25.866031011164637	0.7037945246830783	0.7484145342460752	421.7809143066406	421.79058837890625
906	421.7982177734375	19.786551432					1	DETECTED	421.7982 m/z @19.79 [151020OFc1_NvH-0949-Control-8.raw]	421.7982177734375	19.786551432	1.20880283386667	97.9123745346667	96.70357170080003	347880.28125	4.347207917828531E8	0	7886	0.04805033098210387	3.413873120098198	5.8345468283273005	421.7915954589844	421.80810546875
907	421.8643493652344	49.0299709568					1	DETECTED	421.8643 m/z @49.03 [151020OFc1_NvH-0949-Control-8.raw]	421.8643493652344	49.0299709568	0.8112012936	99.9028833261333	99.0916820325333	2670373.25	5.0972820204533213E8	3	7886	0.17968247447704755	0.5056784884046628	0.016691666826753764	421.8544006347656	421.87432861328125
908	421.8778991699219	34.8192130418667					1	DETECTED	421.8779 m/z @34.82 [151020OFc1_NvH-0949-Control-8.raw]	421.8778991699219	34.8192130418667	2.41201434106667	96.6233709530667	94.21135661200003	1823319.375	4.446259865513163E8	3	7886	6.125466602870713	0.5691729520496319	2.1872372627302985	421.8743591308594	421.8878479003906
909	421.9005432128906	22.1761283634667					1	DETECTED	421.9005 m/z @22.18 [151020OFc1_NvH-0949-Control-8.raw]	421.9005432128906	22.1761283634667	0.1566331056	99.8380859416	99.681452836	3061877.25	5.800356204918084E8	3	7886	17.096275204216738	108.46149011770468	0.020209877238033497	421.89056396484375	421.9105224609375
910	421.91229248046875	40.0819142018667					1	DETECTED	421.9123 m/z @40.08 [151020OFc1_NvH-0949-Control-8.raw]	421.91229248046875	40.0819142018667	4.88954306133333	99.3818751064	94.49233204506668	797675.0625	4.267379014855379E8	0	7886	5.780570205844143	1.4420946200010563	0.07462285817140409	421.91058349609375	421.92205810546875
911	421.9339904785156	31.4995137357333					1	DETECTED	421.9340 m/z @31.50 [151020OFc1_NvH-0949-Control-8.raw]	421.9339904785156	31.4995137357333	0.00860340053333333	99.6717211472	99.66311774666667	396380.625	4.640565620379232E8	0	7886	26.154380207621994	2.496753755972558	4.002631466178892	421.92413330078125	421.94378662109375
912	421.9615478515625	6.4453505192					1	DETECTED	421.9615 m/z @6.45 [151020OFc1_NvH-0949-Control-8.raw]	421.9615478515625	6.4453505192	3.8894373704	95.6568508850667	91.7674135146667	225557.375	4.243803870739019E8	0	7886	0.1727268640217572	0.702491896393399	0.6490163685815921	421.9515686035156	421.9617614746094
913	421.9717712402344	18.1573697189333					1	DETECTED	421.9718 m/z @18.16 [151020OFc1_NvH-0949-Control-8.raw]	421.9717712402344	18.1573697189333	2.2134974616	99.75498082	97.5414833584	4040888.0	4.947493843355855E8	0	7886	0.13656299723204413	3.846366893037365	0.32622825059213423	421.9617919921875	421.98175048828125
914	421.982177734375	30.3531034093333					1	DETECTED	421.9822 m/z @30.35 [151020OFc1_NvH-0949-Control-8.raw]	421.982177734375	30.3531034093333	6.1369770512	97.5471205509333	91.4101434997333	1912737.125	4.4349161403874594E8	0	7886	null	0.5165897358222964	0.16157684546259504	421.9819030761719	421.9918212890625
915	422.0434265136719	26.1872453242667					1	DETECTED	422.0434 m/z @26.19 [151020OFc1_NvH-0949-Control-8.raw]	422.0434265136719	26.1872453242667	6.0907882568	99.8288780178667	93.7380897610667	405031.15625	4.328438734819706E8	0	7886	9.05236104760468	2.268502887228828	3.5742257586831356	422.0335388183594	422.0533142089844
916	422.0572204589844	37.5908174205333					1	DETECTED	422.0572 m/z @37.59 [151020OFc1_NvH-0949-Control-8.raw]	422.0572204589844	37.5908174205333	4.4993871808	99.9678092725333	95.4684220917333	173729.96875	4.500623133755379E8	0	7886	33.15857680632543	1.413566672908276	1.8276530283341479	422.0541076660156	422.05877685546875
917	422.0883483886719	28.5896715861333					1	DETECTED	422.0883 m/z @28.59 [151020OFc1_NvH-0949-Control-8.raw]	422.0883483886719	28.5896715861333	0.0818217978666667	99.9956323194667	99.91381052160003	92280.375	3.4111882070336705E8	0	7886	98.93740149887972	1.7045409097035251	2.5716813739424236	422.080810546875	422.0886535644531
918	422.10040283203125	91.8003550754667					1	DETECTED	422.1004 m/z @91.80 [151020OFc1_NvH-0949-Control-8.raw]	422.10040283203125	91.8003550754667	4.4160108784	99.9956323194667	95.57962144106669	304650.9375	4.0646704294180965E8	0	7886	0.05474678319885129	1.1906786351907228	1.1780381300788176	422.0904846191406	422.1091613769531
919	422.13018798828125	90.3705420770667					1	DETECTED	422.1302 m/z @90.37 [151020OFc1_NvH-0949-Control-8.raw]	422.13018798828125	90.3705420770667	12.6554618141333	99.4004222069333	86.7449603928	6078247.5	4.681110761658394E8	0	7886	0.08090778500822182	2.2792074349006874	1.1353175224718925	422.1205749511719	422.13934326171875
920	422.18994140625	20.2804916554667					1	DETECTED	422.1899 m/z @20.28 [151020OFc1_NvH-0949-Control-8.raw]	422.18994140625	20.2804916554667	4.60356283786667	94.2584497333333	89.65488689546662	1180214.25	4.5568931164140856E8	3	7886	0.0521667961289225	0.5508825281558866	7.569542393870788	422.1800537109375	422.1930236816406
921	422.2030334472656	90.1090512114667					1	DETECTED	422.2030 m/z @90.11 [151020OFc1_NvH-0949-Control-8.raw]	422.2030334472656	90.1090512114667	0.782821860533333	99.0489660896	98.26614422906667	2407552.5	5.870912782748154E8	3	7886	72.64018757058278	0.5193627027223167	0.04109737406920885	422.19305419921875	422.2032775878906
922	422.2132873535156	28.8894430133333					1	DETECTED	422.2133 m/z @28.89 [151020OFc1_NvH-0949-Control-8.raw]	422.2132873535156	28.8894430133333	3.88023777093333	98.679699236	94.79946146506667	5098399.0	7.405172732979165E8	2	7886	17.760499560550176	1.5913774975593222	0.5433084320990581	422.20330810546875	422.2232666015625
923	422.2264709472656	12.593939204					1	DETECTED	422.2265 m/z @12.59 [151020OFc1_NvH-0949-Control-8.raw]	422.2264709472656	12.593939204	4.8447101752	99.233961552	94.38925137679999	1465309.375	5.3337291574486536E8	0	7886	18.395594459712324	17.5739563267428	0.7940139743392186	422.2232971191406	422.22747802734375
924	422.23748779296875	15.3686680325333					1	DETECTED	422.2375 m/z @15.37 [151020OFc1_NvH-0949-Control-8.raw]	422.23748779296875	15.3686680325333	4.8348543528	98.6422827504	93.8074283976	6260115.5	9.347752111639587E8	2	7886	11.997550968209417	0.7019710397344612	76.89374095596335	422.2275390625	422.2474670410156
925	422.2593688964844	27.4914299669333					1	DETECTED	422.2594 m/z @27.49 [151020OFc1_NvH-0949-Control-8.raw]	422.2593688964844	27.4914299669333	0.119964868533333	98.7072923269333	98.58732745839997	6.9405808E7	2.0011877959147625E9	2	7886	0.25609408502048225	1.009112409161331	6.594344335632967	422.2494201660156	422.2692565917969
926	422.27276611328125	29.1000762317333					1	DETECTED	422.2728 m/z @29.10 [151020OFc1_NvH-0949-Control-8.raw]	422.27276611328125	29.1000762317333	5.01851904026667	92.4095964693333	87.39107742906663	2390899.5	4.9741778890101904E8	0	7886	0.22732504507091633	0.531983118804379	0.858370107328407	422.2693786621094	422.28271484375
927	422.2908630371094	17.8794106549333					1	DETECTED	422.2909 m/z @17.88 [151020OFc1_NvH-0949-Control-8.raw]	422.2908630371094	17.8794106549333	0.302931365066667	95.7830801525333	95.48014878746663	350527.59375	4.1994249157036537E8	0	7886	0.22429668153308313	5.260790686253449	3531.9806876236835	422.2837219238281	422.2991638183594
928	422.3215026855469	68.0683385453333					1	DETECTED	422.3215 m/z @68.07 [151020OFc1_NvH-0949-Control-8.raw]	422.3215026855469	68.0683385453333	0.0362824610666667	92.344884532	92.30860207093333	84888.5390625	3.038992335923387E8	0	7886	93.39910655458873	0.6798074711678027	0.35797718142959073	422.3174743652344	422.3306884765625
929	422.4154357910156	10.4557010896					1	DETECTED	422.4154 m/z @10.46 [151020OFc1_NvH-0949-Control-8.raw]	422.4154357910156	10.4557010896	6.96484299546667	97.6815607994667	90.71671780400003	575880.75	4.457080494126584E8	0	7886	0.1925415865334461	1.2161402313966465	1.2830517258560477	422.40582275390625	422.4253845214844
930	422.46649169921875	22.6806702104					1	DETECTED	422.4665 m/z @22.68 [151020OFc1_NvH-0949-Control-8.raw]	422.46649169921875	22.6806702104	4.5273991	95.0124954010667	90.4850963010667	568240.0625	4.180764164109371E8	0	7886	14.787756655579336	2.7460921456331717	0.05035611624868108	422.45660400390625	422.4705505371094
931	422.4810791015625	36.9234687216					1	DETECTED	422.4811 m/z @36.92 [151020OFc1_NvH-0949-Control-8.raw]	422.4810791015625	36.9234687216	2.1685927248	78.0408760618667	75.8722833370667	940803.4375	4.0536161809178466E8	0	7886	22.230666075620494	0.5913106379239976	77.8876493060451	422.4714050292969	422.4908752441406
932	422.5204162597656	30.4889707178667					1	DETECTED	422.5204 m/z @30.49 [151020OFc1_NvH-0949-Control-8.raw]	422.5204162597656	30.4889707178667	4.7689045408	97.4917293922667	92.72282485146671	798754.25	4.224933524103812E8	0	7886	6.391882765695186	1.8025386134920414	0.008520063023814785	422.5108642578125	422.522705078125
933	422.53277587890625	17.4815005304					1	DETECTED	422.5328 m/z @17.48 [151020OFc1_NvH-0949-Control-8.raw]	422.53277587890625	17.4815005304	3.1861514864	98.8456225066667	95.6594710202667	1206613.125	4.645842850970599E8	0	7886	2.3995551574675	0.5297045846361074	3.479338414156846	422.5227966308594	422.5421447753906
934	422.55224609375	25.5908932128					1	DETECTED	422.5522 m/z @25.59 [151020OFc1_NvH-0949-Control-8.raw]	422.55224609375	25.5908932128	0.376791048266667	99.2711799594667	98.89438891120004	3.197548E7	9.92770445101865E8	3	7886	0.16994535144609557	62.00969247822629	11.21265325850948	422.54229736328125	422.5622253417969
935	422.5626525878906	24.6846452032					1	DETECTED	422.5627 m/z @24.68 [151020OFc1_NvH-0949-Control-8.raw]	422.5626525878906	24.6846452032	5.00845591466667	99.8566758021333	94.84821988746663	3944179.75	5.1005353719767505E8	3	7886	0.19745760531314005	1.0073413219509428	0.9849669346016104	422.562255859375	422.5658874511719
936	422.5758972167969	47.378150304					1	DETECTED	422.5759 m/z @47.38 [151020OFc1_NvH-0949-Control-8.raw]	422.5758972167969	47.378150304	4.92317602053333	99.4149866066667	94.49181058613337	7273668.0	8.562299245256479E8	3	7886	0.7658988409289478	0.5289767254707781	0.062204086868352354	422.56591796875	422.58587646484375
937	422.6054382324219	29.5832956696					1	DETECTED	422.6054 m/z @29.58 [151020OFc1_NvH-0949-Control-8.raw]	422.6054382324219	29.5832956696	4.88954306133333	97.9767384232	93.08719536186668	527338.0625	4.98474695305861E8	0	7886	0.25557235105130616	1.9070190468466932	0.013447659317784381	422.5960388183594	422.6060791015625
938	422.61614990234375	10.5127688933333					1	DETECTED	422.6161 m/z @10.51 [151020OFc1_NvH-0949-Control-8.raw]	422.61614990234375	10.5127688933333	0.404278542933333	98.2659084688	97.86162992586668	650707.625	4.8688046808080107E8	0	7886	0.19815685622018187	2.1777372823957264	2.362720169655422	422.60626220703125	422.6256408691406
939	422.6885070800781	16.8267919693333					1	DETECTED	422.6885 m/z @16.83 [151020OFc1_NvH-0949-Control-8.raw]	422.6885070800781	16.8267919693333	5.67904260533333	90.6784782666667	84.99943566133337	373901.875	4.477624087462306E8	0	7886	23.151700276796767	11.12763426374632	0.05323080332620307	422.6787414550781	422.698486328125
940	422.7156066894531	28.9099769186667					1	DETECTED	422.7156 m/z @28.91 [151020OFc1_NvH-0949-Control-8.raw]	422.7156066894531	28.9099769186667	3.63144034426667	95.6156510082667	91.98421066400003	1098759.5	4.667279223995206E8	0	7886	6.5084159047575625	0.5064101904124813	0.500935345828455	422.7056579589844	422.7234802246094
941	422.73358154296875	28.8172001125333					1	DETECTED	422.7336 m/z @28.82 [151020OFc1_NvH-0949-Control-8.raw]	422.73358154296875	28.8172001125333	4.72873261493333	98.4501015997333	93.72136898479997	1.6215048E7	9.401039564770956E8	2	7886	0.22135028349485708	0.99535401367797	0.049480364685576865	422.7236328125	422.7435607910156
942	422.75189208984375	29.3475235725333					1	DETECTED	422.7519 m/z @29.35 [151020OFc1_NvH-0949-Control-8.raw]	422.75189208984375	29.3475235725333	2.919152352	96.3015264730667	93.3823741210667	1.3701101E7	7.898888426392194E8	2	7886	0.15753852282864855	0.6099193388664136	0.630929453558187	422.74359130859375	422.7562255859375
943	422.7662353515625	32.1608540330667					1	DETECTED	422.7662 m/z @32.16 [151020OFc1_NvH-0949-Control-8.raw]	422.7662353515625	32.1608540330667	4.36984466453333	99.5259795685333	95.15613490399997	2.7485758E7	1.6834514691272697E9	2	7886	18.010699016596586	0.8154368084387019	0.8913482611204004	422.7562561035156	422.7757568359375
944	422.7804870605469	29.8232178685333					1	DETECTED	422.7805 m/z @29.82 [151020OFc1_NvH-0949-Control-8.raw]	422.7804870605469	29.8232178685333	5.788562024	74.3531216416	68.5645596176	345511.4375	3.831145026656002E8	0	7886	27.43545342987455	2.000138696483536	3.0034101104725273	422.77777099609375	422.7896423339844
945	422.8166809082031	10.4144312517333					1	DETECTED	422.8167 m/z @10.41 [151020OFc1_NvH-0949-Control-8.raw]	422.8166809082031	10.4144312517333	5.72387720133333	90.3231675602667	84.59929035893336	466897.5625	4.2728691349062127E8	0	7886	0.15356154809538936	3.097731731659427	1.4431427451228533	422.8072509765625	422.825927734375
946	422.8404235839844	11.8246768834667					1	DETECTED	422.8404 m/z @11.82 [151020OFc1_NvH-0949-Control-8.raw]	422.8404235839844	11.8246768834667	0.00860340053333333	99.9956323194667	99.98702891893336	264312.53125	6.445806257077806E8	2	7886	96.74516471947979	3.8745767047941158	142.57769260902816	422.8317565917969	422.8437805175781
947	422.85504150390625	30.5069919914667					1	DETECTED	422.8550 m/z @30.51 [151020OFc1_NvH-0949-Control-8.raw]	422.85504150390625	30.5069919914667	0.4226990416	99.7271018192	99.3044027776	484143.21875	4.5822509303648454E8	0	7886	6.354193254901006	2.067751889454278	4.3132454015417565	422.84710693359375	422.85791015625
948	422.86798095703125	9.47652519066667					1	DETECTED	422.8680 m/z @9.48 [151020OFc1_NvH-0949-Control-8.raw]	422.86798095703125	9.47652519066667	0.339891670666667	99.0674759944	98.72758432373332	710314.75	4.74843057423519E8	3	7886	10.604127263307406	1.5746950044833863	2.284550393985579	422.8580322265625	422.8764343261719
949	422.8865051269531	25.5908932128					1	DETECTED	422.8865 m/z @25.59 [151020OFc1_NvH-0949-Control-8.raw]	422.8865051269531	25.5908932128	0.367549871733333	95.3188047696	94.95125489786668	2.2113578E7	9.488535711698118E8	3	7886	4.748059109858776	17.252424242652964	0.03997095051699746	422.8765869140625	422.896484375
950	422.8971252441406	24.6846452032					1	DETECTED	422.8971 m/z @24.68 [151020OFc1_NvH-0949-Control-8.raw]	422.8971252441406	24.6846452032	4.88954306133333	78.7076431928	73.81810013146668	2960876.5	4.3014547038878566E8	3	7886	0.15768240069980877	0.5774205425510929	8.67887769618791	422.8965148925781	422.90020751953125
951	422.9102783203125	47.3275859706667					1	DETECTED	422.9103 m/z @47.33 [151020OFc1_NvH-0949-Control-8.raw]	422.9102783203125	47.3275859706667	0.2294175536	99.4242699024	99.1948523488	4924386.5	7.390918270763499E8	3	7886	24.6215810421146	0.5170188755006246	0.02181038565792807	422.90032958984375	422.9202575683594
952	422.93878173828125	53.9237403664					1	DETECTED	422.9388 m/z @53.92 [151020OFc1_NvH-0949-Control-8.raw]	422.93878173828125	53.9237403664	0.00860340053333333	99.8566758021333	99.84807240159996	450725.65625	5.0769205919737065E8	0	7886	31.39814799809392	0.9698358317720772	0.1463298586131775	422.9307861328125	422.9485778808594
953	422.9573669433594	26.2629523077333					1	DETECTED	422.9574 m/z @26.26 [151020OFc1_NvH-0949-Control-8.raw]	422.9573669433594	26.2629523077333	3.85266502933333	95.164722924	91.31205789466668	429215.125	4.316582927194213E8	0	7886	78.88902661813583	3.1819703694063075	6.878987495694267	422.9488525390625	422.9628601074219
954	422.9730224609375	13.3668699762667					1	DETECTED	422.9730 m/z @13.37 [151020OFc1_NvH-0949-Control-8.raw]	422.9730224609375	13.3668699762667	2.07741177173333	98.9565625856	96.87915081386667	487528.09375	4.6422326338800275E8	0	7886	0.36013763922669106	0.671682206292069	8.443476721402789	422.9632873535156	422.9830017089844
955	422.99957275390625	24.1614200248					1	DETECTED	422.9996 m/z @24.16 [151020OFc1_NvH-0949-Control-8.raw]	422.99957275390625	24.1614200248	0.0362824610666667	99.9956323194667	99.95934985840003	632119.4375	4.346506194974016E8	0	7886	0.1400709189804097	2.147866063519735	376.44976125221984	422.9903564453125	423.009033203125
956	423.0171813964844	10.493882132					1	DETECTED	423.0172 m/z @10.49 [151020OFc1_NvH-0949-Control-8.raw]	423.0171813964844	10.493882132	1.29357473653333	99.7828535168	98.48927878026667	178278.046875	4.022071133349154E8	0	7886	0.17831422601603997	199.0074826386782	0.6759665655357858	423.0096130371094	423.02667236328125
957	423.0850830078125	48.2544088381333					1	DETECTED	423.0851 m/z @48.25 [151020OFc1_NvH-0949-Control-8.raw]	423.0850830078125	48.2544088381333	0.238692901866667	99.9956323194667	99.75693941760002	169839.03125	4.739281590722874E8	0	7886	97.45201135789253	0.9904838327226594	1.0484081093277133	423.0755310058594	423.08514404296875
958	423.0954284667969	36.9559102426667					1	DETECTED	423.0954 m/z @36.96 [151020OFc1_NvH-0949-Control-8.raw]	423.0954284667969	36.9559102426667	1.35941567813333	99.9956323194667	98.63621664133336	170538.375	4.6830360951579905E8	0	7886	98.50406199001728	1.3413009792349193	1.5399611473443955	423.0859069824219	423.10516357421875
959	423.133544921875	90.3506945381333					1	DETECTED	423.1335 m/z @90.35 [151020OFc1_NvH-0949-Control-8.raw]	423.133544921875	90.3506945381333	0.238692901866667	91.5294958725333	91.29080297066663	1250016.625	4.284821303851488E8	0	7886	0.062095839359898264	0.5006822544716097	0.0012575868823106564	423.1264953613281	423.1410217285156
960	423.169189453125	91.034092948					1	DETECTED	423.1692 m/z @91.03 [151020OFc1_NvH-0949-Control-8.raw]	423.169189453125	91.034092948	0.247920075733333	98.2290005104	97.98108043466667	378361.28125	4.566718438286715E8	0	7886	0.08711116039729916	0.5006700650574734	0.8858756896002603	423.1598205566406	423.178955078125
961	423.1899108886719	18.8523120997333					1	DETECTED	423.1899 m/z @18.85 [151020OFc1_NvH-0949-Control-8.raw]	423.1899108886719	18.8523120997333	3.13080612426667	95.7291684829333	92.59836235866663	539015.625	4.3607945069916654E8	0	7886	11.805251456853572	7.383858202274805	13.721766826497776	423.1805114746094	423.1925354003906
962	423.2025451660156	29.9850909568					1	DETECTED	423.2025 m/z @29.99 [151020OFc1_NvH-0949-Control-8.raw]	423.2025451660156	29.9850909568	3.1492686336	94.9183466421333	91.7690780085333	870204.125	5.1268731635734427E8	0	7886	60.26787471099877	2.021605398862815	4.482084672919007	423.19256591796875	423.2100524902344
963	423.2200622558594	25.5458757712					1	DETECTED	423.2201 m/z @25.55 [151020OFc1_NvH-0949-Control-8.raw]	423.2200622558594	25.5458757712	4.12961206	95.1265108749333	90.9968988149333	7971275.5	7.775922224779216E8	2	7886	7.559522533607687	0.7972984290731738	1.01642109485893	423.2100830078125	423.2201843261719
964	423.230224609375	30.209097944					1	DETECTED	423.2302 m/z @30.21 [151020OFc1_NvH-0949-Control-8.raw]	423.230224609375	30.209097944	3.8341734464	98.5483259624	94.714152516	1.0952449E7	1.2478565448234406E9	2	7886	23.608391157233246	1.435630947190487	3.420652625922446	423.2202453613281	423.2402038574219
965	423.24176025390625	34.772023992					1	DETECTED	423.2418 m/z @34.77 [151020OFc1_NvH-0949-Control-8.raw]	423.24176025390625	34.772023992	5.2398496016	94.4254625848	89.1856129832	3198742.75	6.679270476661165E8	2	7886	12.534302135800935	0.8502556259912829	0.6704998065356133	423.240234375	423.248291015625
966	423.25830078125	32.7532889154667					1	DETECTED	423.2583 m/z @32.75 [151020OFc1_NvH-0949-Control-8.raw]	423.25830078125	32.7532889154667	0.0544718264	96.4294519509333	96.3749801245333	2.5890266E7	1.7326492990525258E9	3	7886	10.124535914383983	0.514338399625038	4.261674008301941	423.2483215332031	423.26824951171875
967	423.2695007324219	50.7911613994667					1	DETECTED	423.2695 m/z @50.79 [151020OFc1_NvH-0949-Control-8.raw]	423.2695007324219	50.7911613994667	0.0182409461333333	99.2711799594667	99.25293901333337	2589652.75	6.872303864083859E8	0	7886	14.97137039248409	1.1333451328274968	0.007307052287642204	423.2683410644531	423.27899169921875
968	423.2838134765625	7.82871418933333					1	DETECTED	423.2838 m/z @7.83 [151020OFc1_NvH-0949-Control-8.raw]	423.2838134765625	7.82871418933333	5.51449025226667	92.4095964693333	86.89510621706663	233800.15625	4.0320675276977265E8	0	7886	0.07887108896233475	1.1112464319113773	803.1122071716457	423.2796325683594	423.29327392578125
969	423.30364990234375	89.7249054506667					1	DETECTED	423.3036 m/z @89.72 [151020OFc1_NvH-0949-Control-8.raw]	423.30364990234375	89.7249054506667	1.21819849173333	95.0035539354667	93.78535544373337	115231.4921875	2.970992648250229E8	0	7886	91.20995749722438	0.5298206128449071	0.02447705386420617	423.2938537597656	423.3116760253906
970	423.3468017578125	91.5567348592					1	DETECTED	423.3468 m/z @91.56 [151020OFc1_NvH-0949-Control-8.raw]	423.3468017578125	91.5567348592	1.658418508	92.8665137482667	91.2080952402667	100793.28125	2.6513638820252848E8	0	7886	1.0899439619834368	0.5072847798614485	3.1977336009040713	423.3395690917969	423.348388671875
971	423.3901672363281	18.7570236064					1	DETECTED	423.3902 m/z @18.76 [151020OFc1_NvH-0949-Control-8.raw]	423.3901672363281	18.7570236064	6.0999297664	97.8845252229333	91.78459545653331	360507.90625	4.6140010472888666E8	0	7886	0.12132901159499454	3.4026968365210295	42.36304000241282	423.3818054199219	423.3992614746094
972	423.45269775390625	17.7990444368					1	DETECTED	423.4527 m/z @17.80 [151020OFc1_NvH-0949-Control-8.raw]	423.45269775390625	17.7990444368	1.00522821093333	98.2107191442667	97.20549093333338	387540.6875	4.44466611828297E8	0	7886	2.6820451636724414	2.8940858237930653	0.37404907789725556	423.44378662109375	423.45819091796875
973	423.468505859375	24.0250053778667					1	DETECTED	423.4685 m/z @24.03 [151020OFc1_NvH-0949-Control-8.raw]	423.468505859375	24.0250053778667	1.34101574746667	97.4732735130667	96.13225776560003	4587373.0	5.107103942867507E8	4	7886	10.717363641780496	0.5105216339242673	0.3735006403030188	423.4585266113281	423.4782409667969
974	423.5097351074219	16.4371498842667					1	DETECTED	423.5097 m/z @16.44 [151020OFc1_NvH-0949-Control-8.raw]	423.5097351074219	16.4371498842667	1.17216546826667	81.8935946616	80.72142919333334	429458.34375	3.694042138983572E8	0	7886	null	9.936569360660707	null	423.4999084472656	423.518798828125
975	423.5283203125	34.0449905266667					1	DETECTED	423.5283 m/z @34.04 [151020OFc1_NvH-0949-Control-8.raw]	423.5283203125	34.0449905266667	4.4993871808	92.1056227242667	87.6062355434667	136810.59375	4.014978158060994E8	0	7886	82.17222486871692	1.5667775442953098	2.399968878948347	423.519775390625	423.5310974121094
976	423.5412292480469	32.7280909010667					1	DETECTED	423.5412 m/z @32.73 [151020OFc1_NvH-0949-Control-8.raw]	423.5412292480469	32.7280909010667	4.2124467256	98.5579005074667	94.3454537818667	1419525.875	4.540440245743047E8	0	7886	3.521875565061819	0.503420523942523	0.5422227376683028	423.53125	423.54217529296875
977	423.55218505859375	23.0931846189333					1	DETECTED	423.5522 m/z @23.09 [151020OFc1_NvH-0949-Control-8.raw]	423.55218505859375	23.0931846189333	4.72873261493333	95.0124954010667	90.28376278613337	2887252.0	5.320640576073999E8	3	7886	0.13071334024959924	0.506508680756954	0.03232954653512041	423.542236328125	423.55413818359375
978	423.56414794921875	25.3174759485333					1	DETECTED	423.5641 m/z @25.32 [151020OFc1_NvH-0949-Control-8.raw]	423.56414794921875	25.3174759485333	4.66826604773333	98.5956920037333	93.92742595599998	4699160.5	6.954187984824466E8	3	7886	5.010188043702847	0.6591386405925923	6.015135858347872	423.55438232421875	423.5740966796875
979	423.5744934082031	17.0336225856					1	DETECTED	423.5745 m/z @17.03 [151020OFc1_NvH-0949-Control-8.raw]	423.5744934082031	17.0336225856	5.42841188906667	67.9360813709333	62.50766948186663	431358.25	3.693045845782155E8	0	7886	0.12819386788062914	2.6930863694072658	0.8521924506623871	423.57415771484375	423.57586669921875
980	423.58587646484375	46.7410133834667					1	DETECTED	423.5859 m/z @46.74 [151020OFc1_NvH-0949-Control-8.raw]	423.58587646484375	46.7410133834667	4.360663912	99.4242699024	95.06360599039999	1816883.625	4.8436575915508837E8	3	7886	1.4908041784906132	0.5190602714164356	0.011470123434354381	423.575927734375	423.59576416015625
981	423.703125	26.7709047125333					1	DETECTED	423.7031 m/z @26.77 [151020OFc1_NvH-0949-Control-8.raw]	423.703125	26.7709047125333	5.0767785408	95.6568508850667	90.5800723442667	669121.5625	4.471438151873502E8	0	7886	12.433480910878554	2.8794764534271513	0.5921358514077267	423.6931457519531	423.7087097167969
982	423.7187805175781	13.3958092653333					1	DETECTED	423.7188 m/z @13.40 [151020OFc1_NvH-0949-Control-8.raw]	423.7187805175781	13.3958092653333	3.76964338693333	96.3292054213333	92.55956203439997	2682823.0	5.373416780706737E8	2	7886	10.60977055550511	21.585469187106572	41.87595364951934	423.70880126953125	423.7221984863281
983	423.7322082519531	18.3983481330667					1	DETECTED	423.7322 m/z @18.40 [151020OFc1_NvH-0949-Control-8.raw]	423.7322082519531	18.3983481330667	5.54154364346667	97.4732735130667	91.93172986960003	2709271.25	5.528400087226522E8	2	7886	3.7568969739581384	6.19892567114805	1.5358006439869472	423.72222900390625	423.7351989746094
984	423.7452392578125	35.0504090506667					1	DETECTED	423.7452 m/z @35.05 [151020OFc1_NvH-0949-Control-8.raw]	423.7452392578125	35.0504090506667	3.72357470053333	98.1460573624	94.42248266186667	7426700.5	7.215462415989648E8	2	7886	0.21137796663216335	1.2938820906262447	0.17439285171619537	423.7353210449219	423.749755859375
985	423.759765625	32.7682117973333					1	DETECTED	423.7598 m/z @32.77 [151020OFc1_NvH-0949-Control-8.raw]	423.759765625	32.7682117973333	4.2216190784	98.0421548989333	93.82053582053331	1.1145501E7	8.919067908334335E8	0	7886	10.201851027997094	0.5184258915279967	1.1885653539345276	423.7497863769531	423.76971435546875
986	423.7713623046875	50.8290714781333					1	DETECTED	423.7714 m/z @50.83 [151020OFc1_NvH-0949-Control-8.raw]	423.7713623046875	50.8290714781333	2.50296143466667	75.2282413765333	72.72527994186663	881459.125	3.9650131793299735E8	0	7886	0.12303398267285814	0.7286330688184337	0.6904024358565599	423.76983642578125	423.7793884277344
987	423.7917785644531	18.6958154973333					1	DETECTED	423.7918 m/z @18.70 [151020OFc1_NvH-0949-Control-8.raw]	423.7917785644531	18.6958154973333	6.92006619546667	65.4903139514667	58.570247756000036	215854.40625	2.988437232533276E8	0	7886	57.65978853363649	2.667233758538979	4.332570644403246	423.7842102050781	423.8016052246094
988	423.8440856933594	16.4997661290667					1	DETECTED	423.8441 m/z @16.50 [151020OFc1_NvH-0949-Control-8.raw]	423.8440856933594	16.4997661290667	0.00860340053333333	99.9956323194667	99.98702891893336	243336.6875	4.141308653123089E8	0	7886	29.59263499010993	3.114778380454081	14.614020098145138	423.8343200683594	423.8538513183594
989	423.85577392578125	14.6542143282667					1	DETECTED	423.8558 m/z @14.65 [151020OFc1_NvH-0949-Control-8.raw]	423.85577392578125	14.6542143282667	0.358341084	71.4726814909333	71.1143404069333	197580.5	4.175647795123278E8	0	7886	0.0509777765746815	2.487233175330979	1128.6899628219585	423.8540954589844	423.8578186035156
990	423.8678283691406	32.7532889154667					1	DETECTED	423.8678 m/z @32.75 [151020OFc1_NvH-0949-Control-8.raw]	423.8678283691406	32.7532889154667	1.11815187973333	98.6143539744	97.49620209466667	528473.0625	4.271524478367981E8	0	7886	18.70075206816378	1.913815510809152	2.825801345998555	423.85784912109375	423.8727722167969
991	423.8827819824219	28.6030091373333					1	DETECTED	423.8828 m/z @28.60 [151020OFc1_NvH-0949-Control-8.raw]	423.8827819824219	28.6030091373333	2.37532533041667	68.5788580765333	66.20353274611662	1396675.75	4.056900576333152E8	0	7886	0.12734865661665395	0.6780799055440039	0.5834000633511004	423.8729248046875	423.8847351074219
992	423.8948059082031	10.4144312517333					1	DETECTED	423.8948 m/z @10.41 [151020OFc1_NvH-0949-Control-8.raw]	423.8948059082031	10.4144312517333	1.4761956752	99.9771028786667	98.5009072034667	5038793.5	6.711296981526451E8	3	7886	4.0283379977427085	12.993819220151202	97.79586298690535	423.8848571777344	423.9047546386719
993	423.90704345703125	29.4297084216					1	DETECTED	423.9070 m/z @29.43 [151020OFc1_NvH-0949-Control-8.raw]	423.90704345703125	29.4297084216	0.00860340053333333	98.3946381178667	98.38603471733337	1440476.375	4.807555642347201E8	0	7886	0.08301497536355384	0.5761527477625557	1.2989479623754885	423.90484619140625	423.91693115234375
994	423.9203796386719	46.7146323970667					1	DETECTED	423.9204 m/z @46.71 [151020OFc1_NvH-0949-Control-8.raw]	423.9203796386719	46.7146323970667	1.17216546826667	98.3213783898667	97.14921292160003	1028504.5	4.2947748959677804E8	0	7886	0.1120428755673899	1.3244476865238022	0.006137342002662784	423.91717529296875	423.93023681640625
995	423.94873046875	27.014943868					1	DETECTED	423.9487 m/z @27.01 [151020OFc1_NvH-0949-Control-8.raw]	423.94873046875	27.014943868	0.8749230216	99.1233044693333	98.24838144773331	381191.65625	4.286544686994658E8	0	7886	11.96283645277793	2.1304007999814787	5.833675653006205	423.9389953613281	423.9587097167969
996	423.9695739746094	13.3958092653333					1	DETECTED	423.9696 m/z @13.40 [151020OFc1_NvH-0949-Control-8.raw]	423.9695739746094	13.3958092653333	4.481053464	99.233961552	94.752908088	1493859.625	4.4643848445375645E8	0	7886	0.08323472961659562	38.68599085389179	207.13484255843255	423.9600524902344	423.9754638671875
997	423.98565673828125	43.5606243525333					1	DETECTED	423.9857 m/z @43.56 [151020OFc1_NvH-0949-Control-8.raw]	423.98565673828125	43.5606243525333	2.56201051573333	99.4428782568	96.88086774106667	3351836.75	4.8136058835430354E8	4	7886	0.18829994013690055	0.519177064580236	0.029490080918436818	423.9757385253906	423.9950866699219
998	424.0086364746094	61.1307878914667					1	DETECTED	424.0086 m/z @61.13 [151020OFc1_NvH-0949-Control-8.raw]	424.0086364746094	61.1307878914667	0.660073125866667	99.9028833261333	99.24281020026663	187141.625	4.641074589752403E8	0	7886	92.3528018869585	0.8222571505645824	0.6498317824461847	423.9996337890625	424.01654052734375
999	424.03790283203125	39.5678656301333					1	DETECTED	424.0379 m/z @39.57 [151020OFc1_NvH-0949-Control-8.raw]	424.03790283203125	39.5678656301333	0.2294175536	99.9956323194667	99.76621476586669	133810.0	3.945491674150055E8	0	7886	79.96744895274621	1.3316862882533493	1.5476431882168549	424.02880859375	424.0399169921875
1000	424.0849914550781	45.4500926549333					1	DETECTED	424.0850 m/z @45.45 [151020OFc1_NvH-0949-Control-8.raw]	424.0849914550781	45.4500926549333	0.266340139733333	99.9956323194667	99.72929217973336	172469.09375	3.971163492480442E8	0	7886	109.50978953566428	1.0767658655191839	1.0678248627279705	424.0754089355469	424.0946350097656
1001	424.0973815917969	91.8003550754667					1	DETECTED	424.0974 m/z @91.80 [151020OFc1_NvH-0949-Control-8.raw]	424.0973815917969	91.8003550754667	79.1970544029333	98.1830506101333	18.98599620719999	110307.0	4.423596347549146E7	0	7886	0.016708062384338973	0.7532152370440753	0.5064304740881508	424.09698486328125	424.1024169921875
1002	424.13330078125	61.1687562016					1	DETECTED	424.1333 m/z @61.17 [151020OFc1_NvH-0949-Control-8.raw]	424.13330078125	61.1687562016	20.1107417725333	95.8195133474667	75.7087715749334	749213.625	4.4519319177659565E8	0	7886	70.22688453506062	0.8583396731758783	0.7124249798169769	424.12506103515625	424.1418762207031
1003	424.17401123046875	39.0386717237333					1	DETECTED	424.1740 m/z @39.04 [151020OFc1_NvH-0949-Control-8.raw]	424.17401123046875	39.0386717237333	4.00906364613333	98.6517328941333	94.64266924799998	634432.875	4.1084852198470616E8	0	7886	0.2098696669805733	1.5718068224953274	2.6760677344504598	424.1647644042969	424.1839294433594
1004	424.19189453125	11.8846141442667					1	DETECTED	424.1919 m/z @11.88 [151020OFc1_NvH-0949-Control-8.raw]	424.19189453125	11.8846141442667	4.5089034832	98.5142778056	94.0053743224	356556.90625	4.7995227771444666E8	3	7886	0.9896696767747386	18.250298836274183	74.00852653929648	424.18402099609375	424.2017517089844
1005	424.2117614746094	26.1162788104					1	DETECTED	424.2118 m/z @26.12 [151020OFc1_NvH-0949-Control-8.raw]	424.2117614746094	26.1162788104	3.89861843946667	99.9216517426667	96.02303330320002	7399529.0	7.190065898621548E8	2	7886	0.21597677719916675	3.776768991308174	0.4594663208854028	424.20184326171875	424.22174072265625
1006	424.22412109375	26.0106117397333					1	DETECTED	424.2241 m/z @26.01 [151020OFc1_NvH-0949-Control-8.raw]	424.22412109375	26.0106117397333	5.0767785408	94.0880100493333	89.0112315085333	1938598.875	5.913865710630356E8	3	7886	12.717112572502224	0.5110764791068746	0.01629794349830475	424.2217712402344	424.22412109375
1007	424.234130859375	40.1932235482667					1	DETECTED	424.2341 m/z @40.19 [151020OFc1_NvH-0949-Control-8.raw]	424.234130859375	40.1932235482667	3.70507089733333	99.3358331405333	95.63076224319997	1.3587359E7	1.0399400414843568E9	2	7886	0.9221653779498524	0.7018099042196236	0.452442759121723	424.2241516113281	424.24407958984375
1008	424.2472229003906	35.0108527392					1	DETECTED	424.2472 m/z @35.01 [151020OFc1_NvH-0949-Control-8.raw]	424.2472229003906	35.0108527392	4.14795329946667	98.6704074890667	94.52245418960004	3133005.5	5.606025027500798E8	2	7886	0.19148084308531566	0.7245484208129732	0.5734258144436626	424.244140625	424.2572021484375
1009	424.2613830566406	32.8000031586667					1	DETECTED	424.2614 m/z @32.80 [151020OFc1_NvH-0949-Control-8.raw]	424.2613830566406	32.8000031586667	1.4761956752	95.0337351242667	93.5575394490667	2581903.75	5.724663768918629E8	0	7886	31.762806924004924	21.98891481128974	0.00832515271597481	424.25726318359375	424.2712097167969
1010	424.271484375	32.1025689245333					1	DETECTED	424.2715 m/z @32.10 [151020OFc1_NvH-0949-Control-8.raw]	424.271484375	32.1025689245333	13.4602859768	92.6789969762667	79.21871099946671	378905.375	4.710074894470594E8	0	7886	24.286615307663467	2.102256452029064	3.9263129426347025	424.2713928222656	424.2801208496094
1011	424.296875	91.5567348592					1	DETECTED	424.2969 m/z @91.56 [151020OFc1_NvH-0949-Control-8.raw]	424.296875	91.5567348592	0.0453844973333333	98.0615393082667	98.01615481093337	92083.5234375	2.8041385921804625E8	0	7886	0.7549450494475991	0.5388277003388091	0.005119823467056877	424.2868957519531	424.30621337890625
1012	424.3272399902344	91.2685153197333					1	DETECTED	424.3272 m/z @91.27 [151020OFc1_NvH-0949-Control-8.raw]	424.3272399902344	91.2685153197333	1.27472068746667	92.8863385309333	91.61161784346663	349083.9375	5.2252993241773295E8	0	7886	1.0545664515579034	0.5018040355556572	0.15269424492057992	424.32305908203125	424.3328552246094
1013	424.4447021484375	48.2071092061333					1	DETECTED	424.4447 m/z @48.21 [151020OFc1_NvH-0949-Control-8.raw]	424.4447021484375	48.2071092061333	4.69926180293333	96.4569121690667	91.75765036613336	448459.21875	4.5240360681359005E8	0	7886	84.61061706043589	1.1654453954620774	1.3247835743200342	424.4347229003906	424.44879150390625
1014	424.45892333984375	36.6632026090667					1	DETECTED	424.4589 m/z @36.66 [151020OFc1_NvH-0949-Control-8.raw]	424.45892333984375	36.6632026090667	4.72873261493333	99.3358331405333	94.60710052559996	679726.875	4.571911356917543E8	0	7886	0.2054199107346122	1.6822349017431293	0.5358073420375242	424.4489440917969	424.462646484375
1015	424.47265625	15.6974537872					1	DETECTED	424.4727 m/z @15.70 [151020OFc1_NvH-0949-Control-8.raw]	424.47265625	15.6974537872	2.86376960426667	98.3578758752	95.49410627093333	1078122.875	4.401411487146152E8	0	7886	0.14413757372874691	1.0839615921485868	7.035620771525699	424.46270751953125	424.48223876953125
1016	424.4944152832031	29.8557639512					1	DETECTED	424.4944 m/z @29.86 [151020OFc1_NvH-0949-Control-8.raw]	424.4944152832031	29.8557639512	6.7896796896	98.6704074890667	91.88072779946671	4931161.0	5.0438540960908234E8	0	7886	0.1417049750839432	1.0675187965934045	81.1513415515715	424.484619140625	424.50396728515625
1017	424.50811767578125	14.7601477229333					1	DETECTED	424.5081 m/z @14.76 [151020OFc1_NvH-0949-Control-8.raw]	424.50811767578125	14.7601477229333	7.29770578773333	83.7054701928	76.40776440506666	810584.6875	4.3829008245917535E8	0	7886	0.11515760196685676	0.9777486403082777	1.025964305480469	424.50531005859375	424.51806640625
1018	424.5339660644531	34.8476170162667					1	DETECTED	424.5340 m/z @34.85 [151020OFc1_NvH-0949-Control-8.raw]	424.5339660644531	34.8476170162667	5.73282517306667	94.9272610922667	89.19443591920003	400546.375	4.216510765774452E8	0	7886	22.12969623981427	1.8539158456053535	2.784117087471025	424.52423095703125	424.53662109375
1019	424.546630859375	33.5124840653333					1	DETECTED	424.5466 m/z @33.51 [151020OFc1_NvH-0949-Control-8.raw]	424.546630859375	33.5124840653333	5.27160337093333	75.30245036	70.03084698906666	468576.6875	3.9300850302384704E8	0	7886	52.76390901546074	1.4318516400740926	1.6684728043292893	424.53668212890625	424.5486755371094
1020	424.5587158203125	21.6260282762667					1	DETECTED	424.5587 m/z @21.63 [151020OFc1_NvH-0949-Control-8.raw]	424.5587158203125	21.6260282762667	2.87303658266667	93.6838022949333	90.81076571226663	3839173.25	5.657120076548053E8	3	7886	0.12288983382105911	2.38055470213781	0.6240932332314364	424.5487976074219	424.5686340332031
1021	424.5697326660156	24.4749706485333					1	DETECTED	424.5697 m/z @24.47 [151020OFc1_NvH-0949-Control-8.raw]	424.5697326660156	24.4749706485333	5.40026053626667	56.1045430234667	50.704282487200025	722873.0625	3.25231342757229E8	0	7886	8.32866486543702	2.0458407279887165	16.684613514556354	424.5687255859375	424.5720520019531
1022	424.5820617675781	43.6724253954667					1	DETECTED	424.5821 m/z @43.67 [151020OFc1_NvH-0949-Control-8.raw]	424.5820617675781	43.6724253954667	4.594314812	95.8012703397333	91.2069555277333	1.088779E7	5.900557977683166E8	0	7886	0.16569352113893387	0.5262254881906331	0.01108482231350902	424.5721130371094	424.5920104980469
1023	424.60699462890625	41.334889732					1	DETECTED	424.6070 m/z @41.33 [151020OFc1_NvH-0949-Control-8.raw]	424.60699462890625	41.334889732	0.312194358933333	77.7129269848	77.40073262586667	224746.515625	3.757185505684482E8	0	7886	60.6127723006295	0.9433891644853241	0.8867783289706483	424.5971984863281	424.616455078125
1024	424.6764221191406	16.7679878301333					1	DETECTED	424.6764 m/z @16.77 [151020OFc1_NvH-0949-Control-8.raw]	424.6764221191406	16.7679878301333	0.596594621333333	70.2272497608	69.63065513946667	278432.375	3.742765123749381E8	0	7886	22.533235116945573	2.152895988626875	0.18927370997358306	424.6664733886719	424.6789855957031
1025	424.6891784667969	24.8040604952					1	DETECTED	424.6892 m/z @24.80 [151020OFc1_NvH-0949-Control-8.raw]	424.6891784667969	24.8040604952	9.070812556	58.2510771397333	49.1802645837333	329468.625	3.020319978325655E8	0	7886	43.811453991757176	1.743618591168409	2.476013727510584	424.6813659667969	424.69024658203125
1026	424.7002868652344	29.2784678898667					1	DETECTED	424.7003 m/z @29.28 [151020OFc1_NvH-0949-Control-8.raw]	424.7002868652344	29.2784678898667	6.95497231466667	68.4437009688	61.48872865413333	1198776.5	3.354471432717014E8	0	7886	0.06865893823655611	0.5052235660620125	1.0859827930438963	424.69140625	424.7008972167969
1027	424.7110290527344	27.3455132184					1	DETECTED	424.7110 m/z @27.35 [151020OFc1_NvH-0949-Control-8.raw]	424.7110290527344	27.3455132184	4.78088589146667	99.5975738498667	94.81668795840004	9368159.0	8.90773272563982E8	2	7886	0.40420469490713273	2.278463075110202	0.06615310575171145	424.701171875	424.72100830078125
1028	424.731689453125	40.6745591914667					1	DETECTED	424.7317 m/z @40.67 [151020OFc1_NvH-0949-Control-8.raw]	424.731689453125	40.6745591914667	3.35246654453333	99.9864674090667	96.63400086453338	5.406336E7	1.6037335426723988E9	2	7886	0.21217133573237845	0.5889307064670303	5.803823304195278	424.7217712402344	424.7415771484375
1029	424.7450256347656	29.8557639512					1	DETECTED	424.7450 m/z @29.86 [151020OFc1_NvH-0949-Control-8.raw]	424.7450256347656	29.8557639512	6.32028716346667	97.4087242989333	91.08843713546662	3972473.5	5.970676332767968E8	2	7886	3.7460840607393635	0.6964247800518129	1.2442318408674835	424.7417297363281	424.7550048828125
1030	424.76544189453125	49.5820668397333					1	DETECTED	424.7654 m/z @49.58 [151020OFc1_NvH-0949-Control-8.raw]	424.76544189453125	49.5820668397333	3.2045265	98.5236407176	95.3191142176	3739109.5	5.431194713785491E8	2	7886	0.16894180730377428	0.5171659440600589	0.18586480165482466	424.7554626464844	424.77520751953125
1031	424.8418273925781	14.8037706797333					1	DETECTED	424.8418 m/z @14.80 [151020OFc1_NvH-0949-Control-8.raw]	424.8418273925781	14.8037706797333	0.00860340053333333	99.9956323194667	99.98702891893336	379798.125	4.760629708754527E8	3	7886	0.2000225515091838	3.962847321403129	0.06272422088432639	424.8338317871094	424.8463134765625
1032	424.85638427734375	15.3916760952					1	DETECTED	424.8564 m/z @15.39 [151020OFc1_NvH-0949-Control-8.raw]	424.85638427734375	15.3916760952	0.192747127733333	98.2475874282667	98.05484030053337	415266.21875	4.4744867320179397E8	3	7886	6.734734638634414	6.125098209981727	1.4266559679866022	424.8465270996094	424.8634948730469
1033	424.8739318847656	25.2618615568					1	DETECTED	424.8739 m/z @25.26 [151020OFc1_NvH-0949-Control-8.raw]	424.8739318847656	25.2618615568	0.349032940533333	99.2988091165333	98.94977617599997	519277.3125	4.1180099323496914E8	3	7886	13.737282960414866	3.1109473285499987	0.437074697421414	424.8645324707031	424.88385009765625
1034	424.89794921875	37.7389159034667					1	DETECTED	424.8979 m/z @37.74 [151020OFc1_NvH-0949-Control-8.raw]	424.89794921875	37.7389159034667	0.00860340053333333	96.2643185152	96.25571511466667	4879695.5	5.690322116500921E8	3	7886	21.55213617750835	1.0580835191279445	0.04313332669397558	424.8879699707031	424.90606689453125
1035	424.91632080078125	43.6960624373333					1	DETECTED	424.9163 m/z @43.70 [151020OFc1_NvH-0949-Control-8.raw]	424.91632080078125	43.6960624373333	1.93036110693333	99.0861903181333	97.15582921119997	6661606.5	5.2259513308615774E8	3	7886	0.1904805990571603	0.5057363187809383	0.03430632232319447	424.906494140625	424.92584228515625
1036	424.95330810546875	13.9677132157333					1	DETECTED	424.9533 m/z @13.97 [151020OFc1_NvH-0949-Control-8.raw]	424.95330810546875	13.9677132157333	0.829500743466667	99.7643429346667	98.93484219120003	468386.75	4.1974330595829177E8	4	7886	0.07047804345714681	0.5164500541687935	1.2315139977711205	424.9436340332031	424.9632873535156
1037	424.9798278808594	12.593939204					1	DETECTED	424.9798 m/z @12.59 [151020OFc1_NvH-0949-Control-8.raw]	424.9798278808594	12.593939204	0.0362824610666667	99.8843458736	99.84806341253334	1402963.125	4.485151425978347E8	4	7886	0.10069220546735735	1.4762447948017348	10.67807869182582	424.9698791503906	424.9855651855469
1038	424.99560546875	29.8424887757333					1	DETECTED	424.9956 m/z @29.84 [151020OFc1_NvH-0949-Control-8.raw]	424.99560546875	29.8424887757333	1.67640566293333	98.9193463736	97.24294071066667	1989040.25	4.5207324498779935E8	4	7886	0.19605301107658946	0.5536084192638617	0.011329666055530015	424.9860534667969	425.0053405761719
1039	425.0060119628906	22.2527310592					1	DETECTED	425.0060 m/z @22.25 [151020OFc1_NvH-0949-Control-8.raw]	425.0060119628906	22.2527310592	0.109267111733333	99.9956323194667	99.88636520773336	125281.265625	3.372380346176395E8	0	7886	39.28636632727509	2.2551290156802852	6.238789502665763	425.0060119628906	425.0138854980469
1040	425.02459716796875	32.1608540330667					1	DETECTED	425.0246 m/z @32.16 [151020OFc1_NvH-0949-Control-8.raw]	425.02459716796875	32.1608540330667	0.0453844973333333	99.9956323194667	99.95024782213336	169565.171875	4.2803026271619445E8	0	7886	89.88868728829037	1.6146554922928034	3.129515812535754	425.01483154296875	425.032470703125
1041	425.0425109863281	37.0655271970667					1	DETECTED	425.0425 m/z @37.07 [151020OFc1_NvH-0949-Control-8.raw]	425.0425109863281	37.0655271970667	0.1656515184	99.9864674090667	99.82081589066671	181359.9375	4.287663039484449E8	0	7886	95.33148559516117	1.3322196538234612	1.6658967198449899	425.03253173828125	425.05230712890625
1042	425.1748962402344	14.7939831570667					1	DETECTED	425.1749 m/z @14.79 [151020OFc1_NvH-0949-Control-8.raw]	425.1748962402344	14.7939831570667	0.220255084533333	98.4775285706667	98.25727348613337	459718.21875	4.1206457899099517E8	0	7886	1.0552554340787719	212.258952616365	82.45638634517606	425.1649169921875	425.18487548828125
1043	425.1976013183594	21.5258897581333					1	DETECTED	425.1976 m/z @21.53 [151020OFc1_NvH-0949-Control-8.raw]	425.1976013183594	21.5258897581333	3.02975371893333	92.4657855133333	89.43603179439997	599528.4375	4.820852097514386E8	0	7886	7.781559984269677	4.415369625602257	1.5514583859530053	425.1876525878906	425.2026672363281
1044	425.21270751953125	27.382487428					1	DETECTED	425.2127 m/z @27.38 [151020OFc1_NvH-0949-Control-8.raw]	425.21270751953125	27.382487428	2.8545884536	99.4889857010667	96.6343972474667	4050515.25	6.52673764536232E8	3	7886	9.454842753575402	0.9232234724639048	0.4632214794039922	425.2027282714844	425.2128601074219
1045	425.2228698730469	30.2646066728					1	DETECTED	425.2229 m/z @30.26 [151020OFc1_NvH-0949-Control-8.raw]	425.2228698730469	30.2646066728	1.0240690424	99.2526467930667	98.2285777506667	5192787.0	7.515274675269128E8	2	7886	4.278271625079135	0.5112032142264122	0.5636012530112623	425.212890625	425.2229919433594
1046	425.2330017089844	40.6745591914667					1	DETECTED	425.2330 m/z @40.67 [151020OFc1_NvH-0949-Control-8.raw]	425.2330017089844	40.6745591914667	2.88237404293333	99.1972659898667	96.31489194693336	2.489697E7	1.3658329931918073E9	2	7886	0.1763146062202523	0.5114255333575524	0.019813886070349968	425.2230224609375	425.24298095703125
1047	425.2450866699219	31.5426235512					1	DETECTED	425.2451 m/z @31.54 [151020OFc1_NvH-0949-Control-8.raw]	425.2450866699219	31.5426235512	4.14795329946667	97.5194501645333	93.37149686506663	1.2754839E7	9.143224158290942E8	2	7886	0.1812718822424486	0.7958884448791617	1.572390239046309	425.2430114746094	425.25506591796875
1048	425.25732421875	50.3721534565333					1	DETECTED	425.2573 m/z @50.37 [151020OFc1_NvH-0949-Control-8.raw]	425.25732421875	50.3721534565333	3.50274819573333	92.6968637690667	89.19411557333336	2667150.5	5.1177929159863895E8	2	7886	0.2155169221249551	0.5066873356401232	0.00840733709836594	425.2550964355469	425.2673034667969
1049	425.267333984375	49.5661751461333					1	DETECTED	425.2673 m/z @49.57 [151020OFc1_NvH-0949-Control-8.raw]	425.267333984375	49.5661751461333	5.1986602672	94.3910921885333	89.19243192133331	1435326.0	5.013417304517815E8	0	7886	1.1146656713423297	1.0407635009534975	0.43479108740221256	425.267333984375	425.27679443359375
1050	425.28070068359375	55.9167891333333					1	DETECTED	425.2807 m/z @55.92 [151020OFc1_NvH-0949-Control-8.raw]	425.28070068359375	55.9167891333333	3.84339273306667	92.5001157512	88.65672301813333	203866.5	3.7027167384152097E8	0	7886	52.08997479851874	0.8423570274803767	0.6751539933110806	425.2795715332031	425.2906188964844
1051	425.3113098144531	90.4569930493333					1	DETECTED	425.3113 m/z @90.46 [151020OFc1_NvH-0949-Control-8.raw]	425.3113098144531	90.4569930493333	0.0362824610666667	97.9031268072	97.86684434613333	440355.5	4.168658561280073E8	0	7886	1.196616886621868	0.5069126836724583	8.133646475134551	425.30401611328125	425.31719970703125
1052	425.3302917480469	37.4087733106667					1	DETECTED	425.3303 m/z @37.41 [151020OFc1_NvH-0949-Control-8.raw]	425.3302917480469	37.4087733106667	37.4087733106667	92.5373468845333	55.1285735738666	122049.140625	2.820746106609818E8	0	7886	53.088700949900115	null	null	425.32501220703125	425.3321533203125
1053	425.3443908691406	91.5567348592					1	DETECTED	425.3444 m/z @91.56 [151020OFc1_NvH-0949-Control-8.raw]	425.3443908691406	91.5567348592	1.3504677344	92.717278012	91.3668102776	143135.859375	1.3727225606440485E8	0	7886	0.958175180141609	0.5064327190881005	8.97331095194394	425.3348083496094	425.34661865234375
1054	425.3619079589844	91.5567348592					1	DETECTED	425.3619 m/z @91.56 [151020OFc1_NvH-0949-Control-8.raw]	425.3619079589844	91.5567348592	0.0544718264	99.9493156898667	99.89484386346669	199165.015625	5.677136070464901E8	0	7886	0.9954760223820784	0.5017704416262145	0.43450551107490637	425.35357666015625	425.3711853027344
1055	425.4192810058594	10.8437839946667					1	DETECTED	425.4193 m/z @10.84 [151020OFc1_NvH-0949-Control-8.raw]	425.4192810058594	10.8437839946667	6.8597040928	98.7259006912	91.8661965984	298087.75	3.9269952325006366E8	0	7886	0.17154388365074524	1.1668122909300622	0.909048167913636	425.4103088378906	425.42926025390625
1056	425.4560546875	37.0313550357333					1	DETECTED	425.4561 m/z @37.03 [151020OFc1_NvH-0949-Control-8.raw]	425.4560546875	37.0313550357333	4.17570532026667	95.910089448	91.73438412773332	1848658.75	4.5956026534953684E8	4	7886	0.11009626759972946	0.7359507691162879	0.010077034089179615	425.44659423828125	425.46453857421875
1057	425.4745788574219	11.8431166298667					1	DETECTED	425.4746 m/z @11.84 [151020OFc1_NvH-0949-Control-8.raw]	425.4745788574219	11.8431166298667	4.8348543528	98.3213783898667	93.4865240370667	6229348.5	5.3122903333635503E8	4	7886	0.15518490945417973	1.9100932933970087	110.70334422759086	425.46466064453125	425.4845275878906
1058	425.4940185546875	26.0463425101333					1	DETECTED	425.4940 m/z @26.05 [151020OFc1_NvH-0949-Control-8.raw]	425.4940185546875	26.0463425101333	5.973714136	98.3670695472	92.3933554112	2188991.0	4.770098429628121E8	4	7886	1.2546099790235807	0.6054229312278919	2.845210721757521	425.4845886230469	425.50390625
1059	425.509033203125	14.7839146229333					1	DETECTED	425.5090 m/z @14.78 [151020OFc1_NvH-0949-Control-8.raw]	425.509033203125	14.7839146229333	0.532708010933333	95.2832157408	94.75050772986667	344106.46875	5.083880160065161E8	0	7886	0.09497503021365716	3.324297735255755	0.17705297955158164	425.5042724609375	425.51611328125
1060	425.526123046875	14.9771852818667					1	DETECTED	425.5261 m/z @14.98 [151020OFc1_NvH-0949-Control-8.raw]	425.526123046875	14.9771852818667	6.04546323013333	95.4004351298667	89.35497189973336	367525.375	4.147556509670913E8	0	7886	0.02377663039171196	10.154730174489405	0.015278812128724355	425.51617431640625	425.52764892578125
1061	425.53765869140625	13.8225857933333					1	DETECTED	425.5377 m/z @13.82 [151020OFc1_NvH-0949-Control-8.raw]	425.53765869140625	13.8225857933333	2.53458383493333	88.0248146474667	85.49023081253337	491658.71875	4.316093180642197E8	0	7886	0.11944348384317216	1.2220169091303825	1.2674045690332887	425.5276794433594	425.5404968261719
1062	425.550537109375	24.3301663082667					1	DETECTED	425.5505 m/z @24.33 [151020OFc1_NvH-0949-Control-8.raw]	425.550537109375	24.3301663082667	4.6127754944	95.9280870408	91.3153115464	6320083.0	6.167912990040815E8	3	7886	24.49280282452211	0.538402603217953	29.805689460918096	425.5406188964844	425.5605163574219
1063	425.5682678222656	38.7346144762667					1	DETECTED	425.5683 m/z @38.73 [151020OFc1_NvH-0949-Control-8.raw]	425.5682678222656	38.7346144762667	5.292526032	98.8822302738667	93.5897042418667	4238740.0	5.79810777937994E8	6	7886	0.19371562439734902	0.8129728498209822	0.027480044174942955	425.5606689453125	425.57415771484375
1064	425.58416748046875	39.5073055714667					1	DETECTED	425.5842 m/z @39.51 [151020OFc1_NvH-0949-Control-8.raw]	425.58416748046875	39.5073055714667	5.44662616026667	96.3564758786667	90.90984971840003	4759809.5	6.470614636381339E8	3	7886	20.208316223711826	0.7156420589997342	0.014444409830096275	425.5741882324219	425.5941162109375
1065	425.6144104003906	10.0021436605333					1	DETECTED	425.6144 m/z @10.00 [151020OFc1_NvH-0949-Control-8.raw]	425.6144104003906	10.0021436605333	7.04122313066667	93.3619995618667	86.32077643120003	2184037.5	5.184981028475562E8	0	7886	0.23592278734856365	4.092712694166925	0.1342190171934675	425.60467529296875	425.6236877441406
1066	425.67352294921875	18.3365988978667					1	DETECTED	425.6735 m/z @18.34 [151020OFc1_NvH-0949-Control-8.raw]	425.67352294921875	18.3365988978667	0.413544861866667	75.966157764	75.55261290213333	951089.375	4.040554818619211E8	0	7886	0.13471930985435776	1.1813350219825658	35.056842203317224	425.6650695800781	425.6834716796875
1067	425.70672607421875	37.0951417346667					1	DETECTED	425.7067 m/z @37.10 [151020OFc1_NvH-0949-Control-8.raw]	425.70672607421875	37.0951417346667	4.2400812616	98.9934663338667	94.75338507226671	1480635.875	4.096431803786557E8	2	7886	0.15461028691864698	0.5428261580101569	0.0867709154478839	425.69677734375	425.7086181640625
1068	425.7186279296875	20.6129458					1	DETECTED	425.7186 m/z @20.61 [151020OFc1_NvH-0949-Control-8.raw]	425.7186279296875	20.6129458	3.99976763066667	99.8843458736	95.88457824293333	2.5972612E7	1.1927698024640505E9	2	7886	0.2791196187332794	0.6689509441172075	0.047287163538069846	425.708984375	425.7286071777344
1069	425.737060546875	36.3258545770667					1	DETECTED	425.7371 m/z @36.33 [151020OFc1_NvH-0949-Control-8.raw]	425.737060546875	36.3258545770667	6.49385441466667	99.00268152	92.50882710533332	1.174656E7	1.1145911676300352E9	2	7886	4.364051597754177	0.7409864699252102	0.278907535470295	425.7286376953125	425.7470397949219
1070	425.7548828125	44.8889741450667					1	DETECTED	425.7549 m/z @44.89 [151020OFc1_NvH-0949-Control-8.raw]	425.7548828125	44.8889741450667	3.23230714186667	99.0674759944	95.83516885253333	4626762.0	6.051483933713595E8	2	7886	0.187334187575523	0.5056259274003622	0.006698830755686536	425.7470703125	425.7561950683594
1071	425.7666015625	22.6806702104					1	DETECTED	425.7666 m/z @22.68 [151020OFc1_NvH-0949-Control-8.raw]	425.7666015625	22.6806702104	5.72387720133333	95.957053708	90.23317650666667	1.1818936E8	2.221150974359888E9	2	7886	0.17795997495914762	1.6855616637818465	1.9059207472334334	425.7568664550781	425.7749328613281
1072	425.8148193359375	10.0534869448					1	DETECTED	425.8148 m/z @10.05 [151020OFc1_NvH-0949-Control-8.raw]	425.8148193359375	10.0534869448	1.20880283386667	99.3358331405333	98.12703030666663	2282993.0	4.499101526142717E8	0	7886	0.2859276765190977	1.8960598144316334	3.0960984438755204	425.8050231933594	425.8239440917969
1073	425.8370666503906	23.577193172					1	DETECTED	425.8371 m/z @23.58 [151020OFc1_NvH-0949-Control-8.raw]	425.8370666503906	23.577193172	0.892891598133333	99.2988091165333	98.40591751839997	175429.078125	3.972287232893873E8	0	7886	11.845157089757752	2.16903123946668	8.616219520341637	425.8283996582031	425.8469543457031
1074	425.85845947265625	14.4668491194667					1	DETECTED	425.8585 m/z @14.47 [151020OFc1_NvH-0949-Control-8.raw]	425.85845947265625	14.4668491194667	0.792467966933333	98.8086206408	98.01615267386667	273192.75	4.5699502054603183E8	0	7886	4.853052115941624	7.806161878976379	0.033627932928513175	425.8484802246094	425.865234375
1075	425.8755187988281	20.7154303909333					1	DETECTED	425.8755 m/z @20.72 [151020OFc1_NvH-0949-Control-8.raw]	425.8755187988281	20.7154303909333	0.358341084	99.4242699024	99.0659288184	1478560.5	5.2982383409701E8	3	7886	0.09721931100065717	0.755987889268853	3.658209150657292	425.8657531738281	425.87835693359375
1076	425.88836669921875	22.7552966085333					1	DETECTED	425.8884 m/z @22.76 [151020OFc1_NvH-0949-Control-8.raw]	425.88836669921875	22.7552966085333	1.377340208	99.9493156898667	98.57197548186669	6007984.5	5.993262513567668E8	3	7886	1.5870749915776656	0.5887217534432151	0.08059528987307883	425.8785095214844	425.8983459472656
1077	425.9027099609375	38.7603266018667					1	DETECTED	425.9027 m/z @38.76 [151020OFc1_NvH-0949-Control-8.raw]	425.9027099609375	38.7603266018667	0.847725524533333	94.7987686189333	93.95104309439996	3970548.0	5.395742447216609E8	0	7886	6.212747279036698	2.611717292694861	0.025060520386905677	425.89837646484375	425.9123229980469
1078	425.91436767578125	59.801873952					1	DETECTED	425.9144 m/z @59.80 [151020OFc1_NvH-0949-Control-8.raw]	425.91436767578125	59.801873952	3.19534925413333	96.7452799842667	93.54993073013337	3403873.25	4.900620637699482E8	0	7886	0.07781733502619659	0.5077272402582423	1.035653030695828	425.91290283203125	425.9240417480469
1079	425.9278869628906	21.6133470189333					1	DETECTED	425.9279 m/z @21.61 [151020OFc1_NvH-0949-Control-8.raw]	425.9278869628906	21.6133470189333	0.293746068266667	96.9625812562667	96.66883518800003	1847765.25	4.3776267625857353E8	0	7886	0.18160777890931712	0.6068145690644383	0.6625681117918396	425.9244079589844	425.9374694824219
1080	425.95751953125	37.0825606976					1	DETECTED	425.9575 m/z @37.08 [151020OFc1_NvH-0949-Control-8.raw]	425.95751953125	37.0825606976	4.46229796373333	98.5675922178667	94.10529425413337	874541.375	4.4906003389108294E8	0	7886	0.05104930400118235	1.8671676660905976	3.5472413840160013	425.94757080078125	425.965576171875
1081	425.975830078125	11.8337129333333					1	DETECTED	425.9758 m/z @11.83 [151020OFc1_NvH-0949-Control-8.raw]	425.975830078125	11.8337129333333	2.30321540508333	99.9028833261333	97.59966792104997	2821593.5	5.038210285777685E8	4	7886	0.12601613740887885	0.9382896863816576	61.53266192031616	425.9659729003906	425.9857177734375
1082	425.9865417480469	27.0808535968					1	DETECTED	425.9865 m/z @27.08 [151020OFc1_NvH-0949-Control-8.raw]	425.9865417480469	27.0808535968	5.12604636933333	98.5769876101333	93.45094124079998	1130073.25	4.54456590761605E8	0	7886	1.1437913899069585	3.44579223014312	6.7340885932534436	425.98590087890625	425.9963073730469
1083	426.0152587890625	10.0534869448					1	DETECTED	426.0153 m/z @10.05 [151020OFc1_NvH-0949-Control-8.raw]	426.0152587890625	10.0534869448	0.0909483181333333	99.9956323194667	99.90468400133337	1207264.375	5.0120343177285427E8	0	7886	0.30293277164335564	1.1195373138241587	2.769409729616535	426.0053405761719	426.0251770019531
1084	426.03643798828125	31.3560883072					1	DETECTED	426.0364 m/z @31.36 [151020OFc1_NvH-0949-Control-8.raw]	426.03643798828125	31.3560883072	0.477786091466667	99.9678092725333	99.49002318106663	210254.96875	4.099827369524648E8	0	7886	98.80015350621964	1.6548904748307356	2.3077961787408228	426.02655029296875	426.045654296875
1085	426.0557861328125	26.200634072					1	DETECTED	426.0558 m/z @26.20 [151020OFc1_NvH-0949-Control-8.raw]	426.0557861328125	26.200634072	0.9393805096	99.9864674090667	99.0470868994667	1041571.8125	4.2927836899298185E8	0	7886	0.06900895472350754	499.58909720502385	0.6632762488442331	426.04656982421875	426.0657653808594
1086	426.06884765625	35.0504090506667					1	DETECTED	426.0688 m/z @35.05 [151020OFc1_NvH-0949-Control-8.raw]	426.06884765625	35.0504090506667	26.6171859442667	99.9771028786667	73.35991693439999	195672.203125	4.251211968633981E8	0	7886	71.59382725213288	4.234933861285667	7.4720488191422545	426.0657958984375	426.07867431640625
1087	426.08770751953125	29.8557639512					1	DETECTED	426.0877 m/z @29.86 [151020OFc1_NvH-0949-Control-8.raw]	426.08770751953125	29.8557639512	0.9393805096	99.9771028786667	99.0377223690667	163120.640625	3.596726798210233E8	0	7886	97.95459603534742	1.6889204173251402	2.3789154090788047	426.0796813964844	426.0898742675781
1088	426.1015625	89.3612202245333					1	DETECTED	426.1016 m/z @89.36 [151020OFc1_NvH-0949-Control-8.raw]	426.1015625	89.3612202245333	8.77262677893333	99.076880284	90.30425350506667	1089942.125	3.766995564916986E8	0	7886	0.3892026628129912	8.109607911656974	0.4556374456565963	426.0962829589844	426.1108703613281
1089	426.13739013671875	10.4255392904					1	DETECTED	426.1374 m/z @10.43 [151020OFc1_NvH-0949-Control-8.raw]	426.13739013671875	10.4255392904	0.00860340053333333	99.9956323194667	99.98702891893336	92291.140625	3.617711077012435E8	0	7886	97.33986061890656	8.89744031972619	8.842854584024591	426.1281433105469	426.13885498046875
1090	426.177001953125	21.8310629866667					1	DETECTED	426.1770 m/z @21.83 [151020OFc1_NvH-0949-Control-8.raw]	426.177001953125	21.8310629866667	5.13732752026667	95.6355198421333	90.49819232186664	603110.5	4.326330561343017E8	0	7886	3.616355809118023	5.663261244668543	1.2645032598294248	426.16705322265625	426.1867370605469
1091	426.1902770996094	41.334889732					1	DETECTED	426.1903 m/z @41.33 [151020OFc1_NvH-0949-Control-8.raw]	426.1902770996094	41.334889732	6.21619910346667	95.9190892810667	89.70289017760004	396354.09375	4.3331677825959605E8	0	7886	31.21522667596631	1.3348027748439333	1.0512925740858	426.1871337890625	426.1964416503906
1092	426.20648193359375	26.3864215498667					1	DETECTED	426.2065 m/z @26.39 [151020OFc1_NvH-0949-Control-8.raw]	426.20648193359375	26.3864215498667	4.15712616533333	99.7271018192	95.56997565386668	399319.75	4.839598064002573E8	0	7886	26.497008244823515	2.899032589363779	8.688284759749706	426.1965637207031	426.20672607421875
1093	426.21673583984375	23.1952934976					1	DETECTED	426.2167 m/z @23.20 [151020OFc1_NvH-0949-Control-8.raw]	426.21673583984375	23.1952934976	3.88023777093333	98.4592061493333	94.57896837839996	9.7026936E7	3.8813588066587634E9	2	7886	0.28500512236589515	0.8619992082790683	6.359576841366715	426.2067565917969	426.2267150878906
1094	426.22698974609375	11.8732641408					1	DETECTED	426.2270 m/z @11.87 [151020OFc1_NvH-0949-Control-8.raw]	426.22698974609375	11.8732641408	4.15712616533333	57.9877696712	53.83064350586667	845406.0	4.092385408596267E8	0	7886	4.461695202530825	0.5417368143877432	0.8471625688911204	426.22674560546875	426.2279357910156
1095	426.2379455566406	29.1566467965333					1	DETECTED	426.2379 m/z @29.16 [151020OFc1_NvH-0949-Control-8.raw]	426.2379455566406	29.1566467965333	3.64055879866667	99.7362807282667	96.09572192960003	7628041.5	1.138784997522548E9	3	7886	15.360060134014656	0.9745470997733641	0.07331559688153055	426.2279968261719	426.2479248046875
1096	426.2481994628906	31.4995137357333					1	DETECTED	426.2482 m/z @31.50 [151020OFc1_NvH-0949-Control-8.raw]	426.2481994628906	31.4995137357333	5.0877909752	94.4978865890667	89.4100956138667	1652594.25	5.411788663013965E8	2	7886	21.774434128134118	1.2502469433448704	1.8901430159102095	426.2479553222656	426.2575378417969
1097	426.2675476074219	22.6806702104					1	DETECTED	426.2675 m/z @22.68 [151020OFc1_NvH-0949-Control-8.raw]	426.2675476074219	22.6806702104	5.56878732826667	98.5051642202667	92.93637689200004	5.5183252E7	1.5343508224930644E9	2	7886	0.17958072606273134	0.7773923547402344	0.059358971622779304	426.257568359375	426.2774658203125
1098	426.2879638671875	91.6980497104					1	DETECTED	426.2880 m/z @91.70 [151020OFc1_NvH-0949-Control-8.raw]	426.2879638671875	91.6980497104	7.39145041333333	94.9454376362667	87.55398722293337	550317.25	3.994495319653312E8	0	7886	1.0872695217137789	0.5049287058405056	0.654246947451151	426.2779846191406	426.2933349609375
1099	426.3058166503906	90.6576489688					1	DETECTED	426.3058 m/z @90.66 [151020OFc1_NvH-0949-Control-8.raw]	426.3058166503906	90.6576489688	12.2350558533333	92.4367021490667	80.20164629573341	488633.53125	4.036594868904843E8	0	7886	0.22323007514923177	4.9738759034890965	2.4579865351495975	426.2993469238281	426.3148498535156
1100	426.3164978027344	67.1452553296					1	DETECTED	426.3165 m/z @67.15 [151020OFc1_NvH-0949-Control-8.raw]	426.3164978027344	67.1452553296	31.4040089837333	92.344884532	60.940875548266696	99127.0390625	2.834590822787552E8	0	7886	60.54087434056809	0.8525286857450929	0.7050573714901859	426.31591796875	426.3243713378906
1101	426.4246826171875	37.6066939741333					1	DETECTED	426.4247 m/z @37.61 [151020OFc1_NvH-0949-Control-8.raw]	426.4246826171875	37.6066939741333	4.79190663893333	99.8288780178667	95.03697137893337	956861.375	4.288315124336863E8	0	7886	0.13541543186710925	1.6332594275036003	0.004163691490200388	426.41473388671875	426.4342956542969
1102	426.4752197265625	46.5832594992					1	DETECTED	426.4752 m/z @46.58 [151020OFc1_NvH-0949-Control-8.raw]	426.4752197265625	46.5832594992	4.44381436693333	97.5194501645333	93.07563579759997	645090.5625	4.397811530219483E8	0	7886	34.966291280261174	1.1617509905680778	1.46833595286493	426.46527099609375	426.4849853515625
1103	426.4913635253906	28.5200243034667					1	DETECTED	426.4914 m/z @28.52 [151020OFc1_NvH-0949-Control-8.raw]	426.4913635253906	28.5200243034667	6.25354864986667	98.8270973914667	92.57354874160002	623796.1875	4.4540465835103065E8	0	7886	16.765480954550227	2.5981744731948795	0.533923231768857	426.48529052734375	426.5013122558594
1104	426.5131530761719	26.9273617293333					1	DETECTED	426.5132 m/z @26.93 [151020OFc1_NvH-0949-Control-8.raw]	426.5131530761719	26.9273617293333	6.70953068826667	95.4857258394667	88.77619515120003	325339.84375	4.187431714176868E8	0	7886	24.035070326219415	2.5358329880997106	4.099687996584285	426.5036315917969	426.5180358886719
1105	426.5281066894531	32.8428277781333					1	DETECTED	426.5281 m/z @32.84 [151020OFc1_NvH-0949-Control-8.raw]	426.5281066894531	32.8428277781333	3.76040102986667	98.9378148338667	95.17741380400003	902009.5	4.738169239237028E8	3	7886	0.6181258371897584	2.301870704697581	2.9247065027119232	426.5184020996094	426.5380859375
1106	426.5497131347656	35.4470246818667					1	DETECTED	426.5497 m/z @35.45 [151020OFc1_NvH-0949-Control-8.raw]	426.5497131347656	35.4470246818667	2.2045520832	97.9215872485333	95.7170351653333	3354777.25	5.653262061110969E8	3	7886	0.1545781384332301	0.5074306420194653	0.018661737376140047	426.5397644042969	426.55950927734375
1107	426.5692138671875	34.7534201885333					1	DETECTED	426.5692 m/z @34.75 [151020OFc1_NvH-0949-Control-8.raw]	426.5692138671875	34.7534201885333	4.7085803256	98.2014819114667	93.4929015858667	2608275.25	4.7538809541887486E8	0	7886	24.23222346667708	0.8620394900431743	3.124016933061071	426.559814453125	426.5692138671875
1108	426.5792541503906	41.7727304234667					1	DETECTED	426.5793 m/z @41.77 [151020OFc1_NvH-0949-Control-8.raw]	426.5792541503906	41.7727304234667	3.3709577008	96.8149018597333	93.44394415893329	1.1322663E7	7.799218862327873E8	3	7886	12.709749888931686	0.5149832245187187	0.03521161201817056	426.5693054199219	426.5892333984375
1109	426.5934143066406	38.5551523981333					1	DETECTED	426.5934 m/z @38.56 [151020OFc1_NvH-0949-Control-8.raw]	426.5934143066406	38.5551523981333	5.00845591466667	97.4732735130667	92.46481759840003	3900510.0	5.114459424725649E8	0	7886	0.13336327128764935	0.5029159496371256	0.956350122492428	426.5894775390625	426.6033630371094
1110	426.6248779296875	37.6066939741333					1	DETECTED	426.6249 m/z @37.61 [151020OFc1_NvH-0949-Control-8.raw]	426.6248779296875	37.6066939741333	0.358341084	92.1888776544	91.8305365704	1032303.1875	4.424250575786092E8	0	7886	0.15768020208918188	0.80953211460068	0.6174967845091864	426.614990234375	426.6336975097656
1111	426.67047119140625	23.068965548					1	DETECTED	426.6705 m/z @23.07 [151020OFc1_NvH-0949-Control-8.raw]	426.67047119140625	23.068965548	6.8895646648	94.5987252069333	87.70916054213329	479713.84375	4.216521435965576E8	0	7886	0.07188443022478097	2.710519418342824	15.405908204506101	426.6611328125	426.6800537109375
1112	426.7058410644531	26.2131863888					1	DETECTED	426.7058 m/z @26.21 [151020OFc1_NvH-0949-Control-8.raw]	426.7058410644531	26.2131863888	1.10914526213333	96.5582572970667	95.44911203493338	1273816.875	4.782928310769934E8	0	7886	8.66888415520009	0.5133144343934137	36.01300517268301	426.69598388671875	426.7077331542969
1113	426.7177429199219	23.1952934976					1	DETECTED	426.7177 m/z @23.20 [151020OFc1_NvH-0949-Control-8.raw]	426.7177429199219	23.1952934976	4.360663912	79.4314142024	75.07075029040001	4.1909444E7	1.8851229775668986E9	2	7886	0.3042733420598758	0.5825787983948972	1.895511680738122	426.707763671875	426.72772216796875
1114	426.7359924316406	20.5809503730667					1	DETECTED	426.7360 m/z @20.58 [151020OFc1_NvH-0949-Control-8.raw]	426.7359924316406	20.5809503730667	3.88023777093333	99.3450289917333	95.46479122079997	3171044.5	5.588917064653692E8	4	7886	15.799316231972224	0.7043074449548785	0.20832897664041175	426.7277526855469	426.7421875
1115	426.7522277832031	50.495846164					1	DETECTED	426.7522 m/z @50.50 [151020OFc1_NvH-0949-Control-8.raw]	426.7522277832031	50.495846164	4.6127754944	99.4242699024	94.811494408	8052934.5	7.331086149930248E8	2	7886	32.49469922556346	0.5080086580001582	0.007345988078262334	426.74224853515625	426.7591552734375
1116	426.7691955566406	22.7240841781333					1	DETECTED	426.7692 m/z @22.72 [151020OFc1_NvH-0949-Control-8.raw]	426.7691955566406	22.7240841781333	3.71435171626667	99.2711799594667	95.55682824320003	1.3028255E7	1.0262828842375348E9	2	7886	11.78656352218161	8.517716044043487	15.255422153630581	426.75921630859375	426.7782287597656
1117	426.78765869140625	44.2582024296					1	DETECTED	426.7877 m/z @44.26 [151020OFc1_NvH-0949-Control-8.raw]	426.78765869140625	44.2582024296	1.82030409013333	92.2882371352	90.46793304506667	7919469.0	5.210955640954914E8	2	7886	0.19642585402620227	1.9145523217980356	1.1336005940207	426.7793884277344	426.79718017578125
1118	426.8241271972656	37.5707881389333					1	DETECTED	426.8241 m/z @37.57 [151020OFc1_NvH-0949-Control-8.raw]	426.8241271972656	37.5707881389333	5.1986602672	95.8912335781333	90.6925733109333	464279.65625	4.36606559146711E8	0	7886	0.030420377968177092	1.5618689289410368	2.134591928835979	426.8153381347656	426.8335876464844
1119	426.861083984375	12.2957425677333					1	DETECTED	426.8611 m/z @12.30 [151020OFc1_NvH-0949-Control-8.raw]	426.861083984375	12.2957425677333	1.19926341866667	98.0043426074667	96.80507918880002	875571.9375	4.9179651648449916E8	0	7886	0.12541103860837666	0.9462035643076062	2.603050545506787	426.8512878417969	426.8691711425781
1120	426.8791809082031	22.2323215072					1	DETECTED	426.8792 m/z @22.23 [151020OFc1_NvH-0949-Control-8.raw]	426.8791809082031	22.2323215072	3.094168944	99.9309057776	96.8367368336	9291606.0	6.623122764672005E8	3	7886	5.326051991997499	1.1601358904322576	0.036790519769141265	426.86920166015625	426.88916015625
1121	426.8894958496094	30.4506793957333					1	DETECTED	426.8895 m/z @30.45 [151020OFc1_NvH-0949-Control-8.raw]	426.8894958496094	30.4506793957333	2.00401081626667	91.4115552866667	89.40754447040003	845445.25	4.3293503893721473E8	3	7886	0.23669513297199174	1.8967828311552741	0.048073310426520674	426.88922119140625	426.89947509765625
1122	426.90338134765625	34.7876614634667					1	DETECTED	426.9034 m/z @34.79 [151020OFc1_NvH-0949-Control-8.raw]	426.90338134765625	34.7876614634667	0.5692346776	99.233961552	98.6647268744	777859.5625	4.475964856262616E8	0	7886	16.527936791335854	1.782884002790375	0.6603670237276769	426.8995666503906	426.9037170410156
1123	426.9137268066406	41.8183758437333					1	DETECTED	426.9137 m/z @41.82 [151020OFc1_NvH-0949-Control-8.raw]	426.9137268066406	41.8183758437333	0.1291210368	98.7165925229333	98.5874714861333	6373411.5	6.375290780150031E8	3	7886	0.2579006667592125	0.9110496412741574	1.9589538896689656	426.90374755859375	426.9236755371094
1124	426.9277648925781	38.5068507730667					1	DETECTED	426.9278 m/z @38.51 [151020OFc1_NvH-0949-Control-8.raw]	426.9277648925781	38.5068507730667	0.441063367466667	99.8012736981333	99.36021033066663	962971.625	4.2512733429401565E8	0	7886	0.23002457147084954	1.8393735034376641	0.006018711590846982	426.92376708984375	426.937744140625
1125	426.9488220214844	44.2092905826667					1	DETECTED	426.9488 m/z @44.21 [151020OFc1_NvH-0949-Control-8.raw]	426.9488220214844	44.2092905826667	1.0807602672	98.7626987754667	97.6819385082667	894762.3125	4.3768174027221453E8	0	7886	0.13201923139337168	1.6121958192479104	0.013570291619570832	426.93914794921875	426.95867919921875
1126	426.9638671875	29.4386452192					1	DETECTED	426.9639 m/z @29.44 [151020OFc1_NvH-0949-Control-8.raw]	426.9638671875	29.4386452192	0.716387092266667	99.4982108485333	98.78182375626663	692189.9375	4.181430155283923E8	0	7886	15.444468714528684	3.227611458126977	3.420047052687296	426.9595642089844	426.9737548828125
1127	426.9907531738281	62.2905624325333					1	DETECTED	426.9908 m/z @62.29 [151020OFc1_NvH-0949-Control-8.raw]	426.9907531738281	62.2905624325333	0.6420362992	98.3946381178667	97.7526018186667	2043973.0	4.630666631604846E8	0	7886	0.13341228841069608	0.5059359405843652	1.3051592432748094	426.98101806640625	427.000732421875
1128	427.0055847167969	26.8547955696					1	DETECTED	427.0056 m/z @26.85 [151020OFc1_NvH-0949-Control-8.raw]	427.0055847167969	26.8547955696	1.69449306106667	99.9400430194667	98.24554995840003	1194204.25	3.681283243567824E8	4	7886	0.11577025881718939	0.6879960216381941	0.7319217366536569	427.00177001953125	427.0153503417969
1129	427.0233459472656	37.5707881389333					1	DETECTED	427.0233 m/z @37.57 [151020OFc1_NvH-0949-Control-8.raw]	427.0233459472656	37.5707881389333	0.0544718264	99.9309057776	99.8764339512	192358.609375	3.775439292299026E8	0	7886	36.51321922908089	1.3389364640211616	1.6827226568718663	427.0155944824219	427.03289794921875
1130	427.0438537597656	47.4698093901333					1	DETECTED	427.0439 m/z @47.47 [151020OFc1_NvH-0949-Control-8.raw]	427.0438537597656	47.4698093901333	1.99475840533333	99.9122953042667	97.91753689893338	192534.125	4.287262897246292E8	0	7886	60.019510693259896	1.0313061563715364	1.0335259272806272	427.0341491699219	427.0538330078125
1131	427.0856628417969	90.3506945381333					1	DETECTED	427.0857 m/z @90.35 [151020OFc1_NvH-0949-Control-8.raw]	427.0856628417969	90.3506945381333	0.00860340053333333	99.9956323194667	99.98702891893336	330161.34375	4.041947900181868E8	0	7886	0.08660551596700827	0.5431081360896102	164.22507510469396	427.0765075683594	427.0918884277344
1132	427.1050109863281	89.3202768429333					1	DETECTED	427.1050 m/z @89.32 [151020OFc1_NvH-0949-Control-8.raw]	427.1050109863281	89.3202768429333	0.856900490133333	99.3912513258667	98.53435083573338	312869.75	4.4176410256523556E8	0	7886	0.45586145993833327	0.5581304828579167	78.21036109220216	427.0958251953125	427.1142883300781
1133	427.1155090332031	44.0593399322667					1	DETECTED	427.1155 m/z @44.06 [151020OFc1_NvH-0949-Control-8.raw]	427.1155090332031	44.0593399322667	8.39664498	98.1368994045333	89.74025442453329	127689.6171875	3.9924358645610535E8	0	7886	83.58437791993119	1.2581810564884055	1.326341709081464	427.1155090332031	427.1239318847656
1134	427.1405944824219	79.8784880413333					1	DETECTED	427.1406 m/z @79.88 [151020OFc1_NvH-0949-Control-8.raw]	427.1405944824219	79.8784880413333	0.00860340053333333	99.9028833261333	99.89427992559997	64316.234375	2.0569129427865133E8	0	7886	93.67610524732586	0.6195111498123156	0.22079720119039364	427.1358642578125	427.1434020996094
1135	427.1886901855469	14.1510693096					1	DETECTED	427.1887 m/z @14.15 [151020OFc1_NvH-0949-Control-8.raw]	427.1886901855469	14.1510693096	1.63700413226667	99.9216517426667	98.28464761040003	6150595.5	5.328850784153336E8	3	7886	0.6513690499802873	0.8467204557047125	18.93094504202349	427.1787109375	427.19866943359375
1136	427.20001220703125	44.1812176693333					1	DETECTED	427.2000 m/z @44.18 [151020OFc1_NvH-0949-Control-8.raw]	427.20001220703125	44.1812176693333	4.78088589146667	79.7909892405333	75.01010334906664	1053997.25	4.1480006379027635E8	0	7886	0.12381754179615001	1.01974719049952	0.0014196034397338227	427.1989440917969	427.2034606933594
1137	427.2134704589844	22.2434710138667					1	DETECTED	427.2135 m/z @22.24 [151020OFc1_NvH-0949-Control-8.raw]	427.2134704589844	22.2434710138667	3.02058890666667	99.7920242221333	96.77143531546663	6039996.0	5.911523952484833E8	4	7886	0.11500714748916607	1.0018416341115042	0.7822442452862329	427.2035217285156	427.2140808105469
1138	427.2240905761719	29.4632534941333					1	DETECTED	427.2241 m/z @29.46 [151020OFc1_NvH-0949-Control-8.raw]	427.2240905761719	29.4632534941333	4.47165391013333	99.9122953042667	95.44064139413338	1.2173995E7	1.3796048024542623E9	2	7886	1.0820776132032108	0.5862756814156554	0.011894849403002774	427.214111328125	427.23406982421875
1139	427.24420166015625	41.6928211682667					1	DETECTED	427.2442 m/z @41.69 [151020OFc1_NvH-0949-Control-8.raw]	427.24420166015625	41.6928211682667	1.0807602672	97.4548721378667	96.3741118706667	6839814.5	8.886987999639882E8	3	7886	8.861111044796374	1.489398556760512	0.6539921705545206	427.2342224121094	427.254150390625
1140	427.2542724609375	50.4704447336					1	DETECTED	427.2543 m/z @50.47 [151020OFc1_NvH-0949-Control-8.raw]	427.2542724609375	50.4704447336	8.6941519912	63.8830276293333	55.1888756381333	3485030.25	6.094803794407034E8	0	7886	23.94114602796888	0.7856544092745883	0.009605271348384958	427.25421142578125	427.2564392089844
1141	427.2664794921875	29.4939341626667					1	DETECTED	427.2665 m/z @29.49 [151020OFc1_NvH-0949-Control-8.raw]	427.2664794921875	29.4939341626667	4.92317602053333	98.9005486237333	93.97737260319997	2.0071886E7	1.003964147594722E9	2	7886	0.21428702635573416	2.836165420879454	3.0172119511680418	427.2565002441406	427.2756652832031
1142	427.2891845703125	44.2963952514667					1	DETECTED	427.2892 m/z @44.30 [151020OFc1_NvH-0949-Control-8.raw]	427.2891845703125	44.2963952514667	5.24895588853333	92.8224891026667	87.57353321413336	3646064.0	5.0419206458814526E8	2	7886	20.2952348122053	0.5031783786679013	0.007952400492189695	427.279296875	427.295654296875
1143	427.3063659667969	28.5641656981333					1	DETECTED	427.3064 m/z @28.56 [151020OFc1_NvH-0949-Control-8.raw]	427.3063659667969	28.5641656981333	28.5641656981333	92.6251376685333	64.0609719704	102060.140625	3.1886684116907245E8	0	7886	62.77002680581408	null	null	427.30413818359375	427.3157958984375
1144	427.32440185546875	91.2596777997333					1	DETECTED	427.3244 m/z @91.26 [151020OFc1_NvH-0949-Control-8.raw]	427.32440185546875	91.2596777997333	1.64947284373333	92.5573233138667	90.90785047013337	51426.45703125	1.5437751505768552E8	0	7886	0.7940592190302027	0.507240500759766	0.014481001519531975	427.32257080078125	427.32781982421875
1145	427.3517150878906	27.0944493501333					1	DETECTED	427.3517 m/z @27.09 [151020OFc1_NvH-0949-Control-8.raw]	427.3517150878906	27.0944493501333	11.970350472	97.5841993981333	85.6138489261333	139759.046875	4.2451666164722466E8	0	7886	79.30571749545766	2.83037851101051	4.284091715327295	427.34173583984375	427.3610534667969
1146	427.3710632324219	36.27604262					1	DETECTED	427.3711 m/z @36.28 [151020OFc1_NvH-0949-Control-8.raw]	427.3710632324219	36.27604262	0.119964868533333	99.9956323194667	99.87566745093336	191316.046875	3.7436886878143924E8	0	7886	80.30460752866664	1.4450741384722199	2.2415445382809662	427.361083984375	427.3798522949219
1147	427.428466796875	32.2540069309333					1	DETECTED	427.4285 m/z @32.25 [151020OFc1_NvH-0949-Control-8.raw]	427.428466796875	32.2540069309333	6.96484299546667	99.6995921373333	92.73474914186663	3581576.75	4.7543978046642697E8	5	7886	0.12485782162124082	0.5086086657119979	0.7052556339608138	427.4200439453125	427.43585205078125
1148	427.46038818359375	8.9536828672					1	DETECTED	427.4604 m/z @8.95 [151020OFc1_NvH-0949-Control-8.raw]	427.46038818359375	8.9536828672	1.99475840533333	92.5847939472	90.59003554186667	531102.375	4.6307658563979536E8	0	7886	0.2262212696744239	0.5758234630955827	24.14744594958609	427.450439453125	427.4701232910156
1149	427.4736022949219	14.0460978986667					1	DETECTED	427.4736 m/z @14.05 [151020OFc1_NvH-0949-Control-8.raw]	427.4736022949219	14.0460978986667	8.22715349306667	99.7734573072	91.54630381413334	231927.140625	4.130105942472169E8	0	7886	0.08966000473143687	7.866229459593315	1709.0277800635045	427.47076416015625	427.4742126464844
1150	427.48431396484375	13.6200111765333					1	DETECTED	427.4843 m/z @13.62 [151020OFc1_NvH-0949-Control-8.raw]	427.48431396484375	13.6200111765333	5.28181132133333	98.032425864	92.75061454266667	918846.125	4.43700794981566E8	0	7886	0.1761922600858128	0.758910851405591	2.6163822434680553	427.474365234375	427.4855041503906
1151	427.4955139160156	41.1918576229333					1	DETECTED	427.4955 m/z @41.19 [151020OFc1_NvH-0949-Control-8.raw]	427.4955139160156	41.1918576229333	4.95611519013333	99.5167042277333	94.56058903759997	1387975.75	5.024690059923706E8	0	7886	0.05344941732069941	0.8221005227246787	14.797010647923047	427.4855651855469	427.50543212890625
1152	427.5068664550781	26.804154488					1	DETECTED	427.5069 m/z @26.80 [151020OFc1_NvH-0949-Control-8.raw]	427.5068664550781	26.804154488	5.67904260533333	99.4982108485333	93.81916824319997	1149217.75	4.213093001113782E8	0	7886	0.047930325794688144	0.509734644233642	2.7052485975960034	427.50555419921875	427.5128479003906
1153	427.5230712890625	14.1613359242667					1	DETECTED	427.5231 m/z @14.16 [151020OFc1_NvH-0949-Control-8.raw]	427.5230712890625	14.1613359242667	4.92317602053333	99.8658711770667	94.94269515653336	4013008.0	5.2195419767723817E8	0	7886	0.19835022696308613	0.8121167505155117	5.990170763477892	427.51318359375	427.5329284667969
1154	427.54779052734375	22.1945067922667					1	DETECTED	427.5478 m/z @22.19 [151020OFc1_NvH-0949-Control-8.raw]	427.54779052734375	22.1945067922667	2.73527965653333	92.8469435992	90.11166394266667	2420216.75	5.335811681861825E8	0	7886	7.0607086939531065	1.0122047913707146	1.8291248086037302	427.53790283203125	427.55279541015625
1155	427.56280517578125	48.5275974184					1	DETECTED	427.5628 m/z @48.53 [151020OFc1_NvH-0949-Control-8.raw]	427.56280517578125	48.5275974184	4.79190663893333	98.3030679509333	93.51116131199997	1.1129016E7	7.799859093849126E8	3	7886	19.18403403649616	0.510795885778032	0.005708743808233482	427.5528259277344	427.5727844238281
1156	427.5782470703125	41.7056517296					1	DETECTED	427.5782 m/z @41.71 [151020OFc1_NvH-0949-Control-8.raw]	427.5782470703125	41.7056517296	4.5273991	94.2154254397333	89.6880263397333	4552163.0	5.228299713039435E8	3	7886	0.1524563621164461	0.5162702310927778	0.9041970384223175	427.57281494140625	427.588134765625
1157	427.5906982421875	20.7940712586667					1	DETECTED	427.5907 m/z @20.79 [151020OFc1_NvH-0949-Control-8.raw]	427.5906982421875	20.7940712586667	9.04104389333333	74.1309824802667	65.08993858693337	982098.0	3.802064141514113E8	3	7886	14.478628761733507	0.5247901260438269	84.07495282445495	427.5884094238281	427.60040283203125
1158	427.6289367675781	32.2854793005333					1	DETECTED	427.6289 m/z @32.29 [151020OFc1_NvH-0949-Control-8.raw]	427.6289367675781	32.2854793005333	6.49385441466667	98.0711480621333	91.57729364746663	3503646.75	5.59713321527456E8	0	7886	0.32945245170877513	1.1116298249234735	1.9496101111192425	427.6194152832031	427.6384582519531
1159	427.6705322265625	22.9823188728					1	DETECTED	427.6705 m/z @22.98 [151020OFc1_NvH-0949-Control-8.raw]	427.6705322265625	22.9823188728	1.63700413226667	79.12272156	77.48571742773333	375650.71875	3.867994385768165E8	0	7886	0.10188668112259336	1.8150521172825136	2.630104234565027	427.6606140136719	427.6788330078125
1160	427.6941833496094	14.6978886301333					1	DETECTED	427.6942 m/z @14.70 [151020OFc1_NvH-0949-Control-8.raw]	427.6941833496094	14.6978886301333	8.88134576533333	71.525495008	62.644149242666664	257132.25	3.757706216713958E8	0	7886	60.61478298914574	5.930497573829242	15.683990463465653	427.68450927734375	427.6941833496094
1161	427.7041931152344	18.3983481330667					1	DETECTED	427.7042 m/z @18.40 [151020OFc1_NvH-0949-Control-8.raw]	427.7041931152344	18.3983481330667	4.2400812616	97.5194501645333	93.2793689029333	2.4741392E7	7.039989702517811E8	0	7886	0.14144771059460481	1.17457303796399	1.3153203312357071	427.6942138671875	427.7138977050781
1162	427.72589111328125	28.9560508786667					1	DETECTED	427.7259 m/z @28.96 [151020OFc1_NvH-0949-Control-8.raw]	427.72589111328125	28.9560508786667	3.8894373704	99.5630373341333	95.6735999637333	1.16904E7	9.74695357991707E8	4	7886	19.957126299477338	0.6852031957729731	0.2152233198803515	427.7159118652344	427.7358093261719
1163	427.7369079589844	10.7866410416					1	DETECTED	427.7369 m/z @10.79 [151020OFc1_NvH-0949-Control-8.raw]	427.7369079589844	10.7866410416	10.6924548354667	95.6355198421333	84.9430650066666	234116.421875	4.0310523057572746E8	2	7886	0.09992761334781086	426.4721715225499	1.5465909610596418	427.73590087890625	427.7375183105469
1164	427.74774169921875	21.4627279861333					1	DETECTED	427.7477 m/z @21.46 [151020OFc1_NvH-0949-Control-8.raw]	427.74774169921875	21.4627279861333	5.49631152106667	96.6140085810667	91.11769706000003	3054780.0	5.951027501362983E8	2	7886	29.023015096563547	1.734353518061267	0.6936555805729941	427.73779296875	427.7490539550781
1165	427.7591247558594	41.5968532381333					1	DETECTED	427.7591 m/z @41.60 [151020OFc1_NvH-0949-Control-8.raw]	427.7591247558594	41.5968532381333	5.31173860746667	99.8473086429333	94.53557003546663	1.7924266E7	8.059416414385393E8	2	7886	0.2599657376482085	0.5115487577789323	0.8171126214604526	427.7491760253906	427.7670593261719
1166	427.7773132324219	39.6529378213333					1	DETECTED	427.7773 m/z @39.65 [151020OFc1_NvH-0949-Control-8.raw]	427.7773132324219	39.6529378213333	2.54380024293333	97.5841993981333	95.04039915519996	5.172276E7	1.3280142663413453E9	2	7886	0.2234034802095337	0.5184453902452385	0.027268915797872127	427.7674865722656	427.7868347167969
1167	427.79058837890625	44.2582024296					1	DETECTED	427.7906 m/z @44.26 [151020OFc1_NvH-0949-Control-8.raw]	427.79058837890625	44.2582024296	2.76281262453333	91.0742590194667	88.31144639493337	942054.5625	4.350030109106074E8	0	7886	7.963852353405798	1.0641115411831892	0.38424160724145734	427.78778076171875	427.7971496582031
1168	427.8130187988281	28.6173108042667					1	DETECTED	427.8130 m/z @28.62 [151020OFc1_NvH-0949-Control-8.raw]	427.8130187988281	28.6173108042667	7.28818284826667	95.1175879637333	87.82940511546663	4525261.5	4.8809818251893616E8	2	7886	0.14678360102143628	0.511186482480108	0.9166858132590484	427.8044738769531	427.82244873046875
1169	427.82952880859375	32.2854793005333					1	DETECTED	427.8295 m/z @32.29 [151020OFc1_NvH-0949-Control-8.raw]	427.82952880859375	32.2854793005333	0.1000670728	98.9934663338667	98.8933992610667	2168116.5	4.706629759987436E8	0	7886	3.6783124268464036	4.5913319363432	0.020389884702316483	427.8231201171875	427.8390808105469
1170	427.84710693359375	48.9283659917333					1	DETECTED	427.8471 m/z @48.93 [151020OFc1_NvH-0949-Control-8.raw]	427.84710693359375	48.9283659917333	8.30644810186667	99.5259795685333	91.21953146666664	185185.640625	3.75939285925717E8	0	7886	39.8702016027747	1.1408700914245509	1.2815011163023378	427.8401794433594	427.84716796875
1171	427.8572082519531	14.1510693096					1	DETECTED	427.8572 m/z @14.15 [151020OFc1_NvH-0949-Control-8.raw]	427.8572082519531	14.1510693096	0.551062536	99.4242699024	98.8732073664	1589614.125	3.9621542545349866E8	0	7886	0.15995856560623523	0.7200597594794024	0.3680995295066637	427.8472900390625	427.8670959472656
1172	427.8702697753906	12.753326856					1	DETECTED	427.8703 m/z @12.75 [151020OFc1_NvH-0949-Control-8.raw]	427.8702697753906	12.753326856	1.00522821093333	63.8130260629333	62.807797851999965	533527.5625	3.2665702960084724E8	0	7886	0.3005041198195393	1.61554919421109	1.1502449631488985	427.8672790527344	427.8712463378906
1173	427.8812561035156	34.7368954856					1	DETECTED	427.8813 m/z @34.74 [151020OFc1_NvH-0949-Control-8.raw]	427.8812561035156	34.7368954856	0.238692901866667	99.7643429346667	99.52565003280003	1059212.0	5.100075613333812E8	3	7886	0.0733662624434146	0.7438148416955761	1.1791965959022954	427.87127685546875	427.8869934082031
1174	427.8970642089844	48.5275974184					1	DETECTED	427.8971 m/z @48.53 [151020OFc1_NvH-0949-Control-8.raw]	427.8970642089844	48.5275974184	3.43832372773333	97.7460430912	94.30771936346666	7511586.5	6.241550975050454E8	3	7886	19.20726794839243	0.5066794580436217	0.27117048489595563	427.8870849609375	427.90704345703125
1175	427.912841796875	41.6928211682667					1	DETECTED	427.9128 m/z @41.69 [151020OFc1_NvH-0949-Control-8.raw]	427.912841796875	41.6928211682667	1.0430150648	99.5975738498667	98.5545587850667	2010767.25	4.986741711991785E8	0	7886	0.06343025495667831	0.5179609330883969	0.8502298617985011	427.9071044921875	427.9224548339844
1176	427.9307556152344	30.8865078984					1	DETECTED	427.9308 m/z @30.89 [151020OFc1_NvH-0949-Control-8.raw]	427.9307556152344	30.8865078984	1.87534164586667	99.9585910994667	98.08324945360003	981039.9375	3.956135354088285E8	3	7886	0.14876677166954977	0.5235779032792407	0.05317308844532524	427.9230041503906	427.9407043457031
1177	427.9541015625	18.4163145832					1	DETECTED	427.9541 m/z @18.42 [151020OFc1_NvH-0949-Control-8.raw]	427.9541015625	18.4163145832	0.0272199874666667	98.5675922178667	98.54037223040004	2.0653258E7	6.781364488901569E8	4	7886	0.1548447228361738	1.0367633081730572	9.4647796696275	427.9442443847656	427.9640808105469
1178	427.97760009765625	29.365346404					1	DETECTED	427.9776 m/z @29.37 [151020OFc1_NvH-0949-Control-8.raw]	427.97760009765625	29.365346404	0.0182409461333333	99.9771028786667	99.95886193253337	7694938.5	7.24398925266983E8	0	7886	19.68322398918057	0.5470009090024761	0.21011167047721	427.96771240234375	427.9875793457031
1179	427.9985656738281	30.5595476026667					1	DETECTED	427.9986 m/z @30.56 [151020OFc1_NvH-0949-Control-8.raw]	427.9985656738281	30.5595476026667	2.39363511361667	98.089997648	95.69636253438333	767219.25	4.7610385652271634E8	0	7886	15.27665556755153	1.6987974838661253	0.0034201911099503712	427.98858642578125	428.0042419433594
1180	428.0143127441406	51.2075259282667					1	DETECTED	428.0143 m/z @51.21 [151020OFc1_NvH-0949-Control-8.raw]	428.0143127441406	51.2075259282667	5.53239606213333	99.9585910994667	94.42619503733337	1558347.125	4.5100810684843624E8	4	7886	24.396755477264314	0.5054477329800432	1.9372180760369035	428.0046691894531	428.024169921875
1181	428.0301208496094	32.3443539144					1	DETECTED	428.0301 m/z @32.34 [151020OFc1_NvH-0949-Control-8.raw]	428.0301208496094	32.3443539144	0.38591172	99.7271018192	99.3411900992	1142940.625	4.235317606637022E8	0	7886	3.532311604966168	0.6230685583506397	7.880615325970674	428.02435302734375	428.039306640625
1182	428.0575866699219	27.0808535968					1	DETECTED	428.0576 m/z @27.08 [151020OFc1_NvH-0949-Control-8.raw]	428.0575866699219	27.0808535968	0.293746068266667	99.9956323194667	99.70188625120002	175850.703125	3.946675768876889E8	0	7886	97.93146392784197	1.8257947961036518	2.6495982853709927	428.04791259765625	428.06756591796875
1183	428.0824890136719	38.0819074378667					1	DETECTED	428.0825 m/z @38.08 [151020OFc1_NvH-0949-Control-8.raw]	428.0824890136719	38.0819074378667	0.4226990416	99.9956323194667	99.5729332778667	174033.46875	4.701289765509562E8	0	7886	97.78378447053085	1.2772520903970248	1.5923810447604685	428.0765380859375	428.09149169921875
1184	428.12994384765625	57.0213765725333					1	DETECTED	428.1299 m/z @57.02 [151020OFc1_NvH-0949-Control-8.raw]	428.12994384765625	57.0213765725333	0.00860340053333333	99.9678092725333	99.95920587199997	81454.171875	2.772387792041707E8	0	7886	82.58090198387329	0.8950550894542001	0.7548532497211254	428.12994384765625	428.1361083984375
1185	428.15643310546875	90.3104323778667					1	DETECTED	428.1564 m/z @90.31 [151020OFc1_NvH-0949-Control-8.raw]	428.15643310546875	90.3104323778667	0.773184309866667	96.9164507346667	96.14326642480003	103663.7734375	3.922581076287512E8	0	7886	0.02817108170258109	0.5374223170921956	0.0748309354517301	428.1464538574219	428.15899658203125
1186	428.1796569824219	16.7587166384					1	DETECTED	428.1797 m/z @16.76 [151020OFc1_NvH-0949-Control-8.raw]	428.1796569824219	16.7587166384	9.159686552	99.8473086429333	90.6876220909333	183627.1875	4.446240522765666E8	0	7886	0.15559036515007207	6.2011220397596905	11.654251905490446	428.1700744628906	428.1805419921875
1187	428.19097900390625	14.1406966850667					1	DETECTED	428.1910 m/z @14.14 [151020OFc1_NvH-0949-Control-8.raw]	428.19097900390625	14.1406966850667	5.0767785408	93.217226376	88.14044783519999	588051.25	4.607303231284909E8	0	7886	0.11465667175236582	15.863087139884254	0.27597983216960215	428.1810607910156	428.194580078125
1188	428.20489501953125	18.3983481330667					1	DETECTED	428.2049 m/z @18.40 [151020OFc1_NvH-0949-Control-8.raw]	428.20489501953125	18.3983481330667	4.6127754944	99.233961552	94.6211860576	1.0734968E7	6.021404457634282E8	3	7886	0.13609574706852	91.39316958557755	1.2967947905866035	428.1949157714844	428.2148742675781
1189	428.2174987792969	18.1835774968					1	DETECTED	428.2175 m/z @18.18 [151020OFc1_NvH-0949-Control-8.raw]	428.2174987792969	18.1835774968	5.48720090773333	94.7718756973333	89.28467478959998	1208655.75	5.0170794265442836E8	0	7886	20.629832582608746	0.5586276592637752	0.5403801678660392	428.21490478515625	428.2174987792969
1190	428.2275085449219	28.9869404314667					1	DETECTED	428.2275 m/z @28.99 [151020OFc1_NvH-0949-Control-8.raw]	428.2275085449219	28.9869404314667	1.12709738693333	97.3526603245333	96.22556293759997	5261234.0	8.535472763528153E8	2	7886	2.392411671396925	2.1055290358371015	0.32150718542275175	428.217529296875	428.22772216796875
1191	428.23773193359375	19.2841093856					1	DETECTED	428.2377 m/z @19.28 [151020OFc1_NvH-0949-Control-8.raw]	428.23773193359375	19.2841093856	4.55489844906667	99.289584308	94.73468585893333	1.1401082E7	1.0556409598346498E9	2	7886	21.9271415774689	1.8277431286976757	5.619551007346337	428.2277526855469	428.2477111816406
1192	428.2498474121094	26.9623357757333					1	DETECTED	428.2498 m/z @26.96 [151020OFc1_NvH-0949-Control-8.raw]	428.2498474121094	26.9623357757333	5.2193252672	96.5030325290667	91.2837072618667	3182755.5	5.501641741196687E8	2	7886	0.1623151919688759	1.5368900792713043	0.07565455217878907	428.24774169921875	428.2507629394531
1193	428.2607727050781	41.5968532381333					1	DETECTED	428.2608 m/z @41.60 [151020OFc1_NvH-0949-Control-8.raw]	428.2607727050781	41.5968532381333	4.56490275973333	97.0200411133333	92.45513835359998	6931207.0	7.254616864690388E8	0	7886	29.586660865193544	0.5075162020850192	0.026652654656772284	428.25079345703125	428.2686462402344
1194	428.2786560058594	39.6234592306667					1	DETECTED	428.2787 m/z @39.62 [151020OFc1_NvH-0949-Control-8.raw]	428.2786560058594	39.6234592306667	4.99911915466667	99.6253028834667	94.62618372880003	2.3223062E7	8.962038556810294E8	2	7886	0.21033285235811405	0.5271633373077272	0.028497247831359467	428.2686767578125	428.2882385253906
1195	428.3147277832031	28.5761846770667					1	DETECTED	428.3147 m/z @28.58 [151020OFc1_NvH-0949-Control-8.raw]	428.3147277832031	28.5761846770667	1.89350126373333	92.2700913717333	90.37659010799997	2195388.25	3.8986676547057E8	0	7886	0.14104848098377332	0.9623897137995134	null	428.30474853515625	428.3227233886719
1196	428.3376159667969	90.8447614994667					1	DETECTED	428.3376 m/z @90.84 [151020OFc1_NvH-0949-Control-8.raw]	428.3376159667969	90.8447614994667	4.06450406613333	92.4562788152	88.39177474906667	98996.1796875	2.864489796186199E8	0	7886	87.65066495594694	0.5092850457200551	0.012839062713773731	428.33270263671875	428.3475646972656
1197	428.4210510253906	37.8326413437333					1	DETECTED	428.4211 m/z @37.83 [151020OFc1_NvH-0949-Control-8.raw]	428.4210510253906	37.8326413437333	0.995804982666667	99.9309057776	98.93510079493333	1293564.75	4.075785988025729E8	0	7886	27.421974639336355	1.645733338402139	1.1848001011674765	428.4118347167969	428.4309387207031
1198	428.43499755859375	11.7769693752					1	DETECTED	428.4350 m/z @11.78 [151020OFc1_NvH-0949-Control-8.raw]	428.43499755859375	11.7769693752	2.1955319048	98.7442859477333	96.5487540429333	354664.4375	4.2254003985221785E8	0	7886	0.23600343556437586	3.0708865939481162	1.5344533072046438	428.4310607910156	428.44482421875
1199	428.4553527832031	18.377711508					1	DETECTED	428.4554 m/z @18.38 [151020OFc1_NvH-0949-Control-8.raw]	428.4553527832031	18.377711508	4.78088589146667	96.4113088437333	91.63042295226663	3704998.5	4.862613682990962E8	0	7886	0.10801841485760377	15.30136058858732	1.521346212846149	428.4454040527344	428.4649963378906
1200	428.4787902832031	29.4518701893333					1	DETECTED	428.4788 m/z @29.45 [151020OFc1_NvH-0949-Control-8.raw]	428.4787902832031	29.4518701893333	0.0544718264	98.1368994045333	98.08242757813329	2876735.75	5.1719448527318704E8	0	7886	19.504046109013714	0.5708643690029369	0.14368952721726608	428.4688415527344	428.48876953125
1201	428.48931884765625	22.018938404					1	DETECTED	428.4893 m/z @22.02 [151020OFc1_NvH-0949-Control-8.raw]	428.48931884765625	22.018938404	9.446316424	98.0043426074667	88.5580261834667	736416.75	4.7416358002589434E8	0	7886	0.06027284273923783	4.4326749683893985	1.2925811131552836	428.48883056640625	428.4992980957031
1202	428.51556396484375	51.2807433186667					1	DETECTED	428.5156 m/z @51.28 [151020OFc1_NvH-0949-Control-8.raw]	428.51556396484375	51.2807433186667	0.623921512533333	99.0861903181333	98.46226880559998	1136035.25	4.375145011142991E8	0	7886	0.10287647289317903	0.5625127913566434	0.17763108120250592	428.5056457519531	428.5255126953125
1203	428.5328063964844	36.3258545770667					1	DETECTED	428.5328 m/z @36.33 [151020OFc1_NvH-0949-Control-8.raw]	428.5328063964844	36.3258545770667	5.09763262	99.0119786637333	93.9143460437333	248553.484375	4.329759124918259E8	0	7886	27.97311233343785	1.6809756878959379	2.012646227575167	428.52557373046875	428.54083251953125
1204	428.5508728027344	12.5375775394667					1	DETECTED	428.5509 m/z @12.54 [151020OFc1_NvH-0949-Control-8.raw]	428.5508728027344	12.5375775394667	4.64993757333333	98.5051642202667	93.85522664693337	3179555.0	4.8567570561958355E8	3	7886	0.17462431861418004	5.271149690022737	1.0417806989291791	428.54107666015625	428.5608215332031
1205	428.5657043457031	36.8786087234667					1	DETECTED	428.5657 m/z @36.88 [151020OFc1_NvH-0949-Control-8.raw]	428.5657043457031	36.8786087234667	1.80220887546667	82.1673161341333	80.36510725866663	1381930.75	4.272816994351023E8	0	7886	0.16588574273613688	0.9526627394250988	0.025772966392630256	428.5609130859375	428.57568359375
1206	428.5760803222656	38.7752207682667					1	DETECTED	428.5761 m/z @38.78 [151020OFc1_NvH-0949-Control-8.raw]	428.5760803222656	38.7752207682667	4.97730875706667	61.0423287288	56.065019971733335	555080.5	3.5689416339405787E8	3	7886	52.39172206528181	0.946628885250853	0.7445251698173488	428.57574462890625	428.5771484375
1207	428.587158203125	33.6358599725333					1	DETECTED	428.5872 m/z @33.64 [151020OFc1_NvH-0949-Control-8.raw]	428.587158203125	33.6358599725333	4.594314812	96.7172946189333	92.1229798069333	3193502.25	4.4693765428292537E8	3	7886	0.1846934008462	2.4009183965026355	6.638365033425729	428.5772399902344	428.59649658203125
1208	428.61785888671875	10.4035917365333					1	DETECTED	428.6179 m/z @10.40 [151020OFc1_NvH-0949-Control-8.raw]	428.61785888671875	10.4035917365333	7.91688173013333	96.9257723336	89.00889060346667	966162.125	4.616143054104796E8	0	7886	27.440138231382832	2.2900709845524556	1.735035767017161	428.6084289550781	428.62628173828125
1209	428.67755126953125	64.2125613832					1	DETECTED	428.6776 m/z @64.21 [151020OFc1_NvH-0949-Control-8.raw]	428.67755126953125	64.2125613832	8.45622367013333	95.7473184074667	87.29109473733337	777966.1875	4.112132476288415E8	2	7886	0.10575235102102454	0.8016444946400608	0.002885892501143893	428.6678466796875	428.68731689453125
1210	428.69573974609375	30.174599396					1	DETECTED	428.6957 m/z @30.17 [151020OFc1_NvH-0949-Control-8.raw]	428.69573974609375	30.174599396	0.782821860533333	88.5778955229333	87.79507366239997	650658.4375	4.418195580395602E8	0	7886	0.24688399888212942	2.176295316852266	0.2281305513869635	428.6876220703125	428.7035217285156
1211	428.7135925292969	35.9817997829333					1	DETECTED	428.7136 m/z @35.98 [151020OFc1_NvH-0949-Control-8.raw]	428.7135925292969	35.9817997829333	4.2958267592	94.6771579682667	90.3813312090667	6988049.0	5.718754153672792E8	2	7886	0.16266118546278108	0.6179966853080608	0.6633942254075144	428.70361328125	428.72357177734375
1212	428.7296447753906	15.1755430674667					1	DETECTED	428.7296 m/z @15.18 [151020OFc1_NvH-0949-Control-8.raw]	428.7296447753906	15.1755430674667	6.29059391893333	99.0395994338667	92.74900551493337	2769157.25	5.67404338390444E8	2	7886	14.295655980059724	43.64936642357209	0.27863016967626586	428.7236022949219	428.73822021484375
1213	428.74822998046875	17.644542268					1	DETECTED	428.7482 m/z @17.64 [151020OFc1_NvH-0949-Control-8.raw]	428.74822998046875	17.644542268	5.26053257866667	98.5579005074667	93.29736792880003	1.170946E7	8.176268655920266E8	2	7886	0.2968923746897083	2.7352357767403075	5.018400907979696	428.7382507324219	428.75616455078125
1214	428.76629638671875	28.3248935333333					1	DETECTED	428.7663 m/z @28.32 [151020OFc1_NvH-0949-Control-8.raw]	428.76629638671875	28.3248935333333	2.68078832586667	92.72613824	90.04534991413333	2.4132138E7	1.2716947279808352E9	2	7886	4.70651982246504	0.8326530217358075	0.5674501908205233	428.7565002441406	428.7762145996094
1215	428.7784729003906	49.4483120106667					1	DETECTED	428.7785 m/z @49.45 [151020OFc1_NvH-0949-Control-8.raw]	428.7784729003906	49.4483120106667	2.4483782392	94.4527729592	92.00439472000001	9043865.0	7.259227111122439E8	2	7886	9.854271381308259	0.5050451637167525	0.006304378027623106	428.7763671875	428.78826904296875
1216	428.81011962890625	40.0661789888					1	DETECTED	428.8101 m/z @40.07 [151020OFc1_NvH-0949-Control-8.raw]	428.81011962890625	40.0661789888	2.06817672666667	90.7494840808	88.68130735413334	190301.375	4.4455636205443144E8	0	7886	83.84289310330846	1.2666900642827321	1.567224041301018	428.8001403808594	428.8109436035156
1217	428.822021484375	37.8620205112					1	DETECTED	428.8220 m/z @37.86 [151020OFc1_NvH-0949-Control-8.raw]	428.822021484375	37.8620205112	0.0818217978666667	96.6981075386667	96.61628574080004	701199.0	4.898041427688369E8	0	7886	27.39030509247862	1.5663398293354425	0.6296239097304284	428.8120422363281	428.83160400390625
1218	428.8546142578125	22.3392429112					1	DETECTED	428.8546 m/z @22.34 [151020OFc1_NvH-0949-Control-8.raw]	428.8546142578125	22.3392429112	0.0909483181333333	93.951149688	93.86020136986667	263623.75	4.080037399772485E8	0	7886	18.274756828357685	3.4079350816668557	5.863010028572608	428.84521484375	428.8645324707031
1219	428.8753356933594	28.2426171253333					1	DETECTED	428.8753 m/z @28.24 [151020OFc1_NvH-0949-Control-8.raw]	428.8753356933594	28.2426171253333	0.349032940533333	93.2370974272	92.88806448666666	344827.875	4.277065403906369E8	0	7886	20.807998938415828	1.90831640026506	4.181812150163148	428.8653869628906	428.8753356933594
1220	428.8854675292969	12.5232880157333					1	DETECTED	428.8855 m/z @12.52 [151020OFc1_NvH-0949-Control-8.raw]	428.8854675292969	12.5232880157333	0.773184309866667	98.8270973914667	98.05391308160003	2303667.75	4.508785098325542E8	3	7886	0.18113458447310649	27.636857244768247	9.351461856032525	428.8756103515625	428.8865966796875
[truncated: 35,186 more rows]
