# Supplementary material for: MSFC: a new feature construction method for accurate diagnosis of mass spectrometry data
Source: Sci Rep. 2023 Sep 21;13:15694. doi: 10.1038/s41598-023-42395-5 (PMC10514077; doi:10.1038/s41598-023-42395-5)
Supplement: Supplementary file 1 — Supplementary Information. [file 41598_2023_42395_MOESM1_ESM.zip › dataset/CRLM dataset/control/control9.csv]

row ID	row m/z	row retention time	row identity (main ID)	row identity (all IDs)	row identity (main ID + details)	row comment	row number of detected peaks	151020OFc1_NvH-0949-Control-9.raw Peak status	151020OFc1_NvH-0949-Control-9.raw Peak name	151020OFc1_NvH-0949-Control-9.raw Peak m/z	151020OFc1_NvH-0949-Control-9.raw Peak RT	151020OFc1_NvH-0949-Control-9.raw Peak RT start	151020OFc1_NvH-0949-Control-9.raw Peak RT end	151020OFc1_NvH-0949-Control-9.raw Peak duration time	151020OFc1_NvH-0949-Control-9.raw Peak height	151020OFc1_NvH-0949-Control-9.raw Peak area	151020OFc1_NvH-0949-Control-9.raw Peak charge	151020OFc1_NvH-0949-Control-9.raw Peak # data points	151020OFc1_NvH-0949-Control-9.raw Peak FWHM	151020OFc1_NvH-0949-Control-9.raw Peak tailing factor	151020OFc1_NvH-0949-Control-9.raw Peak asymmetry factor	151020OFc1_NvH-0949-Control-9.raw Peak m/z min	151020OFc1_NvH-0949-Control-9.raw Peak m/z max
1	400.00439453125	61.7127300954667					1	DETECTED	400.0044 m/z @61.71 [151020OFc1_NvH-0949-Control-9.raw]	400.00439453125	61.7127300954667	0.6032875184	99.8087163909333	99.2054288725333	595245.625	5.154127424922718E8	0	7894	29.013681914405396	0.8666952226177398	0.36004468704796166	399.9959716796875	400.01434326171875
2	400.01910400390625	64.7087911					1	DETECTED	400.0191 m/z @64.71 [151020OFc1_NvH-0949-Control-9.raw]	400.01910400390625	64.7087911	0.770050173333333	99.8359744301333	99.06592425679997	550921.1875	4.9856325082215345E8	0	7894	52.001550456711385	0.7785297331009143	0.5036215434212342	400.014404296875	400.0290832519531
3	400.0299377441406	63.9286144064					1	DETECTED	400.0299 m/z @63.93 [151020OFc1_NvH-0949-Control-9.raw]	400.0299377441406	63.9286144064	0.0904488141333333	99.817813988	99.72736517386666	534720.0625	6.158238366027491E8	0	7894	50.924310147136524	0.8288590015285642	0.46943780522059186	400.02911376953125	400.0376892089844
4	400.0476989746094	88.7360066210667					1	DETECTED	400.0477 m/z @88.74 [151020OFc1_NvH-0949-Control-9.raw]	400.0476989746094	88.7360066210667	0.0150500802666667	99.8359744301333	99.82092434986664	806499.8125	6.508460453492693E8	2	7894	41.86990328473522	0.5347158195454952	0.3132055100357597	400.0377197265625	400.05767822265625
5	400.0699462890625	61.8001825410667					1	DETECTED	400.0699 m/z @61.80 [151020OFc1_NvH-0949-Control-9.raw]	400.0699462890625	61.8001825410667	0.781245683733333	99.8450764592	99.06383077546667	653901.75	6.060403038571725E8	2	7894	18.709787149489436	0.8383648216467575	0.6889927350969884	400.0600280761719	400.07940673828125
6	400.0894470214844	93.7116262920167					1	DETECTED	400.0894 m/z @93.71 [151020OFc1_NvH-0949-Control-9.raw]	400.0894470214844	93.7116262920167	1.69782910773333	99.8450764592	98.14724735146667	669044.5	5.3609732954917425E8	2	7894	21.43172408215601	0.5023802961603723	0.11733070836129544	400.07952880859375	400.09942626953125
7	400.1022033691406	61.8550383650667					1	DETECTED	400.1022 m/z @61.86 [151020OFc1_NvH-0949-Control-9.raw]	400.1022033691406	61.8550383650667	1.68693736693333	99.8450764592	98.15813909226667	637241.4375	6.26891020701172E8	2	7894	12.763814810303622	0.8254382439153528	1.1197129729831776	400.0994567871094	400.1121826171875
8	400.11566162109375	61.1028032781333					1	DETECTED	400.1157 m/z @61.10 [151020OFc1_NvH-0949-Control-9.raw]	400.11566162109375	61.1028032781333	0.814611984	99.8450764592	99.0304644752	576530.0625	6.165544991382196E8	0	7894	25.932129414380846	0.8225764028960236	0.3114391446927457	400.1122131347656	400.1256408691406
9	400.13348388671875	46.6818375290667					1	DETECTED	400.1335 m/z @46.68 [151020OFc1_NvH-0949-Control-9.raw]	400.13348388671875	46.6818375290667	1.18187657786667	99.8906196472	98.70874306933332	556009.625	6.552657495293504E8	2	7894	29.84879611708054	1.2398443416737968	2.9338810016781514	400.12567138671875	400.1434631347656
10	400.1494140625	55.5245174061333					1	DETECTED	400.1494 m/z @55.52 [151020OFc1_NvH-0949-Control-9.raw]	400.1494140625	55.5245174061333	1.66514630586667	99.9270358106667	98.26188950480002	541036.5	6.909920637675965E8	0	7894	36.41562717646245	1.0064837178903305	0.9953131640203214	400.14349365234375	400.1551513671875
11	400.1651611328125	49.3486948608					1	DETECTED	400.1652 m/z @49.35 [151020OFc1_NvH-0949-Control-9.raw]	400.1651611328125	49.3486948608	1.19303669306667	99.9270358106667	98.73399911760002	650539.875	6.52261059650317E8	0	7894	26.227390508246973	1.1389519801501258	1.9493286291210887	400.1551818847656	400.1741943359375
12	400.1842041015625	19.9724947357333					1	DETECTED	400.1842 m/z @19.97 [151020OFc1_NvH-0949-Control-9.raw]	400.1842041015625	19.9724947357333	0.0150500802666667	99.9270358106667	99.91198573040003	781328.0625	6.841335686895196E8	3	7894	39.59334358878435	0.6324655660329002	14.207549568562104	400.1742248535156	400.1878662109375
13	400.1978759765625	24.2277107466667					1	DETECTED	400.1979 m/z @24.23 [151020OFc1_NvH-0949-Control-9.raw]	400.1978759765625	24.2277107466667	0.0150500802666667	99.9270358106667	99.91198573040003	1427300.125	7.179937487072154E8	2	7894	0.13578722031579815	3.015001878398548	2.0828718300607107	400.1878967285156	400.2020568847656
14	400.2120666503906	23.0787697717333					1	DETECTED	400.2121 m/z @23.08 [151020OFc1_NvH-0949-Control-9.raw]	400.2120666503906	23.0787697717333	0.0150500802666667	100.000732913067	99.98568283280034	3.0585306E7	1.4945587278082812E9	3	7894	0.21915574505509028	1.7375522851583265	24.36827386606297	400.20208740234375	400.2220458984375
15	400.2266845703125	20.5978856589333					1	DETECTED	400.2267 m/z @20.60 [151020OFc1_NvH-0949-Control-9.raw]	400.2266845703125	20.5978856589333	0.392349934933333	99.9362314994667	99.54388156453336	1.1987157E7	1.080331068539732E9	2	7894	0.24162096550681156	8.582329000056417	40.48372789747169	400.2220764160156	400.2308654785156
16	400.2408752441406	35.0123840930667					1	DETECTED	400.2409 m/z @35.01 [151020OFc1_NvH-0949-Control-9.raw]	400.2408752441406	35.0123840930667	0.0150500802666667	100.000732913067	99.98568283280034	1.64593408E8	4.112714735971079E9	3	7894	0.3020373817204316	1.1116325108501213	1.242277494976068	400.23089599609375	400.2508544921875
17	400.254150390625	89.8733983232					1	DETECTED	400.2542 m/z @89.87 [151020OFc1_NvH-0949-Control-9.raw]	400.254150390625	89.8733983232	0.392349934933333	99.9362314994667	99.54388156453336	822332.0625	8.95232982766647E8	4	7894	53.09990536368786	0.5103566672788588	0.026114543046663014	400.2508850097656	400.2550354003906
18	400.2650451660156	39.9014883125333					1	DETECTED	400.2650 m/z @39.90 [151020OFc1_NvH-0949-Control-9.raw]	400.2650451660156	39.9014883125333	0.0150500802666667	100.000732913067	99.98568283280034	2815997.5	9.295915735023263E8	2	7894	51.31980342312937	1.283029421529653	10.325020186967771	400.25506591796875	400.2750244140625
19	400.2804260253906	89.8497063074667					1	DETECTED	400.2804 m/z @89.85 [151020OFc1_NvH-0949-Control-9.raw]	400.2804260253906	89.8497063074667	0.0150500802666667	100.000732913067	99.98568283280034	877355.3125	9.136288005139617E8	0	7894	29.765366221265047	0.5236073123880709	0.041308782025920435	400.2750549316406	400.2904052734375
20	400.2969970703125	67.2329815714667					1	DETECTED	400.2970 m/z @67.23 [151020OFc1_NvH-0949-Control-9.raw]	400.2969970703125	67.2329815714667	0.0150500802666667	100.000732913067	99.98568283280034	820099.8125	9.239656440297782E8	0	7894	17.914799874361222	0.6972884128037439	0.10614547293936107	400.2904357910156	400.3069763183594
21	400.3121643066406	43.7036362594667					1	DETECTED	400.3122 m/z @43.70 [151020OFc1_NvH-0949-Control-9.raw]	400.3121643066406	43.7036362594667	0.0256668301333333	100.000732913067	99.97506608293367	666161.8125	9.451049893699836E8	0	7894	40.22248124886862	1.1174285863823543	7.330700997255813	400.3070068359375	400.3177795410156
22	400.3277893066406	89.8891753608					1	DETECTED	400.3278 m/z @89.89 [151020OFc1_NvH-0949-Control-9.raw]	400.3277893066406	89.8891753608	0.0256668301333333	100.000732913067	99.97506608293367	718193.9375	9.404443874379853E8	0	7894	34.57198677379528	0.5056716202422795	0.0694814581246255	400.31781005859375	400.3319091796875
23	400.3419189453125	89.8256571586667					1	DETECTED	400.3419 m/z @89.83 [151020OFc1_NvH-0949-Control-9.raw]	400.3419189453125	89.8256571586667	0.0256668301333333	99.9825291248	99.95686229466666	907464.0625	8.868643603914225E8	2	7894	33.296160645427975	0.510007407115813	0.021867602222126838	400.3319396972656	400.3487548828125
24	400.3587646484375	89.8256571586667					1	DETECTED	400.3588 m/z @89.83 [151020OFc1_NvH-0949-Control-9.raw]	400.3587646484375	89.8256571586667	0.00582914213333333	99.9638685877333	99.95803944559997	1146244.875	1.0359527061510829E9	2	7894	37.364064148610396	0.6443353867392378	0.03309103906787001	400.3487854003906	400.3687438964844
25	400.3742980957031	59.7667728512					1	DETECTED	400.3743 m/z @59.77 [151020OFc1_NvH-0949-Control-9.raw]	400.3742980957031	59.7667728512	0.081586548	99.9638685877333	99.8822820397333	593857.375	9.452786786787997E8	2	7894	43.30232495050925	0.8665075792936631	0.7859514348564326	400.3687744140625	400.37921142578125
26	400.38922119140625	89.8019235509333					1	DETECTED	400.3892 m/z @89.80 [151020OFc1_NvH-0949-Control-9.raw]	400.38922119140625	89.8019235509333	0.081586548	99.6448624010667	99.5632758530667	1082351.875	9.291264824993973E8	2	7894	47.47592213495999	0.5245182129286065	0.021532391379644848	400.3792419433594	400.39666748046875
27	400.40667724609375	89.8019235509333					1	DETECTED	400.4067 m/z @89.80 [151020OFc1_NvH-0949-Control-9.raw]	400.40667724609375	89.8019235509333	0.0904488141333333	99.6351060661333	99.54465725199996	1375699.0	1.0562486635183711E9	3	7894	40.519505972331864	0.5040201831391514	0.043958890632512605	400.3966979980469	400.4166564941406
28	400.41943359375	89.8019235509333					1	DETECTED	400.4194 m/z @89.80 [151020OFc1_NvH-0949-Control-9.raw]	400.41943359375	89.8019235509333	0.232251500266667	99.6351060661333	99.40285456586663	784768.25	9.62097939866369E8	2	7894	55.06040275063061	0.51083131957276	0.02220168066377601	400.41668701171875	400.4197692871094
29	400.4297790527344	89.7804216704					1	DETECTED	400.4298 m/z @89.78 [151020OFc1_NvH-0949-Control-9.raw]	400.4297790527344	89.7804216704	0.13209852	99.6257957824	99.4936972624	1031523.5	9.353074880218366E8	2	7894	55.136716028124994	0.5097960629155609	0.01839861446808095	400.4197998046875	400.4350280761719
30	400.4450378417969	89.7804216704					1	DETECTED	400.4450 m/z @89.78 [151020OFc1_NvH-0949-Control-9.raw]	400.4450378417969	89.7804216704	0.13209852	99.3672359282667	99.2351374082667	1103825.5	9.264352305966848E8	2	7894	40.88989462338648	0.5092911772054218	0.8503299671226822	400.4350891113281	400.45501708984375
31	400.4656677246094	89.7465142722667					1	DETECTED	400.4657 m/z @89.75 [151020OFc1_NvH-0949-Control-9.raw]	400.4656677246094	89.7465142722667	0.142031673333333	99.3578985714667	99.21586689813337	854176.75	9.640952328540641E8	0	7894	45.80016318343075	0.5125090586368496	0.05350497135213056	400.4557189941406	400.46734619140625
32	400.47735595703125	30.8332090912					1	DETECTED	400.4774 m/z @30.83 [151020OFc1_NvH-0949-Control-9.raw]	400.47735595703125	30.8332090912	0.142031673333333	99.3021242992	99.16009262586667	1073156.75	1.0275069326622554E9	4	7894	14.148733279327914	2.008874196957091	14.60827960937158	400.4673767089844	400.4873352050781
33	400.4888916015625	89.7612331218667					1	DETECTED	400.4889 m/z @89.76 [151020OFc1_NvH-0949-Control-9.raw]	400.4888916015625	89.7612331218667	0.152964998666667	99.2927435906667	99.13977859200004	937350.0625	9.808042992080266E8	0	7894	59.18894589221943	0.5190713270881218	0.024714060942662996	400.48736572265625	400.4988708496094
34	400.501220703125	34.1412693288					1	DETECTED	400.5012 m/z @34.14 [151020OFc1_NvH-0949-Control-9.raw]	400.501220703125	34.1412693288	0.152964998666667	99.2649247402667	99.11195974160003	578458.8125	1.0063902098732834E9	0	7894	24.468595198616985	1.5175655904094598	7.340807342900031	400.4989013671875	400.50799560546875
35	400.51800537109375	42.1373920578667					1	DETECTED	400.5180 m/z @42.14 [151020OFc1_NvH-0949-Control-9.raw]	400.51800537109375	42.1373920578667	0.163825250133333	99.2372205272	99.07339527706667	609282.875	8.130877500871631E8	0	7894	5.236911476038351	1.3176204436279972	0.08341878479623904	400.5080261230469	400.52423095703125
36	400.5342712402344	36.8325983098667					1	DETECTED	400.5343 m/z @36.83 [151020OFc1_NvH-0949-Control-9.raw]	400.5342712402344	36.8325983098667	0.172940018933333	99.1631571845333	98.99021716559997	977441.9375	8.005438393280005E8	3	7894	18.304729611204316	0.5019445558734085	0.2593972485117778	400.5242919921875	400.5442199707031
37	400.5461730957031	42.1221880402667					1	DETECTED	400.5462 m/z @42.12 [151020OFc1_NvH-0949-Control-9.raw]	400.5461730957031	42.1221880402667	5.39872498053333	99.1539072082667	93.75518222773337	532639.4375	8.458090882950598E8	0	7894	17.529305094988345	1.3718879181939976	0.029161872795890737	400.5442810058594	400.5484313964844
38	400.5584411621094	47.9084255741333					1	DETECTED	400.5584 m/z @47.91 [151020OFc1_NvH-0949-Control-9.raw]	400.5584411621094	47.9084255741333	4.68071624586667	99.8087163909333	95.12800014506664	2867924.25	7.958698362862275E8	3	7894	18.347980937012057	0.5036399077284109	0.4825634422906873	400.5484619140625	400.5631103515625
39	400.5731201171875	35.0123840930667					1	DETECTED	400.5731 m/z @35.01 [151020OFc1_NvH-0949-Control-9.raw]	400.5731201171875	35.0123840930667	4.73569736133333	99.6448624010667	94.90916503973337	1.20297144E8	2.792616186896488E9	3	7894	0.2789911433077066	1.3097554673065062	1.1561704782332642	400.5631408691406	400.5830993652344
40	400.58349609375	23.4706278474667					1	DETECTED	400.5835 m/z @23.47 [151020OFc1_NvH-0949-Control-9.raw]	400.58349609375	23.4706278474667	5.47746553066667	95.6639999909333	90.18653446026664	1100891.75	7.53292135340833E8	0	7894	67.23919503938413	0.6572857243014883	1.434794352904223	400.5831604003906	400.59344482421875
41	400.595703125	42.2695693413333					1	DETECTED	400.5957 m/z @42.27 [151020OFc1_NvH-0949-Control-9.raw]	400.595703125	42.2695693413333	4.86721200426667	93.2717401450667	88.40452814080002	465389.71875	9.453165855096974E8	0	7894	18.789043811702665	1.2580063737032827	1.5527524616949098	400.59356689453125	400.5975036621094
42	400.6075134277344	58.1720952330667					1	DETECTED	400.6075 m/z @58.17 [151020OFc1_NvH-0949-Control-9.raw]	400.6075134277344	58.1720952330667	4.97005683866667	91.9763883909333	87.00633155226663	523570.28125	5.648616503576703E8	0	7894	30.648784953498613	0.8528804647107463	0.9826840977363903	400.5975341796875	400.6144104003906
43	400.6244201660156	42.4160095050667					1	DETECTED	400.6244 m/z @42.42 [151020OFc1_NvH-0949-Control-9.raw]	400.6244201660156	42.4160095050667	8.00550956746667	95.5012642850667	87.49575471760002	581843.9375	6.203931787753764E8	0	7894	19.222471047489087	1.3539302976511447	1.5304183572794987	400.6144714355469	400.6275634765625
44	400.6376953125	25.2562048082667					1	DETECTED	400.6377 m/z @25.26 [151020OFc1_NvH-0949-Control-9.raw]	400.6376953125	25.2562048082667	7.0926165	91.9490492536	84.85643275359999	642228.5625	6.429857187777201E8	0	7894	18.473280472789465	2.724064986511244	0.09030023127956252	400.62774658203125	400.64727783203125
45	400.65264892578125	25.2562048082667					1	DETECTED	400.6526 m/z @25.26 [151020OFc1_NvH-0949-Control-9.raw]	400.65264892578125	25.2562048082667	10.0908693285333	91.9313929104	81.8405235818667	638264.8125	4.653979648510997E8	0	7894	18.85828321612182	0.5031246556570896	0.00577646658207266	400.6478576660156	400.6626281738281
46	400.6750183105469	38.0344015616					1	DETECTED	400.6750 m/z @38.03 [151020OFc1_NvH-0949-Control-9.raw]	400.6750183105469	38.0344015616	4.50269326266667	96.5217671125333	92.01907384986663	746708.3125	5.641313568332107E8	0	7894	33.07220998353094	1.6697038886702629	0.20989379898549168	400.6650390625	400.68463134765625
47	400.6948547363281	37.9435941368					1	DETECTED	400.6949 m/z @37.94 [151020OFc1_NvH-0949-Control-9.raw]	400.6948547363281	37.9435941368	3.42795116853333	93.9920780978667	90.56412692933337	1.1982288E7	5.589240931961399E8	2	7894	0.21071005485852368	0.5086727243542714	0.01263640992400585	400.6849060058594	400.70477294921875
48	400.7132263183594	23.1321064165333					1	DETECTED	400.7132 m/z @23.13 [151020OFc1_NvH-0949-Control-9.raw]	400.7132263183594	23.1321064165333	5.48652581306667	97.6152270994667	92.12870128640003	7678599.0	6.494096742137597E8	0	7894	3.0436810346728222	0.6935299880058827	0.28259917621651093	400.7048645019531	400.72320556640625
49	400.7282409667969	20.5337925701333					1	DETECTED	400.7282 m/z @20.53 [151020OFc1_NvH-0949-Control-9.raw]	400.7282409667969	20.5337925701333	4.539142984	97.8094789522667	93.2703359682667	5570171.0	5.7886151097272E8	2	7894	0.22842943228686607	8.477328446873049	13.317105340333654	400.7232360839844	400.7372741699219
50	400.7473449707031	40.1078357949333					1	DETECTED	400.7473 m/z @40.11 [151020OFc1_NvH-0949-Control-9.raw]	400.7473449707031	40.1078357949333	1.92211011946667	99.5338363066667	97.61172618720003	1.1536675E7	6.704516949181968E8	4	7894	31.085482605108314	0.5065563908100472	0.010922768433761386	400.7373962402344	400.75732421875
51	400.7710876464844	21.5366834698667					1	DETECTED	400.7711 m/z @21.54 [151020OFc1_NvH-0949-Control-9.raw]	400.7710876464844	21.5366834698667	4.84674977786667	99.478668236	94.63191845813333	3.5584028E7	7.398831729081521E8	2	7894	0.1795410916945066	1.1256513977789702	1.2729163056435442	400.7611083984375	400.7799377441406
52	400.78387451171875	13.8525428885333					1	DETECTED	400.7839 m/z @13.85 [151020OFc1_NvH-0949-Control-9.raw]	400.78387451171875	13.8525428885333	10.1713248952	94.6754527746667	84.5041278794667	355757.875	3.435638203739816E8	0	7894	0.11481664207294529	2.1472589549888816	4.485576087159011	400.7814025878906	400.79376220703125
53	400.79901123046875	24.2150421354667					1	DETECTED	400.7990 m/z @24.22 [151020OFc1_NvH-0949-Control-9.raw]	400.79901123046875	24.2150421354667	5.6033077816	97.642768348	92.03946056640001	336837.34375	3.1461090239415604E8	0	7894	0.1683027947605069	2.5074034779780607	4.000779241325374	400.79388427734375	400.8046875
54	400.8266296386719	26.6020455197333					1	DETECTED	400.8266 m/z @26.60 [151020OFc1_NvH-0949-Control-9.raw]	400.8266296386719	26.6020455197333	8.80772329653333	96.5911285752	87.78340527866668	237014.578125	1.8464695278596932E8	0	7894	0.07066949545711054	2.466612781806772	3.9332255636135436	400.82489013671875	400.8280334472656
55	400.8381042480469	24.070258316					1	DETECTED	400.8381 m/z @24.07 [151020OFc1_NvH-0949-Control-9.raw]	400.8381042480469	24.070258316	5.63445133786667	99.4414976096	93.80704627173334	277994.5	3.1353203092652637E8	0	7894	20.633182732930322	5.3819700127009265	9.965860248309301	400.8283386230469	400.847900390625
56	400.8516845703125	32.5775910357333					1	DETECTED	400.8517 m/z @32.58 [151020OFc1_NvH-0949-Control-9.raw]	400.8516845703125	32.5775910357333	1.83419826	99.7361193658667	97.9019211058667	223594.203125	3.0585065367688614E8	0	7894	18.72179258468354	1.9642769802104205	3.193954003923276	400.8482360839844	400.8573303222656
57	400.8673400878906	36.7997885658667					1	DETECTED	400.8673 m/z @36.80 [151020OFc1_NvH-0949-Control-9.raw]	400.8673400878906	36.7997885658667	4.06090450533333	96.9926863706667	92.93178186533338	308677.0625	2.7759276033069116E8	0	7894	83.71556475943672	1.487611265590984	3.1996988913850832	400.8573913574219	400.86737060546875
58	400.87738037109375	27.3840785698667					1	DETECTED	400.8774 m/z @27.38 [151020OFc1_NvH-0949-Control-9.raw]	400.87738037109375	27.3840785698667	2.37797966186667	99.9825291248	97.60454946293332	1068971.375	3.201942653090957E8	0	7894	13.416467315648514	1.7511727068577834	0.5638458116094215	400.867431640625	400.87738037109375
59	400.8874206542969	26.2671743365333					1	DETECTED	400.8874 m/z @26.27 [151020OFc1_NvH-0949-Control-9.raw]	400.8874206542969	26.2671743365333	2.21700222986667	99.8087163909333	97.59171416106663	5980738.0	4.3583134398589385E8	3	7894	0.22004953843459774	0.5090780302688322	0.6221467064704644	400.87744140625	400.8963317871094
60	400.9065246582031	35.0123840930667					1	DETECTED	400.9065 m/z @35.01 [151020OFc1_NvH-0949-Control-9.raw]	400.9065246582031	35.0123840930667	5.06498677333333	99.1631571845333	94.09817041119997	4.2077408E7	1.1781843061582215E9	0	7894	0.283304642616514	1.1122616033496435	0.8431067148639949	400.8966369628906	400.91650390625
61	400.91656494140625	50.2081369506667					1	DETECTED	400.9166 m/z @50.21 [151020OFc1_NvH-0949-Control-9.raw]	400.91656494140625	50.2081369506667	7.00859630293333	99.7815210304	92.77292472746667	7428827.0	4.547716911513475E8	3	7894	0.15483117674715885	0.5218629268851009	0.02266909152995371	400.9165344238281	400.9262390136719
62	400.9421081542969	32.3965665016					1	DETECTED	400.9421 m/z @32.40 [151020OFc1_NvH-0949-Control-9.raw]	400.9421081542969	32.3965665016	2.199410816	97.8463431549333	95.6469323389333	323434.59375	3.2536869923557657E8	0	7894	2.236750952991006	1.929149364770339	0.0067535134944043005	400.9324951171875	400.9445495605469
63	400.9546813964844	18.0911045061333					1	DETECTED	400.9547 m/z @18.09 [151020OFc1_NvH-0949-Control-9.raw]	400.9546813964844	18.0911045061333	4.15873471386667	99.6257957824	95.46706106853334	2553636.25	3.2003756559137E8	0	7894	0.14210022224009933	0.5350257007755628	2.0059392156512987	400.9449768066406	400.96466064453125
64	400.9660949707031	19.4813586901333					1	DETECTED	400.9661 m/z @19.48 [151020OFc1_NvH-0949-Control-9.raw]	400.9660949707031	19.4813586901333	5.31185129946667	94.6190657989333	89.30721449946664	220617.625	2.727511665757439E8	0	7894	0.16898771124868617	4.506046544742755	0.03321461215224224	400.9646911621094	400.9686584472656
65	400.97882080078125	30.7992489693333					1	DETECTED	400.9788 m/z @30.80 [151020OFc1_NvH-0949-Control-9.raw]	400.97882080078125	30.7992489693333	0.232251500266667	98.584793252	98.35254175173333	436218.84375	3.242230442977121E8	0	7894	7.173387680227073	2.687211178969541	0.024502000781076602	400.9688720703125	400.9888000488281
66	401.0019226074219	23.6750278181333					1	DETECTED	401.0019 m/z @23.68 [151020OFc1_NvH-0949-Control-9.raw]	401.0019226074219	23.6750278181333	0.0150500802666667	98.5300958557333	98.51504577546663	1171158.0	3.1186057091775596E8	0	7894	0.15168678073949593	17.960727621735245	0.2603760290981321	400.9923095703125	401.0115051269531
67	401.03363037109375	34.348874872					1	DETECTED	401.0336 m/z @34.35 [151020OFc1_NvH-0949-Control-9.raw]	401.03363037109375	34.348874872	0.00582914213333333	99.8724887296	99.86665958746666	118271.359375	3.124954888127987E8	0	7894	77.40612101436021	1.481730010325726	1.8835432104545848	401.0236511230469	401.0435791015625
68	401.1577453613281	59.1049076458667					1	DETECTED	401.1577 m/z @59.10 [151020OFc1_NvH-0949-Control-9.raw]	401.1577453613281	59.1049076458667	7.00859630293333	96.0606415258667	89.05204522293337	108544.609375	3.114990535402899E8	0	7894	64.89757225153849	0.8546866652106346	0.6214893321597096	401.1562805175781	401.1676940917969
69	401.180419921875	14.8308873693333					1	DETECTED	401.1804 m/z @14.83 [151020OFc1_NvH-0949-Control-9.raw]	401.180419921875	14.8308873693333	4.15873471386667	98.9186768554667	94.75994214160004	929098.0625	3.349962273964424E8	0	7894	0.20989073198354724	4.476009819803307	1.0248614816414214	401.17083740234375	401.1862487792969
70	401.19635009765625	37.9231698090667					1	DETECTED	401.1964 m/z @37.92 [151020OFc1_NvH-0949-Control-9.raw]	401.19635009765625	37.9231698090667	4.92403061013333	98.3448021658667	93.42077155573337	4857524.5	4.153743639086574E8	3	7894	0.21134015122486005	0.5122671983096279	0.011245989250339228	401.1864318847656	401.19732666015625
71	401.20733642578125	32.0807863013333					1	DETECTED	401.2073 m/z @32.08 [151020OFc1_NvH-0949-Control-9.raw]	401.20733642578125	32.0807863013333	4.16776581253333	99.6814594584	95.51369364586667	1.706593E7	7.08359559358075E8	3	7894	0.18364334854676656	0.5168108244243723	0.019878272322546933	401.1973876953125	401.2173156738281
72	401.2217102050781	26.2869844986667					1	DETECTED	401.2217 m/z @26.29 [151020OFc1_NvH-0949-Control-9.raw]	401.2217102050781	26.2869844986667	4.07887312106667	96.4284699088	92.34959678773333	4004848.75	5.213361018876848E8	3	7894	0.20008677741600778	0.5227222726131409	1.3562349233067073	401.21734619140625	401.2308654785156
73	401.2408752441406	34.9689265170667					1	DETECTED	401.2409 m/z @34.97 [151020OFc1_NvH-0949-Control-9.raw]	401.2408752441406	34.9689265170667	0.2522847424	99.5522570632	99.29997232080001	1.1491979E7	9.675858086069416E8	3	7894	7.780386200695851	0.6114772203679033	0.43061556863877126	401.23089599609375	401.2508544921875
74	401.2510070800781	50.2395970725333					1	DETECTED	401.2510 m/z @50.24 [151020OFc1_NvH-0949-Control-9.raw]	401.2510070800781	50.2395970725333	5.1926415944	93.550457384	88.3578157896	5135570.5	5.475259829321382E8	2	7894	29.28251744616944	0.5027231355364327	0.005728123492064917	401.2508850097656	401.2605895996094
75	401.2615051269531	70.4563958554667					1	DETECTED	401.2615 m/z @70.46 [151020OFc1_NvH-0949-Control-9.raw]	401.2615051269531	70.4563958554667	8.9317321848	91.2804357578667	82.3487035730667	325050.0625	2.803609851915932E8	0	7894	82.22331894753093	0.6692346602289199	0.3384367241633797	401.2610168457031	401.2623291015625
76	401.2723388671875	21.5366834698667					1	DETECTED	401.2723 m/z @21.54 [151020OFc1_NvH-0949-Control-9.raw]	401.2723388671875	21.5366834698667	5.28307827466667	99.3485175437333	94.06543926906663	1.6880536E7	5.530538445845323E8	0	7894	0.18652041522855	1.1079509727369832	1.23883902076634	401.2623596191406	401.2812194824219
77	401.2868347167969	17.2824097402667					1	DETECTED	401.2868 m/z @17.28 [151020OFc1_NvH-0949-Control-9.raw]	401.2868347167969	17.2824097402667	6.84101242693333	92.393645668	85.55263324106667	1340164.875	3.419411679173171E8	0	7894	0.26603816810908754	13.90532837421667	0.5703563954386901	401.2830810546875	401.2947692871094
78	401.3077392578125	91.5013440149333					1	DETECTED	401.3077 m/z @91.50 [151020OFc1_NvH-0949-Control-9.raw]	401.3077392578125	91.5013440149333	2.16420077386667	95.4738228816	93.30962210773333	104207.515625	3.118930373196062E8	0	7894	66.34238169241138	0.5222330753063561	0.6763622498362	401.29815673828125	401.3123779296875
79	401.43499755859375	30.2241472117333					1	DETECTED	401.4350 m/z @30.22 [151020OFc1_NvH-0949-Control-9.raw]	401.43499755859375	30.2241472117333	2.18178006666667	97.8648285546667	95.68304848800003	403552.09375	3.1450778022178966E8	0	7894	14.601874845439834	2.9119410355651647	0.003914086988163843	401.4250183105469	401.4448547363281
80	401.4558410644531	18.1247020437333					1	DETECTED	401.4558 m/z @18.12 [151020OFc1_NvH-0949-Control-9.raw]	401.4558410644531	18.1247020437333	4.539142984	98.7990632517333	94.2599202677333	1237290.625	3.3314823584715253E8	0	7894	9.24996426548854	0.6564155265905152	0.7771344899106313	401.44586181640625	401.4656677246094
81	401.474853515625	23.6839793101333					1	DETECTED	401.4749 m/z @23.68 [151020OFc1_NvH-0949-Control-9.raw]	401.474853515625	23.6839793101333	4.3753428912	94.9153935904	90.5400506992	196023.796875	2.9558089128108436E8	0	7894	0.06701478045457421	2.6481203295559923	5.961506209754709	401.4659423828125	401.4848327636719
82	401.5270690917969	20.1992012277333					1	DETECTED	401.5271 m/z @20.20 [151020OFc1_NvH-0949-Control-9.raw]	401.5270690917969	20.1992012277333	5.15066714453333	93.0221141552	87.87144701066667	223020.03125	2.976409957777871E8	3	7894	10.379464550862014	3.855344105887833	11.950291403699651	401.51776123046875	401.5316467285156
83	401.5418701171875	32.1272436634667					1	DETECTED	401.5419 m/z @32.13 [151020OFc1_NvH-0949-Control-9.raw]	401.5418701171875	32.1272436634667	4.73569736133333	98.7532636645333	94.01756630319997	1.1034908E7	4.463934563049176E8	0	7894	0.21259247033803774	0.5069589887216032	1.1865409510791598	401.531982421875	401.55181884765625
84	401.5524597167969	28.9032522386667					1	DETECTED	401.5525 m/z @28.90 [151020OFc1_NvH-0949-Control-9.raw]	401.5524597167969	28.9032522386667	6.2382652656	43.9505878498667	37.7123225842667	251141.734375	1.622372880183177E8	0	7894	23.81767195738513	0.8319511197840325	1.385154682778699	401.5518798828125	401.5530090332031
85	401.5630187988281	17.3247424384					1	DETECTED	401.5630 m/z @17.32 [151020OFc1_NvH-0949-Control-9.raw]	401.5630187988281	17.3247424384	5.09576799573333	96.0786490434667	90.98288104773337	6054488.0	5.051928888517766E8	3	7894	0.18895140573093983	0.5339542189162241	7.894102919623157	401.55303955078125	401.5728759765625
86	401.5773010253906	42.7365554448					1	DETECTED	401.5773 m/z @42.74 [151020OFc1_NvH-0949-Control-9.raw]	401.5773010253906	42.7365554448	6.0592719336	99.8816342338667	93.8223623002667	3854131.25	4.089099953255504E8	0	7894	15.36383590562533	0.5060326607298	40.702756041358406	401.5731201171875	401.5870056152344
87	401.6266174316406	15.7264249130667					1	DETECTED	401.6266 m/z @15.73 [151020OFc1_NvH-0949-Control-9.raw]	401.6266174316406	15.7264249130667	8.5950257432	98.1887876173333	89.5937618741333	380225.03125	2.9602637517602944E8	0	7894	0.32880921504021643	0.7813791171117533	0.4985183676208162	401.6166687011719	401.63653564453125
88	401.65728759765625	16.1184607194667					1	DETECTED	401.6573 m/z @16.12 [151020OFc1_NvH-0949-Control-9.raw]	401.65728759765625	16.1184607194667	3.27305488853333	95.2893479386667	92.01629305013337	400595.0	3.0049048705096215E8	2	7894	0.1653098112257787	1.822927015991993	4.264044456941786	401.6477966308594	401.666015625
89	401.685302734375	30.3247399829333					1	DETECTED	401.6853 m/z @30.32 [151020OFc1_NvH-0949-Control-9.raw]	401.685302734375	30.3247399829333	5.66397616346667	74.2687793221333	68.60480315866663	432583.5625	2.504307870482155E8	0	7894	59.37757729126591	1.9310494644444578	2.796858729076815	401.6755065917969	401.6878356933594
90	401.6979064941406	37.9435941368					1	DETECTED	401.6979 m/z @37.94 [151020OFc1_NvH-0949-Control-9.raw]	401.6979064941406	37.9435941368	0.419480624266667	98.8257884058667	98.40630778160003	1554315.0	3.513631356407916E8	0	7894	0.14728523979597696	1.081477408090437	0.008486317637215296	401.68804931640625	401.7078552246094
91	401.71392822265625	39.23699212					1	DETECTED	401.7139 m/z @39.24 [151020OFc1_NvH-0949-Control-9.raw]	401.71392822265625	39.23699212	6.828027308	94.9244938946667	88.0964665866667	1495289.5	2.8995544585283756E8	0	7894	0.28174577033185955	0.5065421263665861	0.011404387797773616	401.7079162597656	401.71429443359375
92	401.72442626953125	14.71637874					1	DETECTED	401.7244 m/z @14.72 [151020OFc1_NvH-0949-Control-9.raw]	401.72442626953125	14.71637874	4.5750845928	97.8648285546667	93.2897439618667	2273040.0	4.55166032147918E8	2	7894	21.19018756984806	5.253510155032879	2.9827643306188287	401.7144470214844	401.7344055175781
93	401.7452087402344	31.3882716968					1	DETECTED	401.7452 m/z @31.39 [151020OFc1_NvH-0949-Control-9.raw]	401.7452087402344	31.3882716968	4.84674977786667	60.4029756986667	55.55622592080003	6117519.5	4.871139884094918E8	2	7894	8.428807989580406	0.7536370572290452	0.041935935676094827	401.7352294921875	401.75518798828125
94	401.7552185058594	24.5559861104					1	DETECTED	401.7552 m/z @24.56 [151020OFc1_NvH-0949-Control-9.raw]	401.7552185058594	24.5559861104	8.56023507413333	90.2118148856	81.65157981146668	837148.75	3.0881591882719654E8	0	7894	3.6190509735369645	3.236345815562157	0.04375658108926672	401.7552185058594	401.7638244628906
95	401.7740478515625	21.5591914410667					1	DETECTED	401.7740 m/z @21.56 [151020OFc1_NvH-0949-Control-9.raw]	401.7740478515625	21.5591914410667	10.3965302629333	96.7635078514667	86.3669775885334	3341984.5	3.371074961395732E8	0	7894	0.23015364078339573	1.131986596987148	0.4187895522045103	401.7644958496094	401.7837829589844
96	401.8268737792969	15.695908672					1	DETECTED	401.8269 m/z @15.70 [151020OFc1_NvH-0949-Control-9.raw]	401.8268737792969	15.695908672	6.01329502773333	99.478668236	93.46537320826667	285860.5	3.4049981873515606E8	0	7894	0.05279779490384762	0.517169839365326	0.7444054628401185	401.8175048828125	401.83673095703125
97	401.86053466796875	20.7250613693333					1	DETECTED	401.8605 m/z @20.73 [151020OFc1_NvH-0949-Control-9.raw]	401.86053466796875	20.7250613693333	4.9039783872	99.8450764592	94.941098072	4841241.5	3.9441482218052876E8	3	7894	0.15900168607995369	1.443211785556395	47.00691999412956	401.8506774902344	401.8705139160156
98	401.875244140625	32.1394147613333					1	DETECTED	401.8752 m/z @32.14 [151020OFc1_NvH-0949-Control-9.raw]	401.875244140625	32.1394147613333	0.392349934933333	99.1906088501333	98.79825891519997	4232377.0	4.1345280313501257E8	0	7894	0.16448627152157513	0.5069154444133284	0.5195096225783171	401.87054443359375	401.8852233886719
99	401.88641357421875	35.261239712					1	DETECTED	401.8864 m/z @35.26 [151020OFc1_NvH-0949-Control-9.raw]	401.88641357421875	35.261239712	5.04619142933333	99.1308970512	94.08470562186666	496929.9375	2.8483097285367423E8	0	7894	0.03123920666282487	1.987696328044041	2.348476312490324	401.8852844238281	401.88714599609375
100	401.89715576171875	17.3024798130667					1	DETECTED	401.8972 m/z @17.30 [151020OFc1_NvH-0949-Control-9.raw]	401.89715576171875	17.3024798130667	1.07047565733333	99.7542749405333	98.68379928319997	4220589.0	4.7054223321236163E8	0	7894	0.3081530599836775	1.1265711909461362	0.6846885141310886	401.88720703125	401.9071350097656
101	401.9117736816406	42.7365554448					1	DETECTED	401.9118 m/z @42.74 [151020OFc1_NvH-0949-Control-9.raw]	401.9117736816406	42.7365554448	4.7716734688	99.7906246232	95.0189511544	1364403.5	3.301127403422895E8	3	7894	3.9142778339385202	0.6009559024464259	0.3103452090957713	401.9072265625	401.92169189453125
102	401.936767578125	22.8326204122667					1	DETECTED	401.9368 m/z @22.83 [151020OFc1_NvH-0949-Control-9.raw]	401.936767578125	22.8326204122667	5.34144217386667	99.5067177762667	94.16527560240003	653837.625	3.309481193514818E8	0	7894	0.08170667787008412	0.5532251568096134	52.79289464526626	401.9267883300781	401.946533203125
103	401.9482421875	27.4096489648					1	DETECTED	401.9482 m/z @27.41 [151020OFc1_NvH-0949-Control-9.raw]	401.9482421875	27.4096489648	5.17232111013333	99.5613922077333	94.38907109759998	316157.375	2.77719867897245E8	0	7894	0.08212609124848669	2.7474813327496843	0.0035772620216615795	401.94708251953125	401.9504089355469
104	401.9604797363281	42.7365554448					1	DETECTED	401.9605 m/z @42.74 [151020OFc1_NvH-0949-Control-9.raw]	401.9604797363281	42.7365554448	2.7923540808	99.103439104	96.31108502320001	1426346.375	3.761099687551644E8	4	7894	0.3978963284199679	0.505317848136297	0.009237496839516003	401.95062255859375	401.97039794921875
105	401.9791259765625	33.7476779848					1	DETECTED	401.9791 m/z @33.75 [151020OFc1_NvH-0949-Control-9.raw]	401.9791259765625	33.7476779848	0.0904488141333333	99.9916958402667	99.90124702613336	321159.875	3.259208722426474E8	0	7894	64.02413880186054	1.7964088828607898	2.605478890822299	401.97064208984375	401.9887390136719
106	401.9948425292969	56.6379321746667					1	DETECTED	401.9948 m/z @56.64 [151020OFc1_NvH-0949-Control-9.raw]	401.9948425292969	56.6379321746667	0.477163465066667	97.3999671813333	96.92280371626663	110343.0625	2.858094814696538E8	0	7894	61.761371497262864	0.8647786784631681	0.8840963694127212	401.98931884765625	402.0044250488281
107	402.01654052734375	40.7712453192					1	DETECTED	402.0165 m/z @40.77 [151020OFc1_NvH-0949-Control-9.raw]	402.01654052734375	40.7712453192	0.00582914213333333	99.9546250429333	99.94879590079996	114718.953125	3.0332645808985233E8	0	7894	92.94761856813113	1.2831003817236284	1.504759498300197	402.006591796875	402.02642822265625
108	402.03643798828125	42.2412820181333					1	DETECTED	402.0364 m/z @42.24 [151020OFc1_NvH-0949-Control-9.raw]	402.03643798828125	42.2412820181333	0.101274520533333	99.9916958402667	99.89042131973336	387384.3125	2.9519931131031823E8	0	7894	80.34864122509089	1.2707361906197676	2.1113610763215394	402.0264587402344	402.04534912109375
109	402.05218505859375	24.8845463893333					1	DETECTED	402.0522 m/z @24.88 [151020OFc1_NvH-0949-Control-9.raw]	402.05218505859375	24.8845463893333	0.6032875184	97.5502736101333	96.94698609173331	366487.0	3.473228660584833E8	0	7894	0.42918002466824845	2.076084916083306	2444.80722609256	402.0468444824219	402.06134033203125
110	402.1582946777344	16.1507810986667					1	DETECTED	402.1583 m/z @16.15 [151020OFc1_NvH-0949-Control-9.raw]	402.1582946777344	16.1507810986667	6.4686233504	98.584793252	92.1161699016	226659.21875	3.4769552317026836E8	0	7894	0.3474881924014639	4.757006252975511	0.7799539391161711	402.1486511230469	402.1681823730469
111	402.17974853515625	21.9608475429333					1	DETECTED	402.1797 m/z @21.96 [151020OFc1_NvH-0949-Control-9.raw]	402.17974853515625	21.9608475429333	0.00582914213333333	100.000732913067	99.99490377093366	312514.9375	5.2826291153960335E8	3	7894	86.73035986142223	9.295187429514463	7.58328981913011	402.1700744628906	402.1845397949219
112	402.19482421875	20.7250613693333					1	DETECTED	402.1948 m/z @20.73 [151020OFc1_NvH-0949-Control-9.raw]	402.19482421875	20.7250613693333	3.46530292613333	99.8724887296	96.40718580346666	2884396.25	3.806865845121421E8	0	7894	0.2115062059834969	0.6614323008690537	0.7124711218792964	402.1852111816406	402.2048034667969
113	402.2049255371094	36.8182862485333					1	DETECTED	402.2049 m/z @36.82 [151020OFc1_NvH-0949-Control-9.raw]	402.2049255371094	36.8182862485333	6.39022846933333	60.5491619141333	54.15893344479997	656269.875	2.3215148883190128E8	2	7894	31.66107724496183	1.1109986428560277	1.657951627985699	402.204833984375	402.2061767578125
114	402.2161865234375	22.2443040029333					1	DETECTED	402.2162 m/z @22.24 [151020OFc1_NvH-0949-Control-9.raw]	402.2161865234375	22.2443040029333	1.83419826	97.9480839053333	96.11388564533331	3465632.0	5.749626192374682E8	2	7894	0.2588900113485124	1.6762709972864371	0.21476487465931773	402.2062072753906	402.2261657714844
115	402.23162841796875	17.3024798130667					1	DETECTED	402.2316 m/z @17.30 [151020OFc1_NvH-0949-Control-9.raw]	402.23162841796875	17.3024798130667	2.23456462186667	99.7815210304	97.54695640853333	1594245.75	4.490061156275327E8	2	7894	12.830540514828602	1.5842523468180378	14.234907175739094	402.2261962890625	402.23699951171875
116	402.24700927734375	31.3769070650667					1	DETECTED	402.2470 m/z @31.38 [151020OFc1_NvH-0949-Control-9.raw]	402.24700927734375	31.3769070650667	1.83419826	98.8899914144	97.0557931544	2219460.5	4.979489163753077E8	2	7894	14.726587698320618	1.042288288134974	3.60444601874564	402.2370300292969	402.2569885253906
117	402.257568359375	24.5984084965333					1	DETECTED	402.2576 m/z @24.60 [151020OFc1_NvH-0949-Control-9.raw]	402.257568359375	24.5984084965333	8.28543558186667	94.7308644674667	86.44542888560004	147105.578125	2.917663610756618E8	0	7894	85.68508446256503	2.649591504191087	5.405709349292456	402.257080078125	402.26446533203125
118	402.2752380371094	21.5234877877333					1	DETECTED	402.2752 m/z @21.52 [151020OFc1_NvH-0949-Control-9.raw]	402.2752380371094	21.5234877877333	3.74265996186667	95.2162340656	91.47357410373334	870065.1875	3.381597512556613E8	0	7894	2.3503086371770827	15.05688119476227	30.177103259138413	402.2654113769531	402.28521728515625
119	402.2905578613281	17.3024798130667					1	DETECTED	402.2906 m/z @17.30 [151020OFc1_NvH-0949-Control-9.raw]	402.2905578613281	17.3024798130667	17.1113180733333	92.384770872	75.27345279866671	289148.5625	2.462800613126981E8	0	7894	0.19270984295594218	195.6778738539507	1.267758891954316	402.2852478027344	402.2932434082031
120	402.3037414550781	91.8360607845333					1	DETECTED	402.3037 m/z @91.84 [151020OFc1_NvH-0949-Control-9.raw]	402.3037414550781	91.8360607845333	0.486232507466667	94.2598098586667	93.77357735120003	612646.5	2.6277326568035957E8	0	7894	0.09072389893353261	4.249550371889422	4.68836772628967	402.29425048828125	402.3123779296875
121	402.3215637207031	90.5746793544					1	DETECTED	402.3216 m/z @90.57 [151020OFc1_NvH-0949-Control-9.raw]	402.3215637207031	90.5746793544	2.44244764026667	92.5108881530667	90.06844051280004	76604.90625	1.8104980735561022E8	0	7894	1.300964669833661	0.5109846804115151	0.02196936082303017	402.320068359375	402.32489013671875
122	402.4178161621094	20.8835450112					1	DETECTED	402.4178 m/z @20.88 [151020OFc1_NvH-0949-Control-9.raw]	402.4178161621094	20.8835450112	4.62083565493333	99.9916958402667	95.37086018533337	339978.0	2.995201926754614E8	0	7894	0.13972777194357278	10.488560786068867	176.4118751206535	402.4078674316406	402.4276428222656
123	402.4383544921875	22.8326204122667					1	DETECTED	402.4384 m/z @22.83 [151020OFc1_NvH-0949-Control-9.raw]	402.4383544921875	22.8326204122667	0.295250964266667	79.6680066216	79.37275565733333	310591.375	2.6455406251907006E8	0	7894	0.08930422865278587	1.760914374689298	0.004907746474215352	402.4286193847656	402.4396667480469
124	402.4498596191406	23.3120707152					1	DETECTED	402.4499 m/z @23.31 [151020OFc1_NvH-0949-Control-9.raw]	402.4498596191406	23.3120707152	0.081586548	83.2148995522667	83.1333130042667	316067.5	2.9370952129816365E8	0	7894	0.14034819290670697	2.423585914070093	0.04042953669020369	402.4399719238281	402.4519348144531
125	402.4620056152344	42.7489722296					1	DETECTED	402.4620 m/z @42.75 [151020OFc1_NvH-0949-Control-9.raw]	402.4620056152344	42.7489722296	1.3152290232	96.0334249181333	94.7181958949333	729749.5625	3.23332601041161E8	0	7894	0.20910266063351202	1.3895539837990318	0.0057714032152031735	402.45220947265625	402.4719543457031
126	402.4801940917969	50.8865997237333					1	DETECTED	402.4802 m/z @50.89 [151020OFc1_NvH-0949-Control-9.raw]	402.4801940917969	50.8865997237333	1.4036929424	89.0458325029333	87.6421395605333	430172.96875	3.143793002142801E8	0	7894	33.33408083190167	0.9866024548759248	1.1681648743513815	402.4720458984375	402.4900817871094
127	402.5292053222656	20.7345802626667					1	DETECTED	402.5292 m/z @20.73 [151020OFc1_NvH-0949-Control-9.raw]	402.5292053222656	20.7345802626667	4.69937449733333	99.6814594584	94.98208496106668	1011343.25	3.282274720720327E8	0	7894	0.3057243587066978	0.5064999188436207	1.327593400021181	402.51922607421875	402.5391845703125
128	402.5498352050781	17.8828522848					1	DETECTED	402.5498 m/z @17.88 [151020OFc1_NvH-0949-Control-9.raw]	402.5498352050781	17.8828522848	0.2127539152	99.172398512	98.9596445968	1327823.25	3.307000959985878E8	3	7894	5.667414805541977	0.821703835663346	0.0172546652068419	402.5399169921875	402.5534362792969
129	402.5634765625	16.5071830629333					1	DETECTED	402.5635 m/z @16.51 [151020OFc1_NvH-0949-Control-9.raw]	402.5634765625	16.5071830629333	4.69937449733333	91.8952458850667	87.19587138773338	1958440.375	3.8827239224141175E8	3	7894	0.19804151610623322	12.030758929292514	3.6112126635943698	402.5534973144531	402.5734558105469
130	402.57440185546875	31.5934654845333					1	DETECTED	402.5744 m/z @31.59 [151020OFc1_NvH-0949-Control-9.raw]	402.57440185546875	31.5934654845333	4.78068585546667	97.5035864989333	92.72290064346663	387011.5	3.040775728973437E8	0	7894	15.038001238804974	2.2679670862687025	0.0095054767757027	402.5735778808594	402.5838928222656
131	402.6180725097656	27.1343079325333					1	DETECTED	402.6181 m/z @27.13 [151020OFc1_NvH-0949-Control-9.raw]	402.6180725097656	27.1343079325333	2.38687788026667	96.3641999525333	93.97732207226663	324609.46875	3.0500695124397945E8	0	7894	6.355677369844656	1.8987289159679674	11.056211692602169	402.60858154296875	402.6275939941406
132	402.6708679199219	23.4877855792					1	DETECTED	402.6709 m/z @23.49 [151020OFc1_NvH-0949-Control-9.raw]	402.6708679199219	23.4877855792	11.3128509904	95.5914985269333	84.2786475365333	269975.53125	2.8507028559831655E8	0	7894	0.13480090524614852	3.4611540177826967	5.922308035565393	402.6612548828125	402.6729736328125
133	402.6835021972656	21.5591914410667					1	DETECTED	402.6835 m/z @21.56 [151020OFc1_NvH-0949-Control-9.raw]	402.6835021972656	21.5591914410667	3.9449911088	97.0479820472	93.1029909384	288023.90625	3.1544422643185383E8	0	7894	3.1670293282315853	4.054915483490598	0.002423529702389176	402.6735534667969	402.6888122558594
134	402.6988830566406	25.6971579146667					1	DETECTED	402.6989 m/z @25.70 [151020OFc1_NvH-0949-Control-9.raw]	402.6988830566406	25.6971579146667	4.54809708693333	94.9337101336	90.38561304666668	5104530.5	4.388231811684346E8	2	7894	0.362960210385598	0.5288514752007926	1.204780888683751	402.6889343261719	402.7073669433594
135	402.7173767089844	21.7342957506667					1	DETECTED	402.7174 m/z @21.73 [151020OFc1_NvH-0949-Control-9.raw]	402.7173767089844	21.7342957506667	4.88567274026667	96.6283509749333	91.74267823466663	5731998.5	5.471081018335451E8	2	7894	0.23654717221710087	0.558073200512945	0.16649795330235198	402.7073974609375	402.72735595703125
136	402.7360534667969	27.1728199002667					1	DETECTED	402.7361 m/z @27.17 [151020OFc1_NvH-0949-Control-9.raw]	402.7360534667969	27.1728199002667	4.9894112488	95.4922182258667	90.5028069770667	2352771.25	4.0040631776688915E8	2	7894	2.9137802868805416	0.5771729089182017	0.1562127385367075	402.7273864746094	402.7459411621094
137	402.75799560546875	22.9553463909333					1	DETECTED	402.7580 m/z @22.96 [151020OFc1_NvH-0949-Control-9.raw]	402.75799560546875	22.9553463909333	4.16776581253333	98.3911164938667	94.22335068133337	994653.0	3.363679735261636E8	2	7894	1.4570065659297384	2.113394758500454	1.2552827259104293	402.7481384277344	402.7677001953125
138	402.85821533203125	11.8417928157333					1	DETECTED	402.8582 m/z @11.84 [151020OFc1_NvH-0949-Control-9.raw]	402.85821533203125	11.8417928157333	0.232251500266667	99.4507974112	99.21854591093333	4157939.5	3.5640665093339133E8	3	7894	0.13816196532985003	67.82269993624968	2.9034221109614755	402.8482360839844	402.8681640625
139	402.8699951171875	33.3923461909333					1	DETECTED	402.8700 m/z @33.39 [151020OFc1_NvH-0949-Control-9.raw]	402.8699951171875	33.3923461909333	4.73569736133333	99.1814842341333	94.44578687279996	261494.765625	3.425501329445227E8	3	7894	25.093965503107217	1.6768607958114568	2.989685730430067	402.86822509765625	402.8799743652344
140	402.8906555175781	32.7965803413333					1	DETECTED	402.8907 m/z @32.80 [151020OFc1_NvH-0949-Control-9.raw]	402.8906555175781	32.7965803413333	3.68859193226667	99.6539971448	95.96540521253333	4629585.5	4.6128321402461183E8	3	7894	6.629836750923907	0.5134820176563107	0.03153436142662334	402.8807067871094	402.90057373046875
141	402.9028015136719	29.8332900117333					1	DETECTED	402.9028 m/z @29.83 [151020OFc1_NvH-0949-Control-9.raw]	402.9028015136719	29.8332900117333	3.769211664	99.9180443989333	96.14883273493331	308095.625	2.6080453030900785E8	0	7894	24.10667711379569	2.074426850424783	0.10444050911572018	402.9006652832031	402.9125671386719
142	402.9362487792969	35.1889966269333					1	DETECTED	402.9362 m/z @35.19 [151020OFc1_NvH-0949-Control-9.raw]	402.9362487792969	35.1889966269333	2.09437456853333	99.7815210304	97.68714646186667	95820.3125	2.807501718303434E8	0	7894	91.60881850285654	1.6986340530771629	2.3874662006231024	402.9266662597656	402.9418029785156
143	402.95220947265625	18.3311305344					1	DETECTED	402.9522 m/z @18.33 [151020OFc1_NvH-0949-Control-9.raw]	402.95220947265625	18.3311305344	2.39760444346667	99.2184150757333	96.82081063226663	467676.15625	3.059646728792691E8	0	7894	5.659284110378179	1.0783011436044947	1.3474677296000601	402.9424743652344	402.9580078125
144	402.968017578125	21.7734871773333					1	DETECTED	402.9680 m/z @21.77 [151020OFc1_NvH-0949-Control-9.raw]	402.968017578125	21.7734871773333	0.858175811466667	99.8541949893333	98.99601917786663	590504.9375	3.1993684095430064E8	0	7894	17.56065452927201	1.5382325668595387	5.615017072041585	402.9581298828125	402.9778747558594
145	403.018798828125	27.2119884498667					1	DETECTED	403.0188 m/z @27.21 [151020OFc1_NvH-0949-Control-9.raw]	403.018798828125	27.2119884498667	0.00582914213333333	99.7361193658667	99.73029022373336	142963.921875	3.3656724289759254E8	0	7894	75.78769653717502	1.9121453604242697	2.78723989260984	403.0091247558594	403.0287170410156
146	403.0496826171875	34.4811754882667					1	DETECTED	403.0497 m/z @34.48 [151020OFc1_NvH-0949-Control-9.raw]	403.0496826171875	34.4811754882667	0.6584948824	98.6401609013333	97.9816660189333	135053.46875	2.739863800331123E8	0	7894	97.16843501471145	1.4805557123709192	1.9591563654324822	403.03973388671875	403.05157470703125
147	403.0617370605469	49.9248798957333					1	DETECTED	403.0617 m/z @49.92 [151020OFc1_NvH-0949-Control-9.raw]	403.0617370605469	49.9248798957333	0.6032875184	99.8268930074667	99.2236054890667	143424.625	3.6179654847364414E8	0	7894	null	1.1486646463105505	2.0788958630566046	403.0530700683594	403.069091796875
148	403.1040344238281	59.9106027338667					1	DETECTED	403.1040 m/z @59.91 [151020OFc1_NvH-0949-Control-9.raw]	403.1040344238281	59.9106027338667	14.0619488506667	94.9062312685333	80.84428241786661	72083.78125	2.341942705085255E8	0	7894	80.32506517665674	0.8781194213947708	0.7475514657187292	403.0958557128906	403.107666015625
149	403.17340087890625	23.4967145485333					1	DETECTED	403.1734 m/z @23.50 [151020OFc1_NvH-0949-Control-9.raw]	403.17340087890625	23.4967145485333	0.00582914213333333	100.000732913067	99.99490377093366	252505.234375	3.3080925996147346E8	0	7894	0.13247265054505775	2.077232277579147	3.795058936060778	403.1636047363281	403.1825256347656
150	403.19256591796875	11.8597758173333					1	DETECTED	403.1926 m/z @11.86 [151020OFc1_NvH-0949-Control-9.raw]	403.19256591796875	11.8597758173333	0.0904488141333333	99.7088490258667	99.61840021173336	2417358.5	4.529268472803519E8	3	7894	7.191008869284458	2.3758772012636724	1.9241889906303546	403.1826171875	403.2025451660156
151	403.2041320800781	30.3444460464					1	DETECTED	403.2041 m/z @30.34 [151020OFc1_NvH-0949-Control-9.raw]	403.2041320800781	30.3444460464	4.75375289306667	97.2986870901333	92.54493419706662	1231445.5	3.657975605396546E8	3	7894	16.574591996057933	1.201076113402967	1.2441298467791528	403.20257568359375	403.2052917480469
152	403.2153015136719	21.3337730152					1	DETECTED	403.2153 m/z @21.33 [151020OFc1_NvH-0949-Control-9.raw]	403.2153015136719	21.3337730152	4.50269326266667	98.9186768554667	94.41598359280003	1.7818434E7	9.968680275344726E8	2	7894	2.3217480172677547	0.555129317459828	2.3659783852298166	403.2053527832031	403.22528076171875
153	403.23260498046875	31.3769070650667					1	DETECTED	403.2326 m/z @31.38 [151020OFc1_NvH-0949-Control-9.raw]	403.23260498046875	31.3769070650667	0.00582914213333333	100.000732913067	99.99490377093366	2964065.75	5.1068434862429327E8	2	7894	7.543132124465355	0.5214734076899946	7.168520531003822	403.2253112792969	403.2344055175781
154	403.2444152832031	33.194198856					1	DETECTED	403.2444 m/z @33.19 [151020OFc1_NvH-0949-Control-9.raw]	403.2444152832031	33.194198856	4.43054411653333	94.5003947584	90.06985064186668	4004449.0	5.258338051042999E8	2	7894	21.394674752622883	1.2135684315477435	0.06155001947578421	403.23443603515625	403.25433349609375
155	403.2557373046875	16.5678679544					1	DETECTED	403.2557 m/z @16.57 [151020OFc1_NvH-0949-Control-9.raw]	403.2557373046875	16.5678679544	6.6209257064	58.7816838773333	52.1607581709333	1840837.375	2.0804458008222035E8	0	7894	0.15346859992217077	1.2142808020163027	35.64198568437202	403.2544860839844	403.26507568359375
156	403.267822265625	14.88663932					1	DETECTED	403.2678 m/z @14.89 [151020OFc1_NvH-0949-Control-9.raw]	403.267822265625	14.88663932	4.79955445653333	92.4387370098667	87.63918255333337	224715.59375	2.863962324303446E8	0	7894	0.08817909464299234	365.49487972665423	799.7158920133539	403.2673034667969	403.2756042480469
157	403.306640625	91.8670354786667					1	DETECTED	403.3066 m/z @91.87 [151020OFc1_NvH-0949-Control-9.raw]	403.306640625	91.8670354786667	4.19430945466667	94.0586638672	89.86435441253333	129872.375	2.930414756765122E8	0	7894	0.13286542512645383	0.5124989177816448	0.4538178467107668	403.30450439453125	403.3148498535156
158	403.44732666015625	37.2536789338667					1	DETECTED	403.4473 m/z @37.25 [151020OFc1_NvH-0949-Control-9.raw]	403.44732666015625	37.2536789338667	5.03692901866667	95.7964710893333	90.75954207066663	347475.78125	3.250497591903403E8	0	7894	19.05497861418862	1.7995460177043663	2.4377387242265334	403.4377136230469	403.4572448730469
159	403.4712829589844	32.8441088832					1	DETECTED	403.4713 m/z @32.84 [151020OFc1_NvH-0949-Control-9.raw]	403.4712829589844	32.8441088832	3.31950230506667	99.6257957824	96.30629347733334	2549486.5	3.6718110688769585E8	4	7894	0.17202087755924822	0.5064027366534858	0.017587704999043746	403.4616394042969	403.48126220703125
160	403.4893493652344	14.9145952186667					1	DETECTED	403.4893 m/z @14.91 [151020OFc1_NvH-0949-Control-9.raw]	403.4893493652344	14.9145952186667	5.16291079706667	83.4632866733333	78.30037587626663	1702061.75	3.209786429088872E8	0	7894	0.39074719065865615	43.95752921709125	3.090540745620858	403.4812927246094	403.4991760253906
161	403.5088195800781	40.4494319957333					1	DETECTED	403.5088 m/z @40.45 [151020OFc1_NvH-0949-Control-9.raw]	403.5088195800781	40.4494319957333	4.9512281576	84.5788739818667	79.62764582426671	123257.4296875	2.8716542824122953E8	0	7894	74.38927092754567	1.121572885593836	1.4580150271899204	403.4996032714844	403.5097961425781
162	403.51995849609375	14.5386118018667					1	DETECTED	403.5200 m/z @14.54 [151020OFc1_NvH-0949-Control-9.raw]	403.51995849609375	14.5386118018667	5.33125245466667	99.6997195581333	94.36846710346663	981661.0	3.3847948339062685E8	0	7894	0.1967242512609353	1.0178401587854273	5.902419073655998	403.5101318359375	403.5263977050781
163	403.53643798828125	12.6129194701333					1	DETECTED	403.5364 m/z @12.61 [151020OFc1_NvH-0949-Control-9.raw]	403.53643798828125	12.6129194701333	3.7064145728	96.2549761266667	92.5485615538667	8056114.5	4.385788929746908E8	2	7894	0.18857926899176292	13.614925955733828	0.2867136684389168	403.5264587402344	403.5464172363281
164	403.5466613769531	26.0074378581333					1	DETECTED	403.5467 m/z @26.01 [151020OFc1_NvH-0949-Control-9.raw]	403.5466613769531	26.0074378581333	4.86721200426667	48.7061749584	43.83896295413333	556657.0	1.9585897111525157E8	0	7894	0.12397039316243763	0.5048150726004255	0.007019948251494173	403.54644775390625	403.5492858886719
165	403.559326171875	32.7512932757333					1	DETECTED	403.5593 m/z @32.75 [151020OFc1_NvH-0949-Control-9.raw]	403.559326171875	32.7512932757333	4.73569736133333	100.000732913067	95.26503555173366	1197695.875	3.765303031801341E8	3	7894	6.5340118863711645	0.5247041365140737	0.6327094850997312	403.5493469238281	403.5692443847656
166	403.5712585449219	17.3786564666667					1	DETECTED	403.5713 m/z @17.38 [151020OFc1_NvH-0949-Control-9.raw]	403.5712585449219	17.3786564666667	4.28556275493333	67.5741837064	63.288620951466676	291595.40625	2.0284807426728362E8	0	7894	0.07037443420631462	3.714151963710989	1.2567637682105166	403.5693359375	403.5735168457031
167	403.5836486816406	35.6217001277333					1	DETECTED	403.5836 m/z @35.62 [151020OFc1_NvH-0949-Control-9.raw]	403.5836486816406	35.6217001277333	4.86721200426667	94.6937086453333	89.82649664106663	1189922.625	3.1433643084159106E8	3	7894	0.2794403709703701	2.942449344967901	106.99150381451497	403.5737609863281	403.59246826171875
168	403.6020812988281	14.8532288128					1	DETECTED	403.6021 m/z @14.85 [151020OFc1_NvH-0949-Control-9.raw]	403.6020812988281	14.8532288128	4.78068585546667	75.2188518898667	70.43816603440003	119579.1953125	2.6354606249601617E8	0	7894	0.11323572726410802	4.260246884012072	7.665013903559606	403.5948181152344	403.6114501953125
169	403.6750793457031	11.4019602165333					1	DETECTED	403.6751 m/z @11.40 [151020OFc1_NvH-0949-Control-9.raw]	403.6750793457031	11.4019602165333	5.72972335546667	94.4250663792	88.69534302373333	194306.109375	3.458896207547098E8	0	7894	0.05717552139056714	1.4713924825741684	1.3125854395163359	403.6653137207031	403.6796875
170	403.6903076171875	19.0025413933333					1	DETECTED	403.6903 m/z @19.00 [151020OFc1_NvH-0949-Control-9.raw]	403.6903076171875	19.0025413933333	2.74735295493333	99.478668236	96.73131528106667	499927.71875	3.343846903224811E8	0	7894	0.2249130994430395	0.522259537655441	0.046496704260233945	403.6803283691406	403.7002868652344
171	403.7013244628906	25.5645558226667					1	DETECTED	403.7013 m/z @25.56 [151020OFc1_NvH-0949-Control-9.raw]	403.7013244628906	25.5645558226667	8.85063539066667	93.1545205336	84.30388514293334	448425.75	3.055536289485239E8	0	7894	8.504638064428452	2.6140404419938674	8.231389354839894	403.7003173828125	403.7018127441406
172	403.7118225097656	26.1215511565333					1	DETECTED	403.7118 m/z @26.12 [151020OFc1_NvH-0949-Control-9.raw]	403.7118225097656	26.1215511565333	4.50269326266667	99.7088490258667	95.20615576320003	2.2959222E7	1.265687600149311E9	2	7894	0.2568134391035173	1.7231597241442898	0.6002552520105968	403.70184326171875	403.7218017578125
173	403.7290954589844	21.3337730152					1	DETECTED	403.7291 m/z @21.33 [151020OFc1_NvH-0949-Control-9.raw]	403.7290954589844	21.3337730152	5.018285564	99.3115405330667	94.29325496906671	1.3857556E7	6.431392037932858E8	2	7894	0.17414151883804152	1.7322296176050815	2.572012065177938	403.7218322753906	403.73907470703125
174	403.7424621582031	31.9154445525333					1	DETECTED	403.7425 m/z @31.92 [151020OFc1_NvH-0949-Control-9.raw]	403.7424621582031	31.9154445525333	2.18178006666667	97.3908172936	95.20903722693332	3638138.75	4.511835928237941E8	2	7894	0.17291184398492376	0.8197253637330693	0.10639560633059997	403.7391357421875	403.75238037109375
175	403.753662109375	57.6654179392					1	DETECTED	403.7537 m/z @57.67 [151020OFc1_NvH-0949-Control-9.raw]	403.753662109375	57.6654179392	5.16291079706667	92.4387370098667	87.27582621280003	965386.4375	3.0730799507282674E8	0	7894	41.20885461199586	0.5021899594590864	0.007973907464339484	403.7524719238281	403.7625732421875
176	403.8537292480469	14.5386118018667					1	DETECTED	403.8537 m/z @14.54 [151020OFc1_NvH-0949-Control-9.raw]	403.8537292480469	14.5386118018667	4.65023128693333	96.8461901917333	92.19595890479997	340323.21875	3.7615001275545543E8	0	7894	4.051025643757491	0.5177820081003789	51.40297583206715	403.84375	403.8601379394531
177	403.8703918457031	12.6225692730667					1	DETECTED	403.8704 m/z @12.62 [151020OFc1_NvH-0949-Control-9.raw]	403.8703918457031	12.6225692730667	2.5687857064	99.9453525018667	97.37656679546669	4883079.0	4.382232875229315E8	3	7894	1.4437200427661274	0.8428747591240413	8.377060970226552	403.8614501953125	403.8803405761719
178	403.88397216796875	27.6570042754667					1	DETECTED	403.8840 m/z @27.66 [151020OFc1_NvH-0949-Control-9.raw]	403.88397216796875	27.6570042754667	3.99864463493333	99.7361193658667	95.73747473093337	912353.6875	3.899628232959966E8	3	7894	5.17985561359551	0.5147612493920167	0.35273185891659414	403.8804016113281	403.8939514160156
179	403.8995056152344	21.2506616437333					1	DETECTED	403.8995 m/z @21.25 [151020OFc1_NvH-0949-Control-9.raw]	403.8995056152344	21.2506616437333	4.6902019344	98.0128601837333	93.3226582493333	474931.46875	2.926083987574065E8	0	7894	0.14653459650142864	0.5059222534722818	0.013261764780286222	403.89398193359375	403.9019775390625
180	403.9120178222656	28.9846159597333					1	DETECTED	403.9120 m/z @28.98 [151020OFc1_NvH-0949-Control-9.raw]	403.9120178222656	28.9846159597333	2.8101060408	99.5980920221333	96.7879859813333	3284980.5	3.983032045365384E8	3	7894	0.23318315627922814	0.9692084928176719	32.78223079526103	403.90203857421875	403.9219970703125
181	403.9255676269531	11.4115537976					1	DETECTED	403.9256 m/z @11.41 [151020OFc1_NvH-0949-Control-9.raw]	403.9255676269531	11.4115537976	2.96507503946667	94.9701330296	92.00505799013334	190039.578125	3.012388948101431E8	0	7894	0.13029041158642407	0.8751480884132777	0.6256828267920882	403.9222412109375	403.935546875
182	403.9521789550781	26.2426562314667					1	DETECTED	403.9522 m/z @26.24 [151020OFc1_NvH-0949-Control-9.raw]	403.9521789550781	26.2426562314667	4.21209868666667	99.9638685877333	95.75176990106664	1906938.625	2.978503749884975E8	0	7894	0.14798116058194566	1.8085250226430547	0.2870463369270872	403.9423828125	403.962158203125
183	403.9723815917969	32.8999130290667					1	DETECTED	403.9724 m/z @32.90 [151020OFc1_NvH-0949-Control-9.raw]	403.9723815917969	32.8999130290667	1.37061400506667	99.2465330978667	97.87591909280003	1076215.625	3.536740973370791E8	0	7894	6.196493647360359	1.0980462811672003	0.033362973729324404	403.9625549316406	403.98236083984375
184	403.9908447265625	14.8532288128					1	DETECTED	403.9908 m/z @14.85 [151020OFc1_NvH-0949-Control-9.raw]	403.9908447265625	14.8532288128	4.65937470746667	99.4320044738667	94.77262976640003	695541.3125	3.5717709589975995E8	0	7894	0.27097757968863867	0.7802778847203888	0.1627731323075186	403.9823913574219	404.0008239746094
185	404.0020446777344	65.5670125085333					1	DETECTED	404.0020 m/z @65.57 [151020OFc1_NvH-0949-Control-9.raw]	404.0020446777344	65.5670125085333	0.736429766933333	97.9572542333333	97.22082446639997	98569.3515625	3.292450489724486E8	0	7894	74.56475804291519	0.7504485579481617	0.5617039136167591	404.0009460449219	404.01202392578125
186	404.024658203125	22.9939500872					1	DETECTED	404.0247 m/z @22.99 [151020OFc1_NvH-0949-Control-9.raw]	404.024658203125	22.9939500872	0.121232109333333	98.908731192	98.78749908266667	252179.8125	3.1602917464776015E8	0	7894	11.332253786354203	3.7057763761667863	0.29043645995202705	404.01513671875	404.03411865234375
187	404.0491638183594	52.6022345357333					1	DETECTED	404.0492 m/z @52.60 [151020OFc1_NvH-0949-Control-9.raw]	404.0491638183594	52.6022345357333	0.5419443344	99.4320044738667	98.8900601394667	105943.765625	3.0974240026824397E8	0	7894	76.22489918891225	0.9614237775321105	0.9214115259226142	404.03948974609375	404.0587463378906
188	404.07159423828125	25.3651013506667					1	DETECTED	404.0716 m/z @25.37 [151020OFc1_NvH-0949-Control-9.raw]	404.07159423828125	25.3651013506667	0.034613996	99.5522570632	99.5176430672	134709.109375	3.1546895865570545E8	0	7894	95.20932813972162	1.942988807525751	2.9671054054509005	404.0618591308594	404.08148193359375
189	404.0971374511719	51.2099901413333					1	DETECTED	404.0971 m/z @51.21 [151020OFc1_NvH-0949-Control-9.raw]	404.0971374511719	51.2099901413333	0.6032875184	98.4377801501333	97.83449263173331	90198.8125	2.681314635468675E8	0	7894	92.68328247590239	1.0214865930741888	1.0427929909373381	404.087646484375	404.0971374511719
190	404.11962890625	89.1768458434667					1	DETECTED	404.1196 m/z @89.18 [151020OFc1_NvH-0949-Control-9.raw]	404.11962890625	89.1768458434667	0.7252170624	99.4320044738667	98.70678741146669	1.6231341E7	9.49538655677301E8	2	7894	0.6560094725838468	1.4308348335976813	1.6051449022215503	404.1110534667969	404.12957763671875
191	404.18206787109375	69.4669683304					1	DETECTED	404.1821 m/z @69.47 [151020OFc1_NvH-0949-Control-9.raw]	404.18206787109375	69.4669683304	0.00582914213333333	100.000732913067	99.99490377093366	136905.765625	3.600929955182859E8	0	7894	86.99097627666787	0.6905459391272095	0.3657267985317069	404.17218017578125	404.18255615234375
192	404.192626953125	90.0663233317333					1	DETECTED	404.1926 m/z @90.07 [151020OFc1_NvH-0949-Control-9.raw]	404.192626953125	90.0663233317333	0.00582914213333333	100.000732913067	99.99490377093366	4040792.75	4.351710073490765E8	3	7894	0.13074052272797587	0.5126115350231942	0.006453135544427391	404.1827087402344	404.19354248046875
193	404.2035827636719	25.1097416794667					1	DETECTED	404.2036 m/z @25.11 [151020OFc1_NvH-0949-Control-9.raw]	404.2035827636719	25.1097416794667	3.35523358053333	100.000732913067	96.64549933253366	3.4755952E7	1.3590202311718802E9	2	7894	0.27382193120110543	0.5504537656441729	14.459141281126572	404.19366455078125	404.21356201171875
194	404.2137145996094	28.1283361056					1	DETECTED	404.2137 m/z @28.13 [151020OFc1_NvH-0949-Control-9.raw]	404.2137145996094	28.1283361056	4.6406047192	98.2347179344	93.5941132152	4051128.5	6.560023821489121E8	2	7894	14.284151435602258	0.9976885833545206	6.366996659024224	404.2135925292969	404.22369384765625
195	404.22723388671875	28.5161733989333					1	DETECTED	404.2272 m/z @28.52 [151020OFc1_NvH-0949-Control-9.raw]	404.22723388671875	28.5161733989333	1.34845781866667	93.8794601224	92.53100230373333	2691030.0	3.78307312630903E8	2	7894	0.1800842934437199	0.8596678089867048	0.44019772159777715	404.2237243652344	404.23004150390625
196	404.24005126953125	40.7155807786667					1	DETECTED	404.2401 m/z @40.72 [151020OFc1_NvH-0949-Control-9.raw]	404.24005126953125	40.7155807786667	0.2127539152	99.4228229618667	99.2100690466667	7086981.0	8.041703283832461E8	3	7894	6.701057889401369	2.657190624339129	0.28865109458340243	404.2300720214844	404.2500305175781
197	404.25213623046875	29.6653621853333					1	DETECTED	404.2521 m/z @29.67 [151020OFc1_NvH-0949-Control-9.raw]	404.25213623046875	29.6653621853333	5.2111981856	94.1842853842667	88.9730871986667	1727122.5	3.48789508731067E8	2	7894	0.21011165880688765	0.5125802405830298	2.132781166414956	404.25006103515625	404.2620849609375
198	404.2634582519531	24.1765486050667					1	DETECTED	404.2635 m/z @24.18 [151020OFc1_NvH-0949-Control-9.raw]	404.2634582519531	24.1765486050667	11.1260408341333	94.8971315877333	83.77109075359999	563908.3125	3.7562948608252156E8	0	7894	66.94963091892095	232.69770795819076	400.32064536472694	404.2622375488281	404.27239990234375
199	404.30084228515625	91.5607639368					1	DETECTED	404.3008 m/z @91.56 [151020OFc1_NvH-0949-Control-9.raw]	404.30084228515625	91.5607639368	1.62196139306667	94.4432306178667	92.82126922480003	76047.46875	2.67386673468235E8	0	7894	0.6114431592525875	0.5160246000588293	0.032049200117658716	404.291259765625	404.3105773925781
200	404.417724609375	46.2124059296					1	DETECTED	404.4177 m/z @46.21 [151020OFc1_NvH-0949-Control-9.raw]	404.417724609375	46.2124059296	1.91055649866667	94.2776051749333	92.36704867626663	2061167.875	3.388192111194767E8	5	7894	0.2523603556247167	1.1627069644274182	1.8280568397924242	404.40814208984375	404.42730712890625
201	404.4537658691406	26.2174604256					1	DETECTED	404.4538 m/z @26.22 [151020OFc1_NvH-0949-Control-9.raw]	404.4537658691406	26.2174604256	2.70302383146667	99.0297709506667	96.32674711920004	740267.375	3.3242342895974267E8	0	7894	0.20930087661543695	0.6436256296524839	0.17055154198716813	404.44390869140625	404.46368408203125
202	404.4918518066406	15.1007346616					1	DETECTED	404.4919 m/z @15.10 [151020OFc1_NvH-0949-Control-9.raw]	404.4918518066406	15.1007346616	4.65023128693333	99.3950380184	94.74480673146667	227825.0625	3.1942915425935555E8	0	7894	26.423077938335496	7.472381185600451	0.07442683070269192	404.4859924316406	404.5018005371094
203	404.5107421875	36.9269478576					1	DETECTED	404.5107 m/z @36.93 [151020OFc1_NvH-0949-Control-9.raw]	404.5107421875	36.9269478576	6.02247867973333	98.3076547170667	92.28517603733337	125574.375	3.0586417781053036E8	0	7894	60.485242877868984	1.5980219843075103	2.3755346520172846	404.5020446777344	404.5175476074219
204	404.52764892578125	23.2875050474667					1	DETECTED	404.5276 m/z @23.29 [151020OFc1_NvH-0949-Control-9.raw]	404.52764892578125	23.2875050474667	4.294473008	96.781730752	92.487257744	1825075.375	4.142977989366836E8	3	7894	1.1259917113104585	0.6654175911143423	0.1368566010515476	404.51788330078125	404.53759765625
205	404.54473876953125	22.1897552770667					1	DETECTED	404.5447 m/z @22.19 [151020OFc1_NvH-0949-Control-9.raw]	404.54473876953125	22.1897552770667	2.85540347333333	94.2974262128	91.44202273946668	723123.125	3.315718163413133E8	3	7894	28.640737238406842	0.5357131962038071	0.3472119415050299	404.53765869140625	404.54559326171875
206	404.5556335449219	39.9014883125333					1	DETECTED	404.5556 m/z @39.90 [151020OFc1_NvH-0949-Control-9.raw]	404.5556335449219	39.9014883125333	4.6716956872	99.3485175437333	94.6768218565333	4034792.5	4.056291809871684E8	3	7894	0.16335646773699608	0.5061069791368394	0.43523814856754844	404.545654296875	404.56536865234375
207	404.5713806152344	36.4424861853333					1	DETECTED	404.5714 m/z @36.44 [151020OFc1_NvH-0949-Control-9.raw]	404.5713806152344	36.4424861853333	4.62083565493333	97.3908172936	92.76998163866666	766379.5625	3.2119838391060185E8	0	7894	15.535562570449404	0.5077864593565872	0.9811753371748332	404.5656433105469	404.57342529296875
208	404.58343505859375	33.084024836					1	DETECTED	404.5834 m/z @33.08 [151020OFc1_NvH-0949-Control-9.raw]	404.58343505859375	33.084024836	2.5062510896	96.3734040448	93.8671529552	5737162.0	4.216595334199859E8	3	7894	0.13607503702753831	0.5269643446367157	0.03931013570579343	404.5735168457031	404.5926818847656
209	404.6181640625	46.1506017192					1	DETECTED	404.6182 m/z @46.15 [151020OFc1_NvH-0949-Control-9.raw]	404.6181640625	46.1506017192	6.42852396	99.6074291149333	93.17890515493329	2414522.5	3.569769005629976E8	0	7894	0.15276463034729204	22.75917771206174	1.2967076344267208	404.60968017578125	404.6280517578125
210	404.6748962402344	33.4068108616					1	DETECTED	404.6749 m/z @33.41 [151020OFc1_NvH-0949-Control-9.raw]	404.6748962402344	33.4068108616	3.32844851333333	95.1067459866667	91.77829747333337	331407.96875	3.303919836906059E8	0	7894	9.627748070903444	1.7831417138755732	6.4722991239948335	404.6651611328125	404.6848449707031
211	404.6903991699219	12.0031575274667					1	DETECTED	404.6904 m/z @12.00 [151020OFc1_NvH-0949-Control-9.raw]	404.6903991699219	12.0031575274667	7.4627057	66.2638585712	58.8011528712	200877.875	2.112322631349907E8	0	7894	0.03916374465445571	13.739862088478358	0.025572400634215196	404.68499755859375	404.6950378417969
212	404.7050476074219	25.0454425666667					1	DETECTED	404.7050 m/z @25.05 [151020OFc1_NvH-0949-Control-9.raw]	404.7050476074219	25.0454425666667	3.92725027866667	96.5448064728	92.61755619413333	1.45618E7	7.049075752638714E8	2	7894	0.24848176583756398	0.6730589169574687	0.3120643751548194	404.695068359375	404.71502685546875
213	404.7150573730469	28.1829190144					1	DETECTED	404.7151 m/z @28.18 [151020OFc1_NvH-0949-Control-9.raw]	404.7150573730469	28.1829190144	4.6406047192	96.4754152706667	91.8348105514667	1115244.875	3.452339580687743E8	0	7894	11.832219081586754	0.9070526637429112	0.5437191611687512	404.7150573730469	404.7217712402344
214	404.7317810058594	12.2607275237333					1	DETECTED	404.7318 m/z @12.26 [151020OFc1_NvH-0949-Control-9.raw]	404.7317810058594	12.2607275237333	1.3927492216	94.7308644674667	93.3381152458667	3202097.0	5.3046962729543173E8	2	7894	10.149207657752726	0.8385559875161206	4.898126400526896	404.7218017578125	404.7417297363281
215	404.7418518066406	40.6685670661333					1	DETECTED	404.7419 m/z @40.67 [151020OFc1_NvH-0949-Control-9.raw]	404.7418518066406	40.6685670661333	5.00916711866667	95.5012642850667	90.49209716640003	2514997.75	4.207480448820312E8	0	7894	3.611144847700423	0.5046119698204288	0.4003594141478984	404.7417907714844	404.75177001953125
216	404.75341796875	29.5879985944					1	DETECTED	404.7534 m/z @29.59 [151020OFc1_NvH-0949-Control-9.raw]	404.75341796875	29.5879985944	4.36629665813333	67.8479154608	63.48161880266667	790257.9375	2.3270814253142557E8	2	7894	2.7780404914681966	0.5892371943507949	0.09106687703483224	404.751953125	404.7627258300781
217	404.76483154296875	24.1082930056					1	DETECTED	404.7648 m/z @24.11 [151020OFc1_NvH-0949-Control-9.raw]	404.76483154296875	24.1082930056	6.828027308	56.4547046088	49.6266773008	243564.5625	1.6333054678698844E8	0	7894	0.12705084500879593	1.4359350188606326	1.8718700377212651	404.7635803222656	404.7745056152344
218	404.8188171386719	46.2248529808					1	DETECTED	404.8188 m/z @46.22 [151020OFc1_NvH-0949-Control-9.raw]	404.8188171386719	46.2248529808	5.54977924266667	98.4469943757333	92.89721513306662	1686123.75	3.749461409312236E8	0	7894	0.18595389459755296	0.5714570368766956	0.004614488578678609	404.8104553222656	404.82855224609375
219	404.8295593261719	13.9391542874667					1	DETECTED	404.8296 m/z @13.94 [151020OFc1_NvH-0949-Control-9.raw]	404.8295593261719	13.9391542874667	5.37047543013333	85.4369828458667	80.06650741573337	190394.296875	3.179359386770837E8	0	7894	0.16384364781732508	4.672045057868501	1.3715859713678065	404.8288269042969	404.8382263183594
220	404.8482360839844	22.5896422789333					1	DETECTED	404.8482 m/z @22.59 [151020OFc1_NvH-0949-Control-9.raw]	404.8482360839844	22.5896422789333	5.27095145973333	96.7270999469333	91.45614848719997	571380.1875	3.3362990303374535E8	0	7894	12.887157819735933	5.54590069269178	5.8364889489063705	404.83837890625	404.8520202636719
221	404.86212158203125	23.3120707152					1	DETECTED	404.8621 m/z @23.31 [151020OFc1_NvH-0949-Control-9.raw]	404.86212158203125	23.3120707152	4.96036108213333	99.8359744301333	94.87561334799997	1364390.875	3.917853225670439E8	3	7894	9.850801024148758	0.5226281987097119	0.32869338982566904	404.8521728515625	404.8655090332031
222	404.8755798339844	17.1939706994667					1	DETECTED	404.8756 m/z @17.19 [151020OFc1_NvH-0949-Control-9.raw]	404.8755798339844	17.1939706994667	2.97403753893333	99.8633132344	96.88927569546667	3499281.0	4.013635955512219E8	3	7894	0.1828786677200469	0.5138432742178255	5.949070910217537	404.8656005859375	404.885498046875
223	404.8901672363281	39.9158379770667					1	DETECTED	404.8902 m/z @39.92 [151020OFc1_NvH-0949-Control-9.raw]	404.8901672363281	39.9158379770667	4.43054411653333	98.2530240026667	93.82247988613338	2776577.25	4.2236943001046777E8	3	7894	11.084918099670741	0.5688632303299871	0.14041399040948746	404.8856201171875	404.900146484375
224	404.90313720703125	15.8011137384					1	DETECTED	404.9031 m/z @15.80 [151020OFc1_NvH-0949-Control-9.raw]	404.90313720703125	15.8011137384	0.081586548	97.1313306064	97.0497440584	872337.6875	3.5120340015127367E8	3	7894	0.1639116784914485	1.6593022795578174	3.430327644008421	404.90020751953125	404.9077453613281
225	404.9178466796875	33.0584566376					1	DETECTED	404.9178 m/z @33.06 [151020OFc1_NvH-0949-Control-9.raw]	404.9178466796875	33.0584566376	1.28167533226667	99.7179546421333	98.43627930986662	3124145.0	3.1989010666986907E8	3	7894	0.21837027619564964	1.5611270441681908	1.3190146499173456	404.90789794921875	404.9278259277344
226	404.94683837890625	21.3005565493333					1	DETECTED	404.9468 m/z @21.30 [151020OFc1_NvH-0949-Control-9.raw]	404.94683837890625	21.3005565493333	0.392349934933333	96.227636776	95.83528684106666	1253996.875	3.360871643692924E8	0	7894	0.14499624028635694	0.5249967883832679	7.257172628608117	404.93707275390625	404.9568176269531
227	404.9627990722656	26.372458708					1	DETECTED	404.9628 m/z @26.37 [151020OFc1_NvH-0949-Control-9.raw]	404.9627990722656	26.372458708	1.96729255066667	98.6976939890667	96.73040143840004	298488.71875	3.236978263456761E8	0	7894	0.12463300278123768	2.9180271830841287	0.3772383709844449	404.9570617675781	404.97265625
228	404.9862060546875	44.4982649802667					1	DETECTED	404.9862 m/z @44.50 [151020OFc1_NvH-0949-Control-9.raw]	404.9862060546875	44.4982649802667	0.560444102133333	99.8633132344	99.30286913226666	140081.9375	3.128128210300735E8	0	7894	74.41511771596339	1.2187682650565204	1.4360691514291406	404.97625732421875	404.9960632324219
229	405.0191345214844	46.1767373488					1	DETECTED	405.0191 m/z @46.18 [151020OFc1_NvH-0949-Control-9.raw]	405.0191345214844	46.1767373488	0.232251500266667	99.7179546421333	99.48570314186662	626603.5	2.9836118245616865E8	0	7894	0.26873089981701526	1.1655507379674994	0.6305729437821561	405.0096740722656	405.02911376953125
230	405.0334777832031	41.3864527416					1	DETECTED	405.0335 m/z @41.39 [151020OFc1_NvH-0949-Control-9.raw]	405.0334777832031	41.3864527416	0.034613996	99.8087163909333	99.7741023949333	128472.2265625	2.511145683500951E8	0	7894	93.96468971982453	1.2181881127876806	1.6507403547982114	405.0291442871094	405.0427551269531
231	405.05169677734375	38.4065616429333					1	DETECTED	405.0517 m/z @38.41 [151020OFc1_NvH-0949-Control-9.raw]	405.05169677734375	38.4065616429333	0.580810208533333	99.9089982757333	99.32818806719996	117067.953125	3.148583254467409E8	0	7894	32.67908556531586	1.4247585877332538	1.8514359423299267	405.04351806640625	405.0600280761719
232	405.08221435546875	37.3791592517333					1	DETECTED	405.0822 m/z @37.38 [151020OFc1_NvH-0949-Control-9.raw]	405.08221435546875	37.3791592517333	0.0630119296	99.6997195581333	99.6367076285333	113827.7421875	3.478367224002329E8	0	7894	93.62590135622833	1.3365330631791115	1.6409509498436652	405.0722351074219	405.091552734375
233	405.1034240722656	90.3607755424					1	DETECTED	405.1034 m/z @90.36 [151020OFc1_NvH-0949-Control-9.raw]	405.1034240722656	90.3607755424	8.7277226008	97.2337421349333	88.50601953413329	4359910.0	3.8283860216570616E8	0	7894	0.07030769242371093	1.3032314158904732	1.1703915610538882	405.09344482421875	405.1112060546875
234	405.12322998046875	89.2222952058667					1	DETECTED	405.1232 m/z @89.22 [151020OFc1_NvH-0949-Control-9.raw]	405.12322998046875	89.2222952058667	5.70325280666667	99.5338363066667	93.83058350000003	2867691.5	3.88191886862431E8	0	7894	0.5997016482725286	1.1979778314836267	1.040799696507913	405.1136474609375	405.1331481933594
235	405.1640930175781	13.9028480448					1	DETECTED	405.1641 m/z @13.90 [151020OFc1_NvH-0949-Control-9.raw]	405.1640930175781	13.9028480448	3.53674202266667	98.1977284896	94.66098646693332	200267.34375	3.265409287859518E8	0	7894	5.961015249625065	7.230976428366599	0.01875005523498103	405.154296875	405.1714782714844
236	405.1817626953125	17.7486084253333					1	DETECTED	405.1818 m/z @17.75 [151020OFc1_NvH-0949-Control-9.raw]	405.1817626953125	17.7486084253333	0.13209852	100.000732913067	99.868634393067	3430368.0	3.6644669921872455E8	3	7894	0.1644314924496051	0.5812566170271316	10.444638051430372	405.1724853515625	405.1917419433594
237	405.1961975097656	90.0399192986667					1	DETECTED	405.1962 m/z @90.04 [151020OFc1_NvH-0949-Control-9.raw]	405.1961975097656	90.0399192986667	3.62639265973333	96.4284699088	92.80207724906667	887967.625	4.2947983044529355E8	3	7894	66.91551916447348	0.5046331268462935	0.006206419800636885	405.1917724609375	405.1965026855469
238	405.2065124511719	25.1097416794667					1	DETECTED	405.2065 m/z @25.11 [151020OFc1_NvH-0949-Control-9.raw]	405.2065124511719	25.1097416794667	3.56336446613333	99.8906196472	96.32725518106666	3921636.0	5.531931800721402E8	3	7894	0.1808810507356462	0.5561722160138785	0.06679446328324737	405.196533203125	405.2132568359375
239	405.2232971191406	21.8579360330667					1	DETECTED	405.2233 m/z @21.86 [151020OFc1_NvH-0949-Control-9.raw]	405.2232971191406	21.8579360330667	4.6902019344	97.1499099173333	92.45970798293331	1.057612E7	6.940835197046416E8	3	7894	0.2108385162860813	1.410391520779614	1.8172373813923675	405.21331787109375	405.2332763671875
240	405.2350158691406	10.3763076717333					1	DETECTED	405.2350 m/z @10.38 [151020OFc1_NvH-0949-Control-9.raw]	405.2350158691406	10.3763076717333	4.26759401813333	99.1127059925333	94.84511197439997	3620025.5	4.805000214094133E8	2	7894	3.5691291477397336	4.771101287823208	214.47624258791257	405.2333068847656	405.24493408203125
241	405.2455749511719	91.3202586488					1	DETECTED	405.2456 m/z @91.32 [151020OFc1_NvH-0949-Control-9.raw]	405.2455749511719	91.3202586488	5.09576799573333	95.2162340656	90.12046606986668	925132.8125	3.299259031805649E8	0	7894	0.11943235127151297	0.5078195187018528	0.0029738213687182254	405.2450256347656	405.24951171875
242	405.259521484375	62.5472950672					1	DETECTED	405.2595 m/z @62.55 [151020OFc1_NvH-0949-Control-9.raw]	405.259521484375	62.5472950672	0.448343056533333	95.8604890589333	95.41214600239996	3676909.5	4.9757722632664764E8	2	7894	0.26419997318720334	0.5072877920504381	0.010712423363175624	405.2495422363281	405.26904296875
243	405.28472900390625	48.7331705805333					1	DETECTED	405.2847 m/z @48.73 [151020OFc1_NvH-0949-Control-9.raw]	405.28472900390625	48.7331705805333	6.49632932533333	92.0104897021333	85.51416037679996	101946.71875	2.901684418418352E8	0	7894	41.916657835833014	1.0123171837130687	1.0247781823522961	405.2757263183594	405.2936096191406
244	405.43359375	22.8440515338667					1	DETECTED	405.4336 m/z @22.84 [151020OFc1_NvH-0949-Control-9.raw]	405.43359375	22.8440515338667	3.769211664	99.616541216	95.847329552	549532.0	3.072677545590609E8	0	7894	6.7940381295775545	5.098141988450907	1.2187327276656534	405.42364501953125	405.4435119628906
245	405.44830322265625	21.3122192085333					1	DETECTED	405.4483 m/z @21.31 [151020OFc1_NvH-0949-Control-9.raw]	405.44830322265625	21.3122192085333	4.9039783872	97.9572542333333	93.0532758461333	240454.65625	2.9918667790020245E8	0	7894	3.2511308408901414	3.3995403967662323	1.0670095973762799	405.44403076171875	405.4581604003906
246	405.4755859375	23.6973706872					1	DETECTED	405.4756 m/z @23.70 [151020OFc1_NvH-0949-Control-9.raw]	405.4755859375	23.6973706872	4.41239627626667	96.9746346645333	92.56223838826662	1947610.0	3.825611109695446E8	0	7894	0.22699701846464038	1.4461041884994863	0.8855439216837151	405.4660949707031	405.4855651855469
247	405.4919738769531	20.6096066893333					1	DETECTED	405.4920 m/z @20.61 [151020OFc1_NvH-0949-Control-9.raw]	405.4919738769531	20.6096066893333	6.1876659288	99.2465330978667	93.0588671690667	791744.375	3.2110425561990476E8	0	7894	0.0893778612924514	0.5143652114692014	1.324041787248682	405.4857177734375	405.501708984375
248	405.51593017578125	17.7086068864					1	DETECTED	405.5159 m/z @17.71 [151020OFc1_NvH-0949-Control-9.raw]	405.51593017578125	17.7086068864	6.6209257064	73.5190065248	66.8980808184	2152176.5	2.5843586547936472E8	0	7894	0.1815917830023288	1.3448630018986452	15.466366924095926	405.50604248046875	405.5212097167969
249	405.5315856933594	20.4415853712					1	DETECTED	405.5316 m/z @20.44 [151020OFc1_NvH-0949-Control-9.raw]	405.5315856933594	20.4415853712	3.65305887226667	86.6016729837333	82.94861411146663	3493197.0	3.964062638990485E8	3	7894	0.600005891952538	0.6584890949869885	1.085700206490756	405.5218200683594	405.54156494140625
250	405.5513610839844	22.8651803685333					1	DETECTED	405.5514 m/z @22.87 [151020OFc1_NvH-0949-Control-9.raw]	405.5513610839844	22.8651803685333	2.9192649328	95.4192650442667	92.50000011146669	1022130.0625	3.45231773969649E8	0	7894	5.810012586285868	0.5120160100166667	0.47073813298862316	405.5415954589844	405.55517578125
251	405.565185546875	15.9685000133333					1	DETECTED	405.5652 m/z @15.97 [151020OFc1_NvH-0949-Control-9.raw]	405.565185546875	15.9685000133333	0.304980088266667	98.6586217714667	98.35364168320004	1320600.125	3.730294767639118E8	3	7894	11.502598486023423	1.0929751145580444	1.1552025049624122	405.5552062988281	405.57513427734375
252	405.57763671875	19.0584767053333					1	DETECTED	405.5776 m/z @19.06 [151020OFc1_NvH-0949-Control-9.raw]	405.57763671875	19.0584767053333	8.0959566352	44.6145172424	36.5185606072	217215.828125	1.0372682373248585E8	0	7894	30.050603426979734	1.6656097491074398	5.653937417501954	405.57525634765625	405.57855224609375
253	405.588623046875	50.4519155437333					1	DETECTED	405.5886 m/z @50.45 [151020OFc1_NvH-0949-Control-9.raw]	405.588623046875	50.4519155437333	4.19430945466667	98.502460708	94.30815125333334	802250.0	3.048015944973023E8	3	7894	17.483026434560557	1.0733678554564585	0.016690625956495186	405.5786437988281	405.5979919433594
254	405.6593933105469	26.2174604256					1	DETECTED	405.6594 m/z @26.22 [151020OFc1_NvH-0949-Control-9.raw]	405.6593933105469	26.2174604256	11.6022021861333	94.6391240773333	83.03692189120001	317741.21875	3.022295342838385E8	0	7894	0.06591602814801689	2.8407613649606636	2845.3256690529547	405.65301513671875	405.6688537597656
255	405.6942443847656	25.5512824202667					1	DETECTED	405.6942 m/z @25.55 [151020OFc1_NvH-0949-Control-9.raw]	405.6942443847656	25.5512824202667	4.5750845928	99.817813988	95.2427293952	824998.75	3.352625507944341E8	2	7894	2.813982382300111	0.5342641984989228	0.09922388681390018	405.68426513671875	405.7042236328125
256	405.7132263183594	16.6687294125333					1	DETECTED	405.7132 m/z @16.67 [151020OFc1_NvH-0949-Control-9.raw]	405.7132263183594	16.6687294125333	4.31236000533333	97.9757920576	93.66343205226667	820334.3125	3.3901496098125523E8	2	7894	0.17767989551592223	0.9840808968050572	1.1879114932175623	405.7042541503906	405.71502685546875
257	405.72503662109375	21.8579360330667					1	DETECTED	405.7250 m/z @21.86 [151020OFc1_NvH-0949-Control-9.raw]	405.72503662109375	21.8579360330667	4.46668120773333	97.7722172152	93.30553600746667	4721718.0	4.786001865340772E8	2	7894	0.18082001586106244	0.5417578237021292	0.050733024260380996	405.715087890625	405.7350158691406
258	405.7396240234375	18.0409757264					1	DETECTED	405.7396 m/z @18.04 [151020OFc1_NvH-0949-Control-9.raw]	405.7396240234375	18.0409757264	4.68071624586667	97.3814504144	92.70073416853333	4369461.0	4.299300183154361E8	2	7894	7.458651299585613	1.1785116936770714	0.3476773075195442	405.73504638671875	405.7496032714844
259	405.76348876953125	35.6620520336					1	DETECTED	405.7635 m/z @35.66 [151020OFc1_NvH-0949-Control-9.raw]	405.76348876953125	35.6620520336	5.5766059832	97.9849796269333	92.4083736437333	1898263.75	3.929240447563775E8	2	7894	27.012697994898232	0.8046274420382667	3.648257413483733	405.7539978027344	405.76995849609375
260	405.8506164550781	17.7486084253333					1	DETECTED	405.8506 m/z @17.75 [151020OFc1_NvH-0949-Control-9.raw]	405.8506164550781	17.7486084253333	6.35331648506667	97.8463431549333	91.49302666986662	971723.5625	3.3529266883373296E8	0	7894	0.08844145709071327	0.5044581472048242	0.2849501445327598	405.8410339355469	405.85552978515625
261	405.8656921386719	20.4573396344					1	DETECTED	405.8657 m/z @20.46 [151020OFc1_NvH-0949-Control-9.raw]	405.8656921386719	20.4573396344	3.7064145728	98.3538725690667	94.6474579962667	2423345.0	3.758514525285073E8	3	7894	1.9427577561180662	0.5762719221576533	0.10159009270997894	405.85589599609375	405.8687744140625
262	405.8787841796875	14.4678312992					1	DETECTED	405.8788 m/z @14.47 [151020OFc1_NvH-0949-Control-9.raw]	405.8787841796875	14.4678312992	0.486232507466667	99.1814842341333	98.69525172666663	5192791.5	4.1300802171812916E8	3	7894	0.1861287828486855	11.282887624083285	0.03638593183970411	405.8688049316406	405.88873291015625
263	405.89129638671875	17.8828522848					1	DETECTED	405.8913 m/z @17.88 [151020OFc1_NvH-0949-Control-9.raw]	405.89129638671875	17.8828522848	4.894549124	97.661189588	92.766640464	4085183.5	3.977115224799257E8	3	7894	0.13315504556414126	2.9512132715578003	0.5236052574437934	405.8888244628906	405.90118408203125
264	405.9018249511719	22.1125577277333					1	DETECTED	405.9018 m/z @22.11 [151020OFc1_NvH-0949-Control-9.raw]	405.9018249511719	22.1125577277333	4.70841406906667	94.7029608973333	89.99454682826664	918799.5	3.120831673400535E8	0	7894	0.03883442116915958	0.5167859998087705	0.07593129041737239	405.90130615234375	405.904541015625
265	405.91455078125	43.5205381328					1	DETECTED	405.9146 m/z @43.52 [151020OFc1_NvH-0949-Control-9.raw]	405.91455078125	43.5205381328	5.03692901866667	98.789976136	93.75304711733334	1002688.625	3.4941248778470296E8	3	7894	0.16302194039396056	0.564500541325429	0.6861634485934257	405.90460205078125	405.9242858886719
266	405.93597412109375	22.7671395808					1	DETECTED	405.9360 m/z @22.77 [151020OFc1_NvH-0949-Control-9.raw]	405.93597412109375	22.7671395808	0.560444102133333	99.5613922077333	99.00094810559997	255700.609375	3.091816853604325E8	0	7894	28.337755620016814	3.2550090144774324	7.512319749181019	405.92645263671875	405.9459533691406
267	405.9542236328125	23.831031732					1	DETECTED	405.9542 m/z @23.83 [151020OFc1_NvH-0949-Control-9.raw]	405.9542236328125	23.831031732	0.00582914213333333	99.8268930074667	99.82106386533336	169418.328125	2.946701277770323E8	0	7894	1.755459557611882	3.2796299789351715	5.588440724014938	405.946044921875	405.9554138183594
268	405.96551513671875	41.5136595490667					1	DETECTED	405.9655 m/z @41.51 [151020OFc1_NvH-0949-Control-9.raw]	405.96551513671875	41.5136595490667	0.0150500802666667	99.7542749405333	99.73922486026665	626052.1875	3.179374506817548E8	4	7894	10.506832310361528	1.5781389412249347	0.2774391467774662	405.95562744140625	405.9667053222656
269	405.9767150878906	23.7572556229333					1	DETECTED	405.9767 m/z @23.76 [151020OFc1_NvH-0949-Control-9.raw]	405.9767150878906	23.7572556229333	1.7709475048	99.3578985714667	97.5869510666667	879959.3125	3.612953110066768E8	0	7894	0.19464119154566717	0.6214521370417345	0.04995398846995169	405.967041015625	405.9866027832031
270	405.9884338378906	33.7978543021333					1	DETECTED	405.9884 m/z @33.80 [151020OFc1_NvH-0949-Control-9.raw]	405.9884338378906	33.7978543021333	0.274742733066667	99.7724628445333	99.49772011146662	373153.78125	3.4453762253599864E8	0	7894	13.286544125901447	1.4840167790879812	1.3564930325799984	405.9868469238281	405.9984130859375
271	406.03057861328125	37.4332752861333					1	DETECTED	406.0306 m/z @37.43 [151020OFc1_NvH-0949-Control-9.raw]	406.03057861328125	37.4332752861333	0.274742733066667	99.5980920221333	99.32334928906663	113840.8984375	3.171090713662063E8	0	7894	93.68770180644444	1.3518987766839579	1.744658303989709	406.0210266113281	406.0405578613281
272	406.0653381347656	63.1249312112					1	DETECTED	406.0653 m/z @63.12 [151020OFc1_NvH-0949-Control-9.raw]	406.0653381347656	63.1249312112	0.142031673333333	99.7453400674667	99.60330839413336	92005.5546875	3.40593232086264E8	0	7894	89.32400432168838	0.7776138208808097	0.5475824352798031	406.0553894042969	406.07452392578125
273	406.1154479980469	89.2644927264					1	DETECTED	406.1154 m/z @89.26 [151020OFc1_NvH-0949-Control-9.raw]	406.1154479980469	89.2644927264	27.802425172	98.3354125077333	70.5329873357333	1605431.625	3.271992010650543E8	0	7894	0.5197992197286112	1.5100207417164948	0.9990924121731761	406.1062316894531	406.12542724609375
274	406.1256408691406	89.0458325029333					1	DETECTED	406.1256 m/z @89.05 [151020OFc1_NvH-0949-Control-9.raw]	406.1256408691406	89.0458325029333	3.1217150232	96.4754152706667	93.3537002474667	306921.75	3.3142079855085117E8	0	7894	0.5952117704986506	0.543233395847713	0.005114157795012838	406.12548828125	406.13348388671875
275	406.17962646484375	90.6143477896					1	DETECTED	406.1796 m/z @90.61 [151020OFc1_NvH-0949-Control-9.raw]	406.17962646484375	90.6143477896	0.0150500802666667	99.9638685877333	99.94881850746664	171379.8125	3.169533473586016E8	0	7894	71.19831747915464	0.5479356498783196	0.008830876434051773	406.1697692871094	406.18255615234375
276	406.19256591796875	24.3621608309333					1	DETECTED	406.1926 m/z @24.36 [151020OFc1_NvH-0949-Control-9.raw]	406.19256591796875	24.3621608309333	4.55701757733333	99.9825291248	95.42551154746667	1853978.375	4.3644327788895625E8	2	7894	5.719417682617532	11.418812999728111	0.546588408627388	406.1826477050781	406.2002258300781
277	406.2102355957031	17.6385617285333					1	DETECTED	406.2102 m/z @17.64 [151020OFc1_NvH-0949-Control-9.raw]	406.2102355957031	17.6385617285333	1.81369067226667	99.4600409986667	97.64635032640003	4566370.0	5.212698535683785E8	2	7894	0.2543965829360708	4.075116809550788	23.7986232153113	406.20025634765625	406.21112060546875
278	406.22113037109375	39.4339626018667					1	DETECTED	406.2211 m/z @39.43 [151020OFc1_NvH-0949-Control-9.raw]	406.22113037109375	39.4339626018667	4.33919281733333	99.9638685877333	95.62467577039997	4.0907704E7	1.5203508945225277E9	2	7894	0.35552746890555653	0.5103568417121271	1.2069188183018158	406.2111511230469	406.2311096191406
279	406.2347412109375	17.5556520637333					1	DETECTED	406.2347 m/z @17.56 [151020OFc1_NvH-0949-Control-9.raw]	406.2347412109375	17.5556520637333	4.79054838133333	94.6844882664	89.89393988506667	3098974.75	4.813059346715921E8	3	7894	0.17378170048348807	5.473451071585645	1.1646935726688665	406.23114013671875	406.24468994140625
280	406.2552185058594	24.070258316					1	DETECTED	406.2552 m/z @24.07 [151020OFc1_NvH-0949-Control-9.raw]	406.2552185058594	24.070258316	4.4025713816	99.5431857776	95.140614396	4707079.5	5.062040441221244E8	2	7894	19.387643994062408	5.661637355371249	7.996501473692631	406.2452392578125	406.2651672363281
281	406.2678527832031	46.1506017192					1	DETECTED	406.2679 m/z @46.15 [151020OFc1_NvH-0949-Control-9.raw]	406.2678527832031	46.1506017192	7.29641783253333	96.0786490434667	88.78223121093336	1647799.75	3.904696170858649E8	2	7894	10.525205366437547	0.6017204110186173	0.14570982907122185	406.2652282714844	406.2771301269531
282	406.2801818847656	90.4371601386667					1	DETECTED	406.2802 m/z @90.44 [151020OFc1_NvH-0949-Control-9.raw]	406.2801818847656	90.4371601386667	4.86721200426667	92.4477012904	87.58048928613333	98169.265625	2.4856502172957653E8	0	7894	74.74865023670716	0.5117479395253077	0.01660766323751208	406.2783508300781	406.28521728515625
283	406.4535217285156	32.7014901469333					1	DETECTED	406.4535 m/z @32.70 [151020OFc1_NvH-0949-Control-9.raw]	406.4535217285156	32.7014901469333	5.47746553066667	99.2557312261333	93.77826569546664	280501.21875	3.21659551278085E8	0	7894	0.7877655219620756	2.1608461202040874	3.611525614021112	406.4439697265625	406.4544982910156
284	406.4645690917969	26.4709407514667					1	DETECTED	406.4646 m/z @26.47 [151020OFc1_NvH-0949-Control-9.raw]	406.4645690917969	26.4709407514667	4.58403619066667	99.8268930074667	95.24285681680003	1741667.375	3.5431659605190694E8	0	7894	0.16064533921370128	5.149946396058741	29.51926392487796	406.4546203613281	406.4744567871094
285	406.490234375	34.2134721581333					1	DETECTED	406.4902 m/z @34.21 [151020OFc1_NvH-0949-Control-9.raw]	406.490234375	34.2134721581333	5.04619142933333	98.1424064117333	93.09621498239997	215428.234375	2.825314076924123E8	0	7894	64.14682272033907	1.709098911944916	3.7824084132579134	406.48028564453125	406.4995422363281
286	406.52484130859375	21.9040726538667					1	DETECTED	406.5248 m/z @21.90 [151020OFc1_NvH-0949-Control-9.raw]	406.52484130859375	21.9040726538667	4.43968565226667	98.4839086746667	94.04422302240002	323557.34375	3.134418424791193E8	0	7894	19.94734741629714	4.080485569840676	0.33054664918748883	406.51507568359375	406.5257568359375
287	406.5357666015625	14.8094897053333					1	DETECTED	406.5358 m/z @14.81 [151020OFc1_NvH-0949-Control-9.raw]	406.5357666015625	14.8094897053333	4.68071624586667	99.9180443989333	95.23732815306664	4.209608E7	9.238621636099703E8	3	7894	0.15916778067343174	1.3477373037879499	66.31085222256957	406.5258483886719	406.54571533203125
288	406.5470886230469	14.4528708904					1	DETECTED	406.5471 m/z @14.45 [151020OFc1_NvH-0949-Control-9.raw]	406.5470886230469	14.4528708904	4.894549124	77.7437060218667	72.8491568978667	1153741.25	3.1708552267502373E8	3	7894	0.12975060696689056	1.9315614602999207	4.499596566855255	406.54583740234375	406.55706787109375
289	406.5583190917969	23.1418855221333					1	DETECTED	406.5583 m/z @23.14 [151020OFc1_NvH-0949-Control-9.raw]	406.5583190917969	23.1418855221333	5.37047543013333	67.2616950064	61.89121957626667	376591.4375	2.3943163804885924E8	0	7894	7.4296354457713605	3.5114006800921165	1.2281680475411556	406.5570983886719	406.55914306640625
290	406.56915283203125	17.5556520637333					1	DETECTED	406.5692 m/z @17.56 [151020OFc1_NvH-0949-Control-9.raw]	406.56915283203125	17.5556520637333	0.521760702933333	96.8553670696	96.33360636666667	2174096.75	3.5102412451074123E8	0	7894	0.15825957698267956	46.578786086948035	97.53574126153377	406.5591735839844	406.5790100097656
291	406.5829772949219	43.5205381328					1	DETECTED	406.5830 m/z @43.52 [151020OFc1_NvH-0949-Control-9.raw]	406.5829772949219	43.5205381328	4.65023128693333	82.7488157437333	78.09858445679997	303046.375	2.868196383590308E8	0	7894	0.034650591195948266	1.0218293083727714	1.063393514942997	406.5791931152344	406.5928955078125
292	406.6751708984375	15.8413824781333					1	DETECTED	406.6752 m/z @15.84 [151020OFc1_NvH-0949-Control-9.raw]	406.6751708984375	15.8413824781333	6.031530136	96.9926863706667	90.9611562346667	716128.0625	3.408146152526932E8	0	7894	0.2119209536836717	1.2340931482527915	57.897739948280865	406.665771484375	406.6839904785156
293	406.6942443847656	47.6515723634667					1	DETECTED	406.6942 m/z @47.65 [151020OFc1_NvH-0949-Control-9.raw]	406.6942443847656	47.6515723634667	6.09003607093333	99.1631571845333	93.07312111359997	725819.5	3.3864839344413483E8	0	7894	0.22613695703125813	1.3230977595866755	0.0012864062367176818	406.6849060058594	406.7016296386719
294	406.7116394042969	17.6484176586667					1	DETECTED	406.7116 m/z @17.65 [151020OFc1_NvH-0949-Control-9.raw]	406.7116394042969	17.6484176586667	4.9797670296	97.9849796269333	93.0052125973333	1714058.125	3.930811736733607E8	0	7894	6.17619046248527	1.9275997944482588	0.21527617007023345	406.70166015625	406.7125244140625
295	406.7225341796875	39.4212231749333					1	DETECTED	406.7225 m/z @39.42 [151020OFc1_NvH-0949-Control-9.raw]	406.7225341796875	39.4212231749333	4.294473008	98.8625568064	94.5680837984	2.0119252E7	1.02890992536933E9	2	7894	1.7513277136148275	0.5140385317248903	0.02410457155785348	406.7125549316406	406.73248291015625
296	406.73492431640625	22.6293599397333					1	DETECTED	406.7349 m/z @22.63 [151020OFc1_NvH-0949-Control-9.raw]	406.73492431640625	22.6293599397333	4.56606732986667	98.7715036704	94.20543634053332	3155263.0	4.3239764470697784E8	2	7894	12.679796195731502	1.006436158713563	61.00907195129631	406.732666015625	406.74481201171875
297	406.7470397949219	32.85434618					1	DETECTED	406.7470 m/z @32.85 [151020OFc1_NvH-0949-Control-9.raw]	406.7470397949219	32.85434618	4.43054411653333	83.4831409162667	79.05259679973338	1442425.25	3.9102551384719473E8	2	7894	0.08288332999046588	10.438284767764722	0.07041338322695896	406.7449645996094	406.7554626464844
298	406.7654724121094	30.6117807797333					1	DETECTED	406.7655 m/z @30.61 [151020OFc1_NvH-0949-Control-9.raw]	406.7654724121094	30.6117807797333	6.59849845146667	99.3765564402667	92.77805798880003	5880339.5	5.2109147613095504E8	2	7894	0.17347521409145017	1.5936841057087703	2.3618586770424326	406.75616455078125	406.7754211425781
299	406.8367004394531	19.5842663362667					1	DETECTED	406.8367 m/z @19.58 [151020OFc1_NvH-0949-Control-9.raw]	406.8367004394531	19.5842663362667	6.97067781253333	98.0687445194667	91.09806670693338	243866.1875	3.061540841503418E8	0	7894	5.876683908117384	4.185599042723827	0.8342899638466301	406.8268127441406	406.84136962890625
300	406.86846923828125	14.8192524752					1	DETECTED	406.8685 m/z @14.82 [151020OFc1_NvH-0949-Control-9.raw]	406.86846923828125	14.8192524752	1.29297949013333	99.2833705042667	97.99039101413337	2.714887E7	7.543130692415347E8	3	7894	0.1733413227350109	6.218679233344845	15.816879627107475	406.85870361328125	406.87835693359375
301	406.88861083984375	45.8777637117333					1	DETECTED	406.8886 m/z @45.88 [151020OFc1_NvH-0949-Control-9.raw]	406.88861083984375	45.8777637117333	0.364595944266667	98.8809332381333	98.51633729386663	1447702.625	3.6737850702009827E8	3	7894	0.042995066201342524	0.5041330386934091	0.8464725776556443	406.8786315917969	406.8985900878906
302	406.9033508300781	17.5675336218667					1	DETECTED	406.9034 m/z @17.57 [151020OFc1_NvH-0949-Control-9.raw]	406.9033508300781	17.5675336218667	2.28034547253333	98.8444817306667	96.56413625813337	713116.75	3.6309114981781703E8	0	7894	0.1340969516869528	0.5489062668912683	11.949911079916362	406.898681640625	406.9132385253906
303	406.9172058105469	43.6471412912					1	DETECTED	406.9172 m/z @43.65 [151020OFc1_NvH-0949-Control-9.raw]	406.9172058105469	43.6471412912	1.2048076472	99.27419502	98.0693873728	152263.640625	2.760542471352155E8	0	7894	93.21638752567817	1.2394101254531436	1.4774315209201019	406.91357421875	406.92706298828125
304	406.9591064453125	32.5074522037333					1	DETECTED	406.9591 m/z @32.51 [151020OFc1_NvH-0949-Control-9.raw]	406.9591064453125	32.5074522037333	4.3934360752	99.9180443989333	95.5246083237333	1874007.0	3.462216035342232E8	4	7894	0.2609618387130368	2.463157683056726	0.1208044159359198	406.94915771484375	406.96905517578125
305	406.9744567871094	33.3805839245333					1	DETECTED	406.9745 m/z @33.38 [151020OFc1_NvH-0949-Control-9.raw]	406.9744567871094	33.3805839245333	0.736429766933333	95.8243061066667	95.08787633973337	367608.15625	3.100893825756329E8	0	7894	13.73654182931407	2.0039355015931886	2.9858000063408157	406.9691162109375	406.98431396484375
306	406.99224853515625	15.5412504061333					1	DETECTED	406.9922 m/z @15.54 [151020OFc1_NvH-0949-Control-9.raw]	406.99224853515625	15.5412504061333	0.392349934933333	99.4692393221333	99.07688938719997	156204.328125	3.2650284579204404E8	0	7894	15.340187161368394	4.907137070711563	0.10541079743107042	406.9845275878906	407.0021667480469
307	407.01080322265625	64.7367076322667					1	DETECTED	407.0108 m/z @64.74 [151020OFc1_NvH-0949-Control-9.raw]	407.01080322265625	64.7367076322667	0.0150500802666667	99.5522570632	99.53720698293334	123642.578125	3.357088190932572E8	0	7894	93.62583446772753	0.7712491990721311	0.5507157927094465	407.0030822753906	407.02069091796875
308	407.02313232421875	17.0989342962667					1	DETECTED	407.0231 m/z @17.10 [151020OFc1_NvH-0949-Control-9.raw]	407.02313232421875	17.0989342962667	0.0256668301333333	99.9270358106667	99.90136898053336	112322.65625	3.0584744263987684E8	0	7894	93.98938998048327	3.2130378520687355	7.433651683071477	407.02105712890625	407.0331115722656
309	407.0423278808594	41.0534208458667					1	DETECTED	407.0423 m/z @41.05 [151020OFc1_NvH-0949-Control-9.raw]	407.0423278808594	41.0534208458667	0.2036063536	98.1608249850667	97.9572186314667	104197.546875	3.247196572314508E8	0	7894	96.65159285428017	1.227401967483774	1.4536114515835916	407.0340881347656	407.05078125
310	407.06097412109375	49.4319058576					1	DETECTED	407.0610 m/z @49.43 [151020OFc1_NvH-0949-Control-9.raw]	407.06097412109375	49.4319058576	0.152964998666667	99.799603676	99.64663867733334	188993.21875	3.0250814624011075E8	0	7894	40.37104910509307	0.9898310000127227	1.0583919456622786	407.05120849609375	407.0705871582031
311	407.0993347167969	90.3735900872					1	DETECTED	407.0993 m/z @90.37 [151020OFc1_NvH-0949-Control-9.raw]	407.0993347167969	90.3735900872	1.51869144586667	97.1313306064	95.61263916053333	363555.0	3.257853252534815E8	0	7894	0.0702200943461122	0.5378479284885711	0.07500567506535066	407.09100341796875	407.10589599609375
312	407.1188049316406	89.1890392149333					1	DETECTED	407.1188 m/z @89.19 [151020OFc1_NvH-0949-Control-9.raw]	407.1188049316406	89.1890392149333	1.7709475048	99.0112694389333	97.24032193413329	336241.59375	3.1975879458574843E8	0	7894	0.352791153720176	0.5561796192976232	1.4389049653519976	407.1101379394531	407.1278381347656
313	407.1444091796875	40.2572967544					1	DETECTED	407.1444 m/z @40.26 [151020OFc1_NvH-0949-Control-9.raw]	407.1444091796875	40.2572967544	0.152964998666667	100.000732913067	99.84776791440034	86106.953125	2.921897067259695E8	0	7894	90.94563480643676	1.2762490806866171	1.5336490410304637	407.1344299316406	407.15338134765625
314	407.1673583984375	19.6235889893333					1	DETECTED	407.1674 m/z @19.62 [151020OFc1_NvH-0949-Control-9.raw]	407.1673583984375	19.6235889893333	5.05562905706667	99.4414976096	94.38586855253334	311210.15625	3.250459353443986E8	0	7894	0.23962206673419217	7.231952034486173	11.94296193022003	407.157470703125	407.17535400390625
315	407.1853942871094	26.6946591610667					1	DETECTED	407.1854 m/z @26.69 [151020OFc1_NvH-0949-Control-9.raw]	407.1853942871094	26.6946591610667	4.3934360752	99.5980920221333	95.2046559469333	1098683.5	3.728311173609682E8	3	7894	0.2249236590791277	0.7985684204183602	0.021508539289470295	407.17547607421875	407.1924743652344
316	407.2024841308594	14.8094897053333					1	DETECTED	407.2025 m/z @14.81 [151020OFc1_NvH-0949-Control-9.raw]	407.2024841308594	14.8094897053333	2.901532568	99.9453525018667	97.0438199338667	1.025437E7	7.399625740879602E8	3	7894	29.27572302259805	6.197630696982062	45.923415663169386	407.1925048828125	407.2124328613281
317	407.2130432128906	23.7572556229333					1	DETECTED	407.2130 m/z @23.76 [151020OFc1_NvH-0949-Control-9.raw]	407.2130432128906	23.7572556229333	4.94216527253333	74.9298215501333	69.98765627759997	555148.625	2.639358873405074E8	2	7894	6.152401510642914	0.6871167574803999	0.874359014224665	407.2124938964844	407.21417236328125
318	407.22418212890625	39.4022919117333					1	DETECTED	407.2242 m/z @39.40 [151020OFc1_NvH-0949-Control-9.raw]	407.22418212890625	39.4022919117333	0.392349934933333	99.4881677293333	99.09581779439996	5365941.0	6.55064596774217E8	3	7894	0.2710039279865697	0.5662329805191901	0.08415694433817322	407.2142028808594	407.234130859375
319	407.2346496582031	18.8015399149333					1	DETECTED	407.2346 m/z @18.80 [151020OFc1_NvH-0949-Control-9.raw]	407.2346496582031	18.8015399149333	6.2475233088	43.8921679776	37.644644668800005	961005.4375	1.544722904296778E8	0	7894	0.10126215399934324	0.6355071113991945	3.424197977428408	407.23419189453125	407.23486328125
320	407.244873046875	20.2640900813333					1	DETECTED	407.2449 m/z @20.26 [151020OFc1_NvH-0949-Control-9.raw]	407.244873046875	20.2640900813333	2.85540347333333	97.8555990978667	95.00019562453338	2637418.25	4.8815146696533495E8	2	7894	2.4588899806537583	1.316749579869186	2.365571523709533	407.2348937988281	407.25482177734375
321	407.2568664550781	34.9149292973333					1	DETECTED	407.2569 m/z @34.91 [151020OFc1_NvH-0949-Control-9.raw]	407.2568664550781	34.9149292973333	7.08112880106667	59.7338818605333	52.65275305946663	458883.90625	2.43707962632177E8	0	7894	3.733375935795607	1.0689799427042483	1.5190372536954757	407.2548828125	407.2572937011719
322	407.267333984375	30.5804057725333					1	DETECTED	407.2673 m/z @30.58 [151020OFc1_NvH-0949-Control-9.raw]	407.267333984375	30.5804057725333	5.24032862826667	92.4699615968	87.22963296853334	2383904.25	3.630431195028664E8	0	7894	0.7198765173508868	0.509768575060167	0.14420198203601056	407.2573547363281	407.27703857421875
323	407.2857666015625	37.8987093336					1	DETECTED	407.2858 m/z @37.90 [151020OFc1_NvH-0949-Control-9.raw]	407.2857666015625	37.8987093336	2.29805125306667	92.6846719853333	90.38662073226662	136687.265625	3.429325330703862E8	0	7894	79.62125973208897	1.269451543954613	1.5080103074252775	407.2774658203125	407.28778076171875
324	407.30108642578125	91.4809042629333					1	DETECTED	407.3011 m/z @91.48 [151020OFc1_NvH-0949-Control-9.raw]	407.30108642578125	91.4809042629333	9.407179572	99.9916958402667	90.5845162682667	500853.78125	2.937091171633365E8	0	7894	1.0564320415322754	0.6053814412956834	0.7202442621976247	407.29541015625	407.30963134765625
325	407.3520202636719	91.4809042629333					1	DETECTED	407.3520 m/z @91.48 [151020OFc1_NvH-0949-Control-9.raw]	407.3520202636719	91.4809042629333	7.1328571832	92.4297791645333	85.2969219813333	285707.6875	2.782427297193691E8	0	7894	1.5378418528126758	2.8376975840473877	0.6360986143283357	407.3441467285156	407.361572265625
326	407.42144775390625	46.6320109872					1	DETECTED	407.4214 m/z @46.63 [151020OFc1_NvH-0949-Control-9.raw]	407.42144775390625	46.6320109872	5.16291079706667	98.1424064117333	92.97949561466663	404128.21875	3.202908421416247E8	0	7894	25.3686759615598	1.5852761367203005	2.2140508692793404	407.4114685058594	407.431396484375
327	407.4437561035156	11.6990277293333					1	DETECTED	407.4438 m/z @11.70 [151020OFc1_NvH-0949-Control-9.raw]	407.4437561035156	11.6990277293333	4.9894112488	96.5311298696	91.5417186208	352360.1875	3.151053224515672E8	0	7894	0.11348624111527883	1.3645627395508804	0.6031208240988548	407.4340515136719	407.45037841796875
328	407.46044921875	32.5459206928					1	DETECTED	407.4604 m/z @32.55 [151020OFc1_NvH-0949-Control-9.raw]	407.46044921875	32.5459206928	0.448343056533333	97.8930776946667	97.44473463813337	883030.8125	3.334505468207612E8	0	7894	0.11985161861350946	1.910913383410648	0.023219652016754345	407.4505920410156	407.4700927734375
329	407.4753723144531	20.7250613693333					1	DETECTED	407.4754 m/z @20.73 [151020OFc1_NvH-0949-Control-9.raw]	407.4753723144531	20.7250613693333	1.2705653976	95.9149944338667	94.6444290362667	157070.015625	3.248679485806711E8	0	7894	0.11463665302304449	2.921399892931375	8.024832856883586	407.470458984375	407.4830627441406
330	407.49310302734375	19.5623748384					1	DETECTED	407.4931 m/z @19.56 [151020OFc1_NvH-0949-Control-9.raw]	407.49310302734375	19.5623748384	2.98297716533333	81.9879508816	79.00497371626668	461157.8125	2.9510466924556434E8	0	7894	0.09468930913840978	0.5071814778015599	0.015417077714508485	407.4831848144531	407.5029602050781
331	407.51593017578125	16.4886671490667					1	DETECTED	407.5159 m/z @16.49 [151020OFc1_NvH-0949-Control-9.raw]	407.51593017578125	16.4886671490667	5.77750797866667	90.141528364	84.36402038533332	285127.6875	3.055940678871101E8	0	7894	0.05589978856083988	0.5197037912485267	0.02848142721273391	407.5061950683594	407.5205078125
332	407.5306091308594	20.2260945584					1	DETECTED	407.5306 m/z @20.23 [151020OFc1_NvH-0949-Control-9.raw]	407.5306091308594	20.2260945584	2.23456462186667	73.7119839066667	71.47741928480004	1256691.125	2.984606114167517E8	3	7894	3.2240315394960994	1.6719966317231496	0.5558182747991733	407.5206604003906	407.5316162109375
333	407.5416259765625	22.3888919501333					1	DETECTED	407.5416 m/z @22.39 [151020OFc1_NvH-0949-Control-9.raw]	407.5416259765625	22.3888919501333	1.4565090472	99.1127059925333	97.65619694533329	3142757.5	4.443016040329042E8	3	7894	7.741152944682144	0.5226557378358444	0.10376029106709282	407.5316467285156	407.5516052246094
334	407.55322265625	15.9685000133333					1	DETECTED	407.5532 m/z @15.97 [151020OFc1_NvH-0949-Control-9.raw]	407.55322265625	15.9685000133333	5.24032862826667	76.8703643133333	71.63003568506663	1011153.9375	2.92681108554515E8	0	7894	0.1259506433875437	0.5535814257531099	2.2297384242294527	407.5516357421875	407.55426025390625
335	407.5643005371094	19.5938952994667					1	DETECTED	407.5643 m/z @19.59 [151020OFc1_NvH-0949-Control-9.raw]	407.5643005371094	19.5938952994667	2.16420077386667	99.3393507581333	97.17514998426664	5463341.5	4.4804327683262163E8	3	7894	0.19113983874795792	3.1459656986660445	17.134500479301302	407.5543518066406	407.57415771484375
336	407.58056640625	45.1963606234667					1	DETECTED	407.5806 m/z @45.20 [151020OFc1_NvH-0949-Control-9.raw]	407.58056640625	45.1963606234667	3.09124297226667	86.7089532432	83.61771027093333	362925.25	3.194192219920784E8	0	7894	4.2292336946113025	1.0607983525228935	1.6488383923282381	407.5743103027344	407.59027099609375
337	407.6691589355469	19.8440526349333					1	DETECTED	407.6692 m/z @19.84 [151020OFc1_NvH-0949-Control-9.raw]	407.6691589355469	19.8440526349333	3.08240703866667	91.4621545186667	88.37974748000002	164428.328125	3.0732502559376025E8	0	7894	5.59495577191278	4.518472861109786	8.342935572338893	407.661865234375	407.67724609375
338	407.6872863769531	11.2538998128					1	DETECTED	407.6873 m/z @11.25 [151020OFc1_NvH-0949-Control-9.raw]	407.6872863769531	11.2538998128	4.41239627626667	82.5750943693333	78.16269809306662	6657215.5	3.638205895209291E8	0	7894	0.14326080424226184	61.43949012945722	1.4779899448295886	407.6773376464844	407.69720458984375
339	407.70294189453125	44.0725801674667					1	DETECTED	407.7029 m/z @44.07 [151020OFc1_NvH-0949-Control-9.raw]	407.70294189453125	44.0725801674667	4.6026711304	91.4346320706667	86.8319609402667	3451471.75	3.681850794261038E8	0	7894	0.20520519804301074	0.5060078219339901	0.007767475336752074	407.6973571777344	407.7100524902344
340	407.7200622558594	13.9163317154667					1	DETECTED	407.7201 m/z @13.92 [151020OFc1_NvH-0949-Control-9.raw]	407.7200622558594	13.9163317154667	5.15066714453333	99.4414976096	94.29083046506668	4602194.0	4.6584626713889784E8	2	7894	0.1579952952915793	60.60889702840717	214.4033883479992	407.7100830078125	407.7299499511719
341	407.7305908203125	28.9144464277333					1	DETECTED	407.7306 m/z @28.91 [151020OFc1_NvH-0949-Control-9.raw]	407.7305908203125	28.9144464277333	5.09576799573333	98.2890091445333	93.19324114879997	724653.3125	3.302951845151971E8	0	7894	0.22396736822894425	0.5418151051377328	0.6656751515115144	407.7300720214844	407.7405700683594
342	407.744384765625	32.2940194506667					1	DETECTED	407.7444 m/z @32.29 [151020OFc1_NvH-0949-Control-9.raw]	407.744384765625	32.2940194506667	4.5750845928	50.0494008482667	45.474316255466704	571026.9375	1.8131318336502734E8	0	7894	11.323262750932429	0.5873081523087352	0.021019621285049243	407.74072265625	407.7453308105469
343	407.7553405761719	27.4480336277333					1	DETECTED	407.7553 m/z @27.45 [151020OFc1_NvH-0949-Control-9.raw]	407.7553405761719	27.4480336277333	5.31185129946667	87.3895001698667	82.07764887040003	2.3536766E7	8.673346854608217E8	2	7894	0.188217777483338	0.5644331129977741	8.297250841544002	407.7454528808594	407.7652587890625
344	407.7732849121094	17.1113180733333					1	DETECTED	407.7733 m/z @17.11 [151020OFc1_NvH-0949-Control-9.raw]	407.7732849121094	17.1113180733333	5.26136182266667	93.0448318488	87.78347002613333	768617.1875	3.182334560654949E8	0	7894	13.618916324891039	11.32503605363218	1.4679767516804456	407.7655334472656	407.78326416015625
345	407.81640625	25.8715788394667					1	DETECTED	407.8164 m/z @25.87 [151020OFc1_NvH-0949-Control-9.raw]	407.81640625	25.8715788394667	5.18324400666667	97.7814961112	92.59825210453333	258151.375	2.958758869829373E8	0	7894	0.21516592179029104	2.2379339094445805	465.8569940839023	407.8064270019531	407.81744384765625
346	407.8276062011719	19.5736621016					1	DETECTED	407.8276 m/z @19.57 [151020OFc1_NvH-0949-Control-9.raw]	407.8276062011719	19.5736621016	2.3690174464	99.0665725413333	96.6975550949333	324891.90625	3.1427566879221684E8	0	7894	0.1649675867964575	424.0914552822642	0.22415544952481212	407.8176574707031	407.8375549316406
347	407.8511657714844	17.0763594408					1	DETECTED	407.8512 m/z @17.08 [151020OFc1_NvH-0949-Control-9.raw]	407.8511657714844	17.0763594408	6.2475233088	99.5980920221333	93.3505687133333	219804.09375	4.002077911338909E8	0	7894	0.5817384084535426	6.79964014201678	0.3691412252680988	407.8418273925781	407.8544006347656
348	407.86444091796875	39.1296307485333					1	DETECTED	407.8644 m/z @39.13 [151020OFc1_NvH-0949-Control-9.raw]	407.86444091796875	39.1296307485333	0.560444102133333	99.9916958402667	99.43125173813337	629843.5	3.40586118362628E8	0	7894	24.203625788767418	1.8136399015650781	0.19612583907137482	407.8547058105469	407.87384033203125
349	407.8838806152344	21.4762170288					1	DETECTED	407.8839 m/z @21.48 [151020OFc1_NvH-0949-Control-9.raw]	407.8838806152344	21.4762170288	3.37313498933333	99.8087163909333	96.43558140159998	3127552.0	4.1329850744363344E8	3	7894	0.19466710329384895	0.6447945296797125	1.9533701572689859	407.8739013671875	407.88861083984375
350	407.89862060546875	19.5353769282667					1	DETECTED	407.8986 m/z @19.54 [151020OFc1_NvH-0949-Control-9.raw]	407.89862060546875	19.5353769282667	1.7709475048	99.3485175437333	97.57757003893329	3896144.5	5.0249453287452996E8	3	7894	22.406664033183144	1.6739383242821342	18.13283393906141	407.8886413574219	407.90850830078125
351	407.9115295410156	39.1587656762667					1	DETECTED	407.9115 m/z @39.16 [151020OFc1_NvH-0949-Control-9.raw]	407.9115295410156	39.1587656762667	4.73569736133333	99.0297709506667	94.29407358933337	505471.25	3.1937038026736385E8	0	7894	12.510046979522443	1.746289425407236	2.5022448161957627	407.9088134765625	407.9210510253906
352	407.9378662109375	11.2538998128					1	DETECTED	407.9379 m/z @11.25 [151020OFc1_NvH-0949-Control-9.raw]	407.9378662109375	11.2538998128	0.2127539152	100.000732913067	99.787978997867	5424547.5	3.465304246124559E8	3	7894	0.1232666785573695	9.551187281731034	1.5814390915600254	407.9279479980469	407.9477844238281
353	407.9622802734375	43.32175344					1	DETECTED	407.9623 m/z @43.32 [151020OFc1_NvH-0949-Control-9.raw]	407.9622802734375	43.32175344	0.914267260533333	98.4839086746667	97.56964141413336	130270.5546875	3.2069697080683964E8	0	7894	76.26159290481824	1.2163586624875504	1.4272252089790523	407.95233154296875	407.9683837890625
354	407.97845458984375	13.9391542874667					1	DETECTED	407.9785 m/z @13.94 [151020OFc1_NvH-0949-Control-9.raw]	407.97845458984375	13.9391542874667	3.59013334773333	97.7072132674667	94.11707991973337	349394.875	3.09502115446419E8	0	7894	0.0749281378530764	0.5165860529898948	7.459076471110688	407.9686584472656	407.98809814453125
355	408.0074768066406	49.0807329933333					1	DETECTED	408.0075 m/z @49.08 [151020OFc1_NvH-0949-Control-9.raw]	408.0074768066406	49.0807329933333	0.890602938933333	56.0186864746667	55.12808353573337	94550.2734375	1.6512862453791648E8	0	7894	54.630145053478685	0.5733069856716576	0.1464863781660154	408.0041198730469	408.0074768066406
356	408.01788330078125	48.8929832090667					1	DETECTED	408.0179 m/z @48.89 [151020OFc1_NvH-0949-Control-9.raw]	408.01788330078125	48.8929832090667	0.0437122008	97.6058645165333	97.5621523157333	136147.109375	3.1916674950475395E8	0	7894	42.988425181591985	1.0522687008238232	1.0233824748842253	408.0081481933594	408.0278625488281
357	408.03271484375	34.8305591693333					1	DETECTED	408.0327 m/z @34.83 [151020OFc1_NvH-0949-Control-9.raw]	408.03271484375	34.8305591693333	0.530917130666667	98.8899914144	98.35907428373334	109514.953125	3.2508400463759947E8	0	7894	37.55636433229672	1.6118367921236287	1.9389993673590624	408.02813720703125	408.04266357421875
358	408.0777587890625	52.750107372					1	DETECTED	408.0778 m/z @52.75 [151020OFc1_NvH-0949-Control-9.raw]	408.0777587890625	52.750107372	0.112140789866667	99.478668236	99.36652744613333	90465.8046875	2.8823770216372585E8	0	7894	93.5667657482246	0.9989884885407968	0.906686417286104	408.0682678222656	408.08697509765625
359	408.168701171875	90.5932395458667					1	DETECTED	408.1687 m/z @90.59 [151020OFc1_NvH-0949-Control-9.raw]	408.168701171875	90.5932395458667	5.17232111013333	96.1637149293333	90.99139381919997	157935.59375	3.4297527088442373E8	0	7894	0.120314225090695	0.5059172378047647	0.011968126199060408	408.1605224609375	408.1779479980469
360	408.1880187988281	11.295119732					1	DETECTED	408.1880 m/z @11.30 [151020OFc1_NvH-0949-Control-9.raw]	408.1880187988281	11.295119732	1.83419826	99.2557312261333	97.42153296613331	2791083.0	4.0555103914016765E8	2	7894	20.74474317509773	0.9539163264112063	0.8862327216784603	408.1781311035156	408.197998046875
361	408.2052001953125	44.0291036410667					1	DETECTED	408.2052 m/z @44.03 [151020OFc1_NvH-0949-Control-9.raw]	408.2052001953125	44.0291036410667	4.49369526373333	97.6152270994667	93.12153183573336	745387.4375	3.434646227001291E8	2	7894	27.105849074891307	0.5038026882938025	0.04802403210002793	408.1980285644531	408.20672607421875
362	408.21673583984375	27.5596266877333					1	DETECTED	408.2167 m/z @27.56 [151020OFc1_NvH-0949-Control-9.raw]	408.21673583984375	27.5596266877333	4.5300972992	99.8268930074667	95.2967957082667	4329294.5	6.430622059646794E8	2	7894	2.9392095232515523	0.5747234599977242	0.2167681872533407	408.2067565917969	408.22442626953125
363	408.23443603515625	29.1045814405333					1	DETECTED	408.2344 m/z @29.10 [151020OFc1_NvH-0949-Control-9.raw]	408.23443603515625	29.1045814405333	3.35523358053333	99.8999151632	96.54468158266667	1.785805E7	8.86635818545339E8	2	7894	0.26269122006479506	0.5145607822477292	0.07066130169616028	408.2244567871094	408.2444152832031
364	408.248046875	27.8416041077333					1	DETECTED	408.2480 m/z @27.84 [151020OFc1_NvH-0949-Control-9.raw]	408.248046875	27.8416041077333	5.18324400666667	95.0064470693333	89.82320306266664	5739336.5	5.3099283701822376E8	2	7894	0.1557481856440397	17.061431030973328	81.14993904796258	408.24444580078125	408.2511291503906
365	408.2611999511719	45.6917570376					1	DETECTED	408.2612 m/z @45.69 [151020OFc1_NvH-0949-Control-9.raw]	408.2611999511719	45.6917570376	5.1263701144	99.7179546421333	94.59158452773329	1.4747491E7	7.589222534236304E8	2	7894	18.257952677300022	0.5042108564957424	0.007166647622935128	408.251220703125	408.2711486816406
366	408.27764892578125	91.5607639368					1	DETECTED	408.2776 m/z @91.56 [151020OFc1_NvH-0949-Control-9.raw]	408.27764892578125	91.5607639368	5.1926415944	99.0112694389333	93.8186278445333	583672.4375	4.2621583799117446E8	0	7894	1.8507496346281016	0.5068166383945187	0.011933464518297323	408.27130126953125	408.2868347167969
367	408.40911865234375	10.4881395997333					1	DETECTED	408.4091 m/z @10.49 [151020OFc1_NvH-0949-Control-9.raw]	408.40911865234375	10.4881395997333	6.1125107112	99.5338363066667	93.4213255954667	193675.453125	2.963131690913945E8	3	7894	0.14991288673006054	0.9658700122379749	0.9313834018048518	408.3995056152344	408.41888427734375
368	408.4442443847656	47.6515723634667					1	DETECTED	408.4442 m/z @47.65 [151020OFc1_NvH-0949-Control-9.raw]	408.4442443847656	47.6515723634667	4.26759401813333	95.5104306056	91.24283658746668	2248144.5	3.639479582925481E8	5	7894	36.5875769924116	0.503721791231877	0.011485305298574848	408.43426513671875	408.4541931152344
369	408.4546813964844	26.1945608797333					1	DETECTED	408.4547 m/z @26.19 [151020OFc1_NvH-0949-Control-9.raw]	408.4546813964844	26.1945608797333	4.8086771936	99.3857946429333	94.5771174493333	202218.328125	3.316171597276531E8	0	7894	88.27014092905216	2.6292672153083285	4.837121227599514	408.4542541503906	408.464599609375
370	408.47930908203125	13.9163317154667					1	DETECTED	408.4793 m/z @13.92 [151020OFc1_NvH-0949-Control-9.raw]	408.47930908203125	13.9163317154667	5.10635166453333	97.642768348	92.53641668346667	141592.015625	2.9332881940291446E8	0	7894	0.1730014473040722	5.251794904669672	0.0012184314848352556	408.4784240722656	408.48480224609375
371	408.5254821777344	11.7764081106667					1	DETECTED	408.5255 m/z @11.78 [151020OFc1_NvH-0949-Control-9.raw]	408.5254821777344	11.7764081106667	4.62989601573333	81.6742400298667	77.04434401413337	111916.21875	2.959907196958719E8	0	7894	1.4052528805811608	6.853014205142091	0.35615996419985124	408.5155029296875	408.5277099609375
372	408.5378112792969	21.4482824333333					1	DETECTED	408.5378 m/z @21.45 [151020OFc1_NvH-0949-Control-9.raw]	408.5378112792969	21.4482824333333	4.894549124	99.5705276170667	94.67597849306671	378369.90625	3.007033933530636E8	0	7894	5.972622700236382	3.768485846738312	0.4655789044024516	408.5279235839844	408.5406188964844
373	408.55072021484375	8.105597952					1	DETECTED	408.5507 m/z @8.11 [151020OFc1_NvH-0949-Control-9.raw]	408.55072021484375	8.105597952	1.82404067706667	99.0112694389333	97.18722876186662	3157102.5	5.077789935421186E8	3	7894	19.411794991084705	2.5340268006864672	157.89403342295597	408.540771484375	408.560546875
374	408.562744140625	7.0368938064					1	DETECTED	408.5627 m/z @7.04 [151020OFc1_NvH-0949-Control-9.raw]	408.562744140625	7.0368938064	4.71750339706667	97.7814961112	93.06399271413333	1338389.875	3.771522208750078E8	0	7894	35.01145950972413	36.7261326986418	59.3541191364885	408.5607604980469	408.5726318359375
375	408.5785827636719	30.5946622557333					1	DETECTED	408.5786 m/z @30.59 [151020OFc1_NvH-0949-Control-9.raw]	408.5785827636719	30.5946622557333	4.70841406906667	92.9505372408	88.24212317173334	669602.1875	3.526963243373626E8	0	7894	0.1455563500662862	0.511622084353877	0.02385668551140588	408.5729675292969	408.58843994140625
376	408.609619140625	10.4978689829333					1	DETECTED	408.6096 m/z @10.50 [151020OFc1_NvH-0949-Control-9.raw]	408.609619140625	10.4978689829333	5.26136182266667	95.2802020693333	90.01884024666663	208525.609375	3.2525097065698135E8	0	7894	0.14662855878836467	1.2515128869253205	0.5552670302739237	408.5998840332031	408.6190490722656
377	408.64483642578125	47.7497107328					1	DETECTED	408.6448 m/z @47.75 [151020OFc1_NvH-0949-Control-9.raw]	408.64483642578125	47.7497107328	7.73706483226667	97.9480839053333	90.21101907306664	3014686.5	3.3150691218061316E8	0	7894	0.23908145202792497	3.4713525818410975	0.888128823345965	408.635009765625	408.65460205078125
378	408.68402099609375	31.8294938357333					1	DETECTED	408.6840 m/z @31.83 [151020OFc1_NvH-0949-Control-9.raw]	408.68402099609375	31.8294938357333	4.24042782053333	94.5734316877333	90.33300386719998	622892.0	3.4952693065128404E8	0	7894	0.2781987047013068	0.510933856196664	13.32945634928909	408.6746520996094	408.6912841796875
379	408.70135498046875	33.1783279061333					1	DETECTED	408.7014 m/z @33.18 [151020OFc1_NvH-0949-Control-9.raw]	408.70135498046875	33.1783279061333	3.16647689893333	97.6703999808	94.50392308186667	1217143.125	3.7783059364211136E8	2	7894	31.634662623141878	1.119127539532828	0.227553925885556	408.69171142578125	408.7066650390625
380	408.7166748046875	34.2690195808					1	DETECTED	408.7167 m/z @34.27 [151020OFc1_NvH-0949-Control-9.raw]	408.7166748046875	34.2690195808	4.03404849946667	99.0575310517333	95.02348255226664	1995560.375	4.130606731801988E8	2	7894	3.9495484404424808	1.126135643391079	1.1801091263367198	408.7067565917969	408.72216796875
381	408.732177734375	18.3124475338667					1	DETECTED	408.7322 m/z @18.31 [151020OFc1_NvH-0949-Control-9.raw]	408.732177734375	18.3124475338667	0.315846546666667	97.4756786032	97.15983205653333	4295850.5	4.701625967675237E8	2	7894	0.24457361227287322	0.9539305855004803	2.4003535557104994	408.7221984863281	408.73516845703125
382	408.74517822265625	28.8274823141333					1	DETECTED	408.7452 m/z @28.83 [151020OFc1_NvH-0949-Control-9.raw]	408.74517822265625	28.8274823141333	5.17232111013333	99.1308970512	93.95857594106667	8.8547704E7	1.8813959413834457E9	2	7894	0.19494330920329617	0.5195827332916998	1.2651480718726946	408.7351989746094	408.7551574707031
383	408.7629699707031	45.6770117909333					1	DETECTED	408.7630 m/z @45.68 [151020OFc1_NvH-0949-Control-9.raw]	408.7629699707031	45.6770117909333	5.15066714453333	94.5734316877333	89.42276454319997	6482270.0	5.97860845109741E8	2	7894	0.25735842346383464	0.5043815632058447	0.012770238221773932	408.75518798828125	408.7727355957031
384	408.81671142578125	49.7102988512					1	DETECTED	408.8167 m/z @49.71 [151020OFc1_NvH-0949-Control-9.raw]	408.81671142578125	49.7102988512	5.03692901866667	99.9825291248	94.94560010613333	155328.25	3.1365878468004954E8	0	7894	89.56064394834289	1.1431380683919192	1.288092622750315	408.8072509765625	408.8265686035156
385	408.8354187011719	29.5306072253333					1	DETECTED	408.8354 m/z @29.53 [151020OFc1_NvH-0949-Control-9.raw]	408.8354187011719	29.5306072253333	6.63002582506667	96.920006384	90.28998055893334	141803.890625	3.0028657614120287E8	0	7894	85.48483738793999	2.3609955335421007	3.7223559671247655	408.8267822265625	408.8354187011719
386	408.8454284667969	47.7028153045333					1	DETECTED	408.8454 m/z @47.70 [151020OFc1_NvH-0949-Control-9.raw]	408.8454284667969	47.7028153045333	5.32162803333333	99.4042127301333	94.08258469679997	1712369.75	3.393161320741654E8	0	7894	0.1258945420070674	0.5064749062023256	0.9889720173421733	408.83544921875	408.85540771484375
387	408.8573913574219	18.067227888					1	DETECTED	408.8574 m/z @18.07 [151020OFc1_NvH-0949-Control-9.raw]	408.8573913574219	18.067227888	5.16291079706667	47.1911670285333	42.02825623146663	110521.140625	1.2447918213295043E8	0	7894	0.06780618126595428	1.7934262607636975	2.4851961458840233	408.85546875	408.8629455566406
388	408.8729553222656	18.2328254749333					1	DETECTED	408.8730 m/z @18.23 [151020OFc1_NvH-0949-Control-9.raw]	408.8729553222656	18.2328254749333	4.25865268453333	99.7088490258667	95.45019634133337	1779387.625	3.263082708926856E8	3	7894	0.11506315399991607	0.5506208421935607	0.10467544805970855	408.86309814453125	408.8785400390625
389	408.8885498046875	22.0356400488					1	DETECTED	408.8885 m/z @22.04 [151020OFc1_NvH-0949-Control-9.raw]	408.8885498046875	22.0356400488	4.22983595333333	99.7542749405333	95.52443898719997	3018081.25	4.4899745699704057E8	3	7894	14.021952867170983	0.5919506520145701	4.2282793394445655	408.87860107421875	408.8985290527344
390	408.90081787109375	22.2138044904					1	DETECTED	408.9008 m/z @22.21 [151020OFc1_NvH-0949-Control-9.raw]	408.90081787109375	22.2138044904	1.3152290232	99.8906196472	98.575390624	180110.828125	3.284812997826414E8	0	7894	15.061427905860551	3.232491486242888	5.485055027254132	408.8985595703125	408.9046936035156
391	408.9148864746094	35.4266713296					1	DETECTED	408.9149 m/z @35.43 [151020OFc1_NvH-0949-Control-9.raw]	408.9148864746094	35.4266713296	0.304980088266667	99.9638685877333	99.65888849946664	495999.90625	3.4046180305204064E8	3	7894	12.618273506282296	1.9558254506502335	0.004871640890641014	408.9049377441406	408.9242248535156
392	408.9281921386719	22.8440515338667					1	DETECTED	408.9282 m/z @22.84 [151020OFc1_NvH-0949-Control-9.raw]	408.9281921386719	22.8440515338667	0.468169816533333	100.000732913067	99.53256309653366	105887.5859375	2.827547339500164E8	0	7894	98.10989672951162	2.181537015597358	3.374055060141486	408.9254150390625	408.9338684082031
393	408.9440002441406	52.2528028496					1	DETECTED	408.9440 m/z @52.25 [151020OFc1_NvH-0949-Control-9.raw]	408.9440002441406	52.2528028496	0.879804864	99.5431857776	98.66338091360001	382500.96875	3.1159174832151675E8	0	7894	4.95643339013521	1.0775494401811117	1.1539424318185068	408.93402099609375	408.94500732421875
394	408.95501708984375	18.832352084					1	DETECTED	408.9550 m/z @18.83 [151020OFc1_NvH-0949-Control-9.raw]	408.95501708984375	18.832352084	0.373594506133333	99.6351060661333	99.26151155999997	2591540.5	3.733266016554663E8	0	7894	0.20483244266107903	27.126081097764732	1.8850606424789054	408.9450378417969	408.9649963378906
395	408.97857666015625	24.1082930056					1	DETECTED	408.9786 m/z @24.11 [151020OFc1_NvH-0949-Control-9.raw]	408.97857666015625	24.1082930056	1.34845781866667	99.1998063946667	97.85134857600002	801399.875	3.1596303722108316E8	0	7894	0.04815773908693188	0.9877065446654606	1.0180698234021144	408.9685974121094	408.98846435546875
396	409.0096435546875	19.7210418365333					1	DETECTED	409.0096 m/z @19.72 [151020OFc1_NvH-0949-Control-9.raw]	409.0096435546875	19.7210418365333	0.152964998666667	98.5758928029333	98.42292780426664	446495.125	3.391386833863527E8	0	7894	0.08600075939386187	0.5009931148392546	0.002451683625367594	408.9998474121094	409.0184631347656
397	409.0205993652344	50.7168119901333					1	DETECTED	409.0206 m/z @50.72 [151020OFc1_NvH-0949-Control-9.raw]	409.0205993652344	50.7168119901333	0.3832855536	97.9021779610667	97.5188924074667	102581.2421875	3.043770963532182E8	0	7894	96.18197374006964	0.9833879433681598	0.9663586103965693	409.0200500488281	409.0305480957031
398	409.0459289550781	47.691536092					1	DETECTED	409.0459 m/z @47.69 [151020OFc1_NvH-0949-Control-9.raw]	409.0459289550781	47.691536092	0.625418396266667	97.5314990026667	96.90608060640004	863790.375	3.505227933411443E8	0	7894	0.2764636478268514	1.8588354111380099	0.008254954396351625	409.03594970703125	409.05584716796875
399	409.0669860839844	53.2161255552					1	DETECTED	409.0670 m/z @53.22 [151020OFc1_NvH-0949-Control-9.raw]	409.0669860839844	53.2161255552	0.0904488141333333	99.5067177762667	99.41626896213336	169432.609375	3.2245102260621995E8	0	7894	46.68807064481799	0.9247820696829165	0.9460297270427668	409.0581970214844	409.07696533203125
400	409.1104736328125	3.112796932					1	DETECTED	409.1105 m/z @3.11 [151020OFc1_NvH-0949-Control-9.raw]	409.1104736328125	3.112796932	0.00582914213333333	100.000732913067	99.99490377093366	144016.9375	3.455066926907944E8	3	7894	94.82776010903085	37.44852953952785	794.4540712753058	409.1016845703125	409.120361328125
401	409.1685791015625	16.0303257085333					1	DETECTED	409.1686 m/z @16.03 [151020OFc1_NvH-0949-Control-9.raw]	409.1685791015625	16.0303257085333	6.88436218506667	69.9115773544	63.027215169333324	177002.953125	2.1737296546202815E8	0	7894	0.14850325138703013	3.445630140969766	0.002173704597027043	409.1604309082031	409.171142578125
402	409.1812438964844	27.2534128418667					1	DETECTED	409.1812 m/z @27.25 [151020OFc1_NvH-0949-Control-9.raw]	409.1812438964844	27.2534128418667	5.95752729866667	97.020446588	91.06291928933332	432762.03125	3.1986098775873095E8	0	7894	0.13954852596697975	2.4801580643815138	0.0038128779915364212	409.1714172363281	409.181396484375
403	409.1914367675781	23.8189899472					1	DETECTED	409.1914 m/z @23.82 [151020OFc1_NvH-0949-Control-9.raw]	409.1914367675781	23.8189899472	4.3844180136	98.0779242888	93.69350627520001	1386783.625	4.6376374260588473E8	3	7894	11.045624320842277	0.9909665184945583	0.5659290144015064	409.18145751953125	409.201171875
404	409.211181640625	19.1893813794667					1	DETECTED	409.2112 m/z @19.19 [151020OFc1_NvH-0949-Control-9.raw]	409.211181640625	19.1893813794667	4.33919281733333	99.4228229618667	95.08363014453337	2291813.75	4.16421158692241E8	2	7894	0.1712970023129543	1.3962717325656206	19.43968065802495	409.2012023925781	409.2131652832031
405	409.2231750488281	22.0490711248					1	DETECTED	409.2232 m/z @22.05 [151020OFc1_NvH-0949-Control-9.raw]	409.2231750488281	22.0490711248	3.8718982184	99.4507974112	95.5788991928	2739503.25	5.631161788807791E8	2	7894	0.3798428849640203	4.989572310271149	2.1695933571802475	409.21319580078125	409.233154296875
406	409.2341003417969	18.3220809352					1	DETECTED	409.2341 m/z @18.32 [151020OFc1_NvH-0949-Control-9.raw]	409.2341003417969	18.3220809352	5.018285564	98.2069304685333	93.1886449045333	1624858.875	3.7878299421151423E8	2	7894	1.909489651068501	1.3400973571203032	7.106903923331644	409.2331848144531	409.2362060546875
407	409.2462158203125	28.8274823141333					1	DETECTED	409.2462 m/z @28.83 [151020OFc1_NvH-0949-Control-9.raw]	409.2462158203125	28.8274823141333	4.6716956872	96.3641999525333	91.6925042653333	4.034238E7	1.0516579095863907E9	3	7894	0.19221184140491232	23.114196529449778	1.288260314008695	409.2362365722656	409.25616455078125
408	409.2643127441406	23.0594426394667					1	DETECTED	409.2643 m/z @23.06 [151020OFc1_NvH-0949-Control-9.raw]	409.2643127441406	23.0594426394667	4.54809708693333	99.6997195581333	95.15162247119997	2082038.0	4.1697869855023324E8	0	7894	8.944861136931312	1.5990019257124435	0.1028780986520012	409.25628662109375	409.27166748046875
409	409.2763366699219	91.5309224533333					1	DETECTED	409.2763 m/z @91.53 [151020OFc1_NvH-0949-Control-9.raw]	409.2763366699219	91.5309224533333	3.8718982184	99.7179546421333	95.84605642373329	483118.6875	3.1387546352718514E8	0	7894	0.07639179978993127	1.4024942786627745	0.2672293154993302	409.2745361328125	409.28387451171875
410	409.295166015625	91.3295564421333					1	DETECTED	409.2952 m/z @91.33 [151020OFc1_NvH-0949-Control-9.raw]	409.295166015625	91.3295564421333	0.2224767352	95.7420526754667	95.51957594026669	98659.8828125	1.4201064978795993E8	0	7894	0.6854992463277085	0.5242159898414437	5.642615381272367	409.28643798828125	409.2962646484375
411	409.3311767578125	91.4809042629333					1	DETECTED	409.3312 m/z @91.48 [151020OFc1_NvH-0949-Control-9.raw]	409.3311767578125	91.4809042629333	7.2274582112	99.6723830512	92.44492484	256811.71875	3.045475318940054E8	0	7894	1.1906774850830288	0.6063073085009418	5.852003001927923	409.32147216796875	409.3398132324219
412	409.3676452636719	91.4809042629333					1	DETECTED	409.3676 m/z @91.48 [151020OFc1_NvH-0949-Control-9.raw]	409.3676452636719	91.4809042629333	5.27095145973333	97.7072132674667	92.43626180773337	594104.875	3.2079439065925384E8	0	7894	1.4388625355851588	1.6413609140896717	0.32119420448658814	409.3584899902344	409.3772888183594
413	409.4161071777344	22.9647480122667					1	DETECTED	409.4161 m/z @22.96 [151020OFc1_NvH-0949-Control-9.raw]	409.4161071777344	22.9647480122667	5.23079961466667	93.5414886488	88.31068903413333	250301.703125	2.950297619804165E8	0	7894	0.2556884429315538	2.4898766776067927	0.056762720440651386	409.41412353515625	409.4173583984375
414	409.4273681640625	22.8440515338667					1	DETECTED	409.4274 m/z @22.84 [151020OFc1_NvH-0949-Control-9.raw]	409.4273681640625	22.8440515338667	1.792663692	99.7542749405333	97.9616112485333	448786.8125	3.4042171006094474E8	0	7894	0.13646265171908567	3.7748816031300825	0.4635484989200461	409.4178466796875	409.437255859375
415	409.4561767578125	18.823164684					1	DETECTED	409.4562 m/z @18.82 [151020OFc1_NvH-0949-Control-9.raw]	409.4561767578125	18.823164684	2.38687788026667	99.1998063946667	96.81292851440003	1006116.625	3.439578333559522E8	4	7894	11.778872480647067	3.075117634938593	26.298392993561034	409.44677734375	409.46612548828125
416	409.479736328125	24.1082930056					1	DETECTED	409.4797 m/z @24.11 [151020OFc1_NvH-0949-Control-9.raw]	409.479736328125	24.1082930056	5.00916711866667	99.9638685877333	94.95470146906663	531951.5	3.257038927270044E8	0	7894	1.7901274273315977	0.5647481938338461	0.10580147493913399	409.4698181152344	409.48968505859375
417	409.4923400878906	25.2918295189333					1	DETECTED	409.4923 m/z @25.29 [151020OFc1_NvH-0949-Control-9.raw]	409.4923400878906	25.2918295189333	3.13969391066667	95.6005149976	92.46082108693334	299679.65625	3.111476951340712E8	0	7894	7.784898300257495	3.3224489726801254	0.007618892544049094	409.48974609375	409.5022888183594
418	409.5162048339844	27.1728199002667					1	DETECTED	409.5162 m/z @27.17 [151020OFc1_NvH-0949-Control-9.raw]	409.5162048339844	27.1728199002667	6.15033947573333	88.0731002186667	81.92276074293336	398800.3125	3.455721405842009E8	0	7894	0.058564289461955354	2.233977736171284	8.013914902697369	409.5063171386719	409.51751708984375
419	409.5275573730469	29.8898617533333					1	DETECTED	409.5276 m/z @29.89 [151020OFc1_NvH-0949-Control-9.raw]	409.5275573730469	29.8898617533333	4.6716956872	99.7269712978667	95.0552756106667	859129.75	3.3360750661321115E8	3	7894	15.138482886802805	0.5035888305936682	1.2027941343184565	409.51806640625	409.5295715332031
420	409.53961181640625	27.1237688784					1	DETECTED	409.5396 m/z @27.12 [151020OFc1_NvH-0949-Control-9.raw]	409.53961181640625	27.1237688784	1.1482580208	96.827884304	95.6796262832	8800188.0	4.7002376793158644E8	3	7894	0.15876294271890146	0.5145894636282549	1.476563754748776	409.5297546386719	409.549560546875
421	409.55584716796875	39.7036475376					1	DETECTED	409.5558 m/z @39.70 [151020OFc1_NvH-0949-Control-9.raw]	409.55584716796875	39.7036475376	3.8533379608	96.2367811530667	92.3834431922667	4791210.5	5.232155307562007E8	3	7894	11.326617076330912	0.8637339598120982	0.9197520619520551	409.5496520996094	409.5657958984375
422	409.5738220214844	22.9752915341333					1	DETECTED	409.5738 m/z @22.98 [151020OFc1_NvH-0949-Control-9.raw]	409.5738220214844	22.9752915341333	4.7627801184	87.4300281298667	82.6672480114667	1224410.625	3.6466398064450455E8	0	7894	0.12804373817456494	0.5174952450174253	1.6117400231732906	409.56585693359375	409.5837707519531
423	409.5898742675781	28.6587346677333					1	DETECTED	409.5899 m/z @28.66 [151020OFc1_NvH-0949-Control-9.raw]	409.5898742675781	28.6587346677333	1.28167533226667	86.5139118114667	85.23223647920003	1063082.25	3.276763523217657E8	0	7894	0.15843390878210428	0.5059807227272256	24.095800487265347	409.5838317871094	409.59942626953125
424	409.6049499511719	37.1234977050667					1	DETECTED	409.6049 m/z @37.12 [151020OFc1_NvH-0949-Control-9.raw]	409.6049499511719	37.1234977050667	4.6902019344	99.1308970512	94.4406951168	152526.015625	2.9886418136828625E8	0	7894	62.17250985517459	1.4559219603302542	1.9118439206605082	409.6000061035156	409.61419677734375
425	409.6718444824219	27.9954171842667					1	DETECTED	409.6718 m/z @28.00 [151020OFc1_NvH-0949-Control-9.raw]	409.6718444824219	27.9954171842667	4.68071624586667	96.7635078514667	92.08279160560002	300390.84375	3.395098558411065E8	0	7894	1.526020544656113	2.813113843655391	4.615557197857279	409.66192626953125	409.6766357421875
426	409.6867370605469	22.8326204122667					1	DETECTED	409.6867 m/z @22.83 [151020OFc1_NvH-0949-Control-9.raw]	409.6867370605469	22.8326204122667	3.14856263653333	94.2233808802667	91.07481824373338	404910.75	3.41622939908668E8	0	7894	0.21525609205853868	7.564341725284194	0.06798565224768026	409.6772766113281	409.6960754394531
427	409.7061767578125	18.7607466706667					1	DETECTED	409.7062 m/z @18.76 [151020OFc1_NvH-0949-Control-9.raw]	409.7061767578125	18.7607466706667	1.7273390048	96.7362518213333	95.0089128165333	2086357.625	3.83396382942807E8	2	7894	31.040673660613056	1.2013833516244714	11.831947404684126	409.6962585449219	409.7147521972656
428	409.7247619628906	25.9366489264					1	DETECTED	409.7248 m/z @25.94 [151020OFc1_NvH-0949-Control-9.raw]	409.7247619628906	25.9366489264	3.7602767288	99.2465330978667	95.48625636906671	1.589516E8	2.847133143622602E9	2	7894	0.210301773697946	1.4796924456249592	1.7322161407411865	409.71478271484375	409.7347106933594
429	409.73504638671875	18.2979766533333					1	DETECTED	409.7350 m/z @18.30 [151020OFc1_NvH-0949-Control-9.raw]	409.73504638671875	18.2979766533333	5.62137248453333	95.024754944	89.40338245946667	472570.625	3.2733104532263935E8	0	7894	0.20773186772740004	5.245612848079911	1.719429212881271	409.7347717285156	409.7374572753906
430	409.74749755859375	28.8274823141333					1	DETECTED	409.7475 m/z @28.83 [151020OFc1_NvH-0949-Control-9.raw]	409.74749755859375	28.8274823141333	5.4223329072	98.9742489205333	93.5519160133333	1.016316E7	5.107137273252243E8	2	7894	0.189374797404259	13.386657539976971	1.1755966408223497	409.7375183105469	409.7572326660156
431	409.7670593261719	23.0688427405333					1	DETECTED	409.7671 m/z @23.07 [151020OFc1_NvH-0949-Control-9.raw]	409.7670593261719	23.0688427405333	5.38950830213333	99.8541949893333	94.46468668719996	570569.3125	3.061755332310352E8	2	7894	18.945237761239028	0.511248312633754	6.825506251070824	409.75750732421875	409.77252197265625
432	409.8370056152344	19.7210418365333					1	DETECTED	409.8370 m/z @19.72 [151020OFc1_NvH-0949-Control-9.raw]	409.8370056152344	19.7210418365333	2.5776462136	97.0663895805333	94.48874336693329	783067.9375	4.3809838102334297E8	3	7894	0.1518568721838598	1.0319241831532058	0.01405777884576339	409.8270568847656	409.84674072265625
433	409.8572692871094	16.7155702714667					1	DETECTED	409.8573 m/z @16.72 [151020OFc1_NvH-0949-Control-9.raw]	409.8572692871094	16.7155702714667	3.14856263653333	98.5758928029333	95.42733016639997	1498706.875	3.4610397117603844E8	3	7894	0.1541846418428925	7.152885961206043	0.3730604384701664	409.8473815917969	409.8636474609375
434	409.87384033203125	27.1237688784					1	DETECTED	409.8738 m/z @27.12 [151020OFc1_NvH-0949-Control-9.raw]	409.87384033203125	27.1237688784	4.71750339706667	99.6074291149333	94.88992571786663	6478047.0	4.197938764054873E8	3	7894	0.14885703240750914	1.9572475635986415	0.024362747433489065	409.8638610839844	409.8838195800781
435	409.8894348144531	31.2198983218667					1	DETECTED	409.8894 m/z @31.22 [151020OFc1_NvH-0949-Control-9.raw]	409.8894348144531	31.2198983218667	2.199410816	99.27419502	97.074784204	3713013.0	5.441723381034172E8	3	7894	20.5476200861789	0.997000776396332	0.013720319992895268	409.88385009765625	409.8992614746094
436	409.9008483886719	24.3934837856					1	DETECTED	409.9008 m/z @24.39 [151020OFc1_NvH-0949-Control-9.raw]	409.9008483886719	24.3934837856	4.92403061013333	99.9638685877333	95.03983797759997	559645.3125	3.2679704564453024E8	3	7894	12.768016116996236	0.6413194469957902	0.1906174031041142	409.89947509765625	409.91064453125
437	409.9150085449219	28.9846159597333					1	DETECTED	409.9150 m/z @28.98 [151020OFc1_NvH-0949-Control-9.raw]	409.9150085449219	28.9846159597333	3.31051702373333	99.9270358106667	96.61651878693337	209055.390625	2.8164513946030855E8	3	7894	2.36944359107223	2.195677317454584	3.353535016194438	409.9109191894531	409.91693115234375
438	409.9270324707031	35.060237608					1	DETECTED	409.9270 m/z @35.06 [151020OFc1_NvH-0949-Control-9.raw]	409.9270324707031	35.060237608	1.88717905866667	99.8359744301333	97.94879537146663	1136998.375	3.362882305225781E8	0	7894	25.09623123210779	1.350100386236988	5.464355889061172	409.91729736328125	409.9368591308594
439	409.9670104980469	30.8486358997333					1	DETECTED	409.9670 m/z @30.85 [151020OFc1_NvH-0949-Control-9.raw]	409.9670104980469	30.8486358997333	0.3337669784	99.2184150757333	98.8846480973333	645810.5	3.597965068225713E8	0	7894	21.68618737500092	0.6534015483678626	0.5577010831275406	409.95703125	409.97698974609375
440	409.9842224121094	30.4469469728					1	DETECTED	409.9842 m/z @30.45 [151020OFc1_NvH-0949-Control-9.raw]	409.9842224121094	30.4469469728	3.66186925546667	95.2802020693333	91.61833281386663	388113.6875	2.8789778889533556E8	0	7894	1.9660031092953432	1.8661661363505797	0.009002279899924387	409.9770202636719	409.9940490722656
441	410.01251220703125	48.7866133786667					1	DETECTED	410.0125 m/z @48.79 [151020OFc1_NvH-0949-Control-9.raw]	410.01251220703125	48.7866133786667	0.747615109066667	99.6905363613333	98.94292125226663	116476.453125	3.225153950527763E8	0	7894	94.16344253232543	1.0937216752072956	1.1862411320146078	410.0073547363281	410.0213928222656
442	410.0338134765625	69.7608004568					1	DETECTED	410.0338 m/z @69.76 [151020OFc1_NvH-0949-Control-9.raw]	410.0338134765625	69.7608004568	0.5419443344	99.6539971448	99.1120528104	85568.4765625	2.9429337419688576E8	0	7894	64.0772450149137	0.7170265074783526	0.46853459830135297	410.02410888671875	410.0397033691406
443	410.0500793457031	29.3212514546667					1	DETECTED	410.0501 m/z @29.32 [151020OFc1_NvH-0949-Control-9.raw]	410.0500793457031	29.3212514546667	0.00582914213333333	98.3076547170667	98.30182557493336	123246.671875	2.8711674411334956E8	0	7894	27.667173151266656	1.7583534660148012	2.9499664376973667	410.04022216796875	410.0592956542969
444	410.08416748046875	50.8865997237333					1	DETECTED	410.0842 m/z @50.89 [151020OFc1_NvH-0949-Control-9.raw]	410.08416748046875	50.8865997237333	0.0150500802666667	99.4228229618667	99.40777288160004	89863.25	2.953910781332227E8	0	7894	89.40889758308322	0.9634132856814613	0.9066286868665722	410.07647705078125	410.0937194824219
445	410.120849609375	46.2475716293333					1	DETECTED	410.1208 m/z @46.25 [151020OFc1_NvH-0949-Control-9.raw]	410.120849609375	46.2475716293333	0.00582914213333333	100.000732913067	99.99490377093366	84529.4296875	2.8870445293837136E8	0	7894	92.77904615693554	1.0993044463463382	1.1392582153982589	410.1109619140625	410.12872314453125
446	410.14703369140625	92.3655050024					1	DETECTED	410.1470 m/z @92.37 [151020OFc1_NvH-0949-Control-9.raw]	410.14703369140625	92.3655050024	0.2036063536	97.6520932896	97.44848693600001	310412.375	3.173917178039246E8	0	7894	0.12356038782759526	4.615837049800535	0.20582944324890562	410.13720703125	410.1565246582031
447	410.17095947265625	19.7875054426667					1	DETECTED	410.1710 m/z @19.79 [151020OFc1_NvH-0949-Control-9.raw]	410.17095947265625	19.7875054426667	4.84674977786667	97.7534565832	92.90670680533333	422699.875	3.217173369750969E8	0	7894	0.09984781611984772	4.068005498976897	0.4242831426977445	410.1620178222656	410.1809387207031
448	410.1854248046875	19.1438007954667					1	DETECTED	410.1854 m/z @19.14 [151020OFc1_NvH-0949-Control-9.raw]	410.1854248046875	19.1438007954667	7.070164124	93.1545205336	86.0843564096	248780.921875	3.2043813044701153E8	0	7894	0.21822544880011208	3.6860962018299244	0.0510466249600167	410.1809997558594	410.18658447265625
449	410.19683837890625	20.3871942802667					1	DETECTED	410.1968 m/z @20.39 [151020OFc1_NvH-0949-Control-9.raw]	410.19683837890625	20.3871942802667	0.770050173333333	96.8553670696	96.08531689626668	5158648.5	4.8927194594608E8	2	7894	15.666543058790179	1.3755685855759565	1.4453387285221886	410.1868896484375	410.20404052734375
450	410.21405029296875	20.7145905349333					1	DETECTED	410.2141 m/z @20.71 [151020OFc1_NvH-0949-Control-9.raw]	410.21405029296875	20.7145905349333	4.71750339706667	96.0786490434667	91.36114564640003	7777978.0	5.254767285130569E8	3	7894	0.19047011218909304	1.4708596352786467	3.2818243897018258	410.2040710449219	410.2148132324219
451	410.2248229980469	25.950571856					1	DETECTED	410.2248 m/z @25.95 [151020OFc1_NvH-0949-Control-9.raw]	410.2248229980469	25.950571856	0.192838055466667	99.4974825357333	99.30464448026663	7.3834544E7	2.202707957501761E9	3	7894	0.2088184414533032	0.9009625632339254	61.22343995729745	410.21484375	410.2347717285156
452	410.24017333984375	31.8704684032					1	DETECTED	410.2402 m/z @31.87 [151020OFc1_NvH-0949-Control-9.raw]	410.24017333984375	31.8704684032	1.7821285408	99.1127059925333	97.33057745173329	2521454.25	5.736689963124824E8	3	7894	13.869989478377676	0.5907704090938465	0.02011125176537162	410.2348327636719	410.2500915527344
453	410.2519226074219	45.2268792912					1	DETECTED	410.2519 m/z @45.23 [151020OFc1_NvH-0949-Control-9.raw]	410.2519226074219	45.2268792912	4.5750845928	92.4387370098667	87.8636524170667	1799133.375	3.835762488885748E8	2	7894	13.765751533026723	0.6108025908351195	0.028483656441829847	410.250244140625	410.26190185546875
454	410.2626953125	41.9897890368					1	DETECTED	410.2627 m/z @41.99 [151020OFc1_NvH-0949-Control-9.raw]	410.2626953125	41.9897890368	0.625418396266667	95.3920610690667	94.76664267280003	152612.234375	3.247954622497625E8	0	7894	18.564494449617357	1.2139401921824584	1.4290762659039113	410.2619323730469	410.2724609375
455	410.28082275390625	91.5309224533333					1	DETECTED	410.2808 m/z @91.53 [151020OFc1_NvH-0949-Control-9.raw]	410.28082275390625	91.5309224533333	7.161008644	97.3999671813333	90.23895853733329	146029.6875	3.0988503678708977E8	0	7894	1.0916016062001717	0.5347816209772561	1.0720150985649592	410.2731018066406	410.2852783203125
456	410.2909240722656	80.1590408704					1	DETECTED	410.2909 m/z @80.16 [151020OFc1_NvH-0949-Control-9.raw]	410.2909240722656	80.1590408704	5.73864206906667	92.2773347872	86.53869271813333	81565.4921875	2.5354535734402305E8	0	7894	85.61225999338873	0.581417824359891	0.16283564871978198	410.2909240722656	410.30010986328125
457	410.302978515625	52.3079670304					1	DETECTED	410.3030 m/z @52.31 [151020OFc1_NvH-0949-Control-9.raw]	410.302978515625	52.3079670304	52.3079670304	95.2434110306667	42.935444000266706	76733.78125	1.5812163465271792E8	0	7894	38.92594237196247	null	null	410.302978515625	410.3129577636719
458	410.3749694824219	22.9191615637333					1	DETECTED	410.3750 m/z @22.92 [151020OFc1_NvH-0949-Control-9.raw]	410.3749694824219	22.9191615637333	4.894549124	92.4026647032	87.50811557920001	201892.5	3.1360129512614167E8	0	7894	0.023890133400364277	2.4274617796024804	3.8044227671572726	410.364990234375	410.3841857910156
459	410.4475402832031	20.3960380866667					1	DETECTED	410.4475 m/z @20.40 [151020OFc1_NvH-0949-Control-9.raw]	410.4475402832031	20.3960380866667	4.94216527253333	95.1973137322667	90.25514845973336	4130306.25	3.541794980340051E8	0	7894	0.15328034791588507	0.9684516523041403	0.8895049720293907	410.4376220703125	410.4574890136719
460	410.47216796875	36.8325983098667					1	DETECTED	410.4722 m/z @36.83 [151020OFc1_NvH-0949-Control-9.raw]	410.47216796875	36.8325983098667	2.88378873493333	99.7724628445333	96.88867410959996	2.0435692E7	7.42222425292609E8	0	7894	0.22715167156638216	0.5335658874348489	3.27279723882792	410.4622802734375	410.4820861816406
461	410.4880676269531	28.7314480469333					1	DETECTED	410.4881 m/z @28.73 [151020OFc1_NvH-0949-Control-9.raw]	410.4880676269531	28.7314480469333	5.5586672512	95.3829551989333	89.8242879477333	100826.03125	2.639195020528422E8	0	7894	24.204224226486293	1.9640103274250118	3.0021207828926175	410.4822692871094	410.4961853027344
462	410.5061950683594	19.6559865058667					1	DETECTED	410.5062 m/z @19.66 [151020OFc1_NvH-0949-Control-9.raw]	410.5061950683594	19.6559865058667	5.1263701144	97.4481316064	92.321761492	139639.5625	3.016902328248955E8	0	7894	6.052484019693081	3.5416492711728074	8.2472313316522	410.4963073730469	410.514892578125
463	410.5249328613281	35.8858452506667					1	DETECTED	410.5249 m/z @35.89 [151020OFc1_NvH-0949-Control-9.raw]	410.5249328613281	35.8858452506667	3.95379301653333	96.0904201002667	92.13662708373337	362519.8125	3.0075972961642355E8	3	7894	16.839729537304052	1.5341649769356402	2.0759443947907696	410.51495361328125	410.52496337890625
464	410.5350036621094	15.4803614256					1	DETECTED	410.5350 m/z @15.48 [151020OFc1_NvH-0949-Control-9.raw]	410.5350036621094	15.4803614256	4.71750339706667	98.584793252	93.86728985493333	847529.75	3.2894634695988107E8	3	7894	0.16692667945577355	0.983762283264049	0.8278900999690769	410.5250244140625	410.5382385253906
465	410.5482482910156	20.6818324064					1	DETECTED	410.5482 m/z @20.68 [151020OFc1_NvH-0949-Control-9.raw]	410.5482482910156	20.6818324064	4.26759401813333	98.6401609013333	94.37256688319997	4812143.0	4.1552639648292375E8	3	7894	0.1548497342035411	2.957387966990687	2.538602767847715	410.53826904296875	410.5581970214844
466	410.56097412109375	22.0629918133333					1	DETECTED	410.5610 m/z @22.06 [151020OFc1_NvH-0949-Control-9.raw]	410.56097412109375	22.0629918133333	4.8086771936	95.6456851794667	90.83700798586669	2880837.0	4.61782078572066E8	3	7894	0.17444217835650733	0.5362740437595653	1.1304228723239322	410.5582580566406	410.5709228515625
467	410.5809020996094	15.4803614256					1	DETECTED	410.5809 m/z @15.48 [151020OFc1_NvH-0949-Control-9.raw]	410.5809020996094	15.4803614256	4.321214416	98.5392807570667	94.2180663410667	965506.625	3.8896665509501934E8	3	7894	30.53133226938542	1.3615830785340302	13.755012934470118	410.571044921875	410.5908203125
468	410.5958557128906	35.0476752877333					1	DETECTED	410.5959 m/z @35.05 [151020OFc1_NvH-0949-Control-9.raw]	410.5958557128906	35.0476752877333	3.5009692792	53.7671226576	50.2661533784	379484.78125	1.5500544953441387E8	0	7894	0.10820362866426336	0.9749476149891242	0.6447272865149062	410.5909118652344	410.6057434082031
469	410.61956787109375	29.1045814405333					1	DETECTED	410.6196 m/z @29.10 [151020OFc1_NvH-0949-Control-9.raw]	410.61956787109375	29.1045814405333	6.4686233504	97.9663437728	91.49772042240001	745333.375	3.094084408131436E8	0	7894	0.2118451308017697	103.97721462485536	147.0046764888066	410.6096496582031	410.62945556640625
470	410.6793212890625	25.2562048082667					1	DETECTED	410.6793 m/z @25.26 [151020OFc1_NvH-0949-Control-9.raw]	410.6793212890625	25.2562048082667	0.0437122008	94.1931563130667	94.14944411226669	157142.5	3.174085323229908E8	0	7894	8.70437967489302	1.8671189235050936	2.7342378470101867	410.66937255859375	410.68670654296875
471	410.6971740722656	74.5961212818667					1	DETECTED	410.6972 m/z @74.60 [151020OFc1_NvH-0949-Control-9.raw]	410.6971740722656	74.5961212818667	2.6042396504	96.8370775642667	94.2328379138667	2373538.75	4.0216847280833864E8	2	7894	0.1365041874019397	0.5031822889123148	0.004446649162805427	410.68731689453125	410.7071533203125
472	410.710205078125	24.5669711216					1	DETECTED	410.7102 m/z @24.57 [151020OFc1_NvH-0949-Control-9.raw]	410.710205078125	24.5669711216	5.48652581306667	97.9572542333333	92.47072842026662	1287672.625	4.332986921824576E8	2	7894	0.15831608163605537	0.8547040854555706	1.994437242976527	410.7071838378906	410.71600341796875
473	410.72601318359375	25.9366489264					1	DETECTED	410.7260 m/z @25.94 [151020OFc1_NvH-0949-Control-9.raw]	410.72601318359375	25.9366489264	3.25520923173333	99.8906196472	96.63541041546667	2.0068054E7	1.11088279036546E9	2	7894	16.677066185916974	0.5285283158138335	0.04145468508851529	410.7160339355469	410.7359924316406
474	410.73748779296875	22.1677661901333					1	DETECTED	410.7375 m/z @22.17 [151020OFc1_NvH-0949-Control-9.raw]	410.73748779296875	22.1677661901333	4.8577581712	78.2773769733333	73.4196188021333	1872301.5	3.499648087442111E8	0	7894	0.33744242536025126	1.0402488577388527	0.02868654837585691	410.73602294921875	410.7474670410156
475	410.7537536621094	45.2101838888					1	DETECTED	410.7538 m/z @45.21 [151020OFc1_NvH-0949-Control-9.raw]	410.7537536621094	45.2101838888	2.18178006666667	96.2093767616	94.02759669493332	1024362.625	3.334324006880795E8	0	7894	4.78716974331833	0.6611213696478542	0.16140129610103837	410.74749755859375	410.762451171875
476	410.7682189941406	19.6108595541333					1	DETECTED	410.7682 m/z @19.61 [151020OFc1_NvH-0949-Control-9.raw]	410.7682189941406	19.6108595541333	5.69177375973333	98.3354125077333	92.64363874799997	160493.796875	3.131955468535706E8	0	7894	0.12391378360244332	3.3279354735090814	5.655870947018162	410.7637634277344	410.77685546875
477	410.8034973144531	90.6048959352					1	DETECTED	410.8035 m/z @90.60 [151020OFc1_NvH-0949-Control-9.raw]	410.8034973144531	90.6048959352	4.56606732986667	97.7534565832	93.18738925333334	143137.84375	3.326682787510517E8	0	7894	0.1983709725702596	0.5415426428036985	0.09605043306420279	410.7940368652344	410.8100891113281
478	410.8204650878906	29.0499714776					1	DETECTED	410.8205 m/z @29.05 [151020OFc1_NvH-0949-Control-9.raw]	410.8204650878906	29.0499714776	1.87701258426667	99.8999151632	98.02290257893334	1103009.5	3.2013888702945215E8	0	7894	0.23045764106261402	0.7125324146922688	0.027511118077995788	410.8109436035156	410.8304138183594
479	410.84100341796875	41.4820517965333					1	DETECTED	410.8410 m/z @41.48 [151020OFc1_NvH-0949-Control-9.raw]	410.84100341796875	41.4820517965333	5.018285564	99.3301488957333	94.3118633317333	1.5196102E7	6.463755787708956E8	5	7894	0.2899908630503205	2.223401296873355	2.7197828202209595	410.8312683105469	410.8509826660156
480	410.8587341308594	35.8296370053333					1	DETECTED	410.8587 m/z @35.83 [151020OFc1_NvH-0949-Control-9.raw]	410.8587341308594	35.8296370053333	5.00916711866667	99.817813988	94.80864686933333	323587.25	3.051198296811683E8	0	7894	64.94077093251191	1.6534915361124354	1.9747580927392427	410.8514099121094	410.8592834472656
481	410.8693542480469	23.6973706872					1	DETECTED	410.8694 m/z @23.70 [151020OFc1_NvH-0949-Control-9.raw]	410.8693542480469	23.6973706872	2.54221955333333	99.9638685877333	97.42164903439998	856511.375	3.4231773198917466E8	0	7894	8.348115935145234	0.5262495622717733	0.009260403357611427	410.8594665527344	410.87261962890625
482	410.88262939453125	20.6818324064					1	DETECTED	410.8826 m/z @20.68 [151020OFc1_NvH-0949-Control-9.raw]	410.88262939453125	20.6818324064	0.315846546666667	99.9638685877333	99.64802204106664	1820929.75	3.884404366706797E8	3	7894	4.14879639261817	25.250126047569946	0.04416691670776829	410.8726501464844	410.8926086425781
483	410.8936462402344	26.1716255506667					1	DETECTED	410.8936 m/z @26.17 [151020OFc1_NvH-0949-Control-9.raw]	410.8936462402344	26.1716255506667	4.49369526373333	97.9114427216	93.41774745786667	1133582.5	3.8495048719466746E8	0	7894	4.164711007913713	0.9987501207981618	0.023499055163695957	410.89263916015625	410.9017028808594
484	410.9117126464844	38.8664438930667					1	DETECTED	410.9117 m/z @38.87 [151020OFc1_NvH-0949-Control-9.raw]	410.9117126464844	38.8664438930667	0.353781411466667	99.9270358106667	99.57325439920002	2562627.5	4.231214278501497E8	3	7894	1.8792997408976078	0.5955679272598291	0.007231866382996056	410.9017333984375	410.921630859375
485	410.9354248046875	20.3871942802667					1	DETECTED	410.9354 m/z @20.39 [151020OFc1_NvH-0949-Control-9.raw]	410.9354248046875	20.3871942802667	1.12595841653333	99.5613922077333	98.43543379119997	201138.75	3.159235288715909E8	0	7894	0.034934209325225396	2.5552730491334215	0.06945981860043468	410.9254455566406	410.9385986328125
486	410.948974609375	20.3871942802667					1	DETECTED	410.9490 m/z @20.39 [151020OFc1_NvH-0949-Control-9.raw]	410.948974609375	20.3871942802667	0.969572465333333	99.9638685877333	98.99429612239997	852015.125	3.302993686979024E8	0	7894	6.254417152753934	0.5098947023643859	0.01692527145606693	410.9394836425781	410.9588317871094
487	410.9604797363281	31.2504171018667					1	DETECTED	410.9605 m/z @31.25 [151020OFc1_NvH-0949-Control-9.raw]	410.9604797363281	31.2504171018667	4.9797670296	97.2801371581333	92.3003701285333	327943.34375	3.0854208070134294E8	0	7894	6.115386056431557	1.9395439790993427	0.0017690979093742943	410.958984375	410.96331787109375
488	410.9733581542969	36.9073100517333					1	DETECTED	410.9734 m/z @36.91 [151020OFc1_NvH-0949-Control-9.raw]	410.9733581542969	36.9073100517333	0.457365586933333	98.8991251082667	98.44175952133337	3202742.0	3.5797424960262316E8	0	7894	0.1352358852214195	0.5084649705080818	54.83573830358994	410.96343994140625	410.9830322265625
489	410.98480224609375	5.37047543013333					1	DETECTED	410.9848 m/z @5.37 [151020OFc1_NvH-0949-Control-9.raw]	410.98480224609375	5.37047543013333	5.16291079706667	94.0274147016	88.86450390453332	111013.359375	2.761399190534878E8	0	7894	0.15161106701892013	2.106368915946298	0.9479133015663195	410.9833679199219	410.98492431640625
490	410.9952392578125	47.0790453037333					1	DETECTED	410.9952 m/z @47.08 [151020OFc1_NvH-0949-Control-9.raw]	410.9952392578125	47.0790453037333	0.315846546666667	99.9270358106667	99.61118926400003	589952.0625	3.2097464740203977E8	0	7894	11.22366723839702	1.3772824449123386	0.0016370036391543238	410.9853515625	411.00494384765625
491	411.0204772949219	29.1045814405333					1	DETECTED	411.0205 m/z @29.10 [151020OFc1_NvH-0949-Control-9.raw]	411.0204772949219	29.1045814405333	0.241428416533333	99.6723830512	99.43095463466666	874913.0625	3.2917794521540195E8	0	7894	0.2213956586226118	0.5033128211493658	17.315110588813063	411.0107727050781	411.03045654296875
492	411.0414733886719	41.5136595490667					1	DETECTED	411.0415 m/z @41.51 [151020OFc1_NvH-0949-Control-9.raw]	411.0414733886719	41.5136595490667	0.680865331466667	99.8087163909333	99.12785105946664	1.8871182E7	7.276156764141079E8	5	7894	0.25568145708211887	1.5834120963211475	18.395323072485663	411.031494140625	411.05145263671875
493	411.056396484375	51.3623336810667					1	DETECTED	411.0564 m/z @51.36 [151020OFc1_NvH-0949-Control-9.raw]	411.056396484375	51.3623336810667	0.5419443344	96.3734040448	95.8314597104	88608.734375	2.4964464596495616E8	0	7894	94.37932412178138	0.9956647792011092	0.9133109014030703	411.0514831542969	411.057861328125
494	411.0810241699219	47.5365943962667					1	DETECTED	411.0810 m/z @47.54 [151020OFc1_NvH-0949-Control-9.raw]	411.0810241699219	47.5365943962667	0.112140789866667	95.924069908	95.81192911813334	85094.8984375	2.6484141428463948E8	0	7894	90.01438312135213	1.0295563423653908	1.1628876614615924	411.0782470703125	411.0810241699219
495	411.0921630859375	5.98552481333333					1	DETECTED	411.0922 m/z @5.99 [151020OFc1_NvH-0949-Control-9.raw]	411.0921630859375	5.98552481333333	0.00582914213333333	99.9732582589333	99.96742911679996	107329.78125	3.161258014389752E8	0	7894	5.1325303928029715	0.5314611635200351	0.2845289647322712	411.0832214355469	411.10101318359375
496	411.1058654785156	58.4322132581333					1	DETECTED	411.1059 m/z @58.43 [151020OFc1_NvH-0949-Control-9.raw]	411.1058654785156	58.4322132581333	0.0150500802666667	100.000732913067	99.98568283280034	85325.484375	2.9847018897063404E8	0	7894	94.88238868079654	0.856851116016865	0.6888749237116493	411.1031494140625	411.1098937988281
497	411.1221923828125	92.4916511669333					1	DETECTED	411.1222 m/z @92.49 [151020OFc1_NvH-0949-Control-9.raw]	411.1221923828125	92.4916511669333	0.4103458096	99.8999151632	99.4895693536	660002.875	3.2299423229852015E8	0	7894	2.3914137429115527	0.6682994581725464	0.060669309439370184	411.113037109375	411.1321716308594
498	411.1675720214844	54.0419263997333					1	DETECTED	411.1676 m/z @54.04 [151020OFc1_NvH-0949-Control-9.raw]	411.1675720214844	54.0419263997333	0.13209852	99.8268930074667	99.6947944874667	93698.90625	3.228525718864645E8	0	7894	75.77565439030445	0.924643969462066	1.0428055298764005	411.1579895019531	411.1724853515625
499	411.1825256347656	28.0747015253333					1	DETECTED	411.1825 m/z @28.07 [151020OFc1_NvH-0949-Control-9.raw]	411.1825256347656	28.0747015253333	2.62186662506667	99.4042127301333	96.78234610506662	3401054.25	3.999387768860322E8	2	7894	0.26798586168943217	0.7246759058201945	0.02309766771160774	411.17254638671875	411.1923828125
500	411.20098876953125	21.689802032					1	DETECTED	411.2010 m/z @21.69 [151020OFc1_NvH-0949-Control-9.raw]	411.20098876953125	21.689802032	2.21700222986667	95.2619023725333	93.04490014266663	1766788.125	4.1042301064632386E8	2	7894	7.978124668177546	0.9612522676779498	4.70356747529914	411.19256591796875	411.20526123046875
501	411.21527099609375	21.2350956634667					1	DETECTED	411.2153 m/z @21.24 [151020OFc1_NvH-0949-Control-9.raw]	411.21527099609375	21.2350956634667	4.10546694933333	99.7269712978667	95.62150434853336	7551154.5	8.794567415234187E8	3	7894	15.116329044007085	2.5228298666144986	1.126688987727379	411.2052917480469	411.22515869140625
502	411.2278137207031	25.950571856					1	DETECTED	411.2278 m/z @25.95 [151020OFc1_NvH-0949-Control-9.raw]	411.2278137207031	25.950571856	4.9986380816	98.2890091445333	93.29037106293329	4731318.5	6.557871573859836E8	3	7894	2.9636677821485655	0.7813229584751263	0.434486468893432	411.22528076171875	411.23162841796875
503	411.24163818359375	41.4820517965333					1	DETECTED	411.2416 m/z @41.48 [151020OFc1_NvH-0949-Control-9.raw]	411.24163818359375	41.4820517965333	3.3915372152	99.2278126114667	95.8362753962667	1.167369E7	7.768048955219617E8	5	7894	0.2810518122921408	0.5859478736318953	0.8546855168005167	411.2316589355469	411.2515869140625
504	411.255126953125	45.2268792912					1	DETECTED	411.2551 m/z @45.23 [151020OFc1_NvH-0949-Control-9.raw]	411.255126953125	45.2268792912	4.4487233576	99.27419502	94.82547166239999	314310.90625	3.429750929630183E8	0	7894	4.886926634982174	1.2099310153389267	1.6933940720525114	411.25164794921875	411.2646484375
505	411.26568603515625	22.9647480122667					1	DETECTED	411.2657 m/z @22.96 [151020OFc1_NvH-0949-Control-9.raw]	411.26568603515625	22.9647480122667	0.430384806933333	98.8533103650667	98.42292555813337	258752.609375	2.94154816757143E8	0	7894	68.51097018456494	2.023025798907915	3.034942442849606	411.2653503417969	411.2756042480469
506	411.2921142578125	91.4434067349333					1	DETECTED	411.2921 m/z @91.44 [151020OFc1_NvH-0949-Control-9.raw]	411.2921142578125	91.4434067349333	6.7283887408	94.0697619373333	87.3413731965333	86357.515625	2.732137096889252E8	0	7894	0.3662208672103162	0.5155011193091045	0.9516059129745105	411.2850341796875	411.2976379394531
507	411.3106689453125	91.4809042629333					1	DETECTED	411.3107 m/z @91.48 [151020OFc1_NvH-0949-Control-9.raw]	411.3106689453125	91.4809042629333	19.2777529082667	93.8358068424	74.55805393413331	137060.625	1.9878058883922908E8	0	7894	1.4505545388855552	0.5163074778266898	9.27029232390469	411.3022766113281	411.31524658203125
508	411.32879638671875	91.4809042629333					1	DETECTED	411.3288 m/z @91.48 [151020OFc1_NvH-0949-Control-9.raw]	411.32879638671875	91.4809042629333	3.77814099973333	97.0479820472	93.26984104746667	272964.875	2.6767926406705254E8	0	7894	0.11715212198055269	0.6229335431351196	1.0904371623690925	411.32025146484375	411.3361511230469
509	411.3468017578125	91.4809042629333					1	DETECTED	411.3468 m/z @91.48 [151020OFc1_NvH-0949-Control-9.raw]	411.3468017578125	91.4809042629333	4.65023128693333	94.1645730581333	89.51434177119997	356309.03125	3.221775203238052E8	0	7894	0.19854558249103604	1.0794407182812558	0.7067851201616554	411.3405456542969	411.3553771972656
510	411.44195556640625	41.5000678672					1	DETECTED	411.4420 m/z @41.50 [151020OFc1_NvH-0949-Control-9.raw]	411.44195556640625	41.5000678672	4.81777117573333	99.4692393221333	94.65146814639998	5484436.5	4.981700843001318E8	0	7894	0.24806626474057225	0.5902590879987144	0.12080502089335227	411.4320373535156	411.4519348144531
511	411.47430419921875	22.8651803685333					1	DETECTED	411.4743 m/z @22.87 [151020OFc1_NvH-0949-Control-9.raw]	411.47430419921875	22.8651803685333	2.82785164346667	98.1608249850667	95.33297334160002	461483.4375	3.13760422472115E8	0	7894	3.38040788958493	0.5382312009637688	0.1311143711543396	411.4644470214844	411.4842529296875
512	411.4962463378906	47.101059716					1	DETECTED	411.4962 m/z @47.10 [151020OFc1_NvH-0949-Control-9.raw]	411.4962463378906	47.101059716	0.163825250133333	98.3448021658667	98.18097691573337	173383.28125	3.1741329506112945E8	0	7894	0.10561324872180222	1.2611286558910306	1.5275807861624995	411.486328125	411.5061950683594
513	411.5231018066406	19.6108595541333					1	DETECTED	411.5231 m/z @19.61 [151020OFc1_NvH-0949-Control-9.raw]	411.5231018066406	19.6108595541333	0.6473969192	93.2437403064	92.5963433872	309914.84375	3.081766226047189E8	0	7894	5.077367984274698	0.5034143381450619	0.013738660980775969	411.51385498046875	411.5319519042969
514	411.5420227050781	28.1829190144					1	DETECTED	411.5420 m/z @28.18 [151020OFc1_NvH-0949-Control-9.raw]	411.5420227050781	28.1829190144	0.8365303016	85.3810832128	84.54455291119999	1830145.625	3.5258536016128516E8	3	7894	6.566754343204593	1.5101817053171882	2.0296556314030423	411.53204345703125	411.5421142578125
515	411.5521240234375	27.6108356496					1	DETECTED	411.5521 m/z @27.61 [151020OFc1_NvH-0949-Control-9.raw]	411.5521240234375	27.6108356496	3.99864463493333	98.6123470941333	94.61370245919997	4665751.0	4.7388947629248315E8	3	7894	6.561851531230893	0.5108989949195939	2.783541190944954	411.5421447753906	411.56207275390625
516	411.56585693359375	24.0167795682667					1	DETECTED	411.5659 m/z @24.02 [151020OFc1_NvH-0949-Control-9.raw]	411.56585693359375	24.0167795682667	2.82785164346667	94.8111658722667	91.98331422880003	956028.875	3.621536872409781E8	3	7894	6.700877544080804	0.8084455902845601	397.94561235802223	411.5621337890625	411.570556640625
517	411.58062744140625	47.8409448944					1	DETECTED	411.5806 m/z @47.84 [151020OFc1_NvH-0949-Control-9.raw]	411.58062744140625	47.8409448944	4.49369526373333	92.4297791645333	87.93608390079997	2038771.5	4.006724797405224E8	3	7894	0.17189213062788866	0.5048681164217903	0.0060541289338213716	411.5707092285156	411.5904235839844
518	411.5955505371094	28.4257286165333					1	DETECTED	411.5956 m/z @28.43 [151020OFc1_NvH-0949-Control-9.raw]	411.5955505371094	28.4257286165333	2.74735295493333	80.6636250034667	77.91627204853337	1100005.875	3.001318645837034E8	3	7894	0.16396926305067083	0.6177519128029338	195.70879012536707	411.5909729003906	411.6037292480469
519	411.6427307128906	41.5136595490667					1	DETECTED	411.6427 m/z @41.51 [151020OFc1_NvH-0949-Control-9.raw]	411.6427307128906	41.5136595490667	6.52901262986667	99.020517252	92.49150462213333	1621385.375	3.701813200466214E8	0	7894	0.2746088379777021	2.7486553359573893	21.990432071156334	411.6328430175781	411.6517639160156
520	411.68487548828125	28.1283361056					1	DETECTED	411.6849 m/z @28.13 [151020OFc1_NvH-0949-Control-9.raw]	411.68487548828125	28.1283361056	3.112796932	97.1591845002667	94.04638756826671	1968523.0	3.309061135164144E8	0	7894	0.1505713835402993	0.711037602115732	0.017868885675539528	411.6748962402344	411.69482421875
521	411.7049560546875	29.6169420136					1	DETECTED	411.7050 m/z @29.62 [151020OFc1_NvH-0949-Control-9.raw]	411.7049560546875	29.6169420136	4.484733292	96.5034569357333	92.0187236437333	574621.625	3.4698606615249884E8	0	7894	10.07742332953196	0.5960824392176665	0.19200742396009712	411.69500732421875	411.7057800292969
522	411.7158203125	21.7642116661333					1	DETECTED	411.7158 m/z @21.76 [151020OFc1_NvH-0949-Control-9.raw]	411.7158203125	21.7642116661333	4.19430945466667	99.8999151632	95.70560570853334	2.4525738E7	9.380201586217084E8	2	7894	0.19030198128630005	0.5505260976364466	0.07116272974998801	411.7059326171875	411.7257995605469
523	411.72711181640625	21.02377226535					1	DETECTED	411.7271 m/z @21.02 [151020OFc1_NvH-0949-Control-9.raw]	411.72711181640625	21.02377226535	6.2843981048	68.5863299938667	62.3019318890667	2281807.0	3.184869248493439E8	2	7894	0.16549241281554927	1.5386879173011463	0.06754398482006373	411.725830078125	411.7299499511719
524	411.739990234375	34.7425266872					1	DETECTED	411.7400 m/z @34.74 [151020OFc1_NvH-0949-Control-9.raw]	411.739990234375	34.7425266872	4.10546694933333	99.8816342338667	95.77616728453337	3531876.0	4.7563060127875584E8	2	7894	0.2108830502470198	0.5745599137485161	2.164683109262984	411.7300109863281	411.74725341796875
525	411.757568359375	27.4979246693333					1	DETECTED	411.7576 m/z @27.50 [151020OFc1_NvH-0949-Control-9.raw]	411.757568359375	27.4979246693333	0.477163465066667	94.0096604629333	93.53249699786663	6350957.5	4.018937068344641E8	2	7894	0.2953233091613079	0.5094121917736525	0.015184487965930167	411.7477111816406	411.7671813964844
526	411.7806396484375	40.2752301842667					1	DETECTED	411.7806 m/z @40.28 [151020OFc1_NvH-0949-Control-9.raw]	411.7806396484375	40.2752301842667	0.2224767352	99.6539971448	99.4315204096	100268.046875	2.9349607403760016E8	0	7894	94.34036016764516	1.3500901203722742	1.692186833888667	411.7716369628906	411.78485107421875
527	411.8432922363281	41.5136595490667					1	DETECTED	411.8433 m/z @41.51 [151020OFc1_NvH-0949-Control-9.raw]	411.8432922363281	41.5136595490667	6.5892656464	99.8816342338667	93.29236858746671	872229.0	3.1053503875494957E8	0	7894	0.13890075398068547	0.5049754540239745	0.6908564506951119	411.8333435058594	411.8478088378906
528	411.8578186035156	24.8681217496					1	DETECTED	411.8578 m/z @24.87 [151020OFc1_NvH-0949-Control-9.raw]	411.8578186035156	24.8681217496	1.81369067226667	99.7724628445333	97.95877217226662	1632648.625	3.550752437307159E8	3	7894	12.30503957278071	0.6172535220484773	0.011425463488635159	411.8478698730469	411.86297607421875
529	411.8730163574219	25.0454425666667					1	DETECTED	411.8730 m/z @25.05 [151020OFc1_NvH-0949-Control-9.raw]	411.8730163574219	25.0454425666667	2.5325863912	99.3021242992	96.769537908	1.925987E7	6.200307101296793E8	3	7894	0.1610597334818955	1.1782864551889374	1.5353799152946812	411.863037109375	411.8829650878906
530	411.8865661621094	27.6108356496					1	DETECTED	411.8866 m/z @27.61 [151020OFc1_NvH-0949-Control-9.raw]	411.8865661621094	27.6108356496	2.39760444346667	99.9453525018667	97.54774805840002	3355653.5	4.4554051989257467E8	3	7894	15.57610448999861	1.4688401004628948	2.149094046322193	411.8830261230469	411.89654541015625
531	411.9031677246094	32.9986111957333					1	DETECTED	411.9032 m/z @33.00 [151020OFc1_NvH-0949-Control-9.raw]	411.9031677246094	32.9986111957333	4.49369526373333	99.9825291248	95.48883386106667	667407.5	3.5652892929933554E8	3	7894	2.475929039385676	1.6709117106587665	0.021457714784025188	411.8966369628906	411.90435791015625
532	411.91436767578125	47.8869344573333					1	DETECTED	411.9144 m/z @47.89 [151020OFc1_NvH-0949-Control-9.raw]	411.91436767578125	47.8869344573333	3.01847056	99.0390940114667	96.0206234514667	1237580.25	3.611980287317978E8	0	7894	21.54969221708957	1.641201050538916	0.0017233797489479257	411.9044494628906	411.9242858886719
533	411.9302673339844	28.4116121138667					1	DETECTED	411.9303 m/z @28.41 [151020OFc1_NvH-0949-Control-9.raw]	411.9302673339844	28.4116121138667	0.457365586933333	99.4600409986667	99.00267541173336	593017.0625	3.034385096625293E8	0	7894	0.12643580718736303	0.5062724601949427	0.10332904845592404	411.9244384765625	411.9401550292969
534	411.9430236816406	11.9363292717333					1	DETECTED	411.9430 m/z @11.94 [151020OFc1_NvH-0949-Control-9.raw]	411.9430236816406	11.9363292717333	5.50484871093333	89.3723833562667	83.86753464533336	173315.53125	3.255249548797878E8	0	7894	0.17250229044802445	6.520079929690531	1.3460116347925746	411.9402770996094	411.944091796875
535	411.98248291015625	30.0586074256					1	DETECTED	411.9825 m/z @30.06 [151020OFc1_NvH-0949-Control-9.raw]	411.98248291015625	30.0586074256	1.57125143706667	99.0942265829333	97.52297514586664	313392.0	3.192575962273965E8	0	7894	9.502522751285024	2.1662311297360626	7.28539812547887	411.9725036621094	411.9921875
536	412.0231018066406	29.6169420136					1	DETECTED	412.0231 m/z @29.62 [151020OFc1_NvH-0949-Control-9.raw]	412.0231018066406	29.6169420136	0.803584706933333	98.4931816029333	97.68959689599997	277340.34375	3.147151121245014E8	0	7894	33.33172955046629	2.6349519972457967	4.474907969105593	412.0133972167969	412.0330810546875
537	412.0433654785156	41.5136595490667					1	DETECTED	412.0434 m/z @41.51 [151020OFc1_NvH-0949-Control-9.raw]	412.0433654785156	41.5136595490667	0.0437122008	99.478668236	99.4349560352	313897.34375	3.073627886463302E8	0	7894	0.17630132094446793	1.3590880202912774	0.0027885431482131246	412.0340576171875	412.0530700683594
538	412.0721740722656	53.0514500869333					1	DETECTED	412.0722 m/z @53.05 [151020OFc1_NvH-0949-Control-9.raw]	412.0721740722656	53.0514500869333	0.172940018933333	99.3485175437333	99.17557752479996	108203.5078125	2.972704220857451E8	0	7894	98.59922026078847	0.9513433105004059	0.9007078647955851	412.06219482421875	412.0802001953125
539	412.0943908691406	5.93548587386667					1	DETECTED	412.0944 m/z @5.94 [151020OFc1_NvH-0949-Control-9.raw]	412.0943908691406	5.93548587386667	0.00582914213333333	99.799603676	99.79377453386667	108460.3359375	3.2996581855036396E8	0	7894	0.10050950540119441	46.35063259257497	1.846438163167577	412.0855407714844	412.1029052734375
540	412.1262512207031	92.4699615968					1	DETECTED	412.1263 m/z @92.47 [151020OFc1_NvH-0949-Control-9.raw]	412.1262512207031	92.4699615968	2.00236304266667	97.5128117522667	95.51044870960003	194380.109375	3.388060647381694E8	0	7894	2.221397171825487	2.7351796962406048	8.764670861483781	412.1163024902344	412.1353759765625
541	412.142822265625	92.4026647032					1	DETECTED	412.1428 m/z @92.40 [151020OFc1_NvH-0949-Control-9.raw]	412.142822265625	92.4026647032	0.304980088266667	96.0996903978667	95.79471030960003	119569.5	3.184506561136332E8	0	7894	0.04957813819629564	0.520071219543272	0.04014243908654389	412.1385192871094	412.15087890625
542	412.1612854003906	92.4699615968					1	DETECTED	412.1613 m/z @92.47 [151020OFc1_NvH-0949-Control-9.raw]	412.1612854003906	92.4699615968	0.163825250133333	96.5034569357333	96.33963168559997	134230.25	2.8611190245964736E8	0	7894	0.07694958302175792	0.5218484680356733	4.567733943381682	412.1520080566406	412.1656494140625
543	412.1939392089844	25.2461761613333					1	DETECTED	412.1939 m/z @25.25 [151020OFc1_NvH-0949-Control-9.raw]	412.1939392089844	25.2461761613333	4.65937470746667	98.1053901688	93.44601546133333	2221732.5	3.944056975945944E8	2	7894	0.6110038770689776	0.5907682761477044	0.22879112921688577	412.18414306640625	412.1971740722656
544	412.2071838378906	25.036188688					1	DETECTED	412.2072 m/z @25.04 [151020OFc1_NvH-0949-Control-9.raw]	412.2071838378906	25.036188688	3.97185553653333	99.7542749405333	95.78241940399998	1.3418598E7	6.58515809591569E8	2	7894	0.16488007832786522	1.2679876633187466	1.6042015070271531	412.197265625	412.2171630859375
545	412.2174987792969	21.7342957506667					1	DETECTED	412.2175 m/z @21.73 [151020OFc1_NvH-0949-Control-9.raw]	412.2174987792969	21.7342957506667	4.24927103226667	96.6840713330667	92.43480030080002	1.1429821E7	6.779205247736193E8	2	7894	2.0243090936895243	1.5596821583987377	7.7372470197413215	412.2171936035156	412.22125244140625
546	412.2312927246094	26.3088695114667					1	DETECTED	412.2313 m/z @26.31 [151020OFc1_NvH-0949-Control-9.raw]	412.2312927246094	26.3088695114667	4.16776581253333	97.9298066896	93.76204087706667	1.3994164E7	8.324357499906518E8	3	7894	1.8264363178235676	0.5103868164720659	2.1945743726953197	412.2213134765625	412.24127197265625
547	412.2428894042969	17.3117609074667					1	DETECTED	412.2429 m/z @17.31 [151020OFc1_NvH-0949-Control-9.raw]	412.2428894042969	17.3117609074667	1.86695257813333	97.7628151914667	95.89586261333336	2666935.75	3.9806309228357875E8	3	7894	17.48706835096706	0.5445219812431287	10.996894324846616	412.2413024902344	412.24920654296875
548	412.25921630859375	27.4737356098667					1	DETECTED	412.2592 m/z @27.47 [151020OFc1_NvH-0949-Control-9.raw]	412.25921630859375	27.4737356098667	4.07887312106667	99.172398512	95.09352539093334	3254036.25	4.2821324448794556E8	2	7894	0.1840946385897091	2.808262600289468	0.8808958514683966	412.2492980957031	412.2690734863281
549	412.26922607421875	90.9731272306667					1	DETECTED	412.2692 m/z @90.97 [151020OFc1_NvH-0949-Control-9.raw]	412.26922607421875	90.9731272306667	5.16291079706667	95.9697150621333	90.80680426506663	99901.7578125	2.929188237031401E8	0	7894	0.2934162539501983	0.5291132600181377	0.003003670574402454	412.26922607421875	412.278564453125
550	412.29180908203125	47.8058018248					1	DETECTED	412.2918 m/z @47.81 [151020OFc1_NvH-0949-Control-9.raw]	412.29180908203125	47.8058018248	3.52773164186667	96.0424972210667	92.51476557920003	2303462.25	3.221584489304213E8	2	7894	0.1889812537943385	1.108955907138354	1.385168527471051	412.2824401855469	412.3000793457031
551	412.3087463378906	90.5482565653333					1	DETECTED	412.3087 m/z @90.55 [151020OFc1_NvH-0949-Control-9.raw]	412.3087463378906	90.5482565653333	2.6583119064	99.020517252	96.3622053456	233883.421875	2.9285976227393657E8	0	7894	1.2689725657031232	0.507560863786809	10.378263348323793	412.30377197265625	412.3184814453125
552	412.41497802734375	91.4809042629333					1	DETECTED	412.4150 m/z @91.48 [151020OFc1_NvH-0949-Control-9.raw]	412.41497802734375	91.4809042629333	3.91647061093333	97.3260553469333	93.40958473599997	686869.75	3.258938934395405E8	0	7894	0.206263255244707	0.5000754153811595	0.17398987282278053	412.40509033203125	412.4249572753906
553	412.4547424316406	42.2695693413333					1	DETECTED	412.4547 m/z @42.27 [151020OFc1_NvH-0949-Control-9.raw]	412.4547424316406	42.2695693413333	4.81777117573333	96.6933544306667	91.87558325493337	115668.8125	3.278917556900598E8	0	7894	85.86635684439489	1.2273902490815025	1.7314984395982052	412.4530029296875	412.4576416015625
554	412.5085754394531	12.3080122485333					1	DETECTED	412.5086 m/z @12.31 [151020OFc1_NvH-0949-Control-9.raw]	412.5085754394531	12.3080122485333	5.2212852576	96.7635078514667	91.5422225938667	349230.46875	3.129881194440138E8	3	7894	0.08340256874454788	0.756280017605898	35.12369954054844	412.4992370605469	412.5162658691406
555	412.52630615234375	24.7970082384					1	DETECTED	412.5263 m/z @24.80 [151020OFc1_NvH-0949-Control-9.raw]	412.52630615234375	24.7970082384	4.86721200426667	99.3857946429333	94.51858263866663	830748.125	3.4218962279525286E8	0	7894	0.11599678087355514	0.5025148532668137	0.006227042370619535	412.51641845703125	412.53155517578125
556	412.5415954589844	25.036188688					1	DETECTED	412.5416 m/z @25.04 [151020OFc1_NvH-0949-Control-9.raw]	412.5415954589844	25.036188688	4.9039783872	90.9474707946667	86.0434924074667	4830891.0	3.9181233924283236E8	3	7894	0.14674138920659274	0.5086265793877985	0.035054216576338525	412.5317077636719	412.5458679199219
557	412.5558776855469	13.9028480448					1	DETECTED	412.5559 m/z @13.90 [151020OFc1_NvH-0949-Control-9.raw]	412.5558776855469	13.9028480448	4.5936671888	99.6539971448	95.060329956	7.6176208E7	1.649134335168818E9	3	7894	0.19635810864594738	64.47595749197919	75.85095388430624	412.54595947265625	412.56585693359375
558	412.57427978515625	36.9073100517333					1	DETECTED	412.5743 m/z @36.91 [151020OFc1_NvH-0949-Control-9.raw]	412.57427978515625	36.9073100517333	4.4487233576	92.5532878456	88.104564488	2292968.75	3.9670423394211555E8	3	7894	19.69298703157739	0.6606951263832657	0.12177330379558916	412.5658874511719	412.58416748046875
559	412.5911560058594	29.7813504226667					1	DETECTED	412.5912 m/z @29.78 [151020OFc1_NvH-0949-Control-9.raw]	412.5911560058594	29.7813504226667	3.67090695946667	95.2802020693333	91.60929510986662	433331.90625	3.074345071112646E8	0	7894	0.24401157056149003	2.100389197230684	0.004302212190448615	412.5843505859375	412.6009826660156
560	412.6956787109375	25.3222561456					1	DETECTED	412.6957 m/z @25.32 [151020OFc1_NvH-0949-Control-9.raw]	412.6956787109375	25.3222561456	4.87627690453333	98.6976939890667	93.82141708453338	817824.8125	3.662604871102583E8	0	7894	15.014196266095176	0.671031052034616	70.44098618062208	412.6857604980469	412.69769287109375
561	412.70770263671875	17.6237639088					1	DETECTED	412.7077 m/z @17.62 [151020OFc1_NvH-0949-Control-9.raw]	412.70770263671875	17.6237639088	3.49203787306667	98.7345811498667	95.24254327680003	3612411.25	4.554903367335618E8	2	7894	0.22780693795399287	4.5807359744076726	0.04733594368436788	412.6977233886719	412.7176513671875
562	412.71905517578125	21.7342957506667					1	DETECTED	412.7191 m/z @21.73 [151020OFc1_NvH-0949-Control-9.raw]	412.71905517578125	21.7342957506667	9.1009851592	83.0731179565333	73.9721327973333	3202525.0	4.797407284417896E8	0	7894	5.669681709147483	1.7811198730103344	2.5130931638876612	412.71771240234375	412.71923828125
563	412.729248046875	22.1031914450667					1	DETECTED	412.7292 m/z @22.10 [151020OFc1_NvH-0949-Control-9.raw]	412.729248046875	22.1031914450667	4.6902019344	99.6723830512	94.9821811168	8.9507784E7	1.8720844402822766E9	2	7894	0.21871998827542782	1.326769803583641	1.415746987418516	412.7192687988281	412.7391662597656
564	412.74786376953125	25.3042982397333					1	DETECTED	412.7479 m/z @25.30 [151020OFc1_NvH-0949-Control-9.raw]	412.74786376953125	25.3042982397333	5.04619142933333	99.172398512	94.12620708266667	4503022.5	5.35590791947313E8	2	7894	2.257193030041435	0.7187652014046367	0.6863632138217992	412.73931884765625	412.7578430175781
565	412.7603454589844	27.4480336277333					1	DETECTED	412.7603 m/z @27.45 [151020OFc1_NvH-0949-Control-9.raw]	412.7603454589844	27.4480336277333	4.7627801184	44.1624310728	39.399650954399995	575570.375	1.4424246606978115E8	0	7894	0.30736841344595334	0.8694656629053841	0.7400141106713575	412.75787353515625	412.7611999511719
566	412.7712097167969	11.244197712					1	DETECTED	412.7712 m/z @11.24 [151020OFc1_NvH-0949-Control-9.raw]	412.7712097167969	11.244197712	4.79955445653333	97.6797577165333	92.88020325999997	1554753.875	3.564691998903357E8	2	7894	0.21009342022122723	0.5533710764098763	0.07697524071281482	412.76141357421875	412.7811279296875
567	412.7933044433594	47.8559059586667					1	DETECTED	412.7933 m/z @47.86 [151020OFc1_NvH-0949-Control-9.raw]	412.7933044433594	47.8559059586667	4.56606732986667	93.7761922245333	89.21012489466663	943496.8125	3.123452365285596E8	0	7894	0.19574113878970678	0.5009734248067483	0.9409260672143714	412.7835998535156	412.8030090332031
568	412.82904052734375	31.6190358538667					1	DETECTED	412.8290 m/z @31.62 [151020OFc1_NvH-0949-Control-9.raw]	412.82904052734375	31.6190358538667	4.70841406906667	99.3950380184	94.68662394933332	4934202.0	3.834017914234532E8	0	7894	0.31772704816622266	2.234168524658705	3.2849861406588294	412.8192443847656	412.8390197753906
569	412.8426208496094	12.1765513973333					1	DETECTED	412.8426 m/z @12.18 [151020OFc1_NvH-0949-Control-9.raw]	412.8426208496094	12.1765513973333	3.4742569368	98.7254204546667	95.2511635178667	168782.109375	2.6153888143725866E8	0	7894	0.2214297311446476	19.982879922308996	0.12402258003621787	412.8391418457031	412.848876953125
570	412.85888671875	21.6572716149333					1	DETECTED	412.8589 m/z @21.66 [151020OFc1_NvH-0949-Control-9.raw]	412.85888671875	21.6572716149333	5.0274664456	99.9546250429333	94.9271585973333	216069.828125	3.4643083088659203E8	0	7894	24.41606186264495	3.638644497110744	6.203011289469698	412.84893798828125	412.8661193847656
571	412.8761291503906	25.0751134232					1	DETECTED	412.8761 m/z @25.08 [151020OFc1_NvH-0949-Control-9.raw]	412.8761291503906	25.0751134232	4.36629665813333	99.7724628445333	95.40616618639996	1309796.125	3.652456265229328E8	3	7894	19.655403553243378	0.516162671917693	1.9705728130906595	412.86614990234375	412.8774719238281
572	412.8874816894531	13.9028480448					1	DETECTED	412.8875 m/z @13.90 [151020OFc1_NvH-0949-Control-9.raw]	412.8874816894531	13.9028480448	2.17299223226667	100.000732913067	97.82774068080033	4.9463156E7	1.1854530401343687E9	3	7894	0.1877225551734476	63.63571481005641	1.5184520116078688	412.87750244140625	412.8940734863281
573	412.9040832519531	16.4194567098667					1	DETECTED	412.9041 m/z @16.42 [151020OFc1_NvH-0949-Control-9.raw]	412.9040832519531	16.4194567098667	0.468169816533333	100.000732913067	99.53256309653366	6.1357684E7	1.1334282243106034E9	3	7894	0.1637118873521608	33.16144082111891	1.3199326804550204	412.89410400390625	412.9140319824219
574	412.9228820800781	26.2267961866667					1	DETECTED	412.9229 m/z @26.23 [151020OFc1_NvH-0949-Control-9.raw]	412.9228820800781	26.2267961866667	0.142031673333333	98.6885067333333	98.54647505999996	1062809.625	3.187838643706168E8	3	7894	0.1136849327236149	0.5039362305347321	0.4299899326894035	412.9142150878906	412.932861328125
575	412.9371643066406	7.00859630293333					1	DETECTED	412.9372 m/z @7.01 [151020OFc1_NvH-0949-Control-9.raw]	412.9371643066406	7.00859630293333	0.669709211733333	99.3765564402667	98.70684722853336	285371.125	3.5194556698691165E8	0	7894	0.11308745781120155	0.5633266599239419	3.0610152838728664	412.93292236328125	412.9471130371094
576	412.9583435058594	11.1067345384					1	DETECTED	412.9583 m/z @11.11 [151020OFc1_NvH-0949-Control-9.raw]	412.9583435058594	11.1067345384	2.30705118133333	99.8541949893333	97.54714380799996	507987.625	3.4076891945284593E8	0	7894	0.13691765847881499	1.7325146977363077	257.30325263871805	412.9491882324219	412.9615478515625
577	412.97161865234375	24.5117632352					1	DETECTED	412.9716 m/z @24.51 [151020OFc1_NvH-0949-Control-9.raw]	412.97161865234375	24.5117632352	2.488497188	99.9270358106667	97.4385386226667	725433.5625	3.190783329996532E8	0	7894	0.14732837337981763	0.741313574453549	1.425609066483322	412.961669921875	412.9813232421875
578	412.9854431152344	39.8039727074667					1	DETECTED	412.9854 m/z @39.80 [151020OFc1_NvH-0949-Control-9.raw]	412.9854431152344	39.8039727074667	4.7627801184	84.9149697744	80.152189656	652023.5625	3.2741553040458167E8	0	7894	0.20021622811479034	1.5559135281256904	0.0019067753984400606	412.98187255859375	412.9953918457031
579	413.00286865234375	55.5411403605333					1	DETECTED	413.0029 m/z @55.54 [151020OFc1_NvH-0949-Control-9.raw]	413.00286865234375	55.5411403605333	0.6032875184	97.642768348	97.03948082960001	172309.90625	3.703883807860525E8	0	7894	73.47981820933404	0.8913726000460337	0.9808905951278776	412.9954528808594	413.0123291015625
580	413.029541015625	31.6693075666667					1	DETECTED	413.0295 m/z @31.67 [151020OFc1_NvH-0949-Control-9.raw]	413.029541015625	31.6693075666667	0.364595944266667	99.6257957824	99.26119983813334	4774446.0	4.595182167653849E8	5	7894	3.951559568433744	1.7067205623134527	11.892653439605718	413.020263671875	413.0393981933594
581	413.0929260253906	62.1762058762667					1	DETECTED	413.0929 m/z @62.18 [151020OFc1_NvH-0949-Control-9.raw]	413.0929260253906	62.1762058762667	0.00582914213333333	99.799603676	99.79377453386667	95292.203125	3.278064957479189E8	0	7894	90.82413401737105	0.7927031662078157	0.5656621536150798	413.0835266113281	413.0966491699219
582	413.1813049316406	17.6237639088					1	DETECTED	413.1813 m/z @17.62 [151020OFc1_NvH-0949-Control-9.raw]	413.1813049316406	17.6237639088	4.141076404	98.9648737712	94.8237973672	191324.921875	3.2344444454770774E8	0	7894	23.006014531897826	6.103300263106818	14.820001076546406	413.1714782714844	413.1825256347656
583	413.1925354003906	39.3819211669333					1	DETECTED	413.1925 m/z @39.38 [151020OFc1_NvH-0949-Control-9.raw]	413.1925354003906	39.3819211669333	1.38177672373333	99.3672359282667	97.98545920453337	1334711.875	3.8702103245104676E8	2	7894	0.25736850402194733	0.5054556780710807	0.053520427833004564	413.1825866699219	413.2025146484375
584	413.2137756347656	26.7916287242667					1	DETECTED	413.2138 m/z @26.79 [151020OFc1_NvH-0949-Control-9.raw]	413.2137756347656	26.7916287242667	4.49369526373333	99.1218328666667	94.62813760293336	2823257.0	4.82911821868088E8	3	7894	17.095675817565446	0.9706385435642215	0.45853675847454956	413.20379638671875	413.22003173828125
585	413.23004150390625	22.0789580373333					1	DETECTED	413.2300 m/z @22.08 [151020OFc1_NvH-0949-Control-9.raw]	413.23004150390625	22.0789580373333	4.28556275493333	99.8906196472	95.60505689226667	4.0455908E7	2.005521293958878E9	3	7894	5.843520712856723	0.5229839672527125	0.08380923396447841	413.2200622558594	413.2400207519531
586	413.24505615234375	8.19912009013333					1	DETECTED	413.2451 m/z @8.20 [151020OFc1_NvH-0949-Control-9.raw]	413.24505615234375	8.19912009013333	4.92403061013333	99.27419502	94.35016440986666	1.1725952E7	6.815381716309907E8	3	7894	0.14875606130638808	59.98258601200485	154.18584746360864	413.24005126953125	413.2550354003906
587	413.263427734375	33.2247257066667					1	DETECTED	413.2634 m/z @33.22 [151020OFc1_NvH-0949-Control-9.raw]	413.263427734375	33.2247257066667	0.00582914213333333	100.000732913067	99.99490377093366	1614078.625	4.04083458705986E8	2	7894	7.742983942658228	1.8065690448050427	45.31204099898734	413.25506591796875	413.27325439453125
588	413.2945251464844	47.8058018248					1	DETECTED	413.2945 m/z @47.81 [151020OFc1_NvH-0949-Control-9.raw]	413.2945251464844	47.8058018248	5.24032862826667	96.227636776	90.98730814773333	301791.875	2.926407705187507E8	0	7894	0.010239877308848122	1.0186737974755216	1.028080743774768	413.2851257324219	413.3044738769531
589	413.30462646484375	91.4809042629333					1	DETECTED	413.3046 m/z @91.48 [151020OFc1_NvH-0949-Control-9.raw]	413.30462646484375	91.4809042629333	27.8416041077333	92.5108881530667	64.6692840453334	199405.890625	2.3402080936351186E8	0	7894	0.0727308812684413	3.119074895544498	1.4482738535940154	413.30462646484375	413.3142395019531
590	413.32635498046875	91.4809042629333					1	DETECTED	413.3264 m/z @91.48 [151020OFc1_NvH-0949-Control-9.raw]	413.32635498046875	91.4809042629333	21.1568270325333	97.624449996	76.4676229634667	306979.90625	2.5556249330927202E8	0	7894	1.097769278959646	0.855078451987093	4.748405831219463	413.3178405761719	413.3345031738281
591	413.3446350097656	91.4809042629333					1	DETECTED	413.3446 m/z @91.48 [151020OFc1_NvH-0949-Control-9.raw]	413.3446350097656	91.4809042629333	2.6672810312	92.4026647032	89.735383672	274433.34375	2.7564366178160244E8	0	7894	0.09152862578554277	2.743666639422585	2.1104222290512915	413.33642578125	413.3511047363281
592	413.3626708984375	91.4809042629333					1	DETECTED	413.3627 m/z @91.48 [151020OFc1_NvH-0949-Control-9.raw]	413.3626708984375	91.4809042629333	0.0630119296	100.000732913067	99.937720983467	207018.84375	2.950161922795638E8	0	7894	2.642703521625606	0.5313676308354646	0.005361886110796132	413.3600769042969	413.3724670410156
593	413.4305114746094	31.6484266586667					1	DETECTED	413.4305 m/z @31.65 [151020OFc1_NvH-0949-Control-9.raw]	413.4305114746094	31.6484266586667	5.33125245466667	98.4469943757333	93.11574192106663	1801802.0	3.453804612980442E8	0	7894	0.06259693504075159	0.6349089728549826	0.27869025070737974	413.42071533203125	413.4403381347656
594	413.4562072753906	19.5623748384					1	DETECTED	413.4562 m/z @19.56 [151020OFc1_NvH-0949-Control-9.raw]	413.4562072753906	19.5623748384	0.373594506133333	94.6571301994667	94.28353569333338	512219.28125	3.41892988595211E8	0	7894	0.81942065521147	0.7590658809946701	0.540168514176114	413.44622802734375	413.4657897949219
595	413.46856689453125	27.5596266877333					1	DETECTED	413.4686 m/z @27.56 [151020OFc1_NvH-0949-Control-9.raw]	413.46856689453125	27.5596266877333	1.11470448746667	98.2530240026667	97.13831951520004	477823.25	3.373806935215038E8	0	7894	15.332353798339481	2.8852622618248343	0.007374410486034965	413.46636962890625	413.4779052734375
596	413.4881591796875	30.9830656938667					1	DETECTED	413.4882 m/z @30.98 [151020OFc1_NvH-0949-Control-9.raw]	413.4881591796875	30.9830656938667	5.00916711866667	96.5911285752	91.58196145653334	600284.5	3.3177774578271055E8	0	7894	0.14640152837491982	0.6120288734341851	0.1424382653041931	413.4781799316406	413.4981384277344
597	413.51416015625	14.980398184					1	DETECTED	413.5142 m/z @14.98 [151020OFc1_NvH-0949-Control-9.raw]	413.51416015625	14.980398184	4.97005683866667	95.9512982445333	90.98124140586664	153114.265625	2.96165270817375E8	0	7894	0.11194766207196238	13.560937746915613	0.38683299178958447	413.5042419433594	413.5156555175781
598	413.5258483886719	24.0039733554667					1	DETECTED	413.5258 m/z @24.00 [151020OFc1_NvH-0949-Control-9.raw]	413.5258483886719	24.0039733554667	1.86695257813333	59.7176173781333	57.85066479999997	252743.890625	2.1710910954681665E8	0	7894	10.789212093202872	1.7043062579762187	0.001355894618708397	413.5158996582031	413.5260314941406
599	413.5360412597656	45.0614897544					1	DETECTED	413.5360 m/z @45.06 [151020OFc1_NvH-0949-Control-9.raw]	413.5360412597656	45.0614897544	2.28914719813333	98.2530240026667	95.96387680453337	1156166.25	3.853124863167101E8	3	7894	0.12650280762782273	0.5304872043216273	0.00785685509451956	413.52606201171875	413.5445861816406
600	413.5545959472656	13.9163317154667					1	DETECTED	413.5546 m/z @13.92 [151020OFc1_NvH-0949-Control-9.raw]	413.5545959472656	13.9163317154667	4.58403619066667	98.9463996562667	94.36236346560004	4363609.0	4.872470187389072E8	3	7894	0.2063591237472	20.565718654861175	0.9100058531309653	413.54461669921875	413.5600891113281
601	413.5700988769531	16.4194567098667					1	DETECTED	413.5701 m/z @16.42 [151020OFc1_NvH-0949-Control-9.raw]	413.5700988769531	16.4194567098667	1.6110531968	99.9916958402667	98.3806426434667	1.4822415E7	5.407998081016481E8	3	7894	0.15765687307820642	66.35322801955706	1.3533756529075476	413.5601501464844	413.5799865722656
602	413.5812683105469	26.6020455197333					1	DETECTED	413.5813 m/z @26.60 [151020OFc1_NvH-0949-Control-9.raw]	413.5812683105469	26.6020455197333	2.86427670213333	93.5893633128	90.72508661066668	967027.4375	3.2192126293179786E8	0	7894	0.9020599340654982	0.651333438939543	0.10185382635804635	413.5801086425781	413.5912170410156
603	413.6274719238281	35.5128536712					1	DETECTED	413.6275 m/z @35.51 [151020OFc1_NvH-0949-Control-9.raw]	413.6274719238281	35.5128536712	8.36805797893333	96.7910013442667	88.42294336533337	764283.875	3.177910793976805E8	0	7894	3.920142824188815	5.566792005218121	0.017130844346908005	413.6175537109375	413.6341857910156
604	413.644287109375	42.0200538250667					1	DETECTED	413.6443 m/z @42.02 [151020OFc1_NvH-0949-Control-9.raw]	413.644287109375	42.0200538250667	4.06989429253333	94.8111658722667	90.74127157973336	893252.0	3.301151710901569E8	0	7894	0.17432113468510124	118.67513185632097	0.42543115092419287	413.63458251953125	413.6539001464844
605	413.67376708984375	25.0454425666667					1	DETECTED	413.6738 m/z @25.05 [151020OFc1_NvH-0949-Control-9.raw]	413.67376708984375	25.0454425666667	3.79593046613333	98.6123470941333	94.81641662799997	715856.75	3.338403598663652E8	0	7894	0.23803304206990106	0.5216648854973391	1.6768884126689658	413.6651306152344	413.6837158203125
606	413.6846618652344	47.6758592608					1	DETECTED	413.6847 m/z @47.68 [151020OFc1_NvH-0949-Control-9.raw]	413.6846618652344	47.6758592608	7.33444017093333	47.6758592608	40.341419089866676	92434.4609375	1.58560468497232E8	0	7894	40.35482636235987	0.5	null	413.6838684082031	413.68499755859375
607	413.69512939453125	22.0789580373333					1	DETECTED	413.6951 m/z @22.08 [151020OFc1_NvH-0949-Control-9.raw]	413.69512939453125	22.0789580373333	4.10546694933333	77.7325333781333	73.62706642879996	3182902.5	3.3311443688629794E8	0	7894	0.16634428278172209	4.798568464392233	9.110066339597909	413.68524169921875	413.7050476074219
608	413.7132263183594	22.6554992376					1	DETECTED	413.7132 m/z @22.66 [151020OFc1_NvH-0949-Control-9.raw]	413.7132263183594	22.6554992376	4.02522815146667	91.6768503021333	87.65162215066664	527139.25	3.3061328019033104E8	0	7894	5.093149196775705	0.586926953247387	0.7877149521856197	413.7051696777344	413.7214050292969
609	413.7314147949219	22.0934705949333					1	DETECTED	413.7314 m/z @22.09 [151020OFc1_NvH-0949-Control-9.raw]	413.7314147949219	22.0934705949333	1.47491456533333	96.3090858690667	94.83417130373337	1.0523089E7	6.161859010550346E8	2	7894	0.24793044708717815	1.3448143711918301	94.64535626907842	413.721435546875	413.74139404296875
610	413.7462463378906	8.19912009013333					1	DETECTED	413.7462 m/z @8.20 [151020OFc1_NvH-0949-Control-9.raw]	413.7462463378906	8.19912009013333	4.79054838133333	89.3723833562667	84.58183497493337	5392220.5	5.053405531364441E8	0	7894	0.14380131169939503	78.98885159964772	142.2813003997315	413.7414245605469	413.7562255859375
611	413.76641845703125	16.1707407469333					1	DETECTED	413.7664 m/z @16.17 [151020OFc1_NvH-0949-Control-9.raw]	413.76641845703125	16.1707407469333	7.04626716506667	99.9270358106667	92.88076864560003	6097403.0	5.3068260885720754E8	2	7894	0.20910244703530623	37.937278108772674	71.17948192489389	413.7564392089844	413.7751159667969
612	413.7795715332031	36.57672416					1	DETECTED	413.7796 m/z @36.58 [151020OFc1_NvH-0949-Control-9.raw]	413.7795715332031	36.57672416	8.53692425013333	95.1880843325333	86.65116008239997	2068876.5	3.32277877795123E8	2	7894	0.33445347561179517	32.879969732420946	57.01344422903098	413.7768859863281	413.7894592285156
613	413.82745361328125	35.499317816					1	DETECTED	413.8275 m/z @35.50 [151020OFc1_NvH-0949-Control-9.raw]	413.82745361328125	35.499317816	6.14060847813333	98.5484869712	92.40787849306668	525431.3125	3.4380391296764165E8	0	7894	0.25017027564970107	1.905395067172632	0.02146363893035752	413.81756591796875	413.8347473144531
614	413.8447570800781	42.0465515434667					1	DETECTED	413.8448 m/z @42.05 [151020OFc1_NvH-0949-Control-9.raw]	413.8447570800781	42.0465515434667	5.6549721952	98.8899914144	93.2350192192	943139.625	3.3480663286106884E8	0	7894	0.4246064954833315	0.5012676737493315	0.003163167301612719	413.83477783203125	413.8544616699219
615	413.8557434082031	13.2032834746667					1	DETECTED	413.8557 m/z @13.20 [151020OFc1_NvH-0949-Control-9.raw]	413.8557434082031	13.2032834746667	5.018285564	98.67960642	93.661320856	111136.9296875	2.8415429928854E8	0	7894	6.7782683252528315	5.7215238096726	10.443047619345199	413.8550109863281	413.860595703125
616	413.8706359863281	45.0884854685333					1	DETECTED	413.8706 m/z @45.09 [151020OFc1_NvH-0949-Control-9.raw]	413.8706359863281	45.0884854685333	4.912992884	99.9180443989333	95.0050515149333	1156155.75	3.521002578092216E8	0	7894	0.06330958152246069	0.5031039787514459	0.00569034866067364	413.86065673828125	413.8748474121094
617	413.8848571777344	26.3088695114667					1	DETECTED	413.8849 m/z @26.31 [151020OFc1_NvH-0949-Control-9.raw]	413.8848571777344	26.3088695114667	4.69937449733333	99.9453525018667	95.24597800453337	2.2895188E7	6.430956432306731E8	3	7894	0.1885582585103016	0.5087467317392853	1.4642131763917894	413.87493896484375	413.8948059082031
618	413.9048767089844	16.3970865162667					1	DETECTED	413.9049 m/z @16.40 [151020OFc1_NvH-0949-Control-9.raw]	413.9048767089844	16.3970865162667	4.9039783872	99.6905363613333	94.7865579741333	4069708.25	4.0821068025498086E8	3	7894	0.16547264169742704	6.054936458102166	1.0188589708882632	413.8948974609375	413.91485595703125
619	413.9149169921875	30.4626510397333					1	DETECTED	413.9149 m/z @30.46 [151020OFc1_NvH-0949-Control-9.raw]	413.9149169921875	30.4626510397333	6.96142590106667	99.3393507581333	92.37792485706663	669790.625	3.328472435538961E8	0	7894	3.1352123175564337	0.5039189451218733	0.04902810160163518	413.9148864746094	413.9245300292969
620	413.9251708984375	31.1092245162667					1	DETECTED	413.9252 m/z @31.11 [151020OFc1_NvH-0949-Control-9.raw]	413.9251708984375	31.1092245162667	8.1584223032	97.4296373469333	89.2712150437333	555141.6875	3.055426832730545E8	0	7894	0.052486277658239544	1.9448386643519602	4.559902463153758	413.9249572753906	413.9351501464844
621	413.9478759765625	14.9910313613333					1	DETECTED	413.9479 m/z @14.99 [151020OFc1_NvH-0949-Control-9.raw]	413.9478759765625	14.9910313613333	4.94216527253333	99.9825291248	95.04036385226667	237817.140625	3.45288259391074E8	0	7894	0.07469024216027265	14.020238200190683	1.8798558898475537	413.9386291503906	413.9539489746094
622	413.9639587402344	11.6022021861333					1	DETECTED	413.9640 m/z @11.60 [151020OFc1_NvH-0949-Control-9.raw]	413.9639587402344	11.6022021861333	0.2127539152	99.7179546421333	99.5052007269333	1291242.125	3.484197241178515E8	0	7894	0.2544239980738183	0.6144022206256571	1.8060063753104292	413.9542541503906	413.9739074707031
623	413.98309326171875	43.32175344					1	DETECTED	413.9831 m/z @43.32 [151020OFc1_NvH-0949-Control-9.raw]	413.98309326171875	43.32175344	1.23831991813333	99.2278126114667	97.98949269333337	667867.75	3.290842349827386E8	0	7894	0.14335276104459638	0.5009052458529956	0.006825787349126091	413.9739990234375	413.9864196777344
624	413.9964599609375	25.3341018944					1	DETECTED	413.9965 m/z @25.33 [151020OFc1_NvH-0949-Control-9.raw]	413.9964599609375	25.3341018944	0.614395508266667	94.4341765357333	93.81978102746663	4360123.0	3.7785132437849915E8	4	7894	4.012986494433871	6.754205465917661	0.9600619789116657	413.9864807128906	414.0064392089844
625	414.0462341308594	41.9897890368					1	DETECTED	414.0462 m/z @41.99 [151020OFc1_NvH-0949-Control-9.raw]	414.0462341308594	41.9897890368	0.0437122008	98.7439307946667	98.7002185938667	613693.0	2.878989029844615E8	0	7894	3.6032288605156424	1.2049421440983623	24.94011112887951	414.0363464355469	414.0561828613281
626	414.1343688964844	61.3933581869333					1	DETECTED	414.1344 m/z @61.39 [151020OFc1_NvH-0949-Control-9.raw]	414.1343688964844	61.3933581869333	7.02743941493333	92.8910110197333	85.86357160479997	90550.125	2.939099661319217E8	0	7894	83.34276376867813	0.7896819693684842	0.5793639387369686	414.1334228515625	414.1441955566406
627	414.1749572753906	25.0037268752					1	DETECTED	414.1750 m/z @25.00 [151020OFc1_NvH-0949-Control-9.raw]	414.1749572753906	25.0037268752	2.98297716533333	95.5737758285333	92.59079866319998	380151.0	3.1749659818665266E8	0	7894	77.6124568218398	3.6846851194695	6.326804768554879	414.16497802734375	414.1822509765625
628	414.19232177734375	9.25938954					1	DETECTED	414.1923 m/z @9.26 [151020OFc1_NvH-0949-Control-9.raw]	414.19232177734375	9.25938954	4.96036108213333	98.1516503973333	93.19128931519997	393475.46875	3.445085749885039E8	3	7894	0.14549400072961305	0.66858326268497	25.030581503018084	414.1823425292969	414.1933288574219
629	414.2033386230469	18.1411372912					1	DETECTED	414.2033 m/z @18.14 [151020OFc1_NvH-0949-Control-9.raw]	414.2033386230469	18.1411372912	4.96036108213333	99.7361193658667	94.77575828373337	6402979.0	5.18737666031413E8	3	7894	0.2843419022631757	0.8750109367702935	6.620532782265112	414.1933898925781	414.2090759277344
630	414.2190856933594	34.2848175690667					1	DETECTED	414.2191 m/z @34.28 [151020OFc1_NvH-0949-Control-9.raw]	414.2190856933594	34.2848175690667	1.2048076472	99.0020051517333	97.7971975045333	2.2368712E7	9.890606846789122E8	2	7894	0.218288072532566	0.7066313226999379	0.03291581284550868	414.2091064453125	414.22906494140625
631	414.22998046875	16.0811315341333					1	DETECTED	414.2300 m/z @16.08 [151020OFc1_NvH-0949-Control-9.raw]	414.22998046875	16.0811315341333	4.5750845928	96.9654471450667	92.39036255226671	8478878.0	5.572519892926488E8	3	7894	0.1771729063775087	52.701744662938644	2.922977232133281	414.2290954589844	414.2399597167969
632	414.2486572265625	90.659545132					1	DETECTED	414.2487 m/z @90.66 [151020OFc1_NvH-0949-Control-9.raw]	414.2486572265625	90.659545132	4.96036108213333	99.8541949893333	94.89383390719996	5954058.0	7.555227377261868E8	2	7894	61.83539809517787	0.5009077562993477	0.0031803228272320396	414.2400207519531	414.2586364746094
633	414.2679443359375	16.1707407469333					1	DETECTED	414.2679 m/z @16.17 [151020OFc1_NvH-0949-Control-9.raw]	414.2679443359375	16.1707407469333	0.192838055466667	100.000732913067	99.80789485760033	2580988.25	4.2643869259393936E8	3	7894	0.16455011889228288	3.607878632839331	12.806305146143353	414.2586669921875	414.2748718261719
634	414.284912109375	92.6027851528					1	DETECTED	414.2849 m/z @92.60 [151020OFc1_NvH-0949-Control-9.raw]	414.284912109375	92.6027851528	7.65750132213333	99.9270358106667	92.26953448853337	5293254.0	4.1821189742765015E8	2	7894	77.37014445385621	0.5014454487823526	0.0030121565840765113	414.2749938964844	414.293701171875
635	414.3005065917969	91.1918144493333					1	DETECTED	414.3005 m/z @91.19 [151020OFc1_NvH-0949-Control-9.raw]	414.3005065917969	91.1918144493333	5.87893422933333	97.6797577165333	91.80082348719998	175104.34375	3.025213310575719E8	0	7894	0.0383857394418925	0.5380244064581413	1.3743329855097879	414.2958984375	414.30963134765625
636	414.3301086425781	50.8208507261333					1	DETECTED	414.3301 m/z @50.82 [151020OFc1_NvH-0949-Control-9.raw]	414.3301086425781	50.8208507261333	24.2815079888	92.5803125874667	68.29880459866669	108799.328125	3.0337051203453094E8	0	7894	66.48108662933404	1.2867463462572817	1.552343119896042	414.32025146484375	414.3400573730469
637	414.35772705078125	91.4809042629333					1	DETECTED	414.3577 m/z @91.48 [151020OFc1_NvH-0949-Control-9.raw]	414.35772705078125	91.4809042629333	0.401330905066667	99.5890478997333	99.18771699466663	152210.921875	3.578267754628834E8	0	7894	0.7629228839110596	0.5211405859889817	3.143073610477437	414.34796142578125	414.3676452636719
638	414.44677734375	18.3220809352					1	DETECTED	414.4468 m/z @18.32 [151020OFc1_NvH-0949-Control-9.raw]	414.44677734375	18.3220809352	4.8086771936	96.8738547901333	92.06517759653329	697859.0625	3.229810462461938E8	0	7894	0.11435939989204158	0.7137294211675134	0.6867784287665857	414.4368591308594	414.4566955566406
639	414.46527099609375	11.5391091317333					1	DETECTED	414.4653 m/z @11.54 [151020OFc1_NvH-0949-Control-9.raw]	414.46527099609375	11.5391091317333	4.81777117573333	99.1127059925333	94.29493481679997	433866.78125	3.411082228545827E8	0	7894	10.743796815325979	1.2297252171828577	3.257394002473565	414.456787109375	414.4751892089844
640	414.4931335449219	29.2285901509333					1	DETECTED	414.4931 m/z @29.23 [151020OFc1_NvH-0949-Control-9.raw]	414.4931335449219	29.2285901509333	3.1841627976	94.5094280125333	91.32526521493331	1430893.625	3.466805468904488E8	4	7894	0.14082844238980385	1.0399741979085988	0.6767730246197652	414.483154296875	414.502685546875
641	414.5057373046875	27.1997509792					1	DETECTED	414.5057 m/z @27.20 [151020OFc1_NvH-0949-Control-9.raw]	414.5057373046875	27.1997509792	0.580810208533333	68.0432633368	67.46245312826666	536611.125	2.2494558288351762E8	0	7894	0.1547564529527783	5.757668613103219	49.66920763327015	414.50384521484375	414.5156555175781
642	414.5211181640625	14.8001629677333					1	DETECTED	414.5211 m/z @14.80 [151020OFc1_NvH-0949-Control-9.raw]	414.5211181640625	14.8001629677333	4.9894112488	99.0851374602667	94.0957262114667	505124.84375	3.3244474211687887E8	0	7894	8.355593065500546	0.7672145623771003	0.47800309674670965	414.5157470703125	414.5276794433594
643	414.5376892089844	18.1411372912					1	DETECTED	414.5377 m/z @18.14 [151020OFc1_NvH-0949-Control-9.raw]	414.5376892089844	18.1411372912	4.87627690453333	99.2184150757333	94.34213817119998	4191786.0	4.358746108762624E8	3	7894	0.27317699191585376	1.2787179562412245	0.7314317120087632	414.5277099609375	414.5428466796875
644	414.5528564453125	26.3088695114667					1	DETECTED	414.5529 m/z @26.31 [151020OFc1_NvH-0949-Control-9.raw]	414.5528564453125	26.3088695114667	1.73827852346667	98.8991251082667	97.16084658480003	6847605.5	6.203247480538893E8	6	7894	26.757885434309923	0.5108931620685773	5.977203713935329	414.54290771484375	414.5628356933594
645	414.5639953613281	16.0811315341333					1	DETECTED	414.5640 m/z @16.08 [151020OFc1_NvH-0949-Control-9.raw]	414.5639953613281	16.0811315341333	4.34811420426667	96.0424972210667	91.69438301680003	5710366.0	5.598054834734687E8	3	7894	3.4423460518177915	0.8735114805534882	17.012010435940642	414.5628662109375	414.573974609375
646	414.5834655761719	30.3612645176					1	DETECTED	414.5835 m/z @30.36 [151020OFc1_NvH-0949-Control-9.raw]	414.5834655761719	30.3612645176	4.6406047192	98.7254204546667	94.0848157354667	348171.8125	3.402645005137545E8	3	7894	25.682970108008956	1.9762993711293657	0.6107133040227415	414.5740051269531	414.5919189453125
647	414.60205078125	41.772633528					1	DETECTED	414.6021 m/z @41.77 [151020OFc1_NvH-0949-Control-9.raw]	414.60205078125	41.772633528	4.52106804906667	92.1480718144	87.62700376533333	1025105.75	3.2569088404440576E8	3	7894	0.04282129777282506	0.9405837163431876	0.0247905396862115	414.592529296875	414.6119384765625
648	414.6743469238281	17.3786564666667					1	DETECTED	414.6743 m/z @17.38 [151020OFc1_NvH-0949-Control-9.raw]	414.6743469238281	17.3786564666667	1.83419826	93.9592491490667	92.1250508890667	267261.25	3.077447744059695E8	0	7894	0.2756657715967492	2.9632763543201572	0.3329476542908256	414.6644592285156	414.6806640625
649	414.69085693359375	22.8199768890667					1	DETECTED	414.6909 m/z @22.82 [151020OFc1_NvH-0949-Control-9.raw]	414.69085693359375	22.8199768890667	5.03692901866667	98.123854508	93.08692548933332	2564864.5	3.7398144862494427E8	0	7894	0.17363985928745862	0.6742772585436386	0.07318461587947098	414.68170166015625	414.7008361816406
650	414.7072448730469	21.2506616437333					1	DETECTED	414.7072 m/z @21.25 [151020OFc1_NvH-0949-Control-9.raw]	414.7072448730469	21.2506616437333	5.09576799573333	95.5104306056	90.41466260986668	951925.625	3.2773151030986625E8	0	7894	0.2596974793000655	0.5599769081556881	200.32786034947208	414.700927734375	414.71063232421875
651	414.72076416015625	34.2690195808					1	DETECTED	414.7208 m/z @34.27 [151020OFc1_NvH-0949-Control-9.raw]	414.72076416015625	34.2690195808	1.91055649866667	96.9015728173333	94.99101631866664	1.0522109E7	5.853373648081003E8	2	7894	0.202264507936178	0.5206261350465506	0.01902439274553136	414.7107849121094	414.7307434082031
652	414.73248291015625	25.487356028					1	DETECTED	414.7325 m/z @25.49 [151020OFc1_NvH-0949-Control-9.raw]	414.73248291015625	25.487356028	5.2927014648	95.9605274632	90.66782599839999	1189527.625	3.838619883431125E8	2	7894	8.850177219730043	3.0157819330176223	1.4456730975198904	414.73077392578125	414.7402648925781
653	414.75030517578125	24.2391225882667					1	DETECTED	414.7503 m/z @24.24 [151020OFc1_NvH-0949-Control-9.raw]	414.75030517578125	24.2391225882667	4.9039783872	98.2162597613333	93.3122813741333	9363280.0	7.590056256545837E8	2	7894	8.974086658783957	3.879065989663104	0.3130038933400347	414.7403869628906	414.7601013183594
654	414.76324462890625	25.43778032					1	DETECTED	414.7632 m/z @25.44 [151020OFc1_NvH-0949-Control-9.raw]	414.76324462890625	25.43778032	5.17232111013333	90.1695233690667	84.99720225893337	1750712.875	4.686603828491039E8	2	7894	52.96884055467811	1.3930802142343037	0.1704556442399341	414.76031494140625	414.7710876464844
655	414.7810974121094	17.7486084253333					1	DETECTED	414.7811 m/z @17.75 [151020OFc1_NvH-0949-Control-9.raw]	414.7810974121094	17.7486084253333	7.28396557626667	99.2649247402667	91.98095916400003	2194694.5	5.199812558644198E8	2	7894	4.142289469078662	0.5454450350638582	112.08433142060272	414.7711181640625	414.7910461425781
656	414.83489990234375	37.3791592517333					1	DETECTED	414.8349 m/z @37.38 [151020OFc1_NvH-0949-Control-9.raw]	414.83489990234375	37.3791592517333	1.81369067226667	99.8359744301333	98.02228375786663	774846.1875	3.5728695797620213E8	0	7894	null	1.9368198089394684	0.011458931723306318	414.8249206542969	414.8448181152344
657	414.85205078125	29.4559791906667					1	DETECTED	414.8521 m/z @29.46 [151020OFc1_NvH-0949-Control-9.raw]	414.85205078125	29.4559791906667	1.29297949013333	98.4097263493333	97.11674685919996	561886.875	3.17808159947722E8	3	7894	14.950790922601895	0.5135725557816486	0.026854405586882724	414.844970703125	414.85675048828125
658	414.86676025390625	13.8788861069333					1	DETECTED	414.8668 m/z @13.88 [151020OFc1_NvH-0949-Control-9.raw]	414.86676025390625	13.8788861069333	4.43968565226667	99.8633132344	95.42362758213332	1850173.75	3.6963075163523E8	3	7894	4.236984557620948	3.825217933463108	83.51591682407862	414.8568115234375	414.8767395019531
659	414.880615234375	22.0629918133333					1	DETECTED	414.8806 m/z @22.06 [151020OFc1_NvH-0949-Control-9.raw]	414.880615234375	22.0629918133333	1.8988937696	100.000732913067	98.101839143467	515554.5625	3.772745224912207E8	3	7894	0.07487823797288584	4.052689814770237	0.9911095400278818	414.87677001953125	414.8836975097656
660	414.8937072753906	19.5736621016					1	DETECTED	414.8937 m/z @19.57 [151020OFc1_NvH-0949-Control-9.raw]	414.8937072753906	19.5736621016	1.7709475048	99.9916958402667	98.2207483354667	3614227.25	5.43570329376615E8	0	7894	27.086311834659508	0.6371069565678218	0.30147413431941833	414.88372802734375	414.9035339355469
661	414.91302490234375	37.6111669208					1	DETECTED	414.9130 m/z @37.61 [151020OFc1_NvH-0949-Control-9.raw]	414.91302490234375	37.6111669208	2.5062510896	99.8999151632	97.39366407360001	1107686.75	3.51090085211815E8	3	7894	12.106551261281687	0.7722643128127195	0.04404505144367254	414.9039306640625	414.9225769042969
662	414.9376525878906	41.4396478373333					1	DETECTED	414.9377 m/z @41.44 [151020OFc1_NvH-0949-Control-9.raw]	414.9376525878906	41.4396478373333	3.1841627976	99.9180443989333	96.73388160133331	475337.625	3.050129166552239E8	0	7894	0.36623295267460065	1.4716796365131801	0.0049248033240692265	414.92767333984375	414.94085693359375
663	414.9508972167969	32.5939618018667					1	DETECTED	414.9509 m/z @32.59 [151020OFc1_NvH-0949-Control-9.raw]	414.9508972167969	32.5939618018667	1.5078085344	99.9546250429333	98.4468165085333	681918.5	3.361187855970958E8	0	7894	0.13449545776676786	0.8417965765895935	0.3256932034446417	414.9409484863281	414.9608154296875
664	414.97576904296875	22.9323064346667					1	DETECTED	414.9758 m/z @22.93 [151020OFc1_NvH-0949-Control-9.raw]	414.97576904296875	22.9323064346667	0.3337669784	99.4692393221333	99.1354723437333	923994.4375	3.394063586636644E8	0	7894	18.196547691560156	0.5204605161901811	11.835655038598146	414.96588134765625	414.9857177734375
665	414.99603271484375	43.0725788229333					1	DETECTED	414.9960 m/z @43.07 [151020OFc1_NvH-0949-Control-9.raw]	414.99603271484375	43.0725788229333	0.497055111733333	99.4228229618667	98.92576785013337	421115.28125	3.2626173724690247E8	0	7894	0.12898362399917573	1.2510410554690559	3.533792237661667	414.9861755371094	415.00579833984375
666	415.0154724121094	38.088976152					1	DETECTED	415.0155 m/z @38.09 [151020OFc1_NvH-0949-Control-9.raw]	415.0154724121094	38.088976152	0.13209852	97.1406644928	97.0085659728	202687.5625	3.10026881724141E8	0	7894	61.903924962011615	1.3138246355771808	1.8389809304854743	415.0060729980469	415.0251159667969
667	415.0361633300781	37.4620390874667					1	DETECTED	415.0362 m/z @37.46 [151020OFc1_NvH-0949-Control-9.raw]	415.0361633300781	37.4620390874667	0.034613996	99.9638685877333	99.9292545917333	605815.1875	3.249241805844543E8	0	7894	62.01704751965572	1.702841481680609	5.787945823717182	415.0267639160156	415.046142578125
668	415.04718017578125	39.9734105898667					1	DETECTED	415.0472 m/z @39.97 [151020OFc1_NvH-0949-Control-9.raw]	415.04718017578125	39.9734105898667	0.6584948824	97.438956152	96.7804612696	109224.9765625	2.9864278553854614E8	0	7894	89.90620737745296	1.2211593529197289	1.614566062587251	415.0461730957031	415.05181884765625
669	415.0978698730469	59.1547193381333					1	DETECTED	415.0979 m/z @59.15 [151020OFc1_NvH-0949-Control-9.raw]	415.0978698730469	59.1547193381333	0.00582914213333333	99.7179546421333	99.71212549999996	108023.0703125	3.1273381938659436E8	0	7894	93.98096415488185	0.8536949190125329	0.6988742337391515	415.08892822265625	415.10711669921875
670	415.1726379394531	27.2375983237333					1	DETECTED	415.1726 m/z @27.24 [151020OFc1_NvH-0949-Control-9.raw]	415.1726379394531	27.2375983237333	6.3718991944	93.9035824653333	87.5316832709333	540797.6875	2.747776034948083E8	0	7894	0.17042081811112553	3.8658518232308645	0.008433421472611792	415.16387939453125	415.1765441894531
671	415.1866760253906	24.6242642661333					1	DETECTED	415.1867 m/z @24.62 [151020OFc1_NvH-0949-Control-9.raw]	415.1866760253906	24.6242642661333	1.83419826	99.4692393221333	97.63504106213331	2358080.75	3.713345904018228E8	2	7894	1.8553372254221756	0.6655299033336183	0.020775151920048793	415.17669677734375	415.1966247558594
672	415.201171875	13.9028480448					1	DETECTED	415.2012 m/z @13.90 [151020OFc1_NvH-0949-Control-9.raw]	415.201171875	13.9028480448	4.70841406906667	99.9916958402667	95.28328177120002	1134403.75	4.0208367348828095E8	0	7894	0.16784087171879136	27.53303807212432	4.2107303085089836	415.19677734375	415.2039489746094
673	415.2139587402344	32.656744296					1	DETECTED	415.2140 m/z @32.66 [151020OFc1_NvH-0949-Control-9.raw]	415.2139587402344	32.656744296	3.00057890933333	99.4600409986667	96.45946208933337	1.05329976E8	2.0593872612994022E9	2	7894	0.17805797708697213	0.673666258478454	0.01080976098151361	415.2039794921875	415.22393798828125
674	415.2317810058594	15.1310465493333					1	DETECTED	415.2318 m/z @15.13 [151020OFc1_NvH-0949-Control-9.raw]	415.2317810058594	15.1310465493333	4.65937470746667	98.4004721376	93.74109743013334	5954779.0	6.228096779283481E8	2	7894	6.224383752569304	24.038127917943026	122.2144309308085	415.2239685058594	415.2328186035156
675	415.2428283691406	30.7713141648					1	DETECTED	415.2428 m/z @30.77 [151020OFc1_NvH-0949-Control-9.raw]	415.2428283691406	30.7713141648	3.38193535626667	99.6997195581333	96.31778420186663	6.3474868E7	1.4907711392389808E9	2	7894	0.7090895686552017	0.5232239954566316	1.5109942840944641	415.23284912109375	415.2528076171875
676	415.2552795410156	33.4703873069333					1	DETECTED	415.2553 m/z @33.47 [151020OFc1_NvH-0949-Control-9.raw]	415.2552795410156	33.4703873069333	5.13849683386667	98.8899914144	93.75149458053333	3.6425324E7	1.0730797270171002E9	2	7894	0.2149781438218099	0.7976550194253597	1.2703091797621198	415.2528381347656	415.2652587890625
677	415.2685241699219	50.78295748					1	DETECTED	415.2685 m/z @50.78 [151020OFc1_NvH-0949-Control-9.raw]	415.2685241699219	50.78295748	4.6406047192	96.6654444098667	92.0248396906667	1.5049568E7	5.414373218472631E8	2	7894	0.16604818949803501	0.5040578776559959	1.0819445473423095	415.2652893066406	415.27850341796875
678	415.2793884277344	15.2084727456					1	DETECTED	415.2794 m/z @15.21 [151020OFc1_NvH-0949-Control-9.raw]	415.2793884277344	15.2084727456	9.37880235306667	91.3111312048	81.93232885173333	533926.8125	2.7003138620931315E8	0	7894	76.03428620237744	7.338502176726205	812.5320876590508	415.27862548828125	415.281005859375
679	415.291015625	43.5345803530667					1	DETECTED	415.2910 m/z @43.53 [151020OFc1_NvH-0949-Control-9.raw]	415.291015625	43.5345803530667	6.54238665893333	98.6216865749333	92.07929991599998	1379878.5	3.64942464657182E8	2	7894	49.18720736739692	1.4547596660370843	0.016205876587779774	415.2810363769531	415.2990417480469
680	415.3057556152344	91.4809042629333					1	DETECTED	415.3058 m/z @91.48 [151020OFc1_NvH-0949-Control-9.raw]	415.3057556152344	91.4809042629333	6.74692666266667	92.2868765992	85.53994993653333	150619.796875	2.1151337633922204E8	0	7894	0.3206772250375849	0.5002957206405931	12.876475052111665	415.3013000488281	415.31524658203125
681	415.4293212890625	31.0170780514667					1	DETECTED	415.4293 m/z @31.02 [151020OFc1_NvH-0949-Control-9.raw]	415.4293212890625	31.0170780514667	7.14194461546667	97.4941283824	90.35218376693334	586363.125	3.1918915202292293E8	0	7894	0.10584339228622852	2.5918485021651727	0.40004069912429824	415.41961669921875	415.4313049316406
682	415.44134521484375	46.0581117741333					1	DETECTED	415.4413 m/z @46.06 [151020OFc1_NvH-0949-Control-9.raw]	415.44134521484375	46.0581117741333	4.52106804906667	99.6539971448	95.13292909573333	1495110.5	3.243087940935763E8	0	7894	13.440935685862982	0.7076030212067609	0.008688538535827933	415.4315490722656	415.4511413574219
683	415.45947265625	20.6818324064					1	DETECTED	415.4595 m/z @20.68 [151020OFc1_NvH-0949-Control-9.raw]	415.45947265625	20.6818324064	5.15066714453333	98.5484869712	93.39781982666668	1433009.125	3.5914778196764463E8	4	7894	0.30446640363485145	12.199096073794774	0.9533820791812548	415.4513854980469	415.4694519042969
684	415.4739990234375	49.8329951088					1	DETECTED	415.4740 m/z @49.83 [151020OFc1_NvH-0949-Control-9.raw]	415.4739990234375	49.8329951088	3.35523358053333	95.1246787621333	91.76944518159996	335508.78125	3.051451299187516E8	0	7894	33.91266661896979	1.141097349957101	1.310438574467333	415.4696044921875	415.4792785644531
685	415.489501953125	42.151891408					1	DETECTED	415.4895 m/z @42.15 [151020OFc1_NvH-0949-Control-9.raw]	415.489501953125	42.151891408	4.81777117573333	97.8094789522667	92.99170777653337	1153794.625	3.29164347679596E8	0	7894	0.1429165652135893	0.5090892478705381	0.014607569755891307	415.4797058105469	415.4992370605469
686	415.5072021484375	27.1444458938667					1	DETECTED	415.5072 m/z @27.14 [151020OFc1_NvH-0949-Control-9.raw]	415.5072021484375	27.1444458938667	5.897467012	67.8479154608	61.950448448799996	296784.0	2.5310573500614235E8	0	7894	0.09116378261743208	1.4578648755958383	0.005295324282527878	415.5000915527344	415.5137634277344
687	415.52386474609375	19.1438007954667					1	DETECTED	415.5239 m/z @19.14 [151020OFc1_NvH-0949-Control-9.raw]	415.52386474609375	19.1438007954667	0.770050173333333	95.2253090232	94.45525884986667	452180.03125	3.5105093374937755E8	0	7894	3.334219408531723	0.5024423615028496	0.06873756123878842	415.5138854980469	415.5337829589844
688	415.53497314453125	13.8935301672					1	DETECTED	415.5350 m/z @13.89 [151020OFc1_NvH-0949-Control-9.raw]	415.53497314453125	13.8935301672	5.05562905706667	96.5311298696	91.47550081253333	430031.4375	3.375588002476047E8	0	7894	13.490485697498105	3.359085865855784	0.13721200562170258	415.53387451171875	415.5408630371094
689	415.5509338378906	30.7446876186667					1	DETECTED	415.5509 m/z @30.74 [151020OFc1_NvH-0949-Control-9.raw]	415.5509338378906	30.7446876186667	4.65023128693333	46.1040295597333	41.45379827279997	526640.0	1.490425059384259E8	3	7894	15.076420852502732	0.8946932789308633	0.1679950292268042	415.54095458984375	415.5555419921875
690	415.5655517578125	46.9369828557333					1	DETECTED	415.5656 m/z @46.94 [151020OFc1_NvH-0949-Control-9.raw]	415.5655517578125	46.9369828557333	4.81777117573333	78.1645927778667	73.34682160213337	3424936.5	3.683727404610598E8	0	7894	0.14727990323230244	0.5650128929297431	0.015973457281402988	415.5555725097656	415.5700988769531
691	415.5801086425781	34.8305591693333					1	DETECTED	415.5801 m/z @34.83 [151020OFc1_NvH-0949-Control-9.raw]	415.5801086425781	34.8305591693333	4.62989601573333	98.0779242888	93.44802827306668	7361605.0	4.7517886387183553E8	3	7894	0.17391919268968792	0.9986091402484948	2.091304707149727	415.57012939453125	415.58905029296875
692	415.63018798828125	31.0170780514667					1	DETECTED	415.6302 m/z @31.02 [151020OFc1_NvH-0949-Control-9.raw]	415.63018798828125	31.0170780514667	9.26882003253333	91.6947684546667	82.42594842213337	388329.34375	3.312957591496908E8	0	7894	0.11931018560227358	2.784003383587204	0.007284929612397784	415.6202697753906	415.63232421875
693	415.6737365722656	22.8440515338667					1	DETECTED	415.6737 m/z @22.84 [151020OFc1_NvH-0949-Control-9.raw]	415.6737365722656	22.8440515338667	7.25405024	94.7217126352	87.46766239520001	243863.171875	3.6296062804585147E8	0	7894	0.11892456185929845	2.805248721486985	4.61049744297397	415.6654357910156	415.6782531738281
694	415.68829345703125	24.5984084965333					1	DETECTED	415.6883 m/z @24.60 [151020OFc1_NvH-0949-Control-9.raw]	415.68829345703125	24.5984084965333	0.2127539152	98.9742489205333	98.7614950053333	1070240.875	3.5027966927206606E8	2	7894	0.6820431826103857	0.5254804741329101	0.1867425984787643	415.6783142089844	415.6982421875
695	415.70098876953125	24.2661535373333					1	DETECTED	415.7010 m/z @24.27 [151020OFc1_NvH-0949-Control-9.raw]	415.70098876953125	24.2661535373333	4.7716734688	58.9305822557333	54.158908786933296	280529.09375	1.9450048203257707E8	0	7894	15.291368296519565	1.5227760442300464	0.040894885101532476	415.69842529296875	415.7048034667969
696	415.71484375	32.6212471546667					1	DETECTED	415.7148 m/z @32.62 [151020OFc1_NvH-0949-Control-9.raw]	415.71484375	32.6212471546667	1.42360512186667	98.8351758410667	97.41157071920003	4.7981788E7	1.21291341926941E9	2	7894	0.18059040354254563	0.507274671648746	0.5174225524069843	415.7048645019531	415.7248229980469
697	415.7336730957031	21.2854901141333					1	DETECTED	415.7337 m/z @21.29 [151020OFc1_NvH-0949-Control-9.raw]	415.7336730957031	21.2854901141333	4.54809708693333	95.3077873632	90.75969027626668	4074804.75	5.046733293823916E8	2	7894	29.5501891687296	0.5520983654119279	3.2037681523651393	415.7250061035156	415.73394775390625
698	415.74395751953125	30.7713141648					1	DETECTED	415.7440 m/z @30.77 [151020OFc1_NvH-0949-Control-9.raw]	415.74395751953125	30.7713141648	3.63538205466667	95.9697150621333	92.33433300746664	2.927784E7	1.0579965230657042E9	2	7894	0.21189646212594582	0.5167464561827635	0.04278688086936234	415.7339782714844	415.7539367675781
699	415.75555419921875	33.4254274181333					1	DETECTED	415.7556 m/z @33.43 [151020OFc1_NvH-0949-Control-9.raw]	415.75555419921875	33.4254274181333	4.73569736133333	94.0186002816	89.28290292026666	1.5980518E7	6.217920204050062E8	2	7894	0.20220636288587457	1.438138589308942	0.09792983814880465	415.75396728515625	415.7655029296875
700	415.77081298828125	26.6112705776					1	DETECTED	415.7708 m/z @26.61 [151020OFc1_NvH-0949-Control-9.raw]	415.77081298828125	26.6112705776	0.419480624266667	94.9062312685333	94.48675064426664	1.3779149E7	5.927194191692172E8	2	7894	24.293227424262188	1.1053591712686532	160.96102587554395	415.76568603515625	415.7807312011719
701	415.7842102050781	17.7619377152					1	DETECTED	415.7842 m/z @17.76 [151020OFc1_NvH-0949-Control-9.raw]	415.7842102050781	17.7619377152	5.6821592896	92.5324086474667	86.8502493578667	334012.0	3.3345283077719027E8	0	7894	35.22549664034838	4.971411725355459	0.7955364204704435	415.7809143066406	415.79278564453125
702	415.8307189941406	31.1633259986667					1	DETECTED	415.8307 m/z @31.16 [151020OFc1_NvH-0949-Control-9.raw]	415.8307189941406	31.1633259986667	5.07462661626667	98.4931816029333	93.41855498666663	111209.7890625	3.136545676373945E8	0	7894	17.825824366398738	1.790402687718666	2.5808053754373326	415.8208923339844	415.8321228027344
703	415.8421936035156	46.0581117741333					1	DETECTED	415.8422 m/z @46.06 [151020OFc1_NvH-0949-Control-9.raw]	415.8421936035156	46.0581117741333	3.77814099973333	98.707181144	94.92904014426668	486482.40625	3.5376881014815474E8	0	7894	19.253649896173343	1.12262424033823	0.00829976664886742	415.83245849609375	415.84808349609375
704	415.8581237792969	27.7232012450667					1	DETECTED	415.8581 m/z @27.72 [151020OFc1_NvH-0949-Control-9.raw]	415.8581237792969	27.7232012450667	5.39872498053333	99.616541216	94.21781623546667	1081341.875	4.006504692015849E8	0	7894	0.1820892134693537	0.544502538178104	0.01032519135578284	415.84814453125	415.8680725097656
705	415.8788146972656	18.4225420666667					1	DETECTED	415.8788 m/z @18.42 [151020OFc1_NvH-0949-Control-9.raw]	415.8788146972656	18.4225420666667	1.81369067226667	100.000732913067	98.18704224080032	2693589.75	4.022846518960017E8	3	7894	9.057197935887709	0.5297733856080987	0.019721328973147323	415.86883544921875	415.8887939453125
706	415.9002380371094	46.906668448					1	DETECTED	415.9002 m/z @46.91 [151020OFc1_NvH-0949-Control-9.raw]	415.9002380371094	46.906668448	2.901532568	99.9825291248	97.0809965568	1585871.625	4.015961583237349E8	3	7894	26.238279080171623	0.5898305370356282	0.3422790615138519	415.89031982421875	415.9045104980469
707	415.9145202636719	34.8109404637333					1	DETECTED	415.9145 m/z @34.81 [151020OFc1_NvH-0949-Control-9.raw]	415.9145202636719	34.8109404637333	2.86427670213333	99.4974825357333	96.63320583359997	5302576.0	4.536519980345111E8	3	7894	0.1609831737937384	0.9409099421536492	1.0367359564147178	415.904541015625	415.9244384765625
708	415.9610900878906	20.6704411312					1	DETECTED	415.9611 m/z @20.67 [151020OFc1_NvH-0949-Control-9.raw]	415.9610900878906	20.6704411312	5.15066714453333	99.4881677293333	94.33750058479997	601176.125	3.2725826945476395E8	0	7894	0.17307780772520331	0.5463959571511552	13.362249529580469	415.9512023925781	415.9710693359375
709	415.9728698730469	38.4424302848					1	DETECTED	415.9729 m/z @38.44 [151020OFc1_NvH-0949-Control-9.raw]	415.9728698730469	38.4424302848	4.9039783872	98.4097263493333	93.5057479621333	291495.5	3.3810211991943467E8	0	7894	0.8159397036896721	1.70554530542684	2.6532466251072964	415.97119140625	415.9810791015625
710	415.9910888671875	42.1221880402667					1	DETECTED	415.9911 m/z @42.12 [151020OFc1_NvH-0949-Control-9.raw]	415.9910888671875	42.1221880402667	0.3337669784	100.000732913067	99.66696593466699	588589.125	3.2944313646633023E8	0	7894	22.845590198074703	1.3991772742954405	0.1262494408402653	415.9813537597656	416.0010681152344
711	416.01239013671875	24.5984084965333					1	DETECTED	416.0124 m/z @24.60 [151020OFc1_NvH-0949-Control-9.raw]	416.01239013671875	24.5984084965333	0.814611984	97.6889408464	96.8743288624	108428.765625	3.018362698145224E8	0	7894	18.863804268185632	2.4856687526869226	3.9776854284132717	416.00286865234375	416.0223693847656
712	416.0352478027344	59.8120974352					1	DETECTED	416.0352 m/z @59.81 [151020OFc1_NvH-0949-Control-9.raw]	416.0352478027344	59.8120974352	0.0256668301333333	99.7179546421333	99.69228781199996	119380.015625	3.214525477129725E8	0	7894	78.64384387873268	0.8061116152893069	0.6922254628012114	416.0254211425781	416.0451965332031
713	416.06634521484375	51.3496719368					1	DETECTED	416.0663 m/z @51.35 [151020OFc1_NvH-0949-Control-9.raw]	416.06634521484375	51.3496719368	0.714113063733333	99.6723830512	98.95826998746666	94303.2890625	2.9993802063702255E8	0	7894	86.97145414957592	0.9594392206662302	0.9910630944263528	416.0564880371094	416.0740966796875
714	416.18206787109375	39.1587656762667					1	DETECTED	416.1821 m/z @39.16 [151020OFc1_NvH-0949-Control-9.raw]	416.18206787109375	39.1587656762667	2.3601276712	93.4995563901333	91.1394287189333	363446.46875	3.269735020061231E8	0	7894	0.022040803374309803	1.5307505112141284	2.5223952794190025	416.1722106933594	416.1822204589844
715	416.1922302246094	27.7499866157333					1	DETECTED	416.1922 m/z @27.75 [151020OFc1_NvH-0949-Control-9.raw]	416.1922302246094	27.7499866157333	4.04306114133333	99.0297709506667	94.98670980933338	895474.8125	3.648574191228902E8	0	7894	3.8697225981868932	4.202077496263162	6.558497999767031	416.1822814941406	416.20220947265625
716	416.204833984375	18.1512787594667					1	DETECTED	416.2048 m/z @18.15 [151020OFc1_NvH-0949-Control-9.raw]	416.204833984375	18.1512787594667	4.55701757733333	90.5834003450667	86.02638276773338	349254.75	3.3041305202091336E8	0	7894	0.02697068299872285	0.571072293231298	0.16590426255832022	416.2022399902344	416.2062072753906
717	416.2162170410156	32.656744296					1	DETECTED	416.2162 m/z @32.66 [151020OFc1_NvH-0949-Control-9.raw]	416.2162170410156	32.656744296	3.93616861413333	98.3911164938667	94.45494787973337	1.3171161E7	6.780158619674006E8	2	7894	23.623956710847246	0.5074367997608293	0.5277953417271821	416.20623779296875	416.2261962890625
718	416.2320861816406	19.7875054426667					1	DETECTED	416.2321 m/z @19.79 [151020OFc1_NvH-0949-Control-9.raw]	416.2320861816406	19.7875054426667	0.792497317866667	99.3950380184	98.60254070053334	5304053.5	6.507768882791132E8	2	7894	0.15224872577531556	1.019620364483465	5.369564195702857	416.2262268066406	416.2404479980469
719	416.2504577636719	29.867474676					1	DETECTED	416.2505 m/z @29.87 [151020OFc1_NvH-0949-Control-9.raw]	416.2504577636719	29.867474676	2.1172724176	98.908731192	96.7914587744	8.8836888E7	2.489106733361773E9	2	7894	0.24156217377187872	1.555898181130125	34.90700821292797	416.240478515625	416.2604064941406
720	416.2605285644531	27.7232012450667					1	DETECTED	416.2605 m/z @27.72 [151020OFc1_NvH-0949-Control-9.raw]	416.2605285644531	27.7232012450667	9.20788773093333	84.7521027130667	75.54421498213338	1779397.0	4.516570511901149E8	0	7894	8.041150803437993	4.259217310718685	1.2883455893275708	416.2604675292969	416.2622985839844
721	416.2723693847656	26.6020455197333					1	DETECTED	416.2724 m/z @26.60 [151020OFc1_NvH-0949-Control-9.raw]	416.2723693847656	26.6020455197333	7.0926165	99.6257957824	92.5331792824	5728667.0	6.651771584589794E8	3	7894	63.92285687171125	2.1456694016984175	160.63245032219717	416.26239013671875	416.2823486328125
722	416.2867126464844	46.0393303218667					1	DETECTED	416.2867 m/z @46.04 [151020OFc1_NvH-0949-Control-9.raw]	416.2867126464844	46.0393303218667	9.533852644	92.6717885322667	83.1379358882667	958724.125	2.6347355907183036E8	0	7894	18.155798860918026	1.4135388258226835	245.59209423198007	416.2826232910156	416.29547119140625
723	416.3005676269531	90.5659461821333					1	DETECTED	416.3006 m/z @90.57 [151020OFc1_NvH-0949-Control-9.raw]	416.3005676269531	90.5659461821333	1.83419826	92.3566086837333	90.5224104237333	183636.8125	1.9848870033837494E8	0	7894	0.8147045581669801	0.5100903145916352	0.007220998560696956	416.2980651855469	416.3043212890625
724	416.3371276855469	91.4809042629333					1	DETECTED	416.3371 m/z @91.48 [151020OFc1_NvH-0949-Control-9.raw]	416.3371276855469	91.4809042629333	7.3531275368	92.3351214928	84.981993956	104809.546875	2.964743236731235E8	0	7894	0.23942551201926676	0.5050769036286761	1.3723046176203697	416.32757568359375	416.3448181152344
725	416.45751953125	17.3024798130667					1	DETECTED	416.4575 m/z @17.30 [151020OFc1_NvH-0949-Control-9.raw]	416.45751953125	17.3024798130667	1.944059452	99.6630532706667	97.71899381866669	736538.4375	3.169795538623717E8	2	7894	0.14085957468077126	4.692281747641337	105.14373461366377	416.4476623535156	416.4596252441406
726	416.4697265625	47.3795944426667					1	DETECTED	416.4697 m/z @47.38 [151020OFc1_NvH-0949-Control-9.raw]	416.4697265625	47.3795944426667	5.16291079706667	99.8268930074667	94.66398221040002	957882.5	3.695180989390891E8	0	7894	9.007860591930275	0.5030329813091581	0.004642667624858446	416.4598693847656	416.4795837402344
727	416.4930419921875	22.123072208					1	DETECTED	416.4930 m/z @22.12 [151020OFc1_NvH-0949-Control-9.raw]	416.4930419921875	22.123072208	5.39872498053333	91.8670354786667	86.46831049813336	219129.09375	2.980828987419659E8	0	7894	6.88850991955411	3.1623027103503767	10.233118370343222	416.4830627441406	416.5030212402344
728	416.5223083496094	20.0005406317333					1	DETECTED	416.5223 m/z @20.00 [151020OFc1_NvH-0949-Control-9.raw]	416.5223083496094	20.0005406317333	4.78068585546667	83.7574835786667	78.97679772320002	1061034.25	3.236691696259476E8	3	7894	0.10501440142619245	0.5524837430575862	1.5951231396528929	416.512451171875	416.52886962890625
729	416.53900146484375	31.1092245162667					1	DETECTED	416.5390 m/z @31.11 [151020OFc1_NvH-0949-Control-9.raw]	416.53900146484375	31.1092245162667	3.8533379608	95.7779692002667	91.92463123946669	3790954.5	3.7726915251400506E8	3	7894	0.11750494139359446	0.7107601724596997	0.009583358049009099	416.5290222167969	416.54437255859375
730	416.55438232421875	15.7363915858667					1	DETECTED	416.5544 m/z @15.74 [151020OFc1_NvH-0949-Control-9.raw]	416.55438232421875	15.7363915858667	4.8375936464	98.0314119930667	93.1938183466667	1.0246922E7	7.730324163793157E8	3	7894	9.301332498045333	1.1250241900566327	75.99906129080824	416.54443359375	416.5643615722656
731	416.5664978027344	23.512060488					1	DETECTED	416.5665 m/z @23.51 [151020OFc1_NvH-0949-Control-9.raw]	416.5664978027344	23.512060488	5.17232111013333	91.2804357578667	86.10811464773337	902921.5	3.605862948547142E8	3	7894	8.351810610149908	0.6021314305471792	1.3495173491470485	416.56439208984375	416.57647705078125
732	416.5829162597656	34.8109404637333					1	DETECTED	416.5829 m/z @34.81 [151020OFc1_NvH-0949-Control-9.raw]	416.5829162597656	34.8109404637333	4.75375289306667	98.1887876173333	93.43503472426663	634612.1875	3.151252778251228E8	0	7894	0.10877903649326726	1.6192343443198385	1.279888524958527	416.5765686035156	416.5880432128906
733	416.5981750488281	54.0129285069333					1	DETECTED	416.5982 m/z @54.01 [151020OFc1_NvH-0949-Control-9.raw]	416.5981750488281	54.0129285069333	4.8577581712	92.5630647741333	87.70530660293329	756206.0625	3.2116816391728145E8	0	7894	0.15914448326439157	1.0234576855678819	0.005225355384505355	416.5885009765625	416.60809326171875
734	416.68658447265625	19.6763280717333					1	DETECTED	416.6866 m/z @19.68 [151020OFc1_NvH-0949-Control-9.raw]	416.68658447265625	19.6763280717333	5.30238453573333	95.1607868917333	89.85840235599997	2252993.25	3.315461407570597E8	0	7894	0.1725098657393822	2.2171346396474934	25.79243346014031	416.6767272949219	416.696533203125
735	416.70758056640625	17.2824097402667					1	DETECTED	416.7076 m/z @17.28 [151020OFc1_NvH-0949-Control-9.raw]	416.70758056640625	17.2824097402667	4.25865268453333	97.5502736101333	93.29162092559997	687370.6875	3.3752681978663206E8	0	7894	14.215734695160638	1.6493619094238996	16.393008839115524	416.6976013183594	416.7080993652344
736	416.7181091308594	32.6741670824					1	DETECTED	416.7181 m/z @32.67 [151020OFc1_NvH-0949-Control-9.raw]	416.7181091308594	32.6741670824	0.879804864	98.6586217714667	97.7788169074667	2286483.5	4.561103801576021E8	2	7894	4.315888431155106	2.3065967623908312	7.091748266511799	416.70819091796875	416.72808837890625
737	416.7287292480469	49.8481532538667					1	DETECTED	416.7287 m/z @49.85 [151020OFc1_NvH-0949-Control-9.raw]	416.7287292480469	49.8481532538667	6.99010463973333	94.9517558786667	87.96165123893337	772884.0625	3.2599424965636617E8	0	7894	27.384583957153588	1.1534536144072678	3.835055834648721	416.7281188964844	416.72930908203125
738	416.73931884765625	22.8199768890667					1	DETECTED	416.7393 m/z @22.82 [151020OFc1_NvH-0949-Control-9.raw]	416.73931884765625	22.8199768890667	4.25865268453333	92.6401076674667	88.38145498293336	8401079.0	6.234875451229857E8	2	7894	9.875734958011659	2.1553017019851963	73.33361320851837	416.7293395996094	416.7412414550781
739	416.7512512207031	29.867474676					1	DETECTED	416.7513 m/z @29.87 [151020OFc1_NvH-0949-Control-9.raw]	416.7512512207031	29.867474676	2.72966118213333	99.3301488957333	96.60048771359997	3.987426E7	1.4124292349248838E9	2	7894	0.2134247460806442	2.580621129920292	6.476751568403323	416.74127197265625	416.7611083984375
740	416.76141357421875	27.789480056					1	DETECTED	416.7614 m/z @27.79 [151020OFc1_NvH-0949-Control-9.raw]	416.76141357421875	27.789480056	6.79752590906667	69.7006983482667	62.90317243920003	500804.40625	2.666923903811863E8	0	7894	0.03496720059773395	1.498268622323316	63.64194636606436	416.76129150390625	416.76416015625
741	416.774169921875	26.5679188936					1	DETECTED	416.7742 m/z @26.57 [151020OFc1_NvH-0949-Control-9.raw]	416.774169921875	26.5679188936	5.39872498053333	96.5633205386667	91.16459555813337	1282090.875	5.013988253786618E8	0	7894	0.20011657539222938	71.63736565225243	65.82193066692437	416.7645263671875	416.78363037109375
742	416.8048400878906	43.7036362594667					1	DETECTED	416.8048 m/z @43.70 [151020OFc1_NvH-0949-Control-9.raw]	416.8048400878906	43.7036362594667	4.6902019344	98.584793252	93.8945913176	110280.125	2.893910046568796E8	0	7894	74.75029432590131	1.203362289708386	1.7029610921626828	416.7951354980469	416.8147888183594
743	416.8431396484375	41.8154645594667					1	DETECTED	416.8431 m/z @41.82 [151020OFc1_NvH-0949-Control-9.raw]	416.8431396484375	41.8154645594667	5.350950388	99.4974825357333	94.1465321477333	844091.75	3.60112950630493E8	5	7894	null	2.2796759029483193	0.09532305698512845	416.83319091796875	416.8468322753906
744	416.8569030761719	20.0277862192					1	DETECTED	416.8569 m/z @20.03 [151020OFc1_NvH-0949-Control-9.raw]	416.8569030761719	20.0277862192	2.62186662506667	99.9916958402667	97.36982921520003	921132.5	3.3780872600638324E8	0	7894	3.77084887727656	2.615038161523759	0.10622355026039576	416.8469543457031	416.85888671875
745	416.8689880371094	33.6614621856					1	DETECTED	416.8690 m/z @33.66 [151020OFc1_NvH-0949-Control-9.raw]	416.8689880371094	33.6614621856	4.74471329493333	99.9916958402667	95.24698254533337	2231334.25	3.3240621342633724E8	3	7894	0.10853510846860104	0.5232113285778337	0.06781512937309726	416.8590087890625	416.8717346191406
746	416.8818054199219	27.7377474010667					1	DETECTED	416.8818 m/z @27.74 [151020OFc1_NvH-0949-Control-9.raw]	416.8818054199219	27.7377474010667	3.98079929573333	99.478668236	95.49786894026667	2448661.25	3.829783125022897E8	3	7894	10.951475251723554	1.3526865351957411	0.05060082788701031	416.8719787597656	416.883056640625
747	416.89306640625	29.8898617533333					1	DETECTED	416.8931 m/z @29.89 [151020OFc1_NvH-0949-Control-9.raw]	416.89306640625	29.8898617533333	4.75375289306667	99.7542749405333	95.00052204746663	6828600.0	5.57806311303112E8	3	7894	14.148847760903646	0.8187086475244001	0.21109602243548295	416.88311767578125	416.9030456542969
748	416.9062194824219	21.8489545749333					1	DETECTED	416.9062 m/z @21.85 [151020OFc1_NvH-0949-Control-9.raw]	416.9062194824219	21.8489545749333	4.31236000533333	99.7542749405333	95.44191493519997	4276815.0	4.184520051670572E8	3	7894	0.21586192757968803	4.652784781470997	8.957012578358839	416.903076171875	416.91619873046875
749	416.9188232421875	33.9769213141333					1	DETECTED	416.9188 m/z @33.98 [151020OFc1_NvH-0949-Control-9.raw]	416.9188232421875	33.9769213141333	0.284469802666667	98.7624134373333	98.47794363466663	441940.0	3.296203757286104E8	0	7894	2.760392690367418	1.9259159541977988	0.2915380839429496	416.9164123535156	416.9288024902344
750	416.94769287109375	7.53728614613333					1	DETECTED	416.9477 m/z @7.54 [151020OFc1_NvH-0949-Control-9.raw]	416.94769287109375	7.53728614613333	4.36629665813333	94.7126069192	90.34631026106666	201725.015625	3.15361167763451E8	0	7894	0.027532572451456794	3.204816703356418	71.74299083422329	416.942626953125	416.95001220703125
751	416.96014404296875	42.3244753965333					1	DETECTED	416.9601 m/z @42.32 [151020OFc1_NvH-0949-Control-9.raw]	416.96014404296875	42.3244753965333	4.26759401813333	98.1053901688	93.83779615066666	617192.875	3.2896464497805005E8	0	7894	80.73851746354137	1.609198845924811	2.4799439568178356	416.9501953125	416.9603576660156
752	416.97039794921875	23.6095508786667					1	DETECTED	416.9704 m/z @23.61 [151020OFc1_NvH-0949-Control-9.raw]	416.97039794921875	23.6095508786667	3.61746381893333	98.8444817306667	95.22701791173337	1232583.25	3.7570846125863016E8	0	7894	0.18193222622101146	1.1450865245910609	0.9169707378064649	416.9604797363281	416.9803771972656
753	416.9814147949219	32.4192284837333					1	DETECTED	416.9814 m/z @32.42 [151020OFc1_NvH-0949-Control-9.raw]	416.9814147949219	32.4192284837333	0.758793939466667	99.2372205272	98.47842658773332	317016.6875	3.165186513367446E8	0	7894	0.13737732208721098	2.249590042686068	4.625413827584174	416.9804382324219	416.99139404296875
754	417.000732421875	24.1562198088					1	DETECTED	417.0007 m/z @24.16 [151020OFc1_NvH-0949-Control-9.raw]	417.000732421875	24.1562198088	0.702915026933333	99.8906196472	99.18770462026666	242621.453125	3.267334248754811E8	0	7894	10.183718794553954	2.1278580044585964	8.307502025973257	416.991455078125	417.0103759765625
755	417.0187683105469	38.0344015616					1	DETECTED	417.0188 m/z @38.03 [151020OFc1_NvH-0949-Control-9.raw]	417.0187683105469	38.0344015616	0.580810208533333	99.7361193658667	99.15530915733336	135840.90625	2.986438568902751E8	0	7894	93.832734514529	1.3522189832270057	1.9235580189313934	417.01123046875	417.02691650390625
756	417.037109375	59.7176173781333					1	DETECTED	417.0371 m/z @59.72 [151020OFc1_NvH-0949-Control-9.raw]	417.037109375	59.7176173781333	0.142031673333333	99.1449408648	99.00290919146667	556816.0	3.207479031877621E8	0	7894	18.315371944455464	0.8310172628753927	0.01700823502716733	417.0271911621094	417.0469665527344
757	417.1732482910156	25.6971579146667					1	DETECTED	417.1732 m/z @25.70 [151020OFc1_NvH-0949-Control-9.raw]	417.1732482910156	25.6971579146667	2.991714424	95.6366290736	92.64491464960001	890504.4375	3.1257421569032276E8	2	7894	0.12465530398470293	3.7736371957115558	6.35486767837326	417.16351318359375	417.17779541015625
758	417.1880798339844	19.6650360648					1	DETECTED	417.1881 m/z @19.67 [151020OFc1_NvH-0949-Control-9.raw]	417.1880798339844	19.6650360648	3.14856263653333	97.5314990026667	94.38293636613338	1122063.875	3.5219353732273346E8	3	7894	0.03269600046585808	0.7647006899679266	0.4030707832748045	417.1783447265625	417.19384765625
759	417.203857421875	34.7580786693333					1	DETECTED	417.2039 m/z @34.76 [151020OFc1_NvH-0949-Control-9.raw]	417.203857421875	34.7580786693333	1.88717905866667	100.000732913067	98.11355385440032	8875310.0	5.8704071678428E8	3	7894	0.19709285271388666	0.504413105450271	0.013126121949598476	417.1939392089844	417.2138366699219
760	417.2217102050781	16.2351401792					1	DETECTED	417.2217 m/z @16.24 [151020OFc1_NvH-0949-Control-9.raw]	417.2217102050781	16.2351401792	4.25865268453333	99.1308970512	94.87224436666666	8535435.0	8.018981712553264E8	2	7894	0.20531722562777333	58.29070830262543	40.87617546679112	417.2138671875	417.231689453125
761	417.240966796875	22.8016961034667					1	DETECTED	417.2410 m/z @22.80 [151020OFc1_NvH-0949-Control-9.raw]	417.240966796875	22.8016961034667	4.69937449733333	97.2895182930667	92.59014379573338	3644573.75	5.666966559740623E8	2	7894	9.810804237885602	0.5402562760960972	57.27800835069776	417.2317199707031	417.24267578125
762	417.252685546875	29.8332900117333					1	DETECTED	417.2527 m/z @29.83 [151020OFc1_NvH-0949-Control-9.raw]	417.252685546875	29.8332900117333	4.55701757733333	96.8830877466667	92.32607016933338	9959498.0	8.360979476143476E8	2	7894	10.512851604244371	1.3224508868787774	2.954197738026423	417.24273681640625	417.2626647949219
763	417.2677307128906	90.41831296					1	DETECTED	417.2677 m/z @90.42 [151020OFc1_NvH-0949-Control-9.raw]	417.2677307128906	90.41831296	4.9797670296	95.4738228816	90.494055852	1055205.625	3.907762780007844E8	0	7894	4.765269166938268	0.50072452059142	0.05497573075433951	417.2627258300781	417.27764892578125
764	417.2904052734375	46.0393303218667					1	DETECTED	417.2904 m/z @46.04 [151020OFc1_NvH-0949-Control-9.raw]	417.2904052734375	46.0393303218667	4.3934360752	91.6168964389333	87.2234603637333	190561.921875	3.2416147663251555E8	0	7894	63.71030531886964	1.047203595234536	2.4993567970486783	417.2892150878906	417.3000183105469
765	417.3219909667969	91.4809042629333					1	DETECTED	417.3220 m/z @91.48 [151020OFc1_NvH-0949-Control-9.raw]	417.3219909667969	91.4809042629333	38.1919227117333	92.4208725381333	54.2289498264	213668.140625	1.9485354210486716E8	0	7894	0.1897626099876959	8.073497590494018	36.002832759932325	417.3145751953125	417.32244873046875
766	417.44482421875	41.772633528					1	DETECTED	417.4448 m/z @41.77 [151020OFc1_NvH-0949-Control-9.raw]	417.44482421875	41.772633528	3.4545406408	94.6300118688	91.17547122799999	308040.46875	3.3284222822166705E8	0	7894	0.10173835929910524	1.2704939824388666	1.9394271909746286	417.43487548828125	417.45465087890625
767	417.471923828125	23.6361360421333					1	DETECTED	417.4719 m/z @23.64 [151020OFc1_NvH-0949-Control-9.raw]	417.471923828125	23.6361360421333	2.69410787546667	92.9747918925333	90.28068401706663	710407.0	3.5853925397491264E8	0	7894	0.13938478551490618	0.511784340014282	0.5989151778582553	417.4620056152344	417.4817199707031
768	417.4828796386719	21.7924969096					1	DETECTED	417.4829 m/z @21.79 [151020OFc1_NvH-0949-Control-9.raw]	417.4828796386719	21.7924969096	6.8647792056	79.9083247282667	73.0435455226667	551153.25	3.2690995571331865E8	0	7894	3.2948253084666668	4.344416348193572	0.6122982948124096	417.4820556640625	417.4888916015625
769	417.50030517578125	25.6685333613333					1	DETECTED	417.5003 m/z @25.67 [151020OFc1_NvH-0949-Control-9.raw]	417.50030517578125	25.6685333613333	5.37047543013333	99.5890478997333	94.21857246959998	1688484.25	3.6201533772294915E8	0	7894	0.17161789373439262	11.851466902634611	34.598566183444326	417.49072265625	417.51019287109375
770	417.51446533203125	28.543891784					1	DETECTED	417.5145 m/z @28.54 [151020OFc1_NvH-0949-Control-9.raw]	417.51446533203125	28.543891784	8.35862028426667	45.1588006722667	36.80018038800003	421009.9375	1.1601048306709191E8	0	7894	0.06912380464247292	1.1642073979800587	0.004077012437246162	417.5107727050781	417.51611328125
771	417.52667236328125	62.1155689333333					1	DETECTED	417.5267 m/z @62.12 [151020OFc1_NvH-0949-Control-9.raw]	417.52667236328125	62.1155689333333	5.03692901866667	99.0483856496	94.01145663093332	474028.1875	3.644302922934604E8	0	7894	42.96702236883172	0.850286875497073	0.8623941443165863	417.51702880859375	417.5281066894531
772	417.5381774902344	34.7298309856					1	DETECTED	417.5382 m/z @34.73 [151020OFc1_NvH-0949-Control-9.raw]	417.5381774902344	34.7298309856	3.0557094808	99.6997195581333	96.64401007733329	6488715.0	4.5813288812397206E8	3	7894	0.18228074157094198	0.5389440435121631	0.2044998137889768	417.5281982421875	417.54815673828125
773	417.5544128417969	12.1765513973333					1	DETECTED	417.5544 m/z @12.18 [151020OFc1_NvH-0949-Control-9.raw]	417.5544128417969	12.1765513973333	4.0075236592	92.6937505834667	88.68622692426669	2074087.875	3.8291298041265947E8	3	7894	0.1445528418327484	6.702739589326621	5.78273758489738	417.5481872558594	417.5570373535156
774	417.5670471191406	25.3830886272					1	DETECTED	417.5670 m/z @25.38 [151020OFc1_NvH-0949-Control-9.raw]	417.5670471191406	25.3830886272	4.5300972992	99.6723830512	95.142285752	5221173.5	7.221830725441928E8	3	7894	8.024630624364004	0.7716342094869519	0.41050425837835586	417.55706787109375	417.5766906738281
775	417.58123779296875	38.4754252778667					1	DETECTED	417.5812 m/z @38.48 [151020OFc1_NvH-0949-Control-9.raw]	417.58123779296875	38.4754252778667	4.9039783872	88.3040641696	83.4000857824	3887331.5	3.848237453581395E8	0	7894	0.21750598914587727	0.5061669088468965	0.008248600322480598	417.57733154296875	417.5910949707031
776	417.6184387207031	26.8733238757333					1	DETECTED	417.6184 m/z @26.87 [151020OFc1_NvH-0949-Control-9.raw]	417.6184387207031	26.8733238757333	7.33444017093333	70.2843750837333	62.94993491279997	92028.609375	2.4554170767207542E8	0	7894	59.90977032994158	1.610888724859331	2.6628107421452207	417.6097412109375	417.6184387207031
777	417.6745910644531	25.8059489848					1	DETECTED	417.6746 m/z @25.81 [151020OFc1_NvH-0949-Control-9.raw]	417.6745910644531	25.8059489848	8.11510652373333	94.4069434746667	86.29183695093337	312153.9375	3.195037986624501E8	0	7894	0.1576262024048205	2.4388843307163337	544.554892842906	417.66461181640625	417.6824645996094
778	417.69268798828125	23.7224433021333					1	DETECTED	417.6927 m/z @23.72 [151020OFc1_NvH-0949-Control-9.raw]	417.69268798828125	23.7224433021333	4.484733292	99.4881677293333	95.0034344373333	487532.25	3.30213601173896E8	0	7894	14.15221319486011	4.65541811108954	0.06776261063830473	417.6830139160156	417.6986083984375
779	417.7086181640625	14.3597184285333					1	DETECTED	417.7086 m/z @14.36 [151020OFc1_NvH-0949-Control-9.raw]	417.7086181640625	14.3597184285333	4.5936671888	98.5576059448	93.963938756	1316022.25	4.119900970637444E8	2	7894	18.41014591590992	1.6258090438604336	2.29351948073971	417.69866943359375	417.7185974121094
780	417.72894287109375	23.1791391784					1	DETECTED	417.7289 m/z @23.18 [151020OFc1_NvH-0949-Control-9.raw]	417.72894287109375	23.1791391784	4.65023128693333	99.7724628445333	95.12223155759996	5375548.0	5.350311257902976E8	2	7894	0.2050202302521278	1.7731975872294836	0.8873716684630544	417.7189636230469	417.7294921875
781	417.739501953125	35.3517195669333					1	DETECTED	417.7395 m/z @35.35 [151020OFc1_NvH-0949-Control-9.raw]	417.739501953125	35.3517195669333	4.30343320213333	98.4655943098667	94.16216110773337	8.6538208E7	1.7885813180672112E9	2	7894	0.21090377213301537	0.5144159190686861	1.1422083002546075	417.7295227050781	417.7494812011719
782	417.7545471191406	29.9055657530667					1	DETECTED	417.7545 m/z @29.91 [151020OFc1_NvH-0949-Control-9.raw]	417.7545471191406	29.9055657530667	4.36629665813333	90.0399192986667	85.67362264053337	1949378.375	4.3366328239672804E8	2	7894	2.0547519050113436	2.4285832318606526	5.153389541235525	417.74951171875	417.76422119140625
783	417.775390625	20.4079299490667					1	DETECTED	417.7754 m/z @20.41 [151020OFc1_NvH-0949-Control-9.raw]	417.775390625	20.4079299490667	4.96036108213333	91.7328388290667	86.77247774693336	256872.859375	3.2412463944977736E8	0	7894	3.135555986582318	2.8086127498248636	0.31831999584146087	417.7659912109375	417.7850036621094
784	417.84844970703125	28.5303277226667					1	DETECTED	417.8484 m/z @28.53 [151020OFc1_NvH-0949-Control-9.raw]	417.84844970703125	28.5303277226667	5.0274664456	96.1271944013333	91.0997279557333	214809.671875	3.1869224494844145E8	0	7894	18.834201439795237	1.701997844813303	3.576054544024265	417.8387145996094	417.85650634765625
785	417.86651611328125	39.4496169669333					1	DETECTED	417.8665 m/z @39.45 [151020OFc1_NvH-0949-Control-9.raw]	417.86651611328125	39.4496169669333	4.15873471386667	98.9648737712	94.80613905733334	278927.53125	3.6878024258467233E8	3	7894	28.944947411528403	1.4943484730300471	2.062347662883422	417.8565673828125	417.8667907714844
786	417.8768310546875	47.2226480226667					1	DETECTED	417.8768 m/z @47.22 [151020OFc1_NvH-0949-Control-9.raw]	417.8768310546875	47.2226480226667	4.84674977786667	99.8359744301333	94.98922465226664	2.0974426E7	7.583392717764789E8	3	7894	0.19356923876104304	0.5147060157187429	0.01848724792057553	417.8668518066406	417.8868103027344
787	417.888671875	12.1966613456					1	DETECTED	417.8887 m/z @12.20 [151020OFc1_NvH-0949-Control-9.raw]	417.888671875	12.1966613456	4.70841406906667	98.8165609501333	94.10814688106663	1381494.0	3.1935879092716396E8	3	7894	2.651785479555137	10.99161688815038	0.6787593263997143	417.8868408203125	417.89141845703125
788	417.90142822265625	25.3042982397333					1	DETECTED	417.9014 m/z @25.30 [151020OFc1_NvH-0949-Control-9.raw]	417.90142822265625	25.3042982397333	4.47571238826667	99.27419502	94.79848263173332	3661656.25	5.0483855983957934E8	3	7894	0.22912963924911978	0.8074267503158122	22.4061865722522	417.8914489746094	417.9114074707031
789	417.91595458984375	38.4424302848					1	DETECTED	417.9160 m/z @38.44 [151020OFc1_NvH-0949-Control-9.raw]	417.91595458984375	38.4424302848	4.75375289306667	99.7179546421333	94.96420174906662	1526314.875	3.563854837014524E8	0	7894	0.18812007169439227	0.5096826820106073	0.006991700617279417	417.9114990234375	417.9259033203125
790	417.9326171875	29.5306072253333					1	DETECTED	417.9326 m/z @29.53 [151020OFc1_NvH-0949-Control-9.raw]	417.9326171875	29.5306072253333	4.65937470746667	99.1906088501333	94.53123414266663	120633.328125	3.0998169887118614E8	0	7894	80.86819686845323	1.9004056394435667	2.82308030987078	417.92608642578125	417.9420471191406
791	417.9544372558594	19.9859162032					1	DETECTED	417.9544 m/z @19.99 [151020OFc1_NvH-0949-Control-9.raw]	417.9544372558594	19.9859162032	4.3753428912	99.5248529069333	95.1495100157333	490296.0625	3.87694117175908E8	0	7894	0.08344407380748109	0.5143176850833653	0.03286201516700514	417.9446105957031	417.9643859863281
792	417.98809814453125	43.8452911018667					1	DETECTED	417.9881 m/z @43.85 [151020OFc1_NvH-0949-Control-9.raw]	417.98809814453125	43.8452911018667	0.034613996	100.000732913067	99.96611891706699	369077.59375	3.4527298090331405E8	0	7894	31.620565767108587	1.2025136630805449	1.3957805851942513	417.9781188964844	417.9976806640625
793	418.0010681152344	25.6817769141333					1	DETECTED	418.0011 m/z @25.68 [151020OFc1_NvH-0949-Control-9.raw]	418.0010681152344	25.6817769141333	0.736429766933333	84.4941682098667	83.75773844293337	232949.359375	3.3491584565271324E8	0	7894	12.946459843119502	1.6788248716020555	2.3576497432041106	417.99810791015625	418.01092529296875
794	418.0285949707031	36.6482426616					1	DETECTED	418.0286 m/z @36.65 [151020OFc1_NvH-0949-Control-9.raw]	418.0285949707031	36.6482426616	0.13209852	99.9732582589333	99.8411597389333	125328.765625	3.278722427976181E8	0	7894	94.17165275865774	1.533046215226055	2.064618070734394	418.018798828125	418.03155517578125
795	418.04168701171875	46.1506017192					1	DETECTED	418.0417 m/z @46.15 [151020OFc1_NvH-0949-Control-9.raw]	418.04168701171875	46.1506017192	0.0630119296	99.8359744301333	99.77296250053331	146493.40625	3.2660966225056386E8	0	7894	93.9531093959228	1.1681109649338908	1.3358796481664426	418.0325012207031	418.0514221191406
796	418.0557556152344	39.23699212					1	DETECTED	418.0558 m/z @39.24 [151020OFc1_NvH-0949-Control-9.raw]	418.0557556152344	39.23699212	0.232251500266667	82.2364944890667	82.00424298880003	103732.171875	2.7877424642088294E8	0	7894	81.45152321634176	1.074180749453515	1.1223034315890035	418.0519104003906	418.0630798339844
797	418.1810607910156	54.4378672306667					1	DETECTED	418.1811 m/z @54.44 [151020OFc1_NvH-0949-Control-9.raw]	418.1810607910156	54.4378672306667	4.78068585546667	99.3950380184	94.61435216293333	272185.8125	4.442167430668202E8	0	7894	0.7741852649579215	1.0249087052140171	1.0845948028734584	418.17108154296875	418.1910400390625
798	418.20037841796875	22.3345699802667					1	DETECTED	418.2004 m/z @22.33 [151020OFc1_NvH-0949-Control-9.raw]	418.20037841796875	22.3345699802667	1.83419826	95.8604890589333	94.0262907989333	239774.015625	4.12239195384464E8	0	7894	54.97345566481703	2.8157314719874758	0.007290352653439527	418.1911315917969	418.20074462890625
799	418.2107849121094	47.0453791797333					1	DETECTED	418.2108 m/z @47.05 [151020OFc1_NvH-0949-Control-9.raw]	418.2107849121094	47.0453791797333	4.7716734688	95.4192650442667	90.64759157546669	720933.4375	4.288888783377231E8	3	7894	19.590858284279022	1.2279707808488125	1.753855320870113	418.20086669921875	418.21087646484375
800	418.22088623046875	29.2285901509333					1	DETECTED	418.2209 m/z @29.23 [151020OFc1_NvH-0949-Control-9.raw]	418.22088623046875	29.2285901509333	4.52106804906667	99.4042127301333	94.88314468106663	2.6443934E7	1.3493334739008443E9	2	7894	0.2858364269129332	0.9536744021866622	1.9672622306605176	418.2109069824219	418.23065185546875
801	418.24066162109375	35.3517195669333					1	DETECTED	418.2407 m/z @35.35 [151020OFc1_NvH-0949-Control-9.raw]	418.24066162109375	35.3517195669333	4.3571323584	96.4476404298667	92.0905080714667	4.1398924E7	1.4713215140532641E9	2	7894	0.20238410841590593	0.7971520328088822	0.6775800596731637	418.2306823730469	418.2506103515625
802	418.2596130371094	27.187501196					1	DETECTED	418.2596 m/z @27.19 [151020OFc1_NvH-0949-Control-9.raw]	418.2596130371094	27.187501196	4.43968565226667	97.2522312509333	92.81254559866663	733190.0625	3.646585945294339E8	3	7894	16.481219655257675	2.580805602300852	0.028614715582510237	418.25067138671875	418.2695617675781
803	418.27117919921875	85.5651934845333					1	DETECTED	418.2712 m/z @85.57 [151020OFc1_NvH-0949-Control-9.raw]	418.27117919921875	85.5651934845333	4.78068585546667	95.0976519312	90.31696607573333	162044.546875	3.825096351322529E8	0	7894	21.77159736696437	0.5606146792018266	0.0844628886691411	418.2696533203125	418.28106689453125
804	418.3174743652344	89.8019235509333					1	DETECTED	418.3175 m/z @89.80 [151020OFc1_NvH-0949-Control-9.raw]	418.3174743652344	89.8019235509333	2.34246165333333	92.5108881530667	90.16842649973337	211019.734375	3.7980154188047886E8	0	7894	88.19962526953312	0.5103867046288274	0.0171495523471988	418.3080749511719	418.3257141113281
805	418.4542541503906	28.2676202597333					1	DETECTED	418.4543 m/z @28.27 [151020OFc1_NvH-0949-Control-9.raw]	418.4542541503906	28.2676202597333	4.24927103226667	97.1129165394667	92.86364550720003	291293.8125	3.536716714089485E8	0	7894	77.18437907919264	2.0583691436497005	3.8162808815374305	418.4445495605469	418.4621887207031
806	418.4721984863281	37.866828084					1	DETECTED	418.4722 m/z @37.87 [151020OFc1_NvH-0949-Control-9.raw]	418.4721984863281	37.866828084	4.9894112488	99.1906088501333	94.2011976013333	900394.625	3.467245787061697E8	0	7894	0.13596851182220604	1.792945205381427	0.01041555246309664	418.46221923828125	418.474853515625
807	418.4850158691406	29.4678312757333					1	DETECTED	418.4850 m/z @29.47 [151020OFc1_NvH-0949-Control-9.raw]	418.4850158691406	29.4678312757333	5.13849683386667	97.9849796269333	92.84648279306663	1036788.4375	3.717741436041172E8	0	7894	1.272751288315078	0.6813787470515258	0.6754984747983747	418.4753723144531	418.49493408203125
808	418.5249328613281	61.7019487824					1	DETECTED	418.5249 m/z @61.70 [151020OFc1_NvH-0949-Control-9.raw]	418.5249328613281	61.7019487824	5.04619142933333	94.2776051749333	89.23141374559997	146775.28125	3.361497421570071E8	0	7894	81.23407964969938	0.794469676579855	0.5879252128950339	418.51507568359375	418.5347595214844
809	418.5455627441406	47.2226480226667					1	DETECTED	418.5456 m/z @47.22 [151020OFc1_NvH-0949-Control-9.raw]	418.5455627441406	47.2226480226667	4.9797670296	99.7906246232	94.8108575936	6148043.0	4.825726549250794E8	3	7894	0.18963255383541622	0.5059768258645989	0.009836881888059933	418.53558349609375	418.5555419921875
810	418.5630187988281	27.9374614858667					1	DETECTED	418.5630 m/z @27.94 [151020OFc1_NvH-0949-Control-9.raw]	418.5630187988281	27.9374614858667	3.92725027866667	94.8787232624	90.95147298373332	4142122.0	5.263851332604094E8	3	7894	0.18603723182869558	0.590224375182631	0.10426560521448712	418.5555725097656	418.5729675292969
811	418.5764465332031	20.8387415282667					1	DETECTED	418.5764 m/z @20.84 [151020OFc1_NvH-0949-Control-9.raw]	418.5764465332031	20.8387415282667	4.5300972992	99.1814842341333	94.6513869349333	1704392.125	3.797127408992806E8	3	7894	0.09815393023504626	0.8089108293853805	0.02456888664860693	418.5733642578125	418.58642578125
812	418.5949401855469	34.1087901978667					1	DETECTED	418.5949 m/z @34.11 [151020OFc1_NvH-0949-Control-9.raw]	418.5949401855469	34.1087901978667	2.55099022053333	92.3655050024	89.81451478186666	892500.3125	4.0846555476827085E8	0	7894	0.6407328965947485	0.506615485399225	0.018571109738955878	418.5868225097656	418.6048278808594
813	418.6882019042969	20.8387415282667					1	DETECTED	418.6882 m/z @20.84 [151020OFc1_NvH-0949-Control-9.raw]	418.6882019042969	20.8387415282667	7.0926165	97.420333516	90.327717016	355594.90625	3.237344681387538E8	0	7894	0.1302687001564955	3.2855701817877967	0.010519038541751595	418.6802673339844	418.6937561035156
814	418.70391845703125	15.5874934408					1	DETECTED	418.7039 m/z @15.59 [151020OFc1_NvH-0949-Control-9.raw]	418.70391845703125	15.5874934408	3.22843090213333	76.4286838994667	73.20025299733338	483657.8125	2.883672190429248E8	4	7894	0.17550822246395725	0.5122672307566098	8.416558280079132	418.6940002441406	418.7059631347656
815	418.71600341796875	21.7528500704					1	DETECTED	418.7160 m/z @21.75 [151020OFc1_NvH-0949-Control-9.raw]	418.71600341796875	21.7528500704	5.0274664456	95.1067459866667	90.0792795410667	8357030.0	6.168313615919224E8	2	7894	2.6195729034199466	0.717512489191039	0.319403451353915	418.7060546875	418.7187805175781
816	418.7287902832031	19.8026758245333					1	DETECTED	418.7288 m/z @19.80 [151020OFc1_NvH-0949-Control-9.raw]	418.7287902832031	19.8026758245333	2.34246165333333	99.2278126114667	96.88535095813337	1.38026E7	9.722317339198015E8	2	7894	0.2462374293916234	2.6933442629047724	1.658318338038817	418.71881103515625	418.73876953125
817	418.74224853515625	35.3517195669333					1	DETECTED	418.7422 m/z @35.35 [151020OFc1_NvH-0949-Control-9.raw]	418.74224853515625	35.3517195669333	5.08400340746667	98.1702102429333	93.08620683546663	1.1059968E7	6.269477606549869E8	2	7894	3.0944112873269276	0.5314550786783891	0.1515463036492772	418.7388000488281	418.752197265625
818	418.75836181640625	18.1666225189333					1	DETECTED	418.7584 m/z @18.17 [151020OFc1_NvH-0949-Control-9.raw]	418.75836181640625	18.1666225189333	5.5586672512	95.3739070557333	89.81523980453329	2062207.75	3.9355777914835036E8	2	7894	0.2128912994024681	0.5615405668724163	0.0664891666303057	418.75225830078125	418.7664489746094
819	418.7823181152344	5.72082526586667					1	DETECTED	418.7823 m/z @5.72 [151020OFc1_NvH-0949-Control-9.raw]	418.7823181152344	5.72082526586667	5.33125245466667	95.1246787621333	89.79342630746663	154766.796875	3.2355445953729427E8	2	7894	0.33921463366107485	0.9839380097371789	0.7913940881925351	418.77239990234375	418.79193115234375
820	418.8469543457031	13.3945772554667					1	DETECTED	418.8470 m/z @13.39 [151020OFc1_NvH-0949-Control-9.raw]	418.8469543457031	13.3945772554667	7.77882058506667	99.8999151632	92.12109457813334	146886.734375	3.570978378312484E8	0	7894	0.1137690073928681	8.027288629464186	0.0046762815025322944	418.83697509765625	418.856689453125
821	418.8794250488281	47.2580416773333					1	DETECTED	418.8794 m/z @47.26 [151020OFc1_NvH-0949-Control-9.raw]	418.8794250488281	47.2580416773333	4.9039783872	99.103439104	94.1994607168	2571813.0	4.2233845314303976E8	3	7894	0.06313202473109669	0.5366534054526158	0.05497979257830548	418.86944580078125	418.889404296875
822	418.8974304199219	27.9046536202667					1	DETECTED	418.8974 m/z @27.90 [151020OFc1_NvH-0949-Control-9.raw]	418.8974304199219	27.9046536202667	4.92403061013333	99.1631571845333	94.23912657439998	2530021.75	3.335125803180256E8	0	7894	0.201257693036208	0.8783921408871977	0.20989752535759604	418.8894348144531	418.89813232421875
823	418.90814208984375	26.4709407514667					1	DETECTED	418.9081 m/z @26.47 [151020OFc1_NvH-0949-Control-9.raw]	418.90814208984375	26.4709407514667	4.36629665813333	99.3578985714667	94.99160191333337	5403587.5	5.2323916419629985E8	3	7894	0.2994048440370065	1.4727075778740744	1.3417097325834946	418.8982238769531	418.9181213378906
824	418.9184265136719	24.2005651549333					1	DETECTED	418.9184 m/z @24.20 [151020OFc1_NvH-0949-Control-9.raw]	418.9184265136719	24.2005651549333	4.54809708693333	98.0408429837333	93.49274589679997	682799.125	3.292998697101461E8	0	7894	36.098381175898844	0.6211763370042227	0.23083754045637192	418.91827392578125	418.92816162109375
825	418.9296875	34.2134721581333					1	DETECTED	418.9297 m/z @34.21 [151020OFc1_NvH-0949-Control-9.raw]	418.9296875	34.2134721581333	2.4063793368	99.5522570632	97.1458777264	648917.25	3.635670520264671E8	0	7894	0.02218694923681852	2.1452435795578837	7.090429169044392E-4	418.928466796875	418.9396667480469
826	418.9405517578125	28.6194595242667					1	DETECTED	418.9406 m/z @28.62 [151020OFc1_NvH-0949-Control-9.raw]	418.9405517578125	28.6194595242667	4.97005683866667	98.1331250658667	93.16306822720003	279705.3125	3.6790297743950474E8	0	7894	69.6952900940978	2.83563769068873	4.686872981940761	418.93994140625	418.9504089355469
827	418.9618835449219	22.1802650917333					1	DETECTED	418.9619 m/z @22.18 [151020OFc1_NvH-0949-Control-9.raw]	418.9618835449219	22.1802650917333	2.199410816	99.5248529069333	97.32544209093331	1695878.25	3.577824434533846E8	0	7894	0.09773511825589765	0.505857164496619	0.8063569897415204	418.95220947265625	418.9718017578125
828	418.9723815917969	37.9231698090667					1	DETECTED	418.9724 m/z @37.92 [151020OFc1_NvH-0949-Control-9.raw]	418.9723815917969	37.9231698090667	2.5687857064	99.7815210304	97.212735324	430754.71875	3.524936295994475E8	0	7894	22.502272320171283	1.8734801991889842	2.435015456702031	418.9720764160156	418.9822998046875
829	419.0078125	46.7711114832					1	DETECTED	419.0078 m/z @46.77 [151020OFc1_NvH-0949-Control-9.raw]	419.0078125	46.7711114832	0.034613996	97.8186415522667	97.7840275562667	94586.421875	3.180893756005385E8	0	7894	91.87472008774198	1.0660091139867558	1.1359470998834862	418.9982604980469	419.00970458984375
830	419.0305480957031	70.6985724397333					1	DETECTED	419.0305 m/z @70.70 [151020OFc1_NvH-0949-Control-9.raw]	419.0305480957031	70.6985724397333	0.324842119466667	99.4042127301333	99.07937061066663	174772.875	3.369305481470208E8	0	7894	98.66491834716727	0.705658524949232	0.41120594651332704	419.02056884765625	419.03265380859375
831	419.04290771484375	24.6242642661333					1	DETECTED	419.0429 m/z @24.62 [151020OFc1_NvH-0949-Control-9.raw]	419.04290771484375	24.6242642661333	0.890602938933333	97.4848749816	96.59427204266667	247507.5625	3.487184753822189E8	0	7894	20.752509181253963	2.3940138496057477	3.7725886500575765	419.0335998535156	419.0528869628906
832	419.1776428222656	21.8856480112					1	DETECTED	419.1776 m/z @21.89 [151020OFc1_NvH-0949-Control-9.raw]	419.1776428222656	21.8856480112	7.397872916	94.4432306178667	87.0453577018667	278344.125	3.148639966739227E8	0	7894	11.913642866426098	3.6558358953343117	6.294525582669534	419.16802978515625	419.1796569824219
833	419.1896667480469	25.3651013506667					1	DETECTED	419.1897 m/z @25.37 [151020OFc1_NvH-0949-Control-9.raw]	419.1896667480469	25.3651013506667	4.912992884	94.7979347368	89.8849418528	520725.25	3.2262603184732026E8	0	7894	10.612235006927202	3.850098693629008	0.5344144870248922	419.17974853515625	419.1959228515625
834	419.2060241699219	28.0333313229333					1	DETECTED	419.2060 m/z @28.03 [151020OFc1_NvH-0949-Control-9.raw]	419.2060241699219	28.0333313229333	4.33919281733333	99.8450764592	95.50588364186667	1100158.375	3.894819430898793E8	0	7894	20.24088980981806	0.711991151629116	0.34046336908535674	419.19635009765625	419.2066345214844
835	419.2166442871094	37.4844996549333					1	DETECTED	419.2166 m/z @37.48 [151020OFc1_NvH-0949-Control-9.raw]	419.2166442871094	37.4844996549333	3.17533117466667	97.2522312509333	94.07690007626664	8148008.5	5.915002711722285E8	2	7894	22.651002134725083	1.02112433618529	0.013980814128023844	419.2066650390625	419.2168273925781
836	419.2268371582031	24.4093046256					1	DETECTED	419.2268 m/z @24.41 [151020OFc1_NvH-0949-Control-9.raw]	419.2268371582031	24.4093046256	1.19303669306667	98.1794786576	96.98644196453333	3.0966998E7	1.2246428930265212E9	2	7894	0.19755514262725526	1.4282964431740766	7.723306710682555	419.21685791015625	419.23681640625
837	419.2456970214844	42.0465515434667					1	DETECTED	419.2457 m/z @42.05 [151020OFc1_NvH-0949-Control-9.raw]	419.2456970214844	42.0465515434667	4.61178148	98.1424064117333	93.5306249317333	1.1795426E7	6.940547906565567E8	2	7894	0.15994331823735308	4.205321970102696	0.7456145239792558	419.2368469238281	419.25567626953125
838	419.2601623535156	18.2201801482667					1	DETECTED	419.2602 m/z @18.22 [151020OFc1_NvH-0949-Control-9.raw]	419.2601623535156	18.2201801482667	5.1926415944	94.7584625293333	89.5658209349333	1064482.375	3.8966770808094037E8	2	7894	0.17287280755106593	0.7758102825748832	62.1337143836393	419.2557678222656	419.26971435546875
839	419.28399658203125	5.75697067893333					1	DETECTED	419.2840 m/z @5.76 [151020OFc1_NvH-0949-Control-9.raw]	419.28399658203125	5.75697067893333	5.36091295333333	70.6583793850667	65.29746643173337	77059.6171875	1.4116904977843723E8	0	7894	0.27380615651943785	0.7187759810925706	0.552987869390388	419.28369140625	419.28961181640625
840	419.315673828125	91.4809042629333					1	DETECTED	419.3157 m/z @91.48 [151020OFc1_NvH-0949-Control-9.raw]	419.315673828125	91.4809042629333	0.00582914213333333	100.000732913067	99.99490377093366	2499157.75	4.3365959102176845E8	2	7894	0.42405885048151504	0.5006901640875832	0.6478195428331194	419.3138427734375	419.32147216796875
841	419.4169921875	10.9910004354667					1	DETECTED	419.4170 m/z @10.99 [151020OFc1_NvH-0949-Control-9.raw]	419.4169921875	10.9910004354667	6.99929868933333	91.5013440149333	84.50204532559997	130076.2109375	3.2122177288510805E8	0	7894	0.0691466958868645	10.584714327348518	512.6099551341102	419.4083557128906	419.4267578125
842	419.43896484375	28.5533771592					1	DETECTED	419.4390 m/z @28.55 [151020OFc1_NvH-0949-Control-9.raw]	419.43896484375	28.5533771592	1.38177672373333	99.1127059925333	97.73092926879997	257607.8125	3.711352111350759E8	0	7894	7.645996859670586	2.0942160933566187	3.1843077150552337	419.42974853515625	419.4487609863281
843	419.45880126953125	38.4754252778667					1	DETECTED	419.4588 m/z @38.48 [151020OFc1_NvH-0949-Control-9.raw]	419.45880126953125	38.4754252778667	4.43054411653333	99.1127059925333	94.68216187599997	777435.375	3.9899874786431974E8	0	7894	16.35478767844942	0.8876900891466296	0.567262011001623	419.44921875	419.46875
844	419.47021484375	35.3666738885333					1	DETECTED	419.4702 m/z @35.37 [151020OFc1_NvH-0949-Control-9.raw]	419.47021484375	35.3666738885333	5.5586672512	97.3167510173333	91.7580837661333	277801.90625	3.074250607450925E8	0	7894	0.028184286596960817	1.6746630169623107	3.1229649881157626	419.46881103515625	419.4800109863281
845	419.523193359375	25.3547909357333					1	DETECTED	419.5232 m/z @25.35 [151020OFc1_NvH-0949-Control-9.raw]	419.523193359375	25.3547909357333	6.38091986053333	94.398008052	88.01708819146667	306163.8125	3.856206472130874E8	0	7894	10.518052923419164	2.8887404410723314	1.483003301636266	419.513427734375	419.527587890625
846	419.5376281738281	17.5675336218667					1	DETECTED	419.5376 m/z @17.57 [151020OFc1_NvH-0949-Control-9.raw]	419.5376281738281	17.5675336218667	5.16291079706667	96.3273323373333	91.16442154026663	1043524.9375	3.704944409339947E8	3	7894	0.14503622973384722	0.8391167320337753	5.444682558890073	419.52764892578125	419.547607421875
847	419.54791259765625	7.2163227584					1	DETECTED	419.5479 m/z @7.22 [151020OFc1_NvH-0949-Control-9.raw]	419.54791259765625	7.2163227584	6.22882389973333	92.4699615968	86.24113769706668	210900.921875	3.6373698679653907E8	6	7894	0.22180089313940154	1.6031658837610692	6.092058999888454	419.5476379394531	419.54827880859375
848	419.55828857421875	30.1374379144					1	DETECTED	419.5583 m/z @30.14 [151020OFc1_NvH-0949-Control-9.raw]	419.55828857421875	30.1374379144	4.79955445653333	96.4847567402667	91.68520228373337	2047231.25	4.1328287170226353E8	3	7894	10.136434182303255	0.7730828240088787	4.851318986385703	419.5483093261719	419.5682373046875
849	419.5753479003906	47.1262973141333					1	DETECTED	419.5753 m/z @47.13 [151020OFc1_NvH-0949-Control-9.raw]	419.5753479003906	47.1262973141333	4.62989601573333	96.4284699088	91.79857389306667	1886306.75	4.282347947705196E8	3	7894	20.850158165570907	0.5232403249905454	0.07003600781681538	419.5683288574219	419.58526611328125
850	419.5868835449219	36.9567220306667					1	DETECTED	419.5869 m/z @36.96 [151020OFc1_NvH-0949-Control-9.raw]	419.5868835449219	36.9567220306667	5.04619142933333	98.3262751653333	93.28008373599997	544335.4375	3.691984805035377E8	0	7894	2.007558364640616	2.1434072168366747	0.010797497975535093	419.58538818359375	419.5967102050781
851	419.61627197265625	24.5559861104					1	DETECTED	419.6163 m/z @24.56 [151020OFc1_NvH-0949-Control-9.raw]	419.61627197265625	24.5559861104	5.59443307173333	72.3188187189333	66.72438564719997	109165.234375	2.8460871950277525E8	0	7894	61.43517716160274	1.759465206018058	3.5060858447026115	419.6151428222656	419.6180114746094
852	419.68988037109375	32.6212471546667					1	DETECTED	419.6899 m/z @32.62 [151020OFc1_NvH-0949-Control-9.raw]	419.68988037109375	32.6212471546667	1.8032551848	99.172398512	97.3691433272	893374.125	3.525825449545271E8	2	7894	15.00050122791314	0.516462429663252	0.04063248298368735	419.6800842285156	419.69976806640625
853	419.7102966308594	25.2461761613333					1	DETECTED	419.7103 m/z @25.25 [151020OFc1_NvH-0949-Control-9.raw]	419.7102966308594	25.2461761613333	1.56030559066667	98.7439307946667	97.18362520400002	6928321.5	5.491567557540873E8	2	7894	0.18124655767980968	1.625580206937107	0.6009088730692383	419.7003173828125	419.7178649902344
854	419.7278747558594	24.3934837856					1	DETECTED	419.7279 m/z @24.39 [151020OFc1_NvH-0949-Control-9.raw]	419.7278747558594	24.3934837856	3.00057890933333	94.8605904018667	91.86001149253337	1.4188592E7	8.663574013442591E8	2	7894	1.4882881445879086	5.333523188526235	18.466074230819235	419.7178955078125	419.73785400390625
855	419.7413024902344	26.4346434269333					1	DETECTED	419.7413 m/z @26.43 [151020OFc1_NvH-0949-Control-9.raw]	419.7413024902344	26.4346434269333	5.39872498053333	79.4046792653333	74.00595428479997	604099.8125	2.9544646593116426E8	2	7894	12.057261061615701	2.190356706086847	2.520409606417977	419.7379150390625	419.74505615234375
856	419.7551574707031	24.5763207893333					1	DETECTED	419.7552 m/z @24.58 [151020OFc1_NvH-0949-Control-9.raw]	419.7551574707031	24.5763207893333	4.62083565493333	86.4876629362667	81.86682728133337	2.8585084E7	7.82647528222329E8	2	7894	0.2049584960620514	11.687861492873083	96.29240898017045	419.7452697753906	419.7637023925781
857	419.7702941894531	13.4148454629333					1	DETECTED	419.7703 m/z @13.41 [151020OFc1_NvH-0949-Control-9.raw]	419.7702941894531	13.4148454629333	8.48236678693333	50.1677333794667	41.68536659253337	325207.34375	1.8669335303141662E8	0	7894	0.386109436621517	0.5381362033006882	0.703671686212139	419.7652587890625	419.7799377441406
858	419.79156494140625	40.2887065528					1	DETECTED	419.7916 m/z @40.29 [151020OFc1_NvH-0949-Control-9.raw]	419.79156494140625	40.2887065528	4.6716956872	97.8930776946667	93.2213820074667	707824.0625	3.457274877848391E8	2	7894	0.1673816347912478	1.3319191271981712	210.20489030039744	419.78228759765625	419.8011779785156
859	419.8183288574219	90.3874192218667					1	DETECTED	419.8183 m/z @90.39 [151020OFc1_NvH-0949-Control-9.raw]	419.8183288574219	90.3874192218667	6.81871931733333	92.1394052296	85.32068591226667	152617.65625	3.2125982173507375E8	0	7894	0.08871452720282491	0.5110188485551309	0.0220344138519686	419.8085632324219	419.82794189453125
860	419.85589599609375	16.3970865162667					1	DETECTED	419.8559 m/z @16.40 [151020OFc1_NvH-0949-Control-9.raw]	419.85589599609375	16.3970865162667	7.23613303893333	80.1172540101333	72.88112097119996	139747.859375	2.9527361506710684E8	0	7894	4.878679387482398	3.9778130710699053	12.862483812291616	419.8533630371094	419.8587646484375
861	419.86895751953125	26.6224971690667					1	DETECTED	419.8690 m/z @26.62 [151020OFc1_NvH-0949-Control-9.raw]	419.86895751953125	26.6224971690667	5.05562905706667	99.8724887296	94.81685967253333	350932.84375	3.395964509395388E8	0	7894	7.834598379171474	2.662323890722191	null	419.8590087890625	419.8694763183594
862	419.8794860839844	41.94116982					1	DETECTED	419.8795 m/z @41.94 [151020OFc1_NvH-0949-Control-9.raw]	419.8794860839844	41.94116982	4.7716734688	99.6723830512	94.9007095824	1038046.8125	3.7620692031920713E8	3	7894	27.877151096880883	0.5063930277316522	0.003496150864772054	419.8695373535156	419.88824462890625
863	419.89825439453125	24.2277107466667					1	DETECTED	419.8983 m/z @24.23 [151020OFc1_NvH-0949-Control-9.raw]	419.89825439453125	24.2277107466667	4.6716956872	99.9453525018667	95.2736568146667	2747421.25	4.9944203240789145E8	3	7894	11.768600089872116	0.9596870442340892	2.0071097976702164	419.8883056640625	419.9082336425781
864	419.9112548828125	26.4184914402667					1	DETECTED	419.9113 m/z @26.42 [151020OFc1_NvH-0949-Control-9.raw]	419.9112548828125	26.4184914402667	4.18552583946667	100.000732913067	95.81520707360033	652192.4375	3.8169736478731495E8	0	7894	3.0290776478656447	0.558639823855232	0.7739143032283551	419.9083251953125	419.92120361328125
865	419.9312438964844	41.8718306272					1	DETECTED	419.9312 m/z @41.87 [151020OFc1_NvH-0949-Control-9.raw]	419.9312438964844	41.8718306272	0.181998209066667	99.3207283346667	99.13873012560003	854731.8125	3.842259522388908E8	3	7894	4.8305309142156645	0.5016976297653737	0.03154356954260928	419.9212646484375	419.94073486328125
866	419.955810546875	46.1767373488					1	DETECTED	419.9558 m/z @46.18 [151020OFc1_NvH-0949-Control-9.raw]	419.955810546875	46.1767373488	4.33919281733333	96.920006384	92.58081356666668	435702.625	4.051275582987169E8	0	7894	0.5714377453323678	1.1363205069519848	1.270877974444859	419.94586181640625	419.9570617675781
867	419.9670715332031	33.2414191578667					1	DETECTED	419.9671 m/z @33.24 [151020OFc1_NvH-0949-Control-9.raw]	419.9670715332031	33.2414191578667	3.30164896053333	99.9825291248	96.68088016426667	822046.8125	3.735319315495626E8	0	7894	0.08578224635392928	2.2516348976019547	0.0014143358834476682	419.9571533203125	419.97705078125
868	419.9805603027344	50.0951151730667					1	DETECTED	419.9806 m/z @50.10 [151020OFc1_NvH-0949-Control-9.raw]	419.9805603027344	50.0951151730667	8.03955362666667	100.000732913067	91.96117928640032	577542.5625	3.140726356659648E8	0	7894	0.0771620845969494	1.207239427556352	0.002600469530195954	419.9771423339844	419.9814147949219
869	419.991455078125	30.0586074256					1	DETECTED	419.9915 m/z @30.06 [151020OFc1_NvH-0949-Control-9.raw]	419.991455078125	30.0586074256	2.4708641904	99.2557312261333	96.78486703573331	645911.5	3.7347930692759687E8	0	7894	0.12241116498935156	1.1128560242169658	63.8018768299335	419.98150634765625	420.0013427734375
870	420.0389099121094	50.2942528546667					1	DETECTED	420.0389 m/z @50.29 [151020OFc1_NvH-0949-Control-9.raw]	420.0389099121094	50.2942528546667	0.181998209066667	99.6074291149333	99.42543090586663	159861.375	3.3105553449919754E8	0	7894	93.70024511961019	1.0105850638194827	1.11247904335656	420.029052734375	420.0484924316406
871	420.0500793457031	34.1189924781333					1	DETECTED	420.0501 m/z @34.12 [151020OFc1_NvH-0949-Control-9.raw]	420.0500793457031	34.1189924781333	0.969572465333333	97.9114427216	96.94187025626667	106576.1953125	2.825275747367548E8	0	7894	96.36030584783892	1.4935540250915083	1.983917242736178	420.0494079589844	420.05523681640625
872	420.084228515625	36.3246506928					1	DETECTED	420.0842 m/z @36.32 [151020OFc1_NvH-0949-Control-9.raw]	420.084228515625	36.3246506928	0.6584948824	95.8695995165333	95.21110463413329	133073.109375	3.7578689874033767E8	0	7894	0.3231822795273942	1.362697825686079	1.7239063008785214	420.07470703125	420.0942077636719
873	420.11383056640625	64.4070406952					1	DETECTED	420.1138 m/z @64.41 [151020OFc1_NvH-0949-Control-9.raw]	420.11383056640625	64.4070406952	3.14856263653333	96.5448064728	93.39624383626668	561340.3125	3.8886717613998234E8	0	7894	1.1028982859561864	0.6997818288461878	10.192855370120549	420.1048889160156	420.1224060058594
874	420.19189453125	32.7014901469333					1	DETECTED	420.1919 m/z @32.70 [151020OFc1_NvH-0949-Control-9.raw]	420.19189453125	32.7014901469333	1.83419826	99.3115405330667	97.47734227306671	494744.40625	3.446680890124712E8	0	7894	0.24249679028346804	1.8307760874660841	4.470775293852232	420.1820373535156	420.1964416503906
875	420.20648193359375	34.7298309856					1	DETECTED	420.2065 m/z @34.73 [151020OFc1_NvH-0949-Control-9.raw]	420.20648193359375	34.7298309856	4.33019098826667	99.6074291149333	95.27723812666663	1049193.125	3.992827593451449E8	3	7894	0.32345890783416564	0.5815691633159328	0.47692089489613804	420.1965026855469	420.2105712890625
876	420.2205810546875	34.2134721581333					1	DETECTED	420.2206 m/z @34.21 [151020OFc1_NvH-0949-Control-9.raw]	420.2205810546875	34.2134721581333	4.47571238826667	96.7910013442667	92.31528895600003	3.2057414E7	1.181924340726295E9	4	7894	0.21959627802796433	0.5164533316716534	0.015820742514177342	420.2106018066406	420.2305603027344
877	420.2385559082031	23.0594426394667					1	DETECTED	420.2386 m/z @23.06 [151020OFc1_NvH-0949-Control-9.raw]	420.2385559082031	23.0594426394667	4.7627801184	99.6448624010667	94.8820822826667	4944855.5	5.693917536619304E8	3	7894	0.1683354844035918	1.121401442991129	1.9785220677220143	420.2306213378906	420.2467346191406
878	420.25677490234375	24.5763207893333					1	DETECTED	420.2568 m/z @24.58 [151020OFc1_NvH-0949-Control-9.raw]	420.25677490234375	24.5763207893333	4.22983595333333	95.9605274632	91.73069150986666	1.3178883E7	5.544438738731347E8	3	7894	0.1764122493434357	28.290791015005688	60.81602679215791	420.246826171875	420.26629638671875
879	420.2710876464844	29.2722838778667					1	DETECTED	420.2711 m/z @29.27 [151020OFc1_NvH-0949-Control-9.raw]	420.2710876464844	29.2722838778667	2.024517148	94.8879088392	92.8633916912	390033.71875	3.9457395776904356E8	0	7894	60.77879422533748	2.459106574114394	3.8634616866812532	420.26715087890625	420.2808837890625
880	420.28216552734375	5.73864206906667					1	DETECTED	420.2822 m/z @5.74 [151020OFc1_NvH-0949-Control-9.raw]	420.28216552734375	5.73864206906667	5.6549721952	91.9041681608	86.2491959656	173563.65625	2.00994992847893E8	2	7894	0.18994652723005068	1.3280847232842279	1.9687297466032572	420.28155517578125	420.2828674316406
881	420.2933349609375	40.2297509885333					1	DETECTED	420.2933 m/z @40.23 [151020OFc1_NvH-0949-Control-9.raw]	420.2933349609375	40.2297509885333	40.1222797917333	93.9035824653333	53.7813026736	406265.375	2.0226739695095626E8	0	7894	0.06278444487032431	241.3017620053359	475.11972158397344	420.2842712402344	420.2968444824219
882	420.3191223144531	91.4809042629333					1	DETECTED	420.3191 m/z @91.48 [151020OFc1_NvH-0949-Control-9.raw]	420.3191223144531	91.4809042629333	0.00582914213333333	100.000732913067	99.99490377093366	736339.125	3.423600908448126E8	0	7894	1.0875702816744877	0.5029177259928385	0.16594170396076285	420.31414794921875	420.3271179199219
883	420.33233642578125	90.5287697050667					1	DETECTED	420.3323 m/z @90.53 [151020OFc1_NvH-0949-Control-9.raw]	420.33233642578125	90.5287697050667	90.41831296	98.908731192	8.49041823200001	53496.9609375	7746376.06846579	0	7894	0.8179851883942462	38.43322663035691	75.86645326071383	420.3310241699219	420.332763671875
884	420.4714660644531	23.3493101829333					1	DETECTED	420.4715 m/z @23.35 [151020OFc1_NvH-0949-Control-9.raw]	420.4714660644531	23.3493101829333	4.94216527253333	97.9114427216	92.96927744906667	1311639.25	3.5383943514875674E8	0	7894	0.17314776462696102	1.0020995679390312	0.9973896183394109	420.46185302734375	420.481201171875
885	420.4834899902344	31.8580181341333					1	DETECTED	420.4835 m/z @31.86 [151020OFc1_NvH-0949-Control-9.raw]	420.4834899902344	31.8580181341333	5.74801039493333	80.8308831154667	75.08287272053337	441393.40625	3.164093919728168E8	0	7894	1.8630462384136166	1.437817894780026	0.023363517967969878	420.4815979003906	420.49346923828125
886	420.5193786621094	16.8656916458667					1	DETECTED	420.5194 m/z @16.87 [151020OFc1_NvH-0949-Control-9.raw]	420.5193786621094	16.8656916458667	1.60031386346667	99.4881677293333	97.88785386586663	418557.03125	3.5877670802303547E8	0	7894	0.17913273251255646	0.5072470438476482	0.8171742785581069	420.5093994140625	420.52239990234375
887	420.53253173828125	24.7970082384					1	DETECTED	420.5325 m/z @24.80 [151020OFc1_NvH-0949-Control-9.raw]	420.53253173828125	24.7970082384	3.8533379608	99.6351060661333	95.7817681053333	1281465.0	3.6298474692058355E8	3	7894	0.8611230589636847	1.2345235237956789	0.08559191323251199	420.5229797363281	420.54248046875
888	420.5431823730469	23.6750278181333					1	DETECTED	420.5432 m/z @23.68 [151020OFc1_NvH-0949-Control-9.raw]	420.5431823730469	23.6750278181333	2.4620098768	80.1172540101333	77.6552441333333	309308.40625	3.500254957904005E8	0	7894	28.240466083563064	2.6269235294779745	5.624419562594815	420.54254150390625	420.54876708984375
889	420.55877685546875	23.8872474336					1	DETECTED	420.5588 m/z @23.89 [151020OFc1_NvH-0949-Control-9.raw]	420.55877685546875	23.8872474336	4.51187037546667	94.5275106578667	90.01564028240003	1687744.0	4.6204897283050126E8	0	7894	0.3802802410376849	0.5826191771592871	0.04599959028942572	420.5487976074219	420.5687561035156
890	420.5785827636719	34.8109404637333					1	DETECTED	420.5786 m/z @34.81 [151020OFc1_NvH-0949-Control-9.raw]	420.5785827636719	34.8109404637333	0.497055111733333	99.817813988	99.32075887626667	1517705.75	4.151714813870358E8	3	7894	0.5463890773707618	1.9411659602753393	0.21725811708071388	420.56878662109375	420.5883483886719
891	420.5901184082031	44.5281082242667					1	DETECTED	420.5901 m/z @44.53 [151020OFc1_NvH-0949-Control-9.raw]	420.5901184082031	44.5281082242667	5.32162803333333	70.2197405261333	64.89811249279997	519568.53125	2.7124489055544794E8	3	7894	21.346754661061574	0.9558386374577392	0.005538072716185496	420.588623046875	420.6000671386719
892	420.6946716308594	11.9647183941333					1	DETECTED	420.6947 m/z @11.96 [151020OFc1_NvH-0949-Control-9.raw]	420.6946716308594	11.9647183941333	7.29641783253333	95.2526584968	87.95624066426666	315333.875	3.0779517682845736E8	0	7894	0.09220132088866251	0.8071809620317895	9.856136003723853	420.68505859375	420.69720458984375
893	420.7078552246094	34.7425266872					1	DETECTED	420.7079 m/z @34.74 [151020OFc1_NvH-0949-Control-9.raw]	420.7078552246094	34.7425266872	0.2127539152	86.8816890842667	86.6689351690667	593312.625	3.434026006926306E8	2	7894	23.701968823409974	2.029497461026194	0.033720308716750066	420.6978759765625	420.71209716796875
894	420.72210693359375	34.2134721581333					1	DETECTED	420.7221 m/z @34.21 [151020OFc1_NvH-0949-Control-9.raw]	420.72210693359375	34.2134721581333	4.894549124	98.4839086746667	93.5893595506667	1.594826E7	7.160231729204512E8	2	7894	0.17039170405165294	0.5128458134831149	0.32099324603121887	420.7121276855469	420.7320556640625
895	420.73480224609375	42.5893285376					1	DETECTED	420.7348 m/z @42.59 [151020OFc1_NvH-0949-Control-9.raw]	420.73480224609375	42.5893285376	6.9430801416	96.3548338648	89.4117537232	1237078.0	4.0124146735910213E8	2	7894	19.506709950734443	0.5040341847457372	0.524604937752678	420.73211669921875	420.7447814941406
896	420.7582092285156	24.5763207893333					1	DETECTED	420.7582 m/z @24.58 [151020OFc1_NvH-0949-Control-9.raw]	420.7582092285156	24.5763207893333	4.62083565493333	96.1819560586667	91.56112040373337	3806390.25	4.6099982691624326E8	2	7894	0.6128581674064044	5.38293639372964	2.47270412300039	420.748291015625	420.7681884765625
897	420.7689514160156	27.6819959909333					1	DETECTED	420.7690 m/z @27.68 [151020OFc1_NvH-0949-Control-9.raw]	420.7689514160156	27.6819959909333	5.33125245466667	38.3492877610667	33.01803530640003	2255141.25	1.645373758598038E8	2	7894	0.14959160285712514	0.505416210433442	0.027586864929466572	420.7682189941406	420.774658203125
898	420.78692626953125	37.2080087501333					1	DETECTED	420.7869 m/z @37.21 [151020OFc1_NvH-0949-Control-9.raw]	420.78692626953125	37.2080087501333	5.6821592896	85.3222522586667	79.6400929690667	5853425.5	3.967279619935842E8	2	7894	0.175502600608624	1.3824012325268027	13.807957934222802	420.778564453125	420.7967529296875
899	420.8534851074219	16.8766601178667					1	DETECTED	420.8535 m/z @16.88 [151020OFc1_NvH-0949-Control-9.raw]	420.8534851074219	16.8766601178667	5.04619142933333	99.27419502	94.22800359066666	206237.40625	3.301519442765314E8	0	7894	0.1722998242076308	3.9824290174571337	null	420.8440246582031	420.8564453125
900	420.86651611328125	24.7516917088					1	DETECTED	420.8665 m/z @24.75 [151020OFc1_NvH-0949-Control-9.raw]	420.86651611328125	24.7516917088	0.324842119466667	99.5067177762667	99.18187565680003	926128.0	3.4330646037206995E8	0	7894	4.214537393309673	0.5539012261119727	0.06399707841611008	420.8566589355469	420.8742370605469
901	420.8842468261719	40.9292762842667					1	DETECTED	420.8842 m/z @40.93 [151020OFc1_NvH-0949-Control-9.raw]	420.8842468261719	40.9292762842667	4.5936671888	99.817813988	95.2241467992	4358421.0	4.4304748542728454E8	3	7894	0.11760349949683757	0.8178018535059379	0.387046496400146	420.8742980957031	420.8941955566406
902	420.9006652832031	49.9248798957333					1	DETECTED	420.9007 m/z @49.92 [151020OFc1_NvH-0949-Control-9.raw]	420.9006652832031	49.9248798957333	4.75375289306667	98.3631285576	93.60937566453333	695305.375	4.1921148628647816E8	0	7894	30.260154617821758	1.2334955750036956	0.008485786610550985	420.8942565917969	420.90264892578125
903	420.91265869140625	34.711575072					1	DETECTED	420.9127 m/z @34.71 [151020OFc1_NvH-0949-Control-9.raw]	420.91265869140625	34.711575072	2.16420077386667	99.9453525018667	97.78115172800003	1006515.25	3.924800134638924E8	0	7894	9.268354463145656	1.4906968871447068	0.8504879090036269	420.9026794433594	420.922607421875
904	420.9252624511719	44.4618735861333					1	DETECTED	420.9253 m/z @44.46 [151020OFc1_NvH-0949-Control-9.raw]	420.9252624511719	44.4618735861333	5.16291079706667	99.172398512	94.00948771493333	440877.21875	3.0163364239722306E8	0	7894	21.556451365312526	1.2302881709708438	0.0016151033262176888	420.92266845703125	420.9351501464844
905	420.9452209472656	11.976768736					1	DETECTED	420.9452 m/z @11.98 [151020OFc1_NvH-0949-Control-9.raw]	420.9452209472656	11.976768736	2.756223224	99.1308970512	96.3746738272	278380.4375	3.180925855940415E8	0	7894	0.2017392733755674	0.5190416445290343	0.6954253004543693	420.9352722167969	420.95501708984375
906	420.96575927734375	35.6620520336					1	DETECTED	420.9658 m/z @35.66 [151020OFc1_NvH-0949-Control-9.raw]	420.96575927734375	35.6620520336	4.24927103226667	99.2465330978667	94.99726206560004	715381.8125	3.707798412096891E8	0	7894	12.315817430760923	0.5853289097095863	0.08146700887494389	420.9557800292969	420.9753112792969
907	420.98907470703125	47.5694709146667					1	DETECTED	420.9891 m/z @47.57 [151020OFc1_NvH-0949-Control-9.raw]	420.98907470703125	47.5694709146667	0.758793939466667	98.1702102429333	97.41141630346662	430993.59375	3.3101352183016926E8	0	7894	0.10237211617683073	1.2430960802830202	0.004602053788364406	420.9794921875	420.99871826171875
908	421.03277587890625	50.2557927954667					1	DETECTED	421.0328 m/z @50.26 [151020OFc1_NvH-0949-Control-9.raw]	421.03277587890625	50.2557927954667	0.342941949333333	94.2233808802667	93.88043893093337	148971.453125	3.3195177949988323E8	0	7894	89.3344219225709	0.9865702933110712	0.9921455147100906	421.02294921875	421.0426940917969
909	421.05926513671875	18.7904046221333					1	DETECTED	421.0593 m/z @18.79 [151020OFc1_NvH-0949-Control-9.raw]	421.05926513671875	18.7904046221333	2.68516985786667	99.1449408648	96.45977100693334	762954.0625	7.217176149170905E8	2	7894	9.079701068828726	20.293397436792308	60.791125188285314	421.0494384765625	421.060791015625
910	421.07232666015625	42.4384719490667					1	DETECTED	421.0723 m/z @42.44 [151020OFc1_NvH-0949-Control-9.raw]	421.07232666015625	42.4384719490667	0.890602938933333	98.3354125077333	97.44480956879997	875381.375	3.7134706284339464E8	0	7894	0.35421002882073793	1.4149475288567015	2.47787857375665	421.06341552734375	421.0799560546875
911	421.0984191894531	91.7806464730667					1	DETECTED	421.0984 m/z @91.78 [151020OFc1_NvH-0949-Control-9.raw]	421.0984191894531	91.7806464730667	0.0150500802666667	99.9362314994667	99.92118141920004	233262.296875	3.49051551035641E8	0	7894	0.07587132386825601	0.5225433557458681	0.7568848172353685	421.0905456542969	421.1083679199219
912	421.1460876464844	89.3176188312					1	DETECTED	421.1461 m/z @89.32 [151020OFc1_NvH-0949-Control-9.raw]	421.1460876464844	89.3176188312	3.13969391066667	99.3950380184	96.25534410773334	678915.5	4.2605185954299885E8	0	7894	0.6309300767649404	1.3960454658300676	1.7256845666143568	421.1361083984375	421.156005859375
913	421.1856384277344	14.5621595056					1	DETECTED	421.1856 m/z @14.56 [151020OFc1_NvH-0949-Control-9.raw]	421.1856384277344	14.5621595056	1.5911698944	97.3167510173333	95.7255811229333	494188.375	3.545709881051187E8	3	7894	7.248949997866632	0.5540894598170841	28.346650882008444	421.17572021484375	421.19561767578125
914	421.1977233886719	24.323586652					1	DETECTED	421.1977 m/z @24.32 [151020OFc1_NvH-0949-Control-9.raw]	421.1977233886719	24.323586652	5.32162803333333	94.3711394933333	89.04951145999998	331777.46875	2.637141661803233E8	0	7894	8.322563251866832	2.347096265298021	0.008761887396646576	421.1956481933594	421.19970703125
915	421.20977783203125	21.5046481312					1	DETECTED	421.2098 m/z @21.50 [151020OFc1_NvH-0949-Control-9.raw]	421.20977783203125	21.5046481312	4.5300972992	98.1145942576	93.58449695840001	2269319.0	4.464315394355346E8	2	7894	0.844689250500462	2.3948404740251985	0.517688778040892	421.1998291015625	421.2180480957031
916	421.2280578613281	37.3202558138667					1	DETECTED	421.2281 m/z @37.32 [151020OFc1_NvH-0949-Control-9.raw]	421.2280578613281	37.3202558138667	1.83419826	99.172398512	97.33820025200001	5743074.5	8.314914168964858E8	2	7894	5.597431849355111	0.6957997603708227	0.25510763243572754	421.21807861328125	421.238037109375
917	421.24249267578125	15.9811870789333					1	DETECTED	421.2425 m/z @15.98 [151020OFc1_NvH-0949-Control-9.raw]	421.24249267578125	15.9811870789333	4.61178148	99.7361193658667	95.1243378858667	2961054.5	5.181049891779719E8	4	7894	0.4732035553281424	0.6140193685728119	17.64075906801179	421.2380676269531	421.25054931640625
918	421.2606201171875	11.7267917597333					1	DETECTED	421.2606 m/z @11.73 [151020OFc1_NvH-0949-Control-9.raw]	421.2606201171875	11.7267917597333	5.897467012	99.0758791677333	93.1784121557333	7355772.0	5.2277893144980735E8	2	7894	0.2123249829171101	41.18608223184835	51.497346271139094	421.2506408691406	421.2705993652344
919	421.2790832519531	49.9725483093333					1	DETECTED	421.2791 m/z @49.97 [151020OFc1_NvH-0949-Control-9.raw]	421.2790832519531	49.9725483093333	5.7121111128	91.9673755157333	86.25526440293329	2977371.25	5.2486678431304485E8	2	7894	1.1671598034145845	0.5150319107753645	0.009872385591705439	421.2706298828125	421.2889404296875
920	421.2971496582031	19.9859162032					1	DETECTED	421.2971 m/z @19.99 [151020OFc1_NvH-0949-Control-9.raw]	421.2971496582031	19.9859162032	19.8134550837333	92.4116167928	72.5981617090667	650706.5625	3.169570463886788E8	0	7894	0.07433327256984157	209.24909876384436	0.2519363154387762	421.2891845703125	421.3000793457031
921	421.3315124511719	91.4809042629333					1	DETECTED	421.3315 m/z @91.48 [151020OFc1_NvH-0949-Control-9.raw]	421.3315124511719	91.4809042629333	0.0630119296	99.9916958402667	99.9286839106667	167361.265625	1.5769037431999528E8	0	7894	0.8537299311476687	0.5262519550001787	3.0907047269163797	421.321533203125	421.33245849609375
922	421.40704345703125	42.4384719490667					1	DETECTED	421.4070 m/z @42.44 [151020OFc1_NvH-0949-Control-9.raw]	421.40704345703125	42.4384719490667	5.2497748504	92.4026647032	87.1528898528	823597.375	3.4550166397728944E8	0	7894	0.18750274612213502	0.5013581960518254	6.6717357793619225	421.39727783203125	421.4167785644531
923	421.47100830078125	18.3220809352					1	DETECTED	421.4710 m/z @18.32 [151020OFc1_NvH-0949-Control-9.raw]	421.47100830078125	18.3220809352	5.18324400666667	94.8222011344	89.63895712773333	6156227.0	4.595485136412424E8	4	7894	12.42533142669448	2.1963398135032763	57.42194549811196	421.4610900878906	421.4809875488281
924	421.49530029296875	50.94185116					1	DETECTED	421.4953 m/z @50.94 [151020OFc1_NvH-0949-Control-9.raw]	421.49530029296875	50.94185116	6.44061087386667	53.1362011029333	46.69559022906663	119395.625	1.6826874147335863E8	0	7894	46.74134163092445	0.5248486651745337	0.049352651866845704	421.49127197265625	421.49688720703125
925	421.51971435546875	14.5289914432					1	DETECTED	421.5197 m/z @14.53 [151020OFc1_NvH-0949-Control-9.raw]	421.51971435546875	14.5289914432	4.88567274026667	95.2071800746667	90.32150733440002	346506.34375	3.440049016356593E8	0	7894	6.648512057057324	0.5379646126495047	24.530010757550745	421.5098876953125	421.52960205078125
926	421.5320739746094	24.3024968688					1	DETECTED	421.5321 m/z @24.30 [151020OFc1_NvH-0949-Control-9.raw]	421.5320739746094	24.3024968688	5.1263701144	61.8842486413333	56.7578785269333	311503.375	2.2232979770753014E8	0	7894	0.06371438374820215	1.5018724309452294	3.8407069852683358	421.52972412109375	421.5331726074219
927	421.543212890625	34.9689265170667					1	DETECTED	421.5432 m/z @34.97 [151020OFc1_NvH-0949-Control-9.raw]	421.543212890625	34.9689265170667	4.96036108213333	95.2526584968	90.29229741466666	2059589.0	4.0009429715980464E8	3	7894	22.62335565881777	0.6230726292373512	0.4329509735112426	421.533447265625	421.5531311035156
928	421.5662841796875	22.3345699802667					1	DETECTED	421.5663 m/z @22.33 [151020OFc1_NvH-0949-Control-9.raw]	421.5662841796875	22.3345699802667	4.41239627626667	96.3641999525333	91.95180367626662	4174307.5	4.395150788144344E8	3	7894	16.725338884773596	0.5270419259603534	3.452699863112664	421.5563049316406	421.5762023925781
929	421.5777587890625	39.0651522698667					1	DETECTED	421.5778 m/z @39.07 [151020OFc1_NvH-0949-Control-9.raw]	421.5777587890625	39.0651522698667	5.04619142933333	63.4797862064	58.43359477706667	361359.15625	2.2608557088526174E8	0	7894	24.845170992745384	0.9048536239313035	1.1681279730789231	421.57635498046875	421.5877380371094
930	421.59942626953125	31.8580181341333					1	DETECTED	421.5994 m/z @31.86 [151020OFc1_NvH-0949-Control-9.raw]	421.59942626953125	31.8580181341333	4.8086771936	99.4320044738667	94.6233272802667	662738.5625	3.3576664465443563E8	0	7894	0.0958175654407647	2.4459295308328093	0.014211440819924318	421.5897521972656	421.60888671875
931	421.6946105957031	27.3026623306667					1	DETECTED	421.6946 m/z @27.30 [151020OFc1_NvH-0949-Control-9.raw]	421.6946105957031	27.3026623306667	5.350950388	72.2985372314667	66.9475868434667	324173.59375	2.5974662195309702E8	0	7894	0.023030879984883512	1.5234260785011888	3.321614213201338	421.6849060058594	421.70068359375
932	421.711181640625	29.0830373965333					1	DETECTED	421.7112 m/z @29.08 [151020OFc1_NvH-0949-Control-9.raw]	421.711181640625	29.0830373965333	4.321214416	99.8359744301333	95.5147600141333	6673733.0	6.303532567163596E8	2	7894	11.019067745013725	1.2622987548262514	1.2131157074875856	421.7013244628906	421.7211608886719
933	421.7212829589844	18.3124475338667					1	DETECTED	421.7213 m/z @18.31 [151020OFc1_NvH-0949-Control-9.raw]	421.7212829589844	18.3124475338667	6.07103419706667	99.4414976096	93.37046341253334	6018734.0	5.967733174589164E8	4	7894	0.20744411868918533	4.06894948241399	1.0285192256311635	421.72119140625	421.73126220703125
934	421.7314758300781	30.6272329173333					1	DETECTED	421.7315 m/z @30.63 [151020OFc1_NvH-0949-Control-9.raw]	421.7314758300781	30.6272329173333	5.63445133786667	99.8906196472	94.25616830933333	2810809.5	4.803335259472952E8	2	7894	1.2874343553479264	1.3572089651708734	0.015881450780814963	421.7313232421875	421.741455078125
935	421.7445373535156	15.9685000133333					1	DETECTED	421.7445 m/z @15.97 [151020OFc1_NvH-0949-Control-9.raw]	421.7445373535156	15.9685000133333	6.08087787653333	93.1349435506667	87.05406567413337	1748807.625	4.073442098641723E8	0	7894	0.3524975662974885	3.1461980794430615	2.467793295145985	421.7416076660156	421.7488708496094
936	421.7588806152344	27.5596266877333					1	DETECTED	421.7589 m/z @27.56 [151020OFc1_NvH-0949-Control-9.raw]	421.7588806152344	27.5596266877333	2.63084138026667	99.3578985714667	96.72705719120003	2.29978064E8	4.87881534781571E9	2	7894	0.28593923553766487	1.2483568194876873	1.4765116010001627	421.7489013671875	421.768798828125
937	421.7708740234375	29.2285901509333					1	DETECTED	421.7709 m/z @29.23 [151020OFc1_NvH-0949-Control-9.raw]	421.7708740234375	29.2285901509333	8.23541764826667	85.8652959954667	77.62987834720002	5118971.5	5.519958091531115E8	2	7894	0.1891973404432683	1.4507652553699504	0.7435073232772111	421.7688903808594	421.7808532714844
938	421.7809143066406	50.0087370992					1	DETECTED	421.7809 m/z @50.01 [151020OFc1_NvH-0949-Control-9.raw]	421.7809143066406	50.0087370992	8.22069268186667	50.1972372469333	41.97654456506663	1104667.125	1.7405668965053278E8	0	7894	12.96408528464702	0.5029350535143406	0.0106774244888764	421.7808837890625	421.79046630859375
939	421.79876708984375	19.9607120842667					1	DETECTED	421.7988 m/z @19.96 [151020OFc1_NvH-0949-Control-9.raw]	421.79876708984375	19.9607120842667	2.271555744	74.9298215501333	72.6582658061333	310323.09375	2.6204843575341666E8	0	7894	0.14551330002314344	2.54710971700978	4.215898735815696	421.7911376953125	421.8086242675781
940	421.85455322265625	8.2646378016					1	DETECTED	421.8546 m/z @8.26 [151020OFc1_NvH-0949-Control-9.raw]	421.85455322265625	8.2646378016	7.75868099093333	97.9208069576	90.16212596666668	192033.1875	2.8323409470732605E8	0	7894	6.778800254972042	2.6654193321802238	12.63912078162454	421.8515625	421.8545837402344
941	421.8645935058594	49.1253511888					1	DETECTED	421.8646 m/z @49.13 [151020OFc1_NvH-0949-Control-9.raw]	421.8645935058594	49.1253511888	5.16291079706667	99.8541949893333	94.69128419226662	2506878.75	4.103851622333194E8	3	7894	0.1463212141017749	0.5051567288701999	0.011356000840295574	421.8546142578125	421.8745422363281
942	421.87774658203125	34.9689265170667					1	DETECTED	421.8777 m/z @34.97 [151020OFc1_NvH-0949-Control-9.raw]	421.87774658203125	34.9689265170667	5.04619142933333	99.5431857776	94.49699434826667	1697963.5	3.9044196037070197E8	3	7894	2.8312334537102615	0.5048741046863089	0.19380191476989492	421.8746032714844	421.8876953125
943	421.9010009765625	22.3249009634667					1	DETECTED	421.9010 m/z @22.32 [151020OFc1_NvH-0949-Control-9.raw]	421.9010009765625	22.3249009634667	0.879804864	99.8268930074667	98.9470881434667	2450210.25	4.180087948022118E8	3	7894	8.831480153084893	1.544801253028092	0.3047880934277652	421.8910217285156	421.9109802246094
944	421.91168212890625	40.2297509885333					1	DETECTED	421.9117 m/z @40.23 [151020OFc1_NvH-0949-Control-9.raw]	421.91168212890625	40.2297509885333	0.0630119296	98.0594428954667	97.99643096586671	793101.75	3.588951603036316E8	0	7894	0.09225984754061756	0.5494877795055206	0.26020250694013036	421.9110107421875	421.9215087890625
945	421.93353271484375	31.8704684032					1	DETECTED	421.9335 m/z @31.87 [151020OFc1_NvH-0949-Control-9.raw]	421.93353271484375	31.8704684032	0.571400236266667	98.7715036704	98.20010343413333	504238.46875	3.722944163489776E8	0	7894	0.09397099180357316	2.4397775568681865	6.563744020505321	421.923828125	421.9434509277344
946	421.95953369140625	54.7114456234667					1	DETECTED	421.9595 m/z @54.71 [151020OFc1_NvH-0949-Control-9.raw]	421.95953369140625	54.7114456234667	2.49733873493333	99.4881677293333	96.99082899439996	175703.375	3.0499667726932234E8	0	7894	93.08108535460971	0.960637763378578	0.9261221580061411	421.9496154785156	421.9618835449219
947	421.9718933105469	18.2765206165333					1	DETECTED	421.9719 m/z @18.28 [151020OFc1_NvH-0949-Control-9.raw]	421.9718933105469	18.2765206165333	5.08400340746667	99.6630532706667	94.57904986320003	3259322.5	4.094643661886265E8	0	7894	0.2367430768777119	2.2141178639537533	5.280082913466745	421.9619140625	421.98187255859375
948	421.98236083984375	30.6525257010667					1	DETECTED	421.9824 m/z @30.65 [151020OFc1_NvH-0949-Control-9.raw]	421.98236083984375	30.6525257010667	1.792663692	97.5964544928	95.8037908008	1448988.125	3.9576050241247874E8	0	7894	0.08858723171240257	0.5211798152972393	3.6219029780781176	421.9819641113281	421.99224853515625
949	422.01898193359375	27.4189963506667					1	DETECTED	422.0190 m/z @27.42 [151020OFc1_NvH-0949-Control-9.raw]	422.01898193359375	27.4189963506667	0.592031153066667	96.4100889757333	95.81805782266663	269804.1875	3.3671428015815043E8	0	7894	0.6086745606324335	2.470048343287984	4.3481187641264745	422.0090637207031	422.0284118652344
950	422.0435485839844	26.4184914402667					1	DETECTED	422.0435 m/z @26.42 [151020OFc1_NvH-0949-Control-9.raw]	422.0435485839844	26.4184914402667	0.592031153066667	96.3825622306667	95.79053107760002	528493.4375	4.705818064521041E8	0	7894	10.475176756038284	0.5436159236048974	2.106104378631654	422.0338134765625	422.0516357421875
951	422.05780029296875	37.8987093336					1	DETECTED	422.0578 m/z @37.90 [151020OFc1_NvH-0949-Control-9.raw]	422.05780029296875	37.8987093336	0.152964998666667	96.8461901917333	96.69322519306664	164562.21875	3.522487050297081E8	0	7894	64.37578505837598	1.3160918556981087	1.8439684184066507	422.0550231933594	422.06622314453125
952	422.0766296386719	52.0510948008					1	DETECTED	422.0766 m/z @52.05 [151020OFc1_NvH-0949-Control-9.raw]	422.0766296386719	52.0510948008	0.00582914213333333	99.8906196472	99.88479050506666	108136.5546875	3.4762338005320853E8	0	7894	90.26829438009223	0.9587832782862672	0.8747153011848133	422.068115234375	422.0860595703125
953	422.0999450683594	91.8071878178667					1	DETECTED	422.0999 m/z @91.81 [151020OFc1_NvH-0949-Control-9.raw]	422.0999450683594	91.8071878178667	0.2036063536	99.9825291248	99.7789227712	172129.609375	3.700087118001505E8	0	7894	0.06392500125730294	0.5134773833440095	0.029059177527897124	422.0913391113281	422.1098327636719
954	422.1299743652344	90.3607755424					1	DETECTED	422.1300 m/z @90.36 [151020OFc1_NvH-0949-Control-9.raw]	422.1299743652344	90.3607755424	17.3921913317333	96.7910013442667	79.3988100125334	1.2282985E7	3.387147770365806E8	0	7894	0.07590047828732338	1.188237115150263	1.189625104909963	422.12359619140625	422.13800048828125
955	422.1799011230469	13.4057080397333					1	DETECTED	422.1799 m/z @13.41 [151020OFc1_NvH-0949-Control-9.raw]	422.1799011230469	13.4057080397333	9.0353626848	93.9125098330667	84.87714714826669	99864.1796875	3.173789358579508E8	0	7894	1.0425729367548815	9.71057665413745	18.421153308274903	422.17034912109375	422.1799011230469
956	422.1901550292969	20.3960380866667					1	DETECTED	422.1902 m/z @20.40 [151020OFc1_NvH-0949-Control-9.raw]	422.1901550292969	20.3960380866667	6.77873834613333	96.8461901917333	90.06745184559998	1630016.0	4.297375206692185E8	3	7894	0.11778554701421129	0.6227523051235292	3.6431784041477218	422.1802673339844	422.1932067871094
957	422.2032165527344	90.0565458018667					1	DETECTED	422.2032 m/z @90.06 [151020OFc1_NvH-0949-Control-9.raw]	422.2032165527344	90.0565458018667	1.83419826	97.4848749816	95.65067672160001	2983188.25	4.37842890363999E8	0	7894	40.969571077020056	0.5120885404395341	0.00525815519759489	422.1932373046875	422.2034912109375
958	422.2135314941406	29.0499714776					1	DETECTED	422.2135 m/z @29.05 [151020OFc1_NvH-0949-Control-9.raw]	422.2135314941406	29.0499714776	4.9986380816	96.6004870410667	91.6018489594667	3310224.75	4.51165393423612E8	3	7894	0.23161703277229861	2.3862260477601462	0.02118932542950009	422.20355224609375	422.2175598144531
959	422.2275695800781	27.3204145328					1	DETECTED	422.2276 m/z @27.32 [151020OFc1_NvH-0949-Control-9.raw]	422.2275695800781	27.3204145328	4.33919281733333	99.020517252	94.68132443466668	4722483.5	7.30302949449585E8	2	7894	19.40586217085413	0.7682536582733676	0.03536193077920124	422.21759033203125	422.237548828125
960	422.2376403808594	15.4496843658667					1	DETECTED	422.2376 m/z @15.45 [151020OFc1_NvH-0949-Control-9.raw]	422.2376403808594	15.4496843658667	4.7627801184	97.7628151914667	93.0000350730667	3980998.75	5.989444265590686E8	3	7894	0.21210664328291173	1.039548139883984	2.55523768816838	422.2375793457031	422.2475891113281
961	422.25787353515625	27.6108356496					1	DETECTED	422.2579 m/z @27.61 [151020OFc1_NvH-0949-Control-9.raw]	422.25787353515625	27.6108356496	4.07887312106667	99.3115405330667	95.23266741200004	1.05971176E8	2.4774409521785007E9	2	7894	0.2862156341976707	0.6319550631810997	0.9821738096893156	422.24798583984375	422.2678527832031
962	422.26861572265625	36.0915568946667					1	DETECTED	422.2686 m/z @36.09 [151020OFc1_NvH-0949-Control-9.raw]	422.26861572265625	36.0915568946667	6.0039698032	95.4738228816	89.4698530784	8892498.0	5.2033662448970133E8	2	7894	0.21599038086529987	17.21868585436307	0.045866575621900135	422.26788330078125	422.2785949707031
963	422.2790832519531	35.8604074946667					1	DETECTED	422.2791 m/z @35.86 [151020OFc1_NvH-0949-Control-9.raw]	422.2790832519531	35.8604074946667	1.7075836304	57.4995216728	55.7919380424	562213.5	3.27046730155097E8	0	7894	29.587461753915353	0.9208678921887229	0.9475645618666718	422.27862548828125	422.28790283203125
964	422.2920227050781	37.3658862098667					1	DETECTED	422.2920 m/z @37.37 [151020OFc1_NvH-0949-Control-9.raw]	422.2920227050781	37.3658862098667	2.29805125306667	92.2494894285333	89.95143817546662	157498.203125	3.727077138819783E8	0	7894	71.79566672395329	1.282534811263335	2.816755421652162	422.2902526855469	422.3007507324219
965	422.3112487792969	90.7938474117333					1	DETECTED	422.3112 m/z @90.79 [151020OFc1_NvH-0949-Control-9.raw]	422.3112487792969	90.7938474117333	3.8259094672	92.0408813405333	88.2149718733333	121901.671875	2.6670132666317424E8	0	7894	0.25687310570803845	0.5071695038325236	0.007425561253551803	422.30560302734375	422.32061767578125
966	422.4154357910156	10.4554528152					1	DETECTED	422.4154 m/z @10.46 [151020OFc1_NvH-0949-Control-9.raw]	422.4154357910156	10.4554528152	5.54977924266667	96.7544312458667	91.20465200320002	330651.21875	3.41914188050711E8	0	7894	0.17882566322082383	0.6071255800041648	5.1254835539480785	422.40655517578125	422.4253234863281
967	422.46612548828125	22.6554992376					1	DETECTED	422.4661 m/z @22.66 [151020OFc1_NvH-0949-Control-9.raw]	422.46612548828125	22.6554992376	5.23079961466667	94.6937086453333	89.46290903066664	461293.90625	3.683364945286161E8	0	7894	2.399416664083155	0.5328168680110072	0.061649748093310724	422.4564208984375	422.470458984375
968	422.4805908203125	37.1056182621333					1	DETECTED	422.4806 m/z @37.11 [151020OFc1_NvH-0949-Control-9.raw]	422.4805908203125	37.1056182621333	4.84674977786667	99.478668236	94.63191845813333	988678.375	3.682236228382757E8	0	7894	0.20202383830558546	0.5578358466400103	0.032561177080065756	422.4707336425781	422.4905700683594
969	422.5244445800781	20.3561236384					1	DETECTED	422.5244 m/z @20.36 [151020OFc1_NvH-0949-Control-9.raw]	422.5244445800781	20.3561236384	4.56606732986667	98.3262751653333	93.76020783546663	1030310.4375	3.936937303586877E8	0	7894	2.864269289564721	0.5447251611292407	6.259550124597473	422.51446533203125	422.5343933105469
970	422.5397033691406	19.9189037426667					1	DETECTED	422.5397 m/z @19.92 [151020OFc1_NvH-0949-Control-9.raw]	422.5397033691406	19.9189037426667	4.5936671888	90.8515512224	86.2578840336	550291.125	3.052864058231968E8	0	7894	6.77770585763097	0.7951224798222765	0.7299025431156889	422.53460693359375	422.54180908203125
971	422.55181884765625	25.7216058573333					1	DETECTED	422.5518 m/z @25.72 [151020OFc1_NvH-0949-Control-9.raw]	422.55181884765625	25.7216058573333	4.9894112488	96.6189698336	91.62955858480001	1.6535714E7	7.164482179432505E8	3	7894	0.1698880286565938	2.253223263996404	4.486092422683464	422.5418395996094	422.5617980957031
972	422.5625915527344	24.7826414698667					1	DETECTED	422.5626 m/z @24.78 [151020OFc1_NvH-0949-Control-9.raw]	422.5625915527344	24.7826414698667	4.65023128693333	60.5856114482667	55.93538016133337	2156238.5	2.895713433674473E8	3	7894	0.12205822366857788	0.9991837753530289	0.03780153997365544	422.56182861328125	422.5661926269531
973	422.57623291015625	47.4065630136					1	DETECTED	422.5762 m/z @47.41 [151020OFc1_NvH-0949-Control-9.raw]	422.57623291015625	47.4065630136	4.484733292	95.6872519597333	91.2025186677333	5214117.5	6.443504563546953E8	3	7894	0.6486374930353236	0.541950033654573	0.027435990094422127	422.5662536621094	422.5862121582031
974	422.6051025390625	29.7998671474667					1	DETECTED	422.6051 m/z @29.80 [151020OFc1_NvH-0949-Control-9.raw]	422.6051025390625	29.7998671474667	4.8375936464	95.1428537464	90.3052601	256667.265625	3.87852324360494E8	0	7894	9.384210661047103	1.8269545943487873	2.621545412626363	422.5989685058594	422.6058044433594
975	422.6162109375	10.4771817173333					1	DETECTED	422.6162 m/z @10.48 [151020OFc1_NvH-0949-Control-9.raw]	422.6162109375	10.4771817173333	3.95379301653333	95.9059301304	91.95213711386667	388715.46875	3.425678570429718E8	0	7894	0.07415616359960353	1.152955642547526	1.7311713022093391	422.6085205078125	422.6260681152344
976	422.68817138671875	15.3778542162667					1	DETECTED	422.6882 m/z @15.38 [151020OFc1_NvH-0949-Control-9.raw]	422.68817138671875	15.3778542162667	6.95232829066667	98.1977284896	91.24540019893332	355145.40625	3.4156786422177273E8	0	7894	0.042127736605021227	24.18986928410661	0.06557627610079876	422.6866455078125	422.6980895996094
977	422.7152404785156	29.0682402021333					1	DETECTED	422.7152 m/z @29.07 [151020OFc1_NvH-0949-Control-9.raw]	422.7152404785156	29.0682402021333	3.50990885066667	95.5286075952	92.01869874453332	772720.3125	3.3746275834119266E8	0	7894	6.557813199788129	0.510715390863616	0.04857666329579487	422.7053527832031	422.72357177734375
978	422.73358154296875	28.9443663010667					1	DETECTED	422.7336 m/z @28.94 [151020OFc1_NvH-0949-Control-9.raw]	422.73358154296875	28.9443663010667	4.56606732986667	95.7235491669333	91.15748183706663	1.1289465E7	7.213638346410736E8	2	7894	0.23026361129260664	0.5153820693017653	6.769542510545173	422.7236022949219	422.7435607910156
979	422.7481689453125	35.6620520336					1	DETECTED	422.7482 m/z @35.66 [151020OFc1_NvH-0949-Control-9.raw]	422.7481689453125	35.6620520336	5.05562905706667	78.3141597970667	73.25853074000003	2222289.75	4.6156555729214823E8	2	7894	8.142835592443866	0.9812426037184339	0.034686178905605984	422.74359130859375	422.7485046386719
980	422.7585144042969	27.5875157106667					1	DETECTED	422.7585 m/z @27.59 [151020OFc1_NvH-0949-Control-9.raw]	422.7585144042969	27.5875157106667	4.8577581712	99.8541949893333	94.99643681813329	2.9060746E7	1.7621735277362785E9	2	7894	17.931181119649686	9.852476853949504	8.94807070967871	422.74853515625	422.76849365234375
981	422.770751953125	36.0915568946667					1	DETECTED	422.7708 m/z @36.09 [151020OFc1_NvH-0949-Control-9.raw]	422.770751953125	36.0915568946667	6.2160096864	95.5012642850667	89.2852545986667	3502831.0	4.877185807185687E8	2	7894	0.156613991122164	0.5092062167600169	0.017849955497520553	422.7685241699219	422.7802429199219
982	422.81634521484375	10.4881395997333					1	DETECTED	422.8163 m/z @10.49 [151020OFc1_NvH-0949-Control-9.raw]	422.81634521484375	10.4881395997333	4.71750339706667	85.9041227424	81.18661934533334	202633.703125	3.6002879088428557E8	0	7894	0.16186098515989578	0.6533371850796318	0.021205306646603996	422.806640625	422.8263244628906
983	422.8404235839844	46.99528614					1	DETECTED	422.8404 m/z @47.00 [151020OFc1_NvH-0949-Control-9.raw]	422.8404235839844	46.99528614	0.00582914213333333	100.000732913067	99.99490377093366	308377.21875	6.163543194552279E8	2	7894	87.55475517161172	1.2253506308878692	1.524577670681598	422.8310546875	422.84228515625
984	422.8525085449219	24.323586652					1	DETECTED	422.8525 m/z @24.32 [151020OFc1_NvH-0949-Control-9.raw]	422.8525085449219	24.323586652	1.412723912	99.9732582589333	98.5605343469333	433860.03125	3.4826372048885006E8	3	7894	4.006378414340482	3.0288043201669343	0.3358861953991336	422.8427429199219	422.8614501953125
985	422.8714904785156	20.1627497085333					1	DETECTED	422.8715 m/z @20.16 [151020OFc1_NvH-0949-Control-9.raw]	422.8714904785156	20.1627497085333	4.22983595333333	97.9663437728	93.73650781946667	735417.5	3.536489671794187E8	0	7894	0.2588325479737392	0.7041243438392655	0.12550850511383618	422.8615417480469	422.8764343261719
986	422.8864440917969	25.7086559832					1	DETECTED	422.8864 m/z @25.71 [151020OFc1_NvH-0949-Control-9.raw]	422.8864440917969	25.7086559832	4.6026711304	99.4228229618667	94.8201518314667	1.2313234E7	6.855895695701708E8	3	7894	4.747127722223269	0.6804269297791686	0.037283576368341106	422.87646484375	422.89642333984375
987	422.8967590332031	24.7516917088					1	DETECTED	422.8968 m/z @24.75 [151020OFc1_NvH-0949-Control-9.raw]	422.8967590332031	24.7516917088	4.72660945173333	99.6997195581333	94.97311010639997	1466390.0	3.823394783244605E8	3	7894	2.325231123029372	1.0083172804408822	0.9979978804448446	422.8964538574219	422.900634765625
988	422.9106750488281	47.2710664234667					1	DETECTED	422.9107 m/z @47.27 [151020OFc1_NvH-0949-Control-9.raw]	422.9106750488281	47.2710664234667	0.034613996	98.6885067333333	98.6538927373333	3832604.0	6.269456332212591E8	0	7894	24.60021051151119	0.511398839040428	0.053498759981598115	422.9007568359375	422.9205627441406
989	422.9554748535156	16.2239276746667					1	DETECTED	422.9555 m/z @16.22 [151020OFc1_NvH-0949-Control-9.raw]	422.9554748535156	16.2239276746667	1.73827852346667	99.5067177762667	97.76843925280002	496905.0	3.465669300680288E8	0	7894	0.0511001787254699	0.5418183428231786	440.28861347591254	422.94598388671875	422.96539306640625
990	422.96734619140625	22.6655476906667					1	DETECTED	422.9673 m/z @22.67 [151020OFc1_NvH-0949-Control-9.raw]	422.96734619140625	22.6655476906667	5.73864206906667	94.1353159514667	88.39667388240002	268087.34375	3.4463100813487417E8	0	7894	27.173621630960504	3.3976439077899534	0.0919702663688535	422.965576171875	422.97723388671875
991	422.9803771972656	54.1718871610667					1	DETECTED	422.9804 m/z @54.17 [151020OFc1_NvH-0949-Control-9.raw]	422.9803771972656	54.1718871610667	10.4427379549333	72.9843312874667	62.5415933325334	206133.921875	2.7921921558467996E8	0	7894	36.03582904569359	0.7151018767564016	0.5231025999260028	422.9774475097656	422.9832458496094
992	422.9933166503906	24.3744443341333					1	DETECTED	422.9933 m/z @24.37 [151020OFc1_NvH-0949-Control-9.raw]	422.9933166503906	24.3744443341333	0.580810208533333	96.7179206872	96.13711047866667	357940.59375	3.523216704259522E8	0	7894	0.6321513084168124	2.975687383051561	0.18055853630252341	422.9834289550781	423.00311279296875
993	423.00848388671875	26.4611164421333					1	DETECTED	423.0085 m/z @26.46 [151020OFc1_NvH-0949-Control-9.raw]	423.00848388671875	26.4611164421333	0.0150500802666667	96.7179206872	96.70287060693335	217395.140625	3.480131733146208E8	0	7894	20.566063553635654	1.9289280987991437	3.432298100475362	423.0037841796875	423.0108642578125
994	423.02178955078125	18.3854905618667					1	DETECTED	423.0218 m/z @18.39 [151020OFc1_NvH-0949-Control-9.raw]	423.02178955078125	18.3854905618667	0.152964998666667	96.1637149293333	96.01074993066663	239351.375	3.522482228842672E8	0	7894	7.969256382627195	5.349478856092288	9.896756317261659	423.01202392578125	423.0317687988281
995	423.0552978515625	24.8497243618667					1	DETECTED	423.0553 m/z @24.85 [151020OFc1_NvH-0949-Control-9.raw]	423.0552978515625	24.8497243618667	0.580810208533333	96.2093767616	95.62856655306666	197036.453125	3.3808884198960376E8	0	7894	3.8544392206460536	2.05616310075405	3.781488585573039	423.0456237792969	423.0645446777344
996	423.0936584472656	47.0453791797333					1	DETECTED	423.0937 m/z @47.05 [151020OFc1_NvH-0949-Control-9.raw]	423.0936584472656	47.0453791797333	0.00582914213333333	99.7179546421333	99.71212549999996	118746.2734375	3.2976950557714707E8	0	7894	90.46123422350871	1.0639435114526157	1.0816360799708804	423.08367919921875	423.0984191894531
997	423.1091003417969	57.8878318384					1	DETECTED	423.1091 m/z @57.89 [151020OFc1_NvH-0949-Control-9.raw]	423.1091003417969	57.8878318384	0.142031673333333	99.3578985714667	99.21586689813337	138864.703125	3.084329058678485E8	0	7894	86.30646809787709	0.8828530512081029	0.6524749717825544	423.09918212890625	423.1186828613281
998	423.13348388671875	90.3735900872					1	DETECTED	423.1335 m/z @90.37 [151020OFc1_NvH-0949-Control-9.raw]	423.13348388671875	90.3735900872	51.7897580882667	96.8461901917333	45.0564321034666	2105623.25	2.1871475583664197E8	0	7894	0.07545188463012664	1.096898614114457	1.1567803329215833	423.127197265625	423.1429748535156
999	423.1692199707031	91.0165534322667					1	DETECTED	423.1692 m/z @91.02 [151020OFc1_NvH-0949-Control-9.raw]	423.1692199707031	91.0165534322667	5.08400340746667	93.8675579725333	88.78355456506664	324116.6875	3.26195311014488E8	0	7894	0.08472061320313173	0.5006080893806565	1.4637574165630987	423.16082763671875	423.17877197265625
1000	423.19171142578125	27.5080957189333					1	DETECTED	423.1917 m/z @27.51 [151020OFc1_NvH-0949-Control-9.raw]	423.19171142578125	27.5080957189333	6.8551709624	94.9153935904	88.060222628	401034.875	3.535643686396283E8	0	7894	8.554340931015883	2.6887003461898717	6.1077964377363285	423.1818542480469	423.1921081542969
1001	423.2021179199219	30.1374379144					1	DETECTED	423.2021 m/z @30.14 [151020OFc1_NvH-0949-Control-9.raw]	423.2021179199219	30.1374379144	1.83419826	95.5104306056	93.67623234560001	538337.0625	3.89190116494154E8	0	7894	62.73990285965819	1.7850830795686996	0.022494797707999687	423.1921691894531	423.2103576660156
1002	423.2203674316406	25.7216058573333					1	DETECTED	423.2204 m/z @25.72 [151020OFc1_NvH-0949-Control-9.raw]	423.2203674316406	25.7216058573333	4.321214416	99.5705276170667	95.2493132010667	5670627.5	7.920879135452926E8	4	7894	26.110220169311667	2.3881712062880487	0.021865382353669624	423.21038818359375	423.2303466796875
1003	423.2367248535156	17.203283396					1	DETECTED	423.2367 m/z @17.20 [151020OFc1_NvH-0949-Control-9.raw]	423.2367248535156	17.203283396	4.46668120773333	99.0851374602667	94.61845625253336	5381860.5	7.962682528823565E8	2	7894	17.921072119995145	3.505201298370524	0.5218826273748346	423.2303771972656	423.24664306640625
1004	423.24786376953125	27.5980862552					1	DETECTED	423.2479 m/z @27.60 [151020OFc1_NvH-0949-Control-9.raw]	423.24786376953125	27.5980862552	10.1596917157333	61.7528978962667	51.5932061805334	593506.375	2.7413323242033744E8	0	7894	0.07096347618147547	2.0017715265201628	1.186807662348605	423.2467346191406	423.2479248046875
1005	423.2579650878906	32.9132746096					1	DETECTED	423.2580 m/z @32.91 [151020OFc1_NvH-0949-Control-9.raw]	423.2579650878906	32.9132746096	0.521760702933333	99.9732582589333	99.45149755599996	1.6059959E7	1.3995873995479116E9	2	7894	18.8174244198078	0.8737196439303093	6.163434798572173	423.24798583984375	423.2679443359375
1006	423.27020263671875	51.0086360053333					1	DETECTED	423.2702 m/z @51.01 [151020OFc1_NvH-0949-Control-9.raw]	423.27020263671875	51.0086360053333	4.894549124	96.9473620112	92.0528128872	2174301.75	4.1589618300968075E8	2	7894	0.1503691374497862	0.5089859303808821	1.2573772593494525	423.2679748535156	423.27972412109375
1007	423.283935546875	7.698684216					1	DETECTED	423.2839 m/z @7.70 [151020OFc1_NvH-0949-Control-9.raw]	423.283935546875	7.698684216	5.37995826186667	92.1786488514667	86.79869058960003	183149.75	2.827997171902614E8	2	7894	0.07885570825201693	1.1328466304389946	1146.8766212357789	423.2802429199219	423.2938232421875
1008	423.3160095214844	43.0239025997333					1	DETECTED	423.3160 m/z @43.02 [151020OFc1_NvH-0949-Control-9.raw]	423.3160095214844	43.0239025997333	10.5822035157333	92.4699615968	81.8877580810667	95502.390625	3.091003306392864E8	0	7894	81.29621873496089	1.262075667939555	1.4973189360112633	423.3074951171875	423.3160095214844
1009	423.32904052734375	91.4809042629333					1	DETECTED	423.3290 m/z @91.48 [151020OFc1_NvH-0949-Control-9.raw]	423.32904052734375	91.4809042629333	33.920496564	98.3538725690667	64.43337600506669	132839.984375	1.9920781909407276E8	0	7894	0.3269315700765958	0.5597022205096435	0.3558346827770793	423.3247985839844	423.33221435546875
1010	423.3468017578125	91.4809042629333					1	DETECTED	423.3468 m/z @91.48 [151020OFc1_NvH-0949-Control-9.raw]	423.3468017578125	91.4809042629333	22.9647480122667	99.4692393221333	76.50449130986661	375639.0625	3.340880480961636E8	0	7894	0.20686613717163027	1.058905037310913	1.78676518651999	423.3371887207031	423.3554992675781
1011	423.3834533691406	91.4809042629333					1	DETECTED	423.3835 m/z @91.48 [151020OFc1_NvH-0949-Control-9.raw]	423.3834533691406	91.4809042629333	10.7780386346667	92.5439939482667	81.7659553136	511456.03125	3.612278876955918E8	0	7894	72.57231983415161	17.779534313989362	0.02950152922287679	423.37548828125	423.39208984375
1012	423.4029541015625	42.4060301778667					1	DETECTED	423.4030 m/z @42.41 [151020OFc1_NvH-0949-Control-9.raw]	423.4029541015625	42.4060301778667	4.58403619066667	97.8463431549333	93.26230696426663	136886.296875	3.633500566985617E8	0	7894	88.42244750269663	1.3396808094339396	1.6767340504361394	423.3937072753906	423.4094543457031
1013	423.4521179199219	18.9055674757333					1	DETECTED	423.4521 m/z @18.91 [151020OFc1_NvH-0949-Control-9.raw]	423.4521179199219	18.9055674757333	5.11673478666667	99.1308970512	94.01416226453333	333028.09375	3.682234968678615E8	0	7894	2.7358626956466736	5.252290550460015	0.21334383981773622	423.4422302246094	423.45794677734375
1014	423.468017578125	13.4792094242667					1	DETECTED	423.4680 m/z @13.48 [151020OFc1_NvH-0949-Control-9.raw]	423.468017578125	13.4792094242667	4.539142984	98.2890091445333	93.7498661605333	2566565.0	4.1198282696430403E8	4	7894	0.14296396475566198	52.56185346662493	1.3695000244911177	423.45831298828125	423.4777526855469
1015	423.509765625	16.5384260829333					1	DETECTED	423.5098 m/z @16.54 [151020OFc1_NvH-0949-Control-9.raw]	423.509765625	16.5384260829333	7.8744175784	94.2598098586667	86.3853922802667	414053.71875	3.179718206959204E8	0	7894	0.07277821052004185	1.161831888718842	0.04514507672798287	423.4998779296875	423.5193176269531
1016	423.5302429199219	58.6578355104					1	DETECTED	423.5302 m/z @58.66 [151020OFc1_NvH-0949-Control-9.raw]	423.5302429199219	58.6578355104	4.4025713816	91.8071878178667	87.4046164362667	112049.0390625	3.337040560235887E8	0	7894	81.88771607430171	0.839842805872547	0.6248249745263342	423.5203857421875	423.5309143066406
1017	423.5409240722656	32.85434618					1	DETECTED	423.5409 m/z @32.85 [151020OFc1_NvH-0949-Control-9.raw]	423.5409240722656	32.85434618	4.31236000533333	74.2832816341333	69.97092162879997	1024534.6875	3.227379351196844E8	0	7894	0.044633727024411485	0.5049350514004736	0.42953666022843545	423.53118896484375	423.5417175292969
1018	423.5517272949219	23.1321064165333					1	DETECTED	423.5517 m/z @23.13 [151020OFc1_NvH-0949-Control-9.raw]	423.5517272949219	23.1321064165333	3.8985188656	88.4771581338667	84.5786392682667	2013149.75	4.191757451538244E8	3	7894	5.783494587713829	0.6596484978995928	0.7071540306860445	423.541748046875	423.55316162109375
1019	423.5632019042969	49.3642991096					1	DETECTED	423.5632 m/z @49.36 [151020OFc1_NvH-0949-Control-9.raw]	423.5632019042969	49.3642991096	4.71750339706667	95.3920610690667	90.67455767200003	3461070.0	4.934446742903189E8	3	7894	19.026589194403005	0.5027329085246602	0.007231433557367301	423.55322265625	423.5730285644531
1020	423.5733642578125	23.0688427405333					1	DETECTED	423.5734 m/z @23.07 [151020OFc1_NvH-0949-Control-9.raw]	423.5733642578125	23.0688427405333	4.97005683866667	48.2382741944	43.26821735573333	427180.90625	1.8358329355631417E8	0	7894	9.113779662461106	2.6396389902452935	1.552069364016134	423.5732116699219	423.57598876953125
1021	423.5860290527344	46.9369828557333					1	DETECTED	423.5860 m/z @46.94 [151020OFc1_NvH-0949-Control-9.raw]	423.5860290527344	46.9369828557333	4.18552583946667	98.8899914144	94.70446557493334	1111157.625	3.7220656442993975E8	3	7894	1.7776320648552755	0.5168943371157513	0.013114239980120969	423.5760498046875	423.5956115722656
1022	423.59906005859375	47.1435698365333					1	DETECTED	423.5991 m/z @47.14 [151020OFc1_NvH-0949-Control-9.raw]	423.59906005859375	47.1435698365333	4.65937470746667	97.1036181768	92.44424346933333	418537.3125	3.480830557510901E8	0	7894	0.02290774449787847	1.1425239052350062	1.2810561290418727	423.5960998535156	423.60809326171875
1023	423.6873779296875	31.6693075666667					1	DETECTED	423.6874 m/z @31.67 [151020OFc1_NvH-0949-Control-9.raw]	423.6873779296875	31.6693075666667	4.8577581712	74.7655735501333	69.9078153789333	357649.9375	2.7068896395953435E8	0	7894	0.45921356683988535	1.3036884655154117	0.015267286764304387	423.6773986816406	423.6928405761719
1024	423.7028503417969	26.9152841498667					1	DETECTED	423.7029 m/z @26.92 [151020OFc1_NvH-0949-Control-9.raw]	423.7028503417969	26.9152841498667	3.33747718693333	94.3801561946667	91.04267900773337	532996.3125	3.66724826736864E8	0	7894	6.118173332385432	4.169337294126131	0.3074861838372679	423.69287109375	423.708740234375
1025	423.71875	13.4792094242667					1	DETECTED	423.7188 m/z @13.48 [151020OFc1_NvH-0949-Control-9.raw]	423.71875	13.4792094242667	4.6902019344	98.4284530357333	93.7382511013333	2466771.75	4.224040624267692E8	2	7894	10.8799231983209	18.687433466355067	3.464749132941463	423.7087707519531	423.7220458984375
1026	423.7320861816406	18.4907098312					1	DETECTED	423.7321 m/z @18.49 [151020OFc1_NvH-0949-Control-9.raw]	423.7320861816406	18.4907098312	5.91551114373333	94.9337101336	89.01819898986668	4256741.0	4.5409119923150444E8	2	7894	0.25425747475399874	1.060581542691263	26.18761544177916	423.72210693359375	423.73486328125
1027	423.7449951171875	35.1889966269333					1	DETECTED	423.7450 m/z @35.19 [151020OFc1_NvH-0949-Control-9.raw]	423.7449951171875	35.1889966269333	4.484733292	97.8186415522667	93.3339082602667	1.9680576E7	8.159922533684138E8	2	7894	0.21666226159977242	0.5442355548252553	0.16003195604450735	423.73504638671875	423.7549743652344
1028	423.7593994140625	32.9634704338667					1	DETECTED	423.7594 m/z @32.96 [151020OFc1_NvH-0949-Control-9.raw]	423.7593994140625	32.9634704338667	7.5560479944	97.1406644928	89.5846164984	7625408.5	6.86297414607374E8	0	7894	32.02506383887017	1.3708386098882703	2.16030224992186	423.75506591796875	423.7693786621094
1029	423.7696838378906	32.2280061397333					1	DETECTED	423.7697 m/z @32.23 [151020OFc1_NvH-0949-Control-9.raw]	423.7696838378906	32.2280061397333	9.14550897281667	96.0424972210667	86.89698824825003	889837.9375	3.814660094776147E8	0	7894	32.13951872732815	0.6447596473784175	0.2838133878123904	423.7694091796875	423.77886962890625
1030	423.7918701171875	18.9149885685333					1	DETECTED	423.7919 m/z @18.91 [151020OFc1_NvH-0949-Control-9.raw]	423.7918701171875	18.9149885685333	6.13115168346667	99.27419502	93.14304333653332	198469.859375	3.237594996162656E8	0	7894	11.225384584216034	4.127533336157193	7.118981096168342	423.78302001953125	423.8010559082031
1031	423.84417724609375	16.5071830629333					1	DETECTED	423.8442 m/z @16.51 [151020OFc1_NvH-0949-Control-9.raw]	423.84417724609375	16.5071830629333	0.00582914213333333	100.000732913067	99.99490377093366	197188.40625	3.3319601825939566E8	0	7894	42.43878308274877	3.7328589770430436	6.599388725977201	423.8343811035156	423.8541259765625
1032	423.85614013671875	14.5762987448					1	DETECTED	423.8561 m/z @14.58 [151020OFc1_NvH-0949-Control-9.raw]	423.85614013671875	14.5762987448	5.67302591493333	98.3631285576	92.69010264266667	187863.03125	3.114099436803128E8	0	7894	0.16698763466012245	5.205394938124947	0.014058730138954392	423.85430908203125	423.8620300292969
1033	423.87213134765625	40.8510236261333					1	DETECTED	423.8721 m/z @40.85 [151020OFc1_NvH-0949-Control-9.raw]	423.87213134765625	40.8510236261333	4.30343320213333	99.0851374602667	94.78170425813336	329906.40625	3.14950670858829E8	0	7894	7.811303158072278	1.3949579394430922	2.331151218209378	423.8622131347656	423.87432861328125
1034	423.88433837890625	33.3692506605333					1	DETECTED	423.8843 m/z @33.37 [151020OFc1_NvH-0949-Control-9.raw]	423.88433837890625	33.3692506605333	2.68516985786667	99.2184150757333	96.53324521786664	859083.6875	4.10502391263541E8	0	7894	7.552687269014374	0.5685128310817178	0.016947492393001053	423.8743896484375	423.8887023925781
1035	423.8987731933594	14.4250129064					1	DETECTED	423.8988 m/z @14.43 [151020OFc1_NvH-0949-Control-9.raw]	423.8987731933594	14.4250129064	2.16420077386667	99.7906246232	97.62642384933334	5275660.0	5.139042331016549E8	3	7894	0.25377693836679427	2.7838066419642655	96.64982570265597	423.8887939453125	423.9085998535156
1036	423.9132080078125	47.2580416773333					1	DETECTED	423.9132 m/z @47.26 [151020OFc1_NvH-0949-Control-9.raw]	423.9132080078125	47.2580416773333	4.22983595333333	99.2557312261333	95.02589527279997	598561.375	4.149884044861731E8	0	7894	29.043687167392964	1.092099432755473	0.002526431869515273	423.9088134765625	423.9231262207031
1037	423.9486083984375	27.2375983237333					1	DETECTED	423.9486 m/z @27.24 [151020OFc1_NvH-0949-Control-9.raw]	423.9486083984375	27.2375983237333	4.49369526373333	98.3911164938667	93.89742123013338	308149.96875	3.375299862944906E8	0	7894	3.568620009181263	1.9653184475596446	1.8137682093783016	423.9388122558594	423.9488830566406
1038	423.9588928222656	19.1342359002667					1	DETECTED	423.9589 m/z @19.13 [151020OFc1_NvH-0949-Control-9.raw]	423.9588928222656	19.1342359002667	1.12595841653333	98.8991251082667	97.77316669173337	385953.65625	3.3643961347255194E8	0	7894	83.69299431909906	3.257937546081201	28.088010052322726	423.9499206542969	423.9593811035156
1039	423.969482421875	13.5125613581333					1	DETECTED	423.9695 m/z @13.51 [151020OFc1_NvH-0949-Control-9.raw]	423.969482421875	13.5125613581333	0.172940018933333	99.2278126114667	99.05487259253337	1153135.375	3.716637097009846E8	0	7894	0.1318208214713632	18.41095823929359	180.1461694376179	423.9596252441406	423.97454833984375
1040	423.9847106933594	43.7327299378667					1	DETECTED	423.9847 m/z @43.73 [151020OFc1_NvH-0949-Control-9.raw]	423.9847106933594	43.7327299378667	4.3753428912	99.1539072082667	94.7785643170667	1596066.75	3.785841030702372E8	4	7894	0.11658585628370588	0.532994269134949	8.87622551510286	423.9747619628906	423.99456787109375
1041	424.0081787109375	61.3372130717333					1	DETECTED	424.0082 m/z @61.34 [151020OFc1_NvH-0949-Control-9.raw]	424.0081787109375	61.3372130717333	0.00582914213333333	99.8633132344	99.85748409226666	133075.296875	3.5771770615915483E8	0	7894	55.728924703176794	0.8237303463193202	0.6470009600723962	423.9983825683594	424.0179748535156
1042	424.0381774902344	37.0865191013333					1	DETECTED	424.0382 m/z @37.09 [151020OFc1_NvH-0949-Control-9.raw]	424.0381774902344	37.0865191013333	0.034613996	99.9362314994667	99.9016175034667	131291.796875	3.6731034816781706E8	0	7894	89.65498725543223	1.4260764956959222	1.6454201316942862	424.0284423828125	424.04766845703125
1043	424.0724182128906	34.2134721581333					1	DETECTED	424.0724 m/z @34.21 [151020OFc1_NvH-0949-Control-9.raw]	424.0724182128906	34.2134721581333	0.770050173333333	98.4655943098667	97.69554413653337	115293.453125	3.758770056949334E8	0	7894	96.79084083009903	1.4931246393650628	1.9805533209579884	424.06689453125	424.0764465332031
1044	424.0865173339844	53.6644054821333					1	DETECTED	424.0865 m/z @53.66 [151020OFc1_NvH-0949-Control-9.raw]	424.0865173339844	53.6644054821333	0.00582914213333333	99.7542749405333	99.74844579839997	129175.171875	3.2286738152681696E8	0	7894	53.75997275037301	0.9421560969694671	0.8110475642345425	424.07720947265625	424.0963134765625
1045	424.12579345703125	90.3735900872					1	DETECTED	424.1258 m/z @90.37 [151020OFc1_NvH-0949-Control-9.raw]	424.12579345703125	90.3735900872	20.8524012658667	91.424017284	70.5716160181333	968700.8125	2.846544262318653E8	0	7894	0.07801175206525102	1.1759843610525693	1.0514814455708619	424.1221923828125	424.13397216796875
1046	424.1522216796875	90.2118148856					1	DETECTED	424.1522 m/z @90.21 [151020OFc1_NvH-0949-Control-9.raw]	424.1522216796875	90.2118148856	6.13115168346667	95.9512982445333	89.82014656106664	87219.75	2.876140297298973E8	0	7894	1.4191867640475095	0.5341308164109942	0.0157155093261103	424.1490173339844	424.162109375
1047	424.17315673828125	39.1296307485333					1	DETECTED	424.1732 m/z @39.13 [151020OFc1_NvH-0949-Control-9.raw]	424.17315673828125	39.1296307485333	6.74692666266667	94.960889156	88.21396249333333	177204.78125	3.387442155890235E8	0	7894	51.97496845977552	1.3620536793255962	2.1306511273781052	424.1633605957031	424.1831359863281
1048	424.1995544433594	12.8215919749333					1	DETECTED	424.1996 m/z @12.82 [151020OFc1_NvH-0949-Control-9.raw]	424.1995544433594	12.8215919749333	1.83419826	97.8555990978667	96.02140083786671	443562.875	3.6521342411224985E8	0	7894	77.33215873473318	0.5069640344386757	2.6063324571546027	424.18963623046875	424.2015380859375
1049	424.2115478515625	26.1945608797333					1	DETECTED	424.2115 m/z @26.19 [151020OFc1_NvH-0949-Control-9.raw]	424.2115478515625	26.1945608797333	3.34642687573333	98.2162597613333	94.86983288559998	2649083.25	5.552142552340809E8	2	7894	16.231475829594544	0.774167589090306	7.112956221953462	424.2016296386719	424.2215270996094
1050	424.2221374511719	15.71758564					1	DETECTED	424.2221 m/z @15.72 [151020OFc1_NvH-0949-Control-9.raw]	424.2221374511719	15.71758564	4.82851055653333	95.7420526754667	90.91354211893336	1557475.0	4.409039625448749E8	2	7894	2.3611215381452713	1.196510552238304	1.375286628146158	424.2215881347656	424.2231140136719
1051	424.2331237792969	40.3025860472					1	DETECTED	424.2331 m/z @40.30 [151020OFc1_NvH-0949-Control-9.raw]	424.2331237792969	40.3025860472	4.84674977786667	99.9089982757333	95.06224849786662	1.3521578E7	1.0038570875284632E9	2	7894	17.896480507180552	0.5943719836145179	0.01185122211713602	424.22314453125	424.24310302734375
1052	424.2465515136719	35.1762137450667					1	DETECTED	424.2466 m/z @35.18 [151020OFc1_NvH-0949-Control-9.raw]	424.2465515136719	35.1762137450667	4.30343320213333	99.6723830512	95.36894984906667	9303297.0	5.466612966877146E8	2	7894	0.1868422108952572	0.8076612457282939	2.2171248673448867	424.2431335449219	424.25653076171875
1053	424.2689208984375	54.7332658045333					1	DETECTED	424.2689 m/z @54.73 [151020OFc1_NvH-0949-Control-9.raw]	424.2689208984375	54.7332658045333	5.99472029893333	97.2244674032	91.22974710426666	2168413.75	4.3498522771627295E8	0	7894	21.986722864810083	0.9454792147047612	0.006374174577429056	424.2589416503906	424.2785949707031
1054	424.30340576171875	90.004125308					1	DETECTED	424.3034 m/z @90.00 [151020OFc1_NvH-0949-Control-9.raw]	424.30340576171875	90.004125308	19.4712422138667	92.4026647032	72.9314224893333	182867.53125	2.902297159957645E8	0	7894	0.9989272906925919	0.5134405266012264	0.026789560562106768	424.2940979003906	424.30645751953125
1055	424.32733154296875	91.4809042629333					1	DETECTED	424.3273 m/z @91.48 [151020OFc1_NvH-0949-Control-9.raw]	424.32733154296875	91.4809042629333	5.78638509093333	96.9293764845333	91.14299139359996	435561.28125	3.120752088139084E8	0	7894	1.2512895290253283	1.2114677880696636	0.7503876108501205	424.31903076171875	424.3341369628906
1056	424.3659973144531	58.2884445336					1	DETECTED	424.3660 m/z @58.29 [151020OFc1_NvH-0949-Control-9.raw]	424.3659973144531	58.2884445336	6.63957965413333	92.0991574946667	85.45957784053337	82884.6015625	2.8496267896523684E8	0	7894	83.8795785507202	0.8273132240173235	0.6546264480346471	424.3612976074219	424.3674011230469
1057	424.44427490234375	48.2518443136					1	DETECTED	424.4443 m/z @48.25 [151020OFc1_NvH-0949-Control-9.raw]	424.44427490234375	48.2518443136	4.6716956872	95.4738228816	90.8021271944	153998.703125	3.1213066403334606E8	0	7894	47.23554475605558	1.0417831289748498	1.3037821848040154	424.4345397949219	424.44873046875
1058	424.458740234375	36.8325983098667					1	DETECTED	424.4587 m/z @36.83 [151020OFc1_NvH-0949-Control-9.raw]	424.458740234375	36.8325983098667	4.5936671888	99.0575310517333	94.46386386293331	750952.5	3.56658692037071E8	2	7894	16.72840472521207	2.2569384066705305	0.007808769750143497	424.4493408203125	424.46295166015625
1059	424.47296142578125	15.7832395597333					1	DETECTED	424.4730 m/z @15.78 [151020OFc1_NvH-0949-Control-9.raw]	424.47296142578125	15.7832395597333	4.9512281576	98.9278225008	93.9765943432	1449775.625	3.946320163010218E8	4	7894	0.16044732279432594	0.5336183880451847	18.116267398993905	424.4631042480469	424.48291015625
1060	424.4941101074219	30.0859636634667					1	DETECTED	424.4941 m/z @30.09 [151020OFc1_NvH-0949-Control-9.raw]	424.4941101074219	30.0859636634667	2.6583119064	92.7978855698667	90.13957366346669	2400418.75	3.8386760859430563E8	0	7894	0.1704589152802285	1.064812097868535	0.010202925649279717	424.4841613769531	424.50408935546875
1061	424.50799560546875	14.8192524752					1	DETECTED	424.5080 m/z @14.82 [151020OFc1_NvH-0949-Control-9.raw]	424.50799560546875	14.8192524752	4.3571323584	73.198383176	68.8412508176	278310.03125	2.6556037594782525E8	0	7894	0.04887168550642862	234.5629493990376	0.8302767469758427	424.5045166015625	424.5179443359375
1062	424.5338134765625	12.7801674072					1	DETECTED	424.5338 m/z @12.78 [151020OFc1_NvH-0949-Control-9.raw]	424.5338134765625	12.7801674072	5.4409349088	94.0410393669333	88.6001044581333	240113.15625	3.4337965842877066E8	0	7894	0.12956245864312876	0.6471764514210857	23.227573590373197	424.5240478515625	424.5437927246094
1063	424.5466613769531	37.3069490794667					1	DETECTED	424.5467 m/z @37.31 [151020OFc1_NvH-0949-Control-9.raw]	424.5466613769531	37.3069490794667	3.78707862453333	77.8779652877333	74.09088666319997	137952.8125	3.0908709700718695E8	0	7894	67.05940106954833	1.180022211129056	1.550955276291929	424.5438232421875	424.5489501953125
1064	424.5589904785156	21.7099354808					1	DETECTED	424.5590 m/z @21.71 [151020OFc1_NvH-0949-Control-9.raw]	424.5589904785156	21.7099354808	4.58403619066667	97.8648285546667	93.28079236400004	2498692.5	4.308825272906081E8	0	7894	11.755452411251282	0.8692385380000656	1.5998899770153052	424.54901123046875	424.5689392089844
1065	424.56988525390625	17.6484176586667					1	DETECTED	424.5699 m/z @17.65 [151020OFc1_NvH-0949-Control-9.raw]	424.56988525390625	17.6484176586667	2.43372277066667	36.8325983098667	34.39887553920003	444768.34375	1.0489858054012911E8	0	7894	0.1513780869823016	0.5084475665756104	0.8702087819487988	424.56903076171875	424.5707702636719
1066	424.5809326171875	43.8709907909333					1	DETECTED	424.5809 m/z @43.87 [151020OFc1_NvH-0949-Control-9.raw]	424.5809326171875	43.8709907909333	4.27657505013333	94.5459067621333	90.26933171199997	1.0537257E7	4.7801429049986196E8	3	7894	0.2007278642981447	1.036747880542867	1.013077838926577	424.5709533691406	424.59051513671875
1067	424.6896057128906	40.0402220869333					1	DETECTED	424.6896 m/z @40.04 [151020OFc1_NvH-0949-Control-9.raw]	424.6896057128906	40.0402220869333	9.21726711173333	78.5038389221333	69.28657181039996	185222.578125	3.091931147039629E8	0	7894	66.89140884673948	1.1740760084378306	1.3551221841392356	424.67999267578125	424.6903076171875
1068	424.7005920410156	29.4050907757333					1	DETECTED	424.7006 m/z @29.41 [151020OFc1_NvH-0949-Control-9.raw]	424.7005920410156	29.4050907757333	5.1263701144	95.7327466069333	90.6063764925333	719391.3125	3.184028628041577E8	0	7894	0.15763361230293782	2.611036426093487	0.015596986104672141	424.69061279296875	424.7005920410156
1069	424.7106018066406	27.46242116					1	DETECTED	424.7106 m/z @27.46 [151020OFc1_NvH-0949-Control-9.raw]	424.7106018066406	27.46242116	4.65023128693333	100.000732913067	95.35050162613366	7571094.5	6.941385878003122E8	2	7894	0.3457721861744716	1.6199322858766392	0.12493607640712208	424.70062255859375	424.7205810546875
1070	424.72113037109375	22.7089276813333					1	DETECTED	424.7211 m/z @22.71 [151020OFc1_NvH-0949-Control-9.raw]	424.72113037109375	22.7089276813333	9.35735729253333	51.6465101970667	42.289152904533374	610370.75	2.344004207646461E8	0	7894	0.06941696059032054	1.7885657634802936	7.373166641824643	424.7206115722656	424.7212219238281
1071	424.73126220703125	40.8069529976					1	DETECTED	424.7313 m/z @40.81 [151020OFc1_NvH-0949-Control-9.raw]	424.73126220703125	40.8069529976	4.19430945466667	98.2162597613333	94.02195030666664	5.25716E7	1.3541688095518556E9	2	7894	0.1815947768372297	0.5104089194745975	0.4391666142483134	424.7212829589844	424.7411804199219
1072	424.7480773925781	35.2069341328					1	DETECTED	424.7481 m/z @35.21 [151020OFc1_NvH-0949-Control-9.raw]	424.7480773925781	35.2069341328	4.539142984	82.246187968	77.707044984	2614830.5	4.202302048093877E8	2	7894	5.177959361684742	1.0087265365855167	5.882539336463009	424.7413024902344	424.7550964355469
1073	424.76568603515625	49.7438567816					1	DETECTED	424.7657 m/z @49.74 [151020OFc1_NvH-0949-Control-9.raw]	424.76568603515625	49.7438567816	5.75697067893333	99.7815210304	94.02455035146667	3160595.25	5.198962188289003E8	2	7894	0.2252158723168165	0.5046340987712087	0.00944038970441023	424.7558288574219	424.77520751953125
1074	424.84332275390625	14.8001629677333					1	DETECTED	424.8433 m/z @14.80 [151020OFc1_NvH-0949-Control-9.raw]	424.84332275390625	14.8001629677333	0.00582914213333333	100.000732913067	99.99490377093366	162114.1875	3.521659674278548E8	0	7894	0.10455259198918299	3.5000706742777674	5.653050357997546	424.8333740234375	424.84552001953125
1075	424.8559265136719	15.3876624738667					1	DETECTED	424.8559 m/z @15.39 [151020OFc1_NvH-0949-Control-9.raw]	424.8559265136719	15.3876624738667	0.890602938933333	99.8724887296	98.98188579066667	254751.1875	3.525647450498895E8	0	7894	0.0836875469860523	6.1735381192067065	0.030212042200817624	424.8459777832031	424.8641052246094
1076	424.8741149902344	25.2740188584					1	DETECTED	424.8741 m/z @25.27 [151020OFc1_NvH-0949-Control-9.raw]	424.8741149902344	25.2740188584	3.66186925546667	99.799603676	96.13773442053333	656422.125	3.7427189072504383E8	0	7894	0.11393207560423946	0.5271176122659929	0.19481595583392197	424.8641357421875	424.8840637207031
1077	424.89794921875	37.8987093336					1	DETECTED	424.8979 m/z @37.90 [151020OFc1_NvH-0949-Control-9.raw]	424.89794921875	37.8987093336	0.0437122008	99.5705276170667	99.5268154162667	3778241.0	4.5686605289765626E8	3	7894	0.13991512233194925	0.9392892572993068	0.09174265263614008	424.8880310058594	424.9051818847656
1078	424.91522216796875	43.8709907909333					1	DETECTED	424.9152 m/z @43.87 [151020OFc1_NvH-0949-Control-9.raw]	424.91522216796875	43.8709907909333	3.67969021093333	99.7542749405333	96.07458472959998	7040362.0	4.568686573097771E8	3	7894	0.19013817506107955	0.5799643666992563	0.03185507942206382	424.9052429199219	424.92510986328125
1079	424.9537048339844	14.0728236069333					1	DETECTED	424.9537 m/z @14.07 [151020OFc1_NvH-0949-Control-9.raw]	424.9537048339844	14.0728236069333	0.0904488141333333	99.3857946429333	99.29534582879997	320455.4375	3.3326509893494827E8	4	7894	2.760201482769377	0.5081348358876783	12.584563421859542	424.9437561035156	424.963623046875
1080	424.974853515625	18.9337049992					1	DETECTED	424.9749 m/z @18.93 [151020OFc1_NvH-0949-Control-9.raw]	424.974853515625	18.9337049992	1.7821285408	99.6630532706667	97.88092472986669	904085.25	3.6199909987589586E8	4	7894	0.16901012029846285	1.5962377204951683	0.01620025927863074	424.9648742675781	424.98480224609375
1081	424.9954528808594	30.1143489930667					1	DETECTED	424.9955 m/z @30.11 [151020OFc1_NvH-0949-Control-9.raw]	424.9954528808594	30.1143489930667	0.614395508266667	99.3301488957333	98.71575338746663	1406322.375	3.7994908443239707E8	0	7894	0.08686880783400852	0.549971846644437	0.4056755727621968	424.9855041503906	425.00506591796875
1082	425.0174255371094	30.2607573802667					1	DETECTED	425.0174 m/z @30.26 [151020OFc1_NvH-0949-Control-9.raw]	425.0174255371094	30.2607573802667	0.152964998666667	97.8930776946667	97.74011269600004	96316.4453125	3.3136741848962986E8	0	7894	92.01897816376615	1.6951743315185215	2.3741893648521746	425.007568359375	425.0182189941406
1083	425.028564453125	30.2121245749333					1	DETECTED	425.0286 m/z @30.21 [151020OFc1_NvH-0949-Control-9.raw]	425.028564453125	30.2121245749333	0.00582914213333333	99.7906246232	99.78479548106667	188065.546875	3.417926577058338E8	2	7894	93.85956598894566	1.7850437746175987	2.3812000150991635	425.0189208984375	425.03851318359375
1084	425.0410461425781	64.9070973890667					1	DETECTED	425.0410 m/z @64.91 [151020OFc1_NvH-0949-Control-9.raw]	425.0410461425781	64.9070973890667	0.0719659474666667	99.3115405330667	99.23957458560004	132425.46875	3.8852282646755725E8	0	7894	93.33610538835205	0.767464874489932	0.5458438320100192	425.0386047363281	425.0503845214844
1085	425.0740966796875	49.2489477016					1	DETECTED	425.0741 m/z @49.25 [151020OFc1_NvH-0949-Control-9.raw]	425.0740966796875	49.2489477016	0.614395508266667	94.6754527746667	94.06105726640003	250579.328125	3.35556793151313E8	0	7894	94.32428557390722	0.969680181763202	0.9381988969872244	425.06512451171875	425.0837707519531
1086	425.12933349609375	90.3245091632					1	DETECTED	425.1293 m/z @90.32 [151020OFc1_NvH-0949-Control-9.raw]	425.12933349609375	90.3245091632	13.4571138408	94.2974262128	80.840312372	202813.515625	3.5814964230332756E8	0	7894	0.04458625325331411	0.5258426673164652	0.051685334632930485	425.1195983886719	425.1391906738281
1087	425.1562805175781	14.8628682912					1	DETECTED	425.1563 m/z @14.86 [151020OFc1_NvH-0949-Control-9.raw]	425.1562805175781	14.8628682912	3.77814099973333	91.1642227461333	87.38608174639998	406226.84375	2.7869986183065003E8	0	7894	0.15470837437147722	0.9507052895464939	0.36026666432482457	425.1484680175781	425.166015625
1088	425.17535400390625	14.8001629677333					1	DETECTED	425.1754 m/z @14.80 [151020OFc1_NvH-0949-Control-9.raw]	425.17535400390625	14.8001629677333	7.83853221226667	94.7979347368	86.95940252453333	306818.9375	3.4101202040883535E8	0	7894	0.9728654747065608	6.03951894078221	3.6084376121003343	425.1663513183594	425.1852111816406
1089	425.1894226074219	34.8305591693333					1	DETECTED	425.1894 m/z @34.83 [151020OFc1_NvH-0949-Control-9.raw]	425.1894226074219	34.8305591693333	10.7317246272	95.5012642850667	84.7695396578667	125226.4296875	3.389996227133485E8	0	7894	77.72277145002329	1.7587891960015645	2.616186768212115	425.1854553222656	425.190185546875
1090	425.2002258300781	43.4189353637333					1	DETECTED	425.2002 m/z @43.42 [151020OFc1_NvH-0949-Control-9.raw]	425.2002258300781	43.4189353637333	3.59972637413333	98.2162597613333	94.61653338719998	440219.21875	3.6765285623360676E8	0	7894	21.95315272190058	1.4304562674230543	1.6744401201335295	425.19024658203125	425.2024841308594
1091	425.2124938964844	27.46242116					1	DETECTED	425.2125 m/z @27.46 [151020OFc1_NvH-0949-Control-9.raw]	425.2124938964844	27.46242116	2.05873383813333	99.8724887296	97.81375489146666	3381160.5	6.185613989358815E8	2	7894	0.325504705118675	0.9151651201467158	8.480586796464937	425.2025146484375	425.22247314453125
1092	425.23260498046875	40.8069529976					1	DETECTED	425.2326 m/z @40.81 [151020OFc1_NvH-0949-Control-9.raw]	425.23260498046875	40.8069529976	4.6716956872	99.6814594584	95.0097637712	2.2568978E7	1.1197033515949392E9	2	7894	0.18106343347554343	0.5074663688606602	0.010466142771460617	425.2226257324219	425.2425842285156
1093	425.2521667480469	45.0354336669333					1	DETECTED	425.2522 m/z @45.04 [151020OFc1_NvH-0949-Control-9.raw]	425.2521667480469	45.0354336669333	4.8086771936	94.4815237954667	89.6728466018667	6401001.5	7.11574982405014E8	2	7894	13.370000585995431	0.5111894084002088	0.5774799376896288	425.24261474609375	425.2621154785156
1094	425.2675476074219	49.7720084306667					1	DETECTED	425.2675 m/z @49.77 [151020OFc1_NvH-0949-Control-9.raw]	425.2675476074219	49.7720084306667	5.1926415944	95.4283003026667	90.2356587082667	1567382.25	3.9631843081612647E8	0	7894	27.27862359322502	0.5049734334531957	0.2916929557000993	425.26226806640625	425.2769775390625
1095	425.2810974121094	56.0990627133333					1	DETECTED	425.2811 m/z @56.10 [151020OFc1_NvH-0949-Control-9.raw]	425.2810974121094	56.0990627133333	20.8069046618667	92.4607580541333	71.6538533922666	1234139.375	2.685118523403121E8	4	7894	0.06892410099786161	122.40808394685476	1.8081359065557645	425.2789306640625	425.2909240722656
1096	425.3053894042969	91.4809042629333					1	DETECTED	425.3054 m/z @91.48 [151020OFc1_NvH-0949-Control-9.raw]	425.3053894042969	91.4809042629333	0.401330905066667	98.7808156021333	98.37948469706663	564967.5	2.752751064413308E8	0	7894	1.0279482134461944	2.6860422378702022	0.011469409455157972	425.2977600097656	425.3121337890625
1097	425.325439453125	91.4809042629333					1	DETECTED	425.3254 m/z @91.48 [151020OFc1_NvH-0949-Control-9.raw]	425.325439453125	91.4809042629333	76.4891910437333	92.5439939482667	16.054802904533403	151356.078125	6.119542841275661E7	0	7894	0.046010738469334456	0.5354559105350248	0.7208238482550162	425.319091796875	425.3305358886719
1098	425.3444519042969	91.4809042629333					1	DETECTED	425.3445 m/z @91.48 [151020OFc1_NvH-0949-Control-9.raw]	425.3444519042969	91.4809042629333	11.976768736	96.4284699088	84.4517011728	358532.8125	3.661622630236095E8	0	7894	0.20425608717245325	1.010078823779895	4.235587531190329	425.33587646484375	425.35101318359375
1099	425.36248779296875	91.4809042629333					1	DETECTED	425.3625 m/z @91.48 [151020OFc1_NvH-0949-Control-9.raw]	425.36248779296875	91.4809042629333	0.0719659474666667	99.6905363613333	99.61857041386664	268852.15625	3.7591263255571735E8	0	7894	0.3221579502719578	0.966190254140546	0.09536030861919592	425.35614013671875	425.3699951171875
1100	425.4101867675781	42.0200538250667					1	DETECTED	425.4102 m/z @42.02 [151020OFc1_NvH-0949-Control-9.raw]	425.4101867675781	42.0200538250667	6.2382652656	94.7217126352	88.4834473696	196165.8125	3.270264984460256E8	0	7894	83.92820978939315	1.343691852593565	1.6979380364898575	425.4092102050781	425.4201354980469
1101	425.4559326171875	37.3791592517333					1	DETECTED	425.4559 m/z @37.38 [151020OFc1_NvH-0949-Control-9.raw]	425.4559326171875	37.3791592517333	4.62083565493333	89.9742386170667	85.35340296213337	1816110.375	3.596905934028973E8	0	7894	2.3339377160558215	0.5035352032173421	0.005967186058414358	425.4462585449219	425.4643859863281
1102	425.4747314453125	11.9168917850667					1	DETECTED	425.4747 m/z @11.92 [151020OFc1_NvH-0949-Control-9.raw]	425.4747314453125	11.9168917850667	5.26136182266667	94.8971315877333	89.63576976506663	2382198.75	3.730238764218726E8	4	7894	0.14405785228220935	1.2192922473616394	89.27441555936255	425.4648132324219	425.4847106933594
1103	425.4850769042969	27.2119884498667					1	DETECTED	425.4851 m/z @27.21 [151020OFc1_NvH-0949-Control-9.raw]	425.4850769042969	27.2119884498667	5.64609496613333	98.4839086746667	92.83781370853336	1258903.0	3.287049092811041E8	0	7894	20.785371558212486	2.217739239598487	16.829281820402056	425.4848327636719	425.4949645996094
1104	425.5091552734375	14.8532288128					1	DETECTED	425.5092 m/z @14.85 [151020OFc1_NvH-0949-Control-9.raw]	425.5091552734375	14.8532288128	2.89264664986667	99.5705276170667	96.67788096720002	177557.140625	3.585807771780701E8	0	7894	13.426260603559388	4.041520707362032	2.176618181784692	425.4992370605469	425.51910400390625
1105	425.53375244140625	34.848177532					1	DETECTED	425.5338 m/z @34.85 [151020OFc1_NvH-0949-Control-9.raw]	425.53375244140625	34.848177532	0.571400236266667	94.7493064992	94.17790626293333	277908.71875	3.517754557528875E8	0	7894	21.16207207085485	1.72407754763008	3.0163497369588472	425.5238037109375	425.54052734375
1106	425.5506896972656	24.4474099952					1	DETECTED	425.5507 m/z @24.45 [151020OFc1_NvH-0949-Control-9.raw]	425.5506896972656	24.4474099952	4.49369526373333	97.5128117522667	93.01911648853337	5181783.5	4.914504465810337E8	3	7894	18.780099153992914	1.0997539828490783	0.6894775926230245	425.5407409667969	425.5606689453125
1107	425.5624694824219	27.7377474010667					1	DETECTED	425.5625 m/z @27.74 [151020OFc1_NvH-0949-Control-9.raw]	425.5624694824219	27.7377474010667	4.539142984	81.1742253074667	76.6350823234667	425905.25	3.2398821217220694E8	0	7894	6.123271642620686	2.2664955282218195	5.9448384210751914	425.5606994628906	425.564697265625
1108	425.57476806640625	32.7387374117333					1	DETECTED	425.5748 m/z @32.74 [151020OFc1_NvH-0949-Control-9.raw]	425.57476806640625	32.7387374117333	4.7716734688	95.8334539634667	91.06178049466669	4468487.5	5.470205276457474E8	3	7894	0.11775272327728459	2.3072829807536155	1.7835486367958884	425.5648193359375	425.5846862792969
1109	425.59381103515625	21.7006463144					1	DETECTED	425.5938 m/z @21.70 [151020OFc1_NvH-0949-Control-9.raw]	425.59381103515625	21.7006463144	4.141076404	94.6571301994667	90.5160537954667	1567700.75	3.7965197753437763E8	0	7894	0.186284477991574	2.8788379939451074	299.64367895460236	425.5848083496094	425.60369873046875
1110	425.61431884765625	10.0359089501333					1	DETECTED	425.6143 m/z @10.04 [151020OFc1_NvH-0949-Control-9.raw]	425.61431884765625	10.0359089501333	6.1125107112	95.1156665882667	89.0031558770667	616792.5	3.0846621526642656E8	0	7894	0.15114842152815555	3.243666627276514	4.689026755332645	425.6051940917969	425.62396240234375
1111	425.648193359375	19.15423206					1	DETECTED	425.6482 m/z @19.15 [151020OFc1_NvH-0949-Control-9.raw]	425.648193359375	19.15423206	8.8990518256	93.3155334477333	84.4164816221333	197265.796875	3.564797197263581E8	0	7894	4.2539890895379955	4.1157970748757045	16.485484630377574	425.6387634277344	425.6581726074219
1112	425.67333984375	18.36525136					1	DETECTED	425.6733 m/z @18.37 [151020OFc1_NvH-0949-Control-9.raw]	425.67333984375	18.36525136	8.91963946506667	96.0698532642667	87.15021379920003	1120512.5	3.473331172786772E8	0	7894	0.2526282079919113	0.5358197373077828	1.1854122211573401	425.6637878417969	425.6833190917969
1113	425.7067565917969	37.2871956861333					1	DETECTED	425.7068 m/z @37.29 [151020OFc1_NvH-0949-Control-9.raw]	425.7067565917969	37.2871956861333	4.5300972992	99.2833705042667	94.7532732050667	1011460.5	3.627508104267977E8	2	7894	0.04399328523984991	0.5399762788333721	0.07697879943572856	425.6968688964844	425.708740234375
1114	425.71875	20.6554702392					1	DETECTED	425.7188 m/z @20.66 [151020OFc1_NvH-0949-Control-9.raw]	425.71875	20.6554702392	3.97185553653333	95.3259953336	91.35413979706668	1.9009148E7	1.0080910148833585E9	2	7894	0.3222002169241449	0.6795984216669703	0.050721970323117344	425.7087707519531	425.7287292480469
1115	425.7374572753906	36.4424861853333					1	DETECTED	425.7375 m/z @36.44 [151020OFc1_NvH-0949-Control-9.raw]	425.7374572753906	36.4424861853333	6.3993010312	99.6351060661333	93.2358050349333	9055613.0	8.917784268822309E8	2	7894	23.685275265767128	0.7329531280390228	0.08047716239700817	425.728759765625	425.7474365234375
1116	425.7538757324219	45.0449296629333					1	DETECTED	425.7539 m/z @45.04 [151020OFc1_NvH-0949-Control-9.raw]	425.7538757324219	45.0449296629333	4.88567274026667	94.6663278762667	89.78065513600004	2964117.0	4.4736737010871977E8	2	7894	0.19849939654332616	0.5040501169099588	0.0057233329251740435	425.74749755859375	425.75677490234375
1117	425.76678466796875	22.8326204122667					1	DETECTED	425.7668 m/z @22.83 [151020OFc1_NvH-0949-Control-9.raw]	425.76678466796875	22.8326204122667	1.02554499146667	98.9371535016	97.91160851013332	7.077776E7	1.524505807652681E9	2	7894	0.21041956497046144	0.5145454639963272	2.2570920853898175	425.75689697265625	425.77642822265625
1118	425.782958984375	56.1327147802667					1	DETECTED	425.7830 m/z @56.13 [151020OFc1_NvH-0949-Control-9.raw]	425.782958984375	56.1327147802667	5.84155942	86.7559045277333	80.91434510773331	384858.625	3.1012677894637835E8	0	7894	0.0988344155896641	0.807070625362965	0.8429440639782765	425.77740478515625	425.7926330566406
1119	425.8149719238281	10.0086448837333					1	DETECTED	425.8150 m/z @10.01 [151020OFc1_NvH-0949-Control-9.raw]	425.8149719238281	10.0086448837333	0.0719659474666667	80.9628943578667	80.89092841040004	674120.375	2.950129949092464E8	0	7894	0.195298092878037	3.9462092422771065	5.693346669145202	425.80596923828125	425.8246765136719
1120	425.842529296875	38.0495099352					1	DETECTED	425.8425 m/z @38.05 [151020OFc1_NvH-0949-Control-9.raw]	425.842529296875	38.0495099352	0.0150500802666667	98.8625568064	98.84750672613333	151549.640625	3.3765912614043796E8	0	7894	18.416308742886713	1.2994467004809078	2.618453836114356	425.83258056640625	425.8470764160156
1121	425.8582458496094	12.5685365904					1	DETECTED	425.8582 m/z @12.57 [151020OFc1_NvH-0949-Control-9.raw]	425.8582458496094	12.5685365904	3.72418116266667	98.5208894986667	94.79670833600004	187585.015625	3.299124675431885E8	0	7894	5.940555162093247	11.595017588682866	0.026856437689683568	425.8488464355469	425.8645324707031
1122	425.8747253417969	20.7250613693333					1	DETECTED	425.8747 m/z @20.73 [151020OFc1_NvH-0949-Control-9.raw]	425.8747253417969	20.7250613693333	5.74801039493333	96.3917307304	90.64372033546667	373168.75	3.632240742907535E8	0	7894	24.087729004238657	5.014373563065303	2.047539468230647	425.8654479980469	425.8747863769531
1123	425.8847961425781	5.73864206906667					1	DETECTED	425.8848 m/z @5.74 [151020OFc1_NvH-0949-Control-9.raw]	425.8847961425781	5.73864206906667	4.51187037546667	98.1516503973333	93.63978002186663	3338693.25	4.8713649035851455E8	3	7894	17.142024104042157	51.88233574102093	0.9578797377595009	425.8748474121094	425.89471435546875
1124	425.902587890625	38.8993645621333					1	DETECTED	425.9026 m/z @38.90 [151020OFc1_NvH-0949-Control-9.raw]	425.902587890625	38.8993645621333	4.9986380816	99.3950380184	94.3963999368	2724918.75	4.6760927292000216E8	3	7894	6.3984847274240195	4.0660683487797264	0.11326620133191773	425.8948059082031	425.9125671386719
1125	425.9177551269531	39.6811156170667					1	DETECTED	425.9178 m/z @39.68 [151020OFc1_NvH-0949-Control-9.raw]	425.9177551269531	39.6811156170667	1.83419826	99.9732582589333	98.1390599989333	2301050.25	4.225240946170183E8	0	7894	0.19553906890853057	62.15400388599471	1.2880254884766098	425.9126281738281	425.9277038574219
1126	425.9284973144531	21.7099354808					1	DETECTED	425.9285 m/z @21.71 [151020OFc1_NvH-0949-Control-9.raw]	425.9284973144531	21.7099354808	4.8577581712	96.7452579866667	91.8874998154667	887899.8125	3.5941301225576127E8	0	7894	0.12110630045329529	0.503916919181286	1.4244288809594357	425.9277648925781	425.9380798339844
1127	425.9419250488281	37.4143897005333					1	DETECTED	425.9419 m/z @37.41 [151020OFc1_NvH-0949-Control-9.raw]	425.9419250488281	37.4143897005333	9.23591239306667	99.9546250429333	90.71871264986663	106835.890625	3.303617098592089E8	0	7894	88.79464664167546	1.556198862421383	2.1800359542871672	425.93902587890625	425.9473571777344
1128	425.9575500488281	37.3791592517333					1	DETECTED	425.9576 m/z @37.38 [151020OFc1_NvH-0949-Control-9.raw]	425.9575500488281	37.3791592517333	1.1036169432	99.0483856496	97.9447687064	613354.625	3.5808268604951483E8	0	7894	0.08929163212563651	2.029924060607457	3.5146778477645353	425.9481201171875	425.96746826171875
1129	425.98431396484375	37.6660221456					1	DETECTED	425.9843 m/z @37.67 [151020OFc1_NvH-0949-Control-9.raw]	425.98431396484375	37.6660221456	0.736429766933333	98.8165609501333	98.08013118319997	1286181.0	3.400475611471683E8	0	7894	25.775582216313992	0.5044793738242775	0.0013885430153292432	425.974365234375	425.9942626953125
1130	425.99530029296875	25.8715788394667					1	DETECTED	425.9953 m/z @25.87 [151020OFc1_NvH-0949-Control-9.raw]	425.99530029296875	25.8715788394667	3.2017705824	98.5665995608	95.3648289784	439882.46875	3.181978403250298E8	0	7894	0.32477838217900157	2.1033444107025607	231.57023766988436	425.99432373046875	426.0052795410156
1131	426.0153503417969	10.0908693285333					1	DETECTED	426.0154 m/z @10.09 [151020OFc1_NvH-0949-Control-9.raw]	426.0153503417969	10.0908693285333	0.00582914213333333	99.5980920221333	99.59226287999996	432680.84375	3.639751254627233E8	0	7894	0.20938381140797802	0.5547802171092939	0.02891923327202207	426.0059814453125	426.0249938964844
1132	426.0406799316406	50.2942528546667					1	DETECTED	426.0407 m/z @50.29 [151020OFc1_NvH-0949-Control-9.raw]	426.0406799316406	50.2942528546667	0.0256668301333333	99.0851374602667	99.05947063013336	114646.1796875	3.1783651999718225E8	0	7894	93.16204771153737	1.0309576535044198	1.0078468125371902	426.0384521484375	426.0462646484375
1133	426.056396484375	26.4184914402667					1	DETECTED	426.0564 m/z @26.42 [151020OFc1_NvH-0949-Control-9.raw]	426.056396484375	26.4184914402667	0.142031673333333	97.8094789522667	97.66744727893337	369926.78125	3.252715767495685E8	0	7894	19.429126427597506	2.2413112953917635	286.14838169743234	426.04779052734375	426.0660400390625
1134	426.08819580078125	53.2161255552					1	DETECTED	426.0882 m/z @53.22 [151020OFc1_NvH-0949-Control-9.raw]	426.08819580078125	53.2161255552	0.0256668301333333	97.438956152	97.41328932186667	98927.078125	3.2641392419681066E8	0	7894	91.49753475617476	0.9675728401697344	0.8615215584224597	426.08392333984375	426.0899353027344
1135	426.1015319824219	89.4717046768					1	DETECTED	426.1015 m/z @89.47 [151020OFc1_NvH-0949-Control-9.raw]	426.1015319824219	89.4717046768	15.8105635869333	97.8836739272	82.0731103402667	2849459.25	4.3702452063210076E8	0	7894	0.1263367172613954	0.6434952534667376	0.3010449878386158	426.0933837890625	426.10711669921875
1136	426.1359558105469	62.1400728376					1	DETECTED	426.1360 m/z @62.14 [151020OFc1_NvH-0949-Control-9.raw]	426.1359558105469	62.1400728376	0.00582914213333333	100.000732913067	99.99490377093366	135726.8125	3.913576875492763E8	0	7894	97.42886975970887	0.7654576123259894	0.6022902172055186	426.12994384765625	426.139404296875
1137	426.17474365234375	18.2887875581333					1	DETECTED	426.1747 m/z @18.29 [151020OFc1_NvH-0949-Control-9.raw]	426.17474365234375	18.2887875581333	0.112140789866667	94.2776051749333	94.16546438506663	417378.09375	3.4167577379936683E8	0	7894	0.18607525514373435	6.3850176683472	6.374579923649729	426.1651916503906	426.1845703125
1138	426.19549560546875	10.11742506					1	DETECTED	426.1955 m/z @10.12 [151020OFc1_NvH-0949-Control-9.raw]	426.19549560546875	10.11742506	4.3753428912	94.3801561946667	90.00481330346669	309993.59375	3.608883910174023E8	0	7894	31.23095631885662	1.155837362349169	3.2172902362349443	426.1858215332031	426.1963195800781
1139	426.2063293457031	27.1343079325333					1	DETECTED	426.2063 m/z @27.13 [151020OFc1_NvH-0949-Control-9.raw]	426.2063293457031	27.1343079325333	4.61178148	99.4228229618667	94.8110414818667	340338.34375	3.656241136103467E8	0	7894	15.65629222500861	2.4941130044459636	0.46837658836567486	426.19635009765625	426.2068786621094
1140	426.2168884277344	23.2098199898667					1	DETECTED	426.2169 m/z @23.21 [151020OFc1_NvH-0949-Control-9.raw]	426.2168884277344	23.2098199898667	4.0075236592	99.7633791546667	95.75585549546669	4.3256524E7	2.208950534178058E9	2	7894	0.29208702583322577	1.6191853711648247	4.421635908871348	426.2069091796875	426.22686767578125
1141	426.2341613769531	20.6554702392					1	DETECTED	426.2342 m/z @20.66 [151020OFc1_NvH-0949-Control-9.raw]	426.2341613769531	20.6554702392	4.06989429253333	99.4320044738667	95.36211018133336	8747444.0	8.924861200096893E8	3	7894	8.762670605833268	5.406580825460262	0.5024861194987565	426.2268981933594	426.244140625
1142	426.251953125	39.6811156170667					1	DETECTED	426.2520 m/z @39.68 [151020OFc1_NvH-0949-Control-9.raw]	426.251953125	39.6811156170667	3.08240703866667	97.5035864989333	94.42117946026663	1440070.625	4.5324037806628656E8	2	7894	40.607109984775036	1.2518329793470784	0.17479847501619417	426.2441711425781	426.2576904296875
1143	426.2677001953125	22.8326204122667					1	DETECTED	426.2677 m/z @22.83 [151020OFc1_NvH-0949-Control-9.raw]	426.2677001953125	22.8326204122667	5.43186434613333	95.7872858344	90.35542148826667	3.3664776E7	1.061290612937203E9	2	7894	0.20127783851286551	1.009853755242287	2.0092130781756814	426.2577209472656	426.277587890625
1144	426.27789306640625	27.0293866256					1	DETECTED	426.2779 m/z @27.03 [151020OFc1_NvH-0949-Control-9.raw]	426.27789306640625	27.0293866256	11.9647183941333	95.2893479386667	83.3246295445334	407014.34375	3.3205698419598275E8	0	7894	64.12109902056933	2.6756643802704945	460.48689529462655	426.2777099609375	426.2878723144531
1145	426.2881164550781	90.4651663002667					1	DETECTED	426.2881 m/z @90.47 [151020OFc1_NvH-0949-Control-9.raw]	426.2881164550781	90.4651663002667	5.95752729866667	98.1145942576	92.15706695893333	276343.96875	3.283224000623019E8	0	7894	1.0152810020880452	0.5115362785047793	7.08439058616458	426.28790283203125	426.2951354980469
1146	426.3064270019531	90.659545132					1	DETECTED	426.3064 m/z @90.66 [151020OFc1_NvH-0949-Control-9.raw]	426.3064270019531	90.659545132	90.3331903930667	94.3529545722667	4.019764179199996	540698.6875	8972515.454543922	0	7894	0.8601465294794224	1.8705562336360941	0.6000178090834454	426.3050842285156	426.31536865234375
1147	426.424560546875	37.7550044168					1	DETECTED	426.4246 m/z @37.76 [151020OFc1_NvH-0949-Control-9.raw]	426.424560546875	37.7550044168	2.0475253848	94.4913134104	92.4437880256	691633.9375	3.2082120487371486E8	0	7894	0.17812005849584267	1.525239257873003	0.005388863228330288	426.41558837890625	426.4338684082031
1148	426.4574890136719	21.668844168					1	DETECTED	426.4575 m/z @21.67 [151020OFc1_NvH-0949-Control-9.raw]	426.4574890136719	21.668844168	4.58403619066667	91.8862977573333	87.30226156666663	4047001.75	3.993751252015641E8	0	7894	0.17348770057667906	1.4076240871230297	1.2580560961135883	426.4479675292969	426.4671630859375
1149	426.47393798828125	31.7012697474667					1	DETECTED	426.4739 m/z @31.70 [151020OFc1_NvH-0949-Control-9.raw]	426.47393798828125	31.7012697474667	4.62083565493333	94.6571301994667	90.03629454453338	645974.0625	3.974739338816516E8	0	7894	0.10880382744759132	1.8323843653680472	0.0013898348517073734	426.4676513671875	426.4839172363281
1150	426.49725341796875	46.7063017109333					1	DETECTED	426.4973 m/z @46.71 [151020OFc1_NvH-0949-Control-9.raw]	426.49725341796875	46.7063017109333	1.22714288026667	95.7690900805333	94.54194720026663	580403.375	3.811465622959165E8	4	7894	17.972087879688473	1.2047776533283774	0.0014606991714415107	426.4872741699219	426.5070495605469
1151	426.51165771484375	50.2081369506667					1	DETECTED	426.5117 m/z @50.21 [151020OFc1_NvH-0949-Control-9.raw]	426.51165771484375	50.2081369506667	5.6549721952	97.2708896562667	91.6159174610667	133282.640625	3.3883783721590483E8	0	7894	54.177763231947964	1.0873209362849428	1.1694834467494273	426.50750732421875	426.5177307128906
1152	426.52777099609375	32.3965665016					1	DETECTED	426.5278 m/z @32.40 [151020OFc1_NvH-0949-Control-9.raw]	426.52777099609375	32.3965665016	4.84674977786667	94.6844882664	89.83773848853332	778560.6875	3.4993230204205287E8	0	7894	10.288502441468744	2.241101335484925	11.01439486066895	426.5178527832031	426.53076171875
1153	426.54132080078125	8.2757586176					1	DETECTED	426.5413 m/z @8.28 [151020OFc1_NvH-0949-Control-9.raw]	426.54132080078125	8.2757586176	3.96279925573333	82.8166685370667	78.85386928133337	802027.875	3.450307696460015E8	3	7894	13.301765006139325	26.86272741029766	88.67577573528159	426.53155517578125	426.54473876953125
1154	426.55474853515625	30.6272329173333					1	DETECTED	426.5547 m/z @30.63 [151020OFc1_NvH-0949-Control-9.raw]	426.55474853515625	30.6272329173333	4.8375936464	98.4284530357333	93.5908593893333	2475316.0	4.4807689262223405E8	3	7894	5.005749893348064	0.6436503536338415	1.5458572371027746	426.5447692871094	426.5647277832031
1155	426.56884765625	34.8981624850667					1	DETECTED	426.5688 m/z @34.90 [151020OFc1_NvH-0949-Control-9.raw]	426.56884765625	34.8981624850667	5.11673478666667	50.7488324061333	45.632097619466634	1516370.375	2.800339178852506E8	0	7894	17.18916831074616	2.3669379651219953	3.6084651942060346	426.56475830078125	426.5691223144531
1156	426.5791320800781	41.9165421602667					1	DETECTED	426.5791 m/z @41.92 [151020OFc1_NvH-0949-Control-9.raw]	426.5791320800781	41.9165421602667	4.6026711304	98.9927614189333	94.3900902885333	8601262.0	5.935936557886506E8	3	7894	0.15907342350031684	0.5173966374583909	0.02250453112562938	426.5691833496094	426.589111328125
1157	426.5931091308594	38.7403538645333					1	DETECTED	426.5931 m/z @38.74 [151020OFc1_NvH-0949-Control-9.raw]	426.5931091308594	38.7403538645333	4.45763788453333	94.7029608973333	90.24532301279997	1284592.0	3.755153624502541E8	0	7894	0.13331231630055385	0.8302506483252546	102.95305587674552	426.5891418457031	426.6030578613281
1158	426.6124572753906	26.9874456909333					1	DETECTED	426.6125 m/z @26.99 [151020OFc1_NvH-0949-Control-9.raw]	426.6124572753906	26.9874456909333	6.93265964133333	77.3447151181333	70.41205547679996	240856.59375	2.5417659258825064E8	0	7894	16.31812576306333	2.0676912184503906	3.132281108755	426.6033935546875	426.6135559082031
1159	426.70513916015625	26.3423901554667					1	DETECTED	426.7051 m/z @26.34 [151020OFc1_NvH-0949-Control-9.raw]	426.70513916015625	26.3423901554667	4.62083565493333	96.7910013442667	92.17016568933337	714418.3125	3.597154431503857E8	2	7894	8.925421746562346	0.5285611888616878	1.041238875398406	426.6951599121094	426.70751953125
1160	426.717529296875	23.2190096725333					1	DETECTED	426.7175 m/z @23.22 [151020OFc1_NvH-0949-Control-9.raw]	426.717529296875	23.2190096725333	4.3571323584	99.8087163909333	95.4515840325333	1.8998774E7	1.2116834960158277E9	2	7894	0.2972690406122105	0.6838905695640884	0.5392754214384967	426.70758056640625	426.7275085449219
1161	426.73577880859375	20.6301145256					1	DETECTED	426.7358 m/z @20.63 [151020OFc1_NvH-0949-Control-9.raw]	426.73577880859375	20.6301145256	5.73864206906667	99.3207283346667	93.58208626560003	3553303.75	4.867454274159855E8	4	7894	0.23684096686793055	147.8666507581175	5.122689474434887	426.7275390625	426.74285888671875
1162	426.75286865234375	50.6572563570667					1	DETECTED	426.7529 m/z @50.66 [151020OFc1_NvH-0949-Control-9.raw]	426.75286865234375	50.6572563570667	6.01329502773333	94.1146864837333	88.10139145599996	1.0130324E7	8.671017780025318E8	2	7894	31.335424766636034	0.5061074137248239	0.007070254772712071	426.7430114746094	426.7628479003906
1163	426.7693786621094	22.8440515338667					1	DETECTED	426.7694 m/z @22.84 [151020OFc1_NvH-0949-Control-9.raw]	426.7693786621094	22.8440515338667	5.53176532346667	70.0218164469333	64.49005112346663	8776394.0	6.68288878738886E8	2	7894	14.053475659071363	1.6748801597697953	7.608451741083646	426.76287841796875	426.77874755859375
1164	426.7868957519531	44.4186512669333					1	DETECTED	426.7869 m/z @44.42 [151020OFc1_NvH-0949-Control-9.raw]	426.7868957519531	44.4186512669333	4.58403619066667	96.4008538818667	91.81681769120003	4836584.0	3.7553319202644163E8	2	7894	0.20920869560305277	1.1972485083030455	1.3747716803814332	426.7796936035156	426.7967224121094
1165	426.8611755371094	12.3968805258667					1	DETECTED	426.8612 m/z @12.40 [151020OFc1_NvH-0949-Control-9.raw]	426.8611755371094	12.3968805258667	4.0520065632	99.5613922077333	95.50938564453331	850515.1875	3.4206290055888367E8	0	7894	0.21508267470268017	2.2299195795828415	0.08484134059182265	426.8511962890625	426.8690185546875
1166	426.8790283203125	22.3249009634667					1	DETECTED	426.8790 m/z @22.32 [151020OFc1_NvH-0949-Control-9.raw]	426.8790283203125	22.3249009634667	4.25865268453333	99.9825291248	95.72387644026666	6378587.0	5.08632453987601E8	3	7894	0.530263997348829	7.682109086005646	7.372844926053548	426.8690490722656	426.8890075683594
1167	426.88983154296875	30.6525257010667					1	DETECTED	426.8898 m/z @30.65 [151020OFc1_NvH-0949-Control-9.raw]	426.88983154296875	30.6525257010667	2.68516985786667	99.8633132344	97.17814337653333	942950.6875	3.904516023720756E8	3	7894	7.904078123521877	0.5079571011988891	0.015777064478417754	426.88909912109375	426.8998107910156
1168	426.90277099609375	34.933218044					1	DETECTED	426.9028 m/z @34.93 [151020OFc1_NvH-0949-Control-9.raw]	426.90277099609375	34.933218044	4.49369526373333	97.8001522442667	93.30645698053337	771228.9375	3.5507156075862294E8	0	7894	13.584868690145072	2.351180706887275	4.600649127421273	426.89990234375	426.9034729003906
1169	426.9134826660156	41.94116982					1	DETECTED	426.9135 m/z @41.94 [151020OFc1_NvH-0949-Control-9.raw]	426.9134826660156	41.94116982	2.28914719813333	99.3207283346667	97.03158113653336	5697747.5	5.0342402158285785E8	3	7894	13.717118199363227	1.078124373076154	36.176433665734386	426.90350341796875	426.9232482910156
1170	426.9272155761719	38.7534119576					1	DETECTED	426.9272 m/z @38.75 [151020OFc1_NvH-0949-Control-9.raw]	426.9272155761719	38.7534119576	3.56336446613333	99.0758791677333	95.51251470159997	570200.0625	3.3703309010924685E8	0	7894	13.502360346323258	1.8025815643030527	0.4239470272303968	426.9235534667969	426.9371032714844
1171	426.9483947753906	44.3002169330667					1	DETECTED	426.9484 m/z @44.30 [151020OFc1_NvH-0949-Control-9.raw]	426.9483947753906	44.3002169330667	2.33358438853333	99.5980920221333	97.26450763359998	488714.5	2.943307783903057E8	0	7894	0.037984736169441646	1.21971721231933	1.4482013265246914	426.9385986328125	426.94921875
1172	426.9592590332031	21.6168659165333					1	DETECTED	426.9593 m/z @21.62 [151020OFc1_NvH-0949-Control-9.raw]	426.9592590332031	21.6168659165333	4.36629665813333	99.9916958402667	95.62539918213336	1824662.125	3.754402712076808E8	0	7894	0.19810566942202712	1.3082950999485952	9.66886190362542	426.94927978515625	426.96923828125
1173	426.97149658203125	14.1044899224					1	DETECTED	426.9715 m/z @14.10 [151020OFc1_NvH-0949-Control-9.raw]	426.97149658203125	14.1044899224	0.521760702933333	97.5035864989333	96.98182579599997	285743.5	3.9924568070710164E8	0	7894	27.305254097722553	17.90616499312133	0.06269369029159198	426.9693298339844	426.97998046875
1174	426.99005126953125	62.3180539722667					1	DETECTED	426.9901 m/z @62.32 [151020OFc1_NvH-0949-Control-9.raw]	426.99005126953125	62.3180539722667	0.241428416533333	99.5157882688	99.27435985226666	1640270.75	3.6111040718872166E8	4	7894	0.15298986272049575	0.5077167013289108	0.010377908924230902	426.9802551269531	427.0000305175781
1175	427.0051574707031	27.064486124					1	DETECTED	427.0052 m/z @27.06 [151020OFc1_NvH-0949-Control-9.raw]	427.0051574707031	27.064486124	0.232251500266667	95.015626	94.78337449973333	945814.25	3.34478356868582E8	0	7894	0.04624100935355102	0.5076512673953916	0.48721157512113883	427.00079345703125	427.0150146484375
1176	427.0233154296875	65.3942311917333					1	DETECTED	427.0233 m/z @65.39 [151020OFc1_NvH-0949-Control-9.raw]	427.0233154296875	65.3942311917333	0.00582914213333333	98.6309423621333	98.62511321999996	107992.4765625	3.039313310508707E8	0	7894	92.62693144041823	0.7694726762417826	0.5128954126861487	427.01544189453125	427.0321044921875
1177	427.04913330078125	50.89972456					1	DETECTED	427.0491 m/z @50.90 [151020OFc1_NvH-0949-Control-9.raw]	427.04913330078125	50.89972456	0.580810208533333	97.4113086301333	96.83049842159997	121667.9453125	3.151080922318638E8	0	7894	95.3989434612869	0.9747152173918832	0.9529236071322065	427.0391540527344	427.05908203125
1178	427.08538818359375	90.3607755424					1	DETECTED	427.0854 m/z @90.36 [151020OFc1_NvH-0949-Control-9.raw]	427.08538818359375	90.3607755424	0.00582914213333333	99.7542749405333	99.74844579839997	703933.375	4.395553409309772E8	0	7894	0.10629309844614454	0.5003908114448756	1.3558522611155013	427.07696533203125	427.094970703125
1179	427.10516357421875	89.4717046768					1	DETECTED	427.1052 m/z @89.47 [151020OFc1_NvH-0949-Control-9.raw]	427.10516357421875	89.4717046768	1.81369067226667	97.0757146336	95.26202396133333	611358.125	3.8671056743333733E8	0	7894	0.33721011852944116	6.603964515574738	0.08183076217915909	427.095947265625	427.1151123046875
1180	427.117919921875	91.3975135149333					1	DETECTED	427.1179 m/z @91.40 [151020OFc1_NvH-0949-Control-9.raw]	427.117919921875	91.3975135149333	9.1009851592	99.817813988	90.7168288288	131757.0625	3.2619483852139455E8	0	7894	0.3555333807226191	0.5511582969616244	6.614899729718801	427.1163024902344	427.1269836425781
1181	427.13946533203125	55.7126131189333					1	DETECTED	427.1395 m/z @55.71 [151020OFc1_NvH-0949-Control-9.raw]	427.13946533203125	55.7126131189333	0.00582914213333333	99.9916958402667	99.98586669813336	156282.328125	3.8334304817458355E8	0	7894	96.86919492598666	0.8740454161744374	0.8278236895569367	427.13494873046875	427.1468200683594
1182	427.18902587890625	14.1449747677333					1	DETECTED	427.1890 m/z @14.14 [151020OFc1_NvH-0949-Control-9.raw]	427.18902587890625	14.1449747677333	5.11673478666667	97.6978428493333	92.58110806266663	6470616.0	4.896380385043632E8	3	7894	0.18334148031803466	0.6349095563758499	0.22094069528202648	427.1790771484375	427.1990051269531
1183	427.1994323730469	44.3269102181333					1	DETECTED	427.1994 m/z @44.33 [151020OFc1_NvH-0949-Control-9.raw]	427.1994323730469	44.3269102181333	4.81777117573333	95.2343715042667	90.41660032853338	433574.15625	3.625168307414831E8	0	7894	75.29838540491622	1.2380454436012736	1.514707632329154	427.19903564453125	427.2034606933594
1184	427.2134704589844	22.3249009634667					1	DETECTED	427.2135 m/z @22.32 [151020OFc1_NvH-0949-Control-9.raw]	427.2134704589844	22.3249009634667	1.69782910773333	99.8816342338667	98.18380512613338	4342075.5	4.8700360885627645E8	4	7894	0.14995098739190738	0.7809976880003733	17.30661848472376	427.2034912109375	427.2164306640625
1185	427.2264404296875	28.4116121138667					1	DETECTED	427.2264 m/z @28.41 [151020OFc1_NvH-0949-Control-9.raw]	427.2264404296875	28.4116121138667	4.30343320213333	97.2429563765333	92.93952317439997	8471987.0	9.820652216724131E8	2	7894	5.325393269166113	0.9196938155350877	0.45007236333462336	427.2164611816406	427.2364196777344
1186	427.2441711425781	41.8575513589333					1	DETECTED	427.2442 m/z @41.86 [151020OFc1_NvH-0949-Control-9.raw]	427.2441711425781	41.8575513589333	3.13969391066667	99.7269712978667	96.58727738720003	5238436.5	6.623756083412578E8	3	7894	0.5580554512894338	0.5204941227948018	51.67815992075902	427.2364501953125	427.25408935546875
1187	427.2543640136719	50.6572563570667					1	DETECTED	427.2544 m/z @50.66 [151020OFc1_NvH-0949-Control-9.raw]	427.2543640136719	50.6572563570667	8.04993878373333	59.2150875954667	51.16514881173337	5160502.0	3.2574987824717534E8	2	7894	0.1807683186669493	0.5054961308772189	0.003481771362722675	427.2541809082031	427.25604248046875
1188	427.26605224609375	29.6653621853333					1	DETECTED	427.2661 m/z @29.67 [151020OFc1_NvH-0949-Control-9.raw]	427.26605224609375	29.6653621853333	4.8086771936	97.7349508122667	92.9262736186667	1.3173563E7	7.756133814746189E8	2	7894	0.18057573493145185	1.0304269546660692	0.7414073884822515	427.256103515625	427.2747497558594
1189	427.2886657714844	44.3816224637333					1	DETECTED	427.2887 m/z @44.38 [151020OFc1_NvH-0949-Control-9.raw]	427.2886657714844	44.3816224637333	5.34144217386667	92.384770872	87.04332869813334	2561535.0	3.482882882310503E8	2	7894	20.318134436710558	1.682948262514052	0.01452557779521165	427.2786865234375	427.2963562011719
1190	427.305419921875	91.4809042629333					1	DETECTED	427.3054 m/z @91.48 [151020OFc1_NvH-0949-Control-9.raw]	427.305419921875	91.4809042629333	2.5687857064	94.3711394933333	91.80235378693331	132724.203125	3.291303297909744E8	0	7894	1.1614037957664607	0.5162533256282849	0.3912702958879546	427.2999267578125	427.3153991699219
1191	427.3235778808594	91.4809042629333					1	DETECTED	427.3236 m/z @91.48 [151020OFc1_NvH-0949-Control-9.raw]	427.3235778808594	91.4809042629333	15.7507692429333	92.3154156234667	76.5646463805334	95401.0078125	2.2132415198039448E8	0	7894	1.071525982355169	0.5055097707161952	1.7430974782843869	427.31561279296875	427.3265686035156
1192	427.34197998046875	91.4809042629333					1	DETECTED	427.3420 m/z @91.48 [151020OFc1_NvH-0949-Control-9.raw]	427.34197998046875	91.4809042629333	8.5048579048	92.5439939482667	84.0391360434667	245076.953125	3.9222933551121306E8	0	7894	0.4016038291297406	1.0942740601735583	1.3414076847308718	427.3355407714844	427.3435363769531
1193	427.3780212402344	91.4809042629333					1	DETECTED	427.3780 m/z @91.48 [151020OFc1_NvH-0949-Control-9.raw]	427.3780212402344	91.4809042629333	0.0150500802666667	100.000732913067	99.98568283280034	438360.1875	3.1715273043591356E8	0	7894	0.21885058355908882	0.5164771961353755	0.7261863995708208	427.3708801269531	427.3851013183594
1194	427.42828369140625	32.5074522037333					1	DETECTED	427.4283 m/z @32.51 [151020OFc1_NvH-0949-Control-9.raw]	427.42828369140625	32.5074522037333	4.56606732986667	99.8906196472	95.32455231733333	2821006.0	3.9829592590327704E8	0	7894	0.17645319393038505	1.1199303789057284	1.0228006040379454	427.41839599609375	427.43804931640625
1195	427.4599304199219	9.24533085866667					1	DETECTED	427.4599 m/z @9.25 [151020OFc1_NvH-0949-Control-9.raw]	427.4599304199219	9.24533085866667	4.894549124	99.6905363613333	94.7959872373333	335792.125	3.3745676377041256E8	4	7894	0.36693407403094547	0.5750487676840732	1.1544458490987939	427.45013427734375	427.46978759765625
1196	427.47265625	26.2671743365333					1	DETECTED	427.4727 m/z @26.27 [151020OFc1_NvH-0949-Control-9.raw]	427.47265625	26.2671743365333	4.61178148	99.0575310517333	94.4457495717333	239289.28125	3.5006661146214956E8	0	7894	84.98368538505059	2.1806519557838357	5.948739664175571	427.4699401855469	427.4743957519531
1197	427.4844970703125	13.7375813333333					1	DETECTED	427.4845 m/z @13.74 [151020OFc1_NvH-0949-Control-9.raw]	427.4844970703125	13.7375813333333	5.93548587386667	99.1127059925333	93.17722011866663	1026926.625	3.6749356701011264E8	0	7894	0.22849898313897832	0.9850676082208955	1.0025753979289824	427.4748229980469	427.4944763183594
1198	427.4951171875	41.3400737272					1	DETECTED	427.4951 m/z @41.34 [151020OFc1_NvH-0949-Control-9.raw]	427.4951171875	41.3400737272	5.49567002933333	97.5872628226667	92.09159279333338	912396.625	2.8960298943025964E8	0	7894	0.10849038104792896	1.2846021037143707	503.12315610737534	427.4945373535156	427.50506591796875
1199	427.5053405761719	27.0922606333333					1	DETECTED	427.5053 m/z @27.09 [151020OFc1_NvH-0949-Control-9.raw]	427.5053405761719	27.0922606333333	9.04547070933333	97.456960016	88.41148930666667	792881.4375	3.602857907911043E8	0	7894	0.0910077792767261	180.13569396803462	0.7726203219533504	427.5053405761719	427.51318359375
1200	427.523193359375	14.1449747677333					1	DETECTED	427.5232 m/z @14.14 [151020OFc1_NvH-0949-Control-9.raw]	427.523193359375	14.1449747677333	0.592031153066667	96.0606415258667	95.46861037280003	4661275.5	4.333917302173634E8	0	7894	0.17963278825596696	0.7595795508340206	2.6451546829899564	427.5132141113281	427.5328674316406
1201	427.53717041015625	19.9189037426667					1	DETECTED	427.5372 m/z @19.92 [151020OFc1_NvH-0949-Control-9.raw]	427.53717041015625	19.9189037426667	5.5586672512	95.4102301869333	89.8515629357333	185227.125	3.341926356017835E8	0	7894	0.1156408518509231	4.636225488340793	8.588733336280447	427.5332946777344	427.5373229980469
1202	427.5473327636719	22.3065957653333					1	DETECTED	427.5473 m/z @22.31 [151020OFc1_NvH-0949-Control-9.raw]	427.5473327636719	22.3065957653333	4.79054838133333	97.8370165784	93.04646819706667	1579531.75	3.9538933769998604E8	0	7894	12.15961417436009	0.9246873551499739	2.518055633292247	427.537353515625	427.5531005859375
1203	427.5631103515625	48.615386032					1	DETECTED	427.5631 m/z @48.62 [151020OFc1_NvH-0949-Control-9.raw]	427.5631103515625	48.615386032	4.78068585546667	94.6007747453333	89.82008888986662	7156078.5	5.753115825816147E8	3	7894	19.07502663253326	0.5051397643547203	0.011208989338703797	427.5532531738281	427.5730895996094
1204	427.57806396484375	41.8575513589333					1	DETECTED	427.5781 m/z @41.86 [151020OFc1_NvH-0949-Control-9.raw]	427.57806396484375	41.8575513589333	4.27657505013333	99.7815210304	95.50494598026667	4604971.0	4.326030813707212E8	3	7894	0.5331058001345639	0.5185483352197622	0.3620909106700489	427.5731201171875	427.5880126953125
1205	427.5905456542969	20.8387415282667					1	DETECTED	427.5905 m/z @20.84 [151020OFc1_NvH-0949-Control-9.raw]	427.5905456542969	20.8387415282667	4.3571323584	82.0267422656	77.66960990720001	1033532.25	3.1224579280395806E8	3	7894	0.1603398022718956	1.3816753090293195	10.302200392359266	427.5881042480469	427.60015869140625
1206	427.6285400390625	32.4330720389333					1	DETECTED	427.6285 m/z @32.43 [151020OFc1_NvH-0949-Control-9.raw]	427.6285400390625	32.4330720389333	6.2382652656	95.8334539634667	89.59518869786669	2899972.0	4.0994728181462467E8	0	7894	0.30611383039619966	6.108199571386187	2.169207113203474	427.6186828613281	427.63751220703125
1207	427.70416259765625	18.5007951429333					1	DETECTED	427.7042 m/z @18.50 [151020OFc1_NvH-0949-Control-9.raw]	427.70416259765625	18.5007951429333	0.512603150133333	97.3999671813333	96.88736403119997	2.2137348E7	6.573252872355436E8	0	7894	0.1460158946258474	9.282702499210298	0.8743326554389468	427.6942443847656	427.7139892578125
1208	427.7223815917969	48.9962885522667					1	DETECTED	427.7224 m/z @49.00 [151020OFc1_NvH-0949-Control-9.raw]	427.7223815917969	48.9962885522667	5.17232111013333	99.0390940114667	93.86677290133338	5865656.0	7.641795719680408E8	2	7894	0.2163640051833653	0.5072287919542611	0.011142867953187963	427.7142028808594	427.7320251464844
1209	427.74176025390625	46.0260408941333					1	DETECTED	427.7418 m/z @46.03 [151020OFc1_NvH-0949-Control-9.raw]	427.74176025390625	46.0260408941333	5.10635166453333	99.103439104	93.99708743946667	2739798.75	4.8669604401528746E8	2	7894	26.10035785080119	0.5330927464959682	0.006354598531882495	427.7324523925781	427.7485656738281
1210	427.7586364746094	41.7435447226667					1	DETECTED	427.7586 m/z @41.74 [151020OFc1_NvH-0949-Control-9.raw]	427.7586364746094	41.7435447226667	5.28307827466667	94.1842853842667	88.90120710960004	1.2970741E7	6.940476654866936E8	2	7894	0.20436794220429277	1.1268616584015125	0.7625714033712712	427.7487487792969	427.76654052734375
1211	427.7765808105469	39.8582329194667					1	DETECTED	427.7766 m/z @39.86 [151020OFc1_NvH-0949-Control-9.raw]	427.7765808105469	39.8582329194667	5.36091295333333	98.6032050208	93.24229206746668	6.57437E7	1.3078121991885834E9	2	7894	0.1824882116058717	1.3038337863707359	0.023895380421551798	427.7666015625	427.7864990234375
1212	427.78662109375	24.2277107466667					1	DETECTED	427.7866 m/z @24.23 [151020OFc1_NvH-0949-Control-9.raw]	427.78662109375	24.2277107466667	4.68071624586667	67.5600060544	62.879289808533336	772267.5	3.3885638329649144E8	0	7894	19.66874760355194	0.8130775727235784	0.632522759112442	427.78662109375	427.79620361328125
1213	427.81243896484375	28.9144464277333					1	DETECTED	427.8124 m/z @28.91 [151020OFc1_NvH-0949-Control-9.raw]	427.81243896484375	28.9144464277333	5.5766059832	96.3456502821333	90.76904429893331	4521656.5	3.837403768562996E8	2	7894	0.14533584350646578	1.265135515663602	1.3803185676361587	427.80267333984375	427.8224182128906
1214	427.8293151855469	32.5074522037333					1	DETECTED	427.8293 m/z @32.51 [151020OFc1_NvH-0949-Control-9.raw]	427.8293151855469	32.5074522037333	6.2843981048	97.5220949973333	91.2376968925333	1774073.25	3.734627243891713E8	0	7894	0.3298636748026098	0.6167691806858236	0.16134817564343262	427.8230285644531	427.8388977050781
1215	427.8457336425781	46.6113361741333					1	DETECTED	427.8457 m/z @46.61 [151020OFc1_NvH-0949-Control-9.raw]	427.8457336425781	46.6113361741333	6.49632932533333	98.0408429837333	91.54451365839996	477724.1875	4.30181292582779E8	0	7894	37.19667206784577	1.1951350436722263	1.3924200951332006	427.8394775390625	427.8471374511719
1216	427.8572082519531	14.1449747677333					1	DETECTED	427.8572 m/z @14.14 [151020OFc1_NvH-0949-Control-9.raw]	427.8572082519531	14.1449747677333	4.894549124	98.8079320685333	93.91338294453331	2168736.0	3.6660347626545334E8	0	7894	0.06994118708193753	0.742538042894373	2.5831078966531544	427.8475036621094	427.86712646484375
1217	427.8697814941406	12.7894652941333					1	DETECTED	427.8698 m/z @12.79 [151020OFc1_NvH-0949-Control-9.raw]	427.8697814941406	12.7894652941333	5.2497748504	99.8633132344	94.613538384	448951.4375	3.8291136341100585E8	0	7894	0.416656868125596	2.1894114027061913	0.8657957803950044	427.86737060546875	427.87310791015625
1218	427.8831481933594	31.4931013650667					1	DETECTED	427.8831 m/z @31.49 [151020OFc1_NvH-0949-Control-9.raw]	427.8831481933594	31.4931013650667	2.88378873493333	99.8724887296	96.98869999466666	660047.0625	3.3290979459479547E8	0	7894	12.633144968381124	0.5037290225660761	41.92904869032267	427.8732604980469	427.88726806640625
[truncated: 33,887 more rows]
