# Supplementary material for: MSFC: a new feature construction method for accurate diagnosis of mass spectrometry data
Source: Sci Rep. 2023 Sep 21;13:15694. doi: 10.1038/s41598-023-42395-5 (PMC10514077; doi:10.1038/s41598-023-42395-5)
Supplement: Supplementary file 1 — Supplementary Information. [file 41598_2023_42395_MOESM1_ESM.zip › dataset/CRLM dataset/crlm/crlm1.csv]

row ID	row m/z	row retention time	row identity (main ID)	row identity (all IDs)	row identity (main ID + details)	row comment	row number of detected peaks	151020OFc1_NvH-0949-CRLM-1.raw Peak status	151020OFc1_NvH-0949-CRLM-1.raw Peak name	151020OFc1_NvH-0949-CRLM-1.raw Peak m/z	151020OFc1_NvH-0949-CRLM-1.raw Peak RT	151020OFc1_NvH-0949-CRLM-1.raw Peak RT start	151020OFc1_NvH-0949-CRLM-1.raw Peak RT end	151020OFc1_NvH-0949-CRLM-1.raw Peak duration time	151020OFc1_NvH-0949-CRLM-1.raw Peak height	151020OFc1_NvH-0949-CRLM-1.raw Peak area	151020OFc1_NvH-0949-CRLM-1.raw Peak charge	151020OFc1_NvH-0949-CRLM-1.raw Peak # data points	151020OFc1_NvH-0949-CRLM-1.raw Peak FWHM	151020OFc1_NvH-0949-CRLM-1.raw Peak tailing factor	151020OFc1_NvH-0949-CRLM-1.raw Peak asymmetry factor	151020OFc1_NvH-0949-CRLM-1.raw Peak m/z min	151020OFc1_NvH-0949-CRLM-1.raw Peak m/z max
1	400.00616455078125	34.8622738554667					1	DETECTED	400.0062 m/z @34.86 [151020OFc1_NvH-0949-CRLM-1.raw]	400.00616455078125	34.8622738554667	0.2062257712	99.9615610845333	99.7553353133333	76376.5078125	2.0568677779597592E8	0	7395	89.42504690319652	1.5045061781353455	2.2664200084729806	399.99688720703125	400.0086975097656
2	400.01873779296875	26.8133882496					1	DETECTED	400.0187 m/z @26.81 [151020OFc1_NvH-0949-CRLM-1.raw]	400.01873779296875	26.8133882496	1.41361205493333	99.9801444562667	98.56653240133338	226484.0625	2.118720787847777E8	0	7395	23.87957801150773	1.8824253305702991	7.5484153713676925	400.0087585449219	400.02825927734375
3	400.03741455078125	97.2944938890667					1	DETECTED	400.0374 m/z @97.29 [151020OFc1_NvH-0949-CRLM-1.raw]	400.03741455078125	97.2944938890667	0.006836092	99.9989922493333	99.9921561573333	101625.7265625	2.4623503097932276E8	0	7395	1.5258422415286788	0.5146488356133126	0.027837053288457734	400.02923583984375	400.0465087890625
4	400.1817932128906	17.5868332349333					1	DETECTED	400.1818 m/z @17.59 [151020OFc1_NvH-0949-CRLM-1.raw]	400.1817932128906	17.5868332349333	3.72194300693333	99.393640788	95.67169778106667	1029942.75	2.3740590791312742E8	0	7395	0.2280001315046043	20.45032740171251	0.09080104728252324	400.1719665527344	400.1917419433594
5	400.2021484375	8.2193231016					1	DETECTED	400.2021 m/z @8.22 [151020OFc1_NvH-0949-CRLM-1.raw]	400.2021484375	8.2193231016	3.65293717413333	98.4483686629333	94.79543148879998	968409.125	2.5349168022985506E8	3	7395	29.20933039678036	0.548782815410713	5.198083301721862	400.1921691894531	400.202880859375
6	400.212890625	23.0697432562667					1	DETECTED	400.2129 m/z @23.07 [151020OFc1_NvH-0949-CRLM-1.raw]	400.212890625	23.0697432562667	3.90751342133333	99.6501611722667	95.74264775093337	1248500.0	2.880559777785248E8	3	7395	12.552488161622785	2.6629603203345362	1.799181931030548	400.2029113769531	400.2148742675781
7	400.22491455078125	34.1759066597333					1	DETECTED	400.2249 m/z @34.18 [151020OFc1_NvH-0949-CRLM-1.raw]	400.22491455078125	34.1759066597333	0.9453068288	99.9989922493333	99.0536854205333	1338731.5	2.8199589379970527E8	2	7395	17.584822189463956	1.0794099715086272	0.00852850019111853	400.2149353027344	400.231201171875
8	400.2412109375	35.0365015701333					1	DETECTED	400.2412 m/z @35.04 [151020OFc1_NvH-0949-CRLM-1.raw]	400.2412109375	35.0365015701333	0.0546003984	99.9801444562667	99.9255440578667	1.82502928E8	4.0129842296702905E9	3	7395	0.29750235019417914	1.2868027922242102	1.540595480960286	400.2312316894531	400.25115966796875
9	400.2578430175781	91.1812283728					1	DETECTED	400.2578 m/z @91.18 [151020OFc1_NvH-0949-CRLM-1.raw]	400.2578430175781	91.1812283728	1.840207276	97.0288807032	95.1886734272	5236363.0	3.301830309765447E8	0	7395	0.08006733731050986	0.5070204382221384	0.008938069415926304	400.25140380859375	400.2667236328125
10	400.27362060546875	43.9339297312					1	DETECTED	400.2736 m/z @43.93 [151020OFc1_NvH-0949-CRLM-1.raw]	400.27362060546875	43.9339297312	1.251791424	92.7821685312	91.5303771072	86508.5	2.0713841945134327E8	0	7395	75.63643592777069	1.0722327973404255	1.130279545280539	400.2679138183594	400.2776184082031
11	400.2880554199219	91.7500306296					1	DETECTED	400.2881 m/z @91.75 [151020OFc1_NvH-0949-CRLM-1.raw]	400.2880554199219	91.7500306296	6.59043744506667	91.9631367533333	85.37269930826663	159067.171875	1.930357138585323E8	0	7395	0.0740917906141334	0.677423490261738	0.24098373138342058	400.2789001464844	400.29571533203125
12	400.30572509765625	91.4683171098667					1	DETECTED	400.3057 m/z @91.47 [151020OFc1_NvH-0949-CRLM-1.raw]	400.30572509765625	91.4683171098667	6.1146722488	98.1328905306667	92.0182182818667	185339.84375	2.1349433959682557E8	0	7395	1.1566368002116434	1.5568186794382664	1.680801728152466	400.2959289550781	400.31427001953125
13	400.3424377441406	90.9384523325333					1	DETECTED	400.3424 m/z @90.94 [151020OFc1_NvH-0949-CRLM-1.raw]	400.3424377441406	90.9384523325333	0.006836092	99.989454664	99.98261857199999	86701.28125	2.3597439976478806E8	0	7395	0.4133138612091898	0.5357710176036516	0.014625341607705825	400.33306884765625	400.35198974609375
14	400.3718566894531	32.93587474					1	DETECTED	400.3719 m/z @32.94 [151020OFc1_NvH-0949-CRLM-1.raw]	400.3718566894531	32.93587474	1.17982503173333	99.479394164	98.29956913226667	138125.046875	2.2647135724941403E8	0	7395	85.58822204187692	1.6056395784166966	2.191563880567901	400.36199951171875	400.3818359375
15	400.4454040527344	20.8614499872					1	DETECTED	400.4454 m/z @20.86 [151020OFc1_NvH-0949-CRLM-1.raw]	400.4454040527344	20.8614499872	3.66413336133333	98.6786555594667	95.01452219813338	331802.09375	2.4003992283093393E8	0	7395	0.053342552687219325	3.3417589551540967	5.601190253907882	400.43548583984375	400.4551086425781
16	400.4580993652344	22.7369202624					1	DETECTED	400.4581 m/z @22.74 [151020OFc1_NvH-0949-CRLM-1.raw]	400.4580993652344	22.7369202624	4.01008777653333	98.5157653226667	94.50567754613337	117934.5703125	2.1056669793534538E8	0	7395	92.66970593133077	2.757881099298341	4.518171504330766	400.45556640625	400.4671325683594
17	400.4771728515625	30.8063117989333					1	DETECTED	400.4772 m/z @30.81 [151020OFc1_NvH-0949-CRLM-1.raw]	400.4771728515625	30.8063117989333	4.25901174213333	96.991129008	92.73211726586668	1437545.0	2.3066278093155754E8	0	7395	0.15345436986627803	0.5578956812250137	0.6318252689274148	400.4673156738281	400.4871520996094
18	400.4960021972656	10.1374307853333					1	DETECTED	400.4960 m/z @10.14 [151020OFc1_NvH-0949-CRLM-1.raw]	400.4960021972656	10.1374307853333	3.77936928133333	99.8861786290667	96.10680934773337	391533.25	2.1935858169352E8	4	7395	13.634562094531512	0.8500354219661871	66.49923109767053	400.4872131347656	400.5054931640625
19	400.5161437988281	17.6110187818667					1	DETECTED	400.5161 m/z @17.61 [151020OFc1_NvH-0949-CRLM-1.raw]	400.5161437988281	17.6110187818667	2.220915632	98.982527032	96.76161139999999	461721.09375	2.321148969518138E8	0	7395	0.197542504218422	0.5205984503519708	0.9963849742767928	400.5064697265625	400.526123046875
20	400.53131103515625	22.9607990869333					1	DETECTED	400.5313 m/z @22.96 [151020OFc1_NvH-0949-CRLM-1.raw]	400.53131103515625	22.9607990869333	4.47753018266667	95.0014326562667	90.52390247360003	220037.546875	2.252767988970996E8	0	7395	10.362543193176776	3.378942121310002	6.9365214595659355	400.5261535644531	400.53509521484375
21	400.54510498046875	9.88118395386667					1	DETECTED	400.5451 m/z @9.88 [151020OFc1_NvH-0949-CRLM-1.raw]	400.54510498046875	9.88118395386667	3.5411445904	99.5174934381333	95.9763488477333	788248.8125	2.5909623726455027E8	3	7395	0.2057463344902608	4.878771060878546	8.263993412781979	400.53515625	400.5550537109375
22	400.5591125488281	29.5978918136					1	DETECTED	400.5591 m/z @29.60 [151020OFc1_NvH-0949-CRLM-1.raw]	400.5591125488281	29.5978918136	4.04139588773333	95.4859085970667	91.44451270933337	470909.875	2.2927192465524098E8	0	7395	34.17829740951573	1.8784082420740496	0.9078499183556902	400.5551452636719	400.5631408691406
23	400.5731506347656	35.0365015701333					1	DETECTED	400.5732 m/z @35.04 [151020OFc1_NvH-0949-CRLM-1.raw]	400.5731506347656	35.0365015701333	4.29806760293333	99.8010108658667	95.50294326293337	1.2638236E8	2.826769220874654E9	3	7395	0.32903362261657776	1.2928371459368917	1.5315656240819862	400.5632019042969	400.58306884765625
24	400.59539794921875	21.4484849757333					1	DETECTED	400.5954 m/z @21.45 [151020OFc1_NvH-0949-CRLM-1.raw]	400.59539794921875	21.4484849757333	4.2387974008	94.4866324610667	90.24783506026671	88688.484375	2.1805899302245706E8	0	7395	89.4263407283519	2.7494281231914317	4.447215287101833	400.5935974121094	400.5980529785156
25	400.6080627441406	31.7209238829333					1	DETECTED	400.6081 m/z @31.72 [151020OFc1_NvH-0949-CRLM-1.raw]	400.6080627441406	31.7209238829333	1.09884082586667	46.3937168213333	45.29487599546663	1049531.125	1.2263912085286652E8	3	7395	0.10036412119542248	1.0156576555562262	1.091985983255083	400.59808349609375	400.61773681640625
26	400.68255615234375	26.1831727408					1	DETECTED	400.6826 m/z @26.18 [151020OFc1_NvH-0949-CRLM-1.raw]	400.68255615234375	26.1831727408	6.59949753973333	89.8345713765333	83.23507383679997	176487.828125	3.0964646491095215E8	0	7395	0.20040629234230067	2.2701218190975063	3.5333092020013748	400.6728515625	400.6849060058594
27	400.6949768066406	37.9639431602667					1	DETECTED	400.6950 m/z @37.96 [151020OFc1_NvH-0949-CRLM-1.raw]	400.6949768066406	37.9639431602667	1.63240339626667	99.4983726357333	97.86596923946664	4174523.5	3.0286745176279366E8	2	7395	0.20642496844566693	0.5445607269502276	2.054987644998893	400.68499755859375	400.70489501953125
28	400.7138671875	42.8606508290667					1	DETECTED	400.7139 m/z @42.86 [151020OFc1_NvH-0949-CRLM-1.raw]	400.7138671875	42.8606508290667	4.33538392	99.1922370248	94.8568531048	1126321.375	2.613952846035306E8	2	7395	19.494615738638405	0.5038123321003509	0.035874924947919704	400.7050476074219	400.72381591796875
29	400.73529052734375	22.33698752					1	DETECTED	400.7353 m/z @22.34 [151020OFc1_NvH-0949-CRLM-1.raw]	400.73529052734375	22.33698752	2.54461440586667	97.3509475512167	94.80633314535004	1623518.25	3.3989540909618664E8	2	7395	17.231476764677275	3.332665280710804	0.9824708260488374	400.725341796875	400.7374572753906
30	400.7475280761719	34.2704658733333					1	DETECTED	400.7475 m/z @34.27 [151020OFc1_NvH-0949-CRLM-1.raw]	400.7475280761719	34.2704658733333	4.83501348133333	97.7151139992	92.88010051786667	2046195.25	2.997853143800607E8	2	7395	0.16837310117178816	1.2958424892017062	0.4317425076863652	400.7377014160156	400.75750732421875
31	400.771240234375	21.4650701418667					1	DETECTED	400.7712 m/z @21.47 [151020OFc1_NvH-0949-CRLM-1.raw]	400.771240234375	21.4650701418667	1.69547365253333	96.6089336693333	94.91346001679997	3.327255E7	6.01045651564089E8	2	7395	0.16550492415489515	1.2932060760998636	1.3752757681037664	400.762451171875	400.77996826171875
32	400.8043518066406	34.0224712693333					1	DETECTED	400.8044 m/z @34.02 [151020OFc1_NvH-0949-CRLM-1.raw]	400.8043518066406	34.0224712693333	2.33926243093333	94.8710947842667	92.53183235333337	105217.3828125	2.0297780828526005E8	0	7395	75.33025547581802	1.5261173945728999	2.040576072766127	400.7961120605469	400.80535888671875
33	400.8378601074219	23.9720352610667					1	DETECTED	400.8379 m/z @23.97 [151020OFc1_NvH-0949-CRLM-1.raw]	400.8378601074219	23.9720352610667	2.70905040853333	96.4772117568	93.76816134826667	329394.5	2.2627995478584412E8	0	7395	0.03483843531594033	2.824515388333492	0.26086905907057045	400.82818603515625	400.8477783203125
34	400.8517150878906	15.6209332962667					1	DETECTED	400.8517 m/z @15.62 [151020OFc1_NvH-0949-CRLM-1.raw]	400.8517150878906	15.6209332962667	3.71073271253333	99.1256023386667	95.41486962613337	203063.859375	2.590967144024435E8	0	7395	0.24535577799967356	4.301622767480663	1.0102648977713462	400.8478698730469	400.8616638183594
35	400.86639404296875	12.6596979317333					1	DETECTED	400.8664 m/z @12.66 [151020OFc1_NvH-0949-CRLM-1.raw]	400.86639404296875	12.6596979317333	4.33538392	98.1042466973333	93.7688627773333	168662.4375	2.4006734924309298E8	0	7395	4.8296847303540975	6.939785077243093	0.04378948579062509	400.86175537109375	400.8698425292969
36	400.8798522949219	34.1169072829333					1	DETECTED	400.8799 m/z @34.12 [151020OFc1_NvH-0949-CRLM-1.raw]	400.8798522949219	34.1169072829333	0.764973663733333	99.8578601565333	99.09288649279998	734232.4375	2.2579829566575363E8	0	7395	7.20471920550694	0.6917392100723364	0.12007773556299224	400.8699035644531	400.8799743652344
37	400.8899841308594	33.3619163034667					1	DETECTED	400.8900 m/z @33.36 [151020OFc1_NvH-0949-CRLM-1.raw]	400.8899841308594	33.3619163034667	0.855314387466667	99.5934840832	98.73816969573333	3108121.0	3.200005294307384E8	3	7395	0.3813522517093233	0.514415782941445	0.09202670455778687	400.8800048828125	400.89617919921875
38	400.90618896484375	35.0532738442667					1	DETECTED	400.9062 m/z @35.05 [151020OFc1_NvH-0949-CRLM-1.raw]	400.90618896484375	35.0532738442667	2.08454656613333	99.8957202645333	97.81117369839997	4.560026E7	1.1520637522326558E9	0	7395	0.3054696504323857	1.225685121294085	0.5562266321199584	400.896240234375	400.9161682128906
39	400.9423828125	31.7378925696					1	DETECTED	400.9424 m/z @31.74 [151020OFc1_NvH-0949-CRLM-1.raw]	400.9423828125	31.7378925696	0.578381663466667	99.450654736	98.87227307253333	670215.1875	2.1942092483357528E8	0	7395	2.3465687891876357	0.513608869442632	12.44243585859828	400.9326171875	400.95233154296875
40	400.95452880859375	17.9413064029333					1	DETECTED	400.9545 m/z @17.94 [151020OFc1_NvH-0949-CRLM-1.raw]	400.95452880859375	17.9413064029333	3.04117289733333	99.6407228850667	96.59954998773337	222487.765625	2.1903892178463787E8	3	7395	0.11358588846603368	4.77939472688936	11.168025982612026	400.9524230957031	400.9645080566406
41	400.9785461425781	30.7966535808					1	DETECTED	400.9785 m/z @30.80 [151020OFc1_NvH-0949-CRLM-1.raw]	400.9785461425781	30.7966535808	3.20754825013333	99.4316091077333	96.22406085759997	671414.375	2.1102658802692747E8	0	7395	0.11350753291850069	0.5042778056309134	77.6507283649375	400.96856689453125	400.98846435546875
42	401.0018005371094	23.4429369045333					1	DETECTED	401.0018 m/z @23.44 [151020OFc1_NvH-0949-CRLM-1.raw]	401.0018005371094	23.4429369045333	0.006836092	99.9801444562667	99.9733083642667	662168.5625	2.3474398552331161E8	0	7395	9.649418213928975	0.6341645430957039	0.006972843323572984	400.9918212890625	401.01153564453125
43	401.0203857421875	26.6472634256					1	DETECTED	401.0204 m/z @26.65 [151020OFc1_NvH-0949-CRLM-1.raw]	401.0203857421875	26.6472634256	0.5209537856	99.9801444562667	99.4591906706667	75005.828125	2.1850424024586087E8	0	7395	80.90004798342692	1.853116674247398	2.8287067467846208	401.0123291015625	401.0293884277344
44	401.0394287109375	97.2568505762667					1	DETECTED	401.0394 m/z @97.26 [151020OFc1_NvH-0949-CRLM-1.raw]	401.0394287109375	97.2568505762667	0.006836092	99.9989922493333	99.9921561573333	103144.59375	2.3357115952961415E8	2	7395	1.4000186761902995	0.5150340920419666	0.02822761540765277	401.0299377441406	401.04925537109375
45	401.1162414550781	91.7020268765333					1	DETECTED	401.1162 m/z @91.70 [151020OFc1_NvH-0949-CRLM-1.raw]	401.1162414550781	91.7020268765333	3.04117289733333	94.6121914146667	91.57101851733337	198383.328125	2.0600857709819698E8	0	7395	0.1286256624324409	0.9741774747427938	1.5404686200406712	401.108154296875	401.1257629394531
46	401.15966796875	91.3439709053333					1	DETECTED	401.1597 m/z @91.34 [151020OFc1_NvH-0949-CRLM-1.raw]	401.15966796875	91.3439709053333	5.73658875706667	99.1634289512	93.42684019413333	154639.171875	2.1153628537188515E8	0	7395	0.3042702215035433	0.9031830853609824	0.324289647447519	401.1502990722656	401.1693115234375
47	401.1711730957031	24.0937694901333					1	DETECTED	401.1712 m/z @24.09 [151020OFc1_NvH-0949-CRLM-1.raw]	401.1711730957031	24.0937694901333	4.9648265888	94.8315366189333	89.8667100301333	90418.9140625	1.9561072115241498E8	0	7395	86.45414533573125	2.348972196050351	4.587345700184488	401.1698913574219	401.1777648925781
48	401.1878356933594	27.0440794258667					1	DETECTED	401.1878 m/z @27.04 [151020OFc1_NvH-0949-CRLM-1.raw]	401.1878356933594	27.0440794258667	3.5139448408	97.43615738375	93.92221254295	3798918.25	2.812192720060203E8	3	7395	11.057124952950172	1.100486488110409	63.357052267591435	401.1781311035156	401.19781494140625
49	401.20367431640625	18.2429192824					1	DETECTED	401.2037 m/z @18.24 [151020OFc1_NvH-0949-CRLM-1.raw]	401.20367431640625	18.2429192824	3.846564008	95.8674317576	92.0208677496	241678.96875	2.345196416983488E8	0	7395	9.49619050461528	3.5266796878585196	12.742024116779811	401.1978454589844	401.20428466796875
50	401.21429443359375	34.2096648336					1	DETECTED	401.2143 m/z @34.21 [151020OFc1_NvH-0949-CRLM-1.raw]	401.21429443359375	34.2096648336	3.3022973136	99.7538321952	96.45153488160001	721050.75	2.568625603423821E8	4	7395	34.77033214806477	0.8121934486788575	0.7394618289828243	401.2043151855469	401.21441650390625
51	401.22442626953125	33.2033279634667					1	DETECTED	401.2244 m/z @33.20 [151020OFc1_NvH-0949-CRLM-1.raw]	401.22442626953125	33.2033279634667	3.5781297408	98.9536835954667	95.3755538546667	1944567.25	3.364771397537002E8	3	7395	0.27876160079352275	0.6032889795430063	0.9811713930708863	401.2144470214844	401.2302551269531
52	401.2402648925781	35.0532738442667					1	DETECTED	401.2403 m/z @35.05 [151020OFc1_NvH-0949-CRLM-1.raw]	401.2402648925781	35.0532738442667	3.846564008	99.1634289512	95.3168649432	1.1868035E7	6.077738705289408E8	2	7395	0.3009639426510873	0.5151144166948239	0.23927563255209827	401.23028564453125	401.25006103515625
53	401.2523193359375	23.0983827525333					1	DETECTED	401.2523 m/z @23.10 [151020OFc1_NvH-0949-CRLM-1.raw]	401.2523193359375	23.0983827525333	4.08430157466667	93.1118690445333	89.02756746986663	594774.75	2.3982607707663578E8	0	7395	0.17504401184240947	4.45657101104994	0.88326936840767	401.2503662109375	401.2622985839844
54	401.2723693847656	21.4841578154667					1	DETECTED	401.2724 m/z @21.48 [151020OFc1_NvH-0949-CRLM-1.raw]	401.2723693847656	21.4841578154667	5.94671559706667	94.7720853413333	88.82536974426662	1.4368431E7	3.899004423709095E8	2	7395	0.1612111329469883	1.073365298000847	1.0867291504677254	401.2624206542969	401.2800598144531
55	401.2867736816406	29.1705530445333					1	DETECTED	401.2868 m/z @29.17 [151020OFc1_NvH-0949-CRLM-1.raw]	401.2867736816406	29.1705530445333	15.1937149837333	99.2397674106667	84.0460524269334	228311.796875	1.9416783902021107E8	0	7395	6.770613062871249	2.720427242849297	5.205716625662199	401.2829895019531	401.29425048828125
56	401.3085632324219	90.2525914266667					1	DETECTED	401.3086 m/z @90.25 [151020OFc1_NvH-0949-CRLM-1.raw]	401.3085632324219	90.2525914266667	0.1398576872	92.8048182917333	92.66496060453329	79518.609375	1.775541315932905E8	0	7395	91.43653328513888	0.5141612997362036	0.016844198016942025	401.3008728027344	401.3144226074219
57	401.3265075683594	92.2817724634667					1	DETECTED	401.3265 m/z @92.28 [151020OFc1_NvH-0949-CRLM-1.raw]	401.3265075683594	92.2817724634667	15.5365127	95.1750954418667	79.6385827418667	144346.328125	1.5456407179992396E8	0	7395	0.44891296200621866	0.5130798895956925	0.9995788853671849	401.3165588378906	401.3284912109375
58	401.3414001464844	92.2817724634667					1	DETECTED	401.3414 m/z @92.28 [151020OFc1_NvH-0949-CRLM-1.raw]	401.3414001464844	92.2817724634667	5.3514991648	99.0014823498667	93.6499831850667	149131.46875	1.957398363506761E8	0	7395	1.3463886972390924	0.6213456654145177	0.34212624163208105	401.3329162597656	401.3512268066406
59	401.435302734375	30.1430338621333					1	DETECTED	401.4353 m/z @30.14 [151020OFc1_NvH-0949-CRLM-1.raw]	401.435302734375	30.1430338621333	6.18115718293333	99.1539038864	92.97274670346667	475239.96875	2.313949154484398E8	0	7395	16.998976452710657	2.3380983137628473	0.0067859477995040616	401.42535400390625	401.4365234375
60	401.446533203125	27.2604106829333					1	DETECTED	401.4465 m/z @27.26 [151020OFc1_NvH-0949-CRLM-1.raw]	401.446533203125	27.2604106829333	4.26844042213333	99.0301097016	94.76166927946667	1084348.5	2.2549109185633677E8	0	7395	0.1753893949772447	0.7187824129658552	0.047644178584408545	401.4365539550781	401.456298828125
61	401.457275390625	8.18685543946667					1	DETECTED	401.4573 m/z @8.19 [151020OFc1_NvH-0949-CRLM-1.raw]	401.457275390625	8.18685543946667	2.1752728528	99.0301097016	96.85483684879999	615632.1875	2.5561688895333672E8	4	7395	0.22016065360830694	2.4613986167518833	90.57324213520057	401.45654296875	401.4671325683594
62	401.47735595703125	27.6424933437333					1	DETECTED	401.4774 m/z @27.64 [151020OFc1_NvH-0949-CRLM-1.raw]	401.47735595703125	27.6424933437333	3.75130463946667	99.9520485301333	96.20074389066663	115667.5	2.3351892696354884E8	0	7395	22.191235523072287	2.196609166017808	3.3808986667203014	401.4675598144531	401.4872131347656
63	401.5106201171875	10.8976030314667					1	DETECTED	401.5106 m/z @10.90 [151020OFc1_NvH-0949-CRLM-1.raw]	401.5106201171875	10.8976030314667	6.07005788773333	99.9520485301333	93.88199064239997	389392.4375	2.3167977703372768E8	3	7395	0.12772470268798486	2.280799236506621	0.33240788288336276	401.50091552734375	401.511962890625
64	401.5220642089844	27.0121420917333					1	DETECTED	401.5221 m/z @27.01 [151020OFc1_NvH-0949-CRLM-1.raw]	401.5220642089844	27.0121420917333	3.92804665226667	99.9332427106667	96.00519605840003	2472946.5	2.3934976200199658E8	0	7395	0.15514229359820675	0.7129852285987069	31.69572371282799	401.5120849609375	401.53204345703125
65	401.5346374511719	11.2060204738667					1	DETECTED	401.5346 m/z @11.21 [151020OFc1_NvH-0949-CRLM-1.raw]	401.5346374511719	11.2060204738667	3.7887088008	98.886913244	95.0982044432	131759.671875	2.2727015670636845E8	0	7395	16.76865899942119	6.4824649813255775	113.5576408218649	401.5321044921875	401.53472900390625
66	401.54473876953125	26.7148897762667					1	DETECTED	401.5447 m/z @26.71 [151020OFc1_NvH-0949-CRLM-1.raw]	401.54473876953125	26.7148897762667	4.60611640933333	99.9332427106667	95.32712630133338	600071.875	2.7330495666739255E8	3	7395	18.990269928009457	0.5203115119728543	0.33216712402036014	401.5347595214844	401.5489196777344
67	401.5589599609375	33.2447214888					1	DETECTED	401.5590 m/z @33.24 [151020OFc1_NvH-0949-CRLM-1.raw]	401.5589599609375	33.2447214888	4.28881542106667	99.848378776	95.55956335493333	1007572.125	2.6874701943639696E8	0	7395	16.104744373488696	0.5860233728261631	0.33908230003296247	401.5490417480469	401.5647888183594
68	401.5748291015625	35.0365015701333					1	DETECTED	401.5748 m/z @35.04 [151020OFc1_NvH-0949-CRLM-1.raw]	401.5748291015625	35.0365015701333	2.6269276048	99.8578601565333	97.2309325517333	2200620.25	2.787544988468936E8	3	7395	0.3068225561754545	0.5071352694441972	0.014762503104341943	401.5649108886719	401.58477783203125
69	401.5862731933594	23.0555808992					1	DETECTED	401.5863 m/z @23.06 [151020OFc1_NvH-0949-CRLM-1.raw]	401.5862731933594	23.0555808992	4.14360273733333	99.8578601565333	95.71425741919998	458039.09375	1.9000458042731574E8	0	7395	5.426970003460518	6.214906113102125	0.015643057266835746	401.5850524902344	401.59625244140625
70	401.6104431152344	31.6650505656					1	DETECTED	401.6104 m/z @31.67 [151020OFc1_NvH-0949-CRLM-1.raw]	401.6104431152344	31.6650505656	2.5900237792	99.8578601565333	97.26783637733331	119974.78125	2.2750865217878655E8	0	7395	4.779404062020042	1.6413198473267836	2.3244766952342935	401.60052490234375	401.6158142089844
71	401.62603759765625	13.0537870242667					1	DETECTED	401.6260 m/z @13.05 [151020OFc1_NvH-0949-CRLM-1.raw]	401.62603759765625	13.0537870242667	2.5900237792	99.8578601565333	97.26783637733331	275518.5625	2.2345129890525585E8	0	7395	0.22526270078078348	294.8302494548704	0.1829204688462927	401.6161804199219	401.6358337402344
72	401.6416015625	43.6000042341333					1	DETECTED	401.6416 m/z @43.60 [151020OFc1_NvH-0949-CRLM-1.raw]	401.6416015625	43.6000042341333	0.2722268784	99.7915297901333	99.51930291173329	63810.05078125	2.0436022302876037E8	0	7395	92.6955782886105	1.1484468969484827	1.2493685573661222	401.63604736328125	401.6427307128906
73	401.6533203125	92.0968077165333					1	DETECTED	401.6533 m/z @92.10 [151020OFc1_NvH-0949-CRLM-1.raw]	401.6533203125	92.0968077165333	1.785988996	99.7915297901333	98.0055407941333	124930.078125	2.201299567898385E8	2	7395	4.152494464586738	0.5349886893287271	1.2975798181370415	401.6433410644531	401.6631774902344
74	401.67138671875	88.6139746437333					1	DETECTED	401.6714 m/z @88.61 [151020OFc1_NvH-0949-CRLM-1.raw]	401.67138671875	88.6139746437333	1.69547365253333	99.659720872	97.96424721946667	123341.53125	2.713549660835149E8	0	7395	9.86675624308053	0.5467691936331112	0.09348071411141491	401.6639099121094	401.6753234863281
75	401.6853332519531	30.2186264773333					1	DETECTED	401.6853 m/z @30.22 [151020OFc1_NvH-0949-CRLM-1.raw]	401.6853332519531	30.2186264773333	1.785988996	99.659720872	97.873731876	394620.78125	2.2569567542058644E8	2	7395	58.42437032340147	1.868413530342039	3.697380002940375	401.6753845214844	401.6869812011719
76	401.697021484375	27.2956059994667					1	DETECTED	401.6970 m/z @27.30 [151020OFc1_NvH-0949-CRLM-1.raw]	401.697021484375	27.2956059994667	1.785988996	99.659720872	97.873731876	779159.9375	2.5444760031330034E8	0	7395	0.1316775926091509	1.787316460120376	0.5179637324456764	401.68707275390625	401.69970703125
77	401.709716796875	17.1017343194667					1	DETECTED	401.7097 m/z @17.10 [151020OFc1_NvH-0949-CRLM-1.raw]	401.709716796875	17.1017343194667	0.006836092	99.7538321952	99.7469961032	1367080.625	2.885154665746029E8	2	7395	12.67906855720463	5.813766331359332	2.8312755245971766	401.6997375488281	401.71966552734375
78	401.7244567871094	23.6987444093333					1	DETECTED	401.7245 m/z @23.70 [151020OFc1_NvH-0949-CRLM-1.raw]	401.7244567871094	23.6987444093333	0.006836092	99.7538321952	99.7469961032	463021.59375	2.5149307225285876E8	0	7395	5.402373919899819	5.178441192756525	10.38765939933837	401.7197570800781	401.726806640625
79	401.73681640625	23.2269440109333					1	DETECTED	401.7368 m/z @23.23 [151020OFc1_NvH-0949-CRLM-1.raw]	401.73681640625	23.2269440109333	0.006836092	99.7538321952	99.7469961032	1426698.875	3.060241467450275E8	2	7395	0.29930585731843706	2.0044040798818568	13.904110004184842	401.7268371582031	401.74017333984375
80	401.75018310546875	20.9004139557333					1	DETECTED	401.7502 m/z @20.90 [151020OFc1_NvH-0949-CRLM-1.raw]	401.75018310546875	20.9004139557333	0.006836092	99.7350739666667	99.7282378746667	2745298.5	3.902861938851169E8	2	7395	21.995820584642907	9.285121273576722	1.0928913257580246	401.7402038574219	401.7601013183594
81	401.7743225097656	21.4650701418667					1	DETECTED	401.7743 m/z @21.47 [151020OFc1_NvH-0949-CRLM-1.raw]	401.7743225097656	21.4650701418667	0.02637758	99.9615610845333	99.9351835045333	3220980.0	2.960388646472804E8	0	7395	0.18490587764008737	3.4147096461844715	1.298296368993398	401.76434326171875	401.7841796875
82	401.7896728515625	89.7803031930667					1	DETECTED	401.7897 m/z @89.78 [151020OFc1_NvH-0949-CRLM-1.raw]	401.7896728515625	89.7803031930667	0.187180056266667	99.9989922493333	99.81181219306663	214486.21875	2.6758540277904233E8	0	7395	4.539816262672616	0.5370676117057124	0.3522914579848507	401.78436279296875	401.7926330566406
83	401.8026428222656	89.7803031930667					1	DETECTED	401.8026 m/z @89.78 [151020OFc1_NvH-0949-CRLM-1.raw]	401.8026428222656	89.7803031930667	0.1968906504	99.9989922493333	99.8021015989333	225737.65625	2.5749365407037446E8	0	7395	1.6195271700047869	0.5105745643413373	0.0401358245213333	401.7926940917969	401.8049621582031
84	401.8150329589844	89.7803031930667					1	DETECTED	401.8150 m/z @89.78 [151020OFc1_NvH-0949-CRLM-1.raw]	401.8150329589844	89.7803031930667	0.187180056266667	99.9989922493333	99.81181219306663	748608.875	2.5506596790641022E8	0	7395	15.555122081862152	0.7267667689815378	0.3361403607222727	401.8052062988281	401.824951171875
85	401.8351745605469	89.7803031930667					1	DETECTED	401.8352 m/z @89.78 [151020OFc1_NvH-0949-CRLM-1.raw]	401.8351745605469	89.7803031930667	0.187180056266667	99.9989922493333	99.81181219306663	1049016.5	2.392200113122061E8	3	7395	78.93607774502631	0.5175589885679327	0.03658229944123111	401.8251953125	401.84515380859375
86	401.85638427734375	27.0270376893333					1	DETECTED	401.8564 m/z @27.03 [151020OFc1_NvH-0949-CRLM-1.raw]	401.85638427734375	27.0270376893333	0.225181236266667	99.9989922493333	99.77381101306663	900565.125	2.6468069137495992E8	2	7395	0.1710876106640029	3.264829568825909	3.1004603893850824	401.8464050292969	401.8663635253906
87	401.8718566894531	89.762074228					1	DETECTED	401.8719 m/z @89.76 [151020OFc1_NvH-0949-CRLM-1.raw]	401.8718566894531	89.762074228	0.006836092	99.9989922493333	99.9921561573333	745761.0625	2.846183467902431E8	0	7395	66.87915323086528	9.403303874097304	0.002745490515997988	401.86639404296875	401.8735046386719
88	401.8835144042969	27.0440794258667					1	DETECTED	401.8835 m/z @27.04 [151020OFc1_NvH-0949-CRLM-1.raw]	401.8835144042969	27.0440794258667	0.225181236266667	99.9989922493333	99.77381101306663	1834782.75	3.2328527287889045E8	3	7395	0.1522234499795161	0.7234408160234591	4.272454219002703	401.87353515625	401.89349365234375
89	401.8955993652344	89.762074228					1	DETECTED	401.8956 m/z @89.76 [151020OFc1_NvH-0949-CRLM-1.raw]	401.8955993652344	89.762074228	0.511389183466667	99.9989922493333	99.48760306586664	537968.75	2.8303559044700027E8	0	7395	75.53047564294745	0.5648088717650194	0.35546640002266977	401.8935241699219	401.90118408203125
90	401.9112854003906	46.6407510045333					1	DETECTED	401.9113 m/z @46.64 [151020OFc1_NvH-0949-CRLM-1.raw]	401.9112854003906	46.6407510045333	0.406177466933333	99.989454664	99.58327719706666	558165.75	2.770028603864193E8	2	7395	0.19398762798192593	1.1827907599171006	1.0101567665164721	401.90130615234375	401.9212646484375
91	401.92236328125	89.7336412048					1	DETECTED	401.9224 m/z @89.73 [151020OFc1_NvH-0949-CRLM-1.raw]	401.92236328125	89.7336412048	0.918257016266667	99.9237844354667	99.00552741920004	395212.46875	3.667570273482417E8	0	7395	14.195135332613788	0.5132632023005822	0.35048476631454467	401.9212951660156	401.9261779785156
92	401.9361877441406	22.7279015336					1	DETECTED	401.9362 m/z @22.73 [151020OFc1_NvH-0949-CRLM-1.raw]	401.9361877441406	22.7279015336	0.348798710666667	99.9237844354667	99.57498572480003	863214.8125	3.1035117286833996E8	0	7395	67.04934459914799	94.64896009601915	143.04756106049854	401.92620849609375	401.9461669921875
93	401.94854736328125	27.3962778352					1	DETECTED	401.9485 m/z @27.40 [151020OFc1_NvH-0949-CRLM-1.raw]	401.94854736328125	27.3962778352	0.406177466933333	99.8010108658667	99.39483339893337	608365.875	3.2310958919519025E8	0	7395	62.47349603620263	1.7072201695943514	738.806101033389	401.9461975097656	401.9508972167969
94	401.9609069824219	17.1112217178667					1	DETECTED	401.9609 m/z @17.11 [151020OFc1_NvH-0949-CRLM-1.raw]	401.9609069824219	17.1112217178667	0.329672176533333	99.9989922493333	99.66932007279996	1188981.375	3.034861796846959E8	4	7395	0.11886483646729573	4.572219098098525	7.722565598508553	401.950927734375	401.97088623046875
95	401.9747009277344	57.263112564					1	DETECTED	401.9747 m/z @57.26 [151020OFc1_NvH-0949-CRLM-1.raw]	401.9747009277344	57.263112564	0.329672176533333	99.9237844354667	99.59411225893336	281325.0	3.2770167519766134E8	0	7395	76.1419032462259	0.870827355927738	0.6100530520984845	401.970947265625	401.98089599609375
96	401.99090576171875	5.70800985653333					1	DETECTED	401.9909 m/z @5.71 [151020OFc1_NvH-0949-CRLM-1.raw]	401.99090576171875	5.70800985653333	0.2627583616	99.989454664	99.72669630239999	547999.6875	2.9682399619339347E8	5	7395	0.22209155362945143	58.76312011073661	143.9671028635655	401.98095703125	402.0008544921875
97	402.0125427246094	57.24958354					1	DETECTED	402.0125 m/z @57.25 [151020OFc1_NvH-0949-CRLM-1.raw]	402.0125427246094	57.24958354	0.006836092	99.9989922493333	99.9921561573333	326589.28125	3.0328273763234633E8	2	7395	61.67325127568579	0.8609610117042689	0.6063136585621833	402.0025634765625	402.0166015625
98	402.026611328125	25.8671034618667					1	DETECTED	402.0266 m/z @25.87 [151020OFc1_NvH-0949-CRLM-1.raw]	402.026611328125	25.8671034618667	0.367994475466667	99.9989922493333	99.63099777386662	358347.53125	2.9345465004885626E8	0	7395	52.8816130278946	2.047702282107121	4.0867441696080515	402.0166320800781	402.0364990234375
99	402.04083251953125	60.3143548229333					1	DETECTED	402.0408 m/z @60.31 [151020OFc1_NvH-0949-CRLM-1.raw]	402.04083251953125	60.3143548229333	0.006836092	99.9989922493333	99.9921561573333	334592.4375	5.882329781894594E8	7	7395	57.05518445452963	0.7721321229428171	0.2164552264254512	402.0366516113281	402.0428161621094
100	402.0528259277344	23.0059314989333					1	DETECTED	402.0528 m/z @23.01 [151020OFc1_NvH-0949-CRLM-1.raw]	402.0528259277344	23.0059314989333	0.2062257712	99.9050826573333	99.6988568861333	520196.375	3.446386132142357E8	2	7395	0.07484432423314047	2.1132165022497933	3.9789092263982995	402.0428466796875	402.06280517578125
101	402.0753479003906	25.3494028378667					1	DETECTED	402.0753 m/z @25.35 [151020OFc1_NvH-0949-CRLM-1.raw]	402.0753479003906	25.3494028378667	0.746800882666667	99.8957202645333	99.14891938186663	416843.40625	3.2849743770645845E8	0	7395	43.41274527646997	2.6794571915862706	4.967954340815088	402.0653991699219	402.0853271484375
102	402.0889892578125	60.1944351909333					1	DETECTED	402.0890 m/z @60.19 [151020OFc1_NvH-0949-CRLM-1.raw]	402.0889892578125	60.1944351909333	0.0356943437333333	99.8957202645333	99.86002592079996	340148.625	3.621352226594074E8	0	7395	60.24487299401868	0.7887549063260213	0.2844896062524072	402.08544921875	402.0989685058594
103	402.1094665527344	43.3305011733333					1	DETECTED	402.1095 m/z @43.33 [151020OFc1_NvH-0949-CRLM-1.raw]	402.1094665527344	43.3305011733333	0.0356943437333333	99.8578601565333	99.82216581279997	422278.96875	4.248958136824053E8	0	7395	17.999991595521145	1.030842913114087	0.5603521869976992	402.0994873046875	402.10980224609375
104	402.11981201171875	25.2900805248					1	DETECTED	402.1198 m/z @25.29 [151020OFc1_NvH-0949-CRLM-1.raw]	402.11981201171875	25.2900805248	0.2062257712	99.7445491954667	99.53832342426671	456347.21875	3.817275377106671E8	0	7395	14.622153290826434	2.8254727447059667	3.074746570352555	402.1098327636719	402.1297912597656
105	402.130126953125	43.2211583149333					1	DETECTED	402.1301 m/z @43.22 [151020OFc1_NvH-0949-CRLM-1.raw]	402.130126953125	43.2211583149333	0.0356943437333333	99.5650510421333	99.52935669839997	387822.625	4.5433664205084115E8	0	7395	58.692283121779454	1.0945439340978267	0.7733491634678934	402.12982177734375	402.13531494140625
106	402.14532470703125	43.3489234610667					1	DETECTED	402.1453 m/z @43.35 [151020OFc1_NvH-0949-CRLM-1.raw]	402.14532470703125	43.3489234610667	0.0356943437333333	99.7445491954667	99.70885485173336	435447.21875	3.989264249048836E8	0	7395	28.803306273288108	1.1417850091781578	1.6934314693781474	402.1353454589844	402.1553039550781
107	402.1636047363281	25.2776909362667					1	DETECTED	402.1636 m/z @25.28 [151020OFc1_NvH-0949-CRLM-1.raw]	402.1636047363281	25.2776909362667	0.0451108250666667	99.5650510421333	99.51994021706663	405969.125	4.340016461114706E8	0	7395	60.32922069857286	2.4029492979727496	4.824503543527384	402.1553649902344	402.1653137207031
108	402.1753234863281	28.3761644712					1	DETECTED	402.1753 m/z @28.38 [151020OFc1_NvH-0949-CRLM-1.raw]	402.1753234863281	28.3761644712	0.0356943437333333	99.5650510421333	99.52935669839997	609034.3125	3.8913988567848647E8	3	7395	44.84946609848474	1.8527539184398352	5.376341608836791	402.16534423828125	402.17724609375
109	402.187255859375	22.7497845970667					1	DETECTED	402.1873 m/z @22.75 [151020OFc1_NvH-0949-CRLM-1.raw]	402.187255859375	22.7497845970667	0.006836092	99.9989922493333	99.9921561573333	774899.75	3.6112903013030845E8	2	7395	34.49494322882744	2.0809588878698975	2.8487683387659204	402.1772766113281	402.1972351074219
110	402.2048645019531	28.9065397325333					1	DETECTED	402.2049 m/z @28.91 [151020OFc1_NvH-0949-CRLM-1.raw]	402.2048645019531	28.9065397325333	0.0356943437333333	99.5555345546667	99.51984021093337	565965.625	4.447968986746836E8	2	7395	12.412277458705226	1.8012323246240476	3.0851763114047075	402.197265625	402.20794677734375
111	402.21795654296875	27.0270376893333					1	DETECTED	402.2180 m/z @27.03 [151020OFc1_NvH-0949-CRLM-1.raw]	402.21795654296875	27.0270376893333	0.0356943437333333	99.4316091077333	99.39591476399995	988460.1875	4.5124358656341815E8	3	7395	10.099176807146765	0.8901818667287893	6.062330393610984	402.2079772949219	402.2279357910156
112	402.232177734375	23.4564746384					1	DETECTED	402.2322 m/z @23.46 [151020OFc1_NvH-0949-CRLM-1.raw]	402.232177734375	23.4564746384	0.0451108250666667	99.4125967688	99.36748594373333	606517.25	4.195700698904496E8	3	7395	5.129140814519481	2.382650166360591	2.3698424339270177	402.22796630859375	402.2418212890625
113	402.2518310546875	20.9217492898667					1	DETECTED	402.2518 m/z @20.92 [151020OFc1_NvH-0949-CRLM-1.raw]	402.2518310546875	20.9217492898667	0.0451108250666667	99.4125967688	99.36748594373333	1247828.0	4.849266002022658E8	4	7395	0.2866933424801985	13.100306552500696	10.1931259693423	402.2418518066406	402.2618103027344
114	402.2622375488281	59.1715595874667					1	DETECTED	402.2622 m/z @59.17 [151020OFc1_NvH-0949-CRLM-1.raw]	402.2622375488281	59.1715595874667	0.06419394	99.4125967688	99.3484028288	371485.28125	5.710860406419187E8	0	7395	25.099905319612844	0.824063468166335	2.446098530625172	402.2618408203125	402.2654724121094
115	402.2754821777344	21.4364311453333					1	DETECTED	402.2755 m/z @21.44 [151020OFc1_NvH-0949-CRLM-1.raw]	402.2754821777344	21.4364311453333	0.0737064114666667	99.659720872	99.58601446053332	713118.5	5.1559615161650354E8	0	7395	37.79078077113195	2.273167035891115	7.90354548274906	402.2655029296875	402.28546142578125
116	402.29205322265625	59.1035013738667					1	DETECTED	402.2921 m/z @59.10 [151020OFc1_NvH-0949-CRLM-1.raw]	402.29205322265625	59.1035013738667	0.0737064114666667	98.4483686629333	98.37466225146663	416521.03125	5.370283370711467E8	0	7395	6.3658765316382215	0.6504500142317622	0.4916783227521405	402.2854919433594	402.29364013671875
117	402.30364990234375	91.837985648					1	DETECTED	402.3036 m/z @91.84 [151020OFc1_NvH-0949-CRLM-1.raw]	402.30364990234375	91.837985648	0.0737064114666667	98.4483686629333	98.37466225146663	561179.125	5.104863138903984E8	3	7395	40.490850872417305	0.5250081052851615	0.011068252255345232	402.2936706542969	402.3135986328125
118	402.32550048828125	33.3450603328					1	DETECTED	402.3255 m/z @33.35 [151020OFc1_NvH-0949-CRLM-1.raw]	402.32550048828125	33.3450603328	0.1115750472	98.4164440594667	98.30486901226669	497448.4375	5.769724495069828E8	2	7395	16.527259040511222	2.040241479350687	12.634596686563446	402.3155517578125	402.3272399902344
119	402.3372497558594	25.233933528					1	DETECTED	402.3372 m/z @25.23 [151020OFc1_NvH-0949-CRLM-1.raw]	402.3372497558594	25.233933528	0.243898209866667	98.4164440594667	98.17254584960003	604153.8125	5.489432270522952E8	0	7395	16.065905384364076	5.010280561275485	3.8924394268588998	402.3272705078125	402.3471984863281
120	402.35235595703125	37.5441500061333					1	DETECTED	402.3524 m/z @37.54 [151020OFc1_NvH-0949-CRLM-1.raw]	402.35235595703125	37.5441500061333	0.253245853333333	97.0760797749333	96.82283392159997	464402.25	5.2529042979721737E8	0	7395	23.254130692173852	1.6784581947354316	0.9715482022520479	402.3472595214844	402.3563537597656
121	402.3663635253906	33.3150708344					1	DETECTED	402.3664 m/z @33.32 [151020OFc1_NvH-0949-CRLM-1.raw]	402.3663635253906	33.3150708344	0.2627583616	92.9943016973333	92.73154333573329	499837.90625	5.349927079452241E8	2	7395	37.24159452209986	1.5856201360626878	1.4498360891492332	402.35638427734375	402.3701477050781
122	402.3801574707031	38.7989501685333					1	DETECTED	402.3802 m/z @38.80 [151020OFc1_NvH-0949-CRLM-1.raw]	402.3801574707031	38.7989501685333	0.2722268784	97.7907528866667	97.51852600826669	541494.1875	5.51804446925658E8	3	7395	12.164995197288885	1.4575051431058814	3.3888010589631388	402.37017822265625	402.39013671875
123	402.3939208984375	33.813961208					1	DETECTED	402.3939 m/z @33.81 [151020OFc1_NvH-0949-CRLM-1.raw]	402.3939208984375	33.813961208	0.387044602666667	95.9343656986667	95.54732109600003	454489.78125	5.389557058464072E8	3	7395	14.315352099413388	1.2021347975343504	12.780771616321923	402.3901672363281	402.3982238769531
124	402.4082336425781	50.8614705232					1	DETECTED	402.4082 m/z @50.86 [151020OFc1_NvH-0949-CRLM-1.raw]	402.4082336425781	50.8614705232	0.387044602666667	98.4386728456	98.05162824293333	490614.84375	5.2431887784150875E8	2	7395	13.968716844169812	0.9195252666341893	1.536195517885043	402.39825439453125	402.4114074707031
125	402.42144775390625	43.7806623888					1	DETECTED	402.4214 m/z @43.78 [151020OFc1_NvH-0949-CRLM-1.raw]	402.42144775390625	43.7806623888	0.615954582133333	95.0110742258667	94.39511964373337	534676.5	5.657284555721773E8	2	7395	20.401745633957383	1.016208183114399	3.2724468197519387	402.4114685058594	402.4299621582031
126	402.4399719238281	39.9045253744					1	DETECTED	402.4400 m/z @39.90 [151020OFc1_NvH-0949-CRLM-1.raw]	402.4399719238281	39.9045253744	0.6065585984	98.6399557152	98.0333971168	614019.625	5.863522471724616E8	2	7395	25.919393478936442	1.145251642579822	0.2121932529508975	402.42999267578125	402.449951171875
127	402.457275390625	29.4057357018667					1	DETECTED	402.4573 m/z @29.41 [151020OFc1_NvH-0949-CRLM-1.raw]	402.457275390625	29.4057357018667	0.625201890933333	98.7826225376	98.15742064666668	568223.8125	5.0542720922656E8	3	7395	17.81189956195741	1.3880013366278483	16.690636830710385	402.4500427246094	402.4672546386719
128	402.4709777832031	33.9213475021333					1	DETECTED	402.4710 m/z @33.92 [151020OFc1_NvH-0949-CRLM-1.raw]	402.4709777832031	33.9213475021333	0.634454403733333	85.1163206997333	84.48186629599996	559205.5625	5.744717291768625E8	0	7395	28.340349861358696	1.5316267392510206	18.105200215024272	402.46728515625	402.47283935546875
129	402.48284912109375	43.9007280856					1	DETECTED	402.4828 m/z @43.90 [151020OFc1_NvH-0949-CRLM-1.raw]	402.48284912109375	43.9007280856	0.634454403733333	96.7335291794667	96.09907477573337	726266.5	6.04520535979722E8	4	7395	14.595162301018291	0.7949082032156107	1.37771474398704	402.472900390625	402.4927978515625
130	402.4972229003906	33.2799982106667					1	DETECTED	402.4972 m/z @33.28 [151020OFc1_NvH-0949-CRLM-1.raw]	402.4972229003906	33.2799982106667	0.643585306666667	97.8287898496	97.18520454293333	579862.125	6.955035362192364E8	2	7395	2.8155488804560846	1.5239081545000468	2.709814757730809	402.49285888671875	402.5072021484375
131	402.5082092285156	30.1914290629333					1	DETECTED	402.5082 m/z @30.19 [151020OFc1_NvH-0949-CRLM-1.raw]	402.5082092285156	30.1914290629333	0.643585306666667	85.1030708632	84.45948555653334	531001.875	6.801044669784558E8	0	7395	23.58217512588886	1.9327063684710164	10.964729334317141	402.5072326660156	402.5138244628906
132	402.5238342285156	38.6803845912					1	DETECTED	402.5238 m/z @38.68 [151020OFc1_NvH-0949-CRLM-1.raw]	402.5238342285156	38.6803845912	0.643585306666667	97.8764622112	97.23287690453334	567091.6875	5.73153560529708E8	0	7395	15.644620009207472	0.949842768347481	0.668683859364373	402.51385498046875	402.53271484375
133	402.542724609375	28.3574811192					1	DETECTED	402.5427 m/z @28.36 [151020OFc1_NvH-0949-CRLM-1.raw]	402.542724609375	28.3574811192	0.652801786933333	99.989454664	99.33665287706665	651226.9375	5.49990149731832E8	3	7395	2.48820629624554	1.6789879751636436	2.2262091392622687	402.5327453613281	402.5527038574219
134	402.56304931640625	16.238430032					1	DETECTED	402.5630 m/z @16.24 [151020OFc1_NvH-0949-CRLM-1.raw]	402.56304931640625	16.238430032	0.6651688112	97.2284720224	96.5633032112	1140384.75	5.245877953676374E8	3	7395	7.282062255084892	10.808108598099528	20.55038318105711	402.5530700683594	402.5730285644531
135	402.580810546875	25.1847672218667					1	DETECTED	402.5808 m/z @25.18 [151020OFc1_NvH-0949-CRLM-1.raw]	402.580810546875	25.1847672218667	0.674368295466667	95.9631342346667	95.28876593920003	780985.0625	6.344959284974047E8	3	7395	31.86935659744321	2.9596506458684986	14.031504570383195	402.57305908203125	402.5907897949219
136	402.59515380859375	34.2294559736					1	DETECTED	402.5952 m/z @34.23 [151020OFc1_NvH-0949-CRLM-1.raw]	402.59515380859375	34.2294559736	3.88792431413333	84.6818344186667	80.79391010453337	433759.875	6.733320743542044E8	0	7395	41.696229746328044	1.9654339169941957	0.11033254622903646	402.5908203125	402.59539794921875
137	402.60540771484375	42.4234678242667					1	DETECTED	402.6054 m/z @42.42 [151020OFc1_NvH-0949-CRLM-1.raw]	402.60540771484375	42.4234678242667	5.2218299904	92.2273166584	87.005486668	529873.4375	5.720294721426563E8	0	7395	33.381626973278756	1.0728775839962033	0.9792155639346881	402.595458984375	402.61529541015625
138	402.6154479980469	30.1000945266667					1	DETECTED	402.6154 m/z @30.10 [151020OFc1_NvH-0949-CRLM-1.raw]	402.6154479980469	30.1000945266667	1.16183204026667	94.8710947842667	93.70926274400003	472900.875	5.891302426718836E8	0	7395	36.47888291625334	1.166170735978974	3.697305743948834	402.6154479980469	402.6240234375
139	402.634033203125	25.1280448402667					1	DETECTED	402.6340 m/z @25.13 [151020OFc1_NvH-0949-CRLM-1.raw]	402.634033203125	25.1280448402667	6.9035234512	99.7161599312	92.81263648	556624.5625	5.659822437511047E8	0	7395	30.24530253967264	4.492415403650028	3.0140291354737774	402.6240539550781	402.6430358886719
140	402.6530456542969	25.1280448402667					1	DETECTED	402.6530 m/z @25.13 [151020OFc1_NvH-0949-CRLM-1.raw]	402.6530456542969	25.1280448402667	2.53552662133333	99.450654736	96.91512811466667	794965.3125	6.002496334352942E8	0	7395	5.903648541425952	0.941559694190458	144.86903741503517	402.64306640625	402.6629943847656
141	402.667724609375	34.2704658733333					1	DETECTED	402.6677 m/z @34.27 [151020OFc1_NvH-0949-CRLM-1.raw]	402.667724609375	34.2704658733333	3.64363333893333	98.0467438077333	94.40311046879997	552058.25	5.2206276066866726E8	0	7395	22.427017606977522	1.0740190421063431	0.004378125739157041	402.6630859375	402.6777038574219
142	402.6842956542969	36.2538351442667					1	DETECTED	402.6843 m/z @36.25 [151020OFc1_NvH-0949-CRLM-1.raw]	402.6842956542969	36.2538351442667	4.28881542106667	93.9421266570667	89.65331123600002	427314.5625	5.0603129835448116E8	0	7395	28.565352578162088	2.3659685770966483	2.2159064579371783	402.677734375	402.68853759765625
143	402.69854736328125	25.5734441245333					1	DETECTED	402.6985 m/z @25.57 [151020OFc1_NvH-0949-CRLM-1.raw]	402.69854736328125	25.5734441245333	4.17693158346667	94.132024116	89.95509253253333	1362047.5	4.2923600453199375E8	2	7395	0.37703223454983004	1.042190810146176	1.6199054670057804	402.68865966796875	402.7085266113281
144	402.71807861328125	30.0003190077333					1	DETECTED	402.7181 m/z @30.00 [151020OFc1_NvH-0949-CRLM-1.raw]	402.71807861328125	30.0003190077333	2.63596099493333	95.9247411805333	93.28878018559998	757232.875	4.0291785532165575E8	2	7395	32.082189285971594	0.595419883119888	4.408122176893886	402.70855712890625	402.72802734375
145	402.73974609375	29.9847608157333					1	DETECTED	402.7397 m/z @29.98 [151020OFc1_NvH-0949-CRLM-1.raw]	402.73974609375	29.9847608157333	4.2387974008	97.5215290797333	93.2827316789333	1122318.625	3.2873398657115674E8	2	7395	7.311094306898095	0.509675279593171	4.069291555012018	402.7297668457031	402.7497253417969
146	402.75396728515625	20.816255232					1	DETECTED	402.7540 m/z @20.82 [151020OFc1_NvH-0949-CRLM-1.raw]	402.75396728515625	20.816255232	5.42976095893333	83.0489632648	77.61920230586666	475964.8125	6.138066725561523E8	2	7395	0.19679797957504874	0.5291126915262169	0.9502479989393235	402.7497863769531	402.7558898925781
147	402.7658996582031	21.6982653021333					1	DETECTED	402.7659 m/z @21.70 [151020OFc1_NvH-0949-CRLM-1.raw]	402.7658996582031	21.6982653021333	3.42203160666667	94.8907637901333	91.46873218346664	476153.0	4.5784584245857924E8	0	7395	31.68527021704098	0.5667085325555864	0.26593620321164635	402.7559509277344	402.7727966308594
148	402.7828063964844	22.6847395424					1	DETECTED	402.7828 m/z @22.68 [151020OFc1_NvH-0949-CRLM-1.raw]	402.7828063964844	22.6847395424	2.80136531786667	99.6786308709333	96.87726555306664	530050.5	4.845294438792003E8	0	7395	32.883335179622996	0.804322962139284	2.815093387647274	402.7729187011719	402.79278564453125
149	402.8050537109375	22.6742310482667					1	DETECTED	402.8051 m/z @22.67 [151020OFc1_NvH-0949-CRLM-1.raw]	402.8050537109375	22.6742310482667	0.1210685352	93.5261271357333	93.40505860053331	510982.15625	2.941128053295354E8	0	7395	32.95420551495353	3.4127611037251353	27.53232055720729	402.7952575683594	402.81500244140625
150	402.82073974609375	54.6900454554667					1	DETECTED	402.8207 m/z @54.69 [151020OFc1_NvH-0949-CRLM-1.raw]	402.82073974609375	54.6900454554667	4.44754322826667	99.0395907168	94.59204748853334	404940.03125	2.834172779026558E8	0	7395	77.53937916432781	1.1284178684967903	1.370691564948316	402.8153076171875	402.8291931152344
151	402.8392028808594	18.3606909136					1	DETECTED	402.8392 m/z @18.36 [151020OFc1_NvH-0949-CRLM-1.raw]	402.8392028808594	18.3606909136	4.10365289226667	81.9813107050667	77.87765781280004	1919181.75	3.0548210123295695E8	3	7395	0.0909020804863303	1.3600613952737783	14.910739060727321	402.8293151855469	402.84912109375
152	402.8591613769531	22.1424061882667					1	DETECTED	402.8592 m/z @22.14 [151020OFc1_NvH-0949-CRLM-1.raw]	402.8591613769531	22.1424061882667	1.20679773173333	97.2284720224	96.02167429066667	6879390.0	3.85001123147044E8	3	7395	0.1507001016577867	0.7861035522193776	0.49772342637117856	402.84918212890625	402.869140625
153	402.8748779296875	21.3654757645333					1	DETECTED	402.8749 m/z @21.37 [151020OFc1_NvH-0949-CRLM-1.raw]	402.8748779296875	21.3654757645333	1.03553313946667	98.5831548610667	97.54762172160004	645801.375	2.615671965623669E8	0	7395	0.05379165300358224	0.8268202341158679	1.193776328412652	402.86920166015625	402.8810729980469
154	402.8910827636719	32.7679435285333					1	DETECTED	402.8911 m/z @32.77 [151020OFc1_NvH-0949-CRLM-1.raw]	402.8910827636719	32.7679435285333	0.864499784	99.4888669525333	98.6243671685333	1004382.5625	3.15776826160924E8	3	7395	11.88573622602605	2.379366285220497	0.052038932819477864	402.881103515625	402.8933410644531
155	402.9033508300781	29.0846519613333					1	DETECTED	402.9034 m/z @29.08 [151020OFc1_NvH-0949-CRLM-1.raw]	402.9033508300781	29.0846519613333	3.95966295653333	99.5839262122667	95.62426325573337	2006758.875	4.031714287259177E8	3	7395	6.393516970058766	0.5050944403786988	4.420825493359907	402.89337158203125	402.91314697265625
156	402.9216003417969	54.6452476621333					1	DETECTED	402.9216 m/z @54.65 [151020OFc1_NvH-0949-CRLM-1.raw]	402.9216003417969	54.6452476621333	0.2722268784	99.989454664	99.71722778559999	361395.25	2.5031148590075842E8	0	7395	35.42035734296037	0.9404535274709066	0.8823036197157286	402.91363525390625	402.9315185546875
157	402.9352111816406	54.6361172736					1	DETECTED	402.9352 m/z @54.64 [151020OFc1_NvH-0949-CRLM-1.raw]	402.9352111816406	54.6361172736	0.06419394	98.9441001613333	98.8799062213333	313068.5	2.941421789367609E8	0	7395	35.42445489829679	0.9592894867222733	1.041616055588663	402.9327087402344	402.9450988769531
158	402.949951171875	21.7918727632					1	DETECTED	402.9500 m/z @21.79 [151020OFc1_NvH-0949-CRLM-1.raw]	402.949951171875	21.7918727632	0.0169608965333333	96.9815210093333	96.96456011279997	241855.828125	2.88215045682049E8	0	7395	35.23943813425855	4.564940326623166	5.98432624911586	402.94525146484375	402.9507141113281
159	402.9609680175781	21.8093848818667					1	DETECTED	402.9610 m/z @21.81 [151020OFc1_NvH-0949-CRLM-1.raw]	402.9609680175781	21.8093848818667	0.291387601066667	99.7161599312	99.42477233013332	282401.46875	2.1226936854360095E8	0	7395	10.635060774003541	3.946837137245757	13.551132286535896	402.951171875	402.970947265625
160	402.9765930175781	31.8404313306667					1	DETECTED	402.9766 m/z @31.84 [151020OFc1_NvH-0949-CRLM-1.raw]	402.9765930175781	31.8404313306667	1.23372425546667	98.2274183034667	96.99369404800004	227887.421875	2.2080682199055213E8	0	7395	25.594851458375146	1.8493893811389046	3.4531691534404456	402.9711608886719	402.98651123046875
161	403.0016784667969	19.3620460933333					1	DETECTED	403.0017 m/z @19.36 [151020OFc1_NvH-0949-CRLM-1.raw]	403.0016784667969	19.3620460933333	0.02637758	99.8768332992	99.8504557192	225527.96875	2.2093534010264617E8	0	7395	24.563320937348372	3.667512083575164	4.981808832901856	402.99169921875	403.0115966796875
162	403.0177917480469	19.3620460933333					1	DETECTED	403.0178 m/z @19.36 [151020OFc1_NvH-0949-CRLM-1.raw]	403.0177917480469	19.3620460933333	0.99954764	99.989454664	98.98990702399999	214967.515625	2.2648673143422696E8	0	7395	0.09924625241344032	2.621123631905603	4.243272273337194	403.0119934082031	403.02777099609375
163	403.0428466796875	19.3147548776					1	DETECTED	403.0428 m/z @19.31 [151020OFc1_NvH-0949-CRLM-1.raw]	403.0428466796875	19.3147548776	0.0737064114666667	99.989454664	99.91574825253332	254642.109375	2.272740684684625E8	0	7395	0.05514660643891389	3.6072733045532344	6.219483058655634	403.0328674316406	403.0528259277344
164	403.0843200683594	51.2549571957333					1	DETECTED	403.0843 m/z @51.25 [151020OFc1_NvH-0949-CRLM-1.raw]	403.0843200683594	51.2549571957333	0.1115750472	99.989454664	99.87787961679999	62940.11328125	2.0252280969189668E8	0	7395	98.73074477496867	0.9596327875696317	0.8610875683298013	403.0843200683594	403.0906677246094
165	403.10235595703125	90.7263278496					1	DETECTED	403.1024 m/z @90.73 [151020OFc1_NvH-0949-CRLM-1.raw]	403.10235595703125	90.7263278496	12.8776057528	99.7445491954667	86.86694344266671	75389.171875	2.078395950296987E8	0	7395	0.04823960686942996	0.523278772534464	0.051535557744829284	403.0943603515625	403.1123046875
166	403.17352294921875	18.3606909136					1	DETECTED	403.1735 m/z @18.36 [151020OFc1_NvH-0949-CRLM-1.raw]	403.17352294921875	18.3606909136	0.006836092	99.9989922493333	99.9921561573333	1149460.75	2.2994067861503243E8	0	7395	0.28434555098590764	0.5230207818542623	0.5824774296886145	403.16461181640625	403.18341064453125
167	403.19342041015625	22.1424061882667					1	DETECTED	403.1934 m/z @22.14 [151020OFc1_NvH-0949-CRLM-1.raw]	403.19342041015625	22.1424061882667	0.990510806933333	99.8957202645333	98.90520945759997	4338842.5	2.9930797018831754E8	0	7395	0.17586954979712743	0.7221920475795996	10.949075967231025	403.1834716796875	403.203369140625
168	403.2090148925781	21.4232067018667					1	DETECTED	403.2090 m/z @21.42 [151020OFc1_NvH-0949-CRLM-1.raw]	403.2090148925781	21.4232067018667	4.198468428	95.2731273818667	91.0746589538667	356440.875	2.345435822571763E8	0	7395	0.14770399384319788	3.8119955673176706	0.16067599071258074	403.20343017578125	403.2096862792969
169	403.2196960449219	23.4317500826667					1	DETECTED	403.2197 m/z @23.43 [151020OFc1_NvH-0949-CRLM-1.raw]	403.2196960449219	23.4317500826667	4.07327668266667	98.982527032	94.90925034933332	7307673.0	3.76478871902292E8	2	7395	0.2246611987341609	3.654598915387843	1.6483591201702716	403.209716796875	403.22967529296875
170	403.2321472167969	31.4083967309333					1	DETECTED	403.2321 m/z @31.41 [151020OFc1_NvH-0949-CRLM-1.raw]	403.2321472167969	31.4083967309333	0.006836092	99.9801444562667	99.9733083642667	2921991.75	3.172010137508384E8	2	7395	0.21531249871104308	0.5969429029658557	0.7564410720230343	403.229736328125	403.2420959472656
171	403.24456787109375	33.2033279634667					1	DETECTED	403.2446 m/z @33.20 [151020OFc1_NvH-0949-CRLM-1.raw]	403.24456787109375	33.2033279634667	2.4440066776	99.1539038864	96.7098972088	1443429.375	2.9315876272875804E8	2	7395	0.27378037652725595	2.615877672608458	1.5802764403037874	403.2421569824219	403.2545471191406
172	403.2555236816406	16.4889685682667					1	DETECTED	403.2555 m/z @16.49 [151020OFc1_NvH-0949-CRLM-1.raw]	403.2555236816406	16.4889685682667	3.8273893192	93.7947402152	89.967350896	1063259.625	2.500746770892955E8	2	7395	16.04503368515325	14.384708111879258	120.82229745313256	403.25457763671875	403.2646789550781
173	403.26934814453125	92.2817724634667					1	DETECTED	403.2693 m/z @92.28 [151020OFc1_NvH-0949-CRLM-1.raw]	403.26934814453125	92.2817724634667	3.92804665226667	93.6465127882667	89.71846613600003	104844.046875	1.6799540497488695E8	0	7395	0.48010479667662764	0.5004275930653356	0.04518230191653581	403.2666015625	403.2790832519531
174	403.2888488769531	91.9931321682667					1	DETECTED	403.2888 m/z @91.99 [151020OFc1_NvH-0949-CRLM-1.raw]	403.2888488769531	91.9931321682667	3.53200956853333	96.9239233234667	93.39191375493337	52524.7734375	1.758188425716052E8	0	7395	0.25134391013220636	0.5278698201554072	1.7233282996558903	403.2795104980469	403.29473876953125
175	403.3065185546875	91.8480977157333					1	DETECTED	403.3065 m/z @91.85 [151020OFc1_NvH-0949-CRLM-1.raw]	403.3065185546875	91.8480977157333	2.1752728528	97.9808424149333	95.8055695621333	161365.984375	1.992662421939358E8	0	7395	0.18986451277909566	1.649326226591205	0.7933286233165793	403.2993469238281	403.3150939941406
176	403.31878662109375	36.8682013810667					1	DETECTED	403.3188 m/z @36.87 [151020OFc1_NvH-0949-CRLM-1.raw]	403.31878662109375	36.8682013810667	20.6059401149333	92.3488257085333	71.7428855936	52539.625	1.7614474246376964E8	0	7395	70.99661997546639	2.2058090329358597	3.4116180658717195	403.317626953125	403.32830810546875
177	403.4338073730469	34.8915366186667					1	DETECTED	403.4338 m/z @34.89 [151020OFc1_NvH-0949-CRLM-1.raw]	403.4338073730469	34.8915366186667	3.5229803632	96.5426751024	93.01969473919999	473519.9375	2.1888892290428564E8	0	7395	0.6774170271210522	1.6565367930501815	0.6528172975765971	403.4240417480469	403.44366455078125
178	403.45855712890625	9.28105460186667					1	DETECTED	403.4586 m/z @9.28 [151020OFc1_NvH-0949-CRLM-1.raw]	403.45855712890625	9.28105460186667	3.80881474453333	99.5650510421333	95.75623629759997	566785.9375	2.154158955606872E8	4	7395	0.457864390264092	1.5456152524070876	25.93823064231635	403.44879150390625	403.46807861328125
179	403.4754333496094	28.9977533557333					1	DETECTED	403.4754 m/z @29.00 [151020OFc1_NvH-0949-CRLM-1.raw]	403.4754333496094	28.9977533557333	1.53298990586667	99.5744597274667	98.04146982160003	153244.90625	2.0454357313003665E8	0	7395	20.142817316590865	1.784859170561619	3.9561289532709534	403.4685974121094	403.4787902832031
180	403.4888916015625	13.0625138464					1	DETECTED	403.4889 m/z @13.06 [151020OFc1_NvH-0949-CRLM-1.raw]	403.4888916015625	13.0625138464	1.107711976	90.3243904896	89.2166785136	675182.6875	2.1219169451367813E8	4	7395	0.20771145666557445	1.3715088950792997	1.0147600833933255	403.4789123535156	403.4985656738281
181	403.5079650878906	18.3943951392					1	DETECTED	403.5080 m/z @18.39 [151020OFc1_NvH-0949-CRLM-1.raw]	403.5079650878906	18.3943951392	3.75130463946667	95.0790343290667	91.32772968960003	419057.90625	2.0337859729958168E8	0	7395	0.2777721083550979	0.624193878678414	0.01037231567785778	403.4989013671875	403.5179443359375
182	403.5290222167969	17.0342876634667					1	DETECTED	403.5290 m/z @17.03 [151020OFc1_NvH-0949-CRLM-1.raw]	403.5290222167969	17.0342876634667	3.94839414133333	99.9050826573333	95.95668851599997	3408118.0	2.7501464477838933E8	3	7395	0.16016717006198533	0.523848307496181	0.04536436738737068	403.5190734863281	403.53900146484375
183	403.5434265136719	26.4832356181333					1	DETECTED	403.5434 m/z @26.48 [151020OFc1_NvH-0949-CRLM-1.raw]	403.5434265136719	26.4832356181333	4.198468428	94.2397894749333	90.0413210469333	390384.96875	2.2170065681630751E8	3	7395	0.12577936358541209	2.8421790036952017	0.0035748428633156346	403.5392150878906	403.5533447265625
184	403.5588684082031	33.1757638082667					1	DETECTED	403.5589 m/z @33.18 [151020OFc1_NvH-0949-CRLM-1.raw]	403.5588684082031	33.1757638082667	3.7606691856	70.4794459738667	66.71877678826671	284120.25	1.8515162277015638E8	0	7395	18.982967070859264	1.236118459773063	2.4425326244166463	403.5534362792969	403.5617370605469
185	403.5718078613281	29.1043501658667					1	DETECTED	403.5718 m/z @29.10 [151020OFc1_NvH-0949-CRLM-1.raw]	403.5718078613281	29.1043501658667	3.00432139573333	94.6327534738667	91.62843207813337	580477.875	2.4185801813643417E8	3	7395	7.6803440733990875	0.5797667945201764	0.8000931000584519	403.56182861328125	403.5812683105469
186	403.5835266113281	35.7433538384					1	DETECTED	403.5835 m/z @35.74 [151020OFc1_NvH-0949-CRLM-1.raw]	403.5835266113281	35.7433538384	4.84417782533333	97.6677791744	92.82360134906666	273123.03125	1.9879999665051684E8	0	7395	0.153693302509339	1.5782248423853689	538.3896134651208	403.5818176269531	403.59295654296875
187	403.59649658203125	48.2938072909333					1	DETECTED	403.5965 m/z @48.29 [151020OFc1_NvH-0949-CRLM-1.raw]	403.59649658203125	48.2938072909333	3.7606691856	81.0244401752	77.2637709896	203340.296875	2.717990108715228E8	0	7395	75.21878108945617	0.8869651582835243	0.8520037018324406	403.5937805175781	403.6059875488281
188	403.6842346191406	35.4625070730667					1	DETECTED	403.6842 m/z @35.46 [151020OFc1_NvH-0949-CRLM-1.raw]	403.6842346191406	35.4625070730667	1.79510007893333	99.0301097016	97.23500962266667	336749.0	2.1997075558673152E8	0	7395	24.35801354530949	1.8061857611870142	0.14240407660758178	403.67431640625	403.6942138671875
189	403.71142578125	26.0038847978667					1	DETECTED	403.7114 m/z @26.00 [151020OFc1_NvH-0949-CRLM-1.raw]	403.71142578125	26.0038847978667	3.35769021893333	97.7055894962667	94.34789927733337	9040098.0	6.042206493707526E8	2	7395	2.145189643654252	0.5481853660587401	0.23290520475274298	403.7014465332031	403.7214050292969
190	403.7293395996094	21.2982888106667					1	DETECTED	403.7293 m/z @21.30 [151020OFc1_NvH-0949-CRLM-1.raw]	403.7293395996094	21.2982888106667	3.970477384	98.1328905306667	94.1624131466667	5715200.5	3.930346236311271E8	2	7395	0.2723792381878525	0.6282751750966676	73.22763438916634	403.721435546875	403.73931884765625
191	403.74200439453125	31.8995058877333					1	DETECTED	403.7420 m/z @31.90 [151020OFc1_NvH-0949-CRLM-1.raw]	403.74200439453125	31.8995058877333	1.251791424	97.2663192714667	96.0145278474667	1210346.375	2.5573502994123182E8	2	7395	18.954270249859086	0.5295161203002328	0.06353313032792345	403.7393493652344	403.751953125
192	403.75738525390625	16.4621397370667					1	DETECTED	403.7574 m/z @16.46 [151020OFc1_NvH-0949-CRLM-1.raw]	403.75738525390625	16.4621397370667	4.6562969104	94.1901815237333	89.5338846133333	502959.75	2.4259833008699906E8	0	7395	16.00336138517321	0.5160589273779903	46.59637822679449	403.75201416015625	403.7658996582031
193	403.8420104980469	18.3606909136					1	DETECTED	403.8420 m/z @18.36 [151020OFc1_NvH-0949-CRLM-1.raw]	403.8420104980469	18.3606909136	2.0573593896	99.8199821202667	97.7626227306667	139355.6875	2.1564133353124768E8	0	7395	7.5492272614153215	4.150206782065738	11.308651794161559	403.8322448730469	403.85198974609375
194	403.8634033203125	17.0342876634667					1	DETECTED	403.8634 m/z @17.03 [151020OFc1_NvH-0949-CRLM-1.raw]	403.8634033203125	17.0342876634667	0.291387601066667	94.9623897650667	94.67100216400003	2152481.75	2.692938011668852E8	0	7395	0.12309269303772652	0.880824635731983	33.327336785476234	403.8536376953125	403.8733215332031
195	403.8838806152344	27.6242079581333					1	DETECTED	403.8839 m/z @27.62 [151020OFc1_NvH-0949-CRLM-1.raw]	403.8838806152344	27.6242079581333	0.7558237496	99.8674127154667	99.1115889658667	421006.28125	2.2962585361059985E8	3	7395	19.28239564479601	3.236941200260857	0.39707038591574517	403.8739013671875	403.8915100097656
196	403.9018859863281	26.100246492					1	DETECTED	403.9019 m/z @26.10 [151020OFc1_NvH-0949-CRLM-1.raw]	403.9018859863281	26.100246492	0.225181236266667	99.9426553874667	99.71747415120004	439768.15625	2.3306716827005956E8	0	7395	0.04653217846809454	0.514459772274757	0.007392123841696228	403.8919982910156	403.9118347167969
197	403.91754150390625	35.6681624938667					1	DETECTED	403.9175 m/z @35.67 [151020OFc1_NvH-0949-CRLM-1.raw]	403.91754150390625	35.6681624938667	0.0451108250666667	99.9989922493333	99.95388142426663	289980.90625	2.286656470304514E8	0	7395	24.527729820046282	1.7867116763965982	2.561223752322383	403.91192626953125	403.927490234375
198	403.95184326171875	26.0038847978667					1	DETECTED	403.9518 m/z @26.00 [151020OFc1_NvH-0949-CRLM-1.raw]	403.95184326171875	26.0038847978667	3.67340024506667	99.2588214936	95.58542124853332	397448.8125	2.2818087391983908E8	0	7395	16.86003021774677	2.717094141384353	0.3610799169684688	403.94219970703125	403.9617614746094
199	403.96820068359375	29.4706224149333					1	DETECTED	403.9682 m/z @29.47 [151020OFc1_NvH-0949-CRLM-1.raw]	403.96820068359375	29.4706224149333	0.549607066133333	97.2284720224	96.67886495626666	99025.2890625	2.1625877603250626E8	0	7395	70.46834865718424	1.9497555027302058	2.8786931961878994	403.9619445800781	403.9710998535156
200	403.9812316894531	31.0438299136					1	DETECTED	403.9812 m/z @31.04 [151020OFc1_NvH-0949-CRLM-1.raw]	403.9812316894531	31.0438299136	0.1968906504	99.5174934381333	99.3206027877333	394596.65625	2.3323140258952665E8	0	7395	26.74364090961879	3.099573751575745	0.014373988736640484	403.97125244140625	403.9912109375
201	403.993896484375	10.6738389512					1	DETECTED	403.9939 m/z @10.67 [151020OFc1_NvH-0949-CRLM-1.raw]	403.993896484375	10.6738389512	0.006836092	99.6407228850667	99.6338867930667	120017.2265625	2.218852333753371E8	4	7395	0.10349029144821387	9.535109684447148	0.2138506198073618	403.9912414550781	404.00286865234375
202	404.0389709472656	24.7621199338667					1	DETECTED	404.0390 m/z @24.76 [151020OFc1_NvH-0949-CRLM-1.raw]	404.0389709472656	24.7621199338667	0.0356943437333333	99.9989922493333	99.96329790559996	73162.921875	2.133010962738081E8	0	7395	88.03911787137457	2.087693456982643	3.1376138389885866	404.0290832519531	404.0469055175781
203	404.0700378417969	25.2496644149333					1	DETECTED	404.0700 m/z @25.25 [151020OFc1_NvH-0949-CRLM-1.raw]	404.0700378417969	25.2496644149333	10.7223343549333	99.9237844354667	89.2014500805334	60982.875	1.9488629130033582E8	0	7395	86.60902047601749	2.975709251411266	4.966410087674934	404.06964111328125	404.0712585449219
204	404.0812683105469	23.4429369045333					1	DETECTED	404.0813 m/z @23.44 [151020OFc1_NvH-0949-CRLM-1.raw]	404.0812683105469	23.4429369045333	0.511389183466667	99.9989922493333	99.48760306586664	76183.5390625	2.2131537336959752E8	0	7395	97.82400556306459	2.1766202201114537	3.283928728474428	404.0712890625	404.090576171875
205	404.1194763183594	89.2372320149333					1	DETECTED	404.1195 m/z @89.24 [151020OFc1_NvH-0949-CRLM-1.raw]	404.1194763183594	89.2372320149333	28.2878171672	97.8383918717333	69.55057470453329	3958137.75	3.3445925523377085E8	0	7395	0.8341702433766329	1.157033848661409	1.2247844483035053	404.11553955078125	404.12896728515625
206	404.177978515625	18.3606909136					1	DETECTED	404.1780 m/z @18.36 [151020OFc1_NvH-0949-CRLM-1.raw]	404.177978515625	18.3606909136	0.006836092	99.9989922493333	99.9921561573333	127571.0	2.189983650121043E8	0	7395	73.28221318760055	3.354339735735248	11.13655943755652	404.1703186035156	404.1805114746094
207	404.1907958984375	16.1406268416					1	DETECTED	404.1908 m/z @16.14 [151020OFc1_NvH-0949-CRLM-1.raw]	404.1907958984375	16.1406268416	0.225181236266667	99.9237844354667	99.69860319920004	2049220.875	2.790697247646402E8	3	7395	74.07032957473831	5.634085664543433	634.5035938696302	404.180908203125	404.1931457519531
208	404.2032165527344	25.0087359376					1	DETECTED	404.2032 m/z @25.01 [151020OFc1_NvH-0949-CRLM-1.raw]	404.2032165527344	25.0087359376	3.18905880906667	99.7068684717333	96.51780966266664	2.723737E7	1.0224207092468436E9	2	7395	0.299538317821483	0.5564051072702196	5.4059658668003	404.1932373046875	404.21319580078125
209	404.2134094238281	26.0232390293333					1	DETECTED	404.2134 m/z @26.02 [151020OFc1_NvH-0949-CRLM-1.raw]	404.2134094238281	26.0232390293333	1.89437560933333	99.7633945744	97.86901896506667	3146531.75	3.568865433631801E8	2	7395	10.007635998456635	0.5131498970244333	0.3279643459953546	404.2132263183594	404.223388671875
210	404.2315673828125	21.2734284605333					1	DETECTED	404.2316 m/z @21.27 [151020OFc1_NvH-0949-CRLM-1.raw]	404.2315673828125	21.2734284605333	0.0925746656	99.4888669525333	99.3962922869333	2351116.5	3.322656059896898E8	3	7395	7.294599761992089	1.5083610287805493	0.086424305868743	404.2234191894531	404.2415466308594
211	404.2520446777344	29.5453093725333					1	DETECTED	404.2520 m/z @29.55 [151020OFc1_NvH-0949-CRLM-1.raw]	404.2520446777344	29.5453093725333	3.85633310186667	98.4774011469333	94.62106804506664	3781300.0	3.181370771630358E8	2	7395	0.19543624275799232	5.458096494625396	9.994505677309366	404.2420654296875	404.26202392578125
212	404.26336669921875	24.1075569445333					1	DETECTED	404.2634 m/z @24.11 [151020OFc1_NvH-0949-CRLM-1.raw]	404.26336669921875	24.1075569445333	8.382186176	94.6327534738667	86.2505672978667	290717.53125	2.2121086996260872E8	0	7395	65.38825220375324	2.6774442062727113	227.23669967519922	404.26226806640625	404.27154541015625
213	404.2899475097656	37.5293000797333					1	DETECTED	404.2899 m/z @37.53 [151020OFc1_NvH-0949-CRLM-1.raw]	404.2899475097656	37.5293000797333	30.6755421117333	92.4062943264	61.7307522146667	53855.9609375	1.6884219877613804E8	0	7395	61.23474460403434	4.503423705862232	7.920354215126306	404.280029296875	404.2899475097656
214	404.3006896972656	91.9723257997333					1	DETECTED	404.3007 m/z @91.97 [151020OFc1_NvH-0949-CRLM-1.raw]	404.3006896972656	91.9723257997333	8.11962839173333	96.305524408	88.18589601626667	83648.3515625	1.7623778751162776E8	0	7395	0.4223574319196217	0.525838158712908	1.1570791232180295	404.2911071777344	404.3087463378906
215	404.31890869140625	90.5941144157333					1	DETECTED	404.3189 m/z @90.59 [151020OFc1_NvH-0949-CRLM-1.raw]	404.31890869140625	90.5941144157333	8.3004743808	97.7530680229333	89.45259364213331	67164.796875	2.238869869204433E8	0	7395	1.1574786098160104	0.5434963965876407	0.015190908873958063	404.31085205078125	404.3216857910156
216	404.33233642578125	44.4482115944					1	DETECTED	404.3323 m/z @44.45 [151020OFc1_NvH-0949-CRLM-1.raw]	404.33233642578125	44.4482115944	6.38025846693333	94.3484424754667	87.96818400853337	80854.890625	2.262762294678564E8	0	7395	84.9206909578782	1.1554099548507486	1.2427094377820476	404.32470703125	404.3384704589844
217	404.445556640625	17.6110187818667					1	DETECTED	404.4456 m/z @17.61 [151020OFc1_NvH-0949-CRLM-1.raw]	404.445556640625	17.6110187818667	3.7008948928	91.837985648	88.1370907552	287821.8125	2.281142756133974E8	0	7395	0.12559792920250246	0.5082560040391746	0.7873564162679689	404.4360656738281	404.4530029296875
218	404.46319580078125	18.7608116269333					1	DETECTED	404.4632 m/z @18.76 [151020OFc1_NvH-0949-CRLM-1.raw]	404.46319580078125	18.7608116269333	3.92804665226667	97.6390985538667	93.71105190160003	340683.15625	2.3589158885204947E8	0	7395	7.413714501957866	0.5110067940289079	0.028422668185269492	404.4532165527344	404.4731750488281
219	404.4890441894531	53.0542455213333					1	DETECTED	404.4890 m/z @53.05 [151020OFc1_NvH-0949-CRLM-1.raw]	404.4890441894531	53.0542455213333	3.90751342133333	99.4602334565333	95.55272003519997	300105.40625	2.3098943802385557E8	0	7395	22.11656477795962	1.0477471172204509	3.0463949009026334E-4	404.4791564941406	404.49884033203125
220	404.5084228515625	48.6288387917333					1	DETECTED	404.5084 m/z @48.63 [151020OFc1_NvH-0949-CRLM-1.raw]	404.5084228515625	48.6288387917333	2.46240715626667	85.0401301509333	82.57772299466663	101768.8515625	2.6386196510294273E8	0	7395	74.49742407199184	0.8943481234017187	0.956814250757781	404.49957275390625	404.5100402832031
221	404.5201721191406	12.3437740962667					1	DETECTED	404.5202 m/z @12.34 [151020OFc1_NvH-0949-CRLM-1.raw]	404.5201721191406	12.3437740962667	4.0512336312	99.848378776	95.7971451448	224951.65625	2.185265540365023E8	3	7395	0.07760782382711184	11.458096325816962	1.919769851226841	404.5103759765625	404.5212707519531
222	404.5313415527344	14.0853085445333					1	DETECTED	404.5313 m/z @14.09 [151020OFc1_NvH-0949-CRLM-1.raw]	404.5313415527344	14.0853085445333	3.846564008	98.9633207909333	95.1167567829333	4623298.0	3.440841221782582E8	3	7395	0.1761874507477632	1.572746372753154	121.8019782719135	404.5213928222656	404.54132080078125
223	404.54547119140625	22.017391024					1	DETECTED	404.5455 m/z @22.02 [151020OFc1_NvH-0949-CRLM-1.raw]	404.54547119140625	22.017391024	4.44754322826667	55.6947321202667	51.24718889200003	294615.4375	1.3828426417500585E8	0	7395	13.843946002486394	1.6851184763265372	0.16428547758980633	404.5413513183594	404.54608154296875
224	404.55609130859375	40.0742504176					1	DETECTED	404.5561 m/z @40.07 [151020OFc1_NvH-0949-CRLM-1.raw]	404.55609130859375	40.0742504176	4.04139588773333	99.144330804	95.10293491626668	1337288.5	2.6420371078859773E8	3	7395	34.53048493697807	0.5272852780336574	0.009201281757032257	404.546142578125	404.5660095214844
225	404.5714416503906	34.8432324554667					1	DETECTED	404.5714 m/z @34.84 [151020OFc1_NvH-0949-CRLM-1.raw]	404.5714416503906	34.8432324554667	4.2387974008	98.1801610914667	93.9413636906667	419314.59375	2.1703907124470246E8	3	7395	16.33757453195388	1.922238224882222	0.12394255990962405	404.56610107421875	404.572998046875
226	404.58331298828125	33.0579651248					1	DETECTED	404.5833 m/z @33.06 [151020OFc1_NvH-0949-CRLM-1.raw]	404.58331298828125	33.0579651248	3.9801126872	97.1425210856	93.16240839839999	727123.0625	2.4567459833391905E8	0	7395	7.356542761598853	0.6744873475926717	0.9359411699417547	404.5733642578125	404.5930480957031
227	404.6813659667969	14.3787472813333					1	DETECTED	404.6814 m/z @14.38 [151020OFc1_NvH-0949-CRLM-1.raw]	404.6813659667969	14.3787472813333	1.3685110712	94.8116830922667	93.4431720210667	427217.1875	2.3248726614500028E8	0	7395	0.16923122843672367	1.2710864258332988	0.048506233802531065	404.67156982421875	404.6911315917969
228	404.7047119140625	25.0367355488					1	DETECTED	404.7047 m/z @25.04 [151020OFc1_NvH-0949-CRLM-1.raw]	404.7047119140625	25.0367355488	3.68256403413333	96.8957234085333	93.21315937439996	1.2956487E7	4.80251565980088E8	0	7395	0.2613832020401716	0.6036502488627151	1.6559718363309186	404.6947937011719	404.7146911621094
229	404.71917724609375	15.1053409093333					1	DETECTED	404.7192 m/z @15.11 [151020OFc1_NvH-0949-CRLM-1.raw]	404.71917724609375	15.1053409093333	3.8273893192	99.6786308709333	95.85124155173331	2211191.25	2.765716633796795E8	2	7395	0.16033053417777587	3.2057574089109018	106.74094500081974	404.7147216796875	404.7291564941406
230	404.7373046875	9.67283381146667					1	DETECTED	404.7373 m/z @9.67 [151020OFc1_NvH-0949-CRLM-1.raw]	404.7373046875	9.67283381146667	3.92804665226667	97.7626490656	93.83460241333333	1665434.75	2.5310670907903144E8	2	7395	0.1569317167696216	48.11269920225606	17.77301649665448	404.72918701171875	404.74334716796875
231	404.7537536621094	29.5688906106667					1	DETECTED	404.7538 m/z @29.57 [151020OFc1_NvH-0949-CRLM-1.raw]	404.7537536621094	29.5688906106667	4.6846109816	88.6042933381333	83.9196823565333	1792284.625	2.3389777527055782E8	0	7395	0.2031437117913093	1.1185801357905432	47.646662399819135	404.7440490722656	404.76275634765625
232	404.8293762207031	13.8144741565333					1	DETECTED	404.8294 m/z @13.81 [151020OFc1_NvH-0949-CRLM-1.raw]	404.8293762207031	13.8144741565333	0.6065585984	93.7081356821333	93.1015770837333	228086.4375	2.2468547443077135E8	3	7395	6.020523224483766	7.338422746587671	0.02787917647441779	404.8195495605469	404.83935546875
233	404.85504150390625	12.3919171381333					1	DETECTED	404.8550 m/z @12.39 [151020OFc1_NvH-0949-CRLM-1.raw]	404.85504150390625	12.3919171381333	4.81677011546667	98.0942388656	93.27746875013334	142774.8125	2.1812940024941567E8	0	7395	0.027292904798105866	18.27351424209991	0.0271562259735978	404.84521484375	404.8553771972656
234	404.865478515625	14.0587819770667					1	DETECTED	404.8655 m/z @14.06 [151020OFc1_NvH-0949-CRLM-1.raw]	404.865478515625	14.0587819770667	1.75907098506667	99.6974308973333	97.93835991226663	1569011.25	2.6219178758876744E8	3	7395	2.1623764613307657	2.0748954186172117	1.9891966169637305	404.85552978515625	404.865478515625
235	404.87548828125	17.0450588162667					1	DETECTED	404.8755 m/z @17.05 [151020OFc1_NvH-0949-CRLM-1.raw]	404.87548828125	17.0450588162667	1.53298990586667	97.8383918717333	96.30540196586662	3257700.0	3.062941793759346E8	3	7395	3.0555947149500824	0.5873292103512413	7.724052405918988	404.8655090332031	404.8854064941406
236	404.8993225097656	28.7983404978667					1	DETECTED	404.8993 m/z @28.80 [151020OFc1_NvH-0949-CRLM-1.raw]	404.8993225097656	28.7983404978667	0.387044602666667	99.450654736	99.06361013333334	2274146.5	2.922264424190135E8	3	7395	11.789782554244677	1.5499538427349768	0.450216639750208	404.88934326171875	404.9093017578125
237	404.9179992675781	33.1489831541333					1	DETECTED	404.9180 m/z @33.15 [151020OFc1_NvH-0949-CRLM-1.raw]	404.9179992675781	33.1489831541333	0.891513666933333	99.989454664	99.09794099706666	442597.0625	2.1601892532257545E8	0	7395	7.782973903638116	2.2472597511327406	0.21652590747288686	404.9093322753906	404.92333984375
238	404.933349609375	29.4446835450667					1	DETECTED	404.9333 m/z @29.44 [151020OFc1_NvH-0949-CRLM-1.raw]	404.933349609375	29.4446835450667	0.2062257712	99.9144554485333	99.7082296773333	468808.46875	2.0741471157210296E8	0	7395	15.141998637562017	2.8262293657861437	0.0037002812650614543	404.92340087890625	404.9432373046875
239	404.9452819824219	30.1578256162667					1	DETECTED	404.9453 m/z @30.16 [151020OFc1_NvH-0949-CRLM-1.raw]	404.9452819824219	30.1578256162667	6.38025846693333	95.9535305202667	89.57327205333337	186821.328125	1.9880548065486962E8	0	7395	78.37887301227076	2.023061088647409	3.389894788341986	404.9433898925781	404.9481201171875
240	404.9581298828125	19.4130478845333					1	DETECTED	404.9581 m/z @19.41 [151020OFc1_NvH-0949-CRLM-1.raw]	404.9581298828125	19.4130478845333	3.75130463946667	99.9708154914667	96.21951085200003	326306.53125	2.0138864698421463E8	0	7395	0.06355872930639705	0.5613727335681209	0.051823242866251215	404.948486328125	404.9680480957031
241	405.0037536621094	25.2900805248					1	DETECTED	405.0038 m/z @25.29 [151020OFc1_NvH-0949-CRLM-1.raw]	405.0037536621094	25.2900805248	0.102016088266667	99.9989922493333	99.89697616106663	107960.828125	2.0070104015742132E8	0	7395	20.53919140207209	2.51604002386474	3.990034093974572	404.993896484375	405.01318359375
242	405.03814697265625	31.1440785264					1	DETECTED	405.0381 m/z @31.14 [151020OFc1_NvH-0949-CRLM-1.raw]	405.03814697265625	31.1440785264	1.02657049093333	99.9989922493333	98.97242175839997	108731.40625	2.198000242363067E8	0	7395	96.34731570336636	1.597554183315642	2.1960470586523826	405.0281677246094	405.0479736328125
243	405.05072021484375	43.9007280856					1	DETECTED	405.0507 m/z @43.90 [151020OFc1_NvH-0949-CRLM-1.raw]	405.05072021484375	43.9007280856	5.9741883816	99.9989922493333	94.0248038677333	101235.6328125	2.0885494254391548E8	0	7395	74.09156453145329	1.23434043832165	1.4065987506653426	405.0482177734375	405.0604553222656
244	405.07696533203125	25.0836125184					1	DETECTED	405.0770 m/z @25.08 [151020OFc1_NvH-0949-CRLM-1.raw]	405.07696533203125	25.0836125184	1.02657049093333	99.9426553874667	98.91608489653338	108636.0	2.140737938402655E8	0	7395	96.55122496378526	1.997863668283045	3.0035638268625053	405.0681457519531	405.08636474609375
245	405.09124755859375	53.1322009314667					1	DETECTED	405.0912 m/z @53.13 [151020OFc1_NvH-0949-CRLM-1.raw]	405.09124755859375	53.1322009314667	1.089755084	99.989454664	98.89969957999999	87387.7109375	2.2006180034721896E8	0	7395	96.2572097104746	0.9052249974196829	0.8482169326860304	405.0878601074219	405.092041015625
246	405.103271484375	90.3394402408					1	DETECTED	405.1033 m/z @90.34 [151020OFc1_NvH-0949-CRLM-1.raw]	405.103271484375	90.3394402408	7.35795589573333	99.0969504344	91.73899453866667	960064.4375	2.196342200757547E8	0	7395	0.08521153294607586	1.5570466929376812	1.6108284503717303	405.09381103515625	405.11260986328125
247	405.122802734375	89.2503440978667					1	DETECTED	405.1228 m/z @89.25 [151020OFc1_NvH-0949-CRLM-1.raw]	405.122802734375	89.2503440978667	9.713064824	97.942888956	88.229824132	766556.25	2.25395828099313E8	0	7395	0.7117207981373355	1.1577051603657016	1.3512031705911174	405.1135559082031	405.1327209472656
248	405.1673278808594	19.0451125184					1	DETECTED	405.1673 m/z @19.05 [151020OFc1_NvH-0949-CRLM-1.raw]	405.1673278808594	19.0451125184	5.05220665973333	98.8111535690667	93.75894690933337	219616.640625	2.1017367718282646E8	0	7395	0.12832705366145447	3.7564060206066197	6.407355571616014	405.1573791503906	405.1708984375
249	405.181396484375	17.6240679557333					1	DETECTED	405.1814 m/z @17.62 [151020OFc1_NvH-0949-CRLM-1.raw]	405.181396484375	17.6240679557333	0.3392536296	99.9708154914667	99.6315618618667	374562.625	2.3381045262659186E8	0	7395	73.05584273818732	6.860192737076146	0.01950295445269989	405.17144775390625	405.1911926269531
250	405.1957092285156	90.0407914834667					1	DETECTED	405.1957 m/z @90.04 [151020OFc1_NvH-0949-CRLM-1.raw]	405.1957092285156	90.0407914834667	3.3392427664	98.0845450496	94.74530228319999	265110.71875	2.4889397684399533E8	0	7395	73.9941736529706	0.5110461800850056	0.009449166398187523	405.19140625	405.1960144042969
251	405.2060241699219	25.0087359376					1	DETECTED	405.2060 m/z @25.01 [151020OFc1_NvH-0949-CRLM-1.raw]	405.2060241699219	25.0087359376	3.0782434232	99.0969504344	96.01870701120001	2905920.25	4.3724131188341075E8	3	7395	8.114674593724438	1.4296628231504114	1.2940397005620772	405.196044921875	405.2132568359375
252	405.2232666015625	21.8093848818667					1	DETECTED	405.2233 m/z @21.81 [151020OFc1_NvH-0949-CRLM-1.raw]	405.2232666015625	21.8093848818667	3.15192189786667	98.2749158176	95.12299391973333	7522595.0	4.51270952407706E8	2	7395	0.26042150534806296	0.5793975579951086	0.04830545924687244	405.2132873535156	405.2332458496094
253	405.2335205078125	28.7570518570667					1	DETECTED	405.2335 m/z @28.76 [151020OFc1_NvH-0949-CRLM-1.raw]	405.2335205078125	28.7570518570667	0.9723588856	99.450654736	98.4782958504	1286160.125	2.950923343329157E8	0	7395	26.747523937757403	1.4961180406978172	3.308168367598027	405.2332763671875	405.2434997558594
254	405.2453308105469	91.2776212562667					1	DETECTED	405.2453 m/z @91.28 [151020OFc1_NvH-0949-CRLM-1.raw]	405.2453308105469	91.2776212562667	5.3898740696	91.8675504341333	86.47767636453331	371798.0	2.7313068190707076E8	0	7395	85.20640073586189	0.5016981807841668	0.0033404553906494256	405.2435302734375	405.2457580566406
255	405.25579833984375	29.5978918136					1	DETECTED	405.2558 m/z @29.60 [151020OFc1_NvH-0949-CRLM-1.raw]	405.25579833984375	29.5978918136	3.38542373653333	97.7055894962667	94.32016575973337	592664.4375	2.6009698959299803E8	2	7395	2.385367503243998	2.545079621481031	10.03544125854657	405.24591064453125	405.2657165527344
256	405.2674560546875	44.2897071394667					1	DETECTED	405.2675 m/z @44.29 [151020OFc1_NvH-0949-CRLM-1.raw]	405.2674560546875	44.2897071394667	7.72925144213333	96.0393187984	88.31006735626667	452052.21875	2.0728362593515667E8	3	7395	0.22470334145012316	1.1399101751711516	5.444562184695024	405.26580810546875	405.2689208984375
257	405.2792053222656	32.3986019138667					1	DETECTED	405.2792 m/z @32.40 [151020OFc1_NvH-0949-CRLM-1.raw]	405.2792053222656	32.3986019138667	12.8523018845333	92.4430851042667	79.5907832197334	636531.3125	1.742350118507441E8	3	7395	0.38595820662248315	67.79339275213137	140.79262863582133	405.27154541015625	405.2889404296875
258	405.3033752441406	29.4446835450667					1	DETECTED	405.3034 m/z @29.44 [151020OFc1_NvH-0949-CRLM-1.raw]	405.3033752441406	29.4446835450667	0.0169608965333333	99.9708154914667	99.95385459493336	65308.109375	1.9411846715263745E8	0	7395	88.59386603714483	1.7355638161074662	2.2750992189469823	405.2966003417969	405.3088073730469
259	405.3189697265625	52.6043253213333					1	DETECTED	405.3190 m/z @52.60 [151020OFc1_NvH-0949-CRLM-1.raw]	405.3189697265625	52.6043253213333	9.3413228496	92.4783031554667	83.1369803058667	75562.7109375	1.8911081189605042E8	0	7395	73.74887419345575	0.960832299609647	0.9085116836402864	405.3140869140625	405.32501220703125
260	405.33648681640625	92.2817724634667					1	DETECTED	405.3365 m/z @92.28 [151020OFc1_NvH-0949-CRLM-1.raw]	405.33648681640625	92.2817724634667	8.4931576552	92.4690910037333	83.9759333485333	89618.21875	1.9994128899924058E8	0	7395	0.6911670860812933	0.501117804254762	0.14866606134232016	405.330810546875	405.3449401855469
261	405.3800964355469	27.3775385237333					1	DETECTED	405.3801 m/z @27.38 [151020OFc1_NvH-0949-CRLM-1.raw]	405.3800964355469	27.3775385237333	4.29806760293333	96.0489482082667	91.75088060533336	194291.875	2.2016254435616958E8	0	7395	15.796159619935215	2.0875300610444847	3.9233810593012244	405.3712463378906	405.38958740234375
262	405.4012145996094	27.6242079581333					1	DETECTED	405.4012 m/z @27.62 [151020OFc1_NvH-0949-CRLM-1.raw]	405.4012145996094	27.6242079581333	4.10365289226667	99.989454664	95.88580177173333	83075.1171875	1.9075721039875838E8	0	7395	92.29404464182589	2.0383405388014033	3.6292402807500808	405.3919677734375	405.4028015136719
263	405.43359375	29.4603351810667					1	DETECTED	405.4336 m/z @29.46 [151020OFc1_NvH-0949-CRLM-1.raw]	405.43359375	29.4603351810667	4.85329672666667	96.4962054421333	91.64290871546663	449472.71875	2.248212880222615E8	4	7395	6.822050836583703	2.182449909886922	1.2081678281416093	405.4236755371094	405.43780517578125
264	405.4478759765625	26.9761386528					1	DETECTED	405.4479 m/z @26.98 [151020OFc1_NvH-0949-CRLM-1.raw]	405.4478759765625	26.9761386528	0.348798710666667	99.5174934381333	99.16869472746663	970951.4375	2.1309676840201318E8	4	7395	0.0800376717645932	0.5896945769017853	20.122829335676716	405.4380187988281	405.4577941894531
265	405.4645690917969	18.0571132024					1	DETECTED	405.4646 m/z @18.06 [151020OFc1_NvH-0949-CRLM-1.raw]	405.4645690917969	18.0571132024	1.1527129664	80.2652843186667	79.1125713522667	337821.875	2.0357174420639944E8	0	7395	0.4720570963590731	0.7982078526446448	11.303230898680935	405.4579162597656	405.4743957519531
266	405.4951171875	6.284115776					1	DETECTED	405.4951 m/z @6.28 [151020OFc1_NvH-0949-CRLM-1.raw]	405.4951171875	6.284115776	0.511389183466667	97.8857641157333	97.37437493226663	167559.359375	2.2565666935672274E8	0	7395	0.10466849927751642	0.8754082034553815	4.683834609351881	405.48529052734375	405.5049133300781
267	405.5155334472656	17.6110187818667					1	DETECTED	405.5155 m/z @17.61 [151020OFc1_NvH-0949-CRLM-1.raw]	405.5155334472656	17.6110187818667	4.48674847546667	94.2983053736	89.81155689813333	225616.90625	2.027009208598521E8	0	7395	0.18233447532575653	4.176383897864387	0.011950482656843314	405.5056457519531	405.52117919921875
268	405.53125	20.4177218890667					1	DETECTED	405.5312 m/z @20.42 [151020OFc1_NvH-0949-CRLM-1.raw]	405.53125	20.4177218890667	3.20754825013333	94.821575072	91.61402682186667	3280586.0	2.711145120200709E8	3	7395	3.5821583401494586	0.5335581526346115	0.39644750758912933	405.5213623046875	405.5412292480469
269	405.55059814453125	18.9132869538667					1	DETECTED	405.5506 m/z @18.91 [151020OFc1_NvH-0949-CRLM-1.raw]	405.55059814453125	18.9132869538667	3.7887088008	99.4125967688	95.623887968	1068207.875	2.72964017611533E8	3	7395	1.847975122935953	0.626027040173047	1.2715619195071426	405.541259765625	405.5605773925781
270	405.5655822753906	31.0127284298667					1	DETECTED	405.5656 m/z @31.01 [151020OFc1_NvH-0949-CRLM-1.raw]	405.5655822753906	31.0127284298667	2.98582212773333	96.7428837744	93.75706164666667	685592.4375	2.4603748893434018E8	3	7395	25.74173915887794	1.3821134734652485	0.11316564392365655	405.56060791015625	405.5755310058594
271	405.57757568359375	14.2079323970667					1	DETECTED	405.5776 m/z @14.21 [151020OFc1_NvH-0949-CRLM-1.raw]	405.57757568359375	14.2079323970667	4.59530995786667	70.6731951904	66.07788523253332	139201.984375	2.0643352050811934E8	0	7395	6.402530295530481	3.890774350954596	0.05249286027546217	405.57562255859375	405.5874328613281
272	405.60125732421875	44.3560629330667					1	DETECTED	405.6013 m/z @44.36 [151020OFc1_NvH-0949-CRLM-1.raw]	405.60125732421875	44.3560629330667	3.68256403413333	95.0692799277333	91.38671589359997	441427.15625	2.2407334162922972E8	0	7395	0.04564240370245898	1.1921008245633837	0.0029169048529953555	405.5913391113281	405.611083984375
273	405.69903564453125	27.0270376893333					1	DETECTED	405.6990 m/z @27.03 [151020OFc1_NvH-0949-CRLM-1.raw]	405.69903564453125	27.0270376893333	3.5229803632	99.2684045693333	95.7454242061333	813462.875	2.5709635803114116E8	0	7395	0.10240612001759786	0.6574190240731023	3.994928096434975	405.68914794921875	405.7090148925781
274	405.712646484375	16.5906694101333					1	DETECTED	405.7126 m/z @16.59 [151020OFc1_NvH-0949-CRLM-1.raw]	405.712646484375	16.5906694101333	4.8624839928	96.2863720194667	91.4238880266667	602945.625	2.1496575054225066E8	4	7395	0.09598950295239206	0.7760312642179282	2.6103305541512767	405.70904541015625	405.715087890625
275	405.7251281738281	21.7543274277333					1	DETECTED	405.7251 m/z @21.75 [151020OFc1_NvH-0949-CRLM-1.raw]	405.7251281738281	21.7543274277333	3.46804109946667	98.2178186778667	94.74977757840003	3365031.25	2.827122379427647E8	0	7395	0.2120295899975062	0.6424938134384811	47.07752506966491	405.71514892578125	405.73504638671875
276	405.74505615234375	10.5196470242667					1	DETECTED	405.7451 m/z @10.52 [151020OFc1_NvH-0949-CRLM-1.raw]	405.74505615234375	10.5196470242667	3.9168845408	97.9524057034667	94.0355211626667	666679.125	2.530749076326386E8	2	7395	0.11822072661515826	0.9900890827002533	14.911292615977537	405.7352600097656	405.7550354003906
277	405.7636413574219	33.4115005397333					1	DETECTED	405.7636 m/z @33.41 [151020OFc1_NvH-0949-CRLM-1.raw]	405.7636413574219	33.4115005397333	5.02510888533333	97.9808424149333	92.95573352959998	614467.875	2.0554946719383296E8	2	7395	2.420354644010331	1.0164939656901881	0.4310454060020299	405.7551574707031	405.7722473144531
278	405.8661804199219	20.3562392648					1	DETECTED	405.8662 m/z @20.36 [151020OFc1_NvH-0949-CRLM-1.raw]	405.8661804199219	20.3562392648	0.818720898933333	96.3819776152	95.56325671626666	1912981.5	2.5020565420151237E8	3	7395	0.1569392672111114	0.5654441692069521	0.9934327164399769	405.85650634765625	405.8685302734375
279	405.8785705566406	14.3480163026667					1	DETECTED	405.8786 m/z @14.35 [151020OFc1_NvH-0949-CRLM-1.raw]	405.8785705566406	14.3480163026667	0.492347200266667	98.9060612226667	98.41371402240003	2629138.0	2.850406954201798E8	3	7395	0.1382985305376856	0.9986548690563142	47.71279977521001	405.8686218261719	405.8885192871094
280	405.89129638671875	17.6472636845333					1	DETECTED	405.8913 m/z @17.65 [151020OFc1_NvH-0949-CRLM-1.raw]	405.89129638671875	17.6472636845333	4.16600227013333	99.4031741976	95.23717192746666	1505300.5	2.5878792685364118E8	3	7395	0.45383042054917055	0.6527230446735802	0.056019919791339204	405.8885803222656	405.9012756347656
281	405.9018859863281	21.8861509976					1	DETECTED	405.9019 m/z @21.89 [151020OFc1_NvH-0949-CRLM-1.raw]	405.9018859863281	21.8861509976	1.82215386266667	98.1328905306667	96.31073666800003	445500.125	2.453703381921448E8	0	7395	9.03093777321548	4.891041698164241	0.015625041093878522	405.9013366699219	405.911865234375
282	405.9236145019531	23.4058749189333					1	DETECTED	405.9236 m/z @23.41 [151020OFc1_NvH-0949-CRLM-1.raw]	405.9236145019531	23.4058749189333	1.605389104	99.9708154914667	98.3654263874667	248388.59375	2.0705958346582606E8	0	7395	0.16391076740591615	4.556655885465579	8.112325866076507	405.9222412109375	405.93359375
283	405.9530944824219	7.11409660186667					1	DETECTED	405.9531 m/z @7.11 [151020OFc1_NvH-0949-CRLM-1.raw]	405.9530944824219	7.11409660186667	0.006836092	99.8861786290667	99.8793425370667	479367.40625	2.2309456789868504E8	0	7395	19.944956719003894	2.842342934886637	86.83020132198266	405.94317626953125	405.96307373046875
284	405.9649658203125	41.7821766392					1	DETECTED	405.9650 m/z @41.78 [151020OFc1_NvH-0949-CRLM-1.raw]	405.9649658203125	41.7821766392	2.36674334693333	99.7915297901333	97.42478644319996	355080.3125	2.0494695268738145E8	4	7395	83.88897233346421	1.6821296859267028	2.379442304700241	405.9631652832031	405.97198486328125
285	405.98199462890625	38.8189915765333					1	DETECTED	405.9820 m/z @38.82 [151020OFc1_NvH-0949-CRLM-1.raw]	405.98199462890625	38.8189915765333	1.3058051392	99.7821882589333	98.4763831197333	366061.3125	2.170170922652275E8	0	7395	33.71632852778458	1.5063612537093307	0.002546190986451419	405.9720458984375	405.991455078125
286	405.9954528808594	16.9812279173333					1	DETECTED	405.9955 m/z @16.98 [151020OFc1_NvH-0949-CRLM-1.raw]	405.9954528808594	16.9812279173333	0.6651688112	99.9050826573333	99.23991384613329	128819.265625	2.0561172877767214E8	0	7395	93.61557434212406	4.367222373138148	7.53763031077347	405.99249267578125	406.00531005859375
287	406.0205993652344	33.9756859450667					1	DETECTED	406.0206 m/z @33.98 [151020OFc1_NvH-0949-CRLM-1.raw]	406.0205993652344	33.9756859450667	0.006836092	99.9989922493333	99.9921561573333	98069.625	2.1477925428881428E8	0	7395	81.75842574446347	1.3847337144620566	1.862672822025963	406.0111999511719	406.0301818847656
288	406.0572204589844	44.6465301258667					1	DETECTED	406.0572 m/z @44.65 [151020OFc1_NvH-0949-CRLM-1.raw]	406.0572204589844	44.6465301258667	9.11355294613333	99.9989922493333	90.88543930319997	72380.4609375	2.2284957422238305E8	0	7395	88.57084146388914	1.2415311991192826	1.480722051304182	406.0519714355469	406.0591125488281
289	406.0693054199219	42.3019082432					1	DETECTED	406.0693 m/z @42.30 [151020OFc1_NvH-0949-CRLM-1.raw]	406.0693054199219	42.3019082432	1.26977406293333	99.989454664	98.71968060106666	78280.375	2.370029185879991E8	0	7395	88.19162621753085	1.147729248541004	1.6601207830444598	406.0596618652344	406.07696533203125
290	406.1153564453125	89.2372320149333					1	DETECTED	406.1154 m/z @89.24 [151020OFc1_NvH-0949-CRLM-1.raw]	406.1153564453125	89.2372320149333	12.9121993034667	97.2378718962667	84.3256725928	381411.28125	1.8966085325091034E8	0	7395	0.6415945398804155	1.377156069844286	1.9657241163777495	406.106689453125	406.12432861328125
291	406.1767578125	15.5835269413333					1	DETECTED	406.1768 m/z @15.58 [151020OFc1_NvH-0949-CRLM-1.raw]	406.1767578125	15.5835269413333	4.38852272533333	99.5650510421333	95.17652831679997	449593.34375	2.2011622385979998E8	0	7395	0.1108811436650754	11.573934313061608	547.3413628899289	406.1675109863281	406.1866455078125
292	406.18963623046875	91.576253076					1	DETECTED	406.1896 m/z @91.58 [151020OFc1_NvH-0949-CRLM-1.raw]	406.18963623046875	91.576253076	3.74197357093333	96.9815210093333	93.23954743839998	436757.125	2.296509830124879E8	0	7395	1.866556251310186	0.6324137551849652	0.6634846174804749	406.18682861328125	406.19000244140625
293	406.2000732421875	20.3885781650667					1	DETECTED	406.2001 m/z @20.39 [151020OFc1_NvH-0949-CRLM-1.raw]	406.2000732421875	20.3885781650667	3.60598591813333	99.479394164	95.87340824586667	838127.0	2.5068307700823784E8	4	7395	0.08092822545062361	0.6530948320876531	0.3058657861933538	406.1900939941406	406.2002258300781
294	406.2102355957031	17.5713376797333					1	DETECTED	406.2102 m/z @17.57 [151020OFc1_NvH-0949-CRLM-1.raw]	406.2102355957031	17.5713376797333	3.69173426373333	99.4888669525333	95.79713268879998	1109617.5	3.2672410018485963E8	3	7395	0.3094931915088033	0.6805703910885026	0.02776457647109034	406.20025634765625	406.21148681640625
295	406.22149658203125	39.508518956					1	DETECTED	406.2215 m/z @39.51 [151020OFc1_NvH-0949-CRLM-1.raw]	406.22149658203125	39.508518956	3.77936928133333	99.450654736	95.67128545466667	1833485.125	3.444829572064987E8	2	7395	0.34860980403562536	0.5294867144962998	0.019726699644597487	406.2115173339844	406.2314758300781
296	406.23193359375	22.7883281114667					1	DETECTED	406.2319 m/z @22.79 [151020OFc1_NvH-0949-CRLM-1.raw]	406.23193359375	22.7883281114667	1.37753981306667	96.9047691909333	95.52722937786662	894596.625	2.552101898998406E8	2	7395	24.65830145279929	0.5601421156886521	11.173133251418102	406.2315368652344	406.2418518066406
297	406.2428894042969	13.034728856					1	DETECTED	406.2429 m/z @13.03 [151020OFc1_NvH-0949-CRLM-1.raw]	406.2428894042969	13.034728856	4.00079365466667	94.219629488	90.21883583333333	156237.015625	2.542241060864574E8	0	7395	77.50882315463441	12.348721300192159	23.441049573408815	406.2419738769531	406.24542236328125
298	406.25543212890625	17.6472636845333					1	DETECTED	406.2554 m/z @17.65 [151020OFc1_NvH-0949-CRLM-1.raw]	406.25543212890625	17.6472636845333	4.16600227013333	98.982527032	94.81652476186666	1921028.0	3.232663642532826E8	2	7395	6.565106609054457	7.739672393068033	13.611935856259063	406.2454528808594	406.2652893066406
299	406.2799987792969	90.4401826765333					1	DETECTED	406.2800 m/z @90.44 [151020OFc1_NvH-0949-CRLM-1.raw]	406.2799987792969	90.4401826765333	5.29167513413333	97.2472402570667	91.95556512293336	396931.625	2.0709425637306094E8	2	7395	45.11268828519045	22.298431983125134	5.405345724899676	406.27081298828125	406.2884826660156
300	406.3160705566406	90.9484581832					1	DETECTED	406.3161 m/z @90.95 [151020OFc1_NvH-0949-CRLM-1.raw]	406.3160705566406	90.9484581832	0.864499784	92.5173074037333	91.6528076197333	80734.53125	1.973004342941546E8	0	7395	1.0474507743835488	0.5087077058358218	26.357915675844836	406.30841064453125	406.3232727050781
301	406.3934020996094	21.8263532986667					1	DETECTED	406.3934 m/z @21.83 [151020OFc1_NvH-0949-CRLM-1.raw]	406.3934020996094	21.8263532986667	1.96683945413333	96.2391791882667	94.27233973413337	116952.78125	2.1623627504137352E8	5	7395	82.65929623677233	2.5683010595368736	4.143658186510593	406.3836364746094	406.4029541015625
302	406.4545593261719	18.6210857776					1	DETECTED	406.4546 m/z @18.62 [151020OFc1_NvH-0949-CRLM-1.raw]	406.4545593261719	18.6210857776	4.11315268213333	97.8857641157333	93.77261143359996	365031.03125	2.185546322199048E8	0	7395	0.048348146631646216	0.5354933367386132	13.84766447919265	406.4450988769531	406.46453857421875
303	406.4912414550781	5.263038204					1	DETECTED	406.4912 m/z @5.26 [151020OFc1_NvH-0949-CRLM-1.raw]	406.4912414550781	5.263038204	4.40798721546667	95.0983714248	90.69038420933333	61909.94140625	1.6983625615541476E8	0	7395	0.2805277523624108	3962.351929104129	0.8275421390256289	406.4881896972656	406.4913024902344
304	406.5013427734375	17.3432506194667					1	DETECTED	406.5013 m/z @17.34 [151020OFc1_NvH-0949-CRLM-1.raw]	406.5013427734375	17.3432506194667	1.17982503173333	99.8389854696	98.65916043786667	761496.3125	2.0459288386860973E8	0	7395	0.19419132825122531	0.5515537677958477	0.08847442674361393	406.4913635253906	406.5113220214844
305	406.5351867675781	22.9607990869333					1	DETECTED	406.5352 m/z @22.96 [151020OFc1_NvH-0949-CRLM-1.raw]	406.5351867675781	22.9607990869333	0.2062257712	98.0372566464	97.8310308752	1419939.625	2.536898326666298E8	3	7395	8.282285818724718	0.6324039412003101	1.1537882605743084	406.5252380371094	406.545166015625
306	406.54736328125	14.3110041269333					1	DETECTED	406.5474 m/z @14.31 [151020OFc1_NvH-0949-CRLM-1.raw]	406.54736328125	14.3110041269333	0.102016088266667	99.6123866032	99.51037051493333	641874.0	2.4293788815402764E8	3	7395	16.73166662587656	2.800773246368449	2.205700706986213	406.54522705078125	406.5561218261719
307	406.5661315917969	22.7883281114667					1	DETECTED	406.5661 m/z @22.79 [151020OFc1_NvH-0949-CRLM-1.raw]	406.5661315917969	22.7883281114667	2.37587867946667	96.4488474725333	94.07296879306664	778853.5	2.3940831908428234E8	0	7395	5.256438489534705	0.5078959532693752	1.1942965987621599	406.5562438964844	406.57611083984375
308	406.5767517089844	32.2248041464					1	DETECTED	406.5768 m/z @32.22 [151020OFc1_NvH-0949-CRLM-1.raw]	406.5767517089844	32.2248041464	4.1549170888	98.1612447493333	94.0063276605333	384485.34375	2.8418230243413687E8	3	7395	19.234423302651887	1.6826569192772973	2.4506689467072267	406.5761413574219	406.586669921875
309	406.58953857421875	18.112834012					1	DETECTED	406.5895 m/z @18.11 [151020OFc1_NvH-0949-CRLM-1.raw]	406.58953857421875	18.112834012	3.74197357093333	95.8961367285333	92.15416315759998	131557.0625	2.2161467862122422E8	0	7395	19.709590168862743	3.2206937027907805	0.0017002248004132686	406.5868835449219	406.5995178222656
310	406.7047119140625	18.5490664586667					1	DETECTED	406.7047 m/z @18.55 [151020OFc1_NvH-0949-CRLM-1.raw]	406.7047119140625	18.5490664586667	4.20802073093333	98.5351216432	94.32710091226667	311735.375	2.2044744688189673E8	0	7395	0.25441174266920896	0.5107599664547372	0.16854786274993305	406.69482421875	406.7085266113281
311	406.71856689453125	41.1448673421333					1	DETECTED	406.7186 m/z @41.14 [151020OFc1_NvH-0949-CRLM-1.raw]	406.71856689453125	41.1448673421333	3.64363333893333	98.6786555594667	95.03502222053338	2934401.0	3.498938071887164E8	2	7395	17.605970982531133	0.5083778125774041	0.016785748863513566	406.7090759277344	406.7285461425781
312	406.7345886230469	22.5522741517333					1	DETECTED	406.7346 m/z @22.55 [151020OFc1_NvH-0949-CRLM-1.raw]	406.7345886230469	22.5522741517333	4.3260358832	97.5120664482667	93.18603056506669	2362708.25	2.8512431983837396E8	2	7395	18.996800019639085	1.3277506928641785	113.21265124693278	406.72857666015625	406.7445373535156
313	406.747314453125	22.8811814152					1	DETECTED	406.7473 m/z @22.88 [151020OFc1_NvH-0949-CRLM-1.raw]	406.747314453125	22.8811814152	4.38852272533333	91.7114807994667	87.32295807413337	897692.5	2.6876187133292377E8	2	7395	6.195273377028759	0.9659861005756702	1.3732493194625879	406.7446594238281	406.7572937011719
314	406.75738525390625	17.6955487610667					1	DETECTED	406.7574 m/z @17.70 [151020OFc1_NvH-0949-CRLM-1.raw]	406.75738525390625	17.6955487610667	4.58580404613333	43.2769100021333	38.69110595599997	652374.8125	1.6725429749509907E8	0	7395	6.362063998793317	0.5259957834104858	1.2541556964373672	406.75732421875	406.7610168457031
315	406.77105712890625	40.7161330893333					1	DETECTED	406.7711 m/z @40.72 [151020OFc1_NvH-0949-CRLM-1.raw]	406.77105712890625	40.7161330893333	4.06216194826667	99.1634289512	95.10126700293333	946182.25	2.231619120135553E8	2	7395	0.15053909224096884	0.5802129310353558	0.014854889817535081	406.7613220214844	406.78070068359375
316	406.78369140625	38.0531920314667					1	DETECTED	406.7837 m/z @38.05 [151020OFc1_NvH-0949-CRLM-1.raw]	406.78369140625	38.0531920314667	4.25901174213333	94.6428825061333	90.38387076399998	133825.515625	2.2979204080772248E8	0	7395	0.1628789124982859	1.3372697605056025	1.674539521011205	406.78204345703125	406.7931213378906
317	406.8357238769531	17.3432506194667					1	DETECTED	406.8357 m/z @17.34 [151020OFc1_NvH-0949-CRLM-1.raw]	406.8357238769531	17.3432506194667	0.1398576872	99.0969504344	98.9570927472	428318.71875	2.1146087041470072E8	0	7395	0.23554488867631918	0.517683017898132	0.2207629591789909	406.82635498046875	406.84527587890625
318	406.858642578125	23.327982476					1	DETECTED	406.8586 m/z @23.33 [151020OFc1_NvH-0949-CRLM-1.raw]	406.858642578125	23.327982476	5.27214191013333	99.2588214936	93.98667958346667	309515.84375	2.0538437025245196E8	0	7395	0.09957554872178065	3.7216005840919695	0.2256176257094301	406.8489074707031	406.8591613769531
319	406.8691711425781	14.7174428210667					1	DETECTED	406.8692 m/z @14.72 [151020OFc1_NvH-0949-CRLM-1.raw]	406.8691711425781	14.7174428210667	1.21583088666667	99.7538321952	98.53800130853334	5011966.5	3.5138031165150744E8	3	7395	0.34850884783908853	0.5890871754438667	1.0838935874606233	406.85919189453125	406.87493896484375
320	406.8851623535156	18.5187227189333					1	DETECTED	406.8852 m/z @18.52 [151020OFc1_NvH-0949-CRLM-1.raw]	406.8851623535156	18.5187227189333	0.02637758	97.9333348245333	97.9069572445333	2.0563896E7	5.176887201076116E8	3	7395	0.2020325050700862	1.2004254188594694	1.2154499551504214	406.87518310546875	406.89508056640625
321	406.90399169921875	22.1424061882667					1	DETECTED	406.9040 m/z @22.14 [151020OFc1_NvH-0949-CRLM-1.raw]	406.90399169921875	22.1424061882667	0.3009517128	95.778898756	95.4779470432	234088.5	2.1619762614586097E8	0	7395	7.968244927147861	2.6575655266432863	0.017676797766425525	406.8951721191406	406.91064453125
322	406.920654296875	36.1240684394667					1	DETECTED	406.9207 m/z @36.12 [151020OFc1_NvH-0949-CRLM-1.raw]	406.920654296875	36.1240684394667	0.0169608965333333	99.8674127154667	99.85045181893337	311397.625	2.2438672482105345E8	0	7395	25.88429471055114	1.4917634762143204	1.9980716994481176	406.9107360839844	406.9305725097656
323	406.930908203125	34.8799677362667					1	DETECTED	406.9309 m/z @34.88 [151020OFc1_NvH-0949-CRLM-1.raw]	406.930908203125	34.8799677362667	0.006836092	98.5639395376	98.5571034456	300861.375	2.4381399435059378E8	0	7395	0.024109470485349505	1.6393349578937768	0.6809481086765776	406.93072509765625	406.9408874511719
324	406.9462890625	34.0826702648					1	DETECTED	406.9463 m/z @34.08 [151020OFc1_NvH-0949-CRLM-1.raw]	406.9462890625	34.0826702648	4.8076556408	99.9708154914667	95.16315985066669	75074.328125	2.1142396162703082E8	0	7395	92.4296935142679	1.7354868771498946	2.4714212025481848	406.9411315917969	406.9505920410156
325	406.96063232421875	54.0688524304					1	DETECTED	406.9606 m/z @54.07 [151020OFc1_NvH-0949-CRLM-1.raw]	406.96063232421875	54.0688524304	0.1210685352	98.2749158176	98.15384728240001	1419145.875	2.5449003962102368E8	0	7395	0.12805004885802873	0.7609684197313882	0.0041617824909336255	406.95074462890625	406.970458984375
326	407.001708984375	36.5859689130667					1	DETECTED	407.0017 m/z @36.59 [151020OFc1_NvH-0949-CRLM-1.raw]	407.001708984375	36.5859689130667	0.149303307466667	99.9989922493333	99.84968894186663	275910.5	2.1550410565608457E8	0	7395	13.305767417795767	1.3753568169118242	2.6373708176101007	406.9920654296875	407.0116882324219
327	407.02911376953125	23.6046124232					1	DETECTED	407.0291 m/z @23.60 [151020OFc1_NvH-0949-CRLM-1.raw]	407.02911376953125	23.6046124232	0.2722268784	99.9989922493333	99.7267653709333	107174.609375	2.0174698836854336E8	0	7395	75.66750315718558	1.7352330146764663	1.8920551374261831	407.0191650390625	407.0387268066406
328	407.06085205078125	48.1190847034667					1	DETECTED	407.0609 m/z @48.12 [151020OFc1_NvH-0949-CRLM-1.raw]	407.06085205078125	48.1190847034667	0.5209537856	99.9520485301333	99.4310947445333	103652.1328125	2.0827093304512417E8	0	7395	47.81437750949206	1.0099867003589076	1.0288379728259196	407.0509338378906	407.0708312988281
329	407.0989685058594	90.3394402408					1	DETECTED	407.0990 m/z @90.34 [151020OFc1_NvH-0949-CRLM-1.raw]	407.0989685058594	90.3394402408	4.09412809893333	99.9708154914667	95.87668739253337	111929.2578125	2.1690305152824113E8	0	7395	0.17082067973099413	0.5265036571421281	0.045002866960238766	407.0891418457031	407.1083984375
330	407.11895751953125	89.5923069104					1	DETECTED	407.1190 m/z @89.59 [151020OFc1_NvH-0949-CRLM-1.raw]	407.11895751953125	89.5923069104	0.1398576872	98.9919368533333	98.8520791661333	59836.1875	1.7654358874037117E8	0	7395	9.855162994735835	0.55253981318879	0.10507962637758	407.1105651855469	407.1257019042969
331	407.13690185546875	65.1837559114667					1	DETECTED	407.1369 m/z @65.18 [151020OFc1_NvH-0949-CRLM-1.raw]	407.13690185546875	65.1837559114667	0.568777983466667	99.989454664	99.42067668053333	306031.71875	2.0965121719200832E8	0	7395	0.19882661983081107	0.6996175857952389	0.41415649881232175	407.12744140625	407.14678955078125
332	407.14990234375	92.3577506397333					1	DETECTED	407.1499 m/z @92.36 [151020OFc1_NvH-0949-CRLM-1.raw]	407.14990234375	92.3577506397333	3.72194300693333	99.659720872	95.93777786506666	89330.6796875	2.098680044228471E8	0	7395	0.02063226997515244	0.5411908596947481	0.0010349714475744824	407.1483154296875	407.1568298339844
333	407.1693115234375	17.2912138853333					1	DETECTED	407.1693 m/z @17.29 [151020OFc1_NvH-0949-CRLM-1.raw]	407.1693115234375	17.2912138853333	1.3058051392	99.230298448	97.9244933088	182770.046875	2.1324651522386822E8	0	7395	0.15611019878272714	4.223167373533685	7.385736081190734	407.1598815917969	407.1790771484375
334	407.1928405761719	23.3608799184					1	DETECTED	407.1928 m/z @23.36 [151020OFc1_NvH-0949-CRLM-1.raw]	407.1928405761719	23.3608799184	4.60611640933333	98.9251687746667	94.31905236533338	263307.21875	2.3384071937435094E8	0	7395	6.767666672828	2.9853755403598723	5.73026701057053	407.1828918457031	407.1935119628906
335	407.2035217285156	14.7916628781333					1	DETECTED	407.2035 m/z @14.79 [151020OFc1_NvH-0949-CRLM-1.raw]	407.2035217285156	14.7916628781333	0.559321875733333	99.8861786290667	99.32685675333337	3287199.75	3.909596623948023E8	3	7395	0.2927447198967066	5.3118587642969874	3.705418936317579	407.19354248046875	407.20904541015625
336	407.21905517578125	18.4944770122667					1	DETECTED	407.2191 m/z @18.49 [151020OFc1_NvH-0949-CRLM-1.raw]	407.21905517578125	18.4944770122667	1.7137086712	99.9050826573333	98.1913739861333	1.3008929E7	5.833330784005741E8	2	7395	2.891691036891677	1.5568013461613766	8.847584070259911	407.2091064453125	407.2290344238281
337	407.23248291015625	41.163711332					1	DETECTED	407.2325 m/z @41.16 [151020OFc1_NvH-0949-CRLM-1.raw]	407.23248291015625	41.163711332	3.60598591813333	95.9918424136	92.38585649546667	900317.8125	2.5269442339019454E8	0	7395	0.12398409795242316	0.5052507275502958	0.011896236707041919	407.22906494140625	407.2364196777344
338	407.2464294433594	22.0805090184					1	DETECTED	407.2464 m/z @22.08 [151020OFc1_NvH-0949-CRLM-1.raw]	407.2464294433594	22.0805090184	3.94839414133333	98.1706505088	94.22225636746667	1287536.75	2.9783700792746454E8	2	7395	0.5964204012502208	0.9385687665512411	8.907432909038906	407.2364807128906	407.2563781738281
339	407.25762939453125	29.6732808216					1	DETECTED	407.2576 m/z @29.67 [151020OFc1_NvH-0949-CRLM-1.raw]	407.25762939453125	29.6732808216	1.26977406293333	92.4430851042667	91.17331104133336	536259.3125	2.2969325402667403E8	0	7395	0.15724623945958172	2.204873405013124	0.3316494485666566	407.25653076171875	407.2675476074219
340	407.27276611328125	40.6334292717333					1	DETECTED	407.2728 m/z @40.63 [151020OFc1_NvH-0949-CRLM-1.raw]	407.27276611328125	40.6334292717333	4.61536570533333	92.5542650642667	87.93889935893337	266107.8125	2.203851514551388E8	2	7395	0.13980327509705148	1.2172449261129432	1.405922424436972	407.26806640625	407.2826843261719
341	407.30096435546875	92.2817724634667					1	DETECTED	407.3010 m/z @92.28 [151020OFc1_NvH-0949-CRLM-1.raw]	407.30096435546875	92.2817724634667	5.76493053706667	99.0491341842667	93.28420364720003	263420.46875	1.962937187235028E8	0	7395	0.4261889523743605	0.7283523635668637	0.04292779234231285	407.2923889160156	407.302978515625
342	407.3156433105469	91.5951196437333					1	DETECTED	407.3156 m/z @91.60 [151020OFc1_NvH-0949-CRLM-1.raw]	407.3156433105469	91.5951196437333	2.30270647333333	99.450654736	97.14794826266667	98289.375	1.913996483235055E8	0	7395	0.17507042598292344	0.5000523519223996	0.03969022407230272	407.3139343261719	407.31982421875
343	407.3281555175781	28.0632156546667					1	DETECTED	407.3282 m/z @28.06 [151020OFc1_NvH-0949-CRLM-1.raw]	407.3281555175781	28.0632156546667	5.51672686586667	92.3211784602667	86.80445159440002	65188.85546875	1.9708601455844638E8	0	7395	85.82508747107022	1.9250104175316234	2.819809790815853	407.32666015625	407.3377380371094
344	407.3522033691406	92.2817724634667					1	DETECTED	407.3522 m/z @92.28 [151020OFc1_NvH-0949-CRLM-1.raw]	407.3522033691406	92.2817724634667	20.8310273461333	97.734084732	76.9030573858667	217496.015625	1.8455457618423957E8	0	7395	0.7259814832650591	0.543305181396364	0.22232899276210732	407.3431396484375	407.36181640625
345	407.39483642578125	25.0836125184					1	DETECTED	407.3948 m/z @25.08 [151020OFc1_NvH-0949-CRLM-1.raw]	407.39483642578125	25.0836125184	0.4827913624	96.0774911237333	95.5946997613333	246002.484375	2.2912692873917198E8	0	7395	21.54424262272969	2.08067823266956	3.1503052138464147	407.3849792480469	407.4046936035156
346	407.4624328613281	53.8578195525333					1	DETECTED	407.4624 m/z @53.86 [151020OFc1_NvH-0949-CRLM-1.raw]	407.4624328613281	53.8578195525333	3.75130463946667	99.7538321952	96.00252755573334	442778.875	2.3722777043831727E8	0	7395	0.05351216002671322	0.761942201283799	0.6102420441076246	407.4524841308594	407.4723815917969
347	407.4942932128906	23.6330744501333					1	DETECTED	407.4943 m/z @23.63 [151020OFc1_NvH-0949-CRLM-1.raw]	407.4942932128906	23.6330744501333	4.08430157466667	96.683773976	92.59947240133333	310855.65625	2.1917487229809496E8	0	7395	12.829780602188828	3.3948626884880753	0.016833570042985368	407.484375	407.5041809082031
348	407.5223083496094	19.8094119074667					1	DETECTED	407.5223 m/z @19.81 [151020OFc1_NvH-0949-CRLM-1.raw]	407.5223083496094	19.8094119074667	1.81308256373333	52.4003275850667	50.587245021333366	143424.984375	1.4367227554236925E8	0	7395	0.07895997920150322	1.97573344309705	3.3340462822084995	407.512451171875	407.52752685546875
349	407.53753662109375	14.8049236378667					1	DETECTED	407.5375 m/z @14.80 [151020OFc1_NvH-0949-CRLM-1.raw]	407.53753662109375	14.8049236378667	3.7606691856	98.8206868322667	95.06001764666671	1167861.125	2.664242513232127E8	3	7395	0.28439499322950645	1.1777705251657686	2.465838345350701	407.528076171875	407.5467529296875
350	407.5567932128906	15.7603460277333					1	DETECTED	407.5568 m/z @15.76 [151020OFc1_NvH-0949-CRLM-1.raw]	407.5567932128906	15.7603460277333	4.1227736936	99.4983726357333	95.37559894213331	5544645.0	3.8911023062345386E8	3	7395	0.19839852527506352	1.153563364689598	12.512885117696637	407.54681396484375	407.56671142578125
351	407.5687255859375	36.4319585426667					1	DETECTED	407.5687 m/z @36.43 [151020OFc1_NvH-0949-CRLM-1.raw]	407.5687255859375	36.4319585426667	4.89007792693333	59.6471912914667	54.75711336453337	794146.5625	1.4294223006898722E8	3	7395	0.18844783741909055	0.5032542952112965	0.006402822372760951	407.56683349609375	407.57122802734375
352	407.58123779296875	22.1424061882667					1	DETECTED	407.5812 m/z @22.14 [151020OFc1_NvH-0949-CRLM-1.raw]	407.58123779296875	22.1424061882667	4.00079365466667	96.6466433578667	92.64584970320003	1140837.375	2.188333573602684E8	0	7395	0.02403557163710346	2.390240984702052	5.430338070702717	407.5712890625	407.59051513671875
353	407.6871032714844	11.085288504					1	DETECTED	407.6871 m/z @11.09 [151020OFc1_NvH-0949-CRLM-1.raw]	407.6871032714844	11.085288504	3.3762340712	97.0099263829333	93.6336923117333	2395280.75	2.3277823779366904E8	0	7395	0.1893168941777965	1.0875638662618043	1.04133473110967	407.6785888671875	407.69708251953125
354	407.703125	44.1704934650667					1	DETECTED	407.7031 m/z @44.17 [151020OFc1_NvH-0949-CRLM-1.raw]	407.703125	44.1704934650667	0.281856102666667	97.0192914602667	96.73743535760003	314310.84375	2.254105450954413E8	0	7395	0.2411831378100473	1.2790414289098122	0.007740428521067137	407.6971435546875	407.7064514160156
355	407.7164611816406	31.5732175762667					1	DETECTED	407.7165 m/z @31.57 [151020OFc1_NvH-0949-CRLM-1.raw]	407.7164611816406	31.5732175762667	0.3966171648	99.2774854682667	98.8808683034667	638728.3125	2.3380878369855264E8	2	7395	27.271549443363007	0.5331072909797328	0.8627182399872617	407.7065124511719	407.7264404296875
356	407.7307434082031	28.9173310957333					1	DETECTED	407.7307 m/z @28.92 [151020OFc1_NvH-0949-CRLM-1.raw]	407.7307434082031	28.9173310957333	4.9356560872	86.2970757704	81.3614196832	431521.71875	2.1905001797820917E8	0	7395	0.12221577468453404	2.008678866091507	null	407.72650146484375	407.73236083984375
357	407.74237060546875	18.9132869538667					1	DETECTED	407.7424 m/z @18.91 [151020OFc1_NvH-0949-CRLM-1.raw]	407.74237060546875	18.9132869538667	0.06419394	99.8389854696	99.77479152960001	1797926.5	2.685756156345116E8	2	7395	17.740018270145068	1.3498564714669814	0.1161169529369575	407.7324523925781	407.7523498535156
358	407.7554626464844	27.4627372317333					1	DETECTED	407.7555 m/z @27.46 [151020OFc1_NvH-0949-CRLM-1.raw]	407.7554626464844	27.4627372317333	2.87497275866667	96.6466433578667	93.77167059920002	943641.8125	2.3734060416071263E8	2	7395	0.1996950177591259	0.5401677109482241	0.6190451311568024	407.75238037109375	407.7652893066406
359	407.76788330078125	47.8247171418667					1	DETECTED	407.7679 m/z @47.82 [151020OFc1_NvH-0949-CRLM-1.raw]	407.76788330078125	47.8247171418667	4.6562969104	92.8048182917333	88.1485213813333	116589.015625	2.533733373529035E8	0	7395	72.574789769147	1.0218026862298835	1.0430780654239342	407.7657165527344	407.7769775390625
360	407.8509521484375	33.8883351128					1	DETECTED	407.8510 m/z @33.89 [151020OFc1_NvH-0949-CRLM-1.raw]	407.8509521484375	33.8883351128	1.26977406293333	98.3030785112	97.03330444826666	137624.15625	2.2595412882537684E8	3	7395	31.515277581312382	1.760499504870335	2.6167323964929476	407.841064453125	407.85955810546875
361	407.86956787109375	13.6174622288					1	DETECTED	407.8696 m/z @13.62 [151020OFc1_NvH-0949-CRLM-1.raw]	407.86956787109375	13.6174622288	0.310622489333333	99.8578601565333	99.54723766719998	898045.4375	2.5185386531015736E8	3	7395	0.24750308153375222	0.7512307210641923	2.932763235492628	407.8596496582031	407.8794250488281
362	407.8912048339844	15.7419230269333					1	DETECTED	407.8912 m/z @15.74 [151020OFc1_NvH-0949-CRLM-1.raw]	407.8912048339844	15.7419230269333	3.13348658906667	99.1825514693333	96.04906488026664	2005840.5	2.9643518559093493E8	3	7395	5.573816160773202	2.5050299480144327	0.08029753937476335	407.8812561035156	407.90106201171875
363	407.902587890625	36.4556581194667					1	DETECTED	407.9026 m/z @36.46 [151020OFc1_NvH-0949-CRLM-1.raw]	407.902587890625	36.4556581194667	1.44955557653333	99.8674127154667	98.41785713893337	619366.25	2.3096184540510812E8	3	7395	2.9390011797058193	0.5595159145667151	16.667059179959963	407.9015197753906	407.9122619628906
364	407.91571044921875	22.0925693338667					1	DETECTED	407.9157 m/z @22.09 [151020OFc1_NvH-0949-CRLM-1.raw]	407.91571044921875	22.0925693338667	3.6335459072	98.4386728456	94.8051269384	582251.1875	2.1899115072387505E8	0	7395	0.12050233161617285	0.5024939380916307	1.3666252769631186	407.9126892089844	407.9254455566406
365	407.92724609375	19.5276691496					1	DETECTED	407.9272 m/z @19.53 [151020OFc1_NvH-0949-CRLM-1.raw]	407.92724609375	19.5276691496	3.90751342133333	75.1002074434667	71.19269402213337	275242.75	1.7472474553110644E8	3	7395	0.10794488943935221	2.3623771430762126	0.4309218266199029	407.92578125	407.9278564453125
366	407.9378662109375	11.0757950104					1	DETECTED	407.9379 m/z @11.08 [151020OFc1_NvH-0949-CRLM-1.raw]	407.9378662109375	11.0757950104	0.0831521312	99.9989922493333	99.9158401181333	1930442.0	2.3443136710140648E8	0	7395	0.1369568539514212	7.679896857959634	19.937899395080407	407.9283447265625	407.9477844238281
367	407.9668884277344	31.5444553664					1	DETECTED	407.9669 m/z @31.54 [151020OFc1_NvH-0949-CRLM-1.raw]	407.9668884277344	31.5444553664	1.66840357946667	99.9426553874667	98.27425180800003	380425.59375	2.3501710075745606E8	4	7395	16.233990566315434	1.6881140418492577	2.831045926047776	407.9570007324219	407.97650146484375
368	408.00994873046875	37.2683652816					1	DETECTED	408.0099 m/z @37.27 [151020OFc1_NvH-0949-CRLM-1.raw]	408.00994873046875	37.2683652816	0.0737064114666667	99.9989922493333	99.92528583786662	545107.5625	2.4359852024668664E8	0	7395	0.1355526562170013	1.546593095648496	2.103905802147211	408.0	408.01898193359375
369	408.0313415527344	16.0973839418667					1	DETECTED	408.0313 m/z @16.10 [151020OFc1_NvH-0949-CRLM-1.raw]	408.0313415527344	16.0973839418667	1.59640993733333	99.9989922493333	98.40258231199996	106344.1796875	2.1908954019785115E8	0	7395	95.77098580315088	3.32207192289358	5.599515507674272	408.021484375	408.0411376953125
370	408.13226318359375	92.827601776					1	DETECTED	408.1323 m/z @92.83 [151020OFc1_NvH-0949-CRLM-1.raw]	408.13226318359375	92.827601776	6.1146722488	99.9989922493333	93.8843200005333	156934.3125	2.320410506313464E8	0	7395	0.5212138021098411	2.381329881553058	3.7282280558206744	408.123046875	408.14178466796875
371	408.1513366699219	89.9499052154667					1	DETECTED	408.1513 m/z @89.95 [151020OFc1_NvH-0949-CRLM-1.raw]	408.1513366699219	89.9499052154667	11.085288504	95.9918424136	84.90655390959999	109425.921875	2.774787742338909E8	0	7395	79.74712573819956	0.5081149908815481	0.018161647766101522	408.1439208984375	408.1606140136719
372	408.1641845703125	30.5006219898667					1	DETECTED	408.1642 m/z @30.50 [151020OFc1_NvH-0949-CRLM-1.raw]	408.1641845703125	30.5006219898667	0.406177466933333	88.5678188056	88.16164133866667	107493.9375	2.0977567347227675E8	0	7395	30.24173374616765	1.4647494369182223	1.9294988738364447	408.1617126464844	408.1654052734375
373	408.17559814453125	22.7279015336					1	DETECTED	408.1756 m/z @22.73 [151020OFc1_NvH-0949-CRLM-1.raw]	408.17559814453125	22.7279015336	3.8273893192	94.2104252984	90.3830359792	124669.2890625	2.092225264182205E8	0	7395	82.09200738233464	3.279727788687305	5.481168586050812	408.1656799316406	408.1783447265625
374	408.1883850097656	11.051778604					1	DETECTED	408.1884 m/z @11.05 [151020OFc1_NvH-0949-CRLM-1.raw]	408.1883850097656	11.051778604	3.74197357093333	99.9615610845333	96.21958751359998	1027080.25	2.507746304684577E8	2	7395	0.1097703950041069	3.2533103160257397	2.680240517416469	408.1784362792969	408.1983642578125
375	408.2037658691406	13.652990836					1	DETECTED	408.2038 m/z @13.65 [151020OFc1_NvH-0949-CRLM-1.raw]	408.2037658691406	13.652990836	3.95966295653333	98.5639395376	94.60427658106667	790283.5625	2.4849878435992023E8	2	7395	0.05139050864292294	5.724723452148556	17.615842746726784	408.1983947753906	408.2090759277344
376	408.2190856933594	18.7363435202667					1	DETECTED	408.2191 m/z @18.74 [151020OFc1_NvH-0949-CRLM-1.raw]	408.2190856933594	18.7363435202667	3.7700133904	95.0206348554667	91.2506214650667	1.1038215E7	4.480502079321506E8	3	7395	0.13871247587764657	0.6532953894472443	0.024756869694130525	408.2091064453125	408.22906494140625
377	408.23455810546875	29.0480565498667					1	DETECTED	408.2346 m/z @29.05 [151020OFc1_NvH-0949-CRLM-1.raw]	408.23455810546875	29.0480565498667	3.75130463946667	99.7633945744	96.01208993493333	4214287.0	4.0801716087102413E8	2	7395	0.2881772717265356	0.6032061327408368	0.06797568743879522	408.2290954589844	408.2445373535156
378	408.2446594238281	18.9611864144					1	DETECTED	408.2447 m/z @18.96 [151020OFc1_NvH-0949-CRLM-1.raw]	408.2446594238281	18.9611864144	5.07095915386667	91.9723257997333	86.90136664586663	505050.4375	2.4754385801184088E8	3	7395	31.198043831276472	0.8206529703580836	1.5805837878715818	408.24456787109375	408.2505798339844
379	408.2606506347656	45.8552909970667					1	DETECTED	408.2607 m/z @45.86 [151020OFc1_NvH-0949-CRLM-1.raw]	408.2606506347656	45.8552909970667	0.1115750472	94.4484044101333	94.3368293629333	6402864.5	3.424359010543318E8	3	7395	0.21685819991596844	0.5997891648693173	0.18796577529086758	408.2509765625	408.2706298828125
380	408.27728271484375	91.5951196437333					1	DETECTED	408.2773 m/z @91.60 [151020OFc1_NvH-0949-CRLM-1.raw]	408.27728271484375	91.5951196437333	4.0192227616	97.45504819175	93.43582543014999	759305.25	3.066759137182491E8	0	7395	0.7417706021961976	0.5067271872722598	0.60102470801054	408.270751953125	408.2861633300781
381	408.28826904296875	89.8726000834667					1	DETECTED	408.2883 m/z @89.87 [151020OFc1_NvH-0949-CRLM-1.raw]	408.28826904296875	89.8726000834667	26.2874631010667	95.0790343290667	68.79157122800001	94418.03125	2.247841321888303E8	0	7395	65.70303187048657	0.5409406544727672	0.03647468131623056	408.28826904296875	408.29815673828125
382	408.3387451171875	66.8330742378667					1	DETECTED	408.3387 m/z @66.83 [151020OFc1_NvH-0949-CRLM-1.raw]	408.3387451171875	66.8330742378667	66.8330742378667	93.2805193938667	26.447445156	37534.9296875	4.340210066185545E7	0	7395	24.18890284926266	null	null	408.33087158203125	408.3391418457031
383	408.41094970703125	37.2851735656					1	DETECTED	408.4109 m/z @37.29 [151020OFc1_NvH-0949-CRLM-1.raw]	408.41094970703125	37.2851735656	5.24285881333333	97.8479561901333	92.60509737679997	484714.0	2.2088202453214318E8	0	7395	0.06366997157652321	1.9634205910378553	0.057371717867403575	408.4010009765625	408.4209289550781
384	408.4391784667969	11.0962842429333					1	DETECTED	408.4392 m/z @11.10 [151020OFc1_NvH-0949-CRLM-1.raw]	408.4391784667969	11.0962842429333	1.79510007893333	99.0204698821333	97.22536980319997	403270.625	2.3112165996141016E8	0	7395	0.10476828207977285	0.7446981993805386	23.5766218618993	408.4292297363281	408.44891357421875
385	408.469970703125	49.4816585128					1	DETECTED	408.4700 m/z @49.48 [151020OFc1_NvH-0949-CRLM-1.raw]	408.469970703125	49.4816585128	0.4827913624	91.643644296	91.16085293360001	264675.71875	2.1872504517517534E8	0	7395	32.43171509724138	1.0369324652358287	0.014345641622687316	408.46002197265625	408.47979736328125
386	408.51446533203125	6.63444569146667					1	DETECTED	408.5145 m/z @6.63 [151020OFc1_NvH-0949-CRLM-1.raw]	408.51446533203125	6.63444569146667	4.54802100586667	90.8140577189333	86.26603671306663	289913.4375	2.357219285933017E8	3	7395	2.954432945821824	23.38771059971097	24.79175304977964	408.50494384765625	408.5244445800781
387	408.5275573730469	43.9007280856					1	DETECTED	408.5276 m/z @43.90 [151020OFc1_NvH-0949-CRLM-1.raw]	408.5275573730469	43.9007280856	0.0169608965333333	77.6174455610667	77.60048466453337	107145.4453125	2.6040672495742273E8	0	7395	72.44036786192004	0.9376560489597925	0.8743491399326685	408.524658203125	408.5296936035156
388	408.5398864746094	24.7924172826667					1	DETECTED	408.5399 m/z @24.79 [151020OFc1_NvH-0949-CRLM-1.raw]	408.5398864746094	24.7924172826667	4.13379428	77.4523016266667	73.31850734666669	248324.125	2.03570547280629E8	3	7395	17.68297665083142	1.921522402420586	0.9860188966809836	408.530029296875	408.543212890625
389	408.5533142089844	18.7507407226667					1	DETECTED	408.5533 m/z @18.75 [151020OFc1_NvH-0949-CRLM-1.raw]	408.5533142089844	18.7507407226667	3.85633310186667	94.9199838317333	91.06365072986664	6386355.0	3.721147643464688E8	3	7395	0.14171023608404099	6.939112092150562	0.19202623197078497	408.54345703125	408.56329345703125
390	408.5802307128906	26.2874631010667					1	DETECTED	408.5802 m/z @26.29 [151020OFc1_NvH-0949-CRLM-1.raw]	408.5802307128906	26.2874631010667	3.86548743066667	95.0206348554667	91.15514742480002	1911935.75	2.443645013780569E8	3	7395	0.34464868826951545	0.522493281619505	0.06544795990037004	408.5703430175781	408.590087890625
391	408.59796142578125	10.8250622672					1	DETECTED	408.5980 m/z @10.83 [151020OFc1_NvH-0949-CRLM-1.raw]	408.59796142578125	10.8250622672	3.67340024506667	98.1328905306667	94.45949028560003	87141.671875	2.0525126048674083E8	0	7395	0.38574954307794407	7.584514291647503	0.8588487041684534	408.5905456542969	408.60162353515625
392	408.6117248535156	37.1882516488					1	DETECTED	408.6117 m/z @37.19 [151020OFc1_NvH-0949-CRLM-1.raw]	408.6117248535156	37.1882516488	1.66840357946667	97.5309102546667	95.86250667520002	230909.625	2.0117235958154228E8	0	7395	28.633866770120093	1.5697422993616894	2.1088648653902236	408.601806640625	408.6214294433594
393	408.6839294433594	31.6457520128					1	DETECTED	408.6839 m/z @31.65 [151020OFc1_NvH-0949-CRLM-1.raw]	408.6839294433594	31.6457520128	2.46240715626667	93.4599380941333	90.99753093786664	370441.21875	2.1699501883538055E8	0	7395	20.8114473357996	2.18910513971801	0.021968890546519376	408.67474365234375	408.69390869140625
394	408.7029113769531	15.3645171778667					1	DETECTED	408.7029 m/z @15.36 [151020OFc1_NvH-0949-CRLM-1.raw]	408.7029113769531	15.3645171778667	3.5781297408	95.9535305202667	92.3754007794667	365094.90625	2.2146585144165355E8	0	7395	0.16752114357865366	0.6464462628005864	1.3088398003946855	408.6940612792969	408.7064514160156
395	408.71649169921875	34.2537498002667					1	DETECTED	408.7165 m/z @34.25 [151020OFc1_NvH-0949-CRLM-1.raw]	408.71649169921875	34.2537498002667	3.74197357093333	96.0966598592	92.35468628826668	565104.8125	2.390098872077471E8	2	7395	15.247795250911341	0.9084247460359616	0.6831833954231119	408.7065734863281	408.7205810546875
396	408.7306213378906	10.4994682557333					1	DETECTED	408.7306 m/z @10.50 [151020OFc1_NvH-0949-CRLM-1.raw]	408.7306213378906	10.4994682557333	3.3022973136	95.6181717437333	92.3158744301333	645856.4375	2.4797839916837266E8	2	7395	7.783103976285416	0.566841828556383	7.265668799674597	408.72064208984375	408.73468017578125
397	408.74493408203125	28.7428066064					1	DETECTED	408.7449 m/z @28.74 [151020OFc1_NvH-0949-CRLM-1.raw]	408.74493408203125	28.7428066064	2.46240715626667	98.5639395376	96.10153238133334	7721782.0	4.919406136207602E8	2	7395	0.2695384284983895	1.3668119372921312	2.4494992025962126	408.7349853515625	408.7549133300781
398	408.76226806640625	45.8552909970667					1	DETECTED	408.7623 m/z @45.86 [151020OFc1_NvH-0949-CRLM-1.raw]	408.76226806640625	45.8552909970667	0.102016088266667	91.1257376416	91.02372155333333	2829525.5	3.3669745780032563E8	2	7395	22.838648051877108	0.5058051079805032	0.13915456522437827	408.7550354003906	408.772216796875
399	408.80169677734375	28.6399236514667					1	DETECTED	408.8017 m/z @28.64 [151020OFc1_NvH-0949-CRLM-1.raw]	408.80169677734375	28.6399236514667	3.77936928133333	95.9631342346667	92.18376495333337	97971.6171875	1.8844179720139405E8	0	7395	32.754499843527626	1.859998152336069	3.6789118801020932	408.7919616699219	408.8032531738281
400	408.81329345703125	37.3636223605333					1	DETECTED	408.8133 m/z @37.36 [151020OFc1_NvH-0949-CRLM-1.raw]	408.81329345703125	37.3636223605333	0.827829034933333	95.9918424136	95.16401337866667	264448.40625	2.1586576737554672E8	0	7395	58.78290590174067	1.5252897715127016	2.0424350646653004	408.80340576171875	408.82318115234375
401	408.8426513671875	8.65614561786667					1	DETECTED	408.8427 m/z @8.66 [151020OFc1_NvH-0949-CRLM-1.raw]	408.8426513671875	8.65614561786667	1.9305606816	97.7626490656	95.832088384	893336.625	2.5639618176984686E8	3	7395	0.12229863984281408	5.07264813925888	5.460352766292358	408.8329772949219	408.8525695800781
402	408.86895751953125	14.8648394405333					1	DETECTED	408.8690 m/z @14.86 [151020OFc1_NvH-0949-CRLM-1.raw]	408.86895751953125	14.8648394405333	0.329672176533333	97.0099263829333	96.68025420639997	411437.4375	2.4064074897182432E8	3	7395	1.796011449227887	0.6421500472489512	1.1687759245146085	408.8590087890625	408.8747253417969
403	408.8849182128906	29.5585007693333					1	DETECTED	408.8849 m/z @29.56 [151020OFc1_NvH-0949-CRLM-1.raw]	408.8849182128906	29.5585007693333	0.225181236266667	99.6501611722667	99.42497993600004	4153964.0	3.185658119344843E8	3	7395	10.865608342656678	0.5063670605602352	0.01925203540719689	408.87506103515625	408.8948669433594
404	408.9002685546875	28.3039879557333					1	DETECTED	408.9003 m/z @28.30 [151020OFc1_NvH-0949-CRLM-1.raw]	408.9002685546875	28.3039879557333	0.0356943437333333	99.9426553874667	99.90696104373336	736720.3125	2.4018910569964427E8	3	7395	0.07709297122060121	0.6908694439503976	0.035744056690995035	408.89508056640625	408.904052734375
405	408.9140625	26.1668397338667					1	DETECTED	408.9141 m/z @26.17 [151020OFc1_NvH-0949-CRLM-1.raw]	408.9140625	26.1668397338667	0.006836092	99.5174934381333	99.5106573461333	1297353.0	2.6062789821551752E8	3	7395	0.31953500921619593	0.8488424456705911	9.786123129402831	408.90411376953125	408.92401123046875
406	408.951416015625	3.74197357093333					1	DETECTED	408.9514 m/z @3.74 [151020OFc1_NvH-0949-CRLM-1.raw]	408.951416015625	3.74197357093333	0.425442191733333	99.8768332992	99.45139110746666	516282.625	2.3622450966525644E8	4	7395	14.869633487205826	43.31268496469234	475.7592017526884	408.9416198730469	408.9612121582031
407	408.96441650390625	35.4888629749333					1	DETECTED	408.9644 m/z @35.49 [151020OFc1_NvH-0949-CRLM-1.raw]	408.96441650390625	35.4888629749333	3.3484950848	99.5650510421333	96.2165559573333	388462.8125	2.1973180004938978E8	0	7395	null	2.2106599622524046	0.0068258752920357345	408.96160888671875	408.974365234375
408	409.0086975097656	18.3943951392					1	DETECTED	409.0087 m/z @18.39 [151020OFc1_NvH-0949-CRLM-1.raw]	409.0086975097656	18.3943951392	0.0451108250666667	99.9989922493333	99.95388142426663	373547.65625	2.015823514430187E8	4	7395	0.09551018130806099	3.2565941314165725	5.4746468379604725	408.998779296875	409.0185852050781
409	409.0243835449219	35.5326561730667					1	DETECTED	409.0244 m/z @35.53 [151020OFc1_NvH-0949-CRLM-1.raw]	409.0243835449219	35.5326561730667	1.34156496	99.659720872	98.318155912	308930.90625	2.2159555267601395E8	0	7395	0.5769851917946838	1.3652613241763625	0.005796640075162151	409.01885986328125	409.0343017578125
410	409.0693664550781	51.9179774392					1	DETECTED	409.0694 m/z @51.92 [151020OFc1_NvH-0949-CRLM-1.raw]	409.0693664550781	51.9179774392	0.6924036768	99.9615610845333	99.2691574077333	79416.9609375	2.0493913767978367E8	0	7395	95.88254835952795	0.9598194854299904	0.8970433935949385	409.0673828125	409.0766296386719
411	409.110595703125	16.1516306706667					1	DETECTED	409.1106 m/z @16.15 [151020OFc1_NvH-0949-CRLM-1.raw]	409.110595703125	16.1516306706667	0.006836092	99.9989922493333	99.9921561573333	163762.40625	2.2728702017224532E8	0	7395	95.84815732505152	3.2682044681544387	5.933837364508953	409.1023254394531	409.11651611328125
412	409.1769714355469	8.66601226213333					1	DETECTED	409.1770 m/z @8.67 [151020OFc1_NvH-0949-CRLM-1.raw]	409.1769714355469	8.66601226213333	3.85633310186667	98.1042466973333	94.24791359546663	448076.90625	2.071859582575994E8	4	7395	0.11919003869119216	0.7239362081775016	0.326987938566157	409.1672058105469	409.1868896484375
413	409.1985778808594	12.7442716096					1	DETECTED	409.1986 m/z @12.74 [151020OFc1_NvH-0949-CRLM-1.raw]	409.1985778808594	12.7442716096	3.58725874453333	98.3318032130667	94.74454446853338	2616717.25	2.896767959987343E8	3	7395	0.17249318536180525	2.7475820397325514	8.529669457714068	409.1885986328125	409.2085266113281
414	409.21807861328125	15.4445622893333					1	DETECTED	409.2181 m/z @15.44 [151020OFc1_NvH-0949-CRLM-1.raw]	409.21807861328125	15.4445622893333	0.348798710666667	98.0372566464	97.68845793573333	1762479.125	3.312368932581178E8	3	7395	14.165474849705738	1.3398178917973966	14.786076732274891	409.2085876464844	409.2266540527344
415	409.2366638183594	26.0676923816					1	DETECTED	409.2367 m/z @26.07 [151020OFc1_NvH-0949-CRLM-1.raw]	409.2366638183594	26.0676923816	3.67340024506667	99.144330804	95.47093055893333	2538697.75	3.224164651626691E8	3	7395	0.24650799569656812	0.9259819908855517	0.21206666216986314	409.2267150878906	409.2367248535156
416	409.2467346191406	28.7718596106667					1	DETECTED	409.2467 m/z @28.77 [151020OFc1_NvH-0949-CRLM-1.raw]	409.2467346191406	28.7718596106667	0.800884034933333	99.4221150434667	98.62123100853337	3299255.25	3.7587890684557444E8	3	7395	13.000097831102234	1.9425303373455303	33.13085271797116	409.23675537109375	409.25653076171875
417	409.2649841308594	23.0221839301333					1	DETECTED	409.2650 m/z @23.02 [151020OFc1_NvH-0949-CRLM-1.raw]	409.2649841308594	23.0221839301333	1.6233971816	98.886913244	97.2635160624	1003627.375	2.5105172132886654E8	2	7395	22.919872802149342	6.230209941342498	1.4748209939322288	409.25689697265625	409.2748718261719
418	409.2764587402344	91.5188456432					1	DETECTED	409.2765 m/z @91.52 [151020OFc1_NvH-0949-CRLM-1.raw]	409.2764587402344	91.5188456432	0.4732892696	98.5351216432	98.0618323736	530428.875	2.3215459305975446E8	0	7395	0.08689593780682969	1.0842710109592002	0.8638103774134889	409.2750549316406	409.28594970703125
419	409.294921875	90.4222145952					1	DETECTED	409.2949 m/z @90.42 [151020OFc1_NvH-0949-CRLM-1.raw]	409.294921875	90.4222145952	14.2890588277333	94.6026834810667	80.3136246533334	81422.15625	2.2839122194748795E8	0	7395	2.089580403677502	0.5274549822854782	0.025313694537934518	409.2864685058594	409.29736328125
420	409.31341552734375	91.4113237602667					1	DETECTED	409.3134 m/z @91.41 [151020OFc1_NvH-0949-CRLM-1.raw]	409.31341552734375	91.4113237602667	21.0729958194667	92.5270237034667	71.454027884	58679.5546875	1.796769814157678E8	0	7395	1.0739547889156285	0.5079309529801378	0.8685461772335085	409.3050231933594	409.3211669921875
421	409.3315734863281	92.2817724634667					1	DETECTED	409.3316 m/z @92.28 [151020OFc1_NvH-0949-CRLM-1.raw]	409.3315734863281	92.2817724634667	3.24447292586667	92.5452068632	89.30073393733332	149052.078125	2.0517668092634058E8	0	7395	1.767512754271337	0.6082321458234979	0.31282264828892586	409.32379150390625	409.3363037109375
422	409.3500671386719	32.9830332157333					1	DETECTED	409.3501 m/z @32.98 [151020OFc1_NvH-0949-CRLM-1.raw]	409.3500671386719	32.9830332157333	15.5835269413333	94.6026834810667	79.0191565397334	107012.8671875	2.1259017294283426E8	0	7395	75.82787816077244	2.1905670453565866	3.3897570296744277	409.3415832519531	409.35345458984375
423	409.3675842285156	92.2817724634667					1	DETECTED	409.3676 m/z @92.28 [151020OFc1_NvH-0949-CRLM-1.raw]	409.3675842285156	92.2817724634667	4.2387974008	94.8315366189333	90.5927392181333	322903.65625	3.177557642232435E8	0	7395	75.5521105291727	1.3239087552398647	0.07408334708702055	409.3580627441406	409.3773498535156
424	409.40399169921875	92.2817724634667					1	DETECTED	409.4040 m/z @92.28 [151020OFc1_NvH-0949-CRLM-1.raw]	409.40399169921875	92.2817724634667	0.549607066133333	98.8111535690667	98.26154650293337	306568.15625	2.350484866984698E8	0	7395	49.3996388154141	0.5056539279172152	0.0955953656196677	409.3942565917969	409.4139404296875
425	409.4269714355469	22.6954270834667					1	DETECTED	409.4270 m/z @22.70 [151020OFc1_NvH-0949-CRLM-1.raw]	409.4269714355469	22.6954270834667	0.530567878933333	93.9006332978667	93.37006541893336	516279.46875	2.190165692273153E8	0	7395	0.11300588453756077	1.1050920547654883	125.79684653824616	409.4170837402344	409.4365234375
426	409.45635986328125	18.2429192824					1	DETECTED	409.4564 m/z @18.24 [151020OFc1_NvH-0949-CRLM-1.raw]	409.45635986328125	18.2429192824	3.61517515013333	99.848378776	96.23320362586668	267296.5	2.312452954907062E8	0	7395	14.591641400203443	4.361395096680628	0.0024484556767747547	409.4466552734375	409.46063232421875
427	409.47064208984375	8.3715488464					1	DETECTED	409.4706 m/z @8.37 [151020OFc1_NvH-0949-CRLM-1.raw]	409.47064208984375	8.3715488464	3.77936928133333	97.2472402570667	93.46787097573336	434467.0625	2.2149950709104994E8	4	7395	0.28206828802189854	10.673966532671532	77.15985463254562	409.4606628417969	409.4806213378906
428	409.4863586425781	39.1209905176					1	DETECTED	409.4864 m/z @39.12 [151020OFc1_NvH-0949-CRLM-1.raw]	409.4863586425781	39.1209905176	0.06419394	97.2284720224	97.1642780824	313039.96875	2.1757520487993363E8	0	7395	0.5134506512183208	1.3653270225083363	1.730145090121789	409.480712890625	409.496337890625
429	409.4981994628906	49.5552917050667					1	DETECTED	409.4982 m/z @49.56 [151020OFc1_NvH-0949-CRLM-1.raw]	409.4981994628906	49.5552917050667	4.30741345573333	94.5928272994667	90.28541384373338	91842.3125	2.680030685304836E8	0	7395	45.117224519729476	0.9976756627816415	0.9953513255632829	409.49658203125	409.50067138671875
430	409.5107421875	18.2734546597333					1	DETECTED	409.5107 m/z @18.27 [151020OFc1_NvH-0949-CRLM-1.raw]	409.5107421875	18.2734546597333	3.59667335706667	69.5186465581333	65.92197320106663	180181.53125	1.7152689432915723E8	0	7395	9.860935481011072	2.7067993807033393	0.006781424368099337	409.5010681152344	409.5188903808594
431	409.5290832519531	11.2976194034667					1	DETECTED	409.5291 m/z @11.30 [151020OFc1_NvH-0949-CRLM-1.raw]	409.5290832519531	11.2976194034667	3.93926952986667	98.4292749405333	94.49000541066664	4236185.0	2.9542370175745296E8	2	7395	0.16840736029162962	12.310110028442415	1.119272955760214	409.5191650390625	409.5390625
432	409.53961181640625	27.0552042208					1	DETECTED	409.5396 m/z @27.06 [151020OFc1_NvH-0949-CRLM-1.raw]	409.53961181640625	27.0552042208	2.73653078933333	94.6121914146667	91.87566062533337	3541297.0	2.5545302495483568E8	3	7395	0.1585632771083425	0.5082582593258852	0.011390515862139563	409.5390930175781	409.5495910644531
433	409.5598449707031	51.0071708333333					1	DETECTED	409.5598 m/z @51.01 [151020OFc1_NvH-0949-CRLM-1.raw]	409.5598449707031	51.0071708333333	0.130466024533333	94.8808866165333	94.75042059199997	2372784.0	2.947696348097778E8	3	7395	35.818220636359314	0.5145466011757428	0.13367883613856024	409.54986572265625	409.56976318359375
434	409.57305908203125	30.2652407776					1	DETECTED	409.5731 m/z @30.27 [151020OFc1_NvH-0949-CRLM-1.raw]	409.57305908203125	30.2652407776	0.9814193736	99.3071859122667	98.3257665386667	591490.375	2.3777973104323083E8	0	7395	2.9992642152187123	0.5488372667959724	0.1369255503084906	409.5698547363281	409.5816955566406
435	409.5918273925781	48.005804572					1	DETECTED	409.5918 m/z @48.01 [151020OFc1_NvH-0949-CRLM-1.raw]	409.5918273925781	48.005804572	3.7700133904	97.7719284664	94.001915076	1484787.375	2.891247169797449E8	3	7395	0.15667060415169942	0.5263414741156891	0.007291560689710976	409.5819091796875	409.601806640625
436	409.6871643066406	26.2133180514667					1	DETECTED	409.6872 m/z @26.21 [151020OFc1_NvH-0949-CRLM-1.raw]	409.6871643066406	26.2133180514667	1.26086832	95.1271941405333	93.8663258205333	660637.0625	2.335899899254336E8	4	7395	0.26313841310652464	0.5504761340271015	0.09027422584047425	409.6772766113281	409.69573974609375
437	409.705810546875	18.6982004269333					1	DETECTED	409.7058 m/z @18.70 [151020OFc1_NvH-0949-CRLM-1.raw]	409.705810546875	18.6982004269333	2.83822769386667	96.6743281501333	93.83610045626664	912589.125	2.35163221527554E8	2	7395	0.2571750292528563	0.5488335824271334	9.00897045571524	409.6961975097656	409.7138366699219
438	409.723876953125	25.9081860394667					1	DETECTED	409.7239 m/z @25.91 [151020OFc1_NvH-0949-CRLM-1.raw]	409.723876953125	25.9081860394667	3.90751342133333	98.4871136381333	94.57960021679996	3.8564672E7	8.433810503749509E8	2	7395	0.2154879760033559	1.4500587589400482	1.5747865438769384	409.71392822265625	409.7338562011719
439	409.7380065917969	26.100246492					1	DETECTED	409.7380 m/z @26.10 [151020OFc1_NvH-0949-CRLM-1.raw]	409.7380065917969	26.100246492	5.07095915386667	99.0587090986667	93.98774994480003	1040783.5	2.8713990218290764E8	2	7395	11.60274197273952	0.5296671808408037	0.5292981810646352	409.73388671875	409.7479553222656
440	409.748291015625	28.7718596106667					1	DETECTED	409.7483 m/z @28.77 [151020OFc1_NvH-0949-CRLM-1.raw]	409.748291015625	28.7718596106667	4.76044780533333	88.8506614936	84.09021368826667	680339.0625	2.4940438928221884E8	2	7395	0.1083229169984179	0.5097253813937896	0.7749085689651233	409.7480163574219	409.7578430175781
441	409.7660827636719	22.9607990869333					1	DETECTED	409.7661 m/z @22.96 [151020OFc1_NvH-0949-CRLM-1.raw]	409.7660827636719	22.9607990869333	1.28789894533333	96.8193701725333	95.53147122719997	295221.9375	2.1136829377212334E8	0	7395	0.20036869078258945	7.780846620878608	4.423561104532999	409.75872802734375	409.7760314941406
442	409.7960510253906	15.8800650176					1	DETECTED	409.7961 m/z @15.88 [151020OFc1_NvH-0949-CRLM-1.raw]	409.7960510253906	15.8800650176	3.86548743066667	98.2842431416	94.41875571093333	198447.6875	2.3126273566832587E8	0	7395	0.7811346233545944	4.219183661071286	6.13963475502093	409.7867126464844	409.8047790527344
443	409.8440856933594	8.6040977952					1	DETECTED	409.8441 m/z @8.60 [151020OFc1_NvH-0949-CRLM-1.raw]	409.8440856933594	8.6040977952	1.59640993733333	99.1539038864	97.55749394906667	99339.0625	1.9490779674995497E8	0	7395	0.5149408304516889	0.5099773114585499	0.9844163607946894	409.8358459472656	409.8533630371094
444	409.8633728027344	11.2788659429333					1	DETECTED	409.8634 m/z @11.28 [151020OFc1_NvH-0949-CRLM-1.raw]	409.8633728027344	11.2788659429333	1.84923648	99.6501611722667	97.8009246922667	2853610.5	2.810614942607568E8	3	7395	6.0711038498595915	1.2840210886333747	11.93310523388622	409.8533935546875	409.8733215332031
445	409.87652587890625	20.5058542013333					1	DETECTED	409.8765 m/z @20.51 [151020OFc1_NvH-0949-CRLM-1.raw]	409.87652587890625	20.5058542013333	4.08430157466667	98.3030785112	94.21877693653333	2717405.0	2.648616169008998E8	3	7395	0.15711593562632586	1.7020902780021658	1.395615507139199	409.8733825683594	409.8771057128906
446	409.8871154785156	18.9132869538667					1	DETECTED	409.8871 m/z @18.91 [151020OFc1_NvH-0949-CRLM-1.raw]	409.8871154785156	18.9132869538667	0.827829034933333	99.7538321952	98.92600316026667	2992654.75	2.892314652984658E8	3	7395	32.316034163131256	22.534951706706067	3.4459967299886913	409.8771667480469	409.8970947265625
447	409.9044494628906	32.6115203376					1	DETECTED	409.9044 m/z @32.61 [151020OFc1_NvH-0949-CRLM-1.raw]	409.9044494628906	32.6115203376	1.29679656853333	99.5650510421333	98.26825447359998	258086.875	2.3168810219424596E8	0	7395	18.542829773445973	1.7888402025741799	3.6720906899864083	409.8971862792969	409.9144287109375
448	409.9263610839844	48.0204686408					1	DETECTED	409.9264 m/z @48.02 [151020OFc1_NvH-0949-CRLM-1.raw]	409.9263610839844	48.0204686408	0.6651688112	99.9050826573333	99.23991384613329	924851.875	2.6042297960290432E8	3	7395	0.1121779837276975	0.5084178812518604	0.01614327585874355	409.9164123535156	409.9291687011719
449	409.93927001953125	44.4332614874667					1	DETECTED	409.9393 m/z @44.43 [151020OFc1_NvH-0949-CRLM-1.raw]	409.93927001953125	44.4332614874667	0.5018412256	99.7633945744	99.26155334879999	1505189.625	2.3868848124598297E8	3	7395	0.7074511715944354	0.5031733170971142	0.010888560548165364	409.9294128417969	409.9491882324219
450	409.9521789550781	15.2190455045333					1	DETECTED	409.9522 m/z @15.22 [151020OFc1_NvH-0949-CRLM-1.raw]	409.9521789550781	15.2190455045333	1.53298990586667	97.3414412970833	95.80845139121664	134799.984375	2.3856431945870253E8	0	7395	82.1310282195895	4.081004010587588	7.184065304312245	409.9500732421875	409.9553527832031
451	409.9654541015625	11.0421826565333					1	DETECTED	409.9655 m/z @11.04 [151020OFc1_NvH-0949-CRLM-1.raw]	409.9654541015625	11.0421826565333	0.425442191733333	99.7915297901333	99.36608759839996	739262.125	2.3718684331856692E8	4	7395	11.635746751741776	1.2782343231915585	4.672559950922734	409.95562744140625	409.97528076171875
452	409.99639892578125	15.9031837893333					1	DETECTED	409.9964 m/z @15.90 [151020OFc1_NvH-0949-CRLM-1.raw]	409.99639892578125	15.9031837893333	0.006836092	99.7161599312	99.7093238392	250261.078125	2.175896204141312E8	0	7395	0.46041967127657735	0.5436480415335494	0.05444635409697655	409.9866027832031	410.00628662109375
453	410.0345764160156	46.6808215298667					1	DETECTED	410.0346 m/z @46.68 [151020OFc1_NvH-0949-CRLM-1.raw]	410.0345764160156	46.6808215298667	1.560110548	99.9989922493333	98.4388817013333	52667.3828125	1.81617744452424E8	0	7395	95.71149766880367	1.0583327189571587	1.118451677847468	410.0302429199219	410.03472900390625
454	410.0701599121094	48.6634577722667					1	DETECTED	410.0702 m/z @48.66 [151020OFc1_NvH-0949-CRLM-1.raw]	410.0701599121094	48.6634577722667	0.0831521312	99.9708154914667	99.8876633602667	85215.734375	2.3439332145899722E8	0	7395	116.25497182279484	1.0241531812957305	1.034033201438827	410.06732177734375	410.0798034667969
455	410.1169738769531	49.1720849653333					1	DETECTED	410.1170 m/z @49.17 [151020OFc1_NvH-0949-CRLM-1.raw]	410.1169738769531	49.1720849653333	0.006836092	99.9989922493333	99.9921561573333	103666.828125	2.3907993941804707E8	0	7395	97.12680828389794	0.9772178416403047	0.9841973184452748	410.1086730957031	410.1269226074219
456	410.1471252441406	92.3577506397333					1	DETECTED	410.1471 m/z @92.36 [151020OFc1_NvH-0949-CRLM-1.raw]	410.1471252441406	92.3577506397333	6.59949753973333	95.3102395296	88.71074198986666	314300.21875	1.9246347974013463E8	0	7395	0.1074722808412929	14.283113866091199	3.1231681882361007	410.13726806640625	410.15667724609375
457	410.1780700683594	22.7279015336					1	DETECTED	410.1781 m/z @22.73 [151020OFc1_NvH-0949-CRLM-1.raw]	410.1780700683594	22.7279015336	3.64363333893333	99.2588214936	95.61518815466667	528585.9375	2.2259052050546575E8	0	7395	0.01551705817321647	1.7577054124396416	1.360201871275774	410.16815185546875	410.18798828125
458	410.1893310546875	26.1296647373333					1	DETECTED	410.1893 m/z @26.13 [151020OFc1_NvH-0949-CRLM-1.raw]	410.1893310546875	26.1296647373333	0.234533777866667	99.6692043381333	99.43467056026662	422205.625	1.8894488555599535E8	0	7395	0.1506788311578653	2.868698724430581	0.017648337846156662	410.1880798339844	410.19232177734375
459	410.2023620605469	7.81831133706667					1	DETECTED	410.2024 m/z @7.82 [151020OFc1_NvH-0949-CRLM-1.raw]	410.2023620605469	7.81831133706667	3.73287826053333	96.2959304357333	92.56305217519997	2025235.75	2.8179731205661154E8	3	7395	12.527979394311794	4.237695490152538	1.7085006408148944	410.1924743652344	410.2037048339844
460	410.2137145996094	17.6110187818667					1	DETECTED	410.2137 m/z @17.61 [151020OFc1_NvH-0949-CRLM-1.raw]	410.2137145996094	17.6110187818667	3.69173426373333	99.1729746976	95.48124043386667	2279481.75	3.252516780700264E8	2	7395	3.107877400955335	4.260589535458912	0.40289113924095576	410.2037353515625	410.2156066894531
461	410.2256164550781	25.8671034618667					1	DETECTED	410.2256 m/z @25.87 [151020OFc1_NvH-0949-CRLM-1.raw]	410.2256164550781	25.8671034618667	3.79794164346667	97.5721450858667	93.77420344240002	1.6903882E7	6.110372358596437E8	3	7395	0.20904566686969872	1.0975490208049874	0.05294395096162907	410.21563720703125	410.235595703125
462	410.23956298828125	31.8575893192					1	DETECTED	410.2396 m/z @31.86 [151020OFc1_NvH-0949-CRLM-1.raw]	410.23956298828125	31.8575893192	3.28372683973333	97.5215290797333	94.23780223999997	1743171.125	3.0093115330858E8	2	7395	0.7191102091298944	3.660830703860808	0.0431952550141949	410.2356262207031	410.2495422363281
463	410.2582702636719	40.5201056861333					1	DETECTED	410.2583 m/z @40.52 [151020OFc1_NvH-0949-CRLM-1.raw]	410.2582702636719	40.5201056861333	2.47141483893333	99.9989922493333	97.52757741039997	1041842.6875	2.577772386331191E8	2	7395	12.83565413934437	0.6011235829243501	0.5319442336384475	410.24957275390625	410.263427734375
464	410.2735595703125	44.4332614874667					1	DETECTED	410.2736 m/z @44.43 [151020OFc1_NvH-0949-CRLM-1.raw]	410.2735595703125	44.4332614874667	3.49574983226667	94.0911374394667	90.59538760720004	1183740.0	2.303827380763833E8	0	7395	2.5787969036414182	253.42181238646808	1209.0490560383378	410.2637023925781	410.28277587890625
465	410.2930908203125	91.5093686029333					1	DETECTED	410.2931 m/z @91.51 [151020OFc1_NvH-0949-CRLM-1.raw]	410.2930908203125	91.5093686029333	20.8614499872	93.1018337989333	72.2403838117333	73564.4296875	1.6493615375145605E8	0	7395	0.6386950358137966	0.5112704324996586	0.5471467040770929	410.2844543457031	410.29949951171875
466	410.3115234375	90.6840381768					1	DETECTED	410.3115 m/z @90.68 [151020OFc1_NvH-0949-CRLM-1.raw]	410.3115234375	90.6840381768	64.5058951485333	92.3968504570667	27.890955308533407	82574.7421875	5.9470101491355754E7	0	7395	1.079194848890495	0.532714548897094	0.04616226923493778	410.3092346191406	410.31610107421875
467	410.3317565917969	31.4083967309333					1	DETECTED	410.3318 m/z @31.41 [151020OFc1_NvH-0949-CRLM-1.raw]	410.3317565917969	31.4083967309333	11.5440833973333	92.4153707965333	80.8712873992	92526.4921875	2.5799028150481614E8	0	7395	80.05991831350661	2.0355923217946876	3.0251549716044277	410.32586669921875	410.3359680175781
468	410.407470703125	92.2817724634667					1	DETECTED	410.4075 m/z @92.28 [151020OFc1_NvH-0949-CRLM-1.raw]	410.407470703125	92.2817724634667	3.21670234453333	95.4859085970667	92.26920625253337	93411.5859375	2.1508208682916772E8	0	7395	84.81157608248097	0.5179876136027365	0.037795549121529624	410.39752197265625	410.41741943359375
469	410.4278869628906	22.6406361501333					1	DETECTED	410.4279 m/z @22.64 [151020OFc1_NvH-0949-CRLM-1.raw]	410.4278869628906	22.6406361501333	4.54802100586667	98.3980121378667	93.84999113200003	259864.40625	2.177455753365666E8	0	7395	0.09622250794606302	3.8070273668482297	0.10893440567699887	410.4181823730469	410.4375915527344
470	410.44781494140625	20.2567216912					1	DETECTED	410.4478 m/z @20.26 [151020OFc1_NvH-0949-CRLM-1.raw]	410.44781494140625	20.2567216912	0.348798710666667	99.7727195976	99.42392088693333	1351969.0	2.3612666149880436E8	4	7395	0.056874468263625744	2.390870072253291	0.01356567531653943	410.4378662109375	410.4577941894531
471	410.4719543457031	36.9288633474667					1	DETECTED	410.4720 m/z @36.93 [151020OFc1_NvH-0949-CRLM-1.raw]	410.4719543457031	36.9288633474667	3.71073271253333	97.2472402570667	93.53650754453336	1274993.0	2.4839857031605867E8	0	7395	0.1989408977671232	0.5094631311849668	0.007595986423226653	410.4621276855469	410.4818420410156
472	410.5254211425781	17.7283047472					1	DETECTED	410.5254 m/z @17.73 [151020OFc1_NvH-0949-CRLM-1.raw]	410.5254211425781	17.7283047472	0.281856102666667	95.7304182021333	95.44856209946663	452567.8125	1.862381686754249E8	0	7395	0.21169650311988875	0.5362986173400471	0.08905635922000531	410.5155029296875	410.52642822265625
473	410.5364685058594	7.84406746106667					1	DETECTED	410.5365 m/z @7.84 [151020OFc1_NvH-0949-CRLM-1.raw]	410.5364685058594	7.84406746106667	2.59930951226667	91.9067722016	89.30746268933333	1229188.375	2.414563180030704E8	3	7395	12.737802288580173	66.11422182403967	54.067205423996555	410.5264892578125	410.5462951660156
474	410.5533752441406	16.5004268706667					1	DETECTED	410.5534 m/z @16.50 [151020OFc1_NvH-0949-CRLM-1.raw]	410.5533752441406	16.5004268706667	3.36699233786667	94.9296646853333	91.56267234746662	1028709.9375	2.3989318184483197E8	3	7395	2.3530629789080137	1.1583716750979391	1.1771915006470035	410.54656982421875	410.55804443359375
475	410.56805419921875	42.0003076530667					1	DETECTED	410.5681 m/z @42.00 [151020OFc1_NvH-0949-CRLM-1.raw]	410.56805419921875	42.0003076530667	3.36699233786667	97.8479561901333	94.48096385226663	1153441.75	2.7571023988860124E8	3	7395	0.19773095578013766	0.7285892881977344	0.1431166610267051	410.5580749511719	410.5780029296875
476	410.5805969238281	15.3430857874667					1	DETECTED	410.5806 m/z @15.34 [151020OFc1_NvH-0949-CRLM-1.raw]	410.5805969238281	15.3430857874667	4.10365289226667	82.4358491757333	78.33219628346663	451731.5	2.152307857831373E8	0	7395	0.13625230287326495	0.7719654312606815	32.28589776666844	410.5780944824219	410.5905456542969
477	410.6081848144531	44.4332614874667					1	DETECTED	410.6082 m/z @44.43 [151020OFc1_NvH-0949-CRLM-1.raw]	410.6081848144531	44.4332614874667	3.5596819936	99.1922370248	95.6325550312	360051.84375	1.9475345964026627E8	0	7395	30.10901455412483	1.2415398118919159	0.005237618048055651	410.59832763671875	410.60943603515625
478	410.6194763183594	28.4514595858667					1	DETECTED	410.6195 m/z @28.45 [151020OFc1_NvH-0949-CRLM-1.raw]	410.6194763183594	28.4514595858667	3.98956463253333	97.0477696336	93.05820500106667	1125568.5	2.1532997016640055E8	0	7395	0.1071133985378907	0.8599338702301853	0.6336262484776483	410.60980224609375	410.62939453125
479	410.698486328125	20.2909354536					1	DETECTED	410.6985 m/z @20.29 [151020OFc1_NvH-0949-CRLM-1.raw]	410.698486328125	20.2909354536	3.65293717413333	89.1184853490667	85.46554817493337	584859.0	2.2247463801226547E8	2	7395	0.1397854646512755	2.2500101638681946	3.5883778918015645	410.68853759765625	410.7084655761719
480	410.71923828125	20.0068807114667					1	DETECTED	410.7192 m/z @20.01 [151020OFc1_NvH-0949-CRLM-1.raw]	410.71923828125	20.0068807114667	1.34156496	99.479394164	98.137829204	7797321.0	5.1613758351453435E8	2	7395	6.636107778771468	0.8558467880324364	2.4614460577694337	410.7093811035156	410.72918701171875
481	410.7412109375	31.8404313306667					1	DETECTED	410.7412 m/z @31.84 [151020OFc1_NvH-0949-CRLM-1.raw]	410.7412109375	31.8404313306667	1.09884082586667	99.0014823498667	97.90264152400003	752635.625	2.589226180610845E8	2	7395	5.062283250794479	0.9384544038472614	0.3949993320782926	410.7312316894531	410.7510681152344
482	410.75982666015625	40.5201056861333					1	DETECTED	410.7598 m/z @40.52 [151020OFc1_NvH-0949-CRLM-1.raw]	410.75982666015625	40.5201056861333	1.74996443893333	87.3030582570667	85.55309381813336	560334.25	2.326399195862817E8	0	7395	0.10094012099392558	0.8293495216813829	0.6139065879241612	410.751220703125	410.7693176269531
483	410.82012939453125	28.4813135688					1	DETECTED	410.8201 m/z @28.48 [151020OFc1_NvH-0949-CRLM-1.raw]	410.82012939453125	28.4813135688	5.75551755413333	92.9280923362667	87.17257478213337	968860.0625	2.318611450495432E8	0	7395	0.2638447907961208	0.8086362686186072	0.151221165068974	410.8103942871094	410.8299255371094
484	410.8404541015625	41.4379728490667					1	DETECTED	410.8405 m/z @41.44 [151020OFc1_NvH-0949-CRLM-1.raw]	410.8404541015625	41.4379728490667	0.0737064114666667	98.1328905306667	98.05918411920003	2313032.5	2.5143615368557978E8	5	7395	0.18711490942398967	2.0990198149229675	3.027807642697364	410.83172607421875	410.8504333496094
485	410.8547058105469	23.2783472106667					1	DETECTED	410.8547 m/z @23.28 [151020OFc1_NvH-0949-CRLM-1.raw]	410.8547058105469	23.2783472106667	0.6651688112	86.0433083669333	85.3781395557333	215259.734375	2.3522962812692913E8	0	7395	6.042545788405178	2.601649791761331	3.616335416945402	410.8505554199219	410.8593444824219
486	410.869384765625	23.6690095853333					1	DETECTED	410.8694 m/z @23.67 [151020OFc1_NvH-0949-CRLM-1.raw]	410.869384765625	23.6690095853333	0.4350273672	97.7626490656	97.32762169840001	1894088.5	2.785448383838055E8	3	7395	0.06593159371351476	0.6192965721200626	0.07421138670465882	410.8594055175781	410.8793640136719
487	410.8822021484375	9.88118395386667					1	DETECTED	410.8822 m/z @9.88 [151020OFc1_NvH-0949-CRLM-1.raw]	410.8822021484375	9.88118395386667	1.2248293	35.9451135024	34.720284202399995	225328.1875	8.076085720378785E7	3	7395	0.07273397314559915	0.8236852580377044	11.397957918197655	410.8794860839844	410.8837585449219
488	410.8937683105469	25.9921744784					1	DETECTED	410.8938 m/z @25.99 [151020OFc1_NvH-0949-CRLM-1.raw]	410.8937683105469	25.9921744784	2.9675175416	99.2207052234667	96.25318768186669	565031.625	2.5149746831504157E8	0	7395	4.176579232688429	0.6555839865080458	0.049148431697441944	410.8837890625	410.8955993652344
489	410.9056091308594	46.1004363005333					1	DETECTED	410.9056 m/z @46.10 [151020OFc1_NvH-0949-CRLM-1.raw]	410.9056091308594	46.1004363005333	0.006836092	99.8010108658667	99.7941747738667	900586.9375	2.602690935323941E8	3	7395	7.205860895973714	0.5040074143116386	0.03540519976814568	410.8956298828125	410.91546630859375
490	410.91986083984375	31.8575893192					1	DETECTED	410.9199 m/z @31.86 [151020OFc1_NvH-0949-CRLM-1.raw]	410.91986083984375	31.8575893192	0.643585306666667	99.4983726357333	98.85478732906664	493824.5	2.395934124534137E8	0	7395	2.999748284430101	0.5732475949002905	0.6621275817050054	410.9156188964844	410.9297790527344
491	410.9383544921875	14.3480163026667					1	DETECTED	410.9384 m/z @14.35 [151020OFc1_NvH-0949-CRLM-1.raw]	410.9383544921875	14.3480163026667	3.58725874453333	75.2322644941333	71.64500574959997	104634.328125	1.7206080747922277E8	0	7395	10.869373456808875	3.3289945137481554	0.005093971175918889	410.9303283691406	410.9399108886719
492	410.949951171875	13.9244026288					1	DETECTED	410.9500 m/z @13.92 [151020OFc1_NvH-0949-CRLM-1.raw]	410.949951171875	13.9244026288	1.5691519072	99.8768332992	98.307681392	471899.25	2.205584013717312E8	0	7395	6.380703601194913	0.6736206195176077	0.02085673299419748	410.94000244140625	410.9598083496094
493	410.96142578125	26.5400336896					1	DETECTED	410.9614 m/z @26.54 [151020OFc1_NvH-0949-CRLM-1.raw]	410.96142578125	26.5400336896	3.74197357093333	97.8383918717333	94.09641830079997	390470.375	2.5263721220915237E8	4	7395	0.13935161591133394	2.811395106563335	3.9811200903647697	410.9599609375	410.9713439941406
494	411.0207824707031	28.4110955826667					1	DETECTED	411.0208 m/z @28.41 [151020OFc1_NvH-0949-CRLM-1.raw]	411.0207824707031	28.4110955826667	0.864499784	99.9989922493333	99.1344924653333	567291.25	2.360326488259248E8	0	7395	0.1561823546350709	61.08097481883002	6.069093541880142	411.0113830566406	411.0305480957031
495	411.04107666015625	41.5062572986667					1	DETECTED	411.0411 m/z @41.51 [151020OFc1_NvH-0949-CRLM-1.raw]	411.04107666015625	41.5062572986667	1.88524036506667	99.5079723338667	97.62273196880004	2399816.25	2.6007711307230532E8	5	7395	0.19452762404974067	10.501728357256535	19.172685571675284	411.0314025878906	411.0508117675781
496	411.0734558105469	36.7269573642667					1	DETECTED	411.0735 m/z @36.73 [151020OFc1_NvH-0949-CRLM-1.raw]	411.0734558105469	36.7269573642667	0.6065585984	99.8105169688	99.2039583704	44208.5703125	1.7492424987496686E8	0	7395	96.78806860874379	1.3378962362530502	1.6774106787774208	411.07281494140625	411.08001708984375
497	411.090087890625	23.7238546253333					1	DETECTED	411.0901 m/z @23.72 [151020OFc1_NvH-0949-CRLM-1.raw]	411.090087890625	23.7238546253333	0.006836092	99.9989922493333	99.9921561573333	94554.9921875	2.4118422979783818E8	0	7395	84.9819173019363	2.17281407155009	3.2542665691026644	411.08087158203125	411.0993347167969
498	411.1033630371094	54.8898515245333					1	DETECTED	411.1034 m/z @54.89 [151020OFc1_NvH-0949-CRLM-1.raw]	411.1033630371094	54.8898515245333	0.006836092	99.989454664	99.98261857199999	73845.953125	2.0694063749605143E8	0	7395	94.69725419026904	0.9167670397771903	0.8118531814320655	411.10223388671875	411.112060546875
499	411.12298583984375	90.1488052544					1	DETECTED	411.1230 m/z @90.15 [151020OFc1_NvH-0949-CRLM-1.raw]	411.12298583984375	90.1488052544	0.243898209866667	99.9615610845333	99.71766287466663	1377806.25	3.654431796215493E8	0	7395	0.7290924998942074	4.950630697738031	7.3216098020111975	411.1134948730469	411.1318664550781
500	411.140625	55.1219112789333					1	DETECTED	411.1406 m/z @55.12 [151020OFc1_NvH-0949-CRLM-1.raw]	411.140625	55.1219112789333	7.541101856	97.4929523194667	89.9518504634667	120711.484375	1.742889449307009E8	0	7395	83.99568433411275	0.8798381751294044	0.7676113816734026	411.1335754394531	411.1455078125
501	411.1556701660156	25.1280448402667					1	DETECTED	411.1557 m/z @25.13 [151020OFc1_NvH-0949-CRLM-1.raw]	411.1556701660156	25.1280448402667	10.2514210698667	95.0497467050667	84.7983256352	152405.421875	2.2328100554530546E8	0	7395	82.10007477405242	2.850052772186224	4.5370080661821115	411.1457214355469	411.164794921875
502	411.1906433105469	11.7984826672					1	DETECTED	411.1906 m/z @11.80 [151020OFc1_NvH-0949-CRLM-1.raw]	411.1906433105469	11.7984826672	3.68256403413333	98.5929857773333	94.91042174319996	885275.625	2.4103619406545478E8	3	7395	16.26710101739009	1.2013393996446398	3.6996745544835687	411.18072509765625	411.1973876953125
503	411.2073974609375	28.0792779229333					1	DETECTED	411.2074 m/z @28.08 [151020OFc1_NvH-0949-CRLM-1.raw]	411.2073974609375	28.0792779229333	3.8273893192	98.5254403293333	94.69805101013331	1549042.625	2.785001006723191E8	3	7395	0.15179609574625985	0.5280961940648851	0.03125075538599147	411.1974182128906	411.21075439453125
504	411.22076416015625	20.0068807114667					1	DETECTED	411.2208 m/z @20.01 [151020OFc1_NvH-0949-CRLM-1.raw]	411.22076416015625	20.0068807114667	3.58725874453333	99.4602334565333	95.87297471199997	3434047.5	4.346788039255548E8	3	7395	0.9202542475829745	0.9457936615561359	2.4734654809884113	411.2107849121094	411.23065185546875
505	411.2310485839844	23.9720352610667					1	DETECTED	411.2310 m/z @23.97 [151020OFc1_NvH-0949-CRLM-1.raw]	411.2310485839844	23.9720352610667	4.73238738506667	91.2215011181333	86.48911373306663	1200277.75	2.2444255928022033E8	3	7395	0.067089672370237	0.7175123810956802	0.7147802506801126	411.23077392578125	411.2317199707031
506	411.2417297363281	41.4379728490667					1	DETECTED	411.2417 m/z @41.44 [151020OFc1_NvH-0949-CRLM-1.raw]	411.2417297363281	41.4379728490667	3.10594327466667	98.1990028461333	95.09305957146663	1628367.25	3.069818835383436E8	2	7395	12.052526222249718	0.53706814514277	1.4157106407453024	411.2317810058594	411.251708984375
507	411.25445556640625	31.8995058877333					1	DETECTED	411.2545 m/z @31.90 [151020OFc1_NvH-0949-CRLM-1.raw]	411.25445556640625	31.8995058877333	3.44036432213333	93.1517646250667	89.71140030293337	278982.40625	2.3301082936873895E8	0	7395	16.32741195998783	1.8536343797411277	2.6545087344964764	411.25177001953125	411.2644348144531
508	411.2746276855469	91.3344602264					1	DETECTED	411.2746 m/z @91.33 [151020OFc1_NvH-0949-CRLM-1.raw]	411.2746276855469	91.3344602264	5.78423193386667	98.5736351946667	92.78940326080004	82079.0390625	2.08951309088522E8	0	7395	0.8970115884240073	0.5423095011711297	4.735677505262826	411.2646789550781	411.2836608886719
509	411.2923278808594	91.9817942221333					1	DETECTED	411.2923 m/z @91.98 [151020OFc1_NvH-0949-CRLM-1.raw]	411.2923278808594	91.9817942221333	2.81966529546667	92.6892821709333	89.86961687546663	70169.359375	2.0202217299962017E8	0	7395	1.3344514329176604	0.503967424047164	1.664532707871958	411.2850341796875	411.2959899902344
510	411.31048583984375	91.4588981088					1	DETECTED	411.3105 m/z @91.46 [151020OFc1_NvH-0949-CRLM-1.raw]	411.31048583984375	91.4588981088	46.8031267061333	95.0110742258667	48.207947519733395	125393.5	1.0487958267349905E8	0	7395	0.6302725932155653	0.5110550839948862	0.9171339142426873	411.3037109375	411.3116149902344
511	411.3291320800781	92.2817724634667					1	DETECTED	411.3291 m/z @92.28 [151020OFc1_NvH-0949-CRLM-1.raw]	411.3291320800781	92.2817724634667	46.5980955250667	95.0790343290667	48.480938804000004	141822.703125	9.52574727895865E7	0	7395	0.8077200253463843	1.3543282626708948	5.423042967108736	411.32208251953125	411.32958984375
512	411.3468017578125	92.2817724634667					1	DETECTED	411.3468 m/z @92.28 [151020OFc1_NvH-0949-CRLM-1.raw]	411.3468017578125	92.2817724634667	0.149303307466667	94.6026834810667	94.45338017360004	197819.359375	2.4538608482594714E8	0	7395	0.9849037282768904	0.8741409412045799	1.2436679681325145	411.3385314941406	411.3550109863281
513	411.3653869628906	92.2817724634667					1	DETECTED	411.3654 m/z @92.28 [151020OFc1_NvH-0949-CRLM-1.raw]	411.3653869628906	92.2817724634667	3.94839414133333	99.0777068602667	95.12931271893338	247133.140625	2.164585332830664E8	0	7395	0.7080488566564185	0.5167539038059069	0.1262845814731867	411.35638427734375	411.37506103515625
514	411.38330078125	92.2817724634667					1	DETECTED	411.3833 m/z @92.28 [151020OFc1_NvH-0949-CRLM-1.raw]	411.38330078125	92.2817724634667	0.130466024533333	97.942888956	97.81242293146667	131859.484375	2.21730028925321E8	0	7395	0.9838099135167795	0.6195779868935849	0.01672324296586811	411.3761291503906	411.3931884765625
515	411.42474365234375	35.0155888624					1	DETECTED	411.4247 m/z @35.02 [151020OFc1_NvH-0949-CRLM-1.raw]	411.42474365234375	35.0155888624	5.71756670106667	96.3435463882667	90.62597968720003	381861.3125	2.2168891529886904E8	0	7395	1.2948834580811734	1.4772333105864575	0.15561180731687105	411.4152526855469	411.4312438964844
516	411.4416198730469	41.4379728490667					1	DETECTED	411.4416 m/z @41.44 [151020OFc1_NvH-0949-CRLM-1.raw]	411.4416198730469	41.4379728490667	2.517178708	95.1174520336	92.6002733256	884187.1875	2.9845972215687084E8	0	7395	33.43942392334758	0.5743733361115676	0.13871546521065975	411.4319152832031	411.45159912109375
517	411.45172119140625	13.4719534301333					1	DETECTED	411.4517 m/z @13.47 [151020OFc1_NvH-0949-CRLM-1.raw]	411.45172119140625	13.4719534301333	3.93926952986667	94.7720853413333	90.83281581146663	589443.4375	2.364542146340686E8	0	7395	9.84225921810737	0.6433457710291964	29.85069166989046	411.4516296386719	411.461669921875
518	411.4739074707031	22.6653354125333					1	DETECTED	411.4739 m/z @22.67 [151020OFc1_NvH-0949-CRLM-1.raw]	411.4739074707031	22.6653354125333	4.06216194826667	98.2937324610667	94.23157051280003	430993.28125	2.1998304695401427E8	0	7395	1.839219797501233	0.5340008688876772	0.04230681949076384	411.4641418457031	411.48388671875
519	411.4978332519531	10.2302259506667					1	DETECTED	411.4978 m/z @10.23 [151020OFc1_NvH-0949-CRLM-1.raw]	411.4978332519531	10.2302259506667	1.81308256373333	98.5639395376	96.75085697386668	108455.0	2.1390068761782575E8	0	7395	33.41443488960366	5.747250137383964	1.6544604645444516	411.48797607421875	411.5074768066406
520	411.5225830078125	19.6043143058667					1	DETECTED	411.5226 m/z @19.60 [151020OFc1_NvH-0949-CRLM-1.raw]	411.5225830078125	19.6043143058667	1.13487596426667	99.5555345546667	98.42065859040004	235682.640625	2.0610530092119944E8	0	7395	3.9784287332504498	4.179553201237216	0.5837017408239707	411.5128479003906	411.5318298339844
521	411.5418395996094	28.1610522885333					1	DETECTED	411.5418 m/z @28.16 [151020OFc1_NvH-0949-CRLM-1.raw]	411.5418395996094	28.1610522885333	4.08430157466667	97.9902528554667	93.90595128080002	1203339.5	2.6290643698817375E8	3	7395	12.929335258075653	0.5864188911298843	3.0939706240311082	411.5318908691406	411.54669189453125
522	411.55670166015625	19.4259807765333					1	DETECTED	411.5567 m/z @19.43 [151020OFc1_NvH-0949-CRLM-1.raw]	411.55670166015625	19.4259807765333	4.22760570933333	99.8296065405333	95.60200083119997	5491272.5	3.4237176899952745E8	3	7395	8.282343998429795	1.0535683825970292	0.13885471583450604	411.5467224121094	411.5666809082031
523	411.5794982910156	47.9143449629333					1	DETECTED	411.5795 m/z @47.91 [151020OFc1_NvH-0949-CRLM-1.raw]	411.5794982910156	47.9143449629333	2.26635045866667	99.6692043381333	97.40285387946663	367457.28125	2.283867427215752E8	0	7395	21.659340136479894	1.228558166823477	1.454143890196598	411.5696716308594	411.5894775390625
524	411.59588623046875	28.3167126936					1	DETECTED	411.5959 m/z @28.32 [151020OFc1_NvH-0949-CRLM-1.raw]	411.59588623046875	28.3167126936	3.85633310186667	99.1922370248	95.33590392293333	329521.75	2.3651311369945598E8	0	7395	0.04872123070432366	2.308095143317227	3.7768334118507956	411.5895690917969	411.6058349609375
525	411.6409912109375	41.4379728490667					1	DETECTED	411.6410 m/z @41.44 [151020OFc1_NvH-0949-CRLM-1.raw]	411.6409912109375	41.4379728490667	0.827829034933333	95.8865998805333	95.05877084559997	329289.21875	2.091699672022051E8	0	7395	0.04017384711881533	1.1703821005986819	88.25035083163361	411.6310119628906	411.6498107910156
526	411.6756286621094	34.9702058418667					1	DETECTED	411.6756 m/z @34.97 [151020OFc1_NvH-0949-CRLM-1.raw]	411.6756286621094	34.9702058418667	1.785988996	95.9726675554667	94.1866785594667	374677.1875	2.3654125712190083E8	0	7395	7.300104060185937	1.419148732618022	null	411.6659851074219	411.68560791015625
527	411.69207763671875	11.7360728058667					1	DETECTED	411.6921 m/z @11.74 [151020OFc1_NvH-0949-CRLM-1.raw]	411.69207763671875	11.7360728058667	4.03035407653333	94.4675617285333	90.43720765199997	324599.5625	2.1009547220262414E8	0	7395	0.20413648373010496	1.3052397971023966	16.057063273448744	411.68585205078125	411.7008361816406
528	411.7109680175781	38.2947211896					1	DETECTED	411.7110 m/z @38.29 [151020OFc1_NvH-0949-CRLM-1.raw]	411.7109680175781	38.2947211896	0.710557367733333	98.5831548610667	97.87259749333337	6141820.5	3.750538001913773E8	2	7395	0.2637563735315567	0.5188571514238183	1.923229748292814	411.7010803222656	411.720947265625
529	411.7305908203125	11.0037310893333					1	DETECTED	411.7306 m/z @11.00 [151020OFc1_NvH-0949-CRLM-1.raw]	411.7305908203125	11.0037310893333	1.74996443893333	97.3605975168167	95.61063307788336	1374321.875	3.065319055782072E8	2	7395	9.087174550032378	12.547230232301345	59.82878279947821	411.7209777832031	411.7405700683594
530	411.7472839355469	24.5314599525333					1	DETECTED	411.7473 m/z @24.53 [151020OFc1_NvH-0949-CRLM-1.raw]	411.7472839355469	24.5314599525333	3.86548743066667	95.7111458232	91.84565839253332	718658.125	2.2594035533111015E8	2	7395	5.084844993586113	0.6099275404089948	0.28252415792880353	411.7406005859375	411.74810791015625
531	411.7581481933594	27.4105314437333					1	DETECTED	411.7581 m/z @27.41 [151020OFc1_NvH-0949-CRLM-1.raw]	411.7581481933594	27.4105314437333	4.03035407653333	97.8574603957333	93.82710631919997	1184445.5	2.4115881463493818E8	2	7395	0.20931973305481577	0.5084322029468363	0.020665377166440728	411.7481689453125	411.76715087890625
532	411.7701721191406	38.3095640506667					1	DETECTED	411.7702 m/z @38.31 [151020OFc1_NvH-0949-CRLM-1.raw]	411.7701721191406	38.3095640506667	4.1227736936	99.2588214936	95.1360478	94242.1171875	2.3306815383861265E8	0	7395	95.04913659902414	1.392902405050671	1.7905074455460201	411.7687072753906	411.7798156738281
533	411.8577575683594	19.5813456978667					1	DETECTED	411.8578 m/z @19.58 [151020OFc1_NvH-0949-CRLM-1.raw]	411.8577575683594	19.5813456978667	0.3392536296	98.5157653226667	98.1765116930667	175563.59375	2.155518739367507E8	0	7395	9.659523217683184	3.836099719625338	0.07575797364448246	411.8478698730469	411.8654479980469
534	411.87548828125	15.5958683469333					1	DETECTED	411.8755 m/z @15.60 [151020OFc1_NvH-0949-CRLM-1.raw]	411.87548828125	15.5958683469333	1.37753981306667	97.6963981202667	96.31885830720002	1645100.75	2.664892239334163E8	3	7395	0.13046858003512796	0.7351598930812995	15.375768870319861	411.8658447265625	411.8811340332031
535	411.8911437988281	19.4357160325333					1	DETECTED	411.8911 m/z @19.44 [151020OFc1_NvH-0949-CRLM-1.raw]	411.8911437988281	19.4357160325333	2.138920704	99.5460914488	97.4071707448	3725381.0	3.090111089750953E8	3	7395	0.13215377619747315	12.18105074365765	51.47323808705869	411.88116455078125	411.901123046875
536	411.9033508300781	35.30252762					1	DETECTED	411.9034 m/z @35.30 [151020OFc1_NvH-0949-CRLM-1.raw]	411.9033508300781	35.30252762	3.77936928133333	99.989454664	96.21008538266666	311528.59375	2.2746932970205146E8	0	7395	31.461143830992867	1.8101715425527765	0.5516039940606049	411.90118408203125	411.9132995605469
537	411.9305725097656	28.227132352					1	DETECTED	411.9306 m/z @28.23 [151020OFc1_NvH-0949-CRLM-1.raw]	411.9305725097656	28.227132352	0.463756311733333	99.0587090986667	98.59495278693336	315913.96875	2.0923533038111058E8	0	7395	1.4513911854671377	2.3748408316631338	0.29886972059239125	411.9206237792969	411.94049072265625
538	411.94329833984375	11.7272857706667					1	DETECTED	411.9433 m/z @11.73 [151020OFc1_NvH-0949-CRLM-1.raw]	411.94329833984375	11.7272857706667	0.187180056266667	99.7821882589333	99.59500820266663	170491.0625	1.989826664513584E8	0	7395	0.13886957749351225	6.03304029589494	0.013119789608217714	411.9406433105469	411.9473571777344
539	411.9573974609375	23.0221839301333					1	DETECTED	411.9574 m/z @23.02 [151020OFc1_NvH-0949-CRLM-1.raw]	411.9573974609375	23.0221839301333	0.0925746656	99.5460914488	99.4535167832	389231.03125	2.1193993487955475E8	0	7395	9.75685970879152	0.504735725177144	0.017594884593466552	411.9474792480469	411.96728515625
540	411.9934997558594	22.9445181029333					1	DETECTED	411.9935 m/z @22.94 [151020OFc1_NvH-0949-CRLM-1.raw]	411.9934997558594	22.9445181029333	0.0546003984	99.848378776	99.7937783776	280596.875	2.1913599889070037E8	0	7395	0.6310829862982992	3.5290915107919965	0.006592776226241853	411.983642578125	412.0033874511719
541	412.0333557128906	24.8752294322667					1	DETECTED	412.0334 m/z @24.88 [151020OFc1_NvH-0949-CRLM-1.raw]	412.0333557128906	24.8752294322667	3.95966295653333	99.9426553874667	95.98299243093336	112495.8203125	2.212038435959707E8	0	7395	83.34508248763896	2.3026466692741345	3.603362692803861	412.02337646484375	412.0433044433594
542	412.0893249511719	42.7611954024					1	DETECTED	412.0893 m/z @42.76 [151020OFc1_NvH-0949-CRLM-1.raw]	412.0893249511719	42.7611954024	0.006836092	99.9989922493333	99.9921561573333	59578.078125	2.002550733664491E8	0	7395	94.07473132365377	1.1841019736136609	1.339168190494285	412.08160400390625	412.09857177734375
543	412.1257629394531	90.0524227162667					1	DETECTED	412.1258 m/z @90.05 [151020OFc1_NvH-0949-CRLM-1.raw]	412.1257629394531	90.0524227162667	18.1012128672	97.3414412970833	79.2402284298833	451941.59375	2.216043556812328E8	0	7395	0.3418605229902596	0.5150430278423233	0.03128250540278232	412.11724853515625	412.1319885253906
544	412.1425476074219	92.3871856048					1	DETECTED	412.1425 m/z @92.39 [151020OFc1_NvH-0949-CRLM-1.raw]	412.1425476074219	92.3871856048	7.02391426293333	97.7719284664	90.74801420346667	134743.15625	1.7857232575436687E8	0	7395	0.11385255798298033	0.5315401622791314	0.0012746255848163875	412.1358337402344	412.1524658203125
545	412.18463134765625	37.8363298922667					1	DETECTED	412.1846 m/z @37.84 [151020OFc1_NvH-0949-CRLM-1.raw]	412.18463134765625	37.8363298922667	0.225181236266667	99.0681736912	98.84299245493334	117338.015625	2.2243519645698035E8	0	7395	66.72291465711876	1.3842684356728858	1.8131013386389987	412.1746520996094	412.19085693359375
546	412.200927734375	14.3110041269333					1	DETECTED	412.2009 m/z @14.31 [151020OFc1_NvH-0949-CRLM-1.raw]	412.200927734375	14.3110041269333	3.58725874453333	97.6288630672	94.04160432266667	7280504.5	4.6163612502591085E8	3	7395	0.4840872050516012	13.806269294128773	1.3241881678748506	412.1909484863281	412.2109069824219
547	412.2125549316406	38.3095640506667					1	DETECTED	412.2126 m/z @38.31 [151020OFc1_NvH-0949-CRLM-1.raw]	412.2125549316406	38.3095640506667	4.0192227616	99.2588214936	95.23959873199999	3309880.25	3.203162998386008E8	2	7395	0.17792879897461233	0.5147513908788484	0.02489763186202788	412.2109375	412.2225341796875
548	412.2311096191406	26.2681386429333					1	DETECTED	412.2311 m/z @26.27 [151020OFc1_NvH-0949-CRLM-1.raw]	412.2311096191406	26.2681386429333	3.79794164346667	98.9251687746667	95.12722713120003	2818864.5	3.6697977343769866E8	3	7395	0.15943730246112153	5.80008196569485	0.29977771462087943	412.2225646972656	412.2410888671875
549	412.2424621582031	17.1867604690667					1	DETECTED	412.2425 m/z @17.19 [151020OFc1_NvH-0949-CRLM-1.raw]	412.2424621582031	17.1867604690667	4.10365289226667	97.905041472	93.80138857973333	2390041.5	2.585403296679194E8	2	7395	0.16222464857646202	0.5385722987307696	0.042900579361333395	412.2411193847656	412.25244140625
550	412.2539367675781	91.9723257997333					1	DETECTED	412.2539 m/z @91.97 [151020OFc1_NvH-0949-CRLM-1.raw]	412.2539367675781	91.9723257997333	4.58580404613333	97.4643604128167	92.87855636668337	1024917.625	2.834480211706926E8	0	7395	0.4607685948696201	0.5054057276255177	0.3655177207349629	412.2524719238281	412.2636413574219
551	412.27398681640625	37.9993943405333					1	DETECTED	412.2740 m/z @38.00 [151020OFc1_NvH-0949-CRLM-1.raw]	412.27398681640625	37.9993943405333	3.89846782	98.1706505088	94.2721826888	84668.609375	2.104292654905605E8	0	7395	87.37486796676882	1.3927502896331982	1.59436316763442	412.2640075683594	412.2803955078125
552	412.2905578613281	90.0524227162667					1	DETECTED	412.2906 m/z @90.05 [151020OFc1_NvH-0949-CRLM-1.raw]	412.2905578613281	90.0524227162667	26.7643478101333	98.369473788	71.60512597786669	159778.234375	1.583713994260856E8	0	7395	0.10595980120187676	0.5129508120441933	0.024046249105198158	412.2850036621094	412.297119140625
553	412.30841064453125	91.5951196437333					1	DETECTED	412.3084 m/z @91.60 [151020OFc1_NvH-0949-CRLM-1.raw]	412.30841064453125	91.5951196437333	1.58726455066667	92.5830397544	90.99577520373333	280264.6875	2.5782864820506296E8	0	7395	1.8103227783550864	0.5041356562675541	0.48962228272139063	412.3044128417969	412.3160095214844
554	412.3421325683594	90.8618841130667					1	DETECTED	412.3421 m/z @90.86 [151020OFc1_NvH-0949-CRLM-1.raw]	412.3421325683594	90.8618841130667	27.4627372317333	92.6663511832	65.2036139514667	76784.890625	1.7472284614086825E8	0	7395	0.5681931840770176	0.5142310043501911	0.020701827537413137	412.3415832519531	412.351806640625
555	412.3726501464844	59.1715595874667					1	DETECTED	412.3727 m/z @59.17 [151020OFc1_NvH-0949-CRLM-1.raw]	412.3726501464844	59.1715595874667	1.97589740213333	98.4075686482667	96.43167124613338	81699.078125	2.2653745047629946E8	0	7395	85.34913664238718	0.8567860352847848	0.6204151359756176	412.3633117675781	412.37957763671875
556	412.4148864746094	92.2817724634667					1	DETECTED	412.4149 m/z @92.28 [151020OFc1_NvH-0949-CRLM-1.raw]	412.4148864746094	92.2817724634667	0.918257016266667	99.9801444562667	99.06188744000004	306396.0625	2.1541548256241858E8	0	7395	2.1448298328905224	0.5490781583540476	0.08098753505265431	412.4049987792969	412.4243469238281
557	412.45269775390625	20.588257192					1	DETECTED	412.4527 m/z @20.59 [151020OFc1_NvH-0949-CRLM-1.raw]	412.45269775390625	20.588257192	0.634454403733333	99.3840636802667	98.74960927653338	1577516.25	2.4015969346006653E8	4	7395	0.15749793917894905	0.8410736910360617	0.2049397533193508	412.4430847167969	412.462646484375
558	412.46868896484375	9.94930758533333					1	DETECTED	412.4687 m/z @9.95 [151020OFc1_NvH-0949-CRLM-1.raw]	412.46868896484375	9.94930758533333	3.65293717413333	99.9615610845333	96.30862391039997	390188.875	2.2930149569752192E8	0	7395	0.15289068360482005	0.5856997300791938	2.629622563656096	412.4627380371094	412.47857666015625
559	412.4805908203125	32.4398454496					1	DETECTED	412.4806 m/z @32.44 [151020OFc1_NvH-0949-CRLM-1.raw]	412.4805908203125	32.4398454496	3.29300351706667	99.9520485301333	96.65904501306663	232539.828125	2.1124701078888816E8	0	7395	18.445395297001543	2.20230159921929	3.4053913548816674	412.4787292480469	412.4905700683594
560	412.49542236328125	22.9607990869333					1	DETECTED	412.4954 m/z @22.96 [151020OFc1_NvH-0949-CRLM-1.raw]	412.49542236328125	22.9607990869333	3.9168845408	98.3030785112	94.3861939704	110601.0859375	2.0780166742348522E8	0	7395	18.821201020115854	2.7615996289340754	4.276052484844846	412.490966796875	412.5034484863281
561	412.51348876953125	18.6550916874667					1	DETECTED	412.5135 m/z @18.66 [151020OFc1_NvH-0949-CRLM-1.raw]	412.51348876953125	18.6550916874667	1.5781837888	94.5349819408	92.95679815199999	219140.6875	2.2458960115689445E8	0	7395	13.257521413342278	3.65232714817525	0.02455256451287491	412.5035095214844	412.5232849121094
562	412.5351867675781	14.2890588277333					1	DETECTED	412.5352 m/z @14.29 [151020OFc1_NvH-0949-CRLM-1.raw]	412.5351867675781	14.2890588277333	4.01008777653333	98.1612447493333	94.15115697279998	4986778.5	3.7366434905709517E8	3	7395	0.3996775522675726	0.8031664030985397	3.1047240328611503	412.52532958984375	412.545166015625
563	412.5556335449219	13.7692621834667					1	DETECTED	412.5556 m/z @13.77 [151020OFc1_NvH-0949-CRLM-1.raw]	412.5556335449219	13.7692621834667	3.60598591813333	99.9332427106667	96.32725679253338	8.9255224E7	1.5146650273541696E9	3	7395	0.19145923960742195	1.042971068747821	0.9496544112183095	412.5456848144531	412.56561279296875
564	412.5658874511719	26.2874631010667					1	DETECTED	412.5659 m/z @26.29 [151020OFc1_NvH-0949-CRLM-1.raw]	412.5658874511719	26.2874631010667	4.40798721546667	98.6305226664	94.22253545093332	1448893.25	2.5208955535461062E8	3	7395	16.269368912982248	0.90038761213381	0.7502575023108732	412.565673828125	412.5758361816406
565	412.5767517089844	38.1341577010667					1	DETECTED	412.5768 m/z @38.13 [151020OFc1_NvH-0949-CRLM-1.raw]	412.5767517089844	38.1341577010667	4.14360273733333	99.230298448	95.08669571066667	564168.4375	2.1096390289421892E8	0	7395	0.21046954720488031	0.5028022215448197	0.8712276263703369	412.5758972167969	412.5866394042969
566	412.5990295410156	19.7786456082667					1	DETECTED	412.5990 m/z @19.78 [151020OFc1_NvH-0949-CRLM-1.raw]	412.5990295410156	19.7786456082667	3.92804665226667	97.6005822576	93.67253560533332	352714.59375	2.0120316747037145E8	0	7395	9.882543747322707	0.501975579932479	0.01919336298329275	412.5893249511719	412.6087646484375
567	412.68341064453125	30.1000945266667					1	DETECTED	412.6834 m/z @30.10 [151020OFc1_NvH-0949-CRLM-1.raw]	412.68341064453125	30.1000945266667	2.85667123013333	97.1141544517333	94.25748322159997	94959.5	2.2337719684908822E8	0	7395	0.6371691389770078	1.8921490102014988	2.7822196285583867	412.6746520996094	412.68768310546875
568	412.69769287109375	19.2152124888					1	DETECTED	412.6977 m/z @19.22 [151020OFc1_NvH-0949-CRLM-1.raw]	412.69769287109375	19.2152124888	1.605389104	97.0855066392	95.48011753520001	655687.8125	2.065669790978484E8	0	7395	0.04896230342297159	0.7582130446595805	0.06715830490972699	412.6878967285156	412.69873046875
569	412.7087707519531	41.0426456829333					1	DETECTED	412.7088 m/z @41.04 [151020OFc1_NvH-0949-CRLM-1.raw]	412.7087707519531	41.0426456829333	3.15192189786667	98.8206868322667	95.66876493440003	1531133.125	2.892619304071979E8	3	7395	2.8425547895310928	2.146107140726305	1.316177216656607	412.69891357421875	412.71875
570	412.7291564941406	21.9599351352					1	DETECTED	412.7292 m/z @21.96 [151020OFc1_NvH-0949-CRLM-1.raw]	412.7291564941406	21.9599351352	0.0737064114666667	97.8670023096	97.79329589813332	2843062.25	2.8771964712682635E8	2	7395	0.216775140881321	0.5404806309127071	238.67329743361043	412.71917724609375	412.7391052246094
571	412.7476501464844	25.2629227690667					1	DETECTED	412.7477 m/z @25.26 [151020OFc1_NvH-0949-CRLM-1.raw]	412.7476501464844	25.2629227690667	1.69547365253333	95.8482939104	94.15282025786668	2574479.25	3.191954572916308E8	2	7395	2.5146229470894284	1.8025862225595788	0.2569393914472179	412.73919677734375	412.7575988769531
572	412.77105712890625	11.051778604					1	DETECTED	412.7711 m/z @11.05 [151020OFc1_NvH-0949-CRLM-1.raw]	412.77105712890625	11.051778604	0.281856102666667	91.6627981888	91.38094208613333	730394.0625	2.4373722707647195E8	2	7395	0.14356112462601978	1.99399246928275	144.5656615544574	412.76123046875	412.7795104980469
573	412.81158447265625	17.5019652277333					1	DETECTED	412.8116 m/z @17.50 [151020OFc1_NvH-0949-CRLM-1.raw]	412.81158447265625	17.5019652277333	1.9305606816	98.9251687746667	96.9946080930667	130301.34375	2.5088561834677127E8	0	7395	81.4684042234913	3.402476786057651	5.798817887080102	412.8017272949219	412.81866455078125
574	412.8299255371094	30.88004192					1	DETECTED	412.8299 m/z @30.88 [151020OFc1_NvH-0949-CRLM-1.raw]	412.8299255371094	30.88004192	1.39546909013333	99.3840636802667	97.98859459013337	389273.84375	2.38256442745477E8	5	7395	0.17893349581704499	2.4343021315717865	3.8980954053170356	412.8199768066406	412.83984375
575	412.8695068359375	14.3248146874667					1	DETECTED	412.8695 m/z @14.32 [151020OFc1_NvH-0949-CRLM-1.raw]	412.8695068359375	14.3248146874667	1.85827393066667	99.8578601565333	97.99958622586664	1795911.75	2.870281396175914E8	3	7395	0.42352456713337894	2.6683862349275778	0.15119971183683698	412.8595275878906	412.8776550292969
576	412.8876647949219	13.7692621834667					1	DETECTED	412.8877 m/z @13.77 [151020OFc1_NvH-0949-CRLM-1.raw]	412.8876647949219	13.7692621834667	0.0831521312	99.9989922493333	99.9158401181333	5.6485764E7	1.0786445794621713E9	3	7395	0.19688934608678643	1.0146240131034077	1.0362249048527985	412.8777160644531	412.89764404296875
577	412.9029846191406	16.3137747845333					1	DETECTED	412.9030 m/z @16.31 [151020OFc1_NvH-0949-CRLM-1.raw]	412.9029846191406	16.3137747845333	0.329672176533333	99.230298448	98.90062627146666	2394284.5	2.874406510542856E8	3	7395	0.1949393607721568	0.5319530428518555	182.31159800033257	412.8976745605469	412.9126892089844
578	412.9214172363281	43.1912488082667					1	DETECTED	412.9214 m/z @43.19 [151020OFc1_NvH-0949-CRLM-1.raw]	412.9214172363281	43.1912488082667	0.310622489333333	99.8861786290667	99.57555613973338	277922.34375	2.3042055586386877E8	0	7395	0.15166004972790859	1.1963985247242914	2.07573831988756	412.91326904296875	412.931396484375
579	412.93341064453125	19.7388756197333					1	DETECTED	412.9334 m/z @19.74 [151020OFc1_NvH-0949-CRLM-1.raw]	412.93341064453125	19.7388756197333	3.85633310186667	99.9989922493333	96.14265914746663	159915.78125	2.2407300520091224E8	0	7395	0.10290379965235985	3.413701374984783	6.257961320504396	412.93145751953125	412.9382629394531
580	412.94830322265625	19.2690580906667					1	DETECTED	412.9483 m/z @19.27 [151020OFc1_NvH-0949-CRLM-1.raw]	412.94830322265625	19.2690580906667	1.54205654293333	99.9708154914667	98.42875894853337	325724.5625	2.1867500919157103E8	0	7395	0.050497024815502556	3.9663776831874435	17.758035780822297	412.9383239746094	412.9495544433594
581	412.9595642089844	41.0878491224					1	DETECTED	412.9596 m/z @41.09 [151020OFc1_NvH-0949-CRLM-1.raw]	412.9595642089844	41.0878491224	1.72281075973333	99.4983726357333	97.77556187599997	1193571.125	2.914554435470943E8	4	7395	20.593001008410734	0.5477742575102598	0.016528239191940058	412.9495849609375	412.96954345703125
582	412.9713134765625	24.4193154602667					1	DETECTED	412.9713 m/z @24.42 [151020OFc1_NvH-0949-CRLM-1.raw]	412.9713134765625	24.4193154602667	4.7695225832	99.6312736712	94.861751088	448254.28125	2.250136671319005E8	4	7395	0.23373725586828442	2.921707679949727	0.11431157103449222	412.9695739746094	412.98126220703125
583	413.02935791015625	30.8666425290667					1	DETECTED	413.0294 m/z @30.87 [151020OFc1_NvH-0949-CRLM-1.raw]	413.02935791015625	30.8666425290667	4.73238738506667	99.9708154914667	95.23842810640002	356811.625	2.2634842868083844E8	2	7395	0.10275279472181253	2.4565997015400804	3.929234592909652	413.0198669433594	413.0390625
584	413.06683349609375	33.4962374274667					1	DETECTED	413.0668 m/z @33.50 [151020OFc1_NvH-0949-CRLM-1.raw]	413.06683349609375	33.4962374274667	0.006836092	99.8010108658667	99.7941747738667	82192.65625	2.0230969695941746E8	0	7395	99.6012484741162	1.4918067373407224	1.99179237207514	413.0573425292969	413.06829833984375
585	413.0889587402344	47.6776231394667					1	DETECTED	413.0890 m/z @47.68 [151020OFc1_NvH-0949-CRLM-1.raw]	413.0889587402344	47.6776231394667	0.006836092	99.9989922493333	99.9921561573333	92871.9921875	2.5144266624592233E8	0	7395	85.24120138276263	1.0590035809571139	1.015807368468141	413.0790100097656	413.0966796875
586	413.11822509765625	90.1070844634667					1	DETECTED	413.1182 m/z @90.11 [151020OFc1_NvH-0949-CRLM-1.raw]	413.11822509765625	90.1070844634667	1.5781837888	99.2684045693333	97.6902207805333	131481.78125	2.386169784915177E8	0	7395	0.7815259643495978	0.5090641528111569	0.010076361532784312	413.10833740234375	413.12774658203125
587	413.1290588378906	90.0984261848					1	DETECTED	413.1291 m/z @90.10 [151020OFc1_NvH-0949-CRLM-1.raw]	413.1290588378906	90.0984261848	17.9413064029333	95.5998321792	77.65852577626671	126637.5625	1.981616959739093E8	0	7395	34.8758893042984	0.5148129044332488	0.0074194348429934935	413.12841796875	413.13897705078125
588	413.1461181640625	41.0050314362667					1	DETECTED	413.1461 m/z @41.01 [151020OFc1_NvH-0949-CRLM-1.raw]	413.1461181640625	41.0050314362667	5.81198802506667	95.915280688	90.10329266293333	66705.375	2.0647215201545838E8	0	7395	86.55865276099937	1.2801293086556185	1.3855010796489757	413.13995361328125	413.1534118652344
589	413.1929931640625	39.3903121925333					1	DETECTED	413.1930 m/z @39.39 [151020OFc1_NvH-0949-CRLM-1.raw]	413.1929931640625	39.3903121925333	3.23525867253333	97.2189342917333	93.98367561919997	527498.1875	2.3879389832606193E8	2	7395	0.4584858811203816	1.3529981431083762	0.2901027793373738	413.1830749511719	413.2002258300781
590	413.2102355957031	41.3312342578667					1	DETECTED	413.2102 m/z @41.33 [151020OFc1_NvH-0949-CRLM-1.raw]	413.2102355957031	41.3312342578667	3.14264064186667	99.7633945744	96.62075393253332	590891.0	2.572823523141635E8	0	7395	27.120258088277296	1.0050483883171715	0.02692028349489544	413.2002868652344	413.2110595703125
591	413.2210693359375	13.7589040834667					1	DETECTED	413.2211 m/z @13.76 [151020OFc1_NvH-0949-CRLM-1.raw]	413.2210693359375	13.7589040834667	3.72194300693333	99.9050826573333	96.18313965039997	2.1603582E7	6.34859476597346E8	3	7395	0.2994430563876431	0.862750991741797	0.9142760612728762	413.2110900878906	413.2310485839844
592	413.2373962402344	16.3506223154667					1	DETECTED	413.2374 m/z @16.35 [151020OFc1_NvH-0949-CRLM-1.raw]	413.2373962402344	16.3506223154667	1.53298990586667	97.7055894962667	96.17259959040003	1962399.5	3.053945155671263E8	2	7395	0.11805661381792021	8.058911250784584	2.3471810854384203	413.2310791015625	413.2434997558594
593	413.2535095214844	91.7693594738667					1	DETECTED	413.2535 m/z @91.77 [151020OFc1_NvH-0949-CRLM-1.raw]	413.2535095214844	91.7693594738667	0.281856102666667	99.6501611722667	99.36830506960004	6120146.5	3.573221398571167E8	2	7395	0.0964120309219254	0.5014487608980955	0.0026969404150883228	413.2435607910156	413.26348876953125
594	413.2727355957031	11.1055822906667					1	DETECTED	413.2727 m/z @11.11 [151020OFc1_NvH-0949-CRLM-1.raw]	413.2727355957031	11.1055822906667	0.006836092	99.9989922493333	99.9921561573333	306686.5625	2.5368426795568395E8	0	7395	0.16031324315247097	14.824716264892825	360.165369695019	413.2635192871094	413.2820129394531
595	413.289794921875	90.5056780154667					1	DETECTED	413.2898 m/z @90.51 [151020OFc1_NvH-0949-CRLM-1.raw]	413.289794921875	90.5056780154667	4.6846109816	92.5452068632	87.86059588159999	119671.9609375	2.1541678954700994E8	0	7395	1.4288896673235456	0.5105905068057817	13.282822451553109	413.2855529785156	413.2921142578125
596	413.3048400878906	92.2817724634667					1	DETECTED	413.3048 m/z @92.28 [151020OFc1_NvH-0949-CRLM-1.raw]	413.3048400878906	92.2817724634667	4.62496584346667	96.5901001176	91.96513427413333	181817.15625	2.0991636761792457E8	0	7395	1.5318346725299108	0.5010767951121214	0.11459295498015402	413.29595947265625	413.3146057128906
597	413.326416015625	92.2817724634667					1	DETECTED	413.3264 m/z @92.28 [151020OFc1_NvH-0949-CRLM-1.raw]	413.326416015625	92.2817724634667	6.31501754186667	94.821575072	88.50655753013334	186593.4375	2.5887542416911912E8	0	7395	0.2966665054451454	0.5007314268511606	0.4225086296375191	413.3185729980469	413.33624267578125
598	413.3446960449219	92.2817724634667					1	DETECTED	413.3447 m/z @92.28 [151020OFc1_NvH-0949-CRLM-1.raw]	413.3446960449219	92.2817724634667	3.5688838424	95.43790476	91.8690209176	178083.09375	2.282544227281094E8	0	7395	0.3372001021426314	0.7585142630120654	0.17484921148288868	413.3382568359375	413.3524475097656
599	413.3622131347656	92.2817724634667					1	DETECTED	413.3622 m/z @92.28 [151020OFc1_NvH-0949-CRLM-1.raw]	413.3622131347656	92.2817724634667	0.006836092	99.9989922493333	99.9921561573333	126611.390625	2.3163960659919542E8	0	7395	0.31851387909189555	0.5393692214865565	0.11103640865272989	413.3552551269531	413.3721923828125
600	413.42474365234375	23.9720352610667					1	DETECTED	413.4247 m/z @23.97 [151020OFc1_NvH-0949-CRLM-1.raw]	413.42474365234375	23.9720352610667	2.80136531786667	97.8194570837333	95.01809176586663	257070.25	2.4033426853963098E8	4	7395	0.12445632260751438	2.5887183587690146	4.190567257119708	413.4150390625	413.4344787597656
601	413.4482116699219	26.5400336896					1	DETECTED	413.4482 m/z @26.54 [151020OFc1_NvH-0949-CRLM-1.raw]	413.4482116699219	26.5400336896	3.18905880906667	98.8585801858667	95.66952137680003	257612.6875	2.113028478328561E8	0	7395	0.2970949306923458	2.377966976990241	6.98183201932483	413.438232421875	413.4581604003906
602	413.46905517578125	27.4627372317333					1	DETECTED	413.4691 m/z @27.46 [151020OFc1_NvH-0949-CRLM-1.raw]	413.46905517578125	27.4627372317333	4.03035407653333	98.1138326570667	94.08347858053337	1811397.875	2.4047066669226247E8	4	7395	0.1200811102407151	0.6062545693544444	0.17694405859609577	413.4590759277344	413.47882080078125
603	413.5163269042969	37.5938519893333					1	DETECTED	413.5163 m/z @37.59 [151020OFc1_NvH-0949-CRLM-1.raw]	413.5163269042969	37.5938519893333	4.1227736936	82.7139401386667	78.5911664450667	142212.296875	2.239813092928584E8	0	7395	73.18213039663665	1.2252319606738948	1.6665077698785065	413.50677490234375	413.52117919921875
604	413.53143310546875	38.1760882850667					1	DETECTED	413.5314 m/z @38.18 [151020OFc1_NvH-0949-CRLM-1.raw]	413.53143310546875	38.1760882850667	1.107711976	97.3605975168167	96.25288554081669	1318984.5	2.626812932706449E8	3	7395	0.23279423487118578	0.5937528774920405	0.008266658820051606	413.52166748046875	413.53497314453125
605	413.54498291015625	19.5117859941333					1	DETECTED	413.5450 m/z @19.51 [151020OFc1_NvH-0949-CRLM-1.raw]	413.54498291015625	19.5117859941333	4.06216194826667	97.9333348245333	93.87117287626663	3839099.0	2.998252634162525E8	3	7395	0.20968980418177807	0.5628051494177648	1.996987466235593	413.5350036621094	413.5453186035156
606	413.5553283691406	13.7589040834667					1	DETECTED	413.5553 m/z @13.76 [151020OFc1_NvH-0949-CRLM-1.raw]	413.5553283691406	13.7589040834667	2.28453125733333	97.9145824632	95.63005120586668	5639710.0	3.678538898170813E8	3	7395	0.19773441940288983	1.4610846875795875	1.8850979934554108	413.54534912109375	413.5653076171875
607	413.5718688964844	16.3137747845333					1	DETECTED	413.5719 m/z @16.31 [151020OFc1_NvH-0949-CRLM-1.raw]	413.5718688964844	16.3137747845333	4.14360273733333	97.7151139992	93.57151126186668	706400.5625	2.754040287960973E8	3	7395	7.139698924659076	1.1105960633028584	4.403904057837754	413.5653381347656	413.58184814453125
608	413.5870361328125	27.2604106829333					1	DETECTED	413.5870 m/z @27.26 [151020OFc1_NvH-0949-CRLM-1.raw]	413.5870361328125	27.2604106829333	4.1549170888	94.8710947842667	90.7161776954667	525422.3125	3.513769915341016E8	3	7395	0.16488828484723683	1.4665096886303761	32.445036066402785	413.5819396972656	413.59674072265625
609	413.6749572753906	24.0193746288					1	DETECTED	413.6750 m/z @24.02 [151020OFc1_NvH-0949-CRLM-1.raw]	413.6749572753906	24.0193746288	5.45946070213333	96.0681875744	90.60872687226667	175412.140625	2.0307570142819837E8	0	7395	0.20269374311663668	2.686576363447042	5.586536795818202	413.666259765625	413.6836242675781
610	413.6945495605469	39.508518956					1	DETECTED	413.6945 m/z @39.51 [151020OFc1_NvH-0949-CRLM-1.raw]	413.6945495605469	39.508518956	0.281856102666667	97.5910781072	97.30922200453334	272704.84375	2.0374078798958227E8	0	7395	0.29438930562008636	1.3727602835789299	2.210988022608397	413.6846618652344	413.7032470703125
611	413.7133483886719	22.5169664925333					1	DETECTED	413.7133 m/z @22.52 [151020OFc1_NvH-0949-CRLM-1.raw]	413.7133483886719	22.5169664925333	4.00079365466667	98.0750812202667	94.07428756560003	591741.0625	2.3874102388739544E8	4	7395	10.875999491341345	0.9815039222213148	0.7136237977672781	413.703369140625	413.71588134765625
612	413.72601318359375	41.7559083213333					1	DETECTED	413.7260 m/z @41.76 [151020OFc1_NvH-0949-CRLM-1.raw]	413.72601318359375	41.7559083213333	4.31662961946667	99.1634289512	94.84679933173334	3443583.5	3.73690366122834E8	4	7395	0.21807531861423257	0.5066088549711798	0.022079400697737374	413.7160339355469	413.7359924316406
613	413.7427978515625	22.8485545557333					1	DETECTED	413.7428 m/z @22.85 [151020OFc1_NvH-0949-CRLM-1.raw]	413.7427978515625	22.8485545557333	4.36817268826667	94.9199838317333	90.55181114346664	852651.25	2.4987234839837468E8	2	7395	5.559002899490039	0.8946886553163762	0.4179261963843536	413.73602294921875	413.752685546875
614	413.75537109375	27.5057553869333					1	DETECTED	413.7554 m/z @27.51 [151020OFc1_NvH-0949-CRLM-1.raw]	413.75537109375	27.5057553869333	4.27938035866667	89.2918668384	85.01248647973333	359432.90625	2.2282019506663483E8	0	7395	11.011938150672599	2.3986761400648478	0.014051979590845694	413.75299072265625	413.7635192871094
615	413.7737731933594	31.5950781762667					1	DETECTED	413.7738 m/z @31.60 [151020OFc1_NvH-0949-CRLM-1.raw]	413.7737731933594	31.5950781762667	4.2387974008	97.1141544517333	92.8753570509333	1906136.625	3.0098617053077257E8	2	7395	14.146702162563155	0.5079875816508324	0.6508507643396317	413.7637939453125	413.78369140625
616	413.8225402832031	24.5947840616					1	DETECTED	413.8225 m/z @24.59 [151020OFc1_NvH-0949-CRLM-1.raw]	413.8225402832031	24.5947840616	2.30270647333333	99.7256079514667	97.42290147813337	118815.7265625	2.1222177275052673E8	0	7395	11.350017293990314	2.185146294516117	7.584025964572394	413.81256103515625	413.8317565917969
617	413.8460388183594	15.7603460277333					1	DETECTED	413.8460 m/z @15.76 [151020OFc1_NvH-0949-CRLM-1.raw]	413.8460388183594	15.7603460277333	5.48726052906667	99.4602334565333	93.97297292746663	108119.75	2.0874468927146408E8	0	7395	7.712838858865728	5.703753493534984	13.484974488529813	413.8360595703125	413.8558654785156
618	413.8660888671875	38.1341577010667					1	DETECTED	413.8661 m/z @38.13 [151020OFc1_NvH-0949-CRLM-1.raw]	413.8660888671875	38.1341577010667	0.2722268784	99.3168311264	99.044604248	863396.75	2.3209172376420772E8	0	7395	0.3149501888563151	0.5095900089615794	0.006880517711243142	413.85614013671875	413.8691101074219
619	413.8792724609375	19.5117859941333					1	DETECTED	413.8793 m/z @19.51 [151020OFc1_NvH-0949-CRLM-1.raw]	413.8792724609375	19.5117859941333	0.253245853333333	99.9426553874667	99.68940953413336	2692774.75	2.981954444060177E8	3	7395	0.19867564140362504	2.371994598737864	0.20564998353489108	413.8693542480469	413.88922119140625
620	413.8994445800781	30.5146295290667					1	DETECTED	413.8994 m/z @30.51 [151020OFc1_NvH-0949-CRLM-1.raw]	413.8994445800781	30.5146295290667	3.66413336133333	99.2207052234667	95.55657186213337	1650037.0	2.605911902980076E8	3	7395	16.809343440174167	0.5073719091387721	0.02094956885479927	413.8894958496094	413.909423828125
621	413.9103698730469	16.1194539882667					1	DETECTED	413.9104 m/z @16.12 [151020OFc1_NvH-0949-CRLM-1.raw]	413.9103698730469	16.1194539882667	1.52166913786667	98.8299780541333	97.30830891626664	708862.5625	2.4464109493566343E8	3	7395	14.434598785135591	1.4181988929237077	2.3264139878366032	413.9094543457031	413.92034912109375
622	413.9219055175781	27.3256113832					1	DETECTED	413.9219 m/z @27.33 [151020OFc1_NvH-0949-CRLM-1.raw]	413.9219055175781	27.3256113832	1.32369003013333	99.5839262122667	98.26023618213337	432265.65625	2.2922807091508493E8	0	7395	0.24345942682463573	2.7388188937964553	38.88966960317186	413.92059326171875	413.9317626953125
623	413.9641418457031	10.8523935824					1	DETECTED	413.9641 m/z @10.85 [151020OFc1_NvH-0949-CRLM-1.raw]	413.9641418457031	10.8523935824	0.006836092	99.9989922493333	99.9921561573333	3231613.25	2.801086967573666E8	4	7395	0.2622483086458356	1.5949061528279789	48.34069435036833	413.95416259765625	413.9740905761719
624	413.986083984375	25.7789414546667					1	DETECTED	413.9861 m/z @25.78 [151020OFc1_NvH-0949-CRLM-1.raw]	413.986083984375	25.7789414546667	0.4350273672	98.6210120810667	98.1859847138667	2503622.25	2.8036470252555364E8	4	7395	1.0100122627503545	5.129646407490485	1.3230205447885026	413.9761047363281	413.99591064453125
625	414.1786193847656	33.0806046341333					1	DETECTED	414.1786 m/z @33.08 [151020OFc1_NvH-0949-CRLM-1.raw]	414.1786193847656	33.0806046341333	7.50031708426667	95.8961367285333	88.39581964426664	74522.8515625	2.2720747739075816E8	0	7395	86.4174991151492	1.7278112975068474	2.6600524635443143	414.177001953125	414.17901611328125
626	414.1891174316406	22.7617054253333					1	DETECTED	414.1891 m/z @22.76 [151020OFc1_NvH-0949-CRLM-1.raw]	414.1891174316406	22.7617054253333	3.7606691856	96.4297659472	92.6690967616	115481.671875	2.0338128135339472E8	0	7395	15.758513198469705	2.548970735033991	5.974868683655255	414.1791687011719	414.19317626953125
627	414.20318603515625	18.0127052546667					1	DETECTED	414.2032 m/z @18.01 [151020OFc1_NvH-0949-CRLM-1.raw]	414.20318603515625	18.0127052546667	3.7887088008	97.6194568688	93.830748068	1123111.625	2.6203394451924786E8	3	7395	0.24382327023473493	1.1688891938515507	2.8509023607930883	414.1932373046875	414.2085876464844
628	414.2186279296875	34.3376259746667					1	DETECTED	414.2186 m/z @34.34 [151020OFc1_NvH-0949-CRLM-1.raw]	414.2186279296875	34.3376259746667	2.98582212773333	99.0681736912	96.08235156346667	2.6521898E7	7.49140607109487E8	2	7395	0.25655547652843325	0.507882998937008	0.0105700057394005	414.2086486816406	414.22015380859375
629	414.23016357421875	15.969001496					1	DETECTED	414.2302 m/z @15.97 [151020OFc1_NvH-0949-CRLM-1.raw]	414.23016357421875	15.969001496	3.5781297408	99.9426553874667	96.3645256466667	2.6749092E7	6.86681754132294E8	3	7395	0.20096045747905045	53.69457666273971	0.7639309433062477	414.2201843261719	414.2401428222656
630	414.2486877441406	90.6747612125333					1	DETECTED	414.2487 m/z @90.67 [151020OFc1_NvH-0949-CRLM-1.raw]	414.2486877441406	90.6747612125333	3.21670234453333	99.9708154914667	96.75411314693336	9362413.0	5.35859031334544E8	2	7395	0.07568626145221913	0.5076390401114219	0.008165833215665885	414.24017333984375	414.2586669921875
631	414.2702941894531	43.6939280757333					1	DETECTED	414.2703 m/z @43.69 [151020OFc1_NvH-0949-CRLM-1.raw]	414.2702941894531	43.6939280757333	0.006836092	99.989454664	99.98261857199999	1494316.125	2.8176944721038634E8	2	7395	1.815486773664169	11.693790390963953	0.06063006592171214	414.26031494140625	414.2750549316406
632	414.2850646972656	92.6100226176					1	DETECTED	414.2851 m/z @92.61 [151020OFc1_NvH-0949-CRLM-1.raw]	414.2850646972656	92.6100226176	1.17982503173333	99.9426553874667	98.76283035573337	4521810.5	3.25122743926926E8	2	7395	0.15782756440455614	0.5016218188727655	0.002213769068858808	414.27508544921875	414.293212890625
633	414.3002624511719	91.2083696565333					1	DETECTED	414.3003 m/z @91.21 [151020OFc1_NvH-0949-CRLM-1.raw]	414.3002624511719	91.2083696565333	4.66579046106667	93.0549115818667	88.38912112080004	185866.3125	1.8546835547572398E8	0	7395	0.06277522557400061	0.5454120919588333	0.8666158271429741	414.296142578125	414.3100280761719
634	414.32122802734375	91.9723257997333					1	DETECTED	414.3212 m/z @91.97 [151020OFc1_NvH-0949-CRLM-1.raw]	414.32122802734375	91.9723257997333	0.243898209866667	99.9615610845333	99.71766287466663	112186.1953125	2.0414351154445514E8	0	7395	1.4133094301957385	0.5023321751467017	0.4216445029397745	414.31292724609375	414.3299865722656
635	414.3573303222656	90.8328557336					1	DETECTED	414.3573 m/z @90.83 [151020OFc1_NvH-0949-CRLM-1.raw]	414.3573303222656	90.8328557336	0.168290834666667	99.2588214936	99.09053065893333	74702.609375	1.9432017879084504E8	0	7395	1.2809481421221136	0.5419784684360919	0.015652732753214542	414.34747314453125	414.3670654296875
636	414.4653625488281	10.8879138312					1	DETECTED	414.4654 m/z @10.89 [151020OFc1_NvH-0949-CRLM-1.raw]	414.4653625488281	10.8879138312	1.37753981306667	96.1630024197333	94.78546260666663	1343778.625	2.2881711279998982E8	0	7395	0.19806885532322127	0.5315222387747854	0.5519757010221928	414.45538330078125	414.4751281738281
637	414.4872131347656	25.7899372138667					1	DETECTED	414.4872 m/z @25.79 [151020OFc1_NvH-0949-CRLM-1.raw]	414.4872131347656	25.7899372138667	3.90751342133333	94.6922694885333	90.78475606719996	564819.125	2.3258467355508247E8	0	7395	0.9818109425640955	1.7947781145792443	0.4735273094537564	414.47723388671875	414.4970703125
638	414.5245666503906	57.0834076752					1	DETECTED	414.5246 m/z @57.08 [151020OFc1_NvH-0949-CRLM-1.raw]	414.5245666503906	57.0834076752	4.0512336312	83.5155684682667	79.46433483706669	110434.6015625	2.124574956310578E8	3	7395	76.68763212513238	0.7613927090038164	0.5260522203109235	414.5146789550781	414.5250549316406
639	414.53509521484375	14.3787472813333					1	DETECTED	414.5351 m/z @14.38 [151020OFc1_NvH-0949-CRLM-1.raw]	414.53509521484375	14.3787472813333	0.746800882666667	88.1040908445333	87.35728996186664	155635.265625	2.146552526687629E8	0	7395	18.774054845857847	5.787624795715275	1.2984598197254686	414.5251770019531	414.53558349609375
640	414.54571533203125	17.2682200813333					1	DETECTED	414.5457 m/z @17.27 [151020OFc1_NvH-0949-CRLM-1.raw]	414.54571533203125	17.2682200813333	1.97589740213333	98.8015893674667	96.82569196533338	730208.1875	2.6616370215613478E8	3	7395	0.9549970726250763	0.5148023600507861	1.4815868863517425	414.5357360839844	414.55377197265625
641	414.5638122558594	15.9570172085333					1	DETECTED	414.5638 m/z @15.96 [151020OFc1_NvH-0949-CRLM-1.raw]	414.5638122558594	15.9570172085333	1.7137086712	99.144330804	97.43062213280001	1.6886312E7	5.6029867078524E8	3	7395	0.19192064717029567	1.7042430227157475	8.652724370867695	414.55389404296875	414.57379150390625
642	414.57427978515625	22.4742980210667					1	DETECTED	414.5743 m/z @22.47 [151020OFc1_NvH-0949-CRLM-1.raw]	414.57427978515625	22.4742980210667	3.98956463253333	80.5818724808	76.59230784826667	282511.90625	1.864301918867536E8	0	7395	0.1916728087763886	3.0621023028094903	5.121537817573141	414.573974609375	414.57916259765625
643	414.58917236328125	42.2678276458667					1	DETECTED	414.5892 m/z @42.27 [151020OFc1_NvH-0949-CRLM-1.raw]	414.58917236328125	42.2678276458667	4.06216194826667	95.6552942672	91.59313231893333	301964.15625	2.45714234116835E8	0	7395	0.07102048339207556	1.3975358611203117	1.451289213609534	414.5791931152344	414.5919189453125
644	414.60198974609375	41.9207146026667					1	DETECTED	414.6020 m/z @41.92 [151020OFc1_NvH-0949-CRLM-1.raw]	414.60198974609375	41.9207146026667	3.5411445904	99.9615610845333	96.4204164941333	1015035.8125	2.3589496409009036E8	3	7395	0.1207830376039496	0.5837066501618547	1.503325550143865	414.59222412109375	414.6119384765625
645	414.6864929199219	44.7209267696					1	DETECTED	414.6865 m/z @44.72 [151020OFc1_NvH-0949-CRLM-1.raw]	414.6864929199219	44.7209267696	2.2389616456	96.9526394122667	94.7136777666667	226756.828125	2.332998797335387E8	2	7395	32.82610281016176	1.2769661051055803	1.6309986436815755	414.676513671875	414.69586181640625
646	414.70587158203125	51.138542148					1	DETECTED	414.7059 m/z @51.14 [151020OFc1_NvH-0949-CRLM-1.raw]	414.70587158203125	51.138542148	3.0503896984	98.3599609533333	95.3095712549333	247172.96875	2.0327342974797067E8	0	7395	43.69180692442113	1.0126419762689898	1.416552185045099	414.6958923339844	414.7099914550781
647	414.7200012207031	34.3025341658667					1	DETECTED	414.7200 m/z @34.30 [151020OFc1_NvH-0949-CRLM-1.raw]	414.7200012207031	34.3025341658667	1.840207276	98.8774447226667	97.0372374466667	1.2902364E7	4.6786990442966634E8	2	7395	0.2128562087223358	0.5143535708521249	0.018921552150929853	414.71002197265625	414.72991943359375
648	414.73223876953125	21.9379253050667					1	DETECTED	414.7322 m/z @21.94 [151020OFc1_NvH-0949-CRLM-1.raw]	414.73223876953125	21.9379253050667	4.0512336312	97.2096241664	93.1583905352	648987.25	2.851075215178484E8	0	7395	5.409574489635325	0.6714379145545004	11.458722626542519	414.7300109863281	414.74053955078125
649	414.75054931640625	9.1651129448					1	DETECTED	414.7505 m/z @9.17 [151020OFc1_NvH-0949-CRLM-1.raw]	414.75054931640625	9.1651129448	3.90751342133333	98.4965681432	94.58905472186666	1593947.75	3.0945469175589275E8	2	7395	37.227223666186006	6.627719019327503	1.664743743064876	414.7405700683594	414.760498046875
650	414.7633972167969	25.432858024					1	DETECTED	414.7634 m/z @25.43 [151020OFc1_NvH-0949-CRLM-1.raw]	414.7633972167969	25.432858024	1.47643445466667	91.9067722016	90.43033774693333	469485.875	2.6569666557709435E8	2	7395	0.14559772415191574	2.897507521470114	11.828068167168068	414.76055908203125	414.7681884765625
651	414.7781982421875	15.0962843618667					1	DETECTED	414.7782 m/z @15.10 [151020OFc1_NvH-0949-CRLM-1.raw]	414.7781982421875	15.0962843618667	4.01008777653333	81.7227263946667	77.71263861813337	837233.9375	2.1803962334226942E8	0	7395	0.1454531195493498	1.5649660803475254	2.2851372081870385	414.7682189941406	414.78790283203125
652	414.861328125	22.8006821272					1	DETECTED	414.8613 m/z @22.80 [151020OFc1_NvH-0949-CRLM-1.raw]	414.861328125	22.8006821272	3.3762340712	97.8003126997333	94.4240786285333	109253.1640625	2.058866946039062E8	0	7395	34.23805174033798	2.827626724482284	4.667157088312132	414.8515930175781	414.86492919921875
653	414.87493896484375	29.4603351810667					1	DETECTED	414.8749 m/z @29.46 [151020OFc1_NvH-0949-CRLM-1.raw]	414.87493896484375	29.4603351810667	0.864499784	99.9426553874667	99.0781556034667	831995.8125	2.6104721316446546E8	3	7395	12.343271720525095	0.5115075843101135	0.024586781830714572	414.8649597167969	414.88482666015625
654	414.88763427734375	32.6996383768					1	DETECTED	414.8876 m/z @32.70 [151020OFc1_NvH-0949-CRLM-1.raw]	414.88763427734375	32.6996383768	0.809900134133333	99.8674127154667	99.05751258133337	425228.8125	2.1183745847980845E8	0	7395	0.13616345717277767	1.9303607161710103	0.001028743926918142	414.8849792480469	414.8877868652344
655	414.8977966308594	15.9570172085333					1	DETECTED	414.8978 m/z @15.96 [151020OFc1_NvH-0949-CRLM-1.raw]	414.8977966308594	15.9570172085333	0.006836092	99.8010108658667	99.7941747738667	6426686.5	3.910650324015282E8	3	7395	0.2158874715148098	0.9450794707523855	0.31256541825358064	414.8878173828125	414.90777587890625
656	414.91162109375	6.35969419626667					1	DETECTED	414.9116 m/z @6.36 [151020OFc1_NvH-0949-CRLM-1.raw]	414.91162109375	6.35969419626667	0.1115750472	99.9989922493333	99.88741720213329	195149.203125	2.1230752615713418E8	3	7395	10.05830279155343	1.0846523027229618	20.856788764114196	414.9078063964844	414.9216003417969
657	414.9359436035156	41.8756735688					1	DETECTED	414.9359 m/z @41.88 [151020OFc1_NvH-0949-CRLM-1.raw]	414.9359436035156	41.8756735688	0.1777115472	99.9615610845333	99.7838495373333	324298.53125	2.3373712352395967E8	0	7395	3.551318540471165	1.4855103497767865	0.005795365110314699	414.92596435546875	414.9459228515625
658	414.9544372558594	13.8699381485333					1	DETECTED	414.9544 m/z @13.87 [151020OFc1_NvH-0949-CRLM-1.raw]	414.9544372558594	13.8699381485333	0.0925746656	99.848378776	99.7558041104	216821.96875	2.2637902863012508E8	0	7395	30.963814312682196	6.493105926536841	0.008161654872917213	414.9459533691406	414.9580993652344
659	414.9681396484375	19.9704869901333					1	DETECTED	414.9681 m/z @19.97 [151020OFc1_NvH-0949-CRLM-1.raw]	414.9681396484375	19.9704869901333	0.006836092	99.9426553874667	99.9358192954667	241603.234375	2.2292129066705742E8	0	7395	12.555784941415176	2.565516456602432	8.326544714983026	414.9581604003906	414.9728698730469
660	414.9830017089844	34.6281742626667					1	DETECTED	414.9830 m/z @34.63 [151020OFc1_NvH-0949-CRLM-1.raw]	414.9830017089844	34.6281742626667	0.006836092	98.3318032130667	98.3249671210667	338264.0625	2.3801755174831912E8	0	7395	0.10074007542571195	1.7922722614711908	4.1277846928950765	414.9730224609375	414.992919921875
661	414.9996643066406	38.6803845912					1	DETECTED	414.9997 m/z @38.68 [151020OFc1_NvH-0949-CRLM-1.raw]	414.9996643066406	38.6803845912	0.348798710666667	99.9708154914667	99.62201678080002	154623.484375	2.4874745604386386E8	0	7395	90.0274972665165	1.4270085710129161	2.191311495454644	414.99310302734375	415.0091247558594
662	415.0394287109375	35.7795695869333					1	DETECTED	415.0394 m/z @35.78 [151020OFc1_NvH-0949-CRLM-1.raw]	415.0394287109375	35.7795695869333	0.006836092	99.9989922493333	99.9921561573333	75377.7265625	2.082939320702214E8	0	7395	81.33454622460391	1.3605907824299273	1.7326872873597137	415.02960205078125	415.0394287109375
663	415.04949951171875	29.6732808216					1	DETECTED	415.0495 m/z @29.67 [151020OFc1_NvH-0949-CRLM-1.raw]	415.04949951171875	29.6732808216	0.0925746656	99.9989922493333	99.9064175837333	103868.3046875	2.221529697376885E8	0	7395	0.23096280661298962	1.691563195865707	2.4834709398835906	415.0395202636719	415.05908203125
664	415.0633239746094	58.5320080661333					1	DETECTED	415.0633 m/z @58.53 [151020OFc1_NvH-0949-CRLM-1.raw]	415.0633239746094	58.5320080661333	0.0451108250666667	99.9801444562667	99.93503363120003	86797.5859375	2.413764545412605E8	0	7395	99.46710448078834	0.856069381160224	0.7153453160754956	415.05975341796875	415.0726318359375
665	415.0980224609375	42.4714591032					1	DETECTED	415.0980 m/z @42.47 [151020OFc1_NvH-0949-CRLM-1.raw]	415.0980224609375	42.4714591032	0.02637758	99.989454664	99.96307708399999	84415.9609375	2.3788181004702717E8	0	7395	74.99442998329494	1.1145074576740657	1.2357567355031431	415.0966796875	415.1073913574219
666	415.1861572265625	24.5852034258667					1	DETECTED	415.1862 m/z @24.59 [151020OFc1_NvH-0949-CRLM-1.raw]	415.1861572265625	24.5852034258667	3.7887088008	99.5934840832	95.8047752824	792936.75	2.3893662233291662E8	2	7395	0.18190537406445628	0.5085860435688989	0.023565460476451437	415.17694091796875	415.1961364746094
667	415.2035827636719	27.3256113832					1	DETECTED	415.2036 m/z @27.33 [151020OFc1_NvH-0949-CRLM-1.raw]	415.2035827636719	27.3256113832	4.08430157466667	97.2189342917333	93.13463271706664	313564.03125	2.328076150471765E8	3	7395	2.5169343266991113	2.861787113084161	0.849330211347493	415.1961669921875	415.20379638671875
668	415.21380615234375	32.6797611666667					1	DETECTED	415.2138 m/z @32.68 [151020OFc1_NvH-0949-CRLM-1.raw]	415.21380615234375	32.6797611666667	3.8273893192	99.2112470885333	95.3838577693333	3704630.75	3.771685762397869E8	2	7395	1.8139021799740789	0.5118956751951387	1.3924981064262612	415.2038269042969	415.2237854003906
669	415.23211669921875	15.9470374514667					1	DETECTED	415.2321 m/z @15.95 [151020OFc1_NvH-0949-CRLM-1.raw]	415.23211669921875	15.9470374514667	3.71073271253333	98.4965681432	94.78583543066667	1661861.25	2.945835731462782E8	2	7395	3.512482562531776	3.4979016837574264	28.80993268320561	415.22381591796875	415.23272705078125
670	415.24273681640625	30.7302150072					1	DETECTED	415.2427 m/z @30.73 [151020OFc1_NvH-0949-CRLM-1.raw]	415.24273681640625	30.7302150072	2.6907228112	97.9715110666667	95.28078825546669	5695267.5	5.483831889460824E8	2	7395	0.20652737164629542	6.175112153050327	2.5610172238808038	415.2327575683594	415.2527160644531
671	415.2548828125	33.4823354704					1	DETECTED	415.2549 m/z @33.48 [151020OFc1_NvH-0949-CRLM-1.raw]	415.2548828125	33.4823354704	4.0192227616	98.7826225376	94.763399776	3587245.25	3.1830759301776683E8	2	7395	0.14583761680074048	1.2848322836190276	25.009253933823636	415.25274658203125	415.2587585449219
672	415.2688293457031	50.9115962866667					1	DETECTED	415.2688 m/z @50.91 [151020OFc1_NvH-0949-CRLM-1.raw]	415.2688293457031	50.9115962866667	3.61517515013333	96.714486144	93.09931099386668	7389290.5	4.35127189575812E8	2	7395	14.894320988827474	0.5298149599815583	0.016506797786882476	415.25885009765625	415.27880859375
673	415.2879943847656	92.6005226546667					1	DETECTED	415.2880 m/z @92.60 [151020OFc1_NvH-0949-CRLM-1.raw]	415.2879943847656	92.6005226546667	8.3715488464	97.8574603957333	89.4859115493333	1154169.25	2.4821055342757282E8	2	7395	0.1964299693385101	0.5010893014069047	0.002573852157548345	415.2788391113281	415.2921142578125
674	415.3033447265625	91.2083696565333					1	DETECTED	415.3033 m/z @91.21 [151020OFc1_NvH-0949-CRLM-1.raw]	415.3033447265625	91.2083696565333	5.42976095893333	92.5173074037333	87.08754644479997	78818.390625	1.6429029487201583E8	0	7395	0.7860733493426579	0.5076297445661218	14.956065533529593	415.30267333984375	415.31201171875
675	415.32867431640625	27.7551071245333					1	DETECTED	415.3287 m/z @27.76 [151020OFc1_NvH-0949-CRLM-1.raw]	415.32867431640625	27.7551071245333	10.5766219930667	95.7397660429333	85.1631440498666	65986.6796875	1.9311502952668378E8	0	7395	80.32951835508445	2.4787734016740934	3.7599209412033194	415.31982421875	415.32867431640625
676	415.3414001464844	92.2817724634667					1	DETECTED	415.3414 m/z @92.28 [151020OFc1_NvH-0949-CRLM-1.raw]	415.3414001464844	92.2817724634667	10.7128218522667	94.1994730885333	83.4866512362666	91293.0078125	2.182722970083287E8	0	7395	1.173431316018764	0.5117550894715279	3.338714278293793	415.3369140625	415.34771728515625
677	415.3587951660156	28.0283852405333					1	DETECTED	415.3588 m/z @28.03 [151020OFc1_NvH-0949-CRLM-1.raw]	415.3587951660156	28.0283852405333	7.14892060453333	98.4164440594667	91.26752345493337	92056.96875	2.3071719902872446E8	0	7395	83.53981975702935	2.1855810253288697	3.04962738045884	415.349609375	415.36859130859375
678	415.44140625	46.0669804290667					1	DETECTED	415.4414 m/z @46.07 [151020OFc1_NvH-0949-CRLM-1.raw]	415.44140625	46.0669804290667	4.45692204453333	96.0489482082667	91.59202616373337	460564.0	2.1170134409523708E8	0	7395	0.0678567009517792	1.1431924784948018	1083.322656190922	415.4315185546875	415.4419250488281
679	415.4520263671875	22.8006821272					1	DETECTED	415.4520 m/z @22.80 [151020OFc1_NvH-0949-CRLM-1.raw]	415.4520263671875	22.8006821272	3.68256403413333	98.3507065186667	94.66814248453336	675287.8125	2.3096248550562945E8	4	7395	2.284865352978546	1.0648947756438323	3.7331051105265476	415.4423522949219	415.4619140625
680	415.4660339355469	22.3181956528					1	DETECTED	415.4660 m/z @22.32 [151020OFc1_NvH-0949-CRLM-1.raw]	415.4660339355469	22.3181956528	3.66413336133333	96.6179016224	92.95376826106667	216449.859375	2.173611991328734E8	0	7395	9.392611111137098	2.987086466432931	0.007189318400208059	415.4620666503906	415.47601318359375
681	415.524169921875	19.1176155298667					1	DETECTED	415.5242 m/z @19.12 [151020OFc1_NvH-0949-CRLM-1.raw]	415.524169921875	19.1176155298667	1.63240339626667	90.3729296298667	88.74052623360004	238326.09375	2.0612814571355617E8	0	7395	9.33625371576619	3.5723722725465477	0.030078511302824667	415.5141906738281	415.5312194824219
682	415.5412292480469	17.0450588162667					1	DETECTED	415.5412 m/z @17.05 [151020OFc1_NvH-0949-CRLM-1.raw]	415.5412292480469	17.0450588162667	3.14264064186667	97.7530680229333	94.61042738106664	482391.59375	2.334822204470312E8	3	7395	0.3003501591648359	0.7124918707712098	0.5553419745047851	415.5313720703125	415.5481872558594
683	415.5581970214844	32.1506506261333					1	DETECTED	415.5582 m/z @32.15 [151020OFc1_NvH-0949-CRLM-1.raw]	415.5581970214844	32.1506506261333	4.36817268826667	94.1803880042667	89.81221531600004	682457.0625	2.3745588426450235E8	3	7395	16.223825926099995	0.5115971090234621	0.33376704302549737	415.5482177734375	415.5681457519531
684	415.57080078125	37.042341464					1	DETECTED	415.5708 m/z @37.04 [151020OFc1_NvH-0949-CRLM-1.raw]	415.57080078125	37.042341464	2.49900835653333	92.1247949602667	89.62578660373337	234864.078125	2.3202165990778387E8	0	7395	75.66429003704214	1.3622008071277572	1.7228684920669564	415.5682067871094	415.5710754394531
685	415.5810852050781	45.5933650808					1	DETECTED	415.5811 m/z @45.59 [151020OFc1_NvH-0949-CRLM-1.raw]	415.5810852050781	45.5933650808	1.20679773173333	96.8480261928	95.64122846106667	1668869.875	2.8661842399384725E8	3	7395	10.705353085592883	0.679401762644314	0.4310012339194114	415.57110595703125	415.5906066894531
686	415.6424865722656	46.1004363005333					1	DETECTED	415.6425 m/z @46.10 [151020OFc1_NvH-0949-CRLM-1.raw]	415.6424865722656	46.1004363005333	5.63764407146667	97.2851838610667	91.64753978960003	97525.953125	2.011199641600993E8	0	7395	2.5230998768920685	1.1324915402620754	1.264983080524151	415.6333923339844	415.65167236328125
687	415.6836242675781	23.8599970293333					1	DETECTED	415.6836 m/z @23.86 [151020OFc1_NvH-0949-CRLM-1.raw]	415.6836242675781	23.8599970293333	4.70430044853333	96.8957234085333	92.19142295999997	607177.125	2.3713175737147248E8	0	7395	0.8473496554083759	0.5249879773612143	0.05019104701761009	415.673828125	415.69342041015625
688	415.6949157714844	32.7848561826667					1	DETECTED	415.6949 m/z @32.78 [151020OFc1_NvH-0949-CRLM-1.raw]	415.6949157714844	32.7848561826667	3.90751342133333	95.2731273818667	91.36561396053337	448994.59375	2.1592414954198453E8	0	7395	0.26619386982049065	1.8488017156534582	0.031141184731151038	415.6936340332031	415.7048034667969
689	415.7154541015625	32.65668036					1	DETECTED	415.7155 m/z @32.66 [151020OFc1_NvH-0949-CRLM-1.raw]	415.7154541015625	32.65668036	2.83822769386667	95.0399826229333	92.20175492906662	1514678.125	3.001288325214811E8	2	7395	1.7140772926189598	0.5252712211837641	0.5244341667652517	415.7054748535156	415.72454833984375
690	415.73455810546875	21.2734284605333					1	DETECTED	415.7346 m/z @21.27 [151020OFc1_NvH-0949-CRLM-1.raw]	415.73455810546875	21.2734284605333	3.77936928133333	99.8861786290667	96.10680934773337	3278206.0	3.998624657273533E8	2	7395	0.22083845841114425	1.925123749253786	6.6963921578463355	415.7245788574219	415.7425842285156
691	415.7525939941406	32.5911517845333					1	DETECTED	415.7526 m/z @32.59 [151020OFc1_NvH-0949-CRLM-1.raw]	415.7525939941406	32.5911517845333	4.57660395573333	97.31330039815	92.73669644241667	3367684.25	3.2479557989286214E8	2	7395	0.19741819878488798	0.5592679384547519	0.14558918974738097	415.74261474609375	415.76055908203125
692	415.77056884765625	26.5542641674667					1	DETECTED	415.7706 m/z @26.55 [151020OFc1_NvH-0949-CRLM-1.raw]	415.77056884765625	26.5542641674667	6.16198815866667	97.1907557285333	91.02876756986663	5303920.5	3.3998047228792465E8	2	7395	24.474886707899856	1.8703537463273119	185.57957435588716	415.7606201171875	415.780517578125
693	415.8531799316406	14.9398762245333					1	DETECTED	415.8532 m/z @14.94 [151020OFc1_NvH-0949-CRLM-1.raw]	415.8531799316406	14.9398762245333	0.0737064114666667	98.3221989386667	98.24849252720003	211854.71875	2.1851595510043532E8	0	7395	0.5103291411132798	6.601832124437988	8.915795845117053	415.8432312011719	415.85986328125
694	415.86993408203125	12.6596979317333					1	DETECTED	415.8699 m/z @12.66 [151020OFc1_NvH-0949-CRLM-1.raw]	415.86993408203125	12.6596979317333	0.9543173128	99.5744597274667	98.6201424146667	521874.53125	2.3489416511150333E8	3	7395	4.383507087184812	1.1375463703061695	0.6042207429872292	415.86004638671875	415.8799133300781
695	415.8806457519531	24.2822671554667					1	DETECTED	415.8806 m/z @24.28 [151020OFc1_NvH-0949-CRLM-1.raw]	415.8806457519531	24.2822671554667	4.26844042213333	80.1073737186667	75.83893329653337	362293.21875	2.379899917841874E8	3	7395	2.4815821803856615	2.5972982712524635	1.375129342586903	415.8799743652344	415.88214111328125
696	415.89215087890625	35.5462388434667					1	DETECTED	415.8922 m/z @35.55 [151020OFc1_NvH-0949-CRLM-1.raw]	415.89215087890625	35.5462388434667	1.08066808	99.3648804888	98.2842124088	920422.0	2.575318310607337E8	3	7395	21.599433446412355	0.7348232610007139	0.01975341593739468	415.8821716308594	415.89654541015625
697	415.90655517578125	23.5105572821333					1	DETECTED	415.9066 m/z @23.51 [151020OFc1_NvH-0949-CRLM-1.raw]	415.90655517578125	23.5105572821333	0.444564465066667	97.3225711978833	96.87800673281664	1110940.875	2.9380353121366715E8	3	7395	2.951183246949771	2.2116953561245714	0.18552596589625914	415.8966064453125	415.91619873046875
698	415.9210510253906	57.7066339381333					1	DETECTED	415.9211 m/z @57.71 [151020OFc1_NvH-0949-CRLM-1.raw]	415.9210510253906	57.7066339381333	3.81806686746667	98.7069111274667	94.88884426000003	456084.28125	2.2109281600429544E8	0	7395	0.04701244077047306	1.0158739847938671	1.0258584534357578	415.91656494140625	415.9309387207031
699	415.9344177246094	19.3916297941333					1	DETECTED	415.9344 m/z @19.39 [151020OFc1_NvH-0949-CRLM-1.raw]	415.9344177246094	19.3916297941333	0.06419394	99.450654736	99.38646079600001	177945.640625	2.193314064329234E8	0	7395	0.06801090556481526	2.571123804163229	3036.4734156714744	415.93145751953125	415.94439697265625
700	415.95648193359375	21.0278813448					1	DETECTED	415.9565 m/z @21.03 [151020OFc1_NvH-0949-CRLM-1.raw]	415.95648193359375	21.0278813448	0.006836092	99.9144554485333	99.9076193565333	714490.8125	2.184383794608523E8	4	7395	0.1284156082247634	0.565440780676501	0.11631322179814704	415.9465026855469	415.963134765625
701	415.97314453125	38.5399868293333					1	DETECTED	415.9731 m/z @38.54 [151020OFc1_NvH-0949-CRLM-1.raw]	415.97314453125	38.5399868293333	1.49464636666667	99.8861786290667	98.39153226240003	1205256.875	2.530918910235801E8	4	7395	0.1527359599370257	0.6596713155177264	0.004666925711025788	415.9631652832031	415.9830322265625
702	415.9906005859375	42.2678276458667					1	DETECTED	415.9906 m/z @42.27 [151020OFc1_NvH-0949-CRLM-1.raw]	415.9906005859375	42.2678276458667	0.06419394	99.989454664	99.925260724	289291.03125	2.1270767393843582E8	0	7395	37.627754157024626	1.2418657338908317	1.4800360762981657	415.9831848144531	416.00048828125
703	416.0421142578125	23.6046124232					1	DETECTED	416.0421 m/z @23.60 [151020OFc1_NvH-0949-CRLM-1.raw]	416.0421142578125	23.6046124232	0.0356943437333333	99.9989922493333	99.96329790559996	95981.09375	2.2662571840262744E8	0	7395	85.89285124711036	2.514535177619687	4.4130229046714975	416.0321350097656	416.0520324707031
704	416.1764831542969	13.9244026288					1	DETECTED	416.1765 m/z @13.92 [151020OFc1_NvH-0949-CRLM-1.raw]	416.1764831542969	13.9244026288	3.58725874453333	95.5813950736	91.99413632906668	172931.109375	2.101821322090424E8	0	7395	8.897547963725495	4.225903284397845	7.441090975531382	416.1672668457031	416.17864990234375
705	416.1888122558594	19.2317339845333					1	DETECTED	416.1888 m/z @19.23 [151020OFc1_NvH-0949-CRLM-1.raw]	416.1888122558594	19.2317339845333	0.02637758	97.42660491735	97.40022733735	306914.15625	2.3151476766848558E8	3	7395	0.12600279866817843	0.557581901238349	0.013311184283806673	416.1790466308594	416.1977233886719
706	416.207763671875	21.0572187658667					1	DETECTED	416.2078 m/z @21.06 [151020OFc1_NvH-0949-CRLM-1.raw]	416.207763671875	21.0572187658667	2.4440066776	99.450654736	97.0066480584	523857.84375	2.5428657356408018E8	3	7395	2.1203882486994914	0.5665030694919071	0.924946527334818	416.19793701171875	416.21771240234375
707	416.2217102050781	19.3620460933333					1	DETECTED	416.2217 m/z @19.36 [151020OFc1_NvH-0949-CRLM-1.raw]	416.2217102050781	19.3620460933333	4.10365289226667	99.3168311264	95.21317823413334	423521.5625	2.570779617885199E8	3	7395	3.1832111880407936	0.5729076087607409	1.4777687350294337	416.2177734375	416.2223205566406
708	416.2323303222656	46.8196907429333					1	DETECTED	416.2323 m/z @46.82 [151020OFc1_NvH-0949-CRLM-1.raw]	416.2323303222656	46.8196907429333	2.32083393573333	99.9237844354667	97.60295049973337	2748735.75	4.5625592819080746E8	3	7395	27.85598686112288	0.6527488172488823	0.015803829737097225	416.22235107421875	416.2403259277344
709	416.2503356933594	29.843359872					1	DETECTED	416.2503 m/z @29.84 [151020OFc1_NvH-0949-CRLM-1.raw]	416.2503356933594	29.843359872	3.970477384	99.4221150434667	95.4516376594667	1.18793712E8	2.2239028036159368E9	2	7395	0.20911042773578714	1.5303166801884145	1.7393068107236016	416.2403564453125	416.2602844238281
710	416.26416015625	90.4222145952					1	DETECTED	416.2642 m/z @90.42 [151020OFc1_NvH-0949-CRLM-1.raw]	416.26416015625	90.4222145952	4.43829070346667	99.3840636802667	94.94577297680004	2832771.25	3.7589973275517493E8	3	7395	5.897712147073037	0.5092824766354404	0.015496848037203893	416.26043701171875	416.2735900878906
711	416.27655029296875	55.8052836165333					1	DETECTED	416.2766 m/z @55.81 [151020OFc1_NvH-0949-CRLM-1.raw]	416.27655029296875	55.8052836165333	8.5527505904	55.8052836165333	47.2525330261333	43096.25390625	8.198028476452628E7	0	7395	47.140068520408235	0.5	null	416.2744140625	416.27655029296875
712	416.28656005859375	46.04900558					1	DETECTED	416.2866 m/z @46.05 [151020OFc1_NvH-0949-CRLM-1.raw]	416.28656005859375	46.04900558	8.5786777904	98.6880654261333	90.1093876357333	339464.0	2.2046376648004302E8	0	7395	2.5260924986553803	1.104534028187383	18.439034377846543	416.2767028808594	416.2953796386719
713	416.3016662597656	89.8034071712					1	DETECTED	416.3017 m/z @89.80 [151020OFc1_NvH-0949-CRLM-1.raw]	416.3016662597656	89.8034071712	34.9303106650667	98.3030785112	63.3727678461333	242504.796875	1.6401539596463734E8	0	7395	0.9173278459835785	1.1230507511837033	0.9220169681745067	416.29913330078125	416.3096923828125
714	416.33746337890625	91.0191492693333					1	DETECTED	416.3375 m/z @91.02 [151020OFc1_NvH-0949-CRLM-1.raw]	416.33746337890625	91.0191492693333	4.6562969104	99.4125967688	94.7562998584	95493.53125	2.4525507066888165E8	0	7395	1.4137891150487718	0.5061907931544912	4.088033768368174	416.3284606933594	416.3474426269531
715	416.36785888671875	36.3459072210667					1	DETECTED	416.3679 m/z @36.35 [151020OFc1_NvH-0949-CRLM-1.raw]	416.36785888671875	36.3459072210667	0.006836092	99.8010108658667	99.7941747738667	92134.8125	2.321786670124582E8	0	7395	89.55053573285659	1.4024151810255474	1.6557141776230977	416.3580322265625	416.3776550292969
716	416.4584655761719	21.0729958194667					1	DETECTED	416.4585 m/z @21.07 [151020OFc1_NvH-0949-CRLM-1.raw]	416.4584655761719	21.0729958194667	3.44959827306667	73.2726576810667	69.82305940800003	330581.65625	1.8576535807176223E8	0	7395	0.06887966211746743	2.01971580871078	0.0028666339894552685	416.4487609863281	416.4646911621094
717	416.4747009277344	38.5399868293333					1	DETECTED	416.4747 m/z @38.54 [151020OFc1_NvH-0949-CRLM-1.raw]	416.4747009277344	38.5399868293333	1.86730268506667	96.1821552552	94.31485257013333	501041.0	2.304035143101372E8	0	7395	13.840514718089459	0.7019685403287792	0.6632839468837622	416.4647216796875	416.48114013671875
718	416.4921569824219	43.6939280757333					1	DETECTED	416.4922 m/z @43.69 [151020OFc1_NvH-0949-CRLM-1.raw]	416.4921569824219	43.6939280757333	3.02295069946667	99.6407228850667	96.61777218560002	1216164.625	2.3941531177492177E8	0	7395	0.0923314063052274	0.5447752806232428	0.00711030274809794	416.4822692871094	416.5020446777344
719	416.51080322265625	13.8699381485333					1	DETECTED	416.5108 m/z @13.87 [151020OFc1_NvH-0949-CRLM-1.raw]	416.51080322265625	13.8699381485333	4.99750972053333	98.8206868322667	93.82317711173337	125959.8515625	2.2164551227212292E8	0	7395	0.16731933247076292	5.761778265799652	0.02788535126160013	416.5024108886719	416.5127868652344
720	416.5228576660156	19.8746630917333					1	DETECTED	416.5229 m/z @19.87 [151020OFc1_NvH-0949-CRLM-1.raw]	416.5228576660156	19.8746630917333	4.16600227013333	95.8291004381333	91.66309816799996	405088.375	2.0247216641402125E8	0	7395	0.1315768224093965	0.5446616004275315	0.5723325326108942	416.5129089355469	416.5328063964844
721	416.5358581542969	10.3414350410667					1	DETECTED	416.5359 m/z @10.34 [151020OFc1_NvH-0949-CRLM-1.raw]	416.5358581542969	10.3414350410667	4.28881542106667	82.520273056	78.23145763493332	374638.84375	1.933888676732746E8	0	7395	0.2710306041114787	0.950096226410327	9.694073909853227	416.532958984375	416.53765869140625
722	416.54766845703125	27.743397044					1	DETECTED	416.5477 m/z @27.74 [151020OFc1_NvH-0949-CRLM-1.raw]	416.54766845703125	27.743397044	3.75130463946667	92.591674844	88.84037020453333	697353.25	2.260562010719623E8	3	7395	0.07831678052634317	0.6767801742350805	0.14905061325373753	416.5376892089844	416.5494079589844
723	416.5594177246094	39.4638094861333					1	DETECTED	416.5594 m/z @39.46 [151020OFc1_NvH-0949-CRLM-1.raw]	416.5594177246094	39.4638094861333	3.6243124704	97.0760797749333	93.4517673045333	7189747.0	4.5480996508386797E8	3	7395	14.64906252228613	0.5562496543645743	0.5015039634032997	416.5494689941406	416.56939697265625
724	416.5694580078125	23.0221839301333					1	DETECTED	416.5695 m/z @23.02 [151020OFc1_NvH-0949-CRLM-1.raw]	416.5694580078125	23.0221839301333	3.7606691856	97.6677791744	93.9071099888	457031.28125	2.3671315664070633E8	0	7395	11.538434006954223	2.7942525138706076	224.2344093963778	416.5694274902344	416.5794372558594
725	416.5813293457031	11.7984826672					1	DETECTED	416.5813 m/z @11.80 [151020OFc1_NvH-0949-CRLM-1.raw]	416.5813293457031	11.7984826672	3.32077825546667	98.7923472890667	95.47156903360003	181177.734375	2.2311905356972575E8	0	7395	34.42781942032771	6.096268623784251	2.4734189393165775	416.5794677734375	416.588134765625
726	416.5981750488281	54.0688524304					1	DETECTED	416.5982 m/z @54.07 [151020OFc1_NvH-0949-CRLM-1.raw]	416.5981750488281	54.0688524304	3.9801126872	99.7821882589333	95.8020755717333	554895.0	2.3549325249507177E8	0	7395	0.2601657589183617	1.0298871267139966	0.0038946442645857223	416.58831787109375	416.6078796386719
727	416.7079772949219	49.709795796					1	DETECTED	416.7080 m/z @49.71 [151020OFc1_NvH-0949-CRLM-1.raw]	416.7079772949219	49.709795796	3.44959827306667	98.3221989386667	94.87260066560003	1141030.875	2.5051805051757002E8	2	7395	29.175059308262984	0.5044660328343338	0.012818486942925917	416.6980285644531	416.71795654296875
728	416.7236633300781	21.041958456					1	DETECTED	416.7237 m/z @21.04 [151020OFc1_NvH-0949-CRLM-1.raw]	416.7236633300781	21.041958456	3.86548743066667	99.4983726357333	95.63288520506663	394144.5625	2.286307416850317E8	0	7395	8.44008067723028	4.138814798851892	0.5066121967142696	416.718017578125	416.7237243652344
729	416.7337341308594	19.7388756197333					1	DETECTED	416.7337 m/z @19.74 [151020OFc1_NvH-0949-CRLM-1.raw]	416.7337341308594	19.7388756197333	2.67247537946667	94.7215611448	92.04908576533333	934278.8125	2.779377008106046E8	2	7395	12.955219327123519	6.094800949610398	0.9267776657530913	416.7237548828125	416.7412109375
730	416.751220703125	29.8568123970667					1	DETECTED	416.7512 m/z @29.86 [151020OFc1_NvH-0949-CRLM-1.raw]	416.751220703125	29.8568123970667	4.26844042213333	96.9815210093333	92.71308058719998	5.1342136E7	1.1386820619084053E9	2	7395	0.21558848152082533	0.5991482204577009	1.5999399608992113	416.7412414550781	416.7605895996094
731	416.77435302734375	26.5736450272					1	DETECTED	416.7744 m/z @26.57 [151020OFc1_NvH-0949-CRLM-1.raw]	416.77435302734375	26.5736450272	5.80281280773333	99.7915297901333	93.98871698239996	484955.90625	2.1985662366457003E8	0	7395	0.14413678929726004	3.074461650840976	166.04331325246432	416.764892578125	416.78424072265625
732	416.8426208496094	41.6827429642667					1	DETECTED	416.8426 m/z @41.68 [151020OFc1_NvH-0949-CRLM-1.raw]	416.8426208496094	41.6827429642667	1.63240339626667	99.1825514693333	97.55014807306664	245738.59375	2.2773966632230815E8	0	7395	18.02008241824783	1.3557317252543633	2.0662146302342905	416.8326721191406	416.8469543457031
733	416.8570251464844	19.9704869901333					1	DETECTED	416.8570 m/z @19.97 [151020OFc1_NvH-0949-CRLM-1.raw]	416.8570251464844	19.9704869901333	0.864499784	99.989454664	99.12495487999999	320480.4375	2.2051200359280622E8	0	7395	0.9137258742662873	3.7507800857968014	0.0066407816235178226	416.8471374511719	416.86651611328125
734	416.87652587890625	20.1570557328					1	DETECTED	416.8765 m/z @20.16 [151020OFc1_NvH-0949-CRLM-1.raw]	416.87652587890625	20.1570557328	1.06263054986667	99.9708154914667	98.90818494160003	1114611.0	2.472783134600061E8	3	7395	11.09594723725955	1.9608037159923193	0.8387168196819406	416.8665466308594	416.8839111328125
735	416.8939208984375	39.508518956					1	DETECTED	416.8939 m/z @39.51 [151020OFc1_NvH-0949-CRLM-1.raw]	416.8939208984375	39.508518956	1.0445457568	99.9708154914667	98.92626973466669	4904197.5	3.624760875388877E8	3	7395	14.666491773085795	0.665269934756006	0.4463244984537273	416.8839416503906	416.90380859375
736	416.918701171875	33.9623155261333					1	DETECTED	416.9187 m/z @33.96 [151020OFc1_NvH-0949-CRLM-1.raw]	416.918701171875	33.9623155261333	1.21583088666667	99.9237844354667	98.70795354880003	577166.1875	2.412137671211636E8	0	7395	0.20267828502639418	0.7076390954093816	0.5536798998416083	416.9087829589844	416.9286193847656
737	416.9476013183594	7.35795589573333					1	DETECTED	416.9476 m/z @7.36 [151020OFc1_NvH-0949-CRLM-1.raw]	416.9476013183594	7.35795589573333	2.38496789066667	99.5744597274667	97.18949183680003	102239.2421875	2.3011522704537177E8	0	7395	19.64372063395161	0.5091865041250747	0.652647411115757	416.9430236816406	416.95721435546875
738	416.9672546386719	26.0341763189333					1	DETECTED	416.9673 m/z @26.03 [151020OFc1_NvH-0949-CRLM-1.raw]	416.9672546386719	26.0341763189333	0.652801786933333	99.5650510421333	98.91224925519997	284656.125	2.3220103728215396E8	0	7395	10.222606666720853	2.4275364522029754	0.20659089321244276	416.9573059082031	416.9770202636719
739	417.0080871582031	47.0022863581333					1	DETECTED	417.0081 m/z @47.00 [151020OFc1_NvH-0949-CRLM-1.raw]	417.0080871582031	47.0022863581333	0.9814193736	99.9520485301333	98.97062915653329	356148.15625	2.3411044127179596E8	0	7395	2.8238465853216255	1.2357139557086343	0.006866127610311206	416.9981994628906	417.01806640625
740	417.0287780761719	32.6996383768					1	DETECTED	417.0288 m/z @32.70 [151020OFc1_NvH-0949-CRLM-1.raw]	417.0287780761719	32.6996383768	0.006836092	99.9989922493333	99.9921561573333	210811.75	2.2710559548874357E8	0	7395	19.080678573208882	1.8024507535399261	3.251575623186445	417.01904296875	417.0383605957031
741	417.05438232421875	34.8432324554667					1	DETECTED	417.0544 m/z @34.84 [151020OFc1_NvH-0949-CRLM-1.raw]	417.05438232421875	34.8432324554667	0.310622489333333	99.9332427106667	99.62262022133338	109831.4453125	2.113565710118857E8	0	7395	90.15062108047455	1.4148025318997397	1.8483796243385322	417.04443359375	417.0629577636719
742	417.11492919921875	49.2084201456					1	DETECTED	417.1149 m/z @49.21 [151020OFc1_NvH-0949-CRLM-1.raw]	417.11492919921875	49.2084201456	12.0391754672	95.232872168	83.1936967008	76200.703125	2.244566964472954E8	0	7395	81.9866339056424	1.1043470321966105	1.2029236367121414	417.1054992675781	417.1211853027344
743	417.1420593261719	30.9120436976					1	DETECTED	417.1421 m/z @30.91 [151020OFc1_NvH-0949-CRLM-1.raw]	417.1420593261719	30.9120436976	11.9852575432	94.219629488	82.23437194479999	65795.203125	2.0511941789468732E8	0	7395	78.76213649087984	2.1724335889345525	3.3448671778691055	417.132568359375	417.14422607421875
744	417.17413330078125	8.21031284186667					1	DETECTED	417.1741 m/z @8.21 [151020OFc1_NvH-0949-CRLM-1.raw]	417.17413330078125	8.21031284186667	4.11315268213333	93.1018337989333	88.98868111679997	99582.75	1.923338348939771E8	0	7395	0.21469451371865667	10.859800160044475	0.5160855433095465	417.16485595703125	417.1773681640625
745	417.1874084472656	9.41117857386667					1	DETECTED	417.1874 m/z @9.41 [151020OFc1_NvH-0949-CRLM-1.raw]	417.1874084472656	9.41117857386667	2.138920704	99.1161814714667	96.9772607674667	265091.0625	2.1953663126158994E8	3	7395	0.09361952174111998	0.919259645200216	13.39577702612871	417.17742919921875	417.1935119628906
746	417.2035217285156	34.815065908					1	DETECTED	417.2035 m/z @34.82 [151020OFc1_NvH-0949-CRLM-1.raw]	417.2035217285156	34.815065908	2.4440066776	99.9801444562667	97.5361377786667	1279262.125	3.0408159558797085E8	3	7395	0.17152343521326685	1.238692637300518	3.877426621262934	417.19354248046875	417.2135009765625
747	417.2151794433594	20.6550522242667					1	DETECTED	417.2152 m/z @20.66 [151020OFc1_NvH-0949-CRLM-1.raw]	417.2151794433594	20.6550522242667	4.54802100586667	99.0777068602667	94.52968585440003	345828.96875	1.9992499328838155E8	0	7395	0.06205232850716058	3.767835521414469	1.369111894247814	417.2135314941406	417.2182922363281
748	417.2283020019531	39.508518956					1	DETECTED	417.2283 m/z @39.51 [151020OFc1_NvH-0949-CRLM-1.raw]	417.2283020019531	39.508518956	3.7700133904	98.3886774848	94.6186640944	2013779.25	3.507631126249918E8	3	7395	16.028923701643155	0.8843050917515216	0.10024924600533577	417.2183532714844	417.23828125
749	417.2388916015625	26.1668397338667					1	DETECTED	417.2389 m/z @26.17 [151020OFc1_NvH-0949-CRLM-1.raw]	417.2388916015625	26.1668397338667	4.47753018266667	95.8072903277333	91.32976014506663	1759499.875	3.0226778222295946E8	4	7395	0.8697081052428359	0.7353531842783628	0.8640130667399117	417.2383117675781	417.242431640625
750	417.25244140625	29.843359872					1	DETECTED	417.2524 m/z @29.84 [151020OFc1_NvH-0949-CRLM-1.raw]	417.25244140625	29.843359872	2.138920704	97.4078031053333	95.2688824013333	1.340654E7	4.9521489744154024E8	3	7395	0.2181318010996165	4.439133929875696	0.16462403427640496	417.2424621582031	417.2624206542969
751	417.2676086425781	90.4222145952					1	DETECTED	417.2676 m/z @90.42 [151020OFc1_NvH-0949-CRLM-1.raw]	417.2676086425781	90.4222145952	4.33538392	98.5736351946667	94.23825127466671	708554.3125	2.6737971737556365E8	0	7395	5.852212806322086	0.5020710128737421	0.035103526843507316	417.2625427246094	417.2758483886719
752	417.27850341796875	56.6713916482667					1	DETECTED	417.2785 m/z @56.67 [151020OFc1_NvH-0949-CRLM-1.raw]	417.27850341796875	56.6713916482667	5.2218299904	92.5452068632	87.3233768728	71738.890625	2.06292452446727E8	0	7395	34.60514782163079	0.8486309120910475	0.6796558022634721	417.2784118652344	417.2865295410156
753	417.3092956542969	25.3687857138667					1	DETECTED	417.3093 m/z @25.37 [151020OFc1_NvH-0949-CRLM-1.raw]	417.3092956542969	25.3687857138667	2.84742083573333	92.3871856048	89.53976476906666	50981.87109375	1.7537852463484937E8	0	7395	88.92174128137754	1.987884953988809	2.954609738271621	417.29974365234375	417.31103515625
754	417.3215026855469	92.2817724634667					1	DETECTED	417.3215 m/z @92.28 [151020OFc1_NvH-0949-CRLM-1.raw]	417.3215026855469	92.2817724634667	34.4013857504	92.5173074037333	58.115921653333295	137913.3125	1.5526378413598496E8	0	7395	1.5721693227259408	0.6610086195338376	1.3446128015093937	417.3199768066406	417.33074951171875
755	417.33587646484375	92.2817724634667					1	DETECTED	417.3359 m/z @92.28 [151020OFc1_NvH-0949-CRLM-1.raw]	417.33587646484375	92.2817724634667	37.0201956264	95.8578482608	58.837652634399994	93117.5234375	1.468971260245773E8	0	7395	0.7162257501354503	0.5323558971894433	0.028234389126450626	417.3343505859375	417.34344482421875
756	417.45501708984375	15.1736774626667					1	DETECTED	417.4550 m/z @15.17 [151020OFc1_NvH-0949-CRLM-1.raw]	417.45501708984375	15.1736774626667	3.5781297408	99.4221150434667	95.84398530266671	378278.875	2.5371963997205746E8	0	7395	0.15396535004923173	0.5038605560306101	0.007534766042177307	417.4450988769531	417.45794677734375
757	417.46795654296875	11.1668943349333					1	DETECTED	417.4680 m/z @11.17 [151020OFc1_NvH-0949-CRLM-1.raw]	417.46795654296875	11.1668943349333	0.06419394	96.6274847837333	96.5632908437333	512883.59375	2.5332842181011277E8	0	7395	0.2893477712673427	0.5578123847957471	0.7177039828305065	417.4579772949219	417.4779052734375
758	417.4905700683594	25.3089512629333					1	DETECTED	417.4906 m/z @25.31 [151020OFc1_NvH-0949-CRLM-1.raw]	417.4905700683594	25.3089512629333	4.6846109816	97.6867853114667	93.0021743298667	1327237.125	2.498290590762527E8	0	7395	0.14025216275317476	1.1331842100339078	56.10622603984403	417.4806823730469	417.5002746582031
759	417.50079345703125	25.4132817602667					1	DETECTED	417.5008 m/z @25.41 [151020OFc1_NvH-0949-CRLM-1.raw]	417.50079345703125	25.4132817602667	4.38852272533333	92.9280923362667	88.53956961093337	104778.1484375	2.5204342592854148E8	0	7395	44.33773640605177	2.1067856914873935	3.9669051012767422	417.500732421875	417.5104675292969
760	417.5216064453125	9.4633069048					1	DETECTED	417.5216 m/z @9.46 [151020OFc1_NvH-0949-CRLM-1.raw]	417.5216064453125	9.4633069048	0.625201890933333	95.4563505610667	94.83114867013336	167149.78125	2.3997729777860892E8	0	7395	0.21520709999551357	8.826092113833182	0.6134136828624907	417.5124816894531	417.52764892578125
761	417.5377197265625	34.8284038632					1	DETECTED	417.5377 m/z @34.83 [151020OFc1_NvH-0949-CRLM-1.raw]	417.5377197265625	34.8284038632	3.98956463253333	96.80020168	92.81063704746667	773421.3125	2.61754684140135E8	3	7395	0.10480628396661018	0.531233880025564	0.43461984728488373	417.5279235839844	417.54766845703125
762	417.5539855957031	31.7881424349333					1	DETECTED	417.5540 m/z @31.79 [151020OFc1_NvH-0949-CRLM-1.raw]	417.5539855957031	31.7881424349333	4.51943564693333	98.7164590589333	94.19702341199996	472826.875	2.4213973511048427E8	3	7395	17.945868035182798	1.8136854310769908	0.00101945886172824	417.5477600097656	417.5571594238281
763	417.5671691894531	25.3220408493333					1	DETECTED	417.5672 m/z @25.32 [151020OFc1_NvH-0949-CRLM-1.raw]	417.5671691894531	25.3220408493333	1.17982503173333	98.4164440594667	97.23661902773337	991206.5	2.693207685502311E8	3	7395	0.09075654479418915	0.5399118768108665	0.07450852511808455	417.5572204589844	417.57659912109375
764	417.58087158203125	38.5609221090667					1	DETECTED	417.5809 m/z @38.56 [151020OFc1_NvH-0949-CRLM-1.raw]	417.58087158203125	38.5609221090667	3.72194300693333	78.1745812645333	74.45263825759997	539690.75	2.2589891883433646E8	0	7395	0.032396157058279584	1.489270338243488	0.005530742953267406	417.57733154296875	417.59075927734375
765	417.6114501953125	8.63392497013333					1	DETECTED	417.6115 m/z @8.63 [151020OFc1_NvH-0949-CRLM-1.raw]	417.6114501953125	8.63392497013333	3.46804109946667	84.3030094712	80.83496837173332	80254.0546875	2.0876953305209166E8	0	7395	0.10531540816846885	7.823924268868778	6.8794326110408255	417.6041259765625	417.614501953125
766	417.69244384765625	19.2436603061333					1	DETECTED	417.6924 m/z @19.24 [151020OFc1_NvH-0949-CRLM-1.raw]	417.69244384765625	19.2436603061333	3.92804665226667	94.5447384653333	90.61669181306662	295389.03125	2.28237010332332E8	0	7395	0.13531137257569625	4.076758578671831	0.043601121982040685	417.6834716796875	417.7006530761719
767	417.71075439453125	37.3839454930667					1	DETECTED	417.7108 m/z @37.38 [151020OFc1_NvH-0949-CRLM-1.raw]	417.71075439453125	37.3839454930667	4.03035407653333	97.5309102546667	93.50055617813337	764816.25	2.6104633682781714E8	2	7395	0.16733461171421027	0.7993118617175664	0.7314915617855389	417.7008056640625	417.71661376953125
768	417.72705078125	35.8274814589333					1	DETECTED	417.7271 m/z @35.83 [151020OFc1_NvH-0949-CRLM-1.raw]	417.72705078125	35.8274814589333	4.825957712	98.982527032	94.15656931999999	797552.25	2.9937882903636575E8	2	7395	24.907841561003607	1.4967688449349517	1.6259601166257354	417.7172546386719	417.7294616699219
769	417.7394714355469	35.4158695221333					1	DETECTED	417.7395 m/z @35.42 [151020OFc1_NvH-0949-CRLM-1.raw]	417.7394714355469	35.4158695221333	4.11315268213333	94.9199838317333	90.80683114959997	1.0013895E7	4.5894888372325224E8	2	7395	0.2028351256126939	0.5193677351886549	0.01806704361691917	417.72955322265625	417.7494201660156
770	417.7540283203125	29.843359872					1	DETECTED	417.7540 m/z @29.84 [151020OFc1_NvH-0949-CRLM-1.raw]	417.7540283203125	29.843359872	4.40798721546667	99.0681736912	94.66018647573333	2686092.5	2.824744132582043E8	2	7395	0.17377145582600306	2.159154042849464	3.849072846741984	417.7494812011719	417.7637023925781
771	417.8385925292969	42.4396423146667					1	DETECTED	417.8386 m/z @42.44 [151020OFc1_NvH-0949-CRLM-1.raw]	417.8385925292969	42.4396423146667	3.59667335706667	98.1612447493333	94.56457139226664	90596.5546875	2.3628432707399708E8	0	7395	89.88868894175849	1.217267550988325	1.6206413806412643	417.83013916015625	417.8485412597656
772	417.8487548828125	44.9445785893333					1	DETECTED	417.8488 m/z @44.94 [151020OFc1_NvH-0949-CRLM-1.raw]	417.8487548828125	44.9445785893333	1.98497642933333	61.086404628	59.10142819866667	64297.26953125	1.5330226892359802E8	0	7395	57.360198971102264	0.6947653235296039	0.3935744560611424	417.8486633300781	417.8509216308594
773	417.8609313964844	46.2470684056					1	DETECTED	417.8609 m/z @46.25 [151020OFc1_NvH-0949-CRLM-1.raw]	417.8609313964844	46.2470684056	3.3762340712	99.0491341842667	95.6729001130667	213974.109375	2.343691871353429E8	0	7395	29.761752135964937	1.2155417581963541	1.4980349942287576	417.85101318359375	417.866455078125
774	417.87646484375	47.3696842970667					1	DETECTED	417.8765 m/z @47.37 [151020OFc1_NvH-0949-CRLM-1.raw]	417.87646484375	47.3696842970667	0.9453068288	99.2207052234667	98.2753983946667	1486353.25	2.6021659694652572E8	3	7395	0.2211483271816519	0.5050347798947796	0.005823880738603803	417.8664855957031	417.8864440917969
775	417.888427734375	15.84297404					1	DETECTED	417.8884 m/z @15.84 [151020OFc1_NvH-0949-CRLM-1.raw]	417.888427734375	15.84297404	5.81198802506667	35.5462388434667	29.734250818400035	232248.078125	8.580478095750435E7	3	7395	1.6998183841028691	1.6410718313907249	0.042635028884597664	417.8865051269531	417.8890686035156
776	417.89910888671875	35.8777542813333					1	DETECTED	417.8991 m/z @35.88 [151020OFc1_NvH-0949-CRLM-1.raw]	417.89910888671875	35.8777542813333	2.2119099328	97.609835852	95.3979259192	781376.5	2.830641676604827E8	3	7395	10.83168811816228	0.919713888235725	0.0033128914158567194	417.88916015625	417.9090270996094
777	417.9096374511719	24.7118869482667					1	DETECTED	417.9096 m/z @24.71 [151020OFc1_NvH-0949-CRLM-1.raw]	417.9096374511719	24.7118869482667	4.1549170888	99.9237844354667	95.7688673466667	254767.078125	2.5295150470789078E8	0	7395	13.956917507760092	2.934952723793787	4.899276059736139	417.90911865234375	417.91961669921875
778	417.9223327636719	89.8726000834667					1	DETECTED	417.9223 m/z @89.87 [151020OFc1_NvH-0949-CRLM-1.raw]	417.9223327636719	89.8726000834667	3.6335459072	98.1233683130667	94.4898224058667	128443.3984375	3.542696455976223E8	0	7395	79.95227628062509	0.5480387169046805	0.09591719872054713	417.9196472167969	417.9322814941406
779	417.9551696777344	19.9567207234667					1	DETECTED	417.9552 m/z @19.96 [151020OFc1_NvH-0949-CRLM-1.raw]	417.9551696777344	19.9567207234667	3.92804665226667	96.2486768189333	92.32063016666663	174564.3125	2.273007164733063E8	0	7395	11.451249055006224	3.1088613843189212	6.806056506868409	417.9453125	417.9595031738281
780	417.9695129394531	11.1668943349333					1	DETECTED	417.9695 m/z @11.17 [151020OFc1_NvH-0949-CRLM-1.raw]	417.9695129394531	11.1668943349333	0.149303307466667	99.4983726357333	99.34906932826664	317964.09375	2.4821894790972298E8	0	7395	59.43367159536601	0.5178850797191766	0.039054987171177474	417.95953369140625	417.9794616699219
781	417.98004150390625	27.0552042208					1	DETECTED	417.9800 m/z @27.06 [151020OFc1_NvH-0949-CRLM-1.raw]	417.98004150390625	27.0552042208	0.634454403733333	99.9332427106667	99.29878830693337	201570.234375	2.201898561398182E8	0	7395	95.99746060540602	1.8141950176703496	2.628947994284376	417.9796142578125	417.981201171875
782	417.9912109375	26.113204656					1	DETECTED	417.9912 m/z @26.11 [151020OFc1_NvH-0949-CRLM-1.raw]	417.9912109375	26.113204656	0.006836092	99.9989922493333	99.9921561573333	359733.625	2.3330739411419076E8	0	7395	10.085835125193945	4.28741350459804	0.0108913469135532	417.9812316894531	418.0010681152344
783	418.0182800292969	27.7551071245333					1	DETECTED	418.0183 m/z @27.76 [151020OFc1_NvH-0949-CRLM-1.raw]	418.0182800292969	27.7551071245333	1.39546909013333	99.9708154914667	98.57534640133336	67442.0625	2.155014556248343E8	0	7395	95.89640457581423	1.8188980004023296	2.6365577286799526	418.015625	418.0214538574219
784	418.03240966796875	18.8863392114667					1	DETECTED	418.0324 m/z @18.89 [151020OFc1_NvH-0949-CRLM-1.raw]	418.03240966796875	18.8863392114667	0.006836092	99.9989922493333	99.9921561573333	136510.90625	2.5618757268508643E8	0	7395	96.43068860906106	2.81050931947009	4.394158101155565	418.0225524902344	418.0421142578125
785	418.1954650878906	13.8558842696					1	DETECTED	418.1955 m/z @13.86 [151020OFc1_NvH-0949-CRLM-1.raw]	418.1954650878906	13.8558842696	4.00079365466667	95.3823618506667	91.38156819600003	755022.1875	2.358242572422891E8	3	7395	0.13163388449515523	1.5716702311538986	4.105649048762858	418.18560791015625	418.1983947753906
786	418.20843505859375	8.41270417893333					1	DETECTED	418.2084 m/z @8.41 [151020OFc1_NvH-0949-CRLM-1.raw]	418.20843505859375	8.41270417893333	3.88792431413333	99.4983726357333	95.61044832159997	7950574.5	3.9483270321292883E8	3	7395	0.30302996375063707	74.24281198035592	0.8322794989126577	418.1986389160156	418.2184143066406
787	418.2258605957031	89.8726000834667					1	DETECTED	418.2259 m/z @89.87 [151020OFc1_NvH-0949-CRLM-1.raw]	418.2258605957031	89.8726000834667	3.74197357093333	99.144330804	95.40235723306668	1877626.75	3.950998083368214E8	2	7395	55.94307230469313	0.5029588131185656	7.906738445885696E-4	418.21844482421875	418.23126220703125
788	418.24127197265625	35.3947948957333					1	DETECTED	418.2413 m/z @35.39 [151020OFc1_NvH-0949-CRLM-1.raw]	418.24127197265625	35.3947948957333	3.68256403413333	99.5555345546667	95.87297052053337	4028080.75	4.2743665150437623E8	2	7395	0.20712149442578465	1.697906731272438	0.043465098104116064	418.2312927246094	418.2512512207031
789	418.25921630859375	27.1581388936					1	DETECTED	418.2592 m/z @27.16 [151020OFc1_NvH-0949-CRLM-1.raw]	418.25921630859375	27.1581388936	3.74197357093333	98.6022727370667	94.86029916613337	607124.125	2.5583629058583307E8	0	7395	6.490409100221207	2.8703286876620835	4.012944490372365	418.2513122558594	418.2691345214844
790	418.2796936035156	91.4021386250667					1	DETECTED	418.2797 m/z @91.40 [151020OFc1_NvH-0949-CRLM-1.raw]	418.2796936035156	91.4021386250667	2.01216571973333	94.8315366189333	92.81937089919997	129066.5390625	2.3739300088444754E8	0	7395	59.43786651812858	0.505298101484108	0.011093439535465656	418.2699279785156	418.28790283203125
791	418.3170471191406	89.8034071712					1	DETECTED	418.3170 m/z @89.80 [151020OFc1_NvH-0949-CRLM-1.raw]	418.3170471191406	89.8034071712	2.220915632	98.7164590589333	96.4955434269333	261756.28125	2.390726841074589E8	0	7395	89.3888606645182	0.5149613161197438	0.022004872586721264	418.3072509765625	418.3269348144531
792	418.3371276855469	38.0671209765333					1	DETECTED	418.3371 m/z @38.07 [151020OFc1_NvH-0949-CRLM-1.raw]	418.3371276855469	38.0671209765333	38.0671209765333	92.4333623384	54.3662413618667	95528.625	1.4915119132518768E8	0	7395	52.953829189339956	null	null	418.33349609375	418.343017578125
793	418.3601379394531	29.4706224149333					1	DETECTED	418.3601 m/z @29.47 [151020OFc1_NvH-0949-CRLM-1.raw]	418.3601379394531	29.4706224149333	4.24952054613333	93.8178213010667	89.56830075493338	92749.9765625	2.0010541312000462E8	0	7395	87.72171964915813	1.7324573245182606	2.464737576752343	418.3505859375	418.3700866699219
794	418.444580078125	11.4631007890667					1	DETECTED	418.4446 m/z @11.46 [151020OFc1_NvH-0949-CRLM-1.raw]	418.444580078125	11.4631007890667	4.54802100586667	94.3374632552	89.78944224933333	146532.015625	2.2799670980630586E8	4	7395	18.11728865585859	6.492292573939202	0.03264613933619411	418.434814453125	418.4476623535156
795	418.457763671875	5.04328394346667					1	DETECTED	418.4578 m/z @5.04 [151020OFc1_NvH-0949-CRLM-1.raw]	418.457763671875	5.04328394346667	3.75130463946667	98.2463690976	94.49506445813333	162641.125	2.3279159625410196E8	0	7395	0.2707991321208887	0.8460271277525092	19.314119677130495	418.44781494140625	418.4625244140625
796	418.47283935546875	41.2732284341333					1	DETECTED	418.4728 m/z @41.27 [151020OFc1_NvH-0949-CRLM-1.raw]	418.47283935546875	41.2732284341333	4.24952054613333	93.8596250797333	89.61010453359998	295108.53125	2.3953899364227432E8	0	7395	33.7760779849897	1.2897062534084915	0.9216143452336358	418.4630126953125	418.4827880859375
797	418.4906921386719	27.3775385237333					1	DETECTED	418.4907 m/z @27.38 [151020OFc1_NvH-0949-CRLM-1.raw]	418.4906921386719	27.3775385237333	4.66579046106667	97.5309102546667	92.86511979360003	100824.921875	2.2274399008799675E8	0	7395	7.93965291759887	2.044429154844556	4.318987050906059	418.4830017089844	418.5002136230469
798	418.52996826171875	13.8699381485333					1	DETECTED	418.5300 m/z @13.87 [151020OFc1_NvH-0949-CRLM-1.raw]	418.52996826171875	13.8699381485333	5.85222488133333	79.8031857824	73.95096090106668	395993.34375	1.9870319982589364E8	0	7395	0.18015497824836935	0.9481116630582636	0.8907256962738709	418.5204162597656	418.5322265625
799	418.5423278808594	8.43125446133333					1	DETECTED	418.5423 m/z @8.43 [151020OFc1_NvH-0949-CRLM-1.raw]	418.5423278808594	8.43125446133333	1.1527129664	98.7635772285333	97.61086426213329	5264108.0	3.1717913841216815E8	3	7395	0.21057889125066787	1.2224419020126582	0.7952860829172032	418.5323486328125	418.55230712890625
800	418.5570373535156	34.9099379088					1	DETECTED	418.5570 m/z @34.91 [151020OFc1_NvH-0949-CRLM-1.raw]	418.5570373535156	34.9099379088	4.11315268213333	99.8674127154667	95.75426003333337	750764.25	2.5296994263467568E8	3	7395	1.030528751193124	0.9318519059756109	21.4533386700139	418.5523681640625	418.5670166015625
801	418.5677490234375	55.6947321202667					1	DETECTED	418.5677 m/z @55.69 [151020OFc1_NvH-0949-CRLM-1.raw]	418.5677490234375	55.6947321202667	4.30741345573333	57.4627013456	53.15528788986667	384837.4375	1.740701307574608E8	3	7395	32.450640757706125	0.5203523073479229	0.004973169533256444	418.5671081542969	418.5775146484375
802	418.5842590332031	23.9516354029333					1	DETECTED	418.5843 m/z @23.95 [151020OFc1_NvH-0949-CRLM-1.raw]	418.5842590332031	23.9516354029333	3.69173426373333	94.5641064157333	90.87237215199998	177359.625	2.340504073552405E8	0	7395	24.66151607736225	2.2426657348336003	11.414830113244594	418.5777587890625	418.58441162109375
803	418.5945129394531	34.2704658733333					1	DETECTED	418.5945 m/z @34.27 [151020OFc1_NvH-0949-CRLM-1.raw]	418.5945129394531	34.2704658733333	3.72194300693333	90.3854814546667	86.66353844773337	316582.0	2.6450320495478347E8	0	7395	4.1251189155021954	1.711706226928023	2.4275149949930426	418.5845947265625	418.6038818359375
804	418.6883239746094	20.7666529533333					1	DETECTED	418.6883 m/z @20.77 [151020OFc1_NvH-0949-CRLM-1.raw]	418.6883239746094	20.7666529533333	3.4588602584	92.4430851042667	88.9842248458667	359357.46875	2.0882472499797016E8	2	7395	0.16760176855228082	4.336698054949986	1.530717112305075	418.6784362792969	418.6982727050781
805	418.7081604003906	24.9728946722667					1	DETECTED	418.7082 m/z @24.97 [151020OFc1_NvH-0949-CRLM-1.raw]	418.7081604003906	24.9728946722667	3.94839414133333	94.318536308	90.37014216666668	130698.4375	2.6259457537911332E8	0	7395	20.300078128004806	2.307817894709762	3.8462372138571483	418.698486328125	418.7086181640625
806	418.7186279296875	14.7174428210667					1	DETECTED	418.7186 m/z @14.72 [151020OFc1_NvH-0949-CRLM-1.raw]	418.7186279296875	14.7174428210667	3.14264064186667	96.3151471378667	93.17250649600004	949923.0625	2.6594243059643373E8	2	7395	6.995626773072139	7.212627976853439	64.0491944900292	418.7086486816406	418.7192077636719
807	418.72930908203125	18.3476535130667					1	DETECTED	418.7293 m/z @18.35 [151020OFc1_NvH-0949-CRLM-1.raw]	418.72930908203125	18.3476535130667	2.330133224	97.0192914602667	94.6891582362667	1487899.75	3.335729817994864E8	2	7395	9.647597617335482	1.0199602867892477	1.4320719403688682	418.7193298339844	418.7392883300781
808	418.7427062988281	35.4158695221333					1	DETECTED	418.7427 m/z @35.42 [151020OFc1_NvH-0949-CRLM-1.raw]	418.7427062988281	35.4158695221333	4.50733594693333	97.8383918717333	93.33105592479997	1372436.0	2.949139813089289E8	0	7395	0.09507066525196706	0.5186941245114488	0.0056107321741918495	418.73931884765625	418.7486267089844
809	418.75885009765625	18.156622624					1	DETECTED	418.7589 m/z @18.16 [151020OFc1_NvH-0949-CRLM-1.raw]	418.75885009765625	18.156622624	3.04117289733333	98.3030785112	95.26190561386667	2885005.0	2.675967653263865E8	2	7395	0.19684612082159347	2.1189684730709226	1.557905732227174	418.7488708496094	418.7688293457031
810	418.7823791503906	4.45692204453333					1	DETECTED	418.7824 m/z @4.46 [151020OFc1_NvH-0949-CRLM-1.raw]	418.7823791503906	4.45692204453333	4.26844042213333	93.3155707050667	89.04713028293338	239391.609375	2.176548242689128E8	2	7395	0.16175680882340604	1.3714542094785387	1.9468661337507651	418.7726135253906	418.7908935546875
811	418.8547058105469	19.2915727197333					1	DETECTED	418.8547 m/z @19.29 [151020OFc1_NvH-0949-CRLM-1.raw]	418.8547058105469	19.2915727197333	3.3762340712	97.8287898496	94.4525557784	450331.46875	2.4043719431530204E8	3	7395	0.26147275906945566	0.555482419336564	0.4486941495528795	418.8447265625	418.8625793457031
812	418.8727111816406	21.3321070442667					1	DETECTED	418.8727 m/z @21.33 [151020OFc1_NvH-0949-CRLM-1.raw]	418.8727111816406	21.3321070442667	0.719538726133333	99.9050826573333	99.18554393119996	2744766.5	3.058022459588555E8	3	7395	12.947530230939016	2.2472261894677152	0.3328749987535084	418.8630676269531	418.8826904296875
813	418.8915710449219	33.9623155261333					1	DETECTED	418.8916 m/z @33.96 [151020OFc1_NvH-0949-CRLM-1.raw]	418.8915710449219	33.9623155261333	1.19791294666667	99.5744597274667	98.37654678080003	385164.09375	2.3882323545058835E8	0	7395	7.122072989829878	1.8213193757927453	2.20515106011648	418.8827209472656	418.8979797363281
814	418.90802001953125	26.1296647373333					1	DETECTED	418.9080 m/z @26.13 [151020OFc1_NvH-0949-CRLM-1.raw]	418.90802001953125	26.1296647373333	2.1935447984	99.0872172178667	96.8936724194667	3111612.0	3.3946789452150416E8	3	7395	7.46001047659346	0.7914375055983675	30.104440113013414	418.8980407714844	418.9179382324219
815	418.9520568847656	12.0816374912					1	DETECTED	418.9521 m/z @12.08 [151020OFc1_NvH-0949-CRLM-1.raw]	418.9520568847656	12.0816374912	0.963442328	99.8861786290667	98.9227363010667	293376.0625	2.207002872308227E8	0	7395	0.24497660154809786	0.5965850732701268	3.2080916600754703	418.9421081542969	418.9520568847656
816	418.96209716796875	22.0431932136					1	DETECTED	418.9621 m/z @22.04 [151020OFc1_NvH-0949-CRLM-1.raw]	418.96209716796875	22.0431932136	0.737727798933333	98.4164440594667	97.67871626053336	580248.1875	2.6401228063604343E8	4	7395	9.546691982161402	0.5355524157989628	0.05853473386474523	418.9521179199219	418.9719543457031
817	419.03057861328125	70.6731951904					1	DETECTED	419.0306 m/z @70.67 [151020OFc1_NvH-0949-CRLM-1.raw]	419.03057861328125	70.6731951904	0.006836092	99.4221150434667	99.4152789514667	130473.5	2.096145871001156E8	0	7395	27.244409175507187	0.6913165019379712	0.38728282702249556	419.0207214355469	419.0403137207031
818	419.0530090332031	46.1197280618667					1	DETECTED	419.0530 m/z @46.12 [151020OFc1_NvH-0949-CRLM-1.raw]	419.0530090332031	46.1197280618667	1.0445457568	99.989454664	98.94490890719999	83090.9453125	2.1767502920352647E8	0	7395	85.8665214652069	1.0357735623884836	1.317434807660879	419.04376220703125	419.0623474121094
819	419.1730041503906	27.8998011514667					1	DETECTED	419.1730 m/z @27.90 [151020OFc1_NvH-0949-CRLM-1.raw]	419.1730041503906	27.8998011514667	1.75907098506667	99.3552955917333	97.59622460666662	111250.5	2.1055532567105854E8	0	7395	63.20640971982495	1.866746337715384	3.070855135440574	419.1631774902344	419.1790771484375
820	419.18927001953125	19.3620460933333					1	DETECTED	419.1893 m/z @19.36 [151020OFc1_NvH-0949-CRLM-1.raw]	419.18927001953125	19.3620460933333	4.22760570933333	95.5998321792	91.37222646986667	294600.28125	2.4270635694225025E8	0	7395	0.7124983581602997	4.411410875390594	0.06985617648147763	419.1796875	419.1970520019531
821	419.20709228515625	21.3842750928					1	DETECTED	419.2071 m/z @21.38 [151020OFc1_NvH-0949-CRLM-1.raw]	419.20709228515625	21.3842750928	0.882655529866667	99.1349935114667	98.25233798160004	1817314.0	3.1049292639241165E8	3	7395	6.546518418310418	1.0343973369497548	0.0521303265313751	419.1971130371094	419.2166442871094
822	419.2266540527344	24.3772371386667					1	DETECTED	419.2267 m/z @24.38 [151020OFc1_NvH-0949-CRLM-1.raw]	419.2266540527344	24.3772371386667	4.07327668266667	97.43615738375	93.36288070108333	1.9723668E7	6.72514399160156E8	2	7395	0.2704839536775694	0.5130206132648885	1.2708616921193476	419.2166748046875	419.23663330078125
823	419.2470397949219	35.6681624938667					1	DETECTED	419.2470 m/z @35.67 [151020OFc1_NvH-0949-CRLM-1.raw]	419.2470397949219	35.6681624938667	2.48979625226667	99.848378776	97.35858252373333	2.5829634E7	7.836171174559275E8	3	7395	0.6007199903903668	0.5161173214781064	0.02676093649801364	419.237060546875	419.2564697265625
824	419.2604064941406	18.1474038472					1	DETECTED	419.2604 m/z @18.15 [151020OFc1_NvH-0949-CRLM-1.raw]	419.2604064941406	18.1474038472	4.17693158346667	99.2974816842667	95.12055010080003	1239079.375	2.6395721637042496E8	0	7395	0.18158986494631435	1.7520946274932523	2.682741031520361	419.2570495605469	419.27001953125
825	419.28411865234375	4.44754322826667					1	DETECTED	419.2841 m/z @4.45 [151020OFc1_NvH-0949-CRLM-1.raw]	419.28411865234375	4.44754322826667	3.79794164346667	92.6773911624	88.87944951893333	92022.1796875	2.1505437663231617E8	0	7395	0.1514537200127446	0.6652340170032567	2.6653047509714387	419.2742004394531	419.29278564453125
826	419.3155822753906	92.2817724634667					1	DETECTED	419.3156 m/z @92.28 [151020OFc1_NvH-0949-CRLM-1.raw]	419.3155822753906	92.2817724634667	0.006836092	99.9989922493333	99.9921561573333	1213084.375	3.1539796747775567E8	2	7395	86.77801449464039	0.636765753240286	0.06769265885161593	419.31365966796875	419.32489013671875
827	419.3516845703125	92.2817724634667					1	DETECTED	419.3517 m/z @92.28 [151020OFc1_NvH-0949-CRLM-1.raw]	419.3516845703125	92.2817724634667	0.6924036768	99.0301097016	98.3377060248	94670.3671875	2.6118891528996032E8	0	7395	0.3212987654946602	0.5368401776730866	0.14844351279364434	419.34710693359375	419.3531188964844
828	419.41680908203125	9.855196616					1	DETECTED	419.4168 m/z @9.86 [151020OFc1_NvH-0949-CRLM-1.raw]	419.41680908203125	9.855196616	0.746800882666667	96.7240069325333	95.97720604986664	230307.609375	2.4717807233893603E8	0	7395	0.12377990937668137	0.5119739635107506	0.5325234845737066	419.4071044921875	419.4267578125
829	419.4587097167969	38.4287504650667					1	DETECTED	419.4587 m/z @38.43 [151020OFc1_NvH-0949-CRLM-1.raw]	419.4587097167969	38.4287504650667	0.0169608965333333	99.4888669525333	99.47190605599997	773852.625	2.8391544384866995E8	4	7395	24.118540658767067	0.5036055319046508	0.01082877016456379	419.4493713378906	419.46868896484375
830	419.47900390625	42.5300954469333					1	DETECTED	419.4790 m/z @42.53 [151020OFc1_NvH-0949-CRLM-1.raw]	419.47900390625	42.5300954469333	4.0512336312	97.609835852	93.5586022208	113997.5078125	2.2432253910958362E8	0	7395	39.54762567937753	1.2176246660204202	1.623822985383486	419.4690246582031	419.4883117675781
831	419.493408203125	35.2536841565333					1	DETECTED	419.4934 m/z @35.25 [151020OFc1_NvH-0949-CRLM-1.raw]	419.493408203125	35.2536841565333	4.45692204453333	86.8283739394667	82.37145189493337	93667.96875	2.137539805830027E8	0	7395	80.54364236724739	1.3905466431291342	1.784850285646087	419.4898376464844	419.50311279296875
832	419.5384216308594	10.1793176272					1	DETECTED	419.5384 m/z @10.18 [151020OFc1_NvH-0949-CRLM-1.raw]	419.5384216308594	10.1793176272	0.540107006133333	96.80020168	96.26009467386666	2830257.5	2.7719280513920814E8	3	7395	0.21198896929703182	0.6852040153938124	41.14048940891621	419.5285949707031	419.54840087890625
833	419.5606689453125	10.6156106109333					1	DETECTED	419.5607 m/z @10.62 [151020OFc1_NvH-0949-CRLM-1.raw]	419.5606689453125	10.6156106109333	3.92804665226667	84.6201621330667	80.69211548080003	590588.875	2.5510035221128747E8	0	7395	9.549337098836341	4.7390855325325605	1.7412569159049187	419.55072021484375	419.5706481933594
834	419.5811767578125	35.6681624938667					1	DETECTED	419.5812 m/z @35.67 [151020OFc1_NvH-0949-CRLM-1.raw]	419.5811767578125	35.6681624938667	0.3200618352	99.230298448	98.9102366128	1.8584366E7	5.93872696968905E8	3	7395	0.28000505918301855	0.5168859192230403	0.9145036967239161	419.5711975097656	419.5910949707031
835	419.6148376464844	33.8883351128					1	DETECTED	419.6148 m/z @33.89 [151020OFc1_NvH-0949-CRLM-1.raw]	419.6148376464844	33.8883351128	3.8372434576	98.6022727370667	94.7650292794667	295269.9375	2.706492396193277E8	0	7395	27.92542071967644	1.8407988434043754	2.6838681801141684	419.6050720214844	419.62481689453125
836	419.70465087890625	46.2042437970667					1	DETECTED	419.7047 m/z @46.20 [151020OFc1_NvH-0949-CRLM-1.raw]	419.70465087890625	46.2042437970667	0.9814193736	81.7048927549333	80.72347338133329	615004.0	2.1907089030034333E8	0	7395	3.4670038387480133	0.5039855391544286	0.008225946117209669	419.6950378417969	419.705810546875
837	419.7158508300781	23.5105572821333					1	DETECTED	419.7159 m/z @23.51 [151020OFc1_NvH-0949-CRLM-1.raw]	419.7158508300781	23.5105572821333	4.1227736936	95.8387025797333	91.7159288861333	1191089.75	3.001161032372044E8	2	7395	23.88977638900859	6.906015879139552	0.9294975008930715	419.70587158203125	419.7179260253906
838	419.72796630859375	24.3355917152					1	DETECTED	419.7280 m/z @24.34 [151020OFc1_NvH-0949-CRLM-1.raw]	419.72796630859375	24.3355917152	1.2248293	97.7151139992	96.4902846992	8644404.0	4.105784279943571E8	2	7395	0.2274270391431088	5.159508378359515	0.23304474013165513	419.7179870605469	419.7379150390625
839	419.7448425292969	49.4392109856					1	DETECTED	419.7448 m/z @49.44 [151020OFc1_NvH-0949-CRLM-1.raw]	419.7448425292969	49.4392109856	5.7458717448	96.9526394122667	91.2067676674667	624498.4375	2.260715020358985E8	2	7395	0.21296614601448738	0.5068701413828187	0.010387979518164463	419.73797607421875	419.744873046875
840	419.7548828125	24.5703744824					1	DETECTED	419.7549 m/z @24.57 [151020OFc1_NvH-0949-CRLM-1.raw]	419.7548828125	24.5703744824	5.76493053706667	99.144330804	93.37940026693333	1.3593575E7	4.335784858694529E8	2	7395	0.20136983472934844	1.0575734468650682	1.0807194523618848	419.74493408203125	419.76470947265625
841	419.7793884277344	38.0671209765333					1	DETECTED	419.7794 m/z @38.07 [151020OFc1_NvH-0949-CRLM-1.raw]	419.7793884277344	38.0671209765333	4.33538392	99.1825514693333	94.8471675493333	657166.6875	2.2281197619325024E8	2	7395	0.18922521028275696	0.5056085340748774	0.006568730924247209	419.7694091796875	419.7885437011719
842	419.79180908203125	40.3634054861333					1	DETECTED	419.7918 m/z @40.36 [151020OFc1_NvH-0949-CRLM-1.raw]	419.79180908203125	40.3634054861333	0.2722268784	91.9259059304	91.653679052	538181.8125	2.3334304107811695E8	2	7395	0.1235671909944216	1.4268188603052927	0.010754419956454249	419.7898864746094	419.80120849609375
843	419.8121032714844	22.8485545557333					1	DETECTED	419.8121 m/z @22.85 [151020OFc1_NvH-0949-CRLM-1.raw]	419.8121032714844	22.8485545557333	4.52922300933333	99.3840636802667	94.85484067093337	109344.8203125	2.297973285377286E8	0	7395	89.55051103597884	3.0160994160394416	5.05990321120023	419.8025817871094	419.81988525390625
844	419.87274169921875	10.1886429608					1	DETECTED	419.8727 m/z @10.19 [151020OFc1_NvH-0949-CRLM-1.raw]	419.87274169921875	10.1886429608	0.006836092	99.1349935114667	99.1281574194667	1904800.0	2.681270003997503E8	0	7395	0.1502739437458427	1.9297704271280656	34.873948340872765	419.86322021484375	419.8826599121094
845	419.8830871582031	35.4342444397333					1	DETECTED	419.8831 m/z @35.43 [151020OFc1_NvH-0949-CRLM-1.raw]	419.8830871582031	35.4342444397333	4.13379428	87.8009609285333	83.6671666485333	990191.375	2.6772110408363485E8	3	7395	0.14290297770208582	0.5049822995658736	0.23965690493194441	419.8827819824219	419.8878173828125
846	419.8978271484375	24.1598394461333					1	DETECTED	419.8978 m/z @24.16 [151020OFc1_NvH-0949-CRLM-1.raw]	419.8978271484375	24.1598394461333	3.71073271253333	98.9251687746667	95.21443606213337	3687064.0	3.035454783617211E8	3	7395	0.10802982747226508	0.5108428501487358	1.8377081151228813	419.88787841796875	419.905029296875
847	419.9150390625	35.6340528797333					1	DETECTED	419.9150 m/z @35.63 [151020OFc1_NvH-0949-CRLM-1.raw]	419.9150390625	35.6340528797333	0.2062257712	99.9989922493333	99.7927664781333	6873606.0	3.6128495008373547E8	3	7395	0.2854921980969465	1.1068509476365258	1.2395752154337507	419.9051208496094	419.9250183105469
848	419.925048828125	17.5997839384					1	DETECTED	419.9250 m/z @17.60 [151020OFc1_NvH-0949-CRLM-1.raw]	419.925048828125	17.5997839384	4.47753018266667	95.7111458232	91.23361564053333	242738.046875	2.2594766204371902E8	0	7395	10.08633304656583	3.507440494199779	40.08677030994828	419.925048828125	419.93487548828125
849	419.95538330078125	46.3095529717333					1	DETECTED	419.9554 m/z @46.31 [151020OFc1_NvH-0949-CRLM-1.raw]	419.95538330078125	46.3095529717333	0.0451108250666667	99.9989922493333	99.95388142426663	842529.875	2.7019725605214095E8	0	7395	24.79467122736333	0.7572343993973043	0.005803670196868569	419.9454040527344	419.9653015136719
850	419.97991943359375	23.4959134984					1	DETECTED	419.9799 m/z @23.50 [151020OFc1_NvH-0949-CRLM-1.raw]	419.97991943359375	23.4959134984	0.387044602666667	99.9144554485333	99.52741084586664	509589.59375	2.38029470873066E8	0	7395	4.935206569875337	0.7578648802529048	1.1388336680116042	419.9699401855469	419.98956298828125
851	419.99737548828125	44.4332614874667					1	DETECTED	419.9974 m/z @44.43 [151020OFc1_NvH-0949-CRLM-1.raw]	419.99737548828125	44.4332614874667	0.253245853333333	99.9332427106667	99.67999685733336	301717.6875	2.306516830551261E8	0	7395	29.89726888540605	1.2092937605477294	0.009668057317613186	419.9901123046875	420.0072021484375
852	420.03228759765625	32.9208373554667					1	DETECTED	420.0323 m/z @32.92 [151020OFc1_NvH-0949-CRLM-1.raw]	420.03228759765625	32.9208373554667	0.06419394	99.9801444562667	99.9159505162667	205575.8125	2.2163178738088202E8	0	7395	23.59465771148333	1.4691629424218187	1.9609296400054765	420.02264404296875	420.0416564941406
853	420.09454345703125	17.7396563253333					1	DETECTED	420.0945 m/z @17.74 [151020OFc1_NvH-0949-CRLM-1.raw]	420.09454345703125	17.7396563253333	11.8093970298667	92.2717498469333	80.4623528170666	103806.9765625	2.3547180766683993E8	0	7395	80.44618656262064	6.778676930466257	12.556644690947593	420.0936279296875	420.10406494140625
854	420.1142883300781	63.7694449914667					1	DETECTED	420.1143 m/z @63.77 [151020OFc1_NvH-0949-CRLM-1.raw]	420.1142883300781	63.7694449914667	10.8879138312	98.7826225376	87.89470870640001	304383.03125	2.482102434703751E8	0	7395	1.0672222040281838	0.6357004159996288	18.6741125221109	420.1048889160156	420.1202697753906
855	420.13134765625	52.8828164056					1	DETECTED	420.1313 m/z @52.88 [151020OFc1_NvH-0949-CRLM-1.raw]	420.13134765625	52.8828164056	1.3058051392	90.7756313114667	89.46982617226669	86210.1484375	2.4098058186304262E8	0	7395	89.47695875271332	0.867342096560683	0.734684193121366	420.12451171875	420.135498046875
856	420.19476318359375	29.1705530445333					1	DETECTED	420.1948 m/z @29.17 [151020OFc1_NvH-0949-CRLM-1.raw]	420.19476318359375	29.1705530445333	4.9446579944	94.7622375576	89.8175795632	729803.75	2.2731019037274584E8	0	7395	0.1456286986662505	2.8911316332294272	2.0600047117941123	420.1848449707031	420.1958923339844
857	420.2059326171875	34.7281888728					1	DETECTED	420.2059 m/z @34.73 [151020OFc1_NvH-0949-CRLM-1.raw]	420.2059326171875	34.7281888728	1.95779566026667	97.6288630672	95.67106740693333	3711574.75	3.6127806008246034E8	3	7395	0.2897027447982481	0.7870966815214017	0.8778913487286171	420.19598388671875	420.21588134765625
858	420.21844482421875	24.8752294322667					1	DETECTED	420.2184 m/z @24.88 [151020OFc1_NvH-0949-CRLM-1.raw]	420.21844482421875	24.8752294322667	4.00079365466667	98.8491430616	94.84834940693334	2325599.5	3.800324114527117E8	2	7395	23.798300234576388	1.5684055123315863	16.503526521138586	420.2159423828125	420.22259521484375
859	420.23260498046875	24.1965576661333					1	DETECTED	420.2326 m/z @24.20 [151020OFc1_NvH-0949-CRLM-1.raw]	420.23260498046875	24.1965576661333	1.5126171816	98.5351216432	97.0225044616	2795330.5	4.731323321283767E8	2	7395	0.33080723441270266	4.529272243924051	2.644352710886603	420.2226257324219	420.2425842285156
860	420.2426452636719	30.8543696034667					1	DETECTED	420.2426 m/z @30.85 [151020OFc1_NvH-0949-CRLM-1.raw]	420.2426452636719	30.8543696034667	4.97470806186667	99.7350739666667	94.76036590480004	504780.6875	2.8116577029883593E8	0	7395	78.2597085994009	1.7125701260226596	1.1402599126460693	420.24261474609375	420.2466125488281
861	420.2566223144531	24.5947840616					1	DETECTED	420.2566 m/z @24.59 [151020OFc1_NvH-0949-CRLM-1.raw]	420.2566223144531	24.5947840616	4.11315268213333	99.0395907168	94.92643803466667	5628071.5	3.730246337932342E8	3	7395	0.2609299102034299	5.254915230403214	0.8144706835236888	420.2466735839844	420.2658996582031
862	420.2712707519531	34.9702058418667					1	DETECTED	420.2713 m/z @34.97 [151020OFc1_NvH-0949-CRLM-1.raw]	420.2712707519531	34.9702058418667	1.91238213146667	92.3774900186667	90.46510788720003	302610.5625	3.204220753168894E8	0	7395	11.39596603682189	1.341971086348341	1.690145308671923	420.26678466796875	420.2812194824219
863	420.2821960449219	89.7803031930667					1	DETECTED	420.2822 m/z @89.78 [151020OFc1_NvH-0949-CRLM-1.raw]	420.2821960449219	89.7803031930667	4.46652202533333	92.3871856048	87.92066357946666	132879.328125	2.0151709777016804E8	0	7395	87.09223929155534	0.5154346814989047	0.030883700287044437	420.2819519042969	420.2901611328125
864	420.2931823730469	40.3434203621333					1	DETECTED	420.2932 m/z @40.34 [151020OFc1_NvH-0949-CRLM-1.raw]	420.2931823730469	40.3434203621333	38.8474326498667	92.8468115402667	53.9993788904	116213.265625	1.6486005559048238E8	0	7395	51.004280805574574	17.869529759598606	34.72533068696964	420.2922668457031	420.2972106933594
865	420.31903076171875	92.2817724634667					1	DETECTED	420.3190 m/z @92.28 [151020OFc1_NvH-0949-CRLM-1.raw]	420.31903076171875	92.2817724634667	0.006836092	99.9989922493333	99.9921561573333	316421.375	2.158453121661398E8	0	7395	86.79667335223246	0.5259519432426741	0.06720731458061882	420.3096923828125	420.3205871582031
866	420.3331298828125	89.8034071712					1	DETECTED	420.3331 m/z @89.80 [151020OFc1_NvH-0949-CRLM-1.raw]	420.3331298828125	89.8034071712	3.21670234453333	98.886913244	95.67021089946667	159600.453125	2.8644585320263875E8	0	7395	88.27803937138484	0.5137684358818462	0.02692847018537411	420.3305969238281	420.3423156738281
867	420.4566650390625	46.2870778714667					1	DETECTED	420.4567 m/z @46.29 [151020OFc1_NvH-0949-CRLM-1.raw]	420.4566650390625	46.2870778714667	3.61517515013333	94.821575072	91.20639992186668	236140.359375	2.1640634880097532E8	0	7395	0.08362038966293284	1.1322196853953421	0.7570245098311582	420.44683837890625	420.4601135253906
868	420.47027587890625	46.3286170685333					1	DETECTED	420.4703 m/z @46.33 [151020OFc1_NvH-0949-CRLM-1.raw]	420.47027587890625	46.3286170685333	3.71073271253333	92.0024523714667	88.29171965893337	2478663.5	2.8529568792940694E8	0	7395	0.216314839303692	0.5055519835123404	0.007976336059927073	420.4603576660156	420.4801025390625
869	420.49481201171875	11.9456477186833					1	DETECTED	420.4948 m/z @11.95 [151020OFc1_NvH-0949-CRLM-1.raw]	420.49481201171875	11.9456477186833	5.0342368224	92.5830397544	87.548802932	131177.78125	2.6031886626351687E8	0	7395	0.5517160414295699	6.717630481308541	0.03591546521978602	420.4911804199219	420.4981384277344
870	420.5295715332031	29.2142359765333					1	DETECTED	420.5296 m/z @29.21 [151020OFc1_NvH-0949-CRLM-1.raw]	420.5295715332031	29.2142359765333	3.95966295653333	97.6288630672	93.66920011066667	489041.65625	2.3389694627318096E8	0	7395	14.36564232003547	2.6641105463333132	1.1903110620238155	420.5199890136719	420.5395202636719
871	420.54034423828125	13.7589040834667					1	DETECTED	420.5403 m/z @13.76 [151020OFc1_NvH-0949-CRLM-1.raw]	420.54034423828125	13.7589040834667	4.741527012	95.0399826229333	90.29845561093329	453006.8125	2.6486048877886912E8	3	7395	0.08664182126427455	1.0133722569913008	0.700081165479345	420.5395812988281	420.5456848144531
872	420.5556945800781	14.8648394405333					1	DETECTED	420.5557 m/z @14.86 [151020OFc1_NvH-0949-CRLM-1.raw]	420.5556945800781	14.8648394405333	4.06216194826667	97.2284720224	93.16631007413332	3689624.5	3.410989535394979E8	3	7395	0.17060582584886141	0.5342973999322111	4.395292017959785	420.54571533203125	420.565673828125
873	420.5759582519531	30.7128625634667					1	DETECTED	420.5760 m/z @30.71 [151020OFc1_NvH-0949-CRLM-1.raw]	420.5759582519531	30.7128625634667	1.02657049093333	83.7655739312	82.73900344026667	1109905.5	2.807203763133514E8	3	7395	1.1422922064306142	0.5224863551654338	7.281916371867023	420.56597900390625	420.5859069824219
874	420.591064453125	44.6307094930667					1	DETECTED	420.5911 m/z @44.63 [151020OFc1_NvH-0949-CRLM-1.raw]	420.591064453125	44.6307094930667	4.0512336312	97.2663192714667	93.2150856402667	549237.5	2.342240158282181E8	3	7395	0.10460295243490236	0.6342498287668311	0.00576626367999085	420.586181640625	420.60101318359375
875	420.6146545410156	32.2756301869333					1	DETECTED	420.6147 m/z @32.28 [151020OFc1_NvH-0949-CRLM-1.raw]	420.6146545410156	32.2756301869333	4.825957712	70.9269076728	66.1009499608	169048.625	1.7934500648958904E8	0	7395	0.2536958170717014	1.2040389556772046	1.4080779113544095	420.605712890625	420.6240234375
876	420.69427490234375	11.7671499034667					1	DETECTED	420.6943 m/z @11.77 [151020OFc1_NvH-0949-CRLM-1.raw]	420.69427490234375	11.7671499034667	5.5351598864	95.8387025797333	90.3035426933333	313052.46875	2.3247325207706285E8	4	7395	0.1466830367127958	0.726267172752253	0.3598546497889018	420.6849670410156	420.69964599609375
877	420.7096862792969	18.9921445192					1	DETECTED	420.7097 m/z @18.99 [151020OFc1_NvH-0949-CRLM-1.raw]	420.7096862792969	18.9921445192	3.6243124704	98.4292749405333	94.8049624701333	3812923.75	3.471667701930611E8	4	7395	0.2850908517625612	0.5193294202944666	45.457849509670126	420.69970703125	420.71966552734375
878	420.7212219238281	46.4061287512					1	DETECTED	420.7212 m/z @46.41 [151020OFc1_NvH-0949-CRLM-1.raw]	420.7212219238281	46.4061287512	4.47753018266667	91.5381579981333	87.06062781546663	1411962.125	2.905171403328749E8	2	7395	0.5240690400552452	0.505042972673551	0.008558202139379256	420.7196960449219	420.731201171875
879	420.7337951660156	42.6491585368					1	DETECTED	420.7338 m/z @42.65 [151020OFc1_NvH-0949-CRLM-1.raw]	420.7337951660156	42.6491585368	3.92804665226667	94.5252090224	90.59716237013333	1119899.125	2.8870749220835924E8	2	7395	18.689325670981795	0.5377130713447877	0.01123268827284468	420.7312316894531	420.7437744140625
880	420.7451171875	49.4392109856					1	DETECTED	420.7451 m/z @49.44 [151020OFc1_NvH-0949-CRLM-1.raw]	420.7451171875	49.4392109856	5.3790615376	64.1227491912	58.7436876536	312726.375	1.976774508983284E8	0	7395	0.18896818880501343	0.6992149881078262	4.0821926431117264E-4	420.743896484375	420.7473449707031
881	420.7582092285156	24.5148017568					1	DETECTED	420.7582 m/z @24.51 [151020OFc1_NvH-0949-CRLM-1.raw]	420.7582092285156	24.5148017568	3.5596819936	95.3823618506667	91.8226798570667	1389825.875	2.5342234131481037E8	0	7395	0.22937236689580587	4.943460558090079	77.07321487974549	420.7483215332031	420.7592468261719
882	420.76959228515625	27.6534855114667					1	DETECTED	420.7696 m/z @27.65 [151020OFc1_NvH-0949-CRLM-1.raw]	420.76959228515625	27.6534855114667	2.30270647333333	95.282308832	92.97960235866667	1.7785438E7	4.9598135272455096E8	2	7395	0.21418714851374432	0.581013709316734	1.4724737914206902	420.7596130371094	420.77947998046875
883	420.786376953125	37.3040545877333					1	DETECTED	420.7864 m/z @37.30 [151020OFc1_NvH-0949-CRLM-1.raw]	420.786376953125	37.3040545877333	3.8273893192	89.3746616901333	85.5472723709333	1555270.125	2.402653641860549E8	2	7395	0.1730039213759298	0.5207839233305445	0.5597046407108968	420.7801208496094	420.7959899902344
884	420.8166809082031	32.1195825184					1	DETECTED	420.8167 m/z @32.12 [151020OFc1_NvH-0949-CRLM-1.raw]	420.8166809082031	32.1195825184	4.13379428	99.5650510421333	95.4312567621333	204333.9375	2.25971918053119E8	0	7395	0.0750103905840902	1.9076206833462102	2.8117440959497606	420.8070373535156	420.82598876953125
885	420.87274169921875	14.8049236378667					1	DETECTED	420.8727 m/z @14.80 [151020OFc1_NvH-0949-CRLM-1.raw]	420.87274169921875	14.8049236378667	0.0451108250666667	96.0393187984	95.99420797333333	7125931.5	4.069736693069775E8	3	7395	0.33044358795950046	0.7046837316981529	0.7946745463547277	420.86279296875	420.8826904296875
886	420.88958740234375	14.8191650688					1	DETECTED	420.8896 m/z @14.82 [151020OFc1_NvH-0949-CRLM-1.raw]	420.88958740234375	14.8191650688	0.9453068288	96.6561121162667	95.7108052874667	2578798.5	2.8316527144585836E8	3	7395	0.15281225609605897	1.7726597472732193	33.42097682110954	420.88275146484375	420.8995666503906
887	420.9008483886719	24.1837618781333					1	DETECTED	420.9008 m/z @24.18 [151020OFc1_NvH-0949-CRLM-1.raw]	420.9008483886719	24.1837618781333	4.17693158346667	96.1630024197333	91.98607083626663	352354.9375	2.464031860054161E8	3	7395	25.78334386927296	3.191286625753625	0.010263282373544269	420.89959716796875	420.9014587402344
888	420.9114685058594	30.8063117989333					1	DETECTED	420.9115 m/z @30.81 [151020OFc1_NvH-0949-CRLM-1.raw]	420.9114685058594	30.8063117989333	1.16183204026667	98.8206868322667	97.65885479200003	457797.59375	2.537973888282983E8	0	7395	5.312110868507293	1.8815371177054503	0.31202242571327093	420.9014892578125	420.9214172363281
889	420.92230224609375	20.8895666893333					1	DETECTED	420.9223 m/z @20.89 [151020OFc1_NvH-0949-CRLM-1.raw]	420.92230224609375	20.8895666893333	0.0169608965333333	99.9989922493333	99.98203135279996	395444.0625	2.396671379524562E8	0	7395	1.4191544769358373	3.0296348539360616	0.011522302813329733	420.9214782714844	420.9322814941406
890	420.9450988769531	11.6954714669333					1	DETECTED	420.9451 m/z @11.70 [151020OFc1_NvH-0949-CRLM-1.raw]	420.9450988769531	11.6954714669333	0.006836092	99.9989922493333	99.9921561573333	269501.3125	2.2959254873008892E8	0	7395	0.22210859817244533	16.95285270539966	0.06053596563623702	420.9351806640625	420.9499206542969
891	420.9604187011719	18.9921445192					1	DETECTED	420.9604 m/z @18.99 [151020OFc1_NvH-0949-CRLM-1.raw]	420.9604187011719	18.9921445192	0.158809544533333	99.2974816842667	99.13867213973337	3077006.25	2.9148714358200943E8	0	7395	0.3260071714694597	1.0973381732696015	0.8863384547101323	420.950439453125	420.97039794921875
892	420.9710998535156	46.3095529717333					1	DETECTED	420.9711 m/z @46.31 [151020OFc1_NvH-0949-CRLM-1.raw]	420.9710998535156	46.3095529717333	3.7008948928	98.1518464912	94.45095159840001	562204.8125	2.3173300384346822E8	4	7395	0.43074761557799235	0.546892109688996	0.07857516149399758	420.9704284667969	420.9810791015625
893	420.9852294921875	33.5544826474667					1	DETECTED	420.9852 m/z @33.55 [151020OFc1_NvH-0949-CRLM-1.raw]	420.9852294921875	33.5544826474667	3.2652686064	99.6407228850667	96.3754542786667	255251.5625	2.2803509431448874E8	0	7395	0.05654417587357585	1.5909203544865673	0.506663357552522	420.9811096191406	420.9951477050781
894	421.08367919921875	33.2447214888					1	DETECTED	421.0837 m/z @33.24 [151020OFc1_NvH-0949-CRLM-1.raw]	421.08367919921875	33.2447214888	1.26086832	96.2581058464	94.9972375264	102873.109375	2.800111021805277E8	0	7395	89.07976102374666	1.4850811912035204	1.7903850612392005	421.0831604003906	421.0885925292969
895	421.09869384765625	91.643644296					1	DETECTED	421.0987 m/z @91.64 [151020OFc1_NvH-0949-CRLM-1.raw]	421.09869384765625	91.643644296	0.1115750472	99.9989922493333	99.88741720213329	120503.2890625	2.312627609396593E8	0	7395	0.12552976193315146	0.5151662810285941	0.0444005587121007	421.09075927734375	421.107666015625
896	421.1228332519531	23.4959134984					1	DETECTED	421.1228 m/z @23.50 [151020OFc1_NvH-0949-CRLM-1.raw]	421.1228332519531	23.4959134984	23.4959134984	95.243799164	71.7478856656	83143.8046875	2.0784863005245104E8	0	7395	68.1175234221135	null	null	421.1157531738281	421.1250305175781
897	421.145751953125	89.2621212933333					1	DETECTED	421.1458 m/z @89.26 [151020OFc1_NvH-0949-CRLM-1.raw]	421.145751953125	89.2621212933333	2.22991547946667	90.4401826765333	88.21026719706663	287985.21875	2.2851533130822462E8	0	7395	0.6933082221133731	1.317688140850958	0.5809778327315531	421.13812255859375	421.1551513671875
898	421.1782531738281	21.3842750928					1	DETECTED	421.1783 m/z @21.38 [151020OFc1_NvH-0949-CRLM-1.raw]	421.1782531738281	21.3842750928	4.6846109816	92.7696583221333	88.0850473405333	517108.21875	2.305912000186479E8	0	7395	0.1860453089092715	11.060845465692214	33.596563393527305	421.17120361328125	421.188232421875
899	421.1885681152344	23.6046124232					1	DETECTED	421.1886 m/z @23.60 [151020OFc1_NvH-0949-CRLM-1.raw]	421.1885681152344	23.6046124232	4.30741345573333	97.0288807032	92.72146724746668	403145.90625	2.1106705567834467E8	0	7395	0.13233957865119805	3.365109364203552	0.8506834092473119	421.18829345703125	421.19708251953125
900	421.20709228515625	14.8648394405333					1	DETECTED	421.2071 m/z @14.86 [151020OFc1_NvH-0949-CRLM-1.raw]	421.20709228515625	14.8648394405333	1.785988996	97.4833856762667	95.6973966802667	4579198.5	4.1741586429017276E8	3	7395	0.4443498435676112	0.7607192257433134	2.9150934663979764	421.1972351074219	421.2170715332031
901	421.22369384765625	35.8274814589333					1	DETECTED	421.2237 m/z @35.83 [151020OFc1_NvH-0949-CRLM-1.raw]	421.22369384765625	35.8274814589333	1.97589740213333	98.4677740464	96.49187664426667	1543885.375	3.43023453939823E8	3	7395	21.002590156190756	0.7425522354146988	0.3884382580397777	421.21710205078125	421.2336730957031
902	421.2441711425781	35.5655804917333					1	DETECTED	421.2442 m/z @35.57 [151020OFc1_NvH-0949-CRLM-1.raw]	421.2441711425781	35.5655804917333	3.6243124704	99.7915297901333	96.1672173197333	1564204.875	3.032127290334058E8	3	7395	4.544276588767602	0.5759087687109983	0.01831597433046673	421.23419189453125	421.254150390625
903	421.260498046875	21.1811420144					1	DETECTED	421.2605 m/z @21.18 [151020OFc1_NvH-0949-CRLM-1.raw]	421.260498046875	21.1811420144	4.10365289226667	95.0304349365333	90.92678204426663	1387065.0	2.5441393733539402E8	2	7395	0.20950248354864343	0.6781743785295177	0.35205911301818926	421.2541809082031	421.2612609863281
904	421.2712707519531	27.6534855114667					1	DETECTED	421.2713 m/z @27.65 [151020OFc1_NvH-0949-CRLM-1.raw]	421.2712707519531	27.6534855114667	1.99405366613333	99.8578601565333	97.86380649039998	8278331.5	3.662952684313461E8	2	7395	0.17837731210768126	0.5704572908957619	2.1955306629374784	421.26129150390625	421.2811584472656
905	421.2891845703125	37.2457740797333					1	DETECTED	421.2892 m/z @37.25 [151020OFc1_NvH-0949-CRLM-1.raw]	421.2891845703125	37.2457740797333	0.3775031896	92.5270237034667	92.14952051386669	522325.6875	2.4170627405277497E8	0	7395	17.463777405288926	1.7775560946635596	11.30744226989733	421.2814025878906	421.2989807128906
906	421.30694580078125	43.2975164509333					1	DETECTED	421.3069 m/z @43.30 [151020OFc1_NvH-0949-CRLM-1.raw]	421.30694580078125	43.2975164509333	43.2975164509333	92.4783031554667	49.1807867045334	68046.6171875	1.33299697866652E8	0	7395	48.0625393634773	null	null	421.302978515625	421.316650390625
907	421.331787109375	92.2817724634667					1	DETECTED	421.3318 m/z @92.28 [151020OFc1_NvH-0949-CRLM-1.raw]	421.331787109375	92.2817724634667	0.006836092	99.9426553874667	99.9358192954667	92700.8359375	2.34513027190343E8	0	7395	0.8626069037263306	0.5388542023602945	0.9069484062009147	421.3218078613281	421.34130859375
908	421.3492431640625	91.3626597208					1	DETECTED	421.3492 m/z @91.36 [151020OFc1_NvH-0949-CRLM-1.raw]	421.3492431640625	91.3626597208	1.7409438472	92.4333623384	90.6924184912	83743.28125	2.358096844537512E8	0	7395	0.07888812033769455	0.5059734552455462	9.502529527374513	421.3428649902344	421.3544921875
909	421.36767578125	92.2817724634667					1	DETECTED	421.3677 m/z @92.28 [151020OFc1_NvH-0949-CRLM-1.raw]	421.36767578125	92.2817724634667	0.406177466933333	98.4483686629333	98.04219119599998	206638.96875	2.4138483904831094E8	0	7395	0.8524473879755732	0.9164327913512081	0.08992477328001618	421.359130859375	421.3772277832031
910	421.404052734375	92.2817724634667					1	DETECTED	421.4041 m/z @92.28 [151020OFc1_NvH-0949-CRLM-1.raw]	421.404052734375	92.2817724634667	3.74197357093333	97.6772707805333	93.93529720959998	234679.671875	2.34524167033901E8	0	7395	0.6718278165976557	4.7941714939880775	26.496240106056764	421.39410400390625	421.41363525390625
911	421.4335021972656	41.8977212010667					1	DETECTED	421.4335 m/z @41.90 [151020OFc1_NvH-0949-CRLM-1.raw]	421.4335021972656	41.8977212010667	1.06263054986667	95.9343656986667	94.87173514880003	464868.40625	2.267361027652344E8	0	7395	0.477040242123671	1.1170263696280494	0.3799132114196715	421.4240417480469	421.44305419921875
912	421.4704284667969	17.9679125541333					1	DETECTED	421.4704 m/z @17.97 [151020OFc1_NvH-0949-CRLM-1.raw]	421.4704284667969	17.9679125541333	3.64363333893333	79.5825069178667	75.93887357893337	1088351.625	2.6029275272460553E8	4	7395	1.199509686420697	0.5951724418224189	0.15502240030658937	421.4607238769531	421.48028564453125
913	421.5124816894531	21.4364311453333					1	DETECTED	421.5125 m/z @21.44 [151020OFc1_NvH-0949-CRLM-1.raw]	421.5124816894531	21.4364311453333	4.28881542106667	72.9149387197333	68.62612329866663	311495.3125	1.9747647091842097E8	0	7395	0.15429518947510346	2.49788731933189	4.021774456622458	421.50274658203125	421.5224609375
914	421.5278625488281	37.7225042192					1	DETECTED	421.5279 m/z @37.72 [151020OFc1_NvH-0949-CRLM-1.raw]	421.5278625488281	37.7225042192	3.6335459072	83.4917640394667	79.8582181322667	304497.59375	2.332988966389378E8	0	7395	16.77808434853747	1.323515983124844	2.106546889107258	421.5225524902344	421.5311279296875
915	421.5411376953125	14.828724888					1	DETECTED	421.5411 m/z @14.83 [151020OFc1_NvH-0949-CRLM-1.raw]	421.5411376953125	14.828724888	1.46740299306667	98.2274183034667	96.76001531040004	1778535.375	2.9305690887544394E8	3	7395	0.3526059133914252	9.332562948159035	0.606358574645066	421.53125	421.5511169433594
916	421.55853271484375	35.8108652008					1	DETECTED	421.5585 m/z @35.81 [151020OFc1_NvH-0949-CRLM-1.raw]	421.55853271484375	35.8108652008	4.9083227688	99.479394164	94.5710713952	1125672.5	2.5016305860098052E8	3	7395	0.12497068892098895	0.6126189906412661	0.8266154800346426	421.5511474609375	421.561279296875
917	421.5712890625	35.3615731861333					1	DETECTED	421.5713 m/z @35.36 [151020OFc1_NvH-0949-CRLM-1.raw]	421.5712890625	35.3615731861333	1.2248293	98.3789653149333	97.1541360149333	3346972.0	3.26987544276111E8	3	7395	0.9679998658327307	0.5138450778523548	0.0628366502712362	421.5613098144531	421.58111572265625
918	421.6329040527344	41.9207146026667					1	DETECTED	421.6329 m/z @41.92 [151020OFc1_NvH-0949-CRLM-1.raw]	421.6329040527344	41.9207146026667	6.21981262453333	88.1040908445333	81.88427821999997	257592.78125	2.1510931987022725E8	0	7395	0.08322796302719837	1.1468096558198124	1.2936193116396248	421.62310791015625	421.6426086425781
919	421.7112121582031	29.1043501658667					1	DETECTED	421.7112 m/z @29.10 [151020OFc1_NvH-0949-CRLM-1.raw]	421.7112121582031	29.1043501658667	3.846564008	99.0681736912	95.2216096832	870133.3125	2.7404613429871583E8	4	7395	5.126455417559647	0.5238127393955343	0.04056377558980839	421.7012939453125	421.7211608886719
920	421.7216491699219	17.9413064029333					1	DETECTED	421.7216 m/z @17.94 [151020OFc1_NvH-0949-CRLM-1.raw]	421.7216491699219	17.9413064029333	4.62496584346667	95.9343656986667	91.30939985520003	775273.4375	2.571276746727394E8	0	7395	17.559439859913173	0.5598118416676633	1.2464703588201882	421.72125244140625	421.7315979003906
921	421.7459716796875	35.5813136962667					1	DETECTED	421.7460 m/z @35.58 [151020OFc1_NvH-0949-CRLM-1.raw]	421.7459716796875	35.5813136962667	0.615954582133333	96.9239233234667	96.30796874133337	765258.1875	2.5437658984840417E8	0	7395	0.2186232272990125	0.9153968827657978	124.50937510505857	421.736083984375	421.7485656738281
922	421.7586975097656	27.5810295624					1	DETECTED	421.7587 m/z @27.58 [151020OFc1_NvH-0949-CRLM-1.raw]	421.7586975097656	27.5810295624	5.21271532453333	99.5460914488	94.33337612426666	1.64338912E8	3.362749021174912E9	2	7395	0.27330407498413223	1.085973754097115	1.0534291130625684	421.74871826171875	421.768310546875
923	421.77069091796875	29.2142359765333					1	DETECTED	421.7707 m/z @29.21 [151020OFc1_NvH-0949-CRLM-1.raw]	421.77069091796875	29.2142359765333	4.16600227013333	58.5189249096	54.35292263946667	2126980.25	2.073645561095131E8	2	7395	0.18426471284590207	0.6016626781511871	12.188123305049817	421.7694396972656	421.78045654296875
924	421.7897644042969	37.2282520088					1	DETECTED	421.7898 m/z @37.23 [151020OFc1_NvH-0949-CRLM-1.raw]	421.7897644042969	37.2282520088	0.291387601066667	98.4483686629333	98.15698106186663	267825.34375	2.9139406528482443E8	0	7395	30.125221798713856	1.3287129624532488	0.001096161122345155	421.78076171875	421.79949951171875
925	421.8563537597656	45.295934904					1	DETECTED	421.8564 m/z @45.30 [151020OFc1_NvH-0949-CRLM-1.raw]	421.8563537597656	45.295934904	3.4128337504	97.9999066397333	94.5870728893333	304221.1875	2.3365429978653693E8	0	7395	26.892847548201093	1.2081764566027837	1.4126833704812598	421.84637451171875	421.8564453125
926	421.866455078125	23.8464806770667					1	DETECTED	421.8665 m/z @23.85 [151020OFc1_NvH-0949-CRLM-1.raw]	421.866455078125	23.8464806770667	2.4440066776	98.3599609533333	95.9159542757333	1002543.6875	2.6764647760219872E8	3	7395	0.23488224964468074	1.8640748147870854	3.523214525672526	421.8564758300781	421.8764343261719
927	421.8777770996094	34.9893620090667					1	DETECTED	421.8778 m/z @34.99 [151020OFc1_NvH-0949-CRLM-1.raw]	421.8777770996094	34.9893620090667	5.12554135066667	54.1563643165333	49.030822965866626	360154.75	2.6338799213403225E8	0	7395	14.257007641464249	0.8340902051389052	0.6714044385675789	421.87652587890625	421.8782043457031
928	421.8882141113281	21.4364311453333					1	DETECTED	421.8882 m/z @21.44 [151020OFc1_NvH-0949-CRLM-1.raw]	421.8882141113281	21.4364311453333	1.49464636666667	99.4983726357333	98.00372626906663	2284375.25	2.847092698666893E8	3	7395	0.2645464427982418	1.7582848306535	1.1042974219473944	421.8782653808594	421.8952941894531
929	421.9053039550781	34.4877573250667					1	DETECTED	421.9053 m/z @34.49 [151020OFc1_NvH-0949-CRLM-1.raw]	421.9053039550781	34.4877573250667	2.0031117488	98.1801610914667	96.1770493426667	2528410.25	2.961172164732549E8	0	7395	1.0891724157506388	0.5379798548449056	0.20859485562604585	421.8953857421875	421.9152526855469
930	421.9205322265625	46.6601874573333					1	DETECTED	421.9205 m/z @46.66 [151020OFc1_NvH-0949-CRLM-1.raw]	421.9205322265625	46.6601874573333	0.6065585984	99.8296065405333	99.2230479421333	204705.921875	2.4722004001905102E8	0	7395	78.13191062991443	1.0628546172934539	1.1267047300943365	421.9156188964844	421.930419921875
931	421.9422607421875	11.2882423816					1	DETECTED	421.9423 m/z @11.29 [151020OFc1_NvH-0949-CRLM-1.raw]	421.9422607421875	11.2882423816	0.0831521312	99.9989922493333	99.9158401181333	198987.234375	2.380619461241433E8	0	7395	0.32652889400704055	7.3660196041169375	0.5768569140673814	421.9322814941406	421.9520263671875
932	421.9695129394531	34.4431099056					1	DETECTED	421.9695 m/z @34.44 [151020OFc1_NvH-0949-CRLM-1.raw]	421.9695129394531	34.4431099056	1.97589740213333	99.9237844354667	97.94788703333337	794688.6875	2.662980867608447E8	0	7395	16.439903758507924	0.5031056118625166	0.4260125636418395	421.95953369140625	421.97943115234375
933	421.9938049316406	32.85971782					1	DETECTED	421.9938 m/z @32.86 [151020OFc1_NvH-0949-CRLM-1.raw]	421.9938049316406	32.85971782	1.94865003866667	97.5625260285333	95.61387598986663	273550.6875	2.0929856829988682E8	0	7395	7.6675340862805115	1.73296280330453	2.5215328284945215	421.9840393066406	422.0036926269531
934	422.082275390625	58.1663559456					1	DETECTED	422.0823 m/z @58.17 [151020OFc1_NvH-0949-CRLM-1.raw]	422.082275390625	58.1663559456	0.406177466933333	99.9989922493333	99.59281478239997	77840.6640625	2.1900931750732556E8	0	7395	96.95031186314714	0.8147397929403973	0.673317937438108	422.0810852050781	422.0896911621094
935	422.0997009277344	91.7595803768					1	DETECTED	422.0997 m/z @91.76 [151020OFc1_NvH-0949-CRLM-1.raw]	422.0997009277344	91.7595803768	0.02637758	99.9989922493333	99.9726146693333	234151.671875	2.3739103352720627E8	0	7395	0.0670085067888806	0.5397266318720683	48.955226403078	422.09027099609375	422.10888671875
936	422.1298522949219	90.3394402408					1	DETECTED	422.1299 m/z @90.34 [151020OFc1_NvH-0949-CRLM-1.raw]	422.1298522949219	90.3394402408	36.0565127184	99.8578601565333	63.801347438133305	4081922.75	1.605000068723819E8	0	7395	0.0866366563146812	1.4415360313027243	1.841757931991677	422.1222229003906	422.1379699707031
937	422.1558837890625	38.0938692685333					1	DETECTED	422.1559 m/z @38.09 [151020OFc1_NvH-0949-CRLM-1.raw]	422.1558837890625	38.0938692685333	38.0938692685333	92.4062943264	54.312425057866704	60362.35546875	1.3112536048117977E8	0	7395	50.958828806274454	null	null	422.1479187011719	422.1558837890625
938	422.1664123535156	91.5188456432					1	DETECTED	422.1664 m/z @91.52 [151020OFc1_NvH-0949-CRLM-1.raw]	422.1664123535156	91.5188456432	10.4073483685333	98.4386728456	88.03132447706669	145534.59375	2.1278635507454336E8	0	7395	1.11238402058531	0.5426562659727973	0.1280012569719231	422.1599426269531	422.169677734375
939	422.18109130859375	18.6550916874667					1	DETECTED	422.1811 m/z @18.66 [151020OFc1_NvH-0949-CRLM-1.raw]	422.18109130859375	18.6550916874667	3.72194300693333	63.4515896837333	59.72964667679997	191174.421875	1.601585188134863E8	0	7395	0.29721736001894783	1.9999012919044543	67.32810352771997	422.17144775390625	422.18292236328125
940	422.1929626464844	29.6973623349333					1	DETECTED	422.1930 m/z @29.70 [151020OFc1_NvH-0949-CRLM-1.raw]	422.1929626464844	29.6973623349333	3.39471061013333	99.8957202645333	96.50100965439997	742659.6875	2.376422855866075E8	0	7395	0.10853377827771737	1.8990572034860291	2.8514930855325256	422.1830749511719	422.1931457519531
941	422.20318603515625	90.1302343864					1	DETECTED	422.2032 m/z @90.13 [151020OFc1_NvH-0949-CRLM-1.raw]	422.20318603515625	90.1302343864	3.88792431413333	96.5426751024	92.65475078826667	1235632.25	2.6679952942728472E8	0	7395	66.54868001100152	0.5044687063828694	0.004051991004722911	422.1932067871094	422.2038269042969
942	422.2138977050781	10.5089913325333					1	DETECTED	422.2139 m/z @10.51 [151020OFc1_NvH-0949-CRLM-1.raw]	422.2138977050781	10.5089913325333	0.891513666933333	99.8199821202667	98.92846845333337	2969220.25	4.092889081394041E8	3	7395	0.13874656578626343	1.7202224331807012	9.10728875938969	422.20391845703125	422.223876953125
943	422.229248046875	20.75683866					1	DETECTED	422.2292 m/z @20.76 [151020OFc1_NvH-0949-CRLM-1.raw]	422.229248046875	20.75683866	4.33538392	94.8808866165333	90.5455026965333	741878.5625	2.6387489829501787E8	2	7395	6.45667109768193	2.553922161915656	3.169711970592319	422.2239074707031	422.2294616699219
944	422.239501953125	34.4151558202667					1	DETECTED	422.2395 m/z @34.42 [151020OFc1_NvH-0949-CRLM-1.raw]	422.239501953125	34.4151558202667	3.75130463946667	99.8389854696	96.08768083013334	992524.75	3.068610916817152E8	3	7395	8.26625904029521	0.7373026306700113	0.07095070019842882	422.2295837402344	422.2483825683594
945	422.2584533691406	27.5680504808					1	DETECTED	422.2585 m/z @27.57 [151020OFc1_NvH-0949-CRLM-1.raw]	422.2584533691406	27.5680504808	0.855314387466667	98.0845450496	97.22923066213333	7.3443856E7	1.697193867289264E9	2	7395	0.2749010190117964	1.151787454939063	1.162692305872509	422.24847412109375	422.2684326171875
946	422.26885986328125	36.1403474061333					1	DETECTED	422.2689 m/z @36.14 [151020OFc1_NvH-0949-CRLM-1.raw]	422.26885986328125	36.1403474061333	3.98956463253333	94.8808866165333	90.89132198399997	3919593.0	2.8977755381819546E8	2	7395	0.20051076044440208	1.329322116832035	0.04429116932439742	422.2684631347656	422.2787780761719
947	422.293701171875	91.7402244925333					1	DETECTED	422.2937 m/z @91.74 [151020OFc1_NvH-0949-CRLM-1.raw]	422.293701171875	91.7402244925333	0.6065585984	92.3397406178667	91.7331820194667	100224.4140625	1.771337931990587E8	0	7395	0.6666162204231796	0.5032892132641181	0.8287743067954687	422.2899475097656	422.3006286621094
948	422.3115234375	90.6747612125333					1	DETECTED	422.3115 m/z @90.67 [151020OFc1_NvH-0949-CRLM-1.raw]	422.3115234375	90.6747612125333	81.0244401752	92.3871856048	11.362745429599997	93275.0859375	2.089628436859836E7	0	7395	0.1773146961280787	0.5887237007785544	0.06110655896409145	422.30963134765625	422.3174133300781
949	422.3245544433594	46.04900558					1	DETECTED	422.3246 m/z @46.05 [151020OFc1_NvH-0949-CRLM-1.raw]	422.3245544433594	46.04900558	0.006836092	96.4488474725333	96.4420113805333	73981.109375	2.2018982528265265E8	0	7395	92.10099700367635	1.0477246095624457	0.9916240820803008	422.3216247558594	422.3343200683594
950	422.3458557128906	32.85971782					1	DETECTED	422.3459 m/z @32.86 [151020OFc1_NvH-0949-CRLM-1.raw]	422.3458557128906	32.85971782	8.3004743808	94.438117008	86.13764262720001	87243.390625	2.713075108723817E8	0	7395	83.09130303091453	1.7536705241032027	2.385089388717476	422.3377685546875	422.35455322265625
951	422.4151916503906	9.4633069048					1	DETECTED	422.4152 m/z @9.46 [151020OFc1_NvH-0949-CRLM-1.raw]	422.4151916503906	9.4633069048	5.577286768	99.2018177834667	93.6245310154667	650577.375	2.434936796322809E8	0	7395	0.14687740038705854	4.07240820299073	1.1300403327752493	422.4054870605469	422.4250793457031
952	422.4450378417969	41.7559083213333					1	DETECTED	422.4450 m/z @41.76 [151020OFc1_NvH-0949-CRLM-1.raw]	422.4450378417969	41.7559083213333	3.5229803632	95.4286468016	91.90566643839999	435764.21875	2.3363798824900258E8	0	7395	0.6250814940213232	1.34365445740213	27.128836111989806	422.4356689453125	422.4547424316406
953	422.4560241699219	20.3401434184					1	DETECTED	422.4560 m/z @20.34 [151020OFc1_NvH-0949-CRLM-1.raw]	422.4560241699219	20.3401434184	4.49763589946667	85.1509082037333	80.65327230426662	72219.453125	1.874613354735838E8	0	7395	79.95627884185514	2.585310945584516	4.201859647793237	422.4552307128906	422.4576110839844
954	422.4676513671875	38.7821816488					1	DETECTED	422.4677 m/z @38.78 [151020OFc1_NvH-0949-CRLM-1.raw]	422.4676513671875	38.7821816488	4.49763589946667	95.9343656986667	91.43672979920002	419257.46875	2.3623509867141965E8	0	7395	16.950546459624018	1.4540287336533426	0.03062343124651567	422.4576721191406	422.47747802734375
955	422.478759765625	17.1550151194667					1	DETECTED	422.4788 m/z @17.16 [151020OFc1_NvH-0949-CRLM-1.raw]	422.478759765625	17.1550151194667	5.7458717448	43.0262803344	37.2804085896	165120.390625	1.0299028965241547E8	0	7395	0.5776462658096442	2.3968582048364975	3.7167731849691075	422.4776916503906	422.4809265136719
956	422.4909362792969	21.2176478269333					1	DETECTED	422.4909 m/z @21.22 [151020OFc1_NvH-0949-CRLM-1.raw]	422.4909362792969	21.2176478269333	4.13379428	97.0855066392	92.9517123592	165258.5	2.308021209211503E8	0	7395	43.81011631360157	3.0272996047387393	5.0446160666484605	422.48126220703125	422.5001525878906
957	422.5365905761719	21.0572187658667					1	DETECTED	422.5366 m/z @21.06 [151020OFc1_NvH-0949-CRLM-1.raw]	422.5365905761719	21.0572187658667	2.73653078933333	99.0014823498667	96.26495156053338	1058661.375	2.975081710740249E8	0	7395	0.11440885667929379	0.7734931672400335	1.4012761602748915	422.52685546875	422.5419921875
958	422.552001953125	25.6884425037333					1	DETECTED	422.5520 m/z @25.69 [151020OFc1_NvH-0949-CRLM-1.raw]	422.552001953125	25.6884425037333	3.5139448408	97.5817217618667	94.06777692106671	1.6664069E7	4.793992119891482E8	3	7395	0.17748045599909545	0.534967788354482	1.4238521147521694	422.5420227050781	422.5619201660156
959	422.57037353515625	23.0414775405333					1	DETECTED	422.5704 m/z @23.04 [151020OFc1_NvH-0949-CRLM-1.raw]	422.57037353515625	23.0414775405333	3.64363333893333	76.0101956837333	72.36656234479997	552920.375	2.1811378439331323E8	0	7395	0.13324426360523134	0.5049898373452492	1.3953686629415467	422.56201171875	422.5711975097656
960	422.5812683105469	25.3494028378667					1	DETECTED	422.5813 m/z @25.35 [151020OFc1_NvH-0949-CRLM-1.raw]	422.5812683105469	25.3494028378667	3.6335459072	95.1750954418667	91.5415495346667	643552.1875	2.6572431994616172E8	3	7395	22.449627676395078	0.5158890323462538	0.8812008451889713	422.5713195800781	422.59100341796875
961	422.6058349609375	29.656391108					1	DETECTED	422.6058 m/z @29.66 [151020OFc1_NvH-0949-CRLM-1.raw]	422.6058349609375	29.656391108	3.95966295653333	95.9726675554667	92.01300459893336	241829.59375	2.807461442881572E8	0	7395	32.09758087350623	1.7919103188735153	2.5856099324532402	422.5959167480469	422.6058349609375
962	422.6158447265625	9.52248376053333					1	DETECTED	422.6158 m/z @9.52 [151020OFc1_NvH-0949-CRLM-1.raw]	422.6158447265625	9.52248376053333	1.4855077288	99.8957202645333	98.4102125357333	729261.1875	2.525858809931767E8	0	7395	0.17016419033968155	0.5463441741388512	3.509003269848873	422.606201171875	422.6253662109375
963	422.64593505859375	45.2161944314667					1	DETECTED	422.6459 m/z @45.22 [151020OFc1_NvH-0949-CRLM-1.raw]	422.64593505859375	45.2161944314667	4.47753018266667	95.3454977112	90.86796752853333	252564.28125	2.220592278911868E8	0	7395	0.022199788952832478	1.115254626091599	0.002027403568975541	422.6363220214844	422.6554260253906
964	422.7048645019531	9.87046486453333					1	DETECTED	422.7049 m/z @9.87 [151020OFc1_NvH-0949-CRLM-1.raw]	422.7048645019531	9.87046486453333	4.39805190133333	96.6654325266667	92.26738062533337	125940.6796875	2.418175127308439E8	0	7395	24.593626260810403	12.714738708286417	29.827276936196615	422.69488525390625	422.7054443359375
965	422.7156066894531	10.5196470242667					1	DETECTED	422.7156 m/z @10.52 [151020OFc1_NvH-0949-CRLM-1.raw]	422.7156066894531	10.5196470242667	3.50486385306667	98.8774447226667	95.37258086960003	1186112.625	2.6788528339148638E8	2	7395	6.30770647048014	4.647404257676093	8.689146799757946	422.70574951171875	422.71978759765625
966	422.72979736328125	23.2157209501333					1	DETECTED	422.7298 m/z @23.22 [151020OFc1_NvH-0949-CRLM-1.raw]	422.72979736328125	23.2157209501333	1.7137086712	99.3648804888	97.6511718176	1631770.625	3.099544113943885E8	2	7395	0.23254676365700533	0.5933237038702476	0.9163670123117387	422.7199401855469	422.7397766113281
967	422.7479553222656	19.6346616853333					1	DETECTED	422.7480 m/z @19.63 [151020OFc1_NvH-0949-CRLM-1.raw]	422.7479553222656	19.6346616853333	4.7695225832	98.3789653149333	93.6094427317333	1273346.5	2.982816473029666E8	4	7395	4.372639978033874	0.5404927958434742	0.07594233670615781	422.7398376464844	422.74945068359375
968	422.75946044921875	27.5680504808					1	DETECTED	422.7595 m/z @27.57 [151020OFc1_NvH-0949-CRLM-1.raw]	422.75946044921875	27.5680504808	2.25730051333333	74.2458572237333	71.98855671039996	1.9777726E7	6.595761339378598E8	2	7395	0.48787337918678375	0.8300781079428078	37.477493089088995	422.7494812011719	422.769287109375
969	422.7713928222656	36.1240684394667					1	DETECTED	422.7714 m/z @36.12 [151020OFc1_NvH-0949-CRLM-1.raw]	422.7713928222656	36.1240684394667	4.30741345573333	63.3134562146667	59.00604275893337	1552901.75	2.1316040072093078E8	0	7395	0.10486234742378286	0.5282750862645826	2.3392886459387663	422.7695007324219	422.7813415527344
970	422.8163146972656	9.47284015946667					1	DETECTED	422.8163 m/z @9.47 [151020OFc1_NvH-0949-CRLM-1.raw]	422.8163146972656	9.47284015946667	3.7008948928	92.8468115402667	89.1459166474667	467830.46875	2.3670861293735954E8	0	7395	0.1941711253123053	2.46592127172375	1.245065471050891	422.8067932128906	422.8254089355469
971	422.84039306640625	47.9143449629333					1	DETECTED	422.8404 m/z @47.91 [151020OFc1_NvH-0949-CRLM-1.raw]	422.84039306640625	47.9143449629333	0.006836092	99.9989922493333	99.9921561573333	281582.625	5.036381290466332E8	2	7395	96.54952308938827	0.9555898338217117	1.039606402226132	422.8312072753906	422.85009765625
972	422.85302734375	53.1215985402667					1	DETECTED	422.8530 m/z @53.12 [151020OFc1_NvH-0949-CRLM-1.raw]	422.85302734375	53.1215985402667	4.10365289226667	96.2296228042667	92.12596991200003	106958.96875	2.1349557319999388E8	0	7395	91.01211014084649	0.9502295357263845	0.9007892403483352	422.8509521484375	422.8610534667969
973	422.87115478515625	21.0572187658667					1	DETECTED	422.8712 m/z @21.06 [151020OFc1_NvH-0949-CRLM-1.raw]	422.87115478515625	21.0572187658667	0.6065585984	99.989454664	99.3828960656	909524.4375	2.5051090052540562E8	3	7395	0.12883985098517314	0.5365463000975024	2.8923330710165147	422.8614501953125	422.8761901855469
974	422.8862609863281	25.6884425037333					1	DETECTED	422.8863 m/z @25.69 [151020OFc1_NvH-0949-CRLM-1.raw]	422.8862609863281	25.6884425037333	0.3009517128	97.5215290797333	97.2205773669333	1.2111149E7	4.3989744135727376E8	3	7395	0.17007748030052028	1.067657607990953	0.9576007642117409	422.87628173828125	422.896240234375
975	422.8963928222656	30.2523117218667					1	DETECTED	422.8964 m/z @30.25 [151020OFc1_NvH-0949-CRLM-1.raw]	422.8963928222656	30.2523117218667	0.387044602666667	99.3840636802667	98.99701907760004	2261335.75	3.17944018304247E8	3	7395	4.710604016693818	0.9184304092792768	0.8267895788669575	422.89630126953125	422.90631103515625
976	422.9102478027344	12.8631147208					1	DETECTED	422.9102 m/z @12.86 [151020OFc1_NvH-0949-CRLM-1.raw]	422.9102478027344	12.8631147208	0.006836092	97.942888956	97.936052864	660324.8125	2.6777277569240764E8	3	7395	34.74621466800656	1.8516259700891728	18.80350557071856	422.90643310546875	422.9200744628906
977	422.9223937988281	25.8964943584					1	DETECTED	422.9224 m/z @25.90 [151020OFc1_NvH-0949-CRLM-1.raw]	422.9223937988281	25.8964943584	0.1968906504	99.9615610845333	99.76467043413331	289256.78125	2.3172016792966187E8	0	7395	10.940377905649887	2.163528724431154	0.002947898576114395	422.9202575683594	422.932373046875
978	422.93994140625	30.0850947602667					1	DETECTED	422.9399 m/z @30.09 [151020OFc1_NvH-0949-CRLM-1.raw]	422.93994140625	30.0850947602667	0.0169608965333333	99.989454664	99.97249376746666	78977.96875	2.1274160360604158E8	0	7395	94.90150276470679	1.8384777402777461	2.6301246136473018	422.9324035644531	422.9450988769531
979	422.95574951171875	16.1516306706667					1	DETECTED	422.9557 m/z @16.15 [151020OFc1_NvH-0949-CRLM-1.raw]	422.95574951171875	16.1516306706667	0.549607066133333	99.4221150434667	98.87250797733337	193110.171875	2.3213974879822364E8	0	7395	6.417854124626839	4.4150152773382265	0.2989222386547718	422.9459533691406	422.9656982421875
980	422.9686279296875	18.0919146432					1	DETECTED	422.9686 m/z @18.09 [151020OFc1_NvH-0949-CRLM-1.raw]	422.9686279296875	18.0919146432	4.22760570933333	99.4125967688	95.18499105946667	170097.0625	2.3373876312661982E8	0	7395	4.695763881714729	3.491395526519855	412.5285275010026	422.96575927734375	422.9784851074219
981	422.99853515625	23.8599970293333					1	DETECTED	422.9985 m/z @23.86 [151020OFc1_NvH-0949-CRLM-1.raw]	422.99853515625	23.8599970293333	0.0546003984	99.989454664	99.9348542656	379582.84375	2.2565375383345404E8	0	7395	0.213117968880578	2.995468899320631	1.144335691857365	422.98883056640625	423.0085144042969
982	423.0167236328125	9.4834049016					1	DETECTED	423.0167 m/z @9.48 [151020OFc1_NvH-0949-CRLM-1.raw]	423.0167236328125	9.4834049016	0.3009517128	99.6217275664	99.3207758536	202752.765625	2.231462377332327E8	0	7395	0.24956035764971318	227.50960002212898	1.1253833118545502	423.0087585449219	423.0265808105469
983	423.0883483886719	39.0948539538667					1	DETECTED	423.0883 m/z @39.09 [151020OFc1_NvH-0949-CRLM-1.raw]	423.0883483886719	39.0948539538667	0.4350273672	99.9989922493333	99.56396488213329	101923.609375	2.5035298860451952E8	0	7395	96.90344119405046	1.2102353208870653	1.4909188557223327	423.07867431640625	423.0971374511719
984	423.10009765625	58.7791821466667					1	DETECTED	423.1001 m/z @58.78 [151020OFc1_NvH-0949-CRLM-1.raw]	423.10009765625	58.7791821466667	0.168290834666667	99.9989922493333	99.83070141466663	68741.1171875	1.9210059581238562E8	0	7395	89.07298935465487	0.8620172100636679	0.7394286578318573	423.0987548828125	423.1081237792969
985	423.1335754394531	90.3633111058667					1	DETECTED	423.1336 m/z @90.36 [151020OFc1_NvH-0949-CRLM-1.raw]	423.1335754394531	90.3633111058667	3.71073271253333	98.1518464912	94.44111377866668	654093.25	1.8997649922086495E8	0	7395	0.12740888446519705	2.2401253652680913	6.015305100103133	423.12640380859375	423.14288330078125
986	423.1692810058594	91.0100744293333					1	DETECTED	423.1693 m/z @91.01 [151020OFc1_NvH-0949-CRLM-1.raw]	423.1692810058594	91.0100744293333	5.75551755413333	97.2472402570667	91.49172270293336	315740.21875	2.0385602664560503E8	0	7395	0.07000438687082067	1.2659331305796961	0.015685177064700257	423.1605529785156	423.17926025390625
987	423.1863098144531	15.0581743466667					1	DETECTED	423.1863 m/z @15.06 [151020OFc1_NvH-0949-CRLM-1.raw]	423.1863098144531	15.0581743466667	1.26977406293333	95.6552942672	94.38552020426667	106752.53125	2.5009235156334218E8	0	7395	5.216464554692692	5.461170517292018	9.861738194743216	423.1793518066406	423.1883850097656
988	423.1983947753906	17.512660908					1	DETECTED	423.1984 m/z @17.51 [151020OFc1_NvH-0949-CRLM-1.raw]	423.1983947753906	17.512660908	2.4347903016	98.9156357408	96.4808454392	431147.5	2.519449782881448E8	3	7395	2.695030897369051	6.336727622600812	1.7648711592991402	423.18841552734375	423.2083740234375
989	423.22052001953125	25.7067012936					1	DETECTED	423.2205 m/z @25.71 [151020OFc1_NvH-0949-CRLM-1.raw]	423.22052001953125	25.7067012936	3.5411445904	99.659720872	96.1185762816	4431357.5	4.657419517994455E8	3	7395	0.4440925880765825	1.4726883575681375	0.1361759825559786	423.2105712890625	423.23046875
990	423.23065185546875	30.3433295936					1	DETECTED	423.2307 m/z @30.34 [151020OFc1_NvH-0949-CRLM-1.raw]	423.23065185546875	30.3433295936	3.6243124704	99.2588214936	95.6345090232	3148851.75	3.193837558309262E8	3	7395	0.10882102364558932	0.8380934058605561	1.3066335930518012	423.23052978515625	423.2406311035156
991	423.2419738769531	35.0155888624					1	DETECTED	423.2420 m/z @35.02 [151020OFc1_NvH-0949-CRLM-1.raw]	423.2419738769531	35.0155888624	3.6243124704	94.7522111576	91.1278986872	1163490.5	2.881125011981609E8	3	7395	3.749343335017663	0.761042427941067	25.73726966619428	423.24066162109375	423.2481689453125
992	423.2581787109375	32.9830332157333					1	DETECTED	423.2582 m/z @32.98 [151020OFc1_NvH-0949-CRLM-1.raw]	423.2581787109375	32.9830332157333	3.46804109946667	98.1801610914667	94.71211999200003	1.0889003E7	7.95702927420049E8	2	7395	12.385569159529076	0.7367827692186365	0.4732558543304161	423.24822998046875	423.2681579589844
993	423.27178955078125	36.1240684394667					1	DETECTED	423.2718 m/z @36.12 [151020OFc1_NvH-0949-CRLM-1.raw]	423.27178955078125	36.1240684394667	0.358363201333333	94.5447384653333	94.18637526399996	414302.1875	2.447207604333808E8	0	7395	55.32004329176449	1.3629002785038458	3.1957501515352513	423.2681884765625	423.2810974121094
994	423.2928771972656	91.5477291464					1	DETECTED	423.2929 m/z @91.55 [151020OFc1_NvH-0949-CRLM-1.raw]	423.2928771972656	91.5477291464	7.24167229973333	93.5738015354667	86.33212923573338	51673.76953125	1.824358736362115E8	0	7395	0.1876391354065703	0.5120161733619665	0.024125471925178946	423.2830810546875	423.299560546875
995	423.3106689453125	90.8806695581333					1	DETECTED	423.3107 m/z @90.88 [151020OFc1_NvH-0949-CRLM-1.raw]	423.3106689453125	90.8806695581333	10.2395528122667	92.5452068632	82.3056540509333	74060.2109375	1.69478166648932E8	0	7395	0.8989829589198592	0.5103206488962221	3.997283220644516	423.3009033203125	423.31353759765625
996	423.32891845703125	91.3626597208					1	DETECTED	423.3289 m/z @91.36 [151020OFc1_NvH-0949-CRLM-1.raw]	423.32891845703125	91.3626597208	3.61517515013333	94.4184124685333	90.80323731839998	69454.3984375	2.0745146384974897E8	0	7395	1.7569119396749358	0.5174121957038688	2.9590847099257007	423.32183837890625	423.33465576171875
997	423.3466796875	92.2817724634667					1	DETECTED	423.3467 m/z @92.28 [151020OFc1_NvH-0949-CRLM-1.raw]	423.3466796875	92.2817724634667	6.24148315653333	92.5452068632	86.30372370666666	141149.75	2.464745281954583E8	0	7395	0.8231322379801895	3.3395672316247142	13.242947367561992	423.34039306640625	423.3546447753906
998	423.3655090332031	36.0152794090667					1	DETECTED	423.3655 m/z @36.02 [151020OFc1_NvH-0949-CRLM-1.raw]	423.3655090332031	36.0152794090667	1.560110548	95.5423560536	93.9822455056	122120.828125	2.858957898907341E8	0	7395	89.74675194118434	1.310668211992404	1.6173131565846202	423.3567199707031	423.3731994628906
999	423.38323974609375	92.2817724634667					1	DETECTED	423.3832 m/z @92.28 [151020OFc1_NvH-0949-CRLM-1.raw]	423.38323974609375	92.2817724634667	6.8552176472	93.2908111869333	86.4355935397333	308202.0	2.345818374931188E8	0	7395	76.94993566968904	0.556032138761703	0.04209034612191427	423.3733215332031	423.39312744140625
1000	423.4196472167969	92.2817724634667					1	DETECTED	423.4196 m/z @92.28 [151020OFc1_NvH-0949-CRLM-1.raw]	423.4196472167969	92.2817724634667	3.970477384	96.2296228042667	92.25914542026669	264392.84375	2.131878910245657E8	0	7395	71.5557657053289	0.5128400471548417	0.018616867783743447	423.41009521484375	423.4292297363281
1001	423.45281982421875	17.719019268					1	DETECTED	423.4528 m/z @17.72 [151020OFc1_NvH-0949-CRLM-1.raw]	423.45281982421875	17.719019268	2.69982676986667	98.4677740464	95.76794727653332	371328.96875	2.333578788718459E8	0	7395	0.13289457136640692	4.207107842780911	0.009730417746141634	423.4428405761719	423.4581604003906
1002	423.46820068359375	24.038366356					1	DETECTED	423.4682 m/z @24.04 [151020OFc1_NvH-0949-CRLM-1.raw]	423.46820068359375	24.038366356	0.9543173128	96.8480261928	95.89370888	835231.6875	2.498147429967356E8	0	7395	0.16825080003462034	0.8467632812398613	0.38368125875429143	423.458251953125	423.4781799316406
1003	423.5098876953125	16.4230694168					1	DETECTED	423.5099 m/z @16.42 [151020OFc1_NvH-0949-CRLM-1.raw]	423.5098876953125	16.4230694168	1.785988996	94.2289914653333	92.4430024693333	353485.75	2.517496739836828E8	3	7395	0.08340108556471293	8.43876124315978	2.9963284403079085	423.5000305175781	423.5194091796875
1004	423.53375244140625	32.8162574709333					1	DETECTED	423.5338 m/z @32.82 [151020OFc1_NvH-0949-CRLM-1.raw]	423.53375244140625	32.8162574709333	3.68256403413333	92.5830397544	88.90047572026667	320907.03125	2.4100959664166552E8	0	7395	15.464641750815854	1.7753482710591422	2.519151236877206	423.52398681640625	423.53558349609375
1005	423.54559326171875	25.7160404605333					1	DETECTED	423.5456 m/z @25.72 [151020OFc1_NvH-0949-CRLM-1.raw]	423.54559326171875	25.7160404605333	5.28208750213333	96.4201310346667	91.13804353253336	426189.3125	2.7197222843929595E8	0	7395	22.782627282770438	0.5391263099400461	0.056439980172178494	423.5356140136719	423.54559326171875
1006	423.55560302734375	8.43125446133333					1	DETECTED	423.5556 m/z @8.43 [151020OFc1_NvH-0949-CRLM-1.raw]	423.55560302734375	8.43125446133333	3.9801126872	98.5157653226667	94.53565263546669	2628415.0	3.8264671747594005E8	3	7395	17.334209300445643	7.2499005908199665	30.54019067210651	423.5456237792969	423.5655822753906
1007	423.57525634765625	33.9213475021333					1	DETECTED	423.5753 m/z @33.92 [151020OFc1_NvH-0949-CRLM-1.raw]	423.57525634765625	33.9213475021333	3.74197357093333	97.1521063994667	93.41013282853338	741020.875	2.5883553396704414E8	3	7395	11.936691586506043	0.6795136048662668	1.0620030863456544	423.56561279296875	423.5811462402344
1008	423.5911865234375	37.8363298922667					1	DETECTED	423.5912 m/z @37.84 [151020OFc1_NvH-0949-CRLM-1.raw]	423.5911865234375	37.8363298922667	3.53200956853333	95.6274425962667	92.09543302773338	1483418.75	2.5125870188872266E8	3	7395	0.196797974239594	0.5063686908223253	94.2858740828528	423.58123779296875	423.6005554199219
1009	423.6939697265625	27.4627372317333					1	DETECTED	423.6940 m/z @27.46 [151020OFc1_NvH-0949-CRLM-1.raw]	423.6939697265625	27.4627372317333	0.809900134133333	99.3840636802667	98.57416354613338	233576.203125	2.1701269349882504E8	0	7395	22.67724424342942	2.2570549251447427	0.8744701357273257	423.6841735839844	423.70379638671875
1010	423.7144470214844	28.0441475941333					1	DETECTED	423.7144 m/z @28.04 [151020OFc1_NvH-0949-CRLM-1.raw]	423.7144470214844	28.0441475941333	3.60598591813333	93.770338612	90.16435269386668	391610.28125	2.468276147194356E8	0	7395	9.543489604873805	2.418146749775619	0.9468308458582054	423.7044677734375	423.7182922363281
1011	423.7283020019531	36.994991692					1	DETECTED	423.7283 m/z @36.99 [151020OFc1_NvH-0949-CRLM-1.raw]	423.7283020019531	36.994991692	4.1549170888	99.4125967688	95.25767968	1481835.375	2.953129450784497E8	2	7395	11.778084632528934	0.5057823018078363	0.01142758022580749	423.71832275390625	423.7352600097656
1012	423.7452697753906	35.2746632482667					1	DETECTED	423.7453 m/z @35.27 [151020OFc1_NvH-0949-CRLM-1.raw]	423.7452697753906	35.2746632482667	4.59530995786667	96.0774911237333	91.48218116586662	1594360.125	3.634732834865949E8	2	7395	12.455582173602966	0.5903777127081594	0.03283809614248604	423.7353210449219	423.7498474121094
1013	423.7598571777344	33.0028473608					1	DETECTED	423.7599 m/z @33.00 [151020OFc1_NvH-0949-CRLM-1.raw]	423.7598571777344	33.0028473608	2.12062493226667	99.0301097016	96.90948476933333	4668400.5	4.915752255556907E8	2	7395	12.492189080286948	1.638262111950569	2.170463904051255	423.7498779296875	423.7695617675781
1014	423.84429931640625	16.4139588312					1	DETECTED	423.8443 m/z @16.41 [151020OFc1_NvH-0949-CRLM-1.raw]	423.84429931640625	16.4139588312	0.006836092	99.9989922493333	99.9921561573333	215714.71875	2.437689405824774E8	0	7395	0.02071529949048667	3.3755362013459567	7.036166221126172	423.8360290527344	423.854248046875
1015	423.85565185546875	10.9116990592					1	DETECTED	423.8557 m/z @10.91 [151020OFc1_NvH-0949-CRLM-1.raw]	423.85565185546875	10.9116990592	0.006836092	88.2907155229333	88.2838794309333	109212.265625	2.165822733668888E8	0	7395	0.9154963754242402	4.047913288616116	100.67819566136191	423.85504150390625	423.8580322265625
1016	423.86822509765625	32.85971782					1	DETECTED	423.8682 m/z @32.86 [151020OFc1_NvH-0949-CRLM-1.raw]	423.86822509765625	32.85971782	0.891513666933333	99.6501611722667	98.75864750533337	301775.53125	2.5186853811605653E8	0	7395	15.362229388951622	1.8463653419865114	3.5788003412933644	423.8587341308594	423.8761291503906
1017	423.88616943359375	23.0697432562667					1	DETECTED	423.8862 m/z @23.07 [151020OFc1_NvH-0949-CRLM-1.raw]	423.88616943359375	23.0697432562667	0.0925746656	98.5060988893333	98.4135242237333	1016131.125	2.4604065657266346E8	3	7395	4.5475563805818595	0.5075962794662546	0.3666315990288095	423.8761901855469	423.8884582519531
1018	423.8984680175781	13.7692621834667					1	DETECTED	423.8985 m/z @13.77 [151020OFc1_NvH-0949-CRLM-1.raw]	423.8984680175781	13.7692621834667	0.006836092	99.8674127154667	99.8605766234667	2076883.625	3.3441963861042833E8	3	7395	5.486445693255796	26.176283457811873	2.888077563284993	423.8885192871094	423.9079895019531
1019	423.9094543457031	33.9049309714667					1	DETECTED	423.9095 m/z @33.90 [151020OFc1_NvH-0949-CRLM-1.raw]	423.9094543457031	33.9049309714667	0.06419394	99.6312736712	99.56707973120001	416180.40625	2.3441180495621836E8	0	7395	16.082287789763214	1.934415343775132	0.8887429265238637	423.90863037109375	423.91937255859375
1020	423.9246520996094	37.7894346848					1	DETECTED	423.9247 m/z @37.79 [151020OFc1_NvH-0949-CRLM-1.raw]	423.9246520996094	37.7894346848	3.59667335706667	99.5934840832	95.99681072613333	393781.40625	2.3625830125284654E8	0	7395	10.99991354648445	1.8423738921153312	0.7040104526368646	423.9195251464844	423.9346008300781
1021	423.96453857421875	27.9935733205333					1	DETECTED	423.9645 m/z @27.99 [151020OFc1_NvH-0949-CRLM-1.raw]	423.96453857421875	27.9935733205333	0.0737064114666667	99.7256079514667	99.65190154000003	441531.71875	2.476086862526272E8	0	7395	4.15621907834889	2.536333157701114	0.1266926979355087	423.9547119140625	423.9744873046875
1022	423.986083984375	31.0700626594667					1	DETECTED	423.9861 m/z @31.07 [151020OFc1_NvH-0949-CRLM-1.raw]	423.986083984375	31.0700626594667	0.225181236266667	99.9144554485333	99.68927421226664	638576.4375	2.5467378657599804E8	0	7395	16.435397961264595	0.5043233239682744	0.6916431175070419	423.9762268066406	423.9960632324219
1023	424.0011901855469	37.3206171957333					1	DETECTED	424.0012 m/z @37.32 [151020OFc1_NvH-0949-CRLM-1.raw]	424.0011901855469	37.3206171957333	0.454126888533333	99.9989922493333	99.54486536079996	105223.5625	2.2827949248551932E8	0	7395	55.892688804495705	1.4857315468147714	1.9257493622728195	423.9964904785156	424.0111083984375
1024	424.04058837890625	23.711146632					1	DETECTED	424.0406 m/z @23.71 [151020OFc1_NvH-0949-CRLM-1.raw]	424.04058837890625	23.711146632	0.006836092	99.9989922493333	99.9921561573333	96066.796875	2.3480154350096658E8	0	7395	73.75224255949072	2.0365906031748113	3.1488187350819237	424.031005859375	424.0497741699219
1025	424.0897521972656	37.5441500061333					1	DETECTED	424.0898 m/z @37.54 [151020OFc1_NvH-0949-CRLM-1.raw]	424.0897521972656	37.5441500061333	2.36674334693333	99.9989922493333	97.63224890239997	103119.3125	2.2758327538760778E8	0	7395	89.36485499718708	1.3792472837686518	1.7008353762078394	424.0801086425781	424.0995178222656
1026	424.1256103515625	90.3394402408					1	DETECTED	424.1256 m/z @90.34 [151020OFc1_NvH-0949-CRLM-1.raw]	424.1256103515625	90.3394402408	16.780398908	99.6312736712	82.85087476320001	314237.03125	2.1403197179112867E8	0	7395	0.06564685416520888	0.5006782578402343	1.6229841453759268	424.11669921875	424.13494873046875
1027	424.1515808105469	90.2201478669333					1	DETECTED	424.1516 m/z @90.22 [151020OFc1_NvH-0949-CRLM-1.raw]	424.1515808105469	90.2201478669333	7.94309500853333	94.6428825061333	86.69978749759997	181332.421875	2.290010574155597E8	0	7395	0.10853186408576221	0.5111403304926863	0.018322147729262543	424.1421813964844	424.16156005859375
1028	424.1769104003906	16.4889685682667					1	DETECTED	424.1769 m/z @16.49 [151020OFc1_NvH-0949-CRLM-1.raw]	424.1769104003906	16.4889685682667	1.53298990586667	98.5541855581333	97.02119565226663	133360.265625	2.5262741256588927E8	0	7395	74.61281127170955	3.2435589085247245	8.432421887578162	424.1678771972656	424.1811218261719
1029	424.1914367675781	11.6754469706667					1	DETECTED	424.1914 m/z @11.68 [151020OFc1_NvH-0949-CRLM-1.raw]	424.1914367675781	11.6754469706667	3.95966295653333	94.7423361690667	90.78267321253337	147305.203125	2.3869091219311282E8	0	7395	1.7193453739643498	7.338240516091688	1.764063475331682	424.1814880371094	424.20135498046875
1030	424.21136474609375	26.100246492					1	DETECTED	424.2114 m/z @26.10 [151020OFc1_NvH-0949-CRLM-1.raw]	424.21136474609375	26.100246492	3.60598591813333	99.3071859122667	95.70119999413338	2870493.75	3.620036893278236E8	2	7395	0.1897517990550348	3.716321220013477	19.176985412985513	424.2015380859375	424.2213439941406
1031	424.2291259765625	22.5041642368					1	DETECTED	424.2291 m/z @22.50 [151020OFc1_NvH-0949-CRLM-1.raw]	424.2291259765625	22.5041642368	4.20802073093333	99.2207052234667	95.01268449253337	1750228.875	3.056397262562043E8	0	7395	8.769646953184802	0.9685918996865228	0.5008815510558836	424.22137451171875	424.2325439453125
1032	424.2425537109375	22.2083643589333					1	DETECTED	424.2426 m/z @22.21 [151020OFc1_NvH-0949-CRLM-1.raw]	424.2425537109375	22.2083643589333	1.95779566026667	95.915280688	93.95748502773333	2068743.375	3.847234668385168E8	2	7395	12.21420716941313	24.34157159427555	0.07441147281006802	424.2325744628906	424.2524719238281
1033	424.25537109375	28.8476171626667					1	DETECTED	424.2554 m/z @28.85 [151020OFc1_NvH-0949-CRLM-1.raw]	424.25537109375	28.8476171626667	3.5596819936	99.0109426616	95.451260668	1592628.375	3.127809151250763E8	0	7395	12.221342803999082	0.5664721743165885	0.7119366606649122	424.2525634765625	424.2653503417969
1034	424.273193359375	50.3330241936					1	DETECTED	424.2732 m/z @50.33 [151020OFc1_NvH-0949-CRLM-1.raw]	424.273193359375	50.3330241936	3.6243124704	97.8954499208	94.2711374504	267176.6875	2.697700214590616E8	0	7395	74.70110282875407	1.0068034746179488	1.218065943955245	424.26544189453125	424.2829895019531
1035	424.2974548339844	92.2817724634667					1	DETECTED	424.2975 m/z @92.28 [151020OFc1_NvH-0949-CRLM-1.raw]	424.2974548339844	92.2817724634667	2.22991547946667	94.8315366189333	92.60162113946663	113224.5703125	1.8926769203612155E8	0	7395	1.3364444172019603	122.1783828127486	0.11916744545226299	424.2891845703125	424.30657958984375
1036	424.32720947265625	91.3064360352					1	DETECTED	424.3272 m/z @91.31 [151020OFc1_NvH-0949-CRLM-1.raw]	424.32720947265625	91.3064360352	40.1156228256	98.7258507682667	58.6102279426667	296041.375	1.8027597819942302E8	0	7395	0.9149561304498661	0.5108336491774192	0.6843496465091511	424.3212890625	424.3360290527344
1037	424.36358642578125	91.1812283728					1	DETECTED	424.3636 m/z @91.18 [151020OFc1_NvH-0949-CRLM-1.raw]	424.36358642578125	91.1812283728	5.1665913368	92.3968504570667	87.23025912026671	74765.953125	2.1872807526890552E8	0	7395	0.7243835991723842	0.5070663675750786	0.004188331629303473	424.35369873046875	424.3726501464844
1038	424.3957824707031	30.9120436976					1	DETECTED	424.3958 m/z @30.91 [151020OFc1_NvH-0949-CRLM-1.raw]	424.3957824707031	30.9120436976	0.864499784	97.9333348245333	97.0688350405333	747328.5	2.4881393815824613E8	0	7395	0.34197451241928434	3.450192016309416	231.37265463823778	424.3858337402344	424.4052734375
1039	424.4341125488281	22.7883281114667					1	DETECTED	424.4341 m/z @22.79 [151020OFc1_NvH-0949-CRLM-1.raw]	424.4341125488281	22.7883281114667	4.1227736936	95.8482939104	91.7255202168	454833.1875	2.4208466076097572E8	0	7395	19.266223080853045	3.7718512900583967	0.7206968371320918	424.42413330078125	424.44403076171875
1040	424.46075439453125	21.5541024053333					1	DETECTED	424.4608 m/z @21.55 [151020OFc1_NvH-0949-CRLM-1.raw]	424.46075439453125	21.5541024053333	2.03921976026667	98.5351216432	96.49590188293332	795929.1875	2.266590002392998E8	0	7395	0.145214018134471	0.5048117417536604	0.13171063435869462	424.4507751464844	424.4706726074219
1041	424.47760009765625	31.7537570330667					1	DETECTED	424.4776 m/z @31.75 [151020OFc1_NvH-0949-CRLM-1.raw]	424.47760009765625	31.7537570330667	3.92804665226667	97.9241116970667	93.99606504480003	466692.375	2.5263187218251544E8	4	7395	22.36591546189526	2.120246787993121	0.5537638076162126	424.47076416015625	424.487548828125
1042	424.5233154296875	7.4718195416					1	DETECTED	424.5233 m/z @7.47 [151020OFc1_NvH-0949-CRLM-1.raw]	424.5233154296875	7.4718195416	4.3260358832	95.9918424136	91.66580653039999	64994.22265625	1.9193992048128125E8	0	7395	0.06239332605214365	15.066018109841691	0.02268998365743198	424.5196228027344	424.5311279296875
1043	424.5413818359375	22.0654509442667					1	DETECTED	424.5414 m/z @22.07 [151020OFc1_NvH-0949-CRLM-1.raw]	424.5413818359375	22.0654509442667	3.46804109946667	97.9333348245333	94.46529372506663	1042795.0	2.7307006204885703E8	3	7395	0.08592405365803657	0.5266193957710351	83.59763731361431	424.531494140625	424.5489196777344
1044	424.5589599609375	21.6405637786667					1	DETECTED	424.5590 m/z @21.64 [151020OFc1_NvH-0949-CRLM-1.raw]	424.5589599609375	21.6405637786667	4.1549170888	98.2082923293333	94.0533752405333	1569218.125	2.433861351725606E8	3	7395	0.2124218301376395	4.822714413832911	1.6783207718158963	424.5491943359375	424.56121826171875
1045	424.57122802734375	29.0318817765333					1	DETECTED	424.5712 m/z @29.03 [151020OFc1_NvH-0949-CRLM-1.raw]	424.57122802734375	29.0318817765333	1.66840357946667	99.2974816842667	97.62907810480003	2451881.5	3.051785558533299E8	3	7395	0.29286989743243197	0.5212239237620356	0.13183247391001632	424.561279296875	424.5812072753906
1046	424.5815734863281	44.0663199861333					1	DETECTED	424.5816 m/z @44.07 [151020OFc1_NvH-0949-CRLM-1.raw]	424.5815734863281	44.0663199861333	4.04139588773333	82.0895428826667	78.04814699493338	722596.5625	2.6176453445113885E8	0	7395	0.32064598874691086	1.31358259959105	1.6288295931434162	424.58123779296875	424.5859069824219
1047	424.5959777832031	31.1756740381333					1	DETECTED	424.5960 m/z @31.18 [151020OFc1_NvH-0949-CRLM-1.raw]	424.5959777832031	31.1756740381333	3.77936928133333	84.8140330205333	81.03466373919997	801840.375	2.5018592385805973E8	0	7395	0.3428618601517073	0.5396636859050349	20.52738742775702	424.586181640625	424.6057434082031
1048	424.682861328125	8.34376334453333					1	DETECTED	424.6829 m/z @8.34 [151020OFc1_NvH-0949-CRLM-1.raw]	424.682861328125	8.34376334453333	4.49763589946667	84.643473932	80.14583803253333	159302.8125	2.0127017661284998E8	0	7395	0.07072480437393303	0.5537270035099474	0.6620937774859672	424.6730651855469	424.69036865234375
1049	424.70050048828125	29.4446835450667					1	DETECTED	424.7005 m/z @29.44 [151020OFc1_NvH-0949-CRLM-1.raw]	424.70050048828125	29.4446835450667	4.55770852533333	94.3091261832	89.75141765786667	739907.0625	2.3737424600317138E8	0	7395	4.100104587869549	3.003373101707401	0.3523888084391706	424.6905212402344	424.7008972167969
1050	424.7109069824219	27.4410522709333					1	DETECTED	424.7109 m/z @27.44 [151020OFc1_NvH-0949-CRLM-1.raw]	424.7109069824219	27.4410522709333	3.89846782	99.0109426616	95.1124748416	2926165.5	3.59744372464998E8	2	7395	0.39060498603079097	0.5454496527750632	0.04581650612968166	424.700927734375	424.72088623046875
1051	424.72320556640625	9.531446008					1	DETECTED	424.7232 m/z @9.53 [151020OFc1_NvH-0949-CRLM-1.raw]	424.72320556640625	9.531446008	5.5351598864	87.4452466744	81.910086788	282845.15625	2.3909201040537527E8	0	7395	0.19181436779290273	3.521909324154017	0.16246436843903536	424.720947265625	424.72381591796875
1052	424.73382568359375	43.8622449282667					1	DETECTED	424.7338 m/z @43.86 [151020OFc1_NvH-0949-CRLM-1.raw]	424.73382568359375	43.8622449282667	2.517178708	97.9241116970667	95.4069329890667	3669381.75	3.2704204016073716E8	2	7395	0.227461010906282	0.5084588975318626	0.018252311831179393	424.7238464355469	424.7437744140625
1053	424.7474670410156	43.9551483344					1	DETECTED	424.7475 m/z @43.96 [151020OFc1_NvH-0949-CRLM-1.raw]	424.7474670410156	43.9551483344	3.00432139573333	99.6974308973333	96.69310950159998	1345611.25	2.871644381549488E8	0	7395	21.86370474103749	0.5096313107993504	0.03781984731198249	424.7439270019531	424.7574462890625
1054	424.77099609375	17.4426304930667					1	DETECTED	424.7710 m/z @17.44 [151020OFc1_NvH-0949-CRLM-1.raw]	424.77099609375	17.4426304930667	2.9120141272	77.7716443072	74.85963018000001	941646.3125	2.2090994086452916E8	2	7395	32.60402286864887	0.5488157468832687	11.215807127832562	424.76153564453125	424.78057861328125
1055	424.79669189453125	31.2166718837333					1	DETECTED	424.7967 m/z @31.22 [151020OFc1_NvH-0949-CRLM-1.raw]	424.79669189453125	31.2166718837333	3.846564008	99.2588214936	95.4122574856	873897.75	2.5522787680106965E8	0	7395	0.060464729953785934	2.406179166726966	0.11100510228672703	424.7867431640625	424.80657958984375
1056	424.8352355957031	13.5929809533333					1	DETECTED	424.8352 m/z @13.59 [151020OFc1_NvH-0949-CRLM-1.raw]	424.8352355957031	13.5929809533333	0.006836092	99.9989922493333	99.9921561573333	317929.28125	2.3691051002328673E8	3	7395	0.07573000309813516	11.564415190950077	1.0258620519666963	424.82598876953125	424.8450622558594
1057	424.8582763671875	18.5320347362667					1	DETECTED	424.8583 m/z @18.53 [151020OFc1_NvH-0949-CRLM-1.raw]	424.8582763671875	18.5320347362667	0.348798710666667	99.4316091077333	99.08281039706662	136102.015625	2.2681722069906762E8	0	7395	12.398425845393007	3.3589816831301125	7.348646987210394	424.848388671875	424.8652648925781
1058	424.8753662109375	22.0925693338667					1	DETECTED	424.8754 m/z @22.09 [151020OFc1_NvH-0949-CRLM-1.raw]	424.8753662109375	22.0925693338667	2.2389616456	98.982527032	96.7435653864	906869.4375	2.5325626751868632E8	3	7395	5.89222279602534	0.6582498191724285	0.27473424215964437	424.8654479980469	424.883056640625
1059	424.8932800292969	9.91633736186667					1	DETECTED	424.8933 m/z @9.92 [151020OFc1_NvH-0949-CRLM-1.raw]	424.8932800292969	9.91633736186667	0.102016088266667	99.2493570578667	99.14734096960004	2313742.75	3.058615080734238E8	3	7395	6.542468449612146	2.0644976676217284	18.086079387071756	424.88330078125	424.8933410644531
1060	424.9033508300781	40.1156228256					1	DETECTED	424.9034 m/z @40.12 [151020OFc1_NvH-0949-CRLM-1.raw]	424.9033508300781	40.1156228256	0.006836092	99.9237844354667	99.9169483434667	1.0611895E7	6.323596826314492E8	3	7395	7.072104889817474	0.5582040309357262	0.018547157222427876	424.89337158203125	424.913330078125
1061	424.9158020019531	44.0340080085333					1	DETECTED	424.9158 m/z @44.03 [151020OFc1_NvH-0949-CRLM-1.raw]	424.9158020019531	44.0340080085333	0.006836092	99.2207052234667	99.2138691314667	674836.375	2.447392598960638E8	3	7395	18.25509212341311	0.765571344214768	0.0066913406334202855	424.9133605957031	424.92578125
1062	424.93182373046875	14.5492453312					1	DETECTED	424.9318 m/z @14.55 [151020OFc1_NvH-0949-CRLM-1.raw]	424.93182373046875	14.5492453312	1.840207276	99.9332427106667	98.0930354346667	148460.71875	2.1973230077878967E8	0	7395	40.32956265386328	7.310251243247371	0.02717981116993682	424.9259948730469	424.9417724609375
1063	424.96087646484375	21.6849845184					1	DETECTED	424.9609 m/z @21.68 [151020OFc1_NvH-0949-CRLM-1.raw]	424.96087646484375	21.6849845184	0.130466024533333	95.1368206914667	95.00635466693336	104501.8203125	2.2075947709933913E8	0	7395	89.95022765042488	2.7092196016180514	4.3615690555588085	424.9508972167969	424.96099853515625
1064	424.9710388183594	38.1528305792					1	DETECTED	424.9710 m/z @38.15 [151020OFc1_NvH-0949-CRLM-1.raw]	424.9710388183594	38.1528305792	0.006836092	99.8674127154667	99.8605766234667	314464.71875	2.5973384544288456E8	0	7395	37.038199340272676	1.6230226556318648	0.41249926621760813	424.9611511230469	424.9808654785156
1065	424.99652099609375	30.9669102141333					1	DETECTED	424.9965 m/z @30.97 [151020OFc1_NvH-0949-CRLM-1.raw]	424.99652099609375	30.9669102141333	0.243898209866667	99.479394164	99.23549595413333	367253.25	2.5270328248488763E8	0	7395	13.080060360546572	2.1475617599805554	0.09672613019542396	424.9866943359375	425.0065002441406
1066	425.0072937011719	18.5320347362667					1	DETECTED	425.0073 m/z @18.53 [151020OFc1_NvH-0949-CRLM-1.raw]	425.0072937011719	18.5320347362667	4.38852272533333	99.9989922493333	95.61046952399997	83391.3046875	2.2554908419063553E8	0	7395	27.316775490138024	3.2837848539586147	5.551364557936027	425.0067138671875	425.01727294921875
1067	425.02752685546875	30.2523117218667					1	DETECTED	425.0275 m/z @30.25 [151020OFc1_NvH-0949-CRLM-1.raw]	425.02752685546875	30.2523117218667	0.006836092	99.9989922493333	99.9921561573333	113686.8671875	2.3417643808918497E8	0	7395	86.18163579880364	1.608613487053062	2.2836990626736733	425.0180969238281	425.0370178222656
1068	425.0464782714844	50.9115962866667					1	DETECTED	425.0465 m/z @50.91 [151020OFc1_NvH-0949-CRLM-1.raw]	425.0464782714844	50.9115962866667	0.006836092	99.9989922493333	99.9921561573333	77936.5234375	2.45465099264236E8	0	7395	81.631200291947	0.9393576593199974	0.8965490114892455	425.0376892089844	425.0487060546875
1069	425.1026916503906	58.7791821466667					1	DETECTED	425.1027 m/z @58.78 [151020OFc1_NvH-0949-CRLM-1.raw]	425.1026916503906	58.7791821466667	6.6439351056	99.9801444562667	93.3362093506667	70511.3984375	2.3576447820598665E8	0	7395	87.84653699048067	0.8476670128060059	0.6823299539314643	425.1017761230469	425.1040954589844
1070	425.1287841796875	90.3394402408					1	DETECTED	425.1288 m/z @90.34 [151020OFc1_NvH-0949-CRLM-1.raw]	425.1287841796875	90.3394402408	1.09884082586667	92.8048182917333	91.70597746586662	89804.3828125	2.1963751493158564E8	0	7395	0.024316142285783826	0.5138130966572192	0.018801364252101542	425.1196594238281	425.1387634277344
1071	425.1697692871094	13.5557188648					1	DETECTED	425.1698 m/z @13.56 [151020OFc1_NvH-0949-CRLM-1.raw]	425.1697692871094	13.5557188648	8.16211374666667	92.0207337402667	83.85861999360003	119875.6171875	1.7678444840232557E8	0	7395	77.47831089397918	7.773893171347202	14.3804207677401	425.16021728515625	425.1697692871094
1072	425.17987060546875	13.3921043429333					1	DETECTED	425.1799 m/z @13.39 [151020OFc1_NvH-0949-CRLM-1.raw]	425.17987060546875	13.3921043429333	6.5181697816	97.8479561901333	91.32978640853331	230802.546875	2.2353540597248077E8	3	7395	0.048272997579500654	0.5161022632421941	0.024757672753528505	425.1700744628906	425.18975830078125
1073	425.1918029785156	14.9148576362667					1	DETECTED	425.1918 m/z @14.91 [151020OFc1_NvH-0949-CRLM-1.raw]	425.1918029785156	14.9148576362667	3.39471061013333	97.2944938890667	93.89978327893337	227506.15625	2.2518470551859903E8	0	7395	0.09761270969666747	6.79110744622779	0.01958552949475095	425.1900939941406	425.19830322265625
1074	425.20843505859375	18.1344852930667					1	DETECTED	425.2084 m/z @18.13 [151020OFc1_NvH-0949-CRLM-1.raw]	425.20843505859375	18.1344852930667	0.2627583616	99.5174934381333	99.2547350765333	1.2319E7	5.0259657239614856E8	3	7395	0.15691756413867708	5.163962921220216	115.11457871671365	425.1984558105469	425.2184143066406
1075	425.2274169921875	9.88118395386667					1	DETECTED	425.2274 m/z @9.88 [151020OFc1_NvH-0949-CRLM-1.raw]	425.2274169921875	9.88118395386667	3.9801126872	99.6123866032	95.63227391599999	1727250.125	3.256268121105011E8	4	7395	6.349886909782539	41.4065874829862	67.74034735745914	425.2184753417969	425.2275695800781
1076	425.2375793457031	40.0900833424					1	DETECTED	425.2376 m/z @40.09 [151020OFc1_NvH-0949-CRLM-1.raw]	425.2375793457031	40.0900833424	1.26977406293333	99.5650510421333	98.29527697919997	7545769.0	6.755407978099864E8	2	7395	0.14025632670976051	0.6927031536010329	0.5483979962155243	425.22760009765625	425.24755859375
1077	425.2526550292969	45.2277627408					1	DETECTED	425.2527 m/z @45.23 [151020OFc1_NvH-0949-CRLM-1.raw]	425.2526550292969	45.2277627408	3.73287826053333	99.5744597274667	95.84158146693338	1123018.375	2.6756829949234495E8	2	7395	1.3646147695331763	0.6437230128887207	0.00762431414561374	425.2475891113281	425.26263427734375
1078	425.26708984375	49.9544535645333					1	DETECTED	425.2671 m/z @49.95 [151020OFc1_NvH-0949-CRLM-1.raw]	425.26708984375	49.9544535645333	4.66579046106667	97.4738772893333	92.80808682826664	503603.625	2.6938381168177974E8	2	7395	13.575432321038143	1.0436177260061743	1.2713605257235612	425.2626647949219	425.2769470214844
1079	425.2904357910156	91.5093686029333					1	DETECTED	425.2904 m/z @91.51 [151020OFc1_NvH-0949-CRLM-1.raw]	425.2904357910156	91.5093686029333	15.7152525061333	92.5034551253333	76.7882026192	84619.0234375	2.0600178768078026E8	0	7395	0.05076258106051057	0.5065578080040567	1.1281870225822435	425.2815856933594	425.2913818359375
1080	425.3051452636719	92.2817724634667					1	DETECTED	425.3051 m/z @92.28 [151020OFc1_NvH-0949-CRLM-1.raw]	425.3051452636719	92.2817724634667	1.605389104	98.0567165013333	96.4513273973333	531212.3125	2.098213419910968E8	0	7395	1.812643920932004	0.579795549510465	0.15132241244468642	425.29559326171875	425.31201171875
1081	425.3255920410156	91.4683171098667					1	DETECTED	425.3256 m/z @91.47 [151020OFc1_NvH-0949-CRLM-1.raw]	425.3255920410156	91.4683171098667	10.7731862773333	92.5270237034667	81.7538374261334	110817.265625	2.536413841932839E8	0	7395	0.6635183077657558	0.5065599162097967	2.115532495052534	425.3214416503906	425.33148193359375
1082	425.3446044921875	92.2817724634667					1	DETECTED	425.3446 m/z @92.28 [151020OFc1_NvH-0949-CRLM-1.raw]	425.3446044921875	92.2817724634667	7.4718195416	94.1527549368	86.6809353952	198116.8125	1.9538576294403863E8	0	7395	0.8005382442971296	0.837597170066226	0.07184215354244557	425.3367919921875	425.35235595703125
1083	425.3624572753906	92.2817724634667					1	DETECTED	425.3625 m/z @92.28 [151020OFc1_NvH-0949-CRLM-1.raw]	425.3624572753906	92.2817724634667	0.0451108250666667	99.7161599312	99.67104910613332	251098.21875	2.2000100201308146E8	0	7395	0.9827533291910129	1.08015470978305	0.0666596720969757	425.3558349609375	425.3712158203125
1084	425.3808288574219	92.2817724634667					1	DETECTED	425.3808 m/z @92.28 [151020OFc1_NvH-0949-CRLM-1.raw]	425.3808288574219	92.2817724634667	7.36851829466667	94.4184124685333	87.04989417386663	216316.640625	2.3325397018080163E8	0	7395	0.7571123025727928	0.5786163914066547	0.24548010788203495	425.3727111816406	425.38482666015625
1085	425.3949890136719	43.1750675416					1	DETECTED	425.3950 m/z @43.18 [151020OFc1_NvH-0949-CRLM-1.raw]	425.3949890136719	43.1750675416	4.81677011546667	99.7538321952	94.93706207973334	298333.625	2.3315212074631876E8	0	7395	0.1418321502494848	1.1352173786104693	1539.7323482034149	425.3872985839844	425.40496826171875
1086	425.4192810058594	9.84336750106667					1	DETECTED	425.4193 m/z @9.84 [151020OFc1_NvH-0949-CRLM-1.raw]	425.4192810058594	9.84336750106667	7.12330219013333	99.8010108658667	92.67770867573337	353685.03125	2.240083796818171E8	0	7395	0.1758438088774117	0.6782982128510427	10.385248184124453	425.4093017578125	425.4290466308594
1087	425.4557189941406	14.3110041269333					1	DETECTED	425.4557 m/z @14.31 [151020OFc1_NvH-0949-CRLM-1.raw]	425.4557189941406	14.3110041269333	3.88792431413333	88.390702348	84.50277803386668	176607.046875	2.2256778241513717E8	0	7395	9.883779501305924	4.95884238522245	2.6654660848878033	425.4458312988281	425.4645690917969
1088	425.4746398925781	11.5788748733333					1	DETECTED	425.4746 m/z @11.58 [151020OFc1_NvH-0949-CRLM-1.raw]	425.4746398925781	11.5788748733333	4.36817268826667	99.2870193776	94.91884668933334	2545394.0	2.955132050303465E8	4	7395	0.18666465561403278	47.9902307841543	0.7800767983268855	425.46466064453125	425.484619140625
1089	425.4848327636719	27.1687405461333					1	DETECTED	425.4848 m/z @27.17 [151020OFc1_NvH-0949-CRLM-1.raw]	425.4848327636719	27.1687405461333	4.99750972053333	94.8808866165333	89.88337689599997	1751954.375	2.579432923873364E8	0	7395	6.81671880839739	2.410593634652395	3.3320852398752265	425.4846496582031	425.4947814941406
1090	425.5081787109375	17.5225274568					1	DETECTED	425.5082 m/z @17.52 [151020OFc1_NvH-0949-CRLM-1.raw]	425.5081787109375	17.5225274568	4.9356560872	98.4292749405333	93.4936188533333	206818.625	2.2361387132575065E8	0	7395	4.111212256917685	9.823378557496465	0.024371604314101465	425.4982604980469	425.51812744140625
1091	425.5273132324219	13.7589040834667					1	DETECTED	425.5273 m/z @13.76 [151020OFc1_NvH-0949-CRLM-1.raw]	425.5273132324219	13.7589040834667	4.33538392	96.3916294256	92.0562455056	206611.9375	2.2158060523779464E8	0	7395	1.1814216572138054	13.556298247146605	0.3897907099318776	425.5182189941406	425.5325012207031
1092	425.5425109863281	18.1344852930667					1	DETECTED	425.5425 m/z @18.13 [151020OFc1_NvH-0949-CRLM-1.raw]	425.5425109863281	18.1344852930667	4.1227736936	98.8206868322667	94.6979131386667	8747467.0	3.763448552403286E8	3	7395	0.13910298427372325	0.5558176389089361	11.594134582388495	425.5329895019531	425.552490234375
1093	425.5556945800781	28.6271673826667					1	DETECTED	425.5557 m/z @28.63 [151020OFc1_NvH-0949-CRLM-1.raw]	425.5556945800781	28.6271673826667	4.04139588773333	85.316433144	81.27503725626667	2785464.75	3.086277524415047E8	0	7395	4.632293974274354	0.6258824574625341	0.011837266696672644	425.55255126953125	425.565673828125
1094	425.57177734375	40.1461415282667					1	DETECTED	425.5718 m/z @40.15 [151020OFc1_NvH-0949-CRLM-1.raw]	425.57177734375	40.1461415282667	4.92661714266667	94.6428825061333	89.71626536346663	2542272.25	3.3087136053664386E8	0	7395	2.2946814915248126	0.9428798085345806	1.2234154527881536	425.5657043457031	425.5817565917969
1095	425.5936584472656	21.6405637786667					1	DETECTED	425.5937 m/z @21.64 [151020OFc1_NvH-0949-CRLM-1.raw]	425.5936584472656	21.6405637786667	4.30741345573333	96.9143296026667	92.60691614693337	2534886.0	2.6794725794219294E8	3	7395	0.13936413155176197	0.5708762766821822	0.7512358990108093	425.5837097167969	425.6036071777344
1096	425.6145935058594	9.0946363088					1	DETECTED	425.6146 m/z @9.09 [151020OFc1_NvH-0949-CRLM-1.raw]	425.6145935058594	9.0946363088	2.59930951226667	94.3091261832	91.70981667093332	1121021.375	2.4994891263491535E8	0	7395	0.20852264323771053	2.2923801228805103	4.080538173982709	425.60528564453125	425.6242980957031
1097	425.6733703613281	18.3038398722667					1	DETECTED	425.6734 m/z @18.30 [151020OFc1_NvH-0949-CRLM-1.raw]	425.6733703613281	18.3038398722667	3.95966295653333	98.0942388656	94.13457590906667	183784.8125	2.2317306205062723E8	0	7395	0.1787462564259883	3.290280467864615	5.607838328976312	425.66339111328125	425.6831970214844
1098	425.68603515625	31.5950781762667					1	DETECTED	425.6860 m/z @31.60 [151020OFc1_NvH-0949-CRLM-1.raw]	425.68603515625	31.5950781762667	5.04328394346667	95.0206348554667	89.97735091200002	94678.0	2.1787067935785732E8	0	7395	82.76260751658549	1.6943742129646546	2.3887484259293097	425.68341064453125	425.69598388671875
1099	425.7062683105469	16.7127429808					1	DETECTED	425.7063 m/z @16.71 [151020OFc1_NvH-0949-CRLM-1.raw]	425.7062683105469	16.7127429808	3.5781297408	99.3648804888	95.786750748	268653.09375	2.400758627973047E8	0	7395	2.447072151910877	4.636837179045451	0.6265108130965852	425.6964111328125	425.7091369628906
1100	425.71917724609375	20.6262778296					1	DETECTED	425.7192 m/z @20.63 [151020OFc1_NvH-0949-CRLM-1.raw]	425.71917724609375	20.6262778296	4.58580404613333	94.4280314752	89.84222742906667	1.6586175E7	5.968813710035431E8	2	7395	0.3343452605156365	1.4504713746581268	1.734862102453296	425.7091979980469	425.7222900390625
1101	425.7322998046875	36.7132882418667					1	DETECTED	425.7323 m/z @36.71 [151020OFc1_NvH-0949-CRLM-1.raw]	425.7322998046875	36.7132882418667	3.7700133904	96.5619212930667	92.79190790266671	2.092454E7	6.696432190809349E8	2	7395	0.20399686410312512	0.5183024943936192	0.008502341470330453	425.7223815917969	425.7422790527344
1102	425.74700927734375	31.6101273325333					1	DETECTED	425.7470 m/z @31.61 [151020OFc1_NvH-0949-CRLM-1.raw]	425.74700927734375	31.6101273325333	2.76427197093333	99.2207052234667	96.45643325253336	2749778.25	3.087893236487868E8	0	7395	0.17774880059824127	2.5732276581235967	0.9313639272173021	425.7423095703125	425.756591796875
1103	425.7671813964844	22.8006821272					1	DETECTED	425.7672 m/z @22.80 [151020OFc1_NvH-0949-CRLM-1.raw]	425.7671813964844	22.8006821272	5.47792494026667	99.2588214936	93.78089655333332	7.2246384E7	1.3576323067512717E9	2	7395	0.21273384943800266	1.7616002006943812	2.073320995538645	425.757568359375	425.77716064453125
1104	425.7835693359375	22.7369202624					1	DETECTED	425.7836 m/z @22.74 [151020OFc1_NvH-0949-CRLM-1.raw]	425.7835693359375	22.7369202624	3.0503896984	98.7444145216	95.69402482320001	136594.015625	2.486179920565675E8	0	7395	76.86199112052986	2.6096599152415925	4.230134218889526	425.7772521972656	425.7919616699219
1105	425.8149719238281	9.10425543413333					1	DETECTED	425.8150 m/z @9.10 [151020OFc1_NvH-0949-CRLM-1.raw]	425.8149719238281	9.10425543413333	4.17693158346667	98.5157653226667	94.33883373920003	1093647.375	2.4376095808433732E8	0	7395	0.16930339438179942	1.131135016679758	3.698553083759452	425.8055725097656	425.82470703125
1106	425.8489074707031	13.370929696					1	DETECTED	425.8489 m/z @13.37 [151020OFc1_NvH-0949-CRLM-1.raw]	425.8489074707031	13.370929696	0.0831521312	99.7633945744	99.6802424432	81712.65625	2.179859323847292E8	0	7395	7.728077759567501	3.750824468467099	21.942687243684976	425.8393249511719	425.8555908203125
1107	425.86572265625	18.8142919557333					1	DETECTED	425.8657 m/z @18.81 [151020OFc1_NvH-0949-CRLM-1.raw]	425.86572265625	18.8142919557333	1.79510007893333	99.144330804	97.34923072506668	471362.78125	2.3339226884205472E8	3	7395	0.07415229618248276	7.617397026335544	44.18352590814688	425.8563232421875	425.8666076660156
1108	425.8767395019531	18.156622624					1	DETECTED	425.8767 m/z @18.16 [151020OFc1_NvH-0949-CRLM-1.raw]	425.8767395019531	18.156622624	0.006836092	99.5934840832	99.5866479912	3558078.75	4.0177615089565694E8	3	7395	3.266796154873102	0.5543303576915295	0.011409687656901481	425.8668212890625	425.88671875
1109	425.8917541503906	32.0401100032					1	DETECTED	425.8918 m/z @32.04 [151020OFc1_NvH-0949-CRLM-1.raw]	425.8917541503906	32.0401100032	1.089755084	95.7602973653333	94.6705422813333	2738370.25	3.281176417519555E8	3	7395	3.738908533278405	0.5140241613990695	0.7713040819184657	425.88677978515625	425.9005126953125
1110	425.9105224609375	22.0286533538667					1	DETECTED	425.9105 m/z @22.03 [151020OFc1_NvH-0949-CRLM-1.raw]	425.9105224609375	22.0286533538667	0.006836092	99.8105169688	99.8036808768	3454907.25	3.157730605565087E8	3	7395	0.2116068647685445	5.723848963776665	103.21766808517178	425.9005432128906	425.9205017089844
1111	425.9283447265625	21.5541024053333					1	DETECTED	425.9283 m/z @21.55 [151020OFc1_NvH-0949-CRLM-1.raw]	425.9283447265625	21.5541024053333	0.149303307466667	99.9708154914667	99.82151218400003	1818754.0	2.4842022258864424E8	0	7395	0.13465496830395196	6.798115981135289	2.193636525234189	425.920654296875	425.93792724609375
1112	425.9507141113281	25.2629227690667					1	DETECTED	425.9507 m/z @25.26 [151020OFc1_NvH-0949-CRLM-1.raw]	425.9507141113281	25.2629227690667	0.006836092	99.9989922493333	99.9921561573333	112667.9765625	2.0260399208690804E8	0	7395	85.24998884630334	2.029515000084577	4.019701301206886	425.94110107421875	425.95587158203125
1113	425.97613525390625	11.5440833973333					1	DETECTED	425.9761 m/z @11.54 [151020OFc1_NvH-0949-CRLM-1.raw]	425.97613525390625	11.5440833973333	0.0451108250666667	99.9989922493333	99.95388142426663	1234747.375	2.7039845063332516E8	0	7395	0.15663835570670592	27.371447155623333	0.9044312308363425	425.9661560058594	425.986083984375
1114	426.01531982421875	9.0835219448					1	DETECTED	426.0153 m/z @9.08 [151020OFc1_NvH-0949-CRLM-1.raw]	426.01531982421875	9.0835219448	0.006836092	99.9989922493333	99.9921561573333	648661.6875	2.4773046941160724E8	0	7395	0.1257671504677056	256.0809965516618	1.2932758622581928	426.0054931640625	426.0252380371094
1115	426.0393981933594	33.2305966893333					1	DETECTED	426.0394 m/z @33.23 [151020OFc1_NvH-0949-CRLM-1.raw]	426.0393981933594	33.2305966893333	0.006836092	99.9989922493333	99.9921561573333	93682.8671875	2.1805382754992354E8	0	7395	96.38967953557243	1.4865635549407101	1.894600581275936	426.03851318359375	426.0453186035156
1116	426.101318359375	89.2720793946667					1	DETECTED	426.1013 m/z @89.27 [151020OFc1_NvH-0949-CRLM-1.raw]	426.101318359375	89.2720793946667	7.0131912856	95.6181717437333	88.6049804581333	1754327.75	3.2551552944017226E8	0	7395	0.8051012524300489	0.8248365944031185	0.6881203456242517	426.0913391113281	426.10772705078125
1117	426.1371154785156	98.6118766205333					1	DETECTED	426.1371 m/z @98.61 [151020OFc1_NvH-0949-CRLM-1.raw]	426.1371154785156	98.6118766205333	0.006836092	99.9989922493333	99.9921561573333	84296.265625	2.6233699589017978E8	0	7395	98.62086974118478	0.5046025454330452	0.012388938070344104	426.1347351074219	426.1385803222656
1118	426.1493225097656	90.2310938392					1	DETECTED	426.1493 m/z @90.23 [151020OFc1_NvH-0949-CRLM-1.raw]	426.1493225097656	90.2310938392	5.2218299904	92.955312696	87.7334827056	117854.3046875	2.1804032379946652E8	0	7395	0.01786819177443988	0.5160230705070296	0.032046141014059004	426.14105224609375	426.1582946777344
1119	426.18505859375	9.56554769226667					1	DETECTED	426.1851 m/z @9.57 [151020OFc1_NvH-0949-CRLM-1.raw]	426.18505859375	9.56554769226667	3.92804665226667	92.1247949602667	88.19674830800002	258780.25	2.1752846335145774E8	3	7395	0.12633153801081143	5.979629703395954	0.18281011270898537	426.1751708984375	426.1942443847656
1120	426.2042541503906	14.4564527682667					1	DETECTED	426.2043 m/z @14.46 [151020OFc1_NvH-0949-CRLM-1.raw]	426.2042541503906	14.4564527682667	4.14360273733333	99.3840636802667	95.24046094293338	3698873.0	3.481892952272492E8	3	7395	0.3917262146207374	0.9430780251659253	7.502789243482557	426.1943054199219	426.20648193359375
1121	426.2165222167969	23.2157209501333					1	DETECTED	426.2165 m/z @23.22 [151020OFc1_NvH-0949-CRLM-1.raw]	426.2165222167969	23.2157209501333	3.6335459072	99.230298448	95.5967525408	2.9622364E7	1.4592109515776422E9	2	7395	0.33687307633108077	0.6014066022995469	5.9854360886752636	426.20654296875	426.22650146484375
1122	426.2337341308594	36.7132882418667					1	DETECTED	426.2337 m/z @36.71 [151020OFc1_NvH-0949-CRLM-1.raw]	426.2337341308594	36.7132882418667	3.94839414133333	99.4125967688	95.46420262746668	9922624.0	5.401504366836942E8	3	7395	0.20984061377516383	0.8798276915791184	0.009754627854597485	426.2265319824219	426.24371337890625
1123	426.2446594238281	21.9866264968					1	DETECTED	426.2447 m/z @21.99 [151020OFc1_NvH-0949-CRLM-1.raw]	426.2446594238281	21.9866264968	4.5386277288	91.8480977157333	87.30946998693331	2364603.5	2.821860407362653E8	0	7395	0.12725931421095638	1.1766288837357992	0.08152256960039576	426.2437438964844	426.2481384277344
1124	426.2581481933594	25.4900615781333					1	DETECTED	426.2581 m/z @25.49 [151020OFc1_NvH-0949-CRLM-1.raw]	426.2581481933594	25.4900615781333	3.846564008	98.6305226664	94.7839586584	4219787.0	3.743812713279207E8	2	7395	5.493908735065606	1.6797644020703952	1.8737713514706846	426.2481689453125	426.2583312988281
1125	426.2683410644531	22.8006821272					1	DETECTED	426.2683 m/z @22.80 [151020OFc1_NvH-0949-CRLM-1.raw]	426.2683410644531	22.8006821272	3.970477384	99.4602334565333	95.4897560725333	3.4208984E7	8.296863289607831E8	2	7395	0.20689963408765877	0.5412435684249509	18.361446894073662	426.25836181640625	426.27813720703125
1126	426.2879638671875	91.7209349757333					1	DETECTED	426.2880 m/z @91.72 [151020OFc1_NvH-0949-CRLM-1.raw]	426.2879638671875	91.7209349757333	4.55770852533333	94.3765504485333	89.81884192319997	429768.65625	2.715664184874986E8	0	7395	1.2393456193485832	0.5046261661431086	0.5012215194955142	426.2784118652344	426.2919921875
1127	426.3057556152344	90.6438513592					1	DETECTED	426.3058 m/z @90.64 [151020OFc1_NvH-0949-CRLM-1.raw]	426.3057556152344	90.6438513592	1.19791294666667	95.9822797197333	94.78436677306662	601811.0	2.004760800979493E8	0	7395	0.08377350025898522	0.7318687714692592	9.57404029395429	426.3014831542969	426.3146057128906
1128	426.3218688964844	91.8876625448					1	DETECTED	426.3219 m/z @91.89 [151020OFc1_NvH-0949-CRLM-1.raw]	426.3218688964844	91.8876625448	36.2038319410667	92.4244766317333	56.220644690666596	94405.703125	1.6040178706854567E8	0	7395	0.09560872771147899	0.5048201971839318	0.9863136241789995	426.3200988769531	426.330810546875
1129	426.3427429199219	90.2310938392					1	DETECTED	426.3427 m/z @90.23 [151020OFc1_NvH-0949-CRLM-1.raw]	426.3427429199219	90.2310938392	7.69721299386667	94.7018694861333	87.00465649226663	81438.515625	2.2849412040361598E8	0	7395	0.06567727454329031	0.5270844870078958	0.01779075809729941	426.3339538574219	426.350830078125
1130	426.36212158203125	22.0431932136					1	DETECTED	426.3621 m/z @22.04 [151020OFc1_NvH-0949-CRLM-1.raw]	426.36212158203125	22.0431932136	1.14383795466667	98.6399557152	97.49611776053334	65174.0703125	1.9267801235295576E8	0	7395	89.68919704302844	2.3325149640407945	3.352882892230121	426.3560485839844	426.3666076660156
1131	426.3976745605469	14.0853085445333					1	DETECTED	426.3977 m/z @14.09 [151020OFc1_NvH-0949-CRLM-1.raw]	426.3976745605469	14.0853085445333	6.55157321386667	99.7350739666667	93.18350075280003	149756.1875	2.233730916510032E8	0	7395	13.816189950065517	5.649698157256798	4064.6993797039463	426.3879089355469	426.397705078125
1132	426.40771484375	35.7047603994667					1	DETECTED	426.4077 m/z @35.70 [151020OFc1_NvH-0949-CRLM-1.raw]	426.40771484375	35.7047603994667	3.75130463946667	98.1801610914667	94.42885645200003	221351.734375	2.177552364999858E8	0	7395	26.561429309815523	1.5845527070407874	2.111036362094487	426.39776611328125	426.4173583984375
1133	426.4304504394531	28.0632156546667					1	DETECTED	426.4305 m/z @28.06 [151020OFc1_NvH-0949-CRLM-1.raw]	426.4304504394531	28.0632156546667	3.311515756	98.4871136381333	95.17559788213329	267338.71875	2.309987482450931E8	0	7395	64.1924120693423	1.7869695448152612	3.8599674150513748	426.4208068847656	426.4403381347656
1134	426.45172119140625	20.8895666893333					1	DETECTED	426.4517 m/z @20.89 [151020OFc1_NvH-0949-CRLM-1.raw]	426.45172119140625	20.8895666893333	1.73200679946667	99.6217275664	97.88972076693332	617052.0	2.456458791171339E8	0	7395	0.1713172088140631	0.5071513755086081	0.01341895334484308	426.44195556640625	426.4617004394531
1135	426.4705810546875	30.88004192					1	DETECTED	426.4706 m/z @30.88 [151020OFc1_NvH-0949-CRLM-1.raw]	426.4705810546875	30.88004192	4.42884740906667	99.9237844354667	95.49493702640004	330013.5	2.3602009311672294E8	4	7395	35.24041335701342	2.0711750752690357	0.004820857447614743	426.4617614746094	426.48052978515625
1136	426.490234375	28.6710672994667					1	DETECTED	426.4902 m/z @28.67 [151020OFc1_NvH-0949-CRLM-1.raw]	426.490234375	28.6710672994667	3.64363333893333	98.3507065186667	94.70707317973337	281293.34375	2.3020460734923285E8	0	7395	2.7494873353973546	1.8920651899247891	null	426.4806823730469	426.5
1137	426.5194396972656	9.57632889733333					1	DETECTED	426.5194 m/z @9.58 [151020OFc1_NvH-0949-CRLM-1.raw]	426.5194396972656	9.57632889733333	4.7977494088	99.2684045693333	94.4706551605333	176432.484375	2.4972916626946735E8	3	7395	0.779184643991325	0.7524442801808231	0.5068411924118464	426.5137023925781	426.5287780761719
1138	426.5387878417969	14.3573846978667					1	DETECTED	426.5388 m/z @14.36 [151020OFc1_NvH-0949-CRLM-1.raw]	426.5387878417969	14.3573846978667	1.44058051173333	94.821575072	93.38099456026667	2501884.0	3.3127008092507726E8	3	7395	0.36559208636455054	0.7281224455413681	0.24931198640412489	426.5290222167969	426.54876708984375
1139	426.55731201171875	29.4279066904					1	DETECTED	426.5573 m/z @29.43 [151020OFc1_NvH-0949-CRLM-1.raw]	426.55731201171875	29.4279066904	4.09412809893333	94.27945138	90.18532328106667	675428.6875	2.5074486804165083E8	0	7395	7.5725169822866825	1.210419066716984	3.0538866966720857	426.5488586425781	426.55926513671875
1140	426.56927490234375	34.7074069442667					1	DETECTED	426.5693 m/z @34.71 [151020OFc1_NvH-0949-CRLM-1.raw]	426.56927490234375	34.7074069442667	3.9801126872	98.1233683130667	94.1432556258667	1342364.75	3.096897202549112E8	3	7395	20.001290361660892	0.7622182299456027	1.4426846023184887	426.55938720703125	426.5792236328125
1141	426.59674072265625	21.5290050896					1	DETECTED	426.5967 m/z @21.53 [151020OFc1_NvH-0949-CRLM-1.raw]	426.59674072265625	21.5290050896	4.85329672666667	97.3983246154667	92.54502788880004	272526.75	2.370511535291967E8	0	7395	6.415574736435627	5.9110491652070625	10.728098008138634	426.5898132324219	426.6065979003906
1142	426.6806335449219	28.0082869536					1	DETECTED	426.6806 m/z @28.01 [151020OFc1_NvH-0949-CRLM-1.raw]	426.6806335449219	28.0082869536	4.9356560872	93.0891236858667	88.1534675986667	108776.546875	2.400973587128981E8	0	7395	84.82644763919059	1.9103471144905722	3.27204128910157	426.6714172363281	426.69049072265625
1143	426.7024841308594	20.8895666893333					1	DETECTED	426.7025 m/z @20.89 [151020OFc1_NvH-0949-CRLM-1.raw]	426.7024841308594	20.8895666893333	0.578381663466667	99.8389854696	99.26060380613333	562476.4375	2.3378641674427602E8	0	7395	0.05118005761731581	4.411260124320129	0.06787488304249277	426.6925048828125	426.7078857421875
1144	426.7178955078125	23.1798153472					1	DETECTED	426.7179 m/z @23.18 [151020OFc1_NvH-0949-CRLM-1.raw]	426.7178955078125	23.1798153472	1.98497642933333	96.3628319256	94.37785549626668	1.2857933E7	7.207554745146984E8	2	7395	0.2525313192332632	0.6025267157735393	1.416392572406156	426.7079772949219	426.72784423828125
1145	426.735595703125	36.6659243802667					1	DETECTED	426.7356 m/z @36.67 [151020OFc1_NvH-0949-CRLM-1.raw]	426.735595703125	36.6659243802667	4.09412809893333	99.0777068602667	94.98357876133338	2929227.25	3.263808279900126E8	4	7395	16.25420007206623	0.5680712414015443	1.6280319508169083	426.7279052734375	426.74041748046875
1146	426.75042724609375	22.7497845970667					1	DETECTED	426.7504 m/z @22.75 [151020OFc1_NvH-0949-CRLM-1.raw]	426.75042724609375	22.7497845970667	2.67247537946667	95.8482939104	93.17581853093333	3.6044652E7	9.127127816281675E8	2	7395	0.2636725071208623	5.986002653440969	1.4599336519435302	426.7405090332031	426.7604064941406
1147	426.76922607421875	22.8006821272					1	DETECTED	426.7692 m/z @22.80 [151020OFc1_NvH-0949-CRLM-1.raw]	426.76922607421875	22.8006821272	5.99393204986667	94.515434012	88.52150196213333	7717884.5	4.526050711045527E8	2	7395	0.20268811460087122	0.8313635495332661	0.5903213738466061	426.76043701171875	426.77911376953125
1148	426.78704833984375	44.5227522146667					1	DETECTED	426.7870 m/z @44.52 [151020OFc1_NvH-0949-CRLM-1.raw]	426.78704833984375	44.5227522146667	12.1824781901333	99.8674127154667	87.6849345253334	1804963.125	2.2347008142406994E8	2	7395	0.1662238525881321	1.6164537726668389	1.9263409613799785	426.78082275390625	426.796875
1149	426.7989196777344	14.2417982274667					1	DETECTED	426.7989 m/z @14.24 [151020OFc1_NvH-0949-CRLM-1.raw]	426.7989196777344	14.2417982274667	6.4025982688	99.3168311264	92.9142328576	124048.3046875	2.0099815877196115E8	0	7395	0.4125081414001972	5.926257357096613	10.852514714193227	426.79705810546875	426.8084411621094
1150	426.84600830078125	45.8016750730667					1	DETECTED	426.8460 m/z @45.80 [151020OFc1_NvH-0949-CRLM-1.raw]	426.84600830078125	45.8016750730667	0.3966171648	99.9520485301333	99.55543136533329	200984.03125	2.5452010700141937E8	0	7395	44.17395461530448	1.2468871481068098	1.4953100499013812	426.8360595703125	426.8559875488281
1151	426.8615417480469	10.2302259506667					1	DETECTED	426.8615 m/z @10.23 [151020OFc1_NvH-0949-CRLM-1.raw]	426.8615417480469	10.2302259506667	1.77712256133333	64.9872347810667	63.210112219733375	80506.0859375	1.7704764631129622E8	0	7395	8.593464035459538	3.738870170421414	6.477740340842828	426.8560791015625	426.862060546875
1152	426.8721008300781	14.6322669384					1	DETECTED	426.8721 m/z @14.63 [151020OFc1_NvH-0949-CRLM-1.raw]	426.8721008300781	14.6322669384	0.530567878933333	97.9715110666667	97.44094318773335	367903.3125	2.3909116180097634E8	0	7395	5.155152040348032	0.6822234834217409	0.2859893779982814	426.8622131347656	426.8721008300781
1153	426.8821105957031	16.9569735114667					1	DETECTED	426.8821 m/z @16.96 [151020OFc1_NvH-0949-CRLM-1.raw]	426.8821105957031	16.9569735114667	0.102016088266667	97.5403138936	97.43829780533333	1437503.5	2.8010937350391114E8	3	7395	11.238977286393553	1.3731410499949845	0.07492096564905995	426.8721618652344	426.8920593261719
1154	426.8985290527344	16.8028171069333					1	DETECTED	426.8985 m/z @16.80 [151020OFc1_NvH-0949-CRLM-1.raw]	426.8985290527344	16.8028171069333	4.03035407653333	99.4316091077333	95.40125503119997	331174.15625	2.5536127149355972E8	0	7395	0.10322342652094108	0.5080837074790733	0.07363856112939202	426.8921203613281	426.90277099609375
1155	426.9128112792969	42.0759613970667					1	DETECTED	426.9128 m/z @42.08 [151020OFc1_NvH-0949-CRLM-1.raw]	426.9128112792969	42.0759613970667	0.006836092	99.5744597274667	99.5676236354667	804771.5	2.5539183836933887E8	3	7395	0.1741035702487892	0.6827395788604971	1.5199885131971609	426.9029541015625	426.9227294921875
1156	426.9306335449219	25.2776909362667					1	DETECTED	426.9306 m/z @25.28 [151020OFc1_NvH-0949-CRLM-1.raw]	426.9306335449219	25.2776909362667	0.225181236266667	98.8774447226667	98.65226348640003	261403.96875	2.4753215504092833E8	0	7395	16.718370474854712	2.722302213012886	10.136263873385765	426.9228210449219	426.9405822753906
1157	426.9519348144531	20.8310273461333					1	DETECTED	426.9519 m/z @20.83 [151020OFc1_NvH-0949-CRLM-1.raw]	426.9519348144531	20.8310273461333	4.22760570933333	99.9708154914667	95.74320978213336	208810.109375	2.3575808530197287E8	0	7395	2.6115234548864983	2.8961807474169348	0.0070024092240819485	426.9419860839844	426.95281982421875
1158	426.9629211425781	42.1777665328					1	DETECTED	426.9629 m/z @42.18 [151020OFc1_NvH-0949-CRLM-1.raw]	426.9629211425781	42.1777665328	3.73287826053333	99.7727195976	96.03984133706668	314637.5625	2.4839393061660787E8	0	7395	38.467327615871554	1.3863479387169015	0.3928366950485923	426.9529724121094	426.972900390625
1159	426.9847106933594	40.1632347656					1	DETECTED	426.9847 m/z @40.16 [151020OFc1_NvH-0949-CRLM-1.raw]	426.9847106933594	40.1632347656	0.006836092	99.9708154914667	99.9639793994667	495325.40625	2.417022694646692E8	0	7395	50.42790356412321	1.0504196833491135	0.9278081137832108	426.9747314453125	426.9943542480469
1160	427.005615234375	26.8133882496					1	DETECTED	427.0056 m/z @26.81 [151020OFc1_NvH-0949-CRLM-1.raw]	427.005615234375	26.8133882496	2.48055026986667	99.848378776	97.36782850613334	523973.375	2.2568497722550303E8	0	7395	0.07892468006748388	0.6362850420422913	0.7519580791325235	426.9956359863281	427.01556396484375
1161	427.0258483886719	21.4364311453333					1	DETECTED	427.0258 m/z @21.44 [151020OFc1_NvH-0949-CRLM-1.raw]	427.0258483886719	21.4364311453333	0.006836092	99.9989922493333	99.9921561573333	81276.75	2.1295747085584673E8	0	7395	77.86018174492239	2.299649771524678	3.572525885670751	427.015869140625	427.03582763671875
1162	427.0853576660156	90.3394402408					1	DETECTED	427.0854 m/z @90.34 [151020OFc1_NvH-0949-CRLM-1.raw]	427.0853576660156	90.3394402408	0.215577565333333	99.9801444562667	99.76456689093337	207529.90625	2.5203773887306428E8	0	7395	0.08425799849959503	0.5384567716631646	155.0439503559711	427.07586669921875	427.0926208496094
1163	427.10498046875	89.2503440978667					1	DETECTED	427.1050 m/z @89.25 [151020OFc1_NvH-0949-CRLM-1.raw]	427.10498046875	89.2503440978667	10.4582022605333	97.3225711978833	86.86436893735001	354907.84375	2.5378101870069233E8	0	7395	0.9142471077821313	2.88315290168818	0.7692103926974232	427.0964660644531	427.11492919921875
1164	427.1176452636719	91.4588981088					1	DETECTED	427.1176 m/z @91.46 [151020OFc1_NvH-0949-CRLM-1.raw]	427.1176452636719	91.4588981088	17.1999274746667	95.3547812106667	78.154853736	213865.203125	2.503762951696108E8	0	7395	0.47156553715301186	1.3939167723551373	1.0239276130460324	427.1164855957031	427.1257629394531
1165	427.13641357421875	36.7132882418667					1	DETECTED	427.1364 m/z @36.71 [151020OFc1_NvH-0949-CRLM-1.raw]	427.13641357421875	36.7132882418667	0.006836092	99.989454664	99.98261857199999	97604.8515625	2.763091916682165E8	0	7395	97.21856628866816	1.3754722287223342	1.656702042929813	427.13079833984375	427.14593505859375
1166	427.1849365234375	11.6368366586667					1	DETECTED	427.1849 m/z @11.64 [151020OFc1_NvH-0949-CRLM-1.raw]	427.1849365234375	11.6368366586667	3.7606691856	99.7538321952	95.99316300960001	351457.21875	2.328209870545805E8	0	7395	0.12142941123561712	1.8134281918833048	1.308412589393076	427.1754150390625	427.1947937011719
1167	427.2003479003906	19.1373114802667					1	DETECTED	427.2003 m/z @19.14 [151020OFc1_NvH-0949-CRLM-1.raw]	427.2003479003906	19.1373114802667	3.6335459072	97.9241116970667	94.2905657898667	329549.21875	2.279648272946397E8	0	7395	7.342036129333222	4.657862516355542	0.24157375970659706	427.1949462890625	427.2035827636719
1168	427.2135925292969	32.804638884					1	DETECTED	427.2136 m/z @32.80 [151020OFc1_NvH-0949-CRLM-1.raw]	427.2135925292969	32.804638884	3.311515756	97.8764622112	94.5649464552	660702.4375	2.694101475908065E8	0	7395	18.41452855650609	2.1369506702866397	2.4253011142627634	427.20361328125	427.2137451171875
1169	427.2237548828125	29.6135253154667					1	DETECTED	427.2238 m/z @29.61 [151020OFc1_NvH-0949-CRLM-1.raw]	427.2237548828125	29.6135253154667	3.68256403413333	99.144330804	95.46176676986667	5894376.0	6.288485756281244E8	3	7395	1.3702591807407138	2.2585549641847797	0.04206938591863722	427.2137756347656	427.23370361328125
1170	427.23675537109375	36.699653228					1	DETECTED	427.2368 m/z @36.70 [151020OFc1_NvH-0949-CRLM-1.raw]	427.23675537109375	36.699653228	3.25366883653333	98.5541855581333	95.30051672159996	587003.625	2.67605689133383E8	0	7395	16.087152039668084	1.052898664124439	0.00907063343814395	427.2337646484375	427.24169921875
1171	427.251708984375	22.7497845970667					1	DETECTED	427.2517 m/z @22.75 [151020OFc1_NvH-0949-CRLM-1.raw]	427.251708984375	22.7497845970667	3.7887088008	98.8491430616	95.06043426080001	1.6634339E7	5.848449611348697E8	2	7395	0.2612494874853901	4.41101630554022	1.3029254932634176	427.2417297363281	427.2616882324219
1172	427.26611328125	29.6135253154667					1	DETECTED	427.2661 m/z @29.61 [151020OFc1_NvH-0949-CRLM-1.raw]	427.26611328125	29.6135253154667	1.84923648	94.7215611448	92.8723246648	2439366.75	3.569646862247504E8	0	7395	2.4171125760112453	4.345624499421611	12.427775879405743	427.2618103027344	427.2760925292969
1173	427.2889404296875	44.5227522146667					1	DETECTED	427.2889 m/z @44.52 [151020OFc1_NvH-0949-CRLM-1.raw]	427.2889404296875	44.5227522146667	4.11315268213333	93.8827690069333	89.76961632479997	861443.9375	2.4053996357887855E8	0	7395	0.18403550503183652	1.2532139735090295	1.517694494489753	427.27899169921875	427.2934265136719
1174	427.3049011230469	91.4493488232					1	DETECTED	427.3049 m/z @91.45 [151020OFc1_NvH-0949-CRLM-1.raw]	427.3049011230469	91.4493488232	28.7428066064	92.5452068632	63.8024002568	112009.96875	1.5068707245436552E8	0	7395	0.7410835216288945	0.5057046846573713	0.7352694650745611	427.3042297363281	427.3111267089844
1175	427.32708740234375	37.4930966730667					1	DETECTED	427.3271 m/z @37.49 [151020OFc1_NvH-0949-CRLM-1.raw]	427.32708740234375	37.4930966730667	37.4930966730667	92.5452068632	55.05211019013329	86620.4921875	2.2855338193621337E8	0	7395	53.9662482805179	null	null	427.32269287109375	427.32708740234375
1176	427.3421325683594	92.2817724634667					1	DETECTED	427.3421 m/z @92.28 [151020OFc1_NvH-0949-CRLM-1.raw]	427.3421325683594	92.2817724634667	26.4700342888	95.0692799277333	68.5992456389333	208932.546875	1.7800888600994542E8	0	7395	0.8410098021335557	0.8352552728026349	0.04353724996442264	427.33441162109375	427.34521484375
1177	427.3603210449219	92.2817724634667					1	DETECTED	427.3603 m/z @92.28 [151020OFc1_NvH-0949-CRLM-1.raw]	427.3603210449219	92.2817724634667	8.3004743808	94.6922694885333	86.3917951077333	167233.671875	2.813889782092383E8	0	7395	0.6887083502500104	0.8714064207008811	0.017378993320571294	427.3533020019531	427.3669128417969
1178	427.3779296875	92.2817724634667					1	DETECTED	427.3779 m/z @92.28 [151020OFc1_NvH-0949-CRLM-1.raw]	427.3779296875	92.2817724634667	0.006836092	99.9801444562667	99.9733083642667	192498.25	2.5520569686837408E8	0	7395	0.9343088195334133	0.4781768329042966	0.2008266066171744	427.3684997558594	427.3874816894531
1179	427.4282531738281	31.5551573005333					1	DETECTED	427.4283 m/z @31.56 [151020OFc1_NvH-0949-CRLM-1.raw]	427.4282531738281	31.5551573005333	4.92661714266667	94.3992250698667	89.47260792720003	312149.125	2.2229352339619485E8	0	7395	0.09574326772661834	2.612377313469418	1.5349649906041214	427.4185485839844	427.4382019042969
1180	427.4608154296875	11.3595357922667					1	DETECTED	427.4608 m/z @11.36 [151020OFc1_NvH-0949-CRLM-1.raw]	427.4608154296875	11.3595357922667	3.431276896	95.0790343290667	91.6477574330667	640491.5	2.3135035073330116E8	0	7395	0.1815836093323	0.6956759774759046	1.0979327290598817	427.45086669921875	427.4707946777344
1181	427.47320556640625	28.5526391181333					1	DETECTED	427.4732 m/z @28.55 [151020OFc1_NvH-0949-CRLM-1.raw]	427.47320556640625	28.5526391181333	5.27214191013333	94.4771973973333	89.20505548719997	291892.6875	2.273266064143463E8	0	7395	0.029325285051093886	1.9158752214395591	29.755108953046328	427.4708251953125	427.474365234375
1182	427.4844970703125	11.9364837408167					1	DETECTED	427.4845 m/z @11.94 [151020OFc1_NvH-0949-CRLM-1.raw]	427.4844970703125	11.9364837408167	4.20802073093333	98.5736351946667	94.36561446373338	465346.65625	2.2752203464428937E8	0	7395	0.14441936705763503	3.9743676341260263	7.396508751334352	427.4745178222656	427.4944763183594
1183	427.52178955078125	9.24555314613333					1	DETECTED	427.5218 m/z @9.25 [151020OFc1_NvH-0949-CRLM-1.raw]	427.52178955078125	9.24555314613333	3.94839414133333	95.0596320021333	91.11123786079997	531717.125	2.335589294650332E8	0	7395	0.20629273973041862	1.5624995907092696	22.328218985451574	427.51336669921875	427.5314025878906
1184	427.5357666015625	15.9939226090667					1	DETECTED	427.5358 m/z @15.99 [151020OFc1_NvH-0949-CRLM-1.raw]	427.5357666015625	15.9939226090667	4.09412809893333	77.2511001624	73.15697206346667	102315.84375	1.9553665554275742E8	0	7395	63.79546128461139	3.5716405927002164	6.119700802558694	427.53179931640625	427.5376281738281
1185	427.5476379394531	34.9303106650667					1	DETECTED	427.5476 m/z @34.93 [151020OFc1_NvH-0949-CRLM-1.raw]	427.5476379394531	34.9303106650667	4.6562969104	66.8994279762667	62.24313106586669	353498.9375	1.8549882419867006E8	3	7395	12.737657267234695	1.1211706047297612	1.1564225387093898	427.53778076171875	427.5481872558594
1186	427.5581970214844	29.6334586533333					1	DETECTED	427.5582 m/z @29.63 [151020OFc1_NvH-0949-CRLM-1.raw]	427.5581970214844	29.6334586533333	3.98956463253333	99.230298448	95.24073381546667	4891702.0	3.943430260365006E8	3	7395	11.737811774574233	11.953271640685548	2.1142486221734442	427.5482177734375	427.56817626953125
1187	427.5682067871094	30.3951913650667					1	DETECTED	427.5682 m/z @30.40 [151020OFc1_NvH-0949-CRLM-1.raw]	427.5682067871094	30.3951913650667	3.5503091704	88.1797607426667	84.6294515722667	639512.6875	2.8068064336616665E8	3	7395	40.15374836483399	1.206459335463145	0.8014606974315254	427.5682067871094	427.57818603515625
1188	427.5865173339844	27.5680504808					1	DETECTED	427.5865 m/z @27.57 [151020OFc1_NvH-0949-CRLM-1.raw]	427.5865173339844	27.5680504808	3.64363333893333	99.9520485301333	96.30841519119997	586090.6875	2.5088869412644905E8	3	7395	0.31470491265784517	0.5223673537873462	1.3586269463056293	427.5782165527344	427.59649658203125
1189	427.6285400390625	31.5444553664					1	DETECTED	427.6285 m/z @31.54 [151020OFc1_NvH-0949-CRLM-1.raw]	427.6285400390625	31.5444553664	0.9723588856	96.0014925736	95.029133688	456807.40625	2.6757096085086527E8	0	7395	0.1319705922402541	2.745816308325243	1.338414009012625	427.6185607910156	427.6379699707031
1190	427.703857421875	18.3606909136					1	DETECTED	427.7039 m/z @18.36 [151020OFc1_NvH-0949-CRLM-1.raw]	427.703857421875	18.3606909136	3.46804109946667	99.0872172178667	95.61917611840002	688337.875	2.435488509793296E8	4	7395	7.084634459885672	1.4353699942173295	0.07808276705694422	427.6940612792969	427.7133483886719
1191	427.723388671875	31.7048344832					1	DETECTED	427.7234 m/z @31.70 [151020OFc1_NvH-0949-CRLM-1.raw]	427.723388671875	31.7048344832	1.19791294666667	99.4031741976	98.20526125093332	937278.875	2.981950425002125E8	4	7395	9.051392405807672	0.5185656865983198	0.016211944704494916	427.71343994140625	427.7319641113281
1192	427.7419738769531	46.1886483682667					1	DETECTED	427.7420 m/z @46.19 [151020OFc1_NvH-0949-CRLM-1.raw]	427.7419738769531	46.1886483682667	0.737727798933333	88.1434906770667	87.40576287813336	1159832.0	2.6322580504300946E8	2	7395	0.19436637193344808	0.5076517141794313	0.009744483107279987	427.73199462890625	427.7432556152344
1193	427.75341796875	22.6653354125333					1	DETECTED	427.7534 m/z @22.67 [151020OFc1_NvH-0949-CRLM-1.raw]	427.75341796875	22.6653354125333	2.60859495173333	97.8098672882667	95.20127233653338	4026274.75	3.773322617334466E8	2	7395	0.23819745895787392	0.5146121943064796	171.26325522527125	427.7434387207031	427.76312255859375
1194	427.7654113769531	37.042341464					1	DETECTED	427.7654 m/z @37.04 [151020OFc1_NvH-0949-CRLM-1.raw]	427.7654113769531	37.042341464	4.48674847546667	66.5084363776	62.02168790213334	311385.21875	1.8100131771686876E8	0	7395	40.62374669546304	0.9525504254211941	2.643410036363132	427.76348876953125	427.7664489746094
1195	427.7764587402344	39.9045253744					1	DETECTED	427.7765 m/z @39.90 [151020OFc1_NvH-0949-CRLM-1.raw]	427.7764587402344	39.9045253744	5.5351598864	98.6305226664	93.09536278	3030287.5	2.939288419100993E8	2	7395	10.42660399844441	0.5121535306699307	0.11978356323186143	427.7664794921875	427.7861633300781
1196	427.7890319824219	34.1759066597333					1	DETECTED	427.7890 m/z @34.18 [151020OFc1_NvH-0949-CRLM-1.raw]	427.7890319824219	34.1759066597333	4.04139588773333	80.2384538301333	76.19705794239997	663273.0625	2.5053514510280147E8	2	7395	0.15504000081630664	1.0228782667980807	1.0577948595246067	427.7865295410156	427.7983093261719
1197	427.81268310546875	28.8476171626667					1	DETECTED	427.8127 m/z @28.85 [151020OFc1_NvH-0949-CRLM-1.raw]	427.81268310546875	28.8476171626667	0.1398576872	95.4099759738667	95.27011828666669	2218942.25	2.5298083631806266E8	2	7395	0.14695726036821455	1.4488569454587317	2.10353540504967	427.8028869628906	427.8222351074219
1198	427.8562927246094	9.301861116					1	DETECTED	427.8563 m/z @9.30 [151020OFc1_NvH-0949-CRLM-1.raw]	427.8562927246094	9.301861116	0.530567878933333	99.1349935114667	98.60442563253336	363072.0	2.3209656685286134E8	0	7395	0.16694220323034692	3.9828965877815046	15.849106249494168	427.8470153808594	427.8661804199219
1199	427.8694152832031	12.6287607765333					1	DETECTED	427.8694 m/z @12.63 [151020OFc1_NvH-0949-CRLM-1.raw]	427.8694152832031	12.6287607765333	2.111654376	98.8395745818667	96.7279202058667	141374.734375	2.189760258286394E8	3	7395	0.25015664748586275	7.215570546621914	0.06301526007846034	427.8663024902344	427.8713684082031
1200	427.8813781738281	34.9099379088					1	DETECTED	427.8814 m/z @34.91 [151020OFc1_NvH-0949-CRLM-1.raw]	427.8813781738281	34.9099379088	4.18703118053333	98.5445859418667	94.35755476133338	281535.0625	2.252098578056478E8	3	7395	8.750827192908467	1.628036339955026	2.8278349971584924	427.8714294433594	427.8820495605469
1201	427.8921813964844	29.6135253154667					1	DETECTED	427.8922 m/z @29.61 [151020OFc1_NvH-0949-CRLM-1.raw]	427.8921813964844	29.6135253154667	4.0192227616	99.7727195976	95.753496836	1739138.5	3.1295493332125217E8	3	7395	11.741930886991078	0.5632888774370011	1.0747893551070298	427.8822021484375	427.90216064453125
1202	427.9021911621094	30.3845130237333					1	DETECTED	427.9022 m/z @30.38 [151020OFc1_NvH-0949-CRLM-1.raw]	427.9021911621094	30.3845130237333	0.006836092	99.0587090986667	99.0518730066667	379079.78125	2.4346239856410483E8	0	7395	38.072416486793216	2.0363059900138594	0.8089582402608264	427.9021911621094	427.91217041015625
1203	427.9149169921875	27.8998011514667					1	DETECTED	427.9149 m/z @27.90 [151020OFc1_NvH-0949-CRLM-1.raw]	427.9149169921875	27.8998011514667	3.846564008	98.7444145216	94.8978505136	251026.921875	2.4042153712422985E8	0	7395	33.08094851050916	2.2211179371862295	1.465066067398492	427.9122009277344	427.9204406738281
1204	427.93048095703125	30.952653508					1	DETECTED	427.9305 m/z @30.95 [151020OFc1_NvH-0949-CRLM-1.raw]	427.93048095703125	30.952653508	0.006836092	99.9989922493333	99.9921561573333	705948.125	2.5122148852845052E8	3	7395	10.256757669227522	1.0250373904266863	1.9521697064461094	427.9205322265625	427.940185546875
1205	427.95416259765625	18.3774803712					1	DETECTED	427.9542 m/z @18.38 [151020OFc1_NvH-0949-CRLM-1.raw]	427.95416259765625	18.3774803712	0.837441698133333	99.1729746976	98.33553299946666	728827.375	2.3523736349719483E8	0	7395	7.0295991841079655	0.5065370002555281	0.012222754258506476	427.9442443847656	427.9639892578125
1206	427.9739990234375	31.7048344832					1	DETECTED	427.9740 m/z @31.70 [151020OFc1_NvH-0949-CRLM-1.raw]	427.9739990234375	31.7048344832	0.006836092	99.6123866032	99.6055505112	834720.5625	2.6575503757047576E8	0	7395	2.2764626318349244	0.5179863811450887	0.07149545065877673	427.96405029296875	427.9839172363281
1207	427.9908752441406	25.7160404605333					1	DETECTED	427.9909 m/z @25.72 [151020OFc1_NvH-0949-CRLM-1.raw]	427.9908752441406	25.7160404605333	4.54802100586667	99.848378776	95.30035777013333	678570.0	2.527773564578751E8	0	7395	0.9415912158203099	2.310441323581412	0.17479601114509757	427.9844970703125	428.00079345703125
1208	428.0488586425781	42.4061965624					1	DETECTED	428.0489 m/z @42.41 [151020OFc1_NvH-0949-CRLM-1.raw]	428.0488586425781	42.4061965624	0.454126888533333	99.9989922493333	99.54486536079996	98182.171875	2.244545855397692E8	0	7395	68.24182804638542	1.1861417958456217	1.3391501211477745	428.0396423339844	428.0586242675781
1209	428.09710693359375	89.2720793946667					1	DETECTED	428.0971 m/z @89.27 [151020OFc1_NvH-0949-CRLM-1.raw]	428.09710693359375	89.2720793946667	0.006836092	99.9989922493333	99.9921561573333	186161.125	2.5398022845472923E8	0	7395	0.47973726074489775	0.5456181186795216	1.8884564452690624	428.08782958984375	428.10125732421875
1210	428.1182861328125	52.7750131944					1	DETECTED	428.1183 m/z @52.78 [151020OFc1_NvH-0949-CRLM-1.raw]	428.1182861328125	52.7750131944	3.431276896	96.058683356	92.62740646	88369.5234375	2.5001904777929714E8	0	7395	88.17919320851409	0.938593359650022	0.7883078060423435	428.10968017578125	428.1274108886719
1211	428.1844482421875	11.7449414472					1	DETECTED	428.1844 m/z @11.74 [151020OFc1_NvH-0949-CRLM-1.raw]	428.1844482421875	11.7449414472	4.03035407653333	91.3928410597333	87.36248698319997	294809.65625	2.2210671542143157E8	0	7395	0.10639612769105788	17.858299226776797	0.062403985006819096	428.1749572753906	428.1871337890625
1212	428.1971740722656	22.4446593189333					1	DETECTED	428.1972 m/z @22.44 [151020OFc1_NvH-0949-CRLM-1.raw]	428.1971740722656	22.4446593189333	1.02657049093333	94.161998812	93.13542832106667	824317.8125	2.336045864078222E8	0	7395	0.03930785718959484	0.5266901072484859	0.03431558514741132	428.1874084472656	428.1992492675781
1213	428.20928955078125	28.9173310957333					1	DETECTED	428.2093 m/z @28.92 [151020OFc1_NvH-0949-CRLM-1.raw]	428.20928955078125	28.9173310957333	3.48647048586667	99.0969504344	95.61047994853332	1161752.125	2.758272073484342E8	4	7395	0.11920449709134218	0.5844281624636046	0.03854291359597568	428.199462890625	428.21148681640625
1214	428.22149658203125	23.327982476					1	DETECTED	428.2215 m/z @23.33 [151020OFc1_NvH-0949-CRLM-1.raw]	428.22149658203125	23.327982476	3.88792431413333	99.5650510421333	95.67712672799998	1287034.75	3.3259457433846664E8	3	7395	18.485052471205286	0.6350451425223294	0.10856748337634847	428.2115173339844	428.22747802734375
1215	428.23748779296875	27.2604106829333					1	DETECTED	428.2375 m/z @27.26 [151020OFc1_NvH-0949-CRLM-1.raw]	428.23748779296875	27.2604106829333	3.5688838424	99.0681736912	95.4992898488	5932448.0	5.474834564034146E8	3	7395	0.37594169092865215	1.531405876913923	0.288885492876831	428.2275085449219	428.2474670410156
1216	428.25616455078125	17.5713376797333					1	DETECTED	428.2562 m/z @17.57 [151020OFc1_NvH-0949-CRLM-1.raw]	428.25616455078125	17.5713376797333	3.66413336133333	99.8199821202667	96.15584875893337	2340378.0	3.331081906783773E8	2	7395	5.248012623663676	0.5203175376428424	124.2447021836723	428.24749755859375	428.2661437988281
1217	428.26824951171875	26.0855176144					1	DETECTED	428.2682 m/z @26.09 [151020OFc1_NvH-0949-CRLM-1.raw]	428.26824951171875	26.0855176144	5.71756670106667	92.2039757381333	86.48640903706662	1185818.375	5.0994667745672625E8	2	7395	0.4521688941933739	0.6211064035429757	0.07631162660258267	428.26617431640625	428.2684326171875
1218	428.2784423828125	40.0063009546667					1	DETECTED	428.2784 m/z @40.01 [151020OFc1_NvH-0949-CRLM-1.raw]	428.2784423828125	40.0063009546667	3.98956463253333	92.2717498469333	88.28218521439997	1516025.25	3.0024254463242275E8	2	7395	14.293268205226667	0.5189754169728078	0.04378261624562446	428.2684631347656	428.2879333496094
1219	428.2900390625	34.1759066597333					1	DETECTED	428.2900 m/z @34.18 [151020OFc1_NvH-0949-CRLM-1.raw]	428.2900390625	34.1759066597333	34.0826702648	92.9000838136	58.817413548800005	157712.9375	1.468525271365674E8	0	7395	0.10607725414099889	315.42089111702285	615.4822999664873	428.28985595703125	428.3000183105469
1220	428.3008728027344	90.5941144157333					1	DETECTED	428.3009 m/z @90.59 [151020OFc1_NvH-0949-CRLM-1.raw]	428.3008728027344	90.5941144157333	20.6059401149333	94.5928272994667	73.9868871845334	68867.9921875	1.7396231722615466E8	0	7395	0.4198134106963636	0.5285670609619524	0.00927473692665229	428.300048828125	428.3043518066406
1221	428.31463623046875	28.8629981621333					1	DETECTED	428.3146 m/z @28.86 [151020OFc1_NvH-0949-CRLM-1.raw]	428.31463623046875	28.8629981621333	28.7570518570667	93.6692919706667	64.9122401136	829805.4375	1.8641250077370095E8	0	7395	0.15508794413606353	295.8309466708557	2.0984558879576087	428.3080749511719	428.3224182128906
1222	428.3370666503906	90.6747612125333					1	DETECTED	428.3371 m/z @90.67 [151020OFc1_NvH-0949-CRLM-1.raw]	428.3370666503906	90.6747612125333	18.0426155882667	92.5173074037333	74.4746918154666	100209.25	2.0376055594716716E8	0	7395	0.9994275626560949	0.5126840958322482	8.000188494979591	428.3275146484375	428.3452453613281
1223	428.3774108886719	35.3181188850667					1	DETECTED	428.3774 m/z @35.32 [151020OFc1_NvH-0949-CRLM-1.raw]	428.3774108886719	35.3181188850667	0.0831521312	99.9615610845333	99.8784089533333	72521.4765625	2.1677623332352725E8	0	7395	90.58199031268369	1.4173194720323186	1.5988210374935676	428.3721008300781	428.3830261230469
1224	428.41748046875	9.3620746808					1	DETECTED	428.4175 m/z @9.36 [151020OFc1_NvH-0949-CRLM-1.raw]	428.41748046875	9.3620746808	1.840207276	97.6390985538667	95.7988912778667	373048.4375	2.5020011663687363E8	0	7395	0.13344236004215837	302.6540792870464	4.695974158747446	428.4079284667969	428.4273681640625
1225	428.4349670410156	11.6847799037333					1	DETECTED	428.4350 m/z @11.68 [151020OFc1_NvH-0949-CRLM-1.raw]	428.4349670410156	11.6847799037333	4.27938035866667	99.9520485301333	95.67266817146663	216111.78125	2.345479381382759E8	0	7395	0.1485135649934044	6.459656065093906	0.5364153646221411	428.4279479980469	428.43780517578125
1226	428.4481506347656	22.353418732					1	DETECTED	428.4482 m/z @22.35 [151020OFc1_NvH-0949-CRLM-1.raw]	428.4481506347656	22.353418732	4.92661714266667	99.9237844354667	94.99716729280003	531481.8125	2.4461671476105708E8	0	7395	0.33485288912923394	6.821732204143567	0.014707073940419637	428.4386291503906	428.4500732421875
1227	428.46014404296875	28.9065397325333					1	DETECTED	428.4601 m/z @28.91 [151020OFc1_NvH-0949-CRLM-1.raw]	428.46014404296875	28.9065397325333	4.08430157466667	84.6698860978667	80.58558452320003	750347.3125	2.6801383546040887E8	0	7395	0.09493394061475513	2.236898223750178	2.851213587538993	428.4501647949219	428.46014404296875
1228	428.47015380859375	10.974533768					1	DETECTED	428.4702 m/z @10.97 [151020OFc1_NvH-0949-CRLM-1.raw]	428.47015380859375	10.974533768	4.0512336312	98.8965485810667	94.84531494986669	971126.6875	2.6372233109761524E8	0	7395	17.182119572756566	3.729510985805263	68.99141422324226	428.4601745605469	428.4799499511719
1229	428.492431640625	25.7067012936					1	DETECTED	428.4924 m/z @25.71 [151020OFc1_NvH-0949-CRLM-1.raw]	428.492431640625	25.7067012936	4.01008777653333	95.8482939104	91.83820613386668	309201.21875	2.5178822426178047E8	0	7395	36.49806390357365	2.7860372773099624	0.07143779775409542	428.4824523925781	428.50225830078125
1230	428.5099792480469	12.1824781901333					1	DETECTED	428.5100 m/z @12.18 [151020OFc1_NvH-0949-CRLM-1.raw]	428.5099792480469	12.1824781901333	4.6751672104	91.8180840632	87.1429168528	129606.453125	2.2313057928647915E8	0	7395	0.09533977730481169	11.511013048272396	29.837421263310404	428.50250244140625	428.5199279785156
1231	428.5245056152344	16.8959937856					1	DETECTED	428.5245 m/z @16.90 [151020OFc1_NvH-0949-CRLM-1.raw]	428.5245056152344	16.8959937856	7.43364501333333	82.4761612464	75.04251623306666	120121.2109375	2.166031891778379E8	0	7395	70.97577779901556	3.9653218264903636	8.560430427963462	428.52001953125	428.5258483886719
[truncated: 33,075 more rows]
