# Supplementary material for: MSFC: a new feature construction method for accurate diagnosis of mass spectrometry data
Source: Sci Rep. 2023 Sep 21;13:15694. doi: 10.1038/s41598-023-42395-5 (PMC10514077; doi:10.1038/s41598-023-42395-5)
Supplement: Supplementary file 1 — Supplementary Information. [file 41598_2023_42395_MOESM1_ESM.zip › dataset/CRLM dataset/crlm/crlm10.csv]

row ID	row m/z	row retention time	row identity (main ID)	row identity (all IDs)	row identity (main ID + details)	row comment	row number of detected peaks	151020OFc1_NvH-0949-CRLM-10.raw Peak status	151020OFc1_NvH-0949-CRLM-10.raw Peak name	151020OFc1_NvH-0949-CRLM-10.raw Peak m/z	151020OFc1_NvH-0949-CRLM-10.raw Peak RT	151020OFc1_NvH-0949-CRLM-10.raw Peak RT start	151020OFc1_NvH-0949-CRLM-10.raw Peak RT end	151020OFc1_NvH-0949-CRLM-10.raw Peak duration time	151020OFc1_NvH-0949-CRLM-10.raw Peak height	151020OFc1_NvH-0949-CRLM-10.raw Peak area	151020OFc1_NvH-0949-CRLM-10.raw Peak charge	151020OFc1_NvH-0949-CRLM-10.raw Peak # data points	151020OFc1_NvH-0949-CRLM-10.raw Peak FWHM	151020OFc1_NvH-0949-CRLM-10.raw Peak tailing factor	151020OFc1_NvH-0949-CRLM-10.raw Peak asymmetry factor	151020OFc1_NvH-0949-CRLM-10.raw Peak m/z min	151020OFc1_NvH-0949-CRLM-10.raw Peak m/z max
1	400.01885986328125	27.3078658850667					1	DETECTED	400.0189 m/z @27.31 [151020OFc1_NvH-0949-CRLM-10.raw]	400.01885986328125	27.3078658850667	0.0544846210666667	99.8916970504	99.83721242933333	751658.625	3.278290403611563E8	0	8069	0.11376794733782702	1.2360636554438944	0.7682422394451573	400.0088806152344	400.0283203125
2	400.04559326171875	58.980604756					1	DETECTED	400.0456 m/z @58.98 [151020OFc1_NvH-0949-CRLM-10.raw]	400.04559326171875	58.980604756	0.0061914208	99.9928416074667	99.98665018666671	105558.3203125	3.328540716315947E8	0	8069	88.5985545671957	0.8283065817483564	0.827552272546834	400.03564453125	400.055419921875
3	400.16693115234375	89.8857310333333					1	DETECTED	400.1669 m/z @89.89 [151020OFc1_NvH-0949-CRLM-10.raw]	400.16693115234375	89.8857310333333	5.94861845733333	99.5995091090667	93.65089065173338	774519.875	4.338049965619592E8	0	8069	0.0021825013261747017	0.5734332192263887	0.002112757341877052	400.1569519042969	400.1750793457031
4	400.18524169921875	9.723368872					1	DETECTED	400.1852 m/z @9.72 [151020OFc1_NvH-0949-CRLM-10.raw]	400.18524169921875	9.723368872	2.69339676666667	97.0290786088	94.33568184213334	854246.3125	4.0240640381547767E8	2	8069	0.11258031350577014	3.3563118394657434	248.65693215341082	400.1753845214844	400.1952209472656
5	400.1959533691406	25.1600868077333					1	DETECTED	400.1960 m/z @25.16 [151020OFc1_NvH-0949-CRLM-10.raw]	400.1959533691406	25.1600868077333	4.20918189493333	61.5029360154667	57.29375412053337	809848.875	2.7116922951140034E8	2	8069	3.1813166049261667	0.8626914362411489	0.019000515420179463	400.19525146484375	400.20416259765625
6	400.21417236328125	45.4545577426667					1	DETECTED	400.2142 m/z @45.45 [151020OFc1_NvH-0949-CRLM-10.raw]	400.21417236328125	45.4545577426667	3.71373929066667	95.7399767797333	92.02623748906663	3122930.75	4.727903373343199E8	3	8069	34.90853212685114	0.5145143039086825	0.009410062471290797	400.2041931152344	400.2152099609375
7	400.2252197265625	33.9949324842667					1	DETECTED	400.2252 m/z @33.99 [151020OFc1_NvH-0949-CRLM-10.raw]	400.2252197265625	33.9949324842667	1.28439776693333	96.2725581714667	94.98816040453337	4534559.0	6.007892981075407E8	2	8069	4.588692942546146	0.594626342117887	0.26239902271320875	400.2152404785156	400.23052978515625
8	400.24053955078125	34.8528205904					1	DETECTED	400.2405 m/z @34.85 [151020OFc1_NvH-0949-CRLM-10.raw]	400.24053955078125	34.8528205904	0.0061914208	99.9561172696	99.9499258488	1.43683344E8	3.643047666937838E9	3	8069	0.30506194220336624	0.5227893365956929	1.2025290964509787	400.2305603027344	400.2503356933594
9	400.255126953125	37.8584895757333					1	DETECTED	400.2551 m/z @37.86 [151020OFc1_NvH-0949-CRLM-10.raw]	400.255126953125	37.8584895757333	3.62185060773333	94.76959214	91.14774153226666	2102324.0	4.711105263116074E8	2	8069	17.378455055605194	3.8729442418374607	0.031980839285330145	400.2506103515625	400.2553405761719
10	400.2653503417969	35.9841368056					1	DETECTED	400.2654 m/z @35.98 [151020OFc1_NvH-0949-CRLM-10.raw]	400.2653503417969	35.9841368056	4.47938489493333	98.6896109154667	94.21022602053337	5871656.5	6.037845573867948E8	2	8069	55.283368283361625	0.5532975822026572	14.076161620774833	400.25537109375	400.2748718261719
11	400.277587890625	42.0263892005333					1	DETECTED	400.2776 m/z @42.03 [151020OFc1_NvH-0949-CRLM-10.raw]	400.277587890625	42.0263892005333	4.95925226746667	94.7601612266667	89.80090895920003	110159.9609375	2.898076958725396E8	0	8069	83.02556552848687	1.2113278282236435	1.7336376747611961	400.27587890625	400.27978515625
12	400.2906799316406	67.0278614557333					1	DETECTED	400.2907 m/z @67.03 [151020OFc1_NvH-0949-CRLM-10.raw]	400.2906799316406	67.0278614557333	0.0734490384	98.6803984874667	98.6069494490667	530126.625	3.460663700741883E8	0	8069	1.2509905582300007	0.7322849262045927	0.4666086713434071	400.2811584472656	400.29888916015625
13	400.3056335449219	91.5523070216					1	DETECTED	400.3056 m/z @91.55 [151020OFc1_NvH-0949-CRLM-10.raw]	400.3056335449219	91.5523070216	38.0809284186667	92.4347593890667	54.3538309704	168775.015625	2.4067228098802525E8	0	8069	0.42299789493718265	0.5082516328409971	0.3855053208876849	400.30224609375	400.3148193359375
14	400.3419494628906	61.6641049501333					1	DETECTED	400.3419 m/z @61.66 [151020OFc1_NvH-0949-CRLM-10.raw]	400.3419494628906	61.6641049501333	0.0061914208	99.9928416074667	99.98665018666671	126126.6953125	3.4610055447569513E8	0	8069	91.56185321657955	0.780924108387929	0.6192996753986256	400.33880615234375	400.3516845703125
15	400.4203186035156	27.2534817709333					1	DETECTED	400.4203 m/z @27.25 [151020OFc1_NvH-0949-CRLM-10.raw]	400.4203186035156	27.2534817709333	1.43675484186667	99.9652626232	98.52850778133333	549319.5625	3.3715682951384836E8	0	8069	0.2051175696575207	2.876003937598271	3.0168100987463147	400.4111022949219	400.43023681640625
16	400.4429626464844	36.5760359056					1	DETECTED	400.4430 m/z @36.58 [151020OFc1_NvH-0949-CRLM-10.raw]	400.4429626464844	36.5760359056	4.4421019768	94.7886882269333	90.3465862501333	513632.03125	3.6041204352310866E8	0	8069	0.25348420205340005	1.429269481883717	3.22166446542011	400.4332580566406	400.4528503417969
17	400.4768371582031	30.6977421013333					1	DETECTED	400.4768 m/z @30.70 [151020OFc1_NvH-0949-CRLM-10.raw]	400.4768371582031	30.6977421013333	1.17632839786667	96.5622734602667	95.38594506240003	1180507.5	3.5612740962137866E8	0	8069	0.11112253088564117	0.5549644376041493	12.590690954148092	400.4668884277344	400.48638916015625
18	400.4961242675781	10.53010144					1	DETECTED	400.4961 m/z @10.53 [151020OFc1_NvH-0949-CRLM-10.raw]	400.4961242675781	10.53010144	1.6247461632	94.9974832778667	93.3727371146667	494042.65625	3.4521126082675046E8	4	8069	0.1808958981873694	3.24555140035183	2.1468032132306143	400.4869689941406	400.50604248046875
19	400.5208435058594	13.8303966874667					1	DETECTED	400.5208 m/z @13.83 [151020OFc1_NvH-0949-CRLM-10.raw]	400.5208435058594	13.8303966874667	0.256084436266667	94.3276916325333	94.07160719626664	1299632.75	3.9339465104778165E8	3	8069	22.008292513797755	4.374972020525739	0.4776643751882269	400.5108642578125	400.53082275390625
20	400.53094482421875	22.9292521072					1	DETECTED	400.5309 m/z @22.93 [151020OFc1_NvH-0949-CRLM-10.raw]	400.53094482421875	22.9292521072	1.57126762293333	54.8766859925333	53.30541836959997	733940.375	2.007903262361123E8	0	8069	14.338331109042347	0.5088675335118348	0.30394221783913605	400.5309143066406	400.53839111328125
21	400.5484313964844	45.4712056277333					1	DETECTED	400.5484 m/z @45.47 [151020OFc1_NvH-0949-CRLM-10.raw]	400.5484313964844	45.4712056277333	3.38311641733333	95.3285359757333	91.94541955839998	3189988.75	4.3981581368585354E8	3	8069	15.996052448214748	0.5036407532634523	0.007953851417490523	400.5384521484375	400.55841064453125
22	400.5584716796875	29.5098430672					1	DETECTED	400.5585 m/z @29.51 [151020OFc1_NvH-0949-CRLM-10.raw]	400.5584716796875	29.5098430672	3.59453478746667	94.1044503656	90.50991557813333	2303740.5	3.485243283318977E8	0	8069	15.652396277353496	0.5053868545096201	3.6738882896677962	400.5584411621094	400.5631103515625
23	400.5731201171875	34.8423371176					1	DETECTED	400.5731 m/z @34.84 [151020OFc1_NvH-0949-CRLM-10.raw]	400.5731201171875	34.8423371176	4.27422534213333	99.8033560544	95.52913071226666	1.01865008E8	2.462524220519896E9	3	8069	0.29505201876762754	1.217418132246199	1.1602782940718144	400.5631408691406	400.5830993652344
24	400.60809326171875	32.1592079264					1	DETECTED	400.6081 m/z @32.16 [151020OFc1_NvH-0949-CRLM-10.raw]	400.60809326171875	32.1592079264	7.34642788106667	89.8146314634833	82.46820358241662	710758.5625	4.2086752186780715E8	0	8069	0.2716918202362777	1.8796886452297514	0.1597498657997122	400.5982360839844	400.61761474609375
25	400.62060546875	27.2019046664					1	DETECTED	400.6206 m/z @27.20 [151020OFc1_NvH-0949-CRLM-10.raw]	400.62060546875	27.2019046664	5.91009986106667	92.50256886	86.59246899893333	319820.46875	3.68706447833807E8	0	8069	0.09812403924995294	2.3544469028904245	4366.350260576981	400.61859130859375	400.63043212890625
26	400.6438293457031	36.511724688					1	DETECTED	400.6438 m/z @36.51 [151020OFc1_NvH-0949-CRLM-10.raw]	400.6438293457031	36.511724688	2.86494504293333	66.6700282405333	63.80508319759997	399699.375	2.2813765116413394E8	0	8069	0.4142500749466791	0.9481603272388527	4.935153214237486	400.63385009765625	400.6535339355469
27	400.67901611328125	19.8823583493333					1	DETECTED	400.6790 m/z @19.88 [151020OFc1_NvH-0949-CRLM-10.raw]	400.67901611328125	19.8823583493333	4.16316973653333	94.7126535541333	90.54948381759996	278348.625	4.252852354806757E8	2	8069	0.13363041532286246	4.25453164016444	0.2359822201812535	400.6692199707031	400.68505859375
28	400.6951599121094	37.8038005410667					1	DETECTED	400.6952 m/z @37.80 [151020OFc1_NvH-0949-CRLM-10.raw]	400.6951599121094	37.8038005410667	4.71753718186667	91.7942065088	87.07666932693333	2.0367738E7	6.721341991506104E8	2	8069	0.21809576181078683	0.5095999375434147	1.335002158864181	400.6851806640625	400.7051086425781
29	400.7130432128906	23.2616920786667					1	DETECTED	400.7130 m/z @23.26 [151020OFc1_NvH-0949-CRLM-10.raw]	400.7130432128906	23.2616920786667	2.46739749413333	95.4585947109333	92.99119721679997	1859199.5	3.864444748877012E8	0	8069	19.302869539366675	3.797040745377806	0.12565195254918787	400.7051696777344	400.7230224609375
30	400.7249450683594	26.7882725896					1	DETECTED	400.7249 m/z @26.79 [151020OFc1_NvH-0949-CRLM-10.raw]	400.7249450683594	26.7882725896	6.8776374144	78.0504437216	71.1728063072	1004189.75	3.438590334272129E8	2	8069	9.385284646785287	2.064222142326136	5.75875393476739	400.7230529785156	400.7249450683594
31	400.7349548339844	18.1622135301333					1	DETECTED	400.7350 m/z @18.16 [151020OFc1_NvH-0949-CRLM-10.raw]	400.7349548339844	18.1622135301333	3.84120877493333	74.0104091314667	70.16920035653337	3415893.75	5.153524526645007E8	2	8069	0.20924480801593148	2.4622505030901434	2.070361155689796	400.7249755859375	400.7373352050781
32	400.7473449707031	34.1261667128					1	DETECTED	400.7473 m/z @34.13 [151020OFc1_NvH-0949-CRLM-10.raw]	400.7473449707031	34.1261667128	2.86494504293333	98.2699221485333	95.40497710559997	4930073.5	6.353503828218638E8	2	8069	25.215102616954198	0.5059739159955454	0.036288815068550716	400.7373962402344	400.75732421875
33	400.7576904296875	37.8038005410667					1	DETECTED	400.7577 m/z @37.80 [151020OFc1_NvH-0949-CRLM-10.raw]	400.7576904296875	37.8038005410667	5.52900486746667	38.6416991634667	33.11269429600003	1005430.25	1.228529008832649E8	0	8069	0.7712621594193436	0.5155182383783325	3.6312370536025114	400.7573547363281	400.7608337402344
34	400.77130126953125	21.3765679642667					1	DETECTED	400.7713 m/z @21.38 [151020OFc1_NvH-0949-CRLM-10.raw]	400.77130126953125	21.3765679642667	1.338320312	97.8516562730667	96.5133359610667	3.7911236E7	8.890487870601878E8	2	8069	0.18425509035853338	1.353318691084405	1.4508352137148774	400.7614440917969	400.78125
35	400.83447265625	15.4621695853333					1	DETECTED	400.8345 m/z @15.46 [151020OFc1_NvH-0949-CRLM-10.raw]	400.83447265625	15.4621695853333	0.677340213866667	94.76959214	94.09225192613333	156042.875	3.7074674262496704E8	0	8069	0.13775102727124633	3.182054035324979	0.002759314872512788	400.82513427734375	400.8346252441406
36	400.85504150390625	13.8068435317333					1	DETECTED	400.8550 m/z @13.81 [151020OFc1_NvH-0949-CRLM-10.raw]	400.85504150390625	13.8068435317333	0.5755497416	93.5025869576	92.927037216	772467.5	3.5423285056008273E8	0	8069	21.4116108109764	0.762613946973903	0.27897724483000613	400.8450622558594	400.8650207519531
37	400.8663024902344	22.9430212968					1	DETECTED	400.8663 m/z @22.94 [151020OFc1_NvH-0949-CRLM-10.raw]	400.8663024902344	22.9430212968	0.631186667733333	98.6619823488	98.03079568106666	556162.375	2.928314988478422E8	0	8069	0.0320811932762588	0.5399729030455095	0.008514424455386804	400.86505126953125	400.8703308105469
38	400.8803405761719	33.8458780261333					1	DETECTED	400.8803 m/z @33.85 [151020OFc1_NvH-0949-CRLM-10.raw]	400.8803405761719	33.8458780261333	0.176535681333333	98.8711587816	98.69462310026667	2551137.75	5.3515107698577386E8	3	8069	20.14738144879589	0.827760108744775	0.013855876449002583	400.8703918457031	400.89031982421875
39	400.89117431640625	15.7130084933333					1	DETECTED	400.8912 m/z @15.71 [151020OFc1_NvH-0949-CRLM-10.raw]	400.89117431640625	15.7130084933333	0.383687411733333	72.0672076018667	71.68352019013336	1304358.5	3.090773187489741E8	3	8069	13.843566290288832	1.9871528900926134	2.145363637513559	400.8903503417969	400.89654541015625
40	400.90667724609375	34.8423371176					1	DETECTED	400.9067 m/z @34.84 [151020OFc1_NvH-0949-CRLM-10.raw]	400.90667724609375	34.8423371176	0.284411324	97.3202895122667	97.0358781882667	3.7989928E7	1.1648479735123212E9	0	8069	0.31980781080176257	1.2050334648388692	1.2731239030660855	400.8966979980469	400.9166564941406
41	400.91766357421875	39.3980431229333					1	DETECTED	400.9177 m/z @39.40 [151020OFc1_NvH-0949-CRLM-10.raw]	400.91766357421875	39.3980431229333	0.686484088266667	99.1824385	98.49595441173334	4207637.0	3.858802584277028E8	3	8069	0.3359756886381362	0.9987911750569746	1.2883195030118921	400.91668701171875	400.9274597167969
42	400.94244384765625	32.1448016976					1	DETECTED	400.9424 m/z @32.14 [151020OFc1_NvH-0949-CRLM-10.raw]	400.94244384765625	32.1448016976	0.0166725661333333	99.9652626232	99.94859005706667	425300.96875	3.177480871574045E8	0	8069	0.19080240190799458	2.018559450685271	0.004730703850095358	400.9324951171875	400.9522705078125
43	400.9544372558594	17.9003457549333					1	DETECTED	400.9544 m/z @17.90 [151020OFc1_NvH-0949-CRLM-10.raw]	400.9544372558594	17.9003457549333	0.686484088266667	99.7941458522667	99.10766176400003	286246.21875	3.848795372872884E8	0	8069	0.49463869130059734	0.5079807545770249	0.024118057186176243	400.9525146484375	400.96429443359375
44	400.9657287597656	19.2224115973333					1	DETECTED	400.9657 m/z @19.22 [151020OFc1_NvH-0949-CRLM-10.raw]	400.9657287597656	19.2224115973333	0.903793869066667	99.8825120186667	98.97871814960004	243513.203125	3.3008369376102036E8	0	8069	1.3195119530272663	2.7015880678832676	0.7748032159593536	400.9645690917969	400.96844482421875
45	400.97845458984375	30.6977421013333					1	DETECTED	400.9785 m/z @30.70 [151020OFc1_NvH-0949-CRLM-10.raw]	400.97845458984375	30.6977421013333	0.120289978933333	99.5626051221333	99.44231514319998	497370.625	3.492547354686614E8	0	8069	0.08445118900407067	2.3804367799962107	0.024304303671133645	400.9685363769531	400.988037109375
46	401.00128173828125	23.5948945250667					1	DETECTED	401.0013 m/z @23.59 [151020OFc1_NvH-0949-CRLM-10.raw]	401.00128173828125	23.5948945250667	0.0061914208	99.9009193954667	99.89472797466671	1041638.3125	3.393720808087675E8	0	8069	0.09492655687743934	0.5092166493813053	0.7521209035061978	400.99163818359375	401.010986328125
47	401.0280456542969	60.8340107968					1	DETECTED	401.0280 m/z @60.83 [151020OFc1_NvH-0949-CRLM-10.raw]	401.0280456542969	60.8340107968	0.0061914208	99.9928416074667	99.98665018666671	109283.7265625	3.238643730950158E8	0	8069	67.11143327102864	0.7795712156413782	0.628359988410588	401.01812744140625	401.0303955078125
48	401.0404052734375	33.8691049216					1	DETECTED	401.0404 m/z @33.87 [151020OFc1_NvH-0949-CRLM-10.raw]	401.0404052734375	33.8691049216	0.0544846210666667	99.9836292746667	99.92914465360003	125378.921875	3.275710900176337E8	0	8069	36.4942054426714	1.4595079705779663	1.9200981713464769	401.03070068359375	401.0501403808594
49	401.1087951660156	91.0897191402667					1	DETECTED	401.1088 m/z @91.09 [151020OFc1_NvH-0949-CRLM-10.raw]	401.1087951660156	91.0897191402667	0.5486021336	96.2815582093333	95.7329560757333	257907.78125	3.0836415475397474E8	0	8069	0.10382418713275854	0.5286711675353216	0.9080274801169191	401.1004943847656	401.1168212890625
50	401.16796875	15.3842458304					1	DETECTED	401.1680 m/z @15.38 [151020OFc1_NvH-0949-CRLM-10.raw]	401.16796875	15.3842458304	0.101527839466667	94.2513361989333	94.14980835946663	120047.0625	3.2849354167196065E8	0	8069	3.0887698770977465	3.0802704209853973	1.7746347273847087	401.1581115722656	401.17034912109375
51	401.18060302734375	14.3756114464					1	DETECTED	401.1806 m/z @14.38 [151020OFc1_NvH-0949-CRLM-10.raw]	401.18060302734375	14.3756114464	3.3739518248	99.5995091090667	96.2255572842667	615073.625	3.5556029909698087E8	3	8069	1.7477405337820127	10.194920739811716	0.018395751918562644	401.17095947265625	401.18682861328125
52	401.1968688964844	37.8038005410667					1	DETECTED	401.1969 m/z @37.80 [151020OFc1_NvH-0949-CRLM-10.raw]	401.1968688964844	37.8038005410667	3.77710958346667	99.0998956722667	95.32278608880003	9279283.0	4.899964536540012E8	3	8069	0.17674824968398184	0.5155838964157355	0.0174265360204749	401.1869201660156	401.197021484375
53	401.20703125	31.9471856378667					1	DETECTED	401.2070 m/z @31.95 [151020OFc1_NvH-0949-CRLM-10.raw]	401.20703125	31.9471856378667	0.359517051733333	99.0447882826667	98.68527123093337	2.5661794E7	8.602776405702313E8	3	8069	0.19262408887385973	0.5075998365763752	0.012169091657827548	401.1970520019531	401.21697998046875
54	401.2215881347656	26.1566191114667					1	DETECTED	401.2216 m/z @26.16 [151020OFc1_NvH-0949-CRLM-10.raw]	401.2215881347656	26.1566191114667	4.1540302496	98.2608017010667	94.1067714514667	1166334.125	4.972480360162287E8	2	8069	33.31810555211776	0.9649510638607972	0.2626989751343157	401.217041015625	401.22967529296875
55	401.23968505859375	39.0060055096					1	DETECTED	401.2397 m/z @39.01 [151020OFc1_NvH-0949-CRLM-10.raw]	401.23968505859375	39.0060055096	3.43849928373333	99.6273957509333	96.18889646719997	1.973152E7	1.293280071653411E9	3	8069	0.222596540922801	0.5156051638565278	0.009649043822421178	401.2297058105469	401.2496643066406
56	401.25201416015625	39.3636554704					1	DETECTED	401.2520 m/z @39.36 [151020OFc1_NvH-0949-CRLM-10.raw]	401.25201416015625	39.3636554704	6.066027832	92.2068456445333	86.1408178125333	2354737.25	3.974100087564652E8	0	8069	0.3390852355625995	0.5478514830267468	0.018533912416607363	401.24969482421875	401.2533264160156
57	401.2633361816406	32.4431902218667					1	DETECTED	401.2633 m/z @32.44 [151020OFc1_NvH-0949-CRLM-10.raw]	401.2633361816406	32.4431902218667	5.20586647146667	97.1911642224	91.98529775093334	3.4162332E7	1.0617076585190085E9	2	8069	11.141834003220467	0.5129123610783323	0.02192808115771496	401.2533874511719	401.2733154296875
58	401.2735595703125	21.2108601253333					1	DETECTED	401.2736 m/z @21.21 [151020OFc1_NvH-0949-CRLM-10.raw]	401.2735595703125	21.2108601253333	5.13356129813333	95.7399767797333	90.60641548159997	669502.125	3.922283582329424E8	0	8069	0.5577014586205209	0.5336489874935523	0.6854245034304969	401.2733459472656	401.2831726074219
59	401.2872619628906	29.7499502629333					1	DETECTED	401.2873 m/z @29.75 [151020OFc1_NvH-0949-CRLM-10.raw]	401.2872619628906	29.7499502629333	6.90753862	92.4616258458667	85.55408722586671	487041.5625	3.741306478701609E8	0	8069	2.72121322425739	2.8679505212114575	4.9976067286284875	401.2837219238281	401.2957763671875
60	401.4258728027344	15.1283718877333					1	DETECTED	401.4259 m/z @15.13 [151020OFc1_NvH-0949-CRLM-10.raw]	401.4258728027344	15.1283718877333	4.37700735706667	96.5622734602667	92.18526610320002	471512.46875	3.226927685133178E8	3	8069	0.2941542911919086	1.344298148354472	2.3267367402535832	401.4158935546875	401.4358215332031
61	401.4468688964844	27.21186106					1	DETECTED	401.4469 m/z @27.21 [151020OFc1_NvH-0949-CRLM-10.raw]	401.4468688964844	27.21186106	4.5730008336	99.4695812392	94.89658040559999	2776454.25	4.02121490950163E8	0	8069	0.19650537542272062	0.5315359537948061	0.06704327191193274	401.4373474121094	401.45684814453125
62	401.4714660644531	26.1324948170667					1	DETECTED	401.4715 m/z @26.13 [151020OFc1_NvH-0949-CRLM-10.raw]	401.4714660644531	26.1324948170667	0.8222699096	96.7090924869333	95.8868225773333	203502.59375	3.5028207499654263E8	0	8069	27.41483633385628	2.6092802078511887	6.286853883168896	401.46160888671875	401.4813537597656
63	401.4903869628906	40.1559858541333					1	DETECTED	401.4904 m/z @40.16 [151020OFc1_NvH-0949-CRLM-10.raw]	401.4903869628906	40.1559858541333	4.5636218064	96.1009664232	91.53734461680001	133838.65625	3.61450308461607E8	0	8069	76.85191257252139	1.2859126819173672	1.986271711591214	401.48150634765625	401.4941101074219
64	401.5041198730469	23.6205553578667					1	DETECTED	401.5041 m/z @23.62 [151020OFc1_NvH-0949-CRLM-10.raw]	401.5041198730469	23.6205553578667	4.48880154133333	93.9865307005333	89.49772915919996	181910.015625	3.380342510868265E8	0	8069	11.620281774957794	3.0068792731417724	4.351383989053023	401.494140625	401.5046081542969
65	401.51483154296875	14.3475388170667					1	DETECTED	401.5148 m/z @14.35 [151020OFc1_NvH-0949-CRLM-10.raw]	401.51483154296875	14.3475388170667	3.91426847333333	94.4747959477333	90.56052747439996	387468.125	3.5851686674544805E8	0	8069	0.11531017831298129	0.801362882081524	10.992024807876874	401.5048828125	401.5247497558594
66	401.525634765625	10.376253856					1	DETECTED	401.5256 m/z @10.38 [151020OFc1_NvH-0949-CRLM-10.raw]	401.525634765625	10.376253856	4.78411068933333	99.0355340954667	94.25142340613337	177913.65625	2.854925675239442E8	0	8069	1.268150093895418	0.644939305796172	0.1689377448185286	401.52484130859375	401.5312194824219
67	401.54132080078125	31.9227958256					1	DETECTED	401.5413 m/z @31.92 [151020OFc1_NvH-0949-CRLM-10.raw]	401.54132080078125	31.9227958256	4.64092935733333	96.7822564650667	92.14132710773336	1.7519872E7	6.187446095244668E8	3	8069	0.17939974386326796	0.508714980681642	2.6012061196495697	401.5313415527344	401.55126953125
68	401.5627136230469	17.1545898562667					1	DETECTED	401.5627 m/z @17.15 [151020OFc1_NvH-0949-CRLM-10.raw]	401.5627136230469	17.1545898562667	4.3583049896	99.1091649362667	94.7508599466667	5032984.5	5.021485329338529E8	0	8069	0.18634494210305874	7.674031615530574	1.0135020975124343	401.552734375	401.5726623535156
69	401.5754699707031	34.9273637528					1	DETECTED	401.5755 m/z @34.93 [151020OFc1_NvH-0949-CRLM-10.raw]	401.5754699707031	34.9273637528	4.68958676293333	86.2685249605333	81.57893819759997	1957348.375	3.886985518958405E8	0	8069	0.31590831751828574	0.6966095775789475	0.014053411634552102	401.5727844238281	401.58544921875
70	401.58685302734375	39.325484804					1	DETECTED	401.5869 m/z @39.33 [151020OFc1_NvH-0949-CRLM-10.raw]	401.58685302734375	39.325484804	3.28238198666667	82.1823890712	78.90000708453334	1244622.25	3.3449238265813375E8	0	8069	5.80220048005495	0.5086630894474238	1.1711937194890747	401.5854797363281	401.5967712402344
71	401.6268310546875	15.2230495418667					1	DETECTED	401.6268 m/z @15.22 [151020OFc1_NvH-0949-CRLM-10.raw]	401.6268310546875	15.2230495418667	4.63145459253333	99.7204574701333	95.08900287759997	450078.46875	3.787711812584367E8	0	8069	0.21631321408229987	0.8926155339656913	1.1880797636324847	401.61761474609375	401.6351623535156
72	401.65740966796875	16.2947350506667					1	DETECTED	401.6574 m/z @16.29 [151020OFc1_NvH-0949-CRLM-10.raw]	401.65740966796875	16.2947350506667	1.43675484186667	71.5031472352	70.06639239333333	285958.625	2.5010484771231306E8	0	8069	0.24871916365699676	1.4225340283597976	3.414038784108438	401.64813232421875	401.66632080078125
73	401.6700744628906	20.1658006842667					1	DETECTED	401.6701 m/z @20.17 [151020OFc1_NvH-0949-CRLM-10.raw]	401.6700744628906	20.1658006842667	3.96052190293333	97.5215309189333	93.56100901599996	194335.734375	3.4078545949012846E8	0	8069	0.1773253673673949	3.4179225916981784	0.06532616597923913	401.6674499511719	401.6800537109375
74	401.69769287109375	27.1877533098667					1	DETECTED	401.6977 m/z @27.19 [151020OFc1_NvH-0949-CRLM-10.raw]	401.69769287109375	27.1877533098667	4.7556069656	96.4175646466667	91.66195768106671	2753698.5	4.6342703107661E8	0	8069	10.78751888893687	0.9924559178489357	0.9668806893708053	401.6880187988281	401.7076721191406
75	401.7078857421875	21.3244591464					1	DETECTED	401.7079 m/z @21.32 [151020OFc1_NvH-0949-CRLM-10.raw]	401.7078857421875	21.3244591464	6.4995687304	37.6902999984	31.190731268	240822.890625	9.029093984205708E7	0	8069	5.9537795208511675	1.271762371389455	0.02571933905375114	401.70770263671875	401.7087707519531
76	401.7187805175781	29.6080539874667					1	DETECTED	401.7188 m/z @29.61 [151020OFc1_NvH-0949-CRLM-10.raw]	401.7187805175781	29.6080539874667	4.20918189493333	99.2646084741333	95.05542657919997	1818101.0	4.4495093157557327E8	2	8069	18.21012159153292	0.9069249194662447	0.736125207142141	401.7088317871094	401.728759765625
77	401.731201171875	17.0387392528					1	DETECTED	401.7312 m/z @17.04 [151020OFc1_NvH-0949-CRLM-10.raw]	401.731201171875	17.0387392528	8.07390072746667	49.1149113285333	41.04101060106663	437621.375	1.6335369756918162E8	0	8069	11.00700736995582	0.9418040103489029	1.4924275018985746	401.7287902832031	401.731201171875
78	401.7412109375	39.0154862536					1	DETECTED	401.7412 m/z @39.02 [151020OFc1_NvH-0949-CRLM-10.raw]	401.7412109375	39.0154862536	1.40977003813333	97.8972768	96.48750676186667	8268931.5	9.971105043134164E8	2	8069	18.48849262215221	0.5250977622112335	0.013111306450128332	401.73126220703125	401.7511901855469
79	401.7644348144531	32.4167302354667					1	DETECTED	401.7644 m/z @32.42 [151020OFc1_NvH-0949-CRLM-10.raw]	401.7644348144531	32.4167302354667	5.61588459893333	99.5901919461333	93.97430734719997	1.4493091E7	7.212920035583866E8	2	8069	0.17773605353565358	0.5196177741186941	0.029001483427282614	401.7544860839844	401.7744140625
80	401.7744445800781	21.3372879234667					1	DETECTED	401.7744 m/z @21.34 [151020OFc1_NvH-0949-CRLM-10.raw]	401.7744445800781	21.3372879234667	3.49355463493333	99.6930239829333	96.19946934799997	3110808.25	3.178451087328231E8	0	8069	0.1682828259066369	2.416576236589013	1.6489361002344671	401.7744445800781	401.783935546875
81	401.82720947265625	15.2230495418667					1	DETECTED	401.8272 m/z @15.22 [151020OFc1_NvH-0949-CRLM-10.raw]	401.82720947265625	15.2230495418667	1.52639953813333	96.7455900810667	95.21919054293336	313241.75	3.9601362338499224E8	0	8069	0.34839259751183427	0.5446995223706791	1.3152287047427162	401.8173522949219	401.83709716796875
82	401.8499450683594	37.9350697957333					1	DETECTED	401.8499 m/z @37.94 [151020OFc1_NvH-0949-CRLM-10.raw]	401.8499450683594	37.9350697957333	0.594026680533333	99.5811692016	98.98714252106667	185982.890625	3.530109846021108E8	0	8069	85.32026359211031	1.325446938047282	2.652158932743544	401.8399658203125	401.8504638671875
83	401.8605041503906	20.5785502776					1	DETECTED	401.8605 m/z @20.58 [151020OFc1_NvH-0949-CRLM-10.raw]	401.8605041503906	20.5785502776	0.6956592904	97.6325358776	96.9368765872	904297.9375	4.2078104121719426E8	3	8069	3.328802217373884	0.9035438626753692	1.4036142472996882	401.8506774902344	401.8648986816406
84	401.87493896484375	31.9227958256					1	DETECTED	401.8749 m/z @31.92 [151020OFc1_NvH-0949-CRLM-10.raw]	401.87493896484375	31.9227958256	0.4858741248	99.5901919461333	99.1043178213333	7353160.5	4.2840473978604215E8	3	8069	0.1921297914469129	0.50674265337688	1.73015597618756	401.8649597167969	401.8849182128906
85	401.88665771484375	35.1447774666667					1	DETECTED	401.8867 m/z @35.14 [151020OFc1_NvH-0949-CRLM-10.raw]	401.88665771484375	35.1447774666667	0.768384806933333	70.2671217824	69.49873697546667	1691742.625	3.0320633165950876E8	3	8069	0.11962199833091347	0.5055598976021153	2.648610203992136	401.88494873046875	401.886962890625
86	401.89697265625	17.1784003717333					1	DETECTED	401.8970 m/z @17.18 [151020OFc1_NvH-0949-CRLM-10.raw]	401.89697265625	17.1784003717333	0.0640241192	99.2373709186667	99.1733467994667	2920142.75	4.5363527225329E8	3	8069	0.14940861894675805	0.8240997951920895	3.155926294485252	401.8869934082031	401.9068908691406
87	401.9099426269531	18.6619536906667					1	DETECTED	401.9099 m/z @18.66 [151020OFc1_NvH-0949-CRLM-10.raw]	401.9099426269531	18.6619536906667	0.6219639624	99.4600667309333	98.8381027685333	567670.125	3.753321187652633E8	0	8069	12.393202352396255	0.5746643672332405	0.07049876088247606	401.90704345703125	401.91986083984375
88	401.94842529296875	27.1307249429333					1	DETECTED	401.9484 m/z @27.13 [151020OFc1_NvH-0949-CRLM-10.raw]	401.94842529296875	27.1307249429333	0.594026680533333	95.7761806781333	95.18215399759997	1096475.875	3.243797617220297E8	0	8069	0.12894375300997396	3.0210161854036373	3.686037425676142	401.9384460449219	401.9508056640625
89	401.9608154296875	42.3894435557333					1	DETECTED	401.9608 m/z @42.39 [151020OFc1_NvH-0949-CRLM-10.raw]	401.9608154296875	42.3894435557333	0.321955115733333	97.393463676	97.07150856026666	2337578.5	4.2351537327208704E8	4	8069	0.49092124074903865	0.5055915876456939	0.04055904918612184	401.95111083984375	401.9703369140625
90	401.9790954589844	33.5741436013333					1	DETECTED	401.9791 m/z @33.57 [151020OFc1_NvH-0949-CRLM-10.raw]	401.9790954589844	33.5741436013333	0.449872301866667	99.6838283997333	99.23395609786664	638755.875	3.633294837924229E8	0	8069	0.15894120939765344	2.776303836515119	0.0013605890623854472	401.9708557128906	401.9888610839844
91	402.0242614746094	24.0281435128					1	DETECTED	402.0243 m/z @24.03 [151020OFc1_NvH-0949-CRLM-10.raw]	402.0242614746094	24.0281435128	0.0166725661333333	99.9928416074667	99.97616904133336	280897.75	3.375764644191336E8	0	8069	16.13456421201051	3.5626341051119073	8.605719069231446	402.014404296875	402.0341796875
92	402.0398864746094	53.3464328642667					1	DETECTED	402.0399 m/z @53.35 [151020OFc1_NvH-0949-CRLM-10.raw]	402.0398864746094	53.3464328642667	0.0061914208	99.9836292746667	99.9774378538667	103473.7421875	3.3465268081162184E8	0	8069	97.6937973737747	0.9142776029939803	0.8288847907846194	402.034423828125	402.0428466796875
93	402.1548767089844	71.5327576896					1	DETECTED	402.1549 m/z @71.53 [151020OFc1_NvH-0949-CRLM-10.raw]	402.1548767089844	71.5327576896	2.25982484346667	95.3285359757333	93.06871113226663	89427.9375	3.389545791147748E8	0	8069	75.24286577654289	0.6717537955191508	0.3987037513433551	402.14581298828125	402.16351318359375
94	402.1735534667969	18.4423832752					1	DETECTED	402.1736 m/z @18.44 [151020OFc1_NvH-0949-CRLM-10.raw]	402.1735534667969	18.4423832752	0.0061914208	99.9928416074667	99.98665018666671	708956.875	4.466937526747325E8	2	8069	0.3152608059837547	0.5937141765135168	31.012426536685552	402.1644287109375	402.1835021972656
95	402.1949157714844	20.6019065298667					1	DETECTED	402.1949 m/z @20.60 [151020OFc1_NvH-0949-CRLM-10.raw]	402.1949157714844	20.6019065298667	3.80439470346667	99.9928416074667	96.18844690400003	532111.8125	3.527166665750575E8	3	8069	3.3320852804302525	0.6030999687072982	0.055842292107790556	402.18499755859375	402.1959228515625
96	402.2059326171875	28.7754534602667					1	DETECTED	402.2059 m/z @28.78 [151020OFc1_NvH-0949-CRLM-10.raw]	402.2059326171875	28.7754534602667	3.53005822346667	95.3285359757333	91.79847775226663	1294819.375	4.432313600190021E8	2	8069	10.155883727008469	0.5108091967330683	0.02768462537486416	402.1959533691406	402.2063903808594
97	402.2164001464844	22.1138324976					1	DETECTED	402.2164 m/z @22.11 [151020OFc1_NvH-0949-CRLM-10.raw]	402.2164001464844	22.1138324976	2.2059774384	99.7480240016	97.5420465632	3534875.0	6.665649925676929E8	2	8069	0.18360387815590684	1.9425935319919325	0.10299439167991302	402.2064208984375	402.22637939453125
98	402.2288513183594	10.6623227330667					1	DETECTED	402.2289 m/z @10.66 [151020OFc1_NvH-0949-CRLM-10.raw]	402.2288513183594	10.6623227330667	4.17250960133333	98.8531487501333	94.68063914879997	1519515.5	4.5272685748776853E8	2	8069	16.927262370868263	59.220168256865854	97.80740101939331	402.2264099121094	402.2374267578125
99	402.2474365234375	24.2782634472					1	DETECTED	402.2474 m/z @24.28 [151020OFc1_NvH-0949-CRLM-10.raw]	402.2474365234375	24.2782634472	3.0734010992	99.5162261178667	96.4428250186667	5515762.5	7.734628126768303E8	2	8069	3.6793789748608745	1.634242087523418	4.021575400088386	402.2374572753906	402.2574157714844
100	402.266357421875	32.4571756493333					1	DETECTED	402.2664 m/z @32.46 [151020OFc1_NvH-0949-CRLM-10.raw]	402.266357421875	32.4571756493333	2.17893164053333	97.0107621736	94.83183053306666	3491618.75	3.7913714692910343E8	0	8069	0.201459290660722	1.0298779453644147	0.029292955670628867	402.2574462890625	402.2762451171875
101	402.27642822265625	21.2787360090667					1	DETECTED	402.2764 m/z @21.28 [151020OFc1_NvH-0949-CRLM-10.raw]	402.27642822265625	21.2787360090667	21.23112828	94.4747959477333	73.24366766773329	244927.5625	3.766517503164606E8	0	8069	71.00508469275846	741.3845045139423	1465.058949104488	402.27642822265625	402.286376953125
102	402.3037414550781	91.8400683994667					1	DETECTED	402.3037 m/z @91.84 [151020OFc1_NvH-0949-CRLM-10.raw]	402.3037414550781	91.8400683994667	15.9143916136	92.4258658314667	76.51147421786669	525374.5	3.012338662911111E8	0	8069	0.2673450932715582	0.5018351383968152	5.013070095190455	402.2947998046875	402.3121032714844
103	402.32928466796875	60.2013321517333					1	DETECTED	402.3293 m/z @60.20 [151020OFc1_NvH-0949-CRLM-10.raw]	402.32928466796875	60.2013321517333	0.0734490384	97.9795381472	97.9060891088	110747.84375	3.312175446369642E8	0	8069	92.11271013588079	0.8152845245304274	0.5248344350694838	402.3201599121094	402.3368835449219
104	402.4165344238281	26.7506979698667					1	DETECTED	402.4165 m/z @26.75 [151020OFc1_NvH-0949-CRLM-10.raw]	402.4165344238281	26.7506979698667	5.63501812533333	85.5730414941333	79.93802336879997	424713.5	3.284685742125156E8	0	8069	0.18396314070498931	3.1191911406471675	0.032967055955218226	402.4072265625	402.426513671875
105	402.46240234375	42.4478655746667					1	DETECTED	402.4624 m/z @42.45 [151020OFc1_NvH-0949-CRLM-10.raw]	402.46240234375	42.4478655746667	1.49056038826667	98.5981869512	97.10762656293333	944593.5	3.679041222814207E8	0	8069	0.15156578441931146	0.5046367139355663	0.01690321404589407	402.4524230957031	402.47235107421875
106	402.47979736328125	50.7499418258667					1	DETECTED	402.4798 m/z @50.75 [151020OFc1_NvH-0949-CRLM-10.raw]	402.47979736328125	50.7499418258667	4.61140449546667	99.2830728165333	94.67166832106663	542383.5	3.731983979401326E8	0	8069	33.34904916798853	1.2484147221238728	0.003899326836123175	402.472412109375	402.4897155761719
107	402.49810791015625	42.8069863450667					1	DETECTED	402.4981 m/z @42.81 [151020OFc1_NvH-0949-CRLM-10.raw]	402.49810791015625	42.8069863450667	2.74785039706667	96.5898276893333	93.84197729226663	322665.40625	3.4899542882062894E8	0	8069	22.720685570359514	1.3755159285788703	2.36352384513546	402.4906921386719	402.5068054199219
108	402.5231018066406	35.2088288565333					1	DETECTED	402.5231 m/z @35.21 [151020OFc1_NvH-0949-CRLM-10.raw]	402.5231018066406	35.2088288565333	4.69884698533333	56.0667638914667	51.36791690613337	444890.6875	2.0097009818218753E8	3	8069	2.8312259582418093	0.8901939966646832	0.0988794747709405	402.5135192871094	402.52838134765625
109	402.5384216308594	15.4331372754667					1	DETECTED	402.5384 m/z @15.43 [151020OFc1_NvH-0949-CRLM-10.raw]	402.5384216308594	15.4331372754667	3.26406551706667	79.2506633432	75.98659782613333	983331.625	3.5331892840784657E8	0	8069	12.242288028039983	0.8563779719972873	10.816041075642014	402.52850341796875	402.53985595703125
110	402.54986572265625	17.7153484152					1	DETECTED	402.5499 m/z @17.72 [151020OFc1_NvH-0949-CRLM-10.raw]	402.54986572265625	17.7153484152	4.3118436504	96.6082626546667	92.29641900426671	2276064.75	4.608431785305206E8	3	8069	0.2149863397392906	1.0537409412943524	0.08964792337355988	402.5399475097656	402.5532531738281
111	402.5632629394531	16.2826311346667					1	DETECTED	402.5633 m/z @16.28 [151020OFc1_NvH-0949-CRLM-10.raw]	402.5632629394531	16.2826311346667	4.237006948	95.4677567501333	91.2307498021333	3139881.5	4.765328598343661E8	3	8069	0.1805806157565577	5.205499062032415	16.461536146918785	402.5533142089844	402.5732421875
112	402.578369140625	46.3353473922667					1	DETECTED	402.5784 m/z @46.34 [151020OFc1_NvH-0949-CRLM-10.raw]	402.578369140625	46.3353473922667	4.37700735706667	93.0865689277333	88.70956157066662	1583258.25	3.7674963633850527E8	3	8069	14.952382818854787	0.5057190353664753	0.11840045305312308	402.5732727050781	402.5883483886719
113	402.61883544921875	24.4864090354667					1	DETECTED	402.6188 m/z @24.49 [151020OFc1_NvH-0949-CRLM-10.raw]	402.61883544921875	24.4864090354667	5.06334750293333	89.5718576837333	84.50851018079997	519225.46875	3.732351992989991E8	0	8069	2.2155565744485166	0.6006407285825102	8.580686644488626	402.60906982421875	402.6286926269531
114	402.6707458496094	23.3674761501333					1	DETECTED	402.6707 m/z @23.37 [151020OFc1_NvH-0949-CRLM-10.raw]	402.6707458496094	23.3674761501333	3.749866184	89.7175952309333	85.9677290469333	686454.75	3.717545689749072E8	0	8069	0.2882485838895832	0.5965633418772921	0.05866285192458706	402.6609191894531	402.6805114746094
115	402.68353271484375	21.5098767821333					1	DETECTED	402.6835 m/z @21.51 [151020OFc1_NvH-0949-CRLM-10.raw]	402.68353271484375	21.5098767821333	5.16385050533333	90.7706808946667	85.60683038933337	618910.875	3.506811223966119E8	0	8069	0.3785086454256401	0.5174924611424752	2.5227375728755623	402.6817321777344	402.6881408691406
116	402.6985168457031	25.4940851328					1	DETECTED	402.6985 m/z @25.49 [151020OFc1_NvH-0949-CRLM-10.raw]	402.6985168457031	25.4940851328	4.09876459493333	94.0495908906667	89.95082629573338	7539321.0	5.715796959883043E8	2	8069	0.36555551700900324	1.4093546242258554	1.8951551625746432	402.68853759765625	402.70849609375
117	402.71771240234375	21.5873536090667					1	DETECTED	402.7177 m/z @21.59 [151020OFc1_NvH-0949-CRLM-10.raw]	402.71771240234375	21.5873536090667	1.90140163013333	99.4978128410667	97.59641121093337	6851786.0	6.605144706833035E8	2	8069	0.24334817583855184	3.30907834766172	0.08025396094137666	402.7085266113281	402.7276916503906
118	402.7361145019531	27.033675732					1	DETECTED	402.7361 m/z @27.03 [151020OFc1_NvH-0949-CRLM-10.raw]	402.7361145019531	27.033675732	4.18166312293333	97.3202895122667	93.13862638933337	1378872.125	4.053466952549989E8	0	8069	0.21740126671923576	0.8236483741871107	0.08631657087604329	402.7277526855469	402.7392272949219
119	402.7492370605469	24.2782634472					1	DETECTED	402.7492 m/z @24.28 [151020OFc1_NvH-0949-CRLM-10.raw]	402.7492370605469	24.2782634472	1.16715942826667	97.8972768	96.73011737173333	2264355.0	4.429976919878023E8	2	8069	5.396776027147084	5.009292644542356	0.7902043484755219	402.7392578125	402.7591552734375
120	402.767333984375	32.4571756493333					1	DETECTED	402.7673 m/z @32.46 [151020OFc1_NvH-0949-CRLM-10.raw]	402.767333984375	32.4571756493333	3.29156519093333	69.1024164437333	65.81085125279998	674283.9375	2.1930139588654205E8	0	8069	0.12719642167882483	0.5092475734253462	0.01521989466581348	402.7594909667969	402.77728271484375
121	402.8194885253906	24.3586667424					1	DETECTED	402.8195 m/z @24.36 [151020OFc1_NvH-0949-CRLM-10.raw]	402.8194885253906	24.3586667424	1.79432173413333	97.3294376488	95.53511591466666	293360.75	3.08042142798819E8	0	8069	2.3869987165276783	3.0750787510678577	19.566715808280193	402.8099365234375	402.829345703125
122	402.8393859863281	18.9778751525333					1	DETECTED	402.8394 m/z @18.98 [151020OFc1_NvH-0949-CRLM-10.raw]	402.8393859863281	18.9778751525333	1.57126762293333	93.6221724058667	92.05090478293337	165417.796875	3.574826051308902E8	0	8069	1.3202314088204261	2.6441368493659843	4.288273698731969	402.82952880859375	402.8402404785156
123	402.8503723144531	37.9607549976					1	DETECTED	402.8504 m/z @37.96 [151020OFc1_NvH-0949-CRLM-10.raw]	402.8503723144531	37.9607549976	0.930974800266667	99.9744874536	99.04351265333334	323327.0	3.542567045738308E8	0	8069	26.262216684073202	1.5506203174659265	2.6537375497297453	402.8409118652344	402.8603515625
124	402.871826171875	19.0394748069333					1	DETECTED	402.8718 m/z @19.04 [151020OFc1_NvH-0949-CRLM-10.raw]	402.871826171875	19.0394748069333	0.402281228266667	99.6089250293333	99.20664380106663	800517.6875	3.7519961573090076E8	3	8069	8.624246741861889	0.7129782973986148	2.513793234401864	402.8618469238281	402.88079833984375
125	402.89080810546875	32.5775527304					1	DETECTED	402.8908 m/z @32.58 [151020OFc1_NvH-0949-CRLM-10.raw]	402.89080810546875	32.5775527304	0.458969953866667	99.3491410144	98.89017106053333	5700523.0	5.34542888009382E8	3	8069	0.20411303200792474	0.5142078916103376	0.014940022179178164	402.8808288574219	402.9007873535156
126	402.9123840332031	46.3814574104					1	DETECTED	402.9124 m/z @46.38 [151020OFc1_NvH-0949-CRLM-10.raw]	402.9123840332031	46.3814574104	0.0061914208	99.7480240016	99.74183258080001	1284475.0	3.704623797217733E8	3	8069	5.246199536892078	0.5444629253110429	0.007118845279434526	402.90240478515625	402.92205810546875
127	402.92376708984375	28.2107369304					1	DETECTED	402.9238 m/z @28.21 [151020OFc1_NvH-0949-CRLM-10.raw]	402.92376708984375	28.2107369304	0.557583107733333	98.7261687178667	98.16858561013336	238534.59375	3.490757035998484E8	0	8069	2.599536662890827	2.216906691180962	4.411135024370735	402.9224853515625	402.93353271484375
128	402.9494934082031	9.48974681413333					1	DETECTED	402.9495 m/z @9.49 [151020OFc1_NvH-0949-CRLM-10.raw]	402.9494934082031	9.48974681413333	0.349969164266667	99.6461748866667	99.29620572240003	942066.0	4.006338684407565E8	0	8069	0.24461583860038516	22.017043440923572	42.274253426701485	402.9396667480469	402.95947265625
129	402.963623046875	30.1147856045333					1	DETECTED	402.9636 m/z @30.11 [151020OFc1_NvH-0949-CRLM-10.raw]	402.963623046875	30.1147856045333	0.3031108624	99.4047443461333	99.1016334837333	343896.46875	3.619319551982719E8	0	8069	22.282654631599737	2.115563972478977	5.765241538555688	402.9595031738281	402.97357177734375
130	402.984130859375	44.4422734954667					1	DETECTED	402.9841 m/z @44.44 [151020OFc1_NvH-0949-CRLM-10.raw]	402.984130859375	44.4422734954667	0.101527839466667	99.7572630952	99.65573525573333	2192168.75	3.8625793955222577E8	2	8069	3.0120376944413394	0.5432031347283492	0.06968558444083002	402.97418212890625	402.9940185546875
131	403.01995849609375	24.4138162781333					1	DETECTED	403.0200 m/z @24.41 [151020OFc1_NvH-0949-CRLM-10.raw]	403.01995849609375	24.4138162781333	0.0061914208	99.9928416074667	99.98665018666671	371366.53125	3.6872630630707484E8	0	8069	2.394625879992649	4.117924299824925	0.7099254227528945	403.0102233886719	403.0298767089844
132	403.087158203125	64.5408821866667					1	DETECTED	403.0872 m/z @64.54 [151020OFc1_NvH-0949-CRLM-10.raw]	403.087158203125	64.5408821866667	19.2556218104	99.9928416074667	80.7372197970667	98775.828125	2.9968726608175E8	0	8069	76.72017726414327	0.8489605871613213	0.7065057765629712	403.0845642089844	403.0871887207031
133	403.0971984863281	50.6888762288					1	DETECTED	403.0972 m/z @50.69 [151020OFc1_NvH-0949-CRLM-10.raw]	403.0971984863281	50.6888762288	0.0450767648	99.9468628442667	99.9017860794667	133723.5625	3.308901699919721E8	0	8069	90.7048686359536	0.9712045949855209	0.9172334994781807	403.08721923828125	403.1068420410156
134	403.172607421875	23.4144527218667					1	DETECTED	403.1726 m/z @23.41 [151020OFc1_NvH-0949-CRLM-10.raw]	403.172607421875	23.4144527218667	3.31894800666667	96.9473695066667	93.62842150000003	343877.0	3.3095593934240156E8	0	8069	0.2165465561802975	3.145371235208097	0.02082663011156433	403.16326904296875	403.1756286621094
135	403.1857604980469	14.4117884168					1	DETECTED	403.1858 m/z @14.41 [151020OFc1_NvH-0949-CRLM-10.raw]	403.1857604980469	14.4117884168	0.0061914208	99.9928416074667	99.98665018666671	2033938.25	4.3036802813631654E8	3	8069	4.403397907910827	2.4145404967244284	2.624507306475048	403.1758117675781	403.19049072265625
136	403.2005310058594	25.5036564658667					1	DETECTED	403.2005 m/z @25.50 [151020OFc1_NvH-0949-CRLM-10.raw]	403.2005310058594	25.5036564658667	4.24635224	99.3583283565333	95.1119761165333	2979788.0	4.7938712752809966E8	3	8069	0.35099473664681824	0.7051788332720648	0.3544196800049412	403.1905517578125	403.20562744140625
137	403.21563720703125	21.2004933653333					1	DETECTED	403.2156 m/z @21.20 [151020OFc1_NvH-0949-CRLM-10.raw]	403.21563720703125	21.2004933653333	1.45469384293333	99.6089250293333	98.15423118639998	1.8576066E7	1.2750575314051201E9	2	8069	0.2406797322464307	69.4746739179038	3.0463172298953083	403.2056579589844	403.2256164550781
138	403.2257080078125	32.6021925141333					1	DETECTED	403.2257 m/z @32.60 [151020OFc1_NvH-0949-CRLM-10.raw]	403.2257080078125	32.6021925141333	0.0061914208	99.9928416074667	99.98665018666671	3471585.75	5.680207814874547E8	2	8069	27.243502823456904	1.6335133827655541	0.6368229368308477	403.22564697265625	403.2341613769531
139	403.2441711425781	32.97958206					1	DETECTED	403.2442 m/z @32.98 [151020OFc1_NvH-0949-CRLM-10.raw]	403.2441711425781	32.97958206	0.3691938112	99.2830728165333	98.9138790053333	4979966.5	5.616747048562597E8	2	8069	0.24008989419827742	0.6324805206294998	2.5558315814448287	403.23419189453125	403.2540283203125
140	403.2560119628906	16.4075486338667					1	DETECTED	403.2560 m/z @16.41 [151020OFc1_NvH-0949-CRLM-10.raw]	403.2560119628906	16.4075486338667	1.90140163013333	99.6745875802667	97.77318595013337	3074084.25	3.781412720723696E8	0	8069	0.09748904884100895	17.6717149179042	63.3145658622131	403.25421142578125	403.2654724121094
141	403.269287109375	92.6090657176					1	DETECTED	403.2693 m/z @92.61 [151020OFc1_NvH-0949-CRLM-10.raw]	403.269287109375	92.6090657176	3.20951373973333	92.6090657176	89.39955197786668	214943.875	3.5793556819524944E8	0	8069	77.76558095919157	0.5	null	403.2661437988281	403.27667236328125
142	403.30694580078125	91.8692204621333					1	DETECTED	403.3069 m/z @91.87 [151020OFc1_NvH-0949-CRLM-10.raw]	403.30694580078125	91.8692204621333	0.274977924533333	98.4069683845333	98.13199045999997	187622.125	2.814989173522983E8	0	8069	0.138439012418047	20.550939497627944	2.700318108979095	403.2972717285156	403.316650390625
143	403.45098876953125	9.52303647093333					1	DETECTED	403.4510 m/z @9.52 [151020OFc1_NvH-0949-CRLM-10.raw]	403.45098876953125	9.52303647093333	1.14015570986667	96.0556356216	94.91547991173333	369424.875	3.819326726574351E8	0	8069	0.8084050011475359	1.1734340587145482	10.138185559227507	403.4410095214844	403.4600830078125
144	403.47015380859375	33.8458780261333					1	DETECTED	403.4702 m/z @33.85 [151020OFc1_NvH-0949-CRLM-10.raw]	403.47015380859375	33.8458780261333	4.4421019768	99.8399914210667	95.3978894442667	811374.125	3.683347106801599E8	0	8069	2.535238746055768	0.5017554275951968	2.8445055520503786	403.460205078125	403.4791259765625
145	403.4891357421875	14.7932466512					1	DETECTED	403.4891 m/z @14.79 [151020OFc1_NvH-0949-CRLM-10.raw]	403.4891357421875	14.7932466512	4.33980943786667	99.5717907424	95.23198130453332	1222293.25	4.0206060043475044E8	4	8069	0.40422697325831614	1.5605756694154491	2.5183308468591803	403.4791564941406	403.4991149902344
146	403.50927734375	60.3010001890667					1	DETECTED	403.5093 m/z @60.30 [151020OFc1_NvH-0949-CRLM-10.raw]	403.50927734375	60.3010001890667	4.76506971973333	97.9155617109333	93.15049199119997	118441.25	3.4628106294862485E8	0	8069	77.79870451402903	0.8702312189383192	0.7406177752269011	403.49993896484375	403.509765625
147	403.5198974609375	14.3898507029333					1	DETECTED	403.5199 m/z @14.39 [151020OFc1_NvH-0949-CRLM-10.raw]	403.5198974609375	14.3898507029333	4.72673862346667	97.7967550205333	93.07001639706662	1489505.625	3.6002168372496647E8	0	8069	0.14851863875530746	0.5313538248291337	0.09919419952105388	403.5102844238281	403.5260925292969
148	403.5362243652344	12.4947726661333					1	DETECTED	403.5362 m/z @12.49 [151020OFc1_NvH-0949-CRLM-10.raw]	403.5362243652344	12.4947726661333	4.69884698533333	98.6619823488	93.96313536346666	7636652.5	4.456324896920351E8	3	8069	0.16379150430918088	105.70703462707337	87.94193831922912	403.5262756347656	403.5461730957031
149	403.54888916015625	40.7287353378667					1	DETECTED	403.5489 m/z @40.73 [151020OFc1_NvH-0949-CRLM-10.raw]	403.54888916015625	40.7287353378667	4.09876459493333	97.2089368685333	93.11017227359997	311852.09375	3.341750473740586E8	3	8069	28.595904437458934	1.3950280126863797	2.9591737967112564	403.5462341308594	403.54986572265625
150	403.5599060058594	32.6152334994667					1	DETECTED	403.5599 m/z @32.62 [151020OFc1_NvH-0949-CRLM-10.raw]	403.5599060058594	32.6152334994667	4.5449718704	99.8399914210667	95.2950195506667	1383929.125	4.411517555029148E8	3	8069	2.273430027320231	0.5180359319199616	0.03166401282996392	403.5499267578125	403.56988525390625
151	403.5761413574219	53.9892003274667					1	DETECTED	403.5761 m/z @53.99 [151020OFc1_NvH-0949-CRLM-10.raw]	403.5761413574219	53.9892003274667	4.19074449626667	84.3517849162667	80.16104042000002	432375.28125	3.1726355936027396E8	0	8069	33.91016708249349	0.8847212562344718	0.8973756710912765	403.57000732421875	403.5853576660156
152	403.601806640625	14.7932466512					1	DETECTED	403.6018 m/z @14.79 [151020OFc1_NvH-0949-CRLM-10.raw]	403.601806640625	14.7932466512	2.91934036426667	89.1809935834667	86.26165321920003	221585.765625	3.752034240215687E8	0	8069	0.04765365141148692	5.181057145939258	2.468725799649206	403.59185791015625	403.611572265625
153	403.6793518066406	22.3789006738667					1	DETECTED	403.6794 m/z @22.38 [151020OFc1_NvH-0949-CRLM-10.raw]	403.6793518066406	22.3789006738667	3.0643076392	99.4510020973333	96.3866944581333	256322.671875	3.118929683362979E8	0	8069	11.042508394153632	4.193907642597125	0.015806576853120324	403.66998291015625	403.68011474609375
154	403.6904602050781	18.7978754330667					1	DETECTED	403.6905 m/z @18.80 [151020OFc1_NvH-0949-CRLM-10.raw]	403.6904602050781	18.7978754330667	3.91426847333333	94.9418529754667	91.02758450213337	667204.9375	3.665760929076992E8	2	8069	0.12173098297554219	1.555291742250757	5.403841338221515	403.68084716796875	403.700439453125
155	403.7015686035156	25.4814396957333					1	DETECTED	403.7016 m/z @25.48 [151020OFc1_NvH-0949-CRLM-10.raw]	403.7015686035156	25.4814396957333	8.898332864	88.2587935826667	79.3604607186667	557645.875	3.448529184018213E8	0	8069	71.24107616797141	2.44129665260856	3.916640257125226	403.7004699707031	403.7015686035156
156	403.7115783691406	26.0136248104					1	DETECTED	403.7116 m/z @26.01 [151020OFc1_NvH-0949-CRLM-10.raw]	403.7115783691406	26.0136248104	4.5449718704	98.8894108381333	94.3444389677333	3.2972824E7	1.5596754505571058E9	2	8069	0.22970733739937188	0.9414877110958481	0.11129865112456523	403.70159912109375	403.7215576171875
157	403.72900390625	21.1784834330667					1	DETECTED	403.7290 m/z @21.18 [151020OFc1_NvH-0949-CRLM-10.raw]	403.72900390625	21.1784834330667	4.63145459253333	99.5532797168	94.92182512426668	2.0599152E7	7.694907805305911E8	2	8069	0.2195463705606855	5.390726802071795	2.506674422379079	403.72161865234375	403.73883056640625
158	403.74237060546875	31.7164740621333					1	DETECTED	403.7424 m/z @31.72 [151020OFc1_NvH-0949-CRLM-10.raw]	403.74237060546875	31.7164740621333	0.530546335466667	97.9977509245333	97.46720458906664	4149253.25	5.302207675844215E8	2	8069	1.4483356555211842	0.5643835785648399	0.31840757309773843	403.739013671875	403.7523193359375
159	403.7576904296875	16.4075486338667					1	DETECTED	403.7577 m/z @16.41 [151020OFc1_NvH-0949-CRLM-10.raw]	403.7576904296875	16.4075486338667	2.09803505546667	60.4125278693333	58.314492813866636	1050650.625	2.337803551630285E8	2	8069	3.6750745836146237	0.8863195795841106	2.1670802162497647	403.75238037109375	403.76727294921875
160	403.8465576171875	9.6458470936					1	DETECTED	403.8466 m/z @9.65 [151020OFc1_NvH-0949-CRLM-10.raw]	403.8465576171875	9.6458470936	0.704727187466667	97.9338536765333	97.22912648906663	642953.0	4.4802609877426803E8	0	8069	0.12489781805550848	0.9816118285089706	122.61269610589567	403.8365783691406	403.8565368652344
161	403.859375	17.1332740653333					1	DETECTED	403.8594 m/z @17.13 [151020OFc1_NvH-0949-CRLM-10.raw]	403.859375	17.1332740653333	5.4603406616	94.7032144904	89.2428738288	382751.71875	2.962981422516372E8	0	8069	0.10836279492212242	6.805666345978541	1.5793813576752473	403.8565673828125	403.8600769042969
162	403.87017822265625	12.5036827493333					1	DETECTED	403.8702 m/z @12.50 [151020OFc1_NvH-0949-CRLM-10.raw]	403.87017822265625	12.5036827493333	0.557583107733333	98.8803150530667	98.32273194533336	5129385.5	4.660730754497573E8	3	8069	0.13825248833765436	6.818329225974497	191.3466990409926	403.8602294921875	403.8801574707031
163	403.89093017578125	16.8188438725333					1	DETECTED	403.8909 m/z @16.82 [151020OFc1_NvH-0949-CRLM-10.raw]	403.89093017578125	16.8188438725333	0.139098273333333	99.3031725104	99.16407423706667	1205842.5	4.091286600062349E8	3	8069	10.710950286875836	5.451436702691193	4.182063636665025	403.8809509277344	403.9009094238281
164	403.9013977050781	44.5282768802667					1	DETECTED	403.9014 m/z @44.53 [151020OFc1_NvH-0949-CRLM-10.raw]	403.9013977050781	44.5282768802667	0.449872301866667	98.1965211704	97.74664886853334	449698.03125	3.6501055277153224E8	3	8069	19.434916172712068	1.2736769254040798	1.4409641867573646	403.90093994140625	403.9113464355469
165	403.9231262207031	38.0906768893333					1	DETECTED	403.9231 m/z @38.09 [151020OFc1_NvH-0949-CRLM-10.raw]	403.9231262207031	38.0906768893333	0.0061914208	99.8916970504	99.8855056296	470040.25	3.22562835407179E8	0	8069	26.820282055273132	1.5457647831706147	2.5098626251338114	403.91314697265625	403.93310546875
166	403.9521484375	26.0250960322667					1	DETECTED	403.9521 m/z @26.03 [151020OFc1_NvH-0949-CRLM-10.raw]	403.9521484375	26.0250960322667	0.274977924533333	99.0632003808	98.78822245626667	2307654.0	3.98024943799059E8	0	8069	0.13837167903887604	0.5090255688469456	2.1247811224851727	403.94219970703125	403.9620361328125
167	403.9908142089844	14.8653643925333					1	DETECTED	403.9908 m/z @14.87 [151020OFc1_NvH-0949-CRLM-10.raw]	403.9908142089844	14.8653643925333	0.6956592904	99.9744874536	99.2788281632	557589.8125	3.8328590745417714E8	0	8069	0.22951192584690183	0.6017103630751509	1.2040414843300713	403.9808349609375	404.0007629394531
168	404.0323486328125	25.5570246370667					1	DETECTED	404.0323 m/z @25.56 [151020OFc1_NvH-0949-CRLM-10.raw]	404.0323486328125	25.5570246370667	0.0061914208	99.9468628442667	99.94067142346671	264544.625	3.4531885543839765E8	0	8069	6.688308212996404	1.9319030152133814	0.10261763818058363	404.0223693847656	404.04229736328125
169	404.0762939453125	74.5077597752					1	DETECTED	404.0763 m/z @74.51 [151020OFc1_NvH-0949-CRLM-10.raw]	404.0762939453125	74.5077597752	5.95776425386667	99.9928416074667	94.03507735360003	108444.375	3.4674297586476487E8	0	8069	90.4765743743909	0.6537161276659592	0.3248066763844483	404.0687561035156	404.08453369140625
170	404.0894775390625	70.3683393464					1	DETECTED	404.0895 m/z @70.37 [151020OFc1_NvH-0949-CRLM-10.raw]	404.0894775390625	70.3683393464	5.65654901653333	99.9928416074667	94.33629259093337	72781.734375	3.104483010019093E8	0	8069	89.89810073568664	0.7006424020740004	0.4227285964627947	404.088134765625	404.0991516113281
171	404.11956787109375	89.1185757864					1	DETECTED	404.1196 m/z @89.12 [151020OFc1_NvH-0949-CRLM-10.raw]	404.11956787109375	89.1185757864	4.18166312293333	99.9100862058667	95.72842308293338	1.8932974E7	1.1463115659940128E9	0	8069	0.6373968264546761	1.3974300715242083	1.4655090705503218	404.1155090332031	404.12939453125
172	404.1646423339844	9.0929448688					1	DETECTED	404.1646 m/z @9.09 [151020OFc1_NvH-0949-CRLM-10.raw]	404.1646423339844	9.0929448688	0.411714122133333	99.9836292746667	99.57191515253336	153535.0625	3.6137510586223656E8	3	8069	0.16624796603924352	0.6071813715605344	9.220350901430223	404.15484619140625	404.1707458496094
173	404.1808776855469	9.6458470936					1	DETECTED	404.1809 m/z @9.65 [151020OFc1_NvH-0949-CRLM-10.raw]	404.1808776855469	9.6458470936	0.0061914208	99.9928416074667	99.98665018666671	354927.9375	3.7483639626594555E8	0	8069	0.1204147414796406	20.64410063314524	43.172529723852776	404.1709289550781	404.18206787109375
174	404.19207763671875	90.0631036784					1	DETECTED	404.1921 m/z @90.06 [151020OFc1_NvH-0949-CRLM-10.raw]	404.19207763671875	90.0631036784	0.777472188	99.9836292746667	99.20615708666669	4118824.5	4.785907454951881E8	0	8069	0.13361158700858766	0.5120487603813905	0.009389332353935851	404.1820983886719	404.1936340332031
175	404.2036437988281	25.0211674493333					1	DETECTED	404.2036 m/z @25.02 [151020OFc1_NvH-0949-CRLM-10.raw]	404.2036437988281	25.0211674493333	3.12772189546667	98.4889197322667	95.36119783680003	5.6528268E7	1.9581644568432477E9	2	8069	0.24448901395479083	0.6276164184059773	5.523295891827324	404.19366455078125	404.213623046875
176	404.2137451171875	28.1082233168					1	DETECTED	404.2137 m/z @28.11 [151020OFc1_NvH-0949-CRLM-10.raw]	404.2137451171875	28.1082233168	3.98816132213333	97.2272453741333	93.23908405199997	4379923.0	6.057572618840818E8	3	8069	5.861793711817832	1.0311430201920992	0.8671078210615527	404.2136535644531	404.2174072265625
177	404.2274169921875	28.4045204053333					1	DETECTED	404.2274 m/z @28.40 [151020OFc1_NvH-0949-CRLM-10.raw]	404.2274169921875	28.4045204053333	0.0544846210666667	99.5717907424	99.51730612133333	9118506.0	1.0063531956409118E9	2	8069	10.50142510359375	1.3973555946466407	1.0190196693220843	404.2174377441406	404.2373962402344
178	404.2436218261719	44.0792217178667					1	DETECTED	404.2436 m/z @44.08 [151020OFc1_NvH-0949-CRLM-10.raw]	404.2436218261719	44.0792217178667	3.9234810632	97.8516562730667	93.9281752098667	5963871.0	6.368654947692522E8	2	8069	14.716923240618474	2.3573276755644077	2.4834950551673938	404.2374267578125	404.25341796875
179	404.2637634277344	24.0375684546667					1	DETECTED	404.2638 m/z @24.04 [151020OFc1_NvH-0949-CRLM-10.raw]	404.2637634277344	24.0375684546667	3.9051727296	99.0264841973333	95.1213114677333	639552.6875	3.7533974957757974E8	0	8069	4.044248089130626	8.624304203531725	0.009721182319681162	404.25390625	404.2734069824219
180	404.300537109375	91.0295052066667					1	DETECTED	404.3005 m/z @91.03 [151020OFc1_NvH-0949-CRLM-10.raw]	404.300537109375	91.0295052066667	0.402281228266667	93.7787502736	93.37646904533332	113409.859375	3.178357764226114E8	0	8069	1.4880372331896865	0.5151678764186165	0.009399555487918135	404.2948303222656	404.3104553222656
181	404.4174499511719	45.9431625445333					1	DETECTED	404.4174 m/z @45.94 [151020OFc1_NvH-0949-CRLM-10.raw]	404.4174499511719	45.9431625445333	2.5664044848	97.9613513128	95.394946828	183447.546875	3.70837651584798E8	0	8069	0.6935985541941889	1.2117437036419538	1.4331153803605838	404.4078063964844	404.42742919921875
182	404.4385681152344	45.6419805264					1	DETECTED	404.4386 m/z @45.64 [151020OFc1_NvH-0949-CRLM-10.raw]	404.4385681152344	45.6419805264	4.45133523706667	92.9814347170667	88.53009948000003	276222.0625	3.572441847719402E8	0	8069	27.24608388315129	1.1369538359771305	1.2751258719243137	404.4285888671875	404.4439392089844
183	404.4539794921875	26.0250960322667					1	DETECTED	404.4540 m/z @26.03 [151020OFc1_NvH-0949-CRLM-10.raw]	404.4539794921875	26.0250960322667	0.668111067466667	99.8217165781333	99.15360551066664	950138.625	3.709949400183347E8	0	8069	8.603885606057332	0.899339719295746	0.9253842732596957	404.4440002441406	404.46392822265625
184	404.5035400390625	48.609302504					1	DETECTED	404.5035 m/z @48.61 [151020OFc1_NvH-0949-CRLM-10.raw]	404.5035400390625	48.609302504	5.75560816213333	94.3943237725333	88.63871561039997	125897.2265625	3.7426754060080856E8	0	8069	85.29190744265901	1.0827322870801057	1.1534784963022326	404.493896484375	404.5051574707031
185	404.5152587890625	9.6176307712					1	DETECTED	404.5153 m/z @9.62 [151020OFc1_NvH-0949-CRLM-10.raw]	404.5152587890625	9.6176307712	3.09155033893333	93.9086860656	90.81713572666666	174673.515625	3.903069334046358E8	0	8069	0.055000792380139885	0.6478017352100909	5.131418783306988	404.5054931640625	404.51898193359375
186	404.5290222167969	11.3412259416					1	DETECTED	404.5290 m/z @11.34 [151020OFc1_NvH-0949-CRLM-10.raw]	404.5290222167969	11.3412259416	2.78399391093333	92.5321480832	89.74815417226667	2526558.25	4.518725044452098E8	3	8069	20.406876372860886	6.758055183689029	18.077550318274373	404.5190734863281	404.53472900390625
187	404.54473876953125	22.1037763477333					1	DETECTED	404.5447 m/z @22.10 [151020OFc1_NvH-0949-CRLM-10.raw]	404.54473876953125	22.1037763477333	3.895887664	96.0098721552	92.1139844912	2888975.0	5.598243597226919E8	3	8069	13.706572348588645	0.5457284400392342	7.413197577819083	404.5347595214844	404.5458068847656
188	404.5558166503906	39.7243911058667					1	DETECTED	404.5558 m/z @39.72 [151020OFc1_NvH-0949-CRLM-10.raw]	404.5558166503906	39.7243911058667	4.24635224	95.2081685557333	90.9618163157333	2963002.5	4.576821843790136E8	3	8069	0.14176454014786088	0.5682683282160059	0.006252715907331238	404.54583740234375	404.5657653808594
189	404.57025146484375	34.782369432					1	DETECTED	404.5703 m/z @34.78 [151020OFc1_NvH-0949-CRLM-10.raw]	404.57025146484375	34.782369432	4.4421019768	97.3294376488	92.88733567199999	2016580.5	3.981964484196154E8	3	8069	0.2360420930724132	0.5179948413619089	0.01618147469829943	404.56585693359375	404.5730895996094
190	404.5831298828125	32.9556528074667					1	DETECTED	404.5831 m/z @32.96 [151020OFc1_NvH-0949-CRLM-10.raw]	404.5831298828125	32.9556528074667	2.73867974	97.4117762744	94.6730965344	5019562.5	4.6973410096341574E8	3	8069	0.18291621139476177	0.7050150615742978	0.02874007718181535	404.5732727050781	404.5921936035156
191	404.64495849609375	20.4808637258667					1	DETECTED	404.6450 m/z @20.48 [151020OFc1_NvH-0949-CRLM-10.raw]	404.64495849609375	20.4808637258667	2.64846165973333	93.3839503077333	90.73548864799997	482410.8125	3.572850851940198E8	0	8069	0.2126304989436747	0.504560688837624	0.31557824023611153	404.635009765625	404.65484619140625
192	404.6684875488281	23.5663016128					1	DETECTED	404.6685 m/z @23.57 [151020OFc1_NvH-0949-CRLM-10.raw]	404.6684875488281	23.5663016128	4.6697372608	93.666669752	88.9969324912	463315.3125	3.479262372319788E8	0	8069	0.10774067958063682	0.524516483194974	2.2726319442185114	404.6585693359375	404.67840576171875
193	404.6907043457031	19.2893760317333					1	DETECTED	404.6907 m/z @19.29 [151020OFc1_NvH-0949-CRLM-10.raw]	404.6907043457031	19.2893760317333	3.0825486536	83.9922308706667	80.9096822170667	355737.25	3.125271117930541E8	2	8069	3.615101346213926	0.5376843683310192	0.10533234027810431	404.68072509765625	404.694580078125
194	404.70477294921875	25.0211674493333					1	DETECTED	404.7048 m/z @25.02 [151020OFc1_NvH-0949-CRLM-10.raw]	404.70477294921875	25.0211674493333	4.07122113493333	94.7415802546667	90.67035911973338	2.4119448E7	9.29118395995596E8	2	8069	0.25820280166166043	0.5560703919376501	0.2506922824237549	404.6949462890625	404.7147521972656
195	404.7233581542969	18.0141114762667					1	DETECTED	404.7234 m/z @18.01 [151020OFc1_NvH-0949-CRLM-10.raw]	404.7233581542969	18.0141114762667	4.5543112344	96.2815582093333	91.7272469749333	2153453.5	5.2474208955621207E8	2	8069	0.8332885243730068	4.714566018258447	1.0864209939169112	404.71478271484375	404.7275085449219
196	404.7375183105469	9.8339805448					1	DETECTED	404.7375 m/z @9.83 [151020OFc1_NvH-0949-CRLM-10.raw]	404.7375183105469	9.8339805448	2.27785540826667	96.6540079328	94.37615252453332	1.1740664E7	6.534215200167677E8	2	8069	0.13061702577699563	42.346243906281195	100.8006296696323	404.7275695800781	404.74688720703125
197	404.7539978027344	29.4300185936					1	DETECTED	404.7540 m/z @29.43 [151020OFc1_NvH-0949-CRLM-10.raw]	404.7539978027344	29.4300185936	5.8343530096	93.9367522882667	88.10239927866671	1506667.5	3.6462333757276714E8	0	8069	0.17951165688923965	0.5993416166605542	1.9206079238887128	404.7478942871094	404.7639465332031
198	404.7657470703125	24.0569415717333					1	DETECTED	404.7657 m/z @24.06 [151020OFc1_NvH-0949-CRLM-10.raw]	404.7657470703125	24.0569415717333	1.49056038826667	94.0262267434667	92.53566635520002	302764.34375	2.95938332153132E8	0	8069	0.12877134272757473	2.669763611561907	4.06700520416564	404.7640686035156	404.7750549316406
199	404.8294677734375	13.7969117653333					1	DETECTED	404.8295 m/z @13.80 [151020OFc1_NvH-0949-CRLM-10.raw]	404.8294677734375	13.7969117653333	0.594026680533333	96.1280889629333	95.53406228239997	538342.0	3.975874965367426E8	3	8069	5.8127173166329165	0.5133671634466347	1.0137387671482687	404.8194885253906	404.8361511230469
200	404.8462829589844	9.6880198128					1	DETECTED	404.8463 m/z @9.69 [151020OFc1_NvH-0949-CRLM-10.raw]	404.8462829589844	9.6880198128	0.503584281066667	99.4325000416	98.92891576053333	1331063.125	3.1061156074133176E8	3	8069	12.8873100466606	6.327120254122335	26.483046165336532	404.8363037109375	404.85626220703125
201	404.86663818359375	20.1278096856					1	DETECTED	404.8666 m/z @20.13 [151020OFc1_NvH-0949-CRLM-10.raw]	404.86663818359375	20.1278096856	0.284411324	99.0998956722667	98.8154843482667	2228049.5	5.059686950474652E8	3	8069	8.801614515918109	4.1411351933919756	1.5209357054316874	404.8566589355469	404.8766174316406
202	404.8793029785156	22.1579052504					1	DETECTED	404.8793 m/z @22.16 [151020OFc1_NvH-0949-CRLM-10.raw]	404.8793029785156	22.1579052504	0.46790916	97.5033044664	97.03539530639999	1685480.25	4.668512275390051E8	3	8069	24.248689644155142	1.1143495363440836	0.08801537174543121	404.8766784667969	404.8892517089844
203	404.8992919921875	28.7754534602667					1	DETECTED	404.8993 m/z @28.78 [151020OFc1_NvH-0949-CRLM-10.raw]	404.8992919921875	28.7754534602667	0.4947378976	99.3031725104	98.8084346128	3804278.25	5.0777070370399916E8	3	8069	15.113401922968077	0.8883552811207587	0.4280409319951073	404.8893127441406	404.9092102050781
204	404.9113464355469	34.9782127808					1	DETECTED	404.9113 m/z @34.98 [151020OFc1_NvH-0949-CRLM-10.raw]	404.9113464355469	34.9782127808	0.0450767648	97.2729379722667	97.2278612074667	3656885.5	4.533160756043003E8	3	8069	2.229794331904891	0.5185944244155493	0.016036610723104704	404.9093017578125	404.92132568359375
205	404.9242248535156	45.1083680850667					1	DETECTED	404.9242 m/z @45.11 [151020OFc1_NvH-0949-CRLM-10.raw]	404.9242248535156	45.1083680850667	0.0061914208	99.9744874536	99.96829603280001	1607376.375	3.183153628583529E8	3	8069	0.13228344382312685	0.8405258217519989	0.6523981104215292	404.9213562011719	404.93359375
206	404.9466857910156	21.1784834330667					1	DETECTED	404.9467 m/z @21.18 [151020OFc1_NvH-0949-CRLM-10.raw]	404.9466857910156	21.1784834330667	0.46790916	99.8916970504	99.42378789039999	2537962.75	3.983008867258744E8	0	8069	0.0798820017067996	1.6134060403745478	0.05854153100600331	404.9367370605469	404.9566650390625
207	404.9622802734375	26.1566191114667					1	DETECTED	404.9623 m/z @26.16 [151020OFc1_NvH-0949-CRLM-10.raw]	404.9622802734375	26.1566191114667	0.566535576533333	99.8825120186667	99.31597644213338	404533.8125	3.496159380802266E8	0	8069	0.16284514209883483	3.5881741244223906	0.0057174458862004895	404.95672607421875	404.9720153808594
208	404.98736572265625	38.2427974864					1	DETECTED	404.9874 m/z @38.24 [151020OFc1_NvH-0949-CRLM-10.raw]	404.98736572265625	38.2427974864	0.0061914208	99.9744874536	99.96829603280001	537053.0625	3.526405703229527E8	0	8069	9.685851582759494	1.7067334465400748	28.261768493298224	404.9773864746094	404.9971923828125
209	404.9993591308594	42.8069863450667					1	DETECTED	404.9994 m/z @42.81 [151020OFc1_NvH-0949-CRLM-10.raw]	404.9993591308594	42.8069863450667	2.87400698826667	99.3675320376	96.49352504933333	164602.40625	3.6123237467489606E8	0	8069	0.16402595821764976	1.2885914793232889	1.5717724044835641	404.9974060058594	405.00872802734375
210	405.02117919921875	45.1083680850667					1	DETECTED	405.0212 m/z @45.11 [151020OFc1_NvH-0949-CRLM-10.raw]	405.02117919921875	45.1083680850667	0.0262578530666667	99.9928416074667	99.96658375440003	115303.28125	3.314836009581548E8	0	8069	56.459323633110486	1.0867872530633282	1.2094079155299144	405.01123046875	405.031005859375
211	405.07122802734375	49.4734296893333					1	DETECTED	405.0712 m/z @49.47 [151020OFc1_NvH-0949-CRLM-10.raw]	405.07122802734375	49.4734296893333	0.359517051733333	99.9928416074667	99.63332455573337	110872.21875	3.3139939457255477E8	0	8069	96.84208803968154	0.9735803962776824	0.9530524171384367	405.0616149902344	405.0761413574219
212	405.0920104980469	47.999115644					1	DETECTED	405.0920 m/z @48.00 [151020OFc1_NvH-0949-CRLM-10.raw]	405.0920104980469	47.999115644	13.4235726528	99.9928416074667	86.5692689546667	90788.046875	2.950285660635404E8	0	8069	82.5301585877457	1.2132382112586761	1.416484854441625	405.08203125	405.0926513671875
213	405.10302734375	90.3612567341333					1	DETECTED	405.1030 m/z @90.36 [151020OFc1_NvH-0949-CRLM-10.raw]	405.10302734375	90.3612567341333	0.2467450504	99.1549199184	98.908174868	5049609.0	4.582067010707485E8	0	8069	0.059271699391118204	0.5006702648754272	1.7528254041590747	405.0931396484375	405.109619140625
214	405.123046875	89.0578113034667					1	DETECTED	405.1230 m/z @89.06 [151020OFc1_NvH-0949-CRLM-10.raw]	405.123046875	89.0578113034667	4.63145459253333	99.8825120186667	95.25105742613337	3045299.25	4.3369664308028907E8	0	8069	0.7641449645145428	1.5510395381089146	2.6774754188289664	405.11456298828125	405.132080078125
215	405.146728515625	20.3760550810667					1	DETECTED	405.1467 m/z @20.38 [151020OFc1_NvH-0949-CRLM-10.raw]	405.146728515625	20.3760550810667	1.70499549093333	97.9064891354667	96.20149364453337	206834.171875	3.205044296818998E8	0	8069	0.4134489425254806	4.240747322045422	0.019119782677037803	405.1368408203125	405.1533508300781
216	405.16375732421875	13.8068435317333					1	DETECTED	405.1638 m/z @13.81 [151020OFc1_NvH-0949-CRLM-10.raw]	405.16375732421875	13.8068435317333	1.1132520848	99.8582553496	98.7450032648	303632.40625	3.347952980228795E8	0	8069	0.12974867418036773	1.5961177775623687	13.374475773716505	405.15386962890625	405.1714172363281
217	405.181640625	17.5698267594667					1	DETECTED	405.1816 m/z @17.57 [151020OFc1_NvH-0949-CRLM-10.raw]	405.181640625	17.5698267594667	0.0262578530666667	99.9928416074667	99.96658375440003	5653656.5	4.6700986141080105E8	3	8069	0.17420506861156682	10.923447408607267	0.9062287290313614	405.17181396484375	405.1916198730469
218	405.1982727050781	17.3344022992					1	DETECTED	405.1983 m/z @17.33 [151020OFc1_NvH-0949-CRLM-10.raw]	405.1982727050781	17.3344022992	3.6401346176	99.6273957509333	95.9872611333333	1515591.875	4.8101890202001E8	2	8069	72.81915658129502	1.0108315900449822	2.027684573748978	405.191650390625	405.2010498046875
219	405.2110595703125	16.5292135872					1	DETECTED	405.2111 m/z @16.53 [151020OFc1_NvH-0949-CRLM-10.raw]	405.2110595703125	16.5292135872	1.6247461632	99.2007861248	97.5760399616	7529407.0	7.002085768508297E8	2	8069	0.21789856268004115	9.533663215383534	1.0284727401090146	405.2010803222656	405.21368408203125
220	405.22369384765625	21.7223478874667					1	DETECTED	405.2237 m/z @21.72 [151020OFc1_NvH-0949-CRLM-10.raw]	405.22369384765625	21.7223478874667	4.1540302496	99.3769321141333	95.2229018645333	1.888027E7	1.101590031007474E9	2	8069	0.21475989904645942	0.8828918825480068	0.03744032849667937	405.2137145996094	405.2336730957031
221	405.2337951660156	28.7534137373333					1	DETECTED	405.2338 m/z @28.75 [151020OFc1_NvH-0949-CRLM-10.raw]	405.2337951660156	28.7534137373333	4.4048128712	99.6273957509333	95.22258287973331	2858072.5	4.524204610138848E8	2	8069	26.167302402447557	1.8917507109684162	0.03678140148410739	405.23370361328125	405.237548828125
222	405.24755859375	24.4484867733333					1	DETECTED	405.2476 m/z @24.45 [151020OFc1_NvH-0949-CRLM-10.raw]	405.24755859375	24.4484867733333	3.84120877493333	98.0430623018667	94.20185352693336	1.1455077E7	7.227710839039488E8	2	8069	0.21540683837769592	2.809133036551158	5.148512338538664	405.2375793457031	405.2574768066406
223	405.2602233886719	27.6888579154667					1	DETECTED	405.2602 m/z @27.69 [151020OFc1_NvH-0949-CRLM-10.raw]	405.2602233886719	27.6888579154667	0.0061914208	99.2007861248	99.19459470400001	4102805.0	6.698683642098783E8	2	8069	1.0302071379663467	1.5389502740378738	2.064974538232116	405.2577209472656	405.2701110839844
224	405.27923583984375	33.1803582541333					1	DETECTED	405.2792 m/z @33.18 [151020OFc1_NvH-0949-CRLM-10.raw]	405.27923583984375	33.1803582541333	1.32925008506667	92.4522052656	91.12295518053332	345649.6875	3.221377056600936E8	0	8069	58.78283156659149	1.654545834131762	2.270701926848911	405.2704162597656	405.28594970703125
225	405.30072021484375	91.893770148					1	DETECTED	405.3007 m/z @91.89 [151020OFc1_NvH-0949-CRLM-10.raw]	405.30072021484375	91.893770148	0.0061914208	99.9836292746667	99.9774378538667	139583.515625	3.057576765905754E8	0	8069	0.05846786705437523	0.5390719623745908	19.981632560608112	405.2933654785156	405.3076171875
226	405.42193603515625	25.4814396957333					1	DETECTED	405.4219 m/z @25.48 [151020OFc1_NvH-0949-CRLM-10.raw]	405.42193603515625	25.4814396957333	4.94055913253333	99.2465421624	94.30598302986668	335277.78125	3.502041558818589E8	0	8069	0.6564086626902572	3.0003223798016774	0.08385010811816687	405.4122619628906	405.43157958984375
227	405.4478454589844	21.1462213130667					1	DETECTED	405.4478 m/z @21.15 [151020OFc1_NvH-0949-CRLM-10.raw]	405.4478454589844	21.1462213130667	1.74965942773333	95.0162858117333	93.26662638399996	466336.34375	3.611526580261936E8	0	8069	0.06699236261905739	0.5370889497530958	0.46079322438604636	405.4378662109375	405.4577941894531
228	405.46124267578125	33.1803582541333					1	DETECTED	405.4612 m/z @33.18 [151020OFc1_NvH-0949-CRLM-10.raw]	405.46124267578125	33.1803582541333	4.24635224	75.4373367018667	71.19098446186669	378493.84375	2.848593044208458E8	0	8069	19.48493447355213	1.6112718345416353	2.175492237643776	405.4578857421875	405.4711608886719
229	405.4917907714844	20.4808637258667					1	DETECTED	405.4918 m/z @20.48 [151020OFc1_NvH-0949-CRLM-10.raw]	405.4917907714844	20.4808637258667	4.5636218064	96.9650189466667	92.40139714026671	2875769.0	3.856226109412234E8	0	8069	0.20485744508636827	0.5312967944140923	16.52390630341572	405.4818115234375	405.50177001953125
230	405.5054016113281	33.6591719061333					1	DETECTED	405.5054 m/z @33.66 [151020OFc1_NvH-0949-CRLM-10.raw]	405.5054016113281	33.6591719061333	6.2453044776	95.0651621205333	88.8198576429333	225660.3125	2.886706251675981E8	0	8069	76.57672375623471	1.7328294390481402	2.8841619479926934	405.50201416015625	405.505859375
231	405.515869140625	17.5698267594667					1	DETECTED	405.5159 m/z @17.57 [151020OFc1_NvH-0949-CRLM-10.raw]	405.515869140625	17.5698267594667	1.55322004826667	98.2241062402667	96.67088619200004	3584344.75	3.8279855134537506E8	3	8069	0.17314438310705071	0.5782641521024351	0.019686992839146517	405.5059509277344	405.5214538574219
232	405.531494140625	20.3310137824					1	DETECTED	405.5315 m/z @20.33 [151020OFc1_NvH-0949-CRLM-10.raw]	405.531494140625	20.3310137824	3.65840875493333	90.9987218264	87.34031307146667	7246004.5	5.1623125809152335E8	3	8069	0.6138986895647491	2.501155914881829	2.2464518389878165	405.5217590332031	405.5414733886719
233	405.5510559082031	22.7584060632					1	DETECTED	405.5511 m/z @22.76 [151020OFc1_NvH-0949-CRLM-10.raw]	405.5510559082031	22.7584060632	4.03417610586667	98.6619823488	94.62780624293333	3014917.0	4.513222194706535E8	3	8069	0.18429933291900724	1.5381574406925587	1.967514972073778	405.5415344238281	405.56103515625
234	405.5677795410156	21.9081145752					1	DETECTED	405.5678 m/z @21.91 [151020OFc1_NvH-0949-CRLM-10.raw]	405.5677795410156	21.9081145752	2.0083731128	97.3843185224	95.37594540959999	2216593.0	4.39016840276187E8	3	8069	6.2829659664111475	0.9282644923841896	0.1833185090670056	405.5610656738281	405.5777587890625
235	405.5796203613281	34.9062074802667					1	DETECTED	405.5796 m/z @34.91 [151020OFc1_NvH-0949-CRLM-10.raw]	405.5796203613281	34.9062074802667	3.55777473333333	76.2609936336	72.70321890026666	1110041.125	3.536574136868911E8	0	8069	0.03483933327836297	0.5306993981650769	0.19189983840332425	405.57781982421875	405.589599609375
236	405.58966064453125	39.3980431229333					1	DETECTED	405.5897 m/z @39.40 [151020OFc1_NvH-0949-CRLM-10.raw]	405.58966064453125	39.3980431229333	4.21846488266667	92.8630212690667	88.64455638640004	441131.84375	3.4910174106106156E8	0	8069	5.726574204872691	1.2598865708534457	1.5197731417068914	405.5896301269531	405.599365234375
237	405.6014404296875	43.9682999309333					1	DETECTED	405.6014 m/z @43.97 [151020OFc1_NvH-0949-CRLM-10.raw]	405.6014404296875	43.9682999309333	5.52900486746667	99.6273957509333	94.09839088346664	335679.59375	3.084730995123682E8	0	8069	0.11122612045042501	1.2239869478368683	1.4479738956737365	405.60003662109375	405.6112976074219
238	405.6822204589844	21.7930485826667					1	DETECTED	405.6822 m/z @21.79 [151020OFc1_NvH-0949-CRLM-10.raw]	405.6822204589844	21.7930485826667	4.69884698533333	91.3145517112	86.61570472586666	298051.75	3.202072802247892E8	0	8069	0.09254360751172541	3.494604349376685	0.1930537643242266	405.6723327636719	405.6835021972656
239	405.6940612792969	25.4436383162667					1	DETECTED	405.6941 m/z @25.44 [151020OFc1_NvH-0949-CRLM-10.raw]	405.6940612792969	25.4436383162667	4.63145459253333	99.5717907424	94.94033614986667	935835.4375	3.514588783765748E8	2	8069	8.752255496351236	13.554388557835082	0.14258020999349347	405.684326171875	405.7027893066406
240	405.7127990722656	16.5415995178667					1	DETECTED	405.7128 m/z @16.54 [151020OFc1_NvH-0949-CRLM-10.raw]	405.7127990722656	16.5415995178667	4.24635224	94.1163566837333	89.87000444373331	3337364.25	4.5999640572716665E8	0	8069	11.028641351187776	7.867901757651062	62.918025754401924	405.70281982421875	405.71502685546875
241	405.7251281738281	21.7811325784					1	DETECTED	405.7251 m/z @21.78 [151020OFc1_NvH-0949-CRLM-10.raw]	405.7251281738281	21.7811325784	1.2756358824	98.6803984874667	97.40476260506671	8915663.0	5.998747537407202E8	0	8069	7.920401028066912	1.1195116562449958	41.25567711451212	405.71514892578125	405.73504638671875
242	405.7384948730469	54.8016973762667					1	DETECTED	405.7385 m/z @54.80 [151020OFc1_NvH-0949-CRLM-10.raw]	405.7384948730469	54.8016973762667	5.63501812533333	55.0210551048	49.38603697946667	699162.0625	2.0026676000491703E8	4	8069	33.378242230093136	0.5030013929248653	0.006585007395894252	405.7351379394531	405.7392272949219
243	405.7492370605469	24.4484867733333					1	DETECTED	405.7492 m/z @24.45 [151020OFc1_NvH-0949-CRLM-10.raw]	405.7492370605469	24.4484867733333	5.706639756	96.9833996456	91.2767598896	4458329.0	6.234210294247719E8	2	8069	4.0262909339224855	0.712865309131939	0.5163483746412811	405.7392578125	405.7590026855469
244	405.7632751464844	35.5234855754667					1	DETECTED	405.7633 m/z @35.52 [151020OFc1_NvH-0949-CRLM-10.raw]	405.7632751464844	35.5234855754667	5.37265869333333	98.3885252128	93.01586651946667	2440603.5	4.748066469140049E8	2	8069	7.754639150358951	0.8552682456566263	0.030909772960447515	405.75927734375	405.7723693847656
245	405.8346862792969	48.0971107536					1	DETECTED	405.8347 m/z @48.10 [151020OFc1_NvH-0949-CRLM-10.raw]	405.8346862792969	48.0971107536	1.21246981946667	69.4636022277333	68.25113240826663	123758.2890625	2.6309108956463566E8	0	8069	38.127554508126394	0.785503259793234	0.5711840909394257	405.82476806640625	405.8403015136719
246	405.8503723144531	17.5911722717333					1	DETECTED	405.8504 m/z @17.59 [151020OFc1_NvH-0949-CRLM-10.raw]	405.8503723144531	17.5911722717333	0.46790916	97.7512761642667	97.2833670042667	1775521.875	3.567987404411696E8	0	8069	0.09527556708929907	2.164624980238573	0.8063137268052474	405.84039306640625	405.85577392578125
247	405.8658142089844	20.3058178968					1	DETECTED	405.8658 m/z @20.31 [151020OFc1_NvH-0949-CRLM-10.raw]	405.8658142089844	20.3058178968	0.2655409736	99.9285612616	99.663020288	4825728.5	4.659207176807944E8	3	8069	0.6054093024691625	1.5993735989324853	0.09277319002245933	405.8558349609375	405.86871337890625
248	405.8788146972656	14.3756114464					1	DETECTED	405.8788 m/z @14.38 [151020OFc1_NvH-0949-CRLM-10.raw]	405.8788146972656	14.3756114464	0.4768991464	99.2192052053333	98.7423060589333	1.3791406E7	5.717373356733454E8	3	8069	0.15748826146632133	67.15583460550907	1.18001495016873	405.868896484375	405.88873291015625
249	405.89111328125	17.6540839517333					1	DETECTED	405.8911 m/z @17.65 [151020OFc1_NvH-0949-CRLM-10.raw]	405.89111328125	17.6540839517333	0.539675277066667	99.5626051221333	99.02292984506664	6124367.5	4.75628225010872E8	3	8069	0.19801141211130613	1.1646879001452588	52.97698690708306	405.8888244628906	405.9010925292969
250	405.9023132324219	21.919066176					1	DETECTED	405.9023 m/z @21.92 [151020OFc1_NvH-0949-CRLM-10.raw]	405.9023132324219	21.919066176	0.5486021336	97.7238869408	97.1752848072	1621718.5	3.929146423822382E8	3	8069	22.63190860180051	0.6754042232500013	2.756388266544928	405.901123046875	405.91229248046875
251	405.91412353515625	34.9152277906667					1	DETECTED	405.9141 m/z @34.92 [151020OFc1_NvH-0949-CRLM-10.raw]	405.91412353515625	34.9152277906667	0.3031108624	81.3349622002667	81.0318513378667	515901.625	3.1628405848549783E8	0	8069	7.438131900280201	1.641409479376265	0.01214140196799093	405.9123840332031	405.9241027832031
252	405.95068359375	44.8927976408					1	DETECTED	405.9507 m/z @44.89 [151020OFc1_NvH-0949-CRLM-10.raw]	405.95068359375	44.8927976408	0.139098273333333	98.9810391354667	98.84194086213337	441400.03125	3.6225305624978274E8	0	8069	32.47224410790197	1.109250001234429	2.411021576407024	405.9407958984375	405.9550476074219
253	405.9650573730469	41.3112786376					1	DETECTED	405.9651 m/z @41.31 [151020OFc1_NvH-0949-CRLM-10.raw]	405.9650573730469	41.3112786376	0.521567112266667	97.5671223290667	97.04555521680004	1154916.875	3.7960536173810774E8	4	8069	5.6853415323970395	3.817896441391554	2.2465238711920725	405.955078125	405.97503662109375
254	405.98260498046875	38.5246273394667					1	DETECTED	405.9826 m/z @38.52 [151020OFc1_NvH-0949-CRLM-10.raw]	405.98260498046875	38.5246273394667	0.421103314133333	97.9885362848	97.56743297066667	681098.1875	3.673208928679356E8	0	8069	0.2959726190215406	1.9383835095012272	0.0030426543823629483	405.9751892089844	405.98345947265625
255	405.99346923828125	20.4707436688					1	DETECTED	405.9935 m/z @20.47 [151020OFc1_NvH-0949-CRLM-10.raw]	405.99346923828125	20.4707436688	0.0166725661333333	99.9652626232	99.94859005706667	1282629.875	3.700117425681406E8	0	8069	0.19997975843274673	0.9445357193415538	142.00264165854693	405.98358154296875	406.0031433105469
256	406.01226806640625	43.3991713061333					1	DETECTED	406.0123 m/z @43.40 [151020OFc1_NvH-0949-CRLM-10.raw]	406.01226806640625	43.3991713061333	0.312592202666667	97.6417363133333	97.32914411066663	159303.421875	3.6594384664689505E8	0	8069	60.77937214063354	1.2173640373731835	1.4711624286826512	406.0035095214844	406.02197265625
257	406.0638427734375	34.4600353861333					1	DETECTED	406.0638 m/z @34.46 [151020OFc1_NvH-0949-CRLM-10.raw]	406.0638427734375	34.4600353861333	0.0262578530666667	99.9928416074667	99.96658375440003	106642.1640625	3.032973600182167E8	0	8069	96.18083761830061	1.3723738539788999	1.822838116051908	406.060546875	406.0736999511719
258	406.114990234375	89.0851610410667					1	DETECTED	406.1150 m/z @89.09 [151020OFc1_NvH-0949-CRLM-10.raw]	406.114990234375	89.0851610410667	6.27796055706667	98.1690504072	91.89108985013334	1666030.875	5.079261228162061E8	0	8069	0.5746667895672459	1.611326039419563	1.7328967858207451	406.1058044433594	406.12115478515625
259	406.17095947265625	89.9496612653333					1	DETECTED	406.1710 m/z @89.95 [151020OFc1_NvH-0949-CRLM-10.raw]	406.17095947265625	89.9496612653333	4.061927168	91.8305307776	87.7686036096	270418.53125	3.119857401894608E8	0	8069	61.434699531766995	0.5109495816372055	0.02084064481544932	406.1616516113281	406.1716613769531
260	406.18170166015625	90.0530914424					1	DETECTED	406.1817 m/z @90.05 [151020OFc1_NvH-0949-CRLM-10.raw]	406.18170166015625	90.0530914424	0.0061914208	99.9928416074667	99.98665018666671	860684.0	5.3012071143594646E8	0	8069	70.83730627022229	0.5038285465581028	0.008683815208925812	406.1717224121094	406.18170166015625
261	406.19171142578125	24.3241968648					1	DETECTED	406.1917 m/z @24.32 [151020OFc1_NvH-0949-CRLM-10.raw]	406.19171142578125	24.3241968648	2.3140034696	98.3794334264	96.0654299568	2696608.5	5.132473535897681E8	2	8069	4.05558333133083	1.7458859253407366	0.055419836258635204	406.1817626953125	406.2016906738281
262	406.20172119140625	41.6023544384					1	DETECTED	406.2017 m/z @41.60 [151020OFc1_NvH-0949-CRLM-10.raw]	406.20172119140625	41.6023544384	4.61140449546667	89.8146314634833	85.20322696801662	809897.875	5.942929979745504E8	2	8069	33.7786284559822	1.2919967889726376	1.260687810586815	406.20172119140625	406.20269775390625
263	406.21270751953125	14.3630950629333					1	DETECTED	406.2127 m/z @14.36 [151020OFc1_NvH-0949-CRLM-10.raw]	406.21270751953125	14.3630950629333	1.6602415944	99.4325000416	97.77225844719999	8906640.0	7.91427183609968E8	2	8069	3.156768917387179	9.253129300771395	2.584861716641146	406.2027282714844	406.2226867675781
264	406.22540283203125	17.6394697149333					1	DETECTED	406.2254 m/z @17.64 [151020OFc1_NvH-0949-CRLM-10.raw]	406.22540283203125	17.6394697149333	3.87788567146667	95.0557016008	91.17781592933333	4341399.5	5.823172766927028E8	3	8069	4.458585106243511	0.7117007497212792	1.8876242138405976	406.22271728515625	406.2353820800781
265	406.2372131347656	10.3200391325333					1	DETECTED	406.2372 m/z @10.32 [151020OFc1_NvH-0949-CRLM-10.raw]	406.2372131347656	10.3200391325333	3.71373929066667	98.1091050837333	94.39536579306663	2044000.875	4.531178473211588E8	2	8069	21.577037023705735	16.34336830778126	77.57943289533407	406.23541259765625	406.24554443359375
266	406.25555419921875	23.9914275890667					1	DETECTED	406.2556 m/z @23.99 [151020OFc1_NvH-0949-CRLM-10.raw]	406.25555419921875	23.9914275890667	0.421103314133333	98.9441933058667	98.52308999173337	8420222.0	7.220332643258166E8	2	8069	6.479926645352787	0.7345712806402926	67.27351340170442	406.2455749511719	406.2655334472656
267	406.273681640625	45.005471624					1	DETECTED	406.2737 m/z @45.01 [151020OFc1_NvH-0949-CRLM-10.raw]	406.273681640625	45.005471624	0.0640241192	96.7730856664	96.7090615472	863041.0	3.775931173844749E8	2	8069	10.220971725394307	1.1573594805685063	247.157387590874	406.2655944824219	406.2835693359375
268	406.2955322265625	78.7348358181333					1	DETECTED	406.2955 m/z @78.73 [151020OFc1_NvH-0949-CRLM-10.raw]	406.2955322265625	78.7348358181333	0.256084436266667	99.1549199184	98.89883548213334	80940.3984375	3.1377450089266217E8	0	8069	91.17896116604425	0.6300994456506157	0.2601988913012315	406.28570556640625	406.3048400878906
269	406.30975341796875	66.495557016					1	DETECTED	406.3098 m/z @66.50 [151020OFc1_NvH-0949-CRLM-10.raw]	406.30975341796875	66.495557016	0.176535681333333	92.408178592	92.23164291066666	72715.8203125	2.613701861131352E8	0	8069	91.4226219491664	0.6953634195326612	0.39072683906532246	406.30975341796875	406.3170471191406
270	406.447265625	31.6455699928					1	DETECTED	406.4473 m/z @31.65 [151020OFc1_NvH-0949-CRLM-10.raw]	406.447265625	31.6455699928	0.958020491733333	96.6724390821333	95.71441859039996	485454.40625	3.123386459513058E8	0	8069	0.11531655522461648	2.419438805894922	0.0012985022796581749	406.43731689453125	406.45648193359375
271	406.46649169921875	41.3112786376					1	DETECTED	406.4665 m/z @41.31 [151020OFc1_NvH-0949-CRLM-10.raw]	406.46649169921875	41.3112786376	3.88696456586667	96.0008425328	92.11387796693333	516855.46875	3.4463294726552963E8	0	8069	5.949167679084411	1.522968922465275	0.030146427597150666	406.4565734863281	406.471923828125
272	406.48193359375	28.1814397128					1	DETECTED	406.4819 m/z @28.18 [151020OFc1_NvH-0949-CRLM-10.raw]	406.48193359375	28.1814397128	4.9182300488	99.0447882826667	94.1265582338667	571747.75	3.8196382034343505E8	0	8069	10.300415238534299	3.617847068935375	2.289518864939699	406.4720153808594	406.4917907714844
273	406.4938049316406	20.4096029373333					1	DETECTED	406.4938 m/z @20.41 [151020OFc1_NvH-0949-CRLM-10.raw]	406.4938049316406	20.4096029373333	5.3337335712	76.6658098714667	71.3320763002667	224476.015625	2.697049980256956E8	3	8069	0.16376465431531173	2.413264290669156	0.0033580341231838604	406.4920959472656	406.5035705566406
274	406.517333984375	35.1323835					1	DETECTED	406.5173 m/z @35.13 [151020OFc1_NvH-0949-CRLM-10.raw]	406.517333984375	35.1323835	4.11719113893333	97.6508648776	93.53367373866666	592911.0625	4.007003579461834E8	0	8069	13.987098195012354	2.2915332813057723	0.007678146709241995	406.5073547363281	406.5248718261719
275	406.5350036621094	22.908989896					1	DETECTED	406.5350 m/z @22.91 [151020OFc1_NvH-0949-CRLM-10.raw]	406.5350036621094	22.908989896	1.2034180704	97.9704236234667	96.7670055530667	7421579.0	5.410708892155575E8	3	8069	0.14205911163223206	0.7841352227623573	16.863603907696223	406.5251770019531	406.54498291015625
276	406.54669189453125	14.3898507029333					1	DETECTED	406.5467 m/z @14.39 [151020OFc1_NvH-0949-CRLM-10.raw]	406.54669189453125	14.3898507029333	3.04627457146667	96.7730856664	93.72681109493332	3197312.25	4.062755270851978E8	3	8069	17.48278242141651	12.545604197781891	121.29755573708636	406.5450134277344	406.5566711425781
277	406.5581970214844	9.5839519544					1	DETECTED	406.5582 m/z @9.58 [151020OFc1_NvH-0949-CRLM-10.raw]	406.5581970214844	9.5839519544	5.3227902632	45.2703474322667	39.947557169066705	283719.96875	1.5132386158031762E8	3	8069	0.2675386096813046	0.5834757260340888	0.589124438931771	406.55670166015625	406.55889892578125
278	406.56890869140625	17.3949333093333					1	DETECTED	406.5689 m/z @17.39 [151020OFc1_NvH-0949-CRLM-10.raw]	406.56890869140625	17.3949333093333	1.71393094133333	78.1832171221333	76.46928618079997	2227033.0	4.027726750037382E8	3	8069	5.569199878417258	29.6967778494572	1.3235205547622215	406.5589294433594	406.5788879394531
279	406.5836181640625	27.0130410882667					1	DETECTED	406.5836 m/z @27.01 [151020OFc1_NvH-0949-CRLM-10.raw]	406.5836181640625	27.0130410882667	4.69884698533333	94.4342380157333	89.73539103039997	470583.21875	3.798161452028198E8	3	8069	8.771448160448898	2.0320448416057877	0.5951154672978376	406.57904052734375	406.5935974121094
280	406.682373046875	19.4750279405333					1	DETECTED	406.6824 m/z @19.48 [151020OFc1_NvH-0949-CRLM-10.raw]	406.682373046875	19.4750279405333	3.95138695093333	95.8748856250667	91.92349867413337	1022174.25	3.3397163042569584E8	2	8069	0.2921963534890608	0.5610424378701406	9.980022914849558	406.67254638671875	406.68719482421875
281	406.697265625	11.5406799208					1	DETECTED	406.6973 m/z @11.54 [151020OFc1_NvH-0949-CRLM-10.raw]	406.697265625	11.5406799208	4.53553250933333	97.1819308797333	92.64639837039996	4445751.0	4.4116385562868863E8	2	8069	0.18631151618886221	9.164183237069343	73.16385412181197	406.6873474121094	406.70721435546875
282	406.71881103515625	40.8435424565333					1	DETECTED	406.7188 m/z @40.84 [151020OFc1_NvH-0949-CRLM-10.raw]	406.71881103515625	40.8435424565333	4.29305152746667	98.3794334264	94.08638189893333	9766730.0	6.918633898724003E8	2	8069	0.20965844308338433	0.5104370747159759	0.04772339177479128	406.7091064453125	406.7287902832031
283	406.73486328125	22.536506824					1	DETECTED	406.7349 m/z @22.54 [151020OFc1_NvH-0949-CRLM-10.raw]	406.73486328125	22.536506824	4.5636218064	99.5901919461333	95.02657013973331	7812833.5	6.72345832325355E8	2	8069	18.3237127857904	3.1650096727546986	0.01881101741523883	406.72882080078125	406.7448425292969
284	406.7459411621094	26.5661644362667					1	DETECTED	406.7459 m/z @26.57 [151020OFc1_NvH-0949-CRLM-10.raw]	406.7459411621094	26.5661644362667	6.58279457226667	89.9267677434667	83.34397317120003	366009.5625	3.7769075791559684E8	0	8069	4.7222919288103675	2.9686377743859866	0.0018550896512140468	406.744873046875	406.7467956542969
285	406.7568054199219	24.0034754485333					1	DETECTED	406.7568 m/z @24.00 [151020OFc1_NvH-0949-CRLM-10.raw]	406.7568054199219	24.0034754485333	1.21246981946667	96.8282496938667	95.61577987440002	3345922.0	5.576794339068811E8	2	8069	19.284646315255358	5.034402935882066	31.934187037572396	406.746826171875	406.76678466796875
286	406.771484375	40.3694497706667					1	DETECTED	406.7715 m/z @40.37 [151020OFc1_NvH-0949-CRLM-10.raw]	406.771484375	40.3694497706667	3.96973848853333	98.0069501658667	94.03721167733337	2527537.5	4.077196258895995E8	2	8069	0.20461658037696395	0.5061062301802524	2.651698803156556	406.7668151855469	406.7812194824219
287	406.78375244140625	37.6998475168					1	DETECTED	406.7838 m/z @37.70 [151020OFc1_NvH-0949-CRLM-10.raw]	406.78375244140625	37.6998475168	0.6956592904	82.5169268776	81.8212675872	1986942.5	3.225258407358308E8	2	8069	0.08634958767462564	0.5099271773729054	3.0542224865269874	406.78155517578125	406.7931823730469
288	406.80389404296875	23.7563508098667					1	DETECTED	406.8039 m/z @23.76 [151020OFc1_NvH-0949-CRLM-10.raw]	406.80389404296875	23.7563508098667	6.04642817173333	98.2333142994667	92.18688612773337	351392.875	3.596357005605344E8	0	8069	16.282831978211497	4.817443668200205	1215.8869350136831	406.7953796386719	406.8137512207031
289	406.84405517578125	25.1600868077333					1	DETECTED	406.8441 m/z @25.16 [151020OFc1_NvH-0949-CRLM-10.raw]	406.84405517578125	25.1600868077333	0.5755497416	97.1997306176	96.624180876	648158.1875	3.652189625963596E8	0	8069	10.006497388216001	4.992093285707174	12.434282702146046	406.8340759277344	406.85394287109375
290	406.85418701171875	34.4037336066667					1	DETECTED	406.8542 m/z @34.40 [151020OFc1_NvH-0949-CRLM-10.raw]	406.85418701171875	34.4037336066667	5.4306679712	96.8465477362667	91.4158797650667	138087.5	3.3568561619609314E8	0	8069	90.3105213519734	1.6169665587453135	2.4019883822267305	406.85418701171875	406.85931396484375
291	406.8693542480469	22.908989896					1	DETECTED	406.8694 m/z @22.91 [151020OFc1_NvH-0949-CRLM-10.raw]	406.8693542480469	22.908989896	0.440328412	99.5071080749333	99.0667796629333	5932458.5	5.045114890749896E8	3	8069	0.16403089710556173	0.9541658743370629	10.37137030495129	406.8594055175781	406.8792724609375
292	406.8883056640625	13.1162425866667					1	DETECTED	406.8883 m/z @13.12 [151020OFc1_NvH-0949-CRLM-10.raw]	406.8883056640625	13.1162425866667	0.4858741248	97.8516562730667	97.36578214826669	1311063.625	4.070452064797103E8	3	8069	0.11880328858132394	0.6871647380245668	3.215790937855945	406.87945556640625	406.89288330078125
293	406.90289306640625	36.3550381226667					1	DETECTED	406.9029 m/z @36.36 [151020OFc1_NvH-0949-CRLM-10.raw]	406.90289306640625	36.3550381226667	0.167131540266667	99.6089250293333	99.44179348906664	1742233.375	3.9133232593010604E8	3	8069	10.013893043333624	0.7133069332972075	1.1832412500130216	406.8929138183594	406.9126281738281
294	406.9203796386719	35.9448365656					1	DETECTED	406.9204 m/z @35.94 [151020OFc1_NvH-0949-CRLM-10.raw]	406.9203796386719	35.9448365656	0.449872301866667	99.3583283565333	98.90845605466664	317581.5625	3.5317696020521563E8	3	8069	30.241567320790832	1.4492101491312939	1.9625961266130285	406.9129638671875	406.93035888671875
295	406.9466857910156	13.7562414568					1	DETECTED	406.9467 m/z @13.76 [151020OFc1_NvH-0949-CRLM-10.raw]	406.9466857910156	13.7562414568	0.0262578530666667	99.4325000416	99.40624218853333	499497.65625	3.8252952794187754E8	0	8069	0.15888244831895726	0.5213346102830123	0.010936358279616887	406.93670654296875	406.94915771484375
296	406.9591979980469	32.2934858317333					1	DETECTED	406.9592 m/z @32.29 [151020OFc1_NvH-0949-CRLM-10.raw]	406.9591979980469	32.2934858317333	0.0061914208	99.6652814026667	99.6590899818667	2452411.75	3.607960409222905E8	0	8069	0.16741831072317126	0.6084499182845227	0.18486806827955438	406.94940185546875	406.9691162109375
297	406.9825134277344	33.0492203965333					1	DETECTED	406.9825 m/z @33.05 [151020OFc1_NvH-0949-CRLM-10.raw]	406.9825134277344	33.0492203965333	0.0734490384	99.2192052053333	99.1457561669333	336520.78125	3.474993707139593E8	0	8069	5.114204457946535	2.178780794673087	0.25919852920691094	406.9725646972656	406.992431640625
298	407.0047302246094	23.7459407933333					1	DETECTED	407.0047 m/z @23.75 [151020OFc1_NvH-0949-CRLM-10.raw]	407.0047302246094	23.7459407933333	0.0061914208	99.9928416074667	99.98665018666671	247674.8125	3.144582693330045E8	0	8069	24.883790619565755	2.217039908978171	3.417218211651563	406.9947509765625	407.0145263671875
299	407.0986633300781	90.3503213898667					1	DETECTED	407.0987 m/z @90.35 [151020OFc1_NvH-0949-CRLM-10.raw]	407.0986633300781	90.3503213898667	11.9499936381333	99.6557329461333	87.705739308	459196.4375	3.844138829474057E8	0	8069	0.058698313497075105	0.5391245535845708	9.536119508469777E-4	407.0887756347656	407.10711669921875
300	407.11871337890625	89.0222370032					1	DETECTED	407.1187 m/z @89.02 [151020OFc1_NvH-0949-CRLM-10.raw]	407.11871337890625	89.0222370032	1.51739141626667	97.1819308797333	95.66453946346662	289351.34375	3.379045314757678E8	0	8069	0.49484526065077716	0.5466242401880871	0.09324848037617409	407.1089782714844	407.1277770996094
301	407.135498046875	40.3802205562667					1	DETECTED	407.1355 m/z @40.38 [151020OFc1_NvH-0949-CRLM-10.raw]	407.135498046875	40.3802205562667	0.110946432533333	99.9928416074667	99.88189517493336	86254.125	2.3336724045144758E8	0	8069	99.75825043250538	1.1956728711785671	1.4698845146845292	407.1325378417969	407.13653564453125
302	407.1725769042969	25.8632583981333					1	DETECTED	407.1726 m/z @25.86 [151020OFc1_NvH-0949-CRLM-10.raw]	407.1725769042969	25.8632583981333	4.29305152746667	97.3568375466667	93.06378601920002	632972.5625	3.1871498531892705E8	0	8069	0.10372945817133328	4.047417028263235	0.004176654729272215	407.1629333496094	407.17431640625
303	407.184326171875	26.5661644362667					1	DETECTED	407.1843 m/z @26.57 [151020OFc1_NvH-0949-CRLM-10.raw]	407.184326171875	26.5661644362667	2.1160346112	94.76959214	92.65355752880001	5174597.0	4.95879663183593E8	2	8069	0.19560248558828874	0.6755333472207483	0.42173522896108334	407.1743469238281	407.1859436035156
304	407.1959533691406	20.1278096856					1	DETECTED	407.1960 m/z @20.13 [151020OFc1_NvH-0949-CRLM-10.raw]	407.1959533691406	20.1278096856	2.38620069786667	99.9009193954667	97.51471869760003	5754555.0	5.833359270112371E8	2	8069	0.14978597037303842	1.0735197970036854	151.96501025081548	407.18597412109375	407.2059326171875
305	407.2098693847656	32.3215994186667					1	DETECTED	407.2099 m/z @32.32 [151020OFc1_NvH-0949-CRLM-10.raw]	407.2098693847656	32.3215994186667	4.63145459253333	97.1535352296	92.52208063706667	2412230.5	4.652386125667271E8	3	8069	0.12220489319415151	0.7736336591565098	0.02039162142914953	407.2059631347656	407.2104797363281
306	407.2204895019531	40.8435424565333					1	DETECTED	407.2205 m/z @40.84 [151020OFc1_NvH-0949-CRLM-10.raw]	407.2204895019531	40.8435424565333	1.6602415944	97.9613513128	96.3011097184	4400076.5	6.866289468309581E8	3	8069	25.110118144304252	0.6032698885741186	0.013203152928965251	407.21051025390625	407.23046875
307	407.23260498046875	40.8435424565333					1	DETECTED	407.2326 m/z @40.84 [151020OFc1_NvH-0949-CRLM-10.raw]	407.23260498046875	40.8435424565333	3.86877096773333	99.7572630952	95.88849212746668	3615285.75	5.612484910293163E8	2	8069	18.31531375851775	0.5067330633626441	0.016287201805440115	407.2304992675781	407.2425842285156
308	407.2450256347656	29.6703431077333					1	DETECTED	407.2450 m/z @29.67 [151020OFc1_NvH-0949-CRLM-10.raw]	407.2450256347656	29.6703431077333	4.72673862346667	98.990167916	94.26342929253333	2523312.0	5.3286504982542604E8	2	8069	0.2044730909561956	1.0430167350126507	0.662893518663109	407.24261474609375	407.2550048828125
309	407.2590026855469	25.8981411717333					1	DETECTED	407.2590 m/z @25.90 [151020OFc1_NvH-0949-CRLM-10.raw]	407.2590026855469	25.8981411717333	4.7556069656	97.3024064112	92.5467994456	1660339.75	4.4825500583167744E8	2	8069	10.778833190427015	1.2926665653428107	6.553028947155648	407.25506591796875	407.26898193359375
310	407.27301025390625	40.3947539437333					1	DETECTED	407.2730 m/z @40.39 [151020OFc1_NvH-0949-CRLM-10.raw]	407.27301025390625	40.3947539437333	0.139098273333333	95.9918093312	95.85271105786667	1209111.75	3.720241273073414E8	0	8069	0.07517851434518263	0.5211630388075026	1.0950666896965173	407.26910400390625	407.28289794921875
311	407.28564453125	37.713243224					1	DETECTED	407.2856 m/z @37.71 [151020OFc1_NvH-0949-CRLM-10.raw]	407.28564453125	37.713243224	5.174573124	91.449341964	86.27476884	808135.5	3.171096676713351E8	0	8069	0.03986676159800595	180.04126770681222	0.47199721952433527	407.2831726074219	407.2923583984375
312	407.30059814453125	92.6090657176					1	DETECTED	407.3006 m/z @92.61 [151020OFc1_NvH-0949-CRLM-10.raw]	407.30059814453125	92.6090657176	2.19688564933333	92.6090657176	90.41218006826668	290396.75	3.000561265155601E8	0	8069	1.5328577922418134	0.5	null	407.29693603515625	407.3088684082031
313	407.4064025878906	41.4526540493333					1	DETECTED	407.4064 m/z @41.45 [151020OFc1_NvH-0949-CRLM-10.raw]	407.4064025878906	41.4526540493333	1.7765301776	98.9351226709333	97.1585924933333	109671.453125	3.497710642942324E8	0	8069	75.30805517494505	1.224396223878016	1.4487924477560317	407.3982849121094	407.4161376953125
314	407.4273986816406	21.7442265533333					1	DETECTED	407.4274 m/z @21.74 [151020OFc1_NvH-0949-CRLM-10.raw]	407.4273986816406	21.7442265533333	2.33209654053333	98.7708147109333	96.43871817039997	1216258.625	3.6218450759664387E8	0	8069	0.061733786383697975	1.3883628136471124	0.201871554373214	407.4178771972656	407.437255859375
315	407.447998046875	13.7665058626667					1	DETECTED	407.4480 m/z @13.77 [151020OFc1_NvH-0949-CRLM-10.raw]	407.447998046875	13.7665058626667	4.7556069656	95.7127877312	90.9571807656	203199.25	3.6363920442789763E8	0	8069	0.08137895008409046	0.5428332358423821	5.883661197366483	407.4380187988281	407.450927734375
316	407.4609375	32.3341808826667					1	DETECTED	407.4609 m/z @32.33 [151020OFc1_NvH-0949-CRLM-10.raw]	407.4609375	32.3341808826667	1.9280246184	94.7032144904	92.775189872	1293026.125	3.438491724871466E8	0	8069	0.1811466149720431	1.4777771069969887	4.22617388576711	407.4509582519531	407.4708251953125
317	407.48785400390625	40.1970436968					1	DETECTED	407.4879 m/z @40.20 [151020OFc1_NvH-0949-CRLM-10.raw]	407.48785400390625	40.1970436968	4.5730008336	99.4695812392	94.89658040559999	378214.375	3.901512699602484E8	0	8069	16.3362678842217	1.5267045622655306	2.896177262856001	407.4779052734375	407.4977111816406
318	407.5166015625	16.9112737514667					1	DETECTED	407.5166 m/z @16.91 [151020OFc1_NvH-0949-CRLM-10.raw]	407.5166015625	16.9112737514667	5.06334750293333	84.6042652218667	79.54091771893337	480683.09375	3.4251688080122447E8	0	8069	0.5558163940243723	11.144173455126626	3.3466113428210185	407.5066223144531	407.52032470703125
319	407.53033447265625	20.1138700168					1	DETECTED	407.5303 m/z @20.11 [151020OFc1_NvH-0949-CRLM-10.raw]	407.53033447265625	20.1138700168	1.91040173386667	98.0797099461333	96.16930821226664	3414573.75	3.8532749210060924E8	3	8069	0.15564297266765692	0.6275515935204182	26.473861902156614	407.52044677734375	407.5403137207031
320	407.5415954589844	22.3168634730667					1	DETECTED	407.5416 m/z @22.32 [151020OFc1_NvH-0949-CRLM-10.raw]	407.5415954589844	22.3168634730667	4.30248901893333	62.5127994312	58.21031041226667	888799.0625	2.5768305392814052E8	0	8069	6.381182851880176	0.7837465126318875	0.014313303540769888	407.54034423828125	407.54302978515625
321	407.55303955078125	15.8022117997333					1	DETECTED	407.5530 m/z @15.80 [151020OFc1_NvH-0949-CRLM-10.raw]	407.55303955078125	15.8022117997333	4.65079149893333	95.9737825282667	91.32299102933337	2008130.625	4.1583460485916007E8	3	8069	13.827859815365018	52.030939202062655	0.3060424046332933	407.5430603027344	407.5577392578125
322	407.5677795410156	36.1727213202667					1	DETECTED	407.5678 m/z @36.17 [151020OFc1_NvH-0949-CRLM-10.raw]	407.5677795410156	36.1727213202667	3.41998266933333	96.6907218312	93.27073916186666	3466254.75	4.142001874128731E8	3	8069	0.1381289741664773	0.6787491630092174	0.011342023312937205	407.55780029296875	407.5777282714844
323	407.5782775878906	19.8434588933333					1	DETECTED	407.5783 m/z @19.84 [151020OFc1_NvH-0949-CRLM-10.raw]	407.5782775878906	19.8434588933333	4.6803042344	95.9558016829333	91.2754974485333	401115.78125	3.92918957720352E8	0	8069	4.978753084929776	8.144716577282942	2.4207024520372142	407.5777893066406	407.5882568359375
324	407.6118469238281	23.5439577656					1	DETECTED	407.6118 m/z @23.54 [151020OFc1_NvH-0949-CRLM-10.raw]	407.6118469238281	23.5439577656	1.4187255928	96.7914686712	95.37274307839999	183821.984375	3.330819532242339E8	0	8069	6.355385919953228	2.1552936107863307	null	407.6020202636719	407.61663818359375
325	407.6278076171875	38.1693921176					1	DETECTED	407.6278 m/z @38.17 [151020OFc1_NvH-0949-CRLM-10.raw]	407.6278076171875	38.1693921176	2.3140034696	97.8698746488	95.55587117920001	349488.0	4.011111967068458E8	0	8069	59.71675268664932	1.3325175766088104	1.6650351532176206	407.6179504394531	407.6370544433594
326	407.6772766113281	32.5775527304					1	DETECTED	407.6773 m/z @32.58 [151020OFc1_NvH-0949-CRLM-10.raw]	407.6772766113281	32.5775527304	7.17812739413333	94.8946119954667	87.71648460133338	338499.3125	3.7096732652480704E8	0	8069	6.722312748939771	1.7267415195431026	0.02050376708030532	407.6678161621094	407.67755126953125
327	407.68756103515625	11.1917733802667					1	DETECTED	407.6876 m/z @11.19 [151020OFc1_NvH-0949-CRLM-10.raw]	407.68756103515625	11.1917733802667	4.77461074453333	95.2541599114667	90.47954916693337	1.1777484E7	6.090952312702153E8	4	8069	0.1328601132250231	1.0358761920032054	1.0244556723099674	407.6775817871094	407.6975402832031
328	407.70355224609375	43.9254820802667					1	DETECTED	407.7036 m/z @43.93 [151020OFc1_NvH-0949-CRLM-10.raw]	407.70355224609375	43.9254820802667	4.5636218064	93.8528161706667	89.2891943642667	1880616.625	4.14995083302117E8	3	8069	0.13812882995679843	0.5282379150872517	0.014650499761197826	407.69769287109375	407.7135314941406
329	407.7204284667969	36.1122166288					1	DETECTED	407.7204 m/z @36.11 [151020OFc1_NvH-0949-CRLM-10.raw]	407.7204284667969	36.1122166288	4.10802477253333	96.5261928304	92.41816805786668	804302.25	3.8008228092526025E8	2	8069	12.522402564758604	0.5047139188101677	0.5129988521908762	407.71356201171875	407.7206726074219
330	407.7306823730469	28.8484568960167					1	DETECTED	407.7307 m/z @28.85 [151020OFc1_NvH-0949-CRLM-10.raw]	407.7306823730469	28.8484568960167	3.20038908266667	99.0083946784	95.80800559573332	1993812.5	4.571016383378135E8	0	8069	0.1806984132269882	1.939530070895945	0.01965997827627575	407.720703125	407.73284912109375
331	407.7428894042969	18.8753697712					1	DETECTED	407.7429 m/z @18.88 [151020OFc1_NvH-0949-CRLM-10.raw]	407.7428894042969	18.8753697712	4.4701559112	98.6074187432	94.137262832	1.7278238E7	8.171850453208939E8	2	8069	0.1857864457404439	4.730865869689778	125.03238590843613	407.73291015625	407.7528076171875
332	407.7601623535156	34.8423371176					1	DETECTED	407.7602 m/z @34.84 [151020OFc1_NvH-0949-CRLM-10.raw]	407.7601623535156	34.8423371176	5.4899093264	99.1916048298667	93.70169550346671	4352975.5	4.994976827355539E8	2	8069	0.15849364584282455	0.7488062520088203	0.0072471752461961665	407.7528991699219	407.7701416015625
333	407.7791748046875	24.5197571082667					1	DETECTED	407.7792 m/z @24.52 [151020OFc1_NvH-0949-CRLM-10.raw]	407.7791748046875	24.5197571082667	4.7556069656	95.6112118792	90.8556049136	1185132.375	3.6808900338438106E8	0	8069	0.06564396973172038	0.5251062021567414	1.8214170065331778	407.77044677734375	407.7881774902344
334	407.8506774902344	16.9336755666667					1	DETECTED	407.8507 m/z @16.93 [151020OFc1_NvH-0949-CRLM-10.raw]	407.8506774902344	16.9336755666667	0.686484088266667	75.228218004	74.54173391573333	408330.625	2.8480282447974074E8	0	8069	0.03873534771673803	0.613816498039601	0.2098761986998721	407.8406982421875	407.8545837402344
335	407.8647155761719	20.1044583282667					1	DETECTED	407.8647 m/z @20.10 [151020OFc1_NvH-0949-CRLM-10.raw]	407.8647155761719	20.1044583282667	0.5755497416	98.5071547976	97.931605056	1295136.375	4.05685541677789E8	0	8069	0.11057326882774987	0.6765869097776692	0.014739553142234482	407.85498046875	407.8736877441406
336	407.88372802734375	21.3026604730667					1	DETECTED	407.8837 m/z @21.30 [151020OFc1_NvH-0949-CRLM-10.raw]	407.88372802734375	21.3026604730667	0.4947378976	99.2465421624	98.7518042648	4938170.5	5.057344647993124E8	3	8069	0.25538445024798406	0.5262673880918899	1.4712724555085213	407.8737487792969	407.8937072753906
337	407.8941345214844	18.1838884898667					1	DETECTED	407.8941 m/z @18.18 [151020OFc1_NvH-0949-CRLM-10.raw]	407.8941345214844	18.1838884898667	0.594026680533333	96.7274672005333	96.13344051999997	494411.4375	3.541077693818522E8	0	8069	2.1204420319615878	0.9004374110166583	0.5563519206734722	407.89373779296875	407.9012756347656
338	407.9112854003906	38.898064684					1	DETECTED	407.9113 m/z @38.90 [151020OFc1_NvH-0949-CRLM-10.raw]	407.9112854003906	38.898064684	0.4768991464	99.7204574701333	99.2435583237333	3143279.5	4.335975814783949E8	3	8069	0.18577780701235724	0.7229542833595101	0.07705966248782559	407.9013366699219	407.920654296875
339	407.93780517578125	11.1828544192					1	DETECTED	407.9378 m/z @11.18 [151020OFc1_NvH-0949-CRLM-10.raw]	407.93780517578125	11.1828544192	0.0355994648	99.9928416074667	99.9572421426667	9743802.0	4.398347732930149E8	3	8069	0.14434521747617168	7.661494908638196	0.2703739508914832	407.9278564453125	407.947265625
340	407.9798278808594	30.2187784218667					1	DETECTED	407.9798 m/z @30.22 [151020OFc1_NvH-0949-CRLM-10.raw]	407.9798278808594	30.2187784218667	0.0262578530666667	99.2830728165333	99.25681496346664	444320.3125	3.4065868870704997E8	0	8069	0.1285915999568985	2.5970270222776444	0.015019607395992257	407.9701843261719	407.98980712890625
341	408.0135803222656	27.9454942437333					1	DETECTED	408.0136 m/z @27.95 [151020OFc1_NvH-0949-CRLM-10.raw]	408.0135803222656	27.9454942437333	0.0061914208	99.9928416074667	99.98665018666671	86886.953125	2.5871605096224755E8	0	8069	86.56687366085231	1.8409168666846953	2.6953678778145562	408.0076599121094	408.01434326171875
342	408.04248046875	61.5787163394667					1	DETECTED	408.0425 m/z @61.58 [151020OFc1_NvH-0949-CRLM-10.raw]	408.04248046875	61.5787163394667	0.0061914208	99.9652626232	99.95907120240001	101308.3828125	3.3980232316749245E8	0	8069	92.41340661638051	0.8185992843483335	0.6445883872769776	408.0346374511719	408.04559326171875
343	408.0830078125	37.9698775488					1	DETECTED	408.0830 m/z @37.97 [151020OFc1_NvH-0949-CRLM-10.raw]	408.0830078125	37.9698775488	0.185926738933333	99.9928416074667	99.80691486853337	111720.8828125	3.451609668492021E8	0	8069	97.65373387873443	1.2728716728254859	1.5819319215252892	408.07330322265625	408.0925598144531
344	408.1764221191406	10.0042095224					1	DETECTED	408.1764 m/z @10.00 [151020OFc1_NvH-0949-CRLM-10.raw]	408.1764221191406	10.0042095224	4.02491298266667	95.0745014365333	91.04958845386662	151045.59375	3.5498697399061257E8	0	8069	0.059611183522040534	1.3861717213208373	9.927514990960622	408.1669616699219	408.1780090332031
345	408.18804931640625	11.1648567109333					1	DETECTED	408.1880 m/z @11.16 [151020OFc1_NvH-0949-CRLM-10.raw]	408.18804931640625	11.1648567109333	4.72673862346667	99.9836292746667	95.25689065120002	4841894.0	4.750989501421787E8	2	8069	0.14879836718663952	1.2406154748641798	185.8001589731784	408.17816162109375	408.1980285644531
346	408.20733642578125	10.1592933192					1	DETECTED	408.2073 m/z @10.16 [151020OFc1_NvH-0949-CRLM-10.raw]	408.20733642578125	10.1592933192	4.18166312293333	97.3024064112	93.12074328826667	1059515.625	4.364539533841842E8	2	8069	23.677068425478907	6.139854339958054	93.49968515527303	408.1980895996094	408.209716796875
347	408.2197265625	18.7261632178667					1	DETECTED	408.2197 m/z @18.73 [151020OFc1_NvH-0949-CRLM-10.raw]	408.2197265625	18.7261632178667	3.41998266933333	99.9009193954667	96.48093672613336	1.9797208E7	8.736680678083956E8	2	8069	0.16204999365758255	0.5324774659105537	71.7609317635134	408.2097473144531	408.2246398925781
348	408.2346496582031	28.9768634608					1	DETECTED	408.2346 m/z @28.98 [151020OFc1_NvH-0949-CRLM-10.raw]	408.2346496582031	28.9768634608	3.35556422666667	98.1599107981333	94.80434657146662	3.2691344E7	1.446473657150168E9	2	8069	0.19745786949217248	0.5948222289386557	0.07395800591538582	408.22467041015625	408.24462890625
349	408.24761962890625	27.6790725693333					1	DETECTED	408.2476 m/z @27.68 [151020OFc1_NvH-0949-CRLM-10.raw]	408.24761962890625	27.6790725693333	4.82133762053333	71.9124026448	67.09106502426667	2889194.0	5.2095649163284385E8	2	8069	17.27485999369214	2.9176942564775796	0.9345321829336731	408.2446594238281	408.2500305175781
350	408.2600402832031	45.4858799864					1	DETECTED	408.2600 m/z @45.49 [151020OFc1_NvH-0949-CRLM-10.raw]	408.2600402832031	45.4858799864	1.09505017493333	98.44328466	97.34823448506667	2.891259E7	9.090223467727811E8	2	8069	0.17582939046430823	0.5145108238255326	0.010477304221656726	408.25006103515625	408.27001953125
351	408.2705993652344	37.1105066026667					1	DETECTED	408.2706 m/z @37.11 [151020OFc1_NvH-0949-CRLM-10.raw]	408.2705993652344	37.1105066026667	4.77461074453333	98.0704805112	93.29586976666667	1277591.0	4.1324189035905486E8	2	8069	0.04439568510756686	3.491066625209878	2.327064871559535	408.2700500488281	408.2805480957031
352	408.2809753417969	24.5424069242667					1	DETECTED	408.2810 m/z @24.54 [151020OFc1_NvH-0949-CRLM-10.raw]	408.2809753417969	24.5424069242667	4.8617393728	99.3769321141333	94.5151927413333	527852.1875	2.734775746100933E8	0	8069	0.08736763250131574	2.494864012983614	3.976505943321421	408.2806091308594	408.29022216796875
353	408.4093017578125	10.1592933192					1	DETECTED	408.4093 m/z @10.16 [151020OFc1_NvH-0949-CRLM-10.raw]	408.4093017578125	10.1592933192	0.411714122133333	97.6034571010667	97.19174297893336	192861.21875	3.3890800108004457E8	0	8069	3.9637156336155837	1.6473422084441958	14.52909196527567	408.3996276855469	408.4189147949219
354	408.43804931640625	11.1917733802667					1	DETECTED	408.4380 m/z @11.19 [151020OFc1_NvH-0949-CRLM-10.raw]	408.43804931640625	11.1917733802667	0.4306471672	96.5442717368	96.1136245696	2098824.5	3.721733294168598E8	0	8069	0.0993367046846032	1.10143493560962	15.879240281780202	408.42822265625	408.44793701171875
355	408.45001220703125	19.1521377336					1	DETECTED	408.4500 m/z @19.15 [151020OFc1_NvH-0949-CRLM-10.raw]	408.45001220703125	19.1521377336	4.4421019768	99.9100862058667	95.4679842290667	216541.140625	2.8586548579036856E8	0	8069	14.946634408244849	5.243725684790885	0.10507333295212633	408.4482421875	408.4599304199219
356	408.4781188964844	26.0956288013333					1	DETECTED	408.4781 m/z @26.10 [151020OFc1_NvH-0949-CRLM-10.raw]	408.4781188964844	26.0956288013333	4.64092935733333	99.0355340954667	94.39460473813337	556662.625	3.428432803063982E8	0	8069	0.06571821792568144	0.9573132405983509	0.05122989449770986	408.4681396484375	408.4880065917969
357	408.50372314453125	43.0054357597333					1	DETECTED	408.5037 m/z @43.01 [151020OFc1_NvH-0949-CRLM-10.raw]	408.50372314453125	43.0054357597333	5.3227902632	97.0290786088	91.7062883456	415908.75	3.555745482480841E8	0	8069	28.56550125320578	1.3448120902908502	2.6216280301205392	408.493896484375	408.5137023925781
358	408.5181884765625	18.9139280904					1	DETECTED	408.5182 m/z @18.91 [151020OFc1_NvH-0949-CRLM-10.raw]	408.5181884765625	18.9139280904	4.89916612986667	96.1370933786667	91.23792724880003	161378.234375	3.8367898538107795E8	0	8069	10.632297225498887	4.511096362639087	9.706734834018858	408.5139465332031	408.5281677246094
359	408.5416259765625	10.1183875248					1	DETECTED	408.5416 m/z @10.12 [151020OFc1_NvH-0949-CRLM-10.raw]	408.5416259765625	10.1183875248	4.88057229333333	99.1641409154667	94.28356862213337	704926.125	4.7379807156276155E8	0	8069	3.64242696563141	1.8103978621406107	10.577162251592346	408.53167724609375	408.543701171875
360	408.5537109375	18.6959369285333					1	DETECTED	408.5537 m/z @18.70 [151020OFc1_NvH-0949-CRLM-10.raw]	408.5537109375	18.6959369285333	0.930974800266667	99.2940416802667	98.36306688000003	1.1712279E7	7.410721528433577E8	3	8069	10.83775148276731	1.4057190718440105	0.19600535933478977	408.54376220703125	408.5635986328125
361	408.5799255371094	38.9110710384					1	DETECTED	408.5799 m/z @38.91 [151020OFc1_NvH-0949-CRLM-10.raw]	408.5799255371094	38.9110710384	3.273263348	98.6436699933333	95.3704066453333	956969.75	3.1722450062479436E8	3	8069	19.846082840379022	0.6847539597057145	0.7650892764365997	408.57000732421875	408.5893249511719
362	408.595947265625	46.1956154408					1	DETECTED	408.5959 m/z @46.20 [151020OFc1_NvH-0949-CRLM-10.raw]	408.595947265625	46.1956154408	0.0734490384	94.2513361989333	94.1778871605333	110705.109375	3.670443171107694E8	0	8069	74.19746255041684	1.0209612265267822	1.0419224530535645	408.5899658203125	408.5993347167969
363	408.6096496582031	10.0419322509333					1	DETECTED	408.6096 m/z @10.04 [151020OFc1_NvH-0949-CRLM-10.raw]	408.6096496582031	10.0419322509333	1.81204210026667	97.365986864	95.55394476373334	227287.25	3.1741899199426514E8	0	8069	0.05238480038284088	11.29269207592382	16.943887157556766	408.60015869140625	408.61932373046875
364	408.6836853027344	31.7291569522667					1	DETECTED	408.6837 m/z @31.73 [151020OFc1_NvH-0949-CRLM-10.raw]	408.6836853027344	31.7291569522667	3.74064585093333	99.2738437258667	95.53319787493336	491872.78125	3.5811811242084765E8	0	8069	22.75659850846929	2.13263828587335	0.009849148093269356	408.6737060546875	408.69140625
365	408.70147705078125	32.9998020546667					1	DETECTED	408.7015 m/z @33.00 [151020OFc1_NvH-0949-CRLM-10.raw]	408.70147705078125	32.9998020546667	4.36765700773333	97.842533328	93.47487632026667	3603852.0	4.3492272021730864E8	2	8069	0.16708801953604535	0.6136308839529989	0.29583777817944734	408.6915283203125	408.7060546875
366	408.7160949707031	34.0913313624					1	DETECTED	408.7161 m/z @34.09 [151020OFc1_NvH-0949-CRLM-10.raw]	408.7160949707031	34.0913313624	2.62089364053333	99.3399655362667	96.71907189573338	6121746.5	6.054770402994016E8	2	8069	1.133104971602549	0.7254714825184978	0.0998900768566807	408.7061462402344	408.72607421875
367	408.73260498046875	16.6950913693333					1	DETECTED	408.7326 m/z @16.70 [151020OFc1_NvH-0949-CRLM-10.raw]	408.73260498046875	16.6950913693333	4.59243153386667	96.3720759664	91.77964443253333	2536142.75	4.7830353712032396E8	2	8069	3.6960358816661127	0.9559978967777945	2.7287502666375096	408.7261047363281	408.73468017578125
368	408.7447204589844	28.6764194994667					1	DETECTED	408.7447 m/z @28.68 [151020OFc1_NvH-0949-CRLM-10.raw]	408.7447204589844	28.6764194994667	2.96453308053333	99.6838283997333	96.71929531919997	2.7183676E7	1.3627725844378996E9	2	8069	0.1950434046928855	0.9500685447154602	0.6249774098054667	408.7347412109375	408.75469970703125
369	408.76165771484375	45.4858799864					1	DETECTED	408.7617 m/z @45.49 [151020OFc1_NvH-0949-CRLM-10.raw]	408.76165771484375	45.4858799864	1.6514127232	95.0838845573333	93.43247183413331	1.2597947E7	8.540954918949573E8	2	8069	13.892768667453655	0.574606468496672	1.3585132489907972	408.7547302246094	408.7712097167969
370	408.772705078125	37.1105066026667					1	DETECTED	408.7727 m/z @37.11 [151020OFc1_NvH-0949-CRLM-10.raw]	408.772705078125	37.1105066026667	2.4584307344	95.4494081666667	92.9909774322667	426899.875	3.061332692557305E8	0	8069	12.661906812720591	1.7766297346986912	0.0024084165738143728	408.7716979980469	408.7825622558594
371	408.8107604980469	61.2171355405333					1	DETECTED	408.8108 m/z @61.22 [151020OFc1_NvH-0949-CRLM-10.raw]	408.8107604980469	61.2171355405333	4.61140449546667	95.9373723597333	91.32596786426663	132049.28125	3.9063948042457634E8	0	8069	85.7127142315866	0.8406400669937022	0.6811476213256175	408.80743408203125	408.82073974609375
372	408.83648681640625	29.1496427874667					1	DETECTED	408.8365 m/z @29.15 [151020OFc1_NvH-0949-CRLM-10.raw]	408.83648681640625	29.1496427874667	0.631186667733333	98.9533040362667	98.32211736853337	647378.875	3.6793278591770387E8	0	8069	0.12352735074622956	3.4163835606565014	0.01188480308565283	408.8266296386719	408.8464660644531
373	408.86572265625	27.9318858144					1	DETECTED	408.8657 m/z @27.93 [151020OFc1_NvH-0949-CRLM-10.raw]	408.86572265625	27.9318858144	0.110946432533333	99.9192509696	99.80830453706666	769326.625	3.9884897374964684E8	0	8069	0.048659777736212106	0.7033679312794632	0.22794779320074812	408.8563232421875	408.8748779296875
374	408.8848876953125	29.4300185936					1	DETECTED	408.8849 m/z @29.43 [151020OFc1_NvH-0949-CRLM-10.raw]	408.8848876953125	29.4300185936	0.458969953866667	97.9977509245333	97.53878097066664	5220765.0	5.55082800860135E8	3	8069	21.39539842591821	0.5173387166666735	1.4694774510545217	408.8749694824219	408.8948669433594
375	408.8972473144531	15.045657964					1	DETECTED	408.8972 m/z @15.05 [151020OFc1_NvH-0949-CRLM-10.raw]	408.8972473144531	15.045657964	0.458969953866667	90.8807065688	90.42173661493332	815713.6875	3.090666124817956E8	0	8069	9.563814766459627	1.0964323523532769	11.498239416082944	408.8948974609375	408.9046936035156
376	408.9147033691406	37.8458521754667					1	DETECTED	408.9147 m/z @37.85 [151020OFc1_NvH-0949-CRLM-10.raw]	408.9147033691406	37.8458521754667	0.0355994648	99.1091649362667	99.0735654714667	1149200.25	3.915267037038566E8	3	8069	13.030103504751736	0.5572270585124225	0.050391390974089505	408.9048156738281	408.92462158203125
377	408.9432678222656	48.1328891538667					1	DETECTED	408.9433 m/z @48.13 [151020OFc1_NvH-0949-CRLM-10.raw]	408.9432678222656	48.1328891538667	0.312592202666667	99.2554672384	98.94287503573334	144903.359375	3.4225884884049505E8	0	8069	88.02648092015784	1.0345280283046256	1.3817340971423966	408.9336242675781	408.9450378417969
378	408.9551696777344	18.6860081373333					1	DETECTED	408.9552 m/z @18.69 [151020OFc1_NvH-0949-CRLM-10.raw]	408.9551696777344	18.6860081373333	0.176535681333333	99.6273957509333	99.45086006959997	1760423.0	4.1751573066553205E8	0	8069	23.083200376264443	2.278094239933985	2.0464923141603037	408.94525146484375	408.96514892578125
379	408.9955749511719	21.1002963005333					1	DETECTED	408.9956 m/z @21.10 [151020OFc1_NvH-0949-CRLM-10.raw]	408.9955749511719	21.1002963005333	0.4768991464	95.8210635936	95.3441644472	513418.0625	3.6401540807315165E8	4	8069	0.44746563578295806	0.5355380463895781	0.024249335119338317	408.9857482910156	408.9994201660156
380	409.0096435546875	19.3433980706667					1	DETECTED	409.0096 m/z @19.34 [151020OFc1_NvH-0949-CRLM-10.raw]	409.0096435546875	19.3433980706667	0.0061914208	99.9561172696	99.9499258488	1139314.875	3.4989214050996363E8	0	8069	0.21730283351645951	14.329844486067428	23.24661652807491	408.99969482421875	409.0196228027344
381	409.0196533203125	47.5347981509333					1	DETECTED	409.0197 m/z @47.53 [151020OFc1_NvH-0949-CRLM-10.raw]	409.0196533203125	47.5347981509333	0.0262578530666667	99.8399914210667	99.81373356800003	116680.4921875	3.0492066433066326E8	0	8069	73.35705238182003	0.9915755286574525	0.986211627823723	409.0196533203125	409.02667236328125
382	409.0368957519531	29.1685698848					1	DETECTED	409.0369 m/z @29.17 [151020OFc1_NvH-0949-CRLM-10.raw]	409.0368957519531	29.1685698848	0.503584281066667	99.6745875802667	99.17100329920004	547966.1875	3.476067974555502E8	0	8069	0.15071178478434533	2.034064487554539	1.0688428087246924	409.0269470214844	409.0467224121094
383	409.06646728515625	52.9195648218667					1	DETECTED	409.0665 m/z @52.92 [151020OFc1_NvH-0949-CRLM-10.raw]	409.06646728515625	52.9195648218667	0.0921911202666667	99.9744874536	99.88229633333334	168265.328125	3.4935051247337765E8	0	8069	96.52202072793408	0.9136793420341844	0.8254142410138802	409.0574645996094	409.0764465332031
384	409.0845947265625	89.902026724					1	DETECTED	409.0846 m/z @89.90 [151020OFc1_NvH-0949-CRLM-10.raw]	409.0845947265625	89.902026724	6.81306933813333	99.9836292746667	93.17055993653337	151329.96875	3.33863426147368E8	0	8069	89.60375519482058	0.5421209408339327	0.07758570096026242	409.07647705078125	409.0939636230469
385	409.1103820800781	37.6320110138667					1	DETECTED	409.1104 m/z @37.63 [151020OFc1_NvH-0949-CRLM-10.raw]	409.1103820800781	37.6320110138667	0.0061914208	99.9928416074667	99.98665018666671	298070.0625	4.051915300525477E8	3	8069	90.21373317759343	1.315799582977561	1.745891890481416	409.1025390625	409.1202392578125
386	409.17431640625	9.50236782					1	DETECTED	409.1743 m/z @9.50 [151020OFc1_NvH-0949-CRLM-10.raw]	409.17431640625	9.50236782	3.88696456586667	94.9698509061333	91.08288634026664	358614.1875	3.5597063648186946E8	0	8069	6.381225883996878	0.8097107758711289	0.9914365767814928	409.16473388671875	409.17523193359375
387	409.18524169921875	22.7220274946667					1	DETECTED	409.1852 m/z @22.72 [151020OFc1_NvH-0949-CRLM-10.raw]	409.18524169921875	22.7220274946667	4.72673862346667	99.9652626232	95.23852399973333	1752072.0	4.2860421221108663E8	2	8069	0.4255917634009343	0.644014049888366	5.367667209394292	409.1752624511719	409.1952209472656
388	409.206298828125	18.6619536906667					1	DETECTED	409.2063 m/z @18.66 [151020OFc1_NvH-0949-CRLM-10.raw]	409.206298828125	18.6619536906667	1.6514127232	99.0083946784	97.3569819552	1505362.125	5.136375560928043E8	2	8069	0.15386407209995667	1.397294090756039	2.716572236942469	409.1963195800781	409.2143249511719
389	409.2243347167969	14.8942972781333					1	DETECTED	409.2243 m/z @14.89 [151020OFc1_NvH-0949-CRLM-10.raw]	409.2243347167969	14.8942972781333	3.80439470346667	99.6930239829333	95.88862927946663	4725079.5	7.534664305342047E8	3	8069	19.340399883194053	5.971108948371667	83.61825962961827	409.21435546875	409.23431396484375
390	409.23602294921875	28.3049399485333					1	DETECTED	409.2360 m/z @28.30 [151020OFc1_NvH-0949-CRLM-10.raw]	409.23602294921875	28.3049399485333	4.4981914968	96.1100082410667	91.61181674426669	798034.5	4.5210351023164684E8	2	8069	17.734587134441036	0.6603459848198455	0.6290711623443511	409.2343444824219	409.236328125
391	409.246337890625	28.65177532					1	DETECTED	409.2463 m/z @28.65 [151020OFc1_NvH-0949-CRLM-10.raw]	409.246337890625	28.65177532	3.15476261333333	95.3006634904	92.14590087706667	1.239822E7	9.373618617878987E8	3	8069	2.79414381162486	2.253361838325159	0.5984151975884253	409.2363586425781	409.25628662109375
392	409.2650146484375	22.9430212968					1	DETECTED	409.2650 m/z @22.94 [151020OFc1_NvH-0949-CRLM-10.raw]	409.2650146484375	22.9430212968	4.51683447653333	98.6074187432	94.09058426666667	4781866.5	5.083302296752127E8	2	8069	8.850853934091418	0.5631842634850216	1.517567198803732	409.25634765625	409.2747497558594
393	409.27642822265625	91.5612197461333					1	DETECTED	409.2764 m/z @91.56 [151020OFc1_NvH-0949-CRLM-10.raw]	409.27642822265625	91.5612197461333	1.71393094133333	97.6125547405333	95.89862379919997	752356.6875	3.69252484875028E8	0	8069	0.06916618607677094	0.9682863853316656	0.6198074218803575	409.2750244140625	409.2857360839844
394	409.29071044921875	45.9683040477333					1	DETECTED	409.2907 m/z @45.97 [151020OFc1_NvH-0949-CRLM-10.raw]	409.29071044921875	45.9683040477333	2.64846165973333	94.8656914949333	92.21722983519997	93653.3359375	2.925371506999515E8	0	8069	89.18533511696242	1.0643763313961765	1.0565161717582232	409.28753662109375	409.2966613769531
395	409.3312072753906	91.7942065088					1	DETECTED	409.3312 m/z @91.79 [151020OFc1_NvH-0949-CRLM-10.raw]	409.3312072753906	91.7942065088	18.5605776448	98.8440028362667	80.2834251914667	118877.4765625	2.583631532390593E8	0	8069	1.0847523417507574	0.5481322340352591	0.46076842481951746	409.33013916015625	409.3398742675781
396	409.40362548828125	36.8436929450667					1	DETECTED	409.4036 m/z @36.84 [151020OFc1_NvH-0949-CRLM-10.raw]	409.40362548828125	36.8436929450667	0.274977924533333	95.7038128792	95.42883495466667	1334217.25	3.835655605302068E8	0	8069	0.2798906451012826	0.9462986821175918	2.1702164478145183	409.39385986328125	409.4136047363281
397	409.4291687011719	35.4971899917333					1	DETECTED	409.4292 m/z @35.50 [151020OFc1_NvH-0949-CRLM-10.raw]	409.4291687011719	35.4971899917333	3.75893476906667	99.2830728165333	95.52413804746664	350078.9375	3.515732288796569E8	0	8069	6.295284209161736	1.9392907827782295	4.5066793145576834E-4	409.41937255859375	409.43902587890625
398	409.456787109375	18.6523996170667					1	DETECTED	409.4568 m/z @18.65 [151020OFc1_NvH-0949-CRLM-10.raw]	409.456787109375	18.6523996170667	4.28366433653333	99.4600667309333	95.17640239439997	1004171.0	3.414785840956773E8	0	8069	22.700838319636638	0.8466486885173213	21.67952244519169	409.4468688964844	409.4667663574219
399	409.4763488769531	25.8384583314667					1	DETECTED	409.4763 m/z @25.84 [151020OFc1_NvH-0949-CRLM-10.raw]	409.4763488769531	25.8384583314667	4.72673862346667	98.0980745229333	93.37133589946663	340098.4375	2.907917108814248E8	0	8069	16.531767366635023	3.5491331671457615	4.37463453429799	409.467041015625	409.4803466796875
400	409.490478515625	17.2655654794667					1	DETECTED	409.4905 m/z @17.27 [151020OFc1_NvH-0949-CRLM-10.raw]	409.490478515625	17.2655654794667	4.73700312266667	92.8029759768	88.06597285413334	553865.6875	3.5897466399946636E8	0	8069	0.166775980975995	0.5685572054915613	0.4196389323605786	409.4806823730469	409.50042724609375
401	409.5110168457031	19.4852628146667					1	DETECTED	409.5110 m/z @19.49 [151020OFc1_NvH-0949-CRLM-10.raw]	409.5110168457031	19.4852628146667	3.85039860853333	96.5171723866667	92.66677377813338	506711.15625	3.4769656841203934E8	0	8069	0.17289116350114853	0.5129835933540844	0.02730061187844327	409.50115966796875	409.51776123046875
402	409.52783203125	29.7288885672					1	DETECTED	409.5278 m/z @29.73 [151020OFc1_NvH-0949-CRLM-10.raw]	409.52783203125	29.7288885672	4.62088396053333	96.4538064837333	91.83292252319997	980412.1875	3.3366481971922874E8	0	8069	15.190138990064114	0.505170800274008	0.017756057783327468	409.5179748535156	409.52947998046875
403	409.5395202636719	26.9688786101333					1	DETECTED	409.5395 m/z @26.97 [151020OFc1_NvH-0949-CRLM-10.raw]	409.5395202636719	26.9688786101333	4.0157295728	97.7329762290667	93.7172466562667	9632515.0	4.765483129052572E8	0	8069	0.159962889404774	0.5813972770187412	1.5384477722366454	409.5295715332031	409.54949951171875
404	409.55938720703125	50.7852399570667					1	DETECTED	409.5594 m/z @50.79 [151020OFc1_NvH-0949-CRLM-10.raw]	409.55938720703125	50.7852399570667	4.08047085173333	98.2425246813333	94.16205382959997	6235352.5	5.219938158929171E8	3	8069	0.18057233183832722	0.5682164404620378	0.11906062581176295	409.5495300292969	409.5693664550781
405	409.57806396484375	29.9820495685333					1	DETECTED	409.5781 m/z @29.98 [151020OFc1_NvH-0949-CRLM-10.raw]	409.57806396484375	29.9820495685333	3.749866184	96.3629032570667	92.6130370730667	1073735.375	4.221774308681643E8	0	8069	4.09798829033322	0.5259549759300306	4.028524855740183	409.56939697265625	409.5822448730469
406	409.59228515625	47.6765235253333					1	DETECTED	409.5923 m/z @47.68 [151020OFc1_NvH-0949-CRLM-10.raw]	409.59228515625	47.6765235253333	1.04799237466667	85.6907403010667	84.64274792640003	2487316.0	3.6784579945915127E8	3	8069	0.3098656400262172	0.510783119116041	0.008827418806073635	409.5823669433594	409.60205078125
407	409.6040344238281	36.9348629866667					1	DETECTED	409.6040 m/z @36.93 [151020OFc1_NvH-0949-CRLM-10.raw]	409.6040344238281	36.9348629866667	5.7649620784	71.5165032546667	65.7515411762667	781477.125	2.6203268205770966E8	0	8069	0.1951959374070782	0.5163014415119542	0.06121717153913751	409.6023864746094	409.6138916015625
408	409.6356506347656	25.8241645229333					1	DETECTED	409.6357 m/z @25.82 [151020OFc1_NvH-0949-CRLM-10.raw]	409.6356506347656	25.8241645229333	3.84120877493333	97.2181219888	93.37691321386666	198405.84375	3.9058965131087184E8	0	8069	0.045413618412492696	2.1238480003391302	6.054199485377061	409.6258544921875	409.6455993652344
409	409.686767578125	22.6707886632					1	DETECTED	409.6868 m/z @22.67 [151020OFc1_NvH-0949-CRLM-10.raw]	409.686767578125	22.6707886632	4.36765700773333	96.0460609933333	91.67840398559997	746040.9375	3.6765760668075323E8	0	8069	0.1409186593259406	10.579500227403287	5.232434099950997	409.67742919921875	409.69635009765625
410	409.70635986328125	18.6160691541333					1	DETECTED	409.7064 m/z @18.62 [151020OFc1_NvH-0949-CRLM-10.raw]	409.70635986328125	18.6160691541333	3.3097483032	95.0069297869333	91.6971814837333	1.289299E7	6.478171978862077E8	2	8069	0.289304038396736	17.405921614271932	1.7544035401253728	409.6964111328125	409.7152099609375
411	409.7252197265625	25.8241645229333					1	DETECTED	409.7252 m/z @25.82 [151020OFc1_NvH-0949-CRLM-10.raw]	409.7252197265625	25.8241645229333	2.59354825173333	99.8399914210667	97.24644316933338	3.29845888E8	5.753438552907298E9	2	8069	0.21387667251261888	1.5020609552597097	1.8049508881814675	409.7152404785156	409.73516845703125
412	409.73736572265625	26.0854577504					1	DETECTED	409.7374 m/z @26.09 [151020OFc1_NvH-0949-CRLM-10.raw]	409.73736572265625	26.0854577504	7.37790424506667	45.1911919224	37.813287677333335	1810783.875	2.4208512996026978E8	0	8069	4.484081876744817	0.6641692192291596	1.6956575691708538	409.7352294921875	409.73773193359375
413	409.74774169921875	28.70650832					1	DETECTED	409.7477 m/z @28.71 [151020OFc1_NvH-0949-CRLM-10.raw]	409.74774169921875	28.70650832	1.5979047648	96.9560582218667	95.35815345706669	2877114.75	5.828321297657988E8	2	8069	11.578436209527265	1.0218590678874944	0.10437843558125066	409.7378234863281	409.7577209472656
414	409.7660217285156	22.9527855989333					1	DETECTED	409.7660 m/z @22.95 [151020OFc1_NvH-0949-CRLM-10.raw]	409.7660217285156	22.9527855989333	2.85576394746667	66.5920978186667	63.73633387120003	1307736.125	3.415020161994949E8	0	8069	18.841918676857222	0.5862123665909519	2.583782074945352	409.75775146484375	409.77520751953125
415	409.8045959472656	36.9225986178667					1	DETECTED	409.8046 m/z @36.92 [151020OFc1_NvH-0949-CRLM-10.raw]	409.8045959472656	36.9225986178667	3.7316329056	94.76959214	91.0379592344	365920.0	3.804495675407781E8	0	8069	0.08356784685296503	1.6326073765890834	3.059711170446371	409.7957763671875	409.8145751953125
416	409.83642578125	19.6087704341333					1	DETECTED	409.8364 m/z @19.61 [151020OFc1_NvH-0949-CRLM-10.raw]	409.83642578125	19.6087704341333	0.612776194133333	97.5398870608	96.92711086666667	1158631.125	3.5651511530991805E8	0	8069	0.15808321131688885	0.5093655340270705	0.03894720194882249	409.8265075683594	409.8463439941406
417	409.8621826171875	29.7499502629333					1	DETECTED	409.8622 m/z @29.75 [151020OFc1_NvH-0949-CRLM-10.raw]	409.8621826171875	29.7499502629333	0.402281228266667	99.0725047536	98.67022352533333	462939.9375	3.8186649846451056E8	0	8069	15.218585692500078	2.8922546981387303	0.19430402926200507	409.8522644042969	409.86663818359375
418	409.87664794921875	26.1985293357333					1	DETECTED	409.8766 m/z @26.20 [151020OFc1_NvH-0949-CRLM-10.raw]	409.87664794921875	26.1985293357333	0.237245317866667	99.5811692016	99.34392388373334	1.0379109E7	7.067620277084149E8	3	8069	0.19980302919061899	0.5698248758240335	2.507820167306226	409.8667297363281	409.8866271972656
419	409.8938903808594	50.7724713376					1	DETECTED	409.8939 m/z @50.77 [151020OFc1_NvH-0949-CRLM-10.raw]	409.8938903808594	50.7724713376	0.312592202666667	99.2940416802667	98.98144947760004	4071884.75	5.11904287497233E8	0	8069	31.865368469730903	0.504107889157608	19.56357669716719	409.88665771484375	409.90380859375
420	409.91180419921875	29.9820495685333					1	DETECTED	409.9118 m/z @29.98 [151020OFc1_NvH-0949-CRLM-10.raw]	409.91180419921875	29.9820495685333	0.0262578530666667	96.763864744	96.73760689093334	580861.8125	3.785910944673401E8	3	8069	5.298489599501224	0.5925106610420896	1.5609731669409166	409.9039001464844	409.9164123535156
421	409.926513671875	47.6327451456					1	DETECTED	409.9265 m/z @47.63 [151020OFc1_NvH-0949-CRLM-10.raw]	409.926513671875	47.6327451456	0.5846474512	99.4139648834667	98.8293174322667	1996840.75	4.136284793118875E8	3	8069	12.772040435454585	0.5126465885785941	0.06880091904688075	409.9165954589844	409.9289855957031
422	409.93902587890625	44.15977078					1	DETECTED	409.9390 m/z @44.16 [151020OFc1_NvH-0949-CRLM-10.raw]	409.93902587890625	44.15977078	0.274977924533333	99.2465421624	98.97156423786667	2477657.5	3.828184945076655E8	3	8069	0.14612121241708564	0.5235504888867224	0.07153019081141368	409.9290466308594	409.9490051269531
423	409.9674987792969	30.7090165248					1	DETECTED	409.9675 m/z @30.71 [151020OFc1_NvH-0949-CRLM-10.raw]	409.9674987792969	30.7090165248	0.6219639624	98.2057081701333	97.5837442077333	211965.515625	3.399779638502255E8	0	8069	7.7916919955722115	2.013854389598096	3.026050221869684	409.9576416015625	409.968505859375
424	409.9921569824219	17.2655654794667					1	DETECTED	409.9922 m/z @17.27 [151020OFc1_NvH-0949-CRLM-10.raw]	409.9921569824219	17.2655654794667	0.120289978933333	97.7421805773333	97.62189059839997	253080.703125	3.411084065298831E8	0	8069	0.41397555812508813	2.9577726788411427	0.017786099895676102	409.982177734375	410.0020751953125
425	410.05120849609375	29.1685698848					1	DETECTED	410.0512 m/z @29.17 [151020OFc1_NvH-0949-CRLM-10.raw]	410.05120849609375	29.1685698848	0.0061914208	99.9836292746667	99.9774378538667	191869.109375	3.631320857554804E8	0	8069	72.58532984324175	1.7164860496996994	4.9252307986695705	410.0449523925781	410.06109619140625
426	410.0692138671875	53.7382385952					1	DETECTED	410.0692 m/z @53.74 [151020OFc1_NvH-0949-CRLM-10.raw]	410.0692138671875	53.7382385952	0.449872301866667	99.9928416074667	99.54296930560004	148072.84375	3.5416756359969205E8	0	8069	65.62580953335487	0.9275138380148572	0.8314406007421508	410.0615234375	410.0791931152344
427	410.1083984375	40.1970436968					1	DETECTED	410.1084 m/z @40.20 [151020OFc1_NvH-0949-CRLM-10.raw]	410.1083984375	40.1970436968	0.0262578530666667	99.9928416074667	99.96658375440003	81955.4375	3.216570704496439E8	0	8069	96.40552502005092	1.2213853777991677	1.7877343622322401	410.1026306152344	410.11590576171875
428	410.1512451171875	90.0717182586667					1	DETECTED	410.1512 m/z @90.07 [151020OFc1_NvH-0949-CRLM-10.raw]	410.1512451171875	90.0717182586667	7.20932744213333	96.6999174938667	89.49059005173338	572907.8125	3.5160570894165146E8	0	8069	0.11243935159481566	0.5103301407143754	0.025809638104089108	410.14471435546875	410.1607666015625
429	410.1709899902344	19.6087704341333					1	DETECTED	410.1710 m/z @19.61 [151020OFc1_NvH-0949-CRLM-10.raw]	410.1709899902344	19.6087704341333	2.74785039706667	98.9533040362667	96.20545363920003	773359.8125	3.697655084392626E8	0	8069	0.060613812991583416	0.7706016623962733	0.5138635301267853	410.1612243652344	410.18096923828125
430	410.1983947753906	30.4480510101333					1	DETECTED	410.1984 m/z @30.45 [151020OFc1_NvH-0949-CRLM-10.raw]	410.1983947753906	30.4480510101333	4.45133523706667	94.8946119954667	90.44327675840003	1249508.875	4.0903183641919035E8	3	8069	5.151104145421975	0.7385461132100333	10.461714526808318	410.18841552734375	410.2010803222656
431	410.2110900878906	26.1985293357333					1	DETECTED	410.2111 m/z @26.20 [151020OFc1_NvH-0949-CRLM-10.raw]	410.2110900878906	26.1985293357333	3.11870644533333	99.7296944450667	96.61098799973337	6920223.5	6.394071586331396E8	2	8069	7.7504254770929	0.5325651301984432	1.094538023913195	410.20111083984375	410.21343994140625
432	410.22344970703125	25.8241645229333					1	DETECTED	410.2234 m/z @25.82 [151020OFc1_NvH-0949-CRLM-10.raw]	410.22344970703125	25.8241645229333	1.87459366613333	95.803036524	93.92844285786667	1.51623488E8	3.3081789408573046E9	2	8069	0.21355915777180812	8.915734966962082	1.7745577394018124	410.2134704589844	410.2334289550781
433	410.23980712890625	31.7164740621333					1	DETECTED	410.2398 m/z @31.72 [151020OFc1_NvH-0949-CRLM-10.raw]	410.23980712890625	31.7164740621333	3.6401346176	99.2738437258667	95.6337091082667	1.0633764E7	8.204923294717954E8	2	8069	0.18277848614870607	0.5490769809024094	23.170556897811203	410.23345947265625	410.249755859375
434	410.2579040527344	40.2199017757333					1	DETECTED	410.2579 m/z @40.22 [151020OFc1_NvH-0949-CRLM-10.raw]	410.2579040527344	40.2199017757333	4.11719113893333	99.8399914210667	95.72280028213336	6641384.5	6.042631059038056E8	2	8069	0.1746602509909181	0.8652614897954192	1.0770637734590829	410.24981689453125	410.26788330078125
435	410.2734680175781	44.15977078					1	DETECTED	410.2735 m/z @44.16 [151020OFc1_NvH-0949-CRLM-10.raw]	410.2734680175781	44.15977078	6.86485188026667	97.4300967650667	90.56524488480002	1240642.125	4.172255614877417E8	0	8069	0.13618947882699928	1.1162584477745214	291.38354006514027	410.2679748535156	410.2834167480469
436	410.3109130859375	89.9703506394667					1	DETECTED	410.3109 m/z @89.97 [151020OFc1_NvH-0949-CRLM-10.raw]	410.3109130859375	89.9703506394667	1.74066394506667	95.1119903698667	93.37132642480003	122600.0703125	3.289199247901688E8	0	8069	89.41466856129628	0.5291378102033221	0.01979877026410635	410.3048400878906	410.3202819824219
437	410.4130859375	49.9096104992					1	DETECTED	410.4131 m/z @49.91 [151020OFc1_NvH-0949-CRLM-10.raw]	410.4130859375	49.9096104992	5.122869844	97.116912992	91.994043148	140009.078125	3.428008804816646E8	0	8069	85.11558267097008	1.1157505669992043	1.2286908066376572	410.40313720703125	410.42303466796875
438	410.4473571777344	20.2236441645333					1	DETECTED	410.4474 m/z @20.22 [151020OFc1_NvH-0949-CRLM-10.raw]	410.4473571777344	20.2236441645333	1.71393094133333	99.6557329461333	97.94180200479997	341083.3125	3.438895165993148E8	0	8069	0.11175941252522037	4.326259937240973	0.28138518753652153	410.4373779296875	410.45697021484375
439	410.4724426269531	36.6669786898667					1	DETECTED	410.4724 m/z @36.67 [151020OFc1_NvH-0949-CRLM-10.raw]	410.4724426269531	36.6669786898667	4.94055913253333	99.1457749085333	94.20521577599997	2067691.75	3.722235804547689E8	0	8069	0.11911714744986313	0.5340525896340667	0.02538732625199156	410.46246337890625	410.482421875
440	410.4848327636719	38.7018420042667					1	DETECTED	410.4848 m/z @38.70 [151020OFc1_NvH-0949-CRLM-10.raw]	410.4848327636719	38.7018420042667	4.3212579176	95.3657646082667	91.04450669066671	385721.71875	3.0960066234589374E8	0	8069	0.029671032361484606	1.7836355842232856	3.1703691111106367	410.48248291015625	410.49481201171875
441	410.4996032714844	23.7797471117333					1	DETECTED	410.4996 m/z @23.78 [151020OFc1_NvH-0949-CRLM-10.raw]	410.4996032714844	23.7797471117333	5.30315099546667	94.0378369944	88.73468599893333	301264.15625	3.3209833693787074E8	0	8069	4.098406420360902	2.6109948309950943	0.2465957007535372	410.4951171875	410.5093688964844
442	410.51348876953125	13.3544689112					1	DETECTED	410.5135 m/z @13.35 [151020OFc1_NvH-0949-CRLM-10.raw]	410.51348876953125	13.3544689112	4.94996309013333	98.5709019517333	93.62093886159998	296592.5	3.48359439693754E8	0	8069	0.46660406128867216	0.7024027216377469	6.190512399001707	410.50982666015625	410.5149230957031
443	410.5249328613281	35.663753076					1	DETECTED	410.5249 m/z @35.66 [151020OFc1_NvH-0949-CRLM-10.raw]	410.5249328613281	35.663753076	4.63145459253333	95.4216078493333	90.79015325679997	871890.5625	4.148497821604259E8	0	8069	11.946517081047688	0.6172920620653952	0.00988633267301294	410.5149841308594	410.534912109375
444	410.54498291015625	26.2125562824					1	DETECTED	410.5450 m/z @26.21 [151020OFc1_NvH-0949-CRLM-10.raw]	410.54498291015625	26.2125562824	3.3097483032	95.1215444853333	91.8117961821333	2585167.25	4.327636738638885E8	3	8069	0.20609476681487138	0.5271415161792146	0.08821776933599114	410.5350036621094	410.5489501953125
445	410.5589904785156	26.0250960322667					1	DETECTED	410.5590 m/z @26.03 [151020OFc1_NvH-0949-CRLM-10.raw]	410.5589904785156	26.0250960322667	4.28366433653333	99.7296944450667	95.44603010853336	2681750.25	4.926303190952187E8	3	8069	4.125109606866118	2.854700082683469	2.078027837258107	410.54901123046875	410.5689697265625
446	410.5706481933594	30.6202983269333					1	DETECTED	410.5706 m/z @30.62 [151020OFc1_NvH-0949-CRLM-10.raw]	410.5706481933594	30.6202983269333	4.30248901893333	64.0864520512	59.78396303226667	521970.4375	2.8510167070578486E8	0	8069	2.8311671194456345	1.1822749671435635	0.20080984772665716	410.5690002441406	410.5710754394531
447	410.5810852050781	15.3157656557333					1	DETECTED	410.5811 m/z @15.32 [151020OFc1_NvH-0949-CRLM-10.raw]	410.5810852050781	15.3157656557333	4.17250960133333	95.2724700776	91.09996047626667	1675271.125	3.984997617279102E8	0	8069	0.1444631496756532	9.225107691862707	298.6522766277534	410.57110595703125	410.591064453125
448	410.594970703125	34.9372378994667					1	DETECTED	410.5950 m/z @34.94 [151020OFc1_NvH-0949-CRLM-10.raw]	410.594970703125	34.9372378994667	4.30248901893333	82.5942638717333	78.29177485279997	654494.0	3.26225816485858E8	0	8069	12.822118902244377	1.694851099245385	0.0021498081205801613	410.5912170410156	410.60467529296875
449	410.6081237792969	44.0792217178667					1	DETECTED	410.6081 m/z @44.08 [151020OFc1_NvH-0949-CRLM-10.raw]	410.6081237792969	44.0792217178667	10.6495443781333	44.2647006858667	33.6151563077334	580653.875	1.1372953271018755E8	0	8069	0.14159925559697228	0.5027741662911527	0.005634548837408386	410.6050109863281	410.60858154296875
450	410.61956787109375	28.7754534602667					1	DETECTED	410.6196 m/z @28.78 [151020OFc1_NvH-0949-CRLM-10.raw]	410.61956787109375	28.7754534602667	0.704727187466667	87.7590581384	87.05433095093332	1853927.125	3.742029060102316E8	0	8069	0.3002421407089777	1.1648978232271106	1.2671130955387384	410.61041259765625	410.6295166015625
451	410.6708068847656	59.8214136629333					1	DETECTED	410.6708 m/z @59.82 [151020OFc1_NvH-0949-CRLM-10.raw]	410.6708068847656	59.8214136629333	7.13304495653333	91.0076886016	83.87464364506667	150751.109375	3.2922174944718087E8	0	8069	75.80984522878032	0.821385204046768	0.6534292127853158	410.6609802246094	410.68072509765625
452	410.6973571777344	37.1881431778667					1	DETECTED	410.6974 m/z @37.19 [151020OFc1_NvH-0949-CRLM-10.raw]	410.6973571777344	37.1881431778667	5.113171644	99.0907189245333	93.9775472805333	676469.875	3.523171325283359E8	0	8069	0.47152812500456065	2.052448794326582	0.0836665620893962	410.6873779296875	410.7003479003906
453	410.7103576660156	24.4967489301333					1	DETECTED	410.7104 m/z @24.50 [151020OFc1_NvH-0949-CRLM-10.raw]	410.7103576660156	24.4967489301333	0.139098273333333	95.5321208709333	95.39302259759997	1930895.375	4.5499218781804174E8	2	8069	9.710108554328645	1.135042904615597	0.30520902469072864	410.7004089355469	410.7138671875
454	410.723876953125	25.8115526632					1	DETECTED	410.7239 m/z @25.81 [151020OFc1_NvH-0949-CRLM-10.raw]	410.723876953125	25.8115526632	1.7675697648	99.1091649362667	97.3415951714667	3.6195068E7	1.4298422269639175E9	2	8069	0.23196533644854256	0.5919266162301603	0.46946250186114824	410.7138977050781	410.7338562011719
455	410.74163818359375	31.7164740621333					1	DETECTED	410.7416 m/z @31.72 [151020OFc1_NvH-0949-CRLM-10.raw]	410.74163818359375	31.7164740621333	3.74064585093333	98.3977085165333	94.65706266559997	4820348.0	5.830360398466696E8	0	8069	9.866391940106354	0.759101651340816	1.150249749893031	410.73388671875	410.7516174316406
456	410.75958251953125	40.2081333277333					1	DETECTED	410.7596 m/z @40.21 [151020OFc1_NvH-0949-CRLM-10.raw]	410.75958251953125	40.2081333277333	4.59243153386667	99.3122917570667	94.71986022320003	3058862.5	3.876559300969952E8	3	8069	13.874996182363155	1.0449967273089562	1.068981206585191	410.75164794921875	410.769287109375
457	410.8200988769531	28.86451727015					1	DETECTED	410.8201 m/z @28.86 [151020OFc1_NvH-0949-CRLM-10.raw]	410.8200988769531	28.86451727015	0.903793869066667	95.3285359757333	94.42474210666664	2342017.5	3.882521152485949E8	0	8069	0.2196684406010192	2.4529200410777325	0.6193114775057056	410.8101806640625	410.8299560546875
458	410.8406066894531	41.3260429445333					1	DETECTED	410.8406 m/z @41.33 [151020OFc1_NvH-0949-CRLM-10.raw]	410.8406066894531	41.3260429445333	0.557583107733333	98.4798466728	97.92226356506666	3763762.5	4.05396822274391E8	3	8069	0.2107254920445527	0.5066248355359539	0.008128620037236876	410.8312683105469	410.85028076171875
459	410.855224609375	23.6205553578667					1	DETECTED	410.8552 m/z @23.62 [151020OFc1_NvH-0949-CRLM-10.raw]	410.855224609375	23.6205553578667	0.458969953866667	99.7941458522667	99.33517589840002	2678883.0	6.595825858462472E8	3	8069	1.1612984219615257	0.6925331838042176	3.250220613198287	410.8506164550781	410.8652038574219
460	410.8751220703125	24.7053148312					1	DETECTED	410.8751 m/z @24.71 [151020OFc1_NvH-0949-CRLM-10.raw]	410.8751220703125	24.7053148312	0.594026680533333	99.5717907424	98.97776406186667	1922033.125	4.470280868029857E8	3	8069	0.18443906413524402	0.5685811361044266	0.6250892140337002	410.865234375	410.8851013183594
461	410.8923034667969	25.9464282994667					1	DETECTED	410.8923 m/z @25.95 [151020OFc1_NvH-0949-CRLM-10.raw]	410.8923034667969	25.9464282994667	0.411714122133333	99.4978128410667	99.08609871893337	1787022.5	4.049105124381633E8	3	8069	4.234733143085627	0.5911667956086238	0.3583264482215638	410.8851318359375	410.90228271484375
462	410.90655517578125	25.3037600962667					1	DETECTED	410.9066 m/z @25.30 [151020OFc1_NvH-0949-CRLM-10.raw]	410.90655517578125	25.3037600962667	0.129719661066667	99.9468628442667	99.81714318320003	1264850.125	4.281935014369733E8	3	8069	10.068461002586217	0.8902659345815025	1.4946060718241692	410.90234375	410.91644287109375
463	410.9497985839844	14.0858250709333					1	DETECTED	410.9498 m/z @14.09 [151020OFc1_NvH-0949-CRLM-10.raw]	410.9497985839844	14.0858250709333	0.5755497416	99.7665463376	99.190996596	864497.4375	3.899111741899829E8	0	8069	18.40623026459867	0.5856262033227847	122.97368176207597	410.9398193359375	410.95965576171875
464	410.9610595703125	29.6080539874667					1	DETECTED	410.9611 m/z @29.61 [151020OFc1_NvH-0949-CRLM-10.raw]	410.9610595703125	29.6080539874667	0.139098273333333	99.0083946784	98.86929640506666	364078.34375	3.331648869719969E8	0	8069	8.169642574853167	1.6775161183884224	15.504197605208185	410.9598693847656	410.9639587402344
465	410.9739685058594	36.7513525130667					1	DETECTED	410.9740 m/z @36.75 [151020OFc1_NvH-0949-CRLM-10.raw]	410.9739685058594	36.7513525130667	0.6956592904	99.5532797168	98.8576204264	407003.40625	3.622898079071649E8	0	8069	0.22379003654074836	1.8686447907949342	null	410.9640197753906	410.9747314453125
466	410.9950866699219	23.7160041234667					1	DETECTED	410.9951 m/z @23.72 [151020OFc1_NvH-0949-CRLM-10.raw]	410.9950866699219	23.7160041234667	0.458969953866667	97.4484089506667	96.98943899680003	850012.125	3.553692714159184E8	0	8069	12.271110930891776	0.5199573767035701	0.19855735264557345	410.9851379394531	411.00433349609375
467	411.02069091796875	28.8165345554667					1	DETECTED	411.0207 m/z @28.82 [151020OFc1_NvH-0949-CRLM-10.raw]	411.02069091796875	28.8165345554667	0.0355994648	99.9192509696	99.8836515048	1728135.75	3.6399490634689546E8	0	8069	0.16481498402431782	3.875919685008145	1.3641081150806	411.01080322265625	411.0306701660156
468	411.04083251953125	41.3708155402667					1	DETECTED	411.0408 m/z @41.37 [151020OFc1_NvH-0949-CRLM-10.raw]	411.04083251953125	41.3708155402667	0.631186667733333	99.7480240016	99.11683733386667	4245008.5	4.4018006268889064E8	5	8069	0.206978992251301	6.377595541330854	1.2306019662000118	411.0308837890625	411.0506591796875
469	411.0833435058594	47.2167415474667					1	DETECTED	411.0833 m/z @47.22 [151020OFc1_NvH-0949-CRLM-10.raw]	411.0833435058594	47.2167415474667	0.0544846210666667	99.9744874536	99.92000283253334	131938.46875	3.848307999297433E8	0	8069	82.65949195908787	1.025674478899842	1.4939587597516584	411.0733642578125	411.08673095703125
470	411.0967712402344	62.4770416618667					1	DETECTED	411.0968 m/z @62.48 [151020OFc1_NvH-0949-CRLM-10.raw]	411.0967712402344	62.4770416618667	0.0061914208	99.9928416074667	99.98665018666671	146870.8125	4.243505337800236E8	0	8069	88.29356662541232	0.7814077170483918	0.602057189115038	411.0871276855469	411.10675048828125
471	411.1069641113281	57.8671136312					1	DETECTED	411.1070 m/z @57.87 [151020OFc1_NvH-0949-CRLM-10.raw]	411.1069641113281	57.8671136312	0.0355994648	99.9928416074667	99.9572421426667	129910.1484375	3.8623207693257177E8	0	8069	97.08757012216043	0.8662476091533937	0.7539527623288466	411.1067810058594	411.1119689941406
472	411.1222839355469	92.50256886					1	DETECTED	411.1223 m/z @92.50 [151020OFc1_NvH-0949-CRLM-10.raw]	411.1222839355469	92.50256886	0.383687411733333	99.7480240016	99.36433658986667	933553.0	3.833200984097347E8	0	8069	0.09581600354999864	0.5797125628502893	0.174988250005564	411.1124572753906	411.12994384765625
473	411.1911315917969	11.8505757874667					1	DETECTED	411.1911 m/z @11.85 [151020OFc1_NvH-0949-CRLM-10.raw]	411.1911315917969	11.8505757874667	4.21846488266667	96.7455900810667	92.52712519840003	3563239.5	6.398037978293335E8	3	8069	16.157210490486904	6.579809248617178	24.249643955284217	411.1812744140625	411.19744873046875
474	411.20745849609375	25.0014997554667					1	DETECTED	411.2075 m/z @25.00 [151020OFc1_NvH-0949-CRLM-10.raw]	411.20745849609375	25.0014997554667	2.4854244688	97.9155617109333	95.4301372421333	1.8450444E7	1.0933258049336948E9	2	8069	0.24473319299897156	1.7797394081056288	0.8000593657453611	411.197509765625	411.2174377441406
475	411.22711181640625	25.7535741890667					1	DETECTED	411.2271 m/z @25.75 [151020OFc1_NvH-0949-CRLM-10.raw]	411.22711181640625	25.7535741890667	3.68630417066667	98.1599107981333	94.47360662746662	9274177.0	1.1726410522507205E9	2	8069	9.334134298782203	0.6162129367653411	0.5148496927665355	411.21746826171875	411.2370910644531
476	411.2416687011719	41.3552056698667					1	DETECTED	411.2417 m/z @41.36 [151020OFc1_NvH-0949-CRLM-10.raw]	411.2416687011719	41.3552056698667	4.29305152746667	99.8673449837333	95.57429345626663	2612737.0	6.110053137336817E8	2	8069	4.538227142655607	0.9090773544518925	0.04140173571751645	411.23712158203125	411.2516174316406
477	411.2602233886719	40.1435967253333					1	DETECTED	411.2602 m/z @40.14 [151020OFc1_NvH-0949-CRLM-10.raw]	411.2602233886719	40.1435967253333	4.20918189493333	98.990167916	94.78098602106667	912830.1875	4.002002040158582E8	0	8069	0.8198922475044625	1.644275674929764	0.557688472316109	411.2516784667969	411.27008056640625
478	411.2745666503906	91.5436344344					1	DETECTED	411.2746 m/z @91.54 [151020OFc1_NvH-0949-CRLM-10.raw]	411.2745666503906	91.5436344344	0.0544846210666667	99.3862340672	99.33174944613333	104268.3828125	3.5802415265023243E8	0	8069	2.264864913485127	0.5428608181888309	222.09057108343478	411.2704772949219	411.28399658203125
479	411.2914123535156	39.3782216402667					1	DETECTED	411.2914 m/z @39.38 [151020OFc1_NvH-0949-CRLM-10.raw]	411.2914123535156	39.3782216402667	3.8596878824	95.1897796946667	91.3300918122667	94734.03125	2.6778432115791485E8	0	8069	87.6534034369572	1.2856681026710284	1.4705801423602038	411.287353515625	411.30010986328125
480	411.31988525390625	89.902026724					1	DETECTED	411.3199 m/z @89.90 [151020OFc1_NvH-0949-CRLM-10.raw]	411.31988525390625	89.902026724	0.359517051733333	97.5579559077333	97.19843885599997	135392.3125	4.395511082924866E8	0	8069	90.67252457430084	0.54275024908144	0.02024377425510782	411.3099060058594	411.3296203613281
481	411.3468933105469	91.7942065088					1	DETECTED	411.3469 m/z @91.79 [151020OFc1_NvH-0949-CRLM-10.raw]	411.3468933105469	91.7942065088	1.17632839786667	98.0797099461333	96.90338154826664	200676.59375	3.6815787095048934E8	0	8069	0.312682059720359	0.5346813651365719	0.8736841732764965	411.3395080566406	411.3564758300781
482	411.42108154296875	28.8165345554667					1	DETECTED	411.4211 m/z @28.82 [151020OFc1_NvH-0949-CRLM-10.raw]	411.42108154296875	28.8165345554667	0.0262578530666667	95.2081685557333	95.18191070266663	340760.71875	3.6377788082577974E8	0	8069	0.32533129048694676	2.64195152864748	0.28566843017528243	411.4111328125	411.4310607910156
483	411.4416809082031	11.8598908205333					1	DETECTED	411.4417 m/z @11.86 [151020OFc1_NvH-0949-CRLM-10.raw]	411.4416809082031	11.8598908205333	0.359517051733333	99.6838283997333	99.32431134799997	3283728.5	4.1274065157671475E8	0	8069	0.19711946474553343	9.401614039293523	18.179636791255803	411.43170166015625	411.4516296386719
484	411.4533996582031	32.4167302354667					1	DETECTED	411.4534 m/z @32.42 [151020OFc1_NvH-0949-CRLM-10.raw]	411.4533996582031	32.4167302354667	4.9687300128	99.2646084741333	94.2958784613333	450137.21875	3.7570410695279247E8	0	8069	5.905939422634702	2.487942041068997	0.009472178097378027	411.4516906738281	411.4633483886719
485	411.4742126464844	22.7841790248					1	DETECTED	411.4742 m/z @22.78 [151020OFc1_NvH-0949-CRLM-10.raw]	411.4742126464844	22.7841790248	1.52639953813333	96.2545898197333	94.72819028159996	300808.5	3.561131182040643E8	0	8069	2.385151726376776	4.36962221533044	0.006866970257069683	411.46441650390625	411.4808349609375
486	411.4912109375	35.7754267605333					1	DETECTED	411.4912 m/z @35.78 [151020OFc1_NvH-0949-CRLM-10.raw]	411.4912109375	35.7754267605333	1.8031568472	98.9167668224	97.1136099752	609070.875	3.415542061359746E8	0	8069	12.123076990502689	2.0262172742450826	0.021019330999971213	411.4814453125	411.5007629394531
487	411.50885009765625	40.4446988413333					1	DETECTED	411.5089 m/z @40.44 [151020OFc1_NvH-0949-CRLM-10.raw]	411.50885009765625	40.4446988413333	5.6967879184	94.1376541050667	88.4408661866667	100956.8984375	3.155574589727397E8	0	8069	83.3229911697014	1.272606954455736	1.8102303781117646	411.5016784667969	411.5113525390625
488	411.5216979980469	23.4434694669333					1	DETECTED	411.5217 m/z @23.44 [151020OFc1_NvH-0949-CRLM-10.raw]	411.5216979980469	23.4434694669333	2.27785540826667	74.2404859866667	71.96263057840002	708043.5	3.557342594467192E8	0	8069	8.260387862069111	0.6996714631295059	0.3204672392422958	411.5118408203125	411.53125
489	411.5412902832031	24.1507253741333					1	DETECTED	411.5413 m/z @24.15 [151020OFc1_NvH-0949-CRLM-10.raw]	411.5412902832031	24.1507253741333	4.59243153386667	99.5350391752	94.94260764133332	2363603.25	4.139767740501479E8	0	8069	0.15652166699496206	16.004164474599236	4.041519463220348	411.53131103515625	411.5423583984375
490	411.5523681640625	27.4435625168					1	DETECTED	411.5524 m/z @27.44 [151020OFc1_NvH-0949-CRLM-10.raw]	411.5523681640625	27.4435625168	4.69884698533333	99.0725047536	94.37365776826667	1.3116719E7	5.746276352083056E8	3	8069	0.1702474976821975	0.5364793233657074	0.05944675544123925	411.5423889160156	411.5623474121094
491	411.569091796875	30.4130467106667					1	DETECTED	411.5691 m/z @30.41 [151020OFc1_NvH-0949-CRLM-10.raw]	411.569091796875	30.4130467106667	3.61280967546667	99.3399655362667	95.72715586080004	2335131.75	3.8430186395652884E8	3	8069	0.1438624631920682	37.26579041585603	0.4989605070766004	411.5623779296875	411.5705871582031
492	411.58062744140625	42.5773558362667					1	DETECTED	411.5806 m/z @42.58 [151020OFc1_NvH-0949-CRLM-10.raw]	411.58062744140625	42.5773558362667	3.47521301146667	95.1119903698667	91.63677735840004	2513384.75	4.3426611034090567E8	3	8069	11.1995477649894	0.5165094109253642	0.29373843906293867	411.5706481933594	411.5905456542969
493	411.5957336425781	28.2265700008					1	DETECTED	411.5957 m/z @28.23 [151020OFc1_NvH-0949-CRLM-10.raw]	411.5957336425781	28.2265700008	0.129719661066667	98.1599107981333	98.03019113706662	1033612.5	3.327017871981857E8	3	8069	0.13228045194422577	0.6120812124539793	0.012570096343478937	411.5907287597656	411.6050109863281
494	411.6420593261719	41.3399453538667					1	DETECTED	411.6421 m/z @41.34 [151020OFc1_NvH-0949-CRLM-10.raw]	411.6420593261719	41.3399453538667	4.65079149893333	97.365986864	92.71519536506668	438949.125	3.560714047569258E8	0	8069	11.723446411060443	1.2635232163115124	0.16258231647707505	411.6321105957031	411.65179443359375
495	411.6922607421875	11.8598908205333					1	DETECTED	411.6923 m/z @11.86 [151020OFc1_NvH-0949-CRLM-10.raw]	411.6922607421875	11.8598908205333	4.6803042344	96.6815493306667	92.0012450962667	1690090.0	3.6963781096942854E8	0	8069	0.13109873450279075	3.3953696956188915	13.621568396841095	411.6822814941406	411.6986389160156
496	411.7086486816406	25.0112989093333					1	DETECTED	411.7086 m/z @25.01 [151020OFc1_NvH-0949-CRLM-10.raw]	411.7086486816406	25.0112989093333	4.25570205386667	98.5525834069333	94.29688135306662	7615371.0	7.051025344365523E8	2	8069	13.263204152843755	1.309021013762227	2.1750229432325754	411.6986999511719	411.7185974121094
497	411.7210998535156	21.9577092370667					1	DETECTED	411.7211 m/z @21.96 [151020OFc1_NvH-0949-CRLM-10.raw]	411.7210998535156	21.9577092370667	5.52900486746667	47.6127845336	42.08377966613333	2141921.0	2.0056792357412305E8	0	8069	10.136761443868288	3.73136944730439	12.252959255619789	411.7186584472656	411.7210998535156
498	411.7311096191406	25.6858683333333					1	DETECTED	411.7311 m/z @25.69 [151020OFc1_NvH-0949-CRLM-10.raw]	411.7311096191406	25.6858683333333	1.2756358824	97.9704236234667	96.6947877410667	3197772.0	6.820284151393893E8	0	8069	4.5604920368848845	2.7970830932245754	1.4558568443940485	411.72113037109375	411.7410583496094
499	411.7436218261719	45.7665126405333					1	DETECTED	411.7436 m/z @45.77 [151020OFc1_NvH-0949-CRLM-10.raw]	411.7436218261719	45.7665126405333	4.52615779706667	67.832121348	63.30596355093333	1405723.125	3.526891145714921E8	0	8069	0.11398146289918998	0.5114598154082614	0.008981566423095338	411.74114990234375	411.7481689453125
500	411.75823974609375	27.3794924288					1	DETECTED	411.7582 m/z @27.38 [151020OFc1_NvH-0949-CRLM-10.raw]	411.75823974609375	27.3794924288	4.52615779706667	90.2294209104	85.70326311333332	4870508.0	4.5430272266872233E8	2	8069	14.402652021404728	0.8749047386489418	0.021943539845755203	411.7482604980469	411.76806640625
501	411.776123046875	28.3826209733333					1	DETECTED	411.7761 m/z @28.38 [151020OFc1_NvH-0949-CRLM-10.raw]	411.776123046875	28.3826209733333	5.07260940186667	97.245436252	92.17282685013333	99907.8671875	2.738817634315157E8	0	8069	87.67183534961053	1.977646766822607	2.9577826251755686	411.7685852050781	411.7829284667969
502	411.8448791503906	41.4526540493333					1	DETECTED	411.8449 m/z @41.45 [151020OFc1_NvH-0949-CRLM-10.raw]	411.8448791503906	41.4526540493333	0.3031108624	99.1824385	98.8793276376	291154.375	3.2085533693087286E8	3	8069	0.051077130728735654	1.4585788382539937	2.2265814981634247	411.8350524902344	411.8507995605469
503	411.86083984375	12.4858185608					1	DETECTED	411.8608 m/z @12.49 [151020OFc1_NvH-0949-CRLM-10.raw]	411.86083984375	12.4858185608	0.686484088266667	99.1641409154667	98.47765682720004	1331506.75	3.821446409296807E8	3	8069	12.276949804936406	40.75650486423179	26.99833534660302	411.8508605957031	411.8655090332031
504	411.87554931640625	24.112421756					1	DETECTED	411.8755 m/z @24.11 [151020OFc1_NvH-0949-CRLM-10.raw]	411.87554931640625	24.112421756	0.5126318976	97.5945051168	97.08187321919999	1599505.0	4.0573330698169535E8	3	8069	2.733932667815086	1.6761825477008032	13.87873762593181	411.8656921386719	411.87640380859375
505	411.88641357421875	27.4559856170667					1	DETECTED	411.8864 m/z @27.46 [151020OFc1_NvH-0949-CRLM-10.raw]	411.88641357421875	27.4559856170667	0.5846474512	99.4232318613333	98.83858441013331	8960844.0	5.019618681497816E8	3	8069	0.24182582147167508	2.6103536063739288	2.330938864035552	411.8764343261719	411.8963317871094
506	411.9040832519531	30.4948004021333					1	DETECTED	411.9041 m/z @30.49 [151020OFc1_NvH-0949-CRLM-10.raw]	411.9040832519531	30.4948004021333	0.5846474512	99.8033560544	99.2187086032	1305559.625	4.159435316927243E8	3	8069	8.247495781542643	1.177963013869675	29.873388035664224	411.89642333984375	411.9053039550781
507	411.9153137207031	42.5442398018667					1	DETECTED	411.9153 m/z @42.54 [151020OFc1_NvH-0949-CRLM-10.raw]	411.9153137207031	42.5442398018667	0.5486021336	98.3977085165333	97.8491063829333	1608554.5	4.643021982549514E8	3	8069	0.20568854350693044	0.6537322167491029	0.008453529665651844	411.90533447265625	411.92529296875
508	411.9297180175781	28.2424261922667					1	DETECTED	411.9297 m/z @28.24 [151020OFc1_NvH-0949-CRLM-10.raw]	411.9297180175781	28.2424261922667	0.0828322336	99.7296944450667	99.6468622114667	562997.9375	3.3351632385511136E8	0	8069	0.16236086663439764	1.7693234916265246	170.29005337169278	411.9253845214844	411.9324951171875
509	411.942626953125	11.8505757874667					1	DETECTED	411.9426 m/z @11.85 [151020OFc1_NvH-0949-CRLM-10.raw]	411.942626953125	11.8505757874667	0.458969953866667	99.9192509696	99.46028101573333	683764.5	3.757258339016457E8	0	8069	0.09472902508536585	5.652531540952267	1.702584704801058	411.9331359863281	411.9526062011719
510	411.9565734863281	20.3554554624					1	DETECTED	411.9566 m/z @20.36 [151020OFc1_NvH-0949-CRLM-10.raw]	411.9565734863281	20.3554554624	0.813274492533333	99.5255597042667	98.71228521173336	167201.78125	3.548292280372325E8	0	8069	9.06664636445532	4.872575295129706	12.747053191925447	411.95263671875	411.96624755859375
511	411.9813232421875	39.2380026456					1	DETECTED	411.9813 m/z @39.24 [151020OFc1_NvH-0949-CRLM-10.raw]	411.9813232421875	39.2380026456	0.46790916	98.9624748485333	98.4945656885333	257997.90625	3.599478256374124E8	0	8069	2.7984944448319737	1.4864128541458352	2.5939976097180035	411.97137451171875	411.9912109375
512	411.9939880371094	23.0240804218667					1	DETECTED	411.9940 m/z @23.02 [151020OFc1_NvH-0949-CRLM-10.raw]	411.9939880371094	23.0240804218667	0.5846474512	99.1091649362667	98.5245174850667	255331.84375	3.5867987659026164E8	0	8069	33.070556578071724	3.0608736902028313	0.001788211527062326	411.9913330078125	412.0037841796875
513	412.0238952636719	29.4764458162667					1	DETECTED	412.0239 m/z @29.48 [151020OFc1_NvH-0949-CRLM-10.raw]	412.0238952636719	29.4764458162667	0.6405426384	94.9040138637333	94.26347122533329	323617.15625	3.379015224681337E8	0	8069	59.70881744788705	2.4020987553151283	6.777561941613364	412.01409912109375	412.03350830078125
514	412.03424072265625	46.9266284632					1	DETECTED	412.0342 m/z @46.93 [151020OFc1_NvH-0949-CRLM-10.raw]	412.03424072265625	46.9266284632	0.0061914208	99.9100862058667	99.90389478506671	164268.265625	3.397369593213095E8	0	8069	100.75701284279738	1.071691594364074	1.1460901739152534	412.0339660644531	412.0436096191406
515	412.09393310546875	46.2294841202667					1	DETECTED	412.0939 m/z @46.23 [151020OFc1_NvH-0949-CRLM-10.raw]	412.09393310546875	46.2294841202667	0.0061914208	99.9928416074667	99.98665018666671	116162.1484375	3.743835316772845E8	0	8069	87.23654876774891	1.0872558458057828	1.2987512388180982	412.083984375	412.1016845703125
516	412.12603759765625	92.4935128578667					1	DETECTED	412.1260 m/z @92.49 [151020OFc1_NvH-0949-CRLM-10.raw]	412.12603759765625	92.4935128578667	3.79521553146667	98.0797099461333	94.28449441466664	314050.6875	4.0524836282304597E8	0	8069	0.026850920546536372	3.4089625022060304	2.0202322603972402	412.1173095703125	412.13543701171875
517	412.1385192871094	53.8783205181333					1	DETECTED	412.1385 m/z @53.88 [151020OFc1_NvH-0949-CRLM-10.raw]	412.1385192871094	53.8783205181333	4.9289716376	97.1641956205333	92.2352239829333	87168.6640625	3.234116908351052E8	0	8069	87.44432529096176	0.9421496515514877	0.8842993031029753	412.13665771484375	412.1478576660156
518	412.1609191894531	91.5966858605333					1	DETECTED	412.1609 m/z @91.60 [151020OFc1_NvH-0949-CRLM-10.raw]	412.1609191894531	91.5966858605333	5.72574435866667	98.3153409357333	92.58959657706663	314245.03125	3.6096169616799235E8	0	8069	2.0297687503801	0.5030604355827432	0.0118399903624517	412.1511535644531	412.17047119140625
519	412.17791748046875	71.7322712978667					1	DETECTED	412.1779 m/z @71.73 [151020OFc1_NvH-0949-CRLM-10.raw]	412.17791748046875	71.7322712978667	1.1853658328	99.7941458522667	98.60878001946669	98522.671875	3.1611307816927946E8	0	8069	70.59721434600371	0.717185331206256	0.44572086873841515	412.1712951660156	412.1839599609375
520	412.1940612792969	25.1725287976					1	DETECTED	412.1941 m/z @25.17 [151020OFc1_NvH-0949-CRLM-10.raw]	412.1940612792969	25.1725287976	3.38311641733333	98.990167916	95.60705149866668	4175946.75	4.447463737338302E8	3	8069	0.17737415398955036	0.5286948073819041	0.016616665462228144	412.18414306640625	412.20404052734375
521	412.2086181640625	29.8504723885333					1	DETECTED	412.2086 m/z @29.85 [151020OFc1_NvH-0949-CRLM-10.raw]	412.2086181640625	29.8504723885333	0.6219639624	95.3756394818667	94.7536755194667	1670530.625	4.611371977626892E8	2	8069	12.139329970999068	0.7481465626576578	1.1821697633663604	412.2040710449219	412.2091369628906
522	412.2191467285156	23.6205553578667					1	DETECTED	412.2191 m/z @23.62 [151020OFc1_NvH-0949-CRLM-10.raw]	412.2191467285156	23.6205553578667	2.98272470586667	99.6367332506667	96.65400854480002	4897091.0	6.657484033720607E8	2	8069	0.19797726792766923	0.5723214596841887	0.05875157256048579	412.20916748046875	412.2208557128906
523	412.2308654785156	26.1689797554667					1	DETECTED	412.2309 m/z @26.17 [151020OFc1_NvH-0949-CRLM-10.raw]	412.2308654785156	26.1689797554667	4.27422534213333	99.9100862058667	95.63586086373337	8994002.0	8.672540746608157E8	3	8069	4.814937263182049	1.7573979717669193	1.4200356005238486	412.22088623046875	412.2408447265625
524	412.2411193847656	35.8645501125333					1	DETECTED	412.2411 m/z @35.86 [151020OFc1_NvH-0949-CRLM-10.raw]	412.2411193847656	35.8645501125333	4.4421019768	94.5173037477333	90.07520177093329	1755558.625	4.6951414482043684E8	2	8069	23.726708008514017	1.2734849834623	0.3270270071349741	412.2408752441406	412.249267578125
525	412.25927734375	27.40007118					1	DETECTED	412.2593 m/z @27.40 [151020OFc1_NvH-0949-CRLM-10.raw]	412.25927734375	27.40007118	4.62088396053333	98.8985606312	94.27767667066666	2123060.0	4.9756655224767286E8	3	8069	14.31524860789268	3.9143060059279975	8.589143761552464	412.2492980957031	412.26922607421875
526	412.2915344238281	47.6222287946667					1	DETECTED	412.2915 m/z @47.62 [151020OFc1_NvH-0949-CRLM-10.raw]	412.2915344238281	47.6222287946667	8.62518781093333	94.8656914949333	86.24050368399998	503664.6875	3.40876896076839E8	0	8069	0.10938858878159863	1.0639577216241058	1.118320709436661	412.28155517578125	412.30078125
527	412.3085632324219	91.9250053157333					1	DETECTED	412.3086 m/z @91.93 [151020OFc1_NvH-0949-CRLM-10.raw]	412.3085632324219	91.9250053157333	10.8488708808	92.5807103917333	81.7318395109333	236517.234375	2.992229224272962E8	0	8069	0.7215129547684285	3.4723710880257084	1.1000784031039954	412.302490234375	412.3137512207031
528	412.4148864746094	91.7942065088					1	DETECTED	412.4149 m/z @91.79 [151020OFc1_NvH-0949-CRLM-10.raw]	412.4148864746094	91.7942065088	3.80439470346667	92.6090657176	88.80467101413333	566779.8125	3.5368600004996693E8	0	8069	1.4384446393475088	0.6885963875373862	2.7549812871706747	412.4049987792969	412.4244384765625
529	412.44287109375	33.4625718722667					1	DETECTED	412.4429 m/z @33.46 [151020OFc1_NvH-0949-CRLM-10.raw]	412.44287109375	33.4625718722667	4.9972520288	79.967315252	74.9700632232	138203.8125	2.9220462680181825E8	0	8069	68.09947284220434	1.5741843850707644	2.148973806655888	412.4351501464844	412.44561767578125
530	412.45623779296875	41.9269381114667					1	DETECTED	412.4562 m/z @41.93 [151020OFc1_NvH-0949-CRLM-10.raw]	412.45623779296875	41.9269381114667	0.101527839466667	99.4420211552	99.34049331573333	772863.4375	3.6444398708013254E8	0	8069	0.02667950238949146	1.8157934916940779	0.004964812084243772	412.4463806152344	412.4661560058594
531	412.4721984863281	24.4864090354667					1	DETECTED	412.4722 m/z @24.49 [151020OFc1_NvH-0949-CRLM-10.raw]	412.4721984863281	24.4864090354667	0.750131153066667	98.8894108381333	98.13927968506664	123400.8984375	3.167230924415006E8	0	8069	14.725326965700052	2.837496448120585	4.384011379888616	412.4662780761719	412.47998046875
532	412.49005126953125	28.6106053450667					1	DETECTED	412.4901 m/z @28.61 [151020OFc1_NvH-0949-CRLM-10.raw]	412.49005126953125	28.6106053450667	4.61140449546667	80.0700221314667	75.45861763600003	266627.46875	3.0038006726659846E8	0	8069	20.26232308577004	1.719048601697311	4.53172679238819	412.4801330566406	412.4942321777344
533	412.5042419433594	24.0766098858667					1	DETECTED	412.5042 m/z @24.08 [151020OFc1_NvH-0949-CRLM-10.raw]	412.5042419433594	24.0766098858667	3.20038908266667	82.9311933418667	79.73080425920003	1845496.375	3.644577684373503E8	0	8069	0.16931220930549884	0.5151474781462602	0.070223342547865	412.4942932128906	412.5141906738281
534	412.5264587402344	29.8504723885333					1	DETECTED	412.5265 m/z @29.85 [151020OFc1_NvH-0949-CRLM-10.raw]	412.5264587402344	29.8504723885333	4.47938489493333	98.3427359450667	93.86335105013337	349064.25	3.586529278463454E8	0	8069	26.626772687330543	2.8286259286055784	0.04051320968539438	412.5164794921875	412.5364074707031
535	412.5464172363281	37.1262960053333					1	DETECTED	412.5464 m/z @37.13 [151020OFc1_NvH-0949-CRLM-10.raw]	412.5464172363281	37.1262960053333	4.061927168	99.4510020973333	95.3890749293333	8006591.5	5.833698507485576E8	3	8069	23.459853945612355	0.5082861454723073	2.26063831100964	412.53643798828125	412.556396484375
536	412.56512451171875	26.1783374296					1	DETECTED	412.5651 m/z @26.18 [151020OFc1_NvH-0949-CRLM-10.raw]	412.56512451171875	26.1783374296	4.27422534213333	95.8390987882667	91.56487344613336	5631033.0	5.196283008684574E8	3	8069	0.14847206890449982	0.672893251665271	0.02138062602433706	412.5564270019531	412.5751037597656
537	412.5766296386719	37.8139260933333					1	DETECTED	412.5766 m/z @37.81 [151020OFc1_NvH-0949-CRLM-10.raw]	412.5766296386719	37.8139260933333	3.41082889733333	95.4948524730667	92.08402357573337	2100405.0	3.826503332271446E8	3	8069	0.17040807431882143	0.6968546556202238	0.01127894687955009	412.57513427734375	412.5865783691406
538	412.5917053222656	29.6080539874667					1	DETECTED	412.5917 m/z @29.61 [151020OFc1_NvH-0949-CRLM-10.raw]	412.5917053222656	29.6080539874667	1.40977003813333	94.3185145458667	92.90874450773337	322307.625	3.899099317262327E8	0	8069	11.886262234326153	2.2024395929166856	0.20436906087871967	412.5867919921875	412.6015625
539	412.6953430175781	25.1363314176					1	DETECTED	412.6953 m/z @25.14 [151020OFc1_NvH-0949-CRLM-10.raw]	412.6953430175781	25.1363314176	3.6771550936	99.5350391752	95.85788408159999	1382099.125	3.8489685584927785E8	0	8069	0.18437552863278128	2.1725969080406693	1.167555751062864	412.68560791015625	412.705322265625
540	412.7073669433594	11.0215547392					1	DETECTED	412.7074 m/z @11.02 [151020OFc1_NvH-0949-CRLM-10.raw]	412.7073669433594	11.0215547392	5.4403864888	72.5014291714667	67.0610426826667	813557.1875	2.793805375988263E8	2	8069	30.93608270698525	6.639665815381265	13.119964749843128	412.7053527832031	412.7080078125
541	412.7180480957031	16.0778754069333					1	DETECTED	412.7180 m/z @16.08 [151020OFc1_NvH-0949-CRLM-10.raw]	412.7180480957031	16.0778754069333	3.42925076666667	87.664562772	84.23531200533333	2293216.25	4.539546747445599E8	2	8069	0.172008227431661	2.137072051172904	51.87538055279887	412.70806884765625	412.71929931640625
542	412.72930908203125	21.9669367256					1	DETECTED	412.7293 m/z @21.97 [151020OFc1_NvH-0949-CRLM-10.raw]	412.72930908203125	21.9669367256	3.2549196728	94.4747959477333	91.2198762749333	1.2428544E7	6.751014200504329E8	2	8069	0.1894253518607698	1.4669308522870697	4.763838204538812	412.7193298339844	412.7375183105469
543	412.7475280761719	25.2562128554667					1	DETECTED	412.7475 m/z @25.26 [151020OFc1_NvH-0949-CRLM-10.raw]	412.7475280761719	25.2562128554667	0.9846950048	95.1119903698667	94.1272953650667	4.1614132E7	1.1873554690922818E9	2	8069	0.23988689942407504	5.291056251007823	10.597858183443163	412.737548828125	412.7574768066406
544	412.76043701171875	27.4225881557333					1	DETECTED	412.7604 m/z @27.42 [151020OFc1_NvH-0949-CRLM-10.raw]	412.76043701171875	27.4225881557333	4.7556069656	96.6815493306667	91.9259423650667	633710.375	2.5976214137576824E8	0	8069	2.4364678311076204	0.6201682013227502	13.695382276593504	412.7575378417969	412.7609558105469
545	412.771240234375	11.2014626306667					1	DETECTED	412.7712 m/z @11.20 [151020OFc1_NvH-0949-CRLM-10.raw]	412.771240234375	11.2014626306667	1.14015570986667	94.1473852650667	93.00722955520003	2656324.0	3.868430931099795E8	2	8069	0.20532633089821495	0.5533643687437284	11.455480261934095	412.76129150390625	412.7803039550781
546	412.7835998535156	45.4712056277333					1	DETECTED	412.7836 m/z @45.47 [151020OFc1_NvH-0949-CRLM-10.raw]	412.7835998535156	45.4712056277333	7.1449384944	96.8556260128	89.71068751840001	317163.28125	3.054579387006856E8	0	8069	0.23618101831469573	1.1703551405920305	1.3407102811840605	412.7817687988281	412.79345703125
547	412.829345703125	31.5559251592					1	DETECTED	412.8293 m/z @31.56 [151020OFc1_NvH-0949-CRLM-10.raw]	412.829345703125	31.5559251592	0.921980963733333	98.0248191424	97.10283817866667	400597.21875	3.510326147544986E8	0	8069	16.272875081902768	2.521513878816546	0.0061188412893804	412.819580078125	412.8388671875
548	412.85211181640625	37.3810080448					1	DETECTED	412.8521 m/z @37.38 [151020OFc1_NvH-0949-CRLM-10.raw]	412.85211181640625	37.3810080448	0.5846474512	99.9009193954667	99.3162719442667	579541.625	3.612103555977692E8	0	8069	25.306837211661495	1.724378019198561	0.0023389003594119044	412.8421936035156	412.85650634765625
549	412.86669921875	10.4179927112					1	DETECTED	412.8667 m/z @10.42 [151020OFc1_NvH-0949-CRLM-10.raw]	412.86669921875	10.4179927112	0.0544846210666667	96.164003732	96.10951911093333	1538360.125	3.9252963062335926E8	3	8069	0.17772811759051876	11.253267092925501	1.6815276768267273	412.8567810058594	412.87042236328125
550	412.88043212890625	37.1356732432					1	DETECTED	412.8804 m/z @37.14 [151020OFc1_NvH-0949-CRLM-10.raw]	412.88043212890625	37.1356732432	0.293723615466667	99.9928416074667	99.69911799200004	5942738.0	6.180510917454443E8	3	8069	0.2185931116302342	0.7396255487166687	0.4310258077416176	412.8704528808594	412.8904113769531
551	412.8912658691406	23.0918654274667					1	DETECTED	412.8913 m/z @23.09 [151020OFc1_NvH-0949-CRLM-10.raw]	412.8912658691406	23.0918654274667	0.4768991464	99.7758213165333	99.2989221701333	888699.75	3.2995704925819266E8	3	8069	2.741012843662851	0.5395610802241261	11.6873853176249	412.89044189453125	412.8944091796875
552	412.9044189453125	40.4446988413333					1	DETECTED	412.9044 m/z @40.44 [151020OFc1_NvH-0949-CRLM-10.raw]	412.9044189453125	40.4446988413333	0.3031108624	99.9836292746667	99.6805184122667	1859244.75	4.1619886579177487E8	3	8069	0.1688078272087381	0.6210279543735716	0.048895990526379496	412.8944396972656	412.9143371582031
553	412.9151611328125	42.233718008					1	DETECTED	412.9152 m/z @42.23 [151020OFc1_NvH-0949-CRLM-10.raw]	412.9151611328125	42.233718008	0.331181542666667	99.6461748866667	99.31499334400003	655479.375	3.573770403875133E8	0	8069	0.14597140331333236	1.534533796304175	0.05074244999777841	412.9144592285156	412.9251403808594
554	412.9471435546875	35.5776536322667					1	DETECTED	412.9471 m/z @35.58 [151020OFc1_NvH-0949-CRLM-10.raw]	412.9471435546875	35.5776536322667	0.5126318976	99.9928416074667	99.4802097098667	337265.34375	3.3475500257461786E8	0	8069	0.08514784548357568	1.7290532389812168	2.4631396155495353	412.937255859375	412.94805908203125
555	412.9582214355469	11.001902432					1	DETECTED	412.9582 m/z @11.00 [151020OFc1_NvH-0949-CRLM-10.raw]	412.9582214355469	11.001902432	0.293723615466667	94.1564559714667	93.86273235600004	677091.3125	3.579381724955524E8	0	8069	0.12947543291668495	38.04675960996355	159.3146031196917	412.9482421875	412.96173095703125
556	412.9717712402344	24.4484867733333					1	DETECTED	412.9718 m/z @24.45 [151020OFc1_NvH-0949-CRLM-10.raw]	412.9717712402344	24.4484867733333	0.383687411733333	98.3153409357333	97.93165352399997	1526844.125	3.562341048403476E8	0	8069	0.21213334182299803	0.9092372940723158	0.010525273672271815	412.9617919921875	412.98175048828125
557	412.99285888671875	25.3834194757333					1	DETECTED	412.9929 m/z @25.38 [151020OFc1_NvH-0949-CRLM-10.raw]	412.99285888671875	25.3834194757333	0.321955115733333	96.6815493306667	96.35959421493337	374673.4375	3.4906597883191633E8	0	8069	18.335552995060993	3.4786476972625433	0.16293209481700555	412.98291015625	412.99603271484375
558	413.00604248046875	24.0968034893333					1	DETECTED	413.0060 m/z @24.10 [151020OFc1_NvH-0949-CRLM-10.raw]	413.00604248046875	24.0968034893333	0.0734490384	99.8033560544	99.729907016	950828.0625	3.952208465104767E8	0	8069	0.15148621410408225	0.6595608917973583	41.41270910486609	412.99609375	413.0160217285156
559	413.0674743652344	55.5586093573333					1	DETECTED	413.0675 m/z @55.56 [151020OFc1_NvH-0949-CRLM-10.raw]	413.0674743652344	55.5586093573333	0.3031108624	99.7941458522667	99.49103498986669	126666.53125	3.29459858278906E8	0	8069	72.50699356607554	0.8559695294835303	0.7151045812373987	413.0578308105469	413.0762023925781
560	413.1002502441406	63.0779825170667					1	DETECTED	413.1003 m/z @63.08 [151020OFc1_NvH-0949-CRLM-10.raw]	413.1002502441406	63.0779825170667	0.0061914208	99.9928416074667	99.98665018666671	169989.203125	3.7810440271285737E8	0	8069	89.25106915457161	0.782594242853228	0.6455578403612515	413.0903015136719	413.10931396484375
561	413.1107482910156	61.8323533298667					1	DETECTED	413.1107 m/z @61.83 [151020OFc1_NvH-0949-CRLM-10.raw]	413.1107482910156	61.8323533298667	2.53051969253333	98.7532141293333	96.22269443679997	109779.4296875	3.237798580780771E8	0	8069	89.08472026547788	0.81129611459622	0.62259222919244	413.1103210449219	413.11993408203125
562	413.14764404296875	58.6430337784					1	DETECTED	413.1476 m/z @58.64 [151020OFc1_NvH-0949-CRLM-10.raw]	413.14764404296875	58.6430337784	11.3741504008	93.6015081352	82.2273577344	84640.6015625	3.216215262345295E8	0	8069	80.63564449002588	0.8697831623981864	0.7395663247963731	413.1445007324219	413.1543884277344
563	413.1643981933594	91.5966858605333					1	DETECTED	413.1644 m/z @91.60 [151020OFc1_NvH-0949-CRLM-10.raw]	413.1643981933594	91.5966858605333	1.1853658328	95.667481764	94.4821159312	97500.90625	3.2449425764436656E8	0	8069	0.03983970482130417	0.5225126449996417	0.04502528999928331	413.1544494628906	413.1680603027344
564	413.1781311035156	15.3498152101333					1	DETECTED	413.1781 m/z @15.35 [151020OFc1_NvH-0949-CRLM-10.raw]	413.1781311035156	15.3498152101333	4.9972520288	98.9351226709333	93.93787064213329	408324.84375	3.4684174555432594E8	0	8069	0.12220227402419326	2.8734800164006487	21.16506239048067	413.1681823730469	413.1825866699219
565	413.1925964355469	39.1827617290667					1	DETECTED	413.1926 m/z @39.18 [151020OFc1_NvH-0949-CRLM-10.raw]	413.1925964355469	39.1827617290667	3.41998266933333	97.9704236234667	94.55044095413336	2874055.25	4.4722947658801645E8	2	8069	0.2529614856159341	0.7088077961250883	0.018110419630718622	413.1826171875	413.20257568359375
566	413.2056884765625	19.4185247565333					1	DETECTED	413.2057 m/z @19.42 [151020OFc1_NvH-0949-CRLM-10.raw]	413.2056884765625	19.4185247565333	4.22771321093333	99.7296944450667	95.50198123413337	1994502.5	3.954968791854928E8	0	8069	0.1351790697359334	1.6856290280646524	1.5774440712575193	413.2026062011719	413.2084045410156
567	413.2184143066406	27.3794924288					1	DETECTED	413.2184 m/z @27.38 [151020OFc1_NvH-0949-CRLM-10.raw]	413.2184143066406	27.3794924288	2.74785039706667	99.7941458522667	97.04629545520002	1.6075695E7	8.651082536706959E8	3	8069	0.15818437525768658	0.646174533164214	14.756587540955424	413.20843505859375	413.2283935546875
568	413.23065185546875	21.9577092370667					1	DETECTED	413.2307 m/z @21.96 [151020OFc1_NvH-0949-CRLM-10.raw]	413.23065185546875	21.9577092370667	2.18795430293333	97.3843185224	95.19636421946666	4628099.5	5.44888752931162E8	3	8069	0.21662664562433065	15.44408560934865	0.5626379461726052	413.2284240722656	413.23870849609375
569	413.24871826171875	25.2733548232					1	DETECTED	413.2487 m/z @25.27 [151020OFc1_NvH-0949-CRLM-10.raw]	413.24871826171875	25.2733548232	3.36471814693333	98.1873210941333	94.82260294719997	1.9901516E7	1.031856894584313E9	2	8069	0.2099845078589233	0.6533176471432747	290.657229859001	413.2387390136719	413.2586975097656
570	413.2626037597656	40.6913586664					1	DETECTED	413.2626 m/z @40.69 [151020OFc1_NvH-0949-CRLM-10.raw]	413.2626037597656	40.6913586664	4.74626312026667	92.1270487474667	87.38078562720003	682000.0625	3.615876716457627E8	2	8069	66.3666297558088	1.6109643759782177	2.220767661851132	413.25872802734375	413.26275634765625
571	413.27276611328125	11.1917733802667					1	DETECTED	413.2728 m/z @11.19 [151020OFc1_NvH-0949-CRLM-10.raw]	413.27276611328125	11.1917733802667	0.0061914208	99.9928416074667	99.98665018666671	1269836.25	4.467435979397382E8	0	8069	29.65866420612138	47.20153603598299	27.432902075883206	413.2627868652344	413.2824401855469
572	413.2850036621094	45.4545577426667					1	DETECTED	413.2850 m/z @45.45 [151020OFc1_NvH-0949-CRLM-10.raw]	413.2850036621094	45.4545577426667	5.30315099546667	95.1511568213333	89.84800582586664	155425.390625	3.235233380207096E8	0	8069	87.00210637977852	1.1188649801433448	1.1424476115976065	413.28277587890625	413.2917175292969
573	413.2965393066406	35.7845592778667					1	DETECTED	413.2965 m/z @35.78 [151020OFc1_NvH-0949-CRLM-10.raw]	413.2965393066406	35.7845592778667	5.1845311632	91.0418946272	85.85736346399999	71020.421875	2.2747829378165078E8	0	8069	85.71879013717758	1.4028968068635248	1.8156142586365787	413.2965393066406	413.29925537109375
574	413.3260498046875	91.7942065088					1	DETECTED	413.3260 m/z @91.79 [151020OFc1_NvH-0949-CRLM-10.raw]	413.3260498046875	91.7942065088	23.9377403210667	94.8656914949333	70.9279511738666	179447.40625	3.0067946458753747E8	0	8069	0.4470168302110551	0.5226322203224941	0.04782102978446805	413.3179016113281	413.33258056640625
575	413.3635559082031	46.3814574104					1	DETECTED	413.3636 m/z @46.38 [151020OFc1_NvH-0949-CRLM-10.raw]	413.3635559082031	46.3814574104	0.0061914208	99.9928416074667	99.98665018666671	107810.5859375	3.5330007281335187E8	0	8069	89.0143358694315	1.0757771111323884	1.2031157535983592	413.3551025390625	413.3677978515625
576	413.4251403808594	24.0137084168					1	DETECTED	413.4251 m/z @24.01 [151020OFc1_NvH-0949-CRLM-10.raw]	413.4251403808594	24.0137084168	0.668111067466667	98.7618959256	98.09378485813333	355816.0625	3.8139422986074746E8	0	8069	5.24610093223901	4.239814491345093	0.4783894688247065	413.415283203125	413.43438720703125
577	413.4563903808594	19.4406697968					1	DETECTED	413.4564 m/z @19.44 [151020OFc1_NvH-0949-CRLM-10.raw]	413.4563903808594	19.4406697968	2.05322884373333	97.6783606866667	95.62513184293336	1578953.25	3.4600341730828077E8	0	8069	0.1972609494349591	0.950309185711805	1.219691033593634	413.4464111328125	413.4583435058594
578	413.4684753417969	27.3892923152					1	DETECTED	413.4685 m/z @27.39 [151020OFc1_NvH-0949-CRLM-10.raw]	413.4684753417969	27.3892923152	4.81194369333333	99.2007861248	94.38884243146667	1.4199542E7	6.008317311444249E8	4	8069	0.14829551423912335	13.112717666715534	17.742999319560028	413.4586486816406	413.47845458984375
579	413.48394775390625	33.8458780261333					1	DETECTED	413.4839 m/z @33.85 [151020OFc1_NvH-0949-CRLM-10.raw]	413.48394775390625	33.8458780261333	1.23051529493333	62.1041270106667	60.87361171573337	363909.28125	2.2502423830419397E8	0	8069	12.82013741554671	1.1491239713411698	0.008487211224081368	413.4784851074219	413.4939270019531
580	413.5033874511719	56.9749908096					1	DETECTED	413.5034 m/z @56.97 [151020OFc1_NvH-0949-CRLM-10.raw]	413.5033874511719	56.9749908096	5.16385050533333	68.9549911408	63.791140635466675	150713.78125	2.761586476517295E8	0	8069	52.645044887528236	0.6208639020742225	0.23707286311519932	413.49395751953125	413.50421142578125
581	413.51422119140625	24.4484867733333					1	DETECTED	413.5142 m/z @24.45 [151020OFc1_NvH-0949-CRLM-10.raw]	413.51422119140625	24.4484867733333	4.65079149893333	99.5995091090667	94.94871761013337	570668.25	3.273665876324295E8	3	8069	22.08265558868032	0.6042049136664635	0.23158390354094266	413.5043029785156	413.524169921875
582	413.52520751953125	31.5755809138667					1	DETECTED	413.5252 m/z @31.58 [151020OFc1_NvH-0949-CRLM-10.raw]	413.52520751953125	31.5755809138667	5.66623664853333	47.7271854792	42.060948830666675	109678.2578125	1.36330705852866E8	0	8069	38.586277094147675	0.8116945840065917	0.778135815049242	413.5242614746094	413.5264892578125
583	413.5364990234375	44.9071789250667					1	DETECTED	413.5365 m/z @44.91 [151020OFc1_NvH-0949-CRLM-10.raw]	413.5364990234375	44.9071789250667	5.00780601333333	90.5758811949333	85.56807518159997	1958615.375	4.399232405991725E8	0	8069	25.29981267892792	0.5074502079514093	0.0280609770616138	413.5265808105469	413.53662109375
584	413.546630859375	26.5981583208					1	DETECTED	413.5466 m/z @26.60 [151020OFc1_NvH-0949-CRLM-10.raw]	413.546630859375	26.5981583208	4.126420184	99.6557329461333	95.5293127621333	3412551.0	5.085573983894735E8	3	8069	0.14126554994622254	1.9136617048572584	1.0074059831615976	413.5366516113281	413.5566101074219
585	413.5571594238281	15.6517323053333					1	DETECTED	413.5572 m/z @15.65 [151020OFc1_NvH-0949-CRLM-10.raw]	413.5571594238281	15.6517323053333	4.27422534213333	64.8182812904	60.54405594826667	842590.8125	2.974645946086139E8	3	8069	0.07639457059857513	0.5142387720409156	7.959580591057736	413.556640625	413.567138671875
586	413.567626953125	29.5427878912					1	DETECTED	413.5676 m/z @29.54 [151020OFc1_NvH-0949-CRLM-10.raw]	413.567626953125	29.5427878912	4.03417610586667	99.3307283517333	95.29655224586664	327532.125	4.0884776056982183E8	0	8069	23.80230332877088	2.9463852642500026	5.699139104451047	413.5671691894531	413.5712585449219
587	413.5812683105469	26.484871852					1	DETECTED	413.5813 m/z @26.48 [151020OFc1_NvH-0949-CRLM-10.raw]	413.5812683105469	26.484871852	4.4048128712	95.0651621205333	90.66034924933331	2225847.0	4.6580514925957423E8	3	8069	0.17383836164952982	0.8672337025885891	0.1766645240218409	413.5713806152344	413.5911865234375
588	413.59686279296875	25.7152411501333					1	DETECTED	413.5969 m/z @25.72 [151020OFc1_NvH-0949-CRLM-10.raw]	413.59686279296875	25.7152411501333	4.52615779706667	98.9351226709333	94.40896487386662	368449.4375	3.4864264852544767E8	0	8069	21.527983621448136	2.2576097111448	0.011554392924190743	413.5912780761719	413.6067810058594
589	413.6239013671875	29.1078247301333					1	DETECTED	413.6239 m/z @29.11 [151020OFc1_NvH-0949-CRLM-10.raw]	413.6239013671875	29.1078247301333	4.83068959413333	94.9512817269333	90.12059213279997	494679.875	3.965095971967599E8	0	8069	0.07178157123408369	4.870653893625327	7.2974943973950515	413.6146545410156	413.6338195800781
590	413.6734619140625	24.9391396245333					1	DETECTED	413.6735 m/z @24.94 [151020OFc1_NvH-0949-CRLM-10.raw]	413.6734619140625	24.9391396245333	2.43132234506667	99.3675320376	96.93620969253332	2309534.5	3.767280236429031E8	2	8069	0.3679337705576877	1.9031521652327013	0.7147116908502349	413.6636962890625	413.6834411621094
591	413.69415283203125	39.2213031898667					1	DETECTED	413.6942 m/z @39.22 [151020OFc1_NvH-0949-CRLM-10.raw]	413.69415283203125	39.2213031898667	3.40147223093333	94.923003624	91.52153139306667	1631521.375	3.8625819928374946E8	0	8069	0.14138898714471537	0.5114659938917463	0.011857163574857492	413.6842041015625	413.7041320800781
592	413.71490478515625	30.0304927989333					1	DETECTED	413.7149 m/z @30.03 [151020OFc1_NvH-0949-CRLM-10.raw]	413.71490478515625	30.0304927989333	2.0351852216	95.3099722248	93.2747870032	2987047.5	4.833552021184875E8	2	8069	2.245373899942418	0.5952177192926288	0.2762172729032471	413.7049255371094	413.7171325683594
593	413.72723388671875	41.4293672397333					1	DETECTED	413.7272 m/z @41.43 [151020OFc1_NvH-0949-CRLM-10.raw]	413.72723388671875	41.4293672397333	4.264866708	99.6089250293333	95.3440583213333	4.80906E7	1.422106564628953E9	2	8069	0.21501720302289584	0.5232692433348555	0.03705953483520072	413.71728515625	413.7372131347656
594	413.73992919921875	48.7090113832					1	DETECTED	413.7399 m/z @48.71 [151020OFc1_NvH-0949-CRLM-10.raw]	413.73992919921875	48.7090113832	7.5150879296	94.5571511845333	87.0420632549333	563221.375	5.013418780974889E8	0	8069	0.1315670754979621	1.2095188436911892	1.4418922350038392	413.73724365234375	413.74053955078125
595	413.75054931640625	25.2461362658667					1	DETECTED	413.7505 m/z @25.25 [151020OFc1_NvH-0949-CRLM-10.raw]	413.75054931640625	25.2461362658667	1.85670411093333	94.3849675637333	92.52826345279996	4535950.0	5.910352411162218E8	2	8069	0.25607070756632666	1.2075132008691654	17.82752348980317	413.7406311035156	413.7605285644531
596	413.7607421875	32.4167302354667					1	DETECTED	413.7607 m/z @32.42 [151020OFc1_NvH-0949-CRLM-10.raw]	413.7607421875	32.4167302354667	7.11075925173333	35.3330567234667	28.222297471733366	1000455.6875	1.0981958678024119E8	0	8069	0.17772249383424565	0.5925608080486524	0.009346093235785556	413.76055908203125	413.7632141113281
597	413.7732238769531	31.4631760496					1	DETECTED	413.7732 m/z @31.46 [151020OFc1_NvH-0949-CRLM-10.raw]	413.7732238769531	31.4631760496	0.921980963733333	95.7218834466667	94.79990248293336	7874400.5	6.006000196581414E8	2	8069	21.211131734600926	1.1977621505504974	62.99835658621459	413.76324462890625	413.7830505371094
598	413.79180908203125	33.7498854653333					1	DETECTED	413.7918 m/z @33.75 [151020OFc1_NvH-0949-CRLM-10.raw]	413.79180908203125	33.7498854653333	1.68691858906667	97.8059149333333	96.11899634426663	220005.015625	3.228436880761628E8	0	8069	14.896231435282896	1.6246173471169867	2.252496186105804	413.78338623046875	413.8013610839844
599	413.8447570800781	41.7635316114667					1	DETECTED	413.8448 m/z @41.76 [151020OFc1_NvH-0949-CRLM-10.raw]	413.8447570800781	41.7635316114667	0.521567112266667	94.5767323178667	94.05516520560003	335238.6875	3.455321225101042E8	0	8069	52.97740370404372	1.3851398937586663	2.0002563233646433	413.8348388671875	413.854736328125
600	413.8587951660156	31.5323154482667					1	DETECTED	413.8588 m/z @31.53 [151020OFc1_NvH-0949-CRLM-10.raw]	413.8587951660156	31.5323154482667	4.5449718704	95.7218834466667	91.17691157626669	211034.5625	2.939035607391454E8	0	8069	4.056526730213861	1.834085299124204	2.6676612714402648	413.8549499511719	413.86065673828125
601	413.8706970214844	44.8755999642667					1	DETECTED	413.8707 m/z @44.88 [151020OFc1_NvH-0949-CRLM-10.raw]	413.8706970214844	44.8755999642667	0.503584281066667	96.3811256853333	95.87754140426664	1319063.625	3.707223380511571E8	0	8069	32.66275698780363	1.50824037071566	0.0496632471765478	413.8607177734375	413.8745422363281
602	413.8845520019531	26.1783374296					1	DETECTED	413.8846 m/z @26.18 [151020OFc1_NvH-0949-CRLM-10.raw]	413.8845520019531	26.1783374296	0.2467450504	99.5717907424	99.325045692	2.0326418E7	6.568938407413843E8	3	8069	0.24637600378366287	0.5369969253725876	1.1464182762780462	413.8746032714844	413.89453125
603	413.90289306640625	17.2979365594667					1	DETECTED	413.9029 m/z @17.30 [151020OFc1_NvH-0949-CRLM-10.raw]	413.90289306640625	17.2979365594667	0.2655409736	99.9285612616	99.663020288	2308394.75	4.4914173551436424E8	3	8069	1.33044542204372	1.8275222631995212	0.7625783615091473	413.8945617675781	413.9128723144531
604	413.915283203125	30.3113643688					1	DETECTED	413.9153 m/z @30.31 [151020OFc1_NvH-0949-CRLM-10.raw]	413.915283203125	30.3113643688	0.458969953866667	99.2465421624	98.78757220853333	1263725.0	4.041451452306379E8	3	8069	0.2480622892619131	0.5466426014104437	1.7251933189240967	413.91290283203125	413.9252014160156
605	413.9261474609375	30.912439152					1	DETECTED	413.9261 m/z @30.91 [151020OFc1_NvH-0949-CRLM-10.raw]	413.9261474609375	30.912439152	0.195287472533333	96.763864744	96.56857727146667	275341.375	3.716709907340601E8	0	8069	19.832738936094724	2.175851878781959	3.3540891106530224	413.92529296875	413.9358825683594
606	413.9553527832031	19.4406697968					1	DETECTED	413.9554 m/z @19.44 [151020OFc1_NvH-0949-CRLM-10.raw]	413.9553527832031	19.4406697968	0.458969953866667	99.7389319632	99.27996200933333	322188.5625	3.508711894457554E8	0	8069	0.12962778956778465	4.3946882933625195	0.5014161744640233	413.945556640625	413.9600524902344
607	413.97015380859375	27.4435625168					1	DETECTED	413.9702 m/z @27.44 [151020OFc1_NvH-0949-CRLM-10.raw]	413.97015380859375	27.4435625168	0.5755497416	98.1690504072	97.5935006656	2406659.75	4.5314796478202295E8	2	8069	7.457935109597823	0.709364336562746	0.7618916958164038	413.9601745605469	413.98004150390625
608	413.98309326171875	42.9959280138667					1	DETECTED	413.9831 m/z @43.00 [151020OFc1_NvH-0949-CRLM-10.raw]	413.98309326171875	42.9959280138667	0.4768991464	76.4929723157333	76.0160731693333	549628.6875	2.919155146809114E8	0	8069	0.2206277182924694	1.343127710913841	0.01545530768147745	413.98016357421875	413.9861145019531
609	413.9961242675781	25.1600868077333					1	DETECTED	413.9961 m/z @25.16 [151020OFc1_NvH-0949-CRLM-10.raw]	413.9961242675781	25.1600868077333	0.557583107733333	99.6273957509333	99.06981264319997	1374900.125	3.7058536251544166E8	0	8069	3.987948410249455	2.327141931273739	24.657248850277874	413.986328125	414.0056457519531
610	414.0450134277344	41.6873889493333					1	DETECTED	414.0450 m/z @41.69 [151020OFc1_NvH-0949-CRLM-10.raw]	414.0450134277344	41.6873889493333	0.0061914208	99.9561172696	99.9499258488	385102.0625	3.326395868997393E8	0	8069	0.10842825665476141	1.191081026791458	1.3909591681207931	414.0350646972656	414.0547180175781
611	414.1039123535156	64.4206020514667					1	DETECTED	414.1039 m/z @64.42 [151020OFc1_NvH-0949-CRLM-10.raw]	414.1039123535156	64.4206020514667	18.3496951904	99.9468628442667	81.5971676538667	132208.640625	3.694786177186479E8	0	8069	79.67515630160622	0.8618483184464665	0.7243306573735094	414.0945129394531	414.1039123535156
612	414.1753234863281	24.9585104581333					1	DETECTED	414.1753 m/z @24.96 [151020OFc1_NvH-0949-CRLM-10.raw]	414.1753234863281	24.9585104581333	3.30062115333333	95.1897796946667	91.88915854133337	1244792.25	4.4074302302658427E8	0	8069	0.06296463531893437	1.017354475374929	0.9948190867833633	414.166015625	414.185302734375
613	414.18853759765625	10.5524957074667					1	DETECTED	414.1885 m/z @10.55 [151020OFc1_NvH-0949-CRLM-10.raw]	414.18853759765625	10.5524957074667	4.126420184	98.7798116645333	94.6533914805333	835481.6875	3.6647386273628205E8	0	8069	0.14911682687318262	23.88858555362224	17.328172904371534	414.18536376953125	414.19580078125
614	414.205810546875	21.1784834330667					1	DETECTED	414.2058 m/z @21.18 [151020OFc1_NvH-0949-CRLM-10.raw]	414.205810546875	21.1784834330667	1.02995708293333	98.0797099461333	97.04975286319997	3483855.75	4.9803045601636696E8	2	8069	3.416212680896642	1.5873806536922908	0.12116953306774961	414.1958312988281	414.2087097167969
615	414.2187194824219	34.1261667128					1	DETECTED	414.2187 m/z @34.13 [151020OFc1_NvH-0949-CRLM-10.raw]	414.2187194824219	34.1261667128	1.78536115946667	97.4575151962667	95.67215403680002	3.5846884E7	1.4789677560902643E9	2	8069	7.357640480642992	0.9859691420280199	0.026111582639307174	414.208740234375	414.22869873046875
616	414.22882080078125	41.4900969757333					1	DETECTED	414.2288 m/z @41.49 [151020OFc1_NvH-0949-CRLM-10.raw]	414.22882080078125	41.4900969757333	4.34906366773333	97.4117762744	93.06271260666666	1.8092896E7	8.950568457741433E8	2	8069	26.969146870576942	0.537252998739483	0.09553454665669764	414.2287292480469	414.2388000488281
617	414.2401428222656	23.4943142496					1	DETECTED	414.2401 m/z @23.49 [151020OFc1_NvH-0949-CRLM-10.raw]	414.2401428222656	23.4943142496	4.36765700773333	94.2220867733333	89.85442976559997	2521705.25	4.9120156499089926E8	2	8069	0.2133822707980606	2.143948776857477	0.9943739851881098	414.23883056640625	414.2425842285156
618	414.2525939941406	28.6106053450667					1	DETECTED	414.2526 m/z @28.61 [151020OFc1_NvH-0949-CRLM-10.raw]	414.2525939941406	28.6106053450667	4.061927168	99.4325000416	95.3705728736	9202626.0	7.963139221515806E8	2	8069	40.034020735801334	6.6051832969742925	18.998580370890295	414.24261474609375	414.2607421875
619	414.270751953125	44.8247627045333					1	DETECTED	414.2708 m/z @44.82 [151020OFc1_NvH-0949-CRLM-10.raw]	414.270751953125	44.8247627045333	0.0450767648	99.9836292746667	99.9385525098667	1.1860941E7	7.487742865979835E8	2	8069	1.5453490059359751	0.5211268989840011	0.006830644263756158	414.2607727050781	414.2807312011719
620	414.2847595214844	92.6445470277333					1	DETECTED	414.2848 m/z @92.64 [151020OFc1_NvH-0949-CRLM-10.raw]	414.2847595214844	92.6445470277333	5.4306679712	99.8125395669333	94.3818715957333	4041065.0	5.1078165033693695E8	0	8069	0.13728407988713798	1.363320384374087	0.0033026074777082175	414.28076171875	414.293701171875
621	414.30029296875	91.2334253469333					1	DETECTED	414.3003 m/z @91.23 [151020OFc1_NvH-0949-CRLM-10.raw]	414.30029296875	91.2334253469333	5.1845311632	94.0495908906667	88.8650597274667	143470.390625	3.359836053854949E8	0	8069	0.15365697523155575	0.5163822296645134	0.03268420743543541	414.29583740234375	414.3083190917969
622	414.3215026855469	91.8692204621333					1	DETECTED	414.3215 m/z @91.87 [151020OFc1_NvH-0949-CRLM-10.raw]	414.3215026855469	91.8692204621333	2.13393252933333	99.6182103933333	97.48427786399996	106578.9140625	3.1042630655710274E8	0	8069	0.9405057187818358	0.5431769380235509	48.00608571343264	414.3117980957031	414.33074951171875
623	414.466796875	44.0792217178667					1	DETECTED	414.4668 m/z @44.08 [151020OFc1_NvH-0949-CRLM-10.raw]	414.466796875	44.0792217178667	0.0640241192	99.6838283997333	99.6198042805333	371872.8125	3.4893562331754744E8	0	8069	21.565291697297315	1.4355713818124252	2.5378872250056213	414.45684814453125	414.4747009277344
624	414.48480224609375	42.9817552976					1	DETECTED	414.4848 m/z @42.98 [151020OFc1_NvH-0949-CRLM-10.raw]	414.48480224609375	42.9817552976	4.5449718704	95.1511568213333	90.6061849509333	523359.1875	3.607476518737278E8	0	8069	17.90794303521338	1.4463587296419365	0.003735463185435651	414.4748229980469	414.4853210449219
625	414.495361328125	32.6558624773333					1	DETECTED	414.4954 m/z @32.66 [151020OFc1_NvH-0949-CRLM-10.raw]	414.495361328125	32.6558624773333	3.86877096773333	95.1990712789333	91.33030031119998	753723.4375	3.865646019062629E8	0	8069	3.6384815001575106	0.5050185444569693	1.184496649435399	414.4853820800781	414.5052795410156
626	414.5079040527344	32.4571756493333					1	DETECTED	414.5079 m/z @32.46 [151020OFc1_NvH-0949-CRLM-10.raw]	414.5079040527344	32.4571756493333	5.8438508072	80.2452492234667	74.4013984162667	116771.296875	2.846424054070889E8	0	8069	8.459283059479109	1.4012896984023	1.804222497213753	414.5054626464844	414.5127868652344
627	414.52288818359375	10.5524957074667					1	DETECTED	414.5229 m/z @10.55 [151020OFc1_NvH-0949-CRLM-10.raw]	414.52288818359375	10.5524957074667	4.8617393728	94.5382211965333	89.6764818237333	539500.375	3.6498217715289575E8	0	8069	6.9629446935002495	2.069406394838314	4.937982932692349	414.512939453125	414.5328674316406
628	414.53314208984375	25.0014997554667					1	DETECTED	414.5331 m/z @25.00 [151020OFc1_NvH-0949-CRLM-10.raw]	414.53314208984375	25.0014997554667	5.65654901653333	50.1386343954667	44.48208537893337	520818.9375	1.5431014312929177E8	0	8069	8.982708180176193	0.5135591089500067	0.006309973208139796	414.53289794921875	414.5367126464844
629	414.5467224121094	27.5481589413333					1	DETECTED	414.5467 m/z @27.55 [151020OFc1_NvH-0949-CRLM-10.raw]	414.5467224121094	27.5481589413333	3.24575732613333	93.6996010984	90.45384377226667	1910050.625	4.687136382982229E8	0	8069	0.12121612242962954	2.087243900158026	0.34674950801276155	414.5367431640625	414.5496826171875
630	414.5596923828125	19.4852628146667					1	DETECTED	414.5597 m/z @19.49 [151020OFc1_NvH-0949-CRLM-10.raw]	414.5596923828125	19.4852628146667	4.07122113493333	99.0355340954667	94.96431296053338	1.9079538E7	7.994684247779679E8	3	8069	0.18988536136167156	11.67040244560123	0.4848875170151394	414.5497131347656	414.56964111328125
631	414.5718078613281	48.4863894629333					1	DETECTED	414.5718 m/z @48.49 [151020OFc1_NvH-0949-CRLM-10.raw]	414.5718078613281	48.4863894629333	4.08960405706667	98.2971015050667	94.20749744800004	1156620.375	4.10257380155363E8	3	8069	0.10316139653514256	0.5013342100848828	0.0028131835104598713	414.5697021484375	414.581787109375
632	414.5869445800781	30.4030198034667					1	DETECTED	414.5869 m/z @30.40 [151020OFc1_NvH-0949-CRLM-10.raw]	414.5869445800781	30.4030198034667	4.64092935733333	99.6745875802667	95.03365822293337	473369.65625	2.7527933304894805E8	0	8069	2.3746979944634674	2.1611112159166184	0.35419563634888523	414.58184814453125	414.58782958984375
633	414.597900390625	47.8556776069333					1	DETECTED	414.5979 m/z @47.86 [151020OFc1_NvH-0949-CRLM-10.raw]	414.597900390625	47.8556776069333	4.45133523706667	95.1990712789333	90.74773604186663	499644.90625	3.8504568683575964E8	3	8069	6.082227605666986	1.0499873910896262	0.003374004534421375	414.5879211425781	414.6078796386719
634	414.67144775390625	25.0211674493333					1	DETECTED	414.6714 m/z @25.02 [151020OFc1_NvH-0949-CRLM-10.raw]	414.67144775390625	25.0211674493333	7.68896568293333	95.0256435741333	87.33667789119997	248989.15625	3.2148717790098834E8	0	8069	7.496853110045283	2.51949172610343	10.266377691298766	414.6616516113281	414.6758117675781
635	414.6858215332031	44.6509360805333					1	DETECTED	414.6858 m/z @44.65 [151020OFc1_NvH-0949-CRLM-10.raw]	414.6858215332031	44.6509360805333	3.9327350464	93.7262488261333	89.7935137797333	529979.0625	3.9504463114612657E8	0	8069	21.94186109698023	1.2512461137502213	1.982930258490472	414.6758728027344	414.69580078125
636	414.7076721191406	21.1565396461333					1	DETECTED	414.7077 m/z @21.16 [151020OFc1_NvH-0949-CRLM-10.raw]	414.7076721191406	21.1565396461333	4.82133762053333	92.3256460253333	87.50430840479997	1510878.125	4.038604268313596E8	0	8069	0.2281412799168976	1.751575608382716	7.752681603664605	414.69769287109375	414.7098693847656
637	414.7200012207031	34.1261667128					1	DETECTED	414.7200 m/z @34.13 [151020OFc1_NvH-0949-CRLM-10.raw]	414.7200012207031	34.1261667128	1.8924867768	98.9077229906667	97.0152362138667	1.7802684E7	8.787000619387082E8	2	8069	0.7831991251687924	0.7464653693674932	0.018772096318852825	414.7100524902344	414.72998046875
638	414.7301025390625	41.4293672397333					1	DETECTED	414.7301 m/z @41.43 [151020OFc1_NvH-0949-CRLM-10.raw]	414.7301025390625	41.4293672397333	4.507641268	94.7790987362667	90.2714574682667	6024279.0	6.075769786856033E8	2	8069	25.07644754189219	0.5086070218364872	0.008059780177872962	414.73004150390625	414.7400817871094
639	414.74200439453125	23.4434694669333					1	DETECTED	414.7420 m/z @23.44 [151020OFc1_NvH-0949-CRLM-10.raw]	414.74200439453125	23.4434694669333	4.45133523706667	85.95268062	81.50134538293332	1179587.75	3.4887614390696895E8	0	8069	0.1839141361746286	0.5091108847657169	1.1314136476750989	414.7401123046875	414.74420166015625
640	414.75421142578125	32.8856684109333					1	DETECTED	414.7542 m/z @32.89 [151020OFc1_NvH-0949-CRLM-10.raw]	414.75421142578125	32.8856684109333	4.264866708	99.9928416074667	95.7279748994667	1.2660762E7	9.718269500127275E8	2	8069	0.29729237801036845	1.2352865064220404	55.12134414792842	414.7442321777344	414.7639465332031
641	414.768798828125	15.8343965392					1	DETECTED	414.7688 m/z @15.83 [151020OFc1_NvH-0949-CRLM-10.raw]	414.768798828125	15.8343965392	4.94996309013333	94.4342380157333	89.48427492559998	6161625.0	5.979746496441234E8	2	8069	28.93550377988425	16.933746617838743	18.91210338004431	414.7643127441406	414.7786865234375
642	414.78076171875	45.4545577426667					1	DETECTED	414.7808 m/z @45.45 [151020OFc1_NvH-0949-CRLM-10.raw]	414.78076171875	45.4545577426667	4.33980943786667	90.1110344373333	85.77122499946663	1246687.5	3.662934106662028E8	2	8069	3.725766723942975	0.7084000513899598	0.9153814030228754	414.7789001464844	414.7906188964844
643	414.82794189453125	58.3093858517333					1	DETECTED	414.8279 m/z @58.31 [151020OFc1_NvH-0949-CRLM-10.raw]	414.82794189453125	58.3093858517333	0.129719661066667	97.2546070058667	97.12488734480003	136978.6875	4.1884383612042457E8	0	8069	35.950552794271616	0.9056563758841848	0.8317461263278815	414.8212585449219	414.8379211425781
644	414.8558044433594	20.2328815053333					1	DETECTED	414.8558 m/z @20.23 [151020OFc1_NvH-0949-CRLM-10.raw]	414.8558044433594	20.2328815053333	0.5846474512	94.1564559714667	93.5718085202667	306089.09375	3.618885095179772E8	0	8069	2.923017732709127	3.7986015080234954	0.048495392298725064	414.84600830078125	414.85797119140625
645	414.86798095703125	13.7665058626667					1	DETECTED	414.8680 m/z @13.77 [151020OFc1_NvH-0949-CRLM-10.raw]	414.86798095703125	13.7665058626667	0.5126318976	99.9376502224	99.42501832479999	2506765.75	4.023240865384695E8	3	8069	16.07412218300857	0.84164116681952	20.720516578917646	414.8580017089844	414.8779602050781
646	414.8810729980469	27.5893319738667					1	DETECTED	414.8811 m/z @27.59 [151020OFc1_NvH-0949-CRLM-10.raw]	414.8810729980469	27.5893319738667	0.6405426384	97.7421805773333	97.1016379389333	791503.0	4.3229625284883857E8	0	8069	11.065653604153969	0.6919590815339095	0.01803340068913612	414.8780212402344	414.8836364746094
647	414.8936462402344	19.4750279405333					1	DETECTED	414.8936 m/z @19.48 [151020OFc1_NvH-0949-CRLM-10.raw]	414.8936462402344	19.4750279405333	0.0355994648	99.2940416802667	99.2584422154667	1.3532184E7	6.645589149486405E8	3	8069	0.18913971695950949	0.5207457792204774	0.43893871579019667	414.8836669921875	414.90362548828125
648	414.91033935546875	6.19296559706667					1	DETECTED	414.9103 m/z @6.19 [151020OFc1_NvH-0949-CRLM-10.raw]	414.91033935546875	6.19296559706667	0.157833470933333	99.8491454074667	99.69131193653337	2670168.75	3.8667691045150137E8	3	8069	0.10932740595688006	69.18734033223134	130.61409419668627	414.9036560058594	414.9202575683594
649	414.9216003417969	30.3780766072					1	DETECTED	414.9216 m/z @30.38 [151020OFc1_NvH-0949-CRLM-10.raw]	414.9216003417969	30.3780766072	0.5846474512	99.6930239829333	99.1083765317333	464030.65625	3.134249457716948E8	0	8069	0.12696610956896848	2.1714927854049164	3.3318624962028585	414.92041015625	414.9315490722656
650	414.9331359863281	34.9493633664					1	DETECTED	414.9331 m/z @34.95 [151020OFc1_NvH-0949-CRLM-10.raw]	414.9331359863281	34.9493633664	0.101527839466667	99.4978128410667	99.39628500160003	163637.8125	3.1831199728260213E8	0	8069	24.310272046121703	1.560129481214374	2.1228463476796398	414.9316711425781	414.93792724609375
651	414.9479675292969	36.0364233224					1	DETECTED	414.9480 m/z @36.04 [151020OFc1_NvH-0949-CRLM-10.raw]	414.9479675292969	36.0364233224	0.5126318976	99.7389319632	99.2263000656	634283.25	4.1762689400791484E8	0	8069	23.641243168535766	2.1757224600497693	0.0083539732957684	414.9385986328125	414.9578857421875
652	414.9591979980469	22.1138324976					1	DETECTED	414.9592 m/z @22.11 [151020OFc1_NvH-0949-CRLM-10.raw]	414.9591979980469	22.1138324976	1.865606032	99.4047443461333	97.5391383141333	170864.734375	3.622409759741898E8	0	8069	0.059695708255574687	2.791336809226321	4.4991369518849345	414.9579772949219	414.9625549316406
653	414.97259521484375	49.6715147637333					1	DETECTED	414.9726 m/z @49.67 [151020OFc1_NvH-0949-CRLM-10.raw]	414.97259521484375	49.6715147637333	0.786576945333333	99.8582553496	99.07167840426666	659946.25	3.0728588489277697E8	0	8069	0.22910359186917617	1.4234344823698997	1.8478847284364701	414.9626159667969	414.9732360839844
654	414.98345947265625	29.5098430672					1	DETECTED	414.9835 m/z @29.51 [151020OFc1_NvH-0949-CRLM-10.raw]	414.98345947265625	29.5098430672	0.209080686933333	99.4325000416	99.22341935466666	924160.125	3.6430753551527256E8	0	8069	0.1083557839069691	0.899408208365398	1.4930505540108316	414.9734802246094	414.9933166503906
655	414.9969787597656	32.5663303568					1	DETECTED	414.9970 m/z @32.57 [151020OFc1_NvH-0949-CRLM-10.raw]	414.9969787597656	32.5663303568	0.449872301866667	97.7967550205333	97.34688271866663	411717.0	4.084354613570818E8	0	8069	8.284886202878148	2.593702432925292	0.00710254735396017	414.9936828613281	415.0067443847656
656	415.029541015625	58.1772456928					1	DETECTED	415.0295 m/z @58.18 [151020OFc1_NvH-0949-CRLM-10.raw]	415.029541015625	58.1772456928	0.0061914208	99.9836292746667	99.9774378538667	190968.9375	3.2648037340027833E8	0	8069	66.78137238390416	0.8588691251537308	0.7958073285832008	415.01971435546875	415.0391845703125
657	415.0974426269531	46.3950577813333					1	DETECTED	415.0974 m/z @46.40 [151020OFc1_NvH-0949-CRLM-10.raw]	415.0974426269531	46.3950577813333	0.0355994648	99.9928416074667	99.9572421426667	148554.84375	4.27446676876021E8	0	8069	80.77541396301784	1.046443805730152	1.587025956921782	415.0877685546875	415.10089111328125
658	415.1662292480469	59.9972787210667					1	DETECTED	415.1662 m/z @60.00 [151020OFc1_NvH-0949-CRLM-10.raw]	415.1662292480469	59.9972787210667	4.97824850506667	92.1616917248	87.18344321973332	112520.1328125	3.37545443559748E8	0	8069	67.28486558619937	0.8144430982775537	0.629692893440708	415.1575012207031	415.176025390625
659	415.186767578125	24.5078048864					1	DETECTED	415.1868 m/z @24.51 [151020OFc1_NvH-0949-CRLM-10.raw]	415.186767578125	24.5078048864	2.92833150666667	99.7758213165333	96.84748980986663	7172798.0	4.64375125536819E8	2	8069	0.17833891664600188	0.5171107759606958	35.10294996039803	415.17681884765625	415.1967468261719
660	415.2051086425781	38.9510873072					1	DETECTED	415.2051 m/z @38.95 [151020OFc1_NvH-0949-CRLM-10.raw]	415.2051086425781	38.9510873072	3.94198682453333	99.1549199184	95.21293309386667	2493495.0	4.983359288126691E8	2	8069	22.873172134044744	0.6796159573587134	0.011705274328529254	415.19677734375	415.215087890625
661	415.21783447265625	22.2331231197333					1	DETECTED	415.2178 m/z @22.23 [151020OFc1_NvH-0949-CRLM-10.raw]	415.21783447265625	22.2331231197333	1.9724340024	94.5476056754667	92.5751716730667	1253245.625	4.293326586820588E8	0	8069	0.2304787724711872	6.3552996776463235	12.44401813705342	415.2151184082031	415.21807861328125
662	415.22808837890625	19.4628817461333					1	DETECTED	415.2281 m/z @19.46 [151020OFc1_NvH-0949-CRLM-10.raw]	415.22808837890625	19.4628817461333	4.14496410213333	99.4884891250667	95.34352502293338	7115779.0	7.367140953506778E8	3	8069	15.82605464964401	9.741069240126052	6.237144695888203	415.2181091308594	415.2327575683594
663	415.2427673339844	30.6202983269333					1	DETECTED	415.2428 m/z @30.62 [151020OFc1_NvH-0949-CRLM-10.raw]	415.2427673339844	30.6202983269333	0.359517051733333	99.6557329461333	99.29621589439996	1.752516E7	1.0435718846802682E9	2	8069	0.18766929287377465	0.5130694548640774	47.78295795612453	415.2327880859375	415.25274658203125
664	415.2548522949219	33.8107280173333					1	DETECTED	415.2549 m/z @33.81 [151020OFc1_NvH-0949-CRLM-10.raw]	415.2548522949219	33.8107280173333	4.68958676293333	98.0797099461333	93.39012318319998	1.1217478E7	7.930706921077335E8	2	8069	1.0011128788741104	0.8540117031316915	14.4173137335576	415.2527770996094	415.2586669921875
665	415.2686767578125	50.6172601757333					1	DETECTED	415.2687 m/z @50.62 [151020OFc1_NvH-0949-CRLM-10.raw]	415.2686767578125	50.6172601757333	3.749866184	98.4707531482667	94.7208869642667	2.384464E7	9.899511508066312E8	2	8069	0.1840474626944939	0.5136636450379647	0.014761427893827676	415.2586975097656	415.2786560058594
666	415.2789001464844	25.6605455368					1	DETECTED	415.2789 m/z @25.66 [151020OFc1_NvH-0949-CRLM-10.raw]	415.2789001464844	25.6605455368	3.1912312232	91.3242914509333	88.1330602277333	2191791.5	4.399757504280794E8	2	8069	43.27262284512827	1.6980508654873672	2.603262492279112	415.2786865234375	415.281494140625
667	415.29168701171875	43.3392767757333					1	DETECTED	415.2917 m/z @43.34 [151020OFc1_NvH-0949-CRLM-10.raw]	415.29168701171875	43.3392767757333	5.174573124	99.0173118266667	93.8427387026667	2727942.75	4.1837702216814756E8	0	8069	0.32625128208362497	1.517314257057719	154.51835513918536	415.2820739746094	415.3006591796875
668	415.3141174316406	67.5964986914667					1	DETECTED	415.3141 m/z @67.60 [151020OFc1_NvH-0949-CRLM-10.raw]	415.3141174316406	67.5964986914667	5.00780601333333	97.6967684501333	92.68896243679997	79462.6953125	2.844753692963077E8	0	8069	86.21620729526906	0.740460924095821	0.4809218481916421	415.3043518066406	415.3240966796875
669	415.44232177734375	24.5424069242667					1	DETECTED	415.4423 m/z @24.54 [151020OFc1_NvH-0949-CRLM-10.raw]	415.44232177734375	24.5424069242667	0.885785977066667	97.1442357517333	96.25844977466664	341594.34375	3.928810148524733E8	0	8069	32.10263572848602	3.1296560419620136	0.08713134495874997	415.432373046875	415.44287109375
670	415.452880859375	40.6569803032					1	DETECTED	415.4529 m/z @40.66 [151020OFc1_NvH-0949-CRLM-10.raw]	415.452880859375	40.6569803032	2.59354825173333	99.9192509696	97.32570271786668	1527802.0	3.566254342619709E8	0	8069	0.1386301003373731	1.2306392398920791	6.729213876000111	415.4429016113281	415.4627685546875
671	415.4725646972656	49.7109392112					1	DETECTED	415.4726 m/z @49.71 [151020OFc1_NvH-0949-CRLM-10.raw]	415.4725646972656	49.7109392112	5.16385050533333	97.2915278893333	92.12767738399997	355602.5625	3.584771939459668E8	0	8069	29.278857606766774	1.1594501505080554	1.735344490670912	415.46295166015625	415.4801025390625
672	415.4901123046875	41.8437164098667					1	DETECTED	415.4901 m/z @41.84 [151020OFc1_NvH-0949-CRLM-10.raw]	415.4901123046875	41.8437164098667	1.83892276133333	97.2272453741333	95.38832261279997	1906107.25	3.547137426099305E8	4	8069	0.2045749051594612	0.5103002551959013	3.1406953115143197	415.4801330566406	415.5000915527344
673	415.5052490234375	57.2277630749333					1	DETECTED	415.5052 m/z @57.23 [151020OFc1_NvH-0949-CRLM-10.raw]	415.5052490234375	57.2277630749333	0.8404091728	87.6936066349333	86.85319746213331	173809.9375	3.5581587104414934E8	0	8069	65.58217544483968	0.8128991585492792	0.6736671789205153	415.5001220703125	415.5140686035156
674	415.5240783691406	19.0533700573333					1	DETECTED	415.5241 m/z @19.05 [151020OFc1_NvH-0949-CRLM-10.raw]	415.5240783691406	19.0533700573333	1.58898199066667	96.763864744	95.17488275333334	2024555.5	3.843266101543937E8	0	8069	0.1529038676144019	1.8595410914309438	0.8340155895994789	415.51409912109375	415.5340576171875
675	415.5423889160156	16.1911327272					1	DETECTED	415.5424 m/z @16.19 [151020OFc1_NvH-0949-CRLM-10.raw]	415.5423889160156	16.1911327272	4.59243153386667	98.1490489578667	93.55661742400002	945849.375	3.708735562683764E8	3	8069	13.393373977062424	0.6768366492263678	1.5152446392953574	415.5340881347656	415.5495300292969
676	415.5595397949219	35.7218811309333					1	DETECTED	415.5595 m/z @35.72 [151020OFc1_NvH-0949-CRLM-10.raw]	415.5595397949219	35.7218811309333	1.58015322853333	96.7274672005333	95.14731397199996	1970709.375	4.2232170903646123E8	0	8069	16.373779038961587	0.532512255569892	0.4413337680987283	415.549560546875	415.56951904296875
677	415.5795593261719	34.6818624261333					1	DETECTED	415.5796 m/z @34.68 [151020OFc1_NvH-0949-CRLM-10.raw]	415.5795593261719	34.6818624261333	4.22771321093333	98.8348551410667	94.60714193013337	5861187.5	6.059554062892165E8	3	8069	22.7797233965547	0.7358229255634066	0.9503169077363578	415.569580078125	415.58953857421875
678	415.6037292480469	32.3913694434667					1	DETECTED	415.6037 m/z @32.39 [151020OFc1_NvH-0949-CRLM-10.raw]	415.6037292480469	32.3913694434667	4.507641268	94.6833996426667	90.1757583746667	288688.40625	3.672127495036205E8	0	8069	10.85106512828509	2.1935444188716313	5.736261068106943	415.59375	415.6134338378906
679	415.6429138183594	25.3705703794667					1	DETECTED	415.6429 m/z @25.37 [151020OFc1_NvH-0949-CRLM-10.raw]	415.6429138183594	25.3705703794667	5.08229891546667	97.7148120344	92.63251311893333	415643.09375	3.5871493598400825E8	0	8069	0.16641938088481112	3.4588330575611153	0.5876675276818776	415.6336669921875	415.6528015136719
680	415.6784362792969	30.4130467106667					1	DETECTED	415.6784 m/z @30.41 [151020OFc1_NvH-0949-CRLM-10.raw]	415.6784362792969	30.4130467106667	4.08960405706667	92.1892475928	88.09964353573334	355202.625	3.848297723699162E8	0	8069	7.7645035561212445	1.6734065656811934	7.304557305031275	415.6686096191406	415.6785888671875
681	415.6885986328125	24.4967489301333					1	DETECTED	415.6886 m/z @24.50 [151020OFc1_NvH-0949-CRLM-10.raw]	415.6885986328125	24.4967489301333	0.6956592904	97.4666358333333	96.7709765429333	3842358.0	4.486009170954927E8	2	8069	0.8471978663714985	4.174332966143052	6.637996809721109	415.67864990234375	415.6985778808594
682	415.7056579589844	20.1985214472					1	DETECTED	415.7057 m/z @20.20 [151020OFc1_NvH-0949-CRLM-10.raw]	415.7056579589844	20.1985214472	4.90868266506667	99.2830728165333	94.37439015146664	1507613.375	3.961854974068625E8	0	8069	0.146712883797548	7.12008739745723	19.43359094799815	415.6987609863281	415.7086486816406
683	415.7186584472656	41.9502214232					1	DETECTED	415.7187 m/z @41.95 [151020OFc1_NvH-0949-CRLM-10.raw]	415.7186584472656	41.9502214232	1.2396198136	97.9613513128	96.7217314992	1643184.375	5.3615270050330216E8	2	8069	16.628723133574923	0.636992734648719	0.016638249006150505	415.70867919921875	415.7244873046875
684	415.7344970703125	21.2108601253333					1	DETECTED	415.7345 m/z @21.21 [151020OFc1_NvH-0949-CRLM-10.raw]	415.7344970703125	21.2108601253333	4.16316973653333	99.7665463376	95.60337660106667	8795398.0	1.0605001136120858E9	2	8069	6.595975558557299	0.9111916065158089	6.570822084459672	415.7245178222656	415.7428283691406
685	415.7528381347656	32.4431902218667					1	DETECTED	415.7528 m/z @32.44 [151020OFc1_NvH-0949-CRLM-10.raw]	415.7528381347656	32.4431902218667	3.78613231226667	96.327122076	92.54098976373332	1.0041867E7	7.958383814391742E8	2	8069	3.1479334983644556	1.2223997511380649	0.03935388282553418	415.74285888671875	415.760986328125
686	415.77099609375	26.4437784533333					1	DETECTED	415.7710 m/z @26.44 [151020OFc1_NvH-0949-CRLM-10.raw]	415.77099609375	26.4437784533333	2.53954871973333	90.2809182477333	87.74136952799996	1.4419208E7	7.644914268466564E8	2	8069	24.164051228299172	11.835313049187114	195.16775721557093	415.7610168457031	415.7809753417969
687	415.7821044921875	52.7435082288					1	DETECTED	415.7821 m/z @52.74 [151020OFc1_NvH-0949-CRLM-10.raw]	415.7821044921875	52.7435082288	10.5626203941333	79.7971188690667	69.23449847493339	998342.5	3.615040519151301E8	0	8069	0.19314986817312985	0.502027953651285	1.3550091402803561	415.7810363769531	415.7893981933594
688	415.8428955078125	24.6356447845333					1	DETECTED	415.8429 m/z @24.64 [151020OFc1_NvH-0949-CRLM-10.raw]	415.8428955078125	24.6356447845333	0.4858741248	95.2724700776	94.7865959528	330160.5625	3.68674523165107E8	0	8069	1.1505933721459911	2.9964911070072198	0.2895547815657926	415.8330078125	415.8487548828125
689	415.8587951660156	19.0238582362667					1	DETECTED	415.8588 m/z @19.02 [151020OFc1_NvH-0949-CRLM-10.raw]	415.8587951660156	19.0238582362667	0.5486021336	98.6346325304	98.0860303968	1005439.3125	3.741262511655986E8	0	8069	2.0030444419940743	1.028599566629947	3.455356631477976	415.84893798828125	415.8669128417969
690	415.8769226074219	9.2992117888					1	DETECTED	415.8769 m/z @9.30 [151020OFc1_NvH-0949-CRLM-10.raw]	415.8769226074219	9.2992117888	0.566535576533333	98.9258726445333	98.35933706799997	1931602.125	4.2555183989350486E8	0	8069	0.14334211672316677	2.977343607272978	104.45083573086924	415.8669738769531	415.8868713378906
691	415.8908996582031	11.2382202552					1	DETECTED	415.8909 m/z @11.24 [151020OFc1_NvH-0949-CRLM-10.raw]	415.8908996582031	11.2382202552	0.603305746666667	99.2554672384	98.65216149173334	350297.46875	3.938601679446354E8	3	8069	12.466029072214573	1.8923042462351367	36.37209301205539	415.8869323730469	415.89276123046875
692	415.90277099609375	26.2854028701333					1	DETECTED	415.9028 m/z @26.29 [151020OFc1_NvH-0949-CRLM-10.raw]	415.90277099609375	26.2854028701333	0.176535681333333	98.2971015050667	98.12056582373337	1142435.875	4.071093665256899E8	3	8069	16.032766933664373	0.7460758686430315	1.0190157254859775	415.8927917480469	415.9040222167969
693	415.9140319824219	34.6818624261333					1	DETECTED	415.9140 m/z @34.68 [151020OFc1_NvH-0949-CRLM-10.raw]	415.9140319824219	34.6818624261333	0.101527839466667	98.7708147109333	98.66928687146662	3596289.0	5.1356100957480824E8	3	8069	2.004527684974846	1.078802616020047	0.08024598011321493	415.904052734375	415.9239807128906
694	415.9522399902344	35.2331952581333					1	DETECTED	415.9522 m/z @35.23 [151020OFc1_NvH-0949-CRLM-10.raw]	415.9522399902344	35.2331952581333	0.8044635136	99.7665463376	98.962082824	366198.65625	3.34809633881069E8	0	8069	9.088556693168133	2.001548395087361	3.661571215781002	415.9424133300781	415.9588623046875
695	415.9688720703125	27.7369697754667					1	DETECTED	415.9689 m/z @27.74 [151020OFc1_NvH-0949-CRLM-10.raw]	415.9688720703125	27.7369697754667	0.557583107733333	98.9624748485333	98.40489174079997	498333.46875	3.7648532847644705E8	0	8069	4.353830691134913	2.967340567275519	0.06778041998738348	415.9588928222656	415.9787902832031
696	415.9916687011719	41.9269381114667					1	DETECTED	415.9917 m/z @41.93 [151020OFc1_NvH-0949-CRLM-10.raw]	415.9916687011719	41.9269381114667	0.2467450504	99.9928416074667	99.7460965570667	1382133.625	3.194916196074718E8	0	8069	0.24453942776172966	0.5111010724278258	14.79324588910641	415.981689453125	416.00164794921875
697	416.0081481933594	25.2733548232					1	DETECTED	416.0081 m/z @25.27 [151020OFc1_NvH-0949-CRLM-10.raw]	416.0081481933594	25.2733548232	0.0355994648	99.5995091090667	99.5639096442667	251852.71875	3.170071226469485E8	0	8069	3.7030839335919232	3.2379651596337813	0.23342220655155363	416.0018615722656	416.0180969238281
698	416.180419921875	30.4130467106667					1	DETECTED	416.1804 m/z @30.41 [151020OFc1_NvH-0949-CRLM-10.raw]	416.180419921875	30.4130467106667	4.74626312026667	97.4300967650667	92.68383364480002	311342.875	3.429786156198754E8	0	8069	6.091532056541151	2.409736802361231	4.2893103198301015	416.1705017089844	416.1844482421875
699	416.1944580078125	23.1224085064					1	DETECTED	416.1945 m/z @23.12 [151020OFc1_NvH-0949-CRLM-10.raw]	416.1944580078125	23.1224085064	0.148472930133333	94.445304508	94.29683157786667	1609971.5	4.0385991443001735E8	0	8069	0.7156075894339011	0.579088702532002	11.327218169331916	416.18450927734375	416.2010192871094
700	416.2110290527344	27.4559856170667					1	DETECTED	416.2110 m/z @27.46 [151020OFc1_NvH-0949-CRLM-10.raw]	416.2110290527344	27.4559856170667	3.15476261333333	97.8790578298667	94.72429521653336	2217232.0	5.2835159700126785E8	3	8069	18.32405725381859	0.6637634149072663	0.08896129208746452	416.2010498046875	416.22100830078125
701	416.23193359375	19.7059170261333					1	DETECTED	416.2319 m/z @19.71 [151020OFc1_NvH-0949-CRLM-10.raw]	416.23193359375	19.7059170261333	0.349969164266667	97.245436252	96.89546708773334	7740786.5	1.0241776838995233E9	2	8069	1.6023916866345758	9.177976341663307	0.8887058897042893	416.2219543457031	416.2411193847656
702	416.2511291503906	29.6973902722667					1	DETECTED	416.2511 m/z @29.70 [151020OFc1_NvH-0949-CRLM-10.raw]	416.2511291503906	29.6973902722667	3.50259805733333	99.6461748866667	96.14357682933337	2.77277056E8	5.715378470414E9	2	8069	0.25901119338979584	1.6213660671960497	2.083652254693201	416.24114990234375	416.2611083984375
703	416.2645263671875	85.3988332344					1	DETECTED	416.2645 m/z @85.40 [151020OFc1_NvH-0949-CRLM-10.raw]	416.2645263671875	85.3988332344	6.34642442426667	99.9836292746667	93.63720485040002	7047950.0	8.250697143139797E8	3	8069	0.25803033016023846	0.5038009007406726	0.16126260783150403	416.2611389160156	416.27410888671875
704	416.2868957519531	45.8990632117333					1	DETECTED	416.2869 m/z @45.90 [151020OFc1_NvH-0949-CRLM-10.raw]	416.2868957519531	45.8990632117333	6.15462450986667	92.7621330829333	86.60750857306664	1550946.0	3.795696031087794E8	0	8069	0.14939696106591782	1.1409538210956545	0.06101782710161453	416.27691650390625	416.296142578125
705	416.3000183105469	90.6972592474667					1	DETECTED	416.3000 m/z @90.70 [151020OFc1_NvH-0949-CRLM-10.raw]	416.3000183105469	90.6972592474667	6.30650217413333	94.817396196	88.51089402186668	146670.84375	3.0161358923746616E8	0	8069	1.222484504065548	0.5244110675826323	0.007898616057946914	416.2982482910156	416.30841064453125
706	416.45758056640625	16.9870915701333					1	DETECTED	416.4576 m/z @16.99 [151020OFc1_NvH-0949-CRLM-10.raw]	416.45758056640625	16.9870915701333	4.237006948	64.7471880541333	60.5101811061333	273819.875	2.2644765481732127E8	0	8069	7.234229241854397	2.4371641894005576	0.6350724971740516	416.44805908203125	416.4595642089844
707	416.4697570800781	47.3204879442667					1	DETECTED	416.4698 m/z @47.32 [151020OFc1_NvH-0949-CRLM-10.raw]	416.4697570800781	47.3204879442667	2.14293670853333	99.5255597042667	97.38262299573337	920786.125	4.0255962659279656E8	4	8069	0.1681258178940226	1.2154414036928405	2.640246023758509	416.4601135253906	416.4796142578125
708	416.4937438964844	21.7930485826667					1	DETECTED	416.4937 m/z @21.79 [151020OFc1_NvH-0949-CRLM-10.raw]	416.4937438964844	21.7930485826667	4.77461074453333	95.5633143704	90.78870362586666	700853.75	3.908942826290014E8	4	8069	0.10863450481264891	0.7849197347734219	0.11637757706178326	416.4838562011719	416.5036926269531
709	416.51092529296875	15.2599909064					1	DETECTED	416.5109 m/z @15.26 [151020OFc1_NvH-0949-CRLM-10.raw]	416.51092529296875	15.2599909064	4.98775832	91.6362543130667	86.6484959930667	299254.125	3.844109806293404E8	0	8069	0.4351944652467026	1.3167301377437401	0.45548655995765425	416.5037841796875	416.51239013671875
710	416.5224304199219	19.8629001744					1	DETECTED	416.5224 m/z @19.86 [151020OFc1_NvH-0949-CRLM-10.raw]	416.5224304199219	19.8629001744	4.29305152746667	94.3276916325333	90.03464010506663	1454861.0	3.8441809200092405E8	0	8069	0.1395350373089741	16.10472655277419	0.3427746880756212	416.5124816894531	416.52899169921875
711	416.53900146484375	30.9952922848					1	DETECTED	416.5390 m/z @31.00 [151020OFc1_NvH-0949-CRLM-10.raw]	416.53900146484375	30.9952922848	3.20951373973333	99.7665463376	96.55703259786668	7187344.0	5.626979241337883E8	3	8069	3.463082459058125	0.6973010162677213	0.3111788663930009	416.5290222167969	416.5489807128906
712	416.5490417480469	32.6152334994667					1	DETECTED	416.5490 m/z @32.62 [151020OFc1_NvH-0949-CRLM-10.raw]	416.5490417480469	32.6152334994667	4.8412978448	58.2400579138667	53.3987600690667	772115.0625	2.2070332869893026E8	0	8069	12.539872616259093	0.6700420627154843	0.3884481736157822	416.54901123046875	416.5528564453125
713	416.5628662109375	24.877954916					1	DETECTED	416.5629 m/z @24.88 [151020OFc1_NvH-0949-CRLM-10.raw]	416.5628662109375	24.877954916	3.1912312232	96.7090924869333	93.5178612637333	1.9116012E7	6.813398423933372E8	3	8069	0.16248651519601154	0.5168621906706857	0.02374484786418495	416.5528869628906	416.5728454589844
714	416.5740051269531	36.5007722992					1	DETECTED	416.5740 m/z @36.50 [151020OFc1_NvH-0949-CRLM-10.raw]	416.5740051269531	36.5007722992	4.89916612986667	98.6619823488	93.76281621893332	626130.8125	3.5962698189144087E8	0	8069	0.10331091545624815	1.7798164554767892	0.026668318474089528	416.5728759765625	416.5771484375
715	416.587158203125	31.2552430346667					1	DETECTED	416.5872 m/z @31.26 [151020OFc1_NvH-0949-CRLM-10.raw]	416.587158203125	31.2552430346667	0.795518017066667	88.2936268394667	87.49810882240003	1125533.0	3.8297119012244225E8	3	8069	0.1211140532378927	0.5206858540245544	0.06503996350590312	416.5771789550781	416.5966796875
716	416.5986022949219	53.8126897824					1	DETECTED	416.5986 m/z @53.81 [151020OFc1_NvH-0949-CRLM-10.raw]	416.5986022949219	53.8126897824	4.9289716376	96.6357350117333	91.7067633741333	947513.0	3.574969929543646E8	0	8069	0.0697701078391404	2.0320111338260305	0.008948236940303974	416.5975341796875	416.6085510253906
717	416.66815185546875	33.1933708632					1	DETECTED	416.6682 m/z @33.19 [151020OFc1_NvH-0949-CRLM-10.raw]	416.66815185546875	33.1933708632	7.2833952904	98.2057081701333	90.92231287973331	332936.125	3.7267999744619715E8	0	8069	15.388898650573527	2.0223040694338583	0.008860243875791785	416.6587829589844	416.6781005859375
718	416.6809997558594	25.0571837424					1	DETECTED	416.6810 m/z @25.06 [151020OFc1_NvH-0949-CRLM-10.raw]	416.6809997558594	25.0571837424	1.98133629493333	98.6166432072	96.63530691226667	288564.65625	3.6159836823497105E8	0	8069	0.2287887174853971	2.0938625793107235	0.07379756941402127	416.67816162109375	416.685302734375
719	416.6954345703125	18.538278668					1	DETECTED	416.6954 m/z @18.54 [151020OFc1_NvH-0949-CRLM-10.raw]	416.6954345703125	18.538278668	4.59243153386667	98.8071200544	94.21468852053333	619487.0	3.782800101701515E8	0	8069	0.12533273215326446	5.490106466530526	0.02138250297592401	416.6854553222656	416.7039794921875
720	416.7140197753906	20.5680567954667					1	DETECTED	416.7140 m/z @20.57 [151020OFc1_NvH-0949-CRLM-10.raw]	416.7140197753906	20.5680567954667	4.0435151072	98.5254359573333	94.4819208501333	2430352.25	4.8796369359152395E8	2	8069	4.448646836176078	8.16293105354565	9.311543501301658	416.70404052734375	416.7216796875
721	416.731689453125	31.9471856378667					1	DETECTED	416.7317 m/z @31.95 [151020OFc1_NvH-0949-CRLM-10.raw]	416.731689453125	31.9471856378667	4.5636218064	97.1819308797333	92.61830907333331	8578565.0	8.162775910029637E8	2	8069	1.9167867459867125	0.607171679295924	3.1638845128409114	416.7217102050781	416.7401428222656
722	416.7503356933594	29.6973902722667					1	DETECTED	416.7503 m/z @29.70 [151020OFc1_NvH-0949-CRLM-10.raw]	416.7503356933594	29.6973902722667	3.54846049093333	98.32443254	94.77597204906667	1.29082208E8	2.9041438102864957E9	2	8069	0.2430215501427746	0.6036784504403807	1.9120206722553315	416.7403869628906	416.76031494140625
723	416.7618103027344	15.2088543184					1	DETECTED	416.7618 m/z @15.21 [151020OFc1_NvH-0949-CRLM-10.raw]	416.7618103027344	15.2088543184	5.113171644	85.2537869493333	80.1406153053333	317613.90625	4.716764373076053E8	0	8069	0.36042790119652146	0.5428312746775285	0.03827993915621477	416.7603454589844	416.76373291015625
724	416.7737731933594	26.4697697386667					1	DETECTED	416.7738 m/z @26.47 [151020OFc1_NvH-0949-CRLM-10.raw]	416.7737731933594	26.4697697386667	5.5483857072	90.9021125538667	85.3537268466667	1571695.5	3.3000089869560045E8	0	8069	0.16571802134538416	0.7562308375056053	140.03722256730126	416.7638854980469	416.7835693359375
725	416.8571472167969	19.8725042144					1	DETECTED	416.8571 m/z @19.87 [151020OFc1_NvH-0949-CRLM-10.raw]	416.8571472167969	19.8725042144	0.777472188	99.8582553496	99.0807831616	874069.6875	3.6149466678403884E8	0	8069	3.772077913467225	0.6784456758818702	0.09651080274416875	416.8473815917969	416.8632507324219
726	416.8732604980469	30.9635799272					1	DETECTED	416.8733 m/z @30.96 [151020OFc1_NvH-0949-CRLM-10.raw]	416.8732604980469	30.9635799272	0.359517051733333	99.9100862058667	99.55056915413337	4845300.5	5.786537385441904E8	3	8069	10.94391411050151	0.5184574062069989	0.2583147532965735	416.86328125	416.88323974609375
727	416.88330078125	32.0100910738667					1	DETECTED	416.8833 m/z @32.01 [151020OFc1_NvH-0949-CRLM-10.raw]	416.88330078125	32.0100910738667	0.912942025866667	99.7296944450667	98.81675241920003	902594.1875	3.9262136693048066E8	0	8069	13.662494075864192	3.970958541375399	0.08521499650690938	416.88330078125	416.8873291015625
728	416.8973388671875	24.8992336933333					1	DETECTED	416.8973 m/z @24.90 [151020OFc1_NvH-0949-CRLM-10.raw]	416.8973388671875	24.8992336933333	0.4947378976	99.9468628442667	99.4521249466667	1.2127622E7	5.356800948196225E8	0	8069	0.15524639520523564	1.9118400725497495	0.023347345372137836	416.8873596191406	416.90728759765625
729	416.9093322753906	35.5672433693333					1	DETECTED	416.9093 m/z @35.57 [151020OFc1_NvH-0949-CRLM-10.raw]	416.9093322753906	35.5672433693333	0.813274492533333	95.9737825282667	95.16050803573336	424327.5	3.618962297621293E8	3	8069	0.01849912028217915	1.7039773448790065	0.05331286516871968	416.9073486328125	416.9114074707031
730	416.9214172363281	31.2552430346667					1	DETECTED	416.9214 m/z @31.26 [151020OFc1_NvH-0949-CRLM-10.raw]	416.9214172363281	31.2552430346667	0.274977924533333	99.8582553496	99.58327742506667	685797.6875	3.349731590760752E8	3	8069	1.0323377685596071	0.503515344411219	0.31679865469961166	416.9114685058594	416.9310302734375
731	416.93206787109375	53.8547349752					1	DETECTED	416.9321 m/z @53.85 [151020OFc1_NvH-0949-CRLM-10.raw]	416.93206787109375	53.8547349752	0.649757028	98.9992908093333	98.3495337813333	633223.1875	2.959318873239703E8	0	8069	59.209674340011574	0.9223254695918611	3.192439726940554	416.9314270019531	416.9375915527344
732	416.9477844238281	7.58301863973333					1	DETECTED	416.9478 m/z @7.58 [151020OFc1_NvH-0949-CRLM-10.raw]	416.9477844238281	7.58301863973333	0.0544846210666667	99.8399914210667	99.78550680000004	927675.25	3.612577709595874E8	0	8069	0.13686439522785143	10.280582754280886	0.2237756321383012	416.9380798339844	416.957763671875
733	416.95819091796875	13.0297329616					1	DETECTED	416.9582 m/z @13.03 [151020OFc1_NvH-0949-CRLM-10.raw]	416.95819091796875	13.0297329616	4.81194369333333	99.3954442853333	94.58350059199996	157313.21875	2.9353088914071864E8	0	8069	0.1010286953714079	5.754802021830739	0.06534137088370082	416.9577941894531	416.9603271484375
734	416.9703674316406	23.5347581370667					1	DETECTED	416.9704 m/z @23.53 [151020OFc1_NvH-0949-CRLM-10.raw]	416.9703674316406	23.5347581370667	0.4858741248	99.0539921333333	98.56811800853329	1409804.75	3.842993306152073E8	4	8069	18.556454435219713	15.500434517657457	27.11133616573644	416.96044921875	416.9803161621094
735	416.98199462890625	32.3471206928					1	DETECTED	416.9820 m/z @32.35 [151020OFc1_NvH-0949-CRLM-10.raw]	416.98199462890625	32.3471206928	0.0166725661333333	99.2099717424	99.19329917626666	603187.125	3.609241155582436E8	0	8069	5.743486134530663	0.5020571675985195	0.0058900009936875474	416.9803771972656	416.991943359375
736	416.9942626953125	21.8143003512					1	DETECTED	416.9943 m/z @21.81 [151020OFc1_NvH-0949-CRLM-10.raw]	416.9942626953125	21.8143003512	0.0262578530666667	99.9376502224	99.91139236933333	292727.96875	3.6840447477008593E8	0	8069	0.15361333727278392	3.3172167672606867	1.0173427472661571	416.9920349121094	417.004150390625
737	417.012451171875	14.9788404037333					1	DETECTED	417.0125 m/z @14.98 [151020OFc1_NvH-0949-CRLM-10.raw]	417.012451171875	14.9788404037333	0.4768991464	99.9652626232	99.4883634768	185653.796875	3.686143742165978E8	0	8069	0.025989784747766365	3.3806923365991572	3.0168419001115803	417.0044250488281	417.0223083496094
738	417.043701171875	41.6702644749333					1	DETECTED	417.0437 m/z @41.67 [151020OFc1_NvH-0949-CRLM-10.raw]	417.043701171875	41.6702644749333	0.0262578530666667	99.9836292746667	99.95737142160003	459988.53125	3.3851204588258207E8	0	8069	53.204377279721925	1.5412885021563567	2.130490927656484	417.0337219238281	417.0536804199219
739	417.1326599121094	71.0866664256					1	DETECTED	417.1327 m/z @71.09 [151020OFc1_NvH-0949-CRLM-10.raw]	417.1326599121094	71.0866664256	11.2482452021333	94.233017636	82.9847724338667	127929.265625	3.319595946873447E8	0	8069	79.45046785709246	0.6934071014671318	0.38781551425791605	417.12469482421875	417.141845703125
740	417.16766357421875	92.2647161410667					1	DETECTED	417.1677 m/z @92.26 [151020OFc1_NvH-0949-CRLM-10.raw]	417.16766357421875	92.2647161410667	0.649757028	99.8491454074667	99.1993883794667	148192.84375	3.304057599005472E8	0	8069	0.11470867881836	0.5439151716173818	0.09449764727250357	417.15771484375	417.1776123046875
741	417.1787414550781	64.8638428626667					1	DETECTED	417.1787 m/z @64.86 [151020OFc1_NvH-0949-CRLM-10.raw]	417.1787414550781	64.8638428626667	8.8646790968	64.8638428626667	55.9991637658667	89561.796875	2.0047559236683092E8	0	8069	47.87575999951106	0.5	null	417.17767333984375	417.1788635253906
742	417.1889343261719	16.381594812					1	DETECTED	417.1889 m/z @16.38 [151020OFc1_NvH-0949-CRLM-10.raw]	417.1889343261719	16.381594812	0.539675277066667	97.576286848	97.03661157093333	193592.921875	3.4443716970470095E8	0	8069	31.216596621517482	7.014183959817577	0.013547376350746567	417.178955078125	417.1905212402344
743	417.2005615234375	27.9318858144					1	DETECTED	417.2006 m/z @27.93 [151020OFc1_NvH-0949-CRLM-10.raw]	417.2005615234375	27.9318858144	0.813274492533333	97.0584510464	96.24517655386666	1477060.625	3.9191234214114654E8	3	8069	18.49542485043097	1.263505375047398	0.1904084567990663	417.1905822753906	417.2010803222656
744	417.2110900878906	20.1800094722667					1	DETECTED	417.2111 m/z @20.18 [151020OFc1_NvH-0949-CRLM-10.raw]	417.2110900878906	20.1800094722667	2.21492915466667	99.4325000416	97.21757088693333	2313221.5	4.722381286883628E8	0	8069	19.480112828134562	2.250646379212301	0.6863687282974326	417.20111083984375	417.2117614746094
745	417.2217712402344	16.1137019594667					1	DETECTED	417.2218 m/z @16.11 [151020OFc1_NvH-0949-CRLM-10.raw]	417.2217712402344	16.1137019594667	0.185926738933333	97.842533328	97.65660658906667	7413508.0	7.510643177535799E8	2	8069	11.268120027170234	1.0232860705937614	0.3578244716935865	417.2117919921875	417.2286682128906
746	417.2386779785156	38.7273562509333					1	DETECTED	417.2387 m/z @38.73 [151020OFc1_NvH-0949-CRLM-10.raw]	417.2386779785156	38.7273562509333	3.75893476906667	99.0816381824	95.32270341333333	1.0458358E7	7.62779274272308E8	2	8069	0.16099891006719957	0.5118229384473533	0.11705747675660216	417.22869873046875	417.2411804199219
747	417.251220703125	29.6973902722667					1	DETECTED	417.2512 m/z @29.70 [151020OFc1_NvH-0949-CRLM-10.raw]	417.251220703125	29.6973902722667	1.78536115946667	96.8556260128	95.07026485333333	3.2635542E7	1.301255344090176E9	3	8069	0.24419822008480452	2.912628210668191	0.3245510610188231	417.2412414550781	417.2611389160156
748	417.26800537109375	85.3988332344					1	DETECTED	417.2680 m/z @85.40 [151020OFc1_NvH-0949-CRLM-10.raw]	417.26800537109375	85.3988332344	2.937325388	96.3902589789333	93.4529335909333	1389202.625	4.223371563503329E8	0	8069	6.293876929193303	0.503763509377409	0.007218161577458887	417.26123046875	417.2779541015625
749	417.2785949707031	56.2294118205333					1	DETECTED	417.2786 m/z @56.23 [151020OFc1_NvH-0949-CRLM-10.raw]	417.2785949707031	56.2294118205333	6.07583997066667	91.9530442506667	85.87720428000003	603272.3125	3.3661707930579424E8	2	8069	0.05028869859537366	0.8561424551881482	2.663872840408716E-4	417.2780456542969	417.2872009277344
750	417.2902526855469	45.9308316445333					1	DETECTED	417.2903 m/z @45.93 [151020OFc1_NvH-0949-CRLM-10.raw]	417.2902526855469	45.9308316445333	3.1912312232	98.2425246813333	95.05129345813329	423004.1875	3.812486829121544E8	0	8069	0.3798687289831122	1.1119815407854026	1.2239630815708054	417.2890625	417.2997741699219
751	417.4395751953125	59.7343339328					1	DETECTED	417.4396 m/z @59.73 [151020OFc1_NvH-0949-CRLM-10.raw]	417.4395751953125	59.7343339328	5.96714528213333	97.8150483504	91.84790306826667	173110.09375	3.5962618391455E8	0	8069	88.58321379855877	0.8723048187222265	0.762022297220842	417.4297180175781	417.44451904296875
752	417.45452880859375	15.1810545501333					1	DETECTED	417.4545 m/z @15.18 [151020OFc1_NvH-0949-CRLM-10.raw]	417.45452880859375	15.1810545501333	0.831363256533333	99.9100862058667	99.07872294933337	642346.25	3.7337336002709776E8	0	8069	0.1624104233247703	0.5784608992105447	0.8099458831266478	417.4445495605469	417.4645080566406
753	417.47186279296875	23.5755591821333					1	DETECTED	417.4719 m/z @23.58 [151020OFc1_NvH-0949-CRLM-10.raw]	417.47186279296875	23.5755591821333	3.3739518248	97.393463676	94.0195118512	616014.6875	3.727498814962067E8	0	8069	0.01843813620118695	0.5154543235122706	0.006290676215120828	417.464599609375	417.481689453125
754	417.50030517578125	25.5206221464					1	DETECTED	417.5003 m/z @25.52 [151020OFc1_NvH-0949-CRLM-10.raw]	417.50030517578125	25.5206221464	2.026293756	95.8927902402667	93.8664964842667	776350.6875	3.7330045871804744E8	0	8069	26.70209720903497	0.5076373990399123	13.736249616917608	417.4908447265625	417.5101013183594
755	417.5227966308594	16.428775176					1	DETECTED	417.5228 m/z @16.43 [151020OFc1_NvH-0949-CRLM-10.raw]	417.5227966308594	16.428775176	4.95925226746667	94.923003624	89.96375135653334	134764.96875	3.183028511482458E8	0	8069	11.945922843614891	5.977433531528935	11.625211826060522	417.5129089355469	417.5240478515625
756	417.5340576171875	9.52303647093333					1	DETECTED	417.5341 m/z @9.52 [151020OFc1_NvH-0949-CRLM-10.raw]	417.5340576171875	9.52303647093333	4.58304841893333	97.3751600194667	92.79211160053337	470552.4375	4.1295633765711075E8	0	8069	24.02823151892188	1.064397005867064	0.1522441756993684	417.52423095703125	417.5373840332031
757	417.5473937988281	19.402260276					1	DETECTED	417.5474 m/z @19.40 [151020OFc1_NvH-0949-CRLM-10.raw]	417.5473937988281	19.402260276	4.58304841893333	99.8399914210667	95.25694300213337	821382.25	4.3853732969328153E8	3	8069	19.576680881162137	1.0853607940443832	3.31592844405175	417.53741455078125	417.5564880371094
758	417.5664978027344	25.2562128554667					1	DETECTED	417.5665 m/z @25.26 [151020OFc1_NvH-0949-CRLM-10.raw]	417.5664978027344	25.2562128554667	4.4233650216	98.3794334264	93.95606840479999	6530443.5	5.797122375322349E8	3	8069	0.2889144390346736	4.19302740621604	0.8558765387120595	417.5565185546875	417.576416015625
759	417.5808410644531	38.2427974864					1	DETECTED	417.5808 m/z @38.24 [151020OFc1_NvH-0949-CRLM-10.raw]	417.5808410644531	38.2427974864	4.37700735706667	86.2215923053333	81.84458494826663	3988198.75	4.1523379551962733E8	0	8069	0.1720724168216421	0.5931096149565785	3.0490282830918893	417.5765075683594	417.59075927734375
760	417.59405517578125	40.4446988413333					1	DETECTED	417.5941 m/z @40.44 [151020OFc1_NvH-0949-CRLM-10.raw]	417.59405517578125	40.4446988413333	4.60204601386667	96.763864744	92.16181873013333	330172.1875	3.8431743385487103E8	0	8069	0.22246641654775345	1.292410080828095	1.6757522325973264	417.5908508300781	417.60357666015625
761	417.61138916015625	10.0327673936					1	DETECTED	417.6114 m/z @10.03 [151020OFc1_NvH-0949-CRLM-10.raw]	417.61138916015625	10.0327673936	4.83068959413333	99.4791266928	94.64843709866666	129727.265625	3.6296437690311706E8	0	8069	0.22833695273700805	0.5194185139245502	1.217474843475575	417.604248046875	417.62127685546875
762	417.6929016113281	23.661468772					1	DETECTED	417.6929 m/z @23.66 [151020OFc1_NvH-0949-CRLM-10.raw]	417.6929016113281	23.661468772	6.2212323168	67.4720332357333	61.25080091893331	1028439.125	2.839673990886482E8	0	8069	0.3110905931972887	0.5220552497227788	1.0368915089876891	417.6831359863281	417.69342041015625
763	417.70343017578125	20.4096029373333					1	DETECTED	417.7034 m/z @20.41 [151020OFc1_NvH-0949-CRLM-10.raw]	417.70343017578125	20.4096029373333	4.4421019768	99.3954442853333	94.9533423085333	1368310.125	4.609988351308555E8	2	8069	18.506936687275104	0.7236075930439427	6.994434090219516	417.6934509277344	417.7134094238281
764	417.7160949707031	20.5361408917333					1	DETECTED	417.7161 m/z @20.54 [151020OFc1_NvH-0949-CRLM-10.raw]	417.7160949707031	20.5361408917333	5.57674358826667	95.1418944453333	89.56515085706664	364030.875	3.438743822336948E8	0	8069	2.9867113223294197	3.311290068254227	0.0336577629513013	417.71343994140625	417.7185363769531
765	417.7285461425781	23.0731528258667					1	DETECTED	417.7285 m/z @23.07 [151020OFc1_NvH-0949-CRLM-10.raw]	417.7285461425781	23.0731528258667	4.70822215093333	92.9386852530667	88.23046310213337	6042236.0	6.98564311553575E8	2	8069	14.052448101227078	6.314232707512168	2.315167667197041	417.7185974121094	417.7293701171875
766	417.7393798828125	25.3311956026667					1	DETECTED	417.7394 m/z @25.33 [151020OFc1_NvH-0949-CRLM-10.raw]	417.7393798828125	25.3311956026667	4.16316973653333	83.9568457266667	79.79367599013337	1.1800855E7	7.892982509574089E8	2	8069	0.21982662164931455	3.929252959160685	37.036646856398626	417.72943115234375	417.7493591308594
767	417.7579040527344	27.0861082754667					1	DETECTED	417.7579 m/z @27.09 [151020OFc1_NvH-0949-CRLM-10.raw]	417.7579040527344	27.0861082754667	5.3337335712	91.2843479837333	85.9506144125333	8786024.0	6.482861357057647E8	2	8069	2.6301819043535914	1.0708175000909586	1.8346455924448188	417.7493896484375	417.767822265625
768	417.76806640625	40.4811112330667					1	DETECTED	417.7681 m/z @40.48 [151020OFc1_NvH-0949-CRLM-10.raw]	417.76806640625	40.4811112330667	4.87107012933333	40.4811112330667	35.610041103733366	122660.96875	1.2952060780521505E8	0	8069	33.02754954305617	0.5	null	417.76806640625	417.76959228515625
769	417.78009033203125	56.2836322805333					1	DETECTED	417.7801 m/z @56.28 [151020OFc1_NvH-0949-CRLM-10.raw]	417.78009033203125	56.2836322805333	1.16715942826667	60.8650562242667	59.69789679600003	383024.8125	2.556070612925027E8	0	8069	42.79697661907247	0.5551355020615238	0.11982414064939487	417.7704772949219	417.78753662109375
770	417.860595703125	45.9683040477333					1	DETECTED	417.8606 m/z @45.97 [151020OFc1_NvH-0949-CRLM-10.raw]	417.860595703125	45.9683040477333	0.530546335466667	99.3954442853333	98.86489794986663	460062.09375	3.690414762070398E8	0	8069	25.96624215163063	1.236297148229393	1.4513024197000537	417.85064697265625	417.866943359375
771	417.876953125	47.06026816					1	DETECTED	417.8770 m/z @47.06 [151020OFc1_NvH-0949-CRLM-10.raw]	417.876953125	47.06026816	0.7229730944	98.5617354341333	97.8387623397333	4644798.5	5.269706750209512E8	3	8069	0.3590473277610968	0.5075566024739863	0.00584943700891244	417.8669738769531	417.88690185546875
772	417.8898620605469	9.23879984293333					1	DETECTED	417.8899 m/z @9.24 [151020OFc1_NvH-0949-CRLM-10.raw]	417.8898620605469	9.23879984293333	4.52615779706667	53.2356088506667	48.709451053600034	801791.9375	2.160378440914766E8	0	8069	0.14159114001204642	1.0279901930824444	7.104777353803626	417.88702392578125	417.8906555175781
773	417.9006652832031	25.2733548232					1	DETECTED	417.9007 m/z @25.27 [151020OFc1_NvH-0949-CRLM-10.raw]	417.9006652832031	25.2733548232	0.284411324	98.9258726445333	98.6414613205333	4734480.5	5.68769525876123E8	3	8069	0.16899934506866643	0.6945217309197184	3.381962950193459	417.89068603515625	417.91064453125
774	417.9156494140625	38.3017718506667					1	DETECTED	417.9156 m/z @38.30 [151020OFc1_NvH-0949-CRLM-10.raw]	417.9156494140625	38.3017718506667	0.557583107733333	99.2465421624	98.68895905466667	1675187.25	4.2938456422473264E8	0	8069	0.10427598731565979	0.5884442150521053	0.004977194014168227	417.9106750488281	417.92529296875
775	417.9312438964844	18.1289471730667					1	DETECTED	417.9312 m/z @18.13 [151020OFc1_NvH-0949-CRLM-10.raw]	417.9312438964844	18.1289471730667	0.6219639624	98.2057081701333	97.5837442077333	240009.171875	3.365841173041928E8	0	8069	11.341200617648784	4.028309413108314	0.005371504515238016	417.9256591796875	417.9410095214844
776	417.9549560546875	19.8823583493333					1	DETECTED	417.9550 m/z @19.88 [151020OFc1_NvH-0949-CRLM-10.raw]	417.9549560546875	19.8823583493333	0.449872301866667	94.2807669701333	93.83089466826664	245805.234375	3.895215860119509E8	0	8069	37.79077541144615	4.218442986368579	7.659033768070552	417.94525146484375	417.9648742675781
777	417.9796142578125	27.0230052965333					1	DETECTED	417.9796 m/z @27.02 [151020OFc1_NvH-0949-CRLM-10.raw]	417.9796142578125	27.0230052965333	0.312592202666667	99.9928416074667	99.68024940480004	207301.078125	3.6187631798730725E8	0	8069	4.799155650025327	1.8484441746088602	5.070211218241284	417.9696350097656	417.98944091796875
778	418.09368896484375	54.1371879978667					1	DETECTED	418.0937 m/z @54.14 [151020OFc1_NvH-0949-CRLM-10.raw]	418.09368896484375	54.1371879978667	0.0061914208	72.7069806744	72.7007892536	132033.78125	2.851146434436551E8	0	8069	72.86481546588212	0.6716498380061057	0.3431566235901138	418.09234619140625	418.1027526855469
779	418.1704406738281	10.4974225194667					1	DETECTED	418.1704 m/z @10.50 [151020OFc1_NvH-0949-CRLM-10.raw]	418.1704406738281	10.4974225194667	5.91009986106667	94.6935456282667	88.78344576720004	1235212.875	3.628631413177613E8	2	8069	0.14300916318474322	1.3715527373581857	1.6408624310559645	418.1615905761719	418.1800842285156
780	418.1948547363281	41.8942906901333					1	DETECTED	418.1949 m/z @41.89 [151020OFc1_NvH-0949-CRLM-10.raw]	418.1948547363281	41.8942906901333	2.91934036426667	99.4978128410667	96.57847247680003	692335.0625	3.993131730174011E8	0	8069	0.16473687811374305	1.1755064983716423	0.08680665442566671	418.1851806640625	418.20147705078125
781	418.21148681640625	47.0438098189333					1	DETECTED	418.2115 m/z @47.04 [151020OFc1_NvH-0949-CRLM-10.raw]	418.21148681640625	47.0438098189333	4.4327252672	99.0539921333333	94.6212668661333	3131924.5	4.935307040203536E8	0	8069	0.12661885592594757	0.5026487728964227	0.012799398102066161	418.2015075683594	418.21148681640625
782	418.22149658203125	29.1078247301333					1	DETECTED	418.2215 m/z @29.11 [151020OFc1_NvH-0949-CRLM-10.raw]	418.22149658203125	29.1078247301333	4.30248901893333	98.7618959256	94.45940690666667	1.35475936E8	3.3748775631189704E9	2	8069	0.25617495838206494	1.7445716430888576	2.232242170888435	418.2115173339844	418.2314758300781
783	418.237548828125	33.9335892322667					1	DETECTED	418.2375 m/z @33.93 [151020OFc1_NvH-0949-CRLM-10.raw]	418.237548828125	33.9335892322667	0.603305746666667	99.0264841973333	98.42317845066664	9279724.0	9.389295498972013E8	2	8069	0.19609131637316324	0.7818373967301748	0.9751588215961642	418.23150634765625	418.2475280761719
784	418.2482604980469	29.6080539874667					1	DETECTED	418.2483 m/z @29.61 [151020OFc1_NvH-0949-CRLM-10.raw]	418.2482604980469	29.6080539874667	4.3212579176	87.8414048194667	83.52014690186671	590302.625	4.0841754795785624E8	0	8069	11.928787626665947	1.8038422772948224	0.23537369313578813	418.24755859375	418.2494201660156
785	418.2594299316406	27.1307249429333					1	DETECTED	418.2594 m/z @27.13 [151020OFc1_NvH-0949-CRLM-10.raw]	418.2594299316406	27.1307249429333	4.30248901893333	97.0493052994667	92.74681628053337	3872126.0	5.1866166201222163E8	3	8069	0.17097613981250603	3.979451468475668	8.45396061475597	418.2494812011719	418.2691650390625
786	418.27960205078125	31.9969054565333					1	DETECTED	418.2796 m/z @32.00 [151020OFc1_NvH-0949-CRLM-10.raw]	418.27960205078125	31.9969054565333	0.677340213866667	98.7890375802667	98.11169736640002	218354.71875	3.7091010929315156E8	0	8069	59.431726759363656	1.7371946869015318	2.2129033564645564	418.2698974609375	418.287353515625
787	418.31695556640625	89.8146314634833					1	DETECTED	418.3170 m/z @89.81 [151020OFc1_NvH-0949-CRLM-10.raw]	418.31695556640625	89.8146314634833	0.110946432533333	95.1119903698667	95.00104393733336	294188.40625	5.581295385976772E8	0	8069	92.04818301093057	0.5092418527538443	0.015140448332823958	418.31500244140625	418.3251037597656
788	418.4454040527344	26.0643955917333					1	DETECTED	418.4454 m/z @26.06 [151020OFc1_NvH-0949-CRLM-10.raw]	418.4454040527344	26.0643955917333	4.19074449626667	94.8853514186667	90.69460692240003	368463.9375	3.881388281384319E8	0	8069	0.4447591032322116	2.1237938898580864	0.017139024729806607	418.43560791015625	418.4553527832031
789	418.4949645996094	44.9071789250667					1	DETECTED	418.4950 m/z @44.91 [151020OFc1_NvH-0949-CRLM-10.raw]	418.4949645996094	44.9071789250667	1.70499549093333	94.445304508	92.74030901706668	300539.34375	4.0156074761144966E8	0	8069	73.74898093628076	1.2550303363040365	1.751209780254319	418.4849853515625	418.50494384765625
790	418.50604248046875	56.5340213642667					1	DETECTED	418.5060 m/z @56.53 [151020OFc1_NvH-0949-CRLM-10.raw]	418.50604248046875	56.5340213642667	5.3227902632	94.3185145458667	88.9957242826667	147588.359375	3.1503254692828774E8	0	8069	84.83046391424945	0.9089852338280533	0.8178216753879108	418.5050354003906	418.5151672363281
791	418.52081298828125	40.1559858541333					1	DETECTED	418.5208 m/z @40.16 [151020OFc1_NvH-0949-CRLM-10.raw]	418.52081298828125	40.1559858541333	5.50964824666667	95.0651621205333	89.55551387386663	99705.6875	3.395684387479086E8	0	8069	82.0486552072247	1.293093955355348	1.5857250074375673	418.51611328125	418.52294921875
792	418.532958984375	12.9370929453333					1	DETECTED	418.5330 m/z @12.94 [151020OFc1_NvH-0949-CRLM-10.raw]	418.532958984375	12.9370929453333	5.026135268	94.233017636	89.206882368	332847.875	3.704118314257188E8	0	8069	6.64356067776723	1.3597103269060586	0.6574166025057303	418.523193359375	418.53582763671875
793	418.54583740234375	47.026325048					1	DETECTED	418.5458 m/z @47.03 [151020OFc1_NvH-0949-CRLM-10.raw]	418.54583740234375	47.026325048	4.3118436504	87.0064089218667	82.6945652714667	1676518.75	4.0602990737003624E8	0	8069	0.2708873612907965	0.5043620727626438	0.005309610733657336	418.5358581542969	418.5467834472656
794	418.5567932128906	30.0007889810667					1	DETECTED	418.5568 m/z @30.00 [151020OFc1_NvH-0949-CRLM-10.raw]	418.5567932128906	30.0007889810667	3.6401346176	99.7204574701333	96.0803228525333	1800511.25	5.0479030604949206E8	3	8069	18.68210756222339	0.5919561518321248	0.4659797380638373	418.54681396484375	418.5667724609375
795	418.5675048828125	55.4088864965333					1	DETECTED	418.5675 m/z @55.41 [151020OFc1_NvH-0949-CRLM-10.raw]	418.5675048828125	55.4088864965333	4.21846488266667	58.0086784466667	53.79021356400003	1200822.875	2.6162318340223998E8	0	8069	0.42599784482396075	0.503671748540549	0.7321430696326523	418.5668029785156	418.5689697265625
796	418.5790710449219	43.0054357597333					1	DETECTED	418.5791 m/z @43.01 [151020OFc1_NvH-0949-CRLM-10.raw]	418.5790710449219	43.0054357597333	4.37700735706667	97.1349837005333	92.75797634346662	2150324.0	4.273323953681509E8	3	8069	21.556201300484375	0.5090339241454988	0.1842339619453572	418.569091796875	418.58416748046875
797	418.5942077636719	34.0789232984					1	DETECTED	418.5942 m/z @34.08 [151020OFc1_NvH-0949-CRLM-10.raw]	418.5942077636719	34.0789232984	4.45133523706667	96.4719618213333	92.02062658426662	2318374.75	4.732197497938974E8	0	8069	0.6427721310051098	0.5447712802542414	0.03549929485461647	418.584228515625	418.603515625
798	418.6145935058594	58.8063009253333					1	DETECTED	418.6146 m/z @58.81 [151020OFc1_NvH-0949-CRLM-10.raw]	418.6145935058594	58.8063009253333	4.64092935733333	87.4329661330667	82.79203677573337	106703.0390625	3.4026990596133786E8	0	8069	82.4695971355423	0.7659233367699517	0.5864069677939132	418.6046447753906	418.6197204589844
799	418.6469421386719	25.9809938229333					1	DETECTED	418.6469 m/z @25.98 [151020OFc1_NvH-0949-CRLM-10.raw]	418.6469421386719	25.9809938229333	9.25793302613333	95.0069297869333	85.74899676079997	488176.6875	3.8647137167878294E8	0	8069	3.8944979026850532	8.700899547518784	1.469201968771711	418.63763427734375	418.6545715332031
800	418.6722106933594	10.5199331336					1	DETECTED	418.6722 m/z @10.52 [151020OFc1_NvH-0949-CRLM-10.raw]	418.6722106933594	10.5199331336	2.58438155306667	73.3882314042667	70.80384985120004	468202.40625	3.017297469440289E8	0	8069	0.1205356255518506	1.180458353031979	0.9731354664155862	418.6633605957031	418.6773376464844
801	418.68817138671875	20.6983370093333					1	DETECTED	418.6882 m/z @20.70 [151020OFc1_NvH-0949-CRLM-10.raw]	418.68817138671875	20.6983370093333	0.110946432533333	98.8255203176	98.71457388506666	1410150.875	3.573665838231083E8	2	8069	0.20014635962996508	0.7920280061834148	2.0259180437381987	418.6793518066406	418.6981506347656
802	418.7095642089844	24.1349423821333					1	DETECTED	418.7096 m/z @24.13 [151020OFc1_NvH-0949-CRLM-10.raw]	418.7095642089844	24.1349423821333	4.793304272	95.0462580381333	90.2529537661333	1246774.875	4.338251534945544E8	2	8069	10.594804463261855	0.7692928585548189	2.090950310214212	418.6996154785156	418.7112731933594
803	418.7212829589844	29.1193017546667					1	DETECTED	418.7213 m/z @29.12 [151020OFc1_NvH-0949-CRLM-10.raw]	418.7212829589844	29.1193017546667	0.3031108624	97.7421805773333	97.4390697149333	5.7608696E7	1.705680550891587E9	2	8069	0.25728644445034377	0.6715890867360679	2.634798609025822	418.7113037109375	418.73126220703125
804	418.7373962402344	26.7041338906667					1	DETECTED	418.7374 m/z @26.70 [151020OFc1_NvH-0949-CRLM-10.raw]	418.7373962402344	26.7041338906667	6.07583997066667	93.2858079232	87.20996795253333	845149.0	4.577040706291509E8	2	8069	11.11092038810397	0.827011383349566	4.613555383474555	418.7313232421875	418.7376708984375
805	418.7476806640625	30.7381678405333					1	DETECTED	418.7477 m/z @30.74 [151020OFc1_NvH-0949-CRLM-10.raw]	418.7476806640625	30.7381678405333	2.1519280912	93.8207532962667	91.6688252050667	7707132.5	6.088898270968032E8	2	8069	3.199227795259315	0.7508076966767578	0.6766605768081764	418.7377014160156	418.748779296875
806	418.75885009765625	18.0141114762667					1	DETECTED	418.7589 m/z @18.01 [151020OFc1_NvH-0949-CRLM-10.raw]	418.75885009765625	18.0141114762667	5.36310637306667	94.4937894192	89.13068304613333	9594877.0	5.955845215603266E8	2	8069	0.18909241783044095	1.172636746196612	1.3412787248413283	418.7489929199219	418.7679748535156
807	418.7708740234375	31.2552430346667					1	DETECTED	418.7709 m/z @31.26 [151020OFc1_NvH-0949-CRLM-10.raw]	418.7708740234375	31.2552430346667	4.9182300488	95.4401470338667	90.5219169850667	434708.84375	3.9221805377529323E8	0	8069	0.13371865947281592	2.460998983359965	0.043737422540922256	418.7693786621094	418.7807312011719
808	418.7818298339844	5.30315099546667					1	DETECTED	418.7818 m/z @5.30 [151020OFc1_NvH-0949-CRLM-10.raw]	418.7818298339844	5.30315099546667	1.64261898346667	72.6526068109333	71.00998782746663	122548.8046875	2.3586833479756227E8	2	8069	0.22343826038159165	2.4674330182110844	4.731407759597941	418.7810363769531	418.7913513183594
809	418.84625244140625	26.0643955917333					1	DETECTED	418.8463 m/z @26.06 [151020OFc1_NvH-0949-CRLM-10.raw]	418.84625244140625	26.0643955917333	0.813274492533333	97.9613513128	97.14807682026667	231520.96875	3.48429543569758E8	0	8069	12.66271159450225	2.685509278637145	5.725684886671537	418.8365783691406	418.856201171875
810	418.8702697753906	19.798548668					1	DETECTED	418.8703 m/z @19.80 [151020OFc1_NvH-0949-CRLM-10.raw]	418.8702697753906	19.798548668	0.503584281066667	98.8620401994667	98.35845591840004	939346.375	3.863898904630448E8	0	8069	0.05099133001452927	0.6367509133490653	0.6693998553081891	418.86029052734375	418.87744140625
811	418.887451171875	48.5342036048					1	DETECTED	418.8875 m/z @48.53 [151020OFc1_NvH-0949-CRLM-10.raw]	418.887451171875	48.5342036048	0.321955115733333	97.5215309189333	97.19957580319996	998504.1875	4.391067840731826E8	3	8069	0.6683414049887801	0.5013952307426406	0.003123975271741281	418.8774719238281	418.8974304199219
812	418.90777587890625	26.3267419258667					1	DETECTED	418.9078 m/z @26.33 [151020OFc1_NvH-0949-CRLM-10.raw]	418.90777587890625	26.3267419258667	0.101527839466667	99.9836292746667	99.88210143520003	1.3801666E7	8.335070992092801E8	3	8069	0.30150033860157066	27.26810015229529	10.00264147398697	418.8977966308594	418.9176330566406
813	418.91796875	24.112421756					1	DETECTED	418.9180 m/z @24.11 [151020OFc1_NvH-0949-CRLM-10.raw]	418.91796875	24.112421756	0.6956592904	48.8690346621333	48.1733753717333	236801.296875	1.7327587806710222E8	0	8069	13.44691572574407	1.0286087891633522	1.0572175783267044	418.9178161621094	418.9190673828125
814	418.9291076660156	34.0205529314667					1	DETECTED	418.9291 m/z @34.02 [151020OFc1_NvH-0949-CRLM-10.raw]	418.9291076660156	34.0205529314667	0.185926738933333	99.2283754978667	99.04244875893336	1619890.25	4.248306705829066E8	3	8069	2.864133109351812	0.5278472509002843	0.4729419195907177	418.9192199707031	418.93902587890625
815	418.94049072265625	28.2558116658667					1	DETECTED	418.9405 m/z @28.26 [151020OFc1_NvH-0949-CRLM-10.raw]	418.94049072265625	28.2558116658667	0.402281228266667	97.9704236234667	97.56814239520003	306162.375	3.4791426913828194E8	0	8069	14.828125561867243	2.8789331775299742	4.783485346774478	418.93927001953125	418.95001220703125
816	418.9623107910156	22.0191423112					1	DETECTED	418.9623 m/z @22.02 [151020OFc1_NvH-0949-CRLM-10.raw]	418.9623107910156	22.0191423112	0.566535576533333	99.8217165781333	99.25518100159998	1874403.125	3.842584824286668E8	0	8069	0.16686988531147762	1.0629258070733705	64.43142324901622	418.95245361328125	418.9718933105469
817	418.9726867675781	46.9868172946667					1	DETECTED	418.9727 m/z @46.99 [151020OFc1_NvH-0949-CRLM-10.raw]	418.9726867675781	46.9868172946667	0.0640241192	99.6557329461333	99.5917088269333	309606.3125	3.5580718939424294E8	0	8069	23.396070498757133	1.2527003138218153	1.5050880220985425	418.97235107421875	418.9824523925781
818	419.0557861328125	46.3950577813333					1	DETECTED	419.0558 m/z @46.40 [151020OFc1_NvH-0949-CRLM-10.raw]	419.0557861328125	46.3950577813333	0.0544846210666667	99.9744874536	99.92000283253334	185836.0625	3.66475772576265E8	0	8069	80.98057303668223	1.0244384432376765	1.515941774557425	419.04595947265625	419.0657653808594
819	419.119140625	91.0703671304					1	DETECTED	419.1191 m/z @91.07 [151020OFc1_NvH-0949-CRLM-10.raw]	419.119140625	91.0703671304	43.2208798314667	92.7621330829333	49.5412532514666	150754.234375	1.531643799736649E8	0	8069	0.06137112325851035	0.5176779945620339	10.946169004338572	419.11859130859375	419.1219482421875
820	419.1334533691406	16.4960082770667					1	DETECTED	419.1335 m/z @16.50 [151020OFc1_NvH-0949-CRLM-10.raw]	419.1334533691406	16.4960082770667	15.7309293496	94.6935456282667	78.9626162786667	2145974.0	3.952859779840249E8	3	8069	0.21199515033025307	2.3564799110779715	1.8557756402672265	419.125732421875	419.14166259765625
821	419.1687927246094	10.5199331336					1	DETECTED	419.1688 m/z @10.52 [151020OFc1_NvH-0949-CRLM-10.raw]	419.1687927246094	10.5199331336	6.7516007064	52.0485273250667	45.2969266186667	113330.59375	1.415240895790081E8	0	8069	0.08692511392666269	6.0102084269040805	2.1254465034823564	419.1669616699219	419.1689453125
822	419.17901611328125	21.8791584528					1	DETECTED	419.1790 m/z @21.88 [151020OFc1_NvH-0949-CRLM-10.raw]	419.17901611328125	21.8791584528	5.65654901653333	90.1110344373333	84.45448542079997	255303.53125	3.599477229895603E8	0	8069	8.604879350678404	4.532018779771499	0.002009218209103981	419.16925048828125	419.18011474609375
823	419.19012451171875	20.655133472					1	DETECTED	419.1901 m/z @20.66 [151020OFc1_NvH-0949-CRLM-10.raw]	419.19012451171875	20.655133472	5.03534138453333	96.0279338709333	90.99259248639997	587908.875	3.883664821298372E8	0	8069	2.0173034379449852	0.5806848891232526	1.3266093565417314	419.18017578125	419.1944274902344
824	419.2044677734375	15.8022117997333					1	DETECTED	419.2045 m/z @15.80 [151020OFc1_NvH-0949-CRLM-10.raw]	419.2044677734375	15.8022117997333	4.126420184	97.4208820984	93.2944619144	1216868.125	4.7696655947965354E8	3	8069	0.2944299480570951	0.6062411081575405	0.6424767076319119	419.1944885253906	419.21197509765625
825	419.22198486328125	29.1078247301333					1	DETECTED	419.2220 m/z @29.11 [151020OFc1_NvH-0949-CRLM-10.raw]	419.22198486328125	29.1078247301333	3.12772189546667	99.9928416074667	96.86511971200004	1.750416E7	1.2107547766460066E9	2	8069	4.997808949422772	0.7169986809720093	0.03109930513850789	419.2120056152344	419.2319641113281
826	419.24163818359375	26.2992652912					1	DETECTED	419.2416 m/z @26.30 [151020OFc1_NvH-0949-CRLM-10.raw]	419.24163818359375	26.2992652912	3.87788567146667	99.8125395669333	95.93465389546662	1.0843512E7	8.723125104621185E8	2	8069	0.3003058524823423	14.729765461539568	28.928216615425782	419.23199462890625	419.2515869140625
827	419.2602233886719	18.0003340413333					1	DETECTED	419.2602 m/z @18.00 [151020OFc1_NvH-0949-CRLM-10.raw]	419.2602233886719	18.0003340413333	4.05273331413333	96.6265896034667	92.57385628933336	3776041.25	4.961832015571546E8	2	8069	0.18231426072875223	0.5677797075062775	0.10723082039841839	419.25164794921875	419.2701416015625
828	419.2732238769531	31.667913564					1	DETECTED	419.2732 m/z @31.67 [151020OFc1_NvH-0949-CRLM-10.raw]	419.2732238769531	31.667913564	4.60204601386667	97.6325358776	93.03048986373334	223547.234375	3.871924074745877E8	0	8069	2.6945592933838007	1.6074443343416511	2.233231088517341	419.2703552246094	419.283203125
829	419.2833251953125	5.3227902632					1	DETECTED	419.2833 m/z @5.32 [151020OFc1_NvH-0949-CRLM-10.raw]	419.2833251953125	5.3227902632	5.16385050533333	91.2670355072	86.10318500186668	63873.3046875	6.870639372080673E7	0	8069	0.14856922273211115	1.2593915148573482	3.7298125797762802	419.2832336425781	419.2848815917969
830	419.31561279296875	91.7942065088					1	DETECTED	419.3156 m/z @91.79 [151020OFc1_NvH-0949-CRLM-10.raw]	419.31561279296875	91.7942065088	0.0061914208	99.9928416074667	99.98665018666671	1476191.5	4.655626154597094E8	0	8069	0.927758446775627	0.5318000932606349	0.5526584753219583	419.3075866699219	419.31768798828125
831	419.38671875	22.6913095317333					1	DETECTED	419.3867 m/z @22.69 [151020OFc1_NvH-0949-CRLM-10.raw]	419.38671875	22.6913095317333	7.16842306293333	92.9063562853333	85.73793322239997	447991.46875	3.557434563323275E8	0	8069	0.1375116518324333	2.7616620592673873	0.6513348640830473	419.37872314453125	419.39642333984375
832	419.4582214355469	38.2774871474667					1	DETECTED	419.4582 m/z @38.28 [151020OFc1_NvH-0949-CRLM-10.raw]	419.4582214355469	38.2774871474667	3.99733454506667	99.1916048298667	95.19427028480004	1.3338154E7	6.437359100800197E8	4	8069	0.1983001486671938	1.7667428676095707	0.00988227126718216	419.4482421875	419.4680480957031
833	419.4710388183594	35.2552821464					1	DETECTED	419.4710 m/z @35.26 [151020OFc1_NvH-0949-CRLM-10.raw]	419.4710388183594	35.2552821464	4.6601080936	99.4232318613333	94.7631237677333	398873.96875	3.8441815565163857E8	0	8069	29.96897096007463	1.6849872015541574	3.258662877747483	419.4682312011719	419.48095703125
834	419.5050964355469	74.5749342061333					1	DETECTED	419.5051 m/z @74.57 [151020OFc1_NvH-0949-CRLM-10.raw]	419.5050964355469	74.5749342061333	4.07122113493333	74.5749342061333	70.50371307119998	138555.109375	3.26291090086481E8	0	8069	61.177747293952116	0.5	null	419.50177001953125	419.51495361328125
835	419.54022216796875	30.2704714056					1	DETECTED	419.5402 m/z @30.27 [151020OFc1_NvH-0949-CRLM-10.raw]	419.54022216796875	30.2704714056	4.1540302496	65.9679133384	61.8138830888	1266942.25	3.146826254956803E8	0	8069	3.746874800936311	0.5980175588855038	11.543285388158965	419.5302429199219	419.540771484375
836	419.55078125	19.9582780997333					1	DETECTED	419.5508 m/z @19.96 [151020OFc1_NvH-0949-CRLM-10.raw]	419.55078125	19.9582780997333	4.81194369333333	69.1024164437333	64.29047275039997	1396604.375	3.17248046466337E8	3	8069	3.2431267785073565	0.5656239897294458	4.5823500277615405	419.5408020019531	419.5527648925781
837	419.5627746582031	35.7599057368					1	DETECTED	419.5628 m/z @35.76 [151020OFc1_NvH-0949-CRLM-10.raw]	419.5627746582031	35.7599057368	4.08047085173333	99.1366162058667	95.05614535413338	7121549.5	5.600280912197118E8	3	8069	0.25776204484785836	0.9414426414714632	0.01497805834397273	419.5528869628906	419.57275390625
838	419.57623291015625	26.3267419258667					1	DETECTED	419.5762 m/z @26.33 [151020OFc1_NvH-0949-CRLM-10.raw]	419.57623291015625	26.3267419258667	4.09876459493333	71.7934206637333	67.69465606879997	4417013.0	4.594170141109448E8	3	8069	0.30304762801061713	0.5694588163779023	53.032564869987695	419.5727844238281	419.58612060546875
839	419.58697509765625	36.8645931469333					1	DETECTED	419.5870 m/z @36.86 [151020OFc1_NvH-0949-CRLM-10.raw]	419.58697509765625	36.8645931469333	4.5449718704	98.5525834069333	94.00761153653329	1741595.5	3.638128666801969E8	3	8069	2.0028493028911356	0.638890660693723	0.09734091895848224	419.58624267578125	419.5969543457031
840	419.6087646484375	72.0485737021333					1	DETECTED	419.6088 m/z @72.05 [151020OFc1_NvH-0949-CRLM-10.raw]	419.6087646484375	72.0485737021333	4.59243153386667	91.9818627112	87.38943117733332	93892.90625	3.2421146056784916E8	0	8069	87.14013905146449	0.6483169279185663	0.29579450884566844	419.60723876953125	419.6112060546875
841	419.6993408203125	30.3674618941333					1	DETECTED	419.6993 m/z @30.37 [151020OFc1_NvH-0949-CRLM-10.raw]	419.6993408203125	30.3674618941333	1.8299361776	95.4032723242667	93.57333614666669	304843.53125	3.9835324418620825E8	0	8069	14.82976338723683	2.2053202994180543	3.41443972158091	419.689453125	419.6993713378906
842	419.7093811035156	38.2921681213333					1	DETECTED	419.7094 m/z @38.29 [151020OFc1_NvH-0949-CRLM-10.raw]	419.7093811035156	38.2921681213333	3.20951373973333	99.7113492989333	96.50183555919998	1.1627836E7	9.56844463712913E8	4	8069	0.16669747071140506	0.5095696923280943	0.41011625839189314	419.69940185546875	419.7193603515625
843	419.72857666015625	24.3355843138667					1	DETECTED	419.7286 m/z @24.34 [151020OFc1_NvH-0949-CRLM-10.raw]	419.72857666015625	24.3355843138667	5.89094236426667	99.8217165781333	93.93077421386664	6758613.0	6.73639094496247E8	2	8069	3.0087658793782346	0.5267897169123595	0.8454687505166214	419.7193908691406	419.7385559082031
844	419.74456787109375	49.0422639152					1	DETECTED	419.7446 m/z @49.04 [151020OFc1_NvH-0949-CRLM-10.raw]	419.74456787109375	49.0422639152	4.08960405706667	98.333588372	94.24398431493333	2586780.75	4.248930556274558E8	2	8069	0.2301256848409423	0.5040827737803318	0.02039904530157049	419.7386779785156	419.7452087402344
845	419.7553405761719	24.4967489301333					1	DETECTED	419.7553 m/z @24.50 [151020OFc1_NvH-0949-CRLM-10.raw]	419.7553405761719	24.4967489301333	4.62088396053333	94.3276916325333	89.70680767199997	8.044428E7	1.6777999202747893E9	2	8069	0.18149355567558345	6.020205201495515	12.175171480001143	419.74554443359375	419.76531982421875
846	419.77935791015625	37.8257003402667					1	DETECTED	419.7794 m/z @37.83 [151020OFc1_NvH-0949-CRLM-10.raw]	419.77935791015625	37.8257003402667	5.0541646	90.0717182586667	85.01755365866671	5614284.5	4.54624535082028E8	2	8069	0.14651714992221798	0.5209909933384644	0.008453160354134527	419.7693786621094	419.7893371582031
847	419.7910461425781	40.0277289309333					1	DETECTED	419.7910 m/z @40.03 [151020OFc1_NvH-0949-CRLM-10.raw]	419.7910461425781	40.0277289309333	8.58580311973333	69.788756524	61.202953404266665	1551792.75	3.1758560267489904E8	2	8069	23.690499968991677	0.5087291054313956	0.007487281218366353	419.7894287109375	419.800537109375
848	419.8562316894531	18.1289471730667					1	DETECTED	419.8562 m/z @18.13 [151020OFc1_NvH-0949-CRLM-10.raw]	419.8562316894531	18.1289471730667	0.5846474512	96.0460609933333	95.4614135421333	302469.09375	3.6276411772229284E8	3	8069	1.890573029940338	4.106349907450534	0.05367711792482735	419.8463134765625	419.859130859375
849	419.86920166015625	26.484871852					1	DETECTED	419.8692 m/z @26.48 [151020OFc1_NvH-0949-CRLM-10.raw]	419.86920166015625	26.484871852	0.7139125584	63.6260075536	62.9120949952	495938.6875	2.643445968686378E8	0	8069	21.91996100085897	1.6688954512459744	0.0021149590666310154	419.85943603515625	419.8695068359375
850	419.8795166015625	41.6873889493333					1	DETECTED	419.8795 m/z @41.69 [151020OFc1_NvH-0949-CRLM-10.raw]	419.8795166015625	41.6873889493333	0.4768991464	99.7480240016	99.2711248552	3811984.75	4.3598341095403486E8	3	8069	0.07487067251008739	0.5058634833998144	0.008953033216606017	419.86956787109375	419.887939453125
851	419.8979797363281	24.1625899650667					1	DETECTED	419.8980 m/z @24.16 [151020OFc1_NvH-0949-CRLM-10.raw]	419.8979797363281	24.1625899650667	0.5126318976	96.6357350117333	96.1231031141333	5374087.5	6.761497677867506E8	3	8069	11.665086692450405	4.35439238788648	2.4922474131275383	419.8880615234375	419.9079284667969
852	419.9107360839844	26.2992652912					1	DETECTED	419.9107 m/z @26.30 [151020OFc1_NvH-0949-CRLM-10.raw]	419.9107360839844	26.2992652912	0.503584281066667	99.7480240016	99.24443972053334	1110797.875	3.996557175574071E8	0	8069	0.16664448172606683	0.5153646682744452	41.43090998754022	419.9079895019531	419.9116516113281
853	419.9217224121094	36.8645931469333					1	DETECTED	419.9217 m/z @36.86 [151020OFc1_NvH-0949-CRLM-10.raw]	419.9217224121094	36.8645931469333	0.0262578530666667	97.0401846704	97.01392681733333	1310385.5	4.4585987019410133E8	3	8069	10.60679177454547	0.5369011082166746	2.8851039339855626	419.9117431640625	419.93170166015625
854	419.93597412109375	27.2738103885333					1	DETECTED	419.9360 m/z @27.27 [151020OFc1_NvH-0949-CRLM-10.raw]	419.93597412109375	27.2738103885333	0.440328412	99.4232318613333	98.9829034493333	606945.8125	4.082204146242988E8	0	8069	0.36021271891769047	2.210418032733932	0.3061252843746776	419.9317626953125	419.94549560546875
855	419.9555358886719	45.9683040477333					1	DETECTED	419.9555 m/z @45.97 [151020OFc1_NvH-0949-CRLM-10.raw]	419.9555358886719	45.9683040477333	0.0450767648	99.9192509696	99.8741742048	1.1320229E7	6.632500193652333E8	2	8069	0.1661446434243956	0.8634325387470155	0.45122114256588347	419.945556640625	419.9654541015625
856	419.9676513671875	33.0751786656					1	DETECTED	419.9677 m/z @33.08 [151020OFc1_NvH-0949-CRLM-10.raw]	419.9676513671875	33.0751786656	0.4768991464	99.8916970504	99.414797904	824038.6875	3.7963802510119087E8	0	8069	0.10740763588196955	0.5027365014903141	0.8288943009707428	419.9660949707031	419.9776306152344
857	419.980224609375	38.6416991634667					1	DETECTED	419.9802 m/z @38.64 [151020OFc1_NvH-0949-CRLM-10.raw]	419.980224609375	38.6416991634667	0.612776194133333	98.8711587816	98.25838258746667	610909.375	3.6598828388625854E8	0	8069	0.15913500238875855	1.7641173863325794	0.2165913746158073	419.9776916503906	419.9902038574219
858	420.0155029296875	15.9143916136					1	DETECTED	420.0155 m/z @15.91 [151020OFc1_NvH-0949-CRLM-10.raw]	420.0155029296875	15.9143916136	0.157833470933333	99.2646084741333	99.10677500319997	174200.96875	3.7050382022613555E8	0	8069	16.480002735883367	3.1449373050206946	0.023409840030962015	420.0106506347656	420.02490234375
859	420.11444091796875	63.5618703357333					1	DETECTED	420.1144 m/z @63.56 [151020OFc1_NvH-0949-CRLM-10.raw]	420.11444091796875	63.5618703357333	4.98775832	99.0907189245333	94.10296060453331	645630.75	4.1535399652583104E8	0	8069	1.2535946078488962	0.8032811541321938	22.662354801316532	420.1065368652344	420.12359619140625
860	420.133056640625	16.5187970226667					1	DETECTED	420.1331 m/z @16.52 [151020OFc1_NvH-0949-CRLM-10.raw]	420.133056640625	16.5187970226667	16.381594812	96.4809993773333	80.0994045653333	366822.5625	3.41997126551528E8	0	8069	3.3791264615958774	12.074013160426157	24.508076109103612	420.1256408691406	420.14239501953125
861	420.1830749511719	25.6494309912					1	DETECTED	420.1831 m/z @25.65 [151020OFc1_NvH-0949-CRLM-10.raw]	420.1830749511719	25.6494309912	5.55780228986667	95.3099722248	89.75216993493333	450268.96875	3.870959808317E8	0	8069	0.15040869338720242	3.524733386391375	5.9673291193828755	420.173095703125	420.1930236816406
862	420.2062072753906	46.0007308026667					1	DETECTED	420.2062 m/z @46.00 [151020OFc1_NvH-0949-CRLM-10.raw]	420.2062072753906	46.0007308026667	2.3140034696	97.245436252	94.93143278240001	5423607.0	7.616136779335803E8	2	8069	20.454085427426456	0.6942987911923095	4.039398926287482	420.19622802734375	420.2161865234375
863	420.2171630859375	23.4733605778667					1	DETECTED	420.2172 m/z @23.47 [151020OFc1_NvH-0949-CRLM-10.raw]	420.2171630859375	23.4733605778667	4.7556069656	94.4747959477333	89.7191889821333	1506526.375	4.854811455193141E8	3	8069	35.23307640545024	0.5090780738297785	27.050587824062543	420.2162170410156	420.21917724609375
864	420.22918701171875	20.1138700168					1	DETECTED	420.2292 m/z @20.11 [151020OFc1_NvH-0949-CRLM-10.raw]	420.22918701171875	20.1138700168	2.3140034696	99.7204574701333	97.4064540005333	1.8661578E7	1.2128533886784987E9	2	8069	0.2518528199445882	5.442861768735193	67.49657006163578	420.2192077636719	420.2391662597656
865	420.2462463378906	48.9889271469333					1	DETECTED	420.2462 m/z @48.99 [151020OFc1_NvH-0949-CRLM-10.raw]	420.2462463378906	48.9889271469333	2.04422497013333	94.9418529754667	92.89762800533337	1413491.625	4.65894529811174E8	3	8069	26.019063125052142	1.040219123665072	0.9691277052484389	420.23919677734375	420.24664306640625
866	420.25665283203125	24.4967489301333					1	DETECTED	420.2567 m/z @24.50 [151020OFc1_NvH-0949-CRLM-10.raw]	420.25665283203125	24.4967489301333	4.59243153386667	97.7967550205333	93.20432348666662	3.8429592E7	1.062938722659876E9	3	8069	0.19339581277997553	6.226432910548874	11.653072205395675	420.2466735839844	420.2664794921875
867	420.2702331542969	26.9552475866667					1	DETECTED	420.2702 m/z @26.96 [151020OFc1_NvH-0949-CRLM-10.raw]	420.2702331542969	26.9552475866667	5.15408623546667	47.7646432594667	42.61055702400003	573358.125	1.6636067727680668E8	0	8069	0.06329068126289172	0.5060260962286571	3.0073546565091323	420.2668762207031	420.2709045410156
868	420.2809143066406	37.8257003402667					1	DETECTED	420.2809 m/z @37.83 [151020OFc1_NvH-0949-CRLM-10.raw]	420.2809143066406	37.8257003402667	5.4306679712	92.3621893578667	86.9315213866667	2691305.75	4.3028651845972335E8	0	8069	0.15183752743519108	0.5262247565229234	0.008718280128198159	420.27093505859375	420.28961181640625
869	420.29327392578125	40.0378042733333					1	DETECTED	420.2933 m/z @40.04 [151020OFc1_NvH-0949-CRLM-10.raw]	420.29327392578125	40.0378042733333	23.2175013277333	92.4522052656	69.2347039378667	722293.8125	2.993274087842751E8	0	8069	0.1471274653845498	2.033221464689316	3.104716476432877	420.2918395996094	420.3028564453125
870	420.30755615234375	19.3095149173333					1	DETECTED	420.3076 m/z @19.31 [151020OFc1_NvH-0949-CRLM-10.raw]	420.30755615234375	19.3095149173333	5.60630136373333	19.3095149173333	13.70321355359997	34665.6015625	1.6075822906402249E7	0	8069	13.619988894631401	0.5	null	420.3067626953125	420.3077087402344
871	420.3189697265625	91.7942065088					1	DETECTED	420.3190 m/z @91.79 [151020OFc1_NvH-0949-CRLM-10.raw]	420.3189697265625	91.7942065088	0.0061914208	99.9928416074667	99.98665018666671	419137.46875	3.4380650875894237E8	0	8069	3.1026259689045474	0.5367895691614737	3.4193645036651676	420.311767578125	420.32293701171875
872	420.4323425292969	25.6397935349333					1	DETECTED	420.4323 m/z @25.64 [151020OFc1_NvH-0949-CRLM-10.raw]	420.4323425292969	25.6397935349333	1.87459366613333	98.8162948858667	96.94170121973336	232190.59375	3.6766802498069394E8	0	8069	0.018322425953044785	2.575371905007819	8.819859162846367	420.423095703125	420.4420166015625
873	420.4565124511719	45.9431625445333					1	DETECTED	420.4565 m/z @45.94 [151020OFc1_NvH-0949-CRLM-10.raw]	420.4565124511719	45.9431625445333	5.3337335712	98.9351226709333	93.6013890997333	1868148.125	4.1007215978383255E8	0	8069	7.843015238935479	0.7472892179159228	0.010187271355058628	420.44677734375	420.4664611816406
874	420.4681396484375	17.7764118477333					1	DETECTED	420.4681 m/z @17.78 [151020OFc1_NvH-0949-CRLM-10.raw]	420.4681396484375	17.7764118477333	6.08668763866667	94.2021599197333	88.11547228106663	128364.453125	3.5196407214360636E8	0	8069	6.842694882342482	3.768928620776343	14.771582231118089	420.4665222167969	420.4735107421875
875	420.4836730957031	31.7291569522667					1	DETECTED	420.4837 m/z @31.73 [151020OFc1_NvH-0949-CRLM-10.raw]	420.4836730957031	31.7291569522667	1.8299361776	91.1545182869333	89.32458210933329	823220.125	3.559566173484263E8	0	8069	0.10170420779095224	0.5065810338213258	1.5886958778131959	420.4737548828125	420.49365234375
876	420.494873046875	13.9085396178667					1	DETECTED	420.4949 m/z @13.91 [151020OFc1_NvH-0949-CRLM-10.raw]	420.494873046875	13.9085396178667	4.52615779706667	98.1873210941333	93.66116329706662	166272.734375	3.437118881869692E8	0	8069	1.1579385130724766	4.99133189663135	0.28712542705191674	420.4936828613281	420.5047912597656
877	420.5191955566406	16.7785774378667					1	DETECTED	420.5192 m/z @16.78 [151020OFc1_NvH-0949-CRLM-10.raw]	420.5191955566406	16.7785774378667	5.13356129813333	94.2807669701333	89.14720567199997	351015.0625	3.2815060641742325E8	0	8069	0.16024580188864945	0.7278536734984887	8.468745261229838	420.5093688964844	420.52520751953125
878	420.53521728515625	25.4940851328					1	DETECTED	420.5352 m/z @25.49 [151020OFc1_NvH-0949-CRLM-10.raw]	420.53521728515625	25.4940851328	4.33980943786667	94.7223434672	90.38253402933333	2693498.75	4.2517245515363175E8	0	8069	0.2580719568456118	1.2693785141936742	9.778529451612807	420.525390625	420.545166015625
879	420.54559326171875	35.4585966776					1	DETECTED	420.5456 m/z @35.46 [151020OFc1_NvH-0949-CRLM-10.raw]	420.54559326171875	35.4585966776	5.706639756	64.1080477888	58.40140803279999	243802.015625	2.6071605397849447E8	0	8069	53.69995362738587	1.0683368545732472	1.1452300136822637	420.54522705078125	420.5460510253906
880	420.5560607910156	48.7299695669333					1	DETECTED	420.5561 m/z @48.73 [151020OFc1_NvH-0949-CRLM-10.raw]	420.5560607910156	48.7299695669333	2.85576394746667	95.1990712789333	92.34330733146663	2017925.0	4.866879233586703E8	3	8069	28.308851012590864	0.704730290144126	0.011085571246499174	420.54608154296875	420.5660400390625
881	420.5665588378906	24.1507253741333					1	DETECTED	420.5666 m/z @24.15 [151020OFc1_NvH-0949-CRLM-10.raw]	420.5665588378906	24.1507253741333	4.97824850506667	52.7435082288	47.76525972373334	1388504.875	3.073225546352836E8	0	8069	8.732964922101782	0.5706868169280765	0.03711922087690201	420.5660705566406	420.5665588378906
882	420.5765686035156	38.4145499112					1	DETECTED	420.5766 m/z @38.41 [151020OFc1_NvH-0949-CRLM-10.raw]	420.5765686035156	38.4145499112	4.27422534213333	97.4484089506667	93.17418360853337	3044943.75	5.796790381764671E8	0	8069	8.667195371820366	0.5042337837414201	0.014725423434432413	420.56658935546875	420.5865173339844
883	420.5912170410156	44.251741068					1	DETECTED	420.5912 m/z @44.25 [151020OFc1_NvH-0949-CRLM-10.raw]	420.5912170410156	44.251741068	5.122869844	98.5617354341333	93.4388655901333	1336196.75	6.206287832439227E8	3	8069	6.597584466223651	0.5102550260202373	0.21855070330271714	420.5865783691406	420.6011047363281
884	420.6043701171875	27.033675732					1	DETECTED	420.6044 m/z @27.03 [151020OFc1_NvH-0949-CRLM-10.raw]	420.6043701171875	27.033675732	8.91667444933333	92.3345836685333	83.41790921919997	213196.34375	3.6583675474284065E8	0	8069	0.10057249752309971	2.3021996829853277	3.604399365970655	420.6014099121094	420.6136779785156
885	420.6817626953125	31.5070988381333					1	DETECTED	420.6818 m/z @31.51 [151020OFc1_NvH-0949-CRLM-10.raw]	420.6817626953125	31.5070988381333	6.15462450986667	98.7170395576	92.56241504773334	235773.203125	3.8141673939466727E8	0	8069	0.8175988871274491	1.8597477171207915	3.491861615992725	420.6728515625	420.6909484863281
886	420.7010192871094	21.1462213130667					1	DETECTED	420.7010 m/z @21.15 [151020OFc1_NvH-0949-CRLM-10.raw]	420.7010192871094	21.1462213130667	2.90129853786667	84.0299138026667	81.12861526480003	235839.0	3.3705258179135156E8	0	8069	1.5886014440327472	2.928326390836431	0.1717827015171858	420.6910400390625	420.7059631347656
887	420.71600341796875	44.9254969416					1	DETECTED	420.7160 m/z @44.93 [151020OFc1_NvH-0949-CRLM-10.raw]	420.71600341796875	44.9254969416	2.3140034696	97.5398870608	95.2258835912	3579850.75	5.360728640403298E8	2	8069	10.454010350232984	0.5077177960147709	0.014263133740582069	420.70611572265625	420.7204895019531
888	420.7304992675781	20.1658006842667					1	DETECTED	420.7305 m/z @20.17 [151020OFc1_NvH-0949-CRLM-10.raw]	420.7304992675781	20.1658006842667	2.19688564933333	92.3165463210667	90.11966067173337	8265212.0	7.872905230110537E8	2	8069	0.2448094979584461	15.273668309717154	35.599285492829736	420.72052001953125	420.7404479980469
889	420.7452697753906	20.7614048624					1	DETECTED	420.7453 m/z @20.76 [151020OFc1_NvH-0949-CRLM-10.raw]	420.7452697753906	20.7614048624	4.793304272	97.2363113256	92.4430070536	424353.5625	4.0701956561880136E8	0	8069	0.337446563127596	0.5640606647435041	2.635010377035304	420.7405090332031	420.7480773925781
890	420.7581787109375	24.4967489301333					1	DETECTED	420.7582 m/z @24.50 [151020OFc1_NvH-0949-CRLM-10.raw]	420.7581787109375	24.4967489301333	4.81194369333333	93.8648996754667	89.05295598213337	9226368.0	5.377728402886866E8	2	8069	0.2062838006427654	5.850208891147712	1.1590041395541058	420.74835205078125	420.7595520019531
891	420.7695617675781	27.5617237037333					1	DETECTED	420.7696 m/z @27.56 [151020OFc1_NvH-0949-CRLM-10.raw]	420.7695617675781	27.5617237037333	1.16715942826667	99.8916970504	98.72453762213333	5.1574076E7	1.1013228584520793E9	2	8069	0.18143823580252771	0.556297387150592	0.08252482112859495	420.75958251953125	420.7793273925781
892	420.7867431640625	37.0383802928					1	DETECTED	420.7867 m/z @37.04 [151020OFc1_NvH-0949-CRLM-10.raw]	420.7867431640625	37.0383802928	1.49950823253333	93.5879027392	92.08839450666667	5768606.0	5.401021299651978E8	2	8069	2.720516698201237	1.4031074331095756	1.863744323995169	420.7796325683594	420.79571533203125
893	420.8328552246094	60.02469486					1	DETECTED	420.8329 m/z @60.02 [151020OFc1_NvH-0949-CRLM-10.raw]	420.8328552246094	60.02469486	0.940025049333333	99.7665463376	98.82652128826668	136867.53125	3.995259994334136E8	0	8069	91.63463366505451	0.8820266487722193	0.7655642343535095	420.8237609863281	420.8426513671875
894	420.8534851074219	16.6224837605333					1	DETECTED	420.8535 m/z @16.62 [151020OFc1_NvH-0949-CRLM-10.raw]	420.8534851074219	16.6224837605333	0.658942666133333	94.2220867733333	93.56314410719997	218122.375	4.2195884457555383E8	0	8069	6.36842848344623	4.73715335109531	11.084188578653501	420.84405517578125	420.8597412109375
895	420.8697509765625	25.4814396957333					1	DETECTED	420.8698 m/z @25.48 [151020OFc1_NvH-0949-CRLM-10.raw]	420.8697509765625	25.4814396957333	0.312592202666667	97.9795381472	97.66694594453334	1165327.75	4.03812032834897E8	0	8069	0.9064411907363876	0.5987795367657387	3.135522094360414	420.85980224609375	420.8736572265625
896	420.8836669921875	40.7031377554667					1	DETECTED	420.8837 m/z @40.70 [151020OFc1_NvH-0949-CRLM-10.raw]	420.8836669921875	40.7031377554667	0.148472930133333	99.6461748866667	99.49770195653336	1767275.125	4.818345206632035E8	3	8069	5.209834606926357	0.5180889712226444	0.010243033142173452	420.87371826171875	420.8936462402344
897	420.8979797363281	36.8288410557333					1	DETECTED	420.8980 m/z @36.83 [151020OFc1_NvH-0949-CRLM-10.raw]	420.8979797363281	36.8288410557333	4.4233650216	99.2646084741333	94.84124345253329	742722.3125	4.0267352523085296E8	3	8069	3.9989459584602116	2.1871314726526254	0.20034781550131575	420.8936767578125	420.90045166015625
898	420.91046142578125	38.3722210658667					1	DETECTED	420.9105 m/z @38.37 [151020OFc1_NvH-0949-CRLM-10.raw]	420.91046142578125	38.3722210658667	0.293723615466667	96.7914686712	96.49774505573333	2067138.125	4.626310086680363E8	0	8069	0.11525385566496027	0.5155694885445661	1.133774048876602	420.9004821777344	420.92041015625
899	420.9223327636719	20.8134623146667					1	DETECTED	420.9223 m/z @20.81 [151020OFc1_NvH-0949-CRLM-10.raw]	420.9223327636719	20.8134623146667	0.0061914208	99.4139648834667	99.40777346266671	1104550.625	4.045943482784045E8	0	8069	0.0955137886615276	0.5046127781662576	1.1810669130383884	420.9205017089844	420.9321594238281
900	420.9531555175781	13.0941031448					1	DETECTED	420.9532 m/z @13.09 [151020OFc1_NvH-0949-CRLM-10.raw]	420.9531555175781	13.0941031448	0.157833470933333	99.6367332506667	99.47889977973337	274248.3125	4.102991093828531E8	0	8069	33.78399349432983	8.711401176675373	0.6756564432598176	420.9433898925781	420.9551086425781
901	420.9652099609375	47.6327451456					1	DETECTED	420.9652 m/z @47.63 [151020OFc1_NvH-0949-CRLM-10.raw]	420.9652099609375	47.6327451456	0.3031108624	98.0430623018667	97.7399514394667	1211716.625	4.253082152298969E8	0	8069	0.08361433340519397	1.2013858972016533	0.005326842928992792	420.955322265625	420.9751892089844
902	420.9848327636719	31.7495107568					1	DETECTED	420.9848 m/z @31.75 [151020OFc1_NvH-0949-CRLM-10.raw]	420.9848327636719	31.7495107568	0.876673749066667	99.0083946784	98.13172092933333	338981.8125	3.640328152047956E8	0	8069	15.579489367778997	1.6894746399800429	0.10155214218105037	420.9752197265625	420.9947204589844
903	420.99713134765625	54.3526423432					1	DETECTED	420.9971 m/z @54.35 [151020OFc1_NvH-0949-CRLM-10.raw]	420.99713134765625	54.3526423432	5.28118046826667	99.4978128410667	94.21663237280004	203305.6875	4.8884650202381074E8	0	8069	85.78531477249145	1.051034426553154	1.105572605696656	420.9949035644531	420.997314453125
904	421.0590515136719	18.2472480170667					1	DETECTED	421.0591 m/z @18.25 [151020OFc1_NvH-0949-CRLM-10.raw]	421.0590515136719	18.2472480170667	0.3031108624	99.9836292746667	99.6805184122667	1683617.375	1.2066857920330172E9	2	8069	9.011019572276346	42.22629465732823	69.99749843582256	421.0507507324219	421.0690002441406
905	421.0984191894531	91.7385595864					1	DETECTED	421.0984 m/z @91.74 [151020OFc1_NvH-0949-CRLM-10.raw]	421.0984191894531	91.7385595864	3.91426847333333	99.9928416074667	96.07857313413336	272573.21875	3.8414682718714005E8	0	8069	0.09376804541408035	0.5195391869365608	27.083898041268107	421.088623046875	421.1081237792969
906	421.1457214355469	88.9852916917333					1	DETECTED	421.1457 m/z @88.99 [151020OFc1_NvH-0949-CRLM-10.raw]	421.1457214355469	88.9852916917333	2.22393728533333	98.9533040362667	96.72936675093337	764531.1875	3.978797630539294E8	0	8069	0.4502054702493865	0.5212566562265424	1.879904069982102	421.1364440917969	421.1552734375
907	421.17901611328125	21.4998956704					1	DETECTED	421.1790 m/z @21.50 [151020OFc1_NvH-0949-CRLM-10.raw]	421.17901611328125	21.4998956704	4.5449718704	99.4978128410667	94.9528409706667	344314.3125	3.91973612129414E8	0	8069	0.1718201889674873	3.9757976007633395	0.10245044102033994	421.1690368652344	421.18475341796875
908	421.19476318359375	20.5785502776					1	DETECTED	421.1948 m/z @20.58 [151020OFc1_NvH-0949-CRLM-10.raw]	421.19476318359375	20.5785502776	3.9051727296	94.1473852650667	90.2422125354667	360784.3125	3.870011627289742E8	2	8069	0.12166802079955019	5.880936389828008	0.5653578209245982	421.1847839355469	421.1994934082031
909	421.2095031738281	21.3964702541333					1	DETECTED	421.2095 m/z @21.40 [151020OFc1_NvH-0949-CRLM-10.raw]	421.2095031738281	21.3964702541333	4.37700735706667	99.8916970504	95.51468969333332	5174436.0	5.57799586174278E8	2	8069	0.20508700732964158	0.8248877199391679	29.35213725401013	421.1995544433594	421.21527099609375
910	421.22528076171875	38.7880038253333					1	DETECTED	421.2253 m/z @38.79 [151020OFc1_NvH-0949-CRLM-10.raw]	421.22528076171875	38.7880038253333	3.18200799546667	99.3675320376	96.18552404213332	1.9310702E7	1.0114420604416814E9	3	8069	0.1854670863931105	0.8009092109897353	0.09487911866791064	421.2153015136719	421.2352600097656
911	421.244140625	35.3795597818667					1	DETECTED	421.2441 m/z @35.38 [151020OFc1_NvH-0949-CRLM-10.raw]	421.244140625	35.3795597818667	2.18795430293333	98.4616432925333	96.27368898959996	4138559.75	6.188864663927952E8	2	8069	7.092536356725802	1.7243128086948754	0.024812725490964225	421.23529052734375	421.2503356933594
912	421.2603454589844	21.135052684					1	DETECTED	421.2603 m/z @21.14 [151020OFc1_NvH-0949-CRLM-10.raw]	421.2603454589844	21.135052684	4.8617393728	95.803036524	90.9412971512	5073094.5	6.380394573679204E8	2	8069	0.20720515418253882	3.273674164610766	2.930945412206628	421.2503662109375	421.2610778808594
913	421.2710876464844	27.5751819962667					1	DETECTED	421.2711 m/z @27.58 [151020OFc1_NvH-0949-CRLM-10.raw]	421.2710876464844	27.5751819962667	4.94055913253333	98.0069501658667	93.06639103333337	2.226746E7	7.778407297321391E8	2	8069	0.17307481699831584	0.5699788648942676	0.07760272786196455	421.2611083984375	421.2810363769531
914	421.2889404296875	37.0691339173333					1	DETECTED	421.2889 m/z @37.07 [151020OFc1_NvH-0949-CRLM-10.raw]	421.2889404296875	37.0691339173333	5.71617730293333	93.0062363576	87.29005905466667	2808693.5	5.047275693105553E8	0	8069	2.678015350468776	1.395911105999899	0.14814976511618258	421.2811279296875	421.2978210449219
915	421.3230285644531	47.775259656					1	DETECTED	421.3230 m/z @47.78 [151020OFc1_NvH-0949-CRLM-10.raw]	421.3230285644531	47.775259656	0.0061914208	99.9744874536	99.96829603280001	180896.796875	4.563070398411337E8	0	8069	88.01956807937864	1.0720658422119251	0.98714411340644	421.3133544921875	421.3325500488281
916	421.4569091796875	35.0288583170667					1	DETECTED	421.4569 m/z @35.03 [151020OFc1_NvH-0949-CRLM-10.raw]	421.4569091796875	35.0288583170667	4.94055913253333	97.3294376488	92.38887851626667	336248.625	3.8701051853962183E8	0	8069	21.99921753069156	1.9410319294285807	2.0786884696139323	421.4471740722656	421.4606628417969
917	421.4707336425781	18.1525185445333					1	DETECTED	421.4707 m/z @18.15 [151020OFc1_NvH-0949-CRLM-10.raw]	421.4707336425781	18.1525185445333	0.7593752856	99.3769321141333	98.6175568285333	2463807.75	4.0750834078141993E8	0	8069	12.359775397809369	0.5175426775080861	0.06518058615504267	421.46075439453125	421.480712890625
918	421.48077392578125	30.4030198034667					1	DETECTED	421.4808 m/z @30.40 [151020OFc1_NvH-0949-CRLM-10.raw]	421.48077392578125	30.4030198034667	6.2212323168	96.2091441805333	89.9879118637333	1197960.125	4.320859482362943E8	4	8069	0.21275152860965818	11.684569711649987	136.14741001288112	421.4807434082031	421.49066162109375
919	421.5077819824219	40.357969076					1	DETECTED	421.5078 m/z @40.36 [151020OFc1_NvH-0949-CRLM-10.raw]	421.5077819824219	40.357969076	4.126420184	84.1939142944	80.0674941104	142263.8125	3.382209464385661E8	0	8069	71.7268260006559	1.1779388637275976	1.5747940774672304	421.5044250488281	421.5177307128906
920	421.529296875	15.4856740818667					1	DETECTED	421.5293 m/z @15.49 [151020OFc1_NvH-0949-CRLM-10.raw]	421.529296875	15.4856740818667	5.2933014056	99.3862340672	94.09293266159999	238954.984375	3.520426063386076E8	0	8069	0.3353999963021135	8.373684417426837	0.16025108054687917	421.5193176269531	421.53302001953125
921	421.54315185546875	34.8070546104					1	DETECTED	421.5432 m/z @34.81 [151020OFc1_NvH-0949-CRLM-10.raw]	421.54315185546875	34.8070546104	4.59243153386667	90.2809182477333	85.68848671386662	3810301.5	5.208995908027055E8	3	8069	0.19089877918322173	0.5714122862872814	0.18781771230248012	421.5334167480469	421.5492248535156
922	421.5592956542969	38.7645308626667					1	DETECTED	421.5593 m/z @38.76 [151020OFc1_NvH-0949-CRLM-10.raw]	421.5592956542969	38.7645308626667	3.1912312232	98.4707531482667	95.27952192506669	1.3099868E7	6.802865487387573E8	3	8069	16.729912414022394	0.5986705240589622	0.10790509889538352	421.54931640625	421.56927490234375
923	421.57745361328125	38.9606167474667					1	DETECTED	421.5775 m/z @38.96 [151020OFc1_NvH-0949-CRLM-10.raw]	421.57745361328125	38.9606167474667	3.3739518248	94.6935456282667	91.3195938034667	1040265.75	4.1930895478997236E8	3	8069	0.12733015009756343	0.6173448538169262	0.31589987621932725	421.5693054199219	421.58721923828125
924	421.59100341796875	20.7476336741333					1	DETECTED	421.5910 m/z @20.75 [151020OFc1_NvH-0949-CRLM-10.raw]	421.59100341796875	20.7476336741333	4.89916612986667	92.0800365496	87.18087041973332	345293.4375	3.362599879343727E8	0	8069	30.68553352023249	3.023554798539044	0.010771671413999574	421.5875244140625	421.6009826660156
925	421.6668701171875	68.5585540362833					1	DETECTED	421.6669 m/z @68.56 [151020OFc1_NvH-0949-CRLM-10.raw]	421.6668701171875	68.5585540362833	10.2993415442667	97.6783606866667	87.3790191424	146958.75	3.8861874849910295E8	0	8069	83.38576769391221	0.7499158966006771	0.5330612281668846	421.65692138671875	421.6766052246094
926	421.6875915527344	20.7846768448					1	DETECTED	421.6876 m/z @20.78 [151020OFc1_NvH-0949-CRLM-10.raw]	421.6875915527344	20.7846768448	4.4233650216	98.7890375802667	94.36567255866669	212751.40625	4.2304498966036046E8	0	8069	30.636578430172083	3.895378504277093	0.020645937848897084	421.67779541015625	421.69744873046875
927	421.7008056640625	13.9359829784					1	DETECTED	421.7008 m/z @13.94 [151020OFc1_NvH-0949-CRLM-10.raw]	421.7008056640625	13.9359829784	4.10802477253333	54.6645025749333	50.55647780239997	136519.90625	1.850230636917001E8	0	8069	0.9397389790714943	2.572074318153945	4.14414863630789	421.6979675292969	421.7012939453125
928	421.7113037109375	21.4108551722667					1	DETECTED	421.7113 m/z @21.41 [151020OFc1_NvH-0949-CRLM-10.raw]	421.7113037109375	21.4108551722667	3.68630417066667	96.8832322498667	93.19692807920002	2167099.75	4.621595374590952E8	2	8069	0.1899579609481421	0.9390339448604114	0.654426631635971	421.7013244628906	421.7181701660156
929	421.7281799316406	35.2784173565333					1	DETECTED	421.7282 m/z @35.28 [151020OFc1_NvH-0949-CRLM-10.raw]	421.7281799316406	35.2784173565333	3.71373929066667	91.5030454234667	87.78930613280004	2606724.0	5.786784581689652E8	2	8069	25.059052854199695	0.9177650342145676	0.4895131686965288	421.7182312011719	421.7381591796875
930	421.74578857421875	35.3560544016					1	DETECTED	421.7458 m/z @35.36 [151020OFc1_NvH-0949-CRLM-10.raw]	421.74578857421875	35.3560544016	4.36765700773333	98.5525834069333	94.18492639919997	1894291.625	4.4722338293273777E8	2	8069	0.18469391042432903	0.735296724986042	0.021140284269386574	421.7381896972656	421.7489318847656
931	421.7591247558594	27.4435625168					1	DETECTED	421.7591 m/z @27.44 [151020OFc1_NvH-0949-CRLM-10.raw]	421.7591247558594	27.4435625168	1.51739141626667	99.8916970504	98.37430563413332	3.09194272E8	6.358202226256382E9	2	8069	0.2774505976728179	1.3418731025811013	1.422422461520055	421.7491455078125	421.7684326171875
932	421.7763366699219	29.8926427066667					1	DETECTED	421.7763 m/z @29.89 [151020OFc1_NvH-0949-CRLM-10.raw]	421.7763366699219	29.8926427066667	1.615969284	94.2422277762667	92.6262584922667	1.7545442E7	7.212473881297715E8	2	8069	0.9108940993312089	2.3287205441944727	0.3453022007451756	421.7691650390625	421.7862854003906
933	421.789794921875	36.9847165781333					1	DETECTED	421.7898 m/z @36.98 [151020OFc1_NvH-0949-CRLM-10.raw]	421.789794921875	36.9847165781333	0.903793869066667	85.0107376357333	84.10694376666665	702064.125	3.37491559615809E8	0	8069	20.007652975187728	1.8856565903183147	0.1514149582707542	421.78668212890625	421.7995910644531
934	421.84869384765625	17.0294100992					1	DETECTED	421.8487 m/z @17.03 [151020OFc1_NvH-0949-CRLM-10.raw]	421.84869384765625	17.0294100992	1.19432790506667	98.4341391261333	97.23981122106663	196853.6875	3.4120845489610636E8	0	8069	8.60930148303645	6.506747768668454	15.746772482785104	421.8470458984375	421.8546142578125
935	421.8646240234375	48.9554861722667					1	DETECTED	421.8646 m/z @48.96 [151020OFc1_NvH-0949-CRLM-10.raw]	421.8646240234375	48.9554861722667	0.449872301866667	98.5163008762667	98.06642857440004	2657123.75	4.674658745906189E8	3	8069	26.23445801664323	0.5050718191377322	0.01453887698392377	421.8546447753906	421.8746032714844
936	421.87762451171875	34.7949984066667					1	DETECTED	421.8776 m/z @34.79 [151020OFc1_NvH-0949-CRLM-10.raw]	421.87762451171875	34.7949984066667	0.503584281066667	98.0248191424	97.52123486133334	2584583.75	4.138275491424401E8	3	8069	6.111481484324916	0.5555573160171382	0.15255350776201002	421.87469482421875	421.8831787109375
937	421.8931884765625	38.7770207488					1	DETECTED	421.8932 m/z @38.78 [151020OFc1_NvH-0949-CRLM-10.raw]	421.8931884765625	38.7770207488	0.284411324	97.2181219888	96.93371066479999	4607376.0	5.396407284697582E8	3	8069	16.787494522995306	0.5190294841978859	0.04740969862772987	421.8832092285156	421.9031677246094
938	421.9148254394531	41.5020722018667					1	DETECTED	421.9148 m/z @41.50 [151020OFc1_NvH-0949-CRLM-10.raw]	421.9148254394531	41.5020722018667	0.0355994648	99.6367332506667	99.6011337858667	888385.875	4.1846563079258955E8	3	8069	12.24988669236124	0.520267751942857	0.12002468749733951	421.9049377441406	421.9248046875
939	421.9305114746094	40.7173520832					1	DETECTED	421.9305 m/z @40.72 [151020OFc1_NvH-0949-CRLM-10.raw]	421.9305114746094	40.7173520832	0.0061914208	99.8307493306667	99.82455790986671	390389.53125	3.8199874085987914E8	0	8069	19.95883817655206	1.1708183644283163	2.986576121500045	421.9248352050781	421.94049072265625
940	421.96728515625	20.8265414288					1	DETECTED	421.9673 m/z @20.83 [151020OFc1_NvH-0949-CRLM-10.raw]	421.96728515625	20.8265414288	4.45133523706667	99.4325000416	94.98116480453332	1227667.25	4.039618296583018E8	0	8069	0.09101400893508682	0.5129492444872645	0.1859387131213142	421.9575500488281	421.9772644042969
941	421.977294921875	17.3122234869333					1	DETECTED	421.9773 m/z @17.31 [151020OFc1_NvH-0949-CRLM-10.raw]	421.977294921875	17.3122234869333	5.91973131946667	61.2325580586667	55.31282673920003	535681.875	2.2422284570942387E8	0	8069	0.24907758846810069	0.5090863820933904	2.4437830506773635	421.977294921875	421.9784851074219
942	421.9884948730469	51.6506668816					1	DETECTED	421.9885 m/z @51.65 [151020OFc1_NvH-0949-CRLM-10.raw]	421.9884948730469	51.6506668816	0.6405426384	99.3122917570667	98.6717491186667	703107.0625	3.8582030220816845E8	0	8069	22.948067857606066	1.3136453147786158	6.668811919975653E-4	421.97857666015625	421.9983825683594
943	422.04327392578125	25.7056871448					1	DETECTED	422.0433 m/z @25.71 [151020OFc1_NvH-0949-CRLM-10.raw]	422.04327392578125	25.7056871448	4.03417610586667	99.6273957509333	95.59321964506664	1010236.3125	6.99227851730499E8	2	8069	2.661972175325822	20.264801936698202	32.93411550271826	422.033447265625	422.05316162109375
944	422.0627746582031	18.5272660810667					1	DETECTED	422.0628 m/z @18.53 [151020OFc1_NvH-0949-CRLM-10.raw]	422.0627746582031	18.5272660810667	0.0061914208	99.9928416074667	99.98665018666671	235159.65625	3.8617134901459724E8	0	8069	8.471937156237058	2.720539342287638	1.4581019961125326	422.05328369140625	422.07269287109375
945	422.0745849609375	80.6778461658667					1	DETECTED	422.0746 m/z @80.68 [151020OFc1_NvH-0949-CRLM-10.raw]	422.0745849609375	80.6778461658667	0.349969164266667	99.9928416074667	99.64287244320003	145000.671875	3.8627945394971675E8	0	8069	90.5999102357065	0.5842979533686182	0.19372313840689917	422.0736389160156	422.08453369140625
946	422.1002197265625	91.7942065088					1	DETECTED	422.1002 m/z @91.79 [151020OFc1_NvH-0949-CRLM-10.raw]	422.1002197265625	91.7942065088	28.8980080722667	99.9928416074667	71.0948335352	258195.15625	3.44276315468967E8	0	8069	0.0776391602061608	39.75464479866154	2.5239471286302906	422.0906982421875	422.1101379394531
947	422.12957763671875	90.3612567341333					1	DETECTED	422.1296 m/z @90.36 [151020OFc1_NvH-0949-CRLM-10.raw]	422.12957763671875	90.3612567341333	9.05220395573333	99.3031725104	90.25096855466667	1.4993569E7	5.450178805198339E8	0	8069	0.052662405444010574	1.8941630286851827	1.735118869037975	422.1242980957031	422.13873291015625
948	422.1767883300781	45.9431625445333					1	DETECTED	422.1768 m/z @45.94 [151020OFc1_NvH-0949-CRLM-10.raw]	422.1767883300781	45.9431625445333	3.94198682453333	90.1331427365333	86.19115591199997	118312.1328125	3.651834527213697E8	0	8069	69.26519366850675	1.026056466687881	1.3199626698783542	422.1744079589844	422.1789855957031
949	422.1890563964844	8.2592574752					1	DETECTED	422.1891 m/z @8.26 [151020OFc1_NvH-0949-CRLM-10.raw]	422.1890563964844	8.2592574752	2.39534368026667	94.4248695474667	92.02952586720002	886394.8125	3.9861592524945676E8	0	8069	0.13170103880927186	47.07131738493745	5.5107291254010535	422.1791076660156	422.192626953125
950	422.20263671875	90.0435581744					1	DETECTED	422.2026 m/z @90.04 [151020OFc1_NvH-0949-CRLM-10.raw]	422.20263671875	90.0435581744	1.93675556613333	97.8790578298667	95.94230226373337	2780697.25	5.413245876981729E8	3	8069	41.16293773300274	0.5051957070950899	0.0039510614571640285	422.1926574707031	422.2126159667969
951	422.2228088378906	20.9270573253333					1	DETECTED	422.2228 m/z @20.93 [151020OFc1_NvH-0949-CRLM-10.raw]	422.2228088378906	20.9270573253333	4.19074449626667	98.5800561296	94.38931163333332	3758741.25	7.4061006899163E8	2	8069	26.161158942364057	2.634431092831551	0.8078304654620657	422.21282958984375	422.2316589355469
952	422.2416687011719	68.1567192482667					1	DETECTED	422.2417 m/z @68.16 [151020OFc1_NvH-0949-CRLM-10.raw]	422.2416687011719	68.1567192482667	4.33980943786667	97.1535352296	92.81372579173333	5504727.5	7.054299285729692E8	3	8069	0.16492978518598989	0.5045435219560183	0.007125347315981742	422.231689453125	422.2474365234375
953	422.2574462890625	27.4435625168					1	DETECTED	422.2574 m/z @27.44 [151020OFc1_NvH-0949-CRLM-10.raw]	422.2574462890625	27.4435625168	0.0166725661333333	99.0173118266667	99.00063926053336	1.44107776E8	3.24213223180638E9	2	8069	0.2621386963276606	1.2928231385431606	1.4221278019874588	422.2474670410156	422.2674255371094
954	422.26898193359375	36.008725688					1	DETECTED	422.2690 m/z @36.01 [151020OFc1_NvH-0949-CRLM-10.raw]	422.26898193359375	36.008725688	4.76506971973333	96.6907218312	91.92565211146666	2.0888496E7	8.822913706781789E8	2	8069	0.18675740130969842	0.5447692094092296	0.030042635395856093	422.2674865722656	422.2789611816406
955	422.27947998046875	30.1634892488					1	DETECTED	422.2795 m/z @30.16 [151020OFc1_NvH-0949-CRLM-10.raw]	422.27947998046875	30.1634892488	0.120289978933333	72.2448338962667	72.12454391733337	390197.34375	2.963732743810365E8	0	8069	51.99164338269303	1.8445896507718318	2.1267530858276813	422.27899169921875	422.28936767578125
956	422.3003845214844	19.798548668					1	DETECTED	422.3004 m/z @19.80 [151020OFc1_NvH-0949-CRLM-10.raw]	422.3003845214844	19.798548668	0.0166725661333333	92.2355075576	92.21883499146666	209488.875	4.330860369795198E8	0	8069	71.96012847035786	2.3177831370670487	1593.310942415407	422.2904052734375	422.3008117675781
957	422.31097412109375	90.7061293698667					1	DETECTED	422.3110 m/z @90.71 [151020OFc1_NvH-0949-CRLM-10.raw]	422.31097412109375	90.7061293698667	6.8434834568	97.6325358776	90.7890524208	307637.625	2.6389704981307662E8	0	8069	0.17317466082900523	0.5041646549150945	2.699927665262269	422.3021545410156	422.31573486328125
958	422.4666442871094	22.536506824					1	DETECTED	422.4666 m/z @22.54 [151020OFc1_NvH-0949-CRLM-10.raw]	422.4666442871094	22.536506824	4.69884698533333	99.8399914210667	95.14114443573337	663542.9375	3.836048712381177E8	0	8069	19.51515635018991	0.5718360797151751	0.12065035386136112	422.4569091796875	422.4765319824219
959	422.4789123535156	17.4262766709333					1	DETECTED	422.4789 m/z @17.43 [151020OFc1_NvH-0949-CRLM-10.raw]	422.4789123535156	17.4262766709333	7.20932744213333	71.6676262725333	64.45829883039997	233147.953125	2.884953753260952E8	0	8069	0.2252923782436298	3.2628857806448255	1.6817743887177772	422.4767761230469	422.4821472167969
960	422.4921875	36.0364233224					1	DETECTED	422.4922 m/z @36.04 [151020OFc1_NvH-0949-CRLM-10.raw]	422.4921875	36.0364233224	5.14318175173333	97.3386227362667	92.19544098453338	268752.15625	3.7598521321722716E8	0	8069	23.95110760432365	1.5696342156825873	3.2626731398768967	422.4822998046875	422.50103759765625
961	422.5111389160156	41.2370775125333					1	DETECTED	422.5111 m/z @41.24 [151020OFc1_NvH-0949-CRLM-10.raw]	422.5111389160156	41.2370775125333	5.22614313466667	97.8150483504	92.58890521573333	125842.2890625	3.3471307892463267E8	0	8069	83.48600281733913	1.2855665482626464	1.9654137659081639	422.50238037109375	422.5126953125
962	422.5228271484375	8.2592574752					1	DETECTED	422.5228 m/z @8.26 [151020OFc1_NvH-0949-CRLM-10.raw]	422.5228271484375	8.2592574752	6.7613368208	94.6259815936	87.8646447728	258903.046875	3.329877771520584E8	0	8069	9.081179046580523	0.5585742275967261	5.0829540704242175	422.5128479003906	422.5231628417969
963	422.5331726074219	48.9194736981333					1	DETECTED	422.5332 m/z @48.92 [151020OFc1_NvH-0949-CRLM-10.raw]	422.5331726074219	48.9194736981333	4.65079149893333	67.5672987152	62.916507216266666	1062872.5	3.04687761474953E8	0	8069	26.298512206217794	0.5139041057555408	0.017445195706806704	422.523193359375	422.5417785644531
964	422.55181884765625	25.5802734693333					1	DETECTED	422.5518 m/z @25.58 [151020OFc1_NvH-0949-CRLM-10.raw]	422.55181884765625	25.5802734693333	4.237006948	98.6436699933333	94.4066630453333	3.4303296E7	9.912183869089506E8	0	8069	0.1748069895205795	0.5238243566574021	1.1606464849727316	422.5418395996094	422.5617980957031
965	422.5704040527344	23.0534381394667					1	DETECTED	422.5704 m/z @23.05 [151020OFc1_NvH-0949-CRLM-10.raw]	422.5704040527344	23.0534381394667	2.33209654053333	94.5957740234667	92.26367748293337	1302957.125	4.429308167959643E8	0	8069	1.9778388940709668	0.7713962983994694	17.918077617561032	422.56182861328125	422.57501220703125
966	422.5850524902344	38.9808415469333					1	DETECTED	422.5851 m/z @38.98 [151020OFc1_NvH-0949-CRLM-10.raw]	422.5850524902344	38.9808415469333	4.5449718704	89.4352754312	84.89030356079999	2759322.25	4.500551657366423E8	3	8069	0.13201610662537888	1.4857391029515035	2.4270261166313696	422.5750732421875	422.5945739746094
967	422.59613037109375	35.935104252					1	DETECTED	422.5961 m/z @35.94 [151020OFc1_NvH-0949-CRLM-10.raw]	422.59613037109375	35.935104252	2.720373416	87.2223304450667	84.5019570290667	421278.28125	4.05646789822526E8	0	8069	9.360472933424859	1.328116040404084	1.6505556139372521	422.5951232910156	422.6060485839844
968	422.6922912597656	21.9761907282667					1	DETECTED	422.6923 m/z @21.98 [151020OFc1_NvH-0949-CRLM-10.raw]	422.6922912597656	21.9761907282667	0.4858741248	99.2646084741333	98.77873434933329	436506.1875	3.885036027361912E8	0	8069	0.06751301951150879	0.5111135808877619	0.022016404117131412	422.6827697753906	422.7022399902344
969	422.7027587890625	45.1765272965333					1	DETECTED	422.7028 m/z @45.18 [151020OFc1_NvH-0949-CRLM-10.raw]	422.7027587890625	45.1765272965333	5.06334750293333	77.5911635605333	72.52781605759998	305520.4375	3.1421293118442076E8	0	8069	14.412572795760916	0.9849938632415398	0.8103239873148311	422.70233154296875	422.70758056640625
970	422.7176208496094	22.5241775664					1	DETECTED	422.7176 m/z @22.52 [151020OFc1_NvH-0949-CRLM-10.raw]	422.7176208496094	22.5241775664	4.94996309013333	95.6003661050667	90.65040301493337	614173.1875	3.661924123990928E8	2	8069	28.950490518465507	0.6069757253493101	2.2099161338355606	422.7076721191406	422.7198791503906
971	422.7298889160156	23.2028369218667					1	DETECTED	422.7299 m/z @23.20 [151020OFc1_NvH-0949-CRLM-10.raw]	422.7298889160156	23.2028369218667	4.10802477253333	99.4325000416	95.32447526906667	2.185198E7	1.1093202307853022E9	2	8069	0.24020401099337363	0.5609107812567153	5.2058941836572155	422.71990966796875	422.7398681640625
972	422.7405700683594	20.6983370093333					1	DETECTED	422.7406 m/z @20.70 [151020OFc1_NvH-0949-CRLM-10.raw]	422.7405700683594	20.6983370093333	11.6185186165333	84.4153174202667	72.7967988037334	517106.78125	4.1517743538305616E8	0	8069	19.070967931630978	14.12028439132466	5.923783851230233	422.7398986816406	422.7413635253906
973	422.7513732910156	29.3489304133333					1	DETECTED	422.7514 m/z @29.35 [151020OFc1_NvH-0949-CRLM-10.raw]	422.7513732910156	29.3489304133333	1.32925008506667	97.6875997752	96.35834969013332	3.5404364E7	2.3808777198506675E9	2	8069	1.8437253441092736	1.3043410207521282	3.5219515656345637	422.74139404296875	422.7613525390625
974	422.77044677734375	35.9546073304					1	DETECTED	422.7704 m/z @35.95 [151020OFc1_NvH-0949-CRLM-10.raw]	422.77044677734375	35.9546073304	2.54846750346667	96.5714067272	94.02293922373333	9911310.0	7.469956625176413E8	2	8069	5.714107442269352	0.9169280628456731	3.962211351598502	422.7613830566406	422.7804260253906
975	422.78564453125	18.1525185445333					1	DETECTED	422.7856 m/z @18.15 [151020OFc1_NvH-0949-CRLM-10.raw]	422.78564453125	18.1525185445333	10.023409424	94.4046598976	84.3812504736	140132.1875	3.050446606721356E8	0	8069	84.34217482166065	5.274414968732273	9.67259969387414	422.78131103515625	422.7951354980469
976	422.841796875	35.1166357685333					1	DETECTED	422.8418 m/z @35.12 [151020OFc1_NvH-0949-CRLM-10.raw]	422.841796875	35.1166357685333	0.0061914208	99.9928416074667	99.98665018666671	379776.71875	6.594832780450993E8	2	8069	85.3802557267636	2.41729664295259	4.4169533882476655	422.8323974609375	422.8517150878906
977	422.8542175292969	15.8436698058667					1	DETECTED	422.8542 m/z @15.84 [151020OFc1_NvH-0949-CRLM-10.raw]	422.8542175292969	15.8436698058667	2.16085878586667	86.4410712189333	84.28021243306664	130210.21875	3.409965196506172E8	0	8069	7.650117306080331	3.0797842749518023	9.442449087459158	422.8519287109375	422.85791015625
978	422.8679504394531	9.44334568666667					1	DETECTED	422.8680 m/z @9.44 [151020OFc1_NvH-0949-CRLM-10.raw]	422.8679504394531	9.44334568666667	0.449872301866667	97.5306414144	97.08076911253333	667676.4375	3.7138004732157856E8	0	8069	7.053937556867307	2.206897412215168	3.253941348689177	422.8581237792969	422.8722839355469
979	422.8822937011719	31.3302151632					1	DETECTED	422.8823 m/z @31.33 [151020OFc1_NvH-0949-CRLM-10.raw]	422.8822937011719	31.3302151632	0.530546335466667	90.2809182477333	89.75037191226663	1619277.875	5.747976772666056E8	0	8069	0.11146178595139844	0.5072095079940405	0.26538852996054735	422.872314453125	422.8857116699219
980	422.8957214355469	30.2012222493333					1	DETECTED	422.8957 m/z @30.20 [151020OFc1_NvH-0949-CRLM-10.raw]	422.8957214355469	30.2012222493333	0.449872301866667	99.1274534053333	98.67758110346664	3.009652E7	1.1259630235428236E9	3	8069	4.660810854904991	0.5093827188979669	0.01983983076184185	422.8857421875	422.90557861328125
981	422.90838623046875	32.1690012794667					1	DETECTED	422.9084 m/z @32.17 [151020OFc1_NvH-0949-CRLM-10.raw]	422.90838623046875	32.1690012794667	0.449872301866667	60.1289168482667	59.67904454640003	754133.1875	2.486399164446665E8	0	8069	3.8540504220327065	0.5049929625372857	0.03901111815578566	422.9057312011719	422.90869140625
982	422.9187927246094	20.6858995906667					1	DETECTED	422.9188 m/z @20.69 [151020OFc1_NvH-0949-CRLM-10.raw]	422.9187927246094	20.6858995906667	0.0166725661333333	99.4978128410667	99.48114027493337	2670612.5	5.55397002085363E8	3	8069	18.583509752716378	1.1518048975516144	0.02879707434467931	422.9088134765625	422.92767333984375
983	422.9306640625	34.3383885141333					1	DETECTED	422.9307 m/z @34.34 [151020OFc1_NvH-0949-CRLM-10.raw]	422.9306640625	34.3383885141333	0.0061914208	99.8582553496	99.8520639288	371165.84375	3.431439975156381E8	0	8069	0.4421627017104228	1.4901956701385037	4.572917505482381	422.92901611328125	422.9405822753906
984	422.9438781738281	48.4578062069333					1	DETECTED	422.9439 m/z @48.46 [151020OFc1_NvH-0949-CRLM-10.raw]	422.9438781738281	48.4578062069333	0.2467450504	99.9561172696	99.7093722192	131241.640625	3.7050336499009556E8	0	8069	94.59741494074807	1.095914212910297	1.1894686041053613	422.9408874511719	422.9523620605469
985	422.9624328613281	38.2291251365333					1	DETECTED	422.9624 m/z @38.23 [151020OFc1_NvH-0949-CRLM-10.raw]	422.9624328613281	38.2291251365333	0.5846474512	97.9338536765333	97.3492062253333	382154.75	3.884264805659852E8	0	8069	25.562138444606024	1.4215274497532255	2.3862743338718464	422.9524841308594	422.972412109375
986	422.9919738769531	24.4614302778667					1	DETECTED	422.9920 m/z @24.46 [151020OFc1_NvH-0949-CRLM-10.raw]	422.9919738769531	24.4614302778667	0.227870104266667	99.7022013178667	99.47433121360002	532677.4375	3.588116595484923E8	0	8069	0.16596706046258092	3.9871246755572742	0.9535850623973687	422.98199462890625	423.00177001953125
987	423.05487060546875	18.2874020808					1	DETECTED	423.0549 m/z @18.29 [151020OFc1_NvH-0949-CRLM-10.raw]	423.05487060546875	18.2874020808	0.0061914208	99.9744874536	99.96829603280001	350412.40625	3.8305786250238705E8	0	8069	1.1825590536592756	0.5338594475740077	4.1856010368672285	423.0448913574219	423.06463623046875
988	423.0835266113281	53.4712667165333					1	DETECTED	423.0835 m/z @53.47 [151020OFc1_NvH-0949-CRLM-10.raw]	423.0835266113281	53.4712667165333	0.0450767648	99.9928416074667	99.9477648426667	135177.546875	3.97283542163609E8	0	8069	67.7326544412474	0.8946342726347551	0.8646313518272827	423.0797424316406	423.093017578125
989	423.0973815917969	58.1350754618667					1	DETECTED	423.0974 m/z @58.14 [151020OFc1_NvH-0949-CRLM-10.raw]	423.0973815917969	58.1350754618667	3.0643076392	99.9928416074667	96.9285339682667	115585.6171875	3.9335398914779824E8	0	8069	89.00069400110493	0.8283448814925657	0.7314410250960904	423.0940856933594	423.1070556640625
990	423.13299560546875	90.3719381229333					1	DETECTED	423.1330 m/z @90.37 [151020OFc1_NvH-0949-CRLM-10.raw]	423.13299560546875	90.3719381229333	20.9787705826667	96.9742374557333	75.9954668730666	3009891.0	3.495066396148257E8	0	8069	0.05317303472473611	0.5012499339669729	0.001253529724567041	423.1259765625	423.1421813964844
991	423.16925048828125	91.0295052066667					1	DETECTED	423.1693 m/z @91.03 [151020OFc1_NvH-0949-CRLM-10.raw]	423.16925048828125	91.0295052066667	5.5483857072	94.5861639832	89.037778276	414830.40625	3.666208567542518E8	0	8069	0.08664273585172566	0.5005774431670479	1.4587762630752035	423.1592712402344	423.1792297363281
992	423.1905212402344	18.8458372728					1	DETECTED	423.1905 m/z @18.85 [151020OFc1_NvH-0949-CRLM-10.raw]	423.1905212402344	18.8458372728	4.34906366773333	96.5261928304	92.17712916266667	858609.6875	4.1008142374033344E8	3	8069	8.578040018995125	4.524730725482009	2.2895812558472	423.1805725097656	423.20050048828125
993	423.2056579589844	90.0530914424					1	DETECTED	423.2057 m/z @90.05 [151020OFc1_NvH-0949-CRLM-10.raw]	423.2056579589844	90.0530914424	4.22771321093333	99.8825120186667	95.65479880773337	542780.1875	4.220215757561516E8	0	8069	70.77529252534198	0.5121292004177587	0.026982425687644786	423.2005310058594	423.20989990234375
994	423.21990966796875	25.5802734693333					1	DETECTED	423.2199 m/z @25.58 [151020OFc1_NvH-0949-CRLM-10.raw]	423.21990966796875	25.5802734693333	4.4233650216	94.6738810482667	90.25051602666669	1.0174584E7	7.669703451044636E8	4	8069	2.801931346300325	2.0778694723437448	0.8302877168574478	423.2099609375	423.2199401855469
995	423.2299499511719	30.2012222493333					1	DETECTED	423.2299 m/z @30.20 [151020OFc1_NvH-0949-CRLM-10.raw]	423.2299499511719	30.2012222493333	1.10412273066667	97.7329762290667	96.62885349840002	2.1180122E7	1.2567833912802958E9	3	8069	4.879142732344274	8.218424595848713	1.4399832895456857	423.219970703125	423.23992919921875
996	423.24151611328125	34.7547360674667					1	DETECTED	423.2415 m/z @34.75 [151020OFc1_NvH-0949-CRLM-10.raw]	423.24151611328125	34.7547360674667	0.148472930133333	98.6436699933333	98.49519706319997	5892055.5	7.728453926293117E8	3	8069	0.3981623610099163	1.8810372904568406	0.07571706248314415	423.2399597167969	423.2490234375
997	423.259033203125	22.6614469674667					1	DETECTED	423.2590 m/z @22.66 [151020OFc1_NvH-0949-CRLM-10.raw]	423.259033203125	22.6614469674667	1.01180775146667	99.3031725104	98.29136475893333	2.7226964E7	2.1311380751604972E9	2	8069	15.380747280069548	1.6764697745796762	6.725730406096268	423.2490539550781	423.26898193359375
998	423.2721862792969	36.0364233224					1	DETECTED	423.2722 m/z @36.04 [151020OFc1_NvH-0949-CRLM-10.raw]	423.2721862792969	36.0364233224	0.110946432533333	95.8567962858667	95.74584985333335	2196970.5	4.505806254007982E8	2	8069	0.17023382212397564	0.5170305376745956	9.12808261072486	423.26904296875	423.281982421875
999	423.33111572265625	92.2783862813333					1	DETECTED	423.3311 m/z @92.28 [151020OFc1_NvH-0949-CRLM-10.raw]	423.33111572265625	92.2783862813333	0.312592202666667	92.4616258458667	92.14903364320004	133607.390625	3.224935364702144E8	0	8069	0.08883847735290828	0.5009962376031716	0.24188029592227442	423.32183837890625	423.33270263671875
1000	423.39056396484375	18.8267726269333					1	DETECTED	423.3906 m/z @18.83 [151020OFc1_NvH-0949-CRLM-10.raw]	423.39056396484375	18.8267726269333	0.340566669066667	98.8255203176	98.48495364853333	851207.75	4.009960412625923E8	0	8069	0.17718115927511136	20.947324651175848	78.78651665664991	423.38092041015625	423.4002990722656
1001	423.4197082519531	91.7942065088					1	DETECTED	423.4197 m/z @91.79 [151020OFc1_NvH-0949-CRLM-10.raw]	423.4197082519531	91.7942065088	5.87199199066667	97.2820627010667	91.41007071040003	404667.4375	3.777591113256379E8	0	8069	64.57200849284177	0.5013731349388668	0.003037757857474575	423.40985107421875	423.42950439453125
1002	423.4564514160156	16.0680922682667					1	DETECTED	423.4565 m/z @16.07 [151020OFc1_NvH-0949-CRLM-10.raw]	423.4564514160156	16.0680922682667	0.993632904	98.6257531424	97.6321202384	173418.15625	3.683139461661315E8	0	8069	0.03578897270000425	3.238329079642895	0.010351597686798424	423.45257568359375	423.45855712890625
1003	423.46856689453125	24.0375684546667					1	DETECTED	423.4686 m/z @24.04 [151020OFc1_NvH-0949-CRLM-10.raw]	423.46856689453125	24.0375684546667	0.8222699096	99.7296944450667	98.9074245354667	3775786.25	4.273318521409928E8	0	8069	0.1573974374892657	0.5105392336395917	10.511860752323182	423.4586181640625	423.4785461425781
1004	423.4847106933594	39.298745616					1	DETECTED	423.4847 m/z @39.30 [151020OFc1_NvH-0949-CRLM-10.raw]	423.4847106933594	39.298745616	5.122869844	91.3751284192	86.25225857519999	928381.625	3.6410177156739384E8	4	8069	0.03843143423301143	2.2388712399136455	0.0034672630984145408	423.47857666015625	423.49456787109375
1005	423.5017395019531	26.3617566816					1	DETECTED	423.5017 m/z @26.36 [151020OFc1_NvH-0949-CRLM-10.raw]	423.5017395019531	26.3617566816	5.08229891546667	98.3977085165333	93.31540960106663	871022.625	3.972328138372107E8	0	8069	0.1366521965313403	0.5070505919326557	0.0041319473263711545	423.4948425292969	423.5115661621094
1006	423.5160217285156	26.9688786101333					1	DETECTED	423.5160 m/z @26.97 [151020OFc1_NvH-0949-CRLM-10.raw]	423.5160217285156	26.9688786101333	4.70822215093333	89.3905598874667	84.68233773653337	196607.78125	3.770463582852073E8	0	8069	0.14479527400663983	2.1452701597248947	3.317115651163607	423.5118713378906	423.5252990722656
1007	423.5263366699219	40.8640673824					1	DETECTED	423.5263 m/z @40.86 [151020OFc1_NvH-0949-CRLM-10.raw]	423.5263366699219	40.8640673824	4.264866708	85.4582701077333	81.1934033997333	109059.7421875	3.0543986911512524E8	0	8069	75.59172060111088	1.133274829956114	1.2687087230697922	423.5260925292969	423.5308837890625
1008	423.54095458984375	32.8068625469333					1	DETECTED	423.5410 m/z @32.81 [151020OFc1_NvH-0949-CRLM-10.raw]	423.54095458984375	32.8068625469333	4.21846488266667	83.3579698152	79.13950493253333	1387349.375	3.580925255264711E8	0	8069	14.749009437815452	0.5522744715662531	14.50266725881936	423.5310363769531	423.54095458984375
1009	423.55096435546875	21.8652626992					1	DETECTED	423.5510 m/z @21.87 [151020OFc1_NvH-0949-CRLM-10.raw]	423.55096435546875	21.8652626992	5.09292168933333	86.01117634	80.91825465066668	4248831.5	5.241819214166992E8	3	8069	1.241720991293505	0.8483746030968449	2.0077976897745016	423.5409851074219	423.55413818359375
1010	423.5641784667969	30.2012222493333					1	DETECTED	423.5642 m/z @30.20 [151020OFc1_NvH-0949-CRLM-10.raw]	423.5641784667969	30.2012222493333	3.7316329056	99.1185814970667	95.3869485914667	1.0215431E7	6.216635704457278E8	0	8069	0.11949400925252007	66.32550386192335	161.13027925640338	423.55419921875	423.57415771484375
1011	423.5783996582031	41.1551760797333					1	DETECTED	423.5784 m/z @41.16 [151020OFc1_NvH-0949-CRLM-10.raw]	423.5783996582031	41.1551760797333	4.37700735706667	83.2026924184	78.82568506133333	1442264.125	3.934107398933157E8	3	8069	0.15391058808511815	0.503501560652088	0.0350449562353539	423.5742492675781	423.5832824707031
1012	423.5932922363281	30.4263553730667					1	DETECTED	423.5933 m/z @30.43 [151020OFc1_NvH-0949-CRLM-10.raw]	423.5932922363281	30.4263553730667	4.16316973653333	99.2940416802667	95.13087194373337	1608538.625	4.3943130832937634E8	0	8069	9.989210462243598	0.6632171148583249	0.825245607828626	423.58331298828125	423.6030578613281
1013	423.6065979003906	35.1957766949333					1	DETECTED	423.6066 m/z @35.20 [151020OFc1_NvH-0949-CRLM-10.raw]	423.6065979003906	35.1957766949333	4.27422534213333	65.1076298304	60.83340448826667	298100.96875	2.799587984967402E8	0	8069	8.718134680792971	1.2275978955060693	1.4559523019169696	423.6043395996094	423.6164855957031
1014	423.6873779296875	31.4852951746667					1	DETECTED	423.6874 m/z @31.49 [151020OFc1_NvH-0949-CRLM-10.raw]	423.6873779296875	31.4852951746667	0.7139125584	99.0998956722667	98.3859831138667	2078288.125	3.964863733055434E8	2	8069	0.5991996541560205	0.5553315218557399	0.07672727791517628	423.677490234375	423.69732666015625
1015	423.703369140625	23.9272866106667					1	DETECTED	423.7034 m/z @23.93 [151020OFc1_NvH-0949-CRLM-10.raw]	423.703369140625	23.9272866106667	2.65740599973333	99.2465421624	96.58913616266668	736200.125	3.7168445339357656E8	2	8069	8.480428144457722	0.5519335646092548	1.3125560850620772	423.69775390625	423.7088623046875
1016	423.7188720703125	24.0137084168					1	DETECTED	423.7189 m/z @24.01 [151020OFc1_NvH-0949-CRLM-10.raw]	423.7188720703125	24.0137084168	3.392271952	95.3941061221333	92.0018341701333	1826614.5	4.718821697583593E8	2	8069	18.40254103191971	0.7653289616995992	3.667550896322122	423.7088928222656	423.72259521484375
1017	423.73260498046875	23.1904575565333					1	DETECTED	423.7326 m/z @23.19 [151020OFc1_NvH-0949-CRLM-10.raw]	423.73260498046875	23.1904575565333	4.77461074453333	96.3993380229333	91.62472727839997	2513904.5	5.345996709744756E8	2	8069	0.188580286206534	2.649564741924625	2.523642422314941	423.7226867675781	423.73468017578125
1018	423.74468994140625	35.0288583170667					1	DETECTED	423.7447 m/z @35.03 [151020OFc1_NvH-0949-CRLM-10.raw]	423.74468994140625	35.0288583170667	3.76801822533333	75.0494723066667	71.28145408133337	5915954.0	7.62595598346927E8	2	8069	8.81796005587178	0.5421486245258941	0.1948923054175268	423.7347106933594	423.7504577636719
1019	423.7604675292969	22.6614469674667					1	DETECTED	423.7605 m/z @22.66 [151020OFc1_NvH-0949-CRLM-10.raw]	423.7604675292969	22.6614469674667	2.6393014664	94.9698509061333	92.3305494397333	1.2425675E7	9.323596364496162E8	0	8069	10.171916409533146	13.483558584788174	5.209060154282355	423.75048828125	423.7704162597656
1020	423.775634765625	53.8907700690667					1	DETECTED	423.7756 m/z @53.89 [151020OFc1_NvH-0949-CRLM-10.raw]	423.775634765625	53.8907700690667	4.45133523706667	96.8832322498667	92.43189701280002	637633.125	4.555314051297152E8	0	8069	19.576809445108857	1.1043643875176712	1.0712787799529213	423.7705383300781	423.7844543457031
1021	423.7911682128906	18.7837939714667					1	DETECTED	423.7912 m/z @18.78 [151020OFc1_NvH-0949-CRLM-10.raw]	423.7911682128906	18.7837939714667	2.09803505546667	55.6112505856	53.51321553013333	408037.25	1.8621117064921173E8	0	8069	0.06003826248585398	0.5031577449055343	2.3815845854831466	423.78662109375	423.80072021484375
1022	423.8441162109375	16.428775176					1	DETECTED	423.8441 m/z @16.43 [151020OFc1_NvH-0949-CRLM-10.raw]	423.8441162109375	16.428775176	0.0061914208	99.9928416074667	99.98665018666671	637488.375	3.8077886521741784E8	0	8069	0.09098384790417668	11.925673930890351	20.395353352028696	423.8341369628906	423.8540954589844
1023	423.85589599609375	14.5403033701333					1	DETECTED	423.8559 m/z @14.54 [151020OFc1_NvH-0949-CRLM-10.raw]	423.85589599609375	14.5403033701333	0.293723615466667	96.4990013994667	96.20527778400005	419967.84375	3.6318555000756866E8	0	8069	0.18844094098838582	0.5740045351549345	0.15053937060340883	423.85418701171875	423.8651123046875
1024	423.8751220703125	32.8068625469333					1	DETECTED	423.8751 m/z @32.81 [151020OFc1_NvH-0949-CRLM-10.raw]	423.8751220703125	32.8068625469333	0.458969953866667	99.4884891250667	99.02951917120004	762940.3125	3.5833842052965987E8	0	8069	20.46216126904546	2.4061761721430917	1.1244050638691279	423.8651428222656	423.8751220703125
1025	423.8851623535156	21.8652626992					1	DETECTED	423.8852 m/z @21.87 [151020OFc1_NvH-0949-CRLM-10.raw]	423.8851623535156	21.8652626992	0.458969953866667	98.7890375802667	98.33006762640002	2966762.5	4.9143350867586803E8	0	8069	1.9757881473220849	0.5587098742390555	5.718371652693379	423.87518310546875	423.8884582519531
1026	423.89849853515625	14.3190731472					1	DETECTED	423.8985 m/z @14.32 [151020OFc1_NvH-0949-CRLM-10.raw]	423.89849853515625	14.3190731472	0.331181542666667	97.5487013005333	97.21751975786663	6281610.5	6.456530863818524E8	3	8069	4.09494118655452	1.898407454637918	1.9730917670610335	423.8885192871094	423.9083557128906
1027	423.9127502441406	41.1396179813333					1	DETECTED	423.9128 m/z @41.14 [151020OFc1_NvH-0949-CRLM-10.raw]	423.9127502441406	41.1396179813333	0.5486021336	99.0173118266667	98.4687096930667	1158120.25	4.0436885676217043E8	0	8069	0.05595785506979212	0.6553932544650539	0.3048484922386324	423.90850830078125	423.9227294921875
1028	423.92724609375	30.5440499048					1	DETECTED	423.9272 m/z @30.54 [151020OFc1_NvH-0949-CRLM-10.raw]	423.92724609375	30.5440499048	0.293723615466667	98.7798116645333	98.48608804906664	682911.5625	3.7632004313765347E8	0	8069	0.29994837207715364	0.5178018037597073	0.02276097151867194	423.9227600097656	423.9372253417969
1029	423.9396057128906	23.6426459016					1	DETECTED	423.9396 m/z @23.64 [151020OFc1_NvH-0949-CRLM-10.raw]	423.9396057128906	23.6426459016	0.686484088266667	98.9167668224	98.23028273413334	326183.53125	3.577176067394156E8	0	8069	0.07949332546628085	2.520380803237881	0.014208413703599262	423.9376220703125	423.9495849609375
1030	423.9551696777344	15.0768476162667					1	DETECTED	423.9552 m/z @15.08 [151020OFc1_NvH-0949-CRLM-10.raw]	423.9551696777344	15.0768476162667	0.7593752856	99.6182103933333	98.8588351077333	170437.53125	3.4416731141286075E8	0	8069	0.32610280803234915	3.452384360331077	0.013039177797532359	423.9498291015625	423.95947265625
1031	423.9695739746094	24.0034754485333					1	DETECTED	423.9696 m/z @24.00 [151020OFc1_NvH-0949-CRLM-10.raw]	423.9695739746094	24.0034754485333	0.449872301866667	97.365986864	96.91611456213334	842433.0625	4.0514085586907893E8	0	8069	0.13308314419644773	0.5117577324494953	0.38289429631279664	423.9600830078125	423.9748840332031
1032	423.98492431640625	43.5288006773333					1	DETECTED	423.9849 m/z @43.53 [151020OFc1_NvH-0949-CRLM-10.raw]	423.98492431640625	43.5288006773333	0.4947378976	97.2729379722667	96.7782000746667	1678533.0	4.284994080814699E8	0	8069	0.26570145850628535	0.5200595026049488	0.06784305478403767	423.9749755859375	423.994873046875
1033	424.00286865234375	26.2854028701333					1	DETECTED	424.0029 m/z @26.29 [151020OFc1_NvH-0949-CRLM-10.raw]	424.00286865234375	26.2854028701333	0.0828322336	99.9744874536	99.89165522	556968.5625	3.8569719777309114E8	0	8069	0.04679248858900209	8.95933096489515	0.04852815880789462	423.99493408203125	424.0123596191406
1034	424.038330078125	25.6955956330667					1	DETECTED	424.0383 m/z @25.70 [151020OFc1_NvH-0949-CRLM-10.raw]	424.038330078125	25.6955956330667	0.0061914208	99.9928416074667	99.98665018666671	241706.25	3.877692348269817E8	0	8069	2.538223097316358	1.9268587150011276	2.621468282970207	424.02838134765625	424.0479431152344
1035	424.08941650390625	53.8907700690667					1	DETECTED	424.0894 m/z @53.89 [151020OFc1_NvH-0949-CRLM-10.raw]	424.08941650390625	53.8907700690667	0.0921911202666667	99.9928416074667	99.90065048720004	111344.875	4.094008144845506E8	0	8069	91.7652997528124	0.8866679354518144	0.7859422917116643	424.07958984375	424.09759521484375
1036	424.12542724609375	90.3719381229333					1	DETECTED	424.1254 m/z @90.37 [151020OFc1_NvH-0949-CRLM-10.raw]	424.12542724609375	90.3719381229333	24.0474189104	95.0557016008	71.00828269040001	1568073.375	4.2492821850732166E8	0	8069	0.04583554738520945	0.9681279483237012	1.915210435525922	424.1193542480469	424.1340637207031
1037	424.178955078125	36.9448358738667					1	DETECTED	424.1790 m/z @36.94 [151020OFc1_NvH-0949-CRLM-10.raw]	424.178955078125	36.9448358738667	3.76801822533333	91.2048549949333	87.43683676959996	539918.3125	4.410587644910996E8	0	8069	0.12256351596539616	1.822905630410526	2.6405126662473775	424.1690979003906	424.17913818359375
1038	424.18914794921875	31.519907364					1	DETECTED	424.1891 m/z @31.52 [151020OFc1_NvH-0949-CRLM-10.raw]	424.18914794921875	31.519907364	4.28366433653333	99.0447882826667	94.76112394613337	1036503.5	3.8921418193432367E8	0	8069	0.1080103416605489	2.438772699138465	1.3865671365665595	424.1791687011719	424.1990966796875
1039	424.19989013671875	19.1895524082667					1	DETECTED	424.1999 m/z @19.19 [151020OFc1_NvH-0949-CRLM-10.raw]	424.19989013671875	19.1895524082667	4.29305152746667	96.0920311250667	91.79897959760002	257617.375	3.893107670627908E8	3	8069	0.22154357702495275	3.9521091595496047	0.5375127662956569	424.19915771484375	424.2012939453125
1040	424.2113037109375	26.0854577504					1	DETECTED	424.2113 m/z @26.09 [151020OFc1_NvH-0949-CRLM-10.raw]	424.2113037109375	26.0854577504	2.71143835066667	99.9928416074667	97.28140325680003	1.2044356E7	8.481477721279426E8	2	8069	0.1964592737023274	2.8881157038867635	0.9744049610622915	424.2014465332031	424.2212829589844
1041	424.222412109375	26.0750325688					1	DETECTED	424.2224 m/z @26.08 [151020OFc1_NvH-0949-CRLM-10.raw]	424.222412109375	26.0750325688	4.90868266506667	93.8207532962667	88.91207063120004	946870.625	4.860279825533413E8	3	8069	13.892001420432702	0.9450131827244885	0.23326740010520658	424.2213134765625	424.2226257324219
1042	424.2326354980469	14.3076000656					1	DETECTED	424.2326 m/z @14.31 [151020OFc1_NvH-0949-CRLM-10.raw]	424.2326354980469	14.3076000656	2.5574114	99.8491454074667	97.29173400746669	4304687.5	9.304588014372206E8	3	8069	19.42452223215686	0.5718319172144464	9.062506365360504	424.22265625	424.24261474609375
1043	424.2464599609375	35.0196182952					1	DETECTED	424.2465 m/z @35.02 [151020OFc1_NvH-0949-CRLM-10.raw]	424.2464599609375	35.0196182952	4.37700735706667	96.0556356216	91.67862826453333	2512663.5	5.753270676218709E8	2	8069	0.14753561230062218	1.8970148235903401	0.09388050225403329	424.2426452636719	424.2519226074219
1044	424.2619323730469	22.6488706082667					1	DETECTED	424.2619 m/z @22.65 [151020OFc1_NvH-0949-CRLM-10.raw]	424.2619323730469	22.6488706082667	4.19074449626667	97.5487013005333	93.35795680426662	3424754.0	5.661411288047312E8	0	8069	10.255234052173396	25.975783144190775	1.2560287889682722	424.251953125	424.27191162109375
1045	424.2738342285156	50.0529542581333					1	DETECTED	424.2738 m/z @50.05 [151020OFc1_NvH-0949-CRLM-10.raw]	424.2738342285156	50.0529542581333	1.32925008506667	92.4616258458667	91.13237576080003	1407765.25	4.20320781603565E8	2	8069	0.1496369621891276	1.2861707338837298	19.572962488680812	424.2719421386719	424.28302001953125
1046	424.2972106933594	91.7942065088					1	DETECTED	424.2972 m/z @91.79 [151020OFc1_NvH-0949-CRLM-10.raw]	424.2972106933594	91.7942065088	0.349969164266667	98.1182950021333	97.76832583786663	101500.5859375	2.9394251455855095E8	0	8069	0.6581129018049694	0.5345789339874206	1.1840341904725338E-4	424.2894287109375	424.3062438964844
1047	424.3274841308594	91.5523070216					1	DETECTED	424.3275 m/z @91.55 [151020OFc1_NvH-0949-CRLM-10.raw]	424.3274841308594	91.5523070216	1.68691858906667	97.0493052994667	95.36238671040003	242296.078125	3.4854551302479327E8	0	8069	0.8439703266422498	0.9879638587329433	0.9580367945627289	424.3182678222656	424.333251953125
1048	424.45733642578125	15.5951140696					1	DETECTED	424.4573 m/z @15.60 [151020OFc1_NvH-0949-CRLM-10.raw]	424.45733642578125	15.5951140696	4.16316973653333	97.4025614837333	93.23939174719996	924951.375	3.725840749117242E8	4	8069	21.179353067123138	0.8662793454418654	100.6075090125648	424.44769287109375	424.46722412109375
1049	424.47808837890625	31.6012951736					1	DETECTED	424.4781 m/z @31.60 [151020OFc1_NvH-0949-CRLM-10.raw]	424.47808837890625	31.6012951736	0.503584281066667	97.4666358333333	96.96305155226663	880321.5	4.172438892330052E8	0	8069	27.93388505622039	0.5677302766902205	78.71492527163099	424.46832275390625	424.4880676269531
1050	424.4898681640625	17.1784003717333					1	DETECTED	424.4899 m/z @17.18 [151020OFc1_NvH-0949-CRLM-10.raw]	424.4898681640625	17.1784003717333	4.9687300128	98.4707531482667	93.5020231354667	320896.5625	3.822301248506957E8	0	8069	0.6962663932082656	0.5626571444325033	0.2426597546604954	424.4881286621094	424.49774169921875
1051	424.5084533691406	29.4300185936					1	DETECTED	424.5085 m/z @29.43 [151020OFc1_NvH-0949-CRLM-10.raw]	424.5084533691406	29.4300185936	4.95925226746667	98.6987193861333	93.73946711866664	767592.125	4.057359647495825E8	0	8069	0.16225215663103754	0.5018004232086256	0.4214017719742799	424.498779296875	424.5184326171875
1052	424.5217590332031	37.914303984					1	DETECTED	424.5218 m/z @37.91 [151020OFc1_NvH-0949-CRLM-10.raw]	424.5217590332031	37.914303984	5.270443024	93.0062363576	87.7357933336	176950.390625	3.731117175650785E8	0	8069	78.5172904550272	1.3438329712454455	2.3404319478762754	424.5184631347656	424.52667236328125
1053	424.53668212890625	18.8072685309333					1	DETECTED	424.5367 m/z @18.81 [151020OFc1_NvH-0949-CRLM-10.raw]	424.53668212890625	18.8072685309333	4.16316973653333	85.7701455709333	81.60697583439996	380148.1875	3.5857652431295294E8	0	8069	5.9736393205238	0.5291151674175458	0.13252127713096595	424.5267333984375	424.53680419921875
1054	424.54681396484375	33.4625718722667					1	DETECTED	424.5468 m/z @33.46 [151020OFc1_NvH-0949-CRLM-10.raw]	424.54681396484375	33.4625718722667	1.58898199066667	94.9698509061333	93.38086891546664	707220.75	3.6577430298010254E8	0	8069	0.20051641828792555	1.7236529741820534	0.024157469892963003	424.5368347167969	424.5490417480469
1055	424.5591125488281	21.5873536090667					1	DETECTED	424.5591 m/z @21.59 [151020OFc1_NvH-0949-CRLM-10.raw]	424.5591125488281	21.5873536090667	0.3031108624	99.2373709186667	98.9342600562667	4500238.5	6.258676824845628E8	3	8069	20.69746964953561	0.5545406048644181	2.2711751378515874	424.54913330078125	424.569091796875
1056	424.5691833496094	29.8617827181333					1	DETECTED	424.5692 m/z @29.86 [151020OFc1_NvH-0949-CRLM-10.raw]	424.5691833496094	29.8617827181333	4.68958676293333	42.6437653248	37.95417856186667	553578.5625	1.4883803207159552E8	0	8069	11.344997617824145	0.8553495347890828	0.6009393382319633	424.5691223144531	424.5710754394531
1057	424.5810852050781	43.6565345634667					1	DETECTED	424.5811 m/z @43.66 [151020OFc1_NvH-0949-CRLM-10.raw]	424.5810852050781	43.6565345634667	4.24635224	97.8607417205333	93.6143894805333	2.2631988E7	6.908625756389306E8	3	8069	0.19913487674259045	1.304425870345207	1.1024599242541007	424.57110595703125	424.5909423828125
1058	424.59112548828125	48.2698373672					1	DETECTED	424.5911 m/z @48.27 [151020OFc1_NvH-0949-CRLM-10.raw]	424.59112548828125	48.2698373672	5.113171644	98.8440028362667	93.73083119226669	645547.375	4.890444907571509E8	0	8069	82.12606178484023	1.3029895039057189	2.055157332150531	424.5910949707031	424.60107421875
1059	424.6803894042969	36.9060868592					1	DETECTED	424.6804 m/z @36.91 [151020OFc1_NvH-0949-CRLM-10.raw]	424.6803894042969	36.9060868592	9.27428861146667	99.0173118266667	89.74302321520003	428483.125	3.942046508313454E8	0	8069	6.6047861323465575	1.9319999567325217	0.0053847169707249105	424.67132568359375	424.690185546875
1060	424.7002258300781	29.2834643152					1	DETECTED	424.7002 m/z @29.28 [151020OFc1_NvH-0949-CRLM-10.raw]	424.7002258300781	29.2834643152	5.1036986536	76.4267351928	71.32303653919999	1383066.625	3.146572665946105E8	0	8069	0.18700455490439793	0.5054606629234218	0.017050629498269704	424.6902770996094	424.7004699707031
1061	424.7104797363281	27.3648368416					1	DETECTED	424.7105 m/z @27.36 [151020OFc1_NvH-0949-CRLM-10.raw]	424.7104797363281	27.3648368416	4.65079149893333	94.1564559714667	89.50566447253337	1.484027E7	1.0644859076026164E9	2	8069	0.3133583355071963	0.742767100319652	0.08688301037301334	424.70050048828125	424.720458984375
1062	424.7309265136719	24.7141377850667					1	DETECTED	424.7309 m/z @24.71 [151020OFc1_NvH-0949-CRLM-10.raw]	424.7309265136719	24.7141377850667	3.59453478746667	94.7981378293333	91.20360304186663	4657958.0	7.192839620147526E8	2	8069	15.925533632533213	1.3535031435897635	40.00693425683004	424.720947265625	424.74090576171875
1063	424.7471618652344	33.5058566568					1	DETECTED	424.7472 m/z @33.51 [151020OFc1_NvH-0949-CRLM-10.raw]	424.7471618652344	33.5058566568	2.85576394746667	97.5215309189333	94.66576697146662	3515644.0	5.2868974958612037E8	2	8069	0.17515900007742147	0.5726382554067266	0.4493624127901939	424.7409362792969	424.7559509277344
1064	424.7659606933594	49.6199633994667					1	DETECTED	424.7660 m/z @49.62 [151020OFc1_NvH-0949-CRLM-10.raw]	424.7659606933594	49.6199633994667	0.677340213866667	95.7038128792	95.02647266533333	4282283.5	5.402925627159452E8	2	8069	32.293817469523155	0.5285769852998298	0.013680161756861453	424.7559814453125	424.7758483886719
1065	424.77606201171875	50.0097858973333					1	DETECTED	424.7761 m/z @50.01 [151020OFc1_NvH-0949-CRLM-10.raw]	424.77606201171875	50.0097858973333	2.18795430293333	91.9348719938667	89.74691769093336	674385.9375	3.3482138008525884E8	0	8069	41.94251399296961	1.1107430974687942	1.3436314378115108	424.7760314941406	424.7855224609375
1066	424.8277587890625	29.8811616322667					1	DETECTED	424.8278 m/z @29.88 [151020OFc1_NvH-0949-CRLM-10.raw]	424.8277587890625	29.8811616322667	0.0061914208	99.9928416074667	99.98665018666671	317163.3125	3.921459468609308E8	0	8069	1.3491177676382513	1.6946584399721476	2.3889432070879497	424.8178405761719	424.83758544921875
1067	424.8561706542969	15.2731765176					1	DETECTED	424.8562 m/z @15.27 [151020OFc1_NvH-0949-CRLM-10.raw]	424.8561706542969	15.2731765176	0.440328412	99.9468628442667	99.5065344322667	360005.875	3.5155164780452555E8	0	8069	6.8664783826031535	0.5036481977011484	9.844232168003414	424.8463439941406	424.8631896972656
1068	424.8731994628906	19.1259793898667					1	DETECTED	424.8732 m/z @19.13 [151020OFc1_NvH-0949-CRLM-10.raw]	424.8731994628906	19.1259793898667	0.349969164266667	99.8673449837333	99.51737581946664	1.4640191E7	7.51538879102611E8	3	8069	0.3628481012400542	1.033073431576219	16.21150739515463	424.86322021484375	424.8831481933594
1069	424.8924865722656	42.3020231733333					1	DETECTED	424.8925 m/z @42.30 [151020OFc1_NvH-0949-CRLM-10.raw]	424.8924865722656	42.3020231733333	0.3691938112	99.7113492989333	99.3421554877333	743662.5625	4.2598065467106706E8	0	8069	3.5898367953555166	1.5917801752954186	0.13022770822319132	424.88323974609375	424.8929138183594
1070	424.9029235839844	34.6725285664					1	DETECTED	424.9029 m/z @34.67 [151020OFc1_NvH-0949-CRLM-10.raw]	424.9029235839844	34.6725285664	0.148472930133333	99.6367332506667	99.48826032053336	1.2011969E7	7.751995732375138E8	3	8069	3.1923385017962005	0.6331892555672471	38.256808706588956	424.8929748535156	424.90533447265625
1071	424.91534423828125	43.6344555770667					1	DETECTED	424.9153 m/z @43.63 [151020OFc1_NvH-0949-CRLM-10.raw]	424.91534423828125	43.6344555770667	0.566535576533333	98.9810391354667	98.41450355893338	1.8651004E7	6.382246240176003E8	3	8069	0.2292172089145197	12.417840389494913	1.5763372021570232	424.9054260253906	424.9253234863281
1072	424.9293518066406	23.5663016128					1	DETECTED	424.9294 m/z @23.57 [151020OFc1_NvH-0949-CRLM-10.raw]	424.9293518066406	23.5663016128	0.0828322336	99.0355340954667	98.9527018618667	196812.375	3.174041234703623E8	0	8069	33.72290704021962	2.1249050658886777	8.471552750994448	424.9253845214844	424.9386901855469
1073	424.9536437988281	13.9085396178667					1	DETECTED	424.9536 m/z @13.91 [151020OFc1_NvH-0949-CRLM-10.raw]	424.9536437988281	13.9085396178667	0.557583107733333	99.3954442853333	98.83786117759996	544482.375	3.5791786173143625E8	0	8069	0.11224580015089991	3.15085603920204	0.5709747250187963	424.94390869140625	424.96038818359375
1074	424.97039794921875	37.914303984					1	DETECTED	424.9704 m/z @37.91 [151020OFc1_NvH-0949-CRLM-10.raw]	424.97039794921875	37.914303984	0.157833470933333	99.9928416074667	99.83500813653338	595635.1875	3.723598828907177E8	0	8069	19.276352867385885	1.3300983554371395	2.3242240536979546	424.9604187011719	424.9803771972656
1075	424.9927673339844	18.9578985234667					1	DETECTED	424.9928 m/z @18.96 [151020OFc1_NvH-0949-CRLM-10.raw]	424.9927673339844	18.9578985234667	0.321955115733333	99.5255597042667	99.20360458853337	523003.28125	4.3066856689983314E8	0	8069	0.06425561455433026	0.5550134457656726	0.12247821112293554	424.9827880859375	425.00189208984375
1076	425.0292053222656	29.8714468069333					1	DETECTED	425.0292 m/z @29.87 [151020OFc1_NvH-0949-CRLM-10.raw]	425.0292053222656	29.8714468069333	0.0061914208	99.9928416074667	99.98665018666671	402281.65625	3.5753326577541584E8	0	8069	0.13310905234534687	1.599909619522046	0.040369820410251125	425.01922607421875	425.0391845703125
1077	425.04168701171875	27.8256098885333					1	DETECTED	425.0417 m/z @27.83 [151020OFc1_NvH-0949-CRLM-10.raw]	425.04168701171875	27.8256098885333	0.359517051733333	99.9928416074667	99.63332455573337	209750.703125	3.730124902091086E8	0	8069	68.2476278951666	1.757979071933051	2.4248528102835305	425.0392150878906	425.0514831542969
1078	425.1003723144531	64.7902001722667					1	DETECTED	425.1004 m/z @64.79 [151020OFc1_NvH-0949-CRLM-10.raw]	425.1003723144531	64.7902001722667	7.2736390176	99.9744874536	92.700848436	117977.2734375	3.524842699589578E8	0	8069	87.8622962398014	0.76684254748947	0.5261559366206033	425.0986633300781	425.1087341308594
1079	425.129150390625	90.3806874685333					1	DETECTED	425.1292 m/z @90.38 [151020OFc1_NvH-0949-CRLM-10.raw]	425.129150390625	90.3806874685333	18.2874020808	93.1515262746667	74.8641241938667	204091.171875	3.2693038528317046E8	0	8069	0.04543894784916347	0.5192170379753901	0.03843407595077998	425.12249755859375	425.1390380859375
1080	425.1566162109375	14.6796287832					1	DETECTED	425.1566 m/z @14.68 [151020OFc1_NvH-0949-CRLM-10.raw]	425.1566162109375	14.6796287832	6.6934014496	95.9737825282667	89.2803810786667	347296.03125	3.1083135383570796E8	0	8069	0.16440527505918823	5.309134985770107	343.78076932615113	425.1474914550781	425.1665954589844
1081	425.1815185546875	13.7069481464					1	DETECTED	425.1815 m/z @13.71 [151020OFc1_NvH-0949-CRLM-10.raw]	425.1815185546875	13.7069481464	2.36813800906667	95.4677567501333	93.09961874106664	422966.8125	3.853721588035931E8	2	8069	1.5907949982919565	0.5332442343984031	49.10051487026519	425.17205810546875	425.1914978027344
1082	425.1920166015625	21.9669367256					1	DETECTED	425.1920 m/z @21.97 [151020OFc1_NvH-0949-CRLM-10.raw]	425.1920166015625	21.9669367256	6.3849947704	97.0401846704	90.6551899	190705.890625	3.512641162352161E8	0	8069	18.045655767673058	3.359282901739284	6.6838615748983	425.1915283203125	425.197509765625
1083	425.20751953125	31.519907364					1	DETECTED	425.2075 m/z @31.52 [151020OFc1_NvH-0949-CRLM-10.raw]	425.20751953125	31.519907364	0.603305746666667	99.3954442853333	98.79213853866663	4.1469016E7	1.5315174933516266E9	2	8069	0.18199228128660394	0.5907601869234924	0.04902309899809052	425.19757080078125	425.2174987792969
1084	425.2183532714844	15.3950374482667					1	DETECTED	425.2184 m/z @15.40 [151020OFc1_NvH-0949-CRLM-10.raw]	425.2183532714844	15.3950374482667	4.94055913253333	91.2670355072	86.32647637466668	678886.1875	3.878593222681272E8	0	8069	19.68161348833423	0.5834615317086176	15.326732823374694	425.217529296875	425.21868896484375
1085	425.22869873046875	32.1592079264					1	DETECTED	425.2287 m/z @32.16 [151020OFc1_NvH-0949-CRLM-10.raw]	425.22869873046875	32.1592079264	3.01894087253333	98.251705808	95.23276493546666	8757784.0	9.321739476558666E8	2	8069	5.5755107995965005	0.5283292394110092	0.29486970886726865	425.21875	425.2352600097656
1086	425.2452697753906	28.3183690136					1	DETECTED	425.2453 m/z @28.32 [151020OFc1_NvH-0949-CRLM-10.raw]	425.2452697753906	28.3183690136	4.386242348	98.5617354341333	94.1754930861333	2.3297544E7	1.4594450465776038E9	2	8069	0.18590713400704928	0.5272116444363248	1.9069031386946231	425.23529052734375	425.2552490234375
1087	425.2577819824219	39.0480716976					1	DETECTED	425.2578 m/z @39.05 [151020OFc1_NvH-0949-CRLM-10.raw]	425.2577819824219	39.0480716976	3.78613231226667	97.7056893824	93.91955707013332	1948047.875	4.92977193546541E8	2	8069	0.2048963690811405	0.7303094741799693	0.40135253211789035	425.2552795410156	425.26776123046875
1088	425.2680358886719	49.5705826709333					1	DETECTED	425.2680 m/z @49.57 [151020OFc1_NvH-0949-CRLM-10.raw]	425.2680358886719	49.5705826709333	5.16385050533333	92.5207064464	87.35685594106667	1798492.125	4.640076636369628E8	2	8069	1.9484426710853882	0.5118394067425914	0.03281624040440505	425.2677917480469	425.2771301269531
1089	425.28533935546875	18.7624027272					1	DETECTED	425.2853 m/z @18.76 [151020OFc1_NvH-0949-CRLM-10.raw]	425.28533935546875	18.7624027272	5.2159620424	92.6985981573333	87.4826361149333	130054.2734375	3.620722507799795E8	0	8069	72.62606490336853	3.228989745368855	5.39027329615565	425.27947998046875	425.291015625
1090	425.3109436035156	90.7320790757333					1	DETECTED	425.3109 m/z @90.73 [151020OFc1_NvH-0949-CRLM-10.raw]	425.3109436035156	90.7320790757333	0.0355994648	99.6930239829333	99.6574245181333	4086000.75	4.1155387252566016E8	0	8069	0.11938664147562861	0.794523500902498	0.6040110215782257	425.303466796875	425.3155822753906
1091	425.3260803222656	91.7942065088					1	DETECTED	425.3261 m/z @91.79 [151020OFc1_NvH-0949-CRLM-10.raw]	425.3260803222656	91.7942065088	55.7521652344	92.6090657176	36.8569004832	111381.53125	1.6194263222434807E8	0	8069	0.47657271196770523	0.5113042877149522	2.8985253479386395	425.3224792480469	425.33111572265625
1092	425.3447265625	92.6090657176					1	DETECTED	425.3447 m/z @92.61 [151020OFc1_NvH-0949-CRLM-10.raw]	425.3447265625	92.6090657176	3.68630417066667	92.6090657176	88.92276154693333	220756.9375	4.495798766418854E8	0	8069	1.0503487500700999	0.5	null	425.33721923828125	425.3542175292969
1093	425.362548828125	91.7942065088					1	DETECTED	425.3625 m/z @91.79 [151020OFc1_NvH-0949-CRLM-10.raw]	425.362548828125	91.7942065088	0.0061914208	99.9744874536	99.96829603280001	188377.859375	4.0024230127745587E8	0	8069	0.9373496643379582	0.546102395258932	0.20189996246714018	425.355712890625	425.36956787109375
1094	425.4532775878906	19.755547092					1	DETECTED	425.4533 m/z @19.76 [151020OFc1_NvH-0949-CRLM-10.raw]	425.4532775878906	19.755547092	4.82133762053333	97.5671223290667	92.74578470853338	840246.875	3.9997513760041225E8	0	8069	0.1514312915817726	0.5394473242855639	2.9768570269951384	425.44390869140625	425.4631042480469
1095	425.47314453125	32.5544597952					1	DETECTED	425.4731 m/z @32.55 [151020OFc1_NvH-0949-CRLM-10.raw]	425.47314453125	32.5544597952	3.60354295173333	98.5800561296	94.97651317786666	1465161.125	3.8730192180891705E8	0	8069	2.9744797870257926	0.5926295056442737	0.08394467977415737	425.46319580078125	425.4831237792969
1096	425.4938659667969	26.0136248104					1	DETECTED	425.4939 m/z @26.01 [151020OFc1_NvH-0949-CRLM-10.raw]	425.4938659667969	26.0136248104	4.4981914968	97.0401846704	92.54199317359999	2103784.75	3.906603791899006E8	0	8069	0.1463918632142054	3.5602185540985993	0.17891765731270648	425.48394775390625	425.5030517578125
1097	425.52911376953125	23.1904575565333					1	DETECTED	425.5291 m/z @23.19 [151020OFc1_NvH-0949-CRLM-10.raw]	425.52911376953125	23.1904575565333	3.58531997546667	94.7886882269333	91.20336825146663	200600.0625	3.350021890412202E8	0	8069	7.548420696091874	2.7327031343958748	5.761917738450786	425.5192565917969	425.5309753417969
1098	425.5410461425781	31.519907364					1	DETECTED	425.5410 m/z @31.52 [151020OFc1_NvH-0949-CRLM-10.raw]	425.5410461425781	31.519907364	4.53553250933333	98.5981869512	94.06265444186667	2.9337124E7	1.0510583326337671E9	3	8069	0.1793097186025534	0.6800830608909985	0.7418837771784975	425.5310974121094	425.551025390625
1099	425.557373046875	30.3113643688					1	DETECTED	425.5574 m/z @30.31 [151020OFc1_NvH-0949-CRLM-10.raw]	425.557373046875	30.3113643688	4.3118436504	94.1746873104	89.86284366000001	1787960.25	4.816057079030763E8	3	8069	15.203463331193083	0.6362776200479463	1.3060760472723565	425.5510559082031	425.5647277832031
1100	425.5747375488281	32.5775527304					1	DETECTED	425.5747 m/z @32.58 [151020OFc1_NvH-0949-CRLM-10.raw]	425.5747375488281	32.5775527304	3.03725578346667	96.1280889629333	93.09083317946663	7618227.0	7.151770951010348E8	3	8069	7.049818035883767	2.203113949565044	1.4497680325046638	425.56475830078125	425.5846862792969
1101	425.59393310546875	21.5773870421333					1	DETECTED	425.5939 m/z @21.58 [151020OFc1_NvH-0949-CRLM-10.raw]	425.59393310546875	21.5773870421333	2.54846750346667	95.946789132	93.39832162853334	4821270.0	4.5590353710344666E8	3	8069	0.1409493113685869	0.5158432730106092	1.1044179391667919	425.58477783203125	425.60302734375
1102	425.6484069824219	18.8267726269333					1	DETECTED	425.6484 m/z @18.83 [151020OFc1_NvH-0949-CRLM-10.raw]	425.6484069824219	18.8267726269333	6.2212323168	96.3629032570667	90.1416709402667	178895.5	3.5527420312570924E8	0	8069	4.376679194781174	3.575478270764956	19.447349255526706	425.6391296386719	425.6583557128906
1103	425.673828125	18.2992535757333					1	DETECTED	425.6738 m/z @18.30 [151020OFc1_NvH-0949-CRLM-10.raw]	425.673828125	18.2992535757333	7.76202280453333	96.1190205138667	88.35699770933337	1247375.375	3.942637235583827E8	2	8069	0.25838711439509865	0.534029234468338	0.053683104759194515	425.66552734375	425.6838073730469
1104	425.6887512207031	49.1149113285333					1	DETECTED	425.6888 m/z @49.11 [151020OFc1_NvH-0949-CRLM-10.raw]	425.6887512207031	49.1149113285333	6.5540364016	94.5672115088	88.0131751072	156886.453125	3.628030958024624E8	0	8069	82.07155441784757	1.033968113417514	1.2400231940338766	425.6842041015625	425.6941223144531
1105	425.7043151855469	19.8337217413333					1	DETECTED	425.7043 m/z @19.83 [151020OFc1_NvH-0949-CRLM-10.raw]	425.7043151855469	19.8337217413333	0.4306471672	95.0838845573333	94.65323739013331	765491.75	4.066279728194028E8	0	8069	10.811467228981321	0.6468478785732632	7.309646727213737	425.6943664550781	425.70928955078125
1106	425.71929931640625	20.5488301157333					1	DETECTED	425.7193 m/z @20.55 [151020OFc1_NvH-0949-CRLM-10.raw]	425.71929931640625	20.5488301157333	4.0157295728	98.1182950021333	94.1025654293333	5.0728812E7	1.6237567870294573E9	2	8069	0.3004634528577661	1.96700645365277	2.4197967974790022	425.7093200683594	425.7292785644531
1107	425.731689453125	36.4733268386667					1	DETECTED	425.7317 m/z @36.47 [151020OFc1_NvH-0949-CRLM-10.raw]	425.731689453125	36.4733268386667	0.921980963733333	94.3093144645333	93.38733350079997	2.0543238E7	9.503037508140303E8	2	8069	0.20640919357890652	0.5219407663154565	0.04629330936713363	425.7293395996094	425.7416687011719
1108	425.74700927734375	28.3327165517333					1	DETECTED	425.7470 m/z @28.33 [151020OFc1_NvH-0949-CRLM-10.raw]	425.74700927734375	28.3327165517333	4.5730008336	98.2425246813333	93.66952384773329	1.0985296E7	7.76673576481772E8	2	8069	3.223684826168551	0.6896688224796585	6.877925073676469	425.74169921875	425.7567443847656
1109	425.7669982910156	22.6614469674667					1	DETECTED	425.7670 m/z @22.66 [151020OFc1_NvH-0949-CRLM-10.raw]	425.7669982910156	22.6614469674667	5.4403864888	99.3399655362667	93.8995790474667	1.63730736E8	3.568382260441727E9	2	8069	0.24190350329589805	1.9008306479603736	2.2013583931543943	425.75762939453125	425.77471923828125
1110	425.7779541015625	48.7551151522667					1	DETECTED	425.7780 m/z @48.76 [151020OFc1_NvH-0949-CRLM-10.raw]	425.7779541015625	48.7551151522667	1.42769006186667	87.3300668469333	85.90237678506664	469310.28125	3.412837507584418E8	0	8069	29.046925263277043	1.1606324591331367	1.3234879272213327	425.77703857421875	425.78692626953125
1111	425.85931396484375	8.60560106506667					1	DETECTED	425.8593 m/z @8.61 [151020OFc1_NvH-0949-CRLM-10.raw]	425.85931396484375	8.60560106506667	0.631186667733333	96.4809993773333	95.84981270959997	861291.3125	4.145401248473106E8	3	8069	1.3803382932606958	11.60805422778208	11.67786052729683	425.849365234375	425.86541748046875
1112	425.87548828125	31.5070988381333					1	DETECTED	425.8755 m/z @31.51 [151020OFc1_NvH-0949-CRLM-10.raw]	425.87548828125	31.5070988381333	0.4768991464	99.6461748866667	99.1692757402667	1.2404004E7	6.891838195956813E8	0	8069	0.17185980986363703	0.5894178796982139	0.42306623702283186	425.8655090332031	425.8854675292969
1113	425.88568115234375	27.4339837261333					1	DETECTED	425.8857 m/z @27.43 [151020OFc1_NvH-0949-CRLM-10.raw]	425.88568115234375	27.4339837261333	6.18349506373333	94.1838139869333	88.00031892319997	367347.90625	3.748985795697701E8	0	8069	10.913308217334375	2.382944874196645	5.959875493786123	425.8855285644531	425.8874206542969
1114	425.8974609375	39.8980453986667					1	DETECTED	425.8975 m/z @39.90 [151020OFc1_NvH-0949-CRLM-10.raw]	425.8974609375	39.8980453986667	0.9669601704	97.5398870608	96.5729268904	1467752.625	3.842457277878101E8	3	8069	9.673898771076473	0.5176390189918072	0.007212079584023296	425.8874816894531	425.8989562988281
1115	425.9089660644531	32.5775527304					1	DETECTED	425.9090 m/z @32.58 [151020OFc1_NvH-0949-CRLM-10.raw]	425.9089660644531	32.5775527304	0.449872301866667	99.2465421624	98.79666986053334	5019447.0	5.832429712944041E8	3	8069	0.15111645419350594	0.5684444739879384	2.449955085922797	425.89898681640625	425.9189453125
1116	425.92822265625	21.5675518322667					1	DETECTED	425.9282 m/z @21.57 [151020OFc1_NvH-0949-CRLM-10.raw]	425.92822265625	21.5675518322667	0.421103314133333	96.2361484048	95.81504509066667	3810047.25	4.406059037885752E8	0	8069	0.10821241411698423	4.540157411908244	1.533616035166519	425.9189758300781	425.9382019042969
1117	425.9429626464844	40.9981301010667					1	DETECTED	425.9430 m/z @41.00 [151020OFc1_NvH-0949-CRLM-10.raw]	425.9429626464844	40.9981301010667	0.795518017066667	99.9285612616	99.13304324453333	125889.2890625	3.4409407148786867E8	0	8069	98.09877741603948	1.216943401512494	1.4345782186229383	425.9388122558594	425.94378662109375
1118	425.95379638671875	19.7687787786667					1	DETECTED	425.9538 m/z @19.77 [151020OFc1_NvH-0949-CRLM-10.raw]	425.95379638671875	19.7687787786667	0.359517051733333	99.9928416074667	99.63332455573337	489211.15625	3.5355149132821786E8	0	8069	0.26260274877920153	0.527451278148083	0.05158187979736503	425.9438171386719	425.9637756347656
1119	425.9730529785156	32.504397336					1	DETECTED	425.9731 m/z @32.50 [151020OFc1_NvH-0949-CRLM-10.raw]	425.9730529785156	32.504397336	0.46790916	99.4600667309333	98.9921575709333	346763.0	4.0090393169614834E8	0	8069	17.72516251819742	2.1045422283004958	0.007416023781592193	425.96380615234375	425.9829406738281
1120	425.9951171875	25.9809938229333					1	DETECTED	425.9951 m/z @25.98 [151020OFc1_NvH-0949-CRLM-10.raw]	425.9951171875	25.9809938229333	0.7229730944	96.4447143906667	95.7217412962667	914037.0	3.8594085010069126E8	4	8069	10.075477513256192	0.5449172884341166	0.63253946230767	425.9851379394531	426.00390625
1121	426.0283508300781	23.3231708829333					1	DETECTED	426.0284 m/z @23.32 [151020OFc1_NvH-0949-CRLM-10.raw]	426.0283508300781	23.3231708829333	0.340566669066667	99.9928416074667	99.65227493840004	552303.625	3.7727807794376165E8	0	8069	0.1506808246548239	2.1280967678233567	0.0062303494149777705	426.0187683105469	426.0382385253906
1122	426.04547119140625	52.7290067442667					1	DETECTED	426.0455 m/z @52.73 [151020OFc1_NvH-0949-CRLM-10.raw]	426.04547119140625	52.7290067442667	0.0640241192	99.9928416074667	99.9288174882667	106100.984375	3.0637110810618335E8	0	8069	99.89931363086718	0.9338341569200926	0.8959065334011952	426.0384521484375	426.0459289550781
1123	426.05596923828125	26.1892081136					1	DETECTED	426.0560 m/z @26.19 [151020OFc1_NvH-0949-CRLM-10.raw]	426.05596923828125	26.1892081136	0.0061914208	99.9744874536	99.96829603280001	584863.5	3.73533156270516E8	0	8069	3.9200473759433656	1.8880404025294293	2.183095242322377	426.046142578125	426.0657958984375
1124	426.09014892578125	79.6993123170667					1	DETECTED	426.0901 m/z @79.70 [151020OFc1_NvH-0949-CRLM-10.raw]	426.09014892578125	79.6993123170667	26.7506979698667	99.9928416074667	73.24214363760001	116965.859375	3.419447786660161E8	0	8069	70.88742622321715	0.6672562360947836	0.337385054786467	426.0802917480469	426.0914001464844
1125	426.1016845703125	89.1011878906667					1	DETECTED	426.1017 m/z @89.10 [151020OFc1_NvH-0949-CRLM-10.raw]	426.1016845703125	89.1011878906667	10.8032674064	99.6930239829333	88.8897565765333	2151135.5	4.350889388856163E8	2	8069	0.16996499801516052	1.1570012091037654	1.447086351723035	426.0926208496094	426.1108093261719
1126	426.1371154785156	7.30577401733333					1	DETECTED	426.1371 m/z @7.31 [151020OFc1_NvH-0949-CRLM-10.raw]	426.1371154785156	7.30577401733333	0.0061914208	99.9928416074667	99.98665018666671	115754.8046875	3.279314654704937E8	3	8069	93.70761751557853	12.108972789313027	17.493044089780152	426.1288757324219	426.1396484375
1127	426.1752624511719	18.2599837106667					1	DETECTED	426.1753 m/z @18.26 [151020OFc1_NvH-0949-CRLM-10.raw]	426.1752624511719	18.2599837106667	3.81365288933333	92.4616258458667	88.64797295653338	511533.9375	3.3586573519832337E8	3	8069	7.149657573620505	0.5239117225096779	1.4633515711329206	426.1659851074219	426.17828369140625
1128	426.1889953613281	9.95926238666667					1	DETECTED	426.1890 m/z @9.96 [151020OFc1_NvH-0949-CRLM-10.raw]	426.1889953613281	9.95926238666667	3.392271952	98.4160851650667	95.0238132130667	531037.75	4.2563645970789254E8	3	8069	0.1260436404713996	1.071393563397066	2.3373672191030397	426.1798400878906	426.1935119628906
1129	426.2035217285156	36.9225986178667					1	DETECTED	426.2035 m/z @36.92 [151020OFc1_NvH-0949-CRLM-10.raw]	426.2035217285156	36.9225986178667	4.5543112344	99.8673449837333	95.3130337493333	1420176.375	4.4761175881323653E8	0	8069	10.778424514774006	0.5474792254824987	0.008144270415179667	426.19354248046875	426.2082214355469
1130	426.2182312011719	23.4343197874667					1	DETECTED	426.2182 m/z @23.43 [151020OFc1_NvH-0949-CRLM-10.raw]	426.2182312011719	23.4343197874667	3.20951373973333	99.5071080749333	96.29759433519997	4.5657132E7	2.46133611988639E9	2	8069	3.040011657013995	1.3006939587500455	0.21719545863164733	426.208251953125	426.22821044921875
1131	426.2333984375	36.4875969210667					1	DETECTED	426.2334 m/z @36.49 [151020OFc1_NvH-0949-CRLM-10.raw]	426.2333984375	36.4875969210667	3.2549196728	98.9167668224	95.6618471496	9594125.0	1.0431153515709682E9	2	8069	15.935427844822435	0.8647743112971792	0.24010645441800754	426.2282409667969	426.2433776855469
1132	426.24835205078125	28.3427542005333					1	DETECTED	426.2484 m/z @28.34 [151020OFc1_NvH-0949-CRLM-10.raw]	426.24835205078125	28.3427542005333	4.9687300128	98.2241062402667	93.25537622746671	2724442.75	5.828832447450188E8	2	8069	17.24737230172671	0.6959318490762246	2.685274841469789	426.243408203125	426.25640869140625
1133	426.26641845703125	22.6614469674667					1	DETECTED	426.2664 m/z @22.66 [151020OFc1_NvH-0949-CRLM-10.raw]	426.26641845703125	22.6614469674667	2.7929001416	99.9561172696	97.163217128	7.4600176E7	2.249305712928763E9	2	8069	0.25195518967186104	0.551466768021009	0.06841504270001043	426.2564392089844	426.2763977050781
1134	426.28778076171875	91.9027617093333					1	DETECTED	426.2878 m/z @91.90 [151020OFc1_NvH-0949-CRLM-10.raw]	426.28778076171875	91.9027617093333	4.70822215093333	95.1990712789333	90.49084912799998	419844.6875	4.261993164999072E8	0	8069	0.5054445611683462	0.735031505645741	0.6828991828055047	426.2778015136719	426.2928161621094
1135	426.3140869140625	90.7320790757333					1	DETECTED	426.3141 m/z @90.73 [151020OFc1_NvH-0949-CRLM-10.raw]	426.3140869140625	90.7320790757333	1.43675484186667	94.2422277762667	92.80547293440003	1000146.625	3.3450133435397375E8	0	8069	0.16327501727614901	0.8035663357013147	4.615647153852255	426.30535888671875	426.3222351074219
1136	426.3896789550781	26.1474194144					1	DETECTED	426.3897 m/z @26.15 [151020OFc1_NvH-0949-CRLM-10.raw]	426.3896789550781	26.1474194144	5.8623799632	93.5025869576	87.6402069944	256600.46875	3.7995278912403053E8	0	8069	79.48734294729812	3.327129117730887	5.533770755259536	426.3797302246094	426.3996276855469
1137	426.45050048828125	37.6902999984					1	DETECTED	426.4505 m/z @37.69 [151020OFc1_NvH-0949-CRLM-10.raw]	426.45050048828125	37.6902999984	4.88057229333333	96.5533244048	91.67275211146666	1166913.0	3.761141804417323E8	0	8069	0.14191458358850895	1.926847439864369	0.5809907303711472	426.44073486328125	426.4603576660156
1138	426.4761657714844	46.4190107805333					1	DETECTED	426.4762 m/z @46.42 [151020OFc1_NvH-0949-CRLM-10.raw]	426.4761657714844	46.4190107805333	4.94996309013333	98.1873210941333	93.23735800399997	957108.8125	4.003607609129424E8	2	8069	15.037017042355963	1.5254760340614277	0.12634598102239458	426.4663391113281	426.4859619140625
1139	426.49151611328125	28.6368401357333					1	DETECTED	426.4915 m/z @28.64 [151020OFc1_NvH-0949-CRLM-10.raw]	426.49151611328125	28.6368401357333	0.5846474512	96.5898276893333	96.0051802381333	646611.3125	3.764991565646709E8	0	8069	0.09193550890673308	2.63232396707435	64.99914295903805	426.4861755371094	426.5013122558594
1140	426.50750732421875	11.1648567109333					1	DETECTED	426.5075 m/z @11.16 [151020OFc1_NvH-0949-CRLM-10.raw]	426.50750732421875	11.1648567109333	4.64092935733333	81.1774259066667	76.53649654933336	250130.703125	3.1831208899831975E8	0	8069	0.19242797437792092	0.5488904586220616	49.4573911960106	426.5018005371094	426.51690673828125
1141	426.5279235839844	32.8598310333333					1	DETECTED	426.5279 m/z @32.86 [151020OFc1_NvH-0949-CRLM-10.raw]	426.5279235839844	32.8598310333333	5.65654901653333	96.8923193496	91.23577033306667	1378879.25	4.020464405774889E8	3	8069	0.6937404105693687	0.5328016663500124	0.08367319811883252	426.5181884765625	426.53790283203125
1142	426.53826904296875	22.2945329608					1	DETECTED	426.5383 m/z @22.29 [151020OFc1_NvH-0949-CRLM-10.raw]	426.53826904296875	22.2945329608	9.21067896693333	37.0383802928	27.82770132586667	204943.484375	9.683953495802264E7	0	8069	21.37889271053181	1.1456830000993916	1.284316048186278	426.5379638671875	426.53961181640625
1143	426.54962158203125	35.4408907917333					1	DETECTED	426.5496 m/z @35.44 [151020OFc1_NvH-0949-CRLM-10.raw]	426.54962158203125	35.4408907917333	3.7316329056	90.6194453413333	86.88781243573331	3402846.5	5.026210613912885E8	3	8069	5.0170145427515	0.6072600703033693	0.5958066906215694	426.5396423339844	426.5596008300781
1144	426.5687561035156	34.782369432					1	DETECTED	426.5688 m/z @34.78 [151020OFc1_NvH-0949-CRLM-10.raw]	426.5687561035156	34.782369432	4.53553250933333	77.8493189226667	73.31378641333336	1484634.0	3.8197510139660203E8	3	8069	24.25870687484718	0.6026744593457045	1.1594323659716776	426.5597229003906	426.5688781738281
1145	426.5788879394531	41.7728438485333					1	DETECTED	426.5789 m/z @41.77 [151020OFc1_NvH-0949-CRLM-10.raw]	426.5788879394531	41.7728438485333	4.61140449546667	94.233017636	89.62161314053333	4575506.5	5.03969676163255E8	3	8069	0.21933197148971573	0.5065696118241879	1.1789294960137624	426.56890869140625	426.5888671875
1146	426.5932922363281	38.6656322666667					1	DETECTED	426.5933 m/z @38.67 [151020OFc1_NvH-0949-CRLM-10.raw]	426.5932922363281	38.6656322666667	4.9972520288	96.7274672005333	91.73021517173329	491584.03125	4.318732725731082E8	0	8069	73.94351590841116	1.7361717633128666	2.4851393022351416	426.5888977050781	426.603271484375
1147	426.6405944824219	58.5578702832					1	DETECTED	426.6406 m/z @58.56 [151020OFc1_NvH-0949-CRLM-10.raw]	426.6405944824219	58.5578702832	6.09636246133333	94.8459477864	88.74958532506668	139408.125	3.776139622741274E8	0	8069	62.79818491302678	0.8458543130938626	0.6917086261877252	426.6393737792969	426.6501770019531
1148	426.66766357421875	40.64651558					1	DETECTED	426.6677 m/z @40.65 [151020OFc1_NvH-0949-CRLM-10.raw]	426.66766357421875	40.64651558	5.93903953546667	95.244995096	89.30595556053332	249932.390625	3.9356515504191005E8	0	8069	77.09353561381444	1.2865521457962603	2.4297603662978684	426.6584777832031	426.6776123046875
1149	426.678955078125	21.7442265533333					1	DETECTED	426.6790 m/z @21.74 [151020OFc1_NvH-0949-CRLM-10.raw]	426.678955078125	21.7442265533333	10.4875125856	88.1258475144	77.63833492879999	176673.90625	4.040644594610767E8	0	8069	0.018539664327928307	3.4485345879510514	26.75010194405435	426.677978515625	426.6888427734375
1150	426.7051696777344	26.1985293357333					1	DETECTED	426.7052 m/z @26.20 [151020OFc1_NvH-0949-CRLM-10.raw]	426.7051696777344	26.1985293357333	4.16316973653333	94.6163964	90.45322666346667	1275139.875	4.18948736171937E8	0	8069	0.18423963847110514	0.5175802809403305	0.11243615211316567	426.69525146484375	426.70916748046875
1151	426.71917724609375	23.4434694669333					1	DETECTED	426.7192 m/z @23.44 [151020OFc1_NvH-0949-CRLM-10.raw]	426.71917724609375	23.4434694669333	4.061927168	95.244995096	91.183067928	1.9799974E7	1.2912262129555364E9	2	8069	0.31383307115836345	13.135903080364248	14.013558150296113	426.7091979980469	426.7291564941406
1152	426.7349548339844	20.5361408917333					1	DETECTED	426.7350 m/z @20.54 [151020OFc1_NvH-0949-CRLM-10.raw]	426.7349548339844	20.5361408917333	4.25570205386667	88.05745246	83.80175040613332	4651219.0	5.571913931477755E8	4	8069	16.0229732119745	1.6187092064918618	0.09567100526197116	426.72918701171875	426.740234375
1153	426.750244140625	18.0490231712					1	DETECTED	426.7502 m/z @18.05 [151020OFc1_NvH-0949-CRLM-10.raw]	426.750244140625	18.0490231712	3.9234810632	98.9258726445333	95.0023915813333	8932148.0	7.687989382756097E8	2	8069	1.8904579602986331	2.803027473955261	4.6723736462573795	426.7402648925781	426.7575988769531
1154	426.7676086425781	22.7030113986667					1	DETECTED	426.7676 m/z @22.70 [151020OFc1_NvH-0949-CRLM-10.raw]	426.7676086425781	22.7030113986667	4.17250960133333	98.9077229906667	94.73521338933337	2.027335E7	1.3096363140335963E9	2	8069	3.273513593772069	0.5416116872571781	7.601843573240058	426.7576599121094	426.77703857421875
1155	426.787109375	44.2647006858667					1	DETECTED	426.7871 m/z @44.26 [151020OFc1_NvH-0949-CRLM-10.raw]	426.787109375	44.2647006858667	4.61140449546667	97.4849752146667	92.87357071920003	1.345679E7	5.652118467247776E8	2	8069	0.20352120967029208	1.0252907460513268	1.150012882120913	426.7777404785156	426.7969055175781
1156	426.8047790527344	28.5414125261333					1	DETECTED	426.8048 m/z @28.54 [151020OFc1_NvH-0949-CRLM-10.raw]	426.8047790527344	28.5414125261333	3.58531997546667	95.4494081666667	91.86408819120003	364680.21875	4.1807681669165885E8	0	8069	4.33202060860199	1.8405142552804434	0.008446242370426573	426.7974548339844	426.8145751953125
1157	426.8511657714844	46.2073092106667					1	DETECTED	426.8512 m/z @46.21 [151020OFc1_NvH-0949-CRLM-10.raw]	426.8511657714844	46.2073092106667	1.48160426453333	99.9744874536	98.49288318906667	136492.8125	3.3877767013426083E8	0	8069	85.54004742961503	1.1010769233004742	1.2021538466009487	426.8411865234375	426.8514404296875
1158	426.8619079589844	32.8068625469333					1	DETECTED	426.8619 m/z @32.81 [151020OFc1_NvH-0949-CRLM-10.raw]	426.8619079589844	32.8068625469333	0.349969164266667	97.8242172717333	97.47424810746664	810272.8125	3.882163568821574E8	3	8069	0.1812577642774258	1.943628136055869	0.22534833518567926	426.8522033691406	426.87164306640625
1159	426.88165283203125	16.9336755666667					1	DETECTED	426.8817 m/z @16.93 [151020OFc1_NvH-0949-CRLM-10.raw]	426.88165283203125	16.9336755666667	0.0262578530666667	97.0767885421333	97.05053068906663	2444937.25	4.557537308800887E8	3	8069	0.18358134903121837	7.726847090137269	1.5701118653528447	426.8716735839844	426.8916320800781
1160	426.891845703125	30.7090165248					1	DETECTED	426.8918 m/z @30.71 [151020OFc1_NvH-0949-CRLM-10.raw]	426.891845703125	30.7090165248	0.5846474512	99.78504204	99.2003945888	819355.5	4.3513821617308E8	0	8069	13.640918057528136	0.5141309966928587	0.46794089459794425	426.89166259765625	426.9012756347656
1161	426.91131591796875	55.4179732765333					1	DETECTED	426.9113 m/z @55.42 [151020OFc1_NvH-0949-CRLM-10.raw]	426.91131591796875	55.4179732765333	0.449872301866667	98.8985606312	98.44868832933334	6803416.5	5.696428701831844E8	3	8069	13.728636141602749	0.51428899405972	0.010231550402964279	426.9013366699219	426.9212341308594
1162	426.93060302734375	25.2461362658667					1	DETECTED	426.9306 m/z @25.25 [151020OFc1_NvH-0949-CRLM-10.raw]	426.93060302734375	25.2461362658667	0.176535681333333	99.9468628442667	99.77032716293337	705187.375	4.0915129038662946E8	0	8069	0.08084195934241833	0.5292469121057657	0.04705679615966149	426.92132568359375	426.9381103515625
1163	426.9484558105469	44.0480055786667					1	DETECTED	426.9485 m/z @44.05 [151020OFc1_NvH-0949-CRLM-10.raw]	426.9484558105469	44.0480055786667	0.321955115733333	99.9100862058667	99.58813109013337	1344605.125	4.02343118326311E8	4	8069	0.11406642162010883	0.5062144100377187	0.01977144906596785	426.9385681152344	426.9583435058594
1164	426.9620666503906	38.6102659112					1	DETECTED	426.9621 m/z @38.61 [151020OFc1_NvH-0949-CRLM-10.raw]	426.9620666503906	38.6102659112	0.6219639624	99.9468628442667	99.3248988818667	419895.40625	4.491790510007506E8	0	8069	0.3197929952057237	1.521079775505341	0.0019491147974455341	426.95849609375	426.9720153808594
1165	426.99053955078125	62.0902458221333					1	DETECTED	426.9905 m/z @62.09 [151020OFc1_NvH-0949-CRLM-10.raw]	426.99053955078125	62.0902458221333	0.530546335466667	98.5525834069333	98.02203707146663	845358.4375	3.918174118694377E8	0	8069	18.870567659237352	0.8471559218784468	0.004005840726548105	426.9805908203125	426.9936218261719
1166	427.0041198730469	26.7882725896					1	DETECTED	427.0041 m/z @26.79 [151020OFc1_NvH-0949-CRLM-10.raw]	427.0041198730469	26.7882725896	0.0061914208	99.78504204	99.7788506192	1341215.625	4.0836840070513666E8	0	8069	0.13312106148868708	0.5203715619843945	1.1875343748348255	426.9943542480469	427.01409912109375
1167	427.0143127441406	16.7690961424					1	DETECTED	427.0143 m/z @16.77 [151020OFc1_NvH-0949-CRLM-10.raw]	427.0143127441406	16.7690961424	0.0061914208	99.9928416074667	99.98665018666671	486565.34375	3.687689709409672E8	4	8069	0.022702900741371934	2.9707459919187795	0.8671370482166153	427.0141296386719	427.0242919921875
1168	427.04278564453125	41.8299854610667					1	DETECTED	427.0428 m/z @41.83 [151020OFc1_NvH-0949-CRLM-10.raw]	427.04278564453125	41.8299854610667	0.0166725661333333	99.9376502224	99.92097765626666	112607.3984375	3.722764467052723E8	0	8069	95.40073290053154	1.1328623155914241	1.2674871744634015	427.0329895019531	427.0494689941406
1169	427.0845947265625	90.3503213898667					1	DETECTED	427.0846 m/z @90.35 [151020OFc1_NvH-0949-CRLM-10.raw]	427.0845947265625	90.3503213898667	10.9292385389333	99.9928416074667	89.0636030685334	855636.3125	4.3235053284096354E8	0	8069	0.07402678511186878	0.5430577590319516	1.7892720022522264	427.07598876953125	427.0943298339844
1170	427.1044921875	89.1185757864					1	DETECTED	427.1045 m/z @89.12 [151020OFc1_NvH-0949-CRLM-10.raw]	427.1044921875	89.1185757864	19.755547092	98.5892039205333	78.8336568285333	539507.125	4.31976786425343E8	0	8069	0.3025092817441646	0.568268559724079	0.9991972623196744	427.0948791503906	427.11444091796875
1171	427.1177673339844	91.5436344344					1	DETECTED	427.1178 m/z @91.54 [151020OFc1_NvH-0949-CRLM-10.raw]	427.1177673339844	91.5436344344	2.92833150666667	97.5215309189333	94.59319941226663	135080.9375	3.230679923519696E8	0	8069	0.3892309377634291	0.533729481743172	1.0902948646389616	427.1150817871094	427.1233825683594
1172	427.1328125	49.7940051634667					1	DETECTED	427.1328 m/z @49.79 [151020OFc1_NvH-0949-CRLM-10.raw]	427.1328125	49.7940051634667	0.0061914208	99.9836292746667	99.9774378538667	115308.828125	3.137917052005776E8	0	8069	97.40782390716431	0.9997373038706602	1.0266628573229573	427.1328125	427.14208984375
1173	427.1890563964844	14.0007323992					1	DETECTED	427.1891 m/z @14.00 [151020OFc1_NvH-0949-CRLM-10.raw]	427.1890563964844	14.0007323992	4.29305152746667	96.7090924869333	92.41604095946663	1230345.375	4.119695707591757E8	0	8069	0.1859445758536964	0.5693353792788467	101.20107993682679	427.1791076660156	427.19903564453125
1174	427.1991882324219	44.0480055786667					1	DETECTED	427.1992 m/z @44.05 [151020OFc1_NvH-0949-CRLM-10.raw]	427.1991882324219	44.0480055786667	5.85314071013333	96.6999174938667	90.84677678373338	1107902.25	4.10785078560062E8	0	8069	0.11113098908656838	0.5626084942063687	0.12749195985715686	427.1990661621094	427.2037658691406
1175	427.2137756347656	32.6267024965333					1	DETECTED	427.2138 m/z @32.63 [151020OFc1_NvH-0949-CRLM-10.raw]	427.2137756347656	32.6267024965333	2.59354825173333	97.094696228	94.50114797626668	1919949.875	4.608230733252393E8	0	8069	6.052245184551968	1.2070689923678672	0.5604732495050799	427.20379638671875	427.2138671875
1176	427.223876953125	29.4649536416					1	DETECTED	427.2239 m/z @29.46 [151020OFc1_NvH-0949-CRLM-10.raw]	427.223876953125	29.4649536416	3.77710958346667	99.1274534053333	95.35034382186663	1.5897527E7	1.5052718897963352E9	2	8069	11.607306859652287	2.1566808210609776	0.011301414285282125	427.21392822265625	427.2338562011719
1177	427.2354736328125	15.1145325666667					1	DETECTED	427.2355 m/z @15.11 [151020OFc1_NvH-0949-CRLM-10.raw]	427.2354736328125	15.1145325666667	5.8438508072	95.3006634904	89.4568126832	972020.125	5.3438043881917745E8	3	8069	20.61777029988597	1.0714377818691594	4.852993436679932	427.23388671875	427.23577880859375
1178	427.24578857421875	55.4088864965333					1	DETECTED	427.2458 m/z @55.41 [151020OFc1_NvH-0949-CRLM-10.raw]	427.24578857421875	55.4088864965333	0.0450767648	99.8491454074667	99.80406864266669	4328611.5	8.340373449478282E8	2	8069	36.19483309891767	0.543796590753877	0.04930034706859713	427.2358093261719	427.2557678222656
1179	427.2662048339844	29.493720332					1	DETECTED	427.2662 m/z @29.49 [151020OFc1_NvH-0949-CRLM-10.raw]	427.2662048339844	29.493720332	4.53553250933333	98.3427359450667	93.80720343573337	1.6034485E7	1.0479145735332364E9	2	8069	20.036186314304437	5.245195516182935	1.1931295797519577	427.2562255859375	427.276123046875
1180	427.2888488769531	44.251741068					1	DETECTED	427.2888 m/z @44.25 [151020OFc1_NvH-0949-CRLM-10.raw]	427.2888488769531	44.251741068	4.9972520288	95.2724700776	90.2752180488	6481692.5	5.012602997343783E8	0	8069	0.18949863320641214	1.180563192022058	0.006126435217347211	427.27886962890625	427.2977294921875
1181	427.306396484375	28.6106053450667					1	DETECTED	427.3064 m/z @28.61 [151020OFc1_NvH-0949-CRLM-10.raw]	427.306396484375	28.6106053450667	5.7367795856	92.6356194354667	86.89883984986669	199479.703125	3.246348953483571E8	0	8069	0.14602803600370962	1.8995257016396179	2.7483754092796646	427.2991027832031	427.3163146972656
1182	427.3166198730469	90.7320790757333					1	DETECTED	427.3166 m/z @90.73 [151020OFc1_NvH-0949-CRLM-10.raw]	427.3166198730469	90.7320790757333	38.0906768893333	94.007080416	55.91640352666669	154773.078125	2.6183489815545985E8	0	8069	1.517458907395465	0.5311067069287984	0.018676262030209966	427.31640625	427.3257141113281
1183	427.37799072265625	92.6090657176					1	DETECTED	427.3780 m/z @92.61 [151020OFc1_NvH-0949-CRLM-10.raw]	427.37799072265625	92.6090657176	0.0061914208	99.9928416074667	99.98665018666671	242431.25	4.0730651095136654E8	0	8069	10.560823150568552	0.5210029905873624	22.369352285151265	427.3680725097656	427.3866882324219
1184	427.4497375488281	44.0885295733333					1	DETECTED	427.4497 m/z @44.09 [151020OFc1_NvH-0949-CRLM-10.raw]	427.4497375488281	44.0885295733333	4.81194369333333	98.6713427309333	93.85939903759997	556493.125	3.878315050488892E8	0	8069	0.09759939794891181	1.456968246754547	0.004571641777952247	427.4400634765625	427.459716796875
1185	427.4597473144531	46.2833381784					1	DETECTED	427.4597 m/z @46.28 [151020OFc1_NvH-0949-CRLM-10.raw]	427.4597473144531	46.2833381784	4.88972424106667	96.6631555288	91.77343128773333	178179.234375	3.2986257686505693E8	0	8069	67.18680929572005	1.1727629108701976	1.354104191329604	427.4597473144531	427.462646484375
1186	427.4726867675781	26.1985293357333					1	DETECTED	427.4727 m/z @26.20 [151020OFc1_NvH-0949-CRLM-10.raw]	427.4726867675781	26.1985293357333	4.4233650216	94.7223434672	90.2989784456	293696.21875	3.6541469865556216E8	0	8069	12.262228933701227	2.4382406100305434	0.01043937922342916	427.4627380371094	427.4743957519531
1187	427.48443603515625	13.4920844450667					1	DETECTED	427.4844 m/z @13.49 [151020OFc1_NvH-0949-CRLM-10.raw]	427.48443603515625	13.4920844450667	5.1845311632	94.645102192	89.46057102879999	1531460.875	4.13190370243877E8	0	8069	0.36447176228230127	1.2814064698801153	1.1724173009590888	427.4750671386719	427.494384765625
1188	427.5060729980469	26.8111467133333					1	DETECTED	427.5061 m/z @26.81 [151020OFc1_NvH-0949-CRLM-10.raw]	427.5060729980469	26.8111467133333	4.71753718186667	98.6713427309333	93.95380554906663	931880.3125	3.996559545208595E8	0	8069	0.05199368932859372	0.509972086977526	0.010385282444977785	427.4961242675781	427.51605224609375
1189	427.523193359375	14.0253369032					1	DETECTED	427.5232 m/z @14.03 [151020OFc1_NvH-0949-CRLM-10.raw]	427.523193359375	14.0253369032	4.81194369333333	97.4575151962667	92.64557150293336	838484.25	4.0249148755452734E8	0	8069	0.20946755046015575	0.9220957030687325	1.9961277364096537	427.5160827636719	427.53314208984375
1190	427.54437255859375	33.0116249104					1	DETECTED	427.5444 m/z @33.01 [151020OFc1_NvH-0949-CRLM-10.raw]	427.54437255859375	33.0116249104	4.78411068933333	86.8101773496	82.02606666026666	601238.1875	3.811363172288845E8	0	8069	1.6981448690990746	1.4968231162790515	0.1289433608734937	427.53448486328125	427.54779052734375
1191	427.55780029296875	29.4649536416					1	DETECTED	427.5578 m/z @29.46 [151020OFc1_NvH-0949-CRLM-10.raw]	427.55780029296875	29.4649536416	4.58304841893333	97.3751600194667	92.79211160053337	1.1339133E7	8.039703113151803E8	3	8069	1.3314889140521764	0.6512885734527186	0.8317699629872781	427.5478210449219	427.5677795410156
1192	427.5679626464844	30.4130467106667					1	DETECTED	427.5680 m/z @30.41 [151020OFc1_NvH-0949-CRLM-10.raw]	427.5679626464844	30.4130467106667	4.52615779706667	72.954743036	68.42858523893332	1464236.75	4.962269400882908E8	3	8069	15.350621915588754	0.6311202182953219	0.3435437465561042	427.56781005859375	427.56982421875
1193	427.579833984375	55.3850505010667					1	DETECTED	427.5798 m/z @55.39 [151020OFc1_NvH-0949-CRLM-10.raw]	427.579833984375	55.3850505010667	4.19074449626667	97.6875997752	93.49685527893332	1493894.5	4.376696032760567E8	3	8069	1.392240193408952	0.5291466637434531	3.086308027390341	427.5698547363281	427.5802001953125
1194	427.5902404785156	20.7359319288					1	DETECTED	427.5902 m/z @20.74 [151020OFc1_NvH-0949-CRLM-10.raw]	427.5902404785156	20.7359319288	4.33980943786667	94.8459477864	90.50613834853334	2456796.25	5.0679617197454005E8	3	8069	0.2019279226955355	0.5610777466103292	0.0691008695915024	427.58026123046875	427.5999755859375
1195	427.6070861816406	37.422561212					1	DETECTED	427.6071 m/z @37.42 [151020OFc1_NvH-0949-CRLM-10.raw]	427.6070861816406	37.422561212	4.6803042344	94.9698509061333	90.2895466717333	368307.59375	3.5124238341282314E8	0	8069	0.15312478652316486	1.386277134943404	1.7575561753575548	427.6004638671875	427.6170349121094
1196	427.6266784667969	59.7084214256					1	DETECTED	427.6267 m/z @59.71 [151020OFc1_NvH-0949-CRLM-10.raw]	427.6266784667969	59.7084214256	4.793304272	95.7672203146667	90.9739160426667	146638.5625	3.640860951122244E8	0	8069	89.76937200317292	0.835380885964509	0.6718808722992733	427.6172790527344	427.63568115234375
1197	427.6875305175781	14.6310605597333					1	DETECTED	427.6875 m/z @14.63 [151020OFc1_NvH-0949-CRLM-10.raw]	427.6875305175781	14.6310605597333	6.17417230586667	97.5671223290667	91.39295002320003	383947.375	3.639393017311241E8	0	8069	0.12599218804412438	1.697421742868647	52.3940450384207	427.67767333984375	427.6935729980469
1198	427.7037353515625	18.3361410322667					1	DETECTED	427.7037 m/z @18.34 [151020OFc1_NvH-0949-CRLM-10.raw]	427.7037353515625	18.3361410322667	6.3270245736	67.1349787584	60.807954184799996	983306.8125	2.6460011621816102E8	0	8069	0.17154566391127446	0.8309882359398167	6.909121870157279	427.6937561035156	427.7054138183594
1199	427.7155456542969	32.6152334994667					1	DETECTED	427.7155 m/z @32.62 [151020OFc1_NvH-0949-CRLM-10.raw]	427.7155456542969	32.6152334994667	4.63145459253333	91.3751284192	86.74367382666667	1284768.625	4.245420417615518E8	2	8069	9.152900947106659	0.8452618959868559	0.016986759216960516	427.70562744140625	427.72161865234375
1200	427.73162841796875	14.8347065304					1	DETECTED	427.7316 m/z @14.83 [151020OFc1_NvH-0949-CRLM-10.raw]	427.73162841796875	14.8347065304	3.40147223093333	96.4447143906667	93.04324215973337	2676171.5	5.990539349099803E8	4	8069	13.77505324667099	20.623111168659225	51.95247899148069	427.7216491699219	427.7320556640625
1201	427.7420654296875	45.8238659925333					1	DETECTED	427.7421 m/z @45.82 [151020OFc1_NvH-0949-CRLM-10.raw]	427.7420654296875	45.8238659925333	1.39176538613333	97.3202895122667	95.92852412613337	8975275.0	6.24026161017896E8	2	8069	0.18252737058644897	0.5097351621326908	0.006769901570122593	427.73211669921875	427.7481689453125
1202	427.7581787109375	41.558513656					1	DETECTED	427.7582 m/z @41.56 [151020OFc1_NvH-0949-CRLM-10.raw]	427.7581787109375	41.558513656	4.48880154133333	96.763864744	92.27506320266667	1.8636174E7	9.136240786942328E8	2	8069	0.20081463347327144	1.393562385515819	48.63910176585011	427.7481994628906	427.7681579589844
1203	427.7764587402344	39.6707851904					1	DETECTED	427.7765 m/z @39.67 [151020OFc1_NvH-0949-CRLM-10.raw]	427.7764587402344	39.6707851904	5.3227902632	94.2513361989333	88.9285459357333	5079407.5	5.2819684521031874E8	2	8069	0.20699254735068706	0.5217929227611044	0.05819504434536212	427.7683410644531	427.78643798828125
1204	427.790283203125	44.2393321496					1	DETECTED	427.7903 m/z @44.24 [151020OFc1_NvH-0949-CRLM-10.raw]	427.790283203125	44.2393321496	1.01180775146667	89.0578113034667	88.04600355200003	1913463.75	4.349995371743302E8	0	8069	0.11370736685662308	0.5116589842732054	0.6254837355916908	427.7864685058594	427.79937744140625
1205	427.81256103515625	28.6764194994667					1	DETECTED	427.8126 m/z @28.68 [151020OFc1_NvH-0949-CRLM-10.raw]	427.81256103515625	28.6764194994667	0.668111067466667	97.5215309189333	96.85341985146663	5685150.0	4.627913534997325E8	2	8069	0.15622495686890048	0.5678171078990779	1.1567482118461136	427.8033447265625	427.8221740722656
1206	427.8575134277344	14.0253369032					1	DETECTED	427.8575 m/z @14.03 [151020OFc1_NvH-0949-CRLM-10.raw]	427.8575134277344	14.0253369032	0.594026680533333	97.1039196370667	96.50989295653336	361843.78125	3.7780600456128806E8	0	8069	0.2533734468935478	0.9130220152694916	3.3518139437039216	427.8476257324219	427.86749267578125
1207	427.8699951171875	12.6586479482667					1	DETECTED	427.8700 m/z @12.66 [151020OFc1_NvH-0949-CRLM-10.raw]	427.8699951171875	12.6586479482667	0.566535576533333	95.2081685557333	94.64163297919997	271416.96875	3.5155472595841426E8	0	8069	0.5681514900504911	0.7252961131604885	0.5481659548498092	427.8676452636719	427.8718566894531
1208	427.8818664550781	38.5381299562667					1	DETECTED	427.8819 m/z @38.54 [151020OFc1_NvH-0949-CRLM-10.raw]	427.8818664550781	38.5381299562667	0.649757028	99.8307493306667	99.18099230266671	1601513.625	4.092843231854872E8	3	8069	0.2091865864186886	1.1744461787020215	0.013841377989191267	427.87188720703125	427.8824462890625
1209	427.8924560546875	29.4428019717333					1	DETECTED	427.8925 m/z @29.44 [151020OFc1_NvH-0949-CRLM-10.raw]	427.8924560546875	29.4428019717333	0.321955115733333	98.3702585658667	98.04830345013337	4387984.0	5.671372236295235E8	3	8069	11.70861925469585	0.5568762489303064	23.93935775330924	427.8824768066406	427.9024353027344
1210	427.9097595214844	32.9556528074667					1	DETECTED	427.9098 m/z @32.96 [151020OFc1_NvH-0949-CRLM-10.raw]	427.9097595214844	32.9556528074667	0.539675277066667	98.990167916	98.45049263893334	1156755.75	4.7238374047123706E8	0	8069	13.142653428688718	0.5566870537853332	0.41814567871669717	427.9024658203125	427.9144287109375
1211	427.9244689941406	20.7359319288					1	DETECTED	427.9245 m/z @20.74 [151020OFc1_NvH-0949-CRLM-10.raw]	427.9244689941406	20.7359319288	0.176535681333333	99.9836292746667	99.80709359333336	1920794.5	4.403855389527516E8	0	8069	10.316256450881028	0.6829376498320555	0.5201595270144524	427.91448974609375	427.9344482421875
1212	427.9407043457031	37.3810080448					1	DETECTED	427.9407 m/z @37.38 [151020OFc1_NvH-0949-CRLM-10.raw]	427.9407043457031	37.3810080448	1.1132520848	97.7148120344	96.6015599496	360427.375	3.4285925760696495E8	0	8069	0.07889854844236766	1.6228263049237677	2.2206074661462156	427.9344787597656	427.9444580078125
1213	427.9544677734375	18.2992535757333					1	DETECTED	427.9545 m/z @18.30 [151020OFc1_NvH-0949-CRLM-10.raw]	427.9544677734375	18.2992535757333	0.3691938112	99.4139648834667	99.0447710722667	715034.625	3.821401834712707E8	0	8069	0.14330668350413234	4.951972329623451	0.2608018440890247	427.9444885253906	427.96368408203125
1214	427.9737854003906	31.8164494864					1	DETECTED	427.9738 m/z @31.82 [151020OFc1_NvH-0949-CRLM-10.raw]	427.9737854003906	31.8164494864	0.0828322336	99.6182103933333	99.5353781597333	2467739.25	4.6956147594781137E8	0	8069	0.05950411421580526	0.5553352903127118	1.6851937187256756	427.9640197753906	427.9837646484375
1215	427.9840393066406	28.0968530165333					1	DETECTED	427.9840 m/z @28.10 [151020OFc1_NvH-0949-CRLM-10.raw]	427.9840393066406	28.0968530165333	5.270443024	95.5038214754667	90.23337845146669	805939.0625	3.8772587032952064E8	0	8069	17.137350905642634	0.5005960167190229	0.4543161342071507	427.9840087890625	427.9938659667969
1216	428.0146179199219	26.5661644362667					1	DETECTED	428.0146 m/z @26.57 [151020OFc1_NvH-0949-CRLM-10.raw]	428.0146179199219	26.5661644362667	0.768384806933333	99.9561172696	99.18773246266667	760634.3125	4.2413034651369816E8	0	8069	0.18766550087641676	3.893950007656574	5.500688016531043	428.0048828125	428.0240173339844
1217	428.0877685546875	90.3719381229333					1	DETECTED	428.0878 m/z @90.37 [151020OFc1_NvH-0949-CRLM-10.raw]	428.0877685546875	90.3719381229333	0.0061914208	99.9928416074667	99.98665018666671	208191.75	4.074105895146785E8	0	8069	1.4176214760202726	0.5525371741000574	117.69049399822894	428.0791931152344	428.0977478027344
1218	428.1415710449219	27.7369697754667					1	DETECTED	428.1416 m/z @27.74 [151020OFc1_NvH-0949-CRLM-10.raw]	428.1415710449219	27.7369697754667	0.0061914208	99.9928416074667	99.98665018666671	277853.15625	3.352081014889819E8	0	8069	0.1960661562734174	1.9528974202591076	2.899848271529154	428.1325988769531	428.14752197265625
1219	428.1618347167969	90.2071564229333					1	DETECTED	428.1618 m/z @90.21 [151020OFc1_NvH-0949-CRLM-10.raw]	428.1618347167969	90.2071564229333	0.256084436266667	99.2940416802667	99.03795724400004	386155.1875	3.9333143520983E8	0	8069	0.09659042250937944	0.5071886808402355	0.008067831958221375	428.1539001464844	428.1715393066406
1220	428.1792907714844	16.6121652488					1	DETECTED	428.1793 m/z @16.61 [151020OFc1_NvH-0949-CRLM-10.raw]	428.1792907714844	16.6121652488	6.56353029973333	97.3202895122667	90.75675921253337	121645.015625	3.5026408058591104E8	0	8069	0.06220279020769581	4.515875025441289	26.586297906091787	428.17242431640625	428.18597412109375
1221	428.1963195800781	33.0880097970667					1	DETECTED	428.1963 m/z @33.09 [151020OFc1_NvH-0949-CRLM-10.raw]	428.1963195800781	33.0880097970667	2.3140034696	97.5033044664	95.1893009968	1252921.375	4.2113508303905225E8	2	8069	0.1635578893526386	0.5125854981125653	92.2000959892219	428.1864318847656	428.206298828125
1222	428.2102355957031	28.620986528					1	DETECTED	428.2102 m/z @28.62 [151020OFc1_NvH-0949-CRLM-10.raw]	428.2102355957031	28.620986528	4.33051809093333	99.9928416074667	95.66232351653338	552891.625	3.600832874194951E8	0	8069	0.5394998716013539	0.5030213485840327	0.009696519297316467	428.2063293457031	428.2113342285156
1223	428.2213439941406	47.4158535093333					1	DETECTED	428.2213 m/z @47.42 [151020OFc1_NvH-0949-CRLM-10.raw]	428.2213439941406	47.4158535093333	3.1366207736	97.4849752146667	94.3483544410667	3723658.5	6.738506694095932E8	2	8069	18.116268406654438	0.5097816649836185	7.449228910304459	428.2113952636719	428.231201171875
1224	428.2412109375	22.1471742866667					1	DETECTED	428.2412 m/z @22.15 [151020OFc1_NvH-0949-CRLM-10.raw]	428.2412109375	22.1471742866667	0.5755497416	99.7665463376	99.190996596	3.5872188E7	1.4257536801765134E9	2	8069	3.009467909787798	13.391297554579134	139.06541993746163	428.2312316894531	428.25115966796875
1225	428.2600402832031	41.5874089261333					1	DETECTED	428.2600 m/z @41.59 [151020OFc1_NvH-0949-CRLM-10.raw]	428.2600402832031	41.5874089261333	3.71373929066667	97.8790578298667	94.16531853920003	7883122.0	8.658837382745241E8	3	8069	15.493501683600858	1.4395277267494984	2.226807184453283	428.2512512207031	428.2699890136719
1226	428.27850341796875	39.6423754901333					1	DETECTED	428.2785 m/z @39.64 [151020OFc1_NvH-0949-CRLM-10.raw]	428.27850341796875	39.6423754901333	3.1912312232	93.6547220890667	90.46349086586669	2157408.0	4.499684674903562E8	2	8069	2.682523209587103	0.5481171668404479	0.02338961576840052	428.2700500488281	428.2883605957031
1227	428.2907409667969	44.1814289381333					1	DETECTED	428.2907 m/z @44.18 [151020OFc1_NvH-0949-CRLM-10.raw]	428.2907409667969	44.1814289381333	33.8458780261333	92.4616258458667	58.61574781973341	468562.84375	2.862915427864382E8	0	8069	7.885602683507678	2.7810286283025047	4.492323491566944	428.2895812988281	428.30072021484375
1228	428.31427001953125	28.65177532					1	DETECTED	428.3143 m/z @28.65 [151020OFc1_NvH-0949-CRLM-10.raw]	428.31427001953125	28.65177532	10.6258047973333	94.4552901624	83.8294853650667	2675599.75	4.1205723755954903E8	0	8069	0.19057510375265352	5.580558134963879	0.033631450143583104	428.3043212890625	428.3223876953125
[truncated: 32,410 more rows]
