# Supplementary material for: MSFC: a new feature construction method for accurate diagnosis of mass spectrometry data
Source: Sci Rep. 2023 Sep 21;13:15694. doi: 10.1038/s41598-023-42395-5 (PMC10514077; doi:10.1038/s41598-023-42395-5)
Supplement: Supplementary file 1 — Supplementary Information. [file 41598_2023_42395_MOESM1_ESM.zip › dataset/CRLM dataset/crlm/crlm11.csv]

row ID	row m/z	row retention time	row identity (main ID)	row identity (all IDs)	row identity (main ID + details)	row comment	row number of detected peaks	151020OFc1_NvH-0949-CRLM-11.raw Peak status	151020OFc1_NvH-0949-CRLM-11.raw Peak name	151020OFc1_NvH-0949-CRLM-11.raw Peak m/z	151020OFc1_NvH-0949-CRLM-11.raw Peak RT	151020OFc1_NvH-0949-CRLM-11.raw Peak RT start	151020OFc1_NvH-0949-CRLM-11.raw Peak RT end	151020OFc1_NvH-0949-CRLM-11.raw Peak duration time	151020OFc1_NvH-0949-CRLM-11.raw Peak height	151020OFc1_NvH-0949-CRLM-11.raw Peak area	151020OFc1_NvH-0949-CRLM-11.raw Peak charge	151020OFc1_NvH-0949-CRLM-11.raw Peak # data points	151020OFc1_NvH-0949-CRLM-11.raw Peak FWHM	151020OFc1_NvH-0949-CRLM-11.raw Peak tailing factor	151020OFc1_NvH-0949-CRLM-11.raw Peak asymmetry factor	151020OFc1_NvH-0949-CRLM-11.raw Peak m/z min	151020OFc1_NvH-0949-CRLM-11.raw Peak m/z max
1	400.0019836425781	63.1492402589333					1	DETECTED	400.0020 m/z @63.15 [151020OFc1_NvH-0949-CRLM-11.raw]	400.0019836425781	63.1492402589333	0.811425640266667	99.9643931992	99.15296755893334	370912.25	3.8974384172267246E8	0	7277	23.442507459186004	0.7670857905759666	0.5729193569454664	399.9954833984375	400.0063781738281
2	400.01641845703125	80.7518812042667					1	DETECTED	400.0164 m/z @80.75 [151020OFc1_NvH-0949-CRLM-11.raw]	400.01641845703125	80.7518812042667	0.197011742933333	99.8087431634667	99.61173142053337	501675.75	3.731124475039359E8	0	7277	3.3248637424304803	32.813608460238704	1.6663342644730177	400.0065612792969	400.0240783691406
3	400.0340881347656	80.7518812042667					1	DETECTED	400.0341 m/z @80.75 [151020OFc1_NvH-0949-CRLM-11.raw]	400.0340881347656	80.7518812042667	0.3952117024	100.001259953067	99.606048250667	697530.5	3.942710627208731E8	0	7277	20.324390287365695	17.56375136405516	0.8870491094910236	400.024169921875	400.0440368652344
4	400.05859375	80.7379328469333					1	DETECTED	400.0586 m/z @80.74 [151020OFc1_NvH-0949-CRLM-11.raw]	400.05859375	80.7379328469333	0.111502197333333	99.8087431634667	99.69724096613336	469038.6875	3.8674080165617895E8	2	7277	4.902427749152579	0.5871618929019715	25.70725727884028	400.0486145019531	400.06549072265625
5	400.07550048828125	80.7379328469333					1	DETECTED	400.0755 m/z @80.74 [151020OFc1_NvH-0949-CRLM-11.raw]	400.07550048828125	80.7379328469333	0.7898655736	99.8450925866667	99.0552270130667	537542.9375	4.251226526779612E8	0	7277	1.7336448452397377	10.353126522076044	3.4141127111246203	400.0655212402344	400.0854187011719
6	400.0948486328125	80.6716590872					1	DETECTED	400.0948 m/z @80.67 [151020OFc1_NvH-0949-CRLM-11.raw]	400.0948486328125	80.6716590872	15.0517387912	99.8450925866667	84.7933537954667	437428.03125	4.703378502317497E8	0	7277	9.301486110385468	0.5815182772356147	90.31095909176136	400.0855712890625	400.0979309082031
7	400.1079406738281	80.6879067965333					1	DETECTED	400.1079 m/z @80.69 [151020OFc1_NvH-0949-CRLM-11.raw]	400.1079406738281	80.6879067965333	2.30611098266667	99.9183060944	97.61219511173333	499388.25	7.162169705437196E8	0	7277	5.780306420928781	15.44058903850857	14.702355299108612	400.0979919433594	400.10845947265625
8	400.1184997558594	80.6879067965333					1	DETECTED	400.1185 m/z @80.69 [151020OFc1_NvH-0949-CRLM-11.raw]	400.1184997558594	80.6879067965333	9.92362679066667	99.9183060944	89.99467930373332	588906.0	7.624445590674373E8	0	7277	7.954993841616883	0.5792173820591073	2.1679121315213497	400.1085205078125	400.1273498535156
9	400.13739013671875	80.6879067965333					1	DETECTED	400.1374 m/z @80.69 [151020OFc1_NvH-0949-CRLM-11.raw]	400.13739013671875	80.6879067965333	0.944594921866667	99.9183060944	98.97371117253333	630471.5625	4.877012765692939E8	3	7277	29.181957001016222	0.5477411367192959	0.04016348567097137	400.12750244140625	400.1473693847656
10	400.1598815917969	80.6879067965333					1	DETECTED	400.1599 m/z @80.69 [151020OFc1_NvH-0949-CRLM-11.raw]	400.1598815917969	80.6879067965333	3.8801349256	99.9183060944	96.03817116879999	595628.875	4.73621303202047E8	0	7277	13.555785471160775	0.5853948876170475	0.3494485693731643	400.14990234375	400.16986083984375
11	400.1819152832031	17.5885552917333					1	DETECTED	400.1819 m/z @17.59 [151020OFc1_NvH-0949-CRLM-11.raw]	400.1819152832031	17.5885552917333	3.5005455912	99.9273998842667	96.42685429306671	2047377.0	5.479254182650485E8	3	7277	0.23737793464292878	11.569237483963445	25.93763657460877	400.17193603515625	400.1875
12	400.197509765625	37.0934396989333					1	DETECTED	400.1975 m/z @37.09 [151020OFc1_NvH-0949-CRLM-11.raw]	400.197509765625	37.0934396989333	3.5005455912	99.9273998842667	96.42685429306671	2565157.25	5.827776074516027E8	3	7277	0.17569954079142036	1.1648627389692772	1.8244820065840677	400.1875305175781	400.2023010253906
13	400.2123107910156	22.9947428533333					1	DETECTED	400.2123 m/z @22.99 [151020OFc1_NvH-0949-CRLM-11.raw]	400.2123107910156	22.9947428533333	3.4741624312	99.9367024338667	96.4625400026667	3700185.25	6.991150118267771E8	2	7277	0.16103439310168	50.50529839039927	27.165000483989374	400.20233154296875	400.2222900390625
14	400.22509765625	33.9569837578667					1	DETECTED	400.2251 m/z @33.96 [151020OFc1_NvH-0949-CRLM-11.raw]	400.22509765625	33.9569837578667	2.33238127866667	99.9273998842667	97.59501860560003	3134322.5	6.80378086488109E8	3	7277	13.533881123852268	1.325481695382523	8.804904010518666	400.2223205566406	400.2317810058594
15	400.2417907714844	34.7816097242667					1	DETECTED	400.2418 m/z @34.78 [151020OFc1_NvH-0949-CRLM-11.raw]	400.2417907714844	34.7816097242667	0.131306746666667	99.9918077898667	99.86050104320003	2.8742976E8	6.793505850829741E9	3	7277	0.3226258344985169	1.1948363860083107	1.2932583265127873	400.2318115234375	400.25177001953125
16	400.2593688964844	91.2176400944					1	DETECTED	400.2594 m/z @91.22 [151020OFc1_NvH-0949-CRLM-11.raw]	400.2593688964844	91.2176400944	2.25340319786667	100.001259953067	97.74785675520033	2192612.0	6.51075471664297E8	2	7277	55.2600087711778	0.5069937369823412	0.016655064022399482	400.2518005371094	400.26934814453125
17	400.2818298339844	59.728041632					1	DETECTED	400.2818 m/z @59.73 [151020OFc1_NvH-0949-CRLM-11.raw]	400.2818298339844	59.728041632	2.25340319786667	100.001259953067	97.74785675520033	687495.0	5.978761081566558E8	3	7277	19.24910069281561	0.8383218002101492	0.6753827077112409	400.2718505859375	400.29180908203125
18	400.30517578125	63.5456819413333					1	DETECTED	400.3052 m/z @63.55 [151020OFc1_NvH-0949-CRLM-11.raw]	400.30517578125	63.5456819413333	2.24464689066667	100.001259953067	97.75661306240033	808694.1875	6.493808672902122E8	0	7277	11.26439751972682	0.7956411718238321	0.06861751431208374	400.29522705078125	400.3151550292969
19	400.324462890625	59.7483997704					1	DETECTED	400.3245 m/z @59.75 [151020OFc1_NvH-0949-CRLM-11.raw]	400.324462890625	59.7483997704	2.24464689066667	100.001259953067	97.75661306240033	720132.8125	6.470328530250643E8	2	7277	36.214810000037026	0.8465393337368743	1.0117727535039882	400.3152160644531	400.32904052734375
20	400.33905029296875	49.8347169757333					1	DETECTED	400.3391 m/z @49.83 [151020OFc1_NvH-0949-CRLM-11.raw]	400.33905029296875	49.8347169757333	2.21838889733333	100.001259953067	97.78287105573368	739583.5	6.506929755310351E8	0	7277	17.623164283661843	1.169142550695017	3.002016871251648	400.3290710449219	400.3490295410156
21	400.3599853515625	89.8612519466667					1	DETECTED	400.3600 m/z @89.86 [151020OFc1_NvH-0949-CRLM-11.raw]	400.3599853515625	89.8612519466667	0.0280908208	100.001259953067	99.973169132267	773446.3125	6.772843012186655E8	3	7277	39.8651870764143	1.2324824866311888	0.06895086565758382	400.3500061035156	400.3654479980469
22	400.3754577636719	59.0501099130667					1	DETECTED	400.3755 m/z @59.05 [151020OFc1_NvH-0949-CRLM-11.raw]	400.3754577636719	59.0501099130667	2.4644319576	100.001259953067	97.53682799546701	900003.5	6.646258915110003E8	3	7277	22.14837875549936	0.9086435263654588	1.3218104235531765	400.3655090332031	400.38543701171875
23	400.3876037597656	89.8612519466667					1	DETECTED	400.3876 m/z @89.86 [151020OFc1_NvH-0949-CRLM-11.raw]	400.3876037597656	89.8612519466667	0.0100741984	97.9398606306667	97.9297864322667	764698.1875	8.088263474187531E8	2	7277	25.401968182405895	0.7256987614744864	0.027230418757416774	400.3854675292969	400.3946838378906
24	400.4046936035156	89.7593282282667					1	DETECTED	400.4047 m/z @89.76 [151020OFc1_NvH-0949-CRLM-11.raw]	400.4046936035156	89.7593282282667	2.4644319576	97.576591764	95.1121598064	853873.375	7.781835927357024E8	3	7277	46.613644313700895	0.5052260845701169	0.03097773450596807	400.3947448730469	400.4060363769531
25	400.4160461425781	36.2972984088					1	DETECTED	400.4160 m/z @36.30 [151020OFc1_NvH-0949-CRLM-11.raw]	400.4160461425781	36.2972984088	0.0100741984	98.0879251869333	98.0778509885333	1133499.25	8.333485199328512E8	3	7277	29.453415205027504	4.696734061618793	9.602380255305048	400.40606689453125	400.426025390625
26	400.4352722167969	89.8098689394667					1	DETECTED	400.4353 m/z @89.81 [151020OFc1_NvH-0949-CRLM-11.raw]	400.4352722167969	89.8098689394667	0.0100741984	97.0641957685333	97.05412157013329	957236.875	7.705846941505066E8	2	7277	28.27830354497612	0.5114066409338791	0.045211770360886624	400.4260559082031	400.44525146484375
27	400.4505920410156	89.8098689394667					1	DETECTED	400.4506 m/z @89.81 [151020OFc1_NvH-0949-CRLM-11.raw]	400.4505920410156	89.8098689394667	0.0100741984	92.2981610288	92.28808683039999	836708.25	8.913411303995365E8	0	7277	53.956675816616254	0.5026396288602817	0.01583823632526948	400.4452819824219	400.4506530761719
28	400.4606628417969	89.7922628306667					1	DETECTED	400.4607 m/z @89.79 [151020OFc1_NvH-0949-CRLM-11.raw]	400.4606628417969	89.7922628306667	2.1919580656	99.4091874450667	97.2172293794667	1023656.0	8.456453503049517E8	0	7277	35.99578162599599	0.502679265275185	0.025077555566267756	400.45068359375	400.46685791015625
29	400.47686767578125	30.6464679512					1	DETECTED	400.4769 m/z @30.65 [151020OFc1_NvH-0949-CRLM-11.raw]	400.47686767578125	30.6464679512	0.178107756	99.1902672736	99.0121595176	2958050.75	8.410535819490963E8	2	7277	0.19734515801242836	1.9527502933416372	4.72409747366782	400.4668884277344	400.4868469238281
30	400.4984130859375	58.9542693066667					1	DETECTED	400.4984 m/z @58.95 [151020OFc1_NvH-0949-CRLM-11.raw]	400.4984130859375	58.9542693066667	2.39394123706667	97.1915754224	94.79763418533334	760850.0625	8.828171967642735E8	4	7277	10.972989043641384	0.8661232503147933	0.49352291689803834	400.4884338378906	400.503662109375
31	400.513671875	29.2966477834667					1	DETECTED	400.5137 m/z @29.30 [151020OFc1_NvH-0949-CRLM-11.raw]	400.513671875	29.2966477834667	0.2266488688	98.6678603765333	98.4412115077333	816991.8125	8.93073590546495E8	0	7277	57.67401534003119	2.1209514983774524	28.618320932092278	400.5036926269531	400.5191650390625
32	400.5291748046875	15.2606007258667					1	DETECTED	400.5292 m/z @15.26 [151020OFc1_NvH-0949-CRLM-11.raw]	400.5291748046875	15.2606007258667	0.2266488688	97.9673246189333	97.7406757501333	1045577.8125	9.54760357736627E8	3	7277	44.9849665808344	3.645863155499102	12.17014296008928	400.5191955566406	400.5391540527344
33	400.5410461425781	10.6962014845333					1	DETECTED	400.5410 m/z @10.70 [151020OFc1_NvH-0949-CRLM-11.raw]	400.5410461425781	10.6962014845333	0.216868113333333	97.9489772693333	97.73210915599996	1012773.625	9.618018846980761E8	0	7277	32.99083233767526	1.4986859142271838	282.93490182154716	400.5391845703125	400.551025390625
34	400.555908203125	33.8615140338667					1	DETECTED	400.5559 m/z @33.86 [151020OFc1_NvH-0949-CRLM-11.raw]	400.555908203125	33.8615140338667	0.216868113333333	95.7233469162667	95.50647880293337	782606.1875	9.374988088251622E8	3	7277	42.37132809256469	1.6106187527244746	4.033883758188333	400.5510559082031	400.5626525878906
35	400.5726623535156	34.8204261298667					1	DETECTED	400.5727 m/z @34.82 [151020OFc1_NvH-0949-CRLM-11.raw]	400.5726623535156	34.8204261298667	0.216868113333333	99.9918077898667	99.77493967653336	1.98311552E8	4.983635348622373E9	3	7277	0.32175767135969124	1.0536136140969574	1.003701632367313	400.56268310546875	400.5826416015625
36	400.58404541015625	58.9124196024					1	DETECTED	400.5840 m/z @58.91 [151020OFc1_NvH-0949-CRLM-11.raw]	400.58404541015625	58.9124196024	0.902989227466667	90.2929925818667	89.39000335440004	681412.625	8.037576598765814E8	0	7277	40.682589751014945	0.8056064259740892	0.2343816603525551	400.5826721191406	400.5849304199219
37	400.5949401855469	37.8305916378667					1	DETECTED	400.5949 m/z @37.83 [151020OFc1_NvH-0949-CRLM-11.raw]	400.5949401855469	37.8305916378667	0.216868113333333	90.6046158818667	90.38774776853337	778032.75	9.016928977524879E8	0	7277	39.19039419790226	1.2934665542940764	1.3195843785254187	400.5849609375	400.59796142578125
38	400.60797119140625	31.8988657058667					1	DETECTED	400.6080 m/z @31.90 [151020OFc1_NvH-0949-CRLM-11.raw]	400.60797119140625	31.8988657058667	0.2060704424	93.6417560389333	93.43568559653329	1297542.375	1.0021709981049303E9	0	7277	0.1895120147226521	1.6618586314958885	0.48616882543008527	400.5979919433594	400.6179504394531
39	400.6204833984375	58.9124196024					1	DETECTED	400.6205 m/z @58.91 [151020OFc1_NvH-0949-CRLM-11.raw]	400.6204833984375	58.9124196024	0.245446714933333	95.6338140082667	95.38836729333336	698140.75	1.1803568232118485E9	0	7277	23.517407945899308	0.8420485905971657	0.2475803510004404	400.61798095703125	400.6236572265625
40	400.6336669921875	33.0692188768					1	DETECTED	400.6337 m/z @33.07 [151020OFc1_NvH-0949-CRLM-11.raw]	400.6336669921875	33.0692188768	0.197011742933333	95.6873989472	95.49038720426667	783419.5	1.0706350664185386E9	2	7277	24.095351993655868	1.0578849575320772	1.4627598091324463	400.6236877441406	400.6436462402344
41	400.65167236328125	29.7145474176					1	DETECTED	400.6517 m/z @29.71 [151020OFc1_NvH-0949-CRLM-11.raw]	400.65167236328125	29.7145474176	0.2060704424	92.6524615392	92.4463910968	707274.3125	8.522454729546918E8	4	7277	40.74875290882737	1.3747086125835515	1.4681811901383737	400.6437683105469	400.6616516113281
42	400.672119140625	37.5355552637333					1	DETECTED	400.6721 m/z @37.54 [151020OFc1_NvH-0949-CRLM-11.raw]	400.672119140625	37.5355552637333	0.197011742933333	95.3556697685333	95.15865802559998	637222.375	1.0712141670506268E9	4	7277	24.439289618909445	0.6527785719706566	0.2445859940398638	400.6621398925781	400.6820983886719
43	400.6824645996094	24.468407304					1	DETECTED	400.6825 m/z @24.47 [151020OFc1_NvH-0949-CRLM-11.raw]	400.6824645996094	24.468407304	0.3029068848	89.7451657253333	89.4422588405333	624026.0	8.739660294109386E8	0	7277	4.594583284756084	2.3212742801887547	0.2588899798466718	400.68212890625	400.6846923828125
44	400.6947326660156	37.7862108717333					1	DETECTED	400.6947 m/z @37.79 [151020OFc1_NvH-0949-CRLM-11.raw]	400.6947326660156	37.7862108717333	0.197011742933333	99.3725062221333	99.17549447919997	9696652.0	8.686403132243191E8	2	7277	0.18936231415175087	0.6956174017358572	0.3312050973427814	400.68475341796875	400.7047119140625
45	400.7130126953125	23.3239603357333					1	DETECTED	400.7130 m/z @23.32 [151020OFc1_NvH-0949-CRLM-11.raw]	400.7130126953125	23.3239603357333	0.197011742933333	99.0897243432	98.89271260026668	2826353.25	7.48386426460104E8	2	7277	0.3924752429017708	0.5328031182941414	15.487931951360583	400.7047424316406	400.7229919433594
46	400.7347717285156	22.3158530784					1	DETECTED	400.7348 m/z @22.32 [151020OFc1_NvH-0949-CRLM-11.raw]	400.7347717285156	22.3158530784	0.0192809666666667	98.2547213096	98.23544034293333	6975138.0	7.561114763706163E8	2	7277	0.4196039143125745	13.141044933886048	41.91863580616295	400.72479248046875	400.7447509765625
47	400.74749755859375	34.1172967826667					1	DETECTED	400.7475 m/z @34.12 [151020OFc1_NvH-0949-CRLM-11.raw]	400.74749755859375	34.1172967826667	0.0192809666666667	99.9459518634667	99.92667089680003	5120465.5	8.082090103386675E8	2	7277	0.27278905210643956	0.6470733647526202	0.6383770524760497	400.7447814941406	400.7574768066406
48	400.76007080078125	24.9376812306667					1	DETECTED	400.7601 m/z @24.94 [151020OFc1_NvH-0949-CRLM-11.raw]	400.76007080078125	24.9376812306667	0.0192809666666667	84.7740205264	84.75473955973332	675263.6875	7.666712322010827E8	0	7277	17.169776140696456	3.092084817518584	0.18692979613670072	400.75750732421875	400.760986328125
49	400.77099609375	21.3835534202667					1	DETECTED	400.7710 m/z @21.38 [151020OFc1_NvH-0949-CRLM-11.raw]	400.77099609375	21.3835534202667	0.0192809666666667	95.8945423970667	95.87526143040003	6.7464128E7	1.664714230553902E9	2	7277	0.21085121658411055	1.2592999568649523	1.2773748277562416	400.7610778808594	400.7809753417969
50	400.7848815917969	25.0899253589333					1	DETECTED	400.7849 m/z @25.09 [151020OFc1_NvH-0949-CRLM-11.raw]	400.7848815917969	25.0899253589333	0.0192809666666667	93.9767227288	93.95744176213333	917815.6875	7.198991797711943E8	0	7277	7.952100102037448	0.769021445444952	1.0364464700381453	400.781005859375	400.7947692871094
51	400.796875	39.8432645048					1	DETECTED	400.7969 m/z @39.84 [151020OFc1_NvH-0949-CRLM-11.raw]	400.796875	39.8432645048	0.374639123733333	86.2826011293333	85.90796200559997	551368.75	6.669927249034411E8	2	7277	19.81526957420568	1.3474770544281365	0.05498664185884434	400.7948913574219	400.7990417480469
52	400.8090515136719	30.0074480224					1	DETECTED	400.8091 m/z @30.01 [151020OFc1_NvH-0949-CRLM-11.raw]	400.8090515136719	30.0074480224	0.0192809666666667	93.6092938501333	93.59001288346663	777807.25	6.973238441028085E8	0	7277	6.691598935724791	0.7540187391752502	0.5058408501109741	400.799072265625	400.81903076171875
53	400.8192443847656	22.6644946786667					1	DETECTED	400.8192 m/z @22.66 [151020OFc1_NvH-0949-CRLM-11.raw]	400.8192443847656	22.6644946786667	0.0192809666666667	71.7713776074667	71.75209664080003	730289.5	7.044028035901234E8	0	7277	6.972913519858434	0.510143197398931	0.541401369613539	400.8190612792969	400.8291931152344
54	400.8377380371094	25.1436267621333					1	DETECTED	400.8377 m/z @25.14 [151020OFc1_NvH-0949-CRLM-11.raw]	400.8377380371094	25.1436267621333	0.0192809666666667	99.5804958952	99.56121492853333	597833.625	6.455267353867462E8	0	7277	2.640811451711098	3.5736899988738453	33.61435480211008	400.8292541503906	400.8476257324219
55	400.850341796875	25.1780246685333					1	DETECTED	400.8503 m/z @25.18 [151020OFc1_NvH-0949-CRLM-11.raw]	400.850341796875	25.1780246685333	0.0280908208	57.707544036	57.6794532152	555440.1875	3.500534879678385E8	0	7277	2.575167922106111	1.8911794103208415	0.15858335242036747	400.8477478027344	400.8505859375
56	400.860595703125	35.0905166528					1	DETECTED	400.8606 m/z @35.09 [151020OFc1_NvH-0949-CRLM-11.raw]	400.860595703125	35.0905166528	0.0192809666666667	99.9367024338667	99.91742146720003	677480.9375	6.248111069728994E8	2	7277	27.33558528020516	2.301845467999251	0.23956953776419967	400.8506164550781	400.8702697753906
57	400.8802795410156	33.9007095402667					1	DETECTED	400.8803 m/z @33.90 [151020OFc1_NvH-0949-CRLM-11.raw]	400.8802795410156	33.9007095402667	0.0280908208	99.5098718634667	99.4817810426667	2118592.25	4.297690062919447E8	3	7277	0.11467987531544566	0.6700871442604425	0.005599872044405997	400.87030029296875	400.8902587890625
58	400.8905944824219	15.7126792434667					1	DETECTED	400.8906 m/z @15.71 [151020OFc1_NvH-0949-CRLM-11.raw]	400.8905944824219	15.7126792434667	0.0280908208	99.2996364074667	99.2715455866667	1468681.25	4.4208466914548993E8	3	7277	3.3574436700998866	1.1199673534508503	6.436031705638759	400.8902893066406	400.8953857421875
59	400.9054260253906	34.8204261298667					1	DETECTED	400.9054 m/z @34.82 [151020OFc1_NvH-0949-CRLM-11.raw]	400.9054260253906	34.8204261298667	0.0388927613333333	99.8634256432	99.82453288186667	7.403184E7	1.9495951600663116E9	0	7277	0.3251553343686737	0.9995136598220327	1.039633355707532	400.89544677734375	400.9153747558594
60	400.917236328125	39.3677870221333					1	DETECTED	400.9172 m/z @39.37 [151020OFc1_NvH-0949-CRLM-11.raw]	400.917236328125	39.3677870221333	0.0388927613333333	99.9459518634667	99.90705910213337	1295723.125	4.5445426872346574E8	3	7277	11.09298777378936	0.7017970132879897	0.1603955666271008	400.9154357910156	400.9270324707031
61	400.9302978515625	41.8781577770667					1	DETECTED	400.9303 m/z @41.88 [151020OFc1_NvH-0949-CRLM-11.raw]	400.9302978515625	41.8781577770667	0.0495573250666667	96.7031228850667	96.65356556000003	747701.0	5.755553078504367E8	0	7277	0.6780868644886411	1.445958057493197	2.899646827804387	400.92724609375	400.9325256347656
62	400.9425354003906	31.9474299768					1	DETECTED	400.9425 m/z @31.95 [151020OFc1_NvH-0949-CRLM-11.raw]	400.9425354003906	31.9474299768	0.0693484733333333	99.955107688	99.88575921466666	782683.75	4.7155160530929583E8	0	7277	15.48326798492521	0.505628809619949	0.592102325699785	400.9325866699219	400.9524230957031
63	400.9553527832031	42.0885057101333					1	DETECTED	400.9554 m/z @42.09 [151020OFc1_NvH-0949-CRLM-11.raw]	400.9553527832031	42.0885057101333	0.111502197333333	98.2363425272	98.12484032986666	676943.75	3.700951970077455E8	0	7277	15.665624203565883	1.3793008664183426	1.744515921187012	400.9525451660156	400.9653015136719
64	400.9661865234375	26.7193065405333					1	DETECTED	400.9662 m/z @26.72 [151020OFc1_NvH-0949-CRLM-11.raw]	400.9661865234375	26.7193065405333	0.1204916032	42.0885057101333	41.968014106933296	463437.4375	2.1441156260291913E8	0	7277	8.207879192390081	0.8447912069012979	1.9741785042239377	400.9653625488281	400.96844482421875
65	400.978515625	30.6302349850667					1	DETECTED	400.9785 m/z @30.63 [151020OFc1_NvH-0949-CRLM-11.raw]	400.978515625	30.6302349850667	0.1204916032	99.7905054309333	99.6700138277333	1392094.875	3.8346259826947105E8	0	7277	0.10245757403472311	0.9971456242963015	0.18081764913468656	400.96856689453125	400.9881591796875
66	401.00140380859375	23.5285806874667					1	DETECTED	401.0014 m/z @23.53 [151020OFc1_NvH-0949-CRLM-11.raw]	401.00140380859375	23.5285806874667	0.0100741984	99.9918077898667	99.98173359146669	973731.875	3.851806536493238E8	0	7277	3.4543935118029907	0.7705502736284282	74.00587226643678	400.991455078125	401.0113830566406
67	401.0145263671875	41.9130138565333					1	DETECTED	401.0145 m/z @41.91 [151020OFc1_NvH-0949-CRLM-11.raw]	401.0145263671875	41.9130138565333	1.24360433626667	72.5010192906667	71.25741495440003	483318.78125	3.7539733355086064E8	0	7277	15.521052978402043	0.9787925937024882	0.9627917025642213	401.0115051269531	401.0192565917969
68	401.0292663574219	41.9130138565333					1	DETECTED	401.0293 m/z @41.91 [151020OFc1_NvH-0949-CRLM-11.raw]	401.0292663574219	41.9130138565333	0.0100741984	100.001259953067	99.991185754667	541079.0625	5.67843047803723E8	0	7277	15.526012699739514	1.2104214080024753	1.7600565884521886	401.0194091796875	401.0313415527344
69	401.04150390625	42.0133209154667					1	DETECTED	401.0415 m/z @42.01 [151020OFc1_NvH-0949-CRLM-11.raw]	401.04150390625	42.0133209154667	0.0388927613333333	99.9918077898667	99.95291502853337	609977.5625	7.956682481290784E8	0	7277	73.2029020341411	1.3844550506310638	1.820461263833044	401.0315246582031	401.0445251464844
70	401.0545349121094	41.9431032546667					1	DETECTED	401.0545 m/z @41.94 [151020OFc1_NvH-0949-CRLM-11.raw]	401.0545349121094	41.9431032546667	1.3164185496	99.9827155544	98.6662970048	650273.3125	3.938773191634769E8	0	7277	15.445099677107546	1.3943885581965125	1.8148086632619664	401.04461669921875	401.0638732910156
71	401.0726013183594	41.9244699682667					1	DETECTED	401.0726 m/z @41.92 [151020OFc1_NvH-0949-CRLM-11.raw]	401.0726013183594	41.9244699682667	0.0584923554666667	99.0257334661333	98.96724111066663	438418.8125	3.2664407772913456E8	0	7277	32.71848354473559	1.375040634110567	1.7536182422770292	401.0648193359375	401.0825500488281
72	401.0856628417969	41.9244699682667					1	DETECTED	401.0857 m/z @41.92 [151020OFc1_NvH-0949-CRLM-11.raw]	401.0856628417969	41.9244699682667	1.30547888213333	94.6773713493333	93.37189246719997	353365.09375	7.586407467829665E8	0	7277	84.0854690104097	1.189715568781662	1.583442177141884	401.0826110839844	401.0945739746094
73	401.1015930175781	9.3821829024					1	DETECTED	401.1016 m/z @9.38 [151020OFc1_NvH-0949-CRLM-11.raw]	401.1015930175781	9.3821829024	9.30499420826667	97.9031592293333	88.59816502106662	74007.5	2.2950611799316725E8	0	7277	0.032865297656645254	573.906360353945	1146.81272070789	401.0959777832031	401.1015930175781
74	401.1117858886719	67.6217999085333					1	DETECTED	401.1118 m/z @67.62 [151020OFc1_NvH-0949-CRLM-11.raw]	401.1117858886719	67.6217999085333	3.540441188	99.1537463373333	95.6133051493333	107236.078125	3.612972608666969E8	0	7277	89.77690749083072	0.7710512241598512	0.5421360489014457	401.1026611328125	401.1194763183594
75	401.1294860839844	25.1578060725333					1	DETECTED	401.1295 m/z @25.16 [151020OFc1_NvH-0949-CRLM-11.raw]	401.1294860839844	25.1578060725333	3.03465066266667	99.6625382546667	96.62788759200004	125047.7890625	3.74619187083183E8	0	7277	90.32497270312355	2.8693883910612663	4.744220291022445	401.11968994140625	401.13848876953125
76	401.1543273925781	89.7593282282667					1	DETECTED	401.1543 m/z @89.76 [151020OFc1_NvH-0949-CRLM-11.raw]	401.1543273925781	89.7593282282667	8.78956089946667	92.6103094184	83.82074851893334	157801.171875	3.210032360908482E8	0	7277	81.9782982386867	0.5105581299803132	0.02005126430811774	401.1446228027344	401.164306640625
77	401.17510986328125	16.0781329464					1	DETECTED	401.1751 m/z @16.08 [151020OFc1_NvH-0949-CRLM-11.raw]	401.17510986328125	16.0781329464	1.716253592	95.7414901642667	94.02523657226669	202768.390625	3.260530130498418E8	0	7277	86.32536626535432	6.533927881430834	11.982257308251704	401.16534423828125	401.17510986328125
78	401.18511962890625	30.0074480224					1	DETECTED	401.1851 m/z @30.01 [151020OFc1_NvH-0949-CRLM-11.raw]	401.18511962890625	30.0074480224	4.49463895333333	99.9827155544	95.48807660106667	431726.28125	3.5123633916100246E8	0	7277	14.054870421620599	1.9561671006206172	2.907970217489204	401.17523193359375	401.18658447265625
79	401.1966552734375	37.7862108717333					1	DETECTED	401.1967 m/z @37.79 [151020OFc1_NvH-0949-CRLM-11.raw]	401.1966552734375	37.7862108717333	4.68597576213333	97.1735383165333	92.48756255439997	3825512.25	4.03113889653568E8	0	7277	0.21584119657337197	0.5058901889778199	0.01789053923414893	401.1867370605469	401.19720458984375
80	401.20721435546875	31.8988657058667					1	DETECTED	401.2072 m/z @31.90 [151020OFc1_NvH-0949-CRLM-11.raw]	401.20721435546875	31.8988657058667	4.6665449104	99.3542731477333	94.68772823733329	1.4998034E7	6.715941322889166E8	3	7277	0.20545959399385083	0.5503896207815127	0.013019897831186502	401.197265625	401.2171630859375
81	401.222900390625	13.8290302208					1	DETECTED	401.2229 m/z @13.83 [151020OFc1_NvH-0949-CRLM-11.raw]	401.222900390625	13.8290302208	4.13820083946667	98.933963964	94.79576312453332	1768469.25	4.1195532886369896E8	2	7277	1.925002239312608	2.6546301758815765	22.897749339882225	401.21722412109375	401.2294616699219
82	401.2394714355469	34.8001182848					1	DETECTED	401.2395 m/z @34.80 [151020OFc1_NvH-0949-CRLM-11.raw]	401.2394714355469	34.8001182848	4.51416752266667	99.5374360272	95.02326850453333	1.733093E7	1.097736925533378E9	2	7277	4.335017291927052	0.5709216266206529	0.024834520105621507	401.2295227050781	401.24945068359375
83	401.25726318359375	44.8913525962667					1	DETECTED	401.2573 m/z @44.89 [151020OFc1_NvH-0949-CRLM-11.raw]	401.25726318359375	44.8913525962667	4.68597576213333	99.0897243432	94.40374858106668	1488074.875	4.358016464383839E8	2	7277	21.481164598347384	2.721269179868239	1.2885204143689843	401.24951171875	401.2621765136719
84	401.2721862792969	21.3935993008					1	DETECTED	401.2722 m/z @21.39 [151020OFc1_NvH-0949-CRLM-11.raw]	401.2721862792969	21.3935993008	4.97431036373333	96.5492333002667	91.57492293653338	3.0008506E7	7.588838172279505E8	0	7277	0.19032407809280372	1.0916101902189697	1.1116493989450391	401.26220703125	401.2820739746094
85	401.28717041015625	29.7145474176					1	DETECTED	401.2872 m/z @29.71 [151020OFc1_NvH-0949-CRLM-11.raw]	401.28717041015625	29.7145474176	6.87875760453333	98.4477648656	91.56900726106667	586308.1875	3.19521020171336E8	0	7277	0.8855203707510206	3.148219821239307	0.0286425898988649	401.2853088378906	401.2915954589844
86	401.314453125	33.2130278232					1	DETECTED	401.3145 m/z @33.21 [151020OFc1_NvH-0949-CRLM-11.raw]	401.314453125	33.2130278232	1.69638073706667	92.4929235490667	90.79654281200003	88290.5703125	2.7437718789750576E8	0	7277	89.92335423663404	1.4404537158387736	1.8543298609848429	401.3045959472656	401.3156433105469
87	401.3966064453125	37.9354862298667					1	DETECTED	401.3966 m/z @37.94 [151020OFc1_NvH-0949-CRLM-11.raw]	401.3966064453125	37.9354862298667	0.353056308533333	99.8817272525333	99.52867094399996	108469.7265625	3.0518600898265254E8	0	7277	94.27383118694688	1.439023696516671	1.8815183581568176	401.3875732421875	401.3998107910156
88	401.43505859375	29.9847359821333					1	DETECTED	401.4351 m/z @29.98 [151020OFc1_NvH-0949-CRLM-11.raw]	401.43505859375	29.9847359821333	1.19364900986667	62.3816013312	61.187952321333334	973464.625	2.3888481583089027E8	0	7277	15.055579880440376	0.5097717175855311	0.010027778522087123	401.42510986328125	401.43609619140625
89	401.4461975097656	27.1747973616					1	DETECTED	401.4462 m/z @27.17 [151020OFc1_NvH-0949-CRLM-11.raw]	401.4461975097656	27.1747973616	4.54537956373333	99.8087431634667	95.26336359973337	2026460.25	3.615623331817243E8	2	7277	0.13356024073542372	0.5616803834168266	0.05063030018174794	401.4364929199219	401.4561767578125
90	401.458251953125	30.0866473866667					1	DETECTED	401.4583 m/z @30.09 [151020OFc1_NvH-0949-CRLM-11.raw]	401.458251953125	30.0866473866667	4.19183583493333	94.1825497141333	89.99071387919997	554325.0	3.496206882325583E8	0	7277	23.847623576967845	2.8184768835701957	0.19417871057535602	401.45623779296875	401.4682312011719
91	401.503662109375	23.586555264					1	DETECTED	401.5037 m/z @23.59 [151020OFc1_NvH-0949-CRLM-11.raw]	401.503662109375	23.586555264	6.91585522026667	96.394855568	89.47900034773333	200413.25	2.813956306344905E8	0	7277	72.87866704136111	3.144185793903222	6.333810336919542	401.4936828613281	401.504150390625
92	401.51422119140625	32.9388038576					1	DETECTED	401.5142 m/z @32.94 [151020OFc1_NvH-0949-CRLM-11.raw]	401.51422119140625	32.9388038576	5.15826014453333	99.9001319106667	94.74187176613337	225661.109375	3.328148002664738E8	0	7277	0.36401635637477625	1.971925733221768	2.4823875955357178	401.5043029785156	401.5238037109375
93	401.5288391113281	27.1841910450667					1	DETECTED	401.5288 m/z @27.18 [151020OFc1_NvH-0949-CRLM-11.raw]	401.5288391113281	27.1841910450667	6.3584735576	94.144463172	87.7859896144	141314.59375	3.459409487504929E8	3	7277	84.97528026743461	2.114768695770653	4.066390993557923	401.52423095703125	401.53131103515625
94	401.54144287109375	31.9299632832					1	DETECTED	401.5414 m/z @31.93 [151020OFc1_NvH-0949-CRLM-11.raw]	401.54144287109375	31.9299632832	4.70920296186667	96.4039865461333	91.69478358426663	9876004.0	5.2875099087442154E8	3	7277	0.18052542485370893	0.5069622577451715	0.011362164997544631	401.5315246582031	401.5514221191406
95	401.5576171875	13.8603754077333					1	DETECTED	401.5576 m/z @13.86 [151020OFc1_NvH-0949-CRLM-11.raw]	401.5576171875	13.8603754077333	0.321598134933333	95.2392374610667	94.91763932613335	1027619.25	3.6707308564500827E8	3	7277	3.3786107621890036	2.5123894687327915	1.6980691202082596	401.55145263671875	401.5638122558594
96	401.5738830566406	34.8001182848					1	DETECTED	401.5739 m/z @34.80 [151020OFc1_NvH-0949-CRLM-11.raw]	401.5738830566406	34.8001182848	0.759182454666667	98.9067035093333	98.14752105466663	2792472.25	4.2686990852531755E8	0	7277	22.207674673386098	0.5207703359433422	0.054474525475018645	401.56390380859375	401.5838623046875
97	401.58599853515625	23.4211192682667					1	DETECTED	401.5860 m/z @23.42 [151020OFc1_NvH-0949-CRLM-11.raw]	401.58599853515625	23.4211192682667	4.9443608984	88.7549578061333	83.8105969077333	457485.40625	3.2866530763789755E8	0	7277	0.1504768693505767	2.2740686448832035	8.155187287201318	401.5839538574219	401.59588623046875
98	401.6265869140625	15.0296894272					1	DETECTED	401.6266 m/z @15.03 [151020OFc1_NvH-0949-CRLM-11.raw]	401.6265869140625	15.0296894272	1.55344231173333	96.6939164570667	95.14047414533337	393180.875	3.015727399508786E8	0	7277	0.5171072010552766	0.6213923707168318	1.4158889914083022	401.617431640625	401.6365051269531
99	401.68475341796875	30.0234082208					1	DETECTED	401.6848 m/z @30.02 [151020OFc1_NvH-0949-CRLM-11.raw]	401.68475341796875	30.0234082208	6.0129086184	99.1446088322667	93.1317002138667	573968.5	3.154313001055938E8	0	7277	3.969037044371607	9.251020456907078	0.03163951087277137	401.6747741699219	401.6864013671875
100	401.6968994140625	27.1841910450667					1	DETECTED	401.6969 m/z @27.18 [151020OFc1_NvH-0949-CRLM-11.raw]	401.6968994140625	27.1841910450667	2.358639556	95.1736404541333	92.8150008981333	1764847.875	3.5282582362090415E8	0	7277	0.14991078100913668	3.972035394354484	3.850249550555601	401.6869812011719	401.7068176269531
101	401.7136535644531	39.1277163162667					1	DETECTED	401.7137 m/z @39.13 [151020OFc1_NvH-0949-CRLM-11.raw]	401.7136535644531	39.1277163162667	4.1027989936	95.2482584426667	91.14545944906669	914302.875	3.7780642755853605E8	2	7277	15.831821506189431	1.5504327250472318	0.018052903992300844	401.7069091796875	401.7236328125
102	401.7247314453125	23.5977678437333					1	DETECTED	401.7247 m/z @23.60 [151020OFc1_NvH-0949-CRLM-11.raw]	401.7247314453125	23.5977678437333	5.40628667146667	92.9590473634667	87.55276069200002	746516.0625	3.528975882679491E8	2	7277	5.296814663460424	0.5379776586430467	1.5512563799955916	401.7236633300781	401.7269287109375
103	401.7369384765625	23.1686267904					1	DETECTED	401.7369 m/z @23.17 [151020OFc1_NvH-0949-CRLM-11.raw]	401.7369384765625	23.1686267904	4.51416752266667	99.1537463373333	94.63957881466663	2939781.75	4.4916107079081005E8	2	7277	0.23940968159855203	0.9928372378796324	0.06045747113261796	401.72698974609375	401.7404479980469
104	401.75048828125	20.8560988610667					1	DETECTED	401.7505 m/z @20.86 [151020OFc1_NvH-0949-CRLM-11.raw]	401.75048828125	20.8560988610667	3.80904198213333	99.7538956336	95.94485365146667	4478981.5	6.162708362647266E8	2	7277	3.7379068206623174	0.8688825680342273	2.08251833899648	401.74053955078125	401.7604675292969
105	401.7738342285156	21.3935993008					1	DETECTED	401.7738 m/z @21.39 [151020OFc1_NvH-0949-CRLM-11.raw]	401.7738342285156	21.3935993008	6.5687463648	98.4570003248	91.88825396	7038879.0	4.0565692629682934E8	0	7277	0.1630714355795675	1.2282425233123306	1.0396800552081216	401.763916015625	401.7837829589844
106	401.82666015625	15.0916238645333					1	DETECTED	401.8267 m/z @15.09 [151020OFc1_NvH-0949-CRLM-11.raw]	401.82666015625	15.0916238645333	4.69507778826667	97.9305999829333	93.23552219466663	269184.21875	3.169762324897252E8	0	7277	0.2859084490590664	5.293715330556934	0.02466170582857215	401.8172912597656	401.8365783691406
107	401.8605041503906	20.5980252733333					1	DETECTED	401.8605 m/z @20.60 [151020OFc1_NvH-0949-CRLM-11.raw]	401.8605041503906	20.5980252733333	5.9037206576	99.4000521117333	93.4963314541333	851850.0	3.494440474900708E8	3	7277	3.1383410570706687	0.5210529616132803	0.52706337094364	401.85089111328125	401.8651428222656
108	401.8753967285156	31.8988657058667					1	DETECTED	401.8754 m/z @31.90 [151020OFc1_NvH-0949-CRLM-11.raw]	401.8753967285156	31.8988657058667	2.28853407946667	98.1251646570667	95.83663057760003	3733791.75	5.325654885470436E8	3	7277	5.125650894761922	0.508664340499305	2.310910336915199	401.8654479980469	401.8853759765625
109	401.8869934082031	35.1352432229333					1	DETECTED	401.8870 m/z @35.14 [151020OFc1_NvH-0949-CRLM-11.raw]	401.8869934082031	35.1352432229333	4.3898501496	99.4000521117333	95.01020196213331	1228153.625	3.4326496997677577E8	0	7277	0.16931393860068056	0.5197583813563053	0.09155291696032505	401.8854064941406	401.8955383300781
110	401.9055480957031	12.6904782757333					1	DETECTED	401.9055 m/z @12.69 [151020OFc1_NvH-0949-CRLM-11.raw]	401.9055480957031	12.6904782757333	2.96434535013333	99.1079466754667	96.14360132533338	1324907.25	3.853633285898628E8	3	7277	33.767737021219624	1.2324344663976152	2.379473470293929	401.89556884765625	401.9154052734375
111	401.93609619140625	22.6197186165333					1	DETECTED	401.9361 m/z @22.62 [151020OFc1_NvH-0949-CRLM-11.raw]	401.93609619140625	22.6197186165333	4.67702438026667	95.5081160077333	90.83109162746663	1032010.375	3.566968860475841E8	0	7277	0.24126083814291022	0.5132987904136921	25.11101556149589	401.92645263671875	401.9375915527344
112	401.94769287109375	27.1616449965333					1	DETECTED	401.9477 m/z @27.16 [151020OFc1_NvH-0949-CRLM-11.raw]	401.94769287109375	27.1616449965333	4.56562745813333	98.7136476930667	94.14802023493337	1424477.5	3.51166943440217E8	0	7277	0.11841776104845181	0.6608283309405765	0.012291874534058268	401.9378662109375	401.9576416015625
113	401.96087646484375	42.6094645546667					1	DETECTED	401.9609 m/z @42.61 [151020OFc1_NvH-0949-CRLM-11.raw]	401.96087646484375	42.6094645546667	4.24540184426667	99.1537463373333	94.90834449306664	1261535.0	3.195124413492537E8	4	7277	0.4629573976826933	0.84526059774327	0.5112098222224128	401.95770263671875	401.97064208984375
114	401.9788818359375	33.5489116002667					1	DETECTED	401.9789 m/z @33.55 [151020OFc1_NvH-0949-CRLM-11.raw]	401.9788818359375	33.5489116002667	1.27305840133333	99.8177784464	98.54472004506667	479611.8125	3.298347031582083E8	0	7277	0.12789178633900633	1.7604588302930062	3.3982079232633406	401.97100830078125	401.98834228515625
115	402.0272521972656	15.1042385402667					1	DETECTED	402.0273 m/z @15.10 [151020OFc1_NvH-0949-CRLM-11.raw]	402.0272521972656	15.1042385402667	0.0100741984	100.001259953067	99.991185754667	195971.1875	3.376961157810778E8	0	7277	84.59467012582867	4.2814919236121245	6.1439668971406265	402.0198059082031	402.0369873046875
116	402.0384521484375	45.2577314882667					1	DETECTED	402.0385 m/z @45.26 [151020OFc1_NvH-0949-CRLM-11.raw]	402.0384521484375	45.2577314882667	0.216868113333333	99.9918077898667	99.77493967653336	98490.0859375	2.937840582237134E8	0	7277	93.49343244263966	1.0713030501498246	1.1436533497585173	402.03802490234375	402.0423583984375
117	402.0523681640625	23.3239603357333					1	DETECTED	402.0524 m/z @23.32 [151020OFc1_NvH-0949-CRLM-11.raw]	402.0523681640625	23.3239603357333	0.2266488688	98.8609497624	98.6343008936	384482.40625	3.405234522369143E8	0	7277	22.041216462287334	2.255629509592627	0.011306280262640396	402.0423889160156	402.0622863769531
118	402.1730651855469	18.3194556794667					1	DETECTED	402.1731 m/z @18.32 [151020OFc1_NvH-0949-CRLM-11.raw]	402.1730651855469	18.3194556794667	6.252112292	97.4478451816	91.19573288960001	529790.9375	3.3202746670723844E8	2	7277	0.2555005198125109	0.5808998310023767	15.117155589632624	402.16326904296875	402.1769104003906
119	402.1871032714844	22.7096488058667					1	DETECTED	402.1871 m/z @22.71 [151020OFc1_NvH-0949-CRLM-11.raw]	402.1871032714844	22.7096488058667	0.0100741984	100.001259953067	99.991185754667	1089720.125	5.380495107709829E8	3	7277	0.0800783985923168	1.0893118168639973	3.7061390184682885	402.1774597167969	402.19708251953125
120	402.2074890136719	32.019997592					1	DETECTED	402.2075 m/z @32.02 [151020OFc1_NvH-0949-CRLM-11.raw]	402.2074890136719	32.019997592	4.6665449104	96.7665322418667	92.09998733146669	858485.5	3.6624072888668156E8	2	7277	8.557731127077979	2.2279244252087764	0.7540423192734244	402.1975402832031	402.2078857421875
121	402.2178955078125	26.9598351568					1	DETECTED	402.2179 m/z @26.96 [151020OFc1_NvH-0949-CRLM-11.raw]	402.2178955078125	26.9598351568	4.21872278853333	99.0622081898667	94.84348540133337	2204863.25	4.8023759370167714E8	2	7277	19.683521056061664	0.5168691064329537	0.5123307717774742	402.2079162597656	402.2278747558594
122	402.22821044921875	28.0836155565333					1	DETECTED	402.2282 m/z @28.08 [151020OFc1_NvH-0949-CRLM-11.raw]	402.22821044921875	28.0836155565333	4.9026129304	98.8975555936	93.9949426632	787831.0	3.6820356988053554E8	2	7277	2.8314755909481093	0.6397265514835981	3.4797625517740434	402.2279052734375	402.2371520996094
123	402.2471618652344	24.3417463877333					1	DETECTED	402.2472 m/z @24.34 [151020OFc1_NvH-0949-CRLM-11.raw]	402.2471618652344	24.3417463877333	4.45461182666667	99.0713744688	94.61676264213334	2726692.25	5.226500831718396E8	2	7277	3.684147028077142	39.910444805425925	1.2044749069605787	402.2371826171875	402.2570495605469
124	402.275634765625	21.3835534202667					1	DETECTED	402.2756 m/z @21.38 [151020OFc1_NvH-0949-CRLM-11.raw]	402.275634765625	21.3835534202667	1.716253592	92.6103094184	90.8940558264	1285643.0	3.0055600820334136E8	0	7277	0.1328466405650346	282.15978107565866	0.7067452734835574	402.2667236328125	402.28558349609375
125	402.3038330078125	91.8281726808					1	DETECTED	402.3038 m/z @91.83 [151020OFc1_NvH-0949-CRLM-11.raw]	402.3038330078125	91.8281726808	64.5843138861333	97.5303713144	32.9460574282667	232837.125	8.483352189466915E7	0	7277	0.17885101139950166	4.120667071228351	9.595044550534375	402.298095703125	402.3121032714844
126	402.32177734375	38.4424764152					1	DETECTED	402.3218 m/z @38.44 [151020OFc1_NvH-0949-CRLM-11.raw]	402.32177734375	38.4424764152	2.31483166773333	92.4753820429333	90.16055037519997	110149.21875	3.3836894310679895E8	0	7277	88.98644787381457	1.2321463875121257	1.4642218165447929	402.3156433105469	402.33172607421875
127	402.4181213378906	26.3013152578667					1	DETECTED	402.4181 m/z @26.30 [151020OFc1_NvH-0949-CRLM-11.raw]	402.4181213378906	26.3013152578667	5.06448632906667	99.6534282186667	94.58894188960004	658800.0625	3.311108303649223E8	0	7277	5.72936646363905	0.5107706574640369	0.059495239672933124	402.40814208984375	402.42803955078125
128	402.43841552734375	22.6310433525333					1	DETECTED	402.4384 m/z @22.63 [151020OFc1_NvH-0949-CRLM-11.raw]	402.43841552734375	22.6310433525333	4.3470424408	99.8817272525333	95.5346848117333	544061.9375	3.0856203389197147E8	0	7277	2.033247812439189	2.612521331434257	9.06793878820053	402.42864990234375	402.43994140625
129	402.4499816894531	23.1320315322667					1	DETECTED	402.4500 m/z @23.13 [151020OFc1_NvH-0949-CRLM-11.raw]	402.4499816894531	23.1320315322667	4.12068689093333	98.5120080176	94.39132112666667	987451.75	3.716524728215724E8	0	7277	0.25812121182974224	0.5426720278829233	0.4192700125171504	402.4407653808594	402.4598693847656
130	402.4620056152344	42.5251632784					1	DETECTED	402.4620 m/z @42.53 [151020OFc1_NvH-0949-CRLM-11.raw]	402.4620056152344	42.5251632784	4.2542163088	94.6057529821333	90.3515366733333	589187.8125	3.140105525131899E8	0	7277	13.171481469556884	1.2531380418397036	2.0591900762486857	402.4600524902344	402.4698791503906
131	402.4798889160156	50.9119941832					1	DETECTED	402.4799 m/z @50.91 [151020OFc1_NvH-0949-CRLM-11.raw]	402.4798889160156	50.9119941832	2.85878598186667	98.3199766005333	95.46119061866662	771889.9375	3.410260662504821E8	4	7277	0.12309713121149457	0.5009889989429402	1.0776717956496156	402.4700012207031	402.4896545410156
132	402.51531982421875	37.9665964632					1	DETECTED	402.5153 m/z @37.97 [151020OFc1_NvH-0949-CRLM-11.raw]	402.51531982421875	37.9665964632	6.24290206186667	98.3748263498667	92.13192428800002	147709.375	3.203665378403003E8	0	7277	71.85798468050253	1.460851605546145	2.1617486621668305	402.5090026855469	402.52227783203125
133	402.5323181152344	37.4073464736					1	DETECTED	402.5323 m/z @37.41 [151020OFc1_NvH-0949-CRLM-11.raw]	402.5323181152344	37.4073464736	0.759182454666667	96.2952295098667	95.53604705520003	765024.9375	3.622209577524486E8	3	7277	0.12759975864702966	1.5722271838450004	0.0038445162908531923	402.5226135253906	402.53955078125
134	402.549560546875	17.7320370949333					1	DETECTED	402.5496 m/z @17.73 [151020OFc1_NvH-0949-CRLM-11.raw]	402.549560546875	17.7320370949333	4.70920296186667	91.1609156794667	86.45171271760003	1872948.0	3.40922957569555E8	3	7277	0.19643827089880972	0.5537488393332215	2.805955479481668	402.5396728515625	402.5533752441406
135	402.56341552734375	16.3112846293333					1	DETECTED	402.5634 m/z @16.31 [151020OFc1_NvH-0949-CRLM-11.raw]	402.56341552734375	16.3112846293333	4.49463895333333	97.2468643072	92.75222535386666	2642906.75	3.889838345487918E8	0	7277	0.17365121190999488	1.234507389351828	0.1529125515646219	402.5534362792969	402.5733642578125
136	402.5743713378906	31.2934062333333					1	DETECTED	402.5744 m/z @31.29 [151020OFc1_NvH-0949-CRLM-11.raw]	402.5743713378906	31.2934062333333	4.53583599786667	90.8330344216	86.29719842373333	483408.46875	3.663511780213876E8	0	7277	37.79528369093491	1.6146762616051467	2.983654379624419	402.5734558105469	402.5841979980469
137	402.6188659667969	26.4840011445333					1	DETECTED	402.6189 m/z @26.48 [151020OFc1_NvH-0949-CRLM-11.raw]	402.6188659667969	26.4840011445333	0.321598134933333	98.1067042573333	97.78510612239997	584544.0625	3.444173000749055E8	0	7277	2.6491784507091083	3.8787759489080473	0.3490418733766429	402.6090393066406	402.62823486328125
138	402.67486572265625	18.4167169978667					1	DETECTED	402.6749 m/z @18.42 [151020OFc1_NvH-0949-CRLM-11.raw]	402.67486572265625	18.4167169978667	5.75778697226667	95.8132495770667	90.05546260480003	243318.0	3.498055695417442E8	0	7277	3.283290073016662	3.5569934592687433	0.14275618653736405	402.66522216796875	402.6842956542969
139	402.69903564453125	25.5183326418667					1	DETECTED	402.6990 m/z @25.52 [151020OFc1_NvH-0949-CRLM-11.raw]	402.69903564453125	25.5183326418667	1.4694957	99.3908247349333	97.92132903493331	4037181.0	4.2838407180637825E8	2	7277	0.31811470142842424	1.3861293785312323	7.844053066975948	402.6890869140625	402.70745849609375
140	402.71746826171875	21.5848208469333					1	DETECTED	402.7175 m/z @21.58 [151020OFc1_NvH-0949-CRLM-11.raw]	402.71746826171875	21.5848208469333	4.84473238933333	95.6158646501333	90.77113226079997	9387261.0	5.867533683138466E8	2	7277	0.32707560112221046	1.3267955241019724	1.8013730270568573	402.7074890136719	402.7274475097656
141	402.736083984375	27.0503802722667					1	DETECTED	402.7361 m/z @27.05 [151020OFc1_NvH-0949-CRLM-11.raw]	402.736083984375	27.0503802722667	4.57607726613333	92.5790471722667	88.00296990613337	1514641.375	3.928460976369193E8	2	7277	2.775828751605875	0.6941525254832366	0.07945513328661634	402.72747802734375	402.7460632324219
142	402.7488708496094	24.2498601378667					1	DETECTED	402.7489 m/z @24.25 [151020OFc1_NvH-0949-CRLM-11.raw]	402.7488708496094	24.2498601378667	4.6558660256	88.8394400626667	84.18357403706669	1434187.0	3.312727756566472E8	0	7277	0.05236046680149897	0.7526582000859423	4.64991187688457	402.74615478515625	402.75872802734375
143	402.7762451171875	21.4158487405333					1	DETECTED	402.7762 m/z @21.42 [151020OFc1_NvH-0949-CRLM-11.raw]	402.7762451171875	21.4158487405333	4.5051513464	99.2723302277333	94.76717888133331	157261.390625	3.496425910688404E8	0	7277	77.92155171672132	2.801989080421076	4.603978160842152	402.7665710449219	402.7845458984375
144	402.8195495605469	34.8001182848					1	DETECTED	402.8195 m/z @34.80 [151020OFc1_NvH-0949-CRLM-11.raw]	402.8195495605469	34.8001182848	4.9443608984	99.9092665397333	94.96490564133329	352787.75	3.4515609209714466E8	0	7277	73.65126338916403	1.5903951859649026	3.448942811780834	402.81298828125	402.8290710449219
145	402.8581237792969	11.7859575122667					1	DETECTED	402.8581 m/z @11.79 [151020OFc1_NvH-0949-CRLM-11.raw]	402.8581237792969	11.7859575122667	1.0530626112	97.5674333296	96.51437071839999	720794.9375	3.154637650504568E8	3	7277	0.11982867713635592	0.5331822569021389	5.092776152225786	402.84814453125	402.8680419921875
146	402.8722839355469	15.4644901189333					1	DETECTED	402.8723 m/z @15.46 [151020OFc1_NvH-0949-CRLM-11.raw]	402.8722839355469	15.4644901189333	4.1293779528	43.1444187669333	39.0150408141333	371936.59375	1.4346054579955894E8	0	7277	0.16445999544827217	0.5677891730082634	0.11923581017047029	402.8681640625	402.87396240234375
147	402.88397216796875	17.7320370949333					1	DETECTED	402.8840 m/z @17.73 [151020OFc1_NvH-0949-CRLM-11.raw]	402.88397216796875	17.7320370949333	4.71955319226667	99.0531517064	94.33359851413333	1367202.125	3.317236730737859E8	0	7277	3.68770997655076	2.055166095866208	0.023085083103559157	402.8739929199219	402.8857421875
148	402.895751953125	32.2379241661333					1	DETECTED	402.8958 m/z @32.24 [151020OFc1_NvH-0949-CRLM-11.raw]	402.895751953125	32.2379241661333	3.43906290213333	99.9734518898667	96.53438898773337	2041641.75	3.9584287348539364E8	3	7277	16.118126953907883	0.9404725590216175	0.08841861821535438	402.88580322265625	402.9057312011719
149	402.9241027832031	28.1962482032					1	DETECTED	402.9241 m/z @28.20 [151020OFc1_NvH-0949-CRLM-11.raw]	402.9241027832031	28.1962482032	0.0693484733333333	99.2723302277333	99.20298175439997	288910.03125	3.505150469238963E8	0	7277	0.09037600599532425	2.1271835067894314	3.115519900524434	402.91448974609375	402.93408203125
150	402.9509582519531	23.1030962813333					1	DETECTED	402.9510 m/z @23.10 [151020OFc1_NvH-0949-CRLM-11.raw]	402.9509582519531	23.1030962813333	3.52703247493333	99.9001319106667	96.37309943573337	566656.25	3.645876293239296E8	0	7277	5.033787222344468	4.95673127260474	0.032097791114228925	402.9412841796875	402.9609375
151	402.9670104980469	32.9062377949333					1	DETECTED	402.9670 m/z @32.91 [151020OFc1_NvH-0949-CRLM-11.raw]	402.9670104980469	32.9062377949333	5.7391349672	99.1537463373333	93.4146113701333	171307.921875	4.0115937680350745E8	0	7277	69.68559597369847	1.8150067594063841	2.6379091841175577	402.96112060546875	402.9739074707031
152	402.9840393066406	44.5596128597333					1	DETECTED	402.9840 m/z @44.56 [151020OFc1_NvH-0949-CRLM-11.raw]	402.9840393066406	44.5596128597333	1.90469283413333	100.001259953067	98.09656711893368	1698298.125	4.0793860188037074E8	0	7277	0.17698316499982525	1.7799230185349904	0.017302707417249395	402.9742126464844	402.9940185546875
153	403.0192565917969	26.3185359282667					1	DETECTED	403.0193 m/z @26.32 [151020OFc1_NvH-0949-CRLM-11.raw]	403.0192565917969	26.3185359282667	0.0100741984	99.9918077898667	99.98173359146669	346813.53125	3.449587115275185E8	0	7277	73.9615217799676	2.1136128467780004	3.0068048414475816	403.0098876953125	403.0284118652344
154	403.1858215332031	14.346076508					1	DETECTED	403.1858 m/z @14.35 [151020OFc1_NvH-0949-CRLM-11.raw]	403.1858215332031	14.346076508	0.0100741984	100.001259953067	99.991185754667	2250092.5	4.134234036270858E8	3	7277	0.1766947268735457	3.077219048222961	1.8569794787880731	403.1761474609375	403.19580078125
155	403.2002258300781	25.5750949269333					1	DETECTED	403.2002 m/z @25.58 [151020OFc1_NvH-0949-CRLM-11.raw]	403.2002258300781	25.5750949269333	4.54537956373333	99.1170635802667	94.57168401653337	1536548.125	4.65097021302285E8	3	7277	0.371059667482573	0.5325961386137517	15.09084771683366	403.1958312988281	403.2091979980469
156	403.2192077636719	23.4211192682667					1	DETECTED	403.2192 m/z @23.42 [151020OFc1_NvH-0949-CRLM-11.raw]	403.2192077636719	23.4211192682667	2.65871960906667	96.6213733536	93.96265374453334	1.5697634E7	8.694015601252754E8	2	7277	2.193979274724164	0.5979564044455427	49.703672120753886	403.209228515625	403.22918701171875
157	403.2322082519531	31.2327467496					1	DETECTED	403.2322 m/z @31.23 [151020OFc1_NvH-0949-CRLM-11.raw]	403.2322082519531	31.2327467496	0.0100741984	100.001259953067	99.991185754667	1.1718151E7	5.725930447359449E8	2	7277	0.1818099404395923	32.49558213271636	77.99311048754234	403.2292175292969	403.2421875
158	403.24456787109375	33.0375318832					1	DETECTED	403.2446 m/z @33.04 [151020OFc1_NvH-0949-CRLM-11.raw]	403.24456787109375	33.0375318832	4.61546229173333	97.1553047176	92.53984242586668	3649448.0	4.156737070033354E8	2	7277	0.22111242969756262	0.8792156391152156	2.821667392151336	403.24224853515625	403.2544860839844
159	403.2557373046875	16.4492643802667					1	DETECTED	403.2557 m/z @16.45 [151020OFc1_NvH-0949-CRLM-11.raw]	403.2557373046875	16.4492643802667	4.89298391413333	96.1057097565333	91.21272584239998	2068268.75	4.722706842300035E8	2	7277	0.14900247176235837	15.453407376597905	1.1764300175082536	403.25457763671875	403.2655944824219
160	403.26788330078125	14.7546568482667					1	DETECTED	403.2679 m/z @14.75 [151020OFc1_NvH-0949-CRLM-11.raw]	403.26788330078125	14.7546568482667	4.39880456133333	92.53148114	88.13267657866666	158153.140625	3.079617971821092E8	0	7277	77.52243432752951	4.299429876849509	7.433795772627604	403.2664489746094	403.27667236328125
161	403.2967834472656	33.4137986477333					1	DETECTED	403.2968 m/z @33.41 [151020OFc1_NvH-0949-CRLM-11.raw]	403.2967834472656	33.4137986477333	1.2633540824	98.6400356264	97.37668154400001	131894.296875	3.3903019153312105E8	0	7277	90.58350160909963	1.407030806456427	1.8124371439605675	403.2869567871094	403.3067321777344
162	403.40478515625	43.6488106981333					1	DETECTED	403.4048 m/z @43.65 [151020OFc1_NvH-0949-CRLM-11.raw]	403.40478515625	43.6488106981333	4.30028881066667	68.8444042330667	64.54411542240003	131089.703125	2.484859051460833E8	0	7277	62.28104494792141	0.836073442845468	0.6786312890781928	403.3948974609375	403.4147644042969
163	403.4328308105469	34.6595180824					1	DETECTED	403.4328 m/z @34.66 [151020OFc1_NvH-0949-CRLM-11.raw]	403.4328308105469	34.6595180824	6.68002601386667	87.3969614722667	80.71693545840003	769819.4375	3.0485715130464506E8	0	7277	0.14628937729693803	1.6230417195253755	0.018670053664272174	403.4229736328125	403.4427490234375
164	403.4512634277344	33.4312171472					1	DETECTED	403.4513 m/z @33.43 [151020OFc1_NvH-0949-CRLM-11.raw]	403.4512634277344	33.4312171472	1.63495217066667	96.8120612954667	95.17710912480004	162455.375	3.228194910959904E8	0	7277	18.77212457437853	1.727233118749212	2.587558526656765	403.44287109375	403.4610900878906
165	403.485107421875	44.5596128597333					1	DETECTED	403.4851 m/z @44.56 [151020OFc1_NvH-0949-CRLM-11.raw]	403.485107421875	44.5596128597333	4.48407430613333	99.2450616765333	94.76098737039996	1129979.0	3.5998187574924606E8	4	7277	30.05871809580738	0.5024160164533304	0.035122000166815416	403.475341796875	403.4945068359375
166	403.5199279785156	14.4101984645333					1	DETECTED	403.5199 m/z @14.41 [151020OFc1_NvH-0949-CRLM-11.raw]	403.5199279785156	14.4101984645333	1.42751321973333	98.0600488813333	96.63253566159997	1571114.375	3.275160798347125E8	0	7277	0.14430279527934609	0.5405948492046824	0.09003347538457977	403.5107421875	403.52655029296875
167	403.53656005859375	12.5601634810667					1	DETECTED	403.5366 m/z @12.56 [151020OFc1_NvH-0949-CRLM-11.raw]	403.53656005859375	12.5601634810667	4.45461182666667	99.3725062221333	94.91789439546663	3.3867752E7	8.038461046428164E8	3	7277	0.16642922234673385	30.6860178515155	1.4895759155674484	403.5266418457031	403.5465393066406
168	403.5546875	34.7297396906667					1	DETECTED	403.5547 m/z @34.73 [151020OFc1_NvH-0949-CRLM-11.raw]	403.5546875	34.7297396906667	4.79020212666667	97.0914597530667	92.30125762640003	570981.8125	4.0666569455303293E8	3	7277	20.501801947357457	1.6332869820803395	0.3602866393832104	403.5466003417969	403.5549621582031
169	403.56500244140625	21.1079587693333					1	DETECTED	403.5650 m/z @21.11 [151020OFc1_NvH-0949-CRLM-11.raw]	403.56500244140625	21.1079587693333	3.98719428293333	97.3108636117333	93.32366932879997	1938985.625	3.8776785910214967E8	3	7277	4.998847783369808	1.022359964559357	1.050927973575051	403.5550231933594	403.574951171875
170	403.5835266113281	35.4920308602667					1	DETECTED	403.5835 m/z @35.49 [151020OFc1_NvH-0949-CRLM-11.raw]	403.5835266113281	35.4920308602667	4.52384224106667	98.5393936061333	94.01555136506663	583053.625	3.4873857393659043E8	0	7277	0.25134753548221767	2.2142297608798294	0.004575562134459285	403.5752258300781	403.59320068359375
171	403.6050720214844	56.0071153432					1	DETECTED	403.6051 m/z @56.01 [151020OFc1_NvH-0949-CRLM-11.raw]	403.6050720214844	56.0071153432	4.41701218346667	58.2707983112	53.85378612773333	103179.4140625	2.013203388731758E8	0	7277	43.474043473933676	0.5226379320497935	0.04552295081995203	403.5951232910156	403.60760498046875
172	403.6749267578125	11.3441294570667					1	DETECTED	403.6749 m/z @11.34 [151020OFc1_NvH-0949-CRLM-11.raw]	403.6749267578125	11.3441294570667	5.03629898826667	98.6308481672	93.59454917893333	311968.90625	3.618177095099577E8	0	7277	0.11084930089043432	0.7049976920560646	0.34276566967111916	403.6649475097656	403.67919921875
173	403.6896057128906	18.818995184					1	DETECTED	403.6896 m/z @18.82 [151020OFc1_NvH-0949-CRLM-11.raw]	403.6896057128906	18.818995184	4.4262852816	96.7483349101333	92.32204962853329	750715.6875	3.711964139859711E8	0	7277	0.0943776804686749	2.3647116608407206	0.9450991567813026	403.6796569824219	403.699462890625
174	403.7010803222656	17.0672826850667					1	DETECTED	403.7011 m/z @17.07 [151020OFc1_NvH-0949-CRLM-11.raw]	403.7010803222656	17.0672826850667	7.4657301832	30.4897069749333	23.023976791733297	276306.96875	7.672360580726112E7	0	7277	0.04317960151701428	1.198971561487429	0.4677602081938298	403.6996765136719	403.701171875
175	403.7112731933594	26.0474995282667					1	DETECTED	403.7113 m/z @26.05 [151020OFc1_NvH-0949-CRLM-11.raw]	403.7112731933594	26.0474995282667	2.31483166773333	99.2267269141333	96.91189524639996	2.0200628E7	1.1585676371546216E9	2	7277	0.2376797767261003	0.5467944952600723	0.3262169621688367	403.7013854980469	403.72119140625
176	403.7289733886719	21.2393988394667					1	DETECTED	403.7290 m/z @21.24 [151020OFc1_NvH-0949-CRLM-11.raw]	403.7289733886719	21.2393988394667	4.39880456133333	92.7768517568	88.37804719546666	1.2758817E7	6.566275326532027E8	2	7277	0.2102350631070351	1.4224597477186176	2.0325142920949526	403.7212829589844	403.7388000488281
177	403.7424011230469	31.7104032138667					1	DETECTED	403.7424 m/z @31.71 [151020OFc1_NvH-0949-CRLM-11.raw]	403.7424011230469	31.7104032138667	4.9208962256	98.5758093325333	93.6549131069333	2957612.75	3.976575511643229E8	2	7277	1.3415982069664878	0.6079265548368717	1.3267669843434473	403.739013671875	403.7522888183594
178	403.7573547363281	16.4604519248					1	DETECTED	403.7574 m/z @16.46 [151020OFc1_NvH-0949-CRLM-11.raw]	403.7573547363281	16.4604519248	6.11721601653333	84.8678381312	78.75062211466667	970551.0625	3.322340192571435E8	2	7277	0.11553708198898605	1.141216804234598	9.831384415781875	403.75244140625	403.76641845703125
179	403.8091735839844	23.4403360701333					1	DETECTED	403.8092 m/z @23.44 [151020OFc1_NvH-0949-CRLM-11.raw]	403.8091735839844	23.4403360701333	5.2721338736	98.0322518986667	92.7601180250667	213207.078125	3.007281632963118E8	0	7277	80.99176206731349	2.6946501141427657	4.413970576957877	403.7993469238281	403.81903076171875
180	403.8541259765625	14.3643445709333					1	DETECTED	403.8541 m/z @14.36 [151020OFc1_NvH-0949-CRLM-11.raw]	403.8541259765625	14.3643445709333	4.87412200506667	98.7874526792	93.91333067413333	479931.71875	3.102841650919906E8	0	7277	0.20874311037121096	0.5604364360913321	0.9795142237552169	403.84417724609375	403.8594665527344
181	403.8697509765625	12.5303633925333					1	DETECTED	403.8698 m/z @12.53 [151020OFc1_NvH-0949-CRLM-11.raw]	403.8697509765625	12.5303633925333	2.43807612426667	99.1719854984	96.73390937413333	2.1485436E7	6.40885228695448E8	0	7277	0.1634599368724281	1.6632255858450649	2.1362589491241994	403.8597717285156	403.8795166015625
182	403.8833923339844	27.5423366776					1	DETECTED	403.8834 m/z @27.54 [151020OFc1_NvH-0949-CRLM-11.raw]	403.8833923339844	27.5423366776	2.30611098266667	99.1537463373333	96.84763535466664	777759.125	3.4113314050809145E8	3	7277	0.12273328070579836	0.5057508770900204	31.036165535811257	403.8798522949219	403.8890075683594
183	403.8990173339844	21.0969819850667					1	DETECTED	403.8990 m/z @21.10 [151020OFc1_NvH-0949-CRLM-11.raw]	403.8990173339844	21.0969819850667	4.36957734693333	99.9643931992	95.59481585226668	1588222.25	3.477231442527003E8	0	7277	4.379379938097365	2.035272241986088	3.1386019877003943	403.88909912109375	403.9086608886719
184	403.9118347167969	28.7892018901333					1	DETECTED	403.9118 m/z @28.79 [151020OFc1_NvH-0949-CRLM-11.raw]	403.9118347167969	28.7892018901333	1.17231402533333	99.955107688	98.78279366266666	466428.5625	3.1565150055381685E8	0	7277	0.18801669111785557	1.7884490487534908	1.6563662898172573	403.9095764160156	403.92181396484375
185	403.9347839355469	34.8204261298667					1	DETECTED	403.9348 m/z @34.82 [151020OFc1_NvH-0949-CRLM-11.raw]	403.9347839355469	34.8204261298667	3.63202151653333	99.6534282186667	96.02140670213338	393550.84375	3.453951572838681E8	0	7277	23.988911981658717	1.872206281939884	0.003875475961782669	403.92486572265625	403.9422912597656
186	403.95233154296875	26.0166088650667					1	DETECTED	403.9523 m/z @26.02 [151020OFc1_NvH-0949-CRLM-11.raw]	403.95233154296875	26.0166088650667	2.27096986053333	99.0531517064	96.78218184586667	2062220.0	3.1610079827341324E8	0	7277	0.14244452978703137	0.5047561108535888	0.02219761217555045	403.9429016113281	403.9620666503906
187	403.9804992675781	30.9040249418667					1	DETECTED	403.9805 m/z @30.90 [151020OFc1_NvH-0949-CRLM-11.raw]	403.9804992675781	30.9040249418667	2.34991662853333	99.1628712002667	96.81295457173336	412653.34375	3.5918676417002034E8	0	7277	5.867246362515793	2.214065835263289	0.003733661943617976	403.9705505371094	403.990478515625
188	403.9905700683594	14.5996251218667					1	DETECTED	403.9906 m/z @14.60 [151020OFc1_NvH-0949-CRLM-11.raw]	403.9905700683594	14.5996251218667	5.03629898826667	99.2359308410667	94.19963185280004	250380.140625	3.15194271578192E8	0	7277	3.8520615537781406	4.977414933682596	1.0163864121868178	403.99053955078125	404.00054931640625
189	404.0041809082031	17.0550030842667					1	DETECTED	404.0042 m/z @17.06 [151020OFc1_NvH-0949-CRLM-11.raw]	404.0041809082031	17.0550030842667	0.167351651466667	82.69879	82.53143834853334	165620.5	3.395032687434757E8	0	7277	0.019997886086184025	3.58238323202148	6.301015470959926	404.0005798339844	404.0130310058594
190	404.0455017089844	64.6981288064					1	DETECTED	404.0455 m/z @64.70 [151020OFc1_NvH-0949-CRLM-11.raw]	404.0455017089844	64.6981288064	0.187203364533333	99.7812848946667	99.59408153013337	92824.4140625	2.877043328421415E8	0	7277	98.61105803323596	0.7747933780074097	0.5538146311667262	404.0424499511719	404.0547790527344
191	404.0623779296875	47.3272018970667					1	DETECTED	404.0624 m/z @47.33 [151020OFc1_NvH-0949-CRLM-11.raw]	404.0623779296875	47.3272018970667	0.0693484733333333	100.001259953067	99.93191147973367	91758.8203125	2.928857047434057E8	0	7277	90.85371497809832	1.040070351050927	1.077027089424146	404.0563659667969	404.072265625
192	404.11944580078125	89.2103738706667					1	DETECTED	404.1194 m/z @89.21 [151020OFc1_NvH-0949-CRLM-11.raw]	404.11944580078125	89.2103738706667	3.07838568746667	98.1622975696	95.08391188213334	9465990.0	7.133134729843146E8	0	7277	0.751495630798118	1.2343298741195292	1.579760714196239	404.1123046875	404.12799072265625
193	404.1787109375	15.8442068709333					1	DETECTED	404.1787 m/z @15.84 [151020OFc1_NvH-0949-CRLM-11.raw]	404.1787109375	15.8442068709333	0.0100741984	100.001259953067	99.991185754667	241642.953125	3.2182187626878357E8	0	7277	4.663901123462775	3.42666925610829	6.850028101580552	404.1687316894531	404.1809997558594
194	404.1910095214844	16.1121500053333					1	DETECTED	404.1910 m/z @16.11 [151020OFc1_NvH-0949-CRLM-11.raw]	404.1910095214844	16.1121500053333	1.24360433626667	99.9734518898667	98.72984755360002	5016985.5	4.381206752193382E8	0	7277	73.99375798617812	5.401242904804669	729.108038413628	404.181396484375	404.1937561035156
195	404.20379638671875	25.0063282930667					1	DETECTED	404.2038 m/z @25.01 [151020OFc1_NvH-0949-CRLM-11.raw]	404.20379638671875	25.0063282930667	0.149306068	100.001259953067	99.851953885067	8.3432496E7	2.425370472125962E9	2	7277	0.24922535778186017	0.517401065731895	0.0267349381470396	404.19384765625	404.2137756347656
196	404.2138977050781	27.9937377344					1	DETECTED	404.2139 m/z @27.99 [151020OFc1_NvH-0949-CRLM-11.raw]	404.2138977050781	27.9937377344	0.894066672266667	97.2377042965333	96.34363762426663	1503475.125	4.084229550231817E8	3	7277	69.20063854596246	5.004918398878002	0.5512143365779555	404.21380615234375	404.2207946777344
197	404.2308044433594	21.2393988394667					1	DETECTED	404.2308 m/z @21.24 [151020OFc1_NvH-0949-CRLM-11.raw]	404.2308044433594	21.2393988394667	0.0388927613333333	99.9734518898667	99.93455912853337	5669207.5	6.899798971080037E8	3	7277	0.2257373503646285	0.9481286830183472	0.8510915076626463	404.2208251953125	404.2407531738281
198	404.25262451171875	29.4291294954667					1	DETECTED	404.2526 m/z @29.43 [151020OFc1_NvH-0949-CRLM-11.raw]	404.25262451171875	29.4291294954667	3.942065544	99.5897855418667	95.6477199978667	1.1504019E7	6.265172415094695E8	2	7277	0.22685016916111778	5.660345549226563	0.044220171420788434	404.24267578125	404.2626037597656
199	404.263671875	24.0321646821333					1	DETECTED	404.2637 m/z @24.03 [151020OFc1_NvH-0949-CRLM-11.raw]	404.263671875	24.0321646821333	7.70613369173333	99.5897855418667	91.88365185013338	496953.1875	3.1016077531364787E8	0	7277	0.1391699121745802	2.5691190074906896	4.122807209717556	404.2630615234375	404.2735290527344
200	404.30029296875	91.8281726808					1	DETECTED	404.3003 m/z @91.83 [151020OFc1_NvH-0949-CRLM-11.raw]	404.30029296875	91.8281726808	2.01143525333333	96.8399168344	94.82848158106667	69457.4375	2.3697112313732028E8	0	7277	1.2411422559942764	0.5278998341352988	8.323767524142962	404.29034423828125	404.3050537109375
201	404.3194885253906	92.0690201666667					1	DETECTED	404.3195 m/z @92.07 [151020OFc1_NvH-0949-CRLM-11.raw]	404.3194885253906	92.0690201666667	83.0799689234667	94.6144134730667	11.53444454960001	67576.6328125	1.8650463185652222E7	0	7277	0.5357390412917624	0.6415829789782057	5.479920841051832	404.317138671875	404.3205871582031
202	404.417724609375	46.1875527045333					1	DETECTED	404.4177 m/z @46.19 [151020OFc1_NvH-0949-CRLM-11.raw]	404.417724609375	46.1875527045333	4.8003685208	99.6169329925333	94.81656447173329	594135.4375	3.527303499204323E8	5	7277	0.0889891081523615	1.2641417832905775	2988.964910449963	404.4078063964844	404.4275207519531
203	404.4327392578125	35.6122525682667					1	DETECTED	404.4327 m/z @35.61 [151020OFc1_NvH-0949-CRLM-11.raw]	404.4327392578125	35.6122525682667	2.4818338232	99.3087425786667	96.82690875546669	102942.8203125	3.091755654134222E8	0	7277	90.88701346807125	1.6559573225826214	2.3123387484121616	404.42803955078125	404.4425964355469
204	404.4538879394531	26.0166088650667					1	DETECTED	404.4539 m/z @26.02 [151020OFc1_NvH-0949-CRLM-11.raw]	404.4538879394531	26.0166088650667	4.2542163088	96.3586206933333	92.1044043845333	1123645.25	3.407968324616382E8	0	7277	8.65083731775681	0.7700188033346507	36.159201374776146	404.4440612792969	404.4638671875
205	404.47601318359375	25.1984136853333					1	DETECTED	404.4760 m/z @25.20 [151020OFc1_NvH-0949-CRLM-11.raw]	404.47601318359375	25.1984136853333	4.40788351093333	96.8582583352	92.45037482426667	465994.5	3.320480377529955E8	0	7277	15.222587048180575	2.9406721767754194	0.01163806318819794	404.4664611816406	404.4857177734375
206	404.4950866699219	10.8913134677333					1	DETECTED	404.4951 m/z @10.89 [151020OFc1_NvH-0949-CRLM-11.raw]	404.4950866699219	10.8913134677333	4.79020212666667	96.4946791122667	91.70447698560002	145147.015625	3.395235167905322E8	0	7277	0.15565127248707356	0.5568451318926472	0.05282052027293	404.4862976074219	404.5019226074219
207	404.5122375488281	11.9460662994667					1	DETECTED	404.5122 m/z @11.95 [151020OFc1_NvH-0949-CRLM-11.raw]	404.5122375488281	11.9460662994667	6.74668419013333	95.4722185904	88.72553440026667	158717.828125	2.942315345496302E8	3	7277	3.129935621624689	0.5535390652965714	0.06881269788207163	404.5025634765625	404.51507568359375
208	404.52520751953125	16.1307907213333					1	DETECTED	404.5252 m/z @16.13 [151020OFc1_NvH-0949-CRLM-11.raw]	404.52520751953125	16.1307907213333	0.0388927613333333	96.4946791122667	96.45578635093337	3360626.5	5.10555780778174E8	3	7277	15.560522680352044	6.096083616146344	3.1613254203312624	404.5152282714844	404.5351867675781
209	404.5372619628906	12.5716133296					1	DETECTED	404.5373 m/z @12.57 [151020OFc1_NvH-0949-CRLM-11.raw]	404.5372619628906	12.5716133296	7.99258417546667	55.5428062944	47.550222118933334	2534333.0	4.061221840126318E8	0	7277	0.09193143979901208	0.5302785635392516	1.1055047790999082	404.53521728515625	404.538330078125
210	404.54833984375	23.2584382850667					1	DETECTED	404.5483 m/z @23.26 [151020OFc1_NvH-0949-CRLM-11.raw]	404.54833984375	23.2584382850667	0.080190012	97.2926430906667	97.2124530786667	7481471.5	4.9643225453466356E8	3	7277	0.2411962884968304	8.08240863336938	0.10065142677875223	404.5383605957031	404.5583190917969
211	404.5598449707031	31.5658820352					1	DETECTED	404.5598 m/z @31.57 [151020OFc1_NvH-0949-CRLM-11.raw]	404.5598449707031	31.5658820352	4.58542146	98.0879251869333	93.5025037269333	380012.5	3.301957449436365E8	3	7277	13.383637183379975	1.9986972090325847	4.51730373975599	404.558349609375	404.5638732910156
212	404.5738830566406	36.8661320202667					1	DETECTED	404.5739 m/z @36.87 [151020OFc1_NvH-0949-CRLM-11.raw]	404.5738830566406	36.8661320202667	2.96434535013333	98.7691263282667	95.80478097813337	1404129.0	4.6939351747854763E8	3	7277	11.352247592344177	1.266773019720542	0.03066323460172268	404.56390380859375	404.5838623046875
213	404.6180725097656	46.1320578192					1	DETECTED	404.6181 m/z @46.13 [151020OFc1_NvH-0949-CRLM-11.raw]	404.6180725097656	46.1320578192	8.45387880906667	98.8883596802667	90.43448087120004	804243.0	3.1969485457296413E8	0	7277	0.28365633364832377	1.2000909179671102	0.0176579109110085	404.6087646484375	404.6274719238281
214	404.66827392578125	23.5285806874667					1	DETECTED	404.6683 m/z @23.53 [151020OFc1_NvH-0949-CRLM-11.raw]	404.66827392578125	23.5285806874667	6.47499937253333	98.1808515949333	91.70585222239997	488490.0	3.118741416990982E8	0	7277	4.269872696106642	9.917975296056817	1.041297266705048	404.65887451171875	404.67822265625
215	404.6938781738281	22.8202144096					1	DETECTED	404.6939 m/z @22.82 [151020OFc1_NvH-0949-CRLM-11.raw]	404.6938781738281	22.8202144096	5.56392011013333	96.1591645493333	90.59524443919997	281515.59375	3.3656677938679886E8	2	7277	10.968770474195615	2.9815817865206666	6.673898158569128	404.6839904785156	404.6951599121094
216	404.7051696777344	25.0174637858667					1	DETECTED	404.7052 m/z @25.02 [151020OFc1_NvH-0949-CRLM-11.raw]	404.7051696777344	25.0174637858667	2.297365488	99.7445188613333	97.44715337333331	3.7515684E7	1.1114591395985706E9	2	7277	0.25491025867816575	0.6265543769627029	1.4990710614221743	404.6951904296875	404.7151184082031
217	404.7190246582031	15.0631154722667					1	DETECTED	404.7190 m/z @15.06 [151020OFc1_NvH-0949-CRLM-11.raw]	404.7190246582031	15.0631154722667	5.205239696	97.576591764	92.371352068	8330347.0	4.668132263109782E8	2	7277	0.18016843187965748	34.52237332276903	2.1245878309009014	404.7151794433594	404.72900390625
218	404.7373046875	9.8140780912					1	DETECTED	404.7373 m/z @9.81 [151020OFc1_NvH-0949-CRLM-11.raw]	404.7373046875	9.8140780912	0.718091501066667	97.1462114922667	96.42811999120003	4104720.25	4.6567731397297215E8	2	7277	0.15070181549554285	28.51206222350953	86.70903679075909	404.7290344238281	404.7442321777344
219	404.75433349609375	29.3996884965333					1	DETECTED	404.7543 m/z @29.40 [151020OFc1_NvH-0949-CRLM-11.raw]	404.75433349609375	29.3996884965333	5.13044189546667	94.4678634437333	89.33742154826662	5353563.0	3.889661101504048E8	0	7277	0.1818047265538496	8.718906687824335	127.35836917374485	404.7443542480469	404.76397705078125
220	404.8304138183594	13.8069013122667					1	DETECTED	404.8304 m/z @13.81 [151020OFc1_NvH-0949-CRLM-11.raw]	404.8304138183594	13.8069013122667	0.563136818666667	97.1827001488	96.61956333013333	426033.5625	3.2198352528693014E8	0	7277	5.77839927544685	7.58919537551255	0.024638071122652823	404.8207092285156	404.8360900878906
221	404.8464050292969	9.73808761493333					1	DETECTED	404.8464 m/z @9.74 [151020OFc1_NvH-0949-CRLM-11.raw]	404.8464050292969	9.73808761493333	6.61793986266667	95.2207398330667	88.60279997040003	1236113.125	2.851135173576765E8	0	7277	0.14027126476561946	1.2005479420838834	0.958153843192197	404.83648681640625	404.8467712402344
222	404.8567810058594	14.0752914874667					1	DETECTED	404.8568 m/z @14.08 [151020OFc1_NvH-0949-CRLM-11.raw]	404.8567810058594	14.0752914874667	4.99664172853333	99.7630393138667	94.76639758533337	1886969.75	4.00938318472867E8	3	7277	0.15171091646502965	3.058011262623695	1.1810884403835546	404.8468322753906	404.865234375
223	404.87530517578125	17.0550030842667					1	DETECTED	404.8753 m/z @17.06 [151020OFc1_NvH-0949-CRLM-11.raw]	404.87530517578125	17.0550030842667	2.41161167866667	98.9800774165333	96.56846573786663	8128337.5	5.194440345924003E8	3	7277	0.1496859193117963	0.6241716109442779	101.37319667913411	404.8653259277344	404.8852844238281
224	404.88958740234375	39.7688016816					1	DETECTED	404.8896 m/z @39.77 [151020OFc1_NvH-0949-CRLM-11.raw]	404.88958740234375	39.7688016816	4.52384224106667	96.7483349101333	92.22449266906662	1675907.125	4.332549686756453E8	0	7277	4.637421220390252	0.776559529019048	1.4431578145362665	404.88531494140625	404.8899841308594
225	404.8999938964844	13.7980988968					1	DETECTED	404.9000 m/z @13.80 [151020OFc1_NvH-0949-CRLM-11.raw]	404.8999938964844	13.7980988968	2.16364655413333	99.8087431634667	97.64509660933336	3043900.0	4.451496605170282E8	3	7277	14.901221475573275	76.07916374483135	15.338912474030922	404.8900146484375	404.909912109375
226	404.9178466796875	32.9535561690667					1	DETECTED	404.9178 m/z @32.95 [151020OFc1_NvH-0949-CRLM-11.raw]	404.9178466796875	32.9535561690667	0.665713398933333	99.2723302277333	98.60661682879997	771021.6875	3.3125670915642554E8	3	7277	18.424103364816993	1.6610041378770237	2.0040532133810274	404.9100036621094	404.9278259277344
227	404.9468688964844	21.195322532					1	DETECTED	404.9469 m/z @21.20 [151020OFc1_NvH-0949-CRLM-11.raw]	404.9468688964844	21.195322532	0.852529457333333	99.0440306498667	98.19150119253337	1791009.25	3.5263951072075534E8	0	7277	0.174576321924242	59.68987178461286	2.4097354036687886	404.9368896484375	404.95660400390625
228	404.962646484375	26.1359837333333					1	DETECTED	404.9626 m/z @26.14 [151020OFc1_NvH-0949-CRLM-11.raw]	404.962646484375	26.1359837333333	1.3389512344	98.153027084	96.8140758496	427561.4375	2.979247079577805E8	0	7277	0.0830092482507574	3.6493067909766923	0.005550655728521618	404.9571533203125	404.97235107421875
229	404.9886169433594	38.4424764152					1	DETECTED	404.9886 m/z @38.44 [151020OFc1_NvH-0949-CRLM-11.raw]	404.9886169433594	38.4424764152	0.197011742933333	99.7905054309333	99.59349368799997	182523.875	3.1815479947883826E8	0	7277	7.52715053495799	1.5170604762147728	2.112784976797218	404.978759765625	404.9983215332031
230	405.0191650390625	46.2063606264					1	DETECTED	405.0192 m/z @46.21 [151020OFc1_NvH-0949-CRLM-11.raw]	405.0191650390625	46.2063606264	0.0280908208	99.8087431634667	99.7806523426667	410440.78125	3.2320120805404043E8	0	7277	0.029382249376212144	1.0869788532721127	9.932054208263371E-4	405.0092468261719	405.0291442871094
231	405.04437255859375	39.1117914445333					1	DETECTED	405.0444 m/z @39.11 [151020OFc1_NvH-0949-CRLM-11.raw]	405.04437255859375	39.1117914445333	0.2266488688	96.6939164570667	96.46726758826671	114131.796875	3.316864949278857E8	0	7277	79.48773696747006	1.2606382134984726	1.9244703933882454	405.0349426269531	405.0528564453125
232	405.103515625	90.3604331424					1	DETECTED	405.1035 m/z @90.36 [151020OFc1_NvH-0949-CRLM-11.raw]	405.103515625	90.3604331424	0.3422018912	98.0693446008	97.72714270959999	1556313.5	2.9457230570548624E8	0	7277	0.03411821282516314	1.3073119080514413	1.2582256645885102	405.09381103515625	405.112060546875
233	405.1234436035156	89.1807220376					1	DETECTED	405.1234 m/z @89.18 [151020OFc1_NvH-0949-CRLM-11.raw]	405.1234436035156	89.1807220376	2.9290434344	95.6248975370667	92.6958541026667	1911527.875	5.205824734982244E8	0	7277	0.6337356125172136	1.3124197933059831	1.2002065605960293	405.1136169433594	405.1333312988281
234	405.1640319824219	13.8786959610667					1	DETECTED	405.1640 m/z @13.88 [151020OFc1_NvH-0949-CRLM-11.raw]	405.1640319824219	13.8786959610667	7.29943816773333	99.6169329925333	92.31749482479997	363783.15625	2.86074217550259E8	0	7277	5.870082260429768	7.349429183763524	null	405.15411376953125	405.171630859375
235	405.181640625	17.6343844648					1	DETECTED	405.1816 m/z @17.63 [151020OFc1_NvH-0949-CRLM-11.raw]	405.181640625	17.6343844648	0.0584923554666667	100.001259953067	99.94276759760034	2145380.75	3.9407707867099243E8	0	7277	3.5564067264145276	1.7243284270875303	0.9483664961705818	405.1716613769531	405.1916198730469
236	405.1916809082031	14.0338396584					1	DETECTED	405.1917 m/z @14.03 [151020OFc1_NvH-0949-CRLM-11.raw]	405.1916809082031	14.0338396584	3.64291918773333	92.329196208	88.68627702026667	626447.875	4.324539930678338E8	3	7277	11.413071221102342	0.7717994137460827	0.6910649682073408	405.191650390625	405.1965026855469
237	405.2065124511719	24.9973953197333					1	DETECTED	405.2065 m/z @25.00 [151020OFc1_NvH-0949-CRLM-11.raw]	405.2065124511719	24.9973953197333	3.19271146746667	98.8883596802667	95.69564821280004	9252662.0	6.720014479264629E8	2	7277	8.029256460132554	0.6086730771547948	0.038969572370879585	405.196533203125	405.2128601074219
238	405.222900390625	21.7473739962667					1	DETECTED	405.2229 m/z @21.75 [151020OFc1_NvH-0949-CRLM-11.raw]	405.222900390625	21.7473739962667	4.3470424408	98.0693446008	93.72230216	1.5022573E7	7.665227060504818E8	2	7277	0.2063717502724316	0.5555512501371684	1.1515677167489522	405.2129211425781	405.2328796386719
239	405.234130859375	13.7980988968					1	DETECTED	405.2341 m/z @13.80 [151020OFc1_NvH-0949-CRLM-11.raw]	405.234130859375	13.7980988968	4.40788351093333	99.8542235744	95.44634006346666	2072153.25	4.67862235007868E8	2	7277	4.5066993915832025	1.3720411642468608	1.365705155684055	405.23291015625	405.2440490722656
240	405.2454528808594	91.3107933650667					1	DETECTED	405.2455 m/z @91.31 [151020OFc1_NvH-0949-CRLM-11.raw]	405.2454528808594	91.3107933650667	5.18623280426667	92.3073108554667	87.12107805120003	477619.90625	2.816717023941304E8	0	7277	0.12302843883287551	1.7698248502370242	2.1822382376271205	405.2441711425781	405.2458190917969
241	405.2558288574219	29.4415505765333					1	DETECTED	405.2558 m/z @29.44 [151020OFc1_NvH-0949-CRLM-11.raw]	405.2558288574219	29.4415505765333	2.10091740613333	98.6769937634667	96.57607635733336	1615167.75	4.2330766717017937E8	2	7277	1.587247228089705	8.594131171239948	282.3882019511799	405.2458801269531	405.2652893066406
242	405.26708984375	44.1262154264					1	DETECTED	405.2671 m/z @44.13 [151020OFc1_NvH-0949-CRLM-11.raw]	405.26708984375	44.1262154264	4.53583599786667	98.7783154133333	94.24247941546663	723499.625	4.584905600937057E8	0	7277	0.24376126027021172	1.0900698936346591	1.5390624505536565	405.26593017578125	405.2757263183594
243	405.2795715332031	32.9628516288					1	DETECTED	405.2796 m/z @32.96 [151020OFc1_NvH-0949-CRLM-11.raw]	405.2795715332031	32.9628516288	6.7880231432	99.0350186968	92.24699555359999	521877.28125	4.03748274310901E8	0	7277	58.297825167120486	1.616277991482201	1068.1905938528969	405.2785339355469	405.2867431640625
244	405.2931213378906	64.4405259458667					1	DETECTED	405.2931 m/z @64.44 [151020OFc1_NvH-0949-CRLM-11.raw]	405.2931213378906	64.4405259458667	0.0388927613333333	99.9273998842667	99.88850712293338	72028.1328125	2.9194632304622555E8	0	7277	88.66679038483542	0.7864271578794034	0.5727957953758392	405.2912902832031	405.30181884765625
245	405.4339599609375	22.7522858					1	DETECTED	405.4340 m/z @22.75 [151020OFc1_NvH-0949-CRLM-11.raw]	405.4339599609375	22.7522858	4.8650863088	99.79966586	94.9345795512	707673.5625	3.666228969695046E8	0	7277	6.724718223114145	0.7623647328979333	0.5234362799745339	405.4241027832031	405.4437255859375
246	405.4483337402344	21.2509276792					1	DETECTED	405.4483 m/z @21.25 [151020OFc1_NvH-0949-CRLM-11.raw]	405.4483337402344	21.2509276792	4.01369618613333	98.933963964	94.92026777786667	390708.0625	3.078385453836674E8	0	7277	2.759474283778797	4.713619556693966	0.0013903434815783682	405.4441223144531	405.45819091796875
247	405.4619445800781	33.0069673866667					1	DETECTED	405.4619 m/z @33.01 [151020OFc1_NvH-0949-CRLM-11.raw]	405.4619445800781	33.0069673866667	4.63650339066667	98.3017601965333	93.66525680586662	180246.34375	3.3092669530983096E8	0	7277	6.885359158678575	1.8078892343569772	2.8015043981447176	405.4584655761719	405.46844482421875
248	405.4922180175781	20.3226638133333					1	DETECTED	405.4922 m/z @20.32 [151020OFc1_NvH-0949-CRLM-11.raw]	405.4922180175781	20.3226638133333	1.89328880693333	96.132498452	94.23920964506667	1030378.75	3.323030010805688E8	0	7277	0.19895167093179467	0.7644274332559744	33.78545504991841	405.482666015625	405.5020446777344
249	405.51605224609375	17.5885552917333					1	DETECTED	405.5161 m/z @17.59 [151020OFc1_NvH-0949-CRLM-11.raw]	405.51605224609375	17.5885552917333	3.5181202856	78.9297806976	75.41166041199999	1199643.375	3.017898741034241E8	3	7277	0.1445244803913006	24.067416019158188	2.2328410029239087	405.5062255859375	405.521484375
250	405.5317077636719	20.3226638133333					1	DETECTED	405.5317 m/z @20.32 [151020OFc1_NvH-0949-CRLM-11.raw]	405.5317077636719	20.3226638133333	4.64673859706667	99.6716484288	95.02490983173332	8372876.5	4.890474403483799E8	3	7277	0.15036105249418696	0.8029787847158641	2.481117482159114	405.52191162109375	405.54168701171875
251	405.5440368652344	17.0672826850667					1	DETECTED	405.5440 m/z @17.07 [151020OFc1_NvH-0949-CRLM-11.raw]	405.5440368652344	17.0672826850667	4.6272334624	93.7562340317333	89.1290005693333	1749275.625	3.4609708026520413E8	3	7277	0.13387700199536567	3.3749448558901043	0.8864428032708942	405.5417175292969	405.5538635253906
252	405.5547790527344	41.6525894797333					1	DETECTED	405.5548 m/z @41.65 [151020OFc1_NvH-0949-CRLM-11.raw]	405.5547790527344	41.6525894797333	4.70920296186667	76.5413289448	71.83212598293333	515928.1875	2.8907679989445674E8	0	7277	27.449310192943656	1.137037878658833	1.2862270286034505	405.5540466308594	405.55731201171875
253	405.56732177734375	21.9373302848					1	DETECTED	405.5673 m/z @21.94 [151020OFc1_NvH-0949-CRLM-11.raw]	405.56732177734375	21.9373302848	4.27190770986667	98.1993518210667	93.92744411120003	1499475.75	3.921131503871002E8	3	7277	14.890654090478263	0.9400373241727016	1.3621944637759018	405.5573425292969	405.5773010253906
254	405.5777282714844	18.9696914232					1	DETECTED	405.5777 m/z @18.97 [151020OFc1_NvH-0949-CRLM-11.raw]	405.5777282714844	18.9696914232	4.6558660256	54.4565294344	49.8006634088	385443.625	2.2031932095730945E8	0	7277	4.43523802242775	2.030160110391091	8.615999434469453	405.5773620605469	405.5873718261719
255	405.6015625	44.0837806213333					1	DETECTED	405.6016 m/z @44.08 [151020OFc1_NvH-0949-CRLM-11.raw]	405.6015625	44.0837806213333	3.942065544	95.5979583264	91.6558927824	522020.125	3.4004095263955283E8	0	7277	0.16346874606587392	1.1422311190386432	0.003262499390158081	405.59173583984375	405.61126708984375
256	405.68463134765625	22.6789887776					1	DETECTED	405.6846 m/z @22.68 [151020OFc1_NvH-0949-CRLM-11.raw]	405.68463134765625	22.6789887776	2.99957823413333	77.0798644624	74.08028622826667	628222.8125	3.001974178440253E8	0	7277	1.1857353025549742	0.5152146661012073	13.490054533665358	405.67547607421875	405.6946105957031
257	405.7078552246094	24.9495164645333					1	DETECTED	405.7079 m/z @24.95 [151020OFc1_NvH-0949-CRLM-11.raw]	405.7078552246094	24.9495164645333	3.540441188	97.4386745912	93.8982334032	1965500.0	4.08978208533894E8	2	7277	0.12147502637771979	0.5712668080527624	0.03580293722326527	405.6982116699219	405.7142639160156
258	405.7243957519531	21.7564471072					1	DETECTED	405.7244 m/z @21.76 [151020OFc1_NvH-0949-CRLM-11.raw]	405.7243957519531	21.7564471072	4.6665449104	97.4478451816	92.7813002712	7176619.0	4.609014473919914E8	0	7277	0.17534421904929332	1.0939124311003807	0.9025021992435385	405.7144775390625	405.734375
259	405.7348937988281	12.2064857530667					1	DETECTED	405.7349 m/z @12.21 [151020OFc1_NvH-0949-CRLM-11.raw]	405.7348937988281	12.2064857530667	11.6076823626667	91.6296664501333	80.02198408746659	161171.328125	2.4761052903296533E8	0	7277	0.6617664246472703	66.81824566324863	0.1475446720089167	405.73443603515625	405.7351379394531
260	405.74517822265625	10.6847928106667					1	DETECTED	405.7452 m/z @10.68 [151020OFc1_NvH-0949-CRLM-11.raw]	405.74517822265625	10.6847928106667	6.13858244906667	96.1414228133333	90.00284036426663	1742663.125	3.979521547292055E8	2	7277	1.8671004844914538	9.056632026996581	9.59960502391117	405.7351989746094	405.755126953125
261	405.7635192871094	33.2346608504					1	DETECTED	405.7635 m/z @33.23 [151020OFc1_NvH-0949-CRLM-11.raw]	405.7635192871094	33.2346608504	3.52703247493333	96.8948518933333	93.36781941839996	1509125.0	3.760290945396027E8	2	7277	2.3662326785774255	3.6802251538064277	0.15917264736512232	405.75518798828125	405.770263671875
262	405.8501892089844	17.6025112698667					1	DETECTED	405.8502 m/z @17.60 [151020OFc1_NvH-0949-CRLM-11.raw]	405.8501892089844	17.6025112698667	6.29974321306667	97.2559767946667	90.95623358160002	624215.0	3.4180580591805434E8	0	7277	0.07719098502269972	0.5269152586671588	0.1492601644512449	405.8402099609375	405.8558349609375
263	405.86590576171875	20.3226638133333					1	DETECTED	405.8659 m/z @20.32 [151020OFc1_NvH-0949-CRLM-11.raw]	405.86590576171875	20.3226638133333	3.69396444693333	99.4733930594667	95.77942861253337	5657046.5	3.9952311809510034E8	3	7277	0.13308077994082979	0.5963050984109556	0.32167440937350067	405.85638427734375	405.8685302734375
264	405.8785400390625	14.4335063090667					1	DETECTED	405.8785 m/z @14.43 [151020OFc1_NvH-0949-CRLM-11.raw]	405.8785400390625	14.4335063090667	2.7356290568	99.3908247349333	96.65519567813331	6256529.5	5.05862650325906E8	3	7277	0.15292004843564655	0.764480555158038	2.3625665316483744	405.8685607910156	405.8883972167969
265	405.8910217285156	17.7320370949333					1	DETECTED	405.8910 m/z @17.73 [151020OFc1_NvH-0949-CRLM-11.raw]	405.8910217285156	17.7320370949333	4.69507778826667	98.8883596802667	94.19328189200003	3911320.25	4.1431124993536913E8	3	7277	0.5759716231282752	2.2683120269136614	0.5463374392778074	405.8886413574219	405.9009704589844
266	405.90167236328125	21.9507678866667					1	DETECTED	405.9017 m/z @21.95 [151020OFc1_NvH-0949-CRLM-11.raw]	405.90167236328125	21.9507678866667	2.1919580656	98.7783154133333	96.5863573477333	916072.5	3.417230579926538E8	3	7277	8.688970016861205	0.8424098157966105	0.025416598212672697	405.90106201171875	405.9116516113281
267	405.9325256347656	29.2802877530667					1	DETECTED	405.9325 m/z @29.28 [151020OFc1_NvH-0949-CRLM-11.raw]	405.9325256347656	29.2802877530667	0.332420696	98.933963964	98.601543268	380247.875	3.2191039195469433E8	0	7277	5.450541436664267	2.8701924030418633	4.7153929866617466	405.92266845703125	405.9349670410156
268	405.9449768066406	12.5209242034667					1	DETECTED	405.9450 m/z @12.52 [151020OFc1_NvH-0949-CRLM-11.raw]	405.9449768066406	12.5209242034667	0.263569173066667	99.8450925866667	99.58152341360002	448352.6875	3.5034635655845934E8	0	7277	7.75367031927421	1.7067193321219478	2.349370803687476	405.9351806640625	405.95465087890625
269	405.9647521972656	41.3996262229333					1	DETECTED	405.9648 m/z @41.40 [151020OFc1_NvH-0949-CRLM-11.raw]	405.9647521972656	41.3996262229333	4.99664172853333	99.2632535514667	94.26661182293337	1295291.375	3.5512613912592214E8	4	7277	26.949909304044816	0.5045201227066922	0.028179517673323506	405.9552307128906	405.9747009277344
270	405.9820251464844	38.5677623437333					1	DETECTED	405.9820 m/z @38.57 [151020OFc1_NvH-0949-CRLM-11.raw]	405.9820251464844	38.5677623437333	0.0100741984	99.0805907192	99.0705165208	915251.4375	3.2953819401783043E8	0	7277	0.03425812497710723	2.541686537219119	4.537711540901135	405.9749450683594	405.9919738769531
271	405.9930725097656	20.3441423621333					1	DETECTED	405.9931 m/z @20.34 [151020OFc1_NvH-0949-CRLM-11.raw]	405.9930725097656	20.3441423621333	0.178107756	99.9459518634667	99.7678441074667	640792.6875	3.704366524285722E8	0	7277	1.1436003711100433	0.5040620927970028	2.6071472573833736	405.9927673339844	406.002685546875
272	406.0267333984375	25.2221882965333					1	DETECTED	406.0267 m/z @25.22 [151020OFc1_NvH-0949-CRLM-11.raw]	406.0267333984375	25.2221882965333	0.131306746666667	99.2723302277333	99.14102348106664	118715.109375	3.436537906091457E8	0	7277	89.14972424134982	2.0510665280013716	4.960786855433161	406.0168762207031	406.0350036621094
273	406.067138671875	38.4794612266667					1	DETECTED	406.0671 m/z @38.48 [151020OFc1_NvH-0949-CRLM-11.raw]	406.067138671875	38.4794612266667	0.0495573250666667	99.9273998842667	99.87784255920003	147459.328125	3.4119619495953906E8	0	7277	94.82006406270257	1.2787888051463812	1.5597843374875684	406.0572509765625	406.0764465332031
274	406.1152038574219	89.2103738706667					1	DETECTED	406.1152 m/z @89.21 [151020OFc1_NvH-0949-CRLM-11.raw]	406.1152038574219	89.2103738706667	9.9139478664	99.8726113050667	89.9586634386667	978627.4375	3.4805992262422746E8	0	7277	0.48931195340098554	1.5994137751424469	1.7526355378096756	406.10546875	406.1246643066406
275	406.17730712890625	32.9388038576					1	DETECTED	406.1773 m/z @32.94 [151020OFc1_NvH-0949-CRLM-11.raw]	406.17730712890625	32.9388038576	1.18295749013333	99.9918077898667	98.80885029973336	129170.6953125	3.683615406533032E8	0	7277	81.93191192106092	1.8171582582268593	2.510359603470143	406.1676940917969	406.1818542480469
276	406.19189453125	24.2498601378667					1	DETECTED	406.1919 m/z @24.25 [151020OFc1_NvH-0949-CRLM-11.raw]	406.19189453125	24.2498601378667	0.254544603733333	99.4365118818667	99.18196727813337	2313112.75	4.601043405042466E8	2	7277	4.023740838885676	43.152742086338556	0.5482374480172882	406.1819152832031	406.2002868652344
277	406.2102966308594	25.8624227608					1	DETECTED	406.2103 m/z @25.86 [151020OFc1_NvH-0949-CRLM-11.raw]	406.2102966308594	25.8624227608	4.16494660106667	99.5897855418667	95.42483894080003	5114600.5	5.420278744837776E8	2	7277	8.569540233111589	0.8884425201288252	0.039042784339265134	406.2003173828125	406.2106628417969
278	406.2206726074219	39.2781480688					1	DETECTED	406.2207 m/z @39.28 [151020OFc1_NvH-0949-CRLM-11.raw]	406.2206726074219	39.2781480688	4.57607726613333	98.9524650994667	94.37638783333338	5867961.0	6.389906070288856E8	2	7277	25.024865242040544	0.8566494920491419	0.025360205755502612	406.210693359375	406.2305908203125
279	406.23150634765625	22.7627919832					1	DETECTED	406.2315 m/z @22.76 [151020OFc1_NvH-0949-CRLM-11.raw]	406.23150634765625	22.7627919832	4.88371368453333	99.7172188306667	94.83350514613336	1820454.625	4.0677749731395566E8	3	7277	11.925528026634474	0.6126355546222791	5.433770329275584	406.2306823730469	406.24139404296875
280	406.2422180175781	21.8478435669333					1	DETECTED	406.2422 m/z @21.85 [151020OFc1_NvH-0949-CRLM-11.raw]	406.2422180175781	21.8478435669333	4.84473238933333	99.6625382546667	94.81780586533337	369517.90625	3.250528202045295E8	0	7277	8.77680542681742	3.356028125959823	5.733902197830707	406.24151611328125	406.2449645996094
281	406.2550354003906	17.5885552917333					1	DETECTED	406.2550 m/z @17.59 [151020OFc1_NvH-0949-CRLM-11.raw]	406.2550354003906	17.5885552917333	4.67702438026667	97.4568745146667	92.77985013440002	4602764.0	5.286988985868963E8	2	7277	19.370220685618598	0.5336883432674119	7.947242562202556	406.24505615234375	406.2650146484375
282	406.2652893066406	33.2014347477333					1	DETECTED	406.2653 m/z @33.20 [151020OFc1_NvH-0949-CRLM-11.raw]	406.2652893066406	33.2014347477333	4.89298391413333	93.4401378944	88.54715398026667	851876.9375	4.5009590670019406E8	2	7277	11.822070966442766	0.7939505643237648	100.46051954413605	406.2650451660156	406.2748718261719
283	406.2798156738281	91.566633996					1	DETECTED	406.2798 m/z @91.57 [151020OFc1_NvH-0949-CRLM-11.raw]	406.2798156738281	91.566633996	4.47438050026667	99.9183060944	95.44392559413332	82261.734375	2.7133735567126316E8	0	7277	1.5304350108075937	0.5479472729386268	1.1193880354903238	406.2782897949219	406.28924560546875
284	406.323974609375	25.1578060725333					1	DETECTED	406.3240 m/z @25.16 [151020OFc1_NvH-0949-CRLM-11.raw]	406.323974609375	25.1578060725333	25.1578060725333	92.48420904	67.32640296746669	112091.1328125	2.510289493210843E8	0	7277	66.65881679066263	null	null	406.3146667480469	406.3335876464844
285	406.4309997558594	55.4292364088					1	DETECTED	406.4310 m/z @55.43 [151020OFc1_NvH-0949-CRLM-11.raw]	406.4309997558594	55.4292364088	4.43609782506667	95.2929868829333	90.85688905786664	145972.328125	3.2895283797849435E8	0	7277	51.042992126956094	0.8908736702750214	0.7817473405500427	406.4210510253906	406.4368896484375
286	406.447021484375	31.6173650738667					1	DETECTED	406.4470 m/z @31.62 [151020OFc1_NvH-0949-CRLM-11.raw]	406.447021484375	31.6173650738667	2.60586390586667	99.4091874450667	96.80332353920004	424396.0625	3.4289370419701403E8	0	7277	19.461986002177824	2.1940847131836123	6.883528667140649E-4	406.437744140625	406.4569091796875
287	406.46649169921875	41.2973420850667					1	DETECTED	406.4665 m/z @41.30 [151020OFc1_NvH-0949-CRLM-11.raw]	406.46649169921875	41.2973420850667	5.04555157546667	99.6990792437333	94.65352766826662	334368.59375	3.6872781917315364E8	0	7277	26.748043447586845	1.4812765458444679	2.2340887627245496	406.45703125	406.476318359375
288	406.4781494140625	24.7606628442667					1	DETECTED	406.4781 m/z @24.76 [151020OFc1_NvH-0949-CRLM-11.raw]	406.4781494140625	24.7606628442667	5.7391349672	99.0897243432	93.350589376	257474.765625	3.247973792325323E8	0	7277	0.025298797291586794	2.453814172534166	3.907628345068332	406.4766845703125	406.48809814453125
289	406.5173034667969	35.1027767826667					1	DETECTED	406.5173 m/z @35.10 [151020OFc1_NvH-0949-CRLM-11.raw]	406.5173034667969	35.1027767826667	3.2630549264	94.3905953112	91.1275403848	729700.1875	3.392288461352168E8	0	7277	0.16523464999184512	0.5009733505083804	0.0027280945536021454	406.5074157714844	406.52484130859375
290	406.53521728515625	14.7266197186667					1	DETECTED	406.5352 m/z @14.73 [151020OFc1_NvH-0949-CRLM-11.raw]	406.53521728515625	14.7266197186667	4.35894412746667	96.9315512866667	92.57260715920003	2330125.75	4.286558917674669E8	3	7277	8.167308627812025	1.5126478654694415	0.9654850675366424	406.5252990722656	406.5451965332031
291	406.5469665527344	14.4101984645333					1	DETECTED	406.5470 m/z @14.41 [151020OFc1_NvH-0949-CRLM-11.raw]	406.5469665527344	14.4101984645333	4.54537956373333	84.9205267050667	80.37514714133337	1550087.5	3.4254308924343604E8	3	7277	0.11745676553955775	1.2343760145044724	3.852706359955323	406.54541015625	406.55694580078125
292	406.5656433105469	22.7787166642667					1	DETECTED	406.5656 m/z @22.78 [151020OFc1_NvH-0949-CRLM-11.raw]	406.5656433105469	22.7787166642667	3.13120992106667	99.5897855418667	96.45857562080003	1491719.125	3.9019326200639904E8	6	7277	5.134890250536465	11.70827937831961	1.3909031549604418	406.5570373535156	406.5754699707031
293	406.5766906738281	31.960764816					1	DETECTED	406.5767 m/z @31.96 [151020OFc1_NvH-0949-CRLM-11.raw]	406.5766906738281	31.960764816	4.63650339066667	99.6990792437333	95.06257585306662	643248.5	3.2525794821692294E8	3	7277	0.20428651378709617	1.8313266143362816	0.15812134681093912	406.57568359375	406.586669921875
294	406.67510986328125	15.7229208544					1	DETECTED	406.6751 m/z @15.72 [151020OFc1_NvH-0949-CRLM-11.raw]	406.67510986328125	15.7229208544	4.19183583493333	74.8780583296	70.68622249466667	390134.09375	2.571408753981374E8	0	7277	0.25962978650930424	0.5140980374162424	2.23029000440388	406.6662902832031	406.68328857421875
295	406.6933898925781	24.2829660778667					1	DETECTED	406.6934 m/z @24.28 [151020OFc1_NvH-0949-CRLM-11.raw]	406.6933898925781	24.2829660778667	4.70920296186667	95.5171488506667	90.80794588880003	856262.25	3.362034175693106E8	0	7277	13.499275252901736	0.5412195438490129	0.021542481256816275	406.68341064453125	406.703369140625
296	406.70599365234375	19.591917508					1	DETECTED	406.7060 m/z @19.59 [151020OFc1_NvH-0949-CRLM-11.raw]	406.70599365234375	19.591917508	7.52435435066667	95.3556697685333	87.83131541786663	179963.78125	2.767018157135232E8	0	7277	0.08062220720664115	4.209920623001555	7.665995093490868	406.7034606933594	406.70843505859375
297	406.7185363769531	40.8266197					1	DETECTED	406.7185 m/z @40.83 [151020OFc1_NvH-0949-CRLM-11.raw]	406.7185363769531	40.8266197	4.16494660106667	96.0856116173333	91.92066501626663	7144692.5	5.891306833171828E8	2	7277	0.18958452256817537	0.5109443076195975	0.02114614790146874	406.7086181640625	406.72845458984375
298	406.7351379394531	22.5332445389333					1	DETECTED	406.7351 m/z @22.53 [151020OFc1_NvH-0949-CRLM-11.raw]	406.7351379394531	22.5332445389333	1.82398746186667	91.3013953304	89.47740786853333	6824703.5	5.189654887436868E8	2	7277	18.47424230494214	0.9275936578651677	93.91335046014741	406.72857666015625	406.7448425292969
299	406.75689697265625	17.6343844648					1	DETECTED	406.7569 m/z @17.63 [151020OFc1_NvH-0949-CRLM-11.raw]	406.75689697265625	17.6343844648	0.902989227466667	99.3178364754667	98.41484724800004	1814370.25	4.4281301098201805E8	2	7277	0.2010925222887714	1.1270594089509138	0.25861279856975994	406.7469177246094	406.7668762207031
300	406.77099609375	40.4126417906667					1	DETECTED	406.7710 m/z @40.41 [151020OFc1_NvH-0949-CRLM-11.raw]	406.77099609375	40.4126417906667	5.48200274453333	71.2297959893333	65.74779324479996	1691465.375	3.1801721697950387E8	2	7277	0.02671422710186988	0.6747654043034963	1.2110736130475015	406.76702880859375	406.78082275390625
301	406.78350830078125	37.6338442184					1	DETECTED	406.7835 m/z @37.63 [151020OFc1_NvH-0949-CRLM-11.raw]	406.78350830078125	37.6338442184	4.57607726613333	96.5673760933333	91.99129882719997	390196.0625	3.3091549929154325E8	2	7277	0.27358650600702816	1.3913719423339999	3.4172745399813365	406.7810974121094	406.793212890625
302	406.85186767578125	35.121652088					1	DETECTED	406.8519 m/z @35.12 [151020OFc1_NvH-0949-CRLM-11.raw]	406.85186767578125	35.121652088	2.00064163706667	99.4365118818667	97.43587024480004	408922.0625	3.222643861326446E8	0	7277	9.877768797587997	1.621450122272328	3.679939274749269	406.8420715332031	406.8593444824219
303	406.869384765625	14.7673590882667					1	DETECTED	406.8694 m/z @14.77 [151020OFc1_NvH-0949-CRLM-11.raw]	406.869384765625	14.7673590882667	3.39523820986667	99.2813887216	95.88615051173332	1513674.625	4.03671224337252E8	3	7277	5.763295424953785	1.7555747977787268	0.38839032661876105	406.85986328125	406.8793640136719
304	406.8882141113281	13.1035032093333					1	DETECTED	406.8882 m/z @13.10 [151020OFc1_NvH-0949-CRLM-11.raw]	406.8882141113281	13.1035032093333	1.645791608	99.3634020290667	97.71761042106671	829498.6875	4.198318327259979E8	0	7277	4.652779821925156	0.5702346972425391	2.141420460504806	406.87945556640625	406.89813232421875
305	406.9094543457031	42.0636138728					1	DETECTED	406.9095 m/z @42.06 [151020OFc1_NvH-0949-CRLM-11.raw]	406.9094543457031	42.0636138728	1.04420705253333	99.6625382546667	98.61833120213338	501786.71875	3.4653577229347795E8	3	7277	19.93381651604087	1.4620015891917326	0.00706524842337713	406.89947509765625	406.9096374511719
306	406.9197692871094	35.8849413042667					1	DETECTED	406.9198 m/z @35.88 [151020OFc1_NvH-0949-CRLM-11.raw]	406.9197692871094	35.8849413042667	2.85878598186667	97.4113539517333	94.55256796986663	860220.4375	3.368403714691452E8	3	7277	0.15530672785065036	0.5499038718243234	0.006857510373379333	406.90985107421875	406.929443359375
307	406.9305419921875	34.8204261298667					1	DETECTED	406.9305 m/z @34.82 [151020OFc1_NvH-0949-CRLM-11.raw]	406.9305419921875	34.8204261298667	0.321598134933333	99.0897243432	98.76812620826666	677577.6875	3.64803584813492E8	4	7277	0.2867929675172576	9.869809787316044	0.15313994939721273	406.9298095703125	406.9405212402344
308	406.9585876464844	32.2962799957333					1	DETECTED	406.9586 m/z @32.30 [151020OFc1_NvH-0949-CRLM-11.raw]	406.9585876464844	32.2962799957333	2.7179688416	99.5804958952	96.8625270536	1729717.75	3.509132134625938E8	4	7277	0.26128684078738473	0.5507984788142053	0.25646116027311594	406.94891357421875	406.96856689453125
309	406.980224609375	30.3501332997333					1	DETECTED	406.9802 m/z @30.35 [151020OFc1_NvH-0949-CRLM-11.raw]	406.980224609375	30.3501332997333	2.4467952176	97.5580859570667	95.1112907394667	632176.8125	3.6754071678059584E8	0	7277	5.664551894379542	0.5077002314569177	4.302476213373771	406.970458984375	406.9901428222656
310	407.01092529296875	26.7874432949333					1	DETECTED	407.0109 m/z @26.79 [151020OFc1_NvH-0949-CRLM-11.raw]	407.01092529296875	26.7874432949333	0.0192809666666667	99.9459518634667	99.92667089680003	134806.140625	3.332904106533871E8	0	7277	33.714828227723615	2.1143715981113798	2.8991801437149474	407.00225830078125	407.0207824707031
311	407.0606384277344	49.6806920906667					1	DETECTED	407.0606 m/z @49.68 [151020OFc1_NvH-0949-CRLM-11.raw]	407.0606384277344	49.6806920906667	0.0693484733333333	100.001259953067	99.93191147973367	635707.9375	3.452088839609712E8	2	7277	0.08904939859465344	1.0200192049964565	0.5112526423895939	407.0511169433594	407.07025146484375
312	407.1182861328125	89.4974118738667					1	DETECTED	407.1183 m/z @89.50 [151020OFc1_NvH-0949-CRLM-11.raw]	407.1182861328125	89.4974118738667	2.00064163706667	96.132498452	94.13185681493333	253149.9375	3.7925973791115475E8	0	7277	0.7598542618865878	0.5379161799925654	9.925524082005289	407.1093444824219	407.124755859375
313	407.1300354003906	38.139673896					1	DETECTED	407.1300 m/z @38.14 [151020OFc1_NvH-0949-CRLM-11.raw]	407.1300354003906	38.139673896	0.236361323466667	100.001259953067	99.76489862960034	95350.3359375	2.967710638105018E8	0	7277	96.82228663158638	1.3430365081130828	1.6907831528984925	407.1288146972656	407.13812255859375
314	407.1495666503906	92.4182535304					1	DETECTED	407.1496 m/z @92.42 [151020OFc1_NvH-0949-CRLM-11.raw]	407.1495666503906	92.4182535304	6.1767360576	96.1774119701333	90.00067591253331	96817.5859375	2.8536949466829354E8	0	7277	0.09669073701944342	0.5217943662744509	0.0435887325489017	407.14306640625	407.15924072265625
315	407.1727600097656	24.2925989317333					1	DETECTED	407.1728 m/z @24.29 [151020OFc1_NvH-0949-CRLM-11.raw]	407.1727600097656	24.2925989317333	5.50027309573333	99.1170635802667	93.61679048453337	306535.78125	3.531930538554054E8	0	7277	0.176730017032952	2.528522699577139	5.500780572125165	407.16436767578125	407.1752624511719
316	407.185302734375	26.6159368178667					1	DETECTED	407.1853 m/z @26.62 [151020OFc1_NvH-0949-CRLM-11.raw]	407.185302734375	26.6159368178667	3.1137106	99.9001319106667	96.7864213106667	2355481.0	3.7202608215113497E8	2	7277	0.20481516802159305	0.7364801153468712	2.1459691138854877	407.1754150390625	407.19158935546875
317	407.2016296386719	43.9615382522667					1	DETECTED	407.2016 m/z @43.96 [151020OFc1_NvH-0949-CRLM-11.raw]	407.2016296386719	43.9615382522667	0.469802765866667	99.7538956336	99.28409286773334	1.0883765E7	6.094441552547336E8	2	7277	0.2744371623024051	0.5073136131027555	0.03389932278374439	407.19171142578125	407.21160888671875
318	407.2227783203125	15.8147693818667					1	DETECTED	407.2228 m/z @15.81 [151020OFc1_NvH-0949-CRLM-11.raw]	407.2227783203125	15.8147693818667	1.68559515093333	99.9643931992	98.27879804826668	7766104.5	5.930035257835215E8	2	7277	0.1908003689314839	3.978156410638433	66.72757182316452	407.2127990722656	407.23272705078125
319	407.2366027832031	22.4813931594667					1	DETECTED	407.2366 m/z @22.48 [151020OFc1_NvH-0949-CRLM-11.raw]	407.2366027832031	22.4813931594667	4.38021895626667	96.5311245648	92.15090560853332	2652804.25	4.545556440027833E8	2	7277	0.203880340773253	0.9328412835917684	0.0547974345731572	407.2327880859375	407.24658203125
320	407.25482177734375	46.0548316424					1	DETECTED	407.2548 m/z @46.05 [151020OFc1_NvH-0949-CRLM-11.raw]	407.25482177734375	46.0548316424	1.46046460346667	99.3634020290667	97.90293742560003	1065335.375	4.43562066473385E8	2	7277	20.324296589425888	0.9165313760986509	0.44268101557767825	407.2466125488281	407.2648010253906
321	407.2731628417969	40.3724290962667					1	DETECTED	407.2732 m/z @40.37 [151020OFc1_NvH-0949-CRLM-11.raw]	407.2731628417969	40.3724290962667	5.00588515973333	99.8087431634667	94.80285800373338	610246.125	3.338286798874566E8	0	7277	0.2025165510264273	1.2313389707510485	0.005119181008412093	407.26483154296875	407.2817687988281
322	407.3005065917969	92.2891276338667					1	DETECTED	407.3005 m/z @92.29 [151020OFc1_NvH-0949-CRLM-11.raw]	407.3005065917969	92.2891276338667	0.581709812	92.7536373714667	92.1719275594667	125909.15625	2.831540089706002E8	0	7277	1.32358415954684	0.9325851827852435	0.24243637438195403	407.2966003417969	407.309814453125
323	407.31622314453125	57.5955265568					1	DETECTED	407.3162 m/z @57.60 [151020OFc1_NvH-0949-CRLM-11.raw]	407.31622314453125	57.5955265568	6.68002601386667	93.3559032389333	86.67587722506663	85062.2265625	3.1881435980478704E8	0	7277	85.71613578975455	0.8511737712563503	0.6659947736531265	407.31195068359375	407.32501220703125
324	407.35235595703125	62.1705018197333					1	DETECTED	407.3524 m/z @62.17 [151020OFc1_NvH-0949-CRLM-11.raw]	407.35235595703125	62.1705018197333	3.27187527626667	99.9459518634667	96.67407658720003	141791.515625	3.426664766833951E8	0	7277	88.7992243697793	0.7500099216600479	0.49902141475878	407.34295654296875	407.36181640625
325	407.3955383300781	49.5864370104					1	DETECTED	407.3955 m/z @49.59 [151020OFc1_NvH-0949-CRLM-11.raw]	407.3955383300781	49.5864370104	4.7399653832	95.9228878178667	91.1829224346667	495002.84375	3.117184618612839E8	0	7277	0.11535766450260354	0.9709470089063506	null	407.3860168457031	407.4052429199219
326	407.42694091796875	21.737511948					1	DETECTED	407.4269 m/z @21.74 [151020OFc1_NvH-0949-CRLM-11.raw]	407.42694091796875	21.737511948	0.5540950784	97.6045187810667	97.0504237026667	398655.15625	3.2544124129065627E8	0	7277	13.010496547100637	4.089594884559567	1.2370182096913074	407.4173278808594	407.4369201660156
327	407.4598693847656	32.2832682261333					1	DETECTED	407.4599 m/z @32.28 [151020OFc1_NvH-0949-CRLM-11.raw]	407.4598693847656	32.2832682261333	3.82667112426667	95.2207398330667	91.39406870880003	850935.9375	3.40250203216366E8	0	7277	0.1021289114979993	0.503217996087415	3.61317510905954	407.4499816894531	407.4698486328125
328	407.47418212890625	40.692037876					1	DETECTED	407.4742 m/z @40.69 [151020OFc1_NvH-0949-CRLM-11.raw]	407.47418212890625	40.692037876	7.17553102773333	98.5302099530667	91.35467892533337	191577.46875	2.5571238106520385E8	0	7277	82.569122888115	1.362831146737743	1.7256622934754862	407.4698791503906	407.47418212890625
329	407.4842529296875	27.0733670293333					1	DETECTED	407.4843 m/z @27.07 [151020OFc1_NvH-0949-CRLM-11.raw]	407.4842529296875	27.0733670293333	3.22776308346667	97.4295500304	94.20178694693332	552609.5	4.231322149157114E8	0	7277	0.1948160437622235	2.8113258359053694	0.5918199763698718	407.474365234375	407.4941711425781
330	407.49481201171875	16.1952888386667					1	DETECTED	407.4948 m/z @16.20 [151020OFc1_NvH-0949-CRLM-11.raw]	407.49481201171875	16.1952888386667	4.56562745813333	83.0219029952	78.45627553706666	155628.03125	2.792847963568208E8	0	7277	0.3091369774557471	4.326254430537318	0.0038315717373972437	407.4942626953125	407.504638671875
331	407.51605224609375	16.3713673482667					1	DETECTED	407.5161 m/z @16.37 [151020OFc1_NvH-0949-CRLM-11.raw]	407.51605224609375	16.3713673482667	6.07957492906667	92.0887112304	86.00913630133333	485148.4375	3.4347373002612257E8	0	7277	0.6486579283661236	0.6025168884217114	0.033253248168469786	407.5062255859375	407.5201721191406
332	407.5301818847656	20.1070020656					1	DETECTED	407.5302 m/z @20.11 [151020OFc1_NvH-0949-CRLM-11.raw]	407.5301818847656	20.1070020656	1.93802169653333	98.4845853976	96.54656370106667	834653.5625	3.593815938624009E8	0	7277	12.331288748946267	0.6888261046655373	0.025920873469909768	407.52020263671875	407.5401306152344
333	407.54034423828125	32.4679444642667					1	DETECTED	407.5403 m/z @32.47 [151020OFc1_NvH-0949-CRLM-11.raw]	407.54034423828125	32.4679444642667	4.8355536208	96.394855568	91.5593019472	664919.0625	3.526308286753159E8	3	7277	10.201430469794975	2.4451409101359642	4.8946005495954985	407.5402526855469	407.5472412109375
334	407.5572509765625	15.8060550456					1	DETECTED	407.5573 m/z @15.81 [151020OFc1_NvH-0949-CRLM-11.raw]	407.5572509765625	15.8060550456	4.7399653832	98.6217314096	93.8817660264	5038108.5	4.719418624259994E8	3	7277	0.19122411512097948	1.0311406469651954	21.05228068771008	407.54730224609375	407.5672302246094
335	407.56768798828125	36.1265069861333					1	DETECTED	407.5677 m/z @36.13 [151020OFc1_NvH-0949-CRLM-11.raw]	407.56768798828125	36.1265069861333	4.68597576213333	96.7392264450667	92.05325068293338	2107712.5	3.8760512491201377E8	3	7277	0.12723242872162643	0.5112396355893215	0.012859989664534973	407.5672912597656	407.5776672363281
336	407.68756103515625	11.1702497293333					1	DETECTED	407.6876 m/z @11.17 [151020OFc1_NvH-0949-CRLM-11.raw]	407.68756103515625	11.1702497293333	1.13434951973333	98.1158918834667	96.98154236373337	1.342126E7	4.850585228084733E8	0	7277	0.1513083586923738	62.13364819017103	1.6721350583650947	407.6776123046875	407.6974792480469
337	407.703125	43.9232013888					1	DETECTED	407.7031 m/z @43.92 [151020OFc1_NvH-0949-CRLM-11.raw]	407.703125	43.9232013888	2.30611098266667	97.6228870098667	95.31677602720004	3993503.5	4.1540847345696074E8	0	7277	0.20994556306839485	0.5066652917069728	0.020826310236889838	407.6983642578125	407.71307373046875
338	407.72076416015625	35.9943749896					1	DETECTED	407.7208 m/z @35.99 [151020OFc1_NvH-0949-CRLM-11.raw]	407.72076416015625	35.9943749896	5.97265568773333	98.438663156	92.46600746826667	728354.5	3.3381066525965965E8	2	7277	22.665309233126024	1.8388263623395076	0.009674495706234427	407.7132263183594	407.72113037109375
339	407.7311706542969	28.8211074112					1	DETECTED	407.7312 m/z @28.82 [151020OFc1_NvH-0949-CRLM-11.raw]	407.7311706542969	28.8211074112	4.1027989936	95.1381596522667	91.03536065866669	1063265.125	3.6933472681073165E8	0	7277	0.27599891736077353	1.6195270186351418	1.0372884009439312	407.72119140625	407.7324523925781
340	407.7425231933594	18.9021403650833					1	DETECTED	407.7425 m/z @18.90 [151020OFc1_NvH-0949-CRLM-11.raw]	407.7425231933594	18.9021403650833	4.5563794072	99.4824425562667	94.9260631490667	8550205.0	5.593489414225123E8	2	7277	0.17295379191009275	4.452504082728966	113.8642356158886	407.73260498046875	407.75244140625
341	407.7546691894531	27.3628510698667					1	DETECTED	407.7547 m/z @27.36 [151020OFc1_NvH-0949-CRLM-11.raw]	407.7546691894531	27.3628510698667	6.91585522026667	94.8078091890667	87.89195396880004	3332436.25	4.023228229305803E8	2	7277	0.12812348762297887	0.6085010191318351	92.335891637556	407.75262451171875	407.7646484375
342	407.7656555175781	31.3250039229333					1	DETECTED	407.7657 m/z @31.33 [151020OFc1_NvH-0949-CRLM-11.raw]	407.7656555175781	31.3250039229333	5.02450346186667	89.9864248656	84.96192140373333	314576.5625	3.610158985678207E8	0	7277	8.19970573339516	1.7313627453657405	2.8503403010618378	407.7647705078125	407.77520751953125
343	407.7784423828125	22.4262600349333					1	DETECTED	407.7784 m/z @22.43 [151020OFc1_NvH-0949-CRLM-11.raw]	407.7784423828125	22.4262600349333	0.2266488688	60.3283874074667	60.1017385386667	91484.875	1.99171175319129E8	0	7277	55.25501234578534	1.5902993343093759	2.1808597324885706	407.7756652832031	407.78509521484375
344	407.85198974609375	18.8820694888					1	DETECTED	407.8520 m/z @18.88 [151020OFc1_NvH-0949-CRLM-11.raw]	407.85198974609375	18.8820694888	4.20989800026667	98.2924064189333	94.08250841866662	221928.609375	3.615150522225931E8	0	7277	3.9039325978556967	5.256562910729951	9.593861656569658	407.842041015625	407.8544616699219
345	407.864501953125	10.0950728170667					1	DETECTED	407.8645 m/z @10.10 [151020OFc1_NvH-0949-CRLM-11.raw]	407.864501953125	10.0950728170667	2.49059647946667	99.3725062221333	96.88190974266662	875683.6875	3.4152592326808083E8	3	7277	2.9651919268302915	28.406895266245094	1.4012402746154526	407.854736328125	407.8734436035156
346	407.8834533691406	21.3338630642667					1	DETECTED	407.8835 m/z @21.33 [151020OFc1_NvH-0949-CRLM-11.raw]	407.8834533691406	21.3338630642667	2.42038311493333	99.5098718634667	97.08948874853337	2727135.0	4.4348887444517905E8	3	7277	5.668908224371467	0.5195014161635039	0.09504017302375836	407.87347412109375	407.89337158203125
347	407.9020690917969	36.1886438672					1	DETECTED	407.9021 m/z @36.19 [151020OFc1_NvH-0949-CRLM-11.raw]	407.9020690917969	36.1886438672	4.40788351093333	97.1462114922667	92.73832798133337	1476612.875	3.7219806581941766E8	3	7277	22.675361060238817	0.5782174107843493	0.2408835458466459	407.89349365234375	407.9118957519531
348	407.93756103515625	11.1882124485333					1	DETECTED	407.9376 m/z @11.19 [151020OFc1_NvH-0949-CRLM-11.raw]	407.93756103515625	11.1882124485333	2.21838889733333	100.001259953067	97.78287105573368	1.0473356E7	4.395673650420041E8	0	7277	0.15268073216417477	1.1793183681597161	1.0181739176586868	407.9278869628906	407.9475402832031
349	407.9783020019531	13.7258873109333					1	DETECTED	407.9783 m/z @13.73 [151020OFc1_NvH-0949-CRLM-11.raw]	407.9783020019531	13.7258873109333	1.17231402533333	99.8726113050667	98.70029727973336	509083.625	3.4202496917846143E8	4	7277	0.1687116362622021	0.6619750170393587	95.40716893240358	407.9687194824219	407.98822021484375
350	408.0172424316406	48.2935244472					1	DETECTED	408.0172 m/z @48.29 [151020OFc1_NvH-0949-CRLM-11.raw]	408.0172424316406	48.2935244472	0.0100741984	99.9001319106667	99.8900577122667	143155.703125	3.348068592604683E8	0	7277	77.06393411807586	1.0082244051196958	1.0840279144988407	408.0074768066406	408.02691650390625
351	408.03521728515625	38.6853735149333					1	DETECTED	408.0352 m/z @38.69 [151020OFc1_NvH-0949-CRLM-11.raw]	408.03521728515625	38.6853735149333	0.0495573250666667	98.8059260178667	98.75636869280002	140450.796875	3.0221461338397473E8	0	7277	96.97002422482912	1.3585966455467642	1.6082022414426251	408.0274353027344	408.0445251464844
352	408.1295471191406	38.0093957922667					1	DETECTED	408.1295 m/z @38.01 [151020OFc1_NvH-0949-CRLM-11.raw]	408.1295471191406	38.0093957922667	6.75635105306667	99.6990792437333	92.94272819066663	106647.2421875	3.0943452042619675E8	0	7277	85.61720015828875	1.4353833842671886	1.739842906746184	408.1209411621094	408.138671875
353	408.1506042480469	38.5677623437333					1	DETECTED	408.1506 m/z @38.57 [151020OFc1_NvH-0949-CRLM-11.raw]	408.1506042480469	38.5677623437333	18.0779354082667	92.4562678237333	74.3783324154666	97861.7109375	2.553283091166798E8	0	7277	72.52150635278207	1.8150063602226527	2.5522398411299365	408.1421813964844	408.15496826171875
354	408.1764831542969	10.0075862397333					1	DETECTED	408.1765 m/z @10.01 [151020OFc1_NvH-0949-CRLM-11.raw]	408.1764831542969	10.0075862397333	5.55254534906667	70.0824092288	64.52986387973333	94957.21875	2.5795654857972246E8	0	7277	0.053060810995701146	7.242342490607017	null	408.1754455566406	408.1777648925781
355	408.1878356933594	11.1702497293333					1	DETECTED	408.1878 m/z @11.17 [151020OFc1_NvH-0949-CRLM-11.raw]	408.1878356933594	11.1702497293333	3.99600869173333	99.5897855418667	95.59377685013337	5328824.5	4.333783231964131E8	2	7277	0.18070379990941454	9.467279522020444	195.07129171179693	408.177978515625	408.19781494140625
356	408.20831298828125	12.96754576					1	DETECTED	408.2083 m/z @12.97 [151020OFc1_NvH-0949-CRLM-11.raw]	408.20831298828125	12.96754576	1.81502067093333	98.5210866981333	96.70606602719997	1440334.125	4.1172542206910264E8	2	7277	33.83860288737664	1.474390963100393	7.575789533939616	408.1983337402344	408.2095031738281
357	408.2195129394531	18.7225108608					1	DETECTED	408.2195 m/z @18.72 [151020OFc1_NvH-0949-CRLM-11.raw]	408.2195129394531	18.7225108608	4.27190770986667	99.7445188613333	95.47261115146664	2.333011E7	7.852278470118928E8	2	7277	0.1595417330360469	35.76388172013369	1.4905834279392094	408.20953369140625	408.2294921875
358	408.23492431640625	28.9636951416					1	DETECTED	408.2349 m/z @28.96 [151020OFc1_NvH-0949-CRLM-11.raw]	408.23492431640625	28.9636951416	4.336590252	98.2735026306667	93.9369123786667	6645829.0	6.230372280685226E8	2	7277	0.2930181604673088	0.8774881550712238	7.0130323721022405	408.2295227050781	408.2449035644531
359	408.24493408203125	18.983164456					1	DETECTED	408.2449 m/z @18.98 [151020OFc1_NvH-0949-CRLM-11.raw]	408.24493408203125	18.983164456	4.59644635093333	96.6123259877333	92.01587963679997	1536506.625	4.284534152005638E8	2	7277	24.88859985379786	0.6828079827924289	1.2312862270507232	408.24493408203125	408.2508239746094
360	408.2611083984375	45.5578490290667					1	DETECTED	408.2611 m/z @45.56 [151020OFc1_NvH-0949-CRLM-11.raw]	408.2611083984375	45.5578490290667	4.79020212666667	96.9906337258667	92.20043159920003	2.1336316E7	6.911458914739776E8	2	7277	0.1897924138403866	0.5065789076000693	0.009735551913181335	408.2512512207031	408.2710876464844
361	408.2775573730469	91.8375481136					1	DETECTED	408.2776 m/z @91.84 [151020OFc1_NvH-0949-CRLM-11.raw]	408.2775573730469	91.8375481136	4.68597576213333	97.6045187810667	92.91854301893338	654550.125	4.818074558623636E8	0	7277	0.964513077890004	0.5076487147415012	0.4738025037976821	408.2711181640625	408.28656005859375
362	408.29937744140625	66.2471965866667					1	DETECTED	408.2994 m/z @66.25 [151020OFc1_NvH-0949-CRLM-11.raw]	408.29937744140625	66.2471965866667	0.737810098666667	92.4182535304	91.68044343173332	71545.1015625	2.6672723466692683E8	0	7277	90.31679645679989	0.6997504353710234	0.387501128157847	408.28961181640625	408.3003234863281
363	408.4093017578125	10.0737023546667					1	DETECTED	408.4093 m/z @10.07 [151020OFc1_NvH-0949-CRLM-11.raw]	408.4093017578125	10.0737023546667	5.40628667146667	94.9915781362667	89.58529146480002	268786.59375	2.997926886856974E8	0	7277	0.09331564294622652	1.6030854616878207	2.0899924688821043	408.3996276855469	408.41925048828125
364	408.43841552734375	11.1882124485333					1	DETECTED	408.4384 m/z @11.19 [151020OFc1_NvH-0949-CRLM-11.raw]	408.43841552734375	11.1882124485333	4.01369618613333	94.2515284706667	90.23783228453337	2275572.0	4.154519526862133E8	0	7277	0.1164370444423497	130.78556514278884	1.0420435050968364	408.42877197265625	408.4483642578125
365	408.4557800292969	25.1578060725333					1	DETECTED	408.4558 m/z @25.16 [151020OFc1_NvH-0949-CRLM-11.raw]	408.4557800292969	25.1578060725333	4.200829384	99.1263015618667	94.9254721778667	129979.9609375	3.0967858158993965E8	0	7277	12.619224950664577	2.7484812568262447	5.3157308347298375	408.44842529296875	408.4653625488281
366	408.4885559082031	26.9058691146667					1	DETECTED	408.4886 m/z @26.91 [151020OFc1_NvH-0949-CRLM-11.raw]	408.4885559082031	26.9058691146667	4.28073255306667	95.8314995346667	91.55076698160003	354762.875	3.374273673032061E8	0	7277	14.15869407533871	2.7342631363445764	5.299532769282669	408.47869873046875	408.4984130859375
367	408.5188903808594	25.5183326418667					1	DETECTED	408.5189 m/z @25.52 [151020OFc1_NvH-0949-CRLM-11.raw]	408.5188903808594	25.5183326418667	5.57283903226667	97.7788225509333	92.20598351866663	132199.03125	3.185699331370589E8	0	7277	23.95940350015882	2.6919190223655987	4.583749769972199	408.51318359375	408.52215576171875
368	408.5322265625	10.1321765797333					1	DETECTED	408.5322 m/z @10.13 [151020OFc1_NvH-0949-CRLM-11.raw]	408.5322265625	10.1321765797333	4.1027989936	62.771055436	58.66825644239999	184844.734375	2.2651549615883014E8	0	7277	11.106464826758723	0.5771296290710848	0.4806338731058966	408.5222473144531	408.5324401855469
369	408.54248046875	12.986198016					1	DETECTED	408.5425 m/z @12.99 [151020OFc1_NvH-0949-CRLM-11.raw]	408.54248046875	12.986198016	4.76218584213333	95.6158646501333	90.85367880799997	921655.125	2.825598292146881E8	3	7277	18.319196200548102	0.5347490576068495	0.3837859069082413	408.53253173828125	408.5433654785156
370	408.5533752441406	18.69253846					1	DETECTED	408.5534 m/z @18.69 [151020OFc1_NvH-0949-CRLM-11.raw]	408.5533752441406	18.69253846	4.05795606746667	99.8087431634667	95.75078709600002	1.4839352E7	6.691727751368234E8	3	7277	0.1968144065972126	40.03902156672055	0.9981363419416978	408.5434875488281	408.5633544921875
371	408.56549072265625	16.2210708149333					1	DETECTED	408.5655 m/z @16.22 [151020OFc1_NvH-0949-CRLM-11.raw]	408.56549072265625	16.2210708149333	4.4653096088	89.5413531008	85.076043492	278578.40625	3.7606037787068504E8	0	7277	0.9944751683782194	3.618482971890137	116.3145059608682	408.56341552734375	408.5705871582031
372	408.5808410644531	19.0073683117333					1	DETECTED	408.5808 m/z @19.01 [151020OFc1_NvH-0949-CRLM-11.raw]	408.5808410644531	19.0073683117333	4.9026129304	86.9018690496	81.9992561192	498476.875	3.3213286033307815E8	0	7277	0.06308461680565713	6.172826580959785	73.56459976034269	408.57086181640625	408.5906066894531
373	408.6096496582031	10.04489386					1	DETECTED	408.6096 m/z @10.04 [151020OFc1_NvH-0949-CRLM-11.raw]	408.6096496582031	10.04489386	4.9208962256	99.6534282186667	94.7325319930667	204593.78125	3.170462928914806E8	0	7277	0.0894178529434626	1.1700623873844147	0.995580782116327	408.6001281738281	408.6178894042969
374	408.6278991699219	38.0273019584					1	DETECTED	408.6279 m/z @38.03 [151020OFc1_NvH-0949-CRLM-11.raw]	408.6278991699219	38.0273019584	0.5171435952	99.5897855418667	99.0726419466667	343754.5625	3.3267334352956486E8	0	7277	0.3475498594667812	1.3206108194395634	1.641221638879127	408.6180114746094	408.6351013183594
375	408.64520263671875	47.6314025186667					1	DETECTED	408.6452 m/z @47.63 [151020OFc1_NvH-0949-CRLM-11.raw]	408.64520263671875	47.6314025186667	9.34462288586667	94.5793282712	85.23470538533333	565988.4375	3.6370086304882133E8	0	7277	null	1.1131088355145091	4.845395002297109E-4	408.63531494140625	408.6521911621094
376	408.6838073730469	31.7730338378667					1	DETECTED	408.6838 m/z @31.77 [151020OFc1_NvH-0949-CRLM-11.raw]	408.6838073730469	31.7730338378667	2.09181959893333	94.8444527904	92.75263319146667	752756.6875	3.436518521444912E8	0	7277	0.20456982358037124	0.9389584060727285	0.012180253401288683	408.6739807128906	408.6916198730469
377	408.7016296386719	33.0375318832					1	DETECTED	408.7016 m/z @33.04 [151020OFc1_NvH-0949-CRLM-11.raw]	408.7016296386719	33.0375318832	4.02242060026667	98.3930820122667	94.37066141200003	2702247.5	4.0053106037573797E8	2	7277	0.1508395045759059	0.5106124002877568	0.013560947659173922	408.6921691894531	408.71160888671875
378	408.72149658203125	35.0198075266667					1	DETECTED	408.7215 m/z @35.02 [151020OFc1_NvH-0949-CRLM-11.raw]	408.72149658203125	35.0198075266667	3.9510097592	95.1202764282667	91.1692666690667	2047067.875	3.913351347152477E8	2	7277	1.043588345549459	0.5294873107371165	0.028936022553340504	408.711669921875	408.7314758300781
379	408.7322998046875	13.1596438661333					1	DETECTED	408.7323 m/z @13.16 [151020OFc1_NvH-0949-CRLM-11.raw]	408.7322998046875	13.1596438661333	5.39718262506667	72.2779651485333	66.88078252346662	1613864.625	3.103556249331529E8	2	7277	5.157996687082827	0.6107440355107334	11.462498577285599	408.73150634765625	408.73516845703125
380	408.74517822265625	28.6752691154667					1	DETECTED	408.7452 m/z @28.68 [151020OFc1_NvH-0949-CRLM-11.raw]	408.74517822265625	28.6752691154667	3.99600869173333	98.3108707658667	94.31486207413337	1.4369922E7	8.578801032204695E8	2	7277	12.834870789799911	0.7561601514322244	0.12975371153590778	408.7352600097656	408.7551574707031
381	408.7627258300781	45.5346246264					1	DETECTED	408.7627 m/z @45.53 [151020OFc1_NvH-0949-CRLM-11.raw]	408.7627258300781	45.5346246264	2.6499197368	99.6260075333333	96.97608779653329	8569751.0	6.30976761453734E8	2	7277	22.616840418337844	0.507366150155182	0.00781348665245522	408.75518798828125	408.7726745605469
382	408.8104248046875	10.0193550170667					1	DETECTED	408.8104 m/z @10.02 [151020OFc1_NvH-0949-CRLM-11.raw]	408.8104248046875	10.0193550170667	3.06965268133333	96.6304735872	93.56082090586668	163741.84375	3.0692349756147146E8	0	7277	0.03816272372847429	0.6228004075087731	3.446921771232976	408.80084228515625	408.8196105957031
383	408.8368835449219	28.7892018901333					1	DETECTED	408.8369 m/z @28.79 [151020OFc1_NvH-0949-CRLM-11.raw]	408.8368835449219	28.7892018901333	0.2266488688	98.8700377674667	98.6433888986667	1067795.875	3.151567423947869E8	0	7277	0.17210272729795406	1.077777280124548	6.96926528556702	408.8277893066406	408.84674072265625
384	408.8605651855469	18.8496656933333					1	DETECTED	408.8606 m/z @18.85 [151020OFc1_NvH-0949-CRLM-11.raw]	408.8605651855469	18.8496656933333	6.579075416	99.8634256432	93.28435022720001	90738.5078125	1.8194952656444886E8	0	7277	90.95701335806507	3.801135402569769	8.216386998140312	408.8589172363281	408.86102294921875
385	408.87103271484375	32.633530304					1	DETECTED	408.8710 m/z @32.63 [151020OFc1_NvH-0949-CRLM-11.raw]	408.87103271484375	32.633530304	4.47438050026667	99.4824425562667	95.00806205600003	631695.4375	3.5775442214961624E8	3	7277	26.04445650909674	1.6634075237732804	1.0191130252215284	408.861083984375	408.87530517578125
386	408.88531494140625	29.3996884965333					1	DETECTED	408.8853 m/z @29.40 [151020OFc1_NvH-0949-CRLM-11.raw]	408.88531494140625	29.3996884965333	2.31483166773333	99.7172188306667	97.40238716293337	6718450.5	5.3084389809860283E8	3	7277	5.900785202199611	0.5288383089674296	0.009257461743688496	408.8753356933594	408.8952941894531
387	408.9028625488281	32.633530304					1	DETECTED	408.9029 m/z @32.63 [151020OFc1_NvH-0949-CRLM-11.raw]	408.9028625488281	32.633530304	2.5620349344	96.3586206933333	93.79658575893329	345522.6875	2.940838305259953E8	0	7277	24.59465786330678	2.0618330079937977	2.4807180592037343	408.89532470703125	408.9048767089844
388	408.9150085449219	35.2600586597333					1	DETECTED	408.9150 m/z @35.26 [151020OFc1_NvH-0949-CRLM-11.raw]	408.9150085449219	35.2600586597333	0.2266488688	98.9157825661333	98.6891336973333	552317.6875	3.599031739434431E8	3	7277	27.775067485506916	1.658935254211721	0.46741798343658	408.9051208496094	408.9249572753906
389	408.9407653808594	11.1569526434667					1	DETECTED	408.9408 m/z @11.16 [151020OFc1_NvH-0949-CRLM-11.raw]	408.9407653808594	11.1569526434667	2.22713521546667	99.9918077898667	97.76467257440002	176694.5	3.0379692424164975E8	0	7277	0.08926628867161313	6.092719306206425	1.5429288039612188	408.9314270019531	408.9448547363281
390	408.95489501953125	18.6452269906667					1	DETECTED	408.9549 m/z @18.65 [151020OFc1_NvH-0949-CRLM-11.raw]	408.95489501953125	18.6452269906667	0.811425640266667	99.9459518634667	99.13452622320004	1044650.5	4.182820913239523E8	4	7277	0.07531051649393561	0.6938949514474896	0.026712452803439802	408.9449462890625	408.96466064453125
391	409.0093078613281	19.1597956898667					1	DETECTED	409.0093 m/z @19.16 [151020OFc1_NvH-0949-CRLM-11.raw]	409.0093078613281	19.1597956898667	0.0495573250666667	99.7538956336	99.70433830853332	928614.125	3.444051811753101E8	0	7277	0.22289193190954038	0.6746550408332381	0.5945435650516437	408.9996032714844	409.01904296875
392	409.0372009277344	28.8300902573333					1	DETECTED	409.0372 m/z @28.83 [151020OFc1_NvH-0949-CRLM-11.raw]	409.0372009277344	28.8300902573333	0.656756491733333	98.7229365330667	98.06618004133337	994078.1875	3.458465636563476E8	0	7277	0.1743318048261422	177.32690019084808	1.2240885378916424	409.0277404785156	409.0468444824219
393	409.1107177734375	9.27219687946667					1	DETECTED	409.1107 m/z @9.27 [151020OFc1_NvH-0949-CRLM-11.raw]	409.1107177734375	9.27219687946667	0.0100741984	100.001259953067	99.991185754667	143940.125	3.213249310607229E8	6	7277	6.25066614584602	5.228533339069206	13.324184408038427	409.1015625	409.1119384765625
394	409.1684265136719	15.8533316258667					1	DETECTED	409.1684 m/z @15.85 [151020OFc1_NvH-0949-CRLM-11.raw]	409.1684265136719	15.8533316258667	5.06448632906667	97.5674333296	92.50294700053333	595750.6875	3.073012626600562E8	3	7277	6.420306511840028	0.8280980437182514	1.0512455086944745	409.1587219238281	409.17523193359375
395	409.18524169921875	22.7374000632					1	DETECTED	409.1852 m/z @22.74 [151020OFc1_NvH-0949-CRLM-11.raw]	409.18524169921875	22.7374000632	4.88371368453333	92.1424628104	87.25874912586667	717730.25	3.5034249236581135E8	4	7277	0.1354924464934939	0.5121165565415593	0.6402119171541105	409.1753234863281	409.188232421875
396	409.1982421875	12.8316707122667					1	DETECTED	409.1982 m/z @12.83 [151020OFc1_NvH-0949-CRLM-11.raw]	409.1982421875	12.8316707122667	4.07582852293333	99.4365118818667	95.36068335893337	6493069.0	4.843047806827184E8	3	7277	0.16918861410415076	0.9151805698388752	34.04534044496197	409.1882629394531	409.2082214355469
397	409.2152099609375	15.8867001253333					1	DETECTED	409.2152 m/z @15.89 [151020OFc1_NvH-0949-CRLM-11.raw]	409.2152099609375	15.8867001253333	4.5051513464	99.345221428	94.8400700816	961285.6875	3.7579958946574533E8	0	7277	0.14260762539265492	0.8406537608294643	2.8097670369539407	409.208251953125	409.2153625488281
398	409.2253723144531	23.5482412957333					1	DETECTED	409.2254 m/z @23.55 [151020OFc1_NvH-0949-CRLM-11.raw]	409.2253723144531	23.5482412957333	3.10492257973333	99.6625382546667	96.55761567493337	2811628.25	4.905519212083585E8	2	7277	11.502563829119364	0.9297646493003737	0.8340363410987665	409.21539306640625	409.2272033691406
399	409.2372131347656	26.0033314722667					1	DETECTED	409.2372 m/z @26.00 [151020OFc1_NvH-0949-CRLM-11.raw]	409.2372131347656	26.0033314722667	3.08716939973333	98.7321431093333	95.64497370959997	8070787.0	7.391097051410124E8	3	7277	15.472965381851452	0.6460334542796112	0.050469005191619565	409.22723388671875	409.2471923828125
400	409.24725341796875	28.6171430357333					1	DETECTED	409.2473 m/z @28.62 [151020OFc1_NvH-0949-CRLM-11.raw]	409.24725341796875	28.6171430357333	4.68597576213333	97.4478451816	92.76186941946668	4758242.5	4.179928059862394E8	2	7277	0.17101581802029742	0.6621838035536151	2.3134297364841756	409.2472229003906	409.2572326660156
401	409.26446533203125	45.5779321008					1	DETECTED	409.2645 m/z @45.58 [151020OFc1_NvH-0949-CRLM-11.raw]	409.26446533203125	45.5779321008	3.60205294853333	93.1961824304	89.59412948186667	2259055.0	4.1574495431682414E8	3	7277	13.911848045827018	0.5054280419598337	0.006398617550586279	409.25726318359375	409.27410888671875
402	409.2760314941406	91.566633996					1	DETECTED	409.2760 m/z @91.57 [151020OFc1_NvH-0949-CRLM-11.raw]	409.2760314941406	91.566633996	0.4258550344	96.1502291213333	95.7243740869333	222208.375	2.5159315451939073E8	0	7277	0.33545264321196555	2.14741881324482	1.1669419316224117	409.27447509765625	409.2828063964844
403	409.29534912109375	92.2056140381333					1	DETECTED	409.2953 m/z @92.21 [151020OFc1_NvH-0949-CRLM-11.raw]	409.29534912109375	92.2056140381333	17.5885552917333	94.4678634437333	76.879308152	85922.6875	2.1742536391646692E8	0	7277	1.683951583634169	0.5151590631124222	3.7393372257719157	409.2911682128906	409.29766845703125
404	409.3238220214844	37.1948572245333					1	DETECTED	409.3238 m/z @37.19 [151020OFc1_NvH-0949-CRLM-11.raw]	409.3238220214844	37.1948572245333	1.8526519024	99.0440306498667	97.1913787474667	128810.9375	3.6131307390404725E8	0	7277	90.16185662999303	1.3750044438596467	1.524531392256392	409.3138427734375	409.3321533203125
405	409.3760681152344	36.2669472584					1	DETECTED	409.3761 m/z @36.27 [151020OFc1_NvH-0949-CRLM-11.raw]	409.3760681152344	36.2669472584	0.985691032266667	98.493825336	97.50813430373333	136695.25	3.559359026970314E8	0	7277	85.2659967303152	1.2856610165330962	1.8603402033917393	409.3663330078125	409.385986328125
406	409.4033508300781	36.8419757354667					1	DETECTED	409.4034 m/z @36.84 [151020OFc1_NvH-0949-CRLM-11.raw]	409.4033508300781	36.8419757354667	7.16626439173333	99.5897855418667	92.42352115013337	769047.6875	3.515592105992024E8	0	7277	0.030591533225809542	1.4304654267369277	130.4047045699396	409.3948669433594	409.412841796875
407	409.4266662597656	22.6644946786667					1	DETECTED	409.4267 m/z @22.66 [151020OFc1_NvH-0949-CRLM-11.raw]	409.4266662597656	22.6644946786667	7.35913554133333	97.5395548608	90.18041931946667	669852.9375	3.440497340916198E8	2	7277	0.17594181826650868	3.261562721445173	0.6620556745275751	409.4168395996094	409.43658447265625
408	409.4559020996094	18.6574305362667					1	DETECTED	409.4559 m/z @18.66 [151020OFc1_NvH-0949-CRLM-11.raw]	409.4559020996094	18.6574305362667	4.19183583493333	99.4733930594667	95.28155722453337	522991.84375	3.1301105766574365E8	0	7277	0.5162537974861863	0.46806986442363413	0.9497878019306059	409.44635009765625	409.4604797363281
409	409.4706115722656	8.82110823706667					1	DETECTED	409.4706 m/z @8.82 [151020OFc1_NvH-0949-CRLM-11.raw]	409.4706115722656	8.82110823706667	4.82614353733333	99.9643931992	95.13824966186667	1232859.75	3.439474852542075E8	4	7277	0.14632761922225157	60.7032294790695	154.26485075980776	409.46075439453125	409.4796447753906
410	409.5109558105469	19.2075073794667					1	DETECTED	409.5110 m/z @19.21 [151020OFc1_NvH-0949-CRLM-11.raw]	409.5109558105469	19.2075073794667	1.30547888213333	84.0850637418667	82.77958485973338	488051.53125	3.138903735619991E8	0	7277	0.36921979354159973	3.8745634107385003	0.5861125074631406	409.5014953613281	409.5186462402344
411	409.52880859375	14.702171848					1	DETECTED	409.5288 m/z @14.70 [151020OFc1_NvH-0949-CRLM-11.raw]	409.52880859375	14.702171848	4.4262852816	75.9466841232	71.5203988416	1218930.125	3.588044117287464E8	3	7277	4.1951861046499825	0.7973334016341422	0.7055131073083882	409.51885986328125	409.5301818847656
412	409.54022216796875	26.9899178896					1	DETECTED	409.5402 m/z @26.99 [151020OFc1_NvH-0949-CRLM-11.raw]	409.54022216796875	26.9899178896	2.72680825973333	97.4295500304	94.70274177066666	1.1222395E7	5.1465240872996074E8	3	7277	0.15129359686105204	0.5088420122899362	1.1921554513974042	409.5302429199219	409.5502014160156
413	409.55975341796875	50.8968217317333					1	DETECTED	409.5598 m/z @50.90 [151020OFc1_NvH-0949-CRLM-11.raw]	409.55975341796875	50.8968217317333	3.80904198213333	99.5006614133333	95.69161943119997	4994587.5	4.6552675433293635E8	3	7277	2.3853275498426783	0.5035735443986802	0.015448284667996423	409.55023193359375	409.5696716308594
414	409.5732116699219	30.2356098632					1	DETECTED	409.5732 m/z @30.24 [151020OFc1_NvH-0949-CRLM-11.raw]	409.5732116699219	30.2356098632	4.8650863088	94.8255883864	89.9605020776	1631700.75	3.2800521559715915E8	0	7277	0.143698273586228	0.8451685557283946	8.357211928464368	409.5700378417969	409.5735168457031
415	409.5835266113281	38.3247942866667					1	DETECTED	409.5835 m/z @38.32 [151020OFc1_NvH-0949-CRLM-11.raw]	409.5835266113281	38.3247942866667	4.200829384	97.9214189533333	93.7205895693333	3272487.5	4.845105583258788E8	3	7277	0.19166915548540686	1.423196887571535	48.42278915563396	409.57366943359375	409.5933837890625
416	409.68780517578125	26.1043469810667					1	DETECTED	409.6878 m/z @26.10 [151020OFc1_NvH-0949-CRLM-11.raw]	409.68780517578125	26.1043469810667	3.3248036096	91.1221557208	87.7973521112	1528908.75	3.2765928382570744E8	0	7277	0.2977402192149441	0.5630609192588972	0.11187258577164563	409.6778259277344	409.6956481933594
417	409.7056579589844	18.6098894378667					1	DETECTED	409.7057 m/z @18.61 [151020OFc1_NvH-0949-CRLM-11.raw]	409.7056579589844	18.6098894378667	4.200829384	96.5583349384	92.35750555439999	5328187.5	4.0972144394245976E8	2	7277	0.2522019065809076	0.7514829290411353	0.1027639399388487	409.69573974609375	409.7141418457031
418	409.7241516113281	25.8520225658667					1	DETECTED	409.7242 m/z @25.85 [151020OFc1_NvH-0949-CRLM-11.raw]	409.7241516113281	25.8520225658667	1.22402307413333	100.001259953067	98.77723687893368	1.74712768E8	3.0488838880875287E9	2	7277	0.20892576652250483	1.2921728579193823	1.4374261019323904	409.71417236328125	409.734130859375
419	409.73773193359375	26.0474995282667					1	DETECTED	409.7377 m/z @26.05 [151020OFc1_NvH-0949-CRLM-11.raw]	409.73773193359375	26.0474995282667	5.51198550986667	92.1780519682667	86.66606645840002	2796948.75	4.9997813094332546E8	2	7277	17.91251833655233	0.7433232296128796	1.331404990215187	409.7341613769531	409.7477111816406
420	409.74853515625	28.6752691154667					1	DETECTED	409.7485 m/z @28.68 [151020OFc1_NvH-0949-CRLM-11.raw]	409.74853515625	28.6752691154667	5.04555157546667	97.8152323997333	92.76968082426663	1532736.25	3.634632212907635E8	2	7277	8.020460529339083	0.7222516340847823	0.9493814366940388	409.74774169921875	409.7583923339844
421	409.766357421875	23.0040221432					1	DETECTED	409.7664 m/z @23.00 [151020OFc1_NvH-0949-CRLM-11.raw]	409.766357421875	23.0040221432	7.2808713544	92.3469045573333	85.0660332029333	690864.75	3.707179516677642E8	0	7277	22.582033086499532	0.9143482455063598	4.60119995534502	409.75958251953125	409.775390625
422	409.8365478515625	19.6122424362667					1	DETECTED	409.8365 m/z @19.61 [151020OFc1_NvH-0949-CRLM-11.raw]	409.8365478515625	19.6122424362667	3.74241828373333	99.9459518634667	96.20353357973337	871492.75	3.2634626711310697E8	3	7277	0.19099231141320772	10.770526330378758	1.4838247121188708	409.8266906738281	409.8464050292969
423	409.8630065917969	14.6853198405333					1	DETECTED	409.8630 m/z @14.69 [151020OFc1_NvH-0949-CRLM-11.raw]	409.8630065917969	14.6853198405333	1.1130998656	99.2813887216	98.16828885599999	813301.625	3.6538595445771325E8	0	7277	4.301671860040443	0.5682308741015788	1.226155580752996	409.85308837890625	409.86444091796875
424	409.87445068359375	26.9899178896					1	DETECTED	409.8745 m/z @26.99 [151020OFc1_NvH-0949-CRLM-11.raw]	409.87445068359375	26.9899178896	1.91588413253333	99.0713744688	97.15549033626667	8033187.5	5.498414192991251E8	3	7277	9.780191407402018	0.9838070693056831	0.020372036713221818	409.8644714355469	409.8844299316406
425	409.8873291015625	18.9021403650833					1	DETECTED	409.8873 m/z @18.90 [151020OFc1_NvH-0949-CRLM-11.raw]	409.8873291015625	18.9021403650833	4.53583599786667	98.8700377674667	94.33420176960003	5659363.0	4.7969539660882765E8	3	7277	32.13278288434708	2.580811917011962	2.324387204665721	409.884521484375	409.89727783203125
426	409.9072570800781	30.2089522850667					1	DETECTED	409.9073 m/z @30.21 [151020OFc1_NvH-0949-CRLM-11.raw]	409.9072570800781	30.2089522850667	2.75329352266667	99.5098718634667	96.75657834080003	672697.4375	3.389621086109922E8	0	7277	0.08894778735777464	0.5586817701020879	0.24046021552851182	409.8973388671875	409.90814208984375
427	409.91815185546875	38.3855438944					1	DETECTED	409.9182 m/z @38.39 [151020OFc1_NvH-0949-CRLM-11.raw]	409.91815185546875	38.3855438944	2.92026873733333	99.9001319106667	96.97986317333337	2212978.25	4.079901284994618E8	3	7277	0.08559056689468747	0.50821409018566	2.8591026975856297	409.9081726074219	409.92803955078125
428	409.93927001953125	44.251457776					1	DETECTED	409.9393 m/z @44.25 [151020OFc1_NvH-0949-CRLM-11.raw]	409.93927001953125	44.251457776	2.50916100586667	100.001259953067	97.49209894720033	2483041.25	3.733953057138958E8	3	7277	2.54125746902524	1.0074945796016188	0.10944746861417062	409.9292907714844	409.948974609375
429	409.9718322753906	8.89312598693333					1	DETECTED	409.9718 m/z @8.89 [151020OFc1_NvH-0949-CRLM-11.raw]	409.9718322753906	8.89312598693333	0.800631977066667	98.5849426648	97.78431068773332	362542.53125	3.4563669957126915E8	0	7277	2.636677837011666	1.0647446514713828	10.993929904875966	409.96197509765625	409.981689453125
430	410.0618896484375	49.2485694410667					1	DETECTED	410.0619 m/z @49.25 [151020OFc1_NvH-0949-CRLM-11.raw]	410.0618896484375	49.2485694410667	0.1018418784	99.4642219224	99.362380044	84590.0078125	2.526309292660208E8	0	7277	97.69873417653672	1.0210621330449188	1.059361218940972	410.0556945800781	410.0641174316406
431	410.0743408203125	28.4466011194667					1	DETECTED	410.0743 m/z @28.45 [151020OFc1_NvH-0949-CRLM-11.raw]	410.0743408203125	28.4466011194667	0.0100741984	99.8726113050667	99.8625371066667	105901.4296875	3.2881057212576205E8	0	7277	96.4169378756506	1.9346434412540463	2.868037064589303	410.0647277832031	410.0806884765625
432	410.104248046875	20.56421078					1	DETECTED	410.1042 m/z @20.56 [151020OFc1_NvH-0949-CRLM-11.raw]	410.104248046875	20.56421078	0.0280908208	99.9918077898667	99.9637169690667	75314.3359375	3.3571339538174146E8	0	7277	94.72162457527143	2.3996905368353376	4.5883228633283775	410.10137939453125	410.114013671875
433	410.1466979980469	92.4182535304					1	DETECTED	410.1467 m/z @92.42 [151020OFc1_NvH-0949-CRLM-11.raw]	410.1466979980469	92.4182535304	6.43715835013333	92.8617841389333	86.42462578879997	308475.8125	2.5021048951944453E8	0	7277	0.4462737300034263	2.0801715140267327	2.3387500117206956	410.1385803222656	410.15509033203125
434	410.17095947265625	19.591917508					1	DETECTED	410.1710 m/z @19.59 [151020OFc1_NvH-0949-CRLM-11.raw]	410.17095947265625	19.591917508	4.5563794072	99.381650252	94.8252708448	641681.0	3.265024616777729E8	3	7277	3.2084743888350786	4.014346044598844	0.12600849135260905	410.1611328125	410.1809387207031
435	410.1971130371094	20.2299816528					1	DETECTED	410.1971 m/z @20.23 [151020OFc1_NvH-0949-CRLM-11.raw]	410.1971130371094	20.2299816528	4.58542146	95.4990536602667	90.91363220026669	3782216.0	4.3100767463566315E8	3	7277	0.1597512782290309	1.050008025828899	0.011172392853060875	410.1873474121094	410.20404052734375
436	410.2140808105469	17.5704892509333					1	DETECTED	410.2141 m/z @17.57 [151020OFc1_NvH-0949-CRLM-11.raw]	410.2140808105469	17.5704892509333	3.17510956106667	98.8334589514667	95.65834939040002	5797118.5	5.82738949851049E8	2	7277	0.345610693654546	0.5886245458459203	0.11611346997814954	410.2041015625	410.2144775390625
437	410.2244873046875	25.8520225658667					1	DETECTED	410.2245 m/z @25.85 [151020OFc1_NvH-0949-CRLM-11.raw]	410.2244873046875	25.8520225658667	4.2542163088	99.4365118818667	95.18229557306671	7.966892E7	1.7912668417394495E9	3	7277	0.2216926099563281	0.5245158140888619	1.4538410488964224	410.2145080566406	410.23443603515625
438	410.2401428222656	31.698407556					1	DETECTED	410.2401 m/z @31.70 [151020OFc1_NvH-0949-CRLM-11.raw]	410.2401428222656	31.698407556	4.64673859706667	98.0135075144	93.36676891733333	4669210.0	5.644743287961371E8	2	7277	16.43699398346954	0.5332068358598141	0.17888510181338924	410.2345275878906	410.2501220703125
439	410.257568359375	40.3169530981333					1	DETECTED	410.2576 m/z @40.32 [151020OFc1_NvH-0949-CRLM-11.raw]	410.257568359375	40.3169530981333	4.03132324453333	99.1537463373333	95.12242309279998	2257192.5	4.2006369862174135E8	2	7277	15.685664777081932	0.6395255880082161	7.589164686265446	410.2501525878906	410.2673034667969
440	410.2737731933594	44.2021499626667					1	DETECTED	410.2738 m/z @44.20 [151020OFc1_NvH-0949-CRLM-11.raw]	410.2737731933594	44.2021499626667	16.4492643802667	92.4562678237333	76.0070034434666	1371220.875	3.2966973512043613E8	0	7277	2.5455783797379965	10.314326455983046	0.08100286877910225	410.2676086425781	410.28302001953125
441	410.296875	19.9956179610667					1	DETECTED	410.2969 m/z @20.00 [151020OFc1_NvH-0949-CRLM-11.raw]	410.296875	19.9956179610667	19.9956179610667	92.3379124021333	72.3422944410666	80760.5546875	2.796678597796856E8	0	7277	70.59988320465723	null	null	410.2879943847656	410.29827880859375
442	410.3110046386719	91.620419172					1	DETECTED	410.3110 m/z @91.62 [151020OFc1_NvH-0949-CRLM-11.raw]	410.3110046386719	91.620419172	2.34991662853333	99.1170635802667	96.76714695173337	112827.421875	3.114990914762906E8	0	7277	0.5141689977184143	0.5419883623071154	0.6395053345379372	410.3033142089844	410.3204345703125
443	410.4267272949219	22.6890134976					1	DETECTED	410.4267 m/z @22.69 [151020OFc1_NvH-0949-CRLM-11.raw]	410.4267272949219	22.6890134976	5.21482453973333	97.9765912576	92.76176671786668	434811.96875	3.299279110263132E8	0	7277	0.0724132479061339	5.059767148620114	9.155225955785486	410.4167785644531	410.43670654296875
444	410.4477233886719	20.2589474770667					1	DETECTED	410.4477 m/z @20.26 [151020OFc1_NvH-0949-CRLM-11.raw]	410.4477233886719	20.2589474770667	4.4262852816	98.1808515949333	93.7545663133333	2994337.5	3.598914435491252E8	0	7277	0.18611068906455586	0.5224674399777308	0.017391319525800406	410.4378662109375	410.4575500488281
445	410.4718017578125	36.6842154917333					1	DETECTED	410.4718 m/z @36.68 [151020OFc1_NvH-0949-CRLM-11.raw]	410.4718017578125	36.6842154917333	4.6665449104	97.9122461645333	93.2457012541333	2500048.5	3.600495166067784E8	0	7277	0.23485292583386297	0.5100403308766032	0.016915102916856314	410.4618225097656	410.4817810058594
446	410.48443603515625	38.7068273554667					1	DETECTED	410.4844 m/z @38.71 [151020OFc1_NvH-0949-CRLM-11.raw]	410.48443603515625	38.7068273554667	4.2542163088	95.9499228861333	91.6957065773333	363986.46875	3.190186746640016E8	0	7277	0.04037956656804198	1.5875989450904278	2.1796016231112194	410.48297119140625	410.4942932128906
447	410.50537109375	19.6778332357333					1	DETECTED	410.5054 m/z @19.68 [151020OFc1_NvH-0949-CRLM-11.raw]	410.50537109375	19.6778332357333	4.8003685208	97.9581313554667	93.1577628346667	343929.5625	3.1754523172089326E8	0	7277	3.9185685081281623	3.19731080402865	0.012173495525613209	410.4955749511719	410.5138854980469
448	410.5240173339844	35.8849413042667					1	DETECTED	410.5240 m/z @35.88 [151020OFc1_NvH-0949-CRLM-11.raw]	410.5240173339844	35.8849413042667	4.336590252	95.4186464277333	91.0820561757333	368492.5	3.07411630251574E8	3	7277	4.950182746979838	1.614232265508017	2.03949438156833	410.51422119140625	410.5287780761719
449	410.5387878417969	17.3075027776					1	DETECTED	410.5388 m/z @17.31 [151020OFc1_NvH-0949-CRLM-11.raw]	410.5387878417969	17.3075027776	4.6665449104	63.9231107928	59.256565882400004	1293946.0	2.594286313147219E8	3	7277	6.767800691039941	1.0305547273650373	0.5041008475923268	410.52880859375	410.5436096191406
450	410.5536193847656	16.527561936					1	DETECTED	410.5536 m/z @16.53 [151020OFc1_NvH-0949-CRLM-11.raw]	410.5536193847656	16.527561936	2.57954394373333	99.3178364754667	96.73829253173338	1630133.0	4.5839724638595974E8	0	7277	9.578134485106187	0.7491445264852168	31.05492622591787	410.54364013671875	410.56231689453125
451	410.57232666015625	45.8363210322667					1	DETECTED	410.5723 m/z @45.84 [151020OFc1_NvH-0949-CRLM-11.raw]	410.57232666015625	45.8363210322667	4.67702438026667	97.5211489893333	92.84412460906663	3009717.25	4.437739964667958E8	3	7277	30.53411447849092	0.6226833999867428	1.0932237267282126	410.5623474121094	410.5822448730469
452	410.5957946777344	34.8677211765333					1	DETECTED	410.5958 m/z @34.87 [151020OFc1_NvH-0949-CRLM-11.raw]	410.5957946777344	34.8677211765333	4.43609782506667	90.057472136	85.62137431093333	328346.375	3.1145381875803435E8	0	7277	35.19462744164974	1.748078036588421	2.493055568740822	410.5862731933594	410.59722900390625
453	410.6077880859375	44.251457776					1	DETECTED	410.6078 m/z @44.25 [151020OFc1_NvH-0949-CRLM-11.raw]	410.6077880859375	44.251457776	4.04014595386667	94.5529828424	90.51283688853333	477721.53125	2.993926912753903E8	0	7277	2.796959075367937	1.129052035683394	1.726423253922277	410.59783935546875	410.61016845703125
454	410.6202697753906	28.5407729077333					1	DETECTED	410.6203 m/z @28.54 [151020OFc1_NvH-0949-CRLM-11.raw]	410.6202697753906	28.5407729077333	3.88895158826667	98.9984128109333	95.10946122266664	2732616.0	3.7037898069356287E8	5	7277	0.20168472141628158	1.6829092452722618	2.905029741598766	410.61029052734375	410.6291198730469
455	410.698486328125	20.2044132021333					1	DETECTED	410.6985 m/z @20.20 [151020OFc1_NvH-0949-CRLM-11.raw]	410.698486328125	20.2044132021333	4.336590252	94.4583738576	90.1217836056	1747621.5	3.659597408494468E8	2	7277	0.10334775978906663	0.7935888904916552	1.5900189354281544	410.68853759765625	410.7053527832031
456	410.7153625488281	17.5319188048					1	DETECTED	410.7154 m/z @17.53 [151020OFc1_NvH-0949-CRLM-11.raw]	410.7153625488281	17.5319188048	2.70040221493333	96.2500799221333	93.54967770719996	2256899.0	4.114786440636042E8	2	7277	7.040301456405082	1.0000003390301009	4.140126050138683	410.70538330078125	410.7158203125
457	410.725830078125	25.8520225658667					1	DETECTED	410.7258 m/z @25.85 [151020OFc1_NvH-0949-CRLM-11.raw]	410.725830078125	25.8520225658667	4.7808122664	99.9918077898667	95.21099552346669	2.2064834E7	1.1148362547296734E9	2	7277	5.868889241345197	0.5329958298312542	0.04215478918587756	410.7158508300781	410.73577880859375
458	410.7418518066406	31.6481019128					1	DETECTED	410.7419 m/z @31.65 [151020OFc1_NvH-0949-CRLM-11.raw]	410.7418518066406	31.6481019128	1.82398746186667	99.4824425562667	97.65845509440004	1831626.25	4.239923389606019E8	0	7277	0.38764971825269967	0.73406872018111	0.8426352465478534	410.73583984375	410.75177001953125
459	410.7589111328125	40.2514702106667					1	DETECTED	410.7589 m/z @40.25 [151020OFc1_NvH-0949-CRLM-11.raw]	410.7589111328125	40.2514702106667	4.4653096088	99.0897243432	94.6244147344	1095942.625	3.0604454741931754E8	0	7277	0.09632640777311963	0.6181025877716508	35.79429854263045	410.7522888183594	410.76885986328125
460	410.82073974609375	28.660163196					1	DETECTED	410.8207 m/z @28.66 [151020OFc1_NvH-0949-CRLM-11.raw]	410.82073974609375	28.660163196	6.1767360576	98.3108707658667	92.1341347082667	3547099.75	3.868697681008486E8	0	7277	0.1686734549191229	1.12191213021781	0.6016167664732557	410.8109436035156	410.83001708984375
461	410.8401794433594	41.4770415304					1	DETECTED	410.8402 m/z @41.48 [151020OFc1_NvH-0949-CRLM-11.raw]	410.8401794433594	41.4770415304	1.24360433626667	99.2450616765333	98.00145734026663	3685295.0	3.8525231461462057E8	5	7277	0.12960549427705104	1.2386599406728735	0.0077323118575159345	410.8302001953125	410.8500671386719
462	410.8572082519531	35.7063765077333					1	DETECTED	410.8572 m/z @35.71 [151020OFc1_NvH-0949-CRLM-11.raw]	410.8572082519531	35.7063765077333	5.04555157546667	99.9092665397333	94.86371496426662	177378.25	3.2681988657892555E8	0	7277	9.080519993597573	1.5482161511015435	2.073443294298683	410.8503723144531	410.8595275878906
463	410.8695373535156	23.586555264					1	DETECTED	410.8695 m/z @23.59 [151020OFc1_NvH-0949-CRLM-11.raw]	410.8695373535156	23.586555264	0.131306746666667	99.8360468517333	99.70474010506663	2566788.75	4.1956452534540594E8	3	7277	0.1662846313864641	0.5517479809876401	0.05700942413980429	410.8596496582031	410.8795166015625
464	410.8836975097656	20.56421078					1	DETECTED	410.8837 m/z @20.56 [151020OFc1_NvH-0949-CRLM-11.raw]	410.8836975097656	20.56421078	0.469802765866667	94.2002909648	93.73048819893334	479506.71875	2.566924409630363E8	0	7277	0.10649370940414471	4.3315841543512725	null	410.8796081542969	410.8837890625
465	410.8938293457031	25.9931500565333					1	DETECTED	410.8938 m/z @25.99 [151020OFc1_NvH-0949-CRLM-11.raw]	410.8938293457031	25.9931500565333	0.0280908208	98.8792060432	98.8511152224	1310541.75	4.209090496322123E8	3	7277	9.547195660080614	0.6190823114830311	0.018819867309902115	410.88385009765625	410.8966369628906
466	410.9066467285156	45.8363210322667					1	DETECTED	410.9066 m/z @45.84 [151020OFc1_NvH-0949-CRLM-11.raw]	410.9066467285156	45.8363210322667	0.363884778933333	99.7905054309333	99.42662065199995	2064434.75	3.9271491248333263E8	3	7277	0.20296323355216828	0.5268668909688294	0.011393866967185588	410.8966979980469	410.9165954589844
467	410.92010498046875	31.6289504018667					1	DETECTED	410.9201 m/z @31.63 [151020OFc1_NvH-0949-CRLM-11.raw]	410.92010498046875	31.6289504018667	2.25340319786667	98.153027084	95.89962388613333	1315049.375	3.8915951259543836E8	0	7277	0.15847501970465316	0.7201534745021956	2.727654691989915	410.9166564941406	410.929931640625
468	410.938720703125	15.0296894272					1	DETECTED	410.9387 m/z @15.03 [151020OFc1_NvH-0949-CRLM-11.raw]	410.938720703125	15.0296894272	0.985691032266667	99.955107688	98.96941665573333	211032.25	3.254063284265219E8	0	7277	0.6254880869525543	4.458509774583825	879.2124770432418	410.9306640625	410.93975830078125
469	410.9498596191406	14.0752914874667					1	DETECTED	410.9499 m/z @14.08 [151020OFc1_NvH-0949-CRLM-11.raw]	410.9498596191406	14.0752914874667	0.5721304328	99.8087431634667	99.2366127306667	1690510.375	3.8972488420198214E8	0	7277	0.1506868041770364	3.9245699999812618	1.5728629637308553	410.9402770996094	410.9598388671875
470	410.97357177734375	36.6648553642667					1	DETECTED	410.9736 m/z @36.66 [151020OFc1_NvH-0949-CRLM-11.raw]	410.97357177734375	36.6648553642667	2.37629542986667	99.9918077898667	97.61551236000003	477803.4375	3.815387625538951E8	0	7277	0.2939098352581553	1.9030315661901147	0.002810942578419517	410.9636535644531	410.98046875
471	410.9905700683594	35.7733859336					1	DETECTED	410.9906 m/z @35.77 [151020OFc1_NvH-0949-CRLM-11.raw]	410.9905700683594	35.7733859336	4.40788351093333	99.5559145032	95.14803099226667	484913.25	3.4092898438017136E8	4	7277	4.156482758851752	2.0219514131169114	0.1620022038668027	410.98126220703125	411.00054931640625
472	411.0034484863281	36.3910665885333					1	DETECTED	411.0034 m/z @36.39 [151020OFc1_NvH-0949-CRLM-11.raw]	411.0034484863281	36.3910665885333	0.2266488688	98.7783154133333	98.5516665445333	107318.9296875	2.9637579025496113E8	0	7277	87.03450906590935	1.402588197979793	1.8022790216954234	411.0007019042969	411.01025390625
473	411.0202941894531	28.6496699250667					1	DETECTED	411.0203 m/z @28.65 [151020OFc1_NvH-0949-CRLM-11.raw]	411.0202941894531	28.6496699250667	0.0693484733333333	99.6260075333333	99.55665905999996	1640554.875	3.362206406131308E8	0	7277	0.23799685787994207	0.7687144742245766	0.7913378284407768	411.01043701171875	411.0301818847656
474	411.0408020019531	41.4606373936					1	DETECTED	411.0408 m/z @41.46 [151020OFc1_NvH-0949-CRLM-11.raw]	411.0408020019531	41.4606373936	0.718091501066667	98.8883596802667	98.17026817920004	3744046.25	3.913128416537336E8	0	7277	0.19733899883622286	1.1629550902075796	1.446905232865541	411.0315246582031	411.0507507324219
475	411.0604248046875	34.7040002722667					1	DETECTED	411.0604 m/z @34.70 [151020OFc1_NvH-0949-CRLM-11.raw]	411.0604248046875	34.7040002722667	0.0910798544	97.7879309738667	97.6968511194667	122033.4453125	3.343678263974213E8	0	7277	96.33135499030939	1.4620200271410262	1.9046828564089384	411.0509033203125	411.0638732910156
476	411.0895080566406	49.3773182952					1	DETECTED	411.0895 m/z @49.38 [151020OFc1_NvH-0949-CRLM-11.raw]	411.0895080566406	49.3773182952	0.0100741984	100.001259953067	99.991185754667	102782.0234375	3.172363650414053E8	0	7277	84.04308556567209	1.01241677749529	1.061111883427054	411.0858154296875	411.09844970703125
477	411.12274169921875	92.5016628978667					1	DETECTED	411.1227 m/z @92.50 [151020OFc1_NvH-0949-CRLM-11.raw]	411.12274169921875	92.5016628978667	0.197011742933333	99.9367024338667	99.73969069093337	1112692.25	3.376007560007062E8	0	7277	0.11751439923943963	0.598960305104048	0.22502912849871062	411.11334228515625	411.1321105957031
478	411.1790466308594	31.5658820352					1	DETECTED	411.1790 m/z @31.57 [151020OFc1_NvH-0949-CRLM-11.raw]	411.1790466308594	31.5658820352	0.0584923554666667	99.955107688	99.89661533253333	468090.25	3.1222198704628885E8	0	7277	3.0996528305885214	2.1694023181483657	0.0048920417781926325	411.1707458496094	411.18084716796875
479	411.19091796875	11.8123218192					1	DETECTED	411.1909 m/z @11.81 [151020OFc1_NvH-0949-CRLM-11.raw]	411.19091796875	11.8123218192	2.5356772888	97.3199947978667	94.7843175090667	2648721.25	3.93122040672571E8	3	7277	0.16782720852034316	6.136775904026471	196.501360881613	411.1809997558594	411.1975402832031
480	411.2075500488281	25.0174637858667					1	DETECTED	411.2076 m/z @25.02 [151020OFc1_NvH-0949-CRLM-11.raw]	411.2075500488281	25.0174637858667	4.38021895626667	99.5897855418667	95.20956658560003	9095636.0	7.343776587775556E8	2	7277	0.23925716097786065	1.1574599328597575	0.09449433675066364	411.19757080078125	411.217529296875
481	411.2208251953125	19.9956179610667					1	DETECTED	411.2208 m/z @20.00 [151020OFc1_NvH-0949-CRLM-11.raw]	411.2208251953125	19.9956179610667	4.4653096088	99.0713744688	94.60606486	6897077.5	8.226334126737787E8	3	7277	0.9643911377297663	1.2977171974237343	2.4235426464247056	411.2175598144531	411.2308044433594
482	411.24151611328125	41.5046539954667					1	DETECTED	411.2415 m/z @41.50 [151020OFc1_NvH-0949-CRLM-11.raw]	411.24151611328125	41.5046539954667	2.99957823413333	99.3087425786667	96.30916434453337	2470335.25	5.047406328594622E8	2	7277	21.869387044887475	1.6436480248467022	0.1601070894636096	411.2315368652344	411.25140380859375
483	411.25408935546875	31.6173650738667					1	DETECTED	411.2541 m/z @31.62 [151020OFc1_NvH-0949-CRLM-11.raw]	411.25408935546875	31.6173650738667	4.56562745813333	98.5120080176	93.94638055946666	833268.5	3.485912331699618E8	0	7277	0.17878557873039824	2.639998312676466	4.267927683848179	411.2515563964844	411.2638244628906
484	411.27606201171875	44.3305463					1	DETECTED	411.2761 m/z @44.33 [151020OFc1_NvH-0949-CRLM-11.raw]	411.27606201171875	44.3305463	2.79727217946667	92.7768517568	89.97957957733333	135965.21875	3.106317323796121E8	0	7277	68.24596373161252	1.06910528932179	1.1373032871131656	411.267578125	411.28546142578125
485	411.2899475097656	55.5970287648					1	DETECTED	411.2899 m/z @55.60 [151020OFc1_NvH-0949-CRLM-11.raw]	411.2899475097656	55.5970287648	3.07838568746667	93.5346196613333	90.45623397386663	75279.4453125	2.4383233168143672E8	0	7277	89.10868476684928	0.8611821314639686	0.6861399250085151	411.28668212890625	411.2971496582031
486	411.3115234375	89.9726210362667					1	DETECTED	411.3115 m/z @89.97 [151020OFc1_NvH-0949-CRLM-11.raw]	411.3115234375	89.9726210362667	11.3761935096	96.3225190632	84.9463255536	96340.1328125	2.8856630486873883E8	0	7277	79.99353993410463	0.5403955893846375	0.019736271794919463	411.302490234375	411.3190612792969
487	411.3323974609375	39.7271802256					1	DETECTED	411.3324 m/z @39.73 [151020OFc1_NvH-0949-CRLM-11.raw]	411.3323974609375	39.7271802256	15.5504538370667	93.0291822816	77.4787284445333	86531.53125	2.748272956690499E8	0	7277	76.1977661020636	1.6023411772009055	2.1520750600002256	411.3246765136719	411.33447265625
488	411.3451843261719	49.1199875882667					1	DETECTED	411.3452 m/z @49.12 [151020OFc1_NvH-0949-CRLM-11.raw]	411.3451843261719	49.1199875882667	28.0954012922667	98.3017601965333	70.2063589042666	168484.734375	2.9185225155430484E8	0	7277	63.994325980735255	1.5127134889833667	1.985114201700249	411.3360595703125	411.3488464355469
489	411.3697509765625	61.5235379648					1	DETECTED	411.3698 m/z @61.52 [151020OFc1_NvH-0949-CRLM-11.raw]	411.3697509765625	61.5235379648	4.7399653832	99.4456621189333	94.7056967357333	155337.5625	4.4512433395526433E8	0	7277	87.61036238620173	0.7662357677924896	0.538094775485254	411.3603210449219	411.3784484863281
490	411.3920593261719	36.4464781074667					1	DETECTED	411.3921 m/z @36.45 [151020OFc1_NvH-0949-CRLM-11.raw]	411.3920593261719	36.4464781074667	2.62349712746667	96.802957048	94.17945992053333	216582.90625	3.262210798090734E8	0	7277	0.2583556703864076	1.5056783728612677	2.0251072534606425	411.38214111328125	411.40179443359375
491	411.424072265625	34.8489365024					1	DETECTED	411.4241 m/z @34.85 [151020OFc1_NvH-0949-CRLM-11.raw]	411.424072265625	34.8489365024	6.32808217626667	94.1719792042667	87.84389702800003	740461.625	3.557361299360746E8	0	7277	0.2729929785578591	0.508765884494139	0.1177143318253176	411.4142150878906	411.4317932128906
492	411.4418029785156	11.8715713088					1	DETECTED	411.4418 m/z @11.87 [151020OFc1_NvH-0949-CRLM-11.raw]	411.4418029785156	11.8715713088	4.4653096088	99.5559145032	95.0906048944	2021736.0	3.7143675214019E8	0	7277	29.762431935166845	3.4538782681718887	13.300023152098793	411.43206787109375	411.4517822265625
493	411.45489501953125	26.5450068101333					1	DETECTED	411.4549 m/z @26.55 [151020OFc1_NvH-0949-CRLM-11.raw]	411.45489501953125	26.5450068101333	2.81471401946667	74.1910871802667	71.37637316080004	322909.9375	2.7550460023968875E8	0	7277	10.847501215715184	1.8728176087562916	5.381648009956381	411.45184326171875	411.4640808105469
494	411.47412109375	22.7374000632					1	DETECTED	411.4741 m/z @22.74 [151020OFc1_NvH-0949-CRLM-11.raw]	411.47412109375	22.7374000632	4.75059855493333	99.0075605522667	94.25696199733336	757283.1875	3.269533287167457E8	0	7277	0.048397458414179084	0.825331619212355	0.7504835924049647	411.46429443359375	411.4841003417969
495	411.5216369628906	12.5716133296					1	DETECTED	411.5216 m/z @12.57 [151020OFc1_NvH-0949-CRLM-11.raw]	411.5216369628906	12.5716133296	5.02450346186667	94.3905953112	89.36609184933333	532643.5	3.229561682937123E8	0	7277	7.030861910586397	1.0533764262038021	0.04350180865835555	411.51177978515625	411.53131103515625
496	411.54150390625	28.0682830877333					1	DETECTED	411.5415 m/z @28.07 [151020OFc1_NvH-0949-CRLM-11.raw]	411.54150390625	28.0682830877333	4.57607726613333	98.3656762776	93.78959901146668	2766553.75	4.022592731810145E8	0	7277	4.145911793997843	3.1518497149934808	0.02464122222702207	411.5316162109375	411.5415344238281
497	411.5515441894531	27.4894708621333					1	DETECTED	411.5515 m/z @27.49 [151020OFc1_NvH-0949-CRLM-11.raw]	411.5515441894531	27.4894708621333	4.63650339066667	94.4861463234667	89.84964293280002	5397630.0	4.807967134050419E8	3	7277	0.6331796838836219	0.5058413053883417	0.11299746745557603	411.54156494140625	411.5614929199219
498	411.5690612792969	30.3675896504					1	DETECTED	411.5691 m/z @30.37 [151020OFc1_NvH-0949-CRLM-11.raw]	411.5690612792969	30.3675896504	3.83555216666667	90.1118529405333	86.27630077386662	1576057.375	3.907792389525466E8	3	7277	0.19244373559856953	0.504410914817059	0.1310421934200397	411.5615539550781	411.5707092285156
499	411.5807189941406	47.7504366485333					1	DETECTED	411.5807 m/z @47.75 [151020OFc1_NvH-0949-CRLM-11.raw]	411.5807189941406	47.7504366485333	3.46538541466667	95.4631953301333	91.99780991546663	1815827.875	3.689106531752761E8	3	7277	5.160834940520424	0.5276861042225907	0.06591815420595959	411.57080078125	411.58978271484375
500	411.5958557128906	28.1547215002667					1	DETECTED	411.5959 m/z @28.15 [151020OFc1_NvH-0949-CRLM-11.raw]	411.5958557128906	28.1547215002667	6.4182791688	72.3963784941333	65.9780993253333	714698.1875	2.6082872476209024E8	3	7277	0.08982415116208742	1.1963337721737717	256.7099100613331	411.59112548828125	411.6054382324219
501	411.64154052734375	41.4244631221333					1	DETECTED	411.6415 m/z @41.42 [151020OFc1_NvH-0949-CRLM-11.raw]	411.64154052734375	41.4244631221333	2.06285783226667	99.1628712002667	97.10001336800002	480883.8125	3.5081110098394394E8	0	7277	0.2945525865448815	1.2334356367446955	137.684173536864	411.6315612792969	411.6509704589844
502	411.6748046875	34.7454374621333					1	DETECTED	411.6748 m/z @34.75 [151020OFc1_NvH-0949-CRLM-11.raw]	411.6748046875	34.7454374621333	6.13858244906667	94.8889167141333	88.75033426506663	661234.1875	3.216973908977766E8	0	7277	0.12059162347488694	1.786536911066564	0.04016889314319708	411.66644287109375	411.6821594238281
503	411.6921691894531	11.8605297594667					1	DETECTED	411.6922 m/z @11.86 [151020OFc1_NvH-0949-CRLM-11.raw]	411.6921691894531	11.8605297594667	2.83227177173333	99.4733930594667	96.64112128773337	1309500.875	3.6544367738397527E8	0	7277	0.15105482965816996	2.4251319236306883	114.74089624656015	411.6822509765625	411.70050048828125
504	411.71051025390625	38.1079531573333					1	DETECTED	411.7105 m/z @38.11 [151020OFc1_NvH-0949-CRLM-11.raw]	411.71051025390625	38.1079531573333	4.07582852293333	99.7172188306667	95.64139030773336	3902040.75	5.424781180275835E8	2	7277	16.498779636096003	0.5089254258151142	0.015760651509759742	411.7005310058594	411.7204895019531
505	411.72186279296875	19.9512908296					1	DETECTED	411.7219 m/z @19.95 [151020OFc1_NvH-0949-CRLM-11.raw]	411.72186279296875	19.9512908296	5.33112937066667	88.5926644845333	83.26153511386663	1859337.25	5.177579999200828E8	2	7277	15.272076903722704	1.3536952961509656	28.28478369964141	411.72052001953125	411.7318115234375
506	411.7322998046875	26.0929033032					1	DETECTED	411.7323 m/z @26.09 [151020OFc1_NvH-0949-CRLM-11.raw]	411.7322998046875	26.0929033032	3.969419396	79.0465670930667	75.07714769706669	401537.5	3.080641433197976E8	0	7277	0.1863325178407429	2.2557290377048504	0.01048113133271004	411.73187255859375	411.7339172363281
507	411.7439270019531	29.3831070746667					1	DETECTED	411.7439 m/z @29.38 [151020OFc1_NvH-0949-CRLM-11.raw]	411.7439270019531	29.3831070746667	5.0739089408	94.8444527904	89.7705438496	1079068.0	3.629781243094292E8	0	7277	0.1851073220136108	0.5512813708274192	0.011515559889589126	411.7340393066406	411.7471008300781
508	411.75732421875	27.3628510698667					1	DETECTED	411.7573 m/z @27.36 [151020OFc1_NvH-0949-CRLM-11.raw]	411.75732421875	27.3628510698667	1.786248284	92.1513230029333	90.3650747189333	4411918.5	4.19571872132033E8	2	7277	14.34501537264471	0.5101760413119724	0.023919783320472957	411.7475891113281	411.76727294921875
509	411.8574523925781	24.6931967272					1	DETECTED	411.8575 m/z @24.69 [151020OFc1_NvH-0949-CRLM-11.raw]	411.8574523925781	24.6931967272	4.58542146	99.7445188613333	95.1590974013333	690488.125	3.055044211424622E8	0	7277	12.148235579244703	0.5063408382614708	0.25056599203844065	411.8477478027344	411.86517333984375
510	411.87530517578125	15.5847703104					1	DETECTED	411.8753 m/z @15.58 [151020OFc1_NvH-0949-CRLM-11.raw]	411.87530517578125	15.5847703104	4.01369618613333	99.4456621189333	95.43196593279997	3703276.25	4.149670999567575E8	3	7277	9.456060627350709	2.691253701204503	4.38070958034176	411.8653564453125	411.87591552734375
511	411.88592529296875	27.4894708621333					1	DETECTED	411.8859 m/z @27.49 [151020OFc1_NvH-0949-CRLM-11.raw]	411.88592529296875	27.4894708621333	3.21897770053333	99.4915130621333	96.27253536159996	3753017.5	4.296937523383573E8	3	7277	0.14902821024504576	0.8064845035457734	0.674488223630074	411.8759460449219	411.8958435058594
512	411.90362548828125	30.3501332997333					1	DETECTED	411.9036 m/z @30.35 [151020OFc1_NvH-0949-CRLM-11.raw]	411.90362548828125	30.3501332997333	3.10492257973333	99.9643931992	96.85947061946668	1220430.5	3.508347608323173E8	0	7277	6.454706855281543	0.5079652933643662	3.2302647319822357	411.8960876464844	411.91357421875
513	411.9154052734375	42.6094645546667					1	DETECTED	411.9154 m/z @42.61 [151020OFc1_NvH-0949-CRLM-11.raw]	411.9154052734375	42.6094645546667	4.61546229173333	99.3269798205333	94.71151752879996	1106261.5	3.570127456003354E8	0	7277	5.289165456297404	0.6958897208737526	37.51745387272657	411.91375732421875	411.92535400390625
514	411.93017578125	28.1794769082667					1	DETECTED	411.9302 m/z @28.18 [151020OFc1_NvH-0949-CRLM-11.raw]	411.93017578125	28.1794769082667	4.30924267333333	99.5282355093333	95.21899283599997	787543.4375	4.4757810559552896E8	0	7277	0.0511178723769703	0.512732404223005	0.08344157311942756	411.92547607421875	411.9401550292969
515	411.9421081542969	11.8944917821333					1	DETECTED	411.9421 m/z @11.89 [151020OFc1_NvH-0949-CRLM-11.raw]	411.9421081542969	11.8944917821333	4.20989800026667	99.9459518634667	95.73605386320003	445199.8125	3.348736293985326E8	0	7277	0.06380165503312796	1.1774691694679962	0.4737481156036835	411.940185546875	411.95208740234375
516	411.95758056640625	20.3226638133333					1	DETECTED	411.9576 m/z @20.32 [151020OFc1_NvH-0949-CRLM-11.raw]	411.95758056640625	20.3226638133333	2.70040221493333	99.5804958952	96.88009368026667	300308.75	3.120437560797735E8	0	7277	7.546144692959377	4.8885053328725405	0.02685086989748935	411.9521484375	411.96722412109375
517	411.9933776855469	23.0257115426667					1	DETECTED	411.9934 m/z @23.03 [151020OFc1_NvH-0949-CRLM-11.raw]	411.9933776855469	23.0257115426667	4.39880456133333	99.2996364074667	94.90083184613337	354599.6875	3.248511414936551E8	0	7277	0.1039961470453008	3.0986670372831546	0.013706103704757458	411.99151611328125	412.00286865234375
518	412.0238342285156	29.3119206034667					1	DETECTED	412.0238 m/z @29.31 [151020OFc1_NvH-0949-CRLM-11.raw]	412.0238342285156	29.3119206034667	0.6082801456	94.7616200994667	94.15333995386669	706273.4375	3.077166831616441E8	5	7277	0.13976947276561447	2.291212018098066	319.5054846468164	412.013916015625	412.03314208984375
519	412.03472900390625	23.0257115426667					1	DETECTED	412.0347 m/z @23.03 [151020OFc1_NvH-0949-CRLM-11.raw]	412.03472900390625	23.0257115426667	0.0693484733333333	98.7506887	98.68134022666666	130673.03125	2.6294648034181708E8	0	7277	21.705699714470168	2.243984548826139	3.4952935148184094	412.0340881347656	412.0440979003906
520	412.0928039550781	35.3885409434667					1	DETECTED	412.0928 m/z @35.39 [151020OFc1_NvH-0949-CRLM-11.raw]	412.0928039550781	35.3885409434667	0.0100741984	100.001259953067	99.991185754667	97348.7109375	3.517521269308933E8	0	7277	84.1639233662564	1.4439300931999628	2.193371263069048	412.08349609375	412.1025085449219
521	412.12615966796875	92.5016628978667					1	DETECTED	412.1262 m/z @92.50 [151020OFc1_NvH-0949-CRLM-11.raw]	412.12615966796875	92.5016628978667	0.216868113333333	98.7874526792	98.57058456586667	321968.46875	3.87720666024313E8	0	7277	0.0838690259918593	0.5416854230165737	0.21200102572362395	412.1161804199219	412.1275939941406
522	412.14312744140625	92.4004934602667					1	DETECTED	412.1431 m/z @92.40 [151020OFc1_NvH-0949-CRLM-11.raw]	412.14312744140625	92.4004934602667	7.07895487786667	95.6427519024	88.56379702453333	95409.09375	2.90673370395528E8	0	7277	0.04120520897873803	0.5190002342667676	35.67197874575537	412.1366882324219	412.151611328125
523	412.19415283203125	25.1984136853333					1	DETECTED	412.1942 m/z @25.20 [151020OFc1_NvH-0949-CRLM-11.raw]	412.19415283203125	25.1984136853333	4.1027989936	96.2771401186667	92.17434112506669	2922292.75	3.970867925121792E8	0	7277	0.1329381993618597	1.0314886308482736	0.12560354870817425	412.1842041015625	412.2041015625
524	412.2096862792969	15.6289674234667					1	DETECTED	412.2097 m/z @15.63 [151020OFc1_NvH-0949-CRLM-11.raw]	412.2096862792969	15.6289674234667	2.21838889733333	99.8087431634667	97.59035426613337	2669647.75	5.815950137642672E8	2	7277	8.894861033608233	18.74800603358296	0.45311657341311024	412.20416259765625	412.21966552734375
525	412.23046875	21.7172918208					1	DETECTED	412.2305 m/z @21.72 [151020OFc1_NvH-0949-CRLM-11.raw]	412.23046875	21.7172918208	4.4262852816	96.2227406997333	91.79645541813329	2802244.25	5.377282679348514E8	3	7277	0.1609588479794084	1.7140945219092378	1.2008489506962192	412.2204895019531	412.232666015625
526	412.24267578125	17.1862413173333					1	DETECTED	412.2427 m/z @17.19 [151020OFc1_NvH-0949-CRLM-11.raw]	412.24267578125	17.1862413173333	3.45655469733333	99.2359308410667	95.77937614373337	7617497.5	5.064763805553035E8	3	7277	0.14161168858561624	3.264386833974864	2.877338066941756	412.2326965332031	412.2526550292969
527	412.2557373046875	29.8506851813333					1	DETECTED	412.2557 m/z @29.85 [151020OFc1_NvH-0949-CRLM-11.raw]	412.2557373046875	29.8506851813333	3.73352659253333	96.2952295098667	92.56170291733338	4530979.5	5.095911063378254E8	2	7277	2.564444159058308	1.9425321866336782	2.9474157746195577	412.252685546875	412.2656555175781
528	412.2680969238281	37.6059777104					1	DETECTED	412.2681 m/z @37.61 [151020OFc1_NvH-0949-CRLM-11.raw]	412.2680969238281	37.6059777104	4.41701218346667	95.0755810344	90.65856885093334	97309.9140625	3.190186337544896E8	0	7277	82.70211469671344	1.3657938325520056	1.8972282780020964	412.26617431640625	412.27789306640625
529	412.2900695800781	90.0161663970667					1	DETECTED	412.2901 m/z @90.02 [151020OFc1_NvH-0949-CRLM-11.raw]	412.2900695800781	90.0161663970667	6.502948916	97.6780134189333	91.17506450293331	319325.375	5.417542639627005E8	0	7277	42.3487267494013	0.5059905716749468	0.005660021315960086	412.2803955078125	412.29937744140625
530	412.3088073730469	91.8375481136					1	DETECTED	412.3088 m/z @91.84 [151020OFc1_NvH-0949-CRLM-11.raw]	412.3088073730469	91.8375481136	6.08895996133333	93.6792202237333	87.59026026239997	284277.65625	3.22587020416691E8	0	7277	0.7072418018863402	4.936085479224278	0.5141753076442758	412.3027038574219	412.3186340332031
531	412.3493347167969	20.4344661861333					1	DETECTED	412.3493 m/z @20.43 [151020OFc1_NvH-0949-CRLM-11.raw]	412.3493347167969	20.4344661861333	9.88403945733333	97.4660681792	87.58202872186666	99742.28125	3.320465408696751E8	0	7277	82.1651246124323	4.150639162432649	6.709993989765978	412.33953857421875	412.3589782714844
532	412.4245300292969	29.205768028					1	DETECTED	412.4245 m/z @29.21 [151020OFc1_NvH-0949-CRLM-11.raw]	412.4245300292969	29.205768028	2.3235882832	99.8360468517333	97.5124585685333	305823.625	3.578280966003513E8	0	7277	0.1154244582873254	1.6635029247865634	3697.6960235563865	412.41455078125	412.4342041015625
533	412.4638977050781	24.1207966970667					1	DETECTED	412.4639 m/z @24.12 [151020OFc1_NvH-0949-CRLM-11.raw]	412.4638977050781	24.1207966970667	4.40788351093333	99.9643931992	95.55650968826667	131476.953125	3.323999682562806E8	0	7277	31.012634544681138	2.435108488643996	5.523999012194858	412.4539794921875	412.4688720703125
534	412.4911193847656	48.9930558632					1	DETECTED	412.4911 m/z @48.99 [151020OFc1_NvH-0949-CRLM-11.raw]	412.4911193847656	48.9930558632	4.6558660256	98.7691263282667	94.11326030266669	339376.0625	3.151304743624532E8	0	7277	0.06337782442415119	1.2219939665260995	1.4696161388585456	412.48114013671875	412.4942932128906
535	412.5044860839844	24.0321646821333					1	DETECTED	412.5045 m/z @24.03 [151020OFc1_NvH-0949-CRLM-11.raw]	412.5044860839844	24.0321646821333	4.82614353733333	95.3109241976	90.48478066026667	1339393.25	3.470172308943142E8	4	7277	0.03724997748457781	4.4509663509483195	0.013230615534757014	412.4946594238281	412.5144348144531
536	412.5192565917969	37.4073464736					1	DETECTED	412.5193 m/z @37.41 [151020OFc1_NvH-0949-CRLM-11.raw]	412.5192565917969	37.4073464736	4.28961569973333	98.0322518986667	93.74263619893337	422708.875	3.4037425056332034E8	0	7277	26.541152722297525	1.8206101920735331	2.4367266446155686	412.5146179199219	412.52923583984375
537	412.53387451171875	18.2504813189333					1	DETECTED	412.5339 m/z @18.25 [151020OFc1_NvH-0949-CRLM-11.raw]	412.53387451171875	18.2504813189333	4.57607726613333	98.3930820122667	93.81700474613338	200628.109375	3.3405385967195964E8	0	7277	4.135229721017458	3.4303873274434733	11.923872865653816	412.5293273925781	412.5357666015625
538	412.5457763671875	37.1260061029333					1	DETECTED	412.5458 m/z @37.13 [151020OFc1_NvH-0949-CRLM-11.raw]	412.5457763671875	37.1260061029333	4.91173409946667	99.8542235744	94.94248947493332	6933558.5	4.721798297045955E8	3	7277	0.2102236369665107	0.5154710491327509	0.012925772043475612	412.5357971191406	412.5467834472656
539	412.5567932128906	13.7980988968					1	DETECTED	412.5568 m/z @13.80 [151020OFc1_NvH-0949-CRLM-11.raw]	412.5567932128906	13.7980988968	4.41701218346667	99.9001319106667	95.48311972720003	1.87458896E8	3.198054415565251E9	3	7277	0.2128686581124466	1.2712891257025751	1.3811366718634326	412.54693603515625	412.5667724609375
540	412.5739440917969	36.7248978917333					1	DETECTED	412.5739 m/z @36.72 [151020OFc1_NvH-0949-CRLM-11.raw]	412.5739440917969	36.7248978917333	3.98719428293333	100.001259953067	96.01406567013368	1309595.5	4.079668713042003E8	3	7277	27.33085579189141	0.5276254283531547	0.05790692445857016	412.5668029785156	412.58392333984375
541	412.6023864746094	35.538721984					1	DETECTED	412.6024 m/z @35.54 [151020OFc1_NvH-0949-CRLM-11.raw]	412.6023864746094	35.538721984	4.59644635093333	95.4631953301333	90.86674897919997	122748.359375	3.205184278373477E8	3	7277	90.2807638070536	1.4877695885755657	1.9761753407203797	412.595947265625	412.6123046875
542	412.69573974609375	25.1780246685333					1	DETECTED	412.6957 m/z @25.18 [151020OFc1_NvH-0949-CRLM-11.raw]	412.69573974609375	25.1780246685333	2.4818338232	98.1993518210667	95.7175179978667	1293537.75	4.48371196655961E8	0	7277	0.10082577951797589	0.5067522622848825	11.15257182510975	412.6859130859375	412.7057189941406
543	412.7156066894531	24.5161382298667					1	DETECTED	412.7156 m/z @24.52 [151020OFc1_NvH-0949-CRLM-11.raw]	412.7156066894531	24.5161382298667	4.4653096088	99.3087425786667	94.8434329698667	915280.1875	3.615122142795342E8	4	7277	0.11819844945910063	0.5158169154916787	0.2790222839348536	412.7059020996094	412.7188720703125
544	412.7288818359375	21.9918752813333					1	DETECTED	412.7289 m/z @21.99 [151020OFc1_NvH-0949-CRLM-11.raw]	412.7288818359375	21.9918752813333	3.2542927448	99.3542731477333	96.0999804029333	1.0258121E7	5.285034605190907E8	2	7277	0.292220250551793	0.8708104795976546	1.0474279603104317	412.7189025878906	412.73773193359375
545	412.7477722167969	25.2388590088					1	DETECTED	412.7478 m/z @25.24 [151020OFc1_NvH-0949-CRLM-11.raw]	412.7477722167969	25.2388590088	4.67702438026667	95.3738378898667	90.69681350960003	1.4226062E7	6.722641046141294E8	2	7277	0.20999821129767327	0.5805032278650694	0.571867350381419	412.7378234863281	412.75775146484375
546	412.7578430175781	29.813129432					1	DETECTED	412.7578 m/z @29.81 [151020OFc1_NvH-0949-CRLM-11.raw]	412.7578430175781	29.813129432	4.54537956373333	94.144463172	89.59908360826667	1736817.375	4.1262636734716487E8	0	7277	64.40258486681478	13.462238516845826	25.193526739453834	412.7577819824219	412.76116943359375
547	412.7712707519531	11.1569526434667					1	DETECTED	412.7713 m/z @11.16 [151020OFc1_NvH-0949-CRLM-11.raw]	412.7712707519531	11.1569526434667	6.89735472826667	97.2100980429333	90.31274331466662	1744872.0	3.3388357766991204E8	0	7277	0.17983516955085577	5.3911541440026225	3.4686467816040922	412.76141357421875	412.7772521972656
548	412.8286437988281	31.3577073586667					1	DETECTED	412.8286 m/z @31.36 [151020OFc1_NvH-0949-CRLM-11.raw]	412.8286437988281	31.3577073586667	6.10793054906667	98.6033389786667	92.49540842960003	573575.375	3.183199009285526E8	0	7277	9.56137675144976	2.8713059631564746	0.005985551523434857	412.8186950683594	412.8384704589844
549	412.8514099121094	37.3461368701333					1	DETECTED	412.8514 m/z @37.35 [151020OFc1_NvH-0949-CRLM-11.raw]	412.8514099121094	37.3461368701333	1.74489216213333	99.9459518634667	98.20105970133338	340960.1875	3.1254196212257636E8	0	7277	24.080062935181346	1.6845369666626149	2.599685191327963	412.8417053222656	412.86138916015625
550	412.8739013671875	44.57567288					1	DETECTED	412.8739 m/z @44.58 [151020OFc1_NvH-0949-CRLM-11.raw]	412.8739013671875	44.57567288	4.27190770986667	99.6625382546667	95.39063054480003	1780220.375	4.0803282385639715E8	3	7277	31.283272663966358	0.5033511893584107	0.9394577199036594	412.86419677734375	412.877197265625
551	412.88720703125	13.7980988968					1	DETECTED	412.8872 m/z @13.80 [151020OFc1_NvH-0949-CRLM-11.raw]	412.88720703125	13.7980988968	1.22402307413333	100.001259953067	98.77723687893368	1.14160648E8	2.256409870136343E9	3	7277	0.21529763324423712	1.284168952895321	1.3594255097277859	412.8772277832031	412.89715576171875
552	412.9029541015625	16.3023575730667					1	DETECTED	412.9030 m/z @16.30 [151020OFc1_NvH-0949-CRLM-11.raw]	412.9029541015625	16.3023575730667	2.45560291653333	99.381650252	96.92604733546668	7935102.0	4.760108353585875E8	3	7277	0.1624993343741643	70.51481398900737	149.72668361576643	412.8972473144531	412.9127502441406
553	412.9219970703125	25.896359696					1	DETECTED	412.9220 m/z @25.90 [151020OFc1_NvH-0949-CRLM-11.raw]	412.9219970703125	25.896359696	4.21872278853333	99.7354149581333	95.51669216959998	434563.65625	3.1363471172541636E8	0	7277	0.12181879563823017	2.216529155789031	0.007109036148289049	412.9130554199219	412.9317626953125
554	412.9423522949219	19.90675794					1	DETECTED	412.9424 m/z @19.91 [151020OFc1_NvH-0949-CRLM-11.raw]	412.9423522949219	19.90675794	0.487833353066667	99.9183060944	99.43047274133333	110017.2265625	3.103067484453663E8	0	7277	93.28899153941092	3.0893134610814315	7.0461184422161445	412.9324035644531	412.94720458984375
555	412.95782470703125	11.0016791178667					1	DETECTED	412.9578 m/z @11.00 [151020OFc1_NvH-0949-CRLM-11.raw]	412.95782470703125	11.0016791178667	3.82667112426667	100.001259953067	96.17458882880034	405509.53125	3.2865536406153464E8	0	7277	0.11412550926466203	0.5119989339851703	0.015046982696040592	412.9479675292969	412.9619445800781
556	412.9720458984375	24.3546168866667					1	DETECTED	412.9720 m/z @24.35 [151020OFc1_NvH-0949-CRLM-11.raw]	412.9720458984375	24.3546168866667	4.56562745813333	99.7905054309333	95.22487797279996	1274894.125	3.563537498851256E8	4	7277	0.20273662966656403	0.9460019319148445	0.1534599017985698	412.9620666503906	412.9819641113281
557	412.9903259277344	20.9875244861333					1	DETECTED	412.9903 m/z @20.99 [151020OFc1_NvH-0949-CRLM-11.raw]	412.9903259277344	20.9875244861333	0.985691032266667	98.9984128109333	98.01272177866663	380932.84375	3.281758421634027E8	0	7277	0.10826386172510283	3.5372234101130577	0.03120628640666098	412.982177734375	412.99560546875
558	413.0059814453125	24.0321646821333					1	DETECTED	413.0060 m/z @24.03 [151020OFc1_NvH-0949-CRLM-11.raw]	413.0059814453125	24.0321646821333	0.111502197333333	99.3361381018667	99.22463590453336	601931.5625	3.4392287240509766E8	0	7277	0.17825827990319	3.7174558687182717	0.04149386915521775	412.9960632324219	413.01593017578125
559	413.02972412109375	31.3045765424					1	DETECTED	413.0297 m/z @31.30 [151020OFc1_NvH-0949-CRLM-11.raw]	413.02972412109375	31.3045765424	0.487833353066667	99.5987889152	99.11095556213334	551330.4375	3.92222157011603E8	0	7277	0.1347705042103371	1.635780353678863	1.187132582898468	413.0200500488281	413.0393981933594
560	413.1042175292969	34.8204261298667					1	DETECTED	413.1042 m/z @34.82 [151020OFc1_NvH-0949-CRLM-11.raw]	413.1042175292969	34.8204261298667	0.0100741984	99.9918077898667	99.98173359146669	114987.828125	3.218520958688487E8	0	7277	84.42953660288008	1.375225700999872	1.771302121943825	413.09423828125	413.1081848144531
561	413.1181945800781	91.7017887589333					1	DETECTED	413.1182 m/z @91.70 [151020OFc1_NvH-0949-CRLM-11.raw]	413.1181945800781	91.7017887589333	5.25329500106667	98.5484031112	93.29510811013333	182320.046875	3.368025197335053E8	0	7277	0.19228783129588578	0.5013439960411717	1.6107732608198488	413.1096496582031	413.1272888183594
562	413.1627502441406	21.8390794805333					1	DETECTED	413.1628 m/z @21.84 [151020OFc1_NvH-0949-CRLM-11.raw]	413.1627502441406	21.8390794805333	0.935782687733333	96.1683415829333	95.23255889519996	307574.53125	3.201075577611131E8	0	7277	5.039167802943091	7.755980687667527	14.527210488091168	413.15374755859375	413.172607421875
563	413.1810607910156	17.4981985541333					1	DETECTED	413.1811 m/z @17.50 [151020OFc1_NvH-0949-CRLM-11.raw]	413.1810607910156	17.4981985541333	4.57607726613333	95.2661620669333	90.69008480079998	245276.71875	2.993047246822801E8	0	7277	0.11403638945773054	7.918382748538937	0.03219853295310459	413.1727600097656	413.18212890625
564	413.1922302246094	39.2609191330667					1	DETECTED	413.1922 m/z @39.26 [151020OFc1_NvH-0949-CRLM-11.raw]	413.1922302246094	39.2609191330667	3.3248036096	99.3908247349333	96.06602112533331	1926464.25	3.5518798290464294E8	2	7277	0.2628884753335399	0.5220956963636011	0.006948462406984712	413.1823425292969	413.2021789550781
565	413.2054748535156	19.3770414688					1	DETECTED	413.2055 m/z @19.38 [151020OFc1_NvH-0949-CRLM-11.raw]	413.2054748535156	19.3770414688	4.59644635093333	99.5282355093333	94.93178915839997	1067706.875	3.657327233819063E8	3	7277	34.21093777987444	0.5595606216170476	0.6805748570753167	413.2023010253906	413.2087097167969
566	413.2187194824219	13.8180949773333					1	DETECTED	413.2187 m/z @13.82 [151020OFc1_NvH-0949-CRLM-11.raw]	413.2187194824219	13.8180949773333	3.8801349256	99.9001319106667	96.0199969850667	4.2441248E7	1.2743167366537888E9	4	7277	0.2060519704801962	11.765385199645557	70.9624772013697	413.208740234375	413.22869873046875
567	413.2371826171875	16.3226490549333					1	DETECTED	413.2372 m/z @16.32 [151020OFc1_NvH-0949-CRLM-11.raw]	413.2371826171875	16.3226490549333	4.54537956373333	99.2359308410667	94.69055127733337	5637565.5	6.701886577771906E8	2	7277	5.804595408495842	1.2334290092939468	0.37483225920017493	413.2287292480469	413.2471618652344
568	413.2497253417969	25.2073720704					1	DETECTED	413.2497 m/z @25.21 [151020OFc1_NvH-0949-CRLM-11.raw]	413.2497253417969	25.2073720704	4.30028881066667	99.6534282186667	95.35313940800003	5606480.5	5.0473042443672746E8	0	7277	0.2138439013818072	0.6374415807135821	0.5620083691599201	413.2471923828125	413.25958251953125
569	413.2727966308594	11.1479417408					1	DETECTED	413.2728 m/z @11.15 [151020OFc1_NvH-0949-CRLM-11.raw]	413.2727966308594	11.1479417408	0.0100741984	100.001259953067	99.991185754667	833697.0	3.683926947108937E8	0	7277	0.07233232299336123	15.80733065915354	0.7075051297745995	413.2628479003906	413.28179931640625
570	413.289306640625	25.1780246685333					1	DETECTED	413.2893 m/z @25.18 [151020OFc1_NvH-0949-CRLM-11.raw]	413.289306640625	25.1780246685333	5.04555157546667	98.5575238	93.51197222453332	137653.25	3.6724031841217816E8	0	7277	86.8676034429983	2.1560901243289643	3.3209355626996744	413.2830505371094	413.2992248535156
571	413.3074645996094	90.3604331424					1	DETECTED	413.3075 m/z @90.36 [151020OFc1_NvH-0949-CRLM-11.raw]	413.3074645996094	90.3604331424	5.02450346186667	97.8062185845333	92.78171512266663	84456.5703125	2.756259354821466E8	2	7277	87.22453880892004	0.5436263217029896	0.007337743178640967	413.2994079589844	413.3142395019531
572	413.3260803222656	92.262196936					1	DETECTED	413.3261 m/z @92.26 [151020OFc1_NvH-0949-CRLM-11.raw]	413.3260803222656	92.262196936	6.98333104186667	92.7768517568	85.79352071493332	99480.046875	3.179745197344076E8	0	7277	0.6184733002694145	0.5030174816198828	0.08403170808497713	413.3162536621094	413.33587646484375
573	413.3443908691406	92.2891276338667					1	DETECTED	413.3444 m/z @92.29 [151020OFc1_NvH-0949-CRLM-11.raw]	413.3443908691406	92.2891276338667	13.7438019378667	92.5699622112	78.8261602733333	84007.4921875	2.4493559940669957E8	0	7277	0.3954064955203762	0.5017877230429997	0.5230907718533718	413.33709716796875	413.34588623046875
574	413.3565979003906	21.4382698826667					1	DETECTED	413.3566 m/z @21.44 [151020OFc1_NvH-0949-CRLM-11.raw]	413.3565979003906	21.4382698826667	0.0100741984	99.9918077898667	99.98173359146669	136103.6875	3.2624263512935394E8	0	7277	91.04167988166866	2.4703107860699074	3.4903389144424186	413.3482971191406	413.3653259277344
575	413.4250793457031	24.0197248474667					1	DETECTED	413.4251 m/z @24.02 [151020OFc1_NvH-0949-CRLM-11.raw]	413.4250793457031	24.0197248474667	1.50018253626667	98.4662105261333	96.96602798986663	545534.0625	3.4288947776882875E8	0	7277	0.1186152011854773	2.9493484457278583	0.35063797413530406	413.41510009765625	413.4350280761719
576	413.4461364746094	19.9846383824					1	DETECTED	413.4461 m/z @19.98 [151020OFc1_NvH-0949-CRLM-11.raw]	413.4461364746094	19.9846383824	3.7715902232	99.8908817424	96.1192915192	1263258.125	3.573011699564116E8	0	7277	0.11150054148626865	3.295797699355591	5.648995723538881	413.436279296875	413.45611572265625
577	413.4682922363281	27.3825159154667					1	DETECTED	413.4683 m/z @27.38 [151020OFc1_NvH-0949-CRLM-11.raw]	413.4682922363281	27.3825159154667	4.45461182666667	99.2632535514667	94.80864172480004	4885361.0	3.937745476240001E8	4	7277	0.1239454323968765	0.6552395509900022	1.5291140810362125	413.4583435058594	413.47808837890625
578	413.5137023925781	14.8266106544					1	DETECTED	413.5137 m/z @14.83 [151020OFc1_NvH-0949-CRLM-11.raw]	413.5137023925781	14.8266106544	2.81471401946667	96.8856273442667	94.07091332480003	191548.015625	3.6519461163570696E8	0	7277	5.982556397459319	7.353427017009728	0.46302469826820836	413.50396728515625	413.5236511230469
579	413.53619384765625	43.4205153373333					1	DETECTED	413.5362 m/z @43.42 [151020OFc1_NvH-0949-CRLM-11.raw]	413.53619384765625	43.4205153373333	4.77150836266667	99.7172188306667	94.94571046800003	1270621.375	3.882868719645337E8	3	7277	23.891150712255563	0.5064595774257873	0.023218063707593273	413.52642822265625	413.5419616699219
580	413.5519714355469	13.8180949773333					1	DETECTED	413.5520 m/z @13.82 [151020OFc1_NvH-0949-CRLM-11.raw]	413.5519714355469	13.8180949773333	0.437408922933333	99.9459518634667	99.50854294053337	8824397.0	6.044211723953433E8	3	7277	0.23063656828967005	1.2073973650670278	1.8500097479880278	413.5419921875	413.56195068359375
581	413.5715637207031	16.3416906749333					1	DETECTED	413.5716 m/z @16.34 [151020OFc1_NvH-0949-CRLM-11.raw]	413.5715637207031	16.3416906749333	4.61546229173333	96.1235232037333	91.50806091199996	2063509.875	4.151374611635147E8	3	7277	7.2004402612151885	3.0378796971851996	0.04271893240601397	413.5619812011719	413.5815124511719
582	413.5863037109375	27.1200249282667					1	DETECTED	413.5863 m/z @27.12 [151020OFc1_NvH-0949-CRLM-11.raw]	413.5863037109375	27.1200249282667	4.48407430613333	87.7387655837333	83.25469127759996	965853.5625	3.478028213588612E8	3	7277	0.10566896097882506	1.150938004089229	1.0133202158401386	413.5815734863281	413.59564208984375
583	413.6081237792969	22.7193590442667					1	DETECTED	413.6081 m/z @22.72 [151020OFc1_NvH-0949-CRLM-11.raw]	413.6081237792969	22.7193590442667	4.28073255306667	98.4662105261333	94.18547797306663	94795.7578125	2.782060538018672E8	0	7277	88.26903226324056	2.5792014074256	4.153883494936489	413.5985412597656	413.61212158203125
584	413.6236572265625	28.8732962274667					1	DETECTED	413.6237 m/z @28.87 [151020OFc1_NvH-0949-CRLM-11.raw]	413.6236572265625	28.8732962274667	4.64673859706667	87.7096405754667	83.06290197840002	424573.3125	3.442103422388204E8	0	7277	0.16767583479779447	2.414830461082607	0.4265213409587525	413.61370849609375	413.633544921875
585	413.6861877441406	21.5605532498667					1	DETECTED	413.6862 m/z @21.56 [151020OFc1_NvH-0949-CRLM-11.raw]	413.6861877441406	21.5605532498667	7.25335770213333	90.9820721136	83.72871441146667	360444.65625	3.2186280351960254E8	0	7277	3.846840054624465	3.8139890161086516	2.8023065169461194	413.67620849609375	413.6867980957031
586	413.6968994140625	19.8822814469333					1	DETECTED	413.6969 m/z @19.88 [151020OFc1_NvH-0949-CRLM-11.raw]	413.6968994140625	19.8822814469333	2.85878598186667	99.79966586	96.94087987813333	1205290.625	3.3232738511538863E8	0	7277	0.19175212055712265	2.292656769101987	0.09438377378896334	413.6870422363281	413.70367431640625
587	413.71368408203125	22.5938415498667					1	DETECTED	413.7137 m/z @22.59 [151020OFc1_NvH-0949-CRLM-11.raw]	413.71368408203125	22.5938415498667	4.5051513464	95.9228878178667	91.4177364714667	1237696.75	3.6631743474178773E8	2	7277	7.225949229566549	0.5391502191252484	0.010593741724710387	413.7038269042969	413.7162170410156
588	413.72625732421875	41.5046539954667					1	DETECTED	413.7263 m/z @41.50 [151020OFc1_NvH-0949-CRLM-11.raw]	413.72625732421875	41.5046539954667	4.77150836266667	99.9734518898667	95.20194352720003	4306570.0	4.942564202456485E8	2	7277	7.641047651048879	0.5061024467538495	0.013869288052641596	413.71630859375	413.7362365722656
589	413.7514343261719	25.2388590088					1	DETECTED	413.7514 m/z @25.24 [151020OFc1_NvH-0949-CRLM-11.raw]	413.7514343261719	25.2388590088	5.6517466448	94.9334265266667	89.2816798818667	1519188.25	4.0090171925927913E8	0	7277	16.792619586628298	0.5681875960266606	17.5731516439834	413.741455078125	413.76141357421875
590	413.77362060546875	31.4530333664					1	DETECTED	413.7736 m/z @31.45 [151020OFc1_NvH-0949-CRLM-11.raw]	413.77362060546875	31.4530333664	4.68597576213333	80.6564589797333	75.97048321759998	6367768.0	4.2003644962232095E8	2	7277	16.229593645545158	0.5080410168014514	0.012017827655960154	413.7636413574219	413.7835998535156
591	413.7980041503906	18.8710718162667					1	DETECTED	413.7980 m/z @18.87 [151020OFc1_NvH-0949-CRLM-11.raw]	413.7980041503906	18.8710718162667	5.0151658728	66.5292828512	61.5141169784	111081.21875	2.3007840349894696E8	0	7277	0.07536324525558058	2.2207363219661023	3.451730256709229	413.7953186035156	413.8013610839844
592	413.8492431640625	27.8466230026667					1	DETECTED	413.8492 m/z @27.85 [151020OFc1_NvH-0949-CRLM-11.raw]	413.8492431640625	27.8466230026667	3.210234472	99.3087425786667	96.0985081066667	442502.9375	3.613542799839508E8	0	7277	0.18241948314199163	2.2456819858846995	0.976285131061007	413.83935546875	413.85919189453125
593	413.8710632324219	43.4066651285333					1	DETECTED	413.8711 m/z @43.41 [151020OFc1_NvH-0949-CRLM-11.raw]	413.8710632324219	43.4066651285333	4.4262852816	99.9459518634667	95.5196665818667	732374.875	3.536106614302699E8	0	7277	1.6402274320370225	1.467244664229797	0.09886378871561939	413.86114501953125	413.87506103515625
594	413.8851013183594	26.1831568416					1	DETECTED	413.8851 m/z @26.18 [151020OFc1_NvH-0949-CRLM-11.raw]	413.8851013183594	26.1831568416	1.17231402533333	99.8450925866667	98.67277856133336	6.4979512E7	1.1547444844913604E9	3	7277	0.16859315488734694	1.3094940252501903	1.2685015787037595	413.87530517578125	413.89508056640625
595	413.8952331542969	18.69253846					1	DETECTED	413.8952 m/z @18.69 [151020OFc1_NvH-0949-CRLM-11.raw]	413.8952331542969	18.69253846	4.95344808346667	99.8817272525333	94.92827916906663	959538.1875	3.497652729189957E8	0	7277	9.231785857318853	0.902816025425958	1.6704328786320468	413.8951416015625	413.9002990722656
596	413.9103088378906	16.0691147768					1	DETECTED	413.9103 m/z @16.07 [151020OFc1_NvH-0949-CRLM-11.raw]	413.9103088378906	16.0691147768	2.70040221493333	99.4548531472	96.75445093226666	1435427.25	3.984104907793195E8	3	7277	14.154710738437029	9.090902705151791	166.36595872519894	413.90032958984375	413.9202880859375
597	413.920654296875	27.1747973616					1	DETECTED	413.9207 m/z @27.17 [151020OFc1_NvH-0949-CRLM-11.raw]	413.920654296875	27.1747973616	4.28073255306667	99.9918077898667	95.71107523680003	713478.75	3.371523450684675E8	0	7277	0.13905936460531976	2.7662477266685346	1.3231193125816487	413.9203186035156	413.9305419921875
598	413.9477844238281	20.0191709405333					1	DETECTED	413.9478 m/z @20.02 [151020OFc1_NvH-0949-CRLM-11.raw]	413.9477844238281	20.0191709405333	3.39523820986667	98.7321431093333	95.33690489946662	648836.0	3.511575781526608E8	0	7277	0.1452297374980347	7.179745038132142	0.5749418360965382	413.93792724609375	413.9540710449219
599	413.9640808105469	11.2562801208					1	DETECTED	413.9641 m/z @11.26 [151020OFc1_NvH-0949-CRLM-11.raw]	413.9640808105469	11.2562801208	0.9768362344	98.8426751488	97.8658389144	5838852.5	4.673907213377735E8	4	7277	0.2748282999228717	0.9309164350393936	51.95203243857416	413.95440673828125	413.9739990234375
600	413.98309326171875	43.1244933824					1	DETECTED	413.9831 m/z @43.12 [151020OFc1_NvH-0949-CRLM-11.raw]	413.98309326171875	43.1244933824	1.3164185496	99.5282355093333	98.2118169597333	720696.9375	3.2470974997348297E8	0	7277	18.192521006857266	1.4529234707451735	0.011779416402329691	413.9741516113281	413.98602294921875
601	413.9966125488281	25.1172934274667					1	DETECTED	413.9966 m/z @25.12 [151020OFc1_NvH-0949-CRLM-11.raw]	413.9966125488281	25.1172934274667	0.080190012	98.4295011925333	98.34931118053329	1147220.125	3.6779751685082954E8	2	7277	0.15056827595653033	0.7518813882428639	0.4894395351676951	413.9870910644531	414.00653076171875
602	414.0462951660156	59.0333080504					1	DETECTED	414.0463 m/z @59.03 [151020OFc1_NvH-0949-CRLM-11.raw]	414.0462951660156	59.0333080504	0.0280908208	98.7229365330667	98.6948457122667	123210.1171875	3.272214676297804E8	0	7277	97.25512821130837	0.8469937939056624	0.6879340890537162	414.03656005859375	414.0561828613281
603	414.1163330078125	62.1705018197333					1	DETECTED	414.1163 m/z @62.17 [151020OFc1_NvH-0949-CRLM-11.raw]	414.1163330078125	62.1705018197333	2.20972466426667	91.8375481136	89.62782344933332	76133.28125	2.745688000384154E8	0	7277	89.40784360433943	0.7473871062156667	0.49381538602888975	414.11181640625	414.1252136230469
604	414.1851501464844	25.0387820949333					1	DETECTED	414.1852 m/z @25.04 [151020OFc1_NvH-0949-CRLM-11.raw]	414.1851501464844	25.0387820949333	4.47438050026667	99.2359308410667	94.76155034080003	295381.6875	3.05099978041735E8	0	7277	10.858506023343951	3.6540908086072372	6.070420689685324	414.17523193359375	414.1853332519531
605	414.1953430175781	18.0069153218667					1	DETECTED	414.1953 m/z @18.01 [151020OFc1_NvH-0949-CRLM-11.raw]	414.1953430175781	18.0069153218667	0.3952117024	99.6351404797333	99.23992877733329	360000.71875	3.795791467173451E8	0	7277	16.007093769739637	5.261789242621263	0.7119876307214145	414.1855163574219	414.1953430175781
606	414.20538330078125	21.2133637581333					1	DETECTED	414.2054 m/z @21.21 [151020OFc1_NvH-0949-CRLM-11.raw]	414.20538330078125	21.2133637581333	4.24540184426667	99.5804958952	95.33509405093334	3475590.75	4.61637882040042E8	2	7277	3.4349297088725486	2.509981721186139	0.16010937748563636	414.1954345703125	414.2087097167969
607	414.2187194824219	34.1172967826667					1	DETECTED	414.2187 m/z @34.12 [151020OFc1_NvH-0949-CRLM-11.raw]	414.2187194824219	34.1172967826667	4.35894412746667	99.42736582	95.06842169253333	1.00289968E8	2.597841404526073E9	2	7277	0.20370027769401844	0.5218540302887149	0.03518855589053787	414.208740234375	414.22869873046875
608	414.2297668457031	24.7708995504					1	DETECTED	414.2298 m/z @24.77 [151020OFc1_NvH-0949-CRLM-11.raw]	414.2297668457031	24.7708995504	4.79020212666667	96.5583349384	91.76813281173332	1656837.0	4.4790716605297244E8	2	7277	7.577863796940594	0.5705024938303649	3.451061596051281	414.2287292480469	414.23974609375
609	414.2401428222656	23.5285806874667					1	DETECTED	414.2401 m/z @23.53 [151020OFc1_NvH-0949-CRLM-11.raw]	414.2401428222656	23.5285806874667	5.0151658728	85.4315729744	80.4164071016	930666.125	3.8328637428746706E8	2	7277	0.07151100692436074	11.4954776121859	0.017117065670489047	414.2397766113281	414.24334716796875
610	414.25335693359375	28.6171430357333					1	DETECTED	414.2534 m/z @28.62 [151020OFc1_NvH-0949-CRLM-11.raw]	414.25335693359375	28.6171430357333	4.38021895626667	99.4733930594667	95.09317410320003	5188482.0	4.96921787790067E8	2	7277	0.20711247797307664	0.5082323094474147	4.94019058611817	414.2433776855469	414.2633361816406
611	414.2645568847656	48.0732329554667					1	DETECTED	414.2646 m/z @48.07 [151020OFc1_NvH-0949-CRLM-11.raw]	414.2645568847656	48.0732329554667	4.77150836266667	57.8860671586667	53.114558796000026	635721.5625	2.4435647830382907E8	3	7277	0.08646818214241137	0.631239929188923	0.26168194304803033	414.26336669921875	414.266357421875
612	414.2763671875	15.1153550077333					1	DETECTED	414.2764 m/z @15.12 [151020OFc1_NvH-0949-CRLM-11.raw]	414.2763671875	15.1153550077333	0.0192809666666667	100.001259953067	99.98197898640034	3985512.5	5.1753272312756896E8	3	7277	16.450620485169594	11.992212603374169	246.78617712430602	414.2664489746094	414.28619384765625
613	414.30023193359375	91.2070235493333					1	DETECTED	414.3002 m/z @91.21 [151020OFc1_NvH-0949-CRLM-11.raw]	414.30023193359375	91.2070235493333	5.055009692	94.3905953112	89.3355856192	137637.46875	2.4131944432631117E8	0	7277	0.7890277747087708	0.5040560542398363	12.094261060402983	414.2925109863281	414.30841064453125
614	414.3213806152344	91.8281726808					1	DETECTED	414.3214 m/z @91.83 [151020OFc1_NvH-0949-CRLM-11.raw]	414.3213806152344	91.8281726808	7.81403001253333	96.7212414008	88.90721138826666	136795.328125	2.8343550907455266E8	0	7277	0.5696194938363561	11.189017236298437	0.30985258370858626	414.31195068359375	414.3299255371094
615	414.3556213378906	35.5952631298667					1	DETECTED	414.3556 m/z @35.60 [151020OFc1_NvH-0949-CRLM-11.raw]	414.3556213378906	35.5952631298667	3.210234472	99.9367024338667	96.7264679618667	88976.46875	3.2247391435682255E8	0	7277	88.4022898830132	1.4933824666906805	1.7321240213601279	414.3458557128906	414.36529541015625
616	414.44659423828125	18.0917600952					1	DETECTED	414.4466 m/z @18.09 [151020OFc1_NvH-0949-CRLM-11.raw]	414.44659423828125	18.0917600952	4.4653096088	85.1144728346667	80.6491632258667	1056515.75	3.043144843309064E8	0	7277	0.11274455900467828	0.5316783539665619	0.04748004016752598	414.4375305175781	414.4546203613281
617	414.46533203125	11.2656776490667					1	DETECTED	414.4653 m/z @11.27 [151020OFc1_NvH-0949-CRLM-11.raw]	414.46533203125	11.2656776490667	4.60606254986667	94.2690339234667	89.66297137360003	2747234.0	3.7571240195385337E8	0	7277	0.219472777379913	0.576027279999835	0.6662190546648515	414.45538330078125	414.4752502441406
618	414.4842834472656	43.0368219837333					1	DETECTED	414.4843 m/z @43.04 [151020OFc1_NvH-0949-CRLM-11.raw]	414.4842834472656	43.0368219837333	0.080190012	95.382859028	95.302669016	421511.09375	3.2806009083253694E8	0	7277	25.364923421484345	1.2686445673546085	2.0495370149404697	414.475341796875	414.4942321777344
619	414.5006103515625	37.9665964632					1	DETECTED	414.5006 m/z @37.97 [151020OFc1_NvH-0949-CRLM-11.raw]	414.5006103515625	37.9665964632	4.88371368453333	95.5171488506667	90.63343516613337	374045.8125	3.3279402949023426E8	0	7277	0.09977380324654916	1.4906206960896227	2.4913547377631846	414.494384765625	414.5105285644531
620	414.52490234375	58.9790735544					1	DETECTED	414.5249 m/z @58.98 [151020OFc1_NvH-0949-CRLM-11.raw]	414.52490234375	58.9790735544	3.36006400613333	94.3210460357333	90.96098202959998	619606.9375	3.289412181274273E8	0	7277	41.78766690675141	0.9260028718816568	0.004743039325811936	414.5150451660156	414.52777099609375
621	414.53778076171875	18.0299898378667					1	DETECTED	414.5378 m/z @18.03 [151020OFc1_NvH-0949-CRLM-11.raw]	414.53778076171875	18.0299898378667	0.167351651466667	99.1628712002667	98.99551954880003	1733798.25	3.5057318904261005E8	0	7277	0.1789056542888794	4.186805678373763	0.0446194011131003	414.52783203125	414.54229736328125
622	414.55230712890625	26.1831568416					1	DETECTED	414.5523 m/z @26.18 [151020OFc1_NvH-0949-CRLM-11.raw]	414.55230712890625	26.1831568416	4.24540184426667	97.6964683536	93.45106650933333	1.8250046E7	6.793575025167291E8	3	7277	0.15011449201838545	1.6410728103438024	0.2044261946501872	414.5424499511719	414.562255859375
623	414.5664978027344	5.39718262506667					1	DETECTED	414.5665 m/z @5.40 [151020OFc1_NvH-0949-CRLM-11.raw]	414.5664978027344	5.39718262506667	4.1471260928	99.4642219224	95.3170958296	2866021.25	4.3739351892387706E8	3	7277	0.10970899335659823	71.30410315177932	110.68781811761794	414.56231689453125	414.5764465332031
624	414.5787048339844	16.1121500053333					1	DETECTED	414.5787 m/z @16.11 [151020OFc1_NvH-0949-CRLM-11.raw]	414.5787048339844	16.1121500053333	4.200829384	34.0838968978667	29.8830675138667	433608.21875	9.618376601868096E7	0	7277	0.05975413774443794	0.5110164936085796	35.351820220833226	414.5765075683594	414.57977294921875
625	414.58978271484375	41.9707050632					1	DETECTED	414.5898 m/z @41.97 [151020OFc1_NvH-0949-CRLM-11.raw]	414.58978271484375	41.9707050632	1.93802169653333	92.4182535304	90.48023183386667	444031.84375	3.180118486204879E8	3	7277	35.89878766163132	1.1732505462477119	1.3836757958485637	414.579833984375	414.59149169921875
626	414.6015319824219	41.6320110192					1	DETECTED	414.6015 m/z @41.63 [151020OFc1_NvH-0949-CRLM-11.raw]	414.6015319824219	41.6320110192	4.1027989936	99.2450616765333	95.14226268293329	1450602.0	3.4204404884382915E8	3	7277	0.17679722522490238	0.5865381482536819	1.6954280901201082	414.591552734375	414.61138916015625
627	414.6676025390625	59.2491492789333					1	DETECTED	414.6676 m/z @59.25 [151020OFc1_NvH-0949-CRLM-11.raw]	414.6676025390625	59.2491492789333	6.252112292	95.7504383533333	89.4983260613333	429638.84375	3.4780496971939915E8	0	7277	79.2099965788754	0.9280613765079122	0.8531390091211968	414.6578063964844	414.67730712890625
628	414.6861877441406	44.491661404					1	DETECTED	414.6862 m/z @44.49 [151020OFc1_NvH-0949-CRLM-11.raw]	414.6861877441406	44.491661404	6.15831783413333	94.834964948	88.67664711386668	163751.5625	2.893929067331282E8	0	7277	22.067998004782453	1.1566516100042759	1.520896372006665	414.6777038574219	414.6870422363281
629	414.69720458984375	18.1107808032					1	DETECTED	414.6972 m/z @18.11 [151020OFc1_NvH-0949-CRLM-11.raw]	414.69720458984375	18.1107808032	4.99664172853333	95.52609072	90.52944899146667	528316.625	3.0876736846761286E8	4	7277	10.297415977112731	6.779561779658212	0.8540593421281625	414.6876220703125	414.6972351074219
630	414.7072448730469	21.1320041672					1	DETECTED	414.7072 m/z @21.13 [151020OFc1_NvH-0949-CRLM-11.raw]	414.7072448730469	21.1320041672	4.88371368453333	96.8490319941333	91.96531830959997	1787672.0	3.5929577736422193E8	0	7277	0.21481201294301044	1.6280859747621748	1.391737602445444	414.697265625	414.7099609375
631	414.72003173828125	34.0707539149333					1	DETECTED	414.7200 m/z @34.07 [151020OFc1_NvH-0949-CRLM-11.raw]	414.72003173828125	34.0707539149333	1.90469283413333	98.658547884	96.75385504986667	4.7617536E7	1.1198141011990726E9	2	7277	0.19752714722563525	0.5127847193169943	2.165713643225163	414.7100524902344	414.7299499511719
632	414.7322082519531	16.7126632621333					1	DETECTED	414.7322 m/z @16.71 [151020OFc1_NvH-0949-CRLM-11.raw]	414.7322082519531	16.7126632621333	4.5051513464	97.3108636117333	92.8057122653333	1980365.375	4.3305239617100286E8	2	7277	5.499772901850964	1.1983240669875064	3.1063409522550414	414.7300720214844	414.7421569824219
633	414.7422790527344	23.4602981021333					1	DETECTED	414.7423 m/z @23.46 [151020OFc1_NvH-0949-CRLM-11.raw]	414.7422790527344	23.4602981021333	6.71678822533333	52.9270984554667	46.210310230133366	390279.4375	2.1163737197878894E8	0	7277	20.580833546844815	1.6677019004405822	2.363706611811341	414.7422180175781	414.7442932128906
634	414.75433349609375	32.9062377949333					1	DETECTED	414.7543 m/z @32.91 [151020OFc1_NvH-0949-CRLM-11.raw]	414.75433349609375	32.9062377949333	4.97431036373333	99.9367024338667	94.96239207013338	7976537.5	6.402780630220721E8	2	7277	23.623207017503766	0.5332413187366133	0.20170352736000907	414.7443542480469	414.7642822265625
635	414.7679443359375	41.3810200437333					1	DETECTED	414.7679 m/z @41.38 [151020OFc1_NvH-0949-CRLM-11.raw]	414.7679443359375	41.3810200437333	7.735201908	90.4982544253333	82.7630525173333	364205.1875	7.373650479830506E8	0	7277	80.97391266875835	1.29688080170629	1.5933493434284707	414.76495361328125	414.76824951171875
636	414.77825927734375	15.1243752565333					1	DETECTED	414.7783 m/z @15.12 [151020OFc1_NvH-0949-CRLM-11.raw]	414.77825927734375	15.1243752565333	5.24281573973333	92.2712221498667	87.02840641013337	1486208.375	3.8279901925159377E8	0	7277	28.343656505637213	0.8723860928112582	0.04269942485447282	414.7682800292969	414.78802490234375
637	414.85052490234375	17.4626463112					1	DETECTED	414.8505 m/z @17.46 [151020OFc1_NvH-0949-CRLM-11.raw]	414.85052490234375	17.4626463112	5.6422696384	97.6689364685333	92.02666683013331	282706.1875	3.278357845424118E8	0	7277	1.5896241450853026	5.116771882099408	16.147549406390528	414.8405456542969	414.8558654785156
638	414.865966796875	13.78437396					1	DETECTED	414.8660 m/z @13.78 [151020OFc1_NvH-0949-CRLM-11.raw]	414.865966796875	13.78437396	2.54446445546667	99.5804958952	97.03603143973334	4831377.0	4.114589271676074E8	3	7277	0.15586161701946644	14.010687217146575	1.2506955459870486	414.8559875488281	414.8759460449219
639	414.8760070800781	29.2802877530667					1	DETECTED	414.8760 m/z @29.28 [151020OFc1_NvH-0949-CRLM-11.raw]	414.8760070800781	29.2802877530667	2.7356290568	100.001259953067	97.26563089626701	653228.25	3.138573616685254E8	0	7277	26.764629213570235	1.7781651098418134	0.017606723818438356	414.8759765625	414.8768615722656
640	414.8868713378906	26.1831568416					1	DETECTED	414.8869 m/z @26.18 [151020OFc1_NvH-0949-CRLM-11.raw]	414.8868713378906	26.1831568416	0.535568517066667	99.9827155544	99.44714703733334	4844076.0	5.219350195531097E8	3	7277	22.644914890062214	1.140014033116914	0.009065408483121592	414.87689208984375	414.8968505859375
641	414.9006652832031	5.36799348373333					1	DETECTED	414.9007 m/z @5.37 [151020OFc1_NvH-0949-CRLM-11.raw]	414.9006652832031	5.36799348373333	1.60276515093333	99.9273998842667	98.32463473333337	1782864.75	4.0895112959170854E8	3	7277	0.11000522030039406	121.2648894564639	1.8611784379816783	414.8968811035156	414.91064453125
642	414.9251403808594	41.9431032546667					1	DETECTED	414.9251 m/z @41.94 [151020OFc1_NvH-0949-CRLM-11.raw]	414.9251403808594	41.9431032546667	2.6738506856	99.8360468517333	97.1621961661333	318816.9375	3.426246988324001E8	0	7277	26.25191320094968	1.2834381868119782	1.5816616119683242	414.9151611328125	414.9262390136719
643	414.9366455078125	41.6145440706667					1	DETECTED	414.9366 m/z @41.61 [151020OFc1_NvH-0949-CRLM-11.raw]	414.9366455078125	41.6145440706667	0.140256032	99.6442638824	99.5040078504	651198.5	3.9695983978735197E8	0	7277	29.102115248937032	1.5045602844220571	0.005898586737248481	414.92718505859375	414.9466247558594
644	414.9541015625	58.9434403858667					1	DETECTED	414.9541 m/z @58.94 [151020OFc1_NvH-0949-CRLM-11.raw]	414.9541015625	58.9434403858667	1.215132008	98.3564077733333	97.1412757653333	616142.75	3.5533663866884905E8	0	7277	40.86851472004884	0.9183753648861939	0.10873006856455368	414.9466552734375	414.962646484375
645	414.97271728515625	49.8347169757333					1	DETECTED	414.9727 m/z @49.83 [151020OFc1_NvH-0949-CRLM-11.raw]	414.97271728515625	49.8347169757333	0.6763735456	99.9734518898667	99.2970783442667	617706.875	3.41101368866155E8	0	7277	38.55905072946707	1.1514880862030406	0.00429820846607456	414.9632263183594	414.9826354980469
646	415.0152587890625	34.6595180824					1	DETECTED	415.0153 m/z @34.66 [151020OFc1_NvH-0949-CRLM-11.raw]	415.0152587890625	34.6595180824	0.0584923554666667	97.6780134189333	97.61952106346664	113648.90625	3.4944545624718255E8	0	7277	0.1013401101902005	1.4609289828770122	1.918615292422822	415.0123291015625	415.01898193359375
647	415.0290222167969	58.8412063522667					1	DETECTED	415.0290 m/z @58.84 [151020OFc1_NvH-0949-CRLM-11.raw]	415.0290222167969	58.8412063522667	0.0192809666666667	99.9918077898667	99.97252682320003	140205.78125	3.2132529883027166E8	0	7277	87.0788883400135	0.8492569650527441	0.7041607685224811	415.0191955566406	415.0384521484375
648	415.0489196777344	53.6698214514667					1	DETECTED	415.0489 m/z @53.67 [151020OFc1_NvH-0949-CRLM-11.raw]	415.0489196777344	53.6698214514667	0.0100741984	99.6442638824	99.63418968399999	115730.4140625	3.186606528798062E8	0	7277	98.99000556636445	0.9361544691517426	0.8717369228657057	415.0391845703125	415.0555419921875
649	415.0975646972656	58.5194079144					1	DETECTED	415.0976 m/z @58.52 [151020OFc1_NvH-0949-CRLM-11.raw]	415.0975646972656	58.5194079144	0.0192809666666667	99.9183060944	99.89902512773332	182505.625	3.056620218398152E8	0	7277	90.5821100399617	0.8256479690812232	0.6502852507921387	415.08782958984375	415.1072082519531
650	415.13238525390625	37.2108986221333					1	DETECTED	415.1324 m/z @37.21 [151020OFc1_NvH-0949-CRLM-11.raw]	415.13238525390625	37.2108986221333	37.2108986221333	98.7045037074667	61.4936050853334	91147.8515625	1.8297190110665813E8	0	7277	54.520108368362685	null	null	415.12347412109375	415.1334228515625
651	415.166748046875	11.9639217730667					1	DETECTED	415.1667 m/z @11.96 [151020OFc1_NvH-0949-CRLM-11.raw]	415.166748046875	11.9639217730667	6.3676426232	96.5220437994667	90.1544011762667	149125.265625	3.2879974717537796E8	0	7277	0.04488230680996175	14.698325324440107	0.04213210293339471	415.1584777832031	415.17669677734375
652	415.18682861328125	24.5056489061333					1	DETECTED	415.1868 m/z @24.51 [151020OFc1_NvH-0949-CRLM-11.raw]	415.18682861328125	24.5056489061333	5.6127444224	94.9245640728	89.3118196504	1035069.75	3.685989661028327E8	2	7277	0.1901408925911312	0.511844628966335	0.013824772343042737	415.1768493652344	415.19036865234375
653	415.20037841796875	13.7755036533333					1	DETECTED	415.2004 m/z @13.78 [151020OFc1_NvH-0949-CRLM-11.raw]	415.20037841796875	13.7755036533333	4.3186015936	99.955107688	95.6365060944	2563174.5	4.569506206845994E8	4	7277	0.17333093483293105	14.253814058895871	5.3348240010293635	415.1904602050781	415.2103576660156
654	415.221435546875	34.0838968978667					1	DETECTED	415.2214 m/z @34.08 [151020OFc1_NvH-0949-CRLM-11.raw]	415.221435546875	34.0838968978667	4.44563064453333	99.6807030405333	95.23507239599998	1.2350179E7	7.731570420633546E8	2	7277	1.784554813917353	0.5383211733646824	0.11220636891442835	415.2114562988281	415.2314147949219
655	415.23175048828125	15.0631154722667					1	DETECTED	415.2318 m/z @15.06 [151020OFc1_NvH-0949-CRLM-11.raw]	415.23175048828125	15.0631154722667	3.41282352826667	92.0510202450667	88.63819671680002	1099695.25	3.839744307326336E8	3	7277	12.318788679595313	1.3684935381961811	2.4268652029249127	415.2314453125	415.2326965332031
656	415.2427062988281	30.6302349850667					1	DETECTED	415.2427 m/z @30.63 [151020OFc1_NvH-0949-CRLM-11.raw]	415.2427062988281	30.6302349850667	4.336590252	98.8975555936	94.56096534160001	8623869.0	7.581482258575386E8	2	7277	0.20000764882062683	3.0145507633368744	0.009329427763085232	415.23272705078125	415.252685546875
657	415.25482177734375	33.3093373253333					1	DETECTED	415.2548 m/z @33.31 [151020OFc1_NvH-0949-CRLM-11.raw]	415.25482177734375	33.3093373253333	5.34073322133333	99.5098718634667	94.16913864213338	4874686.0	5.543767335603827E8	2	7277	0.5358634804361841	1.1983897126181176	2.205878284598928	415.2527160644531	415.25848388671875
658	415.26849365234375	50.7409423592					1	DETECTED	415.2685 m/z @50.74 [151020OFc1_NvH-0949-CRLM-11.raw]	415.26849365234375	50.7409423592	4.23663956906667	99.3908247349333	95.15418516586664	1.863453E7	7.493926542670935E8	2	7277	14.829736339407425	1.2610234893862953	0.011308429363302194	415.2585144042969	415.2784423828125
659	415.279541015625	15.1337772525333					1	DETECTED	415.2795 m/z @15.13 [151020OFc1_NvH-0949-CRLM-11.raw]	415.279541015625	15.1337772525333	8.592038264	91.620419172	83.028380908	384945.03125	3.9779717157477367E8	2	7277	0.8770995886301414	8.959336418823392	17.0053096444577	415.27850341796875	415.28125
660	415.291259765625	43.3706761312					1	DETECTED	415.2913 m/z @43.37 [151020OFc1_NvH-0949-CRLM-11.raw]	415.291259765625	43.3706761312	2.1831707256	98.2363425272	96.0531718016	1320895.375	3.8670318886809033E8	0	7277	9.568974124826333	2.277055891603349	1.96990004085961	415.2812805175781	415.30035400390625
661	415.306640625	54.8731932650667					1	DETECTED	415.3066 m/z @54.87 [151020OFc1_NvH-0949-CRLM-11.raw]	415.306640625	54.8731932650667	29.7457094090667	94.2690339234667	64.5233245144	92900.421875	2.4394582199699163E8	0	7277	61.4394234865837	1.2839193308046433	1.4685901160487829	415.3024597167969	415.306640625
662	415.3201599121094	45.3461060341333					1	DETECTED	415.3202 m/z @45.35 [151020OFc1_NvH-0949-CRLM-11.raw]	415.3201599121094	45.3461060341333	1.3389512344	94.2515284706667	92.9125772362667	113545.546875	3.1646204002700746E8	0	7277	90.9208335624025	1.055653082539544	1.0517453853578858	415.3127136230469	415.3266296386719
663	415.44207763671875	45.9999696677333					1	DETECTED	415.4421 m/z @46.00 [151020OFc1_NvH-0949-CRLM-11.raw]	415.44207763671875	45.9999696677333	4.77150836266667	97.8939943714667	93.12248600880004	2521654.0	4.1434543927666676E8	0	7277	0.0573481671920959	0.5046272155759106	1.952392605189097	415.43218994140625	415.4499816894531
664	415.4600524902344	20.5543319618667					1	DETECTED	415.4601 m/z @20.55 [151020OFc1_NvH-0949-CRLM-11.raw]	415.4600524902344	20.5543319618667	4.41701218346667	98.0971987722667	93.68018658880003	2.0070622E7	8.216750673727845E8	4	7277	0.33438571675588946	0.8240337292321128	0.6588220474758264	415.4502258300781	415.46990966796875
665	415.4731140136719	15.8775942149333					1	DETECTED	415.4731 m/z @15.88 [151020OFc1_NvH-0949-CRLM-11.raw]	415.4731140136719	15.8775942149333	4.3898501496	98.3930820122667	94.00323186266671	475563.8125	3.487481064845349E8	0	7277	0.36411781037314483	0.537840420492965	5.078350585918687	415.4704284667969	415.48260498046875
666	415.4897155761719	42.1337322549333					1	DETECTED	415.4897 m/z @42.13 [151020OFc1_NvH-0949-CRLM-11.raw]	415.4897155761719	42.1337322549333	3.27187527626667	99.9827155544	96.71084027813333	444272.03125	3.1838840027916354E8	0	7277	57.883365652901	1.4255026448346249	2.1074239675241513	415.4841003417969	415.49957275390625
667	415.52392578125	19.0456352352					1	DETECTED	415.5239 m/z @19.05 [151020OFc1_NvH-0949-CRLM-11.raw]	415.52392578125	19.0456352352	2.54446445546667	95.5888817136	93.04441725813334	401355.125	3.01126734568189E8	0	7277	2.615320432516693	8.875483696509697	1.4615155332341772	415.51397705078125	415.5247497558594
668	415.53497314453125	13.7755036533333					1	DETECTED	415.5350 m/z @13.78 [151020OFc1_NvH-0949-CRLM-11.raw]	415.53497314453125	13.7755036533333	4.43609782506667	80.9891260570667	76.55302823200003	1193641.0	3.516237344021121E8	3	7277	12.601241724939275	0.6903261578497816	0.7227611091766886	415.5252990722656	415.5449523925781
669	415.5462341308594	21.9163557442667					1	DETECTED	415.5462 m/z @21.92 [151020OFc1_NvH-0949-CRLM-11.raw]	415.5462341308594	21.9163557442667	5.57283903226667	71.3366447234667	65.76380569120003	547068.3125	2.820530192701438E8	0	7277	0.1193373002263094	0.5044096330585164	0.004822575403202337	415.54498291015625	415.54913330078125
670	415.55914306640625	35.6834701426667					1	DETECTED	415.5591 m/z @35.68 [151020OFc1_NvH-0949-CRLM-11.raw]	415.55914306640625	35.6834701426667	1.57376920426667	95.1381596522667	93.56439044800003	1272161.0	3.7555512846897477E8	3	7277	6.576975556018649	0.6806973759670212	0.7145119184261294	415.5491638183594	415.5690612792969
671	415.5796203613281	34.6595180824					1	DETECTED	415.5796 m/z @34.66 [151020OFc1_NvH-0949-CRLM-11.raw]	415.5796203613281	34.6595180824	0.656756491733333	99.5098718634667	98.85311537173337	3143501.0	5.1147283709610486E8	3	7277	10.955222651171347	1.1147273558815554	0.41633689889086073	415.5697021484375	415.58917236328125
672	415.6424865722656	46.0345107237333					1	DETECTED	415.6425 m/z @46.03 [151020OFc1_NvH-0949-CRLM-11.raw]	415.6424865722656	46.0345107237333	6.37693405466667	90.1611420816	83.78420802693333	1029489.8125	3.247455528958164E8	0	7277	0.15038883219786214	1.0563455342480115	0.0073852035896805205	415.6329040527344	415.6522216796875
673	415.6842956542969	23.8126859842667					1	DETECTED	415.6843 m/z @23.81 [151020OFc1_NvH-0949-CRLM-11.raw]	415.6842956542969	23.8126859842667	1.9698316768	91.1795073653333	89.2096756885333	1071056.875	3.2232964629921407E8	0	7277	0.24545187368234167	0.5117998850724966	0.863508874808077	415.6743469238281	415.69427490234375
674	415.69488525390625	17.6500443104					1	DETECTED	415.6949 m/z @17.65 [151020OFc1_NvH-0949-CRLM-11.raw]	415.69488525390625	17.6500443104	6.3584735576	87.4579165197333	81.09944296213331	171508.09375	3.234368846159979E8	0	7277	5.1545655913889625	4.764011816180501	0.019239205515578797	415.6944885253906	415.699951171875
675	415.7102966308594	20.4683660376					1	DETECTED	415.7103 m/z @20.47 [151020OFc1_NvH-0949-CRLM-11.raw]	415.7102966308594	20.4683660376	1.51105950773333	99.1079466754667	97.59688716773337	1.6414809E7	7.919072706583838E8	2	7277	0.3479956976178329	10.922283121263051	0.908867502031496	415.70037841796875	415.7201843261719
676	415.72283935546875	34.1172967826667					1	DETECTED	415.7228 m/z @34.12 [151020OFc1_NvH-0949-CRLM-11.raw]	415.72283935546875	34.1172967826667	0.697804441866667	57.3271090378667	56.62930459600003	2277733.5	2.9937454946110535E8	0	7277	0.20223351661696398	0.5422454596952054	0.7827091817281386	415.7203369140625	415.723876953125
677	415.73388671875	21.195322532					1	DETECTED	415.7339 m/z @21.20 [151020OFc1_NvH-0949-CRLM-11.raw]	415.73388671875	21.195322532	4.52384224106667	100.001259953067	95.47741771200033	7785458.5	7.100089890068325E8	2	7277	3.674472717767248	0.8586829708864662	3.2305205953915985	415.7239074707031	415.7438659667969
678	415.7525634765625	32.4679444642667					1	DETECTED	415.7526 m/z @32.47 [151020OFc1_NvH-0949-CRLM-11.raw]	415.7525634765625	32.4679444642667	5.0832631192	69.7796834058667	64.69642028666671	6701320.0	4.698990481183445E8	2	7277	1.8806872068498492	0.5055684191274209	0.09931370335101905	415.743896484375	415.76092529296875
679	415.7709655761719	26.4840011445333					1	DETECTED	415.7710 m/z @26.48 [151020OFc1_NvH-0949-CRLM-11.raw]	415.7709655761719	26.4840011445333	4.56562745813333	99.2267269141333	94.66109945599996	2.1217648E7	7.951921531221088E8	2	7277	0.18445419901777882	25.12241980799788	58.27072979610442	415.760986328125	415.78094482421875
680	415.78289794921875	52.8523183784					1	DETECTED	415.7829 m/z @52.85 [151020OFc1_NvH-0949-CRLM-11.raw]	415.78289794921875	52.8523183784	5.9037206576	99.3725062221333	93.46878556453329	525613.1875	2.9278739582521164E8	0	7277	0.20253914930494687	0.9954374582217084	0.003208157821899071	415.781005859375	415.7914733886719
681	415.84332275390625	45.9999696677333					1	DETECTED	415.8433 m/z @46.00 [151020OFc1_NvH-0949-CRLM-11.raw]	415.84332275390625	45.9999696677333	2.8059822664	98.658547884	95.8525656176	586033.375	3.143429224426412E8	0	7277	31.19827884015179	1.2306007143085895	0.010342862510026396	415.8334655761719	415.8533020019531
682	415.8533630371094	14.9941204205333					1	DETECTED	415.8534 m/z @14.99 [151020OFc1_NvH-0949-CRLM-11.raw]	415.8533630371094	14.9941204205333	1.8425767048	98.8426751488	97.000098444	425544.71875	3.2477410832534623E8	0	7277	1.511111042548844	0.6589950001057432	3.1240833770503076	415.85333251953125	415.86334228515625
683	415.8766784667969	9.22298043013333					1	DETECTED	415.8767 m/z @9.22 [151020OFc1_NvH-0949-CRLM-11.raw]	415.8766784667969	9.22298043013333	2.01143525333333	99.5006614133333	97.48922615999997	3159721.5	3.8619191461029273E8	3	7277	0.13501875830795385	6.08195121587831	37.49677318628627	415.86669921875	415.8866271972656
684	415.8923645019531	35.7537069890667					1	DETECTED	415.8924 m/z @35.75 [151020OFc1_NvH-0949-CRLM-11.raw]	415.8923645019531	35.7537069890667	4.3186015936	98.6953601402667	94.37675854666671	433364.03125	3.567056929217722E8	0	7277	19.428816834108236	1.9122501948028126	0.4594139012511343	415.88677978515625	415.8927917480469
685	415.90283203125	26.2856007664					1	DETECTED	415.9028 m/z @26.29 [151020OFc1_NvH-0949-CRLM-11.raw]	415.90283203125	26.2856007664	0.697804441866667	99.2813887216	98.58358427973333	1842727.875	4.284694156606143E8	3	7277	3.8155537477227277	0.6309063493299117	1.3558829024385806	415.8928527832031	415.904052734375
686	415.9140625	34.6099184853333					1	DETECTED	415.9141 m/z @34.61 [151020OFc1_NvH-0949-CRLM-11.raw]	415.9140625	34.6099184853333	4.01369618613333	99.9459518634667	95.93225567733337	2192764.0	4.687967926544779E8	3	7277	12.422896691051754	0.617430671672838	0.19702031171920395	415.9040832519531	415.9239807128906
687	415.9607849121094	20.5428569792					1	DETECTED	415.9608 m/z @20.54 [151020OFc1_NvH-0949-CRLM-11.raw]	415.9607849121094	20.5428569792	0.374639123733333	99.2632535514667	98.88861442773337	9822078.0	5.18042817013655E8	0	7277	0.2917044486930429	0.8300063611035434	0.6220909429649942	415.950927734375	415.97064208984375
688	415.972412109375	38.3247942866667					1	DETECTED	415.9724 m/z @38.32 [151020OFc1_NvH-0949-CRLM-11.raw]	415.972412109375	38.3247942866667	2.0828096272	97.6871591682667	95.6043495410667	1697283.25	3.4163474298079026E8	4	7277	0.8589981393536235	0.5189105692967184	0.04060852873288003	415.9707946777344	415.9818420410156
689	415.9862365722656	45.5346246264					1	DETECTED	415.9862 m/z @45.53 [151020OFc1_NvH-0949-CRLM-11.raw]	415.9862365722656	45.5346246264	3.4829355088	100.001259953067	96.51832444426701	384994.09375	3.172234073102347E8	0	7277	59.51648819858757	1.1077714945943609	3.190803957098179	415.9825439453125	415.9952697753906
690	416.0279846191406	49.3266540656					1	DETECTED	416.0280 m/z @49.33 [151020OFc1_NvH-0949-CRLM-11.raw]	416.0279846191406	49.3266540656	0.321598134933333	99.7812848946667	99.45968675973336	133663.703125	3.3076532981467545E8	0	7277	98.68797396279027	1.0279446411770745	1.0547872307755832	416.0180969238281	416.0331115722656
691	416.0694274902344	43.5369595365333					1	DETECTED	416.0694 m/z @43.54 [151020OFc1_NvH-0949-CRLM-11.raw]	416.0694274902344	43.5369595365333	0.0693484733333333	99.0531517064	98.98380323306667	150710.9375	3.636316911897744E8	0	7277	97.42013227432163	1.1657871809405613	1.3308231917738633	416.0605163574219	416.07916259765625
692	416.1827697753906	24.9495164645333					1	DETECTED	416.1828 m/z @24.95 [151020OFc1_NvH-0949-CRLM-11.raw]	416.1827697753906	24.9495164645333	4.64673859706667	98.4022217405333	93.75548314346663	492700.09375	3.542565627047258E8	0	7277	10.240726359785308	3.770791543896794	0.20514038492351502	416.1728515625	416.1927490234375
693	416.19366455078125	23.2584382850667					1	DETECTED	416.1937 m/z @23.26 [151020OFc1_NvH-0949-CRLM-11.raw]	416.19366455078125	23.2584382850667	1.716253592	99.5804958952	97.8642423032	381904.5	3.353760738096788E8	0	7277	0.33519482079629626	3.2794328483455053	1.530263813155289	416.1929016113281	416.201171875
694	416.2112121582031	20.5112550165333					1	DETECTED	416.2112 m/z @20.51 [151020OFc1_NvH-0949-CRLM-11.raw]	416.2112121582031	20.5112550165333	4.08481605653333	99.5098718634667	95.42505580693337	3211643.75	4.7933512234779006E8	3	7277	11.528590985710025	1.1960724054976606	3.702562427298027	416.20135498046875	416.22113037109375
695	416.2317199707031	19.6778332357333					1	DETECTED	416.2317 m/z @19.68 [151020OFc1_NvH-0949-CRLM-11.raw]	416.2317199707031	19.6778332357333	4.336590252	98.1438230306667	93.8072327786667	6055006.5	7.055768883258393E8	2	7277	1.590749746389335	1.1353928554600965	8.327949196641157	416.22174072265625	416.24102783203125
696	416.25103759765625	29.7145474176					1	DETECTED	416.2510 m/z @29.71 [151020OFc1_NvH-0949-CRLM-11.raw]	416.25103759765625	29.7145474176	4.3898501496	100.001259953067	95.61140980346701	2.71087936E8	4.929327458614203E9	2	7277	0.19141364239618142	1.4143069368083416	1.5584735289079374	416.2410583496094	416.2610168457031
697	416.2613525390625	19.591917508					1	DETECTED	416.2614 m/z @19.59 [151020OFc1_NvH-0949-CRLM-11.raw]	416.2613525390625	19.591917508	8.07379386986667	95.9768123224	87.90301845253333	2504567.0	3.211677983469323E8	0	7277	0.2197621485682042	0.5387555661167878	2.1966617659869057	416.26104736328125	416.26239013671875
698	416.27252197265625	26.4976693949333					1	DETECTED	416.2725 m/z @26.50 [151020OFc1_NvH-0949-CRLM-11.raw]	416.27252197265625	26.4976693949333	0.0910798544	98.9800774165333	98.88899756213331	9046800.0	5.928959240462192E8	3	7277	0.1745881699987848	182.07870728152164	392.7994839219592	416.2626647949219	416.28228759765625
699	416.2875671386719	45.9582029141333					1	DETECTED	416.2876 m/z @45.96 [151020OFc1_NvH-0949-CRLM-11.raw]	416.2875671386719	45.9582029141333	6.04116499386667	92.6640277624	86.62286276853332	886305.8125	4.475244904917756E8	0	7277	0.17230852786016726	1.7420417954442402	0.052080909119131547	416.28253173828125	416.2972106933594
700	416.3006591796875	89.8612519466667					1	DETECTED	416.3007 m/z @89.86 [151020OFc1_NvH-0949-CRLM-11.raw]	416.3006591796875	89.8612519466667	21.0012350248	92.5493855424	71.5481505176	157218.515625	2.830403447916212E8	0	7277	71.3150662984969	0.511650427584363	0.02456468042093792	416.29931640625	416.3089599609375
701	416.3433837890625	29.7457094090667					1	DETECTED	416.3434 m/z @29.75 [151020OFc1_NvH-0949-CRLM-11.raw]	416.3433837890625	29.7457094090667	6.98333104186667	92.3738083418667	85.39047730000004	85941.0546875	3.0295309814094365E8	0	7277	84.70762048936288	1.8756932145334473	2.720724630586077	416.3345031738281	416.3516540527344
702	416.451904296875	36.4191870536					1	DETECTED	416.4519 m/z @36.42 [151020OFc1_NvH-0949-CRLM-11.raw]	416.451904296875	36.4191870536	4.06696654106667	98.9615925250667	94.89462598400003	163955.546875	3.1762517168098336E8	0	7277	81.70273593403434	1.5397265641687634	2.097502733015594	416.44195556640625	416.4524841308594
703	416.4626159667969	20.4435455192					1	DETECTED	416.4626 m/z @20.44 [151020OFc1_NvH-0949-CRLM-11.raw]	416.4626159667969	20.4435455192	3.969419396	72.2161055162667	68.24668612026669	944773.75	2.807384077973884E8	2	7277	0.3626994721696448	0.5135560228707924	0.060012901068172364	416.4529113769531	416.46380615234375
704	416.4739990234375	38.2838075256					1	DETECTED	416.4740 m/z @38.28 [151020OFc1_NvH-0949-CRLM-11.raw]	416.4739990234375	38.2838075256	4.82614353733333	71.7930393034667	66.96689576613338	1097854.125	2.8812465774252814E8	2	7277	0.043657724311628954	0.5118258698294537	0.010384211805224761	416.4642028808594	416.4839782714844
705	416.492919921875	43.3424596624					1	DETECTED	416.4929 m/z @43.34 [151020OFc1_NvH-0949-CRLM-11.raw]	416.492919921875	43.3424596624	4.61546229173333	94.9245640728	90.30910178106666	1080826.75	3.770829972656222E8	0	7277	0.3661546330274845	0.5066780902854449	0.008200537579491995	416.4840393066406	416.5024108886719
706	416.5226745605469	19.8927458904					1	DETECTED	416.5227 m/z @19.89 [151020OFc1_NvH-0949-CRLM-11.raw]	416.5226745605469	19.8927458904	5.45346707946667	93.9209302016	88.46746312213332	865998.5	3.669693257911485E8	3	7277	3.8126531343647585	2.3475145594096944	10.409992553198574	416.5126953125	416.5290832519531
707	416.5391540527344	30.9536619706667					1	DETECTED	416.5392 m/z @30.95 [151020OFc1_NvH-0949-CRLM-11.raw]	416.5391540527344	30.9536619706667	3.30724815733333	98.4662105261333	95.15896236879996	2429035.75	3.9733455685427815E8	3	7277	3.3858390609269478	0.5933974157868946	0.05333212586867078	416.529541015625	416.54913330078125
708	416.5528869628906	38.6414056650667					1	DETECTED	416.5529 m/z @38.64 [151020OFc1_NvH-0949-CRLM-11.raw]	416.5528869628906	38.6414056650667	5.24281573973333	66.8990557922667	61.65624005253336	1910159.625	2.918845324230665E8	0	7277	0.1544881308650048	2.9148805919203733	1.0113285548787467	416.5491943359375	416.55328369140625
709	416.5633239746094	24.8782255488					1	DETECTED	416.5633 m/z @24.88 [151020OFc1_NvH-0949-CRLM-11.raw]	416.5633239746094	24.8782255488	4.336590252	87.1887138714667	82.85212361946671	7694120.0	4.652273991018789E8	3	7277	0.2031103746602554	1.9373279049706584	0.5249471739476282	416.5533447265625	416.5731506347656
710	416.5748596191406	34.3104467933333					1	DETECTED	416.5749 m/z @34.31 [151020OFc1_NvH-0949-CRLM-11.raw]	416.5748596191406	34.3104467933333	4.69507778826667	95.0390126325333	90.34393484426663	489518.09375	3.6499558760929847E8	0	7277	21.996772211097287	1.9573048345487492	0.5478112734914485	416.5733642578125	416.5848388671875
711	416.5976257324219	53.9676658501333					1	DETECTED	416.5976 m/z @53.97 [151020OFc1_NvH-0949-CRLM-11.raw]	416.5976257324219	53.9676658501333	4.06696654106667	95.4008127112	91.33384617013333	1139713.75	3.280424541291954E8	0	7277	0.02864152893017291	0.5064419119552355	1.304010929549692	416.58782958984375	416.6075744628906
712	416.69921875	31.1966574514667					1	DETECTED	416.6992 m/z @31.20 [151020OFc1_NvH-0949-CRLM-11.raw]	416.69921875	31.1966574514667	4.21872278853333	99.1719854984	94.95326270986668	324877.65625	3.024794555669336E8	0	7277	7.664744749301164	2.090267973557762	3.1928795321895955	416.6895751953125	416.7033386230469
713	416.7133483886719	20.56421078					1	DETECTED	416.7133 m/z @20.56 [151020OFc1_NvH-0949-CRLM-11.raw]	416.7133483886719	20.56421078	3.9604258832	99.5374360272	95.577010144	2653534.25	4.461553127784216E8	4	7277	0.18820794303522703	1.1425316646275843	0.20368175703245264	416.7033996582031	416.72332763671875
714	416.7334289550781	19.6778332357333					1	DETECTED	416.7334 m/z @19.68 [151020OFc1_NvH-0949-CRLM-11.raw]	416.7334289550781	19.6778332357333	4.811989064	92.0234703578667	87.2114812938667	2204329.0	4.9413029394910717E8	2	7277	12.847367922192802	24.213008841431	7.793087557215002	416.7234802246094	416.740966796875
715	416.7510070800781	29.7145474176					1	DETECTED	416.7510 m/z @29.71 [151020OFc1_NvH-0949-CRLM-11.raw]	416.7510070800781	29.7145474176	4.47438050026667	94.0270726549333	89.55269215466663	1.18315408E8	2.3452245889347444E9	2	7277	0.2026010277546071	1.378066900152206	1.53412350964104	416.74102783203125	416.7608642578125
716	416.7742919921875	26.4840011445333					1	DETECTED	416.7743 m/z @26.48 [151020OFc1_NvH-0949-CRLM-11.raw]	416.7742919921875	26.4840011445333	5.34073322133333	93.0038680786667	87.66313485733338	2373823.0	3.5662666234591216E8	0	7277	0.17139486477133659	73.83641016746347	1.252884540829818	416.7646484375	416.78411865234375
717	416.84283447265625	41.7204866690667					1	DETECTED	416.8428 m/z @41.72 [151020OFc1_NvH-0949-CRLM-11.raw]	416.84283447265625	41.7204866690667	6.252112292	98.3656762776	92.1135639856	366539.65625	3.1178337323786134E8	0	7277	56.71456403751644	1.6062542773230826	2.208248550168778	416.8332824707031	416.8471984863281
718	416.8572692871094	19.8621752874667					1	DETECTED	416.8573 m/z @19.86 [151020OFc1_NvH-0949-CRLM-11.raw]	416.8572692871094	19.8621752874667	2.24464689066667	99.9918077898667	97.74716089920003	571477.9375	3.374441856317724E8	3	7277	4.593473028152793	6.949048510437879	45.59179141547529	416.84765625	416.8665466308594
719	416.8765563964844	20.15401326					1	DETECTED	416.8766 m/z @20.15 [151020OFc1_NvH-0949-CRLM-11.raw]	416.8765563964844	20.15401326	0.080190012	99.8360468517333	99.7558568397333	2195871.75	4.070738640804798E8	3	7277	10.469374310185897	1.0515029957101119	1.0629648318325982	416.8665771484375	416.8865051269531
720	416.887451171875	38.6414056650667					1	DETECTED	416.8875 m/z @38.64 [151020OFc1_NvH-0949-CRLM-11.raw]	416.887451171875	38.6414056650667	6.07957492906667	39.1277163162667	33.04814138720003	1224082.5	1.695408428045483E8	0	7277	18.009797739120735	0.5136358431850673	0.006109784675794609	416.8865661621094	416.88751220703125
721	416.89752197265625	24.9023798242667					1	DETECTED	416.8975 m/z @24.90 [151020OFc1_NvH-0949-CRLM-11.raw]	416.89752197265625	24.9023798242667	3.12247695306667	99.9918077898667	96.86933083680003	5635651.5	4.6341199965202576E8	3	7277	0.15443033678689844	0.5382562332797719	0.5215842654181078	416.8875427246094	416.9075012207031
722	416.9188537597656	33.7045867752					1	DETECTED	416.9189 m/z @33.70 [151020OFc1_NvH-0949-CRLM-11.raw]	416.9188537597656	33.7045867752	2.358639556	99.9367024338667	97.5780628778667	1504829.25	3.419271706119748E8	3	7277	0.12239840847548322	0.513026864713045	0.5846195073533721	416.90887451171875	416.9286193847656
723	416.9314880371094	53.9812596914667					1	DETECTED	416.9315 m/z @53.98 [151020OFc1_NvH-0949-CRLM-11.raw]	416.9314880371094	53.9812596914667	0.415020225866667	98.6308481672	98.21582794133333	446425.5625	3.248806851258837E8	0	7277	0.16639637574416355	0.916769862148033	0.002199801436618467	416.92919921875	416.9407653808594
724	416.9437561035156	48.4379373008					1	DETECTED	416.9438 m/z @48.44 [151020OFc1_NvH-0949-CRLM-11.raw]	416.9437561035156	48.4379373008	2.85878598186667	99.0257334661333	96.16694748426663	188094.28125	3.040925972339361E8	0	7277	91.4503715546651	1.124363867378804	1.2340986340791422	416.9417724609375	416.9508056640625
725	416.9610595703125	42.2000855490667					1	DETECTED	416.9611 m/z @42.20 [151020OFc1_NvH-0949-CRLM-11.raw]	416.9610595703125	42.2000855490667	2.42923486773333	99.4548531472	97.02561827946667	1134821.75	3.5712250881317234E8	0	7277	0.14099634568383834	0.6593395139993397	0.7343295590570119	416.9511413574219	416.9710388183594
726	416.9798583984375	37.9548735386667					1	DETECTED	416.9799 m/z @37.95 [151020OFc1_NvH-0949-CRLM-11.raw]	416.9798583984375	37.9548735386667	1.24360433626667	99.5466211650667	98.30301682880003	612562.8125	3.5422784502068716E8	0	7277	5.833787993412663	1.8321573629606362	2.6907392349663954	416.9712219238281	416.98980712890625
727	416.99365234375	21.7050314074667					1	DETECTED	416.9937 m/z @21.71 [151020OFc1_NvH-0949-CRLM-11.raw]	416.99365234375	21.7050314074667	0.687035805866667	99.6625382546667	98.97550244880003	418087.0625	3.7259437840132964E8	0	7277	27.912474869761326	6.936405100415834	0.0038320647084792055	416.9898681640625	417.0025329589844
728	417.0276184082031	37.8135462165333					1	DETECTED	417.0276 m/z @37.81 [151020OFc1_NvH-0949-CRLM-11.raw]	417.0276184082031	37.8135462165333	0.197011742933333	99.955107688	99.75809594506667	138823.734375	3.593894706364846E8	0	7277	98.77820922349306	1.351831306242806	1.7028255447769813	417.0179443359375	417.0332946777344
729	417.1763000488281	31.3045765424					1	DETECTED	417.1763 m/z @31.30 [151020OFc1_NvH-0949-CRLM-11.raw]	417.1763000488281	31.3045765424	5.7115666648	93.3221472664	87.61058060159999	141594.15625	3.1217235844651043E8	0	7277	81.11668651844347	1.711611510732862	3.1911410463662406	417.1666564941406	417.17755126953125
730	417.18756103515625	9.5921410008					1	DETECTED	417.1876 m/z @9.59 [151020OFc1_NvH-0949-CRLM-11.raw]	417.18756103515625	9.5921410008	2.03020615146667	98.8426751488	96.81246899733333	475405.5	3.701208546147756E8	3	7277	0.19845658560353208	5.4969865939246745	52.805464266442414	417.1776123046875	417.1933288574219
731	417.2033996582031	34.5766228813333					1	DETECTED	417.2034 m/z @34.58 [151020OFc1_NvH-0949-CRLM-11.raw]	417.2033996582031	34.5766228813333	3.38644687946667	99.2175809864	95.83113410693332	5400770.5	5.3440198839530265E8	2	7277	0.29642951631916503	1.9141536625386897	1.2992745653848266	417.19342041015625	417.21337890625
732	417.2149963378906	20.5882188208					1	DETECTED	417.2150 m/z @20.59 [151020OFc1_NvH-0949-CRLM-11.raw]	417.2149963378906	20.5882188208	5.933161644	80.6009408061333	74.6677791621333	825239.9375	3.35767744766829E8	2	7277	6.427839560912421	5.45783461489615	5.444525846871766	417.2134094238281	417.21502685546875
733	417.22503662109375	27.2946080552					1	DETECTED	417.2250 m/z @27.29 [151020OFc1_NvH-0949-CRLM-11.raw]	417.22503662109375	27.2946080552	4.30924267333333	99.689807092	95.38056441866667	2909265.0	4.8955122517593855E8	2	7277	11.349709688923841	0.7404701022993138	0.0790143120111467	417.2150573730469	417.228515625
734	417.238525390625	38.7289171269333					1	DETECTED	417.2385 m/z @38.73 [151020OFc1_NvH-0949-CRLM-11.raw]	417.238525390625	38.7289171269333	4.28961569973333	99.2723302277333	94.98271452799997	5937345.0	5.2124206075484234E8	2	7277	18.87840719210295	0.7983909254564657	0.024424788519939813	417.2285461425781	417.24200439453125
735	417.2521667480469	29.7145474176					1	DETECTED	417.2522 m/z @29.71 [151020OFc1_NvH-0949-CRLM-11.raw]	417.2521667480469	29.7145474176	1.18295749013333	99.4733930594667	98.29043556933337	3.2041472E7	9.036101536077952E8	2	7277	0.1768514480623793	4.499586600398635	0.26107917294121413	417.2421875	417.26214599609375
736	417.2660217285156	38.5442457986667					1	DETECTED	417.2660 m/z @38.54 [151020OFc1_NvH-0949-CRLM-11.raw]	417.2660217285156	38.5442457986667	5.205239696	94.7899054314667	89.5846657354667	1213332.625	3.73097418777067E8	0	7277	63.92432622839601	0.6788380965828573	2.625315039152735	417.2621765136719	417.2760009765625
737	417.2778625488281	56.4827916730667					1	DETECTED	417.2779 m/z @56.48 [151020OFc1_NvH-0949-CRLM-11.raw]	417.2778625488281	56.4827916730667	5.8852372432	93.8647805002667	87.97954325706671	435816.625	3.048579240708348E8	4	7277	0.16067591839450301	0.8518740840746618	53.03054267063458	417.276123046875	417.2868347167969
738	417.3037109375	91.3977947218667					1	DETECTED	417.3037 m/z @91.40 [151020OFc1_NvH-0949-CRLM-11.raw]	417.3037109375	91.3977947218667	90.4845275453333	98.8517455464	8.367218001066703	59123.05078125	7210940.443971828	0	7277	0.8643365160171044	4.580925613042992	8.161851226085984	417.3014221191406	417.30511474609375
739	417.3211364746094	91.9329443944					1	DETECTED	417.3211 m/z @91.93 [151020OFc1_NvH-0949-CRLM-11.raw]	417.3211364746094	91.9329443944	49.1017695592	93.4401378944	44.338368335199995	78982.140625	1.514913228838166E8	0	7277	0.2759323642347056	0.5175945850866708	7.36364983029603	417.3143615722656	417.3302307128906
740	417.44415283203125	41.774898448					1	DETECTED	417.4442 m/z @41.77 [151020OFc1_NvH-0949-CRLM-11.raw]	417.44415283203125	41.774898448	6.31822001413333	98.2641652272	91.94594521306666	171775.390625	3.709687454764122E8	0	7277	25.91040438143211	1.296595581909386	1.7341243601485081	417.4344787597656	417.4447937011719
741	417.4548034667969	15.2171451626667					1	DETECTED	417.4548 m/z @15.22 [151020OFc1_NvH-0949-CRLM-11.raw]	417.4548034667969	15.2171451626667	4.05795606746667	95.1114579264	91.05350185893333	188973.9375	3.270747074431971E8	0	7277	1.3320782086163838	5.747598655123617	10.286069853012867	417.44482421875	417.4579772949219
742	417.4679870605469	11.7209102074667					1	DETECTED	417.4680 m/z @11.72 [151020OFc1_NvH-0949-CRLM-11.raw]	417.4679870605469	11.7209102074667	4.95344808346667	99.5006614133333	94.54721332986664	915531.125	3.852118575337177E8	4	7277	0.0522612564990208	0.769146903300868	1.2508101353333019	417.45819091796875	417.4776611328125
743	417.4873352050781	43.6603399584					1	DETECTED	417.4873 m/z @43.66 [151020OFc1_NvH-0949-CRLM-11.raw]	417.4873352050781	43.6603399584	5.0925422872	96.9589803461333	91.8664380589333	508826.84375	3.0563833484036744E8	4	7277	10.990008511184016	1.1909733457185883	0.006790609589856252	417.4781799316406	417.4961853027344
744	417.5214538574219	9.6458713856					1	DETECTED	417.5215 m/z @9.65 [151020OFc1_NvH-0949-CRLM-11.raw]	417.5214538574219	9.6458713856	4.4653096088	81.9359365213333	77.4706269125333	328106.625	3.2788478261030304E8	0	7277	0.1839532710103846	1.0737400915813382	0.5067901423861461	417.5180358886719	417.5277404785156
745	417.5378112792969	34.5936354464					1	DETECTED	417.5378 m/z @34.59 [151020OFc1_NvH-0949-CRLM-11.raw]	417.5378112792969	34.5936354464	4.5051513464	91.1795073653333	86.6743560189333	4182686.5	4.220357945736019E8	0	7277	0.16052078748805343	0.574029505782886	0.010031245131720871	417.52789306640625	417.54779052734375
746	417.55474853515625	31.5016352496					1	DETECTED	417.5547 m/z @31.50 [151020OFc1_NvH-0949-CRLM-11.raw]	417.55474853515625	31.5016352496	0.0280908208	94.8798916298667	94.8518008090667	563052.5	3.5445346907380795E8	3	7277	13.213556399045178	2.1258133918915205	0.006718392923422149	417.5478210449219	417.5571594238281
747	417.56719970703125	25.2221882965333					1	DETECTED	417.5672 m/z @25.22 [151020OFc1_NvH-0949-CRLM-11.raw]	417.56719970703125	25.2221882965333	4.0937556704	94.5336565776	90.4399009072	2932615.25	4.432128526116838E8	3	7277	0.7613641943978458	2.4083143166782244	0.493440581939192	417.5572509765625	417.57708740234375
748	417.58099365234375	38.2838075256					1	DETECTED	417.5810 m/z @38.28 [151020OFc1_NvH-0949-CRLM-11.raw]	417.58099365234375	38.2838075256	4.6272334624	96.0040684501333	91.3768349877333	742775.1875	3.82421203338493E8	0	7277	4.601838644608023	1.3641566156238811	0.015293723133523231	417.5776672363281	417.59027099609375
749	417.60247802734375	36.9558248184					1	DETECTED	417.6025 m/z @36.96 [151020OFc1_NvH-0949-CRLM-11.raw]	417.60247802734375	36.9558248184	4.30924267333333	96.5942635554667	92.28502088213337	161818.8125	3.2861670224750036E8	0	7277	86.5820612111184	1.4198226712757138	2.2233368553837556	417.5924987792969	417.6116027832031
750	417.6926574707031	23.6670227610667					1	DETECTED	417.6927 m/z @23.67 [151020OFc1_NvH-0949-CRLM-11.raw]	417.6926574707031	23.6670227610667	4.84473238933333	43.4633523824	38.618619993066666	334357.34375	1.6151858294538537E8	0	7277	0.13900361790626903	1.5395398076827718	2.081593715817775	417.6832275390625	417.6931457519531
751	417.7031555175781	20.4164856914667					1	DETECTED	417.7032 m/z @20.42 [151020OFc1_NvH-0949-CRLM-11.raw]	417.7031555175781	20.4164856914667	4.12068689093333	89.4500437418667	85.32935685093337	958859.75	4.1060865233038944E8	2	7277	10.684387819410432	2.041643724877952	1.8961670754162452	417.69317626953125	417.7112121582031
752	417.72125244140625	18.1107808032					1	DETECTED	417.7213 m/z @18.11 [151020OFc1_NvH-0949-CRLM-11.raw]	417.72125244140625	18.1107808032	3.2630549264	96.8213109578667	93.5582560314667	1637890.375	4.830219535117151E8	2	7277	15.562818953656599	0.8875646919795155	4.812468785447498	417.7113952636719	417.7295227050781
753	417.7395324707031	35.1691161568					1	DETECTED	417.7395 m/z @35.17 [151020OFc1_NvH-0949-CRLM-11.raw]	417.7395324707031	35.1691161568	6.3584735576	97.9673246189333	91.6088510613333	2.2056212E7	8.811938727741947E8	2	7277	0.19991845678775633	0.839817132446229	1.7541247510959908	417.7296142578125	417.7494812011719
754	417.7539367675781	29.6459476424					1	DETECTED	417.7539 m/z @29.65 [151020OFc1_NvH-0949-CRLM-11.raw]	417.7539367675781	29.6459476424	7.53427679973333	88.9815870045333	81.44731020479996	4533381.5	4.521496424376317E8	2	7277	2.760248279659539	4.10172132904288	3.169948275226801	417.7495422363281	417.76373291015625
755	417.7682189941406	38.5146942296					1	DETECTED	417.7682 m/z @38.51 [151020OFc1_NvH-0949-CRLM-11.raw]	417.7682189941406	38.5146942296	4.64673859706667	86.5615853328	81.91484673573332	825996.9375	3.270558148512168E8	0	7277	0.14902173122807483	1.6754257594529114	0.0033448090426517543	417.7642822265625	417.7762451171875
756	417.85491943359375	19.2398091818667					1	DETECTED	417.8549 m/z @19.24 [151020OFc1_NvH-0949-CRLM-11.raw]	417.85491943359375	19.2398091818667	4.30924267333333	99.8269178256	95.51767515226668	207766.4375	3.9372437984110105E8	0	7277	42.98239694993896	4.506168557453725	9.841504734451673	417.8457946777344	417.86474609375
757	417.8668518066406	13.0080436845333					1	DETECTED	417.8669 m/z @13.01 [151020OFc1_NvH-0949-CRLM-11.raw]	417.8668518066406	13.0080436845333	4.54537956373333	99.3634020290667	94.81802246533337	107460.875	2.4631616916159526E8	0	7277	11.959976452059973	11.593650249613573	22.218656655437236	417.8650817871094	417.8668518066406
758	417.87689208984375	47.1278650573333					1	DETECTED	417.8769 m/z @47.13 [151020OFc1_NvH-0949-CRLM-11.raw]	417.87689208984375	47.1278650573333	4.63650339066667	99.6442638824	95.00776049173332	2245360.0	4.489848920466129E8	3	7277	12.676008186460685	0.5037846676825002	0.007200412492008105	417.8669128417969	417.8868713378906
759	417.8896179199219	9.16919788533333					1	DETECTED	417.8896 m/z @9.17 [151020OFc1_NvH-0949-CRLM-11.raw]	417.8896179199219	9.16919788533333	5.0151658728	98.493825336	93.4786594632	657699.5	3.715377196131907E8	3	7277	22.551382916719497	2.3439766946793386	0.21081108480010807	417.88690185546875	417.8917541503906
760	417.90179443359375	25.1780246685333					1	DETECTED	417.9018 m/z @25.18 [151020OFc1_NvH-0949-CRLM-11.raw]	417.90179443359375	25.1780246685333	1.53175079893333	99.6625382546667	98.13078745573337	1953730.625	4.598819733478302E8	3	7277	2.138806110854837	0.5326320618202829	1.1324007339696505	417.891845703125	417.9114685058594
761	417.9151916503906	38.2838075256					1	DETECTED	417.9152 m/z @38.28 [151020OFc1_NvH-0949-CRLM-11.raw]	417.9151916503906	38.2838075256	4.39880456133333	99.3269798205333	94.92817525919996	520869.1875	4.8645064694716996E8	0	7277	24.40683934802368	1.6431251494257921	2.5084641285451093	417.91204833984375	417.9250183105469
762	417.9342041015625	30.1790748829333					1	DETECTED	417.9342 m/z @30.18 [151020OFc1_NvH-0949-CRLM-11.raw]	417.9342041015625	30.1790748829333	4.04897478693333	98.4477648656	94.39879007866668	131906.34375	3.366737007652154E8	0	7277	94.06024598752379	1.8208765061053331	3.003941674913773	417.9256286621094	417.9372253417969
763	417.9473571777344	19.9751864453333					1	DETECTED	417.9474 m/z @19.98 [151020OFc1_NvH-0949-CRLM-11.raw]	417.9473571777344	19.9751864453333	4.3276092816	76.4904983896	72.162889108	144432.84375	2.8417775578250027E8	0	7277	66.4465701885365	2.32073262449239	4.552682671070522	417.9374084472656	417.95263671875
764	417.9629211425781	10.8593596405333					1	DETECTED	417.9629 m/z @10.86 [151020OFc1_NvH-0949-CRLM-11.raw]	417.9629211425781	10.8593596405333	0.944594921866667	99.2541201418667	98.30952522000003	864420.5	3.635292616183854E8	0	7277	1.214876856740121	1.3374633068761832	0.6859911663456364	417.9533996582031	417.9725341796875
765	417.978271484375	27.1200249282667					1	DETECTED	417.9783 m/z @27.12 [151020OFc1_NvH-0949-CRLM-11.raw]	417.978271484375	27.1200249282667	0.4986020792	100.001259953067	99.50265787386701	433513.0	3.7337763196789896E8	0	7277	0.13397120359261905	2.8582009572496077	476.08174779640433	417.97296142578125	417.9882507324219
766	418.0404052734375	60.1208561912					1	DETECTED	418.0404 m/z @60.12 [151020OFc1_NvH-0949-CRLM-11.raw]	418.0404052734375	60.1208561912	0.437408922933333	99.9918077898667	99.55439886693337	108748.9921875	3.5983467868759054E8	0	7277	101.90165151663764	0.838065138739979	0.6722525339451828	418.0304870605469	418.04937744140625
767	418.0596618652344	34.6595180824					1	DETECTED	418.0597 m/z @34.66 [151020OFc1_NvH-0949-CRLM-11.raw]	418.0596618652344	34.6595180824	0.0584923554666667	99.9734518898667	99.91495953440003	142022.125	3.595134475929495E8	0	7277	96.52776589481805	1.4793981555578102	2.0987507125475893	418.0498352050781	418.0690002441406
768	418.2025146484375	26.3881289858667					1	DETECTED	418.2025 m/z @26.39 [151020OFc1_NvH-0949-CRLM-11.raw]	418.2025146484375	26.3881289858667	4.03132324453333	99.4642219224	95.43289867786667	607349.125	4.1232590422851723E8	0	7277	14.164716485884997	2.007202268612017	0.03360682260534398	418.19256591796875	418.2108154296875
769	418.2208251953125	29.1351118112					1	DETECTED	418.2208 m/z @29.14 [151020OFc1_NvH-0949-CRLM-11.raw]	418.2208251953125	29.1351118112	4.4653096088	98.438663156	93.9733535472	3.9651092E7	1.4100886539430437E9	2	7277	0.2840287311239038	10.75765479601051	1.38140147750078	418.2108459472656	418.2308044433594
770	418.2411804199219	35.1841177346667					1	DETECTED	418.2412 m/z @35.18 [151020OFc1_NvH-0949-CRLM-11.raw]	418.2411804199219	35.1841177346667	4.1828857416	99.955107688	95.7722219464	9819969.0	7.422116409680393E8	2	7277	0.18625620839993218	0.6262440255170763	14.489415547536034	418.231201171875	418.2510681152344
771	418.2598571777344	27.0733670293333					1	DETECTED	418.2599 m/z @27.07 [151020OFc1_NvH-0949-CRLM-11.raw]	418.2598571777344	27.0733670293333	4.3470424408	95.6695868418667	91.32254440106671	1219464.0	4.1987424985085475E8	2	7277	16.48924889588315	1.0556038200744156	0.15408458318259788	418.2511901855469	418.2696838378906
772	418.27923583984375	31.960764816					1	DETECTED	418.2792 m/z @31.96 [151020OFc1_NvH-0949-CRLM-11.raw]	418.27923583984375	31.960764816	4.3898501496	93.098408108	88.70855795840001	385428.28125	3.319763111700349E8	0	7277	1.6988342299197754	1.6644322077638962	2.7630913405979673	418.2701110839844	418.28277587890625
773	418.32403564453125	40.9396831213333					1	DETECTED	418.3240 m/z @40.94 [151020OFc1_NvH-0949-CRLM-11.raw]	418.32403564453125	40.9396831213333	40.9396831213333	95.9859080058667	55.0462248845334	85079.9921875	1.848519231226771E8	0	7277	50.88348618549965	null	null	418.3150329589844	418.3253479003906
774	418.45758056640625	5.42565500933333					1	DETECTED	418.4576 m/z @5.43 [151020OFc1_NvH-0949-CRLM-11.raw]	418.45758056640625	5.42565500933333	4.02242060026667	98.1899887952	94.16756819493332	522829.46875	3.682596689406038E8	0	7277	0.1655068661154484	26.35440688389515	4.979846155248632	418.44769287109375	418.46728515625
775	418.4712829589844	37.5776987053333					1	DETECTED	418.4713 m/z @37.58 [151020OFc1_NvH-0949-CRLM-11.raw]	418.4712829589844	37.5776987053333	4.75059855493333	91.2644335576	86.51383500266667	482233.625	3.654801935838509E8	0	7277	3.3907175010438593	1.4396921823275117	0.005296682428513567	418.4676513671875	418.48126220703125
776	418.53192138671875	25.1870905786667					1	DETECTED	418.5319 m/z @25.19 [151020OFc1_NvH-0949-CRLM-11.raw]	418.53192138671875	25.1870905786667	3.897887304	94.5705200978667	90.67263279386671	132896.1875	3.328864900677471E8	0	7277	35.99807121967136	2.177588667495965	3.6504733935430256	418.5226135253906	418.5360107421875
777	418.546142578125	47.1559144525333					1	DETECTED	418.5461 m/z @47.16 [151020OFc1_NvH-0949-CRLM-11.raw]	418.546142578125	47.1559144525333	4.84473238933333	96.1591645493333	91.31443215999997	694524.75	3.7943021322609514E8	3	7277	32.54399138002493	1.0988701936144072	1.2591442977176153	418.5361633300781	418.546630859375
778	418.5566711425781	43.9992215848					1	DETECTED	418.5567 m/z @44.00 [151020OFc1_NvH-0949-CRLM-11.raw]	418.5566711425781	43.9992215848	4.30028881066667	95.1557383976	90.85544958693333	2434812.25	4.747711381388041E8	3	7277	31.821835547098114	0.5015359963594836	0.12821155972032508	418.5467529296875	418.566650390625
779	418.5674743652344	55.2527323442667					1	DETECTED	418.5675 m/z @55.25 [151020OFc1_NvH-0949-CRLM-11.raw]	418.5674743652344	55.2527323442667	5.6331379616	99.2085392408	93.5754012792	602240.9375	3.7312174044760567E8	3	7277	0.09896969610953477	1.0115336451766856	0.06172006187424584	418.5666809082031	418.5688171386719
780	418.5788269042969	43.1766617144					1	DETECTED	418.5788 m/z @43.18 [151020OFc1_NvH-0949-CRLM-11.raw]	418.5788269042969	43.1766617144	4.22776482266667	93.2658999370667	89.03813511440003	650373.5	3.965294496918967E8	3	7277	0.12915975807717217	1.4855486482599827	0.2195751578154726	418.5689392089844	418.5887451171875
781	418.5926818847656	33.3542971573333					1	DETECTED	418.5927 m/z @33.35 [151020OFc1_NvH-0949-CRLM-11.raw]	418.5926818847656	33.3542971573333	4.3470424408	94.7723016144	90.42525917360001	477772.46875	3.69732085408351E8	0	7277	0.7528388396076195	1.8849192648157567	3.9895293123117854	418.5896911621094	418.6025085449219
782	418.664306640625	29.5008974018667					1	DETECTED	418.6643 m/z @29.50 [151020OFc1_NvH-0949-CRLM-11.raw]	418.664306640625	29.5008974018667	10.0075862397333	94.7723016144	84.76471537466671	1037102.4375	3.600268026599288E8	0	7277	0.18889246636988588	276.54033522802337	2.0297515165448248	418.65447998046875	418.6738586425781
783	418.6883544921875	20.7101279064					1	DETECTED	418.6884 m/z @20.71 [151020OFc1_NvH-0949-CRLM-11.raw]	418.6883544921875	20.7101279064	4.8650863088	99.2175809864	94.35249467759999	595260.0	3.764657771353119E8	0	7277	0.0838952993748805	2.9945144515152133	563.2284445620145	418.6806945800781	418.69830322265625
784	418.7096252441406	24.1481338946667					1	DETECTED	418.7096 m/z @24.15 [151020OFc1_NvH-0949-CRLM-11.raw]	418.7096252441406	24.1481338946667	4.39880456133333	97.7331667592	93.33436219786667	774456.375	3.6782276274624085E8	2	7277	0.12961370387590065	0.740615568955153	0.2797211245597851	418.6997375488281	418.712158203125
785	418.72216796875	29.1351118112					1	DETECTED	418.7222 m/z @29.14 [151020OFc1_NvH-0949-CRLM-11.raw]	418.72216796875	29.1351118112	1.1237394376	99.5987889152	98.47504947760001	1.6448021E7	9.051632232454431E8	2	7277	0.3747957641109849	1.3039877358548226	0.03009655038155926	418.7122497558594	418.7321472167969
786	418.7425231933594	35.1352432229333					1	DETECTED	418.7425 m/z @35.14 [151020OFc1_NvH-0949-CRLM-11.raw]	418.7425231933594	35.1352432229333	3.3513262336	75.3126220957333	71.9612958621333	2628028.75	4.650865473317395E8	2	7277	4.504121202653771	1.1465601178125162	0.010228699354382503	418.7325439453125	418.74847412109375
787	418.7586975097656	18.1017497464					1	DETECTED	418.7587 m/z @18.10 [151020OFc1_NvH-0949-CRLM-11.raw]	418.7586975097656	18.1017497464	2.1919580656	94.1912768242667	91.99931875866669	6246638.5	4.431999642300836E8	2	7277	0.1917232966259128	0.5358517950496701	0.027712815006643122	418.7487487792969	418.7671813964844
788	418.7861328125	42.7820934008					1	DETECTED	418.7861 m/z @42.78 [151020OFc1_NvH-0949-CRLM-11.raw]	418.7861328125	42.7820934008	4.75059855493333	95.1114579264	90.36085937146667	94147.1171875	3.299691723588339E8	2	7277	84.548835272956	1.1923743406107958	1.3852119436373909	418.7820129394531	418.7873840332031
789	418.846923828125	37.5355552637333					1	DETECTED	418.8469 m/z @37.54 [151020OFc1_NvH-0949-CRLM-11.raw]	418.846923828125	37.5355552637333	2.5620349344	99.9001319106667	97.3380969762667	120171.0	3.3241458508526295E8	0	7277	86.45355834921699	1.3597886522593203	2.4991337078965827	418.8425598144531	418.8566589355469
790	418.87786865234375	25.5183326418667					1	DETECTED	418.8779 m/z @25.52 [151020OFc1_NvH-0949-CRLM-11.raw]	418.87786865234375	25.5183326418667	2.43807612426667	97.7331667592	95.29509063493333	502606.5	3.691833087028659E8	0	7277	4.454150833520053	2.574732952581076	0.27193298371291286	418.8678894042969	418.87860107421875
791	418.888671875	48.6208209421333					1	DETECTED	418.8887 m/z @48.62 [151020OFc1_NvH-0949-CRLM-11.raw]	418.888671875	48.6208209421333	2.7620996096	96.9315512866667	94.1694516770667	1072216.75	4.2084324897694063E8	0	7277	35.309238863857956	0.8035834114589928	0.004643192452456896	418.87872314453125	418.8975524902344
792	418.9075622558594	26.2493021701333					1	DETECTED	418.9076 m/z @26.25 [151020OFc1_NvH-0949-CRLM-11.raw]	418.9075622558594	26.2493021701333	3.19271146746667	99.9092665397333	96.71655507226663	5337730.5	5.678891970134846E8	3	7277	7.273362660808832	0.56830691817402	1.3899746914474982	418.8975830078125	418.9173889160156
793	418.9223937988281	34.000500084					1	DETECTED	418.9224 m/z @34.00 [151020OFc1_NvH-0949-CRLM-11.raw]	418.9223937988281	34.000500084	2.39394123706667	99.9273998842667	97.53345864720004	492697.1875	3.636357109713667E8	0	7277	2.8995642963117945	1.6175555270385307	22.310471534712352	418.9181823730469	418.93212890625
794	418.9506530761719	22.7283959893333					1	DETECTED	418.9507 m/z @22.73 [151020OFc1_NvH-0949-CRLM-11.raw]	418.9506530761719	22.7283959893333	4.63650339066667	97.1462114922667	92.50970810160003	132736.375	3.0865836217267716E8	0	7277	89.971403759132	2.6053548541901295	4.550774629142163	418.943359375	418.9522705078125
795	418.9622802734375	22.0507163794667					1	DETECTED	418.9623 m/z @22.05 [151020OFc1_NvH-0949-CRLM-11.raw]	418.9622802734375	22.0507163794667	1.39454885733333	99.8634256432	98.46887678586667	2308840.0	4.353453888478495E8	4	7277	0.16712054787229746	1.60259905495581	11.643699408537984	418.9523010253906	418.9716491699219
796	418.9767761230469	19.9846383824					1	DETECTED	418.9768 m/z @19.98 [151020OFc1_NvH-0949-CRLM-11.raw]	418.9767761230469	19.9846383824	4.53583599786667	99.5282355093333	94.99239951146663	600727.8125	4.431156178876377E8	0	7277	0.12264638705102016	3.284586040940764	0.9727882126788181	418.97247314453125	418.9866027832031
797	419.00347900390625	43.3424596624					1	DETECTED	419.0035 m/z @43.34 [151020OFc1_NvH-0949-CRLM-11.raw]	419.00347900390625	43.3424596624	0.0910798544	94.4081784650667	94.3170986106667	99571.0234375	3.1307014029561025E8	0	7277	93.1504373645797	1.1053106230684506	1.2157144009666039	419.0013732910156	419.0090637207031
798	419.1658935546875	29.5326721810667					1	DETECTED	419.1659 m/z @29.53 [151020OFc1_NvH-0949-CRLM-11.raw]	419.1658935546875	29.5326721810667	7.16626439173333	94.4081784650667	87.24191407333336	297822.84375	3.0831250081474984E8	0	7277	0.19535498852589583	1.9026235446966988	4.705867883463529	419.1570129394531	419.1753234863281
799	419.19146728515625	28.2221535504					1	DETECTED	419.1915 m/z @28.22 [151020OFc1_NvH-0949-CRLM-11.raw]	419.19146728515625	28.2221535504	0.469802765866667	94.1623936954667	93.69259092960004	398896.59375	3.5673486400443506E8	0	7277	23.739398154319808	2.396058728783834	0.36599500985832945	419.1816101074219	419.2014465332031
800	419.20245361328125	21.5733536890667					1	DETECTED	419.2025 m/z @21.57 [151020OFc1_NvH-0949-CRLM-11.raw]	419.20245361328125	21.5733536890667	4.8355536208	99.6625382546667	94.8269846338667	310703.0	3.734627204229179E8	0	7277	8.211324752249249	2.848412487659567	4.735491185004051	419.20147705078125	419.20404052734375
801	419.214111328125	14.8759304272					1	DETECTED	419.2141 m/z @14.88 [151020OFc1_NvH-0949-CRLM-11.raw]	419.214111328125	14.8759304272	3.12247695306667	95.1647593314667	92.04228237840003	5928129.0	5.919229435952362E8	2	7277	5.212594422773698	15.859476988327962	87.9333352197449	419.2041320800781	419.2170104980469
802	419.2270202636719	24.2925989317333					1	DETECTED	419.2270 m/z @24.29 [151020OFc1_NvH-0949-CRLM-11.raw]	419.2270202636719	24.2925989317333	4.41701218346667	98.3564077733333	93.93939558986663	8.8604296E7	1.8835853875249212E9	2	7277	0.2084256907345079	1.4513677795873168	2.315478335753171	419.217041015625	419.2369689941406
803	419.24163818359375	26.2114268949333					1	DETECTED	419.2416 m/z @26.21 [151020OFc1_NvH-0949-CRLM-11.raw]	419.24163818359375	26.2114268949333	0.3029068848	96.2045698866667	95.90166300186671	4604341.0	5.640873517174497E8	3	7277	7.228232190023309	1.188798786155638	1.4026160427390861	419.2370300292969	419.2516174316406
804	419.2599792480469	18.0779354082667					1	DETECTED	419.2600 m/z @18.08 [151020OFc1_NvH-0949-CRLM-11.raw]	419.2599792480469	18.0779354082667	4.27190770986667	96.7212414008	92.44933369093333	2630090.5	4.277137785069203E8	2	7277	0.1614462444915823	4.253520322646971	0.11164344713845564	419.2518310546875	419.2698059082031
805	419.2710266113281	31.3887589152					1	DETECTED	419.2710 m/z @31.39 [151020OFc1_NvH-0949-CRLM-11.raw]	419.2710266113281	31.3887589152	4.3470424408	72.7435977013333	68.3965552605333	102995.9296875	2.7986056519481075E8	0	7277	68.2599543607718	1.2674456684998805	1.5458068582705693	419.2700500488281	419.27545166015625
806	419.2856140136719	43.9992215848					1	DETECTED	419.2856 m/z @44.00 [151020OFc1_NvH-0949-CRLM-11.raw]	419.2856140136719	43.9992215848	4.72872335493333	96.5129151581333	91.78419180319996	158892.359375	3.827832937612899E8	0	7277	87.10948410821132	1.1093273843878313	1.224087860117488	419.27569580078125	419.2931823730469
807	419.3153991699219	91.6112106557333					1	DETECTED	419.3154 m/z @91.61 [151020OFc1_NvH-0949-CRLM-11.raw]	419.3153991699219	91.6112106557333	0.0100741984	100.001259953067	99.991185754667	404707.21875	4.2404960026952696E8	0	7277	1.2325711129981443	0.5150496553692592	0.04776927900496957	419.3129577636719	419.3172607421875
808	419.4582214355469	14.6853198405333					1	DETECTED	419.4582 m/z @14.69 [151020OFc1_NvH-0949-CRLM-11.raw]	419.4582214355469	14.6853198405333	4.04014595386667	99.5559145032	95.51576854933333	2036473.875	4.4445658823431516E8	4	7277	0.4563235105162242	9.325215771296609	1.1529805441217043	419.4488525390625	419.46807861328125
809	419.4784851074219	19.9751864453333					1	DETECTED	419.4785 m/z @19.98 [151020OFc1_NvH-0949-CRLM-11.raw]	419.4784851074219	19.9751864453333	4.6665449104	97.0549686186667	92.3884237082667	271860.25	3.573477920408743E8	0	7277	5.088679965924982	3.738284742424675	14.923902545437166	419.46881103515625	419.48828125
810	419.53741455078125	17.4345138626667					1	DETECTED	419.5374 m/z @17.43 [151020OFc1_NvH-0949-CRLM-11.raw]	419.53741455078125	17.4345138626667	4.811989064	97.9489772693333	93.1369882053333	4419489.0	3.9321681256467277E8	3	7277	0.14415186881228692	0.6697864511302261	18.952606825090555	419.5274963378906	419.5473937988281
811	419.5506591796875	19.965282					1	DETECTED	419.5507 m/z @19.97 [151020OFc1_NvH-0949-CRLM-11.raw]	419.5506591796875	19.965282	4.6665449104	70.7996219248	66.13307701439999	3455251.25	3.519677091396351E8	3	7277	0.18765836769759758	1.2791325228150494	1.3315524420822233	419.54742431640625	419.5606384277344
812	419.5629577636719	35.7063765077333					1	DETECTED	419.5630 m/z @35.71 [151020OFc1_NvH-0949-CRLM-11.raw]	419.5629577636719	35.7063765077333	5.0739089408	97.2650997424	92.1911908016	1077538.125	3.6645430941198814E8	0	7277	0.18284984194897902	0.6231324890273958	0.7644996417734883	419.5606689453125	419.56634521484375
813	419.57635498046875	26.2210144592					1	DETECTED	419.5764 m/z @26.22 [151020OFc1_NvH-0949-CRLM-11.raw]	419.57635498046875	26.2210144592	4.21872278853333	94.6237092458667	90.40498645733338	1853277.0	4.70323148138149E8	3	7277	7.059557952023553	0.9905438136199217	0.49619475042993955	419.5663757324219	419.5863342285156
814	419.5870056152344	36.8419757354667					1	DETECTED	419.5870 m/z @36.84 [151020OFc1_NvH-0949-CRLM-11.raw]	419.5870056152344	36.8419757354667	4.54537956373333	96.9406680296	92.39528846586667	759786.8125	3.7862645432704735E8	3	7277	18.034508716190302	0.7566959837624	221.77221843599742	419.58636474609375	419.59698486328125
815	419.7055358886719	46.0964517138667					1	DETECTED	419.7055 m/z @46.10 [151020OFc1_NvH-0949-CRLM-11.raw]	419.7055358886719	46.0964517138667	4.3898501496	97.3838644664	92.9940143168	1550694.25	4.507375361669965E8	0	7277	0.054346255737158344	0.5043866168852276	0.03400645251536827	419.696044921875	419.70562744140625
816	419.71563720703125	14.9113302442667					1	DETECTED	419.7156 m/z @14.91 [151020OFc1_NvH-0949-CRLM-11.raw]	419.71563720703125	14.9113302442667	3.14872436213333	97.4386745912	94.28995022906666	2298212.75	4.93198582952114E8	4	7277	2.252335651411112	4.176375194289548	0.37165059653248	419.7056884765625	419.7181396484375
817	419.7281494140625	24.2829660778667					1	DETECTED	419.7281 m/z @24.28 [151020OFc1_NvH-0949-CRLM-11.raw]	419.7281494140625	24.2829660778667	3.41282352826667	97.6228870098667	94.21006348160003	3.9291372E7	1.0238481086214414E9	2	7277	0.20049686058644767	0.6238757092253655	1.8530666131202602	419.7181701660156	419.7379150390625
818	419.7450866699219	49.1614122626667					1	DETECTED	419.7451 m/z @49.16 [151020OFc1_NvH-0949-CRLM-11.raw]	419.7450866699219	49.1614122626667	7.79542201866667	98.3382577754667	90.54283575680003	1741816.375	3.929004119034519E8	2	7277	0.1754794674511828	0.503072191805571	0.005924289746133024	419.73834228515625	419.74517822265625
819	419.75518798828125	24.487248716					1	DETECTED	419.7552 m/z @24.49 [151020OFc1_NvH-0949-CRLM-11.raw]	419.75518798828125	24.487248716	2.93787292026667	96.3494806568	93.41160773653333	3.0729726E7	8.168892424702547E8	2	7277	0.1845094360128101	5.886820316669427	1.2721792785183859	419.7452087402344	419.7651062011719
820	419.7654113769531	31.4530333664					1	DETECTED	419.7654 m/z @31.45 [151020OFc1_NvH-0949-CRLM-11.raw]	419.7654113769531	31.4530333664	10.6962014845333	47.0884983069333	36.3922968224	310801.90625	2.4990010409830007E8	0	7277	15.705434055741474	0.8766341855423645	0.7532683710847292	419.76519775390625	419.7682189941406
821	419.7786560058594	37.7328810525333					1	DETECTED	419.7787 m/z @37.73 [151020OFc1_NvH-0949-CRLM-11.raw]	419.7786560058594	37.7328810525333	5.28149209733333	97.1735383165333	91.89204621919997	847924.25	3.536458580128689E8	2	7277	24.30069680069293	1.6950359909673665	0.00827382790626712	419.7695007324219	419.7804260253906
822	419.79119873046875	40.0217148712					1	DETECTED	419.7912 m/z @40.02 [151020OFc1_NvH-0949-CRLM-11.raw]	419.79119873046875	40.0217148712	4.87412200506667	96.1235232037333	91.24940119866663	990398.6875	3.481205367594126E8	2	7277	9.457945323237709	1.298088912464195	1.447301906055405	419.78204345703125	419.8011779785156
823	419.8717956542969	17.4472736813333					1	DETECTED	419.8718 m/z @17.45 [151020OFc1_NvH-0949-CRLM-11.raw]	419.8717956542969	17.4472736813333	3.36006400613333	97.6045187810667	94.24445477493337	2717622.75	4.2046331986679E8	3	7277	0.1463560336312426	11.01180106484401	1.9062850323532572	419.86187744140625	419.8817443847656
824	419.88336181640625	35.1691161568					1	DETECTED	419.8834 m/z @35.17 [151020OFc1_NvH-0949-CRLM-11.raw]	419.88336181640625	35.1691161568	4.35894412746667	99.8177784464	95.45883431893333	2356927.0	4.033487261905714E8	3	7277	21.2018744885356	0.5099819196895915	0.024175001722978904	419.8818054199219	419.88812255859375
825	419.898193359375	24.137127792					1	DETECTED	419.8982 m/z @24.14 [151020OFc1_NvH-0949-CRLM-11.raw]	419.898193359375	24.137127792	4.68597576213333	99.2175809864	94.53160522426667	7351831.0	4.9766096745960206E8	3	7277	0.15417327777072742	0.9159758229151042	27.168428037165757	419.88824462890625	419.9081726074219
826	419.9192810058594	45.7022579032					1	DETECTED	419.9193 m/z @45.70 [151020OFc1_NvH-0949-CRLM-11.raw]	419.9192810058594	45.7022579032	4.40788351093333	99.6169329925333	95.20904948159996	686214.625	3.991122369012899E8	3	7277	31.611801913028042	1.194384141154368	0.004684049996027192	419.9093017578125	419.9290466308594
827	419.9319763183594	25.6692334752					1	DETECTED	419.9320 m/z @25.67 [151020OFc1_NvH-0949-CRLM-11.raw]	419.9319763183594	25.6692334752	4.6665449104	99.7081421037333	95.04159719333329	529513.0625	3.5124175534532046E8	4	7277	0.024127106546245614	2.283151438114797	0.06943557217554429	419.9295654296875	419.9412536621094
828	419.956298828125	46.1135950370667					1	DETECTED	419.9563 m/z @46.11 [151020OFc1_NvH-0949-CRLM-11.raw]	419.956298828125	46.1135950370667	0.0388927613333333	99.4548531472	99.41596038586667	1256069.875	3.886926968069856E8	0	7277	7.8030714054741495	0.5014691487384405	0.004885758948842992	419.9464416503906	419.96624755859375
829	419.9685363769531	33.0069673866667					1	DETECTED	419.9685 m/z @33.01 [151020OFc1_NvH-0949-CRLM-11.raw]	419.9685363769531	33.0069673866667	0.245446714933333	100.001259953067	99.75581323813367	650119.625	3.018688839808233E8	0	7277	0.15115276672996458	2.2184395398198213	3.4319259844077696	419.96630859375	419.9783630371094
830	419.9791259765625	41.5898341752					1	DETECTED	419.9791 m/z @41.59 [151020OFc1_NvH-0949-CRLM-11.raw]	419.9791259765625	41.5898341752	2.86759862266667	99.7445188613333	96.87692023866663	127590.1875	3.2101997404982775E8	0	7277	83.62035861254611	1.2509210645552287	1.8155675175735013	419.9786682128906	419.9886474609375
831	420.0451354980469	33.0478569896					1	DETECTED	420.0451 m/z @33.05 [151020OFc1_NvH-0949-CRLM-11.raw]	420.0451354980469	33.0478569896	0.272554789066667	97.6597786165333	97.38722382746664	133014.234375	3.495160485913476E8	0	7277	95.87085488171124	1.518135999030573	2.071670076380445	420.03521728515625	420.0540771484375
832	420.1146545410156	63.6898968901333					1	DETECTED	420.1147 m/z @63.69 [151020OFc1_NvH-0949-CRLM-11.raw]	420.1146545410156	63.6898968901333	0.158293562133333	97.0914597530667	96.93316619093336	385564.4375	4.0703946727993333E8	0	7277	0.35874751078910094	0.6986019441933551	95.95437844601516	420.1060485839844	420.1188049316406
833	420.1826171875	25.5932860413333					1	DETECTED	420.1826 m/z @25.59 [151020OFc1_NvH-0949-CRLM-11.raw]	420.1826171875	25.5932860413333	3.06093617546667	98.658547884	95.59761170853334	492910.21875	3.6006822749555284E8	0	7277	13.068339969271463	3.542018651109516	5.979021660995447	420.1728210449219	420.1925048828125
834	420.1947937011719	13.9367284688					1	DETECTED	420.1948 m/z @13.94 [151020OFc1_NvH-0949-CRLM-11.raw]	420.1947937011719	13.9367284688	5.0925422872	65.5948667336	60.5023244464	367859.125	2.4131912616630724E8	0	7277	11.580960427895885	0.5061041007390937	0.996247331289421	420.19268798828125	420.1958312988281
835	420.2059631347656	34.6099184853333					1	DETECTED	420.2060 m/z @34.61 [151020OFc1_NvH-0949-CRLM-11.raw]	420.2059631347656	34.6099184853333	4.17387133253333	99.6260075333333	95.45213620079997	1628910.625	4.846990203679117E8	3	7277	26.344756749772593	1.024594926043677	0.021144448812425175	420.19598388671875	420.2159423828125
836	420.2173767089844	52.097155792					1	DETECTED	420.2174 m/z @52.10 [151020OFc1_NvH-0949-CRLM-11.raw]	420.2173767089844	52.097155792	6.502948916	98.5029392365333	91.9999903205333	1568421.625	4.283080995629202E8	3	7277	35.44265686216274	0.7042249736962828	0.010999880699245235	420.2159729003906	420.21966552734375
837	420.22967529296875	24.2829660778667					1	DETECTED	420.2297 m/z @24.28 [151020OFc1_NvH-0949-CRLM-11.raw]	420.22967529296875	24.2829660778667	1.23293569866667	99.9001319106667	98.66719621200004	1.0892281E7	9.145570663233043E8	2	7277	0.28656830036960557	1.3625148169322632	1.7629743503612891	420.2197265625	420.2396545410156
838	420.24212646484375	30.5922997192					1	DETECTED	420.2421 m/z @30.59 [151020OFc1_NvH-0949-CRLM-11.raw]	420.24212646484375	30.5922997192	4.5051513464	99.7812848946667	95.2761335482667	2681083.25	4.091918911915547E8	3	7277	0.1830609969770407	2.0026548145836087	0.008805127099031723	420.23968505859375	420.2468566894531
839	420.25689697265625	24.487248716					1	DETECTED	420.2569 m/z @24.49 [151020OFc1_NvH-0949-CRLM-11.raw]	420.25689697265625	24.487248716	4.4262852816	96.5311245648	92.1048392832	1.338445E7	5.873246189225343E8	3	7277	0.17982949308488827	1.141768491750045	1.3237467076220681	420.24700927734375	420.2665100097656
840	420.2706298828125	34.8489365024					1	DETECTED	420.2706 m/z @34.85 [151020OFc1_NvH-0949-CRLM-11.raw]	420.2706298828125	34.8489365024	5.443719904	92.1335279082667	86.6898080042667	603980.625	3.9231742905619365E8	0	7277	2.9764071070464055	1.8171875374549855	2.9642382473336792	420.2685546875	420.2805480957031
841	420.2809753417969	37.9209764213333					1	DETECTED	420.2810 m/z @37.92 [151020OFc1_NvH-0949-CRLM-11.raw]	420.2809753417969	37.9209764213333	5.5945992168	85.374271736	79.77967251919999	169761.40625	2.97235240448934E8	0	7277	32.30315670943376	1.2632933928148378	1.470531949594275	420.2806701660156	420.2833557128906
842	420.2935485839844	40.0433831749333					1	DETECTED	420.2935 m/z @40.04 [151020OFc1_NvH-0949-CRLM-11.raw]	420.2935485839844	40.0433831749333	5.3123042336	93.098408108	87.7861038744	532766.0	3.6002660286621124E8	0	7277	0.258254149998578	1.233682460820174	524.6152598936751	420.2882385253906	420.2967224121094
843	420.318603515625	42.4495555685333					1	DETECTED	420.3186 m/z @42.45 [151020OFc1_NvH-0949-CRLM-11.raw]	420.318603515625	42.4495555685333	0.0100741984	100.001259953067	99.991185754667	90591.0390625	3.2165201142658186E8	0	7277	87.16212327832353	1.1821472877915553	1.4180708259924943	420.3130798339844	420.3236389160156
844	420.3318786621094	91.2176400944					1	DETECTED	420.3319 m/z @91.22 [151020OFc1_NvH-0949-CRLM-11.raw]	420.3318786621094	91.2176400944	90.3604331424	97.5027326266667	7.142299484266701	65310.61328125	6910985.310316645	0	7277	0.32040668382020954	4.166029841220136	7.3320596824402715	420.33050537109375	420.3330383300781
845	420.4589538574219	4.98517724					1	DETECTED	420.4590 m/z @4.99 [151020OFc1_NvH-0949-CRLM-11.raw]	420.4589538574219	4.98517724	3.91554708506667	97.6871591682667	93.77161208320004	171435.390625	3.188503773232924E8	0	7277	9.925631586645448	4.011493679815425	56.36360918027371	420.44903564453125	420.4689025878906
846	420.4707336425781	9.65819243786667					1	DETECTED	420.4707 m/z @9.66 [151020OFc1_NvH-0949-CRLM-11.raw]	420.4707336425781	9.65819243786667	4.89298391413333	97.4295500304	92.53656611626667	103280.7578125	3.2430251153718966E8	0	7277	0.10240963476207376	9.709603016886254	0.37533585961585436	420.46905517578125	420.4732360839844
847	420.48345947265625	31.698407556					1	DETECTED	420.4835 m/z @31.70 [151020OFc1_NvH-0949-CRLM-11.raw]	420.48345947265625	31.698407556	0.437408922933333	100.001259953067	99.56385103013368	725148.6875	3.4781612298345757E8	4	7277	6.26722640770814	3.629179033740394	0.5706943267949949	420.4737548828125	420.4932556152344
848	420.4945983886719	13.0629366682667					1	DETECTED	420.4946 m/z @13.06 [151020OFc1_NvH-0949-CRLM-11.raw]	420.4945983886719	13.0629366682667	1.25257916693333	52.4351042354667	51.18252506853337	247149.984375	1.871316966721071E8	0	7277	0.5426129545762155	2.166849101001174	1.4696827286094596	420.4934997558594	420.4960021972656
849	420.52618408203125	20.5980252733333					1	DETECTED	420.5262 m/z @20.60 [151020OFc1_NvH-0949-CRLM-11.raw]	420.52618408203125	20.5980252733333	4.67702438026667	95.6338140082667	90.95678962800002	1529516.0	3.475372444865322E8	3	7277	4.160187147378998	0.6644533777332929	0.38319735823152934	420.5164794921875	420.5361633300781
850	420.5400390625	13.8391506018667					1	DETECTED	420.5400 m/z @13.84 [151020OFc1_NvH-0949-CRLM-11.raw]	420.5400390625	13.8391506018667	6.66089753146667	96.1502291213333	89.48933158986662	1070596.625	4.0935189429986614E8	3	7277	0.14461223324924255	0.5283466998737572	0.8519893967269798	420.53619384765625	420.5413513183594
851	420.5513916015625	52.1812422133333					1	DETECTED	420.5514 m/z @52.18 [151020OFc1_NvH-0949-CRLM-11.raw]	420.5513916015625	52.1812422133333	4.71955319226667	97.0366774456	92.31712425333333	1173378.0	3.873123526758657E8	3	7277	41.3131240988633	1.0883664117601266	0.0021071448678306208	420.5414123535156	420.5566711425781
852	420.5666809082031	24.137127792					1	DETECTED	420.5667 m/z @24.14 [151020OFc1_NvH-0949-CRLM-11.raw]	420.5666809082031	24.137127792	2.09181959893333	99.689807092	97.59798749306667	2225044.75	4.60763517982802E8	3	7277	0.139604404044956	0.6861313228681628	3.8079724788668385	420.55670166015625	420.57666015625
853	420.5768127441406	30.6695591301333					1	DETECTED	420.5768 m/z @30.67 [151020OFc1_NvH-0949-CRLM-11.raw]	420.5768127441406	30.6695591301333	4.1471260928	74.6844855322667	70.53735943946671	1278103.5	3.961712180038519E8	0	7277	24.09376277688528	0.6656929432281654	0.18070124766068166	420.5766906738281	420.5867614746094
854	420.5870361328125	36.7905185301333					1	DETECTED	420.5870 m/z @36.79 [151020OFc1_NvH-0949-CRLM-11.raw]	420.5870361328125	36.7905185301333	4.97431036373333	98.5941317408	93.61982137706667	802594.9375	5.1520570754023856E8	3	7277	26.20705096843744	2.1686924215704884	0.005755652916108172	420.5868225097656	420.5967102050781
855	420.6944580078125	11.8223507317333					1	DETECTED	420.6945 m/z @11.82 [151020OFc1_NvH-0949-CRLM-11.raw]	420.6944580078125	11.8223507317333	5.37907468	94.8889167141333	89.5098420341333	638161.0625	3.5901134263426083E8	4	7277	0.16808836684908357	5.439972031498226	54.35513229231672	420.6845397949219	420.6970520019531
856	420.7071533203125	34.4969340538667					1	DETECTED	420.7072 m/z @34.50 [151020OFc1_NvH-0949-CRLM-11.raw]	420.7071533203125	34.4969340538667	4.1471260928	77.9533875965333	73.80626150373331	790774.75	3.348349323162041E8	0	7277	19.38550458925463	1.7091711017323696	0.08268657021708484	420.6971740722656	420.7117919921875
857	420.7219543457031	34.0392521882667					1	DETECTED	420.7220 m/z @34.04 [151020OFc1_NvH-0949-CRLM-11.raw]	420.7219543457031	34.0392521882667	4.63650339066667	97.7239028746667	93.08739948400003	2750713.5	4.8072264757249856E8	4	7277	13.842021741801293	0.6364604690539226	0.01514676585992496	420.71197509765625	420.73193359375
858	420.7343444824219	42.3921127066667					1	DETECTED	420.7343 m/z @42.39 [151020OFc1_NvH-0949-CRLM-11.raw]	420.7343444824219	42.3921127066667	4.9026129304	99.4183162709333	94.5157033405333	2468652.75	4.356058567304704E8	4	7277	0.1589148523793824	0.6341479083146132	0.013010119737603739	420.7319641113281	420.7442626953125
859	420.7449645996094	20.8716590957333					1	DETECTED	420.7450 m/z @20.87 [151020OFc1_NvH-0949-CRLM-11.raw]	420.7449645996094	20.8716590957333	6.10793054906667	98.153027084	92.04509653493334	378546.15625	3.0535613592246366E8	0	7277	0.32095107649688615	3.6227875239836536	0.02192789717703772	420.744384765625	420.7476501464844
860	420.75787353515625	24.4074663496					1	DETECTED	420.7579 m/z @24.41 [151020OFc1_NvH-0949-CRLM-11.raw]	420.75787353515625	24.4074663496	7.21614136773333	81.864261784	74.64812041626668	1954514.0	3.5719702003375137E8	0	7277	0.8961186116554494	0.9005884431668238	22.455964136993735	420.7480163574219	420.758056640625
861	420.76806640625	27.5322159832					1	DETECTED	420.7681 m/z @27.53 [151020OFc1_NvH-0949-CRLM-11.raw]	420.76806640625	27.5322159832	3.3513262336	95.2838411517333	91.9325149181333	4.2604736E7	9.328252994418707E8	2	7277	0.16629355016452152	0.5529238270873974	1.8738398149642608	420.7580871582031	420.7768859863281
862	420.78662109375	37.0334444664					1	DETECTED	420.7866 m/z @37.03 [151020OFc1_NvH-0949-CRLM-11.raw]	420.78662109375	37.0334444664	5.62253612533333	97.3108636117333	91.68832748639997	4749985.0	4.03154966668413E8	2	7277	0.20455472776487227	1.363818605423233	15.725227532054735	420.77838134765625	420.7942199707031
863	420.86102294921875	20.56421078					1	DETECTED	420.8610 m/z @20.56 [151020OFc1_NvH-0949-CRLM-11.raw]	420.86102294921875	20.56421078	3.7715902232	98.9891630458667	95.21757282266671	747939.875	3.6126086382224715E8	3	7277	9.604353966489471	0.512436336109144	0.07660915354453991	420.8510437011719	420.8710021972656
864	420.87237548828125	14.8865699293333					1	DETECTED	420.8724 m/z @14.89 [151020OFc1_NvH-0949-CRLM-11.raw]	420.87237548828125	14.8865699293333	2.49059647946667	98.8059260178667	96.31532953840002	206043.5	2.5947992309583676E8	0	7277	0.3093932340647054	9.847201367712948	0.5756200256813553	420.8710632324219	420.8736877441406
865	420.8836975097656	40.7475792482667					1	DETECTED	420.8837 m/z @40.75 [151020OFc1_NvH-0949-CRLM-11.raw]	420.8836975097656	40.7475792482667	4.41701218346667	99.5374360272	95.12042384373333	1287356.125	3.785060879595052E8	3	7277	11.487196012651296	0.5285255980710959	119.7449223353205	420.87371826171875	420.888427734375
866	420.8984375	18.1470304389333					1	DETECTED	420.8984 m/z @18.15 [151020OFc1_NvH-0949-CRLM-11.raw]	420.8984375	18.1470304389333	3.0257612744	99.4183162709333	96.3925549965333	1449895.875	4.3656997534026396E8	3	7277	11.638692723849278	2.939460954497732	2.1083125705259467	420.8884582519531	420.9080810546875
867	420.9102783203125	38.4027852672					1	DETECTED	420.9103 m/z @38.40 [151020OFc1_NvH-0949-CRLM-11.raw]	420.9102783203125	38.4027852672	0.5906220144	99.1628712002667	98.5722491858667	871673.3125	3.5521311402549607E8	0	7277	0.14268054011145637	1.4474348412211921	0.004596497605666366	420.90850830078125	420.9202575683594
868	420.9226989746094	20.8235850909333					1	DETECTED	420.9227 m/z @20.82 [151020OFc1_NvH-0949-CRLM-11.raw]	420.9226989746094	20.8235850909333	1.20437807546667	98.8700377674667	97.66565969200003	779051.5	3.883464028649973E8	0	7277	23.64005419673679	0.505498171379186	1.6535125560835793	420.9204406738281	420.9320068359375
869	420.945556640625	11.7771764856					1	DETECTED	420.9456 m/z @11.78 [151020OFc1_NvH-0949-CRLM-11.raw]	420.945556640625	11.7771764856	0.0693484733333333	98.2547213096	98.18537283626667	517751.09375	3.660645960965765E8	0	7277	0.18444872758654007	0.516903719632054	1.7239627284545995	420.9355773925781	420.9544372558594
870	420.96453857421875	35.4718604666667					1	DETECTED	420.9645 m/z @35.47 [151020OFc1_NvH-0949-CRLM-11.raw]	420.96453857421875	35.4718604666667	0.955405297333333	98.4113195869333	97.45591428959997	999143.875	3.8398119946914977E8	0	7277	12.455305326512686	0.559855654945889	0.7505048923148018	420.9549560546875	420.9743957519531
871	420.9892578125	47.5031956930667					1	DETECTED	420.9893 m/z @47.50 [151020OFc1_NvH-0949-CRLM-11.raw]	420.9892578125	47.5031956930667	0.87374368	99.2085392408	98.33479556079999	530128.8125	3.838583625504449E8	0	7277	0.08908772436374335	1.2609375983810196	0.0034360368400948773	420.9793701171875	420.99884033203125
872	421.02349853515625	28.7316778008					1	DETECTED	421.0235 m/z @28.73 [151020OFc1_NvH-0949-CRLM-11.raw]	421.02349853515625	28.7316778008	0.6461003744	95.6963803586667	95.0502799842667	104298.90625	3.5175941865042233E8	0	7277	94.00266268572965	1.7462121207823584	2.4906663642743077	421.01953125	421.03143310546875
873	421.0587463378906	18.4496893245333					1	DETECTED	421.0587 m/z @18.45 [151020OFc1_NvH-0949-CRLM-11.raw]	421.0587463378906	18.4496893245333	1.86270770986667	99.7630393138667	97.90033160400003	296441.0	3.641467185876073E8	0	7277	3.504085185592576	2.951119555032064	2.1365092673325665	421.0491638183594	421.0639343261719
874	421.0740051269531	42.3523211578667					1	DETECTED	421.0740 m/z @42.35 [151020OFc1_NvH-0949-CRLM-11.raw]	421.0740051269531	42.3523211578667	0.4986020792	99.9459518634667	99.4473497842667	369773.5	3.239866197283062E8	0	7277	null	1.239432583112473	1.4706132946405757	421.06451416015625	421.08319091796875
875	421.09222412109375	21.9816192274667					1	DETECTED	421.0922 m/z @21.98 [151020OFc1_NvH-0949-CRLM-11.raw]	421.09222412109375	21.9816192274667	0.6763735456	100.001259953067	99.324886407467	115468.9765625	3.4886753171968544E8	0	7277	97.17700180024735	2.258159465743124	3.381113080889829	421.084228515625	421.1002502441406
876	421.1458740234375	89.3292494989333					1	DETECTED	421.1459 m/z @89.33 [151020OFc1_NvH-0949-CRLM-11.raw]	421.1458740234375	89.3292494989333	2.6738506856	94.8078091890667	92.1339585034667	475777.59375	3.1200667162912685E8	0	7277	0.5715317953309409	0.5180346757177706	0.48471130201696444	421.1373596191406	421.1540832519531
877	421.17901611328125	21.4652486053333					1	DETECTED	421.1790 m/z @21.47 [151020OFc1_NvH-0949-CRLM-11.raw]	421.17901611328125	21.4652486053333	6.10793054906667	98.6308481672	92.52291761813333	325653.15625	3.318881592483395E8	0	7277	7.096413095863197	4.607038306855704	8.19945875938231	421.16912841796875	421.185546875
878	421.1956787109375	16.3930857997333					1	DETECTED	421.1957 m/z @16.39 [151020OFc1_NvH-0949-CRLM-11.raw]	421.1956787109375	16.3930857997333	4.64673859706667	99.5374360272	94.89069743013333	571308.0	3.6396544628548074E8	3	7277	0.1780253612122351	0.5994514084571712	20.335281497303598	421.1857604980469	421.1996154785156
879	421.2096252441406	21.3935993008					1	DETECTED	421.2096 m/z @21.39 [151020OFc1_NvH-0949-CRLM-11.raw]	421.2096252441406	21.3935993008	4.21872278853333	96.7212414008	92.50251861226667	1488367.5	4.467104825871467E8	2	7277	0.12820661812700251	0.5271983295808889	0.6555038244336509	421.1997375488281	421.2160949707031
880	421.2261047363281	35.2779937101333					1	DETECTED	421.2261 m/z @35.28 [151020OFc1_NvH-0949-CRLM-11.raw]	421.2261047363281	35.2779937101333	4.4262852816	99.79966586	95.3733805784	4045755.0	6.800835057824134E8	3	7277	0.20406402019904846	0.6003728383413895	0.41648937554182724	421.21612548828125	421.236083984375
881	421.24420166015625	35.3548491053333					1	DETECTED	421.2442 m/z @35.35 [151020OFc1_NvH-0949-CRLM-11.raw]	421.24420166015625	35.3548491053333	0.3422018912	97.6137805893333	97.2715786981333	3227931.0	4.654883156582677E8	2	7277	0.3671977100693766	0.5094873112670976	18.03878512714039	421.2361145019531	421.2541809082031
882	421.2595520019531	21.2928631221333					1	DETECTED	421.2596 m/z @21.29 [151020OFc1_NvH-0949-CRLM-11.raw]	421.2595520019531	21.2928631221333	2.14604417466667	92.7411104869333	90.59506631226662	1067080.5	4.4004002740428966E8	0	7277	0.48400472808508255	0.843211360242396	1.5314244172099487	421.25421142578125	421.2597351074219
883	421.2697448730469	27.5322159832					1	DETECTED	421.2697 m/z @27.53 [151020OFc1_NvH-0949-CRLM-11.raw]	421.2697448730469	27.5322159832	5.0151658728	94.6591380229333	89.64397215013331	1.7172862E7	6.751449089978886E8	2	7277	0.1668260141383726	0.5592926620199843	0.03519578229833153	421.259765625	421.27960205078125
884	421.288330078125	37.0334444664					1	DETECTED	421.2883 m/z @37.03 [151020OFc1_NvH-0949-CRLM-11.raw]	421.288330078125	37.0334444664	1.94894649813333	94.4081784650667	92.45923196693337	2210160.0	5.837507282136544E8	2	7277	17.35158191422018	0.5305217225215656	0.014196809633920905	421.27996826171875	421.2978820800781
885	421.31268310546875	67.9867374688					1	DETECTED	421.3127 m/z @67.99 [151020OFc1_NvH-0949-CRLM-11.raw]	421.31268310546875	67.9867374688	0.0100741984	99.9918077898667	99.98173359146669	65571.0234375	2.0746147647664112E8	0	7277	86.34131203092889	0.7331579926224614	0.47214330926099746	421.3126525878906	421.3226623535156
886	421.34063720703125	60.9983083173333					1	DETECTED	421.3406 m/z @61.00 [151020OFc1_NvH-0949-CRLM-11.raw]	421.34063720703125	60.9983083173333	57.8703154874667	97.1098745562667	39.239559068800006	70678.078125	1.1075718964992313E8	0	7277	33.21477148372924	6.272322412975843	9.69524570740817	421.3306579589844	421.3503112792969
887	421.376708984375	22.2193334317333					1	DETECTED	421.3767 m/z @22.22 [151020OFc1_NvH-0949-CRLM-11.raw]	421.376708984375	22.2193334317333	11.1882124485333	92.4458695184	81.2576570698667	114556.5078125	3.290779975159487E8	0	7277	80.74573753401245	3.645753885334708	6.291364286704497	421.3667297363281	421.3848571777344
888	421.4703674316406	18.0545043138667					1	DETECTED	421.4704 m/z @18.05 [151020OFc1_NvH-0949-CRLM-11.raw]	421.4703674316406	18.0545043138667	4.7808122664	98.9067035093333	94.12589124293329	1573700.25	3.934584045793973E8	4	7277	0.13812354450350384	0.5128728268288721	2.0811833569101497	421.46063232421875	421.4803161621094
889	421.4809875488281	30.1583231917333					1	DETECTED	421.4810 m/z @30.16 [151020OFc1_NvH-0949-CRLM-11.raw]	421.4809875488281	30.1583231917333	4.1828857416	94.8710671197333	90.6881813781333	1099956.875	3.9500070752996886E8	0	7277	0.17402224704857616	2.6672407117599604	4.236218515115424	421.4803771972656	421.49017333984375
890	421.509033203125	12.5209242034667					1	DETECTED	421.5090 m/z @12.52 [151020OFc1_NvH-0949-CRLM-11.raw]	421.509033203125	12.5209242034667	4.6272334624	94.7421101866667	90.1148767242667	172015.65625	3.2631657464365256E8	0	7277	0.09272185778449504	12.564812405630613	0.047993707332409645	421.4992980957031	421.5135498046875
891	421.5240173339844	20.9204105672					1	DETECTED	421.5240 m/z @20.92 [151020OFc1_NvH-0949-CRLM-11.raw]	421.5240173339844	20.9204105672	2.65871960906667	92.8202279506667	90.16150834160004	321101.21875	3.456626088797352E8	0	7277	4.677583853084737	3.8019970439085937	11.350585886557761	421.514404296875	421.53369140625
892	421.543701171875	34.8001182848					1	DETECTED	421.5437 m/z @34.80 [151020OFc1_NvH-0949-CRLM-11.raw]	421.543701171875	34.8001182848	2.06285783226667	97.4843281744	95.42147034213333	1901628.875	4.179440770573676E8	3	7277	0.15802742190866326	0.8489131274663159	0.3428680023600254	421.5341491699219	421.55364990234375
893	421.5545349121094	24.487248716					1	DETECTED	421.5545 m/z @24.49 [151020OFc1_NvH-0949-CRLM-11.raw]	421.5545349121094	24.487248716	5.39718262506667	94.3298541544	88.93267152933332	164559.703125	3.2725404414235425E8	0	7277	12.05747513166495	2.7368131693421547	3.6660541914742453	421.5538330078125	421.5562744140625
894	421.5662841796875	22.1558222626667					1	DETECTED	421.5663 m/z @22.16 [151020OFc1_NvH-0949-CRLM-11.raw]	421.5662841796875	22.1558222626667	4.15609635973333	99.9827155544	95.82661919466668	4046937.25	4.616238886237176E8	3	7277	0.1334920331868652	1.1429718745180286	1.4958735726245065	421.5563659667969	421.5762634277344
895	421.57696533203125	38.9237129914667					1	DETECTED	421.5770 m/z @38.92 [151020OFc1_NvH-0949-CRLM-11.raw]	421.57696533203125	38.9237129914667	4.70920296186667	99.3178364754667	94.60863351360004	693716.625	3.4156308546431404E8	0	7277	0.10646866038871394	1.5034586570037816	1.9987898167771092	421.57666015625	421.5869445800781
896	421.5957946777344	46.6464182434667					1	DETECTED	421.5958 m/z @46.65 [151020OFc1_NvH-0949-CRLM-11.raw]	421.5957946777344	46.6464182434667	4.61546229173333	94.0270726549333	89.41161036319997	285449.21875	3.371468043223134E8	0	7277	73.20078287867082	1.0891492845863537	1.268317992328166	421.5872497558594	421.60552978515625
897	421.71185302734375	28.9096123090667					1	DETECTED	421.7119 m/z @28.91 [151020OFc1_NvH-0949-CRLM-11.raw]	421.71185302734375	28.9096123090667	4.20989800026667	77.2993202269333	73.08942222666663	1900136.5	3.622657405875762E8	2	7277	0.2797107247058115	0.5751861358032513	3.0909734571528733	421.70196533203125	421.7178955078125
898	421.7279052734375	35.2779937101333					1	DETECTED	421.7279 m/z @35.28 [151020OFc1_NvH-0949-CRLM-11.raw]	421.7279052734375	35.2779937101333	4.1293779528	99.8542235744	95.7248456216	1999700.5	4.673724144616807E8	0	7277	17.27159462209017	0.7291348264490589	0.08477108137709023	421.7179260253906	421.7378234863281
899	421.74591064453125	35.3885409434667					1	DETECTED	421.7459 m/z @35.39 [151020OFc1_NvH-0949-CRLM-11.raw]	421.74591064453125	35.3885409434667	5.98197384986667	97.008986136	91.02701228613333	1298123.75	3.752956826564504E8	0	7277	0.20420523930307866	0.6828351225590277	0.023032054700424975	421.73797607421875	421.7476806640625
900	421.7577209472656	27.4894708621333					1	DETECTED	421.7577 m/z @27.49 [151020OFc1_NvH-0949-CRLM-11.raw]	421.7577209472656	27.4894708621333	3.43906290213333	99.8908817424	96.45181884026667	7.2475032E7	1.686389541126652E9	2	7277	0.2555894208854106	1.0440555266969191	0.9793451924560501	421.747802734375	421.76763916015625
901	421.7709655761719	29.1351118112					1	DETECTED	421.7710 m/z @29.14 [151020OFc1_NvH-0949-CRLM-11.raw]	421.7709655761719	29.1351118112	8.5682317656	92.5699622112	84.00173044559999	3588616.5	5.0412835478953063E8	2	7277	2.2299108982553832	1.0232800115927523	4.524116692713594	421.76788330078125	421.7808837890625
902	421.78875732421875	36.9655452437333					1	DETECTED	421.7888 m/z @36.97 [151020OFc1_NvH-0949-CRLM-11.raw]	421.78875732421875	36.9655452437333	3.13998737866667	97.6964683536	94.55648097493332	642279.75	3.9939354415903217E8	0	7277	30.080818632257486	1.3977076350392816	0.01129967952339065	421.7810363769531	421.7987365722656
903	421.8648376464844	49.1017695592					1	DETECTED	421.8648 m/z @49.10 [151020OFc1_NvH-0949-CRLM-11.raw]	421.8648376464844	49.1017695592	4.87412200506667	96.8399168344	91.96579482933333	1887330.875	3.8973091480028915E8	3	7277	0.10135728795185628	0.5035571829336511	0.009667531320007723	421.85498046875	421.87481689453125
904	421.8778991699219	34.7630749661333					1	DETECTED	421.8779 m/z @34.76 [151020OFc1_NvH-0949-CRLM-11.raw]	421.8778991699219	34.7630749661333	4.77150836266667	99.5559145032	94.78440614053333	1133368.875	4.2403719756239676E8	3	7277	3.2535437085845906	0.6037000600976338	0.3021071383087216	421.8748474121094	421.8878173828125
905	421.9002685546875	22.1814962037333					1	DETECTED	421.9003 m/z @22.18 [151020OFc1_NvH-0949-CRLM-11.raw]	421.9002685546875	22.1814962037333	0.6082801456	99.8450925866667	99.23681244106669	2607647.25	4.579712014659683E8	3	7277	0.09752107790864173	1.2030698189146698	14.339964082330889	421.8902893066406	421.91021728515625
906	421.9111022949219	40.1697752349333					1	DETECTED	421.9111 m/z @40.17 [151020OFc1_NvH-0949-CRLM-11.raw]	421.9111022949219	40.1697752349333	4.6665449104	99.8542235744	95.18767866399999	596555.8125	3.4624491654402864E8	0	7277	5.960526696344573	1.4513088478674478	0.11998605788332228	421.9102783203125	421.9206237792969
907	421.9682312011719	9.52278756933333					1	DETECTED	421.9682 m/z @9.52 [151020OFc1_NvH-0949-CRLM-11.raw]	421.9682312011719	9.52278756933333	0.0693484733333333	99.5191086277333	99.44976015439997	883010.1875	3.8075757050922555E8	0	7277	7.874206796180067	1.7722378426570766	2.407525135164557	421.958251953125	421.9781494140625
908	421.989013671875	28.3172943642667					1	DETECTED	421.9890 m/z @28.32 [151020OFc1_NvH-0949-CRLM-11.raw]	421.989013671875	28.3172943642667	1.1130998656	95.2838411517333	94.17074128613329	445059.09375	3.638488465023387E8	0	7277	2.0624569964445207	1.7308128952457804	9.389058546862396	421.9791259765625	421.9986877441406
909	422.01959228515625	26.5857268061333					1	DETECTED	422.0196 m/z @26.59 [151020OFc1_NvH-0949-CRLM-11.raw]	422.01959228515625	26.5857268061333	0.955405297333333	98.9615925250667	98.00618722773338	520483.34375	3.5972321267143655E8	0	7277	25.82750190923228	1.931229874077326	0.007041646489880179	422.0098571777344	422.029541015625
910	422.0655212402344	55.2527323442667					1	DETECTED	422.0655 m/z @55.25 [151020OFc1_NvH-0949-CRLM-11.raw]	422.0655212402344	55.2527323442667	0.332420696	99.1170635802667	98.7846428842667	158299.25	3.481877796775982E8	0	7277	97.39725111956672	0.910697320677416	0.8217296292716125	422.0556945800781	422.074951171875
911	422.0785827636719	48.4966594104					1	DETECTED	422.0786 m/z @48.50 [151020OFc1_NvH-0949-CRLM-11.raw]	422.0785827636719	48.4966594104	0.0280908208	100.001259953067	99.973169132267	103948.6953125	3.0099519949080515E8	0	7277	93.12938169286146	1.0254064631171134	1.0304591043789861	422.0760192871094	422.0853271484375
912	422.0999755859375	91.8190812258667					1	DETECTED	422.1000 m/z @91.82 [151020OFc1_NvH-0949-CRLM-11.raw]	422.0999755859375	91.8190812258667	0.0584923554666667	99.8542235744	99.79573121893333	147961.53125	3.697442900798366E8	0	7277	0.09150647704865378	0.514428700775954	0.6055718772243801	422.096923828125	422.1096496582031
913	422.13006591796875	90.3604331424					1	DETECTED	422.1301 m/z @90.36 [151020OFc1_NvH-0949-CRLM-11.raw]	422.13006591796875	90.3604331424	1.81502067093333	95.5979583264	93.78293765546667	4825778.0	4.3934966061640036E8	0	7277	0.027815362532550125	1.1208395083460694	1.1972434903640168	422.1202087402344	422.1390686035156
914	422.1761474609375	12.5209242034667					1	DETECTED	422.1761 m/z @12.52 [151020OFc1_NvH-0949-CRLM-11.raw]	422.1761474609375	12.5209242034667	7.57550962933333	90.3779142365333	82.80240460719997	235041.03125	3.093793541834019E8	3	7277	0.04492072446136497	8.371634305472782	7.791618027477967	422.16680908203125	422.1797790527344
915	422.1904602050781	20.2044132021333					1	DETECTED	422.1905 m/z @20.20 [151020OFc1_NvH-0949-CRLM-11.raw]	422.1904602050781	20.2044132021333	1.86270770986667	96.6668461405333	94.80413843066663	504591.75	3.549920444074572E8	0	7277	0.07238178817843277	3.512238103946633	6.005019032160273	422.1806335449219	422.1929626464844
916	422.2030029296875	90.0724615541333					1	DETECTED	422.2030 m/z @90.07 [151020OFc1_NvH-0949-CRLM-11.raw]	422.2030029296875	90.0724615541333	3.83555216666667	96.7122099530667	92.87665778640003	1703903.25	3.93085416230872E8	0	7277	41.1732816652219	0.5131141500381338	0.0025032189338660854	422.193115234375	422.2096862792969
917	422.2197570800781	46.6464182434667					1	DETECTED	422.2198 m/z @46.65 [151020OFc1_NvH-0949-CRLM-11.raw]	422.2197570800781	46.6464182434667	4.27190770986667	99.2996364074667	95.02772869760004	3043021.25	6.029906512681501E8	3	7277	26.059705014293716	0.5118951661357216	0.022646469036498678	422.2098388671875	422.229736328125
918	422.2309875488281	21.7050314074667					1	DETECTED	422.2310 m/z @21.71 [151020OFc1_NvH-0949-CRLM-11.raw]	422.2309875488281	21.7050314074667	4.91173409946667	56.3834672965333	51.47173319706663	767110.125	3.066253880177729E8	0	7277	14.47477383714035	2.0856079495212043	3.1159280072103295	422.2297668457031	422.2309875488281
919	422.2409973144531	68.2998397509333					1	DETECTED	422.2410 m/z @68.30 [151020OFc1_NvH-0949-CRLM-11.raw]	422.2409973144531	68.2998397509333	1.74489216213333	96.2045698866667	94.45967772453338	1620188.25	5.358920822381482E8	2	7277	53.28341794414693	0.5020745680535588	0.003673278284361076	422.23101806640625	422.2487487792969
920	422.2588195800781	27.4894708621333					1	DETECTED	422.2588 m/z @27.49 [151020OFc1_NvH-0949-CRLM-11.raw]	422.2588195800781	27.4894708621333	4.52384224106667	99.5897855418667	95.06594330080003	3.3170878E7	1.1403398751324584E9	2	7277	0.2246805316713214	1.0429214311424295	34.37347921754562	422.2488708496094	422.268798828125
921	422.2725830078125	29.0715377848					1	DETECTED	422.2726 m/z @29.07 [151020OFc1_NvH-0949-CRLM-11.raw]	422.2725830078125	29.0715377848	4.47438050026667	94.2428780429333	89.76849754266662	1709948.5	3.919151033541114E8	2	7277	1.8978303922599054	0.5716152791386993	0.039115643723401726	422.26885986328125	422.2810974121094
922	422.3114013671875	90.8242841914667					1	DETECTED	422.3114 m/z @90.82 [151020OFc1_NvH-0949-CRLM-11.raw]	422.3114013671875	90.8242841914667	10.9542363493333	92.4562678237333	81.5020314744	87358.6171875	2.1564608835254428E8	0	7277	0.6446530284940195	0.5102164933936955	0.00565168825854786	422.30889892578125	422.3197021484375
923	422.35101318359375	34.4139141189333					1	DETECTED	422.3510 m/z @34.41 [151020OFc1_NvH-0949-CRLM-11.raw]	422.35101318359375	34.4139141189333	27.6563288474667	95.4362830781333	67.7799542306666	147647.734375	3.404858536737658E8	0	7277	64.29167559466778	4.755591110561028	8.43394100192274	422.346435546875	422.3608703613281
924	422.4229431152344	29.3119206034667					1	DETECTED	422.4229 m/z @29.31 [151020OFc1_NvH-0949-CRLM-11.raw]	422.4229431152344	29.3119206034667	8.2669148648	76.8147656469333	68.5478507821333	151056.484375	3.1965956987465304E8	0	7277	66.63678156476813	1.7637494020550641	2.5205931951848712	422.4132385253906	422.4277038574219
925	422.4662170410156	22.4931924386667					1	DETECTED	422.4662 m/z @22.49 [151020OFc1_NvH-0949-CRLM-11.raw]	422.4662170410156	22.4931924386667	4.95344808346667	93.5832420461333	88.62979396266662	607043.625	3.538908765368797E8	0	7277	13.816144714711262	2.578075893011401	0.05632374497257669	422.45623779296875	422.47607421875
926	422.4833679199219	33.0375318832					1	DETECTED	422.4834 m/z @33.04 [151020OFc1_NvH-0949-CRLM-11.raw]	422.4833679199219	33.0375318832	4.5563794072	98.8426751488	94.2862957416	460762.125	3.524850972285707E8	0	7277	15.699556135796978	2.0726566397775645	0.18519850230892673	422.47662353515625	422.4932861328125
927	422.49652099609375	10.7379629890667					1	DETECTED	422.4965 m/z @10.74 [151020OFc1_NvH-0949-CRLM-11.raw]	422.49652099609375	10.7379629890667	4.43609782506667	47.9363281554667	43.50023033040003	120143.203125	1.7493310404724827E8	0	7277	0.14259939299921243	3.4513774254405662	0.14628283695137478	422.4935302734375	422.4997863769531
928	422.52008056640625	15.8867001253333					1	DETECTED	422.5201 m/z @15.89 [151020OFc1_NvH-0949-CRLM-11.raw]	422.52008056640625	15.8867001253333	5.66097312213333	96.7212414008	91.06026827866667	299166.90625	3.381574922433264E8	0	7277	0.03647168302538617	6.850943198498279	0.3205494195460967	422.5101013183594	422.5234375
929	422.5335693359375	49.0739448176					1	DETECTED	422.5336 m/z @49.07 [151020OFc1_NvH-0949-CRLM-11.raw]	422.5335693359375	49.0739448176	2.4644319576	95.0755810344	92.6111490768	643720.375	3.400260279701636E8	0	7277	32.69336447143	1.1382638959398743	0.0018468810664624782	422.5235900878906	422.54180908203125
930	422.55181884765625	25.6105337656					1	DETECTED	422.5518 m/z @25.61 [151020OFc1_NvH-0949-CRLM-11.raw]	422.55181884765625	25.6105337656	4.4653096088	98.3199766005333	93.8546669917333	4.427856E7	1.0277193671747943E9	3	7277	0.1770250800323261	0.5219332256870165	0.8715119513296348	422.5419006347656	422.5617980957031
931	422.5688781738281	34.5766228813333					1	DETECTED	422.5689 m/z @34.58 [151020OFc1_NvH-0949-CRLM-11.raw]	422.5688781738281	34.5766228813333	4.8003685208	94.4678634437333	89.66749492293329	1239063.625	4.585559748912768E8	3	7277	24.47322333573357	0.7191198900409049	0.32441878890897646	422.5618896484375	422.57879638671875
932	422.58148193359375	25.2221882965333					1	DETECTED	422.5815 m/z @25.22 [151020OFc1_NvH-0949-CRLM-11.raw]	422.58148193359375	25.2221882965333	4.45461182666667	96.6123259877333	92.15771416106664	830895.1875	3.5653781237842727E8	0	7277	19.158703231383562	1.4621177706197177	1.8888841519071773	422.5788879394531	422.591064453125
933	422.593017578125	34.8677211765333					1	DETECTED	422.5930 m/z @34.87 [151020OFc1_NvH-0949-CRLM-11.raw]	422.593017578125	34.8677211765333	4.40788351093333	88.6419678722667	84.23408436133337	429187.46875	3.5626024624770063E8	0	7277	0.09154282826877846	1.3910579889349335	0.4656369478811039	422.5921630859375	422.6029968261719
934	422.6061706542969	30.0422578776					1	DETECTED	422.6062 m/z @30.04 [151020OFc1_NvH-0949-CRLM-11.raw]	422.6061706542969	30.0422578776	4.5563794072	88.6259288186667	84.0695494114667	371443.96875	3.2304488098817813E8	0	7277	78.41490795468657	2.051496281969218	2.9348510743135106	422.6032409667969	422.61614990234375
935	422.7030334472656	45.2773299104					1	DETECTED	422.7030 m/z @45.28 [151020OFc1_NvH-0949-CRLM-11.raw]	422.7030334472656	45.2773299104	4.64673859706667	98.4845853976	93.83784680053333	199859.765625	3.5229258579143107E8	0	7277	0.07254195287473664	1.1626559570683819	1.3390487490943013	422.69329833984375	422.7077331542969
936	422.7177734375	22.5627127576					1	DETECTED	422.7178 m/z @22.56 [151020OFc1_NvH-0949-CRLM-11.raw]	422.7177734375	22.5627127576	4.96524405253333	86.8784087501333	81.91316469759997	513843.96875	3.575995941954104E8	0	7277	0.04732550137237013	0.5656331836126068	0.1287807386880388	422.7077941894531	422.7238464355469
937	422.7338562011719	28.8300902573333					1	DETECTED	422.7339 m/z @28.83 [151020OFc1_NvH-0949-CRLM-11.raw]	422.7338562011719	28.8300902573333	5.10203375893333	95.4990536602667	90.39701990133337	5709708.5	5.552855764206992E8	2	7277	5.70783053585486	1.0049849946698122	1.4024772099635567	422.72393798828125	422.7437744140625
938	422.7574462890625	14.161217812					1	DETECTED	422.7574 m/z @14.16 [151020OFc1_NvH-0949-CRLM-11.raw]	422.7574462890625	14.161217812	4.84473238933333	99.7812848946667	94.93655250533337	2.8273698E7	1.3021141212531447E9	2	7277	0.19105424215621625	1.9383952396885267	39.17712800232217	422.7474670410156	422.7673034667969
939	422.7699890136719	35.9196345901333					1	DETECTED	422.7700 m/z @35.92 [151020OFc1_NvH-0949-CRLM-11.raw]	422.7699890136719	35.9196345901333	6.12912001493333	97.6228870098667	91.49376699493337	3871768.0	4.165487824386773E8	2	7277	0.1853285764060928	0.507648298855036	0.018745353968350583	422.7675476074219	422.77996826171875
940	422.8402404785156	19.9956179610667					1	DETECTED	422.8402 m/z @20.00 [151020OFc1_NvH-0949-CRLM-11.raw]	422.8402404785156	19.9956179610667	0.0100741984	100.001259953067	99.991185754667	277287.71875	5.93816918915051E8	2	7277	95.60111644340743	2.2860954783371477	15.015547101082367	422.830322265625	422.84283447265625
941	422.8548889160156	15.9535221261333					1	DETECTED	422.8549 m/z @15.95 [151020OFc1_NvH-0949-CRLM-11.raw]	422.8548889160156	15.9535221261333	0.187203364533333	99.4548531472	99.26764978266667	279030.15625	3.362738585657192E8	0	7277	0.05351808954383941	4.4855891026645045	0.2950184064131213	422.8476257324219	422.8605651855469
942	422.87139892578125	20.0100113434667					1	DETECTED	422.8714 m/z @20.01 [151020OFc1_NvH-0949-CRLM-11.raw]	422.87139892578125	20.0100113434667	0.6354486592	99.4642219224	98.8287732632	1307195.875	3.508772717256698E8	3	7277	0.12095972181929326	1.8910358693542866	2.77526725454284	422.8614501953125	422.875732421875
943	422.88580322265625	25.5750949269333					1	DETECTED	422.8858 m/z @25.58 [151020OFc1_NvH-0949-CRLM-11.raw]	422.88580322265625	25.5750949269333	0.353056308533333	98.6769937634667	98.32393745493336	3.4876752E7	9.638738674046792E8	3	7277	0.16256611601890825	0.5274890772749948	1.3410939479044284	422.8758544921875	422.8957824707031
944	422.89599609375	30.1434586568					1	DETECTED	422.8960 m/z @30.14 [151020OFc1_NvH-0949-CRLM-11.raw]	422.89599609375	30.1434586568	4.85439310186667	99.7263208117333	94.87192770986664	1.8499922E7	6.11753725890067E8	3	7277	0.2081386141481758	14.804555181020291	34.6439645754007	422.89581298828125	422.9059753417969
945	422.9102783203125	13.2958444536					1	DETECTED	422.9103 m/z @13.30 [151020OFc1_NvH-0949-CRLM-11.raw]	422.9102783203125	13.2958444536	1.16163870506667	98.9433051165333	97.78166641146663	1904647.875	4.376983684819238E8	3	7277	25.51066535514138	4.281466974629318	3.4060524097792713	422.906005859375	422.9200744628906
946	422.9228210449219	19.5663764096					1	DETECTED	422.9228 m/z @19.57 [151020OFc1_NvH-0949-CRLM-11.raw]	422.9228210449219	19.5663764096	1.3613467712	94.4772919909333	93.11594521973329	689018.875	3.713663453132377E8	0	7277	0.030007620820043712	2.9732191415952554	0.003252368626697154	422.9202880859375	422.9327087402344
947	422.9411926269531	30.0234082208					1	DETECTED	422.9412 m/z @30.02 [151020OFc1_NvH-0949-CRLM-11.raw]	422.9411926269531	30.0234082208	0.415020225866667	99.8817272525333	99.46670702666663	195335.171875	3.5023260051164764E8	0	7277	29.832842172588094	1.8709587769463119	2.764911100755386	422.9328308105469	422.9466857910156
948	422.95672607421875	25.6692334752					1	DETECTED	422.9567 m/z @25.67 [151020OFc1_NvH-0949-CRLM-11.raw]	422.95672607421875	25.6692334752	3.04338198533333	97.1644320952	94.12105010986667	1055555.5	3.6176082669802517E8	0	7277	0.2214410153261106	0.5138678022499669	1.1590541082335204	422.94677734375	422.9666748046875
949	422.9994201660156	24.0026687864					1	DETECTED	422.9994 m/z @24.00 [151020OFc1_NvH-0949-CRLM-11.raw]	422.9994201660156	24.0026687864	0.0280908208	99.7354149581333	99.7073241373333	808668.5	3.7873448827994347E8	0	7277	9.502440688658645	7.856750711862952	1.8802331697584997	422.98974609375	423.0091857910156
950	423.0116271972656	33.2864835064					1	DETECTED	423.0116 m/z @33.29 [151020OFc1_NvH-0949-CRLM-11.raw]	423.0116271972656	33.2864835064	0.800631977066667	56.8824704464	56.081838469333334	120951.421875	2.2091791962766334E8	0	7277	46.71188387658425	0.8960960366051582	0.9347135042814795	423.01025390625	423.0212097167969
951	423.05340576171875	26.425215816					1	DETECTED	423.0534 m/z @26.43 [151020OFc1_NvH-0949-CRLM-11.raw]	423.05340576171875	26.425215816	0.0388927613333333	97.5674333296	97.52854056826666	130528.0390625	3.4660721005741686E8	0	7277	96.14901838043394	1.947595126821537	2.8549350465637837	423.04351806640625	423.0540771484375
952	423.0782775878906	24.5757560768					1	DETECTED	423.0783 m/z @24.58 [151020OFc1_NvH-0949-CRLM-11.raw]	423.0782775878906	24.5757560768	0.0100741984	99.9918077898667	99.98173359146669	158607.65625	4.2206133880316573E8	0	7277	92.54685328933125	2.215186433888165	3.390735305090995	423.075439453125	423.0867919921875
953	423.09771728515625	60.1208561912					1	DETECTED	423.0977 m/z @60.12 [151020OFc1_NvH-0949-CRLM-11.raw]	423.09771728515625	60.1208561912	0.944594921866667	99.9918077898667	99.04721286800003	114401.0078125	3.7019156815892357E8	0	7277	90.86269096630564	0.7940654369975049	0.5351940954068444	423.08905029296875	423.1055603027344
954	423.1335754394531	90.3604331424					1	DETECTED	423.1336 m/z @90.36 [151020OFc1_NvH-0949-CRLM-11.raw]	423.1335754394531	90.3604331424	3.13120992106667	94.7057647733333	91.57455485226663	942244.375	3.734740600418878E8	0	7277	0.01799921277202543	1.0630387552819758	1.0915690571689987	423.125244140625	423.1427307128906
955	423.1695861816406	91.0247965544					1	DETECTED	423.1696 m/z @91.02 [151020OFc1_NvH-0949-CRLM-11.raw]	423.1695861816406	91.0247965544	5.6331379616	98.3291141512	92.6959761896	238967.984375	3.4038179776961154E8	0	7277	0.0803795822523341	0.5006849915550958	1.5690055355800934	423.1603088378906	423.17919921875
956	423.1895751953125	18.7434252133333					1	DETECTED	423.1896 m/z @18.74 [151020OFc1_NvH-0949-CRLM-11.raw]	423.1895751953125	18.7434252133333	2.54446445546667	99.4733930594667	96.92892860400003	622894.375	3.4846488092818046E8	0	7277	8.781528345812522	6.5086032986150055	1.8225584409511086	423.18017578125	423.1956481933594
957	423.205810546875	20.0191709405333					1	DETECTED	423.2058 m/z @20.02 [151020OFc1_NvH-0949-CRLM-11.raw]	423.205810546875	20.0191709405333	4.01369618613333	97.7423566408	93.72866045466667	906747.0625	4.143517712208417E8	4	7277	8.206467037469192	6.544894004850233	1.1324835633056434	423.1959228515625	423.2099914550781
958	423.22003173828125	25.5750949269333					1	DETECTED	423.2200 m/z @25.58 [151020OFc1_NvH-0949-CRLM-11.raw]	423.22003173828125	25.5750949269333	4.28073255306667	99.6716484288	95.39091587573333	1.3914867E7	9.832914649761089E8	3	7277	2.5641127581175276	0.5163894613236443	0.06328098226380423	423.2100830078125	423.2300109863281
959	423.23016357421875	30.1790748829333					1	DETECTED	423.2302 m/z @30.18 [151020OFc1_NvH-0949-CRLM-11.raw]	423.23016357421875	30.1790748829333	0.822060889333333	99.689807092	98.86774620266667	1.3362983E7	8.12811206424468E8	2	7277	4.950188301365934	1.5519963132326502	0.019084048383438686	423.23004150390625	423.2401428222656
960	423.2418518066406	34.7454374621333					1	DETECTED	423.2419 m/z @34.75 [151020OFc1_NvH-0949-CRLM-11.raw]	423.2418518066406	34.7454374621333	5.25329500106667	99.7445188613333	94.49122386026663	2895440.5	5.3109235052858263E8	2	7277	3.7105584531622213	2.4312132421535755	0.4857046185308947	423.24017333984375	423.24835205078125
961	423.25836181640625	32.793840864					1	DETECTED	423.2584 m/z @32.79 [151020OFc1_NvH-0949-CRLM-11.raw]	423.25836181640625	32.793840864	3.9781629776	99.5897855418667	95.61162256426671	3.2398654E7	1.2631992238796027E9	3	7277	0.21248782745134775	18.0510897391855	0.018480311806131695	423.2484436035156	423.268310546875
962	423.2712097167969	35.9331887288					1	DETECTED	423.2712 m/z @35.93 [151020OFc1_NvH-0949-CRLM-11.raw]	423.2712097167969	35.9331887288	4.52384224106667	97.6871591682667	93.16331692720003	1133262.25	4.6132164637966937E8	2	7277	17.297986971793023	2.164584842903386	0.008227081680131726	423.2684631347656	423.2808837890625
963	423.303955078125	43.307108212					1	DETECTED	423.3040 m/z @43.31 [151020OFc1_NvH-0949-CRLM-11.raw]	423.303955078125	43.307108212	43.307108212	92.5790471722667	49.271938960266695	82350.921875	1.6970555170676166E8	0	7277	48.3131983381482	null	null	423.303955078125	423.3116455078125
964	423.33148193359375	90.0997570874667					1	DETECTED	423.3315 m/z @90.10 [151020OFc1_NvH-0949-CRLM-11.raw]	423.33148193359375	90.0997570874667	5.21482453973333	95.0206169802667	89.80579244053337	86345.6171875	2.973343242182952E8	0	7277	87.04952472022394	0.5289854733054824	0.014334150926991772	423.3226013183594	423.3326416015625
965	423.3468933105469	92.1967185962667					1	DETECTED	423.3469 m/z @92.20 [151020OFc1_NvH-0949-CRLM-11.raw]	423.3468933105469	92.1967185962667	2.65871960906667	98.0135075144	95.35478790533334	95795.40625	3.114809242328933E8	0	7277	0.6183382205281305	0.5324822365025426	9.753487012773816	423.3373107910156	423.35540771484375
966	423.3904724121094	18.752377432					1	DETECTED	423.3905 m/z @18.75 [151020OFc1_NvH-0949-CRLM-11.raw]	423.3904724121094	18.752377432	3.9510097592	94.7421101866667	90.79110042746669	718375.125	3.836683419019686E8	0	7277	0.11772952664140135	17.466903885645824	26.561552433265714	423.3812255859375	423.4000549316406
967	423.4158020019531	37.7862108717333					1	DETECTED	423.4158 m/z @37.79 [151020OFc1_NvH-0949-CRLM-11.raw]	423.4158020019531	37.7862108717333	9.68675834613333	98.6953601402667	89.00860179413337	168752.484375	3.362633522255459E8	0	7277	82.54488890806162	1.4589352822364778	1.937695050049404	423.40667724609375	423.42510986328125
968	423.4527587890625	17.6987476821333					1	DETECTED	423.4528 m/z @17.70 [151020OFc1_NvH-0949-CRLM-11.raw]	423.4527587890625	17.6987476821333	4.54537956373333	98.3840093357333	93.83862977199996	644390.75	3.6940134452441114E8	0	7277	0.017754549297912092	0.5363603070022805	1.1760221621217848	423.443115234375	423.4584045410156
969	423.46844482421875	24.0197248474667					1	DETECTED	423.4684 m/z @24.02 [151020OFc1_NvH-0949-CRLM-11.raw]	423.46844482421875	24.0197248474667	2.7797014264	98.4477648656	95.66806343920001	3988879.75	4.3968807771774346E8	0	7277	0.1384929331440894	0.7767352486740369	0.012055133388299267	423.4585266113281	423.4783020019531
970	423.5099792480469	16.481903316					1	DETECTED	423.5100 m/z @16.48 [151020OFc1_NvH-0949-CRLM-11.raw]	423.5099792480469	16.481903316	2.21838889733333	97.5027326266667	95.28434372933337	744123.625	3.598016871307583E8	0	7277	0.1259638614855767	1.0020589047250839	0.4486285420747549	423.50018310546875	423.5199279785156
971	423.5401916503906	20.0295188077333					1	DETECTED	423.5402 m/z @20.03 [151020OFc1_NvH-0949-CRLM-11.raw]	423.5401916503906	20.0295188077333	4.07582852293333	91.3977947218667	87.32196619893337	623870.5	3.6705903383937716E8	0	7277	14.484078441938234	0.5901362516490634	10.495026090777166	423.5303039550781	423.5419921875
972	423.552001953125	23.0257115426667					1	DETECTED	423.5520 m/z @23.03 [151020OFc1_NvH-0949-CRLM-11.raw]	423.552001953125	23.0257115426667	4.54537956373333	89.0007634349333	84.45538387119997	8225913.5	5.2132097464664984E8	3	7277	2.604863079332219	0.5286645202097734	2.15171161652379	423.5422058105469	423.5619812011719
973	423.5645446777344	30.2089522850667					1	DETECTED	423.5645 m/z @30.21 [151020OFc1_NvH-0949-CRLM-11.raw]	423.5645446777344	30.2089522850667	4.85439310186667	99.5191086277333	94.66471552586663	5583288.0	6.283936281792213E8	3	7277	24.11124434616655	0.5293002214938042	0.041302233415708954	423.56201171875	423.5744934082031
974	423.5755615234375	33.7045867752					1	DETECTED	423.5756 m/z @33.70 [151020OFc1_NvH-0949-CRLM-11.raw]	423.5755615234375	33.7045867752	4.17387133253333	83.8370142536	79.66314292106668	679573.625	3.5652181122388047E8	3	7277	29.047388506520726	0.7668546689483136	1.4351031988911715	423.5745544433594	423.58294677734375
975	423.5931091308594	31.4228797885333					1	DETECTED	423.5931 m/z @31.42 [151020OFc1_NvH-0949-CRLM-11.raw]	423.5931091308594	31.4228797885333	3.99600869173333	89.9726210362667	85.97661234453338	703005.0625	3.5683750175122374E8	0	7277	0.9271334141768861	1.5736555073236689	0.6742182694493964	423.5831298828125	423.6010437011719
976	423.68719482421875	31.5016352496					1	DETECTED	423.6872 m/z @31.50 [151020OFc1_NvH-0949-CRLM-11.raw]	423.68719482421875	31.5016352496	6.92495897413333	92.8617841389333	85.93682516479997	478489.46875	3.751906346738838E8	2	7277	0.4185049286289484	2.8557854311614466	0.013783563543117572	423.6772155761719	423.6930236816406
977	423.7030334472656	23.8995204586667					1	DETECTED	423.7030 m/z @23.90 [151020OFc1_NvH-0949-CRLM-11.raw]	423.7030334472656	23.8995204586667	1.87344292	99.3178364754667	97.4443935554667	575464.75	3.8608595775921935E8	0	7277	6.193228698744182	3.708963438903016	1.3753037872763294	423.6933288574219	423.7094421386719
978	423.7194519042969	23.9906856112					1	DETECTED	423.7195 m/z @23.99 [151020OFc1_NvH-0949-CRLM-11.raw]	423.7194519042969	23.9906856112	5.5945992168	95.5081160077333	89.9135167909333	1601709.5	4.239701187689729E8	2	7277	2.093999418243275	0.606673589628683	0.21980773964217545	423.70953369140625	423.7293701171875
979	423.73516845703125	30.8298235909333					1	DETECTED	423.7352 m/z @30.83 [151020OFc1_NvH-0949-CRLM-11.raw]	423.73516845703125	30.8298235909333	4.79020212666667	98.1438230306667	93.35362090400002	1406411.25	3.8942219695066136E8	0	7277	0.09356458825851632	2.9867920222625584	0.011889586944011174	423.7294616699219	423.73565673828125
980	423.7457580566406	22.7787166642667					1	DETECTED	423.7458 m/z @22.78 [151020OFc1_NvH-0949-CRLM-11.raw]	423.7457580566406	22.7787166642667	4.39880456133333	96.9998378448	92.60103328346666	2262383.75	5.935310085980413E8	2	7277	18.91838953808902	2.1148892516734317	1.9020715692909702	423.73577880859375	423.7498474121094
981	423.7598571777344	32.8081220304					1	DETECTED	423.7599 m/z @32.81 [151020OFc1_NvH-0949-CRLM-11.raw]	423.7598571777344	32.8081220304	5.7486352672	95.6248975370667	89.8762622698667	1.4655249E7	6.263357859651747E8	0	7277	0.14227708514361126	0.5065102924210619	0.01952918855659678	423.7498779296875	423.7698059082031
982	423.7698669433594	32.1681709416					1	DETECTED	423.7699 m/z @32.17 [151020OFc1_NvH-0949-CRLM-11.raw]	423.7698669433594	32.1681709416	5.8852372432	95.9859080058667	90.10067076266671	470220.5	3.988688059623103E8	0	7277	48.187074188513755	1.714052772734264	1.5577598825522976	423.7698669433594	423.7790222167969
983	423.84405517578125	16.4492643802667					1	DETECTED	423.8441 m/z @16.45 [151020OFc1_NvH-0949-CRLM-11.raw]	423.84405517578125	16.4492643802667	0.0100741984	100.001259953067	99.991185754667	484116.53125	3.745232014308646E8	0	7277	0.13270396704074372	4.9633315187735985	0.6663080682501469	423.83428955078125	423.85382080078125
984	423.8731384277344	33.0224631549333					1	DETECTED	423.8731 m/z @33.02 [151020OFc1_NvH-0949-CRLM-11.raw]	423.8731384277344	33.0224631549333	2.1548001536	99.5897855418667	97.43498538826671	454649.65625	3.7008742660988617E8	0	7277	33.10061866669332	2.103064125161993	0.820583125559523	423.8631591796875	423.8760681152344
985	423.8861389160156	23.0351926624					1	DETECTED	423.8861 m/z @23.04 [151020OFc1_NvH-0949-CRLM-11.raw]	423.8861389160156	23.0351926624	4.70920296186667	99.1628712002667	94.45366823840003	3253690.75	4.445708554658097E8	3	7277	0.10069147235955711	2.1360171062124267	0.40292732465350783	423.87615966796875	423.8884582519531
986	423.8984680175781	14.2505188504					1	DETECTED	423.8985 m/z @14.25 [151020OFc1_NvH-0949-CRLM-11.raw]	423.8984680175781	14.2505188504	3.3159915488	99.381650252	96.0656587032	4976248.5	5.165025720702991E8	3	7277	0.2045564119305503	2.1817040130113807	2.8377146803782627	423.88848876953125	423.9084167480469
987	423.9136962890625	45.6556960776					1	DETECTED	423.9137 m/z @45.66 [151020OFc1_NvH-0949-CRLM-11.raw]	423.9136962890625	45.6556960776	2.42923486773333	99.6625382546667	97.23330338693337	735083.4375	3.6852747183201444E8	0	7277	25.287204553527197	0.5142814822053631	0.03718709847486162	423.9084777832031	423.9236755371094
988	423.9282531738281	34.5171106072					1	DETECTED	423.9283 m/z @34.52 [151020OFc1_NvH-0949-CRLM-11.raw]	423.9282531738281	34.5171106072	4.70920296186667	98.6862227482667	93.97701978640004	334911.65625	3.6575946328222823E8	0	7277	4.090794205825851	1.6487328533400185	2.2755924358655477	423.9245300292969	423.93817138671875
989	423.9395751953125	23.6336921725333					1	DETECTED	423.9396 m/z @23.63 [151020OFc1_NvH-0949-CRLM-11.raw]	423.9395751953125	23.6336921725333	4.43609782506667	98.7414697850667	94.30537196000003	300062.90625	3.3284353826844716E8	0	7277	0.17669749417252234	2.4591040412682594	0.005542314992813527	423.93829345703125	423.94903564453125
990	423.95269775390625	18.8292222594667					1	DETECTED	423.9527 m/z @18.83 [151020OFc1_NvH-0949-CRLM-11.raw]	423.95269775390625	18.8292222594667	0.883360818933333	96.6486606384	95.76529981946668	238783.40625	3.8753184142709386E8	0	7277	14.587790744853475	3.2181992571846103	5.352362375999243	423.9498291015625	423.95947265625
991	423.9695739746094	24.0026687864					1	DETECTED	423.9696 m/z @24.00 [151020OFc1_NvH-0949-CRLM-11.raw]	423.9695739746094	24.0026687864	1.25257916693333	98.1993518210667	96.94677265413337	839303.75	3.7401101025558114E8	0	7277	19.772650977742984	0.5791446124479045	16.697570698788642	423.9598388671875	423.9755859375
992	423.98565673828125	30.8778960026667					1	DETECTED	423.9857 m/z @30.88 [151020OFc1_NvH-0949-CRLM-11.raw]	423.98565673828125	30.8778960026667	0.769399069333333	99.8726113050667	99.10321223573337	1048219.4375	3.709240825962488E8	4	7277	12.864661573210768	1.0287080331409337	0.03761394067296887	423.975830078125	423.9955139160156
993	424.00787353515625	61.6865755146667					1	DETECTED	424.0079 m/z @61.69 [151020OFc1_NvH-0949-CRLM-11.raw]	424.00787353515625	61.6865755146667	0.178107756	99.9827155544	99.8046077984	356954.53125	3.630144548949922E8	0	7277	32.11853237768721	0.8207948125629835	0.6311374770373405	423.99798583984375	424.017822265625
994	424.02978515625	54.7722899522667					1	DETECTED	424.0298 m/z @54.77 [151020OFc1_NvH-0949-CRLM-11.raw]	424.02978515625	54.7722899522667	0.0192809666666667	99.9918077898667	99.97252682320003	114641.3984375	3.5284582947662157E8	0	7277	96.59794632550734	0.8983773805155779	0.848456217325777	424.0212097167969	424.0397033691406
995	424.0732421875	37.1260061029333					1	DETECTED	424.0732 m/z @37.13 [151020OFc1_NvH-0949-CRLM-11.raw]	424.0732421875	37.1260061029333	0.0910798544	99.4915130621333	99.4004332077333	106638.9453125	3.359700350382927E8	0	7277	97.86235563102667	1.3839109171868644	1.766605056851791	424.0670166015625	424.0762939453125
996	424.0863952636719	43.8558539541333					1	DETECTED	424.0864 m/z @43.86 [151020OFc1_NvH-0949-CRLM-11.raw]	424.0863952636719	43.8558539541333	0.0192809666666667	100.001259953067	99.98197898640034	147155.828125	3.6561155867089987E8	0	7277	52.17739621633607	1.1776330911181838	1.2846527154059373	424.07666015625	424.0963439941406
997	424.0988464355469	48.6902244706667					1	DETECTED	424.0988 m/z @48.69 [151020OFc1_NvH-0949-CRLM-11.raw]	424.0988464355469	48.6902244706667	16.6010813018667	94.7147460986667	78.1136647968	123462.890625	3.0692938756202334E8	0	7277	75.19201609357299	1.2171354090991942	1.343981887529301	424.0964660644531	424.10357666015625
998	424.1259460449219	90.3604331424					1	DETECTED	424.1259 m/z @90.36 [151020OFc1_NvH-0949-CRLM-11.raw]	424.1259460449219	90.3604331424	6.5687463648	90.4253806072	83.85663424239999	495261.9375	3.304596948612514E8	0	7277	0.03164531894849176	1.0463837808730496	1.0597149370272143	424.119140625	424.1344909667969
999	424.1747741699219	54.0935730658667					1	DETECTED	424.1748 m/z @54.09 [151020OFc1_NvH-0949-CRLM-11.raw]	424.1747741699219	54.0935730658667	3.04338198533333	91.8092958586667	88.76591387333337	391734.65625	3.2126253484509295E8	0	7277	37.71898382258709	0.9916074074810672	0.984645758482147	424.1678466796875	424.18414306640625
1000	424.192138671875	17.1862413173333					1	DETECTED	424.1921 m/z @17.19 [151020OFc1_NvH-0949-CRLM-11.raw]	424.192138671875	17.1862413173333	3.46538541466667	97.2742432173333	93.80885780266662	253881.0	3.5328342388279015E8	0	7277	18.41839987033548	4.9578777845441815	0.3271320457008617	424.1850280761719	424.2011413574219
1001	424.2113342285156	26.0929033032					1	DETECTED	424.2113 m/z @26.09 [151020OFc1_NvH-0949-CRLM-11.raw]	424.2113342285156	26.0929033032	4.1828857416	99.3908247349333	95.2079389933333	6225968.5	5.586755998321707E8	2	7277	0.2296739845541289	3.708522353201559	17.50669383744389	424.2013854980469	424.2213134765625
1002	424.22308349609375	20.836843084					1	DETECTED	424.2231 m/z @20.84 [151020OFc1_NvH-0949-CRLM-11.raw]	424.22308349609375	20.836843084	4.38021895626667	94.7057647733333	90.32554581706663	3666447.5	5.569184675304842E8	2	7277	6.555203481950253	2.2487705397955686	1.0173398912912033	424.2213439941406	424.2330627441406
1003	424.23687744140625	32.2680262632					1	DETECTED	424.2369 m/z @32.27 [151020OFc1_NvH-0949-CRLM-11.raw]	424.23687744140625	32.2680262632	4.38021895626667	99.8817272525333	95.50150829626662	1425715.375	5.130296775588112E8	2	7277	13.925693335529878	0.5085617354383009	0.7195513033270997	424.23309326171875	424.2468566894531
1004	424.24713134765625	22.8367016058667					1	DETECTED	424.2471 m/z @22.84 [151020OFc1_NvH-0949-CRLM-11.raw]	424.24713134765625	22.8367016058667	6.27202502826667	97.4113539517333	91.13932892346664	1042978.625	5.178039310168646E8	0	7277	7.133166808516911	1.0992098690900263	0.691706997915649	424.24688720703125	424.25146484375
1005	424.2615051269531	32.793840864					1	DETECTED	424.2615 m/z @32.79 [151020OFc1_NvH-0949-CRLM-11.raw]	424.2615051269531	32.793840864	4.04014595386667	96.7301054813333	92.68995952746663	3416456.25	4.4323421741037387E8	0	7277	0.1701555838971487	0.5186873852700077	0.20118078318416907	424.2516174316406	424.271484375
1006	424.27374267578125	50.1790865381333					1	DETECTED	424.2737 m/z @50.18 [151020OFc1_NvH-0949-CRLM-11.raw]	424.27374267578125	50.1790865381333	4.58542146	92.5885746962667	88.0031532362667	401185.34375	3.738486737321163E8	2	7277	0.19193598464173078	0.9488858961475922	1.5284205851801231	424.2715148925781	424.2835388183594
1007	424.29583740234375	42.0885057101333					1	DETECTED	424.2958 m/z @42.09 [151020OFc1_NvH-0949-CRLM-11.raw]	424.29583740234375	42.0885057101333	3.00835938266667	92.7411104869333	89.73275110426663	86345.7734375	3.235371412234787E8	0	7277	74.48915476380392	1.1480605823781156	1.2674196309429966	424.2893981933594	424.30572509765625
1008	424.3272399902344	91.8281726808					1	DETECTED	424.3272 m/z @91.83 [151020OFc1_NvH-0949-CRLM-11.raw]	424.3272399902344	91.8281726808	2.68271705946667	93.3453889624	90.66267190293333	247747.296875	3.325523761458004E8	0	7277	0.892154000796296	1.8412959900401304	0.5416482509092865	424.3199157714844	424.3356628417969
1009	424.3652038574219	26.4840011445333					1	DETECTED	424.3652 m/z @26.48 [151020OFc1_NvH-0949-CRLM-11.raw]	424.3652038574219	26.4840011445333	26.4840011445333	92.4929235490667	66.00892240453341	102924.6484375	3.221246361775999E8	0	7277	65.03793276585883	null	null	424.36224365234375	424.3652038574219
1010	424.4424133300781	11.8123218192					1	DETECTED	424.4424 m/z @11.81 [151020OFc1_NvH-0949-CRLM-11.raw]	424.4424133300781	11.8123218192	0.415020225866667	84.3636186922667	83.94859846640003	252751.9375	3.185252084257852E8	0	7277	36.37940885840225	3.6828278070444505	7.251036058970059	424.4328918457031	424.4490051269531
1011	424.4590148925781	36.6842154917333					1	DETECTED	424.4590 m/z @36.68 [151020OFc1_NvH-0949-CRLM-11.raw]	424.4590148925781	36.6842154917333	4.27190770986667	96.7937799333333	92.52187222346663	688648.0	3.719525100394144E8	0	7277	21.081269410575636	1.4291101131493091	0.9607597602958972	424.44903564453125	424.4632568359375
1012	424.4732971191406	15.5956409517333					1	DETECTED	424.4733 m/z @15.60 [151020OFc1_NvH-0949-CRLM-11.raw]	424.4732971191406	15.5956409517333	4.77150836266667	81.7624295805333	76.99092121786663	853403.875	3.5659251700753146E8	0	7277	0.06581047874723112	1.3082251631282873	128.35252364797842	424.46337890625	424.4832763671875
1013	424.4867248535156	43.5917571218667					1	DETECTED	424.4867 m/z @43.59 [151020OFc1_NvH-0949-CRLM-11.raw]	424.4867248535156	43.5917571218667	5.33112937066667	97.2559767946667	91.92484742400002	508933.15625	3.598416028033853E8	0	7277	14.535755052509735	1.5454628407835589	0.022610178466606765	424.4834289550781	424.49627685546875
1014	424.53643798828125	18.8710718162667					1	DETECTED	424.5364 m/z @18.87 [151020OFc1_NvH-0949-CRLM-11.raw]	424.53643798828125	18.8710718162667	4.08481605653333	98.4203818866667	94.33556583013338	232122.046875	3.8318296826914114E8	0	7277	8.895483746460831	4.220449683789444	18.998407650450343	424.52655029296875	424.536865234375
1015	424.5469055175781	33.4865288381333					1	DETECTED	424.5469 m/z @33.49 [151020OFc1_NvH-0949-CRLM-11.raw]	424.5469055175781	33.4865288381333	4.5051513464	85.374271736	80.8691203896	444582.84375	3.3717772330256903E8	0	7277	0.1422591237801214	1.6351697441842703	0.48260074055177743	424.5369567871094	424.5487976074219
1016	424.5588684082031	21.6310713170667					1	DETECTED	424.5589 m/z @21.63 [151020OFc1_NvH-0949-CRLM-11.raw]	424.5588684082031	21.6310713170667	4.61546229173333	99.5804958952	94.96503360346668	3415774.5	4.547777705648556E8	3	7277	0.9112816740061405	0.7993207252883587	7.167943856110072	424.5489196777344	424.5686950683594
1017	424.5699768066406	24.4576595861333					1	DETECTED	424.5700 m/z @24.46 [151020OFc1_NvH-0949-CRLM-11.raw]	424.5699768066406	24.4576595861333	7.94451388906667	98.2641652272	90.31965133813333	833281.875	3.3862890639502674E8	0	7277	7.049434899457047	0.5066121758768575	0.020505783848943013	424.56890869140625	424.571044921875
1018	424.5810852050781	43.7373467949333					1	DETECTED	424.5811 m/z @43.74 [151020OFc1_NvH-0949-CRLM-11.raw]	424.5810852050781	43.7373467949333	4.04897478693333	96.8213109578667	92.77233617093337	1.5881091E7	5.269280711634158E8	0	7277	0.1952307982575121	1.2049993786557784	1.919112343397847	424.5711364746094	424.5905456542969
1019	424.59912109375	16.7841546237333					1	DETECTED	424.5991 m/z @16.78 [151020OFc1_NvH-0949-CRLM-11.raw]	424.59912109375	16.7841546237333	1.786248284	90.2744777968	88.4882295128	208321.109375	3.5704741306242347E8	0	7277	0.08161461212267795	2.950019406321134	4.900038812642268	424.5914001464844	424.6091003417969
1020	424.67669677734375	16.6899238634667					1	DETECTED	424.6767 m/z @16.69 [151020OFc1_NvH-0949-CRLM-11.raw]	424.67669677734375	16.6899238634667	14.1252972242667	79.4211937149333	65.29589649066659	211309.171875	3.084359670222709E8	0	7277	0.3168845615788207	12.73009792002994	258.60838291630347	424.666748046875	424.6767578125
1021	424.7004699707031	29.2966477834667					1	DETECTED	424.7005 m/z @29.30 [151020OFc1_NvH-0949-CRLM-11.raw]	424.7004699707031	29.2966477834667	4.49463895333333	81.4909308965333	76.99629194319996	1162034.5	3.869159779151219E8	2	7277	31.76555149251041	1.2458294241074435	84.26611402184972	424.6906433105469	424.70050048828125
1022	424.71051025390625	27.3038602381333					1	DETECTED	424.7105 m/z @27.30 [151020OFc1_NvH-0949-CRLM-11.raw]	424.71051025390625	27.3038602381333	3.67392930426667	91.2452395568	87.57131025253334	9542839.0	7.208534172907125E8	2	7277	0.36204765283479645	0.5308359863472946	9.931817654269087	424.7005920410156	424.7204895019531
1023	424.7213439941406	22.6644946786667					1	DETECTED	424.7213 m/z @22.66 [151020OFc1_NvH-0949-CRLM-11.raw]	424.7213439941406	22.6644946786667	7.60731360213333	91.370067932	83.76275432986667	608344.0	3.5655623209991944E8	0	7277	8.807136733318613	3.0734211896099195	0.05629733483107896	424.72052001953125	424.72491455078125
1024	424.73492431640625	43.6741478986667					1	DETECTED	424.7349 m/z @43.67 [151020OFc1_NvH-0949-CRLM-11.raw]	424.73492431640625	43.6741478986667	2.23593677973333	98.933963964	96.69802718426666	9620578.0	8.153974569317644E8	2	7277	25.357310098466474	0.5116235999934328	0.0065462057024426356	424.72503662109375	424.7447204589844
1025	424.74658203125	43.7155616549333					1	DETECTED	424.7466 m/z @43.72 [151020OFc1_NvH-0949-CRLM-11.raw]	424.74658203125	43.7155616549333	4.30028881066667	95.0479045104	90.74761569973333	925142.625	3.885710585785311E8	0	7277	9.229814903960872	0.5028399464392448	0.015077564055637581	424.74493408203125	424.75653076171875
1026	424.758544921875	21.4652486053333					1	DETECTED	424.7585 m/z @21.47 [151020OFc1_NvH-0949-CRLM-11.raw]	424.758544921875	21.4652486053333	7.6323761288	73.8786154082667	66.24623927946669	915561.375	3.6676935474648464E8	0	7277	0.07261720960106643	0.5098315791677802	1.1110736838519915	424.7567138671875	424.7610168457031
1027	424.7712707519531	17.3961265808					1	DETECTED	424.7713 m/z @17.40 [151020OFc1_NvH-0949-CRLM-11.raw]	424.7712707519531	17.3961265808	5.6517466448	97.283411608	91.6316649632	2220106.5	3.9382318955640125E8	2	7277	32.402833401048696	1.6162741402678034	8.780216984826634	424.76153564453125	424.7807922363281
1028	424.8288879394531	29.2448234536					1	DETECTED	424.8289 m/z @29.24 [151020OFc1_NvH-0949-CRLM-11.raw]	424.8288879394531	29.2448234536	0.0100741984	100.001259953067	99.991185754667	145781.15625	3.63669421432398E8	0	7277	87.48292464144455	1.6972651027409977	3.3641060525114423	424.81890869140625	424.8382263183594
1029	424.8743896484375	25.1436267621333					1	DETECTED	424.8744 m/z @25.14 [151020OFc1_NvH-0949-CRLM-11.raw]	424.8743896484375	25.1436267621333	2.28853407946667	99.0897243432	96.80119026373333	534795.3125	3.768788992248858E8	3	7277	13.977007133400802	3.3728547337391146	0.46913525500463116	424.86444091796875	424.8843688964844
1030	424.8976745605469	37.6661832221333					1	DETECTED	424.8977 m/z @37.67 [151020OFc1_NvH-0949-CRLM-11.raw]	424.8976745605469	37.6661832221333	0.0693484733333333	99.2723302277333	99.20298175439997	1.6645367E7	7.246177620432521E8	3	7277	0.22586666873962713	0.5638691477404508	0.01345060100810937	424.8877868652344	424.90765380859375
1031	424.91552734375	43.7000641733333					1	DETECTED	424.9155 m/z @43.70 [151020OFc1_NvH-0949-CRLM-11.raw]	424.91552734375	43.7000641733333	0.4042262464	99.4183162709333	99.0140900245333	1.0870725E7	5.080939488064567E8	3	7277	0.17353907666904433	15.620785495661893	1.674268962929634	424.90771484375	424.9249267578125
1032	424.95428466796875	15.6879522874667					1	DETECTED	424.9543 m/z @15.69 [151020OFc1_NvH-0949-CRLM-11.raw]	424.95428466796875	15.6879522874667	4.3276092816	99.3361381018667	95.00852882026669	172010.140625	3.2706104147491705E8	0	7277	0.6643297690303953	4.186619996914706	7.403737733652081	424.9443359375	424.9642639160156
1033	424.96478271484375	39.7688016816					1	DETECTED	424.9648 m/z @39.77 [151020OFc1_NvH-0949-CRLM-11.raw]	424.96478271484375	39.7688016816	3.13998737866667	94.7057647733333	91.56577739466663	110196.140625	3.106910247611446E8	0	7277	85.1922943095745	1.249914570498857	1.8176550132010472	424.9647521972656	424.9696044921875
1034	424.9796142578125	12.5303633925333					1	DETECTED	424.9796 m/z @12.53 [151020OFc1_NvH-0949-CRLM-11.raw]	424.9796142578125	12.5303633925333	2.93787292026667	97.8062185845333	94.86834566426663	522601.09375	4.2172197163985085E8	4	7277	25.342283171343997	1.4743050111385874	0.7004607701279958	424.96978759765625	424.9825744628906
1035	424.9928283691406	18.5463753085333					1	DETECTED	424.9928 m/z @18.55 [151020OFc1_NvH-0949-CRLM-11.raw]	424.9928283691406	18.5463753085333	0.3952117024	92.8943498413333	92.49913813893329	693109.375	3.916526993592713E8	0	7277	0.1875117140298208	0.7717716307711818	0.08192352820613645	424.98284912109375	425.00244140625
1036	425.0034484863281	40.6255644101333					1	DETECTED	425.0034 m/z @40.63 [151020OFc1_NvH-0949-CRLM-11.raw]	425.0034484863281	40.6255644101333	0.131306746666667	99.8177784464	99.68647169973333	134148.03125	3.4888300284173167E8	0	7277	94.67163470112246	1.294173993127607	1.583797573158313	425.0032958984375	425.01080322265625
1037	425.02081298828125	30.3235939922667					1	DETECTED	425.0208 m/z @30.32 [151020OFc1_NvH-0949-CRLM-11.raw]	425.02081298828125	30.3235939922667	0.0100741984	99.9827155544	99.972641356	331159.78125	3.349650220439881E8	0	7277	6.165818871022761	1.7179344482777392	2.4272180565365247	425.010986328125	425.0288391113281
1038	425.0362548828125	22.6890134976					1	DETECTED	425.0363 m/z @22.69 [151020OFc1_NvH-0949-CRLM-11.raw]	425.0362548828125	22.6890134976	0.0280908208	100.001259953067	99.973169132267	120734.4140625	3.5468009395587814E8	0	7277	90.49215449794515	2.212323556284665	5.711655172920643	425.03082275390625	425.0459289550781
1039	425.0605163574219	22.7193590442667					1	DETECTED	425.0605 m/z @22.72 [151020OFc1_NvH-0949-CRLM-11.raw]	425.0605163574219	22.7193590442667	0.0584923554666667	97.3748356202667	97.31634326480003	109224.6875	3.3300645058964056E8	0	7277	95.62604086790832	2.289787614980915	3.5773910122931873	425.05078125	425.068603515625
1040	425.15576171875	14.7819377986667					1	DETECTED	425.1558 m/z @14.78 [151020OFc1_NvH-0949-CRLM-11.raw]	425.15576171875	14.7819377986667	10.6738014269333	95.9228878178667	85.2490863909334	197622.296875	2.992009568397778E8	0	7277	0.10495437577258926	10.37563978857926	0.02366742678391081	425.1463317871094	425.1651611328125
1041	425.1664733886719	91.0247965544					1	DETECTED	425.1665 m/z @91.02 [151020OFc1_NvH-0949-CRLM-11.raw]	425.1664733886719	91.0247965544	14.346076508	91.1518849770667	76.8058084690667	84938.453125	1.9987064705351537E8	0	7277	0.05844141409120596	0.5008287072514369	0.0016574145028737848	425.1661376953125	425.16741943359375
1042	425.1882019042969	30.3354152712					1	DETECTED	425.1882 m/z @30.34 [151020OFc1_NvH-0949-CRLM-11.raw]	425.1882019042969	30.3354152712	5.50027309573333	98.1345372994667	92.63426420373337	355009.0625	3.77686041152729E8	0	7277	15.342217638248279	1.9988252599911165	2.9762304795033816	425.1782531738281	425.1976013183594
1043	425.2076110839844	31.4530333664					1	DETECTED	425.2076 m/z @31.45 [151020OFc1_NvH-0949-CRLM-11.raw]	425.2076110839844	31.4530333664	3.07838568746667	99.3269798205333	96.24859413306663	1.1398991E7	7.334513611109743E8	2	7277	0.17938860714544802	0.5606960442511153	0.06120323549402206	425.1977233886719	425.21759033203125
1044	425.2210693359375	14.6509500413333					1	DETECTED	425.2211 m/z @14.65 [151020OFc1_NvH-0949-CRLM-11.raw]	425.2210693359375	14.6509500413333	4.61546229173333	94.4678634437333	89.85240115199997	940225.125	4.367703251706309E8	2	7277	7.412071753342705	0.5312779790820493	3.3591225546043244	425.2176208496094	425.22174072265625
1045	425.23175048828125	37.6989184992					1	DETECTED	425.2318 m/z @37.70 [151020OFc1_NvH-0949-CRLM-11.raw]	425.23175048828125	37.6989184992	0.563136818666667	98.0600488813333	97.49691206266664	1.0970535E7	1.0131969274821117E9	2	7277	8.536983210490448	0.7924885556582424	0.21897193902877057	425.2217712402344	425.2417297363281
1046	425.2452392578125	31.4677605928					1	DETECTED	425.2452 m/z @31.47 [151020OFc1_NvH-0949-CRLM-11.raw]	425.2452392578125	31.4677605928	4.30028881066667	97.1644320952	92.86414328453333	1.0351797E7	6.78227266666134E8	2	7277	0.24073755477824932	0.5271049035209197	0.3902548557302801	425.2418212890625	425.2552185058594
1047	425.2630310058594	22.4663824069333					1	DETECTED	425.2630 m/z @22.47 [151020OFc1_NvH-0949-CRLM-11.raw]	425.2630310058594	22.4663824069333	4.82614353733333	92.6192574816	87.79311394426668	1024334.8125	4.1513549000519663E8	2	7277	1.0514879432249629	3.3382311063670635	0.3364201216923756	425.2552490234375	425.27301025390625
1048	425.27362060546875	17.4249016042667					1	DETECTED	425.2736 m/z @17.42 [151020OFc1_NvH-0949-CRLM-11.raw]	425.27362060546875	17.4249016042667	4.96524405253333	96.2952295098667	91.32998545733336	983971.875	3.7451458522356176E8	2	7277	0.29254814130563744	3.562292916579692	259.4174244969603	425.2730407714844	425.28143310546875
1049	425.2928771972656	57.5120777416					1	DETECTED	425.2929 m/z @57.51 [151020OFc1_NvH-0949-CRLM-11.raw]	425.2928771972656	57.5120777416	57.0210563842667	98.8700377674667	41.8489813832	75060.71875	1.196763550046198E8	0	7277	33.387388284339565	42.61421703780713	68.86260249010532	425.28369140625	425.3011779785156
1050	425.311279296875	90.449084724					1	DETECTED	425.3113 m/z @90.45 [151020OFc1_NvH-0949-CRLM-11.raw]	425.311279296875	90.449084724	1.25257916693333	98.6953601402667	97.44278097333337	309703.0625	2.0531762830375347E8	0	7277	0.13501399344016818	2.294502327803413	7.403898743251075	425.3036193847656	425.3204345703125
1051	425.325927734375	90.0161663970667					1	DETECTED	425.3259 m/z @90.02 [151020OFc1_NvH-0949-CRLM-11.raw]	425.325927734375	90.0161663970667	5.9145291616	98.5484031112	92.6338739496	105949.7890625	3.764722871645379E8	0	7277	85.97009337122286	0.550725746814208	0.017340122431434433	425.3237609863281	425.3346862792969
1052	425.35150146484375	30.109461144					1	DETECTED	425.3515 m/z @30.11 [151020OFc1_NvH-0949-CRLM-11.raw]	425.35150146484375	30.109461144	5.28149209733333	99.8177784464	94.53628634906667	138047.65625	2.975273694039935E8	0	7277	86.54709989202236	1.7402784422373594	2.488122774486265	425.34197998046875	425.3614196777344
1053	425.3702392578125	34.7816097242667					1	DETECTED	425.3702 m/z @34.78 [151020OFc1_NvH-0949-CRLM-11.raw]	425.3702392578125	34.7816097242667	0.0280908208	99.7630393138667	99.7349484930667	97347.3046875	3.294696492114885E8	0	7277	89.99063086570273	1.4884137785814922	1.7301492671176402	425.3615417480469	425.37396240234375
1054	425.4151916503906	25.3555393130667					1	DETECTED	425.4152 m/z @25.36 [151020OFc1_NvH-0949-CRLM-11.raw]	425.4151916503906	25.3555393130667	9.68675834613333	94.5036834162667	84.81692507013337	112208.953125	3.2669395492256296E8	0	7277	84.09405940542116	2.7065578761081306	4.623129844729382	425.4071960449219	425.4212646484375
1055	425.45343017578125	19.7321162829333					1	DETECTED	425.4534 m/z @19.73 [151020OFc1_NvH-0949-CRLM-11.raw]	425.45343017578125	19.7321162829333	4.1828857416	99.345221428	95.1623356864	878475.75	3.482722430744961E8	3	7277	0.2931353781758652	5.141765878469547	2.299409660892613	425.4439697265625	425.46337890625
1056	425.4745788574219	11.8123218192					1	DETECTED	425.4746 m/z @11.81 [151020OFc1_NvH-0949-CRLM-11.raw]	425.4745788574219	11.8123218192	4.5051513464	97.7239028746667	93.21875152826671	6468051.0	5.202696750973598E8	4	7277	15.39720071144503	34.40347237293631	79.62516116240458	425.4648132324219	425.48455810546875
1057	425.48504638671875	27.0913937584					1	DETECTED	425.4850 m/z @27.09 [151020OFc1_NvH-0949-CRLM-11.raw]	425.48504638671875	27.0913937584	4.75059855493333	98.4570003248	93.70640176986667	4143231.25	3.6835634336136234E8	4	7277	1.3763217314932739	0.5426284531884569	0.5499031881540831	425.4845886230469	425.4949035644531
1058	425.52825927734375	35.7733859336					1	DETECTED	425.5283 m/z @35.77 [151020OFc1_NvH-0949-CRLM-11.raw]	425.52825927734375	35.7733859336	7.0155349872	97.4386745912	90.423139604	458970.1875	3.404312786063379E8	0	7277	0.09242534945241232	1.7452335521233175	3.1316916948100575	425.5184326171875	425.5318298339844
1059	425.5418395996094	31.4864223397333					1	DETECTED	425.5418 m/z @31.49 [151020OFc1_NvH-0949-CRLM-11.raw]	425.5418395996094	31.4864223397333	2.85878598186667	97.6321166533333	94.77333067146662	8510104.0	5.529485917173631E8	3	7277	0.158629943753688	0.5813738411036649	0.40953270671708064	425.5318908691406	425.55181884765625
1060	425.55548095703125	41.4244631221333					1	DETECTED	425.5555 m/z @41.42 [151020OFc1_NvH-0949-CRLM-11.raw]	425.55548095703125	41.4244631221333	4.84473238933333	94.5968824458667	89.75215005653337	459914.0	3.6383618746546984E8	0	7277	0.17614958614256437	1.3640429574735609	0.0019312938168098651	425.55194091796875	425.5560302734375
1061	425.5661926269531	37.6989184992					1	DETECTED	425.5662 m/z @37.70 [151020OFc1_NvH-0949-CRLM-11.raw]	425.5661926269531	37.6989184992	4.51416752266667	96.1235232037333	91.60935568106663	4232741.0	5.427052640766289E8	3	7277	5.280881074088931	0.5510060443453599	0.0566399384667292	425.55621337890625	425.5761413574219
1062	425.5802001953125	59.8465386506667					1	DETECTED	425.5802 m/z @59.85 [151020OFc1_NvH-0949-CRLM-11.raw]	425.5802001953125	59.8465386506667	4.4262852816	88.6555968197333	84.2293115381333	1943836.875	4.058913798669824E8	3	7277	0.16021585137282557	0.534645437994126	0.013302954501546114	425.5762023925781	425.5836486816406
1063	425.59375	21.5964927346667					1	DETECTED	425.5938 m/z @21.60 [151020OFc1_NvH-0949-CRLM-11.raw]	425.59375	21.5964927346667	4.70920296186667	98.8883596802667	94.17915671840004	7077624.0	4.490238275325954E8	0	7277	0.14568217285840035	0.6793315178005355	0.7906158887497414	425.58380126953125	425.6029968261719
1064	425.6143493652344	9.87456283626667					1	DETECTED	425.6143 m/z @9.87 [151020OFc1_NvH-0949-CRLM-11.raw]	425.6143493652344	9.87456283626667	5.26264683413333	86.0589766682667	80.79632983413336	664222.25	3.305215664050007E8	5	7277	0.2092352123847636	0.5356673945040307	3.1024567393150373	425.6045837402344	425.6242980957031
1065	425.6644287109375	41.8781577770667					1	DETECTED	425.6644 m/z @41.88 [151020OFc1_NvH-0949-CRLM-11.raw]	425.6644287109375	41.8781577770667	0.0584923554666667	95.0845604450667	95.02606808960003	226689.03125	4.2093358724225384E8	0	7277	80.37766420888549	1.1361409414877657	1.965385061639892	425.6561584472656	425.6737976074219
1066	425.7043762207031	19.7435870845333					1	DETECTED	425.7044 m/z @19.74 [151020OFc1_NvH-0949-CRLM-11.raw]	425.7043762207031	19.7435870845333	4.08481605653333	98.3017601965333	94.21694413999997	827072.125	3.6742597151236653E8	2	7277	3.1157806732409377	2.8164686474706735	7.896833946634218	425.6944274902344	425.7088623046875
1067	425.7188720703125	20.56421078					1	DETECTED	425.7189 m/z @20.56 [151020OFc1_NvH-0949-CRLM-11.raw]	425.7188720703125	20.56421078	3.4741624312	99.0988032986667	95.6246408674667	4.6139172E7	1.3220001722891712E9	2	7277	0.2970145996858413	1.782427134697996	2.4598827323009598	425.70892333984375	425.721923828125
1068	425.73193359375	36.4368390570667					1	DETECTED	425.7319 m/z @36.44 [151020OFc1_NvH-0949-CRLM-11.raw]	425.73193359375	36.4368390570667	3.9604258832	99.2450616765333	95.2846357933333	6.1935284E7	1.5466113297774422E9	2	7277	0.18283535583612576	0.5161412974842416	1.640086303235527	425.7220458984375	425.7419128417969
1069	425.7470397949219	31.4677605928					1	DETECTED	425.7470 m/z @31.47 [151020OFc1_NvH-0949-CRLM-11.raw]	425.7470397949219	31.4677605928	4.67702438026667	92.4004934602667	87.72346908000003	4168972.5	4.6588799484172666E8	2	7277	3.3723738117939384	0.5295663264331631	0.9373597654155578	425.741943359375	425.7562561035156
1070	425.7669677734375	22.7283959893333					1	DETECTED	425.7670 m/z @22.73 [151020OFc1_NvH-0949-CRLM-11.raw]	425.7669677734375	22.7283959893333	1.1130998656	97.5674333296	96.45433346399999	1.5799368E8	3.080481238509257E9	2	7277	0.225144529482165	1.4063880527827248	1.5061509975791654	425.7571105957031	425.7767333984375
1071	425.8152160644531	9.8557088992					1	DETECTED	425.8152 m/z @9.86 [151020OFc1_NvH-0949-CRLM-11.raw]	425.8152160644531	9.8557088992	4.35894412746667	98.1438230306667	93.78487890320002	1009135.9375	3.3998058878085315E8	0	7277	0.1076579507125004	1.0237498588431	0.9597071753829468	425.8052673339844	425.82470703125
1072	425.8456726074219	19.1232520490667					1	DETECTED	425.8457 m/z @19.12 [151020OFc1_NvH-0949-CRLM-11.raw]	425.8456726074219	19.1232520490667	0.2060704424	100.001259953067	99.795189510667	217488.390625	3.392612217584449E8	0	7277	0.055475822750455706	2.6376865112797163	4.275373022559433	425.8357849121094	425.84783935546875
1073	425.85784912109375	14.445053832					1	DETECTED	425.8578 m/z @14.45 [151020OFc1_NvH-0949-CRLM-11.raw]	425.85784912109375	14.445053832	1.786248284	97.9581313554667	96.17188307146671	361728.0625	3.8505798122817904E8	3	7277	0.10844583262463203	0.5462940061361747	0.4307414063150355	425.8480224609375	425.8653564453125
1074	425.87554931640625	20.7101279064					1	DETECTED	425.8755 m/z @20.71 [151020OFc1_NvH-0949-CRLM-11.raw]	425.87554931640625	20.7101279064	2.23593677973333	99.9001319106667	97.66419513093336	7796262.5	5.376316201003131E8	3	7277	10.844793303351558	0.5101609710686281	0.018183706094651694	425.8655700683594	425.8855285644531
1075	425.8907775878906	30.2968297368					1	DETECTED	425.8908 m/z @30.30 [151020OFc1_NvH-0949-CRLM-11.raw]	425.8907775878906	30.2968297368	3.33366212293333	98.2827524594667	94.94909033653337	1038238.6875	4.11670576567347E8	0	7277	4.392835524631515	0.5748706826939733	0.4349298729003937	425.88555908203125	425.9000244140625
1076	425.9100341796875	21.9918752813333					1	DETECTED	425.9100 m/z @21.99 [151020OFc1_NvH-0949-CRLM-11.raw]	425.9100341796875	21.9918752813333	1.99051871386667	99.4548531472	97.46433443333333	5255735.5	5.351396902034453E8	3	7277	0.1853421262498003	5.850289533652473	7.25885994250746	425.9001770019531	425.9199523925781
1077	425.927978515625	21.6086234464					1	DETECTED	425.9280 m/z @21.61 [151020OFc1_NvH-0949-CRLM-11.raw]	425.927978515625	21.6086234464	3.0960417008	96.9131895733333	93.8171478725333	4603304.5	4.4119304221498185E8	0	7277	0.17998541401770396	0.5729381977046079	2.689342309746587	425.9200439453125	425.9377746582031
1078	425.9393310546875	49.0545925904					1	DETECTED	425.9393 m/z @49.05 [151020OFc1_NvH-0949-CRLM-11.raw]	425.9393310546875	49.0545925904	2.65871960906667	99.9734518898667	97.31473228080003	127582.0234375	3.360113637406353E8	0	7277	95.55059897160517	1.0422679498835998	1.0581041829348652	425.938720703125	425.9437561035156
1079	425.9537658691406	19.7546392917333					1	DETECTED	425.9538 m/z @19.75 [151020OFc1_NvH-0949-CRLM-11.raw]	425.9537658691406	19.7546392917333	0.535568517066667	100.001259953067	99.46569143600034	571925.0625	3.814422264050099E8	0	7277	0.17316484302646984	5.1407271267753405	0.11652655157881738	425.94378662109375	425.9637451171875
1080	425.9757080078125	11.8035574066667					1	DETECTED	425.9757 m/z @11.80 [151020OFc1_NvH-0949-CRLM-11.raw]	425.9757080078125	11.8035574066667	0.5540950784	95.6605349189333	95.1064398405333	2906313.75	4.0781928268086886E8	0	7277	0.09370706894684844	11.781358983300729	67.60523908362295	425.9659118652344	425.9856872558594
1081	425.9863586425781	27.0733670293333					1	DETECTED	425.9864 m/z @27.07 [151020OFc1_NvH-0949-CRLM-11.raw]	425.9863586425781	27.0733670293333	1.38365468986667	94.3210460357333	92.93739134586663	1795450.25	3.4843117884515065E8	0	7277	8.93111670064637	4.41874283819315	7.706878416889217	425.9857177734375	425.99578857421875
1082	426.01544189453125	9.88403945733333					1	DETECTED	426.0154 m/z @9.88 [151020OFc1_NvH-0949-CRLM-11.raw]	426.01544189453125	9.88403945733333	0.0100741984	99.9918077898667	99.98173359146669	475064.375	3.470742557879844E8	0	7277	0.19856329686056462	0.5142037719910241	0.10203451202367707	426.0054626464844	426.0251159667969
1083	426.0390930175781	43.2707923176					1	DETECTED	426.0391 m/z @43.27 [151020OFc1_NvH-0949-CRLM-11.raw]	426.0390930175781	43.2707923176	0.0100741984	99.9918077898667	99.98173359146669	100182.109375	3.5280612090235037E8	0	7277	94.58426453839886	1.1873132314629748	1.3783295919228051	426.0385437011719	426.0448913574219
1084	426.0557861328125	26.1136238352					1	DETECTED	426.0558 m/z @26.11 [151020OFc1_NvH-0949-CRLM-11.raw]	426.0557861328125	26.1136238352	0.0693484733333333	99.2541201418667	99.18477166853336	724523.6875	3.6262103873199433E8	0	7277	0.06622729188424614	2.007145564076025	743.5374617841763	426.0474548339844	426.0652770996094
1085	426.10137939453125	89.2103738706667					1	DETECTED	426.1014 m/z @89.21 [151020OFc1_NvH-0949-CRLM-11.raw]	426.10137939453125	89.2103738706667	18.0299898378667	99.9183060944	81.8883162565333	2279944.0	4.257636362588734E8	0	7277	0.6067760839070075	0.8590157521802021	0.8788000300698722	426.09246826171875	426.111083984375
1086	426.1370849609375	3.00835938266667					1	DETECTED	426.1371 m/z @3.01 [151020OFc1_NvH-0949-CRLM-11.raw]	426.1370849609375	3.00835938266667	0.0100741984	100.001259953067	99.991185754667	119328.2421875	3.330298828073566E8	0	7277	2.5724546170418945	23.68641344737177	1.3296264596374434	426.1275939941406	426.1466369628906
1087	426.1767272949219	21.8205401176					1	DETECTED	426.1767 m/z @21.82 [151020OFc1_NvH-0949-CRLM-11.raw]	426.1767272949219	21.8205401176	3.74241828373333	92.3379124021333	88.59549411839997	453917.40625	3.5293269661461514E8	0	7277	2.6304244055944643	3.8376333640283447	0.0028387340548407082	426.166748046875	426.1866455078125
1088	426.1891784667969	36.2972984088					1	DETECTED	426.1892 m/z @36.30 [151020OFc1_NvH-0949-CRLM-11.raw]	426.1891784667969	36.2972984088	4.7399653832	94.6144134730667	89.8744480898667	138992.40625	3.217510824999846E8	0	7277	84.61717142829023	1.4239867484517557	2.214652215863836	426.186767578125	426.1914978027344
1089	426.2015380859375	18.7028863613333					1	DETECTED	426.2015 m/z @18.70 [151020OFc1_NvH-0949-CRLM-11.raw]	426.2015380859375	18.7028863613333	5.13044189546667	94.2515284706667	89.12108657520002	426423.875	3.711832398315253E8	2	7277	12.235492683903361	5.450063975731818	0.10091645136732516	426.19158935546875	426.20660400390625
1090	426.21661376953125	23.1412665762667					1	DETECTED	426.2166 m/z @23.14 [151020OFc1_NvH-0949-CRLM-11.raw]	426.21661376953125	23.1412665762667	1.07345611306667	99.8634256432	98.78996953013333	7.7436696E7	3.361232318139099E9	2	7277	0.30550421108578973	3.2492345783371803	17.020342892124006	426.2066345214844	426.2265930175781
1091	426.2330627441406	36.4729903674667					1	DETECTED	426.2331 m/z @36.47 [151020OFc1_NvH-0949-CRLM-11.raw]	426.2330627441406	36.4729903674667	3.46538541466667	98.0785505922667	94.61316517760002	2.8501148E7	1.1757896225590866E9	3	7277	16.023849464189617	0.5084509655291771	0.09217760509869131	426.22662353515625	426.2430419921875
1092	426.244384765625	21.9724634069333					1	DETECTED	426.2444 m/z @21.97 [151020OFc1_NvH-0949-CRLM-11.raw]	426.244384765625	21.9724634069333	4.71955319226667	98.0600488813333	93.34049568906663	3719939.75	4.868260353220379E8	2	7277	0.20065148896023643	0.5164718311131942	0.04695074730576187	426.24310302734375	426.2543640136719
1093	426.2566833496094	50.3046324088					1	DETECTED	426.2567 m/z @50.30 [151020OFc1_NvH-0949-CRLM-11.raw]	426.2566833496094	50.3046324088	6.39547109413333	88.3864017384	81.99093064426667	334197.9375	3.1701043218107224E8	0	7277	39.49745729641266	0.9829291632619932	0.9659107528948905	426.25439453125	426.2575378417969
1094	426.2675476074219	22.7283959893333					1	DETECTED	426.2675 m/z @22.73 [151020OFc1_NvH-0949-CRLM-11.raw]	426.2675476074219	22.7283959893333	0.263569173066667	99.9734518898667	99.70988271680002	7.4158792E7	1.7638613919512079E9	2	7277	0.21577179875717434	0.5374857195022608	1.4733760220879557	426.2575988769531	426.2771911621094
1095	426.28790283203125	91.8190812258667					1	DETECTED	426.2879 m/z @91.82 [151020OFc1_NvH-0949-CRLM-11.raw]	426.28790283203125	91.8190812258667	5.03629898826667	94.9245640728	89.88826508453333	404754.78125	3.4446062180701274E8	0	7277	0.587472753048786	0.5050171362748708	0.8485837457746671	426.2784118652344	426.2918395996094
1096	426.3060302734375	90.648300796					1	DETECTED	426.3060 m/z @90.65 [151020OFc1_NvH-0949-CRLM-11.raw]	426.3060302734375	90.648300796	3.4741624312	93.3937695141333	89.9196070829333	177770.78125	2.730480047214516E8	0	7277	0.15858887815268474	0.5049519589719881	5.2543778563480865	426.3012390136719	426.3153076171875
1097	426.32196044921875	91.8846721861333					1	DETECTED	426.3220 m/z @91.88 [151020OFc1_NvH-0949-CRLM-11.raw]	426.32196044921875	91.8846721861333	23.1843223218667	92.3469045573333	69.1625822354666	76664.0546875	1.8299864336309925E8	0	7277	0.05937790268340848	0.5033641194849316	3.2803388769026434	426.3204040527344	426.3304138183594
1098	426.34588623046875	37.5355552637333					1	DETECTED	426.3459 m/z @37.54 [151020OFc1_NvH-0949-CRLM-11.raw]	426.34588623046875	37.5355552637333	15.4072851189333	94.9156536896	79.5083685706667	129975.1875	4.100145963640976E8	0	7277	75.2390698664258	1.79653375637568	2.402572467416484	426.3415222167969	426.3543701171875
1099	426.4168395996094	9.73808761493333					1	DETECTED	426.4168 m/z @9.74 [151020OFc1_NvH-0949-CRLM-11.raw]	426.4168395996094	9.73808761493333	4.71955319226667	95.1557383976	90.43618520533333	146977.171875	3.072731418619338E8	0	7277	0.1056682783277374	0.5176235640417066	5.49837458175341	426.40887451171875	426.4173278808594
1100	426.4574890136719	21.5605532498667					1	DETECTED	426.4575 m/z @21.56 [151020OFc1_NvH-0949-CRLM-11.raw]	426.4574890136719	21.5605532498667	4.26303681226667	98.1622975696	93.89926075733332	1651332.875	4.0133797667984754E8	0	7277	0.156172439175986	51.16763040703063	0.7908816372963428	426.4478454589844	426.4674377441406
1101	426.47674560546875	46.5380544296					1	DETECTED	426.4767 m/z @46.54 [151020OFc1_NvH-0949-CRLM-11.raw]	426.47674560546875	46.5380544296	0.6178069888	99.9273998842667	99.30959289546671	1071120.375	3.68622309304214E8	0	7277	0.18801058071592536	1.2696003390070527	0.01580398731915431	426.4677429199219	426.4866638183594
1102	426.49114990234375	28.5148944314667					1	DETECTED	426.4911 m/z @28.51 [151020OFc1_NvH-0949-CRLM-11.raw]	426.49114990234375	28.5148944314667	4.79020212666667	97.283411608	92.49320948133332	534116.4375	3.8233845000503224E8	0	7277	0.11320919117486383	2.5712536344169825	0.4418113316474858	426.487060546875	426.5008544921875
1103	426.5274353027344	32.2832682261333					1	DETECTED	426.5274 m/z @32.28 [151020OFc1_NvH-0949-CRLM-11.raw]	426.5274353027344	32.2832682261333	4.64673859706667	99.4824425562667	94.83570395920003	589071.5625	3.382474814375067E8	0	7277	0.09715077381607529	0.5069036409957429	0.007763871318974764	426.5184326171875	426.53741455078125
1104	426.5395812988281	21.1588855648					1	DETECTED	426.5396 m/z @21.16 [151020OFc1_NvH-0949-CRLM-11.raw]	426.5395812988281	21.1588855648	4.57607726613333	94.9648720650667	90.38879479893338	571859.0	2.5862933642567652E8	3	7277	7.854717999088145	0.599137640618146	0.19815271766906822	426.5374450683594	426.53961181640625
1105	426.54962158203125	35.4487270488					1	DETECTED	426.5496 m/z @35.45 [151020OFc1_NvH-0949-CRLM-11.raw]	426.54962158203125	35.4487270488	4.21872278853333	95.3109241976	91.09220140906667	2770404.75	4.872223062106857E8	3	7277	27.328170126381067	1.9439985554972075	0.37170480878459355	426.5396423339844	426.55926513671875
1106	426.5663146972656	31.0746067994667					1	DETECTED	426.5663 m/z @31.07 [151020OFc1_NvH-0949-CRLM-11.raw]	426.5663146972656	31.0746067994667	4.53583599786667	88.9815870045333	84.44575100666663	344656.9375	3.5465470576941013E8	0	7277	17.864750711975013	1.8436461255650016	0.06265574343266851	426.55975341796875	426.5686950683594
1107	426.5787048339844	41.8116836645333					1	DETECTED	426.5787 m/z @41.81 [151020OFc1_NvH-0949-CRLM-11.raw]	426.5787048339844	41.8116836645333	4.69507778826667	85.3240493018667	80.62897151360002	2518410.75	4.6395858408282644E8	3	7277	0.24930505480978127	0.5105701551073298	0.008239383381254869	426.56878662109375	426.58868408203125
1108	426.5961608886719	21.6310713170667					1	DETECTED	426.5962 m/z @21.63 [151020OFc1_NvH-0949-CRLM-11.raw]	426.5961608886719	21.6310713170667	4.72872335493333	86.3942645722667	81.66554121733337	606412.0	3.477990315329482E8	0	7277	2.701326766956093	5.268916414130366	0.40295969358969336	426.5887145996094	426.6060791015625
1109	426.705078125	26.1984460072					1	DETECTED	426.7051 m/z @26.20 [151020OFc1_NvH-0949-CRLM-11.raw]	426.705078125	26.1984460072	1.28389588693333	99.6442638824	98.36036799546666	1588396.25	3.7348353191827154E8	2	7277	0.16319349085322798	0.5143965599041885	0.032436114855694684	426.69512939453125	426.70745849609375
1110	426.7174987792969	23.1559977064					1	DETECTED	426.7175 m/z @23.16 [151020OFc1_NvH-0949-CRLM-11.raw]	426.7174987792969	23.1559977064	1.786248284	99.1811169269333	97.3948686429333	3.5403224E7	1.5963442682680817E9	2	7277	0.37801991446260885	1.996911483733069	0.9868860112293104	426.70751953125	426.72747802734375
1111	426.7356872558594	20.56421078					1	DETECTED	426.7357 m/z @20.56 [151020OFc1_NvH-0949-CRLM-11.raw]	426.7356872558594	20.56421078	3.92439509066667	97.7148274858667	93.79043239520004	7256653.5	6.049023188047059E8	4	7277	16.105685367104265	1.6737806020317547	103.86357931816644	426.7275085449219	426.74566650390625
1112	426.7506103515625	19.3389709746667					1	DETECTED	426.7506 m/z @19.34 [151020OFc1_NvH-0949-CRLM-11.raw]	426.7506103515625	19.3389709746667	4.23663956906667	97.6780134189333	93.44137384986664	5252143.5	5.497329774494463E8	2	7277	0.19528170401886058	1.5816554706256711	0.029626536484589284	426.7456970214844	426.7587890625
1113	426.76898193359375	22.6533823778667					1	DETECTED	426.7690 m/z @22.65 [151020OFc1_NvH-0949-CRLM-11.raw]	426.76898193359375	22.6533823778667	6.13858244906667	94.4678634437333	88.32928099466662	1.8377E7	8.181872098496135E8	2	7277	0.24368372092602897	8.287334067223194	7.582532404088959	426.75921630859375	426.77880859375
1114	426.786865234375	44.290716172					1	DETECTED	426.7869 m/z @44.29 [151020OFc1_NvH-0949-CRLM-11.raw]	426.786865234375	44.290716172	10.2744685917333	98.3017601965333	88.0272916048	4245951.5	4.2082795378904724E8	2	7277	0.2585812566659129	0.5170076008458699	1.146935310595169	426.78240966796875	426.79681396484375
1115	426.8458251953125	39.2989695330667					1	DETECTED	426.8458 m/z @39.30 [151020OFc1_NvH-0949-CRLM-11.raw]	426.8458251953125	39.2989695330667	0.0584923554666667	97.4386745912	97.38018223573333	451614.65625	3.1374403558020896E8	0	7277	0.03290955535934614	1.5346453902820674	2.1209903199960403	426.8358459472656	426.8556213378906
1116	426.86895751953125	11.098975596					1	DETECTED	426.8690 m/z @11.10 [151020OFc1_NvH-0949-CRLM-11.raw]	426.86895751953125	11.098975596	6.26151893946667	97.9950079616	91.73348902213333	278080.96875	3.451977237828303E8	0	7277	1.2573044166866634	1.3272396467853862	4.057387437577136	426.8590087890625	426.8718566894531
1117	426.8819580078125	16.9374836808					1	DETECTED	426.8820 m/z @16.94 [151020OFc1_NvH-0949-CRLM-11.raw]	426.8819580078125	16.9374836808	4.21872278853333	99.1902672736	94.97154448506667	1998891.125	4.335267469718308E8	3	7277	27.283430619545843	1.7021571374758349	0.4320961373996484	426.87200927734375	426.8918151855469
1118	426.899169921875	39.2430420050667					1	DETECTED	426.8992 m/z @39.24 [151020OFc1_NvH-0949-CRLM-11.raw]	426.899169921875	39.2430420050667	4.45461182666667	99.7721809621333	95.31756913546664	456076.65625	3.631441181594092E8	0	7277	19.666179461368234	1.48077857711023	0.14862466503783767	426.8919677734375	426.9011535644531
1119	426.9112854003906	55.5428062944					1	DETECTED	426.9113 m/z @55.54 [151020OFc1_NvH-0949-CRLM-11.raw]	426.9112854003906	55.5428062944	2.70917099093333	98.8242477869333	96.11507679599997	3995834.25	4.873227687712315E8	3	7277	13.795947623941018	0.5838311165008218	0.2139743609156189	426.90130615234375	426.9212341308594
1120	426.93133544921875	25.2388590088					1	DETECTED	426.9313 m/z @25.24 [151020OFc1_NvH-0949-CRLM-11.raw]	426.93133544921875	25.2388590088	1.5936424504	100.001259953067	98.40761750266701	583009.0	3.76352522944067E8	0	7277	10.02292216619625	4.25074456106927	9.949338518530412	426.92138671875	426.9413146972656
1121	426.9591369628906	21.5392725053333					1	DETECTED	426.9591 m/z @21.54 [151020OFc1_NvH-0949-CRLM-11.raw]	426.9591369628906	21.5392725053333	1.4911037616	98.0135075144	96.5224037528	1032851.9375	3.6911731737804246E8	0	7277	0.12309763860131895	11.13667242117078	1.363463820065252	426.94921875	426.9686279296875
1122	426.99090576171875	62.4273607658667					1	DETECTED	426.9909 m/z @62.43 [151020OFc1_NvH-0949-CRLM-11.raw]	426.99090576171875	62.4273607658667	2.01143525333333	99.5098718634667	97.49843661013337	923928.625	3.85937120004988E8	2	7277	0.12233880352984272	0.5023732403512506	1.5836401754097122	426.9812316894531	427.00079345703125
1123	427.0055236816406	26.7673058648					1	DETECTED	427.0055 m/z @26.77 [151020OFc1_NvH-0949-CRLM-11.raw]	427.0055236816406	26.7673058648	0.0192809666666667	96.5583349384	96.53905397173332	816644.5	3.436340180767969E8	4	7277	0.10151990949292866	3.976292189358058	0.0163442654528772	427.0013122558594	427.0155029296875
1124	427.019775390625	40.3169530981333					1	DETECTED	427.0198 m/z @40.32 [151020OFc1_NvH-0949-CRLM-11.raw]	427.019775390625	40.3169530981333	0.0192809666666667	99.9643931992	99.94511223253333	180613.3125	3.450782498368446E8	0	7277	55.12819358043712	1.207035950867945	1.8050113504347405	427.0163879394531	427.0296936035156
1125	427.0460205078125	31.0259237941333					1	DETECTED	427.0460 m/z @31.03 [151020OFc1_NvH-0949-CRLM-11.raw]	427.0460205078125	31.0259237941333	0.321598134933333	99.8726113050667	99.55101317013336	116259.4453125	3.1471784079830366E8	0	7277	98.65383668479393	1.6594290293164151	2.3154563708558094	427.0439758300781	427.05596923828125
1126	427.0856018066406	90.3604331424					1	DETECTED	427.0856 m/z @90.36 [151020OFc1_NvH-0949-CRLM-11.raw]	427.0856018066406	90.3604331424	0.0693484733333333	99.9918077898667	99.92245931653336	325245.1875	3.592629449302128E8	0	7277	0.026990735069105654	0.5269647774264794	106.9142217202399	427.0760192871094	427.09356689453125
1127	427.1047058105469	89.3292494989333					1	DETECTED	427.1047 m/z @89.33 [151020OFc1_NvH-0949-CRLM-11.raw]	427.1047058105469	89.3292494989333	2.57079137306667	99.5897855418667	97.01899416880003	410305.3125	4.4242032830568236E8	0	7277	0.3709800870781379	0.5591327708247634	0.5671399231483254	427.0958251953125	427.11383056640625
1128	427.1172790527344	91.4912971170667					1	DETECTED	427.1173 m/z @91.49 [151020OFc1_NvH-0949-CRLM-11.raw]	427.1172790527344	91.4912971170667	17.7213873037333	99.9643931992	82.2430058954667	182881.34375	3.35562782391815E8	0	7277	0.19802978724901266	0.6643876007021379	1.193957158077011	427.11529541015625	427.12335205078125
1129	427.1377868652344	30.1790748829333					1	DETECTED	427.1378 m/z @30.18 [151020OFc1_NvH-0949-CRLM-11.raw]	427.1377868652344	30.1790748829333	0.0280908208	99.9918077898667	99.9637169690667	72749.8046875	2.3317978158014908E8	0	7277	92.800084044155	1.753545002797107	2.252064970006689	427.1330261230469	427.14306640625
1130	427.1890869140625	13.9802722693333					1	DETECTED	427.1891 m/z @13.98 [151020OFc1_NvH-0949-CRLM-11.raw]	427.1890869140625	13.9802722693333	3.99600869173333	96.2318803101333	92.23587161839998	990333.125	3.836136487019915E8	3	7277	0.18966644695477974	0.5820835345454735	10.257090440368822	427.17919921875	427.1990661621094
1131	427.19927978515625	44.2339475256					1	DETECTED	427.1993 m/z @44.23 [151020OFc1_NvH-0949-CRLM-11.raw]	427.19927978515625	44.2339475256	4.71955319226667	99.9367024338667	95.21714924160003	324356.75	3.370728901622137E8	0	7277	34.28536399304191	1.3307275157164629	1.8584446129073255	427.1990966796875	427.20367431640625
1132	427.21368408203125	32.633530304					1	DETECTED	427.2137 m/z @32.63 [151020OFc1_NvH-0949-CRLM-11.raw]	427.21368408203125	32.633530304	0.811425640266667	99.7172188306667	98.90579319040003	978946.0625	4.208975034097585E8	3	7277	0.1577594353472236	1.6667847888424066	5.175716672016922	427.2037048339844	427.2139892578125
1133	427.2239990234375	29.4667982184					1	DETECTED	427.2240 m/z @29.47 [151020OFc1_NvH-0949-CRLM-11.raw]	427.2239990234375	29.4667982184	4.30924267333333	99.4824425562667	95.17319988293337	1.4300752E7	1.280899593956096E9	3	7277	1.3529381050404758	1.1187404265816174	0.050578174248927917	427.2140197753906	427.2339782714844
1134	427.2354431152344	36.5500836741333					1	DETECTED	427.2354 m/z @36.55 [151020OFc1_NvH-0949-CRLM-11.raw]	427.2354431152344	36.5500836741333	5.6036718096	91.620419172	86.0167473624	744412.0625	4.2672463684887105E8	3	7277	76.51842583063824	1.5797885084302536	2.407914967817982	427.2340087890625	427.235595703125
1135	427.24560546875	55.5736538976					1	DETECTED	427.2456 m/z @55.57 [151020OFc1_NvH-0949-CRLM-11.raw]	427.24560546875	55.5736538976	4.1471260928	99.5712725650667	95.42414647226671	2836436.5	6.176856653334904E8	2	7277	37.57970974764011	0.5030300941843961	0.17157535710021998	427.2356262207031	427.25555419921875
1136	427.25579833984375	26.7874432949333					1	DETECTED	427.2558 m/z @26.79 [151020OFc1_NvH-0949-CRLM-11.raw]	427.25579833984375	26.7874432949333	8.852245656	65.1442050901333	56.2919594341333	750710.8125	2.6470322091231957E8	0	7277	0.10445956271508905	1.569315280695208	321.31590272222076	427.2557067871094	427.25634765625
1137	427.266357421875	29.5194724704					1	DETECTED	427.2664 m/z @29.52 [151020OFc1_NvH-0949-CRLM-11.raw]	427.266357421875	29.5194724704	4.43609782506667	97.5303713144	93.09427348933333	5396291.5	6.417984008196487E8	2	7277	26.967367519345498	0.6276564153510095	0.04746887989910891	427.2563781738281	427.27630615234375
1138	427.2885437011719	44.3305463					1	DETECTED	427.2885 m/z @44.33 [151020OFc1_NvH-0949-CRLM-11.raw]	427.2885437011719	44.3305463	4.6665449104	98.8883596802667	94.2218147698667	1668923.5	3.613310390906635E8	0	7277	0.1988209926619433	1.5171543619681729	0.009627315395189923	427.2785949707031	427.296142578125
1139	427.30499267578125	92.2981610288					1	DETECTED	427.3050 m/z @92.30 [151020OFc1_NvH-0949-CRLM-11.raw]	427.30499267578125	92.2981610288	28.4569134426667	92.5699622112	64.11304876853329	95893.6015625	2.2234564822922233E8	0	7277	0.23069329131914174	0.5021287270587349	0.03975789015597315	427.29888916015625	427.3086242675781
1140	427.3301696777344	76.5037332981333					1	DETECTED	427.3302 m/z @76.50 [151020OFc1_NvH-0949-CRLM-11.raw]	427.3301696777344	76.5037332981333	69.4181209133333	94.1719792042667	24.753858290933408	93711.2578125	9.086591931537205E7	0	7277	22.204959825168743	1.7467691532234524	2.0727417315066927	427.3222961425781	427.3301696777344
1141	427.3418884277344	91.8375481136					1	DETECTED	427.3419 m/z @91.84 [151020OFc1_NvH-0949-CRLM-11.raw]	427.3418884277344	91.8375481136	13.5066877637333	92.4659716424	78.95928387866671	94555.7421875	1.624832922650927E8	0	7277	0.5023215561996608	0.5040113406516483	0.2590522871284236	427.3357238769531	427.3428955078125
1142	427.35467529296875	32.9062377949333					1	DETECTED	427.3547 m/z @32.91 [151020OFc1_NvH-0949-CRLM-11.raw]	427.35467529296875	32.9062377949333	10.0737023546667	96.0676592738667	85.9939569192	118340.3828125	3.8592420189144695E8	0	7277	82.23443359909822	1.788587696491418	2.5770570635622714	427.3521728515625	427.36407470703125
1143	427.37017822265625	36.5500836741333					1	DETECTED	427.3702 m/z @36.55 [151020OFc1_NvH-0949-CRLM-11.raw]	427.37017822265625	36.5500836741333	0.0100741984	99.9643931992	99.9543190008	106185.296875	3.217792919780547E8	0	7277	91.12191697946977	1.3857401530954574	1.5579760292168638	427.3653869628906	427.37957763671875
1144	427.4282531738281	31.9123305626667					1	DETECTED	427.4283 m/z @31.91 [151020OFc1_NvH-0949-CRLM-11.raw]	427.4282531738281	31.9123305626667	4.811989064	99.6351404797333	94.82315141573329	424962.6875	3.893585779811839E8	0	7277	23.658635704798012	1.749482592689809	2.4989651853796184	427.4184875488281	427.4379577636719
1145	427.4566650390625	18.1107808032					1	DETECTED	427.4567 m/z @18.11 [151020OFc1_NvH-0949-CRLM-11.raw]	427.4566650390625	18.1107808032	4.54537956373333	96.2952295098667	91.74984994613337	314716.65625	3.4174578419444066E8	0	7277	26.056281238019185	3.529434866904745	0.11503727494544187	427.44708251953125	427.46624755859375
1146	427.48419189453125	13.2755822688					1	DETECTED	427.4842 m/z @13.28 [151020OFc1_NvH-0949-CRLM-11.raw]	427.48419189453125	13.2755822688	4.1293779528	99.0075605522667	94.8781825994667	991795.3125	3.767498540554411E8	0	7277	0.23609439366509655	0.9696487224191008	0.3613006652713572	427.4742431640625	427.4941101074219
1147	427.50689697265625	26.7874432949333					1	DETECTED	427.5069 m/z @26.79 [151020OFc1_NvH-0949-CRLM-11.raw]	427.50689697265625	26.7874432949333	5.6331379616	98.3108707658667	92.6777328042667	671217.125	3.5922134243330353E8	0	7277	0.21830053234474533	2.7206461922201397	0.6261073563760154	427.4969482421875	427.51617431640625
1148	427.5233154296875	13.9991552712					1	DETECTED	427.5233 m/z @14.00 [151020OFc1_NvH-0949-CRLM-11.raw]	427.5233154296875	13.9991552712	4.77150836266667	94.9826382416	90.21112987893333	638269.8125	3.579004902263922E8	0	7277	0.17124146473206459	0.6238957050555068	0.12669766503733948	427.51702880859375	427.5332946777344
1149	427.5467224121094	34.6887298482667					1	DETECTED	427.5467 m/z @34.69 [151020OFc1_NvH-0949-CRLM-11.raw]	427.5467224121094	34.6887298482667	4.52384224106667	62.3953048810667	57.87146264000003	995364.6875	2.5934560666173866E8	0	7277	1.7166267961468265	0.504381198105597	0.06714718477373527	427.53680419921875	427.5481262207031
1150	427.5581359863281	29.4667982184					1	DETECTED	427.5581 m/z @29.47 [151020OFc1_NvH-0949-CRLM-11.raw]	427.5581359863281	29.4667982184	4.15609635973333	97.4295500304	93.27345367066667	1.033459E7	6.7082978058207E8	3	7277	11.673767725336454	51.80658772771862	0.2738810234478959	427.54815673828125	427.568115234375
1151	427.5689697265625	15.1429960165333					1	DETECTED	427.5690 m/z @15.14 [151020OFc1_NvH-0949-CRLM-11.raw]	427.5689697265625	15.1429960165333	5.55254534906667	52.4203750677333	46.867829718666634	563565.6875	2.3232336660507575E8	0	7277	0.12680987817376277	2.494585420403479	1.7757691092339474	427.5681457519531	427.56982421875
1152	427.5798645019531	55.4722777314667					1	DETECTED	427.5799 m/z @55.47 [151020OFc1_NvH-0949-CRLM-11.raw]	427.5798645019531	55.4722777314667	4.02242060026667	75.7426239104	71.72020331013333	1124078.75	3.5043642647276866E8	3	7277	6.6919235356457065	0.5347341803154735	0.40124076360232336	427.56988525390625	427.5802001953125
1153	427.5902404785156	20.7608647114667					1	DETECTED	427.5902 m/z @20.76 [151020OFc1_NvH-0949-CRLM-11.raw]	427.5902404785156	20.7608647114667	4.52384224106667	96.0221746213333	91.49833238026663	1460967.5	4.106490664527825E8	3	7277	0.16325045215292633	0.950733361559096	3.921077871059684	427.58026123046875	427.6001892089844
1154	427.62890625	32.0901680741333					1	DETECTED	427.6289 m/z @32.09 [151020OFc1_NvH-0949-CRLM-11.raw]	427.62890625	32.0901680741333	4.43609782506667	91.3789526149333	86.94285478986663	477611.78125	3.384477771962754E8	0	7277	0.17468045008283184	1.571972118513026	2.1439442370260515	427.61895751953125	427.63885498046875
1155	427.66937255859375	16.3416906749333					1	DETECTED	427.6694 m/z @16.34 [151020OFc1_NvH-0949-CRLM-11.raw]	427.66937255859375	16.3416906749333	8.9862376848	90.0724615541333	81.0862238693333	386797.65625	3.433486176145084E8	0	7277	0.2065973933017453	5.5119802939467775	1.786633790986865	427.6617126464844	427.6783752441406
1156	427.6945495605469	14.6509500413333					1	DETECTED	427.6945 m/z @14.65 [151020OFc1_NvH-0949-CRLM-11.raw]	427.6945495605469	14.6509500413333	4.4262852816	94.7057647733333	90.2794794917333	1955082.75	3.7349259532392263E8	4	7277	3.888102354686316	0.5221528933158067	1.0148036688358413	427.685302734375	427.70440673828125
1157	427.711669921875	37.2108986221333					1	DETECTED	427.7117 m/z @37.21 [151020OFc1_NvH-0949-CRLM-11.raw]	427.711669921875	37.2108986221333	4.336590252	98.5210866981333	94.18449644613331	479712.75	3.440951797089378E8	0	7277	33.69571868974786	1.4375574803623221	0.6590816760855438	427.7045593261719	427.7132873535156
1158	427.7235107421875	31.7557466114667					1	DETECTED	427.7235 m/z @31.76 [151020OFc1_NvH-0949-CRLM-11.raw]	427.7235107421875	31.7557466114667	3.39523820986667	98.2547213096	94.85948309973332	2400962.0	5.490859010323073E8	4	7277	20.55479786820182	0.8157092570613034	0.0309403738881587	427.71368408203125	427.73345947265625
1159	427.7349853515625	13.2755822688					1	DETECTED	427.7350 m/z @13.28 [151020OFc1_NvH-0949-CRLM-11.raw]	427.7349853515625	13.2755822688	7.0560847008	98.6033389786667	91.5472542778667	600652.5625	3.497999318405192E8	0	7277	0.2578530060552957	0.812494826463605	0.1822627740061533	427.7335205078125	427.7377624511719
1160	427.7477722167969	21.4757024362667					1	DETECTED	427.7478 m/z @21.48 [151020OFc1_NvH-0949-CRLM-11.raw]	427.7477722167969	21.4757024362667	4.9208962256	99.9273998842667	95.0065036586667	3084115.0	4.805490749277701E8	4	7277	24.49205321646306	0.5335783692076161	0.07545429875987442	427.73779296875	427.748046875
1161	427.758056640625	41.5510113762667					1	DETECTED	427.7581 m/z @41.55 [151020OFc1_NvH-0949-CRLM-11.raw]	427.758056640625	41.5510113762667	2.09181959893333	99.5712725650667	97.47945296613338	5319265.5	5.369194634115584E8	2	7277	0.39790203092810117	0.8720906651559052	1.334183537204494	427.7481689453125	427.7664489746094
1162	427.7765197753906	39.7455199856					1	DETECTED	427.7765 m/z @39.75 [151020OFc1_NvH-0949-CRLM-11.raw]	427.7765197753906	39.7455199856	5.1488415856	88.5658707466667	83.41702916106671	8434073.0	4.9552082002122E8	2	7277	0.1393288443413283	0.5098180164399636	0.021116382043293604	427.7665710449219	427.7864990234375
1163	427.7889709472656	36.3289794504					1	DETECTED	427.7890 m/z @36.33 [151020OFc1_NvH-0949-CRLM-11.raw]	427.7889709472656	36.3289794504	9.71487272853333	97.3748356202667	87.65996289173336	599253.6875	4.037915483733882E8	2	7277	10.440044465695664	1.6468702821370709	30.480443427960196	427.7867431640625	427.7989196777344
1164	427.81317138671875	28.6868948554667					1	DETECTED	427.8132 m/z @28.69 [151020OFc1_NvH-0949-CRLM-11.raw]	427.81317138671875	28.6868948554667	1.51105950773333	99.3087425786667	97.79768307093336	3353036.75	4.6291343193442976E8	2	7277	0.09998493964212685	0.5689373777643056	0.08800442545199816	427.80352783203125	427.8206481933594
1165	427.8298034667969	31.9830646994667					1	DETECTED	427.8298 m/z @31.98 [151020OFc1_NvH-0949-CRLM-11.raw]	427.8298034667969	31.9830646994667	4.2542163088	97.6413870541333	93.38717074533331	353772.25	3.758373215247303E8	0	7277	0.200421689575073	1.6839352545338064	4.869682308321497	427.8241271972656	427.8397216796875
1166	427.8462829589844	30.9536619706667					1	DETECTED	427.8463 m/z @30.95 [151020OFc1_NvH-0949-CRLM-11.raw]	427.8462829589844	30.9536619706667	3.40409669333333	97.7788225509333	94.37472585759997	105185.09375	3.207296781950012E8	0	7277	88.24588800170035	1.7128169702054707	3.0887170524365604	427.83984375	427.8466491699219
1167	427.8574523925781	13.9591158322667					1	DETECTED	427.8575 m/z @13.96 [151020OFc1_NvH-0949-CRLM-11.raw]	427.8574523925781	13.9591158322667	5.6517466448	99.6442638824	93.9925172376	258301.703125	3.473528086885396E8	0	7277	0.14507407686777363	0.58511632356065	0.353326423818223	427.847900390625	427.8598937988281
1168	427.8701171875	12.6904782757333					1	DETECTED	427.8701 m/z @12.69 [151020OFc1_NvH-0949-CRLM-11.raw]	427.8701171875	12.6904782757333	3.04338198533333	99.1811169269333	96.13773494159997	340979.59375	3.402737277990721E8	3	7277	0.7471237002484443	0.5569607398279799	0.5329211939086469	427.8607482910156	427.87164306640625
1169	427.88165283203125	34.7454374621333					1	DETECTED	427.8817 m/z @34.75 [151020OFc1_NvH-0949-CRLM-11.raw]	427.88165283203125	34.7454374621333	2.61472830693333	99.7263208117333	97.11159250479997	657298.25	3.3155137744030637E8	0	7277	3.912756793721215	2.04361299068884	0.27867626117341304	427.8716735839844	427.88250732421875
1170	427.89251708984375	29.4667982184					1	DETECTED	427.8925 m/z @29.47 [151020OFc1_NvH-0949-CRLM-11.raw]	427.89251708984375	29.4667982184	4.35894412746667	99.6990792437333	95.34013511626662	3854508.5	5.1148172686930275E8	3	7277	11.686121607499516	0.8250920403941868	16.23475277391037	427.8825378417969	427.9024963378906
1171	427.9055480957031	17.1763724778667					1	DETECTED	427.9055 m/z @17.18 [151020OFc1_NvH-0949-CRLM-11.raw]	427.9055480957031	17.1763724778667	4.02242060026667	99.689807092	95.66738649173332	718704.3125	4.05589812942067E8	3	7277	21.771184096157995	1.1938171320929378	35.199220042767365	427.90252685546875	427.9154968261719
1172	427.91632080078125	14.2505188504					1	DETECTED	427.9163 m/z @14.25 [151020OFc1_NvH-0949-CRLM-11.raw]	427.91632080078125	14.2505188504	6.15831783413333	99.9643931992	93.80607536506668	390064.15625	3.4968276613741034E8	0	7277	0.15801546736731886	0.5082563465720275	1.191596421350084	427.91558837890625	427.92010498046875
1173	427.93048095703125	30.7892160912					1	DETECTED	427.9305 m/z @30.79 [151020OFc1_NvH-0949-CRLM-11.raw]	427.93048095703125	30.7892160912	2.22713521546667	100.001259953067	97.77412473760033	887481.5625	3.8392399023907596E8	3	7277	0.16983773915849198	0.5293798322183407	0.31214077890474023	427.9205322265625	427.9402770996094
1174	427.9544982910156	18.3391611194667					1	DETECTED	427.9545 m/z @18.34 [151020OFc1_NvH-0949-CRLM-11.raw]	427.9544982910156	18.3391611194667	4.35894412746667	99.955107688	95.59616356053333	1622888.875	3.445548372192799E8	0	7277	0.10020161112943882	0.5091913732949271	1.133836477359782	427.94476318359375	427.96331787109375
1175	427.97406005859375	31.6289504018667					1	DETECTED	427.9741 m/z @31.63 [151020OFc1_NvH-0949-CRLM-11.raw]	427.97406005859375	31.6289504018667	0.0280908208	99.7630393138667	99.7349484930667	2090410.625	4.749965665201503E8	4	7277	3.8186361948551806	1.6588149742378568	0.3562240794027306	427.9643249511719	427.9840393066406
1176	427.9845275878906	30.4789339946667					1	DETECTED	427.9845 m/z @30.48 [151020OFc1_NvH-0949-CRLM-11.raw]	427.9845275878906	30.4789339946667	2.27096986053333	98.8609497624	96.58997990186667	445187.5625	3.792754590000419E8	0	7277	20.869834164203574	2.4961095856839286	0.0027428991678061783	427.9842529296875	427.9944763183594
1177	428.0013732910156	19.4275134061333					1	DETECTED	428.0014 m/z @19.43 [151020OFc1_NvH-0949-CRLM-11.raw]	428.0013732910156	19.4275134061333	1.1035810712	99.5712725650667	98.46769149386671	284215.34375	3.454085915251493E8	0	7277	0.08568244146744775	3.49875241480514	9.943011766644384	427.99517822265625	428.01123046875
1178	428.02911376953125	31.9830646994667					1	DETECTED	428.0291 m/z @31.98 [151020OFc1_NvH-0949-CRLM-11.raw]	428.02911376953125	31.9830646994667	0.332420696	99.8087431634667	99.4763224674667	384487.59375	3.613547656589361E8	0	7277	15.029966482703234	2.105756189091787	4.601303541498992	428.019775390625	428.0390625
1179	428.04937744140625	35.1526034730667					1	DETECTED	428.0494 m/z @35.15 [151020OFc1_NvH-0949-CRLM-11.raw]	428.04937744140625	35.1526034730667	0.0910798544	99.6716484288	99.5805685744	157164.96875	3.419072024589238E8	0	7277	80.6780375745756	1.5205107885495723	2.0390752350333967	428.03973388671875	428.0585021972656
1180	428.09747314453125	89.4250585584					1	DETECTED	428.0975 m/z @89.43 [151020OFc1_NvH-0949-CRLM-11.raw]	428.09747314453125	89.4250585584	0.0100741984	99.9918077898667	99.98173359146669	152003.8125	4.0162712918963975E8	0	7277	0.6133215814536754	0.5295876268874286	0.056714809937313884	428.0876159667969	428.10687255859375
1181	428.12030029296875	80.9891260570667					1	DETECTED	428.1203 m/z @80.99 [151020OFc1_NvH-0949-CRLM-11.raw]	428.12030029296875	80.9891260570667	80.9891260570667	95.0390126325333	14.049886575466601	46584.65234375	2.5692747723141965E7	0	7277	9.600421492671089	null	null	428.119140625	428.1222839355469
1182	428.1350402832031	62.0449549792					1	DETECTED	428.1350 m/z @62.04 [151020OFc1_NvH-0949-CRLM-11.raw]	428.1350402832031	62.0449549792	0.0280908208	99.9734518898667	99.94536106906669	98102.9296875	2.903997734289186E8	0	7277	92.38077457390149	0.8244626730459133	0.577374001160464	428.12554931640625	428.1437683105469
1183	428.157958984375	54.8731932650667					1	DETECTED	428.1580 m/z @54.87 [151020OFc1_NvH-0949-CRLM-11.raw]	428.157958984375	54.8731932650667	1.82398746186667	98.4022217405333	96.57823427866664	87008.9296875	3.280390328003557E8	0	7277	88.47647743636163	0.910270312405326	0.6833201776201218	428.154296875	428.1585388183594
1184	428.1846008300781	11.8605297594667					1	DETECTED	428.1846 m/z @11.86 [151020OFc1_NvH-0949-CRLM-11.raw]	428.1846008300781	11.8605297594667	4.51416752266667	99.5559145032	95.04174698053333	232947.90625	3.245308285597216E8	0	7277	0.9579212828746293	19.78147996837606	33.39683641053795	428.17474365234375	428.1863708496094
1185	428.1964111328125	14.5605821722667					1	DETECTED	428.1964 m/z @14.56 [151020OFc1_NvH-0949-CRLM-11.raw]	428.1964111328125	14.5605821722667	4.26303681226667	95.9035505376	91.64051372533332	664635.0	3.80766291289573E8	4	7277	6.521699326618137	1.2658045508778901	3.2268596521162185	428.1864318847656	428.2063903808594
1186	428.21551513671875	38.6102142866667					1	DETECTED	428.2155 m/z @38.61 [151020OFc1_NvH-0949-CRLM-11.raw]	428.21551513671875	38.6102142866667	4.15609635973333	99.7630393138667	95.60694295413337	501372.8125	3.76596128002031E8	0	7277	0.07866262050493589	1.4959954975925154	2.581438943255794	428.2064208984375	428.2172546386719
1187	428.2272644042969	31.3250039229333					1	DETECTED	428.2273 m/z @31.33 [151020OFc1_NvH-0949-CRLM-11.raw]	428.2272644042969	31.3250039229333	4.6558660256	99.0622081898667	94.40634216426669	1904899.25	4.9756182513082594E8	2	7277	0.3727461560171115	0.5300870819824745	0.6821244362686557	428.21728515625	428.2276306152344
1188	428.2376403808594	19.2398091818667					1	DETECTED	428.2376 m/z @19.24 [151020OFc1_NvH-0949-CRLM-11.raw]	428.2376403808594	19.2398091818667	4.01369618613333	98.612627848	94.59893166186667	5378237.5	6.921023235730411E8	2	7277	22.012491177151652	0.5219698219779729	6.3887718472002755	428.2276611328125	428.2475891113281
1189	428.2557678222656	17.5885552917333					1	DETECTED	428.2558 m/z @17.59 [151020OFc1_NvH-0949-CRLM-11.raw]	428.2557678222656	17.5885552917333	4.20989800026667	96.4130637946667	92.20316579440002	4394457.0	5.640351587083415E8	2	7277	0.2223973767852101	0.6845069057182154	1.4261650816696803	428.2476501464844	428.2656555175781
1190	428.26812744140625	25.906495224					1	DETECTED	428.2681 m/z @25.91 [151020OFc1_NvH-0949-CRLM-11.raw]	428.26812744140625	25.906495224	2.16364655413333	95.2929868829333	93.12934032879997	3233754.5	5.190133763804681E8	0	7277	0.27886102340018937	1.2018937462808756	1.3517151151317734	428.265869140625	428.26812744140625
1191	428.27813720703125	39.7455199856					1	DETECTED	428.2781 m/z @39.75 [151020OFc1_NvH-0949-CRLM-11.raw]	428.27813720703125	39.7455199856	0.0495573250666667	99.4456621189333	99.39610479386663	4196336.0	4.987429623866729E8	2	7277	0.11972365684628272	0.5170661631062055	0.007505729268532985	428.2681579589844	428.2877197265625
1192	428.290771484375	33.9837709357333					1	DETECTED	428.2908 m/z @33.98 [151020OFc1_NvH-0949-CRLM-11.raw]	428.290771484375	33.9837709357333	1.03458785306667	99.0531517064	98.01856385333333	151561.875	3.506325204913224E8	0	7277	10.497611902591522	1.375763765683421	1.7547220300567605	428.2889404296875	428.3007507324219
1193	428.3046875	20.2858804426667					1	DETECTED	428.3047 m/z @20.29 [151020OFc1_NvH-0949-CRLM-11.raw]	428.3046875	20.2858804426667	20.2589474770667	92.4004934602667	72.1415459832	75153.859375	1.6044854805537146E8	0	7277	71.7544589155084	1339.279659259071	2651.851213659043	428.30078125	428.3046875
1194	428.3150329589844	28.6496699250667					1	DETECTED	428.3150 m/z @28.65 [151020OFc1_NvH-0949-CRLM-11.raw]	428.3150329589844	28.6496699250667	20.1842524608	96.0767214541333	75.89246899333331	1552909.75	2.485877674766108E8	0	7277	0.16602044445091124	285.5232103696209	1.4771067875263946	428.30517578125	428.32452392578125
1195	428.3324890136719	25.1172934274667					1	DETECTED	428.3325 m/z @25.12 [151020OFc1_NvH-0949-CRLM-11.raw]	428.3324890136719	25.1172934274667	25.1172934274667	94.4772919909333	69.3599985634666	133832.53125	3.1430584749320453E8	0	7277	66.21528211325759	null	null	428.32867431640625	428.3380126953125
1196	428.36492919921875	46.1461887376					1	DETECTED	428.3649 m/z @46.15 [151020OFc1_NvH-0949-CRLM-11.raw]	428.36492919921875	46.1461887376	5.2913359464	96.0312366581333	90.7399007117333	111289.0	3.3930998892896503E8	0	7277	65.1029774729278	1.0565892198880824	1.106953791311331	428.3554382324219	428.37408447265625
1197	428.4197082519531	37.8305916378667					1	DETECTED	428.4197 m/z @37.83 [151020OFc1_NvH-0949-CRLM-11.raw]	428.4197082519531	37.8305916378667	2.10091740613333	99.1902672736	97.08934986746667	207590.453125	3.152381117886747E8	0	7277	81.9416583819786	1.6141072485391572	1.9522840857291457	428.4098205566406	428.4294738769531
1198	428.4432373046875	48.1999692496					1	DETECTED	428.4432 m/z @48.20 [151020OFc1_NvH-0949-CRLM-11.raw]	428.4432373046875	48.1999692496	2.54446445546667	98.8700377674667	96.32557331200003	322735.78125	3.129645953905587E8	0	7277	87.057542594444	1.160893021568177	1.4359766417058126	428.4337463378906	428.4532165527344
1199	428.4560546875	18.3391611194667					1	DETECTED	428.4561 m/z @18.34 [151020OFc1_NvH-0949-CRLM-11.raw]	428.4560546875	18.3391611194667	4.05795606746667	95.1736404541333	91.11568438666663	265047.71875	3.458175124091537E8	0	7277	0.02069763341622277	4.494830783453156	8.993544275556173	428.4532775878906	428.4659423828125
1200	428.478271484375	29.3249452621333					1	DETECTED	428.4783 m/z @29.32 [151020OFc1_NvH-0949-CRLM-11.raw]	428.478271484375	29.3249452621333	4.30028881066667	99.79966586	95.49937704933333	723418.6875	3.505875381105892E8	0	7277	3.8313001145385677	1.0966244078259357	2.1849990735312588	428.4682922363281	428.4882507324219
1201	428.49334716796875	35.6263791408					1	DETECTED	428.4933 m/z @35.63 [151020OFc1_NvH-0949-CRLM-11.raw]	428.49334716796875	35.6263791408	4.8355536208	96.186474452	91.3509208312	320377.875	4.1365244149799806E8	4	7277	33.8286099617783	1.6529860515573143	2.5904248825578673	428.48828125	428.5032653808594
1202	428.5217590332031	11.5690640328					1	DETECTED	428.5218 m/z @11.57 [151020OFc1_NvH-0949-CRLM-11.raw]	428.5217590332031	11.5690640328	4.77150836266667	98.1438230306667	93.37231466800003	251247.203125	3.261380930867539E8	0	7277	0.2644626797794327	6.868080174631992	12.736160349263985	428.5118103027344	428.52203369140625
1203	428.5321350097656	36.2881927613333					1	DETECTED	428.5321 m/z @36.29 [151020OFc1_NvH-0949-CRLM-11.raw]	428.5321350097656	36.2881927613333	4.51416752266667	96.8306691376	92.31650161493333	417478.1875	3.8251607390573215E8	0	7277	4.417156289231357	1.7269762059152913	2.9613332128902687	428.52215576171875	428.5406799316406
1204	428.5507507324219	12.5031780752					1	DETECTED	428.5508 m/z @12.50 [151020OFc1_NvH-0949-CRLM-11.raw]	428.5507507324219	12.5031780752	4.6665449104	94.5140834714667	89.8475385610667	872313.5625	3.9677534220811534E8	0	7277	0.14807866358184185	0.6690547521448044	4.844838993276216	428.5409240722656	428.56072998046875
1205	428.56982421875	23.3487601341333					1	DETECTED	428.5698 m/z @23.35 [151020OFc1_NvH-0949-CRLM-11.raw]	428.56982421875	23.3487601341333	4.22776482266667	95.9140153818667	91.68625055920003	704832.75	4.094080549150916E8	3	7277	23.40956426952039	0.6477214110572508	1.0836654983489034	428.5607604980469	428.5771179199219
1206	428.5872497558594	33.6001026506667					1	DETECTED	428.5872 m/z @33.60 [151020OFc1_NvH-0949-CRLM-11.raw]	428.5872497558594	33.6001026506667	0.1204916032	87.0440900189333	86.92359841573331	8339299.5	4.3921056471175355E8	3	7277	0.17735970945229695	0.5554256122897017	81.23993311435508	428.57733154296875	428.59710693359375
1207	428.59954833984375	30.8448735186667					1	DETECTED	428.5995 m/z @30.84 [151020OFc1_NvH-0949-CRLM-11.raw]	428.59954833984375	30.8448735186667	4.39880456133333	93.4039908456	89.00518628426667	333479.125	3.440875842574851E8	0	7277	0.12792413520118018	1.6827677948632507	4.4001809298893955	428.5973815917969	428.60931396484375
1208	428.6211853027344	37.8305916378667					1	DETECTED	428.6212 m/z @37.83 [151020OFc1_NvH-0949-CRLM-11.raw]	428.6211853027344	37.8305916378667	9.21343269146667	95.1825527344	85.96912004293334	209375.9375	3.9426500787480026E8	0	7277	44.56712191990107	1.5587487827102646	2.0687953577849356	428.611328125	428.6307067871094
1209	428.67730712890625	64.2221637394667					1	DETECTED	428.6773 m/z @64.22 [151020OFc1_NvH-0949-CRLM-11.raw]	428.67730712890625	64.2221637394667	4.8355536208	96.8948518933333	92.0592982725333	1442349.875	3.520650514601774E8	2	7277	0.155813676543886	0.5030915834267992	0.005369980684143802	428.6675720214844	428.68707275390625
1210	428.70245361328125	39.3342854274667					1	DETECTED	428.7025 m/z @39.33 [151020OFc1_NvH-0949-CRLM-11.raw]	428.70245361328125	39.3342854274667	4.58542146	99.0075605522667	94.42213909226669	505743.34375	3.489779568518753E8	2	7277	0.21651758019989842	1.7121096163641356	0.0022976309431759355	428.69268798828125	428.70306396484375
1211	428.7131042480469	35.9433428541333					1	DETECTED	428.7131 m/z @35.94 [151020OFc1_NvH-0949-CRLM-11.raw]	428.7131042480469	35.9433428541333	4.6272334624	98.1993518210667	93.5721183586667	1045362.375	3.496373170472291E8	2	7277	0.13325752780685463	2.403688354506243	0.03355905002207535	428.703125	428.7187194824219
1212	428.7287292480469	31.2144754530667					1	DETECTED	428.7287 m/z @31.21 [151020OFc1_NvH-0949-CRLM-11.raw]	428.7287292480469	31.2144754530667	4.59644635093333	94.6237092458667	90.02726289493337	1229988.375	4.024434856056181E8	2	7277	26.169602585511857	1.1367133047177647	0.30435297846265613	428.71875	428.73773193359375
1213	428.74786376953125	17.5885552917333					1	DETECTED	428.7479 m/z @17.59 [151020OFc1_NvH-0949-CRLM-11.raw]	428.74786376953125	17.5885552917333	5.0739089408	99.9734518898667	94.8995429490667	8573737.0	6.249855736938941E8	2	7277	0.23823274821189955	0.7835590847108357	10.54455473456632	428.7380065917969	428.75665283203125
1214	428.76666259765625	28.30027598					1	DETECTED	428.7667 m/z @28.30 [151020OFc1_NvH-0949-CRLM-11.raw]	428.76666259765625	28.30027598	7.0669718864	95.3918775530667	88.32490566666671	1.2436669E7	7.44642571904252E8	2	7277	0.22619020175696036	0.6026676257756222	1.9422450013817307	428.7566833496094	428.7764892578125
1215	428.784423828125	13.0784990448					1	DETECTED	428.7844 m/z @13.08 [151020OFc1_NvH-0949-CRLM-11.raw]	428.784423828125	13.0784990448	9.06490175706667	97.9858308402667	88.92092908320004	5694751.0	4.712716647229679E8	2	7277	0.13396600800177794	1.2613826305940223	234.52949531555547	428.7767333984375	428.79345703125
1216	428.81622314453125	28.7070584136					1	DETECTED	428.8162 m/z @28.71 [151020OFc1_NvH-0949-CRLM-11.raw]	428.81622314453125	28.7070584136	2.10091740613333	99.9001319106667	97.79921450453337	432586.40625	3.441151641605321E8	0	7277	25.971148025358364	2.433543322432379	0.005584277957065847	428.80657958984375	428.8257141113281
1217	428.85394287109375	22.3055241549333					1	DETECTED	428.8539 m/z @22.31 [151020OFc1_NvH-0949-CRLM-11.raw]	428.85394287109375	22.3055241549333	2.3850557888	99.4642219224	97.0791661336	216327.609375	3.834151328917559E8	0	7277	87.82106867192167	2.4366687657465893	7.20631719451387	428.8443603515625	428.85699462890625
1218	428.86712646484375	36.2669472584					1	DETECTED	428.8671 m/z @36.27 [151020OFc1_NvH-0949-CRLM-11.raw]	428.86712646484375	36.2669472584	4.41701218346667	99.955107688	95.53809550453333	387639.15625	3.8745348290674233E8	0	7277	3.99881913906961	1.6724652962113649	2.8523410460607024	428.8571472167969	428.8752136230469
1219	428.88543701171875	12.4940223882667					1	DETECTED	428.8854 m/z @12.49 [151020OFc1_NvH-0949-CRLM-11.raw]	428.88543701171875	12.4940223882667	0.0100741984	100.001259953067	99.991185754667	495401.0625	3.913253141270077E8	3	7277	0.15352213231509104	19.643453080179665	1.2965997660258533	428.8755187988281	428.8936767578125
1220	428.9038391113281	23.3239603357333					1	DETECTED	428.9038 m/z @23.32 [151020OFc1_NvH-0949-CRLM-11.raw]	428.9038391113281	23.3239603357333	2.9027374568	98.0228183704	95.1200809136	792143.5	3.765504737595837E8	0	7277	6.284895550985471	0.5246984819607897	0.2476296861189089	428.89385986328125	428.9117431640625
1221	428.9217834472656	37.0767543808					1	DETECTED	428.9218 m/z @37.08 [151020OFc1_NvH-0949-CRLM-11.raw]	428.9217834472656	37.0767543808	0.149306068	99.8908817424	99.7415756744	6486263.0	5.0692379537718755E8	3	7277	3.596340612904285	0.6666711795741146	0.17802973997103935	428.91180419921875	428.9317626953125
1222	428.9349060058594	11.7859575122667					1	DETECTED	428.9349 m/z @11.79 [151020OFc1_NvH-0949-CRLM-11.raw]	428.9349060058594	11.7859575122667	2.57079137306667	99.9827155544	97.41192418133333	205136.015625	3.568095327449013E8	0	7277	0.050756766108523976	0.5159502572466064	1.0851513325009756	428.9317932128906	428.9447937011719
1223	428.95751953125	20.7946918562667					1	DETECTED	428.9575 m/z @20.79 [151020OFc1_NvH-0949-CRLM-11.raw]	428.95751953125	20.7946918562667	0.272554789066667	99.4365118818667	99.16395709280005	231518.203125	3.9714750075384927E8	0	7277	13.670242701929777	3.5527292855090846	6.221006318254325	428.9484558105469	428.96746826171875
1224	428.97857666015625	12.2929187808					1	DETECTED	428.9786 m/z @12.29 [151020OFc1_NvH-0949-CRLM-11.raw]	428.97857666015625	12.2929187808	0.0693484733333333	99.8450925866667	99.77574411333336	2886302.75	4.402927267781885E8	4	7277	0.2839193178762347	0.9852659420981541	12.239019332809269	428.9685974121094	428.9885559082031
1225	428.98870849609375	27.4894708621333					1	DETECTED	428.9887 m/z @27.49 [151020OFc1_NvH-0949-CRLM-11.raw]	428.98870849609375	27.4894708621333	0.0693484733333333	99.0622081898667	98.99285971653336	520162.6875	3.713739314796208E8	0	7277	41.816341247849905	2.8178568057717888	2.342723317457349	428.98858642578125	428.9986877441406
1226	429.0074462890625	63.4632992837333					1	DETECTED	429.0074 m/z @63.46 [151020OFc1_NvH-0949-CRLM-11.raw]	429.0074462890625	63.4632992837333	5.28149209733333	99.6351404797333	94.35364838239997	164653.828125	3.609317741267223E8	0	7277	58.06329366676199	0.8108518190240676	0.6217036380481351	428.99871826171875	429.0121154785156
1227	429.0223083496094	54.6417101621333					1	DETECTED	429.0223 m/z @54.64 [151020OFc1_NvH-0949-CRLM-11.raw]	429.0223083496094	54.6417101621333	0.0280908208	99.5987889152	99.5706980944	219936.75	3.379309432425278E8	0	7277	1.3150927328779147	0.9691048222418777	1.1564579702154298	429.01251220703125	429.0322570800781
1228	429.076171875	58.0527547274667					1	DETECTED	429.0762 m/z @58.05 [151020OFc1_NvH-0949-CRLM-11.raw]	429.076171875	58.0527547274667	1.8526519024	98.6678603765333	96.8152084741333	116183.953125	3.8664832633381814E8	0	7277	93.34622386907623	0.8273302990926333	0.659078769151514	429.07012939453125	429.0771179199219
1229	429.08758544921875	42.0885057101333					1	DETECTED	429.0876 m/z @42.09 [151020OFc1_NvH-0949-CRLM-11.raw]	429.08758544921875	42.0885057101333	0.0100741984	100.001259953067	99.991185754667	164809.046875	4.01940810514494E8	0	7277	65.79652595967393	1.2162857376995333	1.4737985290854017	429.07867431640625	429.097412109375
[truncated: 35,962 more rows]
