# Supplementary material for: MSFC: a new feature construction method for accurate diagnosis of mass spectrometry data
Source: Sci Rep. 2023 Sep 21;13:15694. doi: 10.1038/s41598-023-42395-5 (PMC10514077; doi:10.1038/s41598-023-42395-5)
Supplement: Supplementary file 1 — Supplementary Information. [file 41598_2023_42395_MOESM1_ESM.zip › dataset/CRLM dataset/crlm/crlm12.csv]

row ID	row m/z	row retention time	row identity (main ID)	row identity (all IDs)	row identity (main ID + details)	row comment	row number of detected peaks	151020OFc1_NvH-0949-CRLM-12.raw Peak status	151020OFc1_NvH-0949-CRLM-12.raw Peak name	151020OFc1_NvH-0949-CRLM-12.raw Peak m/z	151020OFc1_NvH-0949-CRLM-12.raw Peak RT	151020OFc1_NvH-0949-CRLM-12.raw Peak RT start	151020OFc1_NvH-0949-CRLM-12.raw Peak RT end	151020OFc1_NvH-0949-CRLM-12.raw Peak duration time	151020OFc1_NvH-0949-CRLM-12.raw Peak height	151020OFc1_NvH-0949-CRLM-12.raw Peak area	151020OFc1_NvH-0949-CRLM-12.raw Peak charge	151020OFc1_NvH-0949-CRLM-12.raw Peak # data points	151020OFc1_NvH-0949-CRLM-12.raw Peak FWHM	151020OFc1_NvH-0949-CRLM-12.raw Peak tailing factor	151020OFc1_NvH-0949-CRLM-12.raw Peak asymmetry factor	151020OFc1_NvH-0949-CRLM-12.raw Peak m/z min	151020OFc1_NvH-0949-CRLM-12.raw Peak m/z max
1	400.0060729980469	59.9182985616					1	DETECTED	400.0061 m/z @59.92 [151020OFc1_NvH-0949-CRLM-12.raw]	400.0060729980469	59.9182985616	0.0155978434666667	99.7423179824	99.72672013893333	506172.15625	7.461573787424171E8	0	7438	8.679595101487529	0.8329147926370394	0.7430673885754755	399.99627685546875	400.01165771484375
2	400.02166748046875	57.8783036912					1	DETECTED	400.0217 m/z @57.88 [151020OFc1_NvH-0949-CRLM-12.raw]	400.02166748046875	57.8783036912	0.0155978434666667	99.9543052024	99.93870735893333	544419.6875	7.752988681233433E8	0	7438	43.76109458829852	0.9043868821930569	0.9026255150615967	400.01171875	400.0267028808594
3	400.0367126464844	47.9915186368					1	DETECTED	400.0367 m/z @47.99 [151020OFc1_NvH-0949-CRLM-12.raw]	400.0367126464844	47.9915186368	0.0155978434666667	99.7970634173333	99.78146557386664	585461.9375	7.666442719292749E8	0	7438	37.71648310872904	1.026301240410448	1.3806605882999738	400.0267333984375	400.04669189453125
4	400.0499572753906	38.1375418506667					1	DETECTED	400.0500 m/z @38.14 [151020OFc1_NvH-0949-CRLM-12.raw]	400.0499572753906	38.1375418506667	0.0155978434666667	99.23570526	99.22010741653334	455115.0	7.930873001997856E8	0	7438	48.595053442733175	1.3417407750325085	1.9216119560151435	400.0467224121094	400.0550842285156
5	400.0650939941406	40.9548094672					1	DETECTED	400.0651 m/z @40.95 [151020OFc1_NvH-0949-CRLM-12.raw]	400.0650939941406	40.9548094672	0.0155978434666667	97.7876239010667	97.77202605760003	516936.75	8.099681778493085E8	2	7438	12.483674097433223	1.233221365883043	2.853431791040699	400.05511474609375	400.0750732421875
6	400.0857238769531	38.3119208581333					1	DETECTED	400.0857 m/z @38.31 [151020OFc1_NvH-0949-CRLM-12.raw]	400.0857238769531	38.3119208581333	0.0246327192	91.7876164890667	91.76298376986671	485659.75	5.807848906135062E8	2	7438	17.621105901963052	1.342585780910429	0.16634012300335566	400.07574462890625	400.093505859375
7	400.103515625	25.3490324450667					1	DETECTED	400.1035 m/z @25.35 [151020OFc1_NvH-0949-CRLM-12.raw]	400.103515625	25.3490324450667	1.0464408384	96.5627510608	95.5163102224	535360.1875	1.0206335078947057E9	0	7438	8.706072758515607	3.5475640920226006	1.5886899693668737	400.0935363769531	400.1099548339844
8	400.1199645996094	25.3490324450667					1	DETECTED	400.1200 m/z @25.35 [151020OFc1_NvH-0949-CRLM-12.raw]	400.1199645996094	25.3490324450667	0.331381544533333	97.9077230181333	97.57634147359997	634433.5625	7.291567017985413E8	2	7438	18.635947299871653	2.7546286994289755	0.5518922835997544	400.1099853515625	400.12994384765625
9	400.1303405761719	33.1611652010667					1	DETECTED	400.1303 m/z @33.16 [151020OFc1_NvH-0949-CRLM-12.raw]	400.1303405761719	33.1611652010667	1.1357415792	91.7387380013333	90.6029964221333	425841.96875	8.905707432418469E8	0	7438	13.644110374153474	1.524713012152481	0.13926760596475168	400.1299743652344	400.13409423828125
10	400.14410400390625	25.3708676469333					1	DETECTED	400.1441 m/z @25.37 [151020OFc1_NvH-0949-CRLM-12.raw]	400.14410400390625	25.3708676469333	1.1357415792	96.7076429266667	95.57190134746669	791102.375	8.457859491382182E8	0	7438	8.72549328303609	0.6217821127185725	1.3502807896820115	400.1341552734375	400.1540832519531
11	400.1618957519531	33.2536936210667					1	DETECTED	400.1619 m/z @33.25 [151020OFc1_NvH-0949-CRLM-12.raw]	400.1618957519531	33.2536936210667	1.19785955386667	99.2820231656	98.08416361173333	542001.4375	5.026196582131228E8	0	7438	11.98770518672492	1.5950614427524679	0.4504754637150936	400.15411376953125	400.1717834472656
12	400.1819152832031	17.6229299482667					1	DETECTED	400.1819 m/z @17.62 [151020OFc1_NvH-0949-CRLM-12.raw]	400.1819152832031	17.6229299482667	1.19785955386667	96.8529747866667	95.65511523280004	1272610.75	4.8466772459284E8	0	7438	2.4469346216233383	0.5601787756841673	11.866939483485046	400.1719665527344	400.1878967285156
13	400.19793701171875	37.2237707736					1	DETECTED	400.1979 m/z @37.22 [151020OFc1_NvH-0949-CRLM-12.raw]	400.19793701171875	37.2237707736	1.2067304024	98.65240158	97.4456711776	1812299.125	4.940504544747931E8	2	7438	21.938013090067216	0.5715143798025543	0.3074116616920364	400.1879577636719	400.2026062011719
14	400.2126159667969	23.207390484					1	DETECTED	400.2126 m/z @23.21 [151020OFc1_NvH-0949-CRLM-12.raw]	400.2126159667969	23.207390484	1.25155451173333	99.6958767922667	98.44432228053337	8055200.0	6.390200402285719E8	3	7438	0.21332757509270905	0.7140061390861838	2.3476346787110716	400.20263671875	400.22259521484375
15	400.2266540527344	20.6081600853333					1	DETECTED	400.2267 m/z @20.61 [151020OFc1_NvH-0949-CRLM-12.raw]	400.2266540527344	20.6081600853333	0.9384162992	99.9264030309333	98.9879867317333	4478202.0	6.059890796212581E8	2	7438	13.723194989480518	0.9027615763463521	6.213720814543725	400.2226257324219	400.23175048828125
16	400.24176025390625	35.0344713266667					1	DETECTED	400.2418 m/z @35.03 [151020OFc1_NvH-0949-CRLM-12.raw]	400.24176025390625	35.0344713266667	0.0516536976	100.000773529067	99.949119831467	2.40306368E8	5.488573150779034E9	3	7438	0.492080589985882	1.1613827837528252	1.2080617318268938	400.2317810058594	400.2517395019531
17	400.25958251953125	91.1957044869333					1	DETECTED	400.2596 m/z @91.20 [151020OFc1_NvH-0949-CRLM-12.raw]	400.25958251953125	91.1957044869333	0.529985618933333	97.1996103688	96.66962474986666	2800665.0	5.825831454825703E8	2	7438	68.33500576747934	0.5085286364412215	0.01754892239268184	400.25177001953125	400.2695617675781
18	400.2745056152344	43.7739628728					1	DETECTED	400.2745 m/z @43.77 [151020OFc1_NvH-0949-CRLM-12.raw]	400.2745056152344	43.7739628728	1.5120828104	92.2548741762667	90.7427913658667	775469.75	4.289691858015706E8	2	7438	7.183248870449262	1.1564165825435089	0.3683507309158498	400.26959228515625	400.28448486328125
19	400.28668212890625	41.3666484149333					1	DETECTED	400.2867 m/z @41.37 [151020OFc1_NvH-0949-CRLM-12.raw]	400.28668212890625	41.3666484149333	4.11484957973333	91.8716218557333	87.75677227599996	424056.28125	4.1212454890354097E8	0	7438	15.030789564248831	1.2354444564174178	1.5245909822822599	400.2845153808594	400.2884826660156
20	400.2984924316406	42.1282377914667					1	DETECTED	400.2985 m/z @42.13 [151020OFc1_NvH-0949-CRLM-12.raw]	400.2984924316406	42.1282377914667	1.64557558666667	92.9168998298667	91.27132424320003	606642.4375	5.408713412802632E8	0	7438	0.09991593827512446	1.170922049265306	2.7404332754361223	400.2885437011719	400.3084716796875
21	400.3099670410156	28.2453572965333					1	DETECTED	400.3100 m/z @28.25 [151020OFc1_NvH-0949-CRLM-12.raw]	400.3099670410156	28.2453572965333	4.15235519093333	92.2738841330667	88.12152894213337	406145.46875	5.545149431221629E8	0	7438	16.98407368173091	1.8839129320910732	2.9747040117675843	400.3085021972656	400.3199462890625
22	400.3331604003906	24.7874747701333					1	DETECTED	400.3332 m/z @24.79 [151020OFc1_NvH-0949-CRLM-12.raw]	400.3331604003906	24.7874747701333	3.58723682693333	92.0042104874667	88.41697366053336	408755.0625	5.720043650934981E8	0	7438	2.4597060015987893	2.1927073038933105	0.9310425959066237	400.32318115234375	400.3340759277344
23	400.3441467285156	37.8028768666667					1	DETECTED	400.3441 m/z @37.80 [151020OFc1_NvH-0949-CRLM-12.raw]	400.3441467285156	37.8028768666667	0.00597258506666667	100.000773529067	99.99480094400033	423494.375	6.686378494148229E8	0	7438	14.579139132883299	1.3238588385417671	1.7533514306465023	400.33416748046875	400.3540344238281
24	400.36614990234375	25.1983203117333					1	DETECTED	400.3661 m/z @25.20 [151020OFc1_NvH-0949-CRLM-12.raw]	400.36614990234375	25.1983203117333	4.1632281208	92.356376868	88.1931487472	554783.1875	4.2804025721915007E8	2	7438	14.177612756150271	2.1962939419509713	1.1716272108487886	400.3562316894531	400.3760986328125
25	400.38262939453125	25.1609227010667					1	DETECTED	400.3826 m/z @25.16 [151020OFc1_NvH-0949-CRLM-12.raw]	400.38262939453125	25.1609227010667	4.1632281208	95.2593117021333	91.0960835813333	468182.96875	3.930555325659605E8	0	7438	18.403092812897476	2.7685241983109434	5.035236150589951	400.37628173828125	400.3924865722656
26	400.3983459472656	25.1724266168					1	DETECTED	400.3983 m/z @25.17 [151020OFc1_NvH-0949-CRLM-12.raw]	400.3983459472656	25.1724266168	3.6051948392	51.7833812978667	48.178186458666694	423330.71875	1.9941645324812993E8	0	7438	17.392880214226075	1.2442037856253276	1.4938837355396286	400.392822265625	400.4083251953125
27	400.41986083984375	23.8811748952					1	DETECTED	400.4199 m/z @23.88 [151020OFc1_NvH-0949-CRLM-12.raw]	400.41986083984375	23.8811748952	1.48506871706667	91.0607563749333	89.57568765786664	315220.3125	2.4172158047614613E8	0	7438	12.151996542972116	3.025683990997453	0.002409944245996308	400.4103088378906	400.4297180175781
28	400.4330139160156	23.8162209608					1	DETECTED	400.4330 m/z @23.82 [151020OFc1_NvH-0949-CRLM-12.raw]	400.4330139160156	23.8162209608	4.82245610106667	58.6219112933333	53.79945519226663	282158.21875	1.9668085056443828E8	0	7438	11.158007145354485	1.7354348093803438	2.111711746479621	400.4299011230469	400.43316650390625
29	400.4432678222656	36.8816789581333					1	DETECTED	400.4433 m/z @36.88 [151020OFc1_NvH-0949-CRLM-12.raw]	400.4432678222656	36.8816789581333	4.8317663344	97.6399509130667	92.8081845786667	398963.90625	3.01385935750026E8	0	7438	12.26522639331382	1.7835081143769942	0.005876462883239784	400.433349609375	400.4530944824219
30	400.4544982910156	19.5084045642667					1	DETECTED	400.4545 m/z @19.51 [151020OFc1_NvH-0949-CRLM-12.raw]	400.4544982910156	19.5084045642667	4.14332618133333	99.5844742152	95.44114803386667	243049.75	2.5270492838785297E8	0	7438	4.9156286414125425	4.081261918883667	0.010285620556970724	400.4534606933594	400.463623046875
31	400.47698974609375	30.8858519861333					1	DETECTED	400.4770 m/z @30.89 [151020OFc1_NvH-0949-CRLM-12.raw]	400.47698974609375	30.8858519861333	4.14332618133333	99.8246213328	95.68129515146667	2290882.75	3.220064668502718E8	0	7438	0.13633389067085488	1.1753398752670534	90.26436057385465	400.4670104980469	400.4869689941406
32	400.496337890625	10.4684540285333					1	DETECTED	400.4963 m/z @10.47 [151020OFc1_NvH-0949-CRLM-12.raw]	400.496337890625	10.4684540285333	1.5835883088	99.7878404402667	98.2042521314667	532342.8125	2.7794034163426495E8	4	7438	0.16086235037654006	1.5968937686223283	174.23731599238974	400.4870910644531	400.5060119628906
33	400.5159606933594	17.6416236181333					1	DETECTED	400.5160 m/z @17.64 [151020OFc1_NvH-0949-CRLM-12.raw]	400.5159606933594	17.6416236181333	2.9527395352	97.8984686629333	94.9457291277333	529079.75	3.428456935378076E8	0	7438	0.11141152531761023	0.5413054031884835	10.38766816185906	400.50634765625	400.5165100097656
34	400.52655029296875	35.3064412536					1	DETECTED	400.5266 m/z @35.31 [151020OFc1_NvH-0949-CRLM-12.raw]	400.52655029296875	35.3064412536	4.64823741946667	99.0858442864	94.43760686693334	933055.5625	3.371059623966104E8	3	7438	20.043797909348324	0.6703991539153638	0.20931046152571775	400.5166320800781	400.5310974121094
35	400.5411071777344	10.7542531341333					1	DETECTED	400.5411 m/z @10.75 [151020OFc1_NvH-0949-CRLM-12.raw]	400.5411071777344	10.7542531341333	3.5068248592	97.0899821306667	93.5831572714667	1596058.25	3.4364907838042426E8	0	7438	0.15104745583382417	11.511785276133166	19.279129722290154	400.5311279296875	400.5509948730469
36	400.5583801269531	29.7166154189333					1	DETECTED	400.5584 m/z @29.72 [151020OFc1_NvH-0949-CRLM-12.raw]	400.5583801269531	29.7166154189333	4.53910918453333	98.4953143581333	93.95620517359997	1149945.75	3.319701336773937E8	3	7438	1.4691785441943672	0.6270337348033522	0.8964501040449641	400.5511169433594	400.5626525878906
37	400.5726623535156	35.0730083656					1	DETECTED	400.5727 m/z @35.07 [151020OFc1_NvH-0949-CRLM-12.raw]	400.5726623535156	35.0730083656	1.38537399573333	99.5659637133333	98.18058971759997	1.5776912E8	3.8049870756065583E9	3	7438	0.31166812499041896	0.9834809206124195	0.8921945589825406	400.56268310546875	400.58258056640625
38	400.58355712890625	23.5823116186667					1	DETECTED	400.5836 m/z @23.58 [151020OFc1_NvH-0949-CRLM-12.raw]	400.58355712890625	23.5823116186667	3.1471897224	89.5320695024	86.38487978	811467.625	2.844603622666811E8	0	7438	0.03785530892528399	14.55093406877675	1.0312198985045216	400.5827331542969	400.5935363769531
39	400.607421875	32.3997829813333					1	DETECTED	400.6074 m/z @32.40 [151020OFc1_NvH-0949-CRLM-12.raw]	400.607421875	32.3997829813333	4.20176099733333	97.8245756906667	93.62281469333338	1388996.5	3.247322414774154E8	0	7438	0.21504749078555818	0.5034314333891036	0.7967380788311562	400.5974426269531	400.6163635253906
40	400.68182373046875	26.3501796346667					1	DETECTED	400.6818 m/z @26.35 [151020OFc1_NvH-0949-CRLM-12.raw]	400.68182373046875	26.3501796346667	4.251643852	96.9623423061333	92.7106984541333	429241.4375	2.939453662345207E8	0	7438	9.014031476348027	3.535800922617551	0.023423966268879843	400.67205810546875	400.68511962890625
41	400.6951599121094	37.9983892757333					1	DETECTED	400.6952 m/z @38.00 [151020OFc1_NvH-0949-CRLM-12.raw]	400.6951599121094	37.9983892757333	0.589978894933333	95.6753258109333	95.08534691599996	9603328.0	4.877786846661512E8	2	7438	0.21012139095968507	0.7591257014561733	0.01310909964267065	400.685302734375	400.7050476074219
42	400.7130432128906	23.4801022509333					1	DETECTED	400.7130 m/z @23.48 [151020OFc1_NvH-0949-CRLM-12.raw]	400.7130432128906	23.4801022509333	2.37906266826667	99.4362965	97.05723383173333	2536742.0	3.923000921048307E8	2	7438	0.48221393737462037	11.749336827826362	0.5877853935279812	400.7052001953125	400.72296142578125
43	400.7344665527344	22.4607077224					1	DETECTED	400.7345 m/z @22.46 [151020OFc1_NvH-0949-CRLM-12.raw]	400.7344665527344	22.4607077224	2.2323186016	95.4327370384	93.2004184368	4192061.0	5.0592031110665756E8	2	7438	13.007249047699645	1.1028873119095377	5.2180897555195624	400.7244873046875	400.7444152832031
44	400.7474365234375	34.2925003818667					1	DETECTED	400.7474 m/z @34.29 [151020OFc1_NvH-0949-CRLM-12.raw]	400.7474365234375	34.2925003818667	4.74673198693333	57.1588973272	52.41216534026667	3581437.75	3.28948170381377E8	2	7438	31.093592372013028	0.5095568574758056	0.024935671782440248	400.7445068359375	400.7574157714844
45	400.77130126953125	21.5843757242667					1	DETECTED	400.7713 m/z @21.58 [151020OFc1_NvH-0949-CRLM-12.raw]	400.77130126953125	21.5843757242667	1.037369504	97.4561072829333	96.4187377789333	5.455324E7	1.1265886988644714E9	2	7438	0.23750153185280354	1.378741660510994	1.62598576430932	400.7613220214844	400.7810363769531
46	400.7840576171875	13.9290250941333					1	DETECTED	400.7841 m/z @13.93 [151020OFc1_NvH-0949-CRLM-12.raw]	400.7840576171875	13.9290250941333	1.37636795626667	84.1169839210667	82.74061596480003	118483.5078125	2.0239420490550393E8	0	7438	70.23442146502106	3.295741095134464	5.591482190268929	400.7815856933594	400.7861328125
47	400.7972106933594	17.0345972296					1	DETECTED	400.7972 m/z @17.03 [151020OFc1_NvH-0949-CRLM-12.raw]	400.7972106933594	17.0345972296	0.7777721472	97.9631678904	97.1853957432	241296.859375	2.8605318800043714E8	0	7438	11.434538558377735	4.141048509923894	0.016784625312999922	400.7880554199219	400.8067626953125
48	400.850830078125	32.6305447338667					1	DETECTED	400.8508 m/z @32.63 [151020OFc1_NvH-0949-CRLM-12.raw]	400.850830078125	32.6305447338667	2.37012346266667	98.7355885202667	96.36546505760003	312456.03125	2.886656497214303E8	0	7438	14.896935617317215	2.0741178459273204	0.004000586134240534	400.8409729003906	400.8513488769531
49	400.8613586425781	13.1786538650667					1	DETECTED	400.8614 m/z @13.18 [151020OFc1_NvH-0949-CRLM-12.raw]	400.8613586425781	13.1786538650667	0.760164281866667	99.9264030309333	99.16623874906664	382205.53125	3.084741967620723E8	0	7438	2.1702604105034577	0.9176697149475558	0.10419574496874005	400.85137939453125	400.8700256347656
50	400.8800354003906	34.0723260661333					1	DETECTED	400.8800 m/z @34.07 [151020OFc1_NvH-0949-CRLM-12.raw]	400.8800354003906	34.0723260661333	1.0464408384	99.8433587282667	98.79691788986669	1748479.5	3.411531245329163E8	0	7438	7.786181261904133	1.664325331818584	0.007351746007494231	400.87005615234375	400.8900146484375
51	400.8907775878906	15.8242546885333					1	DETECTED	400.8908 m/z @15.82 [151020OFc1_NvH-0949-CRLM-12.raw]	400.8907775878906	15.8242546885333	0.0425784314666667	97.3096092624	97.26703083093334	1131103.75	3.2668799390527433E8	3	7438	3.3770240275802763	5.1311179402465	0.568819476018533	400.8900451660156	400.8952941894531
52	400.9053039550781	34.9823574824					1	DETECTED	400.9053 m/z @34.98 [151020OFc1_NvH-0949-CRLM-12.raw]	400.9053039550781	34.9823574824	1.76100303706667	99.8063131506667	98.04531011360002	6.0370988E7	1.5754298267023852E9	3	7438	0.38481913256514844	1.3523900794682724	1.6488331691790752	400.89532470703125	400.915283203125
53	400.9178466796875	39.5289656970667					1	DETECTED	400.9178 m/z @39.53 [151020OFc1_NvH-0949-CRLM-12.raw]	400.9178466796875	39.5289656970667	2.33421955653333	100.000773529067	97.66655397253368	1208872.5	3.1167229948609453E8	3	7438	10.68305877617096	0.9428362754965502	0.01688855366993467	400.9153137207031	400.92755126953125
54	400.94195556640625	32.3707889746667					1	DETECTED	400.9420 m/z @32.37 [151020OFc1_NvH-0949-CRLM-12.raw]	400.94195556640625	32.3707889746667	0.3405395472	100.000773529067	99.66023398186701	884288.625	3.0467252176096576E8	0	7438	2.9276417326193034	0.5050721698233565	0.09758737432252443	400.9320373535156	400.951904296875
55	400.9544982910156	18.0897125330667					1	DETECTED	400.9545 m/z @18.09 [151020OFc1_NvH-0949-CRLM-12.raw]	400.9544982910156	18.0897125330667	3.69536253013333	99.2169637213333	95.52160119119998	670481.0625	2.8486598441137177E8	0	7438	0.05711700157924682	1.1505857504574832	3.000832497314086	400.95196533203125	400.9642028808594
56	400.9671630859375	20.7220068698667					1	DETECTED	400.9672 m/z @20.72 [151020OFc1_NvH-0949-CRLM-12.raw]	400.9671630859375	20.7220068698667	5.02745845893333	95.612263904	90.58480544506668	156028.015625	2.845510332126957E8	0	7438	85.6922644155537	4.03782855936761	6.905535425374955	400.9645080566406	400.96844482421875
57	400.97869873046875	30.8858519861333					1	DETECTED	400.9787 m/z @30.89 [151020OFc1_NvH-0949-CRLM-12.raw]	400.97869873046875	30.8858519861333	0.8134302064	99.9171307736	99.1037005672	763858.9375	2.826216469574356E8	0	7438	0.167038009734906	0.5074605397685987	0.08265038022666726	400.9688720703125	400.9886474609375
58	400.99761962890625	10.5739011981333					1	DETECTED	400.9976 m/z @10.57 [151020OFc1_NvH-0949-CRLM-12.raw]	400.99761962890625	10.5739011981333	0.00597258506666667	94.8203192522667	94.81434666720003	247912.125	2.9008280654373723E8	0	7438	6.585340787697369	0.4230454122961762	38.007578941514204	400.98919677734375	400.9986267089844
59	401.0086364746094	27.1236164445333					1	DETECTED	401.0086 m/z @27.12 [151020OFc1_NvH-0949-CRLM-12.raw]	401.0086364746094	27.1236164445333	3.51571467413333	97.9724307781333	94.45671610399997	1435880.875	3.2707628882546616E8	5	7438	3.3372213708129834	1.5654548787155054	42.57504208796208	400.9986572265625	401.0177307128906
60	401.1596984863281	91.3589009178667					1	DETECTED	401.1597 m/z @91.36 [151020OFc1_NvH-0949-CRLM-12.raw]	401.1596984863281	91.3589009178667	8.10150594853333	99.9264030309333	91.82489708239997	170697.59375	3.023506113569643E8	0	7438	0.03245687598735003	0.5036266837562023	7.312864632192809E-4	401.150390625	401.16949462890625
61	401.18505859375	30.2294805152					1	DETECTED	401.1851 m/z @30.23 [151020OFc1_NvH-0949-CRLM-12.raw]	401.18505859375	30.2294805152	1.8668480008	96.4078382802667	94.5409902794667	319886.3125	2.923114396009122E8	0	7438	12.625958602328975	2.140656158483855	0.17129900222470792	401.1751403808594	401.1866760253906
62	401.19671630859375	37.8925718645333					1	DETECTED	401.1967 m/z @37.89 [151020OFc1_NvH-0949-CRLM-12.raw]	401.19671630859375	37.8925718645333	4.39069660773333	98.111216308	93.72051970026666	2939320.5	3.7802495312697357E8	2	7438	0.3901812177597819	0.5095026397669701	0.020363752883902037	401.1868896484375	401.19671630859375
63	401.20672607421875	32.1413082808					1	DETECTED	401.2067 m/z @32.14 [151020OFc1_NvH-0949-CRLM-12.raw]	401.20672607421875	32.1413082808	4.39069660773333	99.8986871237333	95.50799051599996	1.789548E7	6.978708667088324E8	3	7438	0.17192312040038615	0.5504078446022367	0.24617481290041998	401.1967468261719	401.2167053222656
64	401.22265625	13.9445852973333					1	DETECTED	401.2227 m/z @13.94 [151020OFc1_NvH-0949-CRLM-12.raw]	401.22265625	13.9445852973333	3.92060402853333	99.4548383376	95.53423430906666	2959027.0	4.1735337531974065E8	2	7438	0.15304948547497332	1.3187757907318587	107.46924945435445	401.21673583984375	401.2286682128906
65	401.2386779785156	35.0344713266667					1	DETECTED	401.2387 m/z @35.03 [151020OFc1_NvH-0949-CRLM-12.raw]	401.2386779785156	35.0344713266667	2.27150975093333	99.170372832	96.89886308106666	1.252179E7	9.422969264048126E8	2	7438	21.82025599991995	0.5214653809151274	0.13072591462544025	401.22869873046875	401.2486572265625
66	401.249267578125	34.2925003818667					1	DETECTED	401.2493 m/z @34.29 [151020OFc1_NvH-0949-CRLM-12.raw]	401.249267578125	34.2925003818667	4.23311077253333	95.2056978370667	90.97258706453337	1669124.875	4.2856061477976876E8	3	7438	0.12917462551166636	0.524919071314267	0.8285135475080057	401.2486877441406	401.25897216796875
67	401.2615051269531	76.5426523024					1	DETECTED	401.2615 m/z @76.54 [151020OFc1_NvH-0949-CRLM-12.raw]	401.2615051269531	76.5426523024	11.3204925362667	91.2540330504	79.9335405141333	277556.5	3.3932076905383956E8	0	7438	79.92198429917194	0.6127790064048055	0.22555801280961107	401.2604675292969	401.2617492675781
68	401.2718811035156	21.6150365032					1	DETECTED	401.2719 m/z @21.62 [151020OFc1_NvH-0949-CRLM-12.raw]	401.2718811035156	21.6150365032	2.75494800346667	94.4920436605333	91.73709565706663	2.6901014E7	6.172880621307831E8	2	7438	0.17384577812744695	1.0659981549784672	1.0740516531629576	401.26190185546875	401.2816467285156
69	401.2861633300781	29.8712371994667					1	DETECTED	401.2862 m/z @29.87 [151020OFc1_NvH-0949-CRLM-12.raw]	401.2861633300781	29.8712371994667	3.7584076608	92.4875045016	88.7290968408	434716.5625	2.8402149453417045E8	0	7438	6.726849500796572	3.1012904291554624	4.894616931236266	401.2822265625	401.2935485839844
70	401.3089599609375	90.6596071144					1	DETECTED	401.3090 m/z @90.66 [151020OFc1_NvH-0949-CRLM-12.raw]	401.3089599609375	90.6596071144	23.7079428032	94.627917356	70.9199745528	101016.5234375	2.0925246382692775E8	0	7438	0.23664221456702705	0.52963563551725	0.016441601929763464	401.29901123046875	401.3141784667969
71	401.3263244628906	91.5873047602667					1	DETECTED	401.3263 m/z @91.59 [151020OFc1_NvH-0949-CRLM-12.raw]	401.3263244628906	91.5873047602667	6.1163516768	99.2076136285333	93.0912619517333	186928.546875	2.4388903051875156E8	0	7438	0.8196199619409867	0.768972020701593	0.2956200356355272	401.31634521484375	401.33587646484375
72	401.40985107421875	27.0851582712					1	DETECTED	401.4099 m/z @27.09 [151020OFc1_NvH-0949-CRLM-12.raw]	401.40985107421875	27.0851582712	4.6196587072	98.1204914045333	93.5008326973333	967076.375	2.940725157188552E8	0	7438	0.12174680056268983	0.7211068293626096	2.1317478031938117	401.3998718261719	401.4193115234375
73	401.42578125	15.1933167733333					1	DETECTED	401.4258 m/z @15.19 [151020OFc1_NvH-0949-CRLM-12.raw]	401.42578125	15.1933167733333	4.0232714336	98.4342164061333	94.4109449725333	488096.21875	2.678056463891022E8	0	7438	15.162982253697317	0.9673599616598841	1.351578071010242	401.4199523925781	401.4357604980469
74	401.44677734375	27.4287607285333					1	DETECTED	401.4468 m/z @27.43 [151020OFc1_NvH-0949-CRLM-12.raw]	401.44677734375	27.4287607285333	5.04641599466667	99.5566329736	94.51021697893333	3249165.75	3.822138871849451E8	0	7438	0.12219300903465324	1.5354637479179407	0.07668110667953629	401.4382629394531	401.4566955566406
75	401.4631042480469	36.2089451976					1	DETECTED	401.4631 m/z @36.21 [151020OFc1_NvH-0949-CRLM-12.raw]	401.4631042480469	36.2089451976	0.6977729632	97.1996103688	96.5018374056	247951.28125	2.7716733151532483E8	0	7438	5.697652087306505	1.6501882641835117	2.4265528787578137	401.4568176269531	401.4730529785156
76	401.4776306152344	33.4033461128					1	DETECTED	401.4776 m/z @33.40 [151020OFc1_NvH-0949-CRLM-12.raw]	401.4776306152344	33.4033461128	1.94625701466667	94.8292146789333	92.88295766426663	126316.359375	2.672493702399226E8	0	7438	24.344606557805037	1.797170146236195	2.594823385499532	401.4732360839844	401.4871826171875
77	401.5071105957031	33.2536936210667					1	DETECTED	401.5071 m/z @33.25 [151020OFc1_NvH-0949-CRLM-12.raw]	401.5071105957031	33.2536936210667	4.31975337146667	99.6494459632	95.32969259173332	317688.625	3.0440598299134237E8	0	7438	0.11124716609063512	1.9617961799277168	2.5743197015594825	401.497314453125	401.5170593261719
78	401.5267639160156	9.21091617093333					1	DETECTED	401.5268 m/z @9.21 [151020OFc1_NvH-0949-CRLM-12.raw]	401.5267639160156	9.21091617093333	4.31975337146667	99.3098648525333	94.99011148106662	160449.40625	2.9298118474365413E8	0	7438	6.425400205232718	0.7592953098415041	0.6498343541026875	401.51727294921875	401.53076171875
79	401.54083251953125	32.1413082808					1	DETECTED	401.5408 m/z @32.14 [151020OFc1_NvH-0949-CRLM-12.raw]	401.54083251953125	32.1413082808	4.251643852	97.9538596696	93.7022158176	1.0470838E7	4.6138999158430743E8	3	7438	0.17492915286887012	0.5103610064871577	0.011368654558041286	401.5308532714844	401.5508117675781
80	401.5570068359375	13.9165830914667					1	DETECTED	401.5570 m/z @13.92 [151020OFc1_NvH-0949-CRLM-12.raw]	401.5570068359375	13.9165830914667	2.1515654288	95.5854142	93.4338487712	1786360.5	3.381990715004163E8	3	7438	3.5077699213083804	54.34808854024807	2.5441398509217037	401.55084228515625	401.5638427734375
81	401.5738830566406	35.0197213269333					1	DETECTED	401.5739 m/z @35.02 [151020OFc1_NvH-0949-CRLM-12.raw]	401.5738830566406	35.0197213269333	4.15235519093333	92.3384518712	88.18609668026666	2486054.0	4.0687658474010026E8	0	7438	22.44635929638928	0.8458160258445695	0.5996821761757464	401.56390380859375	401.5837707519531
82	401.58929443359375	45.4008480328					1	DETECTED	401.5893 m/z @45.40 [151020OFc1_NvH-0949-CRLM-12.raw]	401.58929443359375	45.4008480328	5.77514510906667	96.1365536997333	90.36140859066663	612830.8125	2.344449454252787E8	0	7438	5.964106738169164	1.6841095317100367	42.58650550182837	401.583984375	401.5992431640625
83	401.6103820800781	27.0966957845333					1	DETECTED	401.6104 m/z @27.10 [151020OFc1_NvH-0949-CRLM-12.raw]	401.6103820800781	27.0966957845333	4.73764270373333	69.1332896317333	64.39564692799998	407002.46875	2.1237028540273413E8	0	7438	0.06122146222260483	1.726868365538771	0.003342417835742607	401.6009216308594	401.615478515625
84	401.6258850097656	15.2290219976					1	DETECTED	401.6259 m/z @15.23 [151020OFc1_NvH-0949-CRLM-12.raw]	401.6258850097656	15.2290219976	4.29889359093333	95.3761271165333	91.07723352559996	486876.875	2.7865133287968785E8	3	7438	0.3134463388436295	0.7009582815338444	0.4794853548443741	401.6162414550781	401.6358642578125
85	401.6605529785156	16.5559758426667					1	DETECTED	401.6606 m/z @16.56 [151020OFc1_NvH-0949-CRLM-12.raw]	401.6605529785156	16.5559758426667	1.0464408384	99.3620536258667	98.31561278746669	163505.984375	2.697056815128768E8	0	7438	4.044796136206067	3.1695216123636167	0.7866049582516427	401.6517028808594	401.6705322265625
86	401.6975402832031	27.4287607285333					1	DETECTED	401.6975 m/z @27.43 [151020OFc1_NvH-0949-CRLM-12.raw]	401.6975402832031	27.4287607285333	1.8319647048	95.5137318338667	93.6817671290667	3028744.75	4.007287414987075E8	2	7438	0.13494275469589567	1.4343563393486511	0.1356877010964381	401.6876220703125	401.7074890136719
87	401.7142333984375	39.2822783162667					1	DETECTED	401.7142 m/z @39.28 [151020OFc1_NvH-0949-CRLM-12.raw]	401.7142333984375	39.2822783162667	5.13114016133333	91.6260791570667	86.49493899573336	756266.375	3.1691937977746856E8	0	7438	0.2803746989605358	1.9697535725455724	0.005598770985346125	401.7075500488281	401.7149353027344
88	401.7249450683594	23.8049086098667					1	DETECTED	401.7249 m/z @23.80 [151020OFc1_NvH-0949-CRLM-12.raw]	401.7249450683594	23.8049086098667	2.31620971253333	93.5411697197333	91.22496000719997	813590.0625	3.5058869118973374E8	2	7438	16.819145903018793	0.5111785729353379	0.511566080032084	401.7149963378906	401.7272644042969
89	401.7372741699219	23.4550945250667					1	DETECTED	401.7373 m/z @23.46 [151020OFc1_NvH-0949-CRLM-12.raw]	401.7372741699219	23.4550945250667	4.70451158986667	98.984766336	94.28025474613334	2898927.0	3.859628947429668E8	4	7438	4.48046449740367	1.302514359858108	10.070389753685983	401.727294921875	401.7402038574219
90	401.7503662109375	20.9745292050667					1	DETECTED	401.7504 m/z @20.97 [151020OFc1_NvH-0949-CRLM-12.raw]	401.7503662109375	20.9745292050667	2.13356800266667	91.1017641789333	88.96819617626663	4949829.0	5.534615187113402E8	2	7438	10.639098188775986	0.6735875497039086	1.5412294432298577	401.7404479980469	401.7602844238281
91	401.77392578125	21.6042781853333					1	DETECTED	401.7739 m/z @21.60 [151020OFc1_NvH-0949-CRLM-12.raw]	401.77392578125	21.6042781853333	2.43294170826667	99.3191123885333	96.88617068026663	5668141.5	3.5257919473205924E8	0	7438	0.20095456672375178	1.0862254277689691	1.5580024278299656	401.76416015625	401.781494140625
92	401.82666015625	15.2556509165333					1	DETECTED	401.8267 m/z @15.26 [151020OFc1_NvH-0949-CRLM-12.raw]	401.82666015625	15.2556509165333	0.8134302064	98.8187601272	98.0053299208	318171.5625	2.799395196323878E8	0	7438	0.1398899508470759	157.65906055553683	0.09473372543225385	401.8174133300781	401.8363342285156
93	401.86083984375	20.8103061906667					1	DETECTED	401.8608 m/z @20.81 [151020OFc1_NvH-0949-CRLM-12.raw]	401.86083984375	20.8103061906667	2.223299864	99.7970634173333	97.57376355333331	1484493.25	3.041742222691905E8	3	7438	0.15929604592344404	0.5164477603761761	0.0054156242523353115	401.85089111328125	401.86480712890625
94	401.87481689453125	32.1413082808					1	DETECTED	401.8748 m/z @32.14 [151020OFc1_NvH-0949-CRLM-12.raw]	401.87481689453125	32.1413082808	0.285553099466667	99.5196310765333	99.23407797706663	3900886.25	4.136483087523121E8	3	7438	0.03919354620336435	0.510660296423295	0.031118721718675284	401.8649597167969	401.8847961425781
95	401.8861389160156	35.2540142933333					1	DETECTED	401.8861 m/z @35.25 [151020OFc1_NvH-0949-CRLM-12.raw]	401.8861389160156	35.2540142933333	1.12674527546667	99.7514261002667	98.62468082480002	1162466.25	3.0330475839405096E8	0	7438	21.67031495415837	0.5578050206573772	0.2070862754401819	401.88482666015625	401.89581298828125
96	401.90582275390625	12.7368926074667					1	DETECTED	401.9058 m/z @12.74 [151020OFc1_NvH-0949-CRLM-12.raw]	401.90582275390625	12.7368926074667	0.0155978434666667	99.7878404402667	99.77224259680004	1548541.125	3.4226123252269334E8	3	7438	0.13697133029628716	4.698686589072221	0.9793946665947034	401.8958435058594	401.9156799316406
97	401.9234619140625	45.3532402194667					1	DETECTED	401.9235 m/z @45.35 [151020OFc1_NvH-0949-CRLM-12.raw]	401.9234619140625	45.3532402194667	1.68110177973333	99.8893910632	98.20828928346667	253221.359375	2.802514199289515E8	0	7438	28.19696422388327	1.2063665310745972	1.9391496512729545	401.91583251953125	401.9261474609375
98	401.9364013671875	25.4220006549333					1	DETECTED	401.9364 m/z @25.42 [151020OFc1_NvH-0949-CRLM-12.raw]	401.9364013671875	25.4220006549333	4.6950163608	99.7878404402667	95.09282407946671	1331853.625	2.920987083034042E8	4	7438	0.10452676545488515	0.5913997856116486	33.295276372760284	401.9267578125	401.9383850097656
99	401.94842529296875	27.4287607285333					1	DETECTED	401.9484 m/z @27.43 [151020OFc1_NvH-0949-CRLM-12.raw]	401.94842529296875	27.4287607285333	4.4504254128	99.0399492837333	94.5895238709333	1774873.125	3.32992307935839E8	0	7438	0.06548943855295164	0.6326672695082409	0.020654366694758498	401.9384460449219	401.95831298828125
100	401.9604797363281	42.6999861685333					1	DETECTED	401.9605 m/z @42.70 [151020OFc1_NvH-0949-CRLM-12.raw]	401.9604797363281	42.6999861685333	2.2323186016	99.8893910632	97.6570724616	447479.6875	2.6620867135082638E8	0	7438	0.16067111516525756	1.3539979668872453	0.0175287678096082	401.9588317871094	401.96893310546875
101	401.9790954589844	33.8176080592					1	DETECTED	401.9791 m/z @33.82 [151020OFc1_NvH-0949-CRLM-12.raw]	401.9790954589844	33.8176080592	0.0246327192	99.9913733144	99.9667405952	463678.25	3.0959846625786686E8	0	7438	0.236426007809591	1.7313399620109537	10.721039467486076	401.96923828125	401.9884948730469
102	402.027099609375	31.1187183176					1	DETECTED	402.0271 m/z @31.12 [151020OFc1_NvH-0949-CRLM-12.raw]	402.027099609375	31.1187183176	2.4598081352	99.9636284672	97.50382033199999	223358.953125	3.0361431238838404E8	0	7438	84.8892013742133	2.6238140414035658	4.262055386809843	402.0173645019531	402.03704833984375
103	402.0526123046875	23.7494906669333					1	DETECTED	402.0526 m/z @23.75 [151020OFc1_NvH-0949-CRLM-12.raw]	402.0526123046875	23.7494906669333	2.4866700288	91.1689754642667	88.68230543546669	289410.96875	2.979819261857513E8	0	7438	1.4378530743485989	2.0853843181186766	0.013190129013620763	402.0435485839844	402.06219482421875
104	402.1396484375	90.6507194968					1	DETECTED	402.1396 m/z @90.65 [151020OFc1_NvH-0949-CRLM-12.raw]	402.1396484375	90.6507194968	3.29988187066667	97.2178825581333	93.91800068746663	44547.63671875	1.4436180188301936E8	0	7438	0.23643604334510826	0.5375907274606865	0.07518145492137286	402.1300048828125	402.1411437988281
105	402.1732482910156	18.4589888181333					1	DETECTED	402.1732 m/z @18.46 [151020OFc1_NvH-0949-CRLM-12.raw]	402.1732482910156	18.4589888181333	0.00597258506666667	100.000773529067	99.99480094400033	608684.375	4.781823102918481E8	2	7438	0.06639801976643511	10.480737314548442	4.626949978485657	402.16339111328125	402.1829528808594
106	402.1955261230469	20.7220068698667					1	DETECTED	402.1955 m/z @20.72 [151020OFc1_NvH-0949-CRLM-12.raw]	402.1955261230469	20.7220068698667	1.999721388	99.4921273144	97.4924059264	943298.0625	3.469895164979626E8	3	7438	4.689878907947151	0.5344780515827313	0.15853234927963608	402.185546875	402.19732666015625
107	402.20733642578125	32.1519310106667					1	DETECTED	402.2073 m/z @32.15 [151020OFc1_NvH-0949-CRLM-12.raw]	402.20733642578125	32.1519310106667	4.05053591653333	98.2863895792	94.23585366266667	1090688.125	4.3145835210966337E8	2	7438	8.763158276632861	0.7406103711350194	0.04362286273382939	402.1973571777344	402.2173156738281
108	402.21795654296875	27.1401517285333					1	DETECTED	402.2180 m/z @27.14 [151020OFc1_NvH-0949-CRLM-12.raw]	402.21795654296875	27.1401517285333	3.47094873146667	97.1356754266667	93.66472669520003	772631.875	3.4690993539756966E8	3	7438	17.712498054635343	0.5293272311040835	6.428267398021075	402.21734619140625	402.2243347167969
109	402.2343444824219	14.1905198901333					1	DETECTED	402.2343 m/z @14.19 [151020OFc1_NvH-0949-CRLM-12.raw]	402.2343444824219	14.1905198901333	4.096439384	97.603309384	93.50686999999999	864609.625	3.6638039116078407E8	3	7438	14.130949568014028	0.5717995383726607	2.673126024148268	402.224365234375	402.2375183105469
110	402.2475280761719	24.4689302533333					1	DETECTED	402.2475 m/z @24.47 [151020OFc1_NvH-0949-CRLM-12.raw]	402.2475280761719	24.4689302533333	3.93872021946667	98.6709040477333	94.73218382826663	1976111.25	5.1010820821185106E8	2	7438	10.260265813748905	90.65661440272592	9.369001120842583	402.237548828125	402.25750732421875
111	402.2748718261719	21.6150365032					1	DETECTED	402.2749 m/z @21.62 [151020OFc1_NvH-0949-CRLM-12.raw]	402.2748718261719	21.6150365032	6.67442720586667	93.2831473682667	86.60872016240003	1062942.375	2.875995797644025E8	0	7438	0.12939302883510706	216.99514887568043	474.4410220635725	402.2652282714844	402.28485107421875
112	402.28533935546875	91.9351148010667					1	DETECTED	402.2853 m/z @91.94 [151020OFc1_NvH-0949-CRLM-12.raw]	402.28533935546875	91.9351148010667	17.2152826424	95.3942542424	78.1789716	141774.046875	2.4028418442543402E8	0	7438	0.34329950075634486	0.5231473983639835	0.26713545131482735	402.2848815917969	402.2936096191406
113	402.3036193847656	91.9351148010667					1	DETECTED	402.3036 m/z @91.94 [151020OFc1_NvH-0949-CRLM-12.raw]	402.3036193847656	91.9351148010667	1.2067304024	92.4129178776	91.2061874752	769342.125	2.2747557996059668E8	0	7438	0.05311491089528886	1.066696247488655	0.990699240283645	402.3019714355469	402.31304931640625
114	402.32159423828125	89.7910756109333					1	DETECTED	402.3216 m/z @89.79 [151020OFc1_NvH-0949-CRLM-12.raw]	402.32159423828125	89.7910756109333	3.5068248592	92.5501244141333	89.0432995549333	189753.625	3.5526084675524354E8	0	7438	87.13491853923807	0.5125874932305123	0.023249523419982005	402.3144836425781	402.330322265625
115	402.4176940917969	26.6113889101333					1	DETECTED	402.4177 m/z @26.61 [151020OFc1_NvH-0949-CRLM-12.raw]	402.4176940917969	26.6113889101333	7.676544624	100.000773529067	92.324228905067	656034.4375	2.905332593018024E8	0	7438	79.04725439281154	11.200434562091347	36.317093429520746	402.4080810546875	402.42755126953125
116	402.43798828125	25.3708676469333					1	DETECTED	402.4380 m/z @25.37 [151020OFc1_NvH-0949-CRLM-12.raw]	402.43798828125	25.3708676469333	0.795458029866667	98.2034758437333	97.40801781386664	880599.5	3.1464406982283765E8	0	7438	2.3844385722674843	1.2835139862194247	2.3122365303948165	402.4281311035156	402.4478759765625
117	402.4497375488281	23.3197059077333					1	DETECTED	402.4497 m/z @23.32 [151020OFc1_NvH-0949-CRLM-12.raw]	402.4497375488281	23.3197059077333	3.93872021946667	98.8094248970667	94.87070467760003	603053.625	2.979072826418821E8	0	7438	0.11819217826591455	0.5336734310658834	0.956892021898231	402.447998046875	402.4595947265625
118	402.46075439453125	29.6725642282667					1	DETECTED	402.4608 m/z @29.67 [151020OFc1_NvH-0949-CRLM-12.raw]	402.46075439453125	29.6725642282667	3.73122257733333	97.7876239010667	94.05640132373337	426329.625	3.336729903984766E8	0	7438	0.13348410581462034	2.8259334483388194	0.0055712911653714985	402.45989990234375	402.4699401855469
119	402.4799499511719	51.0580961458667					1	DETECTED	402.4799 m/z @51.06 [151020OFc1_NvH-0949-CRLM-12.raw]	402.4799499511719	51.0580961458667	0.9654869408	97.3827103538667	96.4172234130667	513759.9375	2.90754443313533E8	4	7438	33.6064437560413	1.1451397587854226	5.528749171814953E-4	402.469970703125	402.4897155761719
120	402.4970397949219	45.6127520426667					1	DETECTED	402.4970 m/z @45.61 [151020OFc1_NvH-0949-CRLM-12.raw]	402.4970397949219	45.6127520426667	5.142067288	98.4953143581333	93.3532470701333	342515.25	2.972765982130102E8	3	7438	2.834676575522465	1.3249694577473334	2.0444839443900356	402.49017333984375	402.5069580078125
121	402.516845703125	38.1259335653333					1	DETECTED	402.5168 m/z @38.13 [151020OFc1_NvH-0949-CRLM-12.raw]	402.516845703125	38.1259335653333	1.17150324026667	95.3579316608	94.18642842053333	126990.3046875	2.9467926540041846E8	0	7438	87.88093507532338	1.4283434706896392	1.8698265337401438	402.507080078125	402.52166748046875
122	402.53173828125	37.6156124504					1	DETECTED	402.5317 m/z @37.62 [151020OFc1_NvH-0949-CRLM-12.raw]	402.53173828125	37.6156124504	4.30798297013333	98.8094248970667	94.50144192693338	545472.875	3.018646618328188E8	0	7438	9.921206618259209	1.543364442258937	0.003982727827172857	402.52191162109375	402.53973388671875
123	402.5498046875	17.8038348261333					1	DETECTED	402.5498 m/z @17.80 [151020OFc1_NvH-0949-CRLM-12.raw]	402.5498046875	17.8038348261333	4.57897975813333	95.5319044453333	90.95292468719997	1568386.375	3.090977737102397E8	3	7438	0.20777765617944866	0.6399794936483915	0.1515106242123702	402.5398254394531	402.5530700683594
124	402.5630798339844	16.4411438536					1	DETECTED	402.5631 m/z @16.44 [151020OFc1_NvH-0949-CRLM-12.raw]	402.5630798339844	16.4411438536	0.9654869408	99.3712992096	98.40581226879999	2815146.5	3.3863136635106134E8	3	7438	0.16620177929264202	2.5834894190745223	0.16459571027589487	402.5531005859375	402.57305908203125
125	402.5742492675781	31.5113428514667					1	DETECTED	402.5742 m/z @31.51 [151020OFc1_NvH-0949-CRLM-12.raw]	402.5742492675781	31.5113428514667	4.370315488	84.9581747770667	80.5878592890667	613124.1875	3.1038629786759907E8	0	7438	0.10857900342853455	0.5072823958849658	182.5751935947665	402.5730895996094	402.58367919921875
126	402.6184997558594	26.7282543376					1	DETECTED	402.6185 m/z @26.73 [151020OFc1_NvH-0949-CRLM-12.raw]	402.6184997558594	26.7282543376	4.7757673432	96.444414404	91.6686470608	443655.71875	2.7818725433158803E8	0	7438	2.8942671517033567	0.5163043807769215	1.1572301167683812	402.60882568359375	402.62811279296875
127	402.67437744140625	18.4783204909333					1	DETECTED	402.6744 m/z @18.48 [151020OFc1_NvH-0949-CRLM-12.raw]	402.67437744140625	18.4783204909333	2.08907032453333	95.4417389056	93.35266858106668	243418.734375	2.4856734583148184E8	0	7438	0.16526591525085266	2.8479847349103085	0.8190246406981354	402.6648254394531	402.67840576171875
128	402.6884765625	25.3490324450667					1	DETECTED	402.6885 m/z @25.35 [151020OFc1_NvH-0949-CRLM-12.raw]	402.6884765625	25.3490324450667	4.8417472984	43.9404585602667	39.0987112618667	456391.1875	1.2305678212655824E8	0	7438	22.255376735737975	1.737326397257109	4.887313802918401	402.6789245605469	402.6885986328125
129	402.6986083984375	25.7134196938667					1	DETECTED	402.6986 m/z @25.71 [151020OFc1_NvH-0949-CRLM-12.raw]	402.6986083984375	25.7134196938667	4.19072157306667	99.8433587282667	95.65263715520003	4655055.0	3.879380500506945E8	2	7438	0.3631220016691259	1.4698623717070003	3.7448026966304266	402.68865966796875	402.7085876464844
130	402.71746826171875	21.7380183610667					1	DETECTED	402.7175 m/z @21.74 [151020OFc1_NvH-0949-CRLM-12.raw]	402.71746826171875	21.7380183610667	0.00597258506666667	94.0549277602667	94.04895517520002	4599235.5	4.68892720794001E8	2	7438	5.028321353100438	1.1766811714521357	0.132660665235594	402.7086486816406	402.7274475097656
131	402.7398376464844	29.8846778285333					1	DETECTED	402.7398 m/z @29.88 [151020OFc1_NvH-0949-CRLM-12.raw]	402.7398376464844	29.8846778285333	1.05540468186667	93.4253870088	92.36998232693333	1598648.875	3.820407949034075E8	2	7438	5.5407401847269355	4.194563986316051	0.4171461396612231	402.7298889160156	402.74981689453125
132	402.7535705566406	20.9885664493333					1	DETECTED	402.7536 m/z @20.99 [151020OFc1_NvH-0949-CRLM-12.raw]	402.7535705566406	20.9885664493333	3.54253701173333	99.0767825234667	95.53424551173337	547616.0	3.182829654275939E8	0	7438	0.27383140435690834	0.7417998235756863	4.061786185066664	402.7498474121094	402.76300048828125
133	402.7762145996094	21.6150365032					1	DETECTED	402.7762 m/z @21.62 [151020OFc1_NvH-0949-CRLM-12.raw]	402.7762145996094	21.6150365032	0.0881489986666667	45.4837970645333	45.39564806586663	193761.296875	1.1802253664583749E8	0	7438	0.041775859122694214	1.0543941398009071	1.108788279601814	402.76824951171875	402.781982421875
134	402.8191223144531	26.6969652253333					1	DETECTED	402.8191 m/z @26.70 [151020OFc1_NvH-0949-CRLM-12.raw]	402.8191223144531	26.6969652253333	5.62830564826667	98.2494235690667	92.62111792080003	308469.71875	2.919703700313748E8	0	7438	14.086754239160356	4.535362050680265	12.48053421419615	402.8092346191406	402.8291015625
135	402.8314208984375	45.2524767448					1	DETECTED	402.8314 m/z @45.25 [151020OFc1_NvH-0949-CRLM-12.raw]	402.8314208984375	45.2524767448	4.73764270373333	99.5196310765333	94.78198837279997	158781.453125	2.4919289881170836E8	0	7438	0.030805411579819975	1.246315328640391	1.4931171828659853	402.8294372558594	402.84130859375
136	402.85809326171875	11.8274951368					1	DETECTED	402.8581 m/z @11.83 [151020OFc1_NvH-0949-CRLM-12.raw]	402.85809326171875	11.8274951368	1.0912795416	97.7227166368	96.6314370952	1271316.75	3.2919142561394113E8	3	7438	0.1111323562605886	35.3815568217279	1.7011590910820618	402.84814453125	402.8680419921875
137	402.87249755859375	15.5454310904					1	DETECTED	402.8725 m/z @15.55 [151020OFc1_NvH-0949-CRLM-12.raw]	402.87249755859375	15.5454310904	0.00597258506666667	95.3942542424	95.38828165733332	277093.90625	2.70718669533975E8	0	7438	0.12753541065430163	5.965936075888558	1.426258313964706	402.86810302734375	402.8739013671875
138	402.8839111328125	17.9069876472					1	DETECTED	402.8839 m/z @17.91 [151020OFc1_NvH-0949-CRLM-12.raw]	402.8839111328125	17.9069876472	0.804509154133333	99.8893910632	99.08488190906667	1134019.625	3.0055983658793443E8	0	7438	0.19793100807920183	0.6428523508126435	0.7099762152704017	402.8740539550781	402.8863220214844
139	402.8963623046875	32.4353383154667					1	DETECTED	402.8964 m/z @32.44 [151020OFc1_NvH-0949-CRLM-12.raw]	402.8963623046875	32.4353383154667	0.9026146088	99.9821987832	99.07958417440001	2205249.75	4.6414143582144964E8	3	7438	0.4148640593081794	1.2129030197951107	2.705695592706469	402.88641357421875	402.90631103515625
140	402.9117126464844	46.7570890861333					1	DETECTED	402.9117 m/z @46.76 [151020OFc1_NvH-0949-CRLM-12.raw]	402.9117126464844	46.7570890861333	1.037369504	99.9171307736	98.8797612696	292458.59375	2.934292151664236E8	0	7438	5.002002947926584	1.1284431989552972	1.2566054473849144	402.9063720703125	402.92138671875
141	402.9235534667969	28.4831983077333					1	DETECTED	402.9236 m/z @28.48 [151020OFc1_NvH-0949-CRLM-12.raw]	402.9235534667969	28.4831983077333	4.15235519093333	99.8063131506667	95.65395795973336	257025.265625	2.5767004259281957E8	0	7438	71.44718069571907	2.136076420856221	3.279761657256121	402.9228210449219	402.93328857421875
142	402.9522705078125	18.3065141072					1	DETECTED	402.9523 m/z @18.31 [151020OFc1_NvH-0949-CRLM-12.raw]	402.9522705078125	18.3065141072	0.0790405306666667	99.5659637133333	99.48692318266664	376234.34375	3.088273461594022E8	0	7438	5.5534851425369105	0.5092211145396635	3.715890725870483	402.9424133300781	402.9622497558594
143	402.97052001953125	17.4980128848					1	DETECTED	402.9705 m/z @17.50 [151020OFc1_NvH-0949-CRLM-12.raw]	402.97052001953125	17.4980128848	4.6196587072	99.93577614	95.3161174328	187947.4375	3.184557787498575E8	0	7438	17.538715080674372	4.64215675306723	0.035566777208667556	402.9622802734375	402.9739074707031
144	402.9839782714844	44.6860562122667					1	DETECTED	402.9840 m/z @44.69 [151020OFc1_NvH-0949-CRLM-12.raw]	402.9839782714844	44.6860562122667	2.1515654288	99.71432274	97.5627573112	1369074.875	3.577270266827974E8	4	7438	0.19925942091117577	0.5370922376863497	0.4875206484177353	402.97406005859375	402.99395751953125
145	403.1029357910156	34.1817247776					1	DETECTED	403.1029 m/z @34.18 [151020OFc1_NvH-0949-CRLM-12.raw]	403.1029357910156	34.1817247776	34.1817247776	99.3620536258667	65.1803288482667	148098.15625	2.6230898002427086E8	0	7438	56.57870047244821	null	null	403.093017578125	403.1091003417969
146	403.1704406738281	28.0455595482667					1	DETECTED	403.1704 m/z @28.05 [151020OFc1_NvH-0949-CRLM-12.raw]	403.1704406738281	28.0455595482667	0.0425784314666667	99.8710772341333	99.82849880266663	302359.84375	2.968098352241412E8	0	7438	23.0594375482787	2.438181447500176	4.272049233825027	403.1610107421875	403.1784973144531
147	403.1885070800781	18.9143653376					1	DETECTED	403.1885 m/z @18.91 [151020OFc1_NvH-0949-CRLM-12.raw]	403.1885070800781	18.9143653376	0.00597258506666667	100.000773529067	99.99480094400033	2193702.0	3.725448156399906E8	3	7438	4.594669191880351	1.2275913627637116	0.08301380051808745	403.17852783203125	403.198486328125
148	403.200439453125	25.744311296					1	DETECTED	403.2004 m/z @25.74 [151020OFc1_NvH-0949-CRLM-12.raw]	403.200439453125	25.744311296	4.4504254128	99.9264030309333	95.4759776181333	1780676.125	3.706485216383793E8	3	7438	4.854378738249125	36.49506052391415	0.04189692663611503	403.1985778808594	403.2047424316406
149	403.2147521972656	21.3954680746667					1	DETECTED	403.2148 m/z @21.40 [151020OFc1_NvH-0949-CRLM-12.raw]	403.2147521972656	21.3954680746667	3.29988187066667	99.7786676490667	96.47878577840004	1.301171E7	8.444384181814198E8	2	7438	0.2773766188330633	2.483652467902617	45.91603691677922	403.20477294921875	403.2247314453125
150	403.2319030761719	31.3933563589333					1	DETECTED	403.2319 m/z @31.39 [151020OFc1_NvH-0949-CRLM-12.raw]	403.2319030761719	31.3933563589333	0.00597258506666667	100.000773529067	99.99480094400033	7210214.5	5.0279822828021437E8	2	7438	0.19772245781254583	1.4080598083223395	0.6074977493081116	403.22479248046875	403.24188232421875
151	403.2447204589844	33.2793475581333					1	DETECTED	403.2447 m/z @33.28 [151020OFc1_NvH-0949-CRLM-12.raw]	403.2447204589844	33.2793475581333	1.94625701466667	97.419534432	95.47327741733334	2573593.75	4.216978840914131E8	2	7438	21.524777894328736	0.5109084126461453	0.11473766376818914	403.2419128417969	403.25469970703125
152	403.2557067871094	16.5559758426667					1	DETECTED	403.2557 m/z @16.56 [151020OFc1_NvH-0949-CRLM-12.raw]	403.2557067871094	16.5559758426667	3.16524348773333	98.7261693704	95.56092588266667	1643937.625	2.996945707682095E8	0	7438	0.1607039311013132	26.71906278914307	1.474685223831099	403.2547302246094	403.26556396484375
153	403.2694396972656	91.5873047602667					1	DETECTED	403.2694 m/z @91.59 [151020OFc1_NvH-0949-CRLM-12.raw]	403.2694396972656	91.5873047602667	4.2113024248	94.3595055744	90.14820314960001	230963.65625	2.883053542440925E8	0	7438	76.82061572037657	0.5021561067094413	0.0066610661023368605	403.2664489746094	403.279296875
154	403.2932434082031	92.3475414936					1	DETECTED	403.2932 m/z @92.35 [151020OFc1_NvH-0949-CRLM-12.raw]	403.2932434082031	92.3475414936	3.64130899626667	92.4219423917333	88.78063339546662	42902.60546875	1.3261830876157352E8	0	7438	0.29969264433255205	0.5004193668023018	8.387336046035742E-4	403.28375244140625	403.2932434082031
155	403.30670166015625	91.8623780112					1	DETECTED	403.3067 m/z @91.86 [151020OFc1_NvH-0949-CRLM-12.raw]	403.30670166015625	91.8623780112	0.097198652	94.0915377002667	93.9943390482667	146623.078125	2.216956805262396E8	0	7438	0.12498852251195558	3.27651265710086	0.5832284134613279	403.2995910644531	403.3152770996094
156	403.43255615234375	35.0197213269333					1	DETECTED	403.4326 m/z @35.02 [151020OFc1_NvH-0949-CRLM-12.raw]	403.43255615234375	35.0197213269333	4.2223442112	94.6812086616	90.4588644504	392073.5	2.866452610234529E8	0	7438	26.933388680266848	1.7587330349288428	null	403.4229736328125	403.4425048828125
157	403.45379638671875	18.2951455141333					1	DETECTED	403.4538 m/z @18.30 [151020OFc1_NvH-0949-CRLM-12.raw]	403.45379638671875	18.2951455141333	2.27150975093333	95.9829702736	93.71146052266667	222280.125	3.001440083778209E8	0	7438	0.1903735823916044	4.645777589791716	0.018367978392414205	403.44384765625	403.4613952636719
158	403.471435546875	32.9066146968					1	DETECTED	403.4714 m/z @32.91 [151020OFc1_NvH-0949-CRLM-12.raw]	403.471435546875	32.9066146968	4.70451158986667	94.5289703429333	89.82445875306664	568102.1875	3.934147289272048E8	0	7438	0.10037656573338438	0.8923231771406999	1.098849341346107	403.4615783691406	403.4791259765625
159	403.4891357421875	14.3927363552					1	DETECTED	403.4891 m/z @14.39 [151020OFc1_NvH-0949-CRLM-12.raw]	403.4891357421875	14.3927363552	4.6196587072	99.9636284672	95.34396976	793529.5625	3.015338133974477E8	0	7438	30.52867328935822	1.8902926132143743	118.07929918320856	403.47930908203125	403.4988708496094
160	403.50543212890625	28.0455595482667					1	DETECTED	403.5054 m/z @28.05 [151020OFc1_NvH-0949-CRLM-12.raw]	403.50543212890625	28.0455595482667	1.61016497653333	95.64837624	94.03821126346668	242497.96875	2.6843267340450186E8	0	7438	0.16175359369088582	1.7786420968351861	0.5909432887147866	403.4991760253906	403.5097961425781
161	403.51995849609375	14.4399147274667					1	DETECTED	403.5200 m/z @14.44 [151020OFc1_NvH-0949-CRLM-12.raw]	403.51995849609375	14.4399147274667	5.25739311946667	98.837166272	93.57977315253333	895496.6875	2.9258203033229196E8	0	7438	0.16547111994669983	0.6527527649425907	0.07534758294612542	403.5101318359375	403.5273742675781
162	403.53741455078125	12.5691924989333					1	DETECTED	403.5374 m/z @12.57 [151020OFc1_NvH-0949-CRLM-12.raw]	403.53741455078125	12.5691924989333	4.2113024248	99.4736091194667	95.2623066946667	7.2059816E7	1.2564715059546778E9	3	7438	0.1719544631025709	1.7295092356783566	2.013298535286674	403.5274353027344	403.5473937988281
163	403.5546875	34.9457012096					1	DETECTED	403.5547 m/z @34.95 [151020OFc1_NvH-0949-CRLM-12.raw]	403.5546875	34.9457012096	5.18875403493333	51.0580961458667	45.86934211093337	574026.8125	1.823402367821739E8	0	7438	29.37368229310092	0.8451748998026524	0.23180988112836318	403.54742431640625	403.5546875
164	403.564697265625	21.3632765482667					1	DETECTED	403.5647 m/z @21.36 [151020OFc1_NvH-0949-CRLM-12.raw]	403.564697265625	21.3632765482667	3.93872021946667	98.1204914045333	94.18177118506662	3304730.5	3.6522068898522025E8	3	7438	0.20119624540587822	1.8471576936367669	65.80818690992628	403.55474853515625	403.5744934082031
165	403.5836181640625	35.7410630296					1	DETECTED	403.5836 m/z @35.74 [151020OFc1_NvH-0949-CRLM-12.raw]	403.5836181640625	35.7410630296	4.39069660773333	99.4362965	95.04559989226667	629359.4375	2.799956413351475E8	3	7438	0.18776298766005795	2.210131931985374	1.3864172537285515	403.57489013671875	403.5935974121094
166	403.6077880859375	38.2038326226667					1	DETECTED	403.6078 m/z @38.20 [151020OFc1_NvH-0949-CRLM-12.raw]	403.6077880859375	38.2038326226667	3.7493492592	96.5536324597333	92.80428320053329	102774.515625	2.8682814572428405E8	0	7438	81.74220896699397	1.3646353920813092	1.8458235574826019	403.5979919433594	403.616943359375
167	403.67510986328125	11.3438187269333					1	DETECTED	403.6751 m/z @11.34 [151020OFc1_NvH-0949-CRLM-12.raw]	403.67510986328125	11.3438187269333	5.45914082693333	96.4353088402667	90.97616801333336	315078.65625	2.979137099674864E8	0	7438	0.126438744715756	0.6368140014140025	1.275806611859855	403.66546630859375	403.68023681640625
168	403.69036865234375	18.9933661464					1	DETECTED	403.6904 m/z @18.99 [151020OFc1_NvH-0949-CRLM-12.raw]	403.69036865234375	18.9933661464	4.3304469504	96.9530864744	92.622639524	614468.5	3.103040786263331E8	0	7438	0.27139598449142	0.5430433345804573	0.013735130623045854	403.6808166503906	403.7003173828125
169	403.71124267578125	26.1813813261333					1	DETECTED	403.7112 m/z @26.18 [151020OFc1_NvH-0949-CRLM-12.raw]	403.71124267578125	26.1813813261333	4.06929773786667	99.9729696328	95.90367189493332	2.0689528E7	1.142896077527523E9	2	7438	2.178202110538397	0.7098954604009625	0.21339077592679162	403.7012939453125	403.7212219238281
170	403.728515625	21.3954680746667					1	DETECTED	403.7285 m/z @21.40 [151020OFc1_NvH-0949-CRLM-12.raw]	403.728515625	21.3954680746667	4.59923999146667	97.2270494245333	92.62780943306663	1.1829032E7	6.267905026867054E8	2	7438	0.23636124040143258	21.20892757314097	49.25656783861043	403.72125244140625	403.7384338378906
171	403.7417297363281	31.9631711117333					1	DETECTED	403.7417 m/z @31.96 [151020OFc1_NvH-0949-CRLM-12.raw]	403.7417297363281	31.9631711117333	2.37906266826667	94.4660171144	92.08695444613333	3660950.5	3.7948306991359514E8	2	7438	0.12887484754418566	7.198774531575922	1.0491836151360623	403.738525390625	403.751708984375
172	403.7574462890625	16.5456571728					1	DETECTED	403.7574 m/z @16.55 [151020OFc1_NvH-0949-CRLM-12.raw]	403.7574462890625	16.5456571728	1.4403713232	95.0716850482667	93.6313137250667	647113.375	3.419687048674186E8	2	7438	3.644509034475682	1.507880459833344	9.725386070570204	403.7517395019531	403.766845703125
173	403.8307189941406	34.6449550981333					1	DETECTED	403.8307 m/z @34.64 [151020OFc1_NvH-0949-CRLM-12.raw]	403.8307189941406	34.6449550981333	1.26052951013333	99.0951629162667	97.83463340613338	331838.15625	2.4855566487686408E8	0	7438	1.0923020377631474	1.4386985608091247	0.00271582919166366	403.8210754394531	403.84063720703125
174	403.8443908691406	15.9049017397333					1	DETECTED	403.8444 m/z @15.90 [151020OFc1_NvH-0949-CRLM-12.raw]	403.8443908691406	15.9049017397333	0.303881803733333	97.9538596696	97.64997786586667	263505.0	2.748647291148537E8	3	7438	0.1346075085680596	0.6540756118638174	0.3424586524454321	403.84075927734375	403.8487854003906
175	403.85888671875	17.300613424					1	DETECTED	403.8589 m/z @17.30 [151020OFc1_NvH-0949-CRLM-12.raw]	403.85888671875	17.300613424	1.037369504	99.5473579725333	98.50998846853331	418516.875	2.855311621344771E8	0	7438	2.94927271518179	16.027392985498025	1.7536943053243395	403.8489990234375	403.85906982421875
176	403.86907958984375	12.5691924989333					1	DETECTED	403.8691 m/z @12.57 [151020OFc1_NvH-0949-CRLM-12.raw]	403.86907958984375	12.5691924989333	0.831286212	99.5288580333333	98.6975718213333	4.123006E7	9.031603315464506E8	3	7438	0.1719185648121968	6.531744538920012	1.9720461647955903	403.8591003417969	403.8790588378906
177	403.8839416503906	27.7475756392					1	DETECTED	403.8839 m/z @27.75 [151020OFc1_NvH-0949-CRLM-12.raw]	403.8839416503906	27.7475756392	4.24212099306667	99.9450531461333	95.70293215306664	796677.125	3.6483903586876297E8	3	7438	23.30131656866281	0.5090064998852061	0.8073318154045261	403.87908935546875	403.888427734375
178	403.8984375	21.34339356					1	DETECTED	403.8984 m/z @21.34 [151020OFc1_NvH-0949-CRLM-12.raw]	403.8984375	21.34339356	0.5006629944	99.9077976813333	99.4071346869333	2069540.375	3.0702810457953393E8	3	7438	0.17115719124604212	39.81572068363068	0.04426038303001098	403.8884582519531	403.9084167480469
179	403.91143798828125	29.0525103365333					1	DETECTED	403.9114 m/z @29.05 [151020OFc1_NvH-0949-CRLM-12.raw]	403.91143798828125	29.0525103365333	0.8223742688	99.0767825234667	98.2544082546667	852664.0	3.0817494666549087E8	0	7438	0.12003664931952684	0.516020937356055	0.5851446189001255	403.9085388183594	403.9213562011719
180	403.9255676269531	11.3728522925333					1	DETECTED	403.9256 m/z @11.37 [151020OFc1_NvH-0949-CRLM-12.raw]	403.9255676269531	11.3728522925333	0.331381544533333	99.8525707178667	99.52118917333337	224024.875	2.491072759086597E8	0	7438	0.14075929294440748	0.5065084956448335	0.7184472151624438	403.9217834472656	403.9353942871094
181	403.9521789550781	26.2338542629333					1	DETECTED	403.9522 m/z @26.23 [151020OFc1_NvH-0949-CRLM-12.raw]	403.9521789550781	26.2338542629333	1.01937577653333	99.5288580333333	98.50948225679997	942676.25	2.7980642279074675E8	0	7438	0.10308435068278499	0.5101630800200118	10.653254913867158	403.9422607421875	403.9620056152344
182	403.9731750488281	32.9066146968					1	DETECTED	403.9732 m/z @32.91 [151020OFc1_NvH-0949-CRLM-12.raw]	403.9731750488281	32.9066146968	1.72529082853333	99.9913733144	98.26608248586666	317104.875	3.01929863994129E8	0	7438	3.8131918062753485	2.0949051717870306	11.812479572174528	403.9635009765625	403.9802551269531
183	403.9902648925781	14.312730672					1	DETECTED	403.9903 m/z @14.31 [151020OFc1_NvH-0949-CRLM-12.raw]	403.9902648925781	14.312730672	2.223299864	99.8803331970667	97.6570333330667	323751.75	2.8447576966233534E8	0	7438	0.3027194368331383	12.840087350565003	0.3397292242025403	403.98028564453125	404.0002136230469
184	404.1193542480469	89.1923906485333					1	DETECTED	404.1194 m/z @89.19 [151020OFc1_NvH-0949-CRLM-12.raw]	404.1193542480469	89.1923906485333	8.59531951013333	99.3284310829333	90.73311157279997	1.6479574E7	1.057109834292614E9	0	7438	0.7324344448889519	1.2540282291200058	1.4317231794499707	404.1101989746094	404.12677001953125
185	404.16424560546875	34.6851393458667					1	DETECTED	404.1642 m/z @34.69 [151020OFc1_NvH-0949-CRLM-12.raw]	404.16424560546875	34.6851393458667	1.31427072666667	100.000773529067	98.68650280240034	255272.53125	2.8950627330690014E8	0	7438	14.055262668062667	1.6197055781300262	2.2181609235055997	404.1552429199219	404.1741943359375
186	404.1789855957031	15.8605689938667					1	DETECTED	404.1790 m/z @15.86 [151020OFc1_NvH-0949-CRLM-12.raw]	404.1789855957031	15.8605689938667	0.00597258506666667	100.000773529067	99.99480094400033	215751.78125	2.896913583904725E8	3	7438	4.586865480286184	7.135327739594882	7.377258002185113	404.17425537109375	404.1819763183594
187	404.1920471191406	90.0517640344					1	DETECTED	404.1920 m/z @90.05 [151020OFc1_NvH-0949-CRLM-12.raw]	404.1920471191406	90.0517640344	0.552939520533333	99.9729696328	99.42003011226667	2975228.25	4.2336823476575077E8	0	7438	73.83138176809143	0.5036273527312299	1.796949940598257	404.1820983886719	404.1933898925781
188	404.2033996582031	25.2178796736					1	DETECTED	404.2034 m/z @25.22 [151020OFc1_NvH-0949-CRLM-12.raw]	404.2033996582031	25.2178796736	3.13823961093333	99.7970634173333	96.65882380639998	1.96808672E8	4.553363042345349E9	2	7438	0.2760106318221034	0.5162647767265401	0.02312604240121167	404.1934509277344	404.21337890625
189	404.21343994140625	28.2272804122667					1	DETECTED	404.2134 m/z @28.23 [151020OFc1_NvH-0949-CRLM-12.raw]	404.21343994140625	28.2272804122667	4.38135697013333	96.4624811728	92.08112420266667	3542899.5	4.201481638096204E8	3	7438	68.70344837646734	3.787817748959442	0.38074631630683897	404.2134094238281	404.22064208984375
190	404.23065185546875	21.4057802413333					1	DETECTED	404.2307 m/z @21.41 [151020OFc1_NvH-0949-CRLM-12.raw]	404.23065185546875	21.4057802413333	0.276388329333333	99.9729696328	99.69658130346667	5616691.5	6.853736021253233E8	2	7438	0.26775033440758733	4.364252009810674	0.22387597904854392	404.2206726074219	404.2406311035156
191	404.2520751953125	29.6725642282667					1	DETECTED	404.2521 m/z @29.67 [151020OFc1_NvH-0949-CRLM-12.raw]	404.2520751953125	29.6725642282667	0.653213338933333	98.1574510762667	97.50423773733337	5335921.0	4.68178974721213E8	2	7438	0.17546966481705795	0.567846226336265	4.080191323795719	404.2420959472656	404.2620544433594
192	404.263671875	24.2499247685333					1	DETECTED	404.2637 m/z @24.25 [151020OFc1_NvH-0949-CRLM-12.raw]	404.263671875	24.2499247685333	4.0783291512	96.4170046410667	92.3386754898667	447201.8125	2.8772400822666615E8	0	7438	66.79472296516694	3.3324488171134155	13.465708888609877	404.26220703125	404.2728576660156
193	404.30072021484375	91.9351148010667					1	DETECTED	404.3007 m/z @91.94 [151020OFc1_NvH-0949-CRLM-12.raw]	404.30072021484375	91.9351148010667	9.24571013493333	98.2126488077333	88.96693867279997	106051.375	2.2928038664306483E8	0	7438	0.38843407229373383	0.5379585149512973	0.5192163222263388	404.2936706542969	404.30377197265625
194	404.3187255859375	92.1169130221333					1	DETECTED	404.3187 m/z @92.12 [151020OFc1_NvH-0949-CRLM-12.raw]	404.3187255859375	92.1169130221333	6.4337794544	98.3878299410667	91.9540504866667	72067.0546875	2.742788287375842E8	0	7438	1.1996502805029934	0.5365936483519022	41.36823203827216	404.3177185058594	404.3248596191406
195	404.4183654785156	46.2322783341333					1	DETECTED	404.4184 m/z @46.23 [151020OFc1_NvH-0949-CRLM-12.raw]	404.4183654785156	46.2322783341333	4.44086684853333	99.5196310765333	95.07876422799997	1119734.125	2.8957797058507407E8	5	7438	0.0484398910392656	0.5024056595833951	1.2956080331961564	404.40838623046875	404.4281005859375
196	404.4459228515625	17.6889465538667					1	DETECTED	404.4459 m/z @17.69 [151020OFc1_NvH-0949-CRLM-12.raw]	404.4459228515625	17.6889465538667	1.69000156346667	97.1905307568	95.50052919333334	456768.4375	2.9791580693292475E8	0	7438	0.16817043666853948	0.5065877087890139	0.6934467049751895	404.43609619140625	404.4512939453125
197	404.4613037109375	26.3905785205333					1	DETECTED	404.4613 m/z @26.39 [151020OFc1_NvH-0949-CRLM-12.raw]	404.4613037109375	26.3905785205333	3.7493492592	99.7970634173333	96.0477141581333	870662.6875	2.735968963433199E8	0	7438	0.08638701062795562	0.5071666803387886	0.47018614960156024	404.4513244628906	404.47113037109375
198	404.47552490234375	25.4408481488					1	DETECTED	404.4755 m/z @25.44 [151020OFc1_NvH-0949-CRLM-12.raw]	404.47552490234375	25.4408481488	4.71639930133333	99.0858442864	94.36944498506668	383650.75	2.718361302598052E8	0	7438	0.10523293783437637	3.074640100459365	2.7297432451035473	404.471435546875	404.4853515625
199	404.50189208984375	10.9801314013333					1	DETECTED	404.5019 m/z @10.98 [151020OFc1_NvH-0949-CRLM-12.raw]	404.50189208984375	10.9801314013333	7.3703684	92.6376073357333	85.2672389357333	107814.90625	3.1217561069556195E8	0	7438	2.0389252034228935	11.810642264359055	0.05043170968781627	404.4919128417969	404.50274658203125
200	404.5127868652344	15.9138955701333					1	DETECTED	404.5128 m/z @15.91 [151020OFc1_NvH-0949-CRLM-12.raw]	404.5127868652344	15.9138955701333	4.4504254128	71.2588731482667	66.8084477354667	125356.6796875	2.146424307918184E8	0	7438	6.939155513843788	4.447793827647088	0.67401799093334	404.50311279296875	404.514892578125
201	404.52496337890625	16.9756727562667					1	DETECTED	404.5250 m/z @16.98 [151020OFc1_NvH-0949-CRLM-12.raw]	404.52496337890625	16.9756727562667	4.8133833072	97.6491026397333	92.8357193325333	524245.59375	2.9018014011967486E8	0	7438	14.31147616569959	0.5673412625433136	1.2989236015208119	404.5149841308594	404.5250549316406
202	404.53509521484375	12.5893946493333					1	DETECTED	404.5351 m/z @12.59 [151020OFc1_NvH-0949-CRLM-12.raw]	404.53509521484375	12.5893946493333	3.2818734464	98.5781045250667	95.29623107866671	5390809.0	5.2180463806676084E8	3	7438	0.14878807715529874	2.7323558929158076	6.242632940314647	404.5251159667969	404.5450744628906
203	404.5484924316406	23.4957019288					1	DETECTED	404.5485 m/z @23.50 [151020OFc1_NvH-0949-CRLM-12.raw]	404.5484924316406	23.4957019288	3.92060402853333	97.4469157746667	93.52631174613337	3887589.75	4.168704213836123E8	3	7438	16.565380699611843	0.564555788160993	1.5897879708388551	404.54510498046875	404.5584716796875
204	404.5625	44.9661178434667					1	DETECTED	404.5625 m/z @44.97 [151020OFc1_NvH-0949-CRLM-12.raw]	404.5625	44.9661178434667	3.82136319173333	70.5759207221333	66.75455753039998	644485.0	2.648657626095152E8	3	7438	13.372864734251294	0.8294444896004584	0.001716913975709285	404.5585021972656	404.5639343261719
205	404.5739440917969	25.850824816					1	DETECTED	404.5739 m/z @25.85 [151020OFc1_NvH-0949-CRLM-12.raw]	404.5739440917969	25.850824816	3.97501559493333	99.3098648525333	95.33484925759997	1697415.5	3.8649666419073015E8	3	7438	8.927016480256722	1.8484668193357345	3.094905060735116	404.56396484375	404.58392333984375
206	404.6190490722656	46.2322783341333					1	DETECTED	404.6190 m/z @46.23 [151020OFc1_NvH-0949-CRLM-12.raw]	404.6190490722656	46.2322783341333	6.24288607146667	97.0991321133333	90.85624604186663	1199606.0	2.7590177338353604E8	5	7438	0.11828664985370096	1.7712045456003473	2.069621699110146	404.6091613769531	404.62884521484375
207	404.66802978515625	23.894699456					1	DETECTED	404.6680 m/z @23.89 [151020OFc1_NvH-0949-CRLM-12.raw]	404.66802978515625	23.894699456	0.322165146933333	91.2768850224	90.95471987546667	438037.625	3.0109312676593316E8	0	7438	0.24451086254826748	8.172093058124965	0.9879028273882374	404.65863037109375	404.6780090332031
208	404.6932373046875	22.9710180496					1	DETECTED	404.6932 m/z @22.97 [151020OFc1_NvH-0949-CRLM-12.raw]	404.6932373046875	22.9710180496	4.29889359093333	96.2363629941333	91.93746940319997	328282.96875	2.601490819880398E8	2	7438	11.209093800090788	3.7977632028872024	16.880813117751877	404.6839599609375	404.6938171386719
209	404.7038269042969	25.2178796736					1	DETECTED	404.7038 m/z @25.22 [151020OFc1_NvH-0949-CRLM-12.raw]	404.7038269042969	25.2178796736	4.43003602213333	97.3919123677333	92.96187634559996	8.5426248E7	1.9076140510300767E9	2	7438	0.23892315040938783	1.3490991358664146	1.7108232779134014	404.69384765625	404.71380615234375
210	404.7186584472656	15.2069931848					1	DETECTED	404.7187 m/z @15.21 [151020OFc1_NvH-0949-CRLM-12.raw]	404.7186584472656	15.2069931848	4.1057181712	97.7042520896	93.59853391840001	3326582.5	4.157702357475166E8	2	7438	11.119571947548135	2.2341657573515707	11.441345528845387	404.7138366699219	404.7270202636719
211	404.73736572265625	9.81805545946667					1	DETECTED	404.7374 m/z @9.82 [151020OFc1_NvH-0949-CRLM-12.raw]	404.73736572265625	9.81805545946667	2.58538107813333	98.7540941330667	96.16871305493338	4556397.0	4.366364179207363E8	2	7438	0.13127235376475888	85.73292967599285	252.24368502694816	404.7273864746094	404.747314453125
212	404.75372314453125	29.6443535424					1	DETECTED	404.7537 m/z @29.64 [151020OFc1_NvH-0949-CRLM-12.raw]	404.75372314453125	29.6443535424	2.62987724346667	96.3446553322667	93.71477808880003	2587787.75	3.5189425694808865E8	0	7438	0.1876966413469745	1.3410756084624664	1.5349033680624553	404.74755859375	404.76318359375
213	404.8192138671875	46.2652637693333					1	DETECTED	404.8192 m/z @46.27 [151020OFc1_NvH-0949-CRLM-12.raw]	404.8192138671875	46.2652637693333	1.4671310704	96.5718194517333	95.1046883813333	433743.5625	3.52640207021514E8	0	7438	0.07740208996946052	1.0614804976413432	2.5930557531066086E-4	404.80963134765625	404.8197937011719
214	404.829833984375	13.8638862221333					1	DETECTED	404.8298 m/z @13.86 [151020OFc1_NvH-0949-CRLM-12.raw]	404.829833984375	13.8638862221333	5.98140789466667	97.4561072829333	91.47469938826663	526683.875	3.501118315557439E8	0	7438	5.951522421546384	1.60109877880331	0.1321694290428259	404.8198547363281	404.8360595703125
215	404.8464050292969	9.71820206533333					1	DETECTED	404.8464 m/z @9.72 [151020OFc1_NvH-0949-CRLM-12.raw]	404.8464050292969	9.71820206533333	6.7791440536	99.8618269285333	93.08268287493331	1487774.5	2.924732910203446E8	0	7438	0.1354393685427926	2.066963534928948	1.5958912376564587	404.8366394042969	404.84698486328125
216	404.8570251464844	14.1700553488					1	DETECTED	404.8570 m/z @14.17 [151020OFc1_NvH-0949-CRLM-12.raw]	404.8570251464844	14.1700553488	0.0155978434666667	99.9450531461333	99.92945530266664	4924990.0	4.005952612280119E8	3	7438	0.1628861331086071	4.724406599190913	3.5843564285019274	404.8470458984375	404.8656005859375
217	404.8756103515625	17.1705748338667					1	DETECTED	404.8756 m/z @17.17 [151020OFc1_NvH-0949-CRLM-12.raw]	404.8756103515625	17.1705748338667	1.69000156346667	99.4178139186667	97.72781235520003	6331117.5	4.6314992014043283E8	3	7438	0.14476279915776757	9.910944672851317	0.6773755205360307	404.8656311035156	404.8855895996094
218	404.8874206542969	46.494427052					1	DETECTED	404.8874 m/z @46.49 [151020OFc1_NvH-0949-CRLM-12.raw]	404.8874206542969	46.494427052	0.221714274133333	50.6517609866667	50.43004671253337	382701.46875	1.441562314404845E8	0	7438	0.12496026505586855	0.5652707617371913	0.14115514883316432	404.8856201171875	404.8891906738281
219	404.8992004394531	28.9908135970667					1	DETECTED	404.8992 m/z @28.99 [151020OFc1_NvH-0949-CRLM-12.raw]	404.8992004394531	28.9908135970667	0.929420767733333	99.5196310765333	98.59021030879997	2561067.0	3.9165186364296335E8	3	7438	26.11092547063506	0.7705053005610849	0.20190780696189076	404.88922119140625	404.9091796875
220	404.918212890625	33.1611652010667					1	DETECTED	404.9182 m/z @33.16 [151020OFc1_NvH-0949-CRLM-12.raw]	404.918212890625	33.1611652010667	0.163381159466667	99.9913733144	99.82799215493333	950422.5625	3.3755105061778206E8	3	7438	21.346758622955846	0.830186080983172	0.4931038174963527	404.9092102050781	404.9277648925781
221	404.93603515625	32.9633072074667					1	DETECTED	404.9360 m/z @32.96 [151020OFc1_NvH-0949-CRLM-12.raw]	404.93603515625	32.9633072074667	4.66683058613333	99.9729696328	95.30613904666667	447779.40625	2.98920906603099E8	0	7438	0.1035692054887889	1.6973779085858602	11.385963831785217	404.92852783203125	404.936767578125
222	404.9468078613281	21.4057802413333					1	DETECTED	404.9468 m/z @21.41 [151020OFc1_NvH-0949-CRLM-12.raw]	404.9468078613281	21.4057802413333	0.230651203466667	99.668037728	99.43738652453334	1684171.375	2.97626675028429E8	0	7438	0.12535109459320282	24.199781665691606	1.3179145810785142	404.93695068359375	404.95672607421875
223	404.9884338378906	38.5328772768					1	DETECTED	404.9884 m/z @38.53 [151020OFc1_NvH-0949-CRLM-12.raw]	404.9884338378906	38.5328772768	0.144485662933333	99.8710772341333	99.72659157119996	384427.3125	3.047151527276148E8	0	7438	15.945915668123977	1.6159242327707026	4.099916064136116	404.97857666015625	404.99810791015625
224	405.0194091796875	46.18804522					1	DETECTED	405.0194 m/z @46.19 [151020OFc1_NvH-0949-CRLM-12.raw]	405.0194091796875	46.18804522	1.05540468186667	99.9264030309333	98.87099834906662	188801.84375	2.5127549582095996E8	0	7438	0.08581662684976266	1.095338065424389	1.1906761308487779	405.009521484375	405.0292053222656
225	405.1037902832031	90.3617310733333					1	DETECTED	405.1038 m/z @90.36 [151020OFc1_NvH-0949-CRLM-12.raw]	405.1037902832031	90.3617310733333	0.7865725928	96.7985130245333	96.01194043173331	4367748.5	3.159220663301438E8	0	7438	0.0770827546791395	1.3169691122864868	1.3073857100915327	405.09405517578125	405.1134033203125
226	405.122802734375	89.151543108					1	DETECTED	405.1228 m/z @89.15 [151020OFc1_NvH-0949-CRLM-12.raw]	405.122802734375	89.151543108	18.2951455141333	98.2309874826667	79.93584196853341	2910858.5	3.739657385577931E8	0	7438	0.7393577130954156	1.388314602149329	1.4630522708208742	405.1146240234375	405.1305847167969
227	405.1522216796875	11.0541895669333					1	DETECTED	405.1522 m/z @11.05 [151020OFc1_NvH-0949-CRLM-12.raw]	405.1522216796875	11.0541895669333	9.95127461253333	85.6748680490667	75.72359343653338	52222.70703125	2.0444965220391116E8	0	7438	0.13104016374633787	34.32884518178019	68.84581230599225	405.15130615234375	405.1536560058594
228	405.1640930175781	13.9042851869333					1	DETECTED	405.1641 m/z @13.90 [151020OFc1_NvH-0949-CRLM-12.raw]	405.1640930175781	13.9042851869333	3.7493492592	97.7504742472	94.001124988	319956.875	2.5967653114805728E8	0	7438	5.926962988685554	25.830349835705956	12.95502654673367	405.1542663574219	405.17156982421875
229	405.1817626953125	17.7441409781333					1	DETECTED	405.1818 m/z @17.74 [151020OFc1_NvH-0949-CRLM-12.raw]	405.1817626953125	17.7441409781333	0.00597258506666667	100.000773529067	99.99480094400033	3470277.75	3.943342228085075E8	3	7438	3.691475294916925	0.7435684270511512	1.954457629324766	405.1719055175781	405.1917419433594
230	405.1929016113281	27.1401517285333					1	DETECTED	405.1929 m/z @27.14 [151020OFc1_NvH-0949-CRLM-12.raw]	405.1929016113281	27.1401517285333	4.54877148133333	92.0602341949333	87.51146271359997	354952.375	3.195563270118959E8	2	7438	0.31079048818738997	2.197702660654021	0.003737656056384255	405.1917724609375	405.1949462890625
231	405.2049560546875	25.2178796736					1	DETECTED	405.2050 m/z @25.22 [151020OFc1_NvH-0949-CRLM-12.raw]	405.2049560546875	25.2178796736	3.4528527856	99.4271051805333	95.9742523949333	2.1784826E7	8.853898951440402E8	3	7438	0.23971300985904165	0.5257912423668637	0.0378976048493414	405.19500732421875	405.2149353027344
232	405.22308349609375	21.9321510328					1	DETECTED	405.2231 m/z @21.93 [151020OFc1_NvH-0949-CRLM-12.raw]	405.22308349609375	21.9321510328	3.947832792	99.4921273144	95.5442945224	2.0042948E7	7.716122743451027E8	2	7438	0.19668735665466386	1.2927929295844929	1.548975888886768	405.2149658203125	405.2330627441406
233	405.23382568359375	28.9908135970667					1	DETECTED	405.2338 m/z @28.99 [151020OFc1_NvH-0949-CRLM-12.raw]	405.23382568359375	28.9908135970667	4.5207493496	99.3191123885333	94.7983630389333	1876298.0	4.411570168628244E8	3	7438	6.022450661559876	0.6348837438098914	0.2421722967637831	405.23309326171875	405.2438049316406
234	405.24530029296875	91.2973657488					1	DETECTED	405.2453 m/z @91.30 [151020OFc1_NvH-0949-CRLM-12.raw]	405.24530029296875	91.2973657488	4.63875609146667	99.6122547517333	94.97349866026663	1141271.625	3.5322064316889554E8	3	7438	61.80837883121524	0.5079351767733333	0.015516622172813695	405.24383544921875	405.2552795410156
235	405.2598571777344	27.7600964408					1	DETECTED	405.2599 m/z @27.76 [151020OFc1_NvH-0949-CRLM-12.raw]	405.2598571777344	27.7600964408	0.956474950133333	99.1227647293333	98.16628977919997	874236.75	3.7766268768412596E8	2	7438	0.8486423474441196	2.6249906432029038	2.4988205388068496	405.2553405761719	405.2684631347656
236	405.2794189453125	32.9426555824					1	DETECTED	405.2794 m/z @32.94 [151020OFc1_NvH-0949-CRLM-12.raw]	405.2794189453125	32.9426555824	5.30355910773333	92.5305917008	87.22703259306667	365083.78125	2.5570383706249776E8	0	7438	57.72204853415195	1.562138081644433	607.7398856409854	405.2708435058594	405.28668212890625
237	405.3073425292969	61.5647220301333					1	DETECTED	405.3073 m/z @61.56 [151020OFc1_NvH-0949-CRLM-12.raw]	405.3073425292969	61.5647220301333	0.00597258506666667	99.9543052024	99.94833261733332	60081.328125	2.0168835230221123E8	0	7438	90.97564576487741	0.7928604114150648	0.5592569322845852	405.29766845703125	405.3091125488281
238	405.38739013671875	11.8405838256					1	DETECTED	405.3874 m/z @11.84 [151020OFc1_NvH-0949-CRLM-12.raw]	405.38739013671875	11.8405838256	6.53424935546667	64.4673852197333	57.93313586426663	172290.03125	2.074450703807087E8	0	7438	0.03591872434560628	5.45886583199221	0.9261411096666587	405.3774108886719	405.39727783203125
239	405.4215393066406	27.1728074978667					1	DETECTED	405.4215 m/z @27.17 [151020OFc1_NvH-0949-CRLM-12.raw]	405.4215393066406	27.1728074978667	8.15565985146667	98.018602632	89.86294278053333	203422.296875	2.838338717653627E8	0	7438	70.96620078810668	2.362681945037759	7.7515758160833546	405.41204833984375	405.4228820800781
240	405.4328918457031	25.3490324450667					1	DETECTED	405.4329 m/z @25.35 [151020OFc1_NvH-0949-CRLM-12.raw]	405.4328918457031	25.3490324450667	4.9894833952	97.3460730610667	92.35658966586671	759279.75	3.351096024432774E8	0	7438	0.155614832666636	0.93615698189677	5.664841130697172	405.4231872558594	405.4424133300781
241	405.4454040527344	21.3822260738667					1	DETECTED	405.4454 m/z @21.38 [151020OFc1_NvH-0949-CRLM-12.raw]	405.4454040527344	21.3822260738667	5.99075551946667	95.0444458653333	89.05369034586663	350544.59375	2.292612961434673E8	0	7438	0.15597357486461405	3.275621153174885	0.25170088433221777	405.4429016113281	405.4553527832031
242	405.459228515625	28.2543679784					1	DETECTED	405.4592 m/z @28.25 [151020OFc1_NvH-0949-CRLM-12.raw]	405.459228515625	28.2543679784	4.03241083946667	71.7599883098667	67.72757747040004	176596.640625	2.4545443288957483E8	0	7438	15.135992437750328	1.5151528313504279	4.22268208378974	405.4554748535156	405.46539306640625
243	405.4754638671875	23.894699456					1	DETECTED	405.4755 m/z @23.89 [151020OFc1_NvH-0949-CRLM-12.raw]	405.4754638671875	23.894699456	4.0232714336	99.5936910645333	95.5704196309333	375796.1875	3.0080052655200076E8	0	7438	16.851330680393733	4.597789511785027	0.10710296489980771	405.4654846191406	405.4817199707031
244	405.4919128417969	20.5991083050667					1	DETECTED	405.4919 m/z @20.60 [151020OFc1_NvH-0949-CRLM-12.raw]	405.4919128417969	20.5991083050667	4.4713979552	95.64837624	91.1769782848	1015398.625	2.9527383256568456E8	0	7438	0.21429896563810402	0.7768846907985963	0.3449606333751263	405.4819641113281	405.50164794921875
245	405.5161437988281	17.7297749546667					1	DETECTED	405.5161 m/z @17.73 [151020OFc1_NvH-0949-CRLM-12.raw]	405.5161437988281	17.7297749546667	4.26077063893333	58.6725551221333	54.41178448319997	2214062.0	1.9350800949728313E8	0	7438	0.12690438167967955	0.9496817858255099	0.21509752208443447	405.506591796875	405.5216064453125
246	405.5320739746094	20.4846703298667					1	DETECTED	405.5321 m/z @20.48 [151020OFc1_NvH-0949-CRLM-12.raw]	405.5320739746094	20.4846703298667	2.04450843146667	95.3851439445333	93.34063551306663	8853230.0	4.967934203225036E8	3	7438	0.15617059137730394	0.5161290694910569	0.1521519706555775	405.5220947265625	405.54205322265625
247	405.5440673828125	17.1925333909333					1	DETECTED	405.5441 m/z @17.19 [151020OFc1_NvH-0949-CRLM-12.raw]	405.5440673828125	17.1925333909333	3.7493492592	99.5196310765333	95.7702818173333	1334715.25	3.525164197316116E8	0	7438	5.843768399752793	0.9382777856118054	3.4994571481018513	405.5420837402344	405.5540466308594
248	405.5548095703125	41.8900172445333					1	DETECTED	405.5548 m/z @41.89 [151020OFc1_NvH-0949-CRLM-12.raw]	405.5548095703125	41.8900172445333	5.04641599466667	92.0513303088	87.00491431413333	498301.90625	2.9131307093129486E8	0	7438	27.76462284597842	1.3462172032181159	0.15960583027998523	405.5541076660156	405.5572509765625
249	405.5672607421875	22.1199660562667					1	DETECTED	405.5673 m/z @22.12 [151020OFc1_NvH-0949-CRLM-12.raw]	405.5672607421875	22.1199660562667	1.62790650266667	96.6260856258667	94.99817912320002	1549358.0	3.78651396277186E8	3	7438	7.270956967829516	0.512392001709875	5.917065632900232	405.5572814941406	405.5772399902344
250	405.57733154296875	19.1149751901333					1	DETECTED	405.5773 m/z @19.11 [151020OFc1_NvH-0949-CRLM-12.raw]	405.57733154296875	19.1149751901333	4.4713979552	96.444414404	91.9730164488	359754.65625	2.5508839392904663E8	0	7438	0.0924034213039775	3.4842912690947605	0.0011027756087841282	405.57733154296875	405.5873107910156
251	405.6022644042969	44.3123602589333					1	DETECTED	405.6023 m/z @44.31 [151020OFc1_NvH-0949-CRLM-12.raw]	405.6022644042969	44.3123602589333	2.74594815813333	97.2821050328	94.53615687466667	417365.46875	2.6083663820738846E8	0	7438	0.1955977316745745	1.3961790780570618	0.0039010606648950488	405.5923767089844	405.6122131347656
252	405.62225341796875	27.1236164445333					1	DETECTED	405.6223 m/z @27.12 [151020OFc1_NvH-0949-CRLM-12.raw]	405.62225341796875	27.1236164445333	3.7493492592	96.5081494746667	92.75880021546669	253933.171875	3.16105137519802E8	0	7438	15.000031006763507	1.9842076647791174	7.6573662217247085	405.6122741699219	405.63177490234375
253	405.68414306640625	25.3598344741333					1	DETECTED	405.6841 m/z @25.36 [151020OFc1_NvH-0949-CRLM-12.raw]	405.68414306640625	25.3598344741333	6.29181661386667	94.9269117869333	88.63509517306663	831392.75	3.123376418522485E8	0	7438	2.770207976538888	0.6828282992099454	5.085976410535263	405.6744384765625	405.6941223144531
254	405.69427490234375	16.3803549456					1	DETECTED	405.6943 m/z @16.38 [151020OFc1_NvH-0949-CRLM-12.raw]	405.69427490234375	16.3803549456	7.59487011306667	39.3576608856	31.76279077253333	600153.3125	1.2333577157120918E8	0	7438	0.7307105263384095	1.3936480738863748	1.9286585643599736	405.69415283203125	405.69635009765625
255	405.70635986328125	25.1234395466667					1	DETECTED	405.7064 m/z @25.12 [151020OFc1_NvH-0949-CRLM-12.raw]	405.70635986328125	25.1234395466667	4.24212099306667	96.6352086074667	92.39308761440003	3805268.0	4.1499276221818596E8	2	7438	0.26896167476311916	0.5939583179545483	0.04649988232190306	405.6963806152344	405.7149353027344
256	405.7249755859375	21.9410884178667					1	DETECTED	405.7250 m/z @21.94 [151020OFc1_NvH-0949-CRLM-12.raw]	405.7249755859375	21.9410884178667	2.50464039573333	99.4271051805333	96.92246478479997	8533255.0	4.349987640745461E8	2	7438	0.21725509142197552	1.924809045997576	1.4248383954566306	405.71502685546875	405.7349548339844
257	405.7452392578125	10.7112347325333					1	DETECTED	405.7452 m/z @10.71 [151020OFc1_NvH-0949-CRLM-12.raw]	405.7452392578125	10.7112347325333	5.3247986712	95.2056978370667	89.8808991658667	2313816.0	3.603647619889263E8	2	7438	0.11877866302904572	37.006603490095934	8.075054371594774	405.73529052734375	405.7550048828125
258	405.76312255859375	33.4493996962667					1	DETECTED	405.7631 m/z @33.45 [151020OFc1_NvH-0949-CRLM-12.raw]	405.76312255859375	33.4493996962667	5.1218030104	95.5943891912	90.4725861808	1290276.5	3.285020442563095E8	2	7438	0.18535714809710413	0.8313977384488886	5.720285599543937	405.75531005859375	405.772216796875
259	405.8508605957031	17.6889465538667					1	DETECTED	405.8509 m/z @17.69 [151020OFc1_NvH-0949-CRLM-12.raw]	405.8508605957031	17.6889465538667	1.49404140746667	97.9815592010667	96.48751779360003	785954.4375	2.5984735662756738E8	0	7438	0.1516382081483023	0.8907960328259276	0.633720560950997	405.8411560058594	405.8554992675781
260	405.8655090332031	20.5219780298667					1	DETECTED	405.8655 m/z @20.52 [151020OFc1_NvH-0949-CRLM-12.raw]	405.8655090332031	20.5219780298667	0.201789216	98.9018776392	98.7000884232	5209999.5	4.7733578833024335E8	3	7438	0.16317816789127093	0.5755678029668829	0.6981493841730406	405.8555603027344	405.87548828125
261	405.878662109375	14.4860846629333					1	DETECTED	405.8787 m/z @14.49 [151020OFc1_NvH-0949-CRLM-12.raw]	405.878662109375	14.4860846629333	3.07895095653333	99.5936910645333	96.51474010799997	4410928.5	3.847353075561797E8	3	7438	0.14946863140567856	8.784296564070804	1.0010538539587779	405.8755187988281	405.88116455078125
262	405.89117431640625	17.8133737818667					1	DETECTED	405.8912 m/z @17.81 [151020OFc1_NvH-0949-CRLM-12.raw]	405.89117431640625	17.8133737818667	1.94625701466667	100.000773529067	98.05451651440033	4732986.0	4.214945879335852E8	3	7438	0.204189948500904	3.761143240118717	6.79069881331857	405.8811950683594	405.90093994140625
263	405.90191650390625	22.1521547130667					1	DETECTED	405.9019 m/z @22.15 [151020OFc1_NvH-0949-CRLM-12.raw]	405.90191650390625	22.1521547130667	0.9026146088	99.3712992096	98.4686846008	1011228.3125	3.0487910396157444E8	0	7438	8.675548750961287	1.7977587787593308	2.2851541713508783	405.90118408203125	405.9118957519531
264	405.9342956542969	22.953014736					1	DETECTED	405.9343 m/z @22.95 [151020OFc1_NvH-0949-CRLM-12.raw]	405.9342956542969	22.953014736	1.67236037493333	96.389857328	94.71749695306667	268947.875	3.023378954105998E8	0	7438	30.70074385301449	4.9778304628363825	8.81228433159631	405.9243469238281	405.9342956542969
265	405.9443054199219	12.5893946493333					1	DETECTED	405.9443 m/z @12.59 [151020OFc1_NvH-0949-CRLM-12.raw]	405.9443054199219	12.5893946493333	0.00597258506666667	100.000773529067	99.99480094400033	464751.25	3.090361397925086E8	0	7438	0.06863215692327529	0.5576548346532069	136.94654522645004	405.9344482421875	405.95428466796875
266	405.9651794433594	41.5690564917333					1	DETECTED	405.9652 m/z @41.57 [151020OFc1_NvH-0949-CRLM-12.raw]	405.9651794433594	41.5690564917333	3.16524348773333	99.4642901010667	96.29904661333336	796651.8125	3.059344966403032E8	4	7438	0.11964366616957989	1.5227133833767745	3.409269597827478	405.9552001953125	405.9718322753906
267	405.98248291015625	38.6946563477333					1	DETECTED	405.9825 m/z @38.69 [151020OFc1_NvH-0949-CRLM-12.raw]	405.98248291015625	38.6946563477333	1.27830825973333	99.7878404402667	98.50953218053337	1233065.5	3.1098335206811684E8	0	7438	0.07302139754781223	0.860614200683451	0.025232537379198144	405.9727478027344	405.9924621582031
268	405.9928894042969	20.5991083050667					1	DETECTED	405.9929 m/z @20.60 [151020OFc1_NvH-0949-CRLM-12.raw]	405.9928894042969	20.5991083050667	4.3304469504	99.5566329736	95.2261860232	430443.9375	2.7859753181445295E8	0	7438	0.11931981574572958	2.939269572173741	0.9984548191422784	405.9925231933594	406.002685546875
269	406.11517333984375	89.1637635586667					1	DETECTED	406.1152 m/z @89.16 [151020OFc1_NvH-0949-CRLM-12.raw]	406.11517333984375	89.1637635586667	1.3496785712	99.8246213328	98.4749427616	1488653.625	4.005723232526054E8	0	7438	0.583069981011576	1.3022069316813984	1.8580348798698954	406.10546875	406.1209716796875
270	406.126220703125	89.2519211866667					1	DETECTED	406.1262 m/z @89.25 [151020OFc1_NvH-0949-CRLM-12.raw]	406.126220703125	89.2519211866667	13.6156802005333	97.4010369293333	83.7853567288	370708.21875	2.208021880936579E8	0	7438	0.3864738769172078	0.5538704438270576	0.003971798389873057	406.12518310546875	406.13568115234375
271	406.1717834472656	91.6351704829333					1	DETECTED	406.1718 m/z @91.64 [151020OFc1_NvH-0949-CRLM-12.raw]	406.1717834472656	91.6351704829333	7.58518748133333	95.3942542424	87.80906676106666	224700.796875	3.1970770049198294E8	0	7438	0.052653325394089734	0.7366819299083438	0.4393984177899652	406.16192626953125	406.17218017578125
272	406.18218994140625	90.0247934138667					1	DETECTED	406.1822 m/z @90.02 [151020OFc1_NvH-0949-CRLM-12.raw]	406.18218994140625	90.0247934138667	0.911526865866667	99.9729696328	99.06144276693334	770821.3125	2.8939008320169383E8	0	7438	70.73391919820983	0.5037238024736171	0.0011306902124004028	406.1722106933594	406.18218994140625
273	406.19219970703125	24.400222804					1	DETECTED	406.1922 m/z @24.40 [151020OFc1_NvH-0949-CRLM-12.raw]	406.19219970703125	24.400222804	3.51571467413333	99.9729696328	96.45725495866667	1979395.25	4.001101569182522E8	2	7438	0.2167351064275067	3.7960094272010707	0.07243343697436547	406.1822509765625	406.1996154785156
274	406.2096252441406	26.1813813261333					1	DETECTED	406.2096 m/z @26.18 [151020OFc1_NvH-0949-CRLM-12.raw]	406.2096252441406	26.1813813261333	0.983414099733333	99.3191123885333	98.33569828879996	3941033.25	6.088191700779637E8	2	7438	0.2741933022536003	0.6918921346475849	0.48409510342901635	406.19964599609375	406.21124267578125
275	406.22125244140625	39.4631782653333					1	DETECTED	406.2213 m/z @39.46 [151020OFc1_NvH-0949-CRLM-12.raw]	406.22125244140625	39.4631782653333	4.1632281208	99.3098648525333	95.1466367317333	1.4136795E7	8.382355119292674E8	2	7438	0.3531273631188725	0.6620437467664001	0.021212473168692854	406.2112731933594	406.2312316894531
276	406.2313232421875	23.0187910477333					1	DETECTED	406.2313 m/z @23.02 [151020OFc1_NvH-0949-CRLM-12.raw]	406.2313232421875	23.0187910477333	0.617367740266667	91.2973657488	90.67999800853333	2122778.75	3.834299786022466E8	3	7438	12.697054280724478	8.28720764318957	0.01171204806316804	406.23126220703125	406.2413024902344
277	406.2421569824219	18.0114399208					1	DETECTED	406.2422 m/z @18.01 [151020OFc1_NvH-0949-CRLM-12.raw]	406.2421569824219	18.0114399208	4.78493146106667	97.3736125965333	92.58868113546663	458850.375	3.493838790427778E8	0	7438	4.855215888969399	8.648934717539223	132.95226660650252	406.2413635253906	406.24530029296875
278	406.25531005859375	17.7441409781333					1	DETECTED	406.2553 m/z @17.74 [151020OFc1_NvH-0949-CRLM-12.raw]	406.25531005859375	17.7441409781333	1.52104740693333	99.1599433370667	97.63889593013336	6439117.0	5.568958558499035E8	2	7438	0.21406936716671865	1.6081305072979746	100.67254936597718	406.2453918457031	406.2652587890625
279	406.27374267578125	45.1556696010667					1	DETECTED	406.2737 m/z @45.16 [151020OFc1_NvH-0949-CRLM-12.raw]	406.27374267578125	45.1556696010667	5.5830681784	96.3264576354667	90.7433894570667	864613.5625	3.6680656946695256E8	2	7438	0.08426673333998025	1.250135128732503	0.023468785884589196	406.2653503417969	406.2824401855469
280	406.29486083984375	55.1406116968					1	DETECTED	406.2949 m/z @55.14 [151020OFc1_NvH-0949-CRLM-12.raw]	406.29486083984375	55.1406116968	6.19609057973333	91.9351148010667	85.73902422133338	60237.62890625	2.0983353904856965E8	0	7438	84.5488075024241	0.8758796926040071	0.7517593852080141	406.287353515625	406.29595947265625
281	406.3196105957031	23.3525766218667					1	DETECTED	406.3196 m/z @23.35 [151020OFc1_NvH-0949-CRLM-12.raw]	406.3196105957031	23.3525766218667	8.37403632453333	92.356376868	83.98234054346666	70688.796875	2.5319800639993966E8	0	7438	82.68695356912465	2.8034220583703355	4.606844116740671	406.3134460449219	406.326904296875
282	406.44683837890625	31.8277659394667					1	DETECTED	406.4468 m/z @31.83 [151020OFc1_NvH-0949-CRLM-12.raw]	406.44683837890625	31.8277659394667	4.27908321946667	98.1019265178667	93.82284329840003	422744.71875	3.054833263932118E8	0	7438	19.41467944037595	2.216161492923544	0.028874243892915485	406.4372863769531	406.4559020996094
283	406.4659423828125	41.5690564917333					1	DETECTED	406.4659 m/z @41.57 [151020OFc1_NvH-0949-CRLM-12.raw]	406.4659423828125	41.5690564917333	4.5207493496	96.3717739762667	91.8510246266667	482052.15625	3.140933362276584E8	0	7438	15.264949882254633	1.540770904166602	0.008348475369904901	406.4560241699219	406.4679260253906
284	406.4780578613281	24.8285341405333					1	DETECTED	406.4781 m/z @24.83 [151020OFc1_NvH-0949-CRLM-12.raw]	406.4780578613281	24.8285341405333	4.26986857253333	96.7893191856	92.51945061306667	487372.90625	3.083855073184933E8	4	7438	0.7975608740361366	0.5060474406826082	0.611977434595823	406.4682312011719	406.4880065917969
285	406.49053955078125	34.2212280594667					1	DETECTED	406.4905 m/z @34.22 [151020OFc1_NvH-0949-CRLM-12.raw]	406.49053955078125	34.2212280594667	4.50133268586667	99.9264030309333	95.42507034506663	109040.3046875	2.8734243167812586E8	0	7438	83.29837860163613	1.6425297966860175	2.277064896702466	406.4881591796875	406.50042724609375
286	406.51751708984375	35.2791682810667					1	DETECTED	406.5175 m/z @35.28 [151020OFc1_NvH-0949-CRLM-12.raw]	406.51751708984375	35.2791682810667	1.22454234586667	98.6058247538667	97.38128240800003	432847.71875	2.834841577707688E8	0	7438	0.03959787036268381	1.8634408776022484	3.577227033638502	406.50775146484375	406.5250244140625
287	406.53509521484375	14.8084690592					1	DETECTED	406.5351 m/z @14.81 [151020OFc1_NvH-0949-CRLM-12.raw]	406.53509521484375	14.8084690592	3.67734615173333	83.736144896	80.05879874426667	5343572.5	4.4196823866094905E8	3	7438	8.373065416934205	0.6698153952726256	1.03308779979493	406.5253601074219	406.5450744628906
288	406.5470275878906	14.47529328					1	DETECTED	406.5470 m/z @14.48 [151020OFc1_NvH-0949-CRLM-12.raw]	406.5470275878906	14.47529328	4.70451158986667	99.7330664464	95.02855485653333	1350617.5	3.174642383159365E8	3	7438	0.08429731441000321	0.5813710400624886	0.03794555031359954	406.545166015625	406.5555725097656
289	406.56561279296875	22.9710180496					1	DETECTED	406.5656 m/z @22.97 [151020OFc1_NvH-0949-CRLM-12.raw]	406.56561279296875	22.9710180496	2.08907032453333	96.7076429266667	94.61857260213337	1695410.25	3.3281134044360906E8	0	7438	5.194724264081206	0.5590996281852602	0.027488124133605785	406.5556335449219	406.5755310058594
290	406.5765075683594	32.1766849354667					1	DETECTED	406.5765 m/z @32.18 [151020OFc1_NvH-0949-CRLM-12.raw]	406.5765075683594	32.1766849354667	3.4799774856	97.3919123677333	93.9119348821333	1006425.75	2.9381825324363345E8	3	7438	0.028082405995242254	0.5055465579634131	0.013952079917884094	406.57574462890625	406.5863952636719
291	406.5901794433594	48.4315134829333					1	DETECTED	406.5902 m/z @48.43 [151020OFc1_NvH-0949-CRLM-12.raw]	406.5901794433594	48.4315134829333	1.80560497973333	48.4315134829333	46.625908503199966	151109.515625	1.3455492136340976E8	0	7438	30.072062450842722	0.5	null	406.5865478515625	406.5997314453125
292	406.68212890625	55.6013089792					1	DETECTED	406.6821 m/z @55.60 [151020OFc1_NvH-0949-CRLM-12.raw]	406.68212890625	55.6013089792	1.35849707413333	99.4921273144	98.13363024026667	364098.5625	2.7150849310441285E8	0	7438	79.88974783179351	1.0266089198116344	1.2210579353319004	406.67303466796875	406.6833190917969
293	406.6939392089844	24.4776776912					1	DETECTED	406.6939 m/z @24.48 [151020OFc1_NvH-0949-CRLM-12.raw]	406.6939392089844	24.4776776912	4.1341702424	95.612263904	91.4780936616	881381.875	3.125509104588543E8	0	7438	0.16138164242129704	7.745472273736158	0.01979951110453083	406.6839904785156	406.70391845703125
294	406.7059020996094	19.7477350314667					1	DETECTED	406.7059 m/z @19.75 [151020OFc1_NvH-0949-CRLM-12.raw]	406.7059020996094	19.7477350314667	4.14332618133333	58.94769506	54.80436887866667	230194.15625	1.8812576913452056E8	0	7438	0.1306449207438689	2.582606841034308	0.0380971071860617	406.7039794921875	406.70855712890625
295	406.7186279296875	41.0174463218667					1	DETECTED	406.7186 m/z @41.02 [151020OFc1_NvH-0949-CRLM-12.raw]	406.7186279296875	41.0174463218667	4.0232714336	99.5196310765333	95.4963596429333	8010832.5	6.642317179642831E8	2	7438	1.8362854201363206	0.5154506863874464	0.019309646627470724	406.70880126953125	406.72454833984375
296	406.7345886230469	22.6850672869333					1	DETECTED	406.7346 m/z @22.69 [151020OFc1_NvH-0949-CRLM-12.raw]	406.7345886230469	22.6850672869333	2.19648140053333	97.4832424669333	95.28676106639998	8320585.5	5.2694246253973335E8	2	7438	0.23430235079444728	1.9871969411259298	1.6790236937798522	406.72467041015625	406.7445373535156
297	406.7571105957031	17.7732220322667					1	DETECTED	406.7571 m/z @17.77 [151020OFc1_NvH-0949-CRLM-12.raw]	406.7571105957031	17.7732220322667	2.86273021653333	97.8800918706667	95.01736165413337	2552501.75	4.3725439976271397E8	2	7438	19.420634977142896	1.380073739349757	1.9380842931576834	406.74713134765625	406.76678466796875
298	406.77117919921875	40.5881302936					1	DETECTED	406.7712 m/z @40.59 [151020OFc1_NvH-0949-CRLM-12.raw]	406.77117919921875	40.5881302936	4.50133268586667	99.8339506210667	95.33261793520003	1238968.25	2.854743419737424E8	2	7438	0.08588545228955269	1.106434886971369	0.010359441659399617	406.767578125	406.7810363769531
299	406.7844543457031	37.9057378125333					1	DETECTED	406.7845 m/z @37.91 [151020OFc1_NvH-0949-CRLM-12.raw]	406.7844543457031	37.9057378125333	0.571470482666667	90.7383767576	90.16690627493332	754936.4375	3.115626336279036E8	2	7438	0.10717455314277657	163.56149513662984	0.539108632022018	406.78179931640625	406.7940673828125
300	406.8039855957031	23.9066596368					1	DETECTED	406.8040 m/z @23.91 [151020OFc1_NvH-0949-CRLM-12.raw]	406.8039855957031	23.9066596368	3.27299857786667	99.7514261002667	96.47842752240003	181772.390625	2.638877751599378E8	0	7438	41.94090869688634	2.6409109659783576	4.266617866007511	406.7947082519531	406.8139343261719
301	406.84356689453125	25.3708676469333					1	DETECTED	406.8436 m/z @25.37 [151020OFc1_NvH-0949-CRLM-12.raw]	406.84356689453125	25.3708676469333	0.386381261866667	99.2541635546667	98.86778229280004	489073.125	2.6570080740687186E8	0	7438	17.636512108894195	3.6566602151697722	0.8500102413646238	406.8338317871094	406.85345458984375
302	406.8692321777344	14.8084690592					1	DETECTED	406.8692 m/z @14.81 [151020OFc1_NvH-0949-CRLM-12.raw]	406.8692321777344	14.8084690592	1.28727092613333	99.9729696328	98.68569870666667	3491413.0	4.303331237132823E8	3	7438	8.373421913511939	0.8525559212501187	54.43407601200288	406.85955810546875	406.8791809082031
303	406.889404296875	45.8748922624					1	DETECTED	406.8894 m/z @45.87 [151020OFc1_NvH-0949-CRLM-12.raw]	406.889404296875	45.8748922624	0.221714274133333	99.0492826472	98.82756837306667	918319.875	3.095603300049326E8	0	7438	14.005613284268687	0.5055170699133145	0.006967815616531931	406.8794250488281	406.89935302734375
304	406.9031066894531	36.5783010645333					1	DETECTED	406.9031 m/z @36.58 [151020OFc1_NvH-0949-CRLM-12.raw]	406.9031066894531	36.5783010645333	0.134750821066667	99.3620536258667	99.22730280480003	898438.375	2.9934742162304306E8	3	7438	5.696847787449585	0.6667342687188126	0.40436419475470675	406.8994140625	406.9127502441406
305	406.91943359375	36.1165732837333					1	DETECTED	406.9194 m/z @36.12 [151020OFc1_NvH-0949-CRLM-12.raw]	406.91943359375	36.1165732837333	0.0155978434666667	99.8246213328	99.80902348933334	459904.25	2.931509472096184E8	0	7438	0.17580345006754072	1.5106578945077371	0.0010727768683887096	406.9131774902344	406.9294128417969
306	406.940185546875	47.6816488869333					1	DETECTED	406.9402 m/z @47.68 [151020OFc1_NvH-0949-CRLM-12.raw]	406.940185546875	47.6816488869333	0.0246327192	99.2076136285333	99.1829809093333	386485.53125	2.905252273792458E8	0	7438	33.99360914400929	1.1660798040646099	1.5272977683179432	406.93023681640625	406.94940185546875
307	406.95941162109375	32.5072940170667					1	DETECTED	406.9594 m/z @32.51 [151020OFc1_NvH-0949-CRLM-12.raw]	406.95941162109375	32.5072940170667	0.144485662933333	99.5473579725333	99.40287230959997	1859567.875	3.252124181137125E8	4	7438	0.10734689795686592	14.00955701064887	0.11513377850382223	406.9498291015625	406.9691467285156
308	406.9793395996094	24.9704972365333					1	DETECTED	406.9793 m/z @24.97 [151020OFc1_NvH-0949-CRLM-12.raw]	406.9793395996094	24.9704972365333	4.3394678928	99.2449798234667	94.9055119306667	341481.6875	2.795560489639437E8	0	7438	6.014159538196999	2.3496487810750986	0.1893016370831648	406.96942138671875	406.9891052246094
309	407.0998229980469	90.3522810490667					1	DETECTED	407.0998 m/z @90.35 [151020OFc1_NvH-0949-CRLM-12.raw]	407.0998229980469	90.3522810490667	2.79979367013333	99.9077976813333	97.10800401119998	366342.53125	2.869372414831291E8	0	7438	0.05665847545635927	1.6064206303406208	1.5631696934769292	407.0907897949219	407.1088562011719
310	407.1186218261719	89.3713838722667					1	DETECTED	407.1186 m/z @89.37 [151020OFc1_NvH-0949-CRLM-12.raw]	407.1186218261719	89.3713838722667	0.417557921066667	99.71432274	99.29676481893333	360063.84375	2.928356149738472E8	0	7438	0.2774510001318049	0.5054894267307409	2.142073036277384	407.10992431640625	407.1280822753906
311	407.1346740722656	43.6207666813333					1	DETECTED	407.1347 m/z @43.62 [151020OFc1_NvH-0949-CRLM-12.raw]	407.1346740722656	43.6207666813333	0.0790405306666667	100.000773529067	99.92173299840034	73652.4921875	2.106101176965792E8	0	7438	98.94774224498926	1.149171798444994	1.2939431525068354	407.132080078125	407.1374206542969
312	407.1734619140625	24.4776776912					1	DETECTED	407.1735 m/z @24.48 [151020OFc1_NvH-0949-CRLM-12.raw]	407.1734619140625	24.4776776912	4.11484957973333	99.7423179824	95.62746840266666	334760.625	2.9683025833623534E8	0	7438	0.23926180592762947	3.613214934490713	6.128019820078239	407.1634826660156	407.1754150390625
313	407.1854248046875	26.7926866301333					1	DETECTED	407.1854 m/z @26.79 [151020OFc1_NvH-0949-CRLM-12.raw]	407.1854248046875	26.7926866301333	2.82669112266667	94.5570553184	91.73036419573333	2693659.75	3.478333431981745E8	2	7438	0.13112370277821128	1.553033687035601	60.32745534955118	407.1754455566406	407.1912536621094
314	407.2012634277344	44.1378792					1	DETECTED	407.2013 m/z @44.14 [151020OFc1_NvH-0949-CRLM-12.raw]	407.2012634277344	44.1378792	2.1515654288	99.7696052762667	97.6180398474667	8667603.0	5.45155297076056E8	2	7438	0.24165788196589233	0.5092005470991228	0.03587897357904568	407.1913146972656	407.21124267578125
315	407.220458984375	41.0174463218667					1	DETECTED	407.2205 m/z @41.02 [151020OFc1_NvH-0949-CRLM-12.raw]	407.220458984375	41.0174463218667	3.69536253013333	99.1506921752	95.45532964506668	3687473.25	5.426863855202768E8	2	7438	25.181829515469552	0.5139625745958356	0.38211057489487615	407.2113037109375	407.2304382324219
316	407.23681640625	22.7485400413333					1	DETECTED	407.2368 m/z @22.75 [151020OFc1_NvH-0949-CRLM-12.raw]	407.23681640625	22.7485400413333	3.16524348773333	99.3620536258667	96.19681013813336	3235894.75	4.7478767115661335E8	2	7438	7.331996723576541	2.9192205492878642	2.926551871632122	407.2304992675781	407.2467346191406
317	407.25457763671875	46.1406625733333					1	DETECTED	407.2546 m/z @46.14 [151020OFc1_NvH-0949-CRLM-12.raw]	407.25457763671875	46.1406625733333	4.24212099306667	96.0822712032	91.84015021013333	1353884.0	3.775287868030389E8	2	7438	28.531326324824505	0.603632441610885	0.7452429194422135	407.2468566894531	407.2645568847656
318	407.26739501953125	30.6328943906667					1	DETECTED	407.2674 m/z @30.63 [151020OFc1_NvH-0949-CRLM-12.raw]	407.26739501953125	30.6328943906667	2.53152954666667	95.3942542424	92.86272469573332	764277.875	3.0566999700250906E8	0	7438	0.13780512509586273	2.718490801068812	1.144523250487246	407.26458740234375	407.2773742675781
319	407.2864990234375	37.8925718645333					1	DETECTED	407.2865 m/z @37.89 [151020OFc1_NvH-0949-CRLM-12.raw]	407.2864990234375	37.8925718645333	1.94625701466667	92.5887905957333	90.64253358106663	236213.875	3.399938940641545E8	0	7438	15.566005570917447	1.573879164525126	2.141134160047904	407.2775573730469	407.2889709472656
320	407.3009338378906	91.5873047602667					1	DETECTED	407.3009 m/z @91.59 [151020OFc1_NvH-0949-CRLM-12.raw]	407.3009338378906	91.5873047602667	4.43003602213333	95.9289213421333	91.49888531999996	319736.8125	2.89874827600488E8	0	7438	1.572400855711095	3.113649711655058	0.31962739508248816	407.29119873046875	407.3085632324219
321	407.3152160644531	91.5873047602667					1	DETECTED	407.3152 m/z @91.59 [151020OFc1_NvH-0949-CRLM-12.raw]	407.3152160644531	91.5873047602667	0.8936836424	98.5138222984	97.620138656	138267.875	2.279785552902817E8	0	7438	0.4600574137814135	1.8150637716743505	2.9638667620429957	407.31170654296875	407.3250732421875
322	407.3519592285156	91.5873047602667					1	DETECTED	407.3520 m/z @91.59 [151020OFc1_NvH-0949-CRLM-12.raw]	407.3519592285156	91.5873047602667	3.7584076608	92.8762790373333	89.1178713765333	281377.40625	2.6712448821926212E8	0	7438	1.1254929681100947	0.5221828169710556	0.14677542019265125	407.3429260253906	407.3603515625
323	407.3943176269531	49.5851003896					1	DETECTED	407.3943 m/z @49.59 [151020OFc1_NvH-0949-CRLM-12.raw]	407.3943176269531	49.5851003896	4.88289931173333	98.643093108	93.76019379626668	275561.28125	2.989034535938331E8	0	7438	43.11492017083812	0.9712667116778164	0.9344791431975851	407.3848571777344	407.4004821777344
324	407.42791748046875	21.968336172					1	DETECTED	407.4279 m/z @21.97 [151020OFc1_NvH-0949-CRLM-12.raw]	407.42791748046875	21.968336172	1.331932548	96.8529747866667	95.52104223866671	590888.6875	2.882894041166183E8	0	7438	0.17900148549297867	0.5056689992358125	0.034361765573268796	407.4180908203125	407.4376525878906
325	407.4480285644531	13.8256633498667					1	DETECTED	407.4480 m/z @13.83 [151020OFc1_NvH-0949-CRLM-12.raw]	407.4480285644531	13.8256633498667	4.99892947786667	96.2363629941333	91.23743351626663	97965.1328125	2.644767830905902E8	0	7438	84.65929134413507	5.1682442701534255	37.26925722803872	407.4381408691406	407.4500427246094
326	407.4600830078125	32.5215086048					1	DETECTED	407.4601 m/z @32.52 [151020OFc1_NvH-0949-CRLM-12.raw]	407.4600830078125	32.5215086048	4.1632281208	95.7753660416	91.6121379208	927181.0625	3.1248328032865304E8	0	7438	0.2696078134996469	0.5029016506126504	0.0038799493676294323	407.4501647949219	407.4700012207031
327	407.48480224609375	27.2988268714667					1	DETECTED	407.4848 m/z @27.30 [151020OFc1_NvH-0949-CRLM-12.raw]	407.48480224609375	27.2988268714667	4.2223442112	99.3284310829333	95.10608687173331	535525.0	2.986493167241135E8	0	7438	0.7284173992209837	0.5302620359887275	0.09950628810543995	407.47491455078125	407.4947204589844
328	407.497802734375	11.3204925362667					1	DETECTED	407.4978 m/z @11.32 [151020OFc1_NvH-0949-CRLM-12.raw]	407.497802734375	11.3204925362667	0.742373305866667	85.6565128170667	84.91413951120003	115567.3125	2.719581348266104E8	0	7438	4.632791248161443	11.95033807662892	0.01983881234802747	407.49481201171875	407.5068359375
329	407.5169372558594	17.0345972296					1	DETECTED	407.5169 m/z @17.03 [151020OFc1_NvH-0949-CRLM-12.raw]	407.5169372558594	17.0345972296	6.1068768832	98.5506420528	92.4437651696	298443.84375	2.778194161340852E8	0	7438	0.6413466645896158	4.545786676600381	0.04314987540051216	407.5069885253906	407.5267028808594
330	407.5367126464844	13.0402533005333					1	DETECTED	407.5367 m/z @13.04 [151020OFc1_NvH-0949-CRLM-12.raw]	407.5367126464844	13.0402533005333	2.85389713466667	93.2529520997333	90.39905496506664	1366168.125	3.2946174325818855E8	3	7438	9.495585589835722	67.41450371722266	11.118981864167266	407.5267333984375	407.5451965332031
331	407.55523681640625	29.6725642282667					1	DETECTED	407.5552 m/z @29.67 [151020OFc1_NvH-0949-CRLM-12.raw]	407.55523681640625	29.6725642282667	4.4916746736	98.7355885202667	94.2439138466667	2106963.25	3.590259796322364E8	3	7438	13.986283408289168	0.6951616384564624	0.017420642028712168	407.54541015625	407.5577697753906
332	407.5678405761719	36.3803428458667					1	DETECTED	407.5678 m/z @36.38 [151020OFc1_NvH-0949-CRLM-12.raw]	407.5678405761719	36.3803428458667	4.3304469504	93.6634493656	89.3330024152	3003513.75	3.915970645052495E8	3	7438	20.087272849323664	0.5073276765370112	0.010688749420725228	407.5578918457031	407.57763671875
333	407.6874694824219	11.2296645645333					1	DETECTED	407.6875 m/z @11.23 [151020OFc1_NvH-0949-CRLM-12.raw]	407.6874694824219	11.2296645645333	2.31620971253333	96.4715750738667	94.15536536133337	7510132.0	3.9590561950029683E8	0	7438	0.1456859253814553	39.06910360385077	1.2373300799716545	407.6775207519531	407.69744873046875
334	407.7029724121094	44.1378792					1	DETECTED	407.7030 m/z @44.14 [151020OFc1_NvH-0949-CRLM-12.raw]	407.7029724121094	44.1378792	0.840246652266667	97.5110437464	96.67079709413333	3610378.5	3.664203528070764E8	0	7438	0.3153167319660355	0.636729168558326	0.0400601876942212	407.6976013183594	407.71295166015625
335	407.72003173828125	13.8950565624					1	DETECTED	407.7200 m/z @13.90 [151020OFc1_NvH-0949-CRLM-12.raw]	407.72003173828125	13.8950565624	3.71325213573333	92.0602341949333	88.34698205919997	1027009.6875	3.740743089484663E8	2	7438	2.7518774529415655	2.568676159556998	7.715284839899574	407.7129821777344	407.7300109863281
336	407.73095703125	28.9908135970667					1	DETECTED	407.7310 m/z @28.99 [151020OFc1_NvH-0949-CRLM-12.raw]	407.73095703125	28.9908135970667	6.08810436666667	95.6393137666667	89.55120940000003	777826.625	2.704582088954732E8	0	7438	0.10373504640734765	3.9313571573634905	8.697903473611943	407.7301025390625	407.73260498046875
337	407.74261474609375	19.0124533474667					1	DETECTED	407.7426 m/z @19.01 [151020OFc1_NvH-0949-CRLM-12.raw]	407.74261474609375	19.0124533474667	4.2881703472	90.3993555909333	86.1111852437333	2776487.0	4.066262242131812E8	2	7438	0.20471373071196908	3.001041986602992	3.848732795230885	407.7327575683594	407.7456970214844
338	407.7557067871094	27.5439134941333					1	DETECTED	407.7557 m/z @27.54 [151020OFc1_NvH-0949-CRLM-12.raw]	407.7557067871094	27.5439134941333	4.63875609146667	95.0534517034667	90.41469561200003	1.0102071E7	5.3070216387112516E8	2	7438	0.1422906604792864	0.5347314924130453	2.4069097641688604	407.7457275390625	407.765625
339	407.7685852050781	23.4686145293333					1	DETECTED	407.7686 m/z @23.47 [151020OFc1_NvH-0949-CRLM-12.raw]	407.7685852050781	23.4686145293333	4.97087564213333	98.4860263701333	93.51515072799997	243670.734375	3.1195474279840016E8	0	7438	12.480382961329514	2.523573508867718	0.017928326405555257	407.7657165527344	407.7779846191406
340	407.8492126464844	26.8072968066667					1	DETECTED	407.8492 m/z @26.81 [151020OFc1_NvH-0949-CRLM-12.raw]	407.8492126464844	26.8072968066667	0.840246652266667	99.9543052024	99.11405855013332	242463.5625	3.1984420398310393E8	0	7438	77.13043116366215	2.640902439491766	4.244039093026067	407.83966064453125	407.8591613769531
341	407.8710632324219	13.0402533005333					1	DETECTED	407.8711 m/z @13.04 [151020OFc1_NvH-0949-CRLM-12.raw]	407.8710632324219	13.0402533005333	0.0425784314666667	99.8063131506667	99.76373471920003	912070.0625	2.977665271225834E8	0	7438	10.939604660856904	1.415019471838927	10.112654261143533	407.861083984375	407.8735046386719
342	407.883544921875	21.5131936602667					1	DETECTED	407.8835 m/z @21.51 [151020OFc1_NvH-0949-CRLM-12.raw]	407.883544921875	21.5131936602667	0.662151021866667	99.4084905957333	98.74633957386663	3843619.5	4.775886355880234E8	3	7438	3.783366484031294	0.5282224003650595	0.19530770010157977	407.8735656738281	407.89349365234375
343	407.90228271484375	36.3597079106667					1	DETECTED	407.9023 m/z @36.36 [151020OFc1_NvH-0949-CRLM-12.raw]	407.90228271484375	36.3597079106667	0.00597258506666667	99.5566329736	99.55066038853333	1980302.875	3.659899940483961E8	0	7438	22.785692289770644	0.6027870632234698	0.1655271117427546	407.8935546875	407.91217041015625
344	407.9151306152344	32.7202854346667					1	DETECTED	407.9151 m/z @32.72 [151020OFc1_NvH-0949-CRLM-12.raw]	407.9151306152344	32.7202854346667	2.0175834424	99.8063131506667	97.7887297082667	269577.9375	2.462061064189773E8	0	7438	7.535333135779048	2.3281304904652487	3.6493036831846837	407.9125061035156	407.9250793457031
345	407.9376525878906	11.2082479096					1	DETECTED	407.9377 m/z @11.21 [151020OFc1_NvH-0949-CRLM-12.raw]	407.9376525878906	11.2082479096	0.0790405306666667	100.000773529067	99.92173299840034	5975590.5	3.6240911549331194E8	0	7438	0.17107370994500748	10.070417765585496	1.8586059150141363	407.92767333984375	407.94720458984375
346	407.9499816894531	47.0321980117333					1	DETECTED	407.9500 m/z @47.03 [151020OFc1_NvH-0949-CRLM-12.raw]	407.9499816894531	47.0321980117333	1.01937577653333	98.5414674245333	97.52209164799997	123166.484375	2.796750941759708E8	0	7438	89.11988013802193	1.1053810038255998	1.3823277248800048	407.94775390625	407.9541931152344
347	407.9779357910156	13.8256633498667					1	DETECTED	407.9779 m/z @13.83 [151020OFc1_NvH-0949-CRLM-12.raw]	407.9779357910156	13.8256633498667	0.3130359176	99.0399492837333	98.7269133661333	383018.75	2.9978769941140175E8	4	7438	13.639488687473946	0.7037626255475474	0.20287813946108707	407.96795654296875	407.9877624511719
348	407.9896545410156	38.0537409002667					1	DETECTED	407.9897 m/z @38.05 [151020OFc1_NvH-0949-CRLM-12.raw]	407.9896545410156	38.0537409002667	4.4504254128	97.2087480010667	92.7583225882667	104898.515625	2.786648994371532E8	0	7438	65.44639469596257	1.380195990226969	2.221245962476559	407.98797607421875	407.9996032714844
349	408.09710693359375	69.1181458125333					1	DETECTED	408.0971 m/z @69.12 [151020OFc1_NvH-0949-CRLM-12.raw]	408.09710693359375	69.1181458125333	19.8717770845333	90.3797514314667	70.5079743469334	65903.8828125	2.2911809077890462E8	0	7438	70.50922473318647	0.7158697805351554	0.4317395610703108	408.09210205078125	408.1053466796875
350	408.11724853515625	52.9139497944					1	DETECTED	408.1172 m/z @52.91 [151020OFc1_NvH-0949-CRLM-12.raw]	408.11724853515625	52.9139497944	0.2671589472	98.3047161013333	98.0375571541333	101061.7109375	3.058425046396493E8	0	7438	92.16496850089062	0.9310876843250874	0.7509645804482413	408.1094055175781	408.1268615722656
351	408.1318054199219	92.8863036309333					1	DETECTED	408.1318 m/z @92.89 [151020OFc1_NvH-0949-CRLM-12.raw]	408.1318054199219	92.8863036309333	1.89312445946667	99.9450531461333	98.05192868666663	100807.65625	2.6344118290410906E8	0	7438	0.28402979737512624	0.5329616168046178	7.1761853559352815	408.12750244140625	408.1405944824219
352	408.1588439941406	28.1182919205333					1	DETECTED	408.1588 m/z @28.12 [151020OFc1_NvH-0949-CRLM-12.raw]	408.1588439941406	28.1182919205333	4.20176099733333	99.1227647293333	94.92100373199997	258596.671875	2.6970262341241217E8	0	7438	12.0737601691173	3.1015322102781053	5.194827014780704	408.1488952636719	408.1688232421875
353	408.1748352050781	25.2280192650667					1	DETECTED	408.1748 m/z @25.23 [151020OFc1_NvH-0949-CRLM-12.raw]	408.1748352050781	25.2280192650667	3.24593642826667	98.6058247538667	95.35988832560002	143210.5625	2.793287286598417E8	0	7438	80.66477388733767	2.0221978651947095	4.426938347277591	408.1688537597656	408.177490234375
354	408.1878967285156	11.2186709202667					1	DETECTED	408.1879 m/z @11.22 [151020OFc1_NvH-0949-CRLM-12.raw]	408.1878967285156	11.2186709202667	4.23311077253333	99.7878404402667	95.55472966773337	3356501.5	3.7611194275600845E8	2	7438	0.13319522347794432	38.118217577813205	188.37052062057828	408.1781311035156	408.1978759765625
355	408.2082214355469	12.9770168261333					1	DETECTED	408.2082 m/z @12.98 [151020OFc1_NvH-0949-CRLM-12.raw]	408.2082214355469	12.9770168261333	4.06929773786667	96.5081494746667	92.43885173680002	4307133.0	4.038079715751072E8	2	7438	0.14538559311738908	1.0951624404198943	47.0981252449301	408.1982421875	408.20928955078125
356	408.21929931640625	18.8542094472					1	DETECTED	408.2193 m/z @18.85 [151020OFc1_NvH-0949-CRLM-12.raw]	408.21929931640625	18.8542094472	3.6142346184	99.9450531461333	96.3308185277333	2.8205782E7	8.455267694889625E8	2	7438	0.20580640020722285	39.238681437576936	1.8897316943592934	408.2093200683594	408.2292785644531
357	408.23455810546875	29.1317268002667					1	DETECTED	408.2346 m/z @29.13 [151020OFc1_NvH-0949-CRLM-12.raw]	408.23455810546875	29.1317268002667	2.31620971253333	99.6215215088	97.30531179626666	1.1606407E7	6.142117645596131E8	2	7438	0.19187865918589253	0.8269031669774917	0.2239390890916393	408.2293395996094	408.2445373535156
358	408.2481689453125	36.6201942352					1	DETECTED	408.2482 m/z @36.62 [151020OFc1_NvH-0949-CRLM-12.raw]	408.2481689453125	36.6201942352	4.5898777768	97.6123447170667	93.02246694026671	1302265.75	4.036950360002315E8	2	7438	12.060247654905513	0.8429757952090742	0.010366068835213184	408.24456787109375	408.2509765625
359	408.260986328125	45.7378359704					1	DETECTED	408.2610 m/z @45.74 [151020OFc1_NvH-0949-CRLM-12.raw]	408.260986328125	45.7378359704	4.3394678928	98.5414674245333	94.20199953173329	2.5333852E7	7.874773899983727E8	2	7438	0.2040591364056894	0.5068736997310268	0.009726642464743751	408.25103759765625	408.27093505859375
360	408.2777099609375	91.9351148010667					1	DETECTED	408.2777 m/z @91.94 [151020OFc1_NvH-0949-CRLM-12.raw]	408.2777099609375	91.9351148010667	4.14332618133333	95.739233136	91.59590695466666	874979.9375	3.5217647390538913E8	0	7438	0.7798563416933462	0.5057220963440002	0.34712848910554384	408.27099609375	408.28753662109375
361	408.29937744140625	45.2684972661333					1	DETECTED	408.2994 m/z @45.27 [151020OFc1_NvH-0949-CRLM-12.raw]	408.29937744140625	45.2684972661333	1.68110177973333	98.4860263701333	96.80492459039998	57928.71875	2.3310273899968484E8	0	7438	88.93242078738551	1.1104692481637817	1.2209384963275633	408.28997802734375	408.3066101074219
362	408.4090576171875	10.0269860024					1	DETECTED	408.4091 m/z @10.03 [151020OFc1_NvH-0949-CRLM-12.raw]	408.4090576171875	10.0269860024	4.3394678928	96.9623423061333	92.62287441333329	246912.765625	2.5682916210968855E8	3	7438	0.1690310402063666	1.4079626019321287	78.00201295108137	408.39947509765625	408.4185791015625
363	408.4386291503906	11.2396160477333					1	DETECTED	408.4386 m/z @11.24 [151020OFc1_NvH-0949-CRLM-12.raw]	408.4386291503906	11.2396160477333	1.5746861248	97.1722157581333	95.59752963333331	1349073.25	3.1988831429359853E8	5	7438	36.736193194916424	73.48392533682478	13.06389897687805	408.4287414550781	408.44854736328125
364	408.4494934082031	64.7909768109333					1	DETECTED	408.4495 m/z @64.79 [151020OFc1_NvH-0949-CRLM-12.raw]	408.4494934082031	64.7909768109333	4.17240937413333	77.5830319384	73.41062256426667	134778.921875	2.7939755106923217E8	0	7438	66.47631078684363	0.618948959658859	0.23790359321494756	408.4488220214844	408.4573059082031
365	408.4678649902344	21.5843757242667					1	DETECTED	408.4679 m/z @21.58 [151020OFc1_NvH-0949-CRLM-12.raw]	408.4678649902344	21.5843757242667	4.3304469504	98.1941860792	93.86373912879999	291120.15625	2.6029835404107356E8	0	7438	0.2685592634266065	3.555535788535682	0.0024473832812965434	408.45819091796875	408.47747802734375
366	408.4783020019531	26.3410686954667					1	DETECTED	408.4783 m/z @26.34 [151020OFc1_NvH-0949-CRLM-12.raw]	408.4783020019531	26.3410686954667	6.3664383784	96.1004312226667	89.7339928442667	282188.96875	3.46083080588936E8	0	7438	12.604740284696488	3.249507367915598	0.2168648747179679	408.47796630859375	408.48406982421875
367	408.49420166015625	28.0589576541333					1	DETECTED	408.4942 m/z @28.06 [151020OFc1_NvH-0949-CRLM-12.raw]	408.49420166015625	28.0589576541333	1.31427072666667	99.3191123885333	98.00484166186664	431100.9375	2.761058486167254E8	0	7438	0.1242882983863538	2.704150660959879	0.45331204283425075	408.4842529296875	408.50396728515625
368	408.50823974609375	36.2789023024					1	DETECTED	408.5082 m/z @36.28 [151020OFc1_NvH-0949-CRLM-12.raw]	408.50823974609375	36.2789023024	1.94625701466667	97.29121954	95.34496252533333	93252.609375	2.923244631448382E8	0	7438	87.19895579495972	1.3885466984304735	2.315939721260289	408.50445556640625	408.5181884765625
369	408.53070068359375	44.8292419509333					1	DETECTED	408.5307 m/z @44.83 [151020OFc1_NvH-0949-CRLM-12.raw]	408.53070068359375	44.8292419509333	4.74673198693333	99.71432274	94.96759075306667	285675.125	2.6797835970918873E8	0	7438	79.00886807634974	1.3367614070964586	1.6637319103738761	408.5207824707031	408.5328063964844
370	408.5428161621094	13.0154704544					1	DETECTED	408.5428 m/z @13.02 [151020OFc1_NvH-0949-CRLM-12.raw]	408.5428161621094	13.0154704544	4.26986857253333	99.2541635546667	94.98429498213338	2458906.0	3.3333295196904665E8	0	7438	0.14512686698635058	0.7725160628994615	116.81346521931475	408.5328369140625	408.5431823730469
371	408.5532531738281	18.8448119205333					1	DETECTED	408.5533 m/z @18.84 [151020OFc1_NvH-0949-CRLM-12.raw]	408.5532531738281	18.8448119205333	4.1057181712	99.7514261002667	95.6457079290667	1.8453596E7	6.755358496031644E8	3	7438	0.15379690293762494	0.6240189729303702	0.19293459104349991	408.54327392578125	408.563232421875
372	408.5698547363281	29.190784008					1	DETECTED	408.5699 m/z @29.19 [151020OFc1_NvH-0949-CRLM-12.raw]	408.5698547363281	29.190784008	4.3394678928	98.6337963221333	94.2943284293333	501260.84375	3.33548543796165E8	0	7438	1.4250247743877047	0.5035961341005679	0.008195185676089987	408.5632629394531	408.5797119140625
373	408.5811767578125	19.2470864890667					1	DETECTED	408.5812 m/z @19.25 [151020OFc1_NvH-0949-CRLM-12.raw]	408.5811767578125	19.2470864890667	3.99290696293333	99.1414917712	95.14858480826666	287751.0	2.6439402233374462E8	0	7438	0.18133988116828803	4.577368547572385	0.01810106401568828	408.5799560546875	408.59075927734375
374	408.60986328125	10.037292444					1	DETECTED	408.6099 m/z @10.04 [151020OFc1_NvH-0949-CRLM-12.raw]	408.60986328125	10.037292444	0.0790405306666667	94.9551715490667	94.87613101840005	249440.984375	2.770973907271823E8	0	7438	0.08947913364685078	1.5420090997649873	1.7383932448156711	408.6000671386719	408.619140625
375	408.6444091796875	47.90478002					1	DETECTED	408.6444 m/z @47.90 [151020OFc1_NvH-0949-CRLM-12.raw]	408.6444091796875	47.90478002	1.037369504	94.3128770152	93.2755075112	814705.375	3.138365340539934E8	0	7438	0.18153590153225707	0.5014842479250201	0.013613090830785726	408.6346130371094	408.6536560058594
376	408.68353271484375	31.9631711117333					1	DETECTED	408.6835 m/z @31.96 [151020OFc1_NvH-0949-CRLM-12.raw]	408.68353271484375	31.9631711117333	5.78410393413333	96.4534607506667	90.66935681653337	734583.9375	3.019756117802994E8	0	7438	0.23917940541688054	0.5176970338314698	0.03132818132080486	408.6741943359375	408.69189453125
377	408.701904296875	33.1893384210667					1	DETECTED	408.7019 m/z @33.19 [151020OFc1_NvH-0949-CRLM-12.raw]	408.701904296875	33.1893384210667	4.12402848933333	93.2628291029333	89.13880061359997	3927181.25	3.8346335531064475E8	2	7438	0.19061605301327944	0.5203029384106456	0.2058765604285287	408.692138671875	408.7117004394531
378	408.71649169921875	34.254163216					1	DETECTED	408.7165 m/z @34.25 [151020OFc1_NvH-0949-CRLM-12.raw]	408.71649169921875	34.254163216	3.71325213573333	85.5018478445333	81.78859570879997	1965091.25	3.9686976905325407E8	2	7438	4.77886582623335	0.517564748126544	0.09625584813238174	408.7119140625	408.7264709472656
379	408.732177734375	13.2006851058667					1	DETECTED	408.7322 m/z @13.20 [151020OFc1_NvH-0949-CRLM-12.raw]	408.732177734375	13.2006851058667	4.41116909146667	99.1796121594667	94.76844306800002	1538041.5	3.606947973856921E8	2	7438	5.11067383820167	12.368477078979707	14.95408553253344	408.72650146484375	408.73480224609375
380	408.744873046875	28.8860667165333					1	DETECTED	408.7449 m/z @28.89 [151020OFc1_NvH-0949-CRLM-12.raw]	408.744873046875	28.8860667165333	3.3897164016	99.6401070949333	96.2503906933333	2.4613114E7	9.172714929899452E8	2	7438	0.15453971130483524	0.8513155714467276	1.1242251847203935	408.73492431640625	408.7548522949219
381	408.76263427734375	45.7703045984					1	DETECTED	408.7626 m/z @45.77 [151020OFc1_NvH-0949-CRLM-12.raw]	408.76263427734375	45.7703045984	4.1341702424	98.8648989642667	94.7307287218667	1.1316341E7	6.207339545689099E8	2	7438	22.729553109914335	0.515443031358391	0.012689726731414776	408.7548828125	408.7724914550781
382	408.8108825683594	9.99493645946667					1	DETECTED	408.8109 m/z @9.99 [151020OFc1_NvH-0949-CRLM-12.raw]	408.8108825683594	9.99493645946667	1.5568573904	97.8061052688	96.2492478784	130087.6796875	2.5159694795316422E8	0	7438	14.302444576519436	0.6624230822094187	0.2895406421160963	408.8009948730469	408.8175048828125
383	408.8276672363281	28.0455595482667					1	DETECTED	408.8277 m/z @28.05 [151020OFc1_NvH-0949-CRLM-12.raw]	408.8276672363281	28.0455595482667	1.18027215493333	67.6562295264	66.47595737146666	205676.71875	2.4342212883735842E8	0	7438	0.1706399127128897	1.6642635071323737	2.3770208684107716	408.81768798828125	408.834228515625
384	408.84454345703125	47.7240879736					1	DETECTED	408.8445 m/z @47.72 [151020OFc1_NvH-0949-CRLM-12.raw]	408.84454345703125	47.7240879736	0.580736872533333	99.9821987832	99.40146191066667	683402.625	3.048523236002E8	0	7438	28.068503467251862	1.3075261582643047	0.0013102786762169963	408.8345947265625	408.85443115234375
385	408.8627014160156	16.6559267213333					1	DETECTED	408.8627 m/z @16.66 [151020OFc1_NvH-0949-CRLM-12.raw]	408.8627014160156	16.6559267213333	1.3496785712	98.0093051346667	96.6596265634667	355134.96875	2.537487976454837E8	0	7438	0.07088805644822926	0.507953163517531	11.927654820325058	408.85455322265625	408.866943359375
386	408.876953125	12.9770168261333					1	DETECTED	408.8770 m/z @12.98 [151020OFc1_NvH-0949-CRLM-12.raw]	408.876953125	12.9770168261333	1.26052951013333	99.1414917712	97.88096226106667	1114212.25	3.098711135055828E8	3	7438	26.33600817804176	2.2943566626057863	2.9320459533299315	408.8669738769531	408.8772888183594
387	408.8872985839844	18.8542094472					1	DETECTED	408.8873 m/z @18.85 [151020OFc1_NvH-0949-CRLM-12.raw]	408.8872985839844	18.8542094472	0.00597258506666667	99.93577614	99.92980355493333	7371650.5	5.188026030568163E8	3	7438	10.901195344272612	0.6569361906079765	0.1867201365097671	408.8773193359375	408.89727783203125
388	408.9045715332031	29.190784008					1	DETECTED	408.9046 m/z @29.19 [151020OFc1_NvH-0949-CRLM-12.raw]	408.9045715332031	29.190784008	0.0155978434666667	99.0677444730667	99.05214662960003	299107.25	2.964420253798735E8	0	7438	24.28274773551559	2.245124655211345	0.005644577173798996	408.8973083496094	408.9054870605469
389	408.91558837890625	37.9983892757333					1	DETECTED	408.9156 m/z @38.00 [151020OFc1_NvH-0949-CRLM-12.raw]	408.91558837890625	37.9983892757333	0.00597258506666667	99.8893910632	99.88341847813332	772811.25	2.930919685548454E8	3	7438	12.627527826019023	1.745241608336698	0.008960689822842424	408.9056396484375	408.9252014160156
390	408.932373046875	38.4908104570667					1	DETECTED	408.9324 m/z @38.49 [151020OFc1_NvH-0949-CRLM-12.raw]	408.932373046875	38.4908104570667	0.662151021866667	99.9913733144	99.32922229253333	86130.7578125	2.8326681242402434E8	0	7438	97.34929866178291	1.2532134928626164	1.5719137677816748	408.92608642578125	408.93389892578125
391	408.94390869140625	29.4838576272					1	DETECTED	408.9439 m/z @29.48 [151020OFc1_NvH-0949-CRLM-12.raw]	408.94390869140625	29.4838576272	1.9373342752	99.6215215088	97.6841872336	117046.359375	2.71037109974196E8	0	7438	29.921275409156323	2.0109442838610785	3.8613037874046494	408.9339904785156	408.9448547363281
392	408.9548645019531	18.8104458306667					1	DETECTED	408.9549 m/z @18.81 [151020OFc1_NvH-0949-CRLM-12.raw]	408.9548645019531	18.8104458306667	0.00597258506666667	99.9821987832	99.97622619813333	719449.4375	3.0981210255458E8	0	7438	22.93115529463526	0.5165806266087082	0.03174586782077551	408.9449768066406	408.9647216796875
393	408.9795837402344	24.2215747194667					1	DETECTED	408.9796 m/z @24.22 [151020OFc1_NvH-0949-CRLM-12.raw]	408.9795837402344	24.2215747194667	0.221714274133333	99.4642901010667	99.24257582693336	375425.59375	2.789969246349997E8	0	7438	12.085115016357822	4.366864744613909	0.013618738190436856	408.9696044921875	408.989501953125
394	409.0096130371094	19.4039780861333					1	DETECTED	409.0096 m/z @19.40 [151020OFc1_NvH-0949-CRLM-12.raw]	409.0096130371094	19.4039780861333	2.37906266826667	99.9636284672	97.58456579893333	669520.875	2.86065830691115E8	0	7438	0.14245198530606018	1.6912842946118647	0.3400338481824527	408.9996337890625	409.0195617675781
395	409.0372314453125	29.0525103365333					1	DETECTED	409.0372 m/z @29.05 [151020OFc1_NvH-0949-CRLM-12.raw]	409.0372314453125	29.0525103365333	4.5694469016	98.221721404	93.65227450239999	911365.125	2.989547343854428E8	0	7438	0.08608295256742693	103.89966884853068	1.8810467713447603	409.0274353027344	409.0471496582031
396	409.11065673828125	5.75656631946667					1	DETECTED	409.1107 m/z @5.76 [151020OFc1_NvH-0949-CRLM-12.raw]	409.11065673828125	5.75656631946667	0.00597258506666667	100.000773529067	99.99480094400033	167093.234375	3.169445542769704E8	0	7438	95.82064476313782	0.6163990213833186	23.975484759757638	409.1015930175781	409.11773681640625
397	409.161865234375	28.0455595482667					1	DETECTED	409.1619 m/z @28.05 [151020OFc1_NvH-0949-CRLM-12.raw]	409.161865234375	28.0455595482667	5.40196598533333	95.2772262565333	89.87526027119996	478614.375	2.5726306118127385E8	0	7438	0.09983672474114869	0.5006456701870675	0.0012195869275808617	409.1538391113281	409.164306640625
398	409.17449951171875	25.4609206954667					1	DETECTED	409.1745 m/z @25.46 [151020OFc1_NvH-0949-CRLM-12.raw]	409.17449951171875	25.4609206954667	0.8223742688	99.6865647770667	98.8641905082667	500221.21875	3.1766835914832157E8	3	7438	9.616542244352958	3.9263962740637552	4.108936672378548	409.1649475097656	409.1749267578125
399	409.1849365234375	22.9620414464					1	DETECTED	409.1849 m/z @22.96 [151020OFc1_NvH-0949-CRLM-12.raw]	409.1849365234375	22.9620414464	3.6051948392	95.3942542424	91.7890594032	857062.875	2.9290517841337484E8	4	7438	0.1989735524547669	0.5793744037117706	0.45382112308853206	409.1750183105469	409.18853759765625
400	409.19854736328125	12.845516508					1	DETECTED	409.1985 m/z @12.85 [151020OFc1_NvH-0949-CRLM-12.raw]	409.19854736328125	12.845516508	3.8666106616	99.8433587282667	95.97674806666669	2097872.0	4.1485383785437524E8	0	7438	20.539846557452933	8.828620092199838	1.3528803618813237	409.1886901855469	409.2085266113281
401	409.21124267578125	19.2182366184					1	DETECTED	409.2112 m/z @19.22 [151020OFc1_NvH-0949-CRLM-12.raw]	409.21124267578125	19.2182366184	5.11260527546667	98.2956057381333	93.18300046266663	608403.5	3.294302513855523E8	3	7438	0.2077745257197563	0.5243209928977492	0.029874418269966684	409.20855712890625	409.21429443359375
402	409.22430419921875	14.9745273672					1	DETECTED	409.2243 m/z @14.97 [151020OFc1_NvH-0949-CRLM-12.raw]	409.22430419921875	14.9745273672	3.6593524624	99.6773357768	96.01798331440001	3859332.5	5.245341734438184E8	2	7438	8.880945130120516	0.7818460769547037	1.9118124583366907	409.2143249511719	409.2265319824219
403	409.2365417480469	26.1538881541333					1	DETECTED	409.2365 m/z @26.15 [151020OFc1_NvH-0949-CRLM-12.raw]	409.2365417480469	26.1538881541333	4.00514444586667	92.2738841330667	88.26873968720002	5598660.5	4.226634297455683E8	2	7438	14.469953211865484	0.6617503440357655	0.9797664030288011	409.2265625	409.2365417480469
404	409.2465515136719	28.8527254162667					1	DETECTED	409.2466 m/z @28.85 [151020OFc1_NvH-0949-CRLM-12.raw]	409.2465515136719	28.8527254162667	4.3304469504	99.3098648525333	94.97941790213329	9425648.0	6.811375343358482E8	3	7438	2.8571305740480923	0.52912112812977	80.47963176550292	409.236572265625	409.25640869140625
405	409.2640075683594	45.7378359704					1	DETECTED	409.2640 m/z @45.74 [151020OFc1_NvH-0949-CRLM-12.raw]	409.2640075683594	45.7378359704	4.3394678928	96.7893191856	92.44985129279999	3214866.5	3.842552492902537E8	0	7438	22.6050884976993	0.51196186598634	0.008456620237650585	409.2565612792969	409.27386474609375
406	409.2765808105469	91.5516567842667					1	DETECTED	409.2766 m/z @91.55 [151020OFc1_NvH-0949-CRLM-12.raw]	409.2765808105469	91.5516567842667	0.0881489986666667	99.2263558568	99.13820685813333	424955.625	3.105006223746154E8	0	7438	0.9487291582815942	0.8522443243493975	0.8408420788934671	409.2741394042969	409.2862548828125
407	409.2942199707031	91.9351148010667					1	DETECTED	409.2942 m/z @91.94 [151020OFc1_NvH-0949-CRLM-12.raw]	409.2942199707031	91.9351148010667	5.42051646453333	98.7076301088	93.28711364426667	112389.6796875	2.144996271767703E8	0	7438	0.3218943786067854	0.5391408816428233	0.40458433399253746	409.2879943847656	409.29718017578125
408	409.3133850097656	91.3704944936					1	DETECTED	409.3134 m/z @91.37 [151020OFc1_NvH-0949-CRLM-12.raw]	409.3133850097656	91.3704944936	2.223299864	99.5196310765333	97.2963312125333	101279.6640625	2.735523683064019E8	0	7438	0.12286402055831047	0.5457060741888309	0.5176131593989767	409.3057861328125	409.320556640625
409	409.3312072753906	91.5873047602667					1	DETECTED	409.3312 m/z @91.59 [151020OFc1_NvH-0949-CRLM-12.raw]	409.3312072753906	91.5873047602667	18.2702897258667	97.9631678904	79.6928781645333	271306.875	3.113128831627056E8	0	7438	0.3261120341391006	1.2688009659871962	0.24642318492483056	409.32568359375	409.3404846191406
410	409.35491943359375	62.4409448					1	DETECTED	409.3549 m/z @62.44 [151020OFc1_NvH-0949-CRLM-12.raw]	409.35491943359375	62.4409448	22.5483881709333	92.6280741533333	70.07968598240001	143314.53125	3.7285954362772876E8	0	7438	68.86889666911355	0.8668120728065791	0.7334491723594574	409.34808349609375	409.35491943359375
411	409.3675842285156	91.5873047602667					1	DETECTED	409.3676 m/z @91.59 [151020OFc1_NvH-0949-CRLM-12.raw]	409.3675842285156	91.5873047602667	4.48113914506667	99.3528412464	94.87170210133334	389179.5	2.7271786230326605E8	0	7438	1.0179765300048729	0.9588003937742008	0.42262359598085447	409.3581237792969	409.3768310546875
412	409.40435791015625	37.0809767789333					1	DETECTED	409.4044 m/z @37.08 [151020OFc1_NvH-0949-CRLM-12.raw]	409.40435791015625	37.0809767789333	3.19216610506667	99.7605621797333	96.56839607466662	643477.9375	2.9110321181541353E8	0	7438	0.021178977543137023	1.6365928007217725	535.3770022174433	409.3951416015625	409.414306640625
413	409.4267272949219	25.4220006549333					1	DETECTED	409.4267 m/z @25.42 [151020OFc1_NvH-0949-CRLM-12.raw]	409.4267272949219	25.4220006549333	5.6555531752	99.0399492837333	93.38439610853331	766270.6875	3.0090788753872997E8	0	7438	2.598921855473666	0.877592064526869	2.2842450033307014	409.4169006347656	409.4366149902344
414	409.4380798339844	29.190784008					1	DETECTED	409.4381 m/z @29.19 [151020OFc1_NvH-0949-CRLM-12.raw]	409.4380798339844	29.190784008	0.358935537066667	97.8524254914667	97.49348995440003	226852.765625	2.7616887618358654E8	0	7438	9.69639936571998	2.595793912002485	4.1309569192746345	409.4367370605469	409.4463806152344
415	409.4563903808594	18.7438987594667					1	DETECTED	409.4564 m/z @18.74 [151020OFc1_NvH-0949-CRLM-12.raw]	409.4563903808594	18.7438987594667	1.18900510266667	96.5536324597333	95.36462735706662	311900.28125	2.989393534494719E8	0	7438	0.5165849026270912	3.166236792255643	0.3172312458606497	409.4466247558594	409.4605712890625
416	409.4705810546875	8.86312899466667					1	DETECTED	409.4706 m/z @8.86 [151020OFc1_NvH-0949-CRLM-12.raw]	409.4705810546875	8.86312899466667	4.50133268586667	97.2635302293333	92.76219754346663	542488.4375	2.8698361802837473E8	4	7438	22.208362745820317	27.490607107691446	111.0645404241083	409.46063232421875	409.4805603027344
417	409.4867248535156	40.7157455061333					1	DETECTED	409.4867 m/z @40.72 [151020OFc1_NvH-0949-CRLM-12.raw]	409.4867248535156	40.7157455061333	0.653213338933333	96.1456411024	95.49242776346668	426275.875	3.0274101664854974E8	0	7438	2.0758815249924254	1.6822293344056656	0.002787852103059315	409.48065185546875	409.4964904785156
418	409.5022277832031	15.9412845309333					1	DETECTED	409.5022 m/z @15.94 [151020OFc1_NvH-0949-CRLM-12.raw]	409.5022277832031	15.9412845309333	4.54877148133333	99.9543052024	95.40553372106666	253689.859375	4.146905149715223E8	0	7438	9.815050481143006	0.506790640105896	0.021403141814482777	409.49676513671875	409.51220703125
419	409.5286560058594	14.7555530850667					1	DETECTED	409.5287 m/z @14.76 [151020OFc1_NvH-0949-CRLM-12.raw]	409.5286560058594	14.7555530850667	1.37636795626667	96.1636827056	94.78731474933332	3332213.0	3.423796362963689E8	3	7438	0.15801373398299212	0.5687413751357419	0.15236487266777846	409.5186767578125	409.5298767089844
420	409.5398864746094	27.2399918176					1	DETECTED	409.5399 m/z @27.24 [151020OFc1_NvH-0949-CRLM-12.raw]	409.5398864746094	27.2399918176	2.80868735973333	99.6586671037333	96.84997974399997	5474114.0	4.205063419248932E8	3	7438	0.18664590211883336	1.3455820555298734	0.010018634395473824	409.5299072265625	409.5493469238281
421	409.5593566894531	50.945666276					1	DETECTED	409.5594 m/z @50.95 [151020OFc1_NvH-0949-CRLM-12.raw]	409.5593566894531	50.945666276	3.89367098426667	99.4921273144	95.59845633013333	7605479.0	4.951282722294308E8	3	7438	0.20197177022274815	0.6334005356643029	0.3266056128042952	409.5494079589844	409.5693359375
422	409.5726623535156	30.2294805152					1	DETECTED	409.5727 m/z @30.23 [151020OFc1_NvH-0949-CRLM-12.raw]	409.5726623535156	30.2294805152	0.8223742688	98.1850740293333	97.36269976053329	535858.8125	3.312219107986066E8	0	7438	1.7307310420475552	0.5178708032220773	1.7315962633611324	409.5693664550781	409.58184814453125
423	409.5918884277344	47.8891387757333					1	DETECTED	409.5919 m/z @47.89 [151020OFc1_NvH-0949-CRLM-12.raw]	409.5918884277344	47.8891387757333	4.1814798368	86.5790769197333	82.3975970829333	3051860.0	3.550498551450516E8	3	7438	0.1549509387865058	0.5184537999389195	0.03242888189731526	409.5819091796875	409.601806640625
424	409.6773681640625	25.3598344741333					1	DETECTED	409.6774 m/z @25.36 [151020OFc1_NvH-0949-CRLM-12.raw]	409.6773681640625	25.3598344741333	0.742373305866667	97.2087480010667	96.46637469520003	647862.875	2.875681554422078E8	0	7438	0.046659472886727116	0.7999874094652497	0.5794821785952396	409.6675720214844	409.6779479980469
425	409.6879577636719	26.2825779893333					1	DETECTED	409.6880 m/z @26.28 [151020OFc1_NvH-0949-CRLM-12.raw]	409.6879577636719	26.2825779893333	4.3304469504	99.2449798234667	94.9145328730667	1683904.25	3.14284641662571E8	2	7438	0.370714025927537	0.5870263865703117	0.17643417733708422	409.6780090332031	409.6961364746094
426	409.7061767578125	18.7576690653333					1	DETECTED	409.7062 m/z @18.76 [151020OFc1_NvH-0949-CRLM-12.raw]	409.7061767578125	18.7576690653333	1.89312445946667	98.4249250954667	96.53180063600003	2942447.25	3.679763288282018E8	2	7438	0.27368416699118825	2.890235159204107	13.070681953242218	409.6961975097656	409.7138671875
427	409.723876953125	26.0451201432					1	DETECTED	409.7239 m/z @26.05 [151020OFc1_NvH-0949-CRLM-12.raw]	409.723876953125	26.0451201432	4.2113024248	99.8525707178667	95.6412682930667	6.5582984E7	1.3488684351439795E9	2	7438	0.2078226685586806	1.360594466602708	1.6137190137092299	409.71392822265625	409.73382568359375
428	409.7382507324219	26.256611524					1	DETECTED	409.7383 m/z @26.26 [151020OFc1_NvH-0949-CRLM-12.raw]	409.7382507324219	26.256611524	4.4916746736	95.8205490224	91.3288743488	3014962.0	4.812983136737015E8	2	7438	6.310341155668805	1.581708124119907	0.38113908227555626	409.73388671875	409.74822998046875
429	409.74853515625	28.839166948					1	DETECTED	409.7485 m/z @28.84 [151020OFc1_NvH-0949-CRLM-12.raw]	409.74853515625	28.839166948	4.60868560693333	67.6260501128	63.017364505866674	2079731.375	2.5144710653014472E8	0	7438	0.25298234155768995	0.7836082925705979	0.5785878583952767	409.7482604980469	409.7583312988281
430	409.76654052734375	31.943508392					1	DETECTED	409.7665 m/z @31.94 [151020OFc1_NvH-0949-CRLM-12.raw]	409.76654052734375	31.943508392	1.88438940133333	95.3311904429333	93.44680104159997	810809.5625	3.085513334405687E8	0	7438	8.901185830501877	0.5048580540699108	0.7611176980645511	409.7586364746094	409.7735595703125
431	409.8369140625	19.7790282768					1	DETECTED	409.8369 m/z @19.78 [151020OFc1_NvH-0949-CRLM-12.raw]	409.8369140625	19.7790282768	2.07127248053333	99.2541635546667	97.18289107413338	807267.75	3.1382400056441975E8	0	7438	0.12953208000310923	0.5211767421911252	200.40509365335393	409.8271789550781	409.8468322753906
432	409.8562316894531	31.2793830781333					1	DETECTED	409.8562 m/z @31.28 [151020OFc1_NvH-0949-CRLM-12.raw]	409.8562316894531	31.2793830781333	2.00860853706667	99.5288580333333	97.52024949626663	478958.21875	2.779455061172533E8	0	7438	14.730961682295884	2.0389176990651188	0.003125890951772766	409.8475036621094	409.8600158691406
433	409.8700256347656	17.4230116106667					1	DETECTED	409.8700 m/z @17.42 [151020OFc1_NvH-0949-CRLM-12.raw]	409.8700256347656	17.4230116106667	0.0699219301333333	99.8339506210667	99.76402869093337	6679411.5	4.9665806090159416E8	3	7438	9.816356197794743	1.5173778311326516	1.1831632954427123	409.86004638671875	409.8800048828125
434	409.8800964355469	15.1508668202667					1	DETECTED	409.8801 m/z @15.15 [151020OFc1_NvH-0949-CRLM-12.raw]	409.8800964355469	15.1508668202667	2.57639815146667	99.1889290453333	96.61253089386662	313272.6875	3.385157794410217E8	0	7438	8.344578620375566	0.5574842325464836	3.27678046422575	409.8800354003906	409.8836975097656
435	409.89373779296875	50.945666276					1	DETECTED	409.8937 m/z @50.95 [151020OFc1_NvH-0949-CRLM-12.raw]	409.89373779296875	50.945666276	0.358935537066667	99.3006530096	98.94171747253333	5220178.0	4.543742035185638E8	3	7438	31.88103565811863	0.5062606046926573	0.33218599496927215	409.8837890625	409.9037170410156
436	409.90582275390625	32.5215086048					1	DETECTED	409.9058 m/z @32.52 [151020OFc1_NvH-0949-CRLM-12.raw]	409.90582275390625	32.5215086048	0.2671589472	99.8618269285333	99.5946679813333	466325.03125	3.588550605698977E8	3	7438	5.3126269243341575	1.6609215410501894	0.013157620641531212	409.90374755859375	409.9158020019531
437	409.926513671875	47.8730886144					1	DETECTED	409.9265 m/z @47.87 [151020OFc1_NvH-0949-CRLM-12.raw]	409.926513671875	47.8730886144	0.6977729632	100.000773529067	99.30300056586701	1639935.875	3.39542144062263E8	3	7438	22.604711577620282	0.5147168261823127	0.02764829245489356	409.9165344238281	409.92926025390625
438	409.93927001953125	44.4755527797333					1	DETECTED	409.9393 m/z @44.48 [151020OFc1_NvH-0949-CRLM-12.raw]	409.93927001953125	44.4755527797333	0.8579586152	99.9913733144	99.13341469919999	1991012.0	3.0575280323832726E8	3	7438	0.19457480171201524	1.5057272436614315	0.051781804035761124	409.9292907714844	409.9492492675781
439	409.95257568359375	66.0226002336					1	DETECTED	409.9526 m/z @66.02 [151020OFc1_NvH-0949-CRLM-12.raw]	409.95257568359375	66.0226002336	1.1357415792	99.8063131506667	98.6705715714667	83703.3125	2.821693982525915E8	0	7438	84.44358890697704	0.7674784883336624	0.5352422400117506	409.94964599609375	409.955078125
440	409.9651794433594	11.60585762					1	DETECTED	409.9652 m/z @11.61 [151020OFc1_NvH-0949-CRLM-12.raw]	409.9651794433594	11.60585762	3.06988245093333	99.9821987832	96.91231633226667	292046.46875	2.953664075649634E8	0	7438	0.2010281098291049	0.826171266331877	0.5977499499032792	409.9552917480469	409.9747619628906
441	409.98651123046875	22.7630480856					1	DETECTED	409.9865 m/z @22.76 [151020OFc1_NvH-0949-CRLM-12.raw]	409.98651123046875	22.7630480856	0.00597258506666667	99.9264030309333	99.92043044586663	184475.078125	2.9743191542922634E8	0	7438	21.570963553239906	2.24357529825152	8.199082249718927	409.9765319824219	409.9964904785156
442	410.12200927734375	33.7408257981333					1	DETECTED	410.1220 m/z @33.74 [151020OFc1_NvH-0949-CRLM-12.raw]	410.12200927734375	33.7408257981333	0.00597258506666667	99.9821987832	99.97622619813333	81400.3984375	2.7763694217582446E8	0	7438	91.15779578599373	1.4930395119362418	2.107892756777459	410.1120910644531	410.1317138671875
443	410.1470947265625	92.4219423917333					1	DETECTED	410.1471 m/z @92.42 [151020OFc1_NvH-0949-CRLM-12.raw]	410.1470947265625	92.4219423917333	7.07517262666667	99.6586671037333	92.58349447706662	276933.875	2.736468028705009E8	0	7438	0.4302652832601268	0.5016137287014413	0.21949833672269878	410.1372985839844	410.1566467285156
444	410.1775817871094	25.3708676469333					1	DETECTED	410.1776 m/z @25.37 [151020OFc1_NvH-0949-CRLM-12.raw]	410.1775817871094	25.3708676469333	2.0266378192	98.6058247538667	96.5791869346667	863688.3125	2.9088931875325894E8	0	7438	0.05653166876283322	0.5138209386837429	3.2338469714199163	410.1676330566406	410.1871032714844
445	410.19720458984375	20.3834590066667					1	DETECTED	410.1972 m/z @20.38 [151020OFc1_NvH-0949-CRLM-12.raw]	410.19720458984375	20.3834590066667	1.9551948512	98.1941860792	96.23899122799999	2273248.25	3.8639662042678076E8	3	7438	0.10440111568898303	0.9690898647295861	4.433333317250879	410.1873474121094	410.2036437988281
446	410.2136535644531	17.6323546104					1	DETECTED	410.2137 m/z @17.63 [151020OFc1_NvH-0949-CRLM-12.raw]	410.2136535644531	17.6323546104	2.34315310906667	98.1204914045333	95.77733829546662	9152500.0	6.256654040388856E8	2	7438	0.2538982377441208	0.7976856068361788	4.017194447164121	410.20367431640625	410.21502685546875
447	410.22503662109375	26.0451201432					1	DETECTED	410.2250 m/z @26.05 [151020OFc1_NvH-0949-CRLM-12.raw]	410.22503662109375	26.0451201432	1.5835883088	98.5873274136	97.00373910479999	2.9601016E7	1.174466001389902E9	3	7438	0.2046949836216001	0.9248143170436729	0.050287382981602485	410.2150573730469	410.2350158691406
448	410.23980712890625	31.8988864778667					1	DETECTED	410.2398 m/z @31.90 [151020OFc1_NvH-0949-CRLM-12.raw]	410.23980712890625	31.8988864778667	0.426780435733333	99.4455921269333	99.01881169119997	4886039.0	5.613172434344078E8	2	7438	16.540949403215855	0.5065516734840634	0.2756135772443319	410.23504638671875	410.2497863769531
449	410.2578125	40.4297382928					1	DETECTED	410.2578 m/z @40.43 [151020OFc1_NvH-0949-CRLM-12.raw]	410.2578125	40.4297382928	3.82136319173333	92.3659456488	88.54458245706667	2596904.25	3.693080475583241E8	2	7438	0.3216905464907285	0.8870124123125126	0.4286401078995197	410.24981689453125	410.2676696777344
450	410.2738342285156	44.4584279762667					1	DETECTED	410.2738 m/z @44.46 [151020OFc1_NvH-0949-CRLM-12.raw]	410.2738342285156	44.4584279762667	3.21008047146667	95.9918846605333	92.78180418906663	1071309.875	2.863497197719519E8	0	7438	2.633360213161602	162.20826693877208	17.986764670920344	410.2680969238281	410.2832336425781
451	410.2901916503906	89.8227297845333					1	DETECTED	410.2902 m/z @89.82 [151020OFc1_NvH-0949-CRLM-12.raw]	410.2901916503906	89.8227297845333	2.62094122986667	92.4310513234667	89.81011009360003	150599.3125	3.8375843087255824E8	0	7438	88.77951571940818	0.5126909008446101	0.020361183566588163	410.2860107421875	410.3001708984375
452	410.31072998046875	91.5873047602667					1	DETECTED	410.3107 m/z @91.59 [151020OFc1_NvH-0949-CRLM-12.raw]	410.31072998046875	91.5873047602667	4.99892947786667	99.8246213328	94.82569185493334	151461.875	2.1349039809084892E8	0	7438	0.27319994876255294	0.5032970870207496	0.6912668323676138	410.3033142089844	410.3189392089844
453	410.4269104003906	25.4013323146667					1	DETECTED	410.4269 m/z @25.40 [151020OFc1_NvH-0949-CRLM-12.raw]	410.4269104003906	25.4013323146667	1.34074333386667	99.9450531461333	98.60430981226664	409900.4375	3.059825571867332E8	0	7438	2.389495613753283	2.886222889939919	0.08681880332891519	410.41693115234375	410.4367370605469
454	410.4481201171875	20.4539826461333					1	DETECTED	410.4481 m/z @20.45 [151020OFc1_NvH-0949-CRLM-12.raw]	410.4481201171875	20.4539826461333	4.27908321946667	98.1941860792	93.91510285973332	2228454.0	3.1792208987435806E8	0	7438	0.1243529472052316	2.312613471184091	1.1070012889636345	410.4383544921875	410.4580993652344
455	410.4723815917969	36.953815856					1	DETECTED	410.4724 m/z @36.95 [151020OFc1_NvH-0949-CRLM-12.raw]	410.4723815917969	36.953815856	3.5515014752	99.9821987832	96.430697308	5112309.0	4.092377989735969E8	0	7438	0.27492816150636656	0.5192469107101544	0.01723499252727546	410.4624938964844	410.48223876953125
456	410.5000915527344	15.9231084853333					1	DETECTED	410.5001 m/z @15.92 [151020OFc1_NvH-0949-CRLM-12.raw]	410.5000915527344	15.9231084853333	3.33596243893333	97.6306052085333	94.29464276959996	183192.765625	2.594494042693823E8	0	7438	3.9503161689312964	8.241784537611888	0.28867592003166626	410.49505615234375	410.51007080078125
457	410.5130310058594	13.4366094354667					1	DETECTED	410.5130 m/z @13.44 [151020OFc1_NvH-0949-CRLM-12.raw]	410.5130310058594	13.4366094354667	4.98022127706667	59.003982272	54.02376099493333	146140.75	1.8128316872795904E8	0	7438	0.18154100861737987	3.2399955865134733	0.023235617068358385	410.5105895996094	410.5138244628906
458	410.52386474609375	31.2671855274667					1	DETECTED	410.5239 m/z @31.27 [151020OFc1_NvH-0949-CRLM-12.raw]	410.52386474609375	31.2671855274667	3.78549071253333	95.1766587757333	91.39116806319997	595250.375	2.806775983158351E8	0	7438	0.19999153653287038	0.5046620461892289	0.02446762243269	410.5138854980469	410.5286560058594
459	410.5386657714844	17.4344217957333					1	DETECTED	410.5387 m/z @17.43 [151020OFc1_NvH-0949-CRLM-12.raw]	410.5386657714844	17.4344217957333	3.92971188	96.7349161157333	92.8052042357333	1571762.875	3.0135134629767907E8	3	7438	14.701744931810483	0.7734806062434992	0.8091382282177825	410.5287170410156	410.5386657714844
460	410.5486755371094	20.7513604810667					1	DETECTED	410.5487 m/z @20.75 [151020OFc1_NvH-0949-CRLM-12.raw]	410.5486755371094	20.7513604810667	4.41116909146667	95.0624493549333	90.65128026346663	1864231.75	3.193797024634763E8	0	7438	3.469835677149529	0.5128137672014984	3.0080489613249335	410.5386962890625	410.5495300292969
461	410.5595397949219	26.1695797762667					1	DETECTED	410.5595 m/z @26.17 [151020OFc1_NvH-0949-CRLM-12.raw]	410.5595397949219	26.1695797762667	2.94371278853333	98.0556211770667	95.11190838853337	2032266.875	4.2581423454150605E8	0	7438	9.734854047937826	1.827167785340693	0.1641382641345084	410.54962158203125	410.56939697265625
462	410.5721740722656	46.0108204778667					1	DETECTED	410.5722 m/z @46.01 [151020OFc1_NvH-0949-CRLM-12.raw]	410.5721740722656	46.0108204778667	4.29889359093333	99.6773357768	95.37844218586667	1621425.625	3.2669474183716214E8	3	7438	0.1696100407235548	0.5117487405566573	0.008346162741191753	410.5696105957031	410.5819396972656
463	410.5960998535156	35.0516332264					1	DETECTED	410.5961 m/z @35.05 [151020OFc1_NvH-0949-CRLM-12.raw]	410.5960998535156	35.0516332264	4.14332618133333	74.9880781466667	70.84475196533336	315791.21875	2.4939305398888674E8	0	7438	35.117150316422176	1.3960935085745796	0.5787574846899098	410.58612060546875	410.59820556640625
464	410.6083068847656	44.4420320344					1	DETECTED	410.6083 m/z @44.44 [151020OFc1_NvH-0949-CRLM-12.raw]	410.6083068847656	44.4420320344	3.83031323893333	50.0748239186667	46.244510679733374	605180.625	1.517145264624536E8	0	7438	0.11761540216378563	0.5960588464199261	0.035044328909153634	410.5983581542969	410.609130859375
465	410.6194763183594	28.9339264424					1	DETECTED	410.6195 m/z @28.93 [151020OFc1_NvH-0949-CRLM-12.raw]	410.6194763183594	28.9339264424	4.05053591653333	98.8925404253333	94.84200450879996	3992132.5	3.5412059309982E8	0	7438	0.14569660611249446	0.9405834506993945	0.9894529786445783	410.6097106933594	410.6294250488281
466	410.6982421875	20.4297376269333					1	DETECTED	410.6982 m/z @20.43 [151020OFc1_NvH-0949-CRLM-12.raw]	410.6982421875	20.4297376269333	4.54877148133333	99.5012273794667	94.95245589813337	1034298.0	3.384372715103436E8	2	7438	0.06201226931731796	1.0705357710074017	10.648408671221626	410.6883239746094	410.7082214355469
467	410.7085876464844	18.7438987594667					1	DETECTED	410.7086 m/z @18.74 [151020OFc1_NvH-0949-CRLM-12.raw]	410.7085876464844	18.7438987594667	9.67036122106667	44.2639649346667	34.59360371360003	516315.84375	1.2045354471143904E8	0	7438	0.7449494822518687	8.93435779883784	18.30423750227592	410.708251953125	410.7091979980469
468	410.7192077636719	20.1016553738667					1	DETECTED	410.7192 m/z @20.10 [151020OFc1_NvH-0949-CRLM-12.raw]	410.7192077636719	20.1016553738667	0.715548186133333	99.7423179824	99.02676979626666	1.1705891E7	9.409196464460765E8	2	7438	6.645728992651566	6.177093297627613	0.11361267937666752	410.7092590332031	410.72918701171875
469	410.7317199707031	27.0304565824					1	DETECTED	410.7317 m/z @27.03 [151020OFc1_NvH-0949-CRLM-12.raw]	410.7317199707031	27.0304565824	4.5898777768	97.144689856	92.5548120792	1588109.625	3.102202345046524E8	2	7438	0.2089484891423865	0.8585739862200525	21.686277787348647	410.7292175292969	410.7320251464844
470	410.7420349121094	31.8518655877333					1	DETECTED	410.7420 m/z @31.85 [151020OFc1_NvH-0949-CRLM-12.raw]	410.7420349121094	31.8518655877333	1.07330255146667	95.2683118666667	94.19500931520004	1904871.375	4.2404319536589676E8	2	7438	0.7510682173154812	1.4261931713615037	1.3857139401201453	410.7320556640625	410.7519836425781
471	410.7599182128906	40.4686029037333					1	DETECTED	410.7599 m/z @40.47 [151020OFc1_NvH-0949-CRLM-12.raw]	410.7599182128906	40.4686029037333	4.0783291512	98.2309874826667	94.15265833146671	1244743.0	3.1949717630178E8	0	7438	0.16034592035550332	0.6735493508292513	74.10389040707143	410.7520446777344	410.76904296875
472	410.8202209472656	28.9908135970667					1	DETECTED	410.8202 m/z @28.99 [151020OFc1_NvH-0949-CRLM-12.raw]	410.8202209472656	28.9908135970667	0.386381261866667	97.9815592010667	97.59517793920004	3811683.75	3.425706122746646E8	0	7438	0.2382781645530585	0.9636952091332979	0.7882916089720168	410.8103332519531	410.8296203613281
473	410.84063720703125	41.6299828544					1	DETECTED	410.8406 m/z @41.63 [151020OFc1_NvH-0949-CRLM-12.raw]	410.84063720703125	41.6299828544	1.663433332	99.6773357768	98.01390244480001	6975439.5	3.9829453557454383E8	3	7438	0.23322331274005137	0.5054636339636647	1.1770917117738602	410.83074951171875	410.8505859375
474	410.8581848144531	36.0122741058667					1	DETECTED	410.8582 m/z @36.01 [151020OFc1_NvH-0949-CRLM-12.raw]	410.8581848144531	36.0122741058667	1.2155861616	99.9636284672	98.7480423056	421124.28125	2.974798735294948E8	0	7438	4.7807171698935385	1.6743701577895724	2.1448189735686904	410.85064697265625	410.85931396484375
475	410.86932373046875	23.8811748952					1	DETECTED	410.8693 m/z @23.88 [151020OFc1_NvH-0949-CRLM-12.raw]	410.86932373046875	23.8811748952	0.3405395472	99.8525707178667	99.5120311706667	1578493.875	3.25966646376694E8	3	7438	0.1331838615153771	0.8394150902808536	0.18438138326936934	410.8593444824219	410.8793029785156
476	410.8876953125	16.6330498530667					1	DETECTED	410.8877 m/z @16.63 [151020OFc1_NvH-0949-CRLM-12.raw]	410.8876953125	16.6330498530667	1.62790650266667	98.8001749333333	97.17226843066662	803421.8125	3.5993644221837395E8	3	7438	4.2661985410880305	0.5325916874989063	1.4035276846585019	410.8793640136719	410.89300537109375
477	410.90301513671875	24.9571889976					1	DETECTED	410.9030 m/z @24.96 [151020OFc1_NvH-0949-CRLM-12.raw]	410.90301513671875	24.9571889976	0.06073678	99.8433587282667	99.7826219482667	1582237.375	3.9155926373466414E8	3	7438	0.6143109452902351	2.4893876578531158	1.0471830184730178	410.8930358886719	410.9129943847656
478	410.9153747558594	15.4243904776					1	DETECTED	410.9154 m/z @15.42 [151020OFc1_NvH-0949-CRLM-12.raw]	410.9153747558594	15.4243904776	0.00597258506666667	99.2913067653333	99.28533418026663	559071.125	2.87364094907845E8	0	7438	16.422328888178924	0.5354705746879603	3.9563737116207744	410.91302490234375	410.9252014160156
479	410.9497375488281	14.1700553488					1	DETECTED	410.9497 m/z @14.17 [151020OFc1_NvH-0949-CRLM-12.raw]	410.9497375488281	14.1700553488	1.5030956696	99.9729696328	98.4698739632	2483046.5	3.2314122787857187E8	0	7438	0.13325653061846587	10.435639378038966	0.20946855408289314	410.9398193359375	410.95941162109375
480	410.9604797363281	29.7338401002667					1	DETECTED	410.9605 m/z @29.73 [151020OFc1_NvH-0949-CRLM-12.raw]	410.9604797363281	29.7338401002667	7.81302393066667	99.8246213328	92.01159740213333	254472.03125	2.8668524321316534E8	0	7438	12.970463045709117	2.1569407874784816	5.539242932926553	410.9598388671875	410.9636535644531
481	410.97369384765625	36.8999974546667					1	DETECTED	410.9737 m/z @36.90 [151020OFc1_NvH-0949-CRLM-12.raw]	410.97369384765625	36.8999974546667	3.8125172672	99.8246213328	96.01210406560001	955130.875	3.089029585759676E8	0	7438	0.19415943007983572	0.5439275975354704	0.010522801757763775	410.9640808105469	410.9836730957031
482	410.9903259277344	35.9087881613333					1	DETECTED	410.9903 m/z @35.91 [151020OFc1_NvH-0949-CRLM-12.raw]	410.9903259277344	35.9087881613333	4.3394678928	94.6722875066667	90.3328196138667	679007.6875	2.9370386809924996E8	4	7438	0.04388650950719608	0.5165228273644216	0.7917112077415205	410.98370361328125	411.000244140625
483	411.02056884765625	28.9034933981333					1	DETECTED	411.0206 m/z @28.90 [151020OFc1_NvH-0949-CRLM-12.raw]	411.02056884765625	28.9034933981333	1.26052951013333	98.111216308	96.85068679786667	2638991.75	3.474227068117615E8	0	7438	0.2754873590367062	2.7547833544928806	1.85151317085513	411.01123046875	411.0305480957031
484	411.04119873046875	41.6299828544					1	DETECTED	411.0412 m/z @41.63 [151020OFc1_NvH-0949-CRLM-12.raw]	411.04119873046875	41.6299828544	5.09366957626667	96.4078382802667	91.31416870400002	9668818.0	4.198368787061037E8	5	7438	0.06814386504400005	12.198205882858023	1.4472976920429408	411.03125	411.0509033203125
485	411.0982666015625	59.5388533368					1	DETECTED	411.0983 m/z @59.54 [151020OFc1_NvH-0949-CRLM-12.raw]	411.0982666015625	59.5388533368	0.0336349765333333	99.9821987832	99.94856380666667	117300.8125	2.975326950173392E8	0	7438	97.62846649623084	0.8409986921207458	0.7007020204638936	411.0887451171875	411.10821533203125
486	411.123046875	92.5305917008					1	DETECTED	411.1230 m/z @92.53 [151020OFc1_NvH-0949-CRLM-12.raw]	411.123046875	92.5305917008	0.144485662933333	99.7696052762667	99.62511961333337	924518.5	3.130923927793272E8	0	7438	0.13203506486082972	0.722842223612959	0.3936164222651543	411.1131591796875	411.13250732421875
487	411.19085693359375	11.8731628824167					1	DETECTED	411.1909 m/z @11.87 [151020OFc1_NvH-0949-CRLM-12.raw]	411.19085693359375	11.8731628824167	5.13114016133333	97.2544904189333	92.12335025759997	1561229.875	3.2390870317560846E8	2	7438	16.393804404144433	1.1285102227271295	7.01222378284839	411.180908203125	411.19671630859375
488	411.20672607421875	25.1983203117333					1	DETECTED	411.2067 m/z @25.20 [151020OFc1_NvH-0949-CRLM-12.raw]	411.20672607421875	25.1983203117333	2.4060335168	97.5293108973333	95.12327738053331	1.1698633E7	7.491802283258487E8	2	7438	0.21189958063964554	4.045685573393893	10.376963141925083	411.1968078613281	411.2167053222656
489	411.2207336425781	20.1447944794667					1	DETECTED	411.2207 m/z @20.14 [151020OFc1_NvH-0949-CRLM-12.raw]	411.2207336425781	20.1447944794667	2.4866700288	97.5848765568	95.09820652799999	5256018.5	7.780159246383588E8	3	7438	15.36531052143133	1.5523385383144084	1.9986138203480188	411.21673583984375	411.230712890625
490	411.23114013671875	24.1171135421333					1	DETECTED	411.2311 m/z @24.12 [151020OFc1_NvH-0949-CRLM-12.raw]	411.23114013671875	24.1171135421333	4.7268446504	51.02435492	46.2975102696	2461294.0	2.0263617019033372E8	0	7438	0.15647078924314073	1.2935490388018656	0.8834231205874901	411.2307434082031	411.231689453125
491	411.24169921875	41.6079828858667					1	DETECTED	411.2417 m/z @41.61 [151020OFc1_NvH-0949-CRLM-12.raw]	411.24169921875	41.6079828858667	0.181608449066667	98.7540941330667	98.57248568400003	5154529.0	5.314110821215756E8	2	7438	0.20230283649346603	0.5586426968549498	0.02421472778684677	411.2317199707031	411.2516784667969
492	411.2602233886719	37.9872330717333					1	DETECTED	411.2602 m/z @37.99 [151020OFc1_NvH-0949-CRLM-12.raw]	411.2602233886719	37.9872330717333	4.11484957973333	98.8832178666667	94.76836828693337	541292.5	3.1422727998153186E8	0	7438	8.797450622399573	1.7078144150177075	2.7750009620381695	411.251708984375	411.27020263671875
493	411.27362060546875	91.3704944936					1	DETECTED	411.2736 m/z @91.37 [151020OFc1_NvH-0949-CRLM-12.raw]	411.27362060546875	91.3704944936	8.52985157386667	95.3942542424	86.86440266853333	116298.78125	2.80782600050858E8	0	7438	0.5310148525721132	0.503527953010041	1.218277363691734	411.270263671875	411.28338623046875
494	411.2922668457031	91.3704944936					1	DETECTED	411.2923 m/z @91.37 [151020OFc1_NvH-0949-CRLM-12.raw]	411.2922668457031	91.3704944936	76.0378997005333	94.1689415381333	18.131041837599994	102768.703125	4.0892353401644826E7	0	7438	0.7391518450051109	0.5912581034815688	0.4748983641418872	411.2843933105469	411.2945251464844
495	411.30987548828125	91.5873047602667					1	DETECTED	411.3099 m/z @91.59 [151020OFc1_NvH-0949-CRLM-12.raw]	411.30987548828125	91.5873047602667	3.1741560008	95.10981348	91.9356574792	166883.953125	2.9200238469269884E8	0	7438	1.3609851732444866	21.92007124504308	40.24661435607446	411.3021545410156	411.316162109375
496	411.3289489746094	91.5873047602667					1	DETECTED	411.3289 m/z @91.59 [151020OFc1_NvH-0949-CRLM-12.raw]	411.3289489746094	91.5873047602667	5.0370186336	99.9171307736	94.88011214	216459.453125	2.3840982749464843E8	0	7438	0.3200419156576828	3.794888963600193	1.6545097968763185	411.32232666015625	411.3367614746094
497	411.3468322753906	91.5873047602667					1	DETECTED	411.3468 m/z @91.59 [151020OFc1_NvH-0949-CRLM-12.raw]	411.3468322753906	91.5873047602667	7.82209316693333	99.3805997032	91.55850653626668	259666.296875	2.6364644215932876E8	0	7438	0.2925144547157146	0.9813198160289398	0.7502474078633411	411.3379821777344	411.3564147949219
498	411.365234375	91.5873047602667					1	DETECTED	411.3652 m/z @91.59 [151020OFc1_NvH-0949-CRLM-12.raw]	411.365234375	91.5873047602667	4.3394678928	96.7076429266667	92.36817503386669	224384.859375	3.3796703627559E8	0	7438	0.28030440863300043	2.02153023108443	1.2485899948788544	411.3581237792969	411.3724670410156
499	411.3924255371094	36.5997860456					1	DETECTED	411.3924 m/z @36.60 [151020OFc1_NvH-0949-CRLM-12.raw]	411.3924255371094	36.5997860456	5.31306313493333	97.2544904189333	91.94142728399997	151158.453125	3.09114558076949E8	0	7438	86.37823001287862	1.3789335805172007	1.7599409076602857	411.3826904296875	411.40216064453125
500	411.42144775390625	28.9339264424					1	DETECTED	411.4214 m/z @28.93 [151020OFc1_NvH-0949-CRLM-12.raw]	411.42144775390625	28.9339264424	5.6103676936	97.8708606578667	92.2604929642667	578990.3125	2.6585203583510542E8	0	7438	0.057356096263234235	0.6627533462575468	0.6850601819355109	411.4119873046875	411.4313659667969
501	411.4422302246094	41.6299828544					1	DETECTED	411.4422 m/z @41.63 [151020OFc1_NvH-0949-CRLM-12.raw]	411.4422302246094	41.6299828544	1.26052951013333	97.6583360938667	96.39780658373337	2763693.5	3.7824046717423326E8	0	7438	29.847451094223423	0.5614608358685625	0.1216304444911404	411.43231201171875	411.45220947265625
502	411.45947265625	15.8152592437333					1	DETECTED	411.4595 m/z @15.82 [151020OFc1_NvH-0949-CRLM-12.raw]	411.45947265625	15.8152592437333	4.3304469504	98.8094248970667	94.4789779466667	215401.484375	2.5587899510630372E8	0	7438	16.86354803060542	4.45669852229938	0.19301426923197118	411.4522399902344	411.46392822265625
503	411.4740905761719	23.0465401781333					1	DETECTED	411.4741 m/z @23.05 [151020OFc1_NvH-0949-CRLM-12.raw]	411.4740905761719	23.0465401781333	3.98403643946667	95.5943891912	91.61035275173333	630924.0	2.783349997416782E8	0	7438	0.18064544965393026	0.5074927004685765	0.026958316923948802	411.46441650390625	411.4839782714844
504	411.52178955078125	12.5983065112					1	DETECTED	411.5218 m/z @12.60 [151020OFc1_NvH-0949-CRLM-12.raw]	411.52178955078125	12.5983065112	4.8922115544	98.0002009616	93.1079894072	828465.875	2.958976696480975E8	3	7438	0.1294449624597771	2.0940959121536564	9.431281905050138	411.5125427246094	411.5316467285156
505	411.5416564941406	28.2700048253333					1	DETECTED	411.5417 m/z @28.27 [151020OFc1_NvH-0949-CRLM-12.raw]	411.5416564941406	28.2700048253333	3.49789571306667	97.4102889229333	93.91239320986664	2738777.25	3.8646961067301506E8	0	7438	0.1585044274242371	1.679012521130367	0.03493397877584195	411.53173828125	411.5423278808594
506	411.5523376464844	27.6919052178667					1	DETECTED	411.5523 m/z @27.69 [151020OFc1_NvH-0949-CRLM-12.raw]	411.5523376464844	27.6919052178667	2.91680454373333	95.6843176885333	92.76751314479996	5907566.0	4.118340560753362E8	3	7438	0.1608803941138568	0.5068030787867571	0.033274409538141786	411.5423583984375	411.56231689453125
507	411.5690002441406	30.6217679458667					1	DETECTED	411.5690 m/z @30.62 [151020OFc1_NvH-0949-CRLM-12.raw]	411.5690002441406	30.6217679458667	4.096439384	98.0556211770667	93.9591817930667	1918965.125	3.5445888359379464E8	3	7438	6.5038973129411985	0.6096002121121461	0.05353010983396761	411.5623779296875	411.5789794921875
508	411.5809326171875	42.8547481538667					1	DETECTED	411.5809 m/z @42.85 [151020OFc1_NvH-0949-CRLM-12.raw]	411.5809326171875	42.8547481538667	4.55860287093333	73.9036968909333	69.34509401999998	1453666.5	2.5771119960584956E8	3	7438	0.12690546494275168	0.550984543583632	0.7234217313458471	411.5790100097656	411.5903625488281
509	411.5959777832031	28.4489720024					1	DETECTED	411.5960 m/z @28.45 [151020OFc1_NvH-0949-CRLM-12.raw]	411.5959777832031	28.4489720024	4.08738341466667	97.4740420826667	93.38665866800002	771192.125	3.0534669352097905E8	3	7438	25.113727674982318	0.8887017839090284	0.015376285613334154	411.59136962890625	411.605712890625
510	411.6224060058594	28.9171807738667					1	DETECTED	411.6224 m/z @28.92 [151020OFc1_NvH-0949-CRLM-12.raw]	411.6224060058594	28.9171807738667	5.7386373024	98.3323385858667	92.5937012834667	261396.09375	2.976057619689761E8	0	7438	0.062659379684181	1.9974012042096518	0.00462798637850887	411.61248779296875	411.63232421875
511	411.6426086425781	41.5690564917333					1	DETECTED	411.6426 m/z @41.57 [151020OFc1_NvH-0949-CRLM-12.raw]	411.6426086425781	41.5690564917333	1.68110177973333	96.9530864744	95.27198469466667	1219893.75	2.948471407424444E8	0	7438	0.16894104189849912	0.6552074526168307	0.3136697648762848	411.6327209472656	411.6519470214844
512	411.6925354003906	11.9110144496					1	DETECTED	411.6925 m/z @11.91 [151020OFc1_NvH-0949-CRLM-12.raw]	411.6925354003906	11.9110144496	2.83577462826667	92.6065721410667	89.77079751280003	704747.6875	2.7531213058806247E8	0	7438	16.324005112725757	0.6539927557375315	6.365367438497994	411.68310546875	411.69561767578125
513	411.70562744140625	29.6855991328					1	DETECTED	411.7056 m/z @29.69 [151020OFc1_NvH-0949-CRLM-12.raw]	411.70562744140625	29.6855991328	1.8231877088	81.4229399090667	79.59975220026669	942660.4375	2.754960525120336E8	2	7438	10.160900732950683	1.4831555205674276	1.024351616070589	411.6956481933594	411.705810546875
514	411.7158203125	21.8238963714667					1	DETECTED	411.7158 m/z @21.82 [151020OFc1_NvH-0949-CRLM-12.raw]	411.7158203125	21.8238963714667	3.6051948392	97.5662626058667	93.9610677666667	7648230.5	6.796803465226419E8	2	7438	16.537515984604774	4.120228536019653	0.3274684479976927	411.7058410644531	411.7257995605469
515	411.73077392578125	36.5997860456					1	DETECTED	411.7308 m/z @36.60 [151020OFc1_NvH-0949-CRLM-12.raw]	411.73077392578125	36.5997860456	3.83031323893333	87.4969247946667	83.66661155573337	1398661.125	3.6901939097873056E8	0	7438	1.7961510531271472	0.5546688943853756	0.007795700894231762	411.7258605957031	411.74072265625
516	411.74359130859375	29.5804522168					1	DETECTED	411.7436 m/z @29.58 [151020OFc1_NvH-0949-CRLM-12.raw]	411.74359130859375	29.5804522168	4.43003602213333	96.5172594890667	92.08722346693337	1226018.125	3.123807013855771E8	0	7438	0.10755186955909579	1.1252160608484068	7.425734010776607	411.74078369140625	411.74822998046875
517	411.75823974609375	27.5439134941333					1	DETECTED	411.7582 m/z @27.54 [151020OFc1_NvH-0949-CRLM-12.raw]	411.75823974609375	27.5439134941333	2.80868735973333	99.5288580333333	96.72017067359997	6537870.5	3.967254643775028E8	2	7438	14.337441278373145	1.0116720199313942	0.017469245326625443	411.7482604980469	411.7678527832031
518	411.77935791015625	30.9407304213333					1	DETECTED	411.7794 m/z @30.94 [151020OFc1_NvH-0949-CRLM-12.raw]	411.77935791015625	30.9407304213333	0.6710984504	98.092649776	97.4215513256	100184.109375	2.474388421703818E8	0	7438	88.60759428869119	1.7690234371568692	2.5513066235850443	411.7693786621094	411.7859802246094
519	411.8575134277344	24.9913013490667					1	DETECTED	411.8575 m/z @24.99 [151020OFc1_NvH-0949-CRLM-12.raw]	411.8575134277344	24.9913013490667	0.0155978434666667	99.7696052762667	99.75400743280004	1003334.6875	3.187724530837236E8	3	7438	12.516697286684618	0.611765361677076	1.2511033598832315	411.8476867675781	411.8623962402344
520	411.8724060058594	25.181200952					1	DETECTED	411.8724 m/z @25.18 [151020OFc1_NvH-0949-CRLM-12.raw]	411.8724060058594	25.181200952	0.679969234933333	99.7696052762667	99.08963604133336	5981724.0	4.4033736104594946E8	3	7438	0.15132016102624135	1.0402823936271626	1.3273119703765428	411.86248779296875	411.88238525390625
521	411.8865051269531	27.6919052178667					1	DETECTED	411.8865 m/z @27.69 [151020OFc1_NvH-0949-CRLM-12.raw]	411.8865051269531	27.6919052178667	1.0464408384	99.9821987832	98.9357579448	4158921.5	3.736728565620216E8	3	7438	0.13923839521156722	0.506825179928318	0.6156303870582183	411.8824157714844	411.896484375
522	411.90350341796875	30.6672422370667					1	DETECTED	411.9035 m/z @30.67 [151020OFc1_NvH-0949-CRLM-12.raw]	411.90350341796875	30.6672422370667	0.0155978434666667	100.000773529067	99.98517568560034	1200018.375	3.3853966337934417E8	3	7438	6.555007335927755	0.758783061330646	0.4811853840506226	411.8965148925781	411.9134216308594
523	411.9142761230469	47.90478002					1	DETECTED	411.9143 m/z @47.90 [151020OFc1_NvH-0949-CRLM-12.raw]	411.9142761230469	47.90478002	0.3405395472	99.8893910632	99.548851516	1045067.375	3.2468457461318856E8	0	7438	5.1427574273402	2.505211695284495	0.004282969771889472	411.91351318359375	411.92425537109375
524	411.9303894042969	28.4665589570667					1	DETECTED	411.9304 m/z @28.47 [151020OFc1_NvH-0949-CRLM-12.raw]	411.9303894042969	28.4665589570667	2.58538107813333	99.2076136285333	96.62223255039997	568906.25	3.2611036228906816E8	0	7438	25.092304562530497	0.6130244608911278	52.719280564162155	411.9244079589844	411.94036865234375
525	411.94256591796875	11.9110144496					1	DETECTED	411.9426 m/z @11.91 [151020OFc1_NvH-0949-CRLM-12.raw]	411.94256591796875	11.9110144496	0.134750821066667	99.5659637133333	99.43121289226664	238332.890625	3.29485952294726E8	0	7438	0.08290079354729052	0.522811603236854	1.4813044149791947	411.9404296875	411.9525451660156
526	411.95489501953125	18.0897125330667					1	DETECTED	411.9549 m/z @18.09 [151020OFc1_NvH-0949-CRLM-12.raw]	411.95489501953125	18.0897125330667	0.0425784314666667	99.7878404402667	99.74526200880004	169800.390625	2.8169121197483754E8	0	7438	4.654146864686801	4.849529199520434	null	411.95257568359375	411.9648132324219
527	411.9696960449219	24.7874747701333					1	DETECTED	411.9697 m/z @24.79 [151020OFc1_NvH-0949-CRLM-12.raw]	411.9696960449219	24.7874747701333	4.04141691466667	95.0265352197333	90.98511830506664	138881.03125	3.0384126989697856E8	0	7438	19.461317471188707	2.7711867664607963	4.653445975845387	411.9649963378906	411.9796142578125
528	411.9939270019531	23.3694554493333					1	DETECTED	411.9939 m/z @23.37 [151020OFc1_NvH-0949-CRLM-12.raw]	411.9939270019531	23.3694554493333	4.39069660773333	98.9661667061333	94.57547009839996	231091.46875	2.840331238154649E8	0	7438	30.525427328347437	2.491613674206604	763.9834054267282	411.9840393066406	412.0033264160156
529	412.1263122558594	92.516510748					1	DETECTED	412.1263 m/z @92.52 [151020OFc1_NvH-0949-CRLM-12.raw]	412.1263122558594	92.516510748	2.13356800266667	94.7082477573333	92.57467975466663	229031.265625	2.5284941971895775E8	0	7438	1.9628462399031577	3.432102207231752	0.13872794710429437	412.11846923828125	412.1358337402344
530	412.14263916015625	92.4310513234667					1	DETECTED	412.1426 m/z @92.43 [151020OFc1_NvH-0949-CRLM-12.raw]	412.14263916015625	92.4310513234667	7.21861874426667	95.3942542424	88.17563549813333	101101.1796875	2.6012108949605247E8	0	7438	0.12292717534482733	0.5173871513184368	16.897945658374667	412.1363525390625	412.1510314941406
531	412.1610412597656	90.3320540850667					1	DETECTED	412.1610 m/z @90.33 [151020OFc1_NvH-0949-CRLM-12.raw]	412.1610412597656	90.3320540850667	7.2553205248	94.1496142096	86.8942936848	214991.28125	2.8081253058775437E8	0	7438	0.32271081822152325	0.5123773450476455	27.959330861180174	412.15106201171875	412.170166015625
532	412.19366455078125	25.4013323146667					1	DETECTED	412.1937 m/z @25.40 [151020OFc1_NvH-0949-CRLM-12.raw]	412.19366455078125	25.4013323146667	4.44086684853333	99.3191123885333	94.87824553999997	3284237.75	3.4330028835509795E8	0	7438	0.17320320604489226	1.2975861854481876	0.3583259186685411	412.1836853027344	412.19659423828125
533	412.2066650390625	25.1983203117333					1	DETECTED	412.2067 m/z @25.20 [151020OFc1_NvH-0949-CRLM-12.raw]	412.2066650390625	25.1983203117333	4.0232714336	99.9729696328	95.9496981992	4246104.5	5.0384263477704096E8	2	7438	0.16335389534043898	0.5817663805667833	2.4219768341996115	412.1966857910156	412.2166442871094
534	412.2184753417969	21.8700876384					1	DETECTED	412.2185 m/z @21.87 [151020OFc1_NvH-0949-CRLM-12.raw]	412.2184753417969	21.8700876384	1.5030956696	95.3942542424	93.8911585728	3676827.5	4.63544755643675E8	3	7438	2.1115560418094894	1.1659461944525367	78.04893996990526	412.21673583984375	412.221435546875
535	412.2314453125	21.8592606608					1	DETECTED	412.2314 m/z @21.86 [151020OFc1_NvH-0949-CRLM-12.raw]	412.2314453125	21.8592606608	0.511543907466667	99.9543052024	99.44276129493332	6373668.0	6.344090565592262E8	3	7438	4.61296034102827	1.4040568595076355	0.7833053260047645	412.2214660644531	412.2414245605469
536	412.2429504394531	17.2871988866667					1	DETECTED	412.2430 m/z @17.29 [151020OFc1_NvH-0949-CRLM-12.raw]	412.2429504394531	17.2871988866667	3.5068248592	98.2494235690667	94.74259870986671	4940314.0	3.974343477619471E8	3	7438	0.14324843074599514	0.5397790057367713	0.03978422602256522	412.241455078125	412.2528991699219
537	412.260009765625	27.5439134941333					1	DETECTED	412.2600 m/z @27.54 [151020OFc1_NvH-0949-CRLM-12.raw]	412.260009765625	27.5439134941333	4.48113914506667	98.3230971698667	93.84195802480002	2587610.25	4.3576813335991526E8	0	7438	0.19054220077814676	2.882138820969019	139.457436589607	412.2529602050781	412.26953125
538	412.29217529296875	47.8209475365333					1	DETECTED	412.2922 m/z @47.82 [151020OFc1_NvH-0949-CRLM-12.raw]	412.29217529296875	47.8209475365333	8.165144856	99.5566329736	91.3914881176	444791.71875	3.119331379314151E8	0	7438	42.28599153780313	1.03832855148261	1.612637243133757	412.2857971191406	412.301513671875
539	412.3087463378906	91.690661412					1	DETECTED	412.3087 m/z @91.69 [151020OFc1_NvH-0949-CRLM-12.raw]	412.3087463378906	91.690661412	34.9280849018667	95.3761271165333	60.4480422146666	288271.6875	2.5012335863460794E8	0	7438	0.8595561221586365	0.5038359646619349	5.9186573860516525	412.30487060546875	412.30963134765625
540	412.32696533203125	90.9154083784					1	DETECTED	412.3270 m/z @90.92 [151020OFc1_NvH-0949-CRLM-12.raw]	412.32696533203125	90.9154083784	0.106275898666667	99.3528412464	99.24656534773334	72785.7421875	2.0155890552627963E8	0	7438	0.01839694704048611	0.5464569621887042	0.09291392437740838	412.3192138671875	412.33203125
541	412.3422546386719	90.8861831418667					1	DETECTED	412.3423 m/z @90.89 [151020OFc1_NvH-0949-CRLM-12.raw]	412.3422546386719	90.8861831418667	4.4504254128	92.4490233901333	87.9985979773333	79325.265625	2.6208901643142673E8	0	7438	0.4685738286077452	0.5090404728860325	0.007824216242123342	412.332763671875	412.3511657714844
542	412.4149169921875	91.5873047602667					1	DETECTED	412.4149 m/z @91.59 [151020OFc1_NvH-0949-CRLM-12.raw]	412.4149169921875	91.5873047602667	2.47772007066667	99.2076136285333	96.72989355786663	577172.125	3.396615592342135E8	0	7438	62.80443311689539	0.6875743899458888	0.1725058915431064	412.40496826171875	412.42474365234375
543	412.4540710449219	10.7774214693333					1	DETECTED	412.4541 m/z @10.78 [151020OFc1_NvH-0949-CRLM-12.raw]	412.4540710449219	10.7774214693333	0.386381261866667	99.9077976813333	99.52141641946665	207502.078125	2.9237977623962146E8	0	7438	0.09971008900623346	1.1003335572576478	23.49508391119567	412.44415283203125	412.4570007324219
544	412.4791564941406	12.7229782509333					1	DETECTED	412.4792 m/z @12.72 [151020OFc1_NvH-0949-CRLM-12.raw]	412.4791564941406	12.7229782509333	3.90264574373333	99.6215215088	95.71887576506667	221152.375	3.190872364851001E8	0	7438	0.0854036609493054	0.5153791471180911	1.0988596130826973	412.4696350097656	412.47955322265625
545	412.48980712890625	49.0435207746667					1	DETECTED	412.4898 m/z @49.04 [151020OFc1_NvH-0949-CRLM-12.raw]	412.48980712890625	49.0435207746667	6.37599714266667	96.4170046410667	90.04100749840002	308652.8125	3.4584803846464777E8	0	7438	0.1016841047143231	1.1317281762234643	3.774931136897581E-4	412.4798583984375	412.4936828613281
546	412.50445556640625	24.2402497613333					1	DETECTED	412.5045 m/z @24.24 [151020OFc1_NvH-0949-CRLM-12.raw]	412.50445556640625	24.2402497613333	4.5107972976	94.9269117869333	90.4161144893333	644660.0	2.9825807062569326E8	3	7438	12.145986527536005	0.8612102927277568	2.144052687170805	412.4945373535156	412.51434326171875
547	412.5188903808594	37.5238530437333					1	DETECTED	412.5189 m/z @37.52 [151020OFc1_NvH-0949-CRLM-12.raw]	412.5188903808594	37.5238530437333	6.24288607146667	99.6401070949333	93.39722102346663	201435.484375	3.0592148291398644E8	0	7438	7.709119126193464	1.6713438275779973	2.3441507816229747	412.5145568847656	412.5287170410156
548	412.5291442871094	12.4901702906667					1	DETECTED	412.5291 m/z @12.49 [151020OFc1_NvH-0949-CRLM-12.raw]	412.5291442871094	12.4901702906667	4.59923999146667	39.9381728589333	35.33893286746663	195856.40625	1.1551611466424043E8	0	7438	0.045940210001791826	7.819034460121063	0.01641614020783341	412.5289306640625	412.5310974121094
549	412.5411071777344	25.181200952					1	DETECTED	412.5411 m/z @25.18 [151020OFc1_NvH-0949-CRLM-12.raw]	412.5411071777344	25.181200952	4.08738341466667	99.5566329736	95.46924955893333	1685883.375	3.6809422165798676E8	3	7438	13.546605491864248	0.5050433737905745	0.015506399872212534	412.5311279296875	412.5459289550781
550	412.5559997558594	13.9042851869333					1	DETECTED	412.5560 m/z @13.90 [151020OFc1_NvH-0949-CRLM-12.raw]	412.5559997558594	13.9042851869333	4.08738341466667	99.7878404402667	95.70045702560003	8.0976984E7	1.7003213114489307E9	3	7438	0.20787395913651707	1.1496136966990669	122.61607264528578	412.5460510253906	412.56597900390625
551	412.566650390625	26.4399509322667					1	DETECTED	412.5667 m/z @26.44 [151020OFc1_NvH-0949-CRLM-12.raw]	412.566650390625	26.4399509322667	4.67612448693333	86.3047691370667	81.62864465013337	2552038.5	3.5338613360327643E8	0	7438	10.709060038911048	0.8628706576000069	1.3240921450267913	412.5660400390625	412.5766296386719
552	412.57666015625	38.0537409002667					1	DETECTED	412.5767 m/z @38.05 [151020OFc1_NvH-0949-CRLM-12.raw]	412.57666015625	38.0537409002667	4.20176099733333	94.5184518237333	90.31669082639998	1419730.25	3.347461519670431E8	3	7438	0.013372454424313673	0.607796318380778	21.328651731018542	412.57666015625	412.58660888671875
553	412.58685302734375	40.1683225445333					1	DETECTED	412.5869 m/z @40.17 [151020OFc1_NvH-0949-CRLM-12.raw]	412.58685302734375	40.1683225445333	4.40177994213333	91.3404157650667	86.93863582293336	140090.671875	2.598954827478007E8	0	7438	61.45580083909375	1.3652841329614893	1.721935398779429	412.5867919921875	412.5966491699219
554	412.6956481933594	25.4013323146667					1	DETECTED	412.6956 m/z @25.40 [151020OFc1_NvH-0949-CRLM-12.raw]	412.6956481933594	25.4013323146667	0.653213338933333	96.1908240549333	95.53761071599997	1192610.75	3.221385782390335E8	3	7438	0.10144125447115115	1.0086283053060094	0.4385206725854763	412.685791015625	412.70556640625
555	412.7154846191406	24.6320659914667					1	DETECTED	412.7155 m/z @24.63 [151020OFc1_NvH-0949-CRLM-12.raw]	412.7154846191406	24.6320659914667	4.370315488	97.5016837674667	93.1313682794667	898543.875	3.5871587790243787E8	4	7438	14.045980465605119	1.1055484408735483	2.5977320830722066	412.7056579589844	412.7191162109375
556	412.7291259765625	22.1334760586667					1	DETECTED	412.7291 m/z @22.13 [151020OFc1_NvH-0949-CRLM-12.raw]	412.7291259765625	22.1334760586667	4.36019524933333	95.0176481597333	90.65745291039997	1.7268378E7	6.317166423649434E8	2	7438	0.2093018512468845	35.39037643304243	1.365383851974729	412.7191467285156	412.7391052246094
557	412.7474670410156	25.471983672					1	DETECTED	412.7475 m/z @25.47 [151020OFc1_NvH-0949-CRLM-12.raw]	412.7474670410156	25.471983672	4.14332618133333	98.5873274136	94.44400123226666	7653403.0	4.895486320285758E8	2	7438	0.1934262898891781	0.5875086293735102	0.28993137088400106	412.7391357421875	412.7574462890625
558	412.76092529296875	27.6241706037333					1	DETECTED	412.7609 m/z @27.62 [151020OFc1_NvH-0949-CRLM-12.raw]	412.76092529296875	27.6241706037333	4.43003602213333	84.9965759954667	80.56653997333336	531332.875	3.082923388888858E8	0	7438	0.05161143032032456	2.1544980475166944	0.007774938154943401	412.7574768066406	412.7609558105469
559	412.77105712890625	11.2186709202667					1	DETECTED	412.7711 m/z @11.22 [151020OFc1_NvH-0949-CRLM-12.raw]	412.77105712890625	11.2186709202667	1.3496785712	97.0899821306667	95.7403035594667	2015341.875	3.1285552593287355E8	0	7438	0.18563949382116363	0.5428404072353766	49.17266756352359	412.7611083984375	412.7801513671875
560	412.8096923828125	57.9813773909333					1	DETECTED	412.8097 m/z @57.98 [151020OFc1_NvH-0949-CRLM-12.raw]	412.8096923828125	57.9813773909333	1.0464408384	99.1321794666667	98.0857386282667	97681.296875	2.943539313268874E8	0	7438	97.1117501410462	0.8690456086422058	0.7377854666942923	412.80322265625	412.818603515625
561	412.82861328125	31.7756774621333					1	DETECTED	412.8286 m/z @31.78 [151020OFc1_NvH-0949-CRLM-12.raw]	412.82861328125	31.7756774621333	2.160565296	99.6958767922667	97.5353114962667	716885.4375	2.940156865062191E8	0	7438	0.03303704315956679	0.5026396351128073	0.015351947688511718	412.81878662109375	412.8382568359375
562	412.8517761230469	37.6623386576					1	DETECTED	412.8518 m/z @37.66 [151020OFc1_NvH-0949-CRLM-12.raw]	412.8517761230469	37.6623386576	0.9384162992	99.9264030309333	98.9879867317333	290432.6875	2.7100258486784434E8	0	7438	73.76680168174488	1.5477904464583794	2.253898432841344	412.8418884277344	412.8616027832031
563	412.8741760253906	44.7052375672					1	DETECTED	412.8742 m/z @44.71 [151020OFc1_NvH-0949-CRLM-12.raw]	412.8741760253906	44.7052375672	1.2962894104	99.4736091194667	98.1773197090667	1696742.25	3.6532973842816544E8	3	7438	34.3020543610236	0.5038064031794731	0.00792814690208017	412.8642272949219	412.877197265625
564	412.88720703125	13.8787855192					1	DETECTED	412.8872 m/z @13.88 [151020OFc1_NvH-0949-CRLM-12.raw]	412.88720703125	13.8787855192	0.0246327192	100.000773529067	99.976140809867	5.2198648E7	1.2680462652132113E9	3	7438	0.2053182499188484	1.3263868703781139	140.38172161459124	412.8772277832031	412.89703369140625
565	412.9031066894531	16.430564904					1	DETECTED	412.9031 m/z @16.43 [151020OFc1_NvH-0949-CRLM-12.raw]	412.9031066894531	16.430564904	0.00597258506666667	99.4362965	99.43032391493333	1.903162E7	5.767545240894573E8	3	7438	0.17725934320721493	1.1317693925383727	0.9810901423992423	412.897216796875	412.91302490234375
566	412.9225769042969	26.2429908696					1	DETECTED	412.9226 m/z @26.24 [151020OFc1_NvH-0949-CRLM-12.raw]	412.9225769042969	26.2429908696	1.331932548	99.23570526	97.903772712	591021.3125	3.0499469055452424E8	0	7438	6.732443048514046	0.5470738634596918	0.05024869678366835	412.91314697265625	412.93255615234375
567	412.9329528808594	7.22775553306667					1	DETECTED	412.9330 m/z @7.23 [151020OFc1_NvH-0949-CRLM-12.raw]	412.9329528808594	7.22775553306667	5.75656631946667	99.8986871237333	94.14212080426663	84338.2109375	1.8351824720985684E8	0	7438	0.103825568735469	31.995245728420233	5.102485396285995	412.9325866699219	412.9368591308594
568	412.9468994140625	38.2038326226667					1	DETECTED	412.9469 m/z @38.20 [151020OFc1_NvH-0949-CRLM-12.raw]	412.9468994140625	38.2038326226667	0.0425784314666667	99.9450531461333	99.90247471466664	136229.875	3.138297824541212E8	0	7438	93.27073396376433	1.4347518490785682	1.9641525913337605	412.93701171875	412.9481201171875
569	412.95819091796875	11.0662205770667					1	DETECTED	412.9582 m/z @11.07 [151020OFc1_NvH-0949-CRLM-12.raw]	412.95819091796875	11.0662205770667	0.0881489986666667	99.93577614	99.84762714133333	492637.84375	3.0437898138212717E8	0	7438	0.11328309192763619	0.5401382124133695	168.76929366128746	412.9482116699219	412.9617919921875
570	412.97186279296875	24.6047684045333					1	DETECTED	412.9719 m/z @24.60 [151020OFc1_NvH-0949-CRLM-12.raw]	412.97186279296875	24.6047684045333	3.7493492592	99.8986871237333	96.1493378645333	1032570.875	3.056499952217624E8	4	7438	0.1325892405624316	0.7364834579113531	0.009395385215884114	412.9620056152344	412.9818115234375
571	412.9924011230469	25.5754608845333					1	DETECTED	412.9924 m/z @25.58 [151020OFc1_NvH-0949-CRLM-12.raw]	412.9924011230469	25.5754608845333	4.0232714336	99.9264030309333	95.9031315973333	370204.3125	3.0457530915094364E8	0	7438	4.59387362886477	3.141483160400788	0.002819951531368955	412.98272705078125	413.00238037109375
572	413.0294494628906	31.7026527264					1	DETECTED	413.0294 m/z @31.70 [151020OFc1_NvH-0949-CRLM-12.raw]	413.0294494628906	31.7026527264	4.26986857253333	96.8713221056	92.60145353306667	591348.6875	3.0824142116902274E8	0	7438	0.19450964269039162	0.5124413646876365	1.6118196190594734	413.0197448730469	413.0392761230469
573	413.0670166015625	29.1686029408					1	DETECTED	413.0670 m/z @29.17 [151020OFc1_NvH-0949-CRLM-12.raw]	413.0670166015625	29.1686029408	0.00597258506666667	99.8710772341333	99.86510464906662	72060.890625	2.2924112688455757E8	0	7438	76.41184745671674	1.7377644407456085	2.435921204919543	413.0576477050781	413.0685729980469
574	413.112548828125	58.3755040562667					1	DETECTED	413.1125 m/z @58.38 [151020OFc1_NvH-0949-CRLM-12.raw]	413.112548828125	58.3755040562667	0.349631381333333	99.9913733144	99.64174193306665	112670.5859375	3.193022636327168E8	0	7438	91.38967705036657	0.8585975302023415	0.576887211966807	413.1035461425781	413.1217956542969
575	413.16290283203125	22.0119333738667					1	DETECTED	413.1629 m/z @22.01 [151020OFc1_NvH-0949-CRLM-12.raw]	413.16290283203125	22.0119333738667	4.39069660773333	99.9171307736	95.52643416586666	344876.875	2.912694109884242E8	0	7438	68.89062746591804	3.1015626151670492	11.659155489341883	413.1544494628906	413.1726379394531
576	413.1811218261719	17.6323546104					1	DETECTED	413.1811 m/z @17.63 [151020OFc1_NvH-0949-CRLM-12.raw]	413.1811218261719	17.6323546104	4.2881703472	99.8433587282667	95.5551883810667	205915.46875	3.108997729732804E8	0	7438	0.12215400625133555	6.087486944259327	0.1489895959501294	413.17340087890625	413.1828308105469
577	413.1928405761719	39.3169764602667					1	DETECTED	413.1928 m/z @39.32 [151020OFc1_NvH-0949-CRLM-12.raw]	413.1928405761719	39.3169764602667	3.5604353456	97.419534432	93.85909908640001	2022802.5	3.4913639937809515E8	2	7438	0.2691462596967753	0.5083738371610299	0.021078078610634075	413.1828918457031	413.20281982421875
578	413.2088623046875	44.7363726821333					1	DETECTED	413.2089 m/z @44.74 [151020OFc1_NvH-0949-CRLM-12.raw]	413.2088623046875	44.7363726821333	4.096439384	98.7908229392	94.6943835552	1311346.375	3.1894651775347996E8	4	7438	0.07120160920096907	0.603025602615263	0.004812146250579916	413.2028503417969	413.2099914550781
579	413.22003173828125	13.8950565624					1	DETECTED	413.2200 m/z @13.90 [151020OFc1_NvH-0949-CRLM-12.raw]	413.22003173828125	13.8950565624	4.06929773786667	99.8433587282667	95.77406099040002	1.9015852E7	8.968934648501087E8	2	7438	0.20999190389208167	1.5492261345744913	2.497132329537552	413.2100524902344	413.2300109863281
580	413.23712158203125	16.3907231618667					1	DETECTED	413.2371 m/z @16.39 [151020OFc1_NvH-0949-CRLM-12.raw]	413.23712158203125	16.3907231618667	4.3493261392	99.7330664464	95.3837403072	1.3042259E7	7.857364393422571E8	2	7438	5.809965626913321	16.90518660563488	0.8210554790527353	413.23004150390625	413.2471008300781
581	413.2530822753906	91.7767269882667					1	DETECTED	413.2531 m/z @91.78 [151020OFc1_NvH-0949-CRLM-12.raw]	413.2530822753906	91.7767269882667	0.248909418133333	99.3284310829333	99.07952166479997	4386445.0	5.2503877315121365E8	2	7438	66.37915033339812	0.501277052109472	0.0014658871797948523	413.24713134765625	413.2630615234375
582	413.2727355957031	11.2186709202667					1	DETECTED	413.2727 m/z @11.22 [151020OFc1_NvH-0949-CRLM-12.raw]	413.2727355957031	11.2186709202667	0.00597258506666667	100.000773529067	99.99480094400033	845999.875	3.1261183249950624E8	2	7438	22.221741567668147	12.05624107108631	31.560262768099847	413.26312255859375	413.2818908691406
583	413.28924560546875	91.3704944936					1	DETECTED	413.2892 m/z @91.37 [151020OFc1_NvH-0949-CRLM-12.raw]	413.28924560546875	91.3704944936	2.37012346266667	94.4467422946667	92.07661883200004	114797.0390625	2.7976144753071505E8	0	7438	1.4013539721639177	0.5172822189696126	0.6113684537834212	413.2844543457031	413.29425048828125
584	413.30511474609375	91.5873047602667					1	DETECTED	413.3051 m/z @91.59 [151020OFc1_NvH-0949-CRLM-12.raw]	413.30511474609375	91.5873047602667	4.92324442133333	93.1390864949333	88.21584207359996	224028.71875	2.3396777006332162E8	2	7438	0.32445979402490366	0.5022687324114491	0.13188817020911284	413.297119140625	413.3136291503906
585	413.3262023925781	91.5873047602667					1	DETECTED	413.3262 m/z @91.59 [151020OFc1_NvH-0949-CRLM-12.raw]	413.3262023925781	91.5873047602667	3.5515014752	92.7145814104	89.1630799352	285696.1875	2.768945644639706E8	0	7438	1.1332879026910092	1.0656570881028353	3.2491935871194793	413.3169250488281	413.33441162109375
586	413.34454345703125	91.5873047602667					1	DETECTED	413.3445 m/z @91.59 [151020OFc1_NvH-0949-CRLM-12.raw]	413.34454345703125	91.5873047602667	0.0155978434666667	98.0556211770667	98.04002333360003	190017.25	3.1662519330179715E8	0	7438	0.538998536736969	0.8253941675411648	0.5053780732797822	413.33648681640625	413.3544921875
587	413.3622741699219	91.5873047602667					1	DETECTED	413.3623 m/z @91.59 [151020OFc1_NvH-0949-CRLM-12.raw]	413.3622741699219	91.5873047602667	0.0155978434666667	100.000773529067	99.98517568560034	144495.578125	3.331907721096578E8	0	7438	0.7720288633148726	0.5406537391211248	0.0022170232463626463	413.3558044433594	413.3719482421875
588	413.4227294921875	29.3381989394667					1	DETECTED	413.4227 m/z @29.34 [151020OFc1_NvH-0949-CRLM-12.raw]	413.4227294921875	29.3381989394667	6.712558012	99.5844742152	92.8719162032	314838.5625	2.886338991538213E8	0	7438	11.32130448930372	2.111905821536703	3.193497668633795	413.41302490234375	413.43267822265625
589	413.445556640625	20.2032314893333					1	DETECTED	413.4456 m/z @20.20 [151020OFc1_NvH-0949-CRLM-12.raw]	413.445556640625	20.2032314893333	1.9196223736	96.1636827056	94.24406033199999	440305.03125	3.0529313878640765E8	0	7438	0.18231551310801564	125.07818224210183	16.292397546602253	413.4360046386719	413.4466857910156
590	413.4566955566406	19.578863772					1	DETECTED	413.4567 m/z @19.58 [151020OFc1_NvH-0949-CRLM-12.raw]	413.4566955566406	19.578863772	3.64130899626667	99.6215215088	95.98021251253333	728510.5625	3.283929257279492E8	0	7438	0.10042668869276383	0.7887694070227286	0.5420950907905859	413.44671630859375	413.45849609375
591	413.468505859375	27.6241706037333					1	DETECTED	413.4685 m/z @27.62 [151020OFc1_NvH-0949-CRLM-12.raw]	413.468505859375	27.6241706037333	1.26942546266667	97.1905307568	95.92110529413333	4799181.0	3.479655316714458E8	4	7438	0.14624764472651464	1.1344256653628564	0.05359997246235648	413.45855712890625	413.47784423828125
592	413.49468994140625	22.0422185909333					1	DETECTED	413.4947 m/z @22.04 [151020OFc1_NvH-0949-CRLM-12.raw]	413.49468994140625	22.0422185909333	4.50133268586667	85.8512389093333	81.34990622346663	196852.53125	2.5373453288023543E8	0	7438	0.08604653035065724	2.6104632793869933	5.408989529825028	413.49383544921875	413.50457763671875
593	413.5147399902344	14.9654273650667					1	DETECTED	413.5147 m/z @14.97 [151020OFc1_NvH-0949-CRLM-12.raw]	413.5147399902344	14.9654273650667	0.386381261866667	99.7970634173333	99.41068215546665	225606.734375	3.453222256879414E8	0	7438	0.2469992175709148	0.5034057103213483	21.19637571674719	413.5047912597656	413.5246276855469
594	413.5256042480469	34.1917371741333					1	DETECTED	413.5256 m/z @34.19 [151020OFc1_NvH-0949-CRLM-12.raw]	413.5256042480469	34.1917371741333	6.1372930032	97.5756285848	91.4383355816	92055.96875	2.423862092779695E8	0	7438	88.42439389713064	1.7717579741044551	2.5441640958547924	413.5247497558594	413.5268249511719
595	413.536865234375	45.1556696010667					1	DETECTED	413.5369 m/z @45.16 [151020OFc1_NvH-0949-CRLM-12.raw]	413.536865234375	45.1556696010667	2.8987278408	99.9264030309333	97.0276751901333	1395508.625	3.3453797509305024E8	3	7438	25.497646579654	0.503361409181073	0.005062841475224	413.5270080566406	413.544189453125
596	413.55419921875	13.8950565624					1	DETECTED	413.5542 m/z @13.90 [151020OFc1_NvH-0949-CRLM-12.raw]	413.55419921875	13.8950565624	3.92971188	99.2449798234667	95.31526794346671	4729077.5	4.748783976113144E8	3	7438	0.2310379328656662	17.480200219715687	11.0785781405162	413.54425048828125	413.5640869140625
597	413.57122802734375	16.4000314072					1	DETECTED	413.5712 m/z @16.40 [151020OFc1_NvH-0949-CRLM-12.raw]	413.57122802734375	16.4000314072	4.370315488	98.1204914045333	93.7501759165333	4634157.5	3.692543371616775E8	3	7438	0.16594194586708255	24.333628643868018	57.544829348920075	413.564208984375	413.5812072753906
598	413.5816955566406	26.7282543376					1	DETECTED	413.5817 m/z @26.73 [151020OFc1_NvH-0949-CRLM-12.raw]	413.5816955566406	26.7282543376	4.12402848933333	88.4966795346667	84.37265104533337	999216.5625	2.8332923392202085E8	0	7438	0.7329063897202808	0.8386716282249277	0.10509070609422624	413.58123779296875	413.5915832519531
599	413.6233215332031	29.2049132189333					1	DETECTED	413.6233 m/z @29.20 [151020OFc1_NvH-0949-CRLM-12.raw]	413.6233215332031	29.2049132189333	4.2223442112	97.5110437464	93.28869953520001	511642.9375	3.16972368122333E8	0	7438	0.22715508262162842	0.5094241611052314	30.436524329849785	413.6144714355469	413.632080078125
600	413.673095703125	25.1983203117333					1	DETECTED	413.6731 m/z @25.20 [151020OFc1_NvH-0949-CRLM-12.raw]	413.673095703125	25.1983203117333	2.9886269648	95.1007158866667	92.1120889218667	343606.84375	2.782080996388389E8	0	7438	7.289768380146921	3.4672731747253023	0.05811196555067604	413.6653747558594	413.68280029296875
601	413.6946716308594	39.2822783162667					1	DETECTED	413.6947 m/z @39.28 [151020OFc1_NvH-0949-CRLM-12.raw]	413.6946716308594	39.2822783162667	1.30527045093333	99.3805997032	98.07532925226667	1075902.25	2.903345477411422E8	0	7438	17.216493804431707	0.8501905490334932	0.01553410247190439	413.6847229003906	413.7033996582031
602	413.7135009765625	22.7931519666667					1	DETECTED	413.7135 m/z @22.79 [151020OFc1_NvH-0949-CRLM-12.raw]	413.7135009765625	22.7931519666667	0.0790405306666667	84.8236862978667	84.74464576720004	1256740.125	3.1445715998676217E8	2	7438	7.490858274495501	0.5450984950396397	3.642699079638415	413.70367431640625	413.7164306640625
603	413.7264709472656	41.6299828544					1	DETECTED	413.7265 m/z @41.63 [151020OFc1_NvH-0949-CRLM-12.raw]	413.7264709472656	41.6299828544	1.84069584853333	96.4534607506667	94.61276490213336	7582895.0	5.3063175579452634E8	2	7438	7.649083460228773	0.515336180311381	0.03828966046888027	413.71649169921875	413.7364501953125
604	413.7445983886719	25.3490324450667					1	DETECTED	413.7446 m/z @25.35 [151020OFc1_NvH-0949-CRLM-12.raw]	413.7445983886719	25.3490324450667	4.44086684853333	93.2529520997333	88.81208525119997	2210888.5	3.891659527603594E8	0	7438	34.03835215637103	0.68425946042408	0.335188857683115	413.7364807128906	413.75457763671875
605	413.7610168457031	32.6129490648					1	DETECTED	413.7610 m/z @32.61 [151020OFc1_NvH-0949-CRLM-12.raw]	413.7610168457031	32.6129490648	0.6977729632	67.1490123429333	66.45123937973331	990772.75	2.2747741430530953E8	0	7438	0.24564442098969153	0.5149562921241393	0.035390100657394646	413.7546081542969	413.7637634277344
606	413.77392578125	31.6124225237333					1	DETECTED	413.7739 m/z @31.61 [151020OFc1_NvH-0949-CRLM-12.raw]	413.77392578125	31.6124225237333	1.0464408384	69.1332896317333	68.0868487933333	6550959.0	4.2601686586931515E8	2	7438	16.355448199439813	1.281493105279463	0.30485345215200094	413.7639465332031	413.78375244140625
607	413.7968444824219	19.0654302752					1	DETECTED	413.7968 m/z @19.07 [151020OFc1_NvH-0949-CRLM-12.raw]	413.7968444824219	19.0654302752	3.01583287866667	99.668037728	96.65220484933333	172388.390625	3.282574291102592E8	0	7438	86.12539031911528	3.3587118202146766	5.130954040805957	413.7872619628906	413.806640625
608	413.8238525390625	29.3200346288					1	DETECTED	413.8239 m/z @29.32 [151020OFc1_NvH-0949-CRLM-12.raw]	413.8238525390625	29.3200346288	3.09677147546667	98.221721404	95.12494992853333	289229.40625	2.9075694691431254E8	0	7438	0.20072145129428876	1.8846800480473287	332.3542615953814	413.8141174316406	413.8336486816406
609	413.8488464355469	28.0455595482667					1	DETECTED	413.8488 m/z @28.05 [151020OFc1_NvH-0949-CRLM-12.raw]	413.8488464355469	28.0455595482667	0.463627778933333	99.9264030309333	99.46277525199997	196346.03125	2.9237753595641613E8	0	7438	13.057264891962635	2.2459664131991928	3.4943129840438103	413.8388671875	413.85882568359375
610	413.8717041015625	43.6508761306667					1	DETECTED	413.8717 m/z @43.65 [151020OFc1_NvH-0949-CRLM-12.raw]	413.8717041015625	43.6508761306667	0.5006629944	99.9450531461333	99.4443901517333	939148.875	3.227706641921158E8	0	7438	28.439206693241783	0.5208663789711403	0.0076529504495072695	413.86181640625	413.8755798339844
611	413.8855895996094	26.3501796346667					1	DETECTED	413.8856 m/z @26.35 [151020OFc1_NvH-0949-CRLM-12.raw]	413.8855895996094	26.3501796346667	0.867019475466667	100.000773529067	99.13375405360034	1.64602944E8	2.2440561926591997E9	3	7438	0.16830841449750977	1.5349886015965106	1.9797036734763191	413.8756103515625	413.89556884765625
612	413.89984130859375	28.2453572965333					1	DETECTED	413.8998 m/z @28.25 [151020OFc1_NvH-0949-CRLM-12.raw]	413.89984130859375	28.2453572965333	1.63680440266667	99.9077976813333	98.27099327866664	691001.0	3.2883626278950757E8	0	7438	0.09712402055432179	0.5064929478731427	2.6812691320888193	413.8955993652344	413.900146484375
613	413.91015625	16.2519726664					1	DETECTED	413.9102 m/z @16.25 [151020OFc1_NvH-0949-CRLM-12.raw]	413.91015625	16.2519726664	1.14464106533333	99.6215215088	98.47688044346667	1942728.0	3.513436308038333E8	3	7438	1.2627094974096664	0.9014483988858498	2.014349732052221	413.9001770019531	413.9200744628906
614	413.921142578125	27.4156857197333					1	DETECTED	413.9211 m/z @27.42 [151020OFc1_NvH-0949-CRLM-12.raw]	413.921142578125	27.4156857197333	2.49564460586667	99.0767825234667	96.58113791760003	476936.59375	3.0455963568033767E8	0	7438	0.1456558003363284	2.7034020417189466	0.08931030719694769	413.9202575683594	413.9309387207031
615	413.9471435546875	20.2905624661333					1	DETECTED	413.9471 m/z @20.29 [151020OFc1_NvH-0949-CRLM-12.raw]	413.9471435546875	20.2905624661333	0.463627778933333	99.93577614	99.47214836106667	347881.84375	2.923041304018791E8	0	7438	0.2374889477166633	7.299021542350553	0.5581640486336233	413.9371643066406	413.9541320800781
616	413.96417236328125	11.3204925362667					1	DETECTED	413.9642 m/z @11.32 [151020OFc1_NvH-0949-CRLM-12.raw]	413.96417236328125	11.3204925362667	2.88965281653333	99.5659637133333	96.67631089679998	1854070.875	3.503920099401901E8	0	7438	11.57251617595322	0.9746576535049218	0.9843068496240842	413.95428466796875	413.9736328125
617	413.9836730957031	43.3309777808					1	DETECTED	413.9837 m/z @43.33 [151020OFc1_NvH-0949-CRLM-12.raw]	413.9836730957031	43.3309777808	2.86273021653333	97.5016837674667	94.63895355093337	2438295.25	3.283859481899629E8	4	7438	0.17813424644629805	0.5132880713881325	0.04360537000158844	413.97369384765625	413.99365234375
618	413.99627685546875	25.4101566573333					1	DETECTED	413.9963 m/z @25.41 [151020OFc1_NvH-0949-CRLM-12.raw]	413.99627685546875	25.4101566573333	3.11485434533333	99.3528412464	96.23798690106668	1190245.75	2.432997769343471E8	0	7438	0.1813792869245141	1.4541143448342828	0.8592218989987993	413.9937438964844	414.0062561035156
619	414.024169921875	29.3699071797333					1	DETECTED	414.0242 m/z @29.37 [151020OFc1_NvH-0949-CRLM-12.raw]	414.024169921875	29.3699071797333	1.14464106533333	99.23570526	98.09106419466667	193022.734375	2.922477084095438E8	0	7438	0.22898061460985986	1.7376464015802948	2.4752928031605896	414.01422119140625	414.0337829589844
620	414.1403503417969	90.3522810490667					1	DETECTED	414.1404 m/z @90.35 [151020OFc1_NvH-0949-CRLM-12.raw]	414.1403503417969	90.3522810490667	11.4840463405333	94.3041252010667	82.8200788605334	148749.84375	2.9232555185934484E8	0	7438	0.026850740689454256	0.5092148117039939	0.017082527716881585	414.13079833984375	414.1488952636719
621	414.1642761230469	12.0232239285333					1	DETECTED	414.1643 m/z @12.02 [151020OFc1_NvH-0949-CRLM-12.raw]	414.1642761230469	12.0232239285333	4.46013108053333	95.3942542424	90.93412316186667	102825.109375	2.7877664320055884E8	0	7438	3.046717091194088	6.011702156077182	26.646505378278345	414.15447998046875	414.16583251953125
622	414.1761169433594	14.2100340093333					1	DETECTED	414.1761 m/z @14.21 [151020OFc1_NvH-0949-CRLM-12.raw]	414.1761169433594	14.2100340093333	3.25493204186667	97.8245756906667	94.56964364880004	176577.203125	3.016917001784603E8	0	7438	0.14640287866933654	5.52241506985997	28.335333030440164	414.1661682128906	414.1786193847656
623	414.1886291503906	10.5739011981333					1	DETECTED	414.1886 m/z @10.57 [151020OFc1_NvH-0949-CRLM-12.raw]	414.1886291503906	10.5739011981333	0.0790405306666667	99.7423179824	99.66327745173334	390037.71875	2.959033285763762E8	0	7438	1.4539980062703552	0.860262164879232	8.143882461637773	414.1788635253906	414.193359375
624	414.2033996582031	18.1152540650667					1	DETECTED	414.2034 m/z @18.12 [151020OFc1_NvH-0949-CRLM-12.raw]	414.2033996582031	18.1152540650667	3.18314113546667	99.7514261002667	96.56828496480003	3463950.75	4.270177021742727E8	3	7438	3.284432949217983	1.211039545888141	48.6109672574119	414.19342041015625	414.20880126953125
625	414.21881103515625	34.2745760253333					1	DETECTED	414.2188 m/z @34.27 [151020OFc1_NvH-0949-CRLM-12.raw]	414.21881103515625	34.2745760253333	4.23311077253333	99.5104539290667	95.27734315653336	2.11519024E8	5.011714365586197E9	2	7438	8.015194243278586	0.5244331980539713	0.03406277042763345	414.2088623046875	414.2287902832031
626	414.2300109863281	16.0249426152					1	DETECTED	414.2300 m/z @16.02 [151020OFc1_NvH-0949-CRLM-12.raw]	414.2300109863281	16.0249426152	0.733424866933333	99.9171307736	99.18370590666666	4023663.0	4.960648946215949E8	2	7438	8.976900031880035	2.2737758605385245	7.553931334193396	414.22882080078125	414.2384338378906
627	414.2485046386719	90.6802441384					1	DETECTED	414.2485 m/z @90.68 [151020OFc1_NvH-0949-CRLM-12.raw]	414.2485046386719	90.6802441384	3.5515014752	99.6773357768	96.12583430160001	6571273.5	6.364114350779425E8	2	7438	61.78417608589041	0.5040252455585049	0.003919544824534534	414.238525390625	414.25848388671875
628	414.2637939453125	48.2249699504					1	DETECTED	414.2638 m/z @48.22 [151020OFc1_NvH-0949-CRLM-12.raw]	414.2637939453125	48.2249699504	2.289405784	92.1992327072	89.9098269232	560690.5625	3.2271374982862353E8	2	7438	4.042441229728759	1.0735582870507103	0.002199650138185342	414.2585144042969	414.26617431640625
629	414.2762451171875	15.2290219976					1	DETECTED	414.2762 m/z @15.23 [151020OFc1_NvH-0949-CRLM-12.raw]	414.2762451171875	15.2290219976	0.0155978434666667	99.9913733144	99.97577547093333	5487590.5	5.401935435604354E8	2	7438	0.1213510740055348	1.3872796439319057	109.5641371533469	414.2663879394531	414.2861633300781
630	414.30047607421875	91.2134815824					1	DETECTED	414.3005 m/z @91.21 [151020OFc1_NvH-0949-CRLM-12.raw]	414.30047607421875	91.2134815824	4.97087564213333	94.4554983768	89.48462273466666	187004.671875	2.792743133203018E8	0	7438	0.07580763609327335	5.8587555276839005	11.317114933224852	414.2924499511719	414.31005859375
631	414.3215637207031	91.9351148010667					1	DETECTED	414.3216 m/z @91.94 [151020OFc1_NvH-0949-CRLM-12.raw]	414.3215637207031	91.9351148010667	0.144485662933333	99.7514261002667	99.60694043733336	141729.734375	2.6417259535242757E8	0	7438	0.921973437935435	0.5382279483546154	0.7035945001882681	414.31396484375	414.32977294921875
632	414.3576965332031	91.5873047602667					1	DETECTED	414.3577 m/z @91.59 [151020OFc1_NvH-0949-CRLM-12.raw]	414.3576965332031	91.5873047602667	0.144485662933333	99.9636284672	99.81914280426666	112975.6796875	2.9631405895416576E8	0	7438	1.087579092964603	0.5482771469615605	2.6725044876603348	414.3480529785156	414.36761474609375
633	414.4464111328125	18.2224881410667					1	DETECTED	414.4464 m/z @18.22 [151020OFc1_NvH-0949-CRLM-12.raw]	414.4464111328125	18.2224881410667	4.98022127706667	96.6713641906667	91.69114291360002	695365.5	2.9319050518602824E8	0	7438	0.1807819208006194	0.531773743388701	0.056039751957119056	414.4364929199219	414.4551086425781
634	414.4653015136719	11.3438187269333					1	DETECTED	414.4653 m/z @11.34 [151020OFc1_NvH-0949-CRLM-12.raw]	414.4653015136719	11.3438187269333	4.44086684853333	96.2995391594667	91.85867231093337	775281.875	3.0718804033214223E8	0	7438	0.19377589447892163	2.0455987502049333	0.15409553374449084	414.4554748535156	414.474853515625
635	414.4850158691406	43.286767964					1	DETECTED	414.4850 m/z @43.29 [151020OFc1_NvH-0949-CRLM-12.raw]	414.4850158691406	43.286767964	0.0155978434666667	92.9459470744	92.93034923093333	1331713.5	3.203950136008743E8	0	7438	0.054961622354625206	0.5179275141535438	0.03049085145969895	414.47515869140625	414.4949951171875
636	414.5016174316406	38.2038326226667					1	DETECTED	414.5016 m/z @38.20 [151020OFc1_NvH-0949-CRLM-12.raw]	414.5016174316406	38.2038326226667	4.27908321946667	99.5752677056	95.29618448613333	681334.5	2.7324071828488547E8	3	7438	5.091130349987672	0.5969371954693411	0.19387231016693507	414.49505615234375	414.51141357421875
637	414.5160217285156	17.4448737090667					1	DETECTED	414.5160 m/z @17.44 [151020OFc1_NvH-0949-CRLM-12.raw]	414.5160217285156	17.4448737090667	3.3718702112	94.9003536946667	91.5284834834667	328740.4375	2.848789936802326E8	0	7438	6.90810431558654	6.00732969072574	0.06233915859935488	414.51214599609375	414.52593994140625
638	414.52740478515625	14.2298418178667					1	DETECTED	414.5274 m/z @14.23 [151020OFc1_NvH-0949-CRLM-12.raw]	414.52740478515625	14.2298418178667	7.4013351392	21.2469197096	13.8455845704	196894.15625	2.549995414644867E7	0	7438	4.931647114872378	1.1911535548418881	1.4429654234168814	414.52606201171875	414.5275573730469
639	414.5375671386719	18.1324119026667					1	DETECTED	414.5376 m/z @18.13 [151020OFc1_NvH-0949-CRLM-12.raw]	414.5375671386719	18.1324119026667	4.1341702424	94.237490476	90.1033202336	2184925.5	3.610753587791967E8	0	7438	0.2730093588969602	1.1603049295839891	0.40633194033782616	414.5276184082031	414.5408935546875
640	414.55096435546875	26.3501796346667					1	DETECTED	414.5510 m/z @26.35 [151020OFc1_NvH-0949-CRLM-12.raw]	414.55096435546875	26.3501796346667	2.0266378192	99.1599433370667	97.13330551786669	4.4746536E7	9.987648135117106E8	6	7438	0.17278558096399266	0.5182852656839723	143.26184005203564	414.541015625	414.5609436035156
641	414.56646728515625	5.35464359653333					1	DETECTED	414.5665 m/z @5.35 [151020OFc1_NvH-0949-CRLM-12.raw]	414.56646728515625	5.35464359653333	3.92971188	97.0991321133333	93.1694202333333	2629811.5	4.1103076124411744E8	3	7438	13.99177140345309	61.73645701615863	141.57465217988442	414.56097412109375	414.5762023925781
642	414.5791320800781	16.286805816					1	DETECTED	414.5791 m/z @16.29 [151020OFc1_NvH-0949-CRLM-12.raw]	414.5791320800781	16.286805816	4.8317663344	98.2863895792	93.4546232448	470692.46875	2.6387948845642433E8	0	7438	0.16730898553581852	11.765118881812354	0.442739974175709	414.5766296386719	414.5800476074219
643	414.5900573730469	42.1436543336					1	DETECTED	414.5901 m/z @42.14 [151020OFc1_NvH-0949-CRLM-12.raw]	414.5900573730469	42.1436543336	3.84842515386667	98.6709040477333	94.82247889386663	591924.75	3.4637896781455976E8	3	7438	0.03069904421943903	1.2701899804541774	0.014283460997496994	414.580078125	414.5915222167969
644	414.6015319824219	41.8366282152					1	DETECTED	414.6015 m/z @41.84 [151020OFc1_NvH-0949-CRLM-12.raw]	414.6015319824219	41.8366282152	2.7280525408	95.2952218010667	92.56716926026671	1029816.375	3.2426343943938905E8	3	7438	0.1708059887336546	0.5848297865605872	65.02738321800858	414.591552734375	414.6110534667969
645	414.66754150390625	59.3184247650667					1	DETECTED	414.6675 m/z @59.32 [151020OFc1_NvH-0949-CRLM-12.raw]	414.66754150390625	59.3184247650667	5.37287492293333	97.3278482016	91.95497327866667	170330.203125	2.934201945356555E8	0	7438	0.1684675866159253	0.8522943370469328	0.8912283239267953	414.658203125	414.6775207519531
646	414.678466796875	14.3366344101333					1	DETECTED	414.6785 m/z @14.34 [151020OFc1_NvH-0949-CRLM-12.raw]	414.678466796875	14.3366344101333	5.6555531752	74.4430844797333	68.7875313045333	84614.59375	2.0869806497502148E8	0	7438	0.2710385179914905	3.9619218760289496	6.923843752057899	414.6775817871094	414.6803283691406
647	414.69073486328125	22.9073294072					1	DETECTED	414.6907 m/z @22.91 [151020OFc1_NvH-0949-CRLM-12.raw]	414.69073486328125	22.9073294072	4.63875609146667	99.1506921752	94.51193608373333	988111.4375	2.992879634100757E8	0	7438	0.0391256738367467	0.5184719664972993	0.016001764191492938	414.6810302734375	414.7006530761719
648	414.7065124511719	21.2879022517333					1	DETECTED	414.7065 m/z @21.29 [151020OFc1_NvH-0949-CRLM-12.raw]	414.7065124511719	21.2879022517333	5.37287492293333	99.4362965	94.06342157706666	914499.5	2.9638321386930364E8	0	7438	0.23809911087909086	5.4314978251723645	0.0825881617726059	414.70074462890625	414.7093200683594
649	414.7193298339844	34.2745760253333					1	DETECTED	414.7193 m/z @34.27 [151020OFc1_NvH-0949-CRLM-12.raw]	414.7193298339844	34.2745760253333	1.8668480008	99.9450531461333	98.0782051453333	9.924316E7	2.06297873873878E9	2	7438	0.21620120483876093	1.3467532406009564	1.5744074692552104	414.7093505859375	414.72930908203125
650	414.7317199707031	16.8255266090667					1	DETECTED	414.7317 m/z @16.83 [151020OFc1_NvH-0949-CRLM-12.raw]	414.7317199707031	16.8255266090667	1.9551948512	99.4271051805333	97.4719103293333	1038217.5	3.6919932074427676E8	2	7438	8.161466215243049	0.889431334365685	8.130047794349046	414.7293395996094	414.74169921875
651	414.7420654296875	15.6791233170667					1	DETECTED	414.7421 m/z @15.68 [151020OFc1_NvH-0949-CRLM-12.raw]	414.7420654296875	15.6791233170667	4.85092696186667	48.5150976882667	43.66417072640003	462830.53125	1.5453571367618516E8	0	7438	8.026534822884074	0.5175505480545781	0.04096975795361402	414.74176025390625	414.7442321777344
652	414.7542419433594	33.1225115237333					1	DETECTED	414.7542 m/z @33.12 [151020OFc1_NvH-0949-CRLM-12.raw]	414.7542419433594	33.1225115237333	4.46013108053333	97.2728237274667	92.81269264693337	7692140.0	6.054943458502455E8	2	7438	0.20914123876956836	0.5221342940899335	0.5534291060265142	414.7442626953125	414.7641906738281
653	414.7678527832031	12.0092386544					1	DETECTED	414.7679 m/z @12.01 [151020OFc1_NvH-0949-CRLM-12.raw]	414.7678527832031	12.0092386544	5.63765497466667	97.9353267157333	92.29767174106662	122280.109375	2.415400967634438E8	0	7438	87.29094608915115	7.242914507632234	61.35354478074376	414.7643737792969	414.7678527832031
654	414.7778625488281	15.2290219976					1	DETECTED	414.7779 m/z @15.23 [151020OFc1_NvH-0949-CRLM-12.raw]	414.7778625488281	15.2290219976	5.28482766346667	94.1407726429333	88.85594497946663	2168304.0	3.760034014691524E8	0	7438	28.481589570975714	2.4270975705518625	33.59069650885429	414.7679138183594	414.7875061035156
655	414.835693359375	30.2661909394667					1	DETECTED	414.8357 m/z @30.27 [151020OFc1_NvH-0949-CRLM-12.raw]	414.835693359375	30.2661909394667	4.7268446504	89.4455541496	84.7187094992	92140.84375	2.9416263877018327E8	0	7438	80.49918680304316	1.6585919729564058	2.779124970360809	414.8324279785156	414.84100341796875
656	414.8511047363281	17.486863292					1	DETECTED	414.8511 m/z @17.49 [151020OFc1_NvH-0949-CRLM-12.raw]	414.8511047363281	17.486863292	0.285553099466667	99.8893910632	99.60383796373333	322630.875	3.1301633875488657E8	0	7438	0.12210638159141851	0.5101325980348728	0.030235487682884428	414.8417053222656	414.8568420410156
657	414.8668518066406	13.8256633498667					1	DETECTED	414.8669 m/z @13.83 [151020OFc1_NvH-0949-CRLM-12.raw]	414.8668518066406	13.8256633498667	0.5991225824	99.7605621797333	99.1614395973333	2929676.25	3.2156749011897063E8	0	7438	0.1533655974989241	0.9881398409063632	184.04317818397413	414.85687255859375	414.8741455078125
658	414.8841552734375	26.3685331405333					1	DETECTED	414.8842 m/z @26.37 [151020OFc1_NvH-0949-CRLM-12.raw]	414.8841552734375	26.3685331405333	0.00597258506666667	100.000773529067	99.99480094400033	1.4692167E7	5.584482754733584E8	3	7438	0.12655767543643748	0.580685784505123	0.0330178374785388	414.8741760253906	414.8941345214844
659	414.8941650390625	19.6555814765333					1	DETECTED	414.8942 m/z @19.66 [151020OFc1_NvH-0949-CRLM-12.raw]	414.8941650390625	19.6555814765333	0.00597258506666667	99.3620536258667	99.35608104080002	2014729.875	4.359951052275569E8	3	7438	2.894673552017771	2.053398126353489	0.5328788290280828	414.8941650390625	414.9040832519531
660	414.9060363769531	48.7200607088					1	DETECTED	414.9060 m/z @48.72 [151020OFc1_NvH-0949-CRLM-12.raw]	414.9060363769531	48.7200607088	2.07127248053333	99.6865647770667	97.61529229653338	833020.0625	3.542987334662383E8	3	7438	23.286243867217497	0.5029041046966224	0.014865384766066438	414.9041748046875	414.9159240722656
661	414.92437744140625	42.1282377914667					1	DETECTED	414.9244 m/z @42.13 [151020OFc1_NvH-0949-CRLM-12.raw]	414.92437744140625	42.1282377914667	1.36746370426667	99.9913733144	98.62390961013332	279188.25	3.077651235073643E8	0	7438	26.36705721489226	1.288330255497599	2.2608788620533438	414.9160461425781	414.9259338378906
662	414.93609619140625	41.8039850581333					1	DETECTED	414.9361 m/z @41.80 [151020OFc1_NvH-0949-CRLM-12.raw]	414.93609619140625	41.8039850581333	0.617367740266667	99.8710772341333	99.25370949386662	485140.875	3.473002275392796E8	0	7438	0.12007360986412863	1.271127622846811	0.013678497804939063	414.9261474609375	414.946044921875
663	414.95330810546875	37.1079867605333					1	DETECTED	414.9533 m/z @37.11 [151020OFc1_NvH-0949-CRLM-12.raw]	414.95330810546875	37.1079867605333	3.6142346184	99.9543052024	96.34007058399999	357595.6875	3.338708255749617E8	0	7438	24.456038334752805	1.573367256190839	0.0036195640984397278	414.94610595703125	414.9623107910156
664	414.97247314453125	49.8834076253333					1	DETECTED	414.9725 m/z @49.88 [151020OFc1_NvH-0949-CRLM-12.raw]	414.97247314453125	49.8834076253333	1.34074333386667	99.8803331970667	98.53958986320004	554259.25	3.122547646338972E8	0	7438	26.94703427241858	1.2648427503578918	0.0017627439097139162	414.9626159667969	414.9820556640625
665	414.9870910644531	43.3066682154667					1	DETECTED	414.9871 m/z @43.31 [151020OFc1_NvH-0949-CRLM-12.raw]	414.9870910644531	43.3066682154667	1.2334965008	99.6030409589333	98.3695444581333	145976.34375	2.7413123748150814E8	0	7438	0.029812840786348715	1.169029341610603	2.2334475833080916	414.98248291015625	414.9970703125
666	415.0293273925781	58.994630276					1	DETECTED	415.0293 m/z @58.99 [151020OFc1_NvH-0949-CRLM-12.raw]	415.0293273925781	58.994630276	0.0336349765333333	99.9821987832	99.94856380666667	132632.328125	2.9304571349702185E8	0	7438	99.19194155347047	0.8457558729962162	0.6915602484631717	415.02679443359375	415.039306640625
667	415.0670471191406	63.1702348610667					1	DETECTED	415.0670 m/z @63.17 [151020OFc1_NvH-0949-CRLM-12.raw]	415.0670471191406	63.1702348610667	0.00597258506666667	98.9383566898667	98.93238410480002	94996.140625	3.053785953536727E8	0	7438	98.5667592396952	0.7854700818001783	0.5702587727916854	415.05731201171875	415.06890869140625
668	415.0988464355469	59.5388533368					1	DETECTED	415.0988 m/z @59.54 [151020OFc1_NvH-0949-CRLM-12.raw]	415.0988464355469	59.5388533368	0.472925639733333	99.0858442864	98.61291864666667	151055.78125	2.98466778797889E8	0	7438	59.078874778833054	0.7944150032644545	0.5860254085443394	415.0890808105469	415.10833740234375
669	415.12823486328125	77.7597713493333					1	DETECTED	415.1282 m/z @77.76 [151020OFc1_NvH-0949-CRLM-12.raw]	415.12823486328125	77.7597713493333	9.81805545946667	95.3041718373333	85.48611637786664	130090.0	2.903195049690228E8	0	7438	80.51758678064391	0.6291136105278784	0.19919208922882017	415.1201477050781	415.1378173828125
670	415.1683349609375	13.0756640568					1	DETECTED	415.1683 m/z @13.08 [151020OFc1_NvH-0949-CRLM-12.raw]	415.1683349609375	13.0756640568	4.41116909146667	98.643093108	94.23192401653333	100940.515625	2.8041333250524724E8	0	7438	18.307735941464063	5.437819768697167	0.0024355025897738044	415.158447265625	415.1769714355469
671	415.1870422363281	24.7120919896					1	DETECTED	415.1870 m/z @24.71 [151020OFc1_NvH-0949-CRLM-12.raw]	415.1870422363281	24.7120919896	4.06021301546667	97.5293108973333	93.46909788186663	1477304.125	3.3742752668100506E8	2	7438	0.21803971249061505	0.516753464767043	0.02235324053087296	415.1770935058594	415.19091796875
672	415.2011413574219	13.8638862221333					1	DETECTED	415.2011 m/z @13.86 [151020OFc1_NvH-0949-CRLM-12.raw]	415.2011413574219	13.8638862221333	3.82136319173333	99.0677444730667	95.24638128133337	2008139.5	4.074209923810143E8	2	7438	6.553329791366634	4.207542828867859	5.060339359322323	415.19122314453125	415.2106018066406
673	415.2206115722656	34.2745760253333					1	DETECTED	415.2206 m/z @34.27 [151020OFc1_NvH-0949-CRLM-12.raw]	415.2206115722656	34.2745760253333	1.69000156346667	99.8525707178667	98.16256915440003	2.5894752E7	1.103619494580211E9	3	7438	1.6652970419414785	0.773819110579214	0.18463677173962523	415.21063232421875	415.2305908203125
674	415.23162841796875	15.1114172776					1	DETECTED	415.2316 m/z @15.11 [151020OFc1_NvH-0949-CRLM-12.raw]	415.23162841796875	15.1114172776	3.89367098426667	91.9534209992	88.05975001493334	1398733.125	3.8238959262020504E8	2	7438	31.923870827235017	1.420244729999326	161.43532217267037	415.2306213378906	415.232421875
675	415.242431640625	30.8271779069333					1	DETECTED	415.2424 m/z @30.83 [151020OFc1_NvH-0949-CRLM-12.raw]	415.242431640625	30.8271779069333	1.4581649856	99.93577614	98.4776111544	1.4746571E7	7.969430207617822E8	3	7438	0.17119290224282935	0.923722648079683	150.00528322338351	415.2324523925781	415.2524108886719
676	415.25439453125	33.479828356					1	DETECTED	415.2544 m/z @33.48 [151020OFc1_NvH-0949-CRLM-12.raw]	415.25439453125	33.479828356	5.29395299066667	98.2771413168	92.98318832613333	7231956.5	6.196596239529762E8	2	7438	0.4608579652358529	1.5728736356355106	1.295716454195621	415.25244140625	415.2579345703125
677	415.26812744140625	50.8228777901333					1	DETECTED	415.2681 m/z @50.82 [151020OFc1_NvH-0949-CRLM-12.raw]	415.26812744140625	50.8228777901333	3.93872021946667	99.2263558568	95.28763563733332	2.3233098E7	8.108698824832909E8	2	7438	0.1890585144475665	0.5119526944180623	1.378257416384348	415.2583312988281	415.2781066894531
678	415.28076171875	52.977949412					1	DETECTED	415.2808 m/z @52.98 [151020OFc1_NvH-0949-CRLM-12.raw]	415.28076171875	52.977949412	4.3394678928	92.2834357805333	87.9439678877333	1484524.75	3.488224854562891E8	2	7438	0.08842818901661786	0.9392637811994397	0.8777889361053035	415.2782287597656	415.2814025878906
679	415.2918395996094	43.5384609229333					1	DETECTED	415.2918 m/z @43.54 [151020OFc1_NvH-0949-CRLM-12.raw]	415.2918395996094	43.5384609229333	5.23895812266667	97.29121954	92.05226141733333	1796547.875	2.973203224156735E8	0	7438	49.18172652809151	1.2944228608000379	1.907959385574692	415.2821960449219	415.29931640625
680	415.30419921875	91.2250398957333					1	DETECTED	415.3042 m/z @91.23 [151020OFc1_NvH-0949-CRLM-12.raw]	415.30419921875	91.2250398957333	1.26052951013333	92.516510748	91.25598123786668	106398.921875	1.0086448729923272E8	0	7438	0.2553221055765533	0.5071776684313141	3.682605388621638	415.30267333984375	415.3082275390625
681	415.3200378417969	25.3708676469333					1	DETECTED	415.3200 m/z @25.37 [151020OFc1_NvH-0949-CRLM-12.raw]	415.3200378417969	25.3708676469333	25.3708676469333	92.4580902874667	67.08722264053341	118189.9140625	2.37732090700607E8	0	7438	66.57333472166007	null	null	415.31512451171875	415.3290100097656
682	415.44207763671875	46.2461488346667					1	DETECTED	415.4421 m/z @46.25 [151020OFc1_NvH-0949-CRLM-12.raw]	415.44207763671875	46.2461488346667	5.57414997626667	99.6122547517333	94.03810477546664	1049603.625	3.07283491231617E8	0	7438	0.029454737131977993	0.5279483849132245	0.7028937596237023	415.4327392578125	415.4495849609375
683	415.4598083496094	20.7513604810667					1	DETECTED	415.4598 m/z @20.75 [151020OFc1_NvH-0949-CRLM-12.raw]	415.4598083496094	20.7513604810667	4.46013108053333	99.4736091194667	95.01347803893337	8272685.0	4.871047276023719E8	0	7438	0.35304954049915693	0.8413530324903381	0.647236961863068	415.4500427246094	415.4697570800781
684	415.47332763671875	15.9412845309333					1	DETECTED	415.4733 m/z @15.94 [151020OFc1_NvH-0949-CRLM-12.raw]	415.47332763671875	15.9412845309333	4.9894833952	97.4652137432	92.475730348	497727.9375	3.227380492185567E8	0	7438	0.3789765904869675	0.8277975086922443	0.5146675995054057	415.4698181152344	415.47967529296875
685	415.48968505859375	42.1436543336					1	DETECTED	415.4897 m/z @42.14 [151020OFc1_NvH-0949-CRLM-12.raw]	415.48968505859375	42.1436543336	4.3394678928	95.4958008744	91.1563329816	883145.8125	2.951734511568414E8	0	7438	12.420057027668548	0.5102034699127338	1.2772085390656926	415.4797668457031	415.4996643066406
686	415.5140075683594	15.5652999082667					1	DETECTED	415.5140 m/z @15.57 [151020OFc1_NvH-0949-CRLM-12.raw]	415.5140075683594	15.5652999082667	2.6121850592	97.7042520896	95.0920670304	130835.8359375	2.409474040492872E8	0	7438	13.717102788854723	5.9980609410283545	11.03703585118781	415.5041198730469	415.51409912109375
687	415.52410888671875	19.1921870837333					1	DETECTED	415.5241 m/z @19.19 [151020OFc1_NvH-0949-CRLM-12.raw]	415.52410888671875	19.1921870837333	4.50133268586667	95.9650519354667	91.46371924960003	504064.65625	3.067299448591612E8	0	7438	10.844060943900862	1.0047223481975112	1.6069761743060782	415.5141296386719	415.5255126953125
688	415.5355224609375	13.8256633498667					1	DETECTED	415.5355 m/z @13.83 [151020OFc1_NvH-0949-CRLM-12.raw]	415.5355224609375	13.8256633498667	4.4504254128	96.807666768	92.3572413552	817005.1875	2.9692516191292095E8	0	7438	0.16470322199754683	1.8391136972539754	53.36762506661256	415.5256042480469	415.5370788574219
689	415.5470886230469	38.02669112					1	DETECTED	415.5471 m/z @38.03 [151020OFc1_NvH-0949-CRLM-12.raw]	415.5470886230469	38.02669112	4.57897975813333	97.7135332954667	93.13455353733337	858641.5	2.9436027511799777E8	3	7438	16.06877512765834	0.5284002394418261	0.08841625045746691	415.537109375	415.5495300292969
690	415.5595703125	30.2804215410667					1	DETECTED	415.5596 m/z @30.28 [151020OFc1_NvH-0949-CRLM-12.raw]	415.5595703125	30.2804215410667	1.85808743306667	95.4867968296	93.62870939653332	1540538.25	3.555976610095667E8	3	7438	17.710321541823173	0.5893288742299033	0.566283562161468	415.5496826171875	415.5695495605469
691	415.57989501953125	34.8287879069333					1	DETECTED	415.5799 m/z @34.83 [151020OFc1_NvH-0949-CRLM-12.raw]	415.57989501953125	34.8287879069333	4.23311077253333	97.7690228861333	93.53591211359998	4004020.75	4.7630741835008496E8	3	7438	22.926488201540117	0.6690495024005466	1.3560406344577032	415.5699157714844	415.5894775390625
692	415.59295654296875	25.7134196938667					1	DETECTED	415.5930 m/z @25.71 [151020OFc1_NvH-0949-CRLM-12.raw]	415.59295654296875	25.7134196938667	4.50133268586667	76.3446609909333	71.84332830506663	216625.375	2.500071552393732E8	0	7438	0.017317698292071526	1.693452612135036	2.3869052242700723	415.5900573730469	415.6029357910156
693	415.6430969238281	46.18804522					1	DETECTED	415.6431 m/z @46.19 [151020OFc1_NvH-0949-CRLM-12.raw]	415.6430969238281	46.18804522	4.370315488	96.5808966592	92.21058117119999	492286.0625	2.8870750649138576E8	0	7438	0.06070637115374211	1.1025297375318548	0.0027123247207940077	415.6332702636719	415.65301513671875
694	415.6842041015625	23.9701444434667					1	DETECTED	415.6842 m/z @23.97 [151020OFc1_NvH-0949-CRLM-12.raw]	415.6842041015625	23.9701444434667	5.9625262528	96.9807064229333	91.01818017013329	1129110.375	3.143985236694207E8	0	7438	0.27763410198340566	0.5426590715365804	76.08276088649363	415.674560546875	415.6941833496094
695	415.7008972167969	35.3835296808					1	DETECTED	415.7009 m/z @35.38 [151020OFc1_NvH-0949-CRLM-12.raw]	415.7008972167969	35.3835296808	4.251643852	95.4597221392	91.2080782872	534957.5	3.568380679410013E8	0	7438	11.12312211160852	0.5021840533122813	0.0057575041863865	415.6943359375	415.7054138183594
696	415.7154541015625	32.6773088864					1	DETECTED	415.7155 m/z @32.68 [151020OFc1_NvH-0949-CRLM-12.raw]	415.7154541015625	32.6773088864	1.9373342752	98.2863895792	96.349055304	6792586.5	7.02526223307827E8	0	7438	13.76123035171301	0.5795203259741206	0.02071319009388234	415.7054748535156	415.7254333496094
697	415.7336120605469	21.3954680746667					1	DETECTED	415.7336 m/z @21.40 [151020OFc1_NvH-0949-CRLM-12.raw]	415.7336120605469	21.3954680746667	4.05053591653333	94.4747210546667	90.42418513813337	5840856.5	6.254132969109964E8	2	7438	3.8068932279817034	1.843903753883962	4.687234371072178	415.7254638671875	415.7341003417969
698	415.7441101074219	30.8271779069333					1	DETECTED	415.7441 m/z @30.83 [151020OFc1_NvH-0949-CRLM-12.raw]	415.7441101074219	30.8271779069333	0.688827731466667	99.93577614	99.24694840853333	6191936.0	7.202525222544454E8	2	7438	1.7923882465510736	0.5909560832144323	0.788057593469111	415.734130859375	415.75408935546875
699	415.75567626953125	33.5055093296					1	DETECTED	415.7557 m/z @33.51 [151020OFc1_NvH-0949-CRLM-12.raw]	415.75567626953125	33.5055093296	4.36019524933333	90.9612425746667	86.60104732533337	3321422.75	4.0993554077407E8	0	7438	0.4781280696957566	9.332444971912214	46.19855234280232	415.7541198730469	415.7607727050781
700	415.7707824707031	26.6655445842667					1	DETECTED	415.7708 m/z @26.67 [151020OFc1_NvH-0949-CRLM-12.raw]	415.7707824707031	26.6655445842667	7.8775964656	99.3098648525333	91.43226838693329	2.8671852E7	8.916304162915102E8	2	7438	0.5731117701210735	1.424471008023166	185.74425668692433	415.76080322265625	415.78076171875
701	415.7828063964844	52.9491889968					1	DETECTED	415.7828 m/z @52.95 [151020OFc1_NvH-0949-CRLM-12.raw]	415.7828063964844	52.9491889968	2.88965281653333	95.2504119394667	92.36075912293337	693982.8125	2.81809820690536E8	0	7438	0.10266421082834398	1.0593008965898125	0.001573207361372606	415.7807922363281	415.7926025390625
702	415.857666015625	27.7600964408					1	DETECTED	415.8577 m/z @27.76 [151020OFc1_NvH-0949-CRLM-12.raw]	415.857666015625	27.7600964408	1.52104740693333	99.8155773328	98.29452992586667	367009.625	2.807103943470249E8	3	7438	8.654227580514807	2.671600002882288	0.014614302694995121	415.8478088378906	415.8668212890625
703	415.8768310546875	9.22526026373333					1	DETECTED	415.8768 m/z @9.23 [151020OFc1_NvH-0949-CRLM-12.raw]	415.8768310546875	9.22526026373333	0.992390770666667	99.9543052024	98.96191443173332	3448107.25	3.633588348150358E8	3	7438	0.14252517220735683	18.72325308533385	84.35736618934384	415.8668518066406	415.8868103027344
704	415.8959655761719	47.2381192829333					1	DETECTED	415.8960 m/z @47.24 [151020OFc1_NvH-0949-CRLM-12.raw]	415.8959655761719	47.2381192829333	1.3230873448	99.9171307736	98.59404342879999	1278750.625	3.6947633221297026E8	3	7438	17.944821972192265	0.5696699415663682	0.07661413236495093	415.8868408203125	415.904052734375
705	415.9140625	34.8424548128					1	DETECTED	415.9141 m/z @34.84 [151020OFc1_NvH-0949-CRLM-12.raw]	415.9140625	34.8424548128	0.992390770666667	99.7786676490667	98.78627687840003	2859857.75	4.3202883234885186E8	3	7438	0.12518347349736558	0.7012475174317249	0.04778527615676138	415.9040832519531	415.92401123046875
706	415.96112060546875	20.7661585821333					1	DETECTED	415.9611 m/z @20.77 [151020OFc1_NvH-0949-CRLM-12.raw]	415.96112060546875	20.7661585821333	0.276388329333333	99.7605621797333	99.48417385039997	3289053.5	3.5157633633166856E8	0	7438	0.24351449380632317	0.9218296210043905	0.8897378112738061	415.9513244628906	415.9706726074219
707	415.9732971191406	38.4468755941333					1	DETECTED	415.9733 m/z @38.45 [151020OFc1_NvH-0949-CRLM-12.raw]	415.9732971191406	38.4468755941333	4.90149476133333	96.227208804	91.32571404266668	763582.3125	2.2949104854677266E8	0	7438	0.045859755200162056	0.5189189139948953	0.09938976872463155	415.97119140625	415.9832458496094
708	415.99139404296875	42.2399574368					1	DETECTED	415.9914 m/z @42.24 [151020OFc1_NvH-0949-CRLM-12.raw]	415.99139404296875	42.2399574368	0.751303961866667	100.000773529067	99.24946956720034	408370.25	2.872020087110523E8	2	7438	3.4064620772446474	1.679315131549403	0.11314559770992744	415.98358154296875	416.001220703125
709	416.181884765625	25.1609227010667					1	DETECTED	416.1819 m/z @25.16 [151020OFc1_NvH-0949-CRLM-12.raw]	416.181884765625	25.1609227010667	4.5694469016	96.4715750738667	91.9021281722667	587817.1875	2.996320028400687E8	0	7438	12.679825337360207	3.1622694582320405	10.05181600451202	416.1731872558594	416.1918640136719
710	416.1942443847656	23.3388535829333					1	DETECTED	416.1942 m/z @23.34 [151020OFc1_NvH-0949-CRLM-12.raw]	416.1942443847656	23.3388535829333	2.4060335168	99.5844742152	97.17844069840001	543410.625	3.095046266015645E8	0	7438	0.1340363197040233	6.442846678026578	13.676309674333469	416.19189453125	416.2007751464844
711	416.2108459472656	9.24571013493333					1	DETECTED	416.2108 m/z @9.25 [151020OFc1_NvH-0949-CRLM-12.raw]	416.2108459472656	9.24571013493333	3.48892534506667	99.2541635546667	95.76523820960003	2235933.0	4.298363133936332E8	3	7438	11.524519062771382	50.19763670172055	1.9827235820018532	416.20098876953125	416.2208251953125
712	416.2214050292969	28.9171807738667					1	DETECTED	416.2214 m/z @28.92 [151020OFc1_NvH-0949-CRLM-12.raw]	416.2214050292969	28.9171807738667	6.95979632986667	96.0280195010667	89.06822317120003	667296.375	3.5892506816502315E8	0	7438	0.15507962527019004	0.9674855227121778	5.538291104714657	416.2208557128906	416.22222900390625
713	416.23223876953125	19.8118072554667					1	DETECTED	416.2322 m/z @19.81 [151020OFc1_NvH-0949-CRLM-12.raw]	416.23223876953125	19.8118072554667	3.8757228936	98.2771413168	94.4014184232	6394742.0	6.980616746568465E8	2	7438	30.203469398095848	0.925055689668673	11.752194712464988	416.2222595214844	416.2408142089844
714	416.2508239746094	29.8712371994667					1	DETECTED	416.2508 m/z @29.87 [151020OFc1_NvH-0949-CRLM-12.raw]	416.2508239746094	29.8712371994667	3.42561974853333	98.837166272	95.41154652346667	2.28214816E8	4.734214113982025E9	2	7438	0.253245401107268	1.79722596288611	2.672450375009404	416.2408447265625	416.26080322265625
715	416.2618713378906	19.7356451776					1	DETECTED	416.2619 m/z @19.74 [151020OFc1_NvH-0949-CRLM-12.raw]	416.2618713378906	19.7356451776	5.5920849864	92.8409318136	87.2488468272	1499062.875	2.6622270186621064E8	0	7438	0.2970936656064538	1.8103686701924233	0.08018397184630192	416.2608337402344	416.2621154785156
716	416.27215576171875	26.6655445842667					1	DETECTED	416.2722 m/z @26.67 [151020OFc1_NvH-0949-CRLM-12.raw]	416.27215576171875	26.6655445842667	0.520764978133333	98.7261693704	98.20540439226667	1.3050199E7	7.035815076447928E8	3	7438	0.1614052574931364	202.54736315122514	224.6947127173044	416.2621765136719	416.2820129394531
717	416.2872619628906	46.0903133621333					1	DETECTED	416.2873 m/z @46.09 [151020OFc1_NvH-0949-CRLM-12.raw]	416.2872619628906	46.0903133621333	6.05797526666667	95.8025764042667	89.74460113760003	867628.1875	2.9006326960253745E8	0	7438	2.6465255522460254	1.7888774727418202	3.1686472787745052	416.2822265625	416.2965393066406
718	416.3011169433594	89.7910756109333					1	DETECTED	416.3011 m/z @89.79 [151020OFc1_NvH-0949-CRLM-12.raw]	416.3011169433594	89.7910756109333	14.2432796490667	95.4777885536	81.2345089045333	236232.40625	2.5224528434285897E8	0	7438	76.33952515264991	0.5121511170168239	0.033596044635875816	416.2982177734375	416.3099365234375
719	416.3367614746094	91.5873047602667					1	DETECTED	416.3368 m/z @91.59 [151020OFc1_NvH-0949-CRLM-12.raw]	416.3367614746094	91.5873047602667	1.6191487872	97.3736125965333	95.7544638093333	130148.9453125	2.5453161943695676E8	0	7438	0.2830204725372596	0.5022910943723609	8.40285423146543	416.3302307128906	416.343994140625
720	416.3730163574219	48.7200607088					1	DETECTED	416.3730 m/z @48.72 [151020OFc1_NvH-0949-CRLM-12.raw]	416.3730163574219	48.7200607088	0.0425784314666667	99.9264030309333	99.88382459946664	139408.015625	3.683839735821429E8	0	7438	90.28574158525038	0.9987074495054619	0.9070553640335058	416.3635559082031	416.38250732421875
721	416.45733642578125	17.1112567512					1	DETECTED	416.4573 m/z @17.11 [151020OFc1_NvH-0949-CRLM-12.raw]	416.45733642578125	17.1112567512	3.32695822986667	97.9538596696	94.62690143973333	181757.34375	2.9923476546958774E8	0	7438	18.325669060455127	3.5954095046838717	0.008322901395091802	416.4473571777344	416.45867919921875
722	416.468994140625	47.4898514866667					1	DETECTED	416.4690 m/z @47.49 [151020OFc1_NvH-0949-CRLM-12.raw]	416.468994140625	47.4898514866667	4.03241083946667	94.6812086616	90.64879782213333	844575.9375	3.014536633272259E8	0	7438	26.802655025453713	0.5011286962399836	0.31400624491196083	416.4591979980469	416.4787292480469
723	416.4931335449219	21.7168868418667					1	DETECTED	416.4931 m/z @21.72 [151020OFc1_NvH-0949-CRLM-12.raw]	416.4931335449219	21.7168868418667	1.85808743306667	99.9636284672	98.10554103413332	721986.0625	2.95700695238003E8	0	7438	21.532902239065248	0.7914919286045567	703.6639307892093	416.4834289550781	416.5029602050781
724	416.52288818359375	20.0181774109333					1	DETECTED	416.5229 m/z @20.02 [151020OFc1_NvH-0949-CRLM-12.raw]	416.52288818359375	20.0181774109333	4.65751012933333	84.9965759954667	80.33906586613337	1022505.5625	2.964668420516961E8	3	7438	3.8478294183632116	0.7026906438636933	1.9279115555336759	416.5129089355469	416.5328369140625
725	416.5346984863281	13.9844157418667					1	DETECTED	416.5347 m/z @13.98 [151020OFc1_NvH-0949-CRLM-12.raw]	416.5346984863281	13.9844157418667	4.8417472984	96.7349161157333	91.8931688173333	176707.8125	2.7541974852772844E8	0	7438	0.0980187291608523	7.285834298931448	0.18027884729999158	416.532958984375	416.537353515625
726	416.54742431640625	27.8425871024					1	DETECTED	416.5474 m/z @27.84 [151020OFc1_NvH-0949-CRLM-12.raw]	416.54742431640625	27.8425871024	3.84842515386667	97.5386250293333	93.69019987546663	1767617.5	3.600462199374669E8	3	7438	18.729089842656002	0.5393550141815079	0.2604791801978539	416.5374755859375	416.5523681640625
727	416.5623779296875	25.1234395466667					1	DETECTED	416.5624 m/z @25.12 [151020OFc1_NvH-0949-CRLM-12.raw]	416.5623779296875	25.1234395466667	4.06021301546667	99.8893910632	95.82917804773332	9838974.0	5.008608982779952E8	3	7438	0.20887983568300328	0.6224910169871182	0.01768668668595694	416.55242919921875	416.572265625
728	416.5755920410156	34.5974806714667					1	DETECTED	416.5756 m/z @34.60 [151020OFc1_NvH-0949-CRLM-12.raw]	416.5755920410156	34.5974806714667	4.420435472	99.5936910645333	95.17325559253331	609956.75	3.071047724234355E8	0	7438	33.431365891372394	0.5039170259487432	1.4489554136114002	416.5723876953125	416.5855407714844
729	416.5981140136719	54.0459740288					1	DETECTED	416.5981 m/z @54.05 [151020OFc1_NvH-0949-CRLM-12.raw]	416.5981140136719	54.0459740288	1.38537399573333	98.4524438576	97.06706986186667	1100585.125	3.283665448891765E8	0	7438	0.14812613233469563	0.5021034136637911	1.6248973770338153	416.588134765625	416.6075134277344
730	416.6736755371094	18.2702897258667					1	DETECTED	416.6737 m/z @18.27 [151020OFc1_NvH-0949-CRLM-12.raw]	416.6736755371094	18.2702897258667	5.1608212288	80.5939830389333	75.4331618101333	198624.640625	2.922448397237756E8	0	7438	0.24442813977442412	2.87704882265104	1.9296358937702836	416.6642150878906	416.6743469238281
731	416.6851501464844	25.3708676469333					1	DETECTED	416.6852 m/z @25.37 [151020OFc1_NvH-0949-CRLM-12.raw]	416.6851501464844	25.3708676469333	6.1372930032	94.6548216218667	88.5175286186667	412852.03125	3.5201099364797485E8	0	7438	5.668080257232042	6.490337005803175	12.576462847354174	416.67578125	416.69500732421875
732	416.69927978515625	23.7748156626667					1	DETECTED	416.6993 m/z @23.77 [151020OFc1_NvH-0949-CRLM-12.raw]	416.69927978515625	23.7748156626667	4.1632281208	81.2601209589333	77.0968928381333	395086.25	2.8232313563590497E8	0	7438	0.36178466979973223	0.5082460676612557	0.016283697995926473	416.6952209472656	416.7032165527344
733	416.7132568359375	20.6855696530667					1	DETECTED	416.7133 m/z @20.69 [151020OFc1_NvH-0949-CRLM-12.raw]	416.7132568359375	20.6855696530667	3.7584076608	99.5844742152	95.8260665544	2329042.0	3.777176431922175E8	4	7438	0.5350872349183255	30.42444881331048	14.98563505217113	416.7032775878906	416.7232360839844
734	416.7235412597656	21.1400920570667					1	DETECTED	416.7235 m/z @21.14 [151020OFc1_NvH-0949-CRLM-12.raw]	416.7235412597656	21.1400920570667	8.11173925413333	29.0973705248	20.98563127066667	2182924.75	2.275184919479463E8	0	7438	13.047050253895438	0.7966938156209517	0.5940105257153326	416.7232666015625	416.7235412597656
735	416.7335510253906	19.8583044189333					1	DETECTED	416.7336 m/z @19.86 [151020OFc1_NvH-0949-CRLM-12.raw]	416.7335510253906	19.8583044189333	1.77897590826667	99.0399492837333	97.26097337546663	2623309.25	4.9421663284893745E8	2	7438	0.18072260051182454	6.045571761129027	6.291666699925727	416.72357177734375	416.7403869628906
736	416.7503967285156	29.8712371994667					1	DETECTED	416.7504 m/z @29.87 [151020OFc1_NvH-0949-CRLM-12.raw]	416.7503967285156	29.8712371994667	2.27150975093333	99.0304948594667	96.75898510853337	1.0330528E8	2.3229333685547643E9	2	7438	0.24795042156268465	1.7285144538372097	2.771076539640467	416.74053955078125	416.7603759765625
737	416.76055908203125	38.5547956642667					1	DETECTED	416.7606 m/z @38.55 [151020OFc1_NvH-0949-CRLM-12.raw]	416.76055908203125	38.5547956642667	4.8417472984	56.7042000634667	51.8624527650667	287680.8125	1.9175317844922873E8	0	7438	25.544974947022194	0.828150134854636	0.6571200667852938	416.76043701171875	416.7640380859375
738	416.7740783691406	26.7282543376					1	DETECTED	416.7741 m/z @26.73 [151020OFc1_NvH-0949-CRLM-12.raw]	416.7740783691406	26.7282543376	1.02833597866667	75.3388720194667	74.31053604080003	3364666.5	2.834308253818047E8	0	7438	0.1287680142384353	24.07405944225452	0.7310882796725439	416.76422119140625	416.78369140625
739	416.856689453125	20.0337817968					1	DETECTED	416.8567 m/z @20.03 [151020OFc1_NvH-0949-CRLM-12.raw]	416.856689453125	20.0337817968	0.06073678	100.000773529067	99.940036749067	703231.5625	3.039836545564335E8	0	7438	3.8058717062378413	0.6606455388013719	6.079786786645642	416.8468017578125	416.8663024902344
740	416.8763122558594	20.3254575053333					1	DETECTED	416.8763 m/z @20.33 [151020OFc1_NvH-0949-CRLM-12.raw]	416.8763122558594	20.3254575053333	0.0516536976	99.9913733144	99.93971961679999	2622326.5	4.00383605900327E8	3	7438	18.136495410141585	0.9878981309637601	0.9733452853738576	416.8663330078125	416.8862609863281
741	416.8966369628906	25.1234395466667					1	DETECTED	416.8966 m/z @25.12 [151020OFc1_NvH-0949-CRLM-12.raw]	416.8966369628906	25.1234395466667	0.0246327192	99.9171307736	99.8924980544	6286279.5	4.3574926615296185E8	3	7438	0.21135549617791227	0.6548558567513755	0.5087394144826866	416.88665771484375	416.9066162109375
742	416.9067687988281	21.8350960514667					1	DETECTED	416.9068 m/z @21.84 [151020OFc1_NvH-0949-CRLM-12.raw]	416.9067687988281	21.8350960514667	0.653213338933333	99.9171307736	99.26391743466667	1055045.0	2.7394896037159437E8	0	7438	9.331759140749746	0.585832253548749	2.645786600682891	416.90667724609375	416.91668701171875
743	416.91876220703125	33.9237612514667					1	DETECTED	416.9188 m/z @33.92 [151020OFc1_NvH-0949-CRLM-12.raw]	416.91876220703125	33.9237612514667	2.2804619448	99.9171307736	97.6366688288	518211.0625	2.5547858612656873E8	0	7438	0.023320399635380795	3.573473074160525	0.05642600096270529	416.9169006347656	416.92864990234375
744	416.93243408203125	54.0250784613333					1	DETECTED	416.9324 m/z @54.03 [151020OFc1_NvH-0949-CRLM-12.raw]	416.93243408203125	54.0250784613333	4.79468331093333	99.9171307736	95.12244746266666	450942.0	2.829375770529955E8	0	7438	0.1896388022803137	0.9635157311306237	793.358937862064	416.9289245605469	416.9423522949219
745	416.9436950683594	64.6473408978667					1	DETECTED	416.9437 m/z @64.65 [151020OFc1_NvH-0949-CRLM-12.raw]	416.9436950683594	64.6473408978667	2.91680454373333	99.8433587282667	96.92655418453336	92708.09375	2.8203062334397304E8	0	7438	92.35499922775617	0.8144815604929415	0.619288967955574	416.94281005859375	416.9510803222656
746	416.9610900878906	42.3261394256					1	DETECTED	416.9611 m/z @42.33 [151020OFc1_NvH-0949-CRLM-12.raw]	416.9610900878906	42.3261394256	1.14464106533333	99.4828313408	98.33819027546667	1204830.125	3.32432875499178E8	0	7438	18.66586082165247	0.6903060345868207	0.01060061508462469	416.951416015625	416.9710388183594
747	416.9806213378906	38.0727945458667					1	DETECTED	416.9806 m/z @38.07 [151020OFc1_NvH-0949-CRLM-12.raw]	416.9806213378906	38.0727945458667	2.05329623466667	99.8986871237333	97.84539088906662	488982.09375	3.680100315927713E8	0	7438	5.661880484196956	1.6756597308061207	0.49510666722162244	416.9710998535156	416.9905700683594
748	416.99395751953125	21.7168868418667					1	DETECTED	416.9940 m/z @21.72 [151020OFc1_NvH-0949-CRLM-12.raw]	416.99395751953125	21.7168868418667	4.5694469016	100.000773529067	95.431326627467	355162.9375	2.886535183265912E8	0	7438	5.462245629122496	2.7790024176910726	0.03144602529553995	416.99066162109375	417.0038757324219
749	417.04351806640625	41.9076232866667					1	DETECTED	417.0435 m/z @41.91 [151020OFc1_NvH-0949-CRLM-12.raw]	417.04351806640625	41.9076232866667	0.751303961866667	99.7050915642667	98.95378760240003	612000.5625	3.344947718104894E8	0	7438	0.1861756323727164	1.5529514685114718	2.2183552126738686	417.03363037109375	417.0530700683594
750	417.1097106933594	53.8211415813333					1	DETECTED	417.1097 m/z @53.82 [151020OFc1_NvH-0949-CRLM-12.raw]	417.1097106933594	53.8211415813333	10.4145112693333	99.7423179824	89.32780671306669	82959.1875	2.7045771268780625E8	0	7438	83.35596115734506	0.9731921973639189	0.9317008043292998	417.1097106933594	417.1192321777344
751	417.135009765625	34.0867547896					1	DETECTED	417.1350 m/z @34.09 [151020OFc1_NvH-0949-CRLM-12.raw]	417.135009765625	34.0867547896	1.42232340613333	94.6635916954667	93.24126828933338	74187.34375	2.5537840696751082E8	0	7438	79.28038290679531	1.427259932902553	1.854519865805106	417.12506103515625	417.140869140625
752	417.1685485839844	92.2548741762667					1	DETECTED	417.1685 m/z @92.25 [151020OFc1_NvH-0949-CRLM-12.raw]	417.1685485839844	92.2548741762667	0.491419273333333	99.9264030309333	99.43498375759997	153249.671875	2.68756471049938E8	0	7438	76.9608433969101	0.5262741104326256	1.3864824799139046	417.1587219238281	417.1772766113281
753	417.1872863769531	9.59879098133333					1	DETECTED	417.1873 m/z @9.60 [151020OFc1_NvH-0949-CRLM-12.raw]	417.1872863769531	9.59879098133333	5.35464359653333	95.3670689005333	90.01242530399996	243505.890625	2.94067035117849E8	0	7438	10.167745342572182	0.8486695900938198	7.124612673453339	417.1777038574219	417.193603515625
754	417.20361328125	34.7777178242667					1	DETECTED	417.2036 m/z @34.78 [151020OFc1_NvH-0949-CRLM-12.raw]	417.20361328125	34.7777178242667	3.6051948392	99.4084905957333	95.8032957565333	6261838.5	5.1714652832139945E8	3	7438	0.190879646826005	0.5044148935164883	0.03057154128832603	417.1936950683594	417.2135925292969
755	417.2216796875	16.204883724					1	DETECTED	417.2217 m/z @16.20 [151020OFc1_NvH-0949-CRLM-12.raw]	417.2216796875	16.204883724	0.463627778933333	99.8525707178667	99.38894293893337	3676769.5	5.259537682341865E8	2	7438	0.24489604333764348	15.277967817835796	42.922390613551485	417.213623046875	417.2288818359375
756	417.2388916015625	38.9304554226667					1	DETECTED	417.2389 m/z @38.93 [151020OFc1_NvH-0949-CRLM-12.raw]	417.2388916015625	38.9304554226667	3.82136319173333	99.5104539290667	95.68909073733337	6707468.5	5.190203811669164E8	2	7438	0.6385904292058058	0.5323367781556048	0.014064275183182349	417.2289123535156	417.2413330078125
757	417.2513427734375	29.8712371994667					1	DETECTED	417.2513 m/z @29.87 [151020OFc1_NvH-0949-CRLM-12.raw]	417.2513427734375	29.8712371994667	3.95697674	99.7236351165333	95.7666583765333	2.905362E7	9.430172905120047E8	3	7438	0.220187927837042	3.1808083175261688	0.3754397514693981	417.2413635253906	417.26129150390625
758	417.2659606933594	38.6832312546667					1	DETECTED	417.2660 m/z @38.68 [151020OFc1_NvH-0949-CRLM-12.raw]	417.2659606933594	38.6832312546667	4.40177994213333	94.9729924848	90.57121254266667	4280326.5	4.200745525857574E8	2	7438	0.18042332132235828	2.7287198647090047	2.6203312447178386	417.26141357421875	417.2759094238281
759	417.27618408203125	26.7427666056					1	DETECTED	417.2762 m/z @26.74 [151020OFc1_NvH-0949-CRLM-12.raw]	417.27618408203125	26.7427666056	3.47094873146667	96.4624811728	92.99153244133333	442115.5625	3.109178722187821E8	2	7438	53.109324650414095	1.9055936076132505	2.755775938363628	417.27618408203125	417.28582763671875
760	417.2912902832031	46.0604715848					1	DETECTED	417.2913 m/z @46.06 [151020OFc1_NvH-0949-CRLM-12.raw]	417.2912902832031	46.0604715848	1.19785955386667	99.4362965	98.23843694613333	244978.703125	2.8593469861184216E8	0	7438	0.052613859737618895	1.006839148747331	1.0143702280349813	417.2896728515625	417.3011779785156
761	417.3217468261719	91.5873047602667					1	DETECTED	417.3217 m/z @91.59 [151020OFc1_NvH-0949-CRLM-12.raw]	417.3217468261719	91.5873047602667	50.0480184346667	92.4875045016	42.4394860669333	194056.875	1.3391025278259988E8	0	7438	0.8207428991585033	1.466381860662912	2.1936346638206072	417.31353759765625	417.3224182128906
762	417.4382629394531	60.1835171410667					1	DETECTED	417.4383 m/z @60.18 [151020OFc1_NvH-0949-CRLM-12.raw]	417.4382629394531	60.1835171410667	6.95979632986667	99.9264030309333	92.96660670106664	150790.84375	3.368823895697496E8	0	7438	53.7852168510938	0.8733568912895637	0.8734380955266009	417.43426513671875	417.4482421875
763	417.4615478515625	42.3400745842667					1	DETECTED	417.4615 m/z @42.34 [151020OFc1_NvH-0949-CRLM-12.raw]	417.4615478515625	42.3400745842667	3.8757228936	97.7504742472	93.8747513536	363371.03125	3.3541565124719465E8	4	7438	30.52328143854558	1.39721314878161	0.004612807388004705	417.4517517089844	417.4714660644531
764	417.4879455566406	43.8937048674667					1	DETECTED	417.4879 m/z @43.89 [151020OFc1_NvH-0949-CRLM-12.raw]	417.4879455566406	43.8937048674667	4.8922115544	98.4156625994667	93.5234510450667	1786417.0	3.526679664115519E8	4	7438	0.13285669130907962	0.5079028724920504	0.031891336678650614	417.47802734375	417.4979248046875
765	417.50018310546875	25.7808258384					1	DETECTED	417.5002 m/z @25.78 [151020OFc1_NvH-0949-CRLM-12.raw]	417.50018310546875	25.7808258384	4.6855517592	96.3174785413333	91.6319267821333	491704.84375	3.033946352419672E8	0	7438	0.2199991186099446	3.521127785984572	0.01667006471368791	417.498046875	417.5101623535156
766	417.5202331542969	19.1596307853333					1	DETECTED	417.5202 m/z @19.16 [151020OFc1_NvH-0949-CRLM-12.raw]	417.5202331542969	19.1596307853333	4.6950163608	96.807666768	92.11265040720001	192438.125	3.17085843634082E8	0	7438	18.579134925444173	4.000520848928532	7.146731291036565	417.51031494140625	417.52789306640625
767	417.5379333496094	34.7262392258667					1	DETECTED	417.5379 m/z @34.73 [151020OFc1_NvH-0949-CRLM-12.raw]	417.5379333496094	34.7262392258667	4.31975337146667	99.4828313408	95.16307796933333	4509461.5	3.8595262295054734E8	0	7438	0.1370263210666991	0.5333576576813864	0.011250502714403145	417.5284423828125	417.54791259765625
768	417.55401611328125	12.1369041202667					1	DETECTED	417.5540 m/z @12.14 [151020OFc1_NvH-0949-CRLM-12.raw]	417.55401611328125	12.1369041202667	4.52998239333333	92.7851298589333	88.25514746559998	617914.1875	3.307221462702122E8	3	7438	6.479651946199935	0.7808272611840413	4.5521037553468355	417.5479431152344	417.5567321777344
769	417.5667724609375	25.4811501005333					1	DETECTED	417.5668 m/z @25.48 [151020OFc1_NvH-0949-CRLM-12.raw]	417.5667724609375	25.4811501005333	4.00514444586667	99.9171307736	95.91198632773332	3018092.5	4.6497813798423064E8	3	7438	0.21506175605223632	1.1184237105283812	3.248027052349139	417.5567932128906	417.57672119140625
770	417.5814208984375	38.4225259250667					1	DETECTED	417.5814 m/z @38.42 [151020OFc1_NvH-0949-CRLM-12.raw]	417.5814208984375	38.4225259250667	4.08738341466667	94.3128770152	90.22549360053333	1535228.0	3.3106710422181517E8	0	7438	0.1913354256701112	0.5361207368800711	2.756849519069193	417.57708740234375	417.5911560058594
771	417.5936584472656	40.5125004482667					1	DETECTED	417.5937 m/z @40.51 [151020OFc1_NvH-0949-CRLM-12.raw]	417.5936584472656	40.5125004482667	4.04141691466667	73.3844888013333	69.34307188666664	140912.3125	2.820928071479479E8	0	7438	11.188005716001577	0.9530430597088302	0.9058479583303087	417.5915222167969	417.60357666015625
772	417.61572265625	33.8176080592					1	DETECTED	417.6157 m/z @33.82 [151020OFc1_NvH-0949-CRLM-12.raw]	417.61572265625	33.8176080592	7.7159272016	94.8824806861333	87.16655348453331	117369.6328125	3.0282704566280985E8	3	7438	84.82215739909907	1.6987100931432095	2.551937431916273	417.60589599609375	417.61572265625
773	417.692626953125	23.8811748952					1	DETECTED	417.6926 m/z @23.88 [151020OFc1_NvH-0949-CRLM-12.raw]	417.692626953125	23.8811748952	6.54366768213333	97.5016837674667	90.95801608533337	316612.65625	4.0188499156240034E8	0	7438	0.1698595870702384	2.623157267291041	0.012488057887993008	417.6826477050781	417.693115234375
774	417.7031555175781	20.5503879730667					1	DETECTED	417.7032 m/z @20.55 [151020OFc1_NvH-0949-CRLM-12.raw]	417.7031555175781	20.5503879730667	3.36288725013333	99.6494459632	96.28655871306667	1453307.125	3.717744794879945E8	2	7438	0.2659421653791334	0.7413894264426507	0.6891729338049263	417.6932067871094	417.713134765625
775	417.7133483886719	25.0396152808					1	DETECTED	417.7133 m/z @25.04 [151020OFc1_NvH-0949-CRLM-12.raw]	417.7133483886719	25.0396152808	6.09765833786667	95.6212096696	89.52355133173333	338455.03125	3.35837864918192E8	0	7438	4.563367073160098	3.2398102613055384	110.01722883923046	417.7131652832031	417.7185974121094
776	417.7286071777344	23.2614025557333					1	DETECTED	417.7286 m/z @23.26 [151020OFc1_NvH-0949-CRLM-12.raw]	417.7286071777344	23.2614025557333	4.7558650416	91.5248554421333	86.7689904005333	2188305.75	4.4883114439212793E8	2	7438	8.63594386176247	1.0227942923656175	0.689983652344019	417.7186584472656	417.7289733886719
777	417.7389831542969	35.3970439528					1	DETECTED	417.7390 m/z @35.40 [151020OFc1_NvH-0949-CRLM-12.raw]	417.7389831542969	35.3970439528	4.52998239333333	97.9908276432	93.46084524986668	1.2734246E7	6.970960153112352E8	2	7438	0.20299227143578946	15.540135269296183	1.7689802396695373	417.72900390625	417.74896240234375
778	417.7528076171875	29.8990924237333					1	DETECTED	417.7528 m/z @29.90 [151020OFc1_NvH-0949-CRLM-12.raw]	417.7528076171875	29.8990924237333	4.43003602213333	91.8199225168	87.38988649466667	4714550.5	4.2496103301860744E8	2	7438	2.7446583199087193	0.5939917162388806	60.14795823989589	417.7489929199219	417.7624816894531
779	417.7677917480469	38.6832312546667					1	DETECTED	417.7678 m/z @38.68 [151020OFc1_NvH-0949-CRLM-12.raw]	417.7677917480469	38.6832312546667	1.43139410586667	83.6595747069333	82.22818060106663	2000144.5	3.47726762073784E8	0	7438	0.15998483242534434	0.5056603196664742	0.016670460500548677	417.7628173828125	417.77667236328125
780	417.7796936035156	56.5907078304					1	DETECTED	417.7797 m/z @56.59 [151020OFc1_NvH-0949-CRLM-12.raw]	417.7796936035156	56.5907078304	5.19810638266667	56.6418366549333	51.44373027226663	144211.515625	1.5145324717362207E8	0	7438	0.09084617699018338	0.5004974337073139	9.948674146277455E-4	417.7781982421875	417.78826904296875
781	417.8617858886719	46.0903133621333					1	DETECTED	417.8618 m/z @46.09 [151020OFc1_NvH-0949-CRLM-12.raw]	417.8617858886719	46.0903133621333	0.724437365866667	99.4921273144	98.76768994853333	180156.921875	3.126763372123624E8	0	7438	52.473495456984494	1.1409290134870256	1.4600078218244836	417.8522644042969	417.8667907714844
782	417.8768005371094	47.2553309352					1	DETECTED	417.8768 m/z @47.26 [151020OFc1_NvH-0949-CRLM-12.raw]	417.8768005371094	47.2553309352	1.08231064346667	99.0951629162667	98.01285227280003	2789599.5	3.959919389809342E8	3	7438	12.562729780125458	0.5050015791422718	0.005209033055164094	417.8669738769531	417.8867492675781
783	417.8896179199219	9.21091617093333					1	DETECTED	417.8896 m/z @9.21 [151020OFc1_NvH-0949-CRLM-12.raw]	417.8896179199219	9.21091617093333	4.08738341466667	100.000773529067	95.91339011440033	1268863.75	2.940051233701589E8	3	7438	0.22532212664215656	0.5908811972128705	1.1612670230950508	417.8868103027344	417.89105224609375
784	417.9010925292969	25.471983672					1	DETECTED	417.9011 m/z @25.47 [151020OFc1_NvH-0949-CRLM-12.raw]	417.9010925292969	25.471983672	0.0790405306666667	99.9913733144	99.91233278373333	2699070.75	4.28032462170652E8	3	7438	0.01951681877794087	0.6866557327835949	103.57224774320136	417.89111328125	417.91107177734375
785	417.9160461425781	38.4908104570667					1	DETECTED	417.9160 m/z @38.49 [151020OFc1_NvH-0949-CRLM-12.raw]	417.9160461425781	38.4908104570667	0.608182649866667	99.9821987832	99.37401613333334	634008.4375	3.30410867862838E8	0	7438	22.350802197738386	1.7403742594016511	0.3115157960033258	417.9112854003906	417.9244079589844
786	417.9306640625	18.2555628349333					1	DETECTED	417.9307 m/z @18.26 [151020OFc1_NvH-0949-CRLM-12.raw]	417.9306640625	18.2555628349333	1.037369504	99.1321794666667	98.0948099626667	120136.09375	3.189636469048028E8	0	7438	13.99156670967397	3.430036148525296	5.794715650545598	417.9261474609375	417.9405822753906
787	417.95477294921875	20.1662902605333					1	DETECTED	417.9548 m/z @20.17 [151020OFc1_NvH-0949-CRLM-12.raw]	417.95477294921875	20.1662902605333	3.803555192	99.9821987832	96.1786435912	321583.875	3.327720145918999E8	0	7438	0.38301550099437875	4.931272948259565	0.16750814389483712	417.9447937011719	417.9647216796875
788	417.9789123535156	27.2841937570667					1	DETECTED	417.9789 m/z @27.28 [151020OFc1_NvH-0949-CRLM-12.raw]	417.9789123535156	27.2841937570667	4.8317663344	99.8339506210667	95.0021842866667	393309.0625	3.20493666612104E8	0	7438	87.94450893927905	2.6063886731350236	4.678770500648476	417.9689636230469	417.9790344238281
789	417.9890441894531	43.9221480077333					1	DETECTED	417.9890 m/z @43.92 [151020OFc1_NvH-0949-CRLM-12.raw]	417.9890441894531	43.9221480077333	0.00597258506666667	100.000773529067	99.99480094400033	643244.5	3.45992557987667E8	0	7438	0.15370598370983402	2.848652097896903	0.009675661188957345	417.9790954589844	417.9983825683594
790	418.1725158691406	89.9354650912					1	DETECTED	418.1725 m/z @89.94 [151020OFc1_NvH-0949-CRLM-12.raw]	418.1725158691406	89.9354650912	9.65884429706667	95.3942542424	85.73540994533333	128955.4296875	3.274404411307627E8	0	7438	80.75783327728519	0.5341137965777163	0.029728504875470747	418.1632385253906	418.1783752441406
791	418.1995849609375	22.4029127722667					1	DETECTED	418.1996 m/z @22.40 [151020OFc1_NvH-0949-CRLM-12.raw]	418.1995849609375	22.4029127722667	4.36019524933333	94.8469355090667	90.48674025973337	253774.171875	3.226624096779689E8	0	7438	16.236204371420463	2.72853698949993	0.1658455672252127	418.1897277832031	418.2005615234375
792	418.2105712890625	47.2381192829333					1	DETECTED	418.2106 m/z @47.24 [151020OFc1_NvH-0949-CRLM-12.raw]	418.2105712890625	47.2381192829333	4.1057181712	99.4271051805333	95.3213870093333	1312561.5	4.783545782757031E8	0	7438	78.97597327947057	2.3073439839969616	2.9642351401062643	418.2005920410156	418.2105712890625
793	418.2205810546875	29.3200346288					1	DETECTED	418.2206 m/z @29.32 [151020OFc1_NvH-0949-CRLM-12.raw]	418.2205810546875	29.3200346288	3.88472284506667	99.6030409589333	95.71831811386663	2.2079616E7	1.0575152944994652E9	2	7438	0.3391862163503525	0.5382060986210188	7.321465110160546	418.2106018066406	418.2305603027344
794	418.2407531738281	35.3835296808					1	DETECTED	418.2408 m/z @35.38 [151020OFc1_NvH-0949-CRLM-12.raw]	418.2407531738281	35.3835296808	3.97501559493333	97.5478808634667	93.57286526853338	5479135.5	7.05117744402075E8	2	7438	8.288150947643526	0.7268515328186446	1.46586250844632	418.23077392578125	418.250732421875
795	418.26104736328125	10.7444491621333					1	DETECTED	418.2610 m/z @10.74 [151020OFc1_NvH-0949-CRLM-12.raw]	418.26104736328125	10.7444491621333	2.7639130016	98.2494235690667	95.4855105674667	1397336.125	4.143986128487436E8	2	7438	30.792506505682056	9.026004022201716	292.2676608014324	418.2510986328125	418.2709045410156
796	418.2787780761719	32.2061012544					1	DETECTED	418.2788 m/z @32.21 [151020OFc1_NvH-0949-CRLM-12.raw]	418.2787780761719	32.2061012544	4.43003602213333	95.3942542424	90.96421822026666	270468.03125	3.082523941624726E8	0	7438	59.74349212037365	1.8594117356376672	2.6336333241363277	418.27105712890625	418.2877197265625
797	418.31634521484375	91.3704944936					1	DETECTED	418.3163 m/z @91.37 [151020OFc1_NvH-0949-CRLM-12.raw]	418.31634521484375	91.3704944936	45.3743670805333	95.4417389056	50.06737182506671	139275.40625	1.6638448168585125E8	0	7438	1.5399285607593924	0.5026560178740215	1.1381396181431584	418.30816650390625	418.32012939453125
798	418.45654296875	28.6331574589333					1	DETECTED	418.4565 m/z @28.63 [151020OFc1_NvH-0949-CRLM-12.raw]	418.45654296875	28.6331574589333	4.29889359093333	97.0444328005333	92.74553920959997	234545.953125	3.446985500129006E8	0	7438	41.50372811664987	1.9688230435713436	4.893825927571037	418.44696044921875	418.4618225097656
799	418.4718322753906	37.8925718645333					1	DETECTED	418.4718 m/z @37.89 [151020OFc1_NvH-0949-CRLM-12.raw]	418.4718322753906	37.8925718645333	4.6196587072	94.9003536946667	90.2806949874667	463879.15625	3.213823795206073E8	0	7438	0.1388879224316497	1.550825931231788	0.006592379708256346	418.4620056152344	418.48175048828125
800	418.48443603515625	21.0310096373333					1	DETECTED	418.4844 m/z @21.03 [151020OFc1_NvH-0949-CRLM-12.raw]	418.48443603515625	21.0310096373333	4.50133268586667	95.7482903269333	91.24695764106663	256225.390625	2.9298929741907614E8	0	7438	12.766885489857103	2.760095006967772	0.6843782122390871	418.4820556640625	418.4942626953125
801	418.54327392578125	25.6833392184					1	DETECTED	418.5433 m/z @25.68 [151020OFc1_NvH-0949-CRLM-12.raw]	418.54327392578125	25.6833392184	4.27908321946667	89.4826350178667	85.20355179840003	782527.0	3.1211708581431764E8	3	7438	0.3176486578202464	0.5081629501727507	0.01781772892066602	418.5332946777344	418.5435485839844
802	418.5535583496094	48.7200607088					1	DETECTED	418.5536 m/z @48.72 [151020OFc1_NvH-0949-CRLM-12.raw]	418.5535583496094	48.7200607088	3.83031323893333	98.0556211770667	94.22530793813337	1676831.5	4.309531303371765E8	3	7438	18.65943972033268	0.505762390192581	0.004549586191639101	418.5435791015625	418.56353759765625
803	418.5635681152344	27.9992967074667					1	DETECTED	418.5636 m/z @28.00 [151020OFc1_NvH-0949-CRLM-12.raw]	418.5635681152344	27.9992967074667	4.63875609146667	97.6768398917333	93.03808380026662	1293820.25	3.777732603117688E8	3	7438	0.22868073501827269	0.6765312140296573	2.1782161151688104	418.5635681152344	418.57354736328125
804	418.5794372558594	43.4396227573333					1	DETECTED	418.5794 m/z @43.44 [151020OFc1_NvH-0949-CRLM-12.raw]	418.5794372558594	43.4396227573333	4.08738341466667	54.1287735352	50.04139012053333	435317.875	1.8626591404808623E8	0	7438	29.45959063402461	0.6674891245286512	0.09150461003075644	418.5736389160156	418.58416748046875
805	418.59417724609375	34.1917371741333					1	DETECTED	418.5942 m/z @34.19 [151020OFc1_NvH-0949-CRLM-12.raw]	418.59417724609375	34.1917371741333	4.03241083946667	84.5568917290667	80.52448088960004	585242.8125	3.122911118959401E8	0	7438	9.385127944789211	1.8861585092184472	0.38307095626153026	418.5843200683594	418.6033020019531
806	418.6629638671875	29.9335300312					1	DETECTED	418.6630 m/z @29.93 [151020OFc1_NvH-0949-CRLM-12.raw]	418.6629638671875	29.9335300312	10.7542531341333	95.6574115186667	84.90315838453341	351298.71875	3.171237470594798E8	0	7438	0.20405590572579513	2.213408744245165	0.005644725288529723	418.6536560058594	418.67254638671875
807	418.6878356933594	20.8372261301333					1	DETECTED	418.6878 m/z @20.84 [151020OFc1_NvH-0949-CRLM-12.raw]	418.6878356933594	20.8372261301333	5.04641599466667	96.0189717562667	90.97255576160002	671874.1875	3.0739681779646415E8	0	7438	0.17836876133941715	0.6233695082441397	2.0200010242993818	418.677978515625	418.69781494140625
808	418.69879150390625	16.8378431130667					1	DETECTED	418.6988 m/z @16.84 [151020OFc1_NvH-0949-CRLM-12.raw]	418.69879150390625	16.8378431130667	4.43003602213333	39.3775880056	34.947551983466674	230986.796875	8.819430174034604E7	0	7438	0.17778908413039574	1.4082888187794094	0.284732034581843	418.6979675292969	418.6998596191406
809	418.7099609375	24.3736712162667					1	DETECTED	418.7100 m/z @24.37 [151020OFc1_NvH-0949-CRLM-12.raw]	418.7099609375	24.3736712162667	5.3247986712	98.267857832	92.9430591608	1963110.0	3.744298826972658E8	2	7438	0.3396728132822808	0.5106617564584988	1.9724623749487515	418.6999816894531	418.7118835449219
810	418.72198486328125	29.3200346288					1	DETECTED	418.7220 m/z @29.32 [151020OFc1_NvH-0949-CRLM-12.raw]	418.72198486328125	29.3200346288	0.795458029866667	99.2076136285333	98.41215559866663	8320641.5	7.077009910867946E8	2	7438	0.24807350440311993	2.8969785110402277	1.1094558119701803	418.7120361328125	418.73193359375
811	418.7374267578125	29.9474255333333					1	DETECTED	418.7374 m/z @29.95 [151020OFc1_NvH-0949-CRLM-12.raw]	418.7374267578125	29.9474255333333	5.7656493544	92.0425242704	86.276874916	559355.5625	3.329776325004875E8	0	7438	13.931584174351855	2.142422280339817	0.11852338785897414	418.73199462890625	418.7374267578125
812	418.7474365234375	30.9809344682667					1	DETECTED	418.7474 m/z @30.98 [151020OFc1_NvH-0949-CRLM-12.raw]	418.7474365234375	30.9809344682667	4.76548826666667	94.5570553184	89.79156705173334	1867114.875	4.436713299580578E8	2	7438	5.214247583065333	1.2470401797919153	1.7021385557929885	418.7375183105469	418.74835205078125
813	418.7584533691406	18.2120775365333					1	DETECTED	418.7585 m/z @18.21 [151020OFc1_NvH-0949-CRLM-12.raw]	418.7584533691406	18.2120775365333	3.2639675944	99.3898639608	96.1258963664	6198503.5	4.2691361702099156E8	2	7438	0.19703305547314542	0.865445824212317	0.10023303522112718	418.749267578125	418.768310546875
814	418.7711181640625	31.7596380562667					1	DETECTED	418.7711 m/z @31.76 [151020OFc1_NvH-0949-CRLM-12.raw]	418.7711181640625	31.7596380562667	4.78493146106667	92.6463399893333	87.86140852826662	339314.75	3.135691561011176E8	0	7438	0.37401623344640456	1.6285887710804792	1.0473419319057609	418.7691955566406	418.7809753417969
815	418.7823486328125	4.7268446504					1	DETECTED	418.7823 m/z @4.73 [151020OFc1_NvH-0949-CRLM-12.raw]	418.7823486328125	4.7268446504	4.6196587072	97.6949837634667	93.07532505626669	216902.46875	3.654921433467188E8	2	7438	0.21438512447065428	2.101153827917534	4.797450588797395	418.7811584472656	418.7899169921875
816	418.8450927734375	13.4928879773333					1	DETECTED	418.8451 m/z @13.49 [151020OFc1_NvH-0949-CRLM-12.raw]	418.8450927734375	13.4928879773333	0.0699219301333333	99.9450531461333	99.87513121599997	97238.2578125	2.521954910798651E8	0	7438	84.90911538528158	4.067442348908478	7.115037785521055	418.8426208496094	418.8550720214844
817	418.8673400878906	14.1700553488					1	DETECTED	418.8673 m/z @14.17 [151020OFc1_NvH-0949-CRLM-12.raw]	418.8673400878906	14.1700553488	0.0155978434666667	98.9754730901333	98.95987524666664	122347.875	3.2233375033265716E8	0	7438	5.342529615782752	3.4957141666990426	26.277852089196372	418.85736083984375	418.8673400878906
818	418.8774108886719	25.7226052114667					1	DETECTED	418.8774 m/z @25.72 [151020OFc1_NvH-0949-CRLM-12.raw]	418.8774108886719	25.7226052114667	1.02833597866667	99.3098648525333	98.28152887386662	545289.9375	3.0107689882587916E8	0	7438	2.3790417818231653	0.5579609514432354	0.2831507039585726	418.8674621582031	418.8778381347656
819	418.8879089355469	48.6981397389333					1	DETECTED	418.8879 m/z @48.70 [151020OFc1_NvH-0949-CRLM-12.raw]	418.8879089355469	48.6981397389333	0.0790405306666667	99.3098648525333	99.23082432186663	1399996.75	3.8839937840329075E8	3	7438	31.820823936598252	0.5100707535255898	0.38779488295573195	418.8779296875	418.8973083496094
820	418.9073486328125	26.4931923613333					1	DETECTED	418.9073 m/z @26.49 [151020OFc1_NvH-0949-CRLM-12.raw]	418.9073486328125	26.4931923613333	1.69000156346667	99.23570526	97.54570369653334	5681166.0	5.3125244289274156E8	3	7438	0.3270702721821017	2.466214641604805	1.1817945691289926	418.8973693847656	418.9172668457031
821	418.9178771972656	24.3441379901333					1	DETECTED	418.9179 m/z @24.34 [151020OFc1_NvH-0949-CRLM-12.raw]	418.9178771972656	24.3441379901333	4.08738341466667	68.0270167213333	63.93963330666663	328360.65625	2.2171410086689115E8	0	7438	43.767791866224144	1.5777077620702828	2.1528348383770917	418.91754150390625	418.9192199707031
822	418.92926025390625	34.1666503016					1	DETECTED	418.9293 m/z @34.17 [151020OFc1_NvH-0949-CRLM-12.raw]	418.92926025390625	34.1666503016	4.14332618133333	99.8986871237333	95.75536094239996	380167.53125	2.9488976932580847E8	0	7438	1.022420265846904	1.7381880009201152	0.8449337455282047	418.9192810058594	418.929931640625
823	418.9403381347656	28.5833991725333					1	DETECTED	418.9403 m/z @28.58 [151020OFc1_NvH-0949-CRLM-12.raw]	418.9403381347656	28.5833991725333	4.2223442112	99.1227647293333	94.9004205181333	624389.0625	2.998549846474913E8	0	7438	0.12684638614782884	0.5042526248531315	1.0162269843635459	418.9307861328125	418.9500732421875
824	418.9622802734375	22.2390772181333					1	DETECTED	418.9623 m/z @22.24 [151020OFc1_NvH-0949-CRLM-12.raw]	418.9622802734375	22.2390772181333	3.53374170853333	99.4362965	95.90255479146667	2633845.75	3.6770237156411844E8	4	7438	0.20555315179069922	5.585827785649164	9.744218876981781	418.9525451660156	418.9722595214844
825	418.9726257324219	37.8925718645333					1	DETECTED	418.9726 m/z @37.89 [151020OFc1_NvH-0949-CRLM-12.raw]	418.9726257324219	37.8925718645333	5.42051646453333	99.9450531461333	94.52453668159997	300902.4375	3.007508861609683E8	0	7438	0.09986234457410603	1.5918057871118694	2.834957204892579	418.97235107421875	418.98260498046875
826	419.1192321777344	38.0727945458667					1	DETECTED	419.1192 m/z @38.07 [151020OFc1_NvH-0949-CRLM-12.raw]	419.1192321777344	38.0727945458667	17.0139793482667	95.2235206130667	78.2095412648	117399.15625	2.8181303639201516E8	0	7438	76.5184722853846	1.8344756750421225	2.6852732952821334	419.1095275878906	419.12530517578125
827	419.16448974609375	29.8557956552					1	DETECTED	419.1645 m/z @29.86 [151020OFc1_NvH-0949-CRLM-12.raw]	419.16448974609375	29.8557956552	6.0000632704	92.3293419504	86.32927868	125117.1640625	2.859158205900576E8	0	7438	60.963170850515866	1.809403234566084	2.617700791799654	419.1546936035156	419.1741027832031
828	419.1893005371094	20.8580284962667					1	DETECTED	419.1893 m/z @20.86 [151020OFc1_NvH-0949-CRLM-12.raw]	419.1893005371094	20.8580284962667	5.98140789466667	96.1908240549333	90.20941616026663	298906.5	3.1084860940098655E8	0	7438	0.18844397513048605	4.118470940522873	0.02631157558845294	419.179443359375	419.1950378417969
829	419.2050476074219	15.9505102829333					1	DETECTED	419.2050 m/z @15.95 [151020OFc1_NvH-0949-CRLM-12.raw]	419.2050476074219	15.9505102829333	3.8666106616	99.2263558568	95.35974519519999	675236.5	3.530743927526499E8	2	7438	5.913409755438993	0.9154252752848973	2.725813564822391	419.19512939453125	419.2065734863281
830	419.2165832519531	20.1301971506667					1	DETECTED	419.2166 m/z @20.13 [151020OFc1_NvH-0949-CRLM-12.raw]	419.2165832519531	20.1301971506667	2.06224966293333	99.3006530096	97.23840334666667	1.3101857E7	7.818190596951497E8	2	7438	5.329673832025412	35.82440921900126	0.07160547391421895	419.2066345214844	419.21771240234375
831	419.22772216796875	24.4776776912					1	DETECTED	419.2277 m/z @24.48 [151020OFc1_NvH-0949-CRLM-12.raw]	419.22772216796875	24.4776776912	3.92971188	99.8803331970667	95.9506213170667	2.03075488E8	3.667152838622292E9	2	7438	0.21461030636413625	1.542156298291116	1.9113486985207844	419.2177429199219	419.2377014160156
832	419.241455078125	26.4931923613333					1	DETECTED	419.2415 m/z @26.49 [151020OFc1_NvH-0949-CRLM-12.raw]	419.241455078125	26.4931923613333	3.5515014752	98.624383244	95.0728817688	4574878.0	5.379786712476836E8	2	7438	0.36537230704576373	0.6925329202407441	1.5219131697936938	419.23773193359375	419.2514343261719
833	419.2601013183594	18.2120775365333					1	DETECTED	419.2601 m/z @18.21 [151020OFc1_NvH-0949-CRLM-12.raw]	419.2601013183594	18.2120775365333	4.096439384	99.5288580333333	95.4324186493333	2738385.5	3.978935766989552E8	2	7438	0.1666363026683797	0.5509921455630694	0.13124673075472498	419.25152587890625	419.2696838378906
834	419.27325439453125	31.7143739128					1	DETECTED	419.2733 m/z @31.71 [151020OFc1_NvH-0949-CRLM-12.raw]	419.27325439453125	31.7143739128	4.23311077253333	94.6989015506667	90.46579077813337	122128.59375	2.902407989115705E8	0	7438	18.269004099784233	1.657660857113446	2.1846603922221624	419.2701721191406	419.2832336425781
835	419.28411865234375	4.7558650416					1	DETECTED	419.2841 m/z @4.76 [151020OFc1_NvH-0949-CRLM-12.raw]	419.28411865234375	4.7558650416	4.59923999146667	95.3942542424	90.79501425093332	109003.625	2.412745260884717E8	0	7438	0.13559946467057227	1.637746610508975	2.9367320398203143	419.28326416015625	419.28460693359375
836	419.31549072265625	91.5873047602667					1	DETECTED	419.3155 m/z @91.59 [151020OFc1_NvH-0949-CRLM-12.raw]	419.31549072265625	91.5873047602667	0.00597258506666667	100.000773529067	99.99480094400033	1377907.625	4.027597472486872E8	0	7438	1.0973995304352684	0.5254455239837743	4.92498772967709	419.31353759765625	419.3181457519531
837	419.4420166015625	36.1028961754667					1	DETECTED	419.4420 m/z @36.10 [151020OFc1_NvH-0949-CRLM-12.raw]	419.4420166015625	36.1028961754667	4.11484957973333	97.144689856	93.02984027626667	369555.03125	3.243624984001133E8	0	7438	24.4675108767031	1.4541344373412783	0.04308810143218707	419.4320373535156	419.44891357421875
838	419.4590148925781	38.5328772768					1	DETECTED	419.4590 m/z @38.53 [151020OFc1_NvH-0949-CRLM-12.raw]	419.4590148925781	38.5328772768	4.03241083946667	95.0355458986667	91.00313505920003	1764681.5	3.686082396878357E8	4	7438	23.945594906926715	0.5078185885723919	0.013924514308900522	419.4493408203125	419.468994140625
839	419.4703369140625	35.4111376610667					1	DETECTED	419.4703 m/z @35.41 [151020OFc1_NvH-0949-CRLM-12.raw]	419.4703369140625	35.4111376610667	6.25225258373333	99.2076136285333	92.95536104479997	352331.84375	2.915100600070861E8	0	7438	18.17650829058936	1.6739343495581362	0.0010314912748719798	419.4690246582031	419.4803161621094
840	419.4810485839844	14.312730672					1	DETECTED	419.4810 m/z @14.31 [151020OFc1_NvH-0949-CRLM-12.raw]	419.4810485839844	14.312730672	5.64660280693333	97.3004381994667	91.65383539253337	307594.5	3.173586841281092E8	2	7438	0.15520438039882833	0.6142483674711445	15.907162191027268	419.4803771972656	419.49078369140625
841	419.53759765625	17.5541707165333					1	DETECTED	419.5376 m/z @17.55 [151020OFc1_NvH-0949-CRLM-12.raw]	419.53759765625	17.5541707165333	3.54253701173333	97.9724307781333	94.42989376639997	3656610.25	3.6819031858722425E8	3	7438	0.1236599501891078	15.651153252181453	98.31365674497015	419.5277099609375	419.5406188964844
842	419.5506286621094	20.118271932					1	DETECTED	419.5506 m/z @20.12 [151020OFc1_NvH-0949-CRLM-12.raw]	419.5506286621094	20.118271932	2.289405784	98.837166272	96.54776048800001	8451219.0	5.003132506750553E8	3	7438	0.18349414685801335	26.486052973944123	1.6694526705363524	419.5406494140625	419.5605773925781
843	419.56317138671875	35.8787259192					1	DETECTED	419.5632 m/z @35.88 [151020OFc1_NvH-0949-CRLM-12.raw]	419.56317138671875	35.8787259192	5.17009395146667	75.0221779197333	69.85208396826663	1087067.625	3.178061755470335E8	0	7438	0.28487396225781225	0.852930344954874	0.2446280083848685	419.5606384277344	419.56610107421875
844	419.57611083984375	26.4824734066667					1	DETECTED	419.5761 m/z @26.48 [151020OFc1_NvH-0949-CRLM-12.raw]	419.57611083984375	26.4824734066667	4.24212099306667	95.3490631373333	91.10694214426664	1821910.5	4.102146006465255E8	3	7438	15.66129740206198	1.5637347275203985	0.10847906349037396	419.5661315917969	419.5860900878906
845	419.5873718261719	37.0510522970667					1	DETECTED	419.5874 m/z @37.05 [151020OFc1_NvH-0949-CRLM-12.raw]	419.5873718261719	37.0510522970667	4.26986857253333	83.2589606674667	78.98909209493337	694227.125	3.319004432851119E8	3	7438	0.10997411763301557	1.2190541856531254	0.004976123734781708	419.5861511230469	419.59735107421875
846	419.6899719238281	17.6636981824					1	DETECTED	419.6900 m/z @17.66 [151020OFc1_NvH-0949-CRLM-12.raw]	419.6899719238281	17.6636981824	5.943957968	98.52309086	92.57913289199999	222704.984375	3.0500152638987976E8	0	7438	20.879414455562458	3.949709259691966	2.451991819590641	419.6808166503906	419.6950988769531
847	419.7051086425781	46.2461488346667					1	DETECTED	419.7051 m/z @46.25 [151020OFc1_NvH-0949-CRLM-12.raw]	419.7051086425781	46.2461488346667	1.81436306053333	95.3401190973333	93.52575603679998	1304050.875	3.7662516977116686E8	4	7438	3.309371583711169	0.7206364908393066	21.397836665927283	419.6954345703125	419.7058410644531
848	419.71588134765625	14.9488983493333					1	DETECTED	419.7159 m/z @14.95 [151020OFc1_NvH-0949-CRLM-12.raw]	419.71588134765625	14.9488983493333	3.09677147546667	97.1814292314667	94.08465775600003	3430409.5	4.881794611844629E8	2	7438	0.18988217918125727	5.543905800979297	24.053917127440698	419.7059020996094	419.71722412109375
849	419.72723388671875	24.4776776912					1	DETECTED	419.7272 m/z @24.48 [151020OFc1_NvH-0949-CRLM-12.raw]	419.72723388671875	24.4776776912	3.27299857786667	96.4624811728	93.18948259493332	9.0134664E7	1.850403948353526E9	2	7438	0.20741234021788202	0.6512883821523662	2.043590963357129	419.7172546386719	419.7372131347656
850	419.7373046875	23.1843514832					1	DETECTED	419.7373 m/z @23.18 [151020OFc1_NvH-0949-CRLM-12.raw]	419.7373046875	23.1843514832	2.0266378192	94.1289560781333	92.1023182589333	4294304.5	4.54608870712339E8	2	7438	26.118090582768716	0.6353997909291247	0.6274255311650722	419.73724365234375	419.74468994140625
851	419.75469970703125	24.7343191669333					1	DETECTED	419.7547 m/z @24.73 [151020OFc1_NvH-0949-CRLM-12.raw]	419.75469970703125	24.7343191669333	4.52998239333333	96.1004312226667	91.57044882933337	1.4250097E7	5.914879609247442E8	0	7438	0.19281494448243564	1.8262101485486104	1.1495793260840126	419.7447204589844	419.7645568847656
852	419.7651062011719	35.8425240546667					1	DETECTED	419.7651 m/z @35.84 [151020OFc1_NvH-0949-CRLM-12.raw]	419.7651062011719	35.8425240546667	9.07556227626667	36.0122741058667	26.936711829600032	356333.09375	7.510719496879224E7	0	7438	0.11011319571973388	0.5033785829361058	0.00673405458023674	419.7648010253906	419.7691650390625
853	419.7794494628906	37.9983892757333					1	DETECTED	419.7794 m/z @38.00 [151020OFc1_NvH-0949-CRLM-12.raw]	419.7794494628906	37.9983892757333	4.67612448693333	73.3844888013333	68.70836431439997	1483418.625	2.8641083082499564E8	2	7438	0.15500729707867578	0.5048424624422472	0.13914083916859185	419.7696838378906	419.7882080078125
854	419.7919006347656	40.2094097938667					1	DETECTED	419.7919 m/z @40.21 [151020OFc1_NvH-0949-CRLM-12.raw]	419.7919006347656	40.2094097938667	4.26986857253333	93.9902332794667	89.72036470693337	1285824.375	3.2149344306377274E8	2	7438	9.26180248928317	40.43274573981369	80.87091414753343	419.7899475097656	419.8006896972656
855	419.871826171875	17.5737324946667					1	DETECTED	419.8718 m/z @17.57 [151020OFc1_NvH-0949-CRLM-12.raw]	419.871826171875	17.5737324946667	0.154285425066667	99.9077976813333	99.75351225626665	2405429.5	3.596419027366833E8	0	7438	0.12470984934088847	1.1265035867721336	0.01235302935230458	419.8619384765625	419.8746643066406
856	419.8846740722656	20.1447944794667					1	DETECTED	419.8847 m/z @20.14 [151020OFc1_NvH-0949-CRLM-12.raw]	419.8846740722656	20.1447944794667	0.436111347466667	99.5936910645333	99.15757971706664	4537984.5	4.2797104019390506E8	3	7438	21.875982509736218	0.5431675114557463	0.19337487950845525	419.87469482421875	419.8875732421875
857	419.8975830078125	24.3634749370667					1	DETECTED	419.8976 m/z @24.36 [151020OFc1_NvH-0949-CRLM-12.raw]	419.8975830078125	24.3634749370667	1.19785955386667	99.9077976813333	98.70993812746664	5928676.5	4.1485958407134074E8	3	7438	0.14335150610189729	1.0875528163611012	4.200106590246512	419.8876953125	419.90753173828125
858	419.9105224609375	26.5808146221333					1	DETECTED	419.9105 m/z @26.58 [151020OFc1_NvH-0949-CRLM-12.raw]	419.9105224609375	26.5808146221333	4.2223442112	99.8803331970667	95.65798898586671	657679.25	2.971744230349361E8	3	7438	8.67293872187151	0.6084346063451148	0.17906318017666278	419.9075927734375	419.9202880859375
859	419.921630859375	37.0932286016					1	DETECTED	419.9216 m/z @37.09 [151020OFc1_NvH-0949-CRLM-12.raw]	419.921630859375	37.0932286016	1.14464106533333	99.8618269285333	98.71718586319997	495256.71875	3.35920175043124E8	0	7438	21.04081394399299	2.008439590921593	0.9967431740124119	419.9205627441406	419.9316101074219
860	419.9324035644531	25.850824816					1	DETECTED	419.9324 m/z @25.85 [151020OFc1_NvH-0949-CRLM-12.raw]	419.9324035644531	25.850824816	4.79468331093333	97.6491026397333	92.85441932879996	237384.0	2.973152350296046E8	0	7438	1.4733139739912673	2.204924850701082	3.4098497014021643	419.93170166015625	419.94219970703125
861	419.9562683105469	46.2135412728					1	DETECTED	419.9563 m/z @46.21 [151020OFc1_NvH-0949-CRLM-12.raw]	419.9562683105469	46.2135412728	3.25493204186667	99.9636284672	96.70869642533333	1688091.75	3.306111087874033E8	0	7438	0.15882968561560062	0.5022730479494548	0.0037675054275882387	419.9463806152344	419.9662170410156
862	419.9682922363281	33.1893384210667					1	DETECTED	419.9683 m/z @33.19 [151020OFc1_NvH-0949-CRLM-12.raw]	419.9682922363281	33.1893384210667	0.608182649866667	100.000773529067	99.39259087920034	729049.0	3.630443069742414E8	0	7438	0.15345073061215686	0.5616734112648761	0.11738693142224466	419.9663391113281	419.978271484375
863	419.9906005859375	30.0702884344					1	DETECTED	419.9906 m/z @30.07 [151020OFc1_NvH-0949-CRLM-12.raw]	419.9906005859375	30.0702884344	2.04450843146667	99.8339506210667	97.78944218960004	236497.890625	3.3820682891282994E8	0	7438	21.87481740835088	2.1865194583175662	3.3952668670210286	419.9808349609375	420.0003967285156
864	420.1150817871094	63.8404331509333					1	DETECTED	420.1151 m/z @63.84 [151020OFc1_NvH-0949-CRLM-12.raw]	420.1150817871094	63.8404331509333	14.5956902973333	98.8832178666667	84.28752756933339	481224.25	3.4060468063067913E8	0	7438	0.9506646108712928	0.7752796646359046	26.914647739477935	420.1064453125	420.1236267089844
865	420.1279296875	61.8452145466667					1	DETECTED	420.1279 m/z @61.85 [151020OFc1_NvH-0949-CRLM-12.raw]	420.1279296875	61.8452145466667	27.8829156381333	94.8114629186667	66.92854728053341	61824.90625	2.0732128847029787E8	0	7438	62.90321674731625	0.985335937664056	0.9706718753281119	420.1279296875	420.1316833496094
866	420.18292236328125	25.883446876					1	DETECTED	420.1829 m/z @25.88 [151020OFc1_NvH-0949-CRLM-12.raw]	420.18292236328125	25.883446876	4.096439384	98.6616243442667	94.56518496026669	353131.875	3.158436828661946E8	0	7438	72.76749246738538	3.4263930889897396	8.323318790526816	420.17303466796875	420.1910705566406
867	420.2010803222656	25.7585987928					1	DETECTED	420.2011 m/z @25.76 [151020OFc1_NvH-0949-CRLM-12.raw]	420.2010803222656	25.7585987928	4.03241083946667	90.5047171762667	86.47230633680003	927036.75	3.564265510021434E8	3	7438	0.10180758321884653	3.256855551322417	0.05466629972660433	420.19110107421875	420.20330810546875
868	420.21331787109375	41.9944042818667					1	DETECTED	420.2133 m/z @41.99 [151020OFc1_NvH-0949-CRLM-12.raw]	420.21331787109375	41.9944042818667	4.01428407333333	97.2087480010667	93.19446392773337	1909818.125	4.6533258414554626E8	3	7438	16.864884407417428	0.9823901869435496	0.005088072880290239	420.2033386230469	420.2181091308594
869	420.2281188964844	24.4776776912					1	DETECTED	420.2281 m/z @24.48 [151020OFc1_NvH-0949-CRLM-12.raw]	420.2281188964844	24.4776776912	3.91161436026667	99.5936910645333	95.68207670426663	2.5276402E7	1.1262293996699011E9	2	7438	0.22078761354387666	0.5715568634328912	0.06553762965918497	420.2181396484375	420.23809814453125
870	420.24200439453125	30.8858519861333					1	DETECTED	420.2420 m/z @30.89 [151020OFc1_NvH-0949-CRLM-12.raw]	420.24200439453125	30.8858519861333	4.26986857253333	99.9729696328	95.70310106026668	1.0057597E7	5.0291900171480244E8	3	7438	0.19144332647377027	0.5163253659336013	0.022122767451137674	420.2381286621094	420.2519836425781
871	420.2564392089844	24.6878174016					1	DETECTED	420.2564 m/z @24.69 [151020OFc1_NvH-0949-CRLM-12.raw]	420.2564392089844	24.6878174016	4.5107972976	98.3507154824	93.83991818480001	7510985.5	4.314982494156295E8	0	7438	0.16727045498689108	12.460931372645467	1.4884619133608368	420.2520446777344	420.2662658691406
872	420.2709045410156	34.9111205576					1	DETECTED	420.2709 m/z @34.91 [151020OFc1_NvH-0949-CRLM-12.raw]	420.2709045410156	34.9111205576	4.67612448693333	92.2923545352	87.61623004826667	457160.125	2.9370098563155204E8	0	7438	0.24565695887356753	2.287496996108674	3.5690799200471006	420.2665710449219	420.2713623046875
873	420.2813720703125	37.9983892757333					1	DETECTED	420.2814 m/z @38.00 [151020OFc1_NvH-0949-CRLM-12.raw]	420.2813720703125	37.9983892757333	5.5830681784	95.2772262565333	89.6941580781333	663360.0625	3.854551720267373E8	0	7438	0.23816752085861737	1.6570244363337434	2.733448664301551	420.2713928222656	420.2833251953125
874	420.2938232421875	40.2094097938667					1	DETECTED	420.2938 m/z @40.21 [151020OFc1_NvH-0949-CRLM-12.raw]	420.2938232421875	40.2094097938667	4.71639930133333	92.6913544272	87.97495512586667	840635.75	4.6501818969489574E8	0	7438	0.1536839280653126	1.2211343340700593	1216.5362866571684	420.2839660644531	420.2967529296875
875	420.3058166503906	91.7191610888					1	DETECTED	420.3058 m/z @91.72 [151020OFc1_NvH-0949-CRLM-12.raw]	420.3058166503906	91.7191610888	5.35464359653333	91.9351148010667	86.58047120453337	55151.49609375	7.749982274230963E7	0	7438	0.03350658986654764	0.5012502455784925	0.0025001157474428843	420.305419921875	420.30780029296875
876	420.3188781738281	91.5873047602667					1	DETECTED	420.3189 m/z @91.59 [151020OFc1_NvH-0949-CRLM-12.raw]	420.3188781738281	91.5873047602667	0.00597258506666667	100.000773529067	99.99480094400033	365475.78125	2.9383641813811207E8	0	7438	1.880932451219266	0.5230574711308822	0.08204804432074606	420.3121337890625	420.3288269042969
877	420.3338623046875	89.7910756109333					1	DETECTED	420.3339 m/z @89.79 [151020OFc1_NvH-0949-CRLM-12.raw]	420.3338623046875	89.7910756109333	0.417557921066667	97.4010369293333	96.98347900826663	183135.890625	3.628188470169232E8	0	7438	90.95304618102371	0.5099436136324398	0.019697098289563057	420.3310241699219	420.3429870605469
878	420.4575500488281	46.18804522					1	DETECTED	420.4576 m/z @46.19 [151020OFc1_NvH-0949-CRLM-12.raw]	420.4575500488281	46.18804522	4.04141691466667	96.1095269944	92.06811007973333	396285.375	3.179531282144326E8	0	7438	24.837140869037846	1.2612507097807064	0.04175998010383471	420.4478759765625	420.4673156738281
879	420.4696960449219	33.1611652010667					1	DETECTED	420.4697 m/z @33.16 [151020OFc1_NvH-0949-CRLM-12.raw]	420.4696960449219	33.1611652010667	4.70451158986667	98.837166272	94.13265468213334	269845.625	2.757921541440561E8	0	7438	89.21210265432003	1.8936618046245313	2.7734969629340545	420.4677734375	420.472900390625
880	420.4830627441406	31.943508392					1	DETECTED	420.4831 m/z @31.94 [151020OFc1_NvH-0949-CRLM-12.raw]	420.4830627441406	31.943508392	4.26077063893333	98.5781045250667	94.31733388613338	540676.0625	3.1651055690188026E8	0	7438	0.1555870335565075	2.3831042595329954	0.8627293650683496	420.4735412597656	420.49285888671875
881	420.4948425292969	13.3981431256					1	DETECTED	420.4948 m/z @13.40 [151020OFc1_NvH-0949-CRLM-12.raw]	420.4948425292969	13.3981431256	5.4772443112	96.90765072	91.43040640880001	266737.375	2.926213473797123E8	0	7438	0.7197416276830779	1.0407643871001726	11.427633998666439	420.4931640625	420.5047607421875
882	420.518798828125	16.7963355456					1	DETECTED	420.5188 m/z @16.80 [151020OFc1_NvH-0949-CRLM-12.raw]	420.518798828125	16.7963355456	4.70451158986667	98.5506420528	93.84613046293333	284840.34375	3.3502929041161275E8	0	7438	0.26413474580704843	5.5533772232845315	1.4840925065350672	420.5090026855469	420.52288818359375
883	420.5332946777344	24.8754752010667					1	DETECTED	420.5333 m/z @24.88 [151020OFc1_NvH-0949-CRLM-12.raw]	420.5332946777344	24.8754752010667	4.57897975813333	93.7718372509333	89.19285749279997	1413981.125	3.446707063428016E8	3	7438	4.949563984326598	18.85814626964528	0.020344028369780005	420.5233154296875	420.54327392578125
884	420.5475769042969	41.9709537826667					1	DETECTED	420.5476 m/z @41.97 [151020OFc1_NvH-0949-CRLM-12.raw]	420.5475769042969	41.9709537826667	4.6855517592	98.4524438576	93.7668920984	679204.75	3.42155726151896E8	3	7438	10.210324239182263	0.6219418686636135	0.22052694176415366	420.5433044433594	420.55596923828125
885	420.56597900390625	24.3301443213333					1	DETECTED	420.5660 m/z @24.33 [151020OFc1_NvH-0949-CRLM-12.raw]	420.56597900390625	24.3301443213333	4.30798297013333	94.4261632125333	90.11818024239997	1541741.0	3.472891337781069E8	6	7438	0.09618064208951793	0.8505220451004126	0.42631530782481164	420.5559997558594	420.5663146972656
886	420.5763244628906	30.8858519861333					1	DETECTED	420.5763 m/z @30.89 [151020OFc1_NvH-0949-CRLM-12.raw]	420.5763244628906	30.8858519861333	4.251643852	95.2504119394667	90.9987680874667	7065851.5	4.992375482160657E8	3	7438	0.16656184738812385	5.009509535490974	1.8682046941538306	420.56634521484375	420.58612060546875
887	420.59088134765625	44.5451496085333					1	DETECTED	420.5909 m/z @44.55 [151020OFc1_NvH-0949-CRLM-12.raw]	420.59088134765625	44.5451496085333	4.4916746736	95.5676046034667	91.0759299298667	1026574.6875	4.110844510873711E8	3	7438	0.04548016080103423	0.8749806780942156	0.11908839316094703	420.5863342285156	420.60028076171875
888	420.69439697265625	11.8405838256					1	DETECTED	420.6944 m/z @11.84 [151020OFc1_NvH-0949-CRLM-12.raw]	420.69439697265625	11.8405838256	5.02745845893333	94.6105195664	89.58306110746668	249684.328125	3.062467217934019E8	0	7438	14.981161306639876	1.32316125238517	12.484379313223641	420.68450927734375	420.7040710449219
889	420.7141418457031	47.8562264725333					1	DETECTED	420.7141 m/z @47.86 [151020OFc1_NvH-0949-CRLM-12.raw]	420.7141418457031	47.8562264725333	4.01428407333333	83.6895664912	79.67528241786667	969198.5625	3.094035483939621E8	4	7438	0.29833491495580233	0.5037143074855003	0.015883264488264243	420.70416259765625	420.7198486328125
890	420.7298583984375	24.4530697381333					1	DETECTED	420.7299 m/z @24.45 [151020OFc1_NvH-0949-CRLM-12.raw]	420.7298583984375	24.4530697381333	3.0338739136	96.3537616981333	93.3198877845333	4516548.5	5.646535462036821E8	2	7438	14.0608893719183	1.7750845456676545	0.14954599093592816	420.71990966796875	420.73980712890625
891	420.740478515625	23.1534764530667					1	DETECTED	420.7405 m/z @23.15 [151020OFc1_NvH-0949-CRLM-12.raw]	420.740478515625	23.1534764530667	1.3496785712	90.7472151373333	89.3975365661333	645813.5625	3.46873542420732E8	0	7438	28.206924402187173	1.9440106726283248	2.0761861162588997	420.7398681640625	420.7478332519531
892	420.7579345703125	24.6729320354667					1	DETECTED	420.7579 m/z @24.67 [151020OFc1_NvH-0949-CRLM-12.raw]	420.7579345703125	24.6729320354667	4.17240937413333	77.5830319384	73.41062256426667	1620554.625	2.9893966846176165E8	0	7438	11.329575378845384	4.859793351015833	10.262490847906774	420.74810791015625	420.7588806152344
893	420.7689208984375	27.7767815968					1	DETECTED	420.7689 m/z @27.78 [151020OFc1_NvH-0949-CRLM-12.raw]	420.7689208984375	27.7767815968	6.76959243786667	96.762254948	89.99266251013333	3.0466356E7	7.070067904746715E8	2	7438	0.1617502657839971	0.5515006676666365	0.08766019019820899	420.75897216796875	420.7784118652344
894	420.7872009277344	37.1704565949333					1	DETECTED	420.7872 m/z @37.17 [151020OFc1_NvH-0949-CRLM-12.raw]	420.7872009277344	37.1704565949333	1.5120828104	54.8538900997333	53.341807289333296	5360281.0	2.7646738220186085E8	2	7438	0.21048255331962196	0.7975912042562647	0.6304206618649094	420.7790832519531	420.7952575683594
895	420.8528137207031	16.7263006258667					1	DETECTED	420.8528 m/z @16.73 [151020OFc1_NvH-0949-CRLM-12.raw]	420.8528137207031	16.7263006258667	1.42232340613333	99.1599433370667	97.73761993093336	125664.953125	3.248437622929404E8	0	7438	26.218611414169615	5.216965335778808	9.452194404169726	420.8429260253906	420.85760498046875
896	420.86761474609375	24.8754752010667					1	DETECTED	420.8676 m/z @24.88 [151020OFc1_NvH-0949-CRLM-12.raw]	420.86761474609375	24.8754752010667	1.4403713232	98.837166272	97.39679494880001	1142222.125	3.3167258352760315E8	0	7438	4.163664453494025	3.589275676445173	0.07477860957538887	420.8577575683594	420.8737487792969
897	420.8837585449219	40.9938920442667					1	DETECTED	420.8838 m/z @40.99 [151020OFc1_NvH-0949-CRLM-12.raw]	420.8837585449219	40.9938920442667	0.0155978434666667	99.9077976813333	99.89219983786664	1377364.5	3.651113959472213E8	3	7438	0.1562158369107749	0.8824213427446606	0.004045686232103432	420.873779296875	420.89373779296875
898	420.8980712890625	18.2555628349333					1	DETECTED	420.8981 m/z @18.26 [151020OFc1_NvH-0949-CRLM-12.raw]	420.8980712890625	18.2555628349333	4.40177994213333	98.267857832	93.86607788986667	920226.875	3.2688227270581716E8	0	7438	18.79182047297204	1.055622989683282	1.2522118801280315	420.8937683105469	420.9009094238281
899	420.9109191894531	30.921497452					1	DETECTED	420.9109 m/z @30.92 [151020OFc1_NvH-0949-CRLM-12.raw]	420.9109191894531	30.921497452	0.463627778933333	99.0677444730667	98.60411669413337	2225930.25	3.574926058546103E8	0	7438	0.14912154748487438	1.377055621514131	5.659057245221347	420.90093994140625	420.9208679199219
900	420.92572021484375	37.9983892757333					1	DETECTED	420.9257 m/z @38.00 [151020OFc1_NvH-0949-CRLM-12.raw]	420.92572021484375	37.9983892757333	1.28727092613333	99.8986871237333	98.61141619759997	715823.9375	3.2216210479019827E8	0	7438	23.695350012531108	1.03724346168704	0.2045982710247695	420.9209289550781	420.9356994628906
901	420.9449768066406	11.9198849170667					1	DETECTED	420.9450 m/z @11.92 [151020OFc1_NvH-0949-CRLM-12.raw]	420.9449768066406	11.9198849170667	2.0266378192	99.4642901010667	97.43765228186669	305915.96875	3.2106737180166775E8	0	7438	0.11107845028031882	0.524812682969028	0.46832088546877354	420.93572998046875	420.95428466796875
902	420.96502685546875	35.7656318789333					1	DETECTED	420.9650 m/z @35.77 [151020OFc1_NvH-0949-CRLM-12.raw]	420.96502685546875	35.7656318789333	2.32516738053333	99.8986871237333	97.57351974319997	1346758.5	3.494893026008449E8	4	7438	12.168000407864724	2.236884029412698	0.7362376359445292	420.9551696777344	420.9749755859375
903	420.98504638671875	31.943508392					1	DETECTED	420.9850 m/z @31.94 [151020OFc1_NvH-0949-CRLM-12.raw]	420.98504638671875	31.943508392	1.4135861504	99.5196310765333	98.10604492613331	588259.4375	3.1840769618264604E8	0	7438	18.277243271070944	0.8702009466407646	4.81111152913563	420.97515869140625	420.99493408203125
904	420.9961242675781	13.311690064					1	DETECTED	420.9961 m/z @13.31 [151020OFc1_NvH-0949-CRLM-12.raw]	420.9961242675781	13.311690064	10.4684540285333	51.577971176	41.1095171474667	163082.4375	1.4830615218134284E8	0	7438	0.10878950843769353	7.229353566616359	0.1341966138457223	420.9951477050781	420.9974060058594
905	421.0588073730469	18.4382663688					1	DETECTED	421.0588 m/z @18.44 [151020OFc1_NvH-0949-CRLM-12.raw]	421.0588073730469	18.4382663688	10.4585228736	92.0042104874667	81.54568761386669	714135.3125	5.73055532229036E8	2	7438	6.5967757163415754	31.45012303942178	64.8381379817193	421.0508117675781	421.06103515625
906	421.07379150390625	42.5952093104					1	DETECTED	421.0738 m/z @42.60 [151020OFc1_NvH-0949-CRLM-12.raw]	421.07379150390625	42.5952093104	1.1001796664	98.6616243442667	97.5614446778667	765125.75	3.056527778090835E8	0	7438	0.26978777904689366	1.0877301940812398	2.660542753304797	421.0638732910156	421.083740234375
907	421.0981750488281	91.7004577562667					1	DETECTED	421.0982 m/z @91.70 [151020OFc1_NvH-0949-CRLM-12.raw]	421.0981750488281	91.7004577562667	1.90202647813333	96.6985909973333	94.79656451919996	198656.5	3.3692334451663166E8	0	7438	0.18976211421046685	1.2837764670056024	1.5099017278730567	421.0887145996094	421.1051940917969
908	421.1458435058594	89.1923906485333					1	DETECTED	421.1458 m/z @89.19 [151020OFc1_NvH-0949-CRLM-12.raw]	421.1458435058594	89.1923906485333	13.2705236666667	95.3851439445333	82.11462027786659	813451.3125	2.8305173105931145E8	0	7438	0.4512903436293243	1.5726344668945287	2.435383091581256	421.1400146484375	421.15478515625
909	421.1733703613281	12.5893946493333					1	DETECTED	421.1734 m/z @12.59 [151020OFc1_NvH-0949-CRLM-12.raw]	421.1733703613281	12.5893946493333	3.20105541706667	100.000773529067	96.79971811200033	390971.0625	3.280423486131167E8	0	7438	0.12773916896158788	0.5841933348820185	0.11239964031439273	421.1639709472656	421.183349609375
910	421.1946716308594	20.7513604810667					1	DETECTED	421.1947 m/z @20.75 [151020OFc1_NvH-0949-CRLM-12.raw]	421.1946716308594	20.7513604810667	3.99290696293333	97.9631678904	93.97026092746667	338821.125	3.041803146551532E8	0	7438	0.0877521682298088	4.486952774893096	0.787523970020322	421.1847839355469	421.1993408203125
911	421.2095642089844	21.5659100528					1	DETECTED	421.2096 m/z @21.57 [151020OFc1_NvH-0949-CRLM-12.raw]	421.2095642089844	21.5659100528	2.4598081352	97.1996103688	94.73980223359999	1570466.875	3.845309945170062E8	2	7438	0.22820783894508878	0.5101508294431965	0.7836271858147176	421.1996154785156	421.21551513671875
912	421.22552490234375	38.9549576530667					1	DETECTED	421.2255 m/z @38.95 [151020OFc1_NvH-0949-CRLM-12.raw]	421.22552490234375	38.9549576530667	4.08738341466667	97.4010369293333	93.31365351466663	5904674.5	7.172426189852676E8	3	7438	11.045479174333046	0.5197125579102155	0.43849100861830975	421.2155456542969	421.2355041503906
913	421.2443542480469	35.5674506133333					1	DETECTED	421.2444 m/z @35.57 [151020OFc1_NvH-0949-CRLM-12.raw]	421.2443542480469	35.5674506133333	3.08794230293333	97.2454202034667	94.15747790053337	2832381.75	4.5904095204882526E8	3	7438	0.2123403657813583	0.506054543332409	0.13477781401205405	421.23553466796875	421.2492980957031
914	421.25933837890625	21.2993985306667					1	DETECTED	421.2593 m/z @21.30 [151020OFc1_NvH-0949-CRLM-12.raw]	421.25933837890625	21.2993985306667	4.15235519093333	94.9641759810667	90.81182079013337	3671961.5	4.3937443126594603E8	2	7438	0.2291086071426207	0.950164417033313	0.6501258117003716	421.2493591308594	421.2607116699219
915	421.2707214355469	27.7767815968					1	DETECTED	421.2707 m/z @27.78 [151020OFc1_NvH-0949-CRLM-12.raw]	421.2707214355469	27.7767815968	1.8231877088	95.8837500738667	94.06056236506669	1.5086059E7	5.400878194820282E8	2	7438	0.1356097965000025	0.5460098280994878	1.360310248973563	421.2607421875	421.28045654296875
916	421.28887939453125	37.2237707736					1	DETECTED	421.2889 m/z @37.22 [151020OFc1_NvH-0949-CRLM-12.raw]	421.28887939453125	37.2237707736	6.81712708693333	95.8294822629333	89.01235517599997	2776964.5	3.9619392157472324E8	2	7438	0.1700601732587188	0.7456627752362731	0.058498005372472316	421.2813720703125	421.2973937988281
917	421.3309020996094	91.5873047602667					1	DETECTED	421.3309 m/z @91.59 [151020OFc1_NvH-0949-CRLM-12.raw]	421.3309020996094	91.5873047602667	0.00597258506666667	100.000773529067	99.99480094400033	178238.046875	2.406180833305845E8	0	7438	0.8459639397032817	0.5451769639634129	4.243432367734452	421.3209228515625	421.3404235839844
918	421.34954833984375	91.4178897509333					1	DETECTED	421.3495 m/z @91.42 [151020OFc1_NvH-0949-CRLM-12.raw]	421.34954833984375	91.4178897509333	19.8118072554667	92.225838512	72.41403125653329	115787.1796875	2.52488063469372E8	0	7438	0.029627934695511726	0.5056416210251262	0.003566325981047799	421.3466796875	421.35589599609375
919	421.3675231933594	91.5873047602667					1	DETECTED	421.3675 m/z @91.59 [151020OFc1_NvH-0949-CRLM-12.raw]	421.3675231933594	91.5873047602667	11.60585762	92.9459470744	81.3400894544	239001.125	3.1336081077174294E8	0	7438	0.5762206749413679	1.162395606875065	0.7723371613960092	421.3581848144531	421.3760070800781
920	421.4080810546875	42.5321558541333					1	DETECTED	421.4081 m/z @42.53 [151020OFc1_NvH-0949-CRLM-12.raw]	421.4080810546875	42.5321558541333	4.096439384	95.5764979808	91.4800585968	629507.8125	3.5085440617624795E8	0	7438	0.07338292737004082	1.2620465615222605	0.45861084230852506	421.4002685546875	421.41790771484375
921	421.4704284667969	18.2027235773333					1	DETECTED	421.4704 m/z @18.20 [151020OFc1_NvH-0949-CRLM-12.raw]	421.4704284667969	18.2027235773333	4.27908321946667	98.4432727058667	94.16418948640003	1752832.25	3.4860027907222813E8	4	7438	0.16682835954936692	1.1330240236990052	0.0783031104559796	421.4604797363281	421.4802551269531
922	421.48077392578125	30.4927687410667					1	DETECTED	421.4808 m/z @30.49 [151020OFc1_NvH-0949-CRLM-12.raw]	421.48077392578125	30.4927687410667	4.2881703472	96.9623423061333	92.6741719589333	1153818.625	3.364507016779808E8	0	7438	0.23049211233781364	1.2029235818074202	156.22138347466313	421.48046875	421.4906311035156
923	421.5086669921875	12.5893946493333					1	DETECTED	421.5087 m/z @12.59 [151020OFc1_NvH-0949-CRLM-12.raw]	421.5086669921875	12.5893946493333	4.4916746736	96.9623423061333	92.47066763253329	666885.8125	2.855522155572684E8	0	7438	0.161621311410439	0.9513682177205576	1.436601867775289	421.49884033203125	421.5185241699219
924	421.52374267578125	21.1000980624					1	DETECTED	421.5237 m/z @21.10 [151020OFc1_NvH-0949-CRLM-12.raw]	421.52374267578125	21.1000980624	4.4504254128	79.0104533557333	74.5600279429333	221502.59375	2.6012359316808933E8	0	7438	14.380312352208904	3.33019759544944	5.183946748363936	421.51904296875	421.5334167480469
925	421.5434265136719	35.0197213269333					1	DETECTED	421.5434 m/z @35.02 [151020OFc1_NvH-0949-CRLM-12.raw]	421.5434265136719	35.0197213269333	4.87213494426667	97.8708606578667	92.99872571360002	2372529.25	3.7263370615353227E8	0	7438	16.72690061893543	0.507837839673689	0.007418809630129119	421.53350830078125	421.5495910644531
926	421.5596008300781	39.0072527072					1	DETECTED	421.5596 m/z @39.01 [151020OFc1_NvH-0949-CRLM-12.raw]	421.5596008300781	39.0072527072	4.0783291512	94.7920088034667	90.7136796522667	2879219.25	3.8125042262404895E8	3	7438	16.81478955801414	0.5347881311126784	0.02036403872104648	421.54962158203125	421.569580078125
927	421.5773010253906	39.1090160176					1	DETECTED	421.5773 m/z @39.11 [151020OFc1_NvH-0949-CRLM-12.raw]	421.5773010253906	39.1090160176	4.1057181712	99.5104539290667	95.4047357578667	779704.0	3.340797066266629E8	3	7438	7.583134816631482	0.5624727756566426	0.11691572081522233	421.5696716308594	421.5870361328125
928	421.6004638671875	30.9700431773333					1	DETECTED	421.6005 m/z @30.97 [151020OFc1_NvH-0949-CRLM-12.raw]	421.6004638671875	30.9700431773333	2.1515654288	95.2414395581333	93.0898741293333	211898.984375	3.14047719706373E8	0	7438	23.73964347721242	1.8102309353905806	2.6187407206551954	421.590576171875	421.61004638671875
929	421.7113037109375	29.1317268002667					1	DETECTED	421.7113 m/z @29.13 [151020OFc1_NvH-0949-CRLM-12.raw]	421.7113037109375	29.1317268002667	4.08738341466667	95.3401190973333	91.25273568266662	6022851.5	4.601336540699224E8	2	7438	0.22185855058741666	0.6726404856369829	0.04635634564745454	421.70135498046875	421.7212829589844
930	421.72760009765625	35.4946116584					1	DETECTED	421.7276 m/z @35.49 [151020OFc1_NvH-0949-CRLM-12.raw]	421.72760009765625	35.4946116584	3.97501559493333	99.3006530096	95.32563741466667	2571316.25	4.681735833390562E8	2	7438	2.0868256297967775	0.5121251040174192	0.13231673560675042	421.7213134765625	421.7375793457031
931	421.74652099609375	35.5501903042667					1	DETECTED	421.7465 m/z @35.55 [151020OFc1_NvH-0949-CRLM-12.raw]	421.74652099609375	35.5501903042667	3.7043520416	97.83389892	94.12954687839999	1470830.0	3.616853469543562E8	2	7438	6.245553004302675	1.13521251403329	0.3586453596231185	421.73760986328125	421.7486877441406
932	421.75885009765625	27.6919052178667					1	DETECTED	421.7589 m/z @27.69 [151020OFc1_NvH-0949-CRLM-12.raw]	421.75885009765625	27.6919052178667	0.9384162992	99.9264030309333	98.9879867317333	1.83374576E8	3.6383846812884736E9	2	7438	0.24816184374073913	1.1164553004120057	1.0483742600722759	421.7490234375	421.76861572265625
933	421.7762756347656	30.1231877842667					1	DETECTED	421.7763 m/z @30.12 [151020OFc1_NvH-0949-CRLM-12.raw]	421.7762756347656	30.1231877842667	5.1028632616	96.4261231901333	91.3232599285333	3065241.25	4.400114369237304E8	2	7438	0.7982274137211434	1.517288859709461	0.33524145269786887	421.76898193359375	421.7854309082031
934	421.7905578613281	37.1875404168					1	DETECTED	421.7906 m/z @37.19 [151020OFc1_NvH-0949-CRLM-12.raw]	421.7905578613281	37.1875404168	6.08810436666667	99.9264030309333	93.83829866426663	725717.375	2.973436724279388E8	0	7438	17.27298802373804	0.5045058224048665	0.008594139102232631	421.7863464355469	421.79931640625
935	421.85272216796875	20.4539826461333					1	DETECTED	421.8527 m/z @20.45 [151020OFc1_NvH-0949-CRLM-12.raw]	421.85272216796875	20.4539826461333	2.05329623466667	99.7970634173333	97.74376718266663	432456.9375	3.320675539675304E8	0	7438	7.999685910716327	5.698597768710281	0.029111177637664014	421.8428649902344	421.8540954589844
936	421.8642578125	49.1485552464					1	DETECTED	421.8643 m/z @49.15 [151020OFc1_NvH-0949-CRLM-12.raw]	421.8642578125	49.1485552464	0.06073678	74.6611092442667	74.6003724642667	794811.625	2.6210225484383577E8	3	7438	0.19615415600660668	0.5061667993609779	0.02221748318125027	421.85443115234375	421.8683166503906
937	421.87841796875	34.9677260077333					1	DETECTED	421.8784 m/z @34.97 [151020OFc1_NvH-0949-CRLM-12.raw]	421.87841796875	34.9677260077333	1.08231064346667	99.5196310765333	98.43732043306663	1617079.625	3.762715298665006E8	3	7438	0.14685988134571204	0.5719594806246415	0.13169768688856578	421.8684997558594	421.8883056640625
938	421.89361572265625	38.9945024186667					1	DETECTED	421.8936 m/z @38.99 [151020OFc1_NvH-0949-CRLM-12.raw]	421.89361572265625	38.9945024186667	0.0155978434666667	99.9264030309333	99.91080518746664	1238221.25	3.7272895752008015E8	0	7438	16.72583349250844	0.5149298436275825	0.010806793638040142	421.8885803222656	421.9035949707031
939	421.9120178222656	40.282577608					1	DETECTED	421.9120 m/z @40.28 [151020OFc1_NvH-0949-CRLM-12.raw]	421.9120178222656	40.282577608	1.89312445946667	98.624383244	96.73125878453332	656985.5	3.3324773654794466E8	0	7438	13.444422158490731	0.5250774502559542	0.013839175424312844	421.9037170410156	421.92138671875
940	421.9535217285156	16.3464175386667					1	DETECTED	421.9535 m/z @16.35 [151020OFc1_NvH-0949-CRLM-12.raw]	421.9535217285156	16.3464175386667	0.426780435733333	99.2634802045333	98.83669976879996	129008.4140625	3.1122635776585764E8	0	7438	93.07615258203818	4.642471600917754	14.182627040034586	421.9445495605469	421.9619140625
941	421.971923828125	18.1615698176					1	DETECTED	421.9719 m/z @18.16 [151020OFc1_NvH-0949-CRLM-12.raw]	421.971923828125	18.1615698176	4.19072157306667	99.668037728	95.47731615493333	843492.625	3.422560295425225E8	4	7438	3.5586564251598176	0.5852664962066061	0.37633604928902853	421.9619445800781	421.9817810058594
942	421.9823913574219	30.4837236053333					1	DETECTED	421.9824 m/z @30.48 [151020OFc1_NvH-0949-CRLM-12.raw]	421.9823913574219	30.4837236053333	3.22798262506667	99.5288580333333	96.30087540826662	692126.875	3.198765759593191E8	0	7438	0.17089171224730038	0.5086128458457427	0.11148187437799943	421.9819641113281	421.99200439453125
943	422.0193786621094	26.9312725890667					1	DETECTED	422.0194 m/z @26.93 [151020OFc1_NvH-0949-CRLM-12.raw]	422.0193786621094	26.9312725890667	1.5746861248	99.1796121594667	97.6049260346667	380797.09375	2.851796877288633E8	0	7438	0.05424698098406466	2.62357288196525	0.26477938961547587	422.0096740722656	422.029296875
944	422.04266357421875	25.6695290445333					1	DETECTED	422.0427 m/z @25.67 [151020OFc1_NvH-0949-CRLM-12.raw]	422.04266357421875	25.6695290445333	4.92324442133333	93.179081896	88.25583747466666	471036.875	3.525811665059616E8	0	7438	6.852490797055037	0.5550332893839078	753.3503610445551	422.03289794921875	422.05255126953125
945	422.0622253417969	18.4685914557333					1	DETECTED	422.0622 m/z @18.47 [151020OFc1_NvH-0949-CRLM-12.raw]	422.0622253417969	18.4685914557333	8.99589404693333	98.643093108	89.64719906106667	175096.609375	3.141964737707602E8	0	7438	15.320882863221783	4.731872833697084	226.3853714798189	422.05364990234375	422.0715026855469
946	422.0998840332031	91.7767269882667					1	DETECTED	422.0999 m/z @91.78 [151020OFc1_NvH-0949-CRLM-12.raw]	422.0998840332031	91.7767269882667	16.7372420674667	92.2738841330667	75.5366420656	243114.3125	3.317751828283959E8	0	7438	0.08069022129829762	0.8419110958480398	0.745899118438433	422.0904846191406	422.10888671875
947	422.13037109375	90.3617310733333					1	DETECTED	422.1304 m/z @90.36 [151020OFc1_NvH-0949-CRLM-12.raw]	422.13037109375	90.3617310733333	11.8819833848167	97.6583360938667	85.77635270905	1.2261795E7	3.813067755745079E8	0	7438	0.07757944387975613	1.351468493308822	1.284335236797877	422.12835693359375	422.14013671875
948	422.1763916015625	12.5781047682667					1	DETECTED	422.1764 m/z @12.58 [151020OFc1_NvH-0949-CRLM-12.raw]	422.1763916015625	12.5781047682667	9.1658171552	96.4534607506667	87.28764359546669	439137.53125	3.0243643836572707E8	0	7438	0.1587373735463018	1.1467835531804254	20.757538003421306	422.1665344238281	422.1807556152344
949	422.1910095214844	20.4055273848					1	DETECTED	422.1910 m/z @20.41 [151020OFc1_NvH-0949-CRLM-12.raw]	422.1910095214844	20.4055273848	7.921321016	99.5473579725333	91.62603695653331	762225.4375	3.119395140594787E8	0	7438	0.05671923890278663	16.722359655357273	5.714553957959097	422.1810302734375	422.1925964355469
950	422.2026062011719	90.0517640344					1	DETECTED	422.2026 m/z @90.05 [151020OFc1_NvH-0949-CRLM-12.raw]	422.2026062011719	90.0517640344	3.79453424213333	96.898630308	93.10409606586667	2240392.5	3.775096166792056E8	0	7438	0.12985208576395735	0.5161022342562799	0.0251864888835337	422.192626953125	422.2092590332031
951	422.2193298339844	46.7696014432					1	DETECTED	422.2193 m/z @46.77 [151020OFc1_NvH-0949-CRLM-12.raw]	422.2193298339844	46.7696014432	4.12402848933333	99.5196310765333	95.39560258719997	4460953.0	6.35369653905812E8	3	7438	25.946934477533137	0.5103594994067439	0.019705549201917548	422.2093505859375	422.22930908203125
952	422.2298278808594	20.9055424997333					1	DETECTED	422.2298 m/z @20.91 [151020OFc1_NvH-0949-CRLM-12.raw]	422.2298278808594	20.9055424997333	4.19072157306667	95.8657237338667	91.67500216080003	1953466.375	4.180218073418957E8	0	7438	2.335243973923152	3.819793215551906	0.35753992935380885	422.2293395996094	422.2315979003906
953	422.2416076660156	68.2939363616					1	DETECTED	422.2416 m/z @68.29 [151020OFc1_NvH-0949-CRLM-12.raw]	422.2416076660156	68.2939363616	4.00514444586667	97.0625534104	93.05740896453332	2280330.25	5.144890840931848E8	2	7438	42.93868120020163	0.5036257793010882	0.02176728751602512	422.23162841796875	422.2479553222656
954	422.2580261230469	27.6919052178667					1	DETECTED	422.2580 m/z @27.69 [151020OFc1_NvH-0949-CRLM-12.raw]	422.2580261230469	27.6919052178667	1.49404140746667	98.3785108256	96.88446941813334	8.084624E7	1.9057925940973825E9	2	7438	0.26138532409698456	1.1808608225199058	0.9952749197956521	422.248046875	422.26800537109375
955	422.2684631347656	36.1447962272					1	DETECTED	422.2685 m/z @36.14 [151020OFc1_NvH-0949-CRLM-12.raw]	422.2684631347656	36.1447962272	4.26986857253333	95.3942542424	91.12438566986667	1.183549E7	5.356277354144542E8	2	7438	0.21410943319502707	0.5306452713032703	0.03196594999934089	422.2680358886719	422.2784423828125
956	422.3002014160156	19.9911132477333					1	DETECTED	422.3002 m/z @19.99 [151020OFc1_NvH-0949-CRLM-12.raw]	422.3002014160156	19.9911132477333	7.08462447466667	92.385818204	85.30119372933333	174311.6875	2.743333924995623E8	0	7438	17.21546191996863	3.2788392817036325	5.591179906405496	422.2904052734375	422.3101501464844
957	422.3109436035156	90.6983165541333					1	DETECTED	422.3109 m/z @90.70 [151020OFc1_NvH-0949-CRLM-12.raw]	422.3109436035156	90.6983165541333	90.1197796488	94.1407726429333	4.0209929941332945	170565.375	6928404.774180647	0	7438	0.4261487088193121	1.288018895400823	4.713639760542846	422.3102722167969	422.3125915527344
958	422.3299865722656	89.8227297845333					1	DETECTED	422.3300 m/z @89.82 [151020OFc1_NvH-0949-CRLM-12.raw]	422.3299865722656	89.8227297845333	0.2671589472	98.3971232968	98.1299643496	153981.21875	3.1326451501823E8	0	7438	91.56987234018082	0.5116084731917773	0.022569939153053494	422.3238220214844	422.33660888671875
959	422.4209289550781	26.8450232938667					1	DETECTED	422.4209 m/z @26.85 [151020OFc1_NvH-0949-CRLM-12.raw]	422.4209289550781	26.8450232938667	0.445317738933333	99.3191123885333	98.87379464959997	252581.90625	2.976077650352057E8	0	7438	16.6596103449905	2.684039909727302	0.0012955124306832076	422.4114685058594	422.4304504394531
960	422.4663391113281	22.7240881842667					1	DETECTED	422.4663 m/z @22.72 [151020OFc1_NvH-0949-CRLM-12.raw]	422.4663391113281	22.7240881842667	2.74594815813333	72.8695526586667	70.12360450053338	732515.0	2.736990013801002E8	0	7438	14.851164660779883	0.6840238879927741	0.7666598751085995	422.45635986328125	422.4762878417969
961	422.4805603027344	37.0809767789333					1	DETECTED	422.4806 m/z @37.08 [151020OFc1_NvH-0949-CRLM-12.raw]	422.4805603027344	37.0809767789333	6.61535908426667	77.3145893370667	70.69923025280004	588725.0	2.575617088232338E8	0	7438	19.644789065831635	1.1815774180817786	6.618596416393602E-4	422.47662353515625	422.49053955078125
962	422.4959716796875	10.7674049194667					1	DETECTED	422.4960 m/z @10.77 [151020OFc1_NvH-0949-CRLM-12.raw]	422.4959716796875	10.7674049194667	4.20176099733333	99.3191123885333	95.11735139119997	167247.46875	2.925340468446061E8	0	7438	0.21961164234971342	136.57029247866515	0.3549423797444852	422.4905700683594	422.49969482421875
963	422.5098571777344	12.5781047682667					1	DETECTED	422.5099 m/z @12.58 [151020OFc1_NvH-0949-CRLM-12.raw]	422.5098571777344	12.5781047682667	3.54253701173333	93.9995493618667	90.45701235013337	233428.359375	3.0047631560132253E8	0	7438	0.08861030435544848	0.6194114096683256	3.696719950576382	422.4998779296875	422.51446533203125
964	422.5245056152344	20.4055273848					1	DETECTED	422.5245 m/z @20.41 [151020OFc1_NvH-0949-CRLM-12.raw]	422.5245056152344	20.4055273848	4.30798297013333	94.6016739776	90.29369100746668	384452.1875	3.137722068442019E8	0	7438	4.643867756363598	4.217488371094678	0.09698170840265753	422.5145263671875	422.5344543457031
965	422.5352478027344	16.5559758426667					1	DETECTED	422.5352 m/z @16.56 [151020OFc1_NvH-0949-CRLM-12.raw]	422.5352478027344	16.5559758426667	5.19810638266667	95.5137318338667	90.31562545120003	300458.21875	2.6143798736805135E8	0	7438	6.218833738344713	0.5827624114162046	1.7112327591496121	422.5345458984375	422.5423889160156
966	422.5523986816406	25.8213270656					1	DETECTED	422.5524 m/z @25.82 [151020OFc1_NvH-0949-CRLM-12.raw]	422.5523986816406	25.8213270656	3.97501559493333	99.8433587282667	95.86834313333337	5.1737784E7	1.0941199337032795E9	3	7438	0.1692060606282304	60.376351581691665	1.1353338051532529	422.54248046875	422.5623779296875
967	422.56396484375	25.4609206954667					1	DETECTED	422.5640 m/z @25.46 [151020OFc1_NvH-0949-CRLM-12.raw]	422.56396484375	25.4609206954667	4.70451158986667	90.4836551021333	85.77914351226663	652875.5625	3.331189649918034E8	0	7438	0.08415447123384823	0.5044468601717549	0.007996427748680078	422.5624084472656	422.5660400390625
968	422.5760498046875	47.4898514866667					1	DETECTED	422.5760 m/z @47.49 [151020OFc1_NvH-0949-CRLM-12.raw]	422.5760498046875	47.4898514866667	4.0232714336	97.0444328005333	93.0211613669333	1830797.75	4.443268804301987E8	0	7438	0.30244466713889295	0.5291074685637002	0.06298499682739693	422.5660705566406	422.5858154296875
969	422.58868408203125	19.7890678989333					1	DETECTED	422.5887 m/z @19.79 [151020OFc1_NvH-0949-CRLM-12.raw]	422.58868408203125	19.7890678989333	4.48113914506667	85.9528316104	81.47169246533332	851118.375	2.7790023445263225E8	0	7438	0.11320285083447246	0.508480338837524	2.0222824240271007	422.586181640625	422.5979919433594
970	422.6056823730469	30.2294805152					1	DETECTED	422.6057 m/z @30.23 [151020OFc1_NvH-0949-CRLM-12.raw]	422.6056823730469	30.2294805152	4.2113024248	90.1109759648	85.89967354000001	422989.71875	2.850264431494276E8	0	7438	0.4664670921634304	1.671688074422116	0.006534105549670544	422.598876953125	422.61566162109375
971	422.6158447265625	10.1511306008					1	DETECTED	422.6158 m/z @10.15 [151020OFc1_NvH-0949-CRLM-12.raw]	422.6158447265625	10.1511306008	4.41116909146667	58.6381945093333	54.227025417866635	149980.125	1.9876418372358394E8	0	7438	0.07737368850691873	0.5636294237740102	1.9098220071415153	422.6156921386719	422.62579345703125
972	422.70068359375	17.7184623117333					1	DETECTED	422.7007 m/z @17.72 [151020OFc1_NvH-0949-CRLM-12.raw]	422.70068359375	17.7184623117333	3.93872021946667	85.6565128170667	81.71779259760002	188415.015625	2.8521295023379856E8	0	7438	27.704701039464943	3.3774306905845832	0.00437030768002746	422.69085693359375	422.7048034667969
973	422.71484375	29.1317268002667					1	DETECTED	422.7148 m/z @29.13 [151020OFc1_NvH-0949-CRLM-12.raw]	422.71484375	29.1317268002667	1.38537399573333	97.1630920554667	95.77771805973337	736454.4375	3.304009494175595E8	0	7438	6.548228705947455	0.6104201655153538	0.8055477918865122	422.7048645019531	422.7235107421875
974	422.7335205078125	28.9908135970667					1	DETECTED	422.7335 m/z @28.99 [151020OFc1_NvH-0949-CRLM-12.raw]	422.7335205078125	28.9908135970667	4.3304469504	92.3659456488	88.03549869839999	9404401.0	6.035798372822621E8	2	7438	0.20855235164894026	0.5120435731169889	0.030254880380557805	422.7235412597656	422.74346923828125
975	422.74658203125	27.7918817797333					1	DETECTED	422.7466 m/z @27.79 [151020OFc1_NvH-0949-CRLM-12.raw]	422.74658203125	27.7918817797333	4.1341702424	98.0465485565333	93.91237831413329	685324.9375	4.05342109195302E8	0	7438	3.317526735852944	1.2050419792575984	6.876159139544121	422.7435607910156	422.747314453125
976	422.75732421875	14.2616791394667					1	DETECTED	422.7573 m/z @14.26 [151020OFc1_NvH-0949-CRLM-12.raw]	422.75732421875	14.2616791394667	1.1357415792	98.6892739842667	97.5535324050667	3.7832144E7	1.6949459250484247E9	2	7438	13.547568878170745	21.06389219974995	46.657242313814294	422.7473449707031	422.7671813964844
977	422.7701416015625	36.1447962272					1	DETECTED	422.7701 m/z @36.14 [151020OFc1_NvH-0949-CRLM-12.raw]	422.7701416015625	36.1447962272	6.1163516768	95.0265352197333	88.91018354293331	4829291.0	3.867572681568821E8	2	7438	0.16750284009543037	0.5192960897913758	0.8522986759694752	422.76739501953125	422.7799377441406
978	422.8101501464844	80.7656144930667					1	DETECTED	422.8102 m/z @80.77 [151020OFc1_NvH-0949-CRLM-12.raw]	422.8101501464844	80.7656144930667	1.54795336533333	96.7349161157333	95.18696275039997	142024.765625	3.795935182743219E8	0	7438	86.4909733643699	0.6134440740773047	0.2258592286744978	422.8002014160156	422.8199462890625
979	422.84039306640625	12.5374593688					1	DETECTED	422.8404 m/z @12.54 [151020OFc1_NvH-0949-CRLM-12.raw]	422.84039306640625	12.5374593688	0.00597258506666667	100.000773529067	99.99480094400033	299204.0625	5.870105290767187E8	2	7438	92.47785478101201	3.6706943235853373	6.223312542705854	422.83233642578125	422.84356689453125
980	422.8544006347656	16.0104049741333					1	DETECTED	422.8544 m/z @16.01 [151020OFc1_NvH-0949-CRLM-12.raw]	422.8544006347656	16.0104049741333	0.454494710133333	99.9636284672	99.50913375706666	363260.09375	2.691981527722715E8	0	7438	0.07526565105820815	0.503086117628199	0.006566502930083941	422.8465881347656	422.860595703125
981	422.8714294433594	20.2491960872					1	DETECTED	422.8714 m/z @20.25 [151020OFc1_NvH-0949-CRLM-12.raw]	422.8714294433594	20.2491960872	0.769014016	99.9077976813333	99.1387836653333	1305719.125	3.366984539886949E8	3	7438	0.15967740011618403	0.5670018285770199	0.04115792020860104	422.861572265625	422.87603759765625
982	422.8861083984375	25.8105541309333					1	DETECTED	422.8861 m/z @25.81 [151020OFc1_NvH-0949-CRLM-12.raw]	422.8861083984375	25.8105541309333	0.0155978434666667	99.9264030309333	99.91080518746664	3.5550572E7	9.719394069284581E8	3	7438	0.18022412463851722	0.5141444142693219	0.03708260655400117	422.8761291503906	422.8960876464844
983	422.8962707519531	30.2294805152					1	DETECTED	422.8963 m/z @30.23 [151020OFc1_NvH-0949-CRLM-12.raw]	422.8962707519531	30.2294805152	2.36102329653333	97.8153153045333	95.45429200799997	1356776.0	3.5224790116122925E8	0	7438	6.445973945318478	0.6868119748431676	0.14463421831146983	422.8961486816406	422.90020751953125
984	422.9102783203125	47.5527423704					1	DETECTED	422.9103 m/z @47.55 [151020OFc1_NvH-0949-CRLM-12.raw]	422.9102783203125	47.5527423704	0.00597258506666667	98.5414674245333	98.53549483946662	1615036.875	4.097605257117276E8	3	7438	34.381873025852734	0.5085758344048663	0.041606118291987924	422.90032958984375	422.9200744628906
985	422.9229736328125	19.7677114104					1	DETECTED	422.9230 m/z @19.77 [151020OFc1_NvH-0949-CRLM-12.raw]	422.9229736328125	19.7677114104	0.992390770666667	99.9543052024	98.96191443173332	470706.28125	3.000221541965758E8	0	7438	14.762904382432051	0.5060128768724013	0.01901595874297551	422.9202880859375	422.9329528808594
986	422.9395751953125	30.2947711928					1	DETECTED	422.9396 m/z @30.29 [151020OFc1_NvH-0949-CRLM-12.raw]	422.9395751953125	30.2947711928	0.0881489986666667	67.5100476106667	67.42189861200004	142072.109375	2.263500112875229E8	0	7438	6.837399242830909	1.2247451025078648	1.450743125284848	422.9332275390625	422.9454345703125
987	422.95556640625	16.2154465432					1	DETECTED	422.9556 m/z @16.22 [151020OFc1_NvH-0949-CRLM-12.raw]	422.95556640625	16.2154465432	0.303881803733333	97.9445764248	97.64069462106667	495992.5	2.9448060597261906E8	0	7438	9.791535320476282	4.208594991080986	0.09133684813398657	422.9456787109375	422.9654541015625
988	422.967529296875	22.7139403456					1	DETECTED	422.9675 m/z @22.71 [151020OFc1_NvH-0949-CRLM-12.raw]	422.967529296875	22.7139403456	0.543693662666667	99.4828313408	98.93913767813333	285456.71875	2.911208018706866E8	0	7438	10.293276374335873	3.399647390244604	0.0036990810065192117	422.9657897949219	422.9773864746094
989	422.9810791015625	48.5944883781333					1	DETECTED	422.9811 m/z @48.59 [151020OFc1_NvH-0949-CRLM-12.raw]	422.9810791015625	48.5944883781333	4.36019524933333	99.6773357768	95.31714052746668	118539.7578125	3.1913975428552973E8	0	7438	65.23353948882992	1.0774122720795531	1.503280078092688	422.9775390625	422.9888610839844
990	422.9990539550781	24.400222804					1	DETECTED	422.9991 m/z @24.40 [151020OFc1_NvH-0949-CRLM-12.raw]	422.9990539550781	24.400222804	4.08738341466667	99.7050915642667	95.61770814960002	813160.5	3.089084588392569E8	0	7438	9.2987728336735	0.5162216056882898	69.33925627106692	422.9894714355469	423.00848388671875
991	423.0542907714844	21.8846475490667					1	DETECTED	423.0543 m/z @21.88 [151020OFc1_NvH-0949-CRLM-12.raw]	423.0542907714844	21.8846475490667	1.76999640906667	98.3692526549333	96.59925624586664	190456.828125	3.2108749446989954E8	0	7438	9.131339567429812	2.401216296855609	19.83158636167797	423.0443420410156	423.0642395019531
992	423.0945129394531	40.3700575141333					1	DETECTED	423.0945 m/z @40.37 [151020OFc1_NvH-0949-CRLM-12.raw]	423.0945129394531	40.3700575141333	11.9198849170667	97.0169394106667	85.0970544936	96778.6640625	2.731253977680806E8	0	7438	79.89763289720455	1.4955454875232297	1.8080881624973044	423.0856018066406	423.10400390625
993	423.1338195800781	90.3617310733333					1	DETECTED	423.1338 m/z @90.36 [151020OFc1_NvH-0949-CRLM-12.raw]	423.1338195800781	90.3617310733333	23.1406312186667	98.7261693704	75.5855381517333	2439177.0	2.63978674392785E8	0	7438	0.0712214492932901	0.5533443354399413	1.2088140658407702	423.12432861328125	423.14300537109375
994	423.1695556640625	91.0199861405333					1	DETECTED	423.1696 m/z @91.02 [151020OFc1_NvH-0949-CRLM-12.raw]	423.1695556640625	91.0199861405333	6.03947999866667	96.6170938565333	90.57761385786664	307519.6875	3.0320416128824043E8	0	7438	0.10237253347337116	0.5348359160001503	0.001065300292368372	423.1601257324219	423.17919921875
995	423.1898193359375	18.9028817872					1	DETECTED	423.1898 m/z @18.90 [151020OFc1_NvH-0949-CRLM-12.raw]	423.1898193359375	18.9028817872	2.12452207173333	97.9168707837333	95.79234871199998	663638.8125	3.1539107808407176E8	0	7438	8.741433238332949	13.174055172575777	0.0655540502885037	423.18017578125	423.19580078125
996	423.205810546875	20.2491960872					1	DETECTED	423.2058 m/z @20.25 [151020OFc1_NvH-0949-CRLM-12.raw]	423.205810546875	20.2491960872	3.93872021946667	99.4828313408	95.54411112133333	1039075.375	3.526837557710221E8	0	7438	0.1348883276180466	3.8911972415757483	30.876343503143357	423.1959228515625	423.20782470703125
997	423.21783447265625	23.2221676704					1	DETECTED	423.2178 m/z @23.22 [151020OFc1_NvH-0949-CRLM-12.raw]	423.21783447265625	23.2221676704	1.79679402746667	99.4271051805333	97.63031115306663	2.2099392E7	8.858289797720714E8	3	7438	2.7033442779871173	1.1019496983014616	0.07821691769732833	423.2078552246094	423.2278137207031
998	423.2298889160156	30.3901913205333					1	DETECTED	423.2299 m/z @30.39 [151020OFc1_NvH-0949-CRLM-12.raw]	423.2298889160156	30.3901913205333	4.2223442112	97.3553083381333	93.1329641269333	7893193.0	6.848885525270878E8	2	7438	1.4624334115729773	0.5169980178898111	0.033839690701195094	423.22784423828125	423.2398681640625
999	423.24212646484375	34.9677260077333					1	DETECTED	423.2421 m/z @34.97 [151020OFc1_NvH-0949-CRLM-12.raw]	423.24212646484375	34.9677260077333	4.17240937413333	99.9821987832	95.80978940906668	3780695.5	5.171025238148469E8	2	7438	0.4368574321632792	0.8342880144942203	4.752265505808286	423.2398986816406	423.2477722167969
1000	423.2577819824219	32.9526199984					1	DETECTED	423.2578 m/z @32.95 [151020OFc1_NvH-0949-CRLM-12.raw]	423.2577819824219	32.9526199984	2.1875169992	99.170372832	96.9828558328	3.4711212E7	1.4137451847316165E9	2	7438	18.890695675563272	1.1097706434454748	1.2100562897121465	423.247802734375	423.26776123046875
1001	423.2682189941406	32.4353383154667					1	DETECTED	423.2682 m/z @32.44 [151020OFc1_NvH-0949-CRLM-12.raw]	423.2682189941406	32.4353383154667	4.26077063893333	97.9724307781333	93.71166013919998	2649274.25	4.6050176223214525E8	2	7438	27.14152457783056	0.5819892283268292	2.9912612164162735	423.2677917480469	423.2774658203125
1002	423.2800598144531	18.4990887922667					1	DETECTED	423.2801 m/z @18.50 [151020OFc1_NvH-0949-CRLM-12.raw]	423.2800598144531	18.4990887922667	4.96020436346667	92.4490233901333	87.48881902666663	130529.140625	3.0425260442074186E8	0	7438	0.13622945884722526	3.902992254760273	6.781192641382493	423.27996826171875	423.2899169921875
1003	423.29248046875	91.3704944936					1	DETECTED	423.2925 m/z @91.37 [151020OFc1_NvH-0949-CRLM-12.raw]	423.29248046875	91.3704944936	13.8373803528	94.9818838733333	81.1445035205333	74602.828125	1.2017730265886326E8	0	7438	0.5815833297988888	0.5232893352714753	0.004303731836068058	423.2900695800781	423.29962158203125
1004	423.3105163574219	91.5873047602667					1	DETECTED	423.3105 m/z @91.59 [151020OFc1_NvH-0949-CRLM-12.raw]	423.3105163574219	91.5873047602667	79.5925363824	99.5844742152	19.991937832800005	93029.359375	4.772635256151164E7	0	7438	1.6347034722235492	0.8333607287361231	11.465712224022191	423.3016662597656	423.314453125
1005	423.331298828125	90.1109759648					1	DETECTED	423.3313 m/z @90.11 [151020OFc1_NvH-0949-CRLM-12.raw]	423.331298828125	90.1109759648	62.1553337704	92.7348934762667	30.579559705866707	96219.671875	1.0900285425937156E8	0	7438	0.16214879595614207	0.5469300167247153	0.05757629061037371	423.3238525390625	423.33355712890625
1006	423.3466796875	91.5873047602667					1	DETECTED	423.3467 m/z @91.59 [151020OFc1_NvH-0949-CRLM-12.raw]	423.3466796875	91.5873047602667	0.5006629944	92.4674820776	91.9668190832	226298.453125	3.566738252827105E8	0	7438	1.9046681538115848	1.0953633014802542	0.4506390878538022	423.3398132324219	423.3566589355469
1007	423.3898010253906	18.9028817872					1	DETECTED	423.3898 m/z @18.90 [151020OFc1_NvH-0949-CRLM-12.raw]	423.3898010253906	18.9028817872	10.6838179970667	94.3329580906667	83.6491400936	683969.5625	3.2303750663251686E8	0	7438	0.07131390777042768	10.802460650238231	39.820159507278554	423.3798828125	423.3993225097656
1008	423.41973876953125	91.5873047602667					1	DETECTED	423.4197 m/z @91.59 [151020OFc1_NvH-0949-CRLM-12.raw]	423.41973876953125	91.5873047602667	1.8231877088	98.5506420528	96.727454344	337057.71875	3.0705785464387554E8	0	7438	1.5824170435932956	15.284998102035821	3.3825203570250513	423.41046142578125	423.429443359375
1009	423.4523620605469	17.8259403482667					1	DETECTED	423.4524 m/z @17.83 [151020OFc1_NvH-0949-CRLM-12.raw]	423.4523620605469	17.8259403482667	3.06080298933333	99.1599433370667	96.09914034773337	540662.8125	3.0719807940125644E8	0	7438	0.0817875840253599	0.7413499070978079	1.6719632223099135	423.4423828125	423.4586181640625
1010	423.4686584472656	24.2308992501333					1	DETECTED	423.4687 m/z @24.23 [151020OFc1_NvH-0949-CRLM-12.raw]	423.4686584472656	24.2308992501333	4.44086684853333	98.984766336	94.54389948746667	2677851.25	3.6577894508384186E8	0	7438	0.18521282679277462	0.579906529708044	11.836137307704071	423.458740234375	423.47845458984375
1011	423.50970458984375	16.5456571728					1	DETECTED	423.5097 m/z @16.55 [151020OFc1_NvH-0949-CRLM-12.raw]	423.50970458984375	16.5456571728	4.4713979552	84.4610905736	79.9896926184	793572.8125	2.8319131651189166E8	3	7438	0.131102635522776	1.0846461567168713	66.85598909761214	423.499755859375	423.5196838378906
1012	423.53411865234375	32.9319457245333					1	DETECTED	423.5341 m/z @32.93 [151020OFc1_NvH-0949-CRLM-12.raw]	423.53411865234375	32.9319457245333	3.6051948392	94.3508269517333	90.7456321125333	638509.4375	3.346064904084589E8	0	7438	23.352040277936464	0.79092602498398	0.5672727270104388	423.5243225097656	423.54193115234375
1013	423.55194091796875	23.236730304					1	DETECTED	423.5519 m/z @23.24 [151020OFc1_NvH-0949-CRLM-12.raw]	423.55194091796875	23.236730304	4.4916746736	98.1019265178667	93.6102518442667	1.562505E7	6.269196843928198E8	3	7438	0.15163070676809554	0.5573428405175187	1.0754941520727175	423.5419616699219	423.5618591308594
1014	423.56439208984375	30.3509585186667					1	DETECTED	423.5644 m/z @30.35 [151020OFc1_NvH-0949-CRLM-12.raw]	423.56439208984375	30.3509585186667	1.07330255146667	88.0682243154667	86.99492176400003	2777553.25	4.408541647937771E8	0	7438	24.053999000119717	0.6791183695601375	0.15745246128996862	423.56195068359375	423.57427978515625
1015	423.5753479003906	33.9536501045333					1	DETECTED	423.5753 m/z @33.95 [151020OFc1_NvH-0949-CRLM-12.raw]	423.5753479003906	33.9536501045333	3.83031323893333	60.8907169586667	57.06040371973337	689238.75	2.1150524842713755E8	3	7438	7.432262048842503	1.2845197747049901	1.8056739934723745	423.574462890625	423.5851745605469
1016	423.59088134765625	18.9028817872					1	DETECTED	423.5909 m/z @18.90 [151020OFc1_NvH-0949-CRLM-12.raw]	423.59088134765625	18.9028817872	3.8757228936	92.069282272	88.1935593784	543299.3125	3.110709437116168E8	0	7438	3.5206292267187553	0.8059065981369469	52.02166354612525	423.5854187011719	423.5988464355469
1017	423.6874694824219	31.7143739128					1	DETECTED	423.6875 m/z @31.71 [151020OFc1_NvH-0949-CRLM-12.raw]	423.6874694824219	31.7143739128	4.94173419733333	96.90765072	91.96591652266667	595057.0	2.897286039969342E8	2	7438	0.07803787329578071	2.9462427445353154	1.0551923093961002	423.6780090332031	423.6933898925781
1018	423.7033996582031	24.043241104					1	DETECTED	423.7034 m/z @24.04 [151020OFc1_NvH-0949-CRLM-12.raw]	423.7033996582031	24.043241104	1.19785955386667	96.6260856258667	95.42822607200003	733634.875	3.277011812919734E8	0	7438	0.04209771747305169	0.5257944968221585	1.443150589845687	423.6934509277344	423.70947265625
1019	423.719482421875	24.2215747194667					1	DETECTED	423.7195 m/z @24.22 [151020OFc1_NvH-0949-CRLM-12.raw]	423.719482421875	24.2215747194667	3.398738712	97.1905307568	93.7917920448	1315993.375	3.771064792074286E8	0	7438	0.1086363968115478	1.2915328564203374	1.0703397609816248	423.7095642089844	423.7294006347656
1020	423.73193359375	18.4685914557333					1	DETECTED	423.7319 m/z @18.47 [151020OFc1_NvH-0949-CRLM-12.raw]	423.73193359375	18.4685914557333	4.88289931173333	99.0213492749333	94.13844996319997	837851.1875	3.279837377197254E8	0	7438	0.13567948925469508	0.7300387801681179	0.9118455151057406	423.7294921875	423.7342529296875
1021	423.7442932128906	35.1216324242667					1	DETECTED	423.7443 m/z @35.12 [151020OFc1_NvH-0949-CRLM-12.raw]	423.7442932128906	35.1216324242667	3.69536253013333	97.1538834824	93.45852095226668	2750462.25	5.457990510722861E8	2	7438	0.22792689619489437	0.8086535231269979	0.025166060668755843	423.73431396484375	423.7492370605469
1022	423.7592468261719	32.9526199984					1	DETECTED	423.7592 m/z @32.95 [151020OFc1_NvH-0949-CRLM-12.raw]	423.7592468261719	32.9526199984	5.23895812266667	95.0265352197333	89.78757709706663	1.4044844E7	6.683684289514725E8	2	7438	0.2313177596388769	17.12440723049037	1.163312100908953	423.749267578125	423.76922607421875
1023	423.769287109375	32.4521366381333					1	DETECTED	423.7693 m/z @32.45 [151020OFc1_NvH-0949-CRLM-12.raw]	423.769287109375	32.4521366381333	6.1163516768	92.8409318136	86.7245801368	412463.34375	3.496944545072315E8	0	7438	23.568490266607235	1.788857255895174	2.98275833613557	423.7692565917969	423.7778625488281
1024	423.7909851074219	18.9028817872					1	DETECTED	423.7910 m/z @18.90 [151020OFc1_NvH-0949-CRLM-12.raw]	423.7909851074219	18.9028817872	1.153670432	98.2126488077333	97.0589783757333	327445.28125	2.9188987025723225E8	0	7438	0.02108559660457132	4.0118027403172	0.010901040295372434	423.78131103515625	423.8009338378906
1025	423.8443603515625	16.568494696					1	DETECTED	423.8444 m/z @16.57 [151020OFc1_NvH-0949-CRLM-12.raw]	423.8443603515625	16.568494696	0.00597258506666667	100.000773529067	99.99480094400033	445031.375	3.3839109496768004E8	0	7438	0.13641205929586064	3.8334724815012944	23.79449324674084	423.8348693847656	423.8539733886719
1026	423.8558349609375	14.691382908					1	DETECTED	423.8558 m/z @14.69 [151020OFc1_NvH-0949-CRLM-12.raw]	423.8558349609375	14.691382908	0.00597258506666667	99.1506921752	99.14471959013333	131806.71875	3.078257962796382E8	0	7438	0.2140347230589228	3.538772978343013	15.459661302072275	423.8546142578125	423.8639831542969
1027	423.8739929199219	25.4101566573333					1	DETECTED	423.8740 m/z @25.41 [151020OFc1_NvH-0949-CRLM-12.raw]	423.8739929199219	25.4101566573333	0.956474950133333	99.668037728	98.71156277786667	939618.375	3.0946187885325146E8	0	7438	6.008531439020469	0.9190294164678866	0.3955881007212487	423.864013671875	423.8759765625
1028	423.885986328125	23.236730304					1	DETECTED	423.8860 m/z @23.24 [151020OFc1_NvH-0949-CRLM-12.raw]	423.885986328125	23.236730304	0.190787051466667	99.9543052024	99.76351815093332	6167053.0	4.5141722992915434E8	3	7438	2.7694336192669944	0.7510645149276163	76.7087588600348	423.8760070800781	423.8883056640625
1029	423.8983154296875	14.3688403994667					1	DETECTED	423.8983 m/z @14.37 [151020OFc1_NvH-0949-CRLM-12.raw]	423.8983154296875	14.3688403994667	4.46013108053333	99.6122547517333	95.15212367119997	6206700.5	4.9331237259252095E8	3	7438	0.2129375844663599	28.507793180181896	2.5596145961401757	423.8883361816406	423.9080810546875
1030	423.9095764160156	33.8818699792					1	DETECTED	423.9096 m/z @33.88 [151020OFc1_NvH-0949-CRLM-12.raw]	423.9095764160156	33.8818699792	0.644213282133333	99.6401070949333	98.99589381279996	448443.625	2.9971960091775423E8	0	7438	17.211041892969877	2.114608726264912	0.6895122264870706	423.90838623046875	423.9195556640625
1031	423.9310607910156	38.1259335653333					1	DETECTED	423.9311 m/z @38.13 [151020OFc1_NvH-0949-CRLM-12.raw]	423.9310607910156	38.1259335653333	0.00597258506666667	99.5473579725333	99.54138538746663	320655.15625	3.078354011051734E8	0	7438	11.125146792139017	1.5243131070937321	3.069287245097991	423.92108154296875	423.9408264160156
1032	423.9527893066406	18.9028817872					1	DETECTED	423.9528 m/z @18.90 [151020OFc1_NvH-0949-CRLM-12.raw]	423.9527893066406	18.9028817872	0.751303961866667	98.313824524	97.56252056213333	171908.4375	3.0950426813330424E8	0	7438	3.7590175588800747	3.211672149942086	5.423301440184902	423.94293212890625	423.95916748046875
1033	423.96923828125	24.2499247685333					1	DETECTED	423.9692 m/z @24.25 [151020OFc1_NvH-0949-CRLM-12.raw]	423.96923828125	24.2499247685333	0.7865725928	99.9264030309333	99.1398304381333	688916.9375	3.8428531838815904E8	0	7438	30.501326063560683	0.5051144575112813	1.8365839970947022	423.9593811035156	423.975830078125
1034	423.9860534667969	31.0387965466667					1	DETECTED	423.9861 m/z @31.04 [151020OFc1_NvH-0949-CRLM-12.raw]	423.9860534667969	31.0387965466667	0.983414099733333	99.0304948594667	98.04708075973336	1859142.75	3.474560310950923E8	0	7438	12.915483824084948	0.911484943228715	1.0228613609667887	423.9766540527344	423.995361328125
1035	424.0963134765625	47.4898514866667					1	DETECTED	424.0963 m/z @47.49 [151020OFc1_NvH-0949-CRLM-12.raw]	424.0963134765625	47.4898514866667	15.2735944346667	99.93577614	84.6621817053333	81685.84375	3.139355649115857E8	0	7438	76.49035265293718	1.313966758594593	1.6279335171891867	424.0891418457031	424.0988464355469
1036	424.1261291503906	90.3617310733333					1	DETECTED	424.1261 m/z @90.36 [151020OFc1_NvH-0949-CRLM-12.raw]	424.1261291503906	90.3617310733333	4.17240937413333	95.3942542424	91.22184486826667	1130585.0	2.921301902167588E8	0	7438	0.07563219384148567	1.1376317225461026	0.003008954236097909	424.1173095703125	424.1354675292969
1037	424.1517028808594	90.2334599378667					1	DETECTED	424.1517 m/z @90.23 [151020OFc1_NvH-0949-CRLM-12.raw]	424.1517028808594	90.2334599378667	7.42023913946667	95.3942542424	87.97401510293332	181702.234375	2.9412713029924685E8	0	7438	0.05764085943941666	0.5311592415726512	0.016177065163738916	424.14178466796875	424.1611633300781
1038	424.1793518066406	20.9745292050667					1	DETECTED	424.1794 m/z @20.97 [151020OFc1_NvH-0949-CRLM-12.raw]	424.1793518066406	20.9745292050667	4.4504254128	91.0607563749333	86.6103309621333	193428.0625	2.439555486289834E8	0	7438	15.880020875728757	2.618615642031893	16.079158917413526	424.1700744628906	424.1793518066406
1039	424.1893615722656	31.6319354992					1	DETECTED	424.1894 m/z @31.63 [151020OFc1_NvH-0949-CRLM-12.raw]	424.1893615722656	31.6319354992	0.06073678	98.4432727058667	98.3825359258667	361397.25	3.189244495932915E8	0	7438	72.6344515701331	2.0046076498122196	3.052472710858435	424.17938232421875	424.1993408203125
1040	424.19952392578125	12.7461007549333					1	DETECTED	424.1995 m/z @12.75 [151020OFc1_NvH-0949-CRLM-12.raw]	424.19952392578125	12.7461007549333	6.83634380213333	99.3436708008	92.50732699866667	174999.359375	3.6181417980622995E8	0	7438	6.598080768963559	9.897502482413698	2.0047766539770646	424.1993713378906	424.2012023925781
1041	424.2113037109375	26.2825779893333					1	DETECTED	424.2113 m/z @26.28 [151020OFc1_NvH-0949-CRLM-12.raw]	424.2113037109375	26.2825779893333	1.0643231584	97.0169394106667	95.9526162522667	1.0520211E7	6.227495317645324E8	2	7438	0.20397581738669857	35.93986707144622	1.0080202985658855	424.20147705078125	424.2212829589844
1042	424.222900390625	20.9885664493333					1	DETECTED	424.2229 m/z @20.99 [151020OFc1_NvH-0949-CRLM-12.raw]	424.222900390625	20.9885664493333	3.99290696293333	98.0556211770667	94.06271421413336	5548185.5	5.754049213694397E8	3	7438	6.643342822472976	2.2098513808922475	0.7782885680762619	424.2213134765625	424.23284912109375
1043	424.2333068847656	40.3473038090667					1	DETECTED	424.2333 m/z @40.35 [151020OFc1_NvH-0949-CRLM-12.raw]	424.2333068847656	40.3473038090667	2.142561596	95.0806472128	92.93808561680001	2955528.25	5.1180134379373455E8	2	7438	7.99080564646686	0.5393330737867629	0.3900145203928788	424.23291015625	424.2432861328125
1044	424.2464294433594	35.2126460325333					1	DETECTED	424.2464 m/z @35.21 [151020OFc1_NvH-0949-CRLM-12.raw]	424.2464294433594	35.2126460325333	4.096439384	97.3369900170667	93.2405506330667	1109738.375	4.252981573378524E8	0	7438	12.30313097366627	0.9447906268805291	0.013867608300156516	424.2433166503906	424.2507019042969
1045	424.2607116699219	32.9526199984					1	DETECTED	424.2607 m/z @32.95 [151020OFc1_NvH-0949-CRLM-12.raw]	424.2607116699219	32.9526199984	3.89367098426667	96.2813191186667	92.38764813440002	3818915.0	4.149681334134659E8	3	7438	0.1593726006160736	1.607037278047971	0.3299305405657936	424.2508239746094	424.27056884765625
1046	424.2731628417969	50.2204266885333					1	DETECTED	424.2732 m/z @50.22 [151020OFc1_NvH-0949-CRLM-12.raw]	424.2731628417969	50.2204266885333	5.7386373024	95.3942542424	89.65561694	483680.6875	3.119530073694823E8	2	7438	26.513307476818504	1.0019447761537046	1.2334799199673128	424.2707214355469	424.2816162109375
1047	424.29486083984375	80.83593042					1	DETECTED	424.2949 m/z @80.84 [151020OFc1_NvH-0949-CRLM-12.raw]	424.29486083984375	80.83593042	9.44431171946667	95.3942542424	85.94994252293333	81217.6171875	3.10963246497257E8	0	7438	82.4218888667366	0.6019610150840524	0.15433080762653234	424.2864074707031	424.29486083984375
1048	424.30517578125	90.9900676304					1	DETECTED	424.3052 m/z @90.99 [151020OFc1_NvH-0949-CRLM-12.raw]	424.30517578125	90.9900676304	49.9567980266667	99.4548383376	49.49804031093329	121200.203125	1.448441927048102E8	0	7438	0.32669821819079914	0.603145213493173	8.899574518330466	424.2967529296875	424.3150329589844
1049	424.3268127441406	90.6418067285333					1	DETECTED	424.3268 m/z @90.64 [151020OFc1_NvH-0949-CRLM-12.raw]	424.3268127441406	90.6418067285333	42.7229931346667	99.8246213328	57.101628198133305	304500.03125	2.0772981945414683E8	0	7438	1.086566383591233	0.5154843295156069	5.783869921067278	424.3179626464844	424.3358459472656
1050	424.3631896972656	91.3704944936					1	DETECTED	424.3632 m/z @91.37 [151020OFc1_NvH-0949-CRLM-12.raw]	424.3631896972656	91.3704944936	2.88066553946667	92.2367449869333	89.35607944746663	180523.5625	2.788084408856242E8	0	7438	0.6342639190408761	0.5034320001964668	2.786065250744129	424.35760498046875	424.3705749511719
1051	424.4425354003906	11.8819833848167					1	DETECTED	424.4425 m/z @11.88 [151020OFc1_NvH-0949-CRLM-12.raw]	424.4425354003906	11.8819833848167	4.44086684853333	99.8710772341333	95.43021038559996	115546.4609375	3.089745128413268E8	0	7438	0.048248937648436296	6.412358274479107	11.824716548958214	424.4330139160156	424.44891357421875
1052	424.458984375	36.913728388					1	DETECTED	424.4590 m/z @36.91 [151020OFc1_NvH-0949-CRLM-12.raw]	424.458984375	36.913728388	4.15235519093333	99.5012273794667	95.34887218853336	816298.75	3.0140873224211365E8	0	7438	0.12392553473750922	0.8509451040762281	0.003083800666014236	424.44921875	424.4629211425781
1053	424.47308349609375	15.6559154482667					1	DETECTED	424.4731 m/z @15.66 [151020OFc1_NvH-0949-CRLM-12.raw]	424.47308349609375	15.6559154482667	3.1240481112	99.7786676490667	96.65461953786671	1086185.625	3.356394146037099E8	0	7438	0.06465158975109908	0.5254768322470504	50.842057119720415	424.463134765625	424.48297119140625
1054	424.4938659667969	30.0939381226667					1	DETECTED	424.4939 m/z @30.09 [151020OFc1_NvH-0949-CRLM-12.raw]	424.4938659667969	30.0939381226667	4.55860287093333	95.6843176885333	91.12571481759997	682432.375	3.309632909174769E8	0	7438	0.6466903481625828	0.6331391565619963	3.5073640768810357	424.4840393066406	424.5037536621094
1055	424.5079650878906	29.6132440248					1	DETECTED	424.5080 m/z @29.61 [151020OFc1_NvH-0949-CRLM-12.raw]	424.5079650878906	29.6132440248	1.037369504	96.0280195010667	94.9906499970667	517057.25	3.338168829872392E8	0	7438	0.11658256896811636	3.1522759649120595	0.004815137199790141	424.5039367675781	424.51739501953125
1056	424.52252197265625	43.5858166845333					1	DETECTED	424.5225 m/z @43.59 [151020OFc1_NvH-0949-CRLM-12.raw]	424.52252197265625	43.5858166845333	8.92571997733333	94.7830966085333	85.85737663119997	119917.71875	2.854060259624365E8	0	7438	67.3456740508076	1.2385622774873093	1.5214851762008132	424.51824951171875	424.5242919921875
1057	424.534423828125	34.9823574824					1	DETECTED	424.5344 m/z @34.98 [151020OFc1_NvH-0949-CRLM-12.raw]	424.534423828125	34.9823574824	6.14990573706667	99.5381452272	93.38823949013333	323866.65625	3.3518297700559783E8	0	7438	21.697619059013963	2.0023610192561354	2.9020601477505843	424.5245056152344	424.5372619628906
1058	424.54730224609375	33.6450576424					1	DETECTED	424.5473 m/z @33.65 [151020OFc1_NvH-0949-CRLM-12.raw]	424.54730224609375	33.6450576424	3.88472284506667	72.6467050765333	68.76198223146662	524967.75	2.516319248551804E8	0	7438	15.056109081627831	1.357267753682685	0.3423841979913089	424.5373229980469	424.5489807128906
1059	424.5589904785156	21.8350960514667					1	DETECTED	424.5590 m/z @21.84 [151020OFc1_NvH-0949-CRLM-12.raw]	424.5589904785156	21.8350960514667	4.2113024248	91.1870152104	86.97571278560001	3990177.25	4.567857233885599E8	3	7438	0.15452259556563774	0.5880507799799327	1.6913124518266216	424.54901123046875	424.5689697265625
1060	424.5697021484375	24.7765788354667					1	DETECTED	424.5697 m/z @24.78 [151020OFc1_NvH-0949-CRLM-12.raw]	424.5697021484375	24.7765788354667	4.67612448693333	73.8886929781333	69.21256849119997	628929.9375	2.865299177589195E8	0	7438	7.24899312230928	0.6801207481558753	0.2779729777593374	424.5690002441406	424.5719299316406
1061	424.58197021484375	43.9221480077333					1	DETECTED	424.5820 m/z @43.92 [151020OFc1_NvH-0949-CRLM-12.raw]	424.58197021484375	43.9221480077333	3.93872021946667	97.5016837674667	93.56296354800003	1.6842012E7	5.594354170126255E8	0	7438	0.17705082565584007	0.5089615623701113	1.1793279377663175	424.5719909667969	424.59161376953125
1062	424.599365234375	16.9971934821333					1	DETECTED	424.5994 m/z @17.00 [151020OFc1_NvH-0949-CRLM-12.raw]	424.599365234375	16.9971934821333	4.55860287093333	94.7455116730667	90.18690880213337	276503.71875	3.079929227098264E8	0	7438	0.1239881151739155	3.62528648225335	0.7272384187465044	424.5925598144531	424.60858154296875
1063	424.7004699707031	29.3948441192					1	DETECTED	424.7005 m/z @29.39 [151020OFc1_NvH-0949-CRLM-12.raw]	424.7004699707031	29.3948441192	4.59923999146667	93.4972554773333	88.89801548586662	1706537.875	3.519840753776199E8	0	7438	0.25805108087148554	2.126302021202773	0.017482459879455663	424.6910400390625	424.7008972167969
1064	424.7110290527344	27.5284844045333					1	DETECTED	424.7110 m/z @27.53 [151020OFc1_NvH-0949-CRLM-12.raw]	424.7110290527344	27.5284844045333	4.05053591653333	98.9110512181333	94.86051530159996	9937015.0	7.713054384882467E8	2	7438	0.3878373023779673	0.5357284903001025	1.1528861800537427	424.7010803222656	424.72100830078125
1065	424.7310485839844	40.7725738477333					1	DETECTED	424.7310 m/z @40.77 [151020OFc1_NvH-0949-CRLM-12.raw]	424.7310485839844	40.7725738477333	4.41116909146667	99.5104539290667	95.09928483760002	9883137.0	6.545046739311109E8	2	7438	0.15507445042970147	0.5112800741832056	0.01646468744108167	424.7210693359375	424.7409973144531
1066	424.7475280761719	43.9404585602667					1	DETECTED	424.7475 m/z @43.94 [151020OFc1_NvH-0949-CRLM-12.raw]	424.7475280761719	43.9404585602667	2.37012346266667	97.3553083381333	94.98518487546663	911499.4375	4.050165684982012E8	0	7438	0.2606205630360563	0.5356276345976356	0.04349460959801775	424.7410583496094	424.7554626464844
1067	424.7655029296875	49.8311457218667					1	DETECTED	424.7655 m/z @49.83 [151020OFc1_NvH-0949-CRLM-12.raw]	424.7655029296875	49.8311457218667	0.9384162992	92.2081617272	91.269745428	3075970.0	3.722839979855322E8	2	7438	32.390593450559706	0.5041203175563788	0.0059516071083246715	424.75555419921875	424.7754821777344
1068	424.8359375	38.5993013946667					1	DETECTED	424.8359 m/z @38.60 [151020OFc1_NvH-0949-CRLM-12.raw]	424.8359375	38.5993013946667	0.00597258506666667	100.000773529067	99.99480094400033	104811.203125	3.2232192852665275E8	0	7438	89.69436235937012	1.2930298788698247	1.5747798800767965	424.8326416015625	424.8433837890625
1069	424.853759765625	30.1488272213333					1	DETECTED	424.8538 m/z @30.15 [151020OFc1_NvH-0949-CRLM-12.raw]	424.853759765625	30.1488272213333	0.0425784314666667	99.668037728	99.62545929653334	426706.84375	3.124849260429977E8	0	7438	8.141209920231518	1.8415727893486917	5.339827737805421	424.8437805175781	424.86322021484375
1070	424.873291015625	25.3490324450667					1	DETECTED	424.8733 m/z @25.35 [151020OFc1_NvH-0949-CRLM-12.raw]	424.873291015625	25.3490324450667	1.4403713232	99.8618269285333	98.4214556053333	520312.34375	3.010197348708373E8	3	7438	20.12731682814094	3.1803300703112924	0.04460220159332919	424.8633117675781	424.87335205078125
1071	424.88336181640625	29.8360806672					1	DETECTED	424.8834 m/z @29.84 [151020OFc1_NvH-0949-CRLM-12.raw]	424.88336181640625	29.8360806672	2.81763090186667	100.000773529067	97.18314262720034	610132.6875	3.494273856283126E8	3	7438	16.612768366687657	0.6296984025641019	0.009084868110833137	424.8733825683594	424.8884582519531
1072	424.8984680175781	37.9057378125333					1	DETECTED	424.8985 m/z @37.91 [151020OFc1_NvH-0949-CRLM-12.raw]	424.8984680175781	37.9057378125333	0.00597258506666667	99.4178139186667	99.41184133360002	1.2892165E7	6.084647057346265E8	3	7438	2.2456408851650664	1.0312563527538972	0.10470833346365006	424.88848876953125	424.9084167480469
1073	424.9161376953125	43.9221480077333					1	DETECTED	424.9161 m/z @43.92 [151020OFc1_NvH-0949-CRLM-12.raw]	424.9161376953125	43.9221480077333	0.769014016	99.8155773328	99.0465633168	1.2173115E7	4.685892209843322E8	3	7438	0.1836726000911426	0.5107857859500619	1.1943282809043012	424.9084777832031	424.9260559082031
1074	424.9357604980469	50.7224391213333					1	DETECTED	424.9358 m/z @50.72 [151020OFc1_NvH-0949-CRLM-12.raw]	424.9357604980469	50.7224391213333	4.60868560693333	99.9821987832	95.37351317626667	314908.6875	3.045391838175198E8	0	7438	33.92345012727972	1.137912516301232	1.4780025004757635	424.9261779785156	424.94573974609375
1075	424.95404052734375	14.0031696824					1	DETECTED	424.9540 m/z @14.00 [151020OFc1_NvH-0949-CRLM-12.raw]	424.95404052734375	14.0031696824	0.626389126933333	99.1227647293333	98.49637560239997	186557.03125	3.038696693155631E8	0	7438	22.909567257730888	4.9193239657107535	0.08569616758913615	424.9460754394531	424.9638671875
1076	424.9800109863281	12.5983065112					1	DETECTED	424.9800 m/z @12.60 [151020OFc1_NvH-0949-CRLM-12.raw]	424.9800109863281	12.5983065112	0.00597258506666667	99.6307905757333	99.62481799066663	357241.84375	3.5142635350688326E8	4	7438	3.077694780658545	0.529765581968975	0.6837012190415441	424.9700622558594	424.9823913574219
1077	424.9925231933594	18.9532544554667					1	DETECTED	424.9925 m/z @18.95 [151020OFc1_NvH-0949-CRLM-12.raw]	424.9925231933594	18.9532544554667	1.69000156346667	99.2913067653333	97.60130520186664	561208.125	3.218257294072802E8	4	7438	0.1436709976626851	0.5782027917669554	0.11563686255488735	424.9826354980469	425.00250244140625
1078	425.1295166015625	90.3320540850667					1	DETECTED	425.1295 m/z @90.33 [151020OFc1_NvH-0949-CRLM-12.raw]	425.1295166015625	90.3320540850667	9.1658171552	95.4236433826667	86.2578262274667	189854.59375	2.5083362821649012E8	0	7438	0.9821226404066721	0.5313651925368887	4.205202368994972	425.12054443359375	425.138916015625
1079	425.1561279296875	14.8787640237333					1	DETECTED	425.1561 m/z @14.88 [151020OFc1_NvH-0949-CRLM-12.raw]	425.1561279296875	14.8787640237333	4.20176099733333	96.9439902552	92.74222925786668	186507.015625	3.1541091004062325E8	0	7438	76.30923971524939	4.0967087278153	423.25720632869366	425.1473083496094	425.166015625
1080	425.1665954589844	91.0336755722667					1	DETECTED	425.1666 m/z @91.03 [151020OFc1_NvH-0949-CRLM-12.raw]	425.1665954589844	91.0336755722667	6.62484220453333	91.1957044869333	84.57086228239996	126249.0703125	2.6503259631264815E8	0	7438	63.70146087004106	0.5009597864832506	4.53528866312856	425.16619873046875	425.1765441894531
1081	425.1977233886719	21.6150365032					1	DETECTED	425.1977 m/z @21.62 [151020OFc1_NvH-0949-CRLM-12.raw]	425.1977233886719	21.6150365032	6.282646108	97.0808805426667	90.79823443466671	391135.875	3.2787868326329714E8	0	7438	76.02988109270143	3.558366564653903	6.108166918597609	425.187744140625	425.1979064941406
1082	425.2079162597656	31.682026004					1	DETECTED	425.2079 m/z @31.68 [151020OFc1_NvH-0949-CRLM-12.raw]	425.2079162597656	31.682026004	1.663433332	98.267857832	96.60442450000001	1.2058063E7	7.398758295413086E8	2	7438	0.1579880988252711	0.5220070778016112	0.02088072429165623	425.19793701171875	425.2178955078125
1083	425.22247314453125	30.5360414474667					1	DETECTED	425.2225 m/z @30.54 [151020OFc1_NvH-0949-CRLM-12.raw]	425.22247314453125	30.5360414474667	4.78493146106667	97.4469157746667	92.66198431360003	2347723.0	4.45059336848244E8	2	7438	16.004858893709823	0.6148272286013347	0.2492811377614457	425.2179260253906	425.22259521484375
1084	425.23260498046875	37.8745466426667					1	DETECTED	425.2326 m/z @37.87 [151020OFc1_NvH-0949-CRLM-12.raw]	425.23260498046875	37.8745466426667	4.30798297013333	97.0169394106667	92.70895644053337	8471010.0	6.932725590459625E8	2	7438	0.1491573346115871	0.5443218935799898	0.5977895212853953	425.2226257324219	425.2346496582031
1085	425.2446594238281	31.7268550989333					1	DETECTED	425.2447 m/z @31.73 [151020OFc1_NvH-0949-CRLM-12.raw]	425.2446594238281	31.7268550989333	4.06929773786667	95.2683118666667	91.19901412880003	1.1158628E7	8.71278941218112E8	2	7438	0.20370144791273148	1.0447855167686624	1.037692342192699	425.23468017578125	425.2546081542969
1086	425.25799560546875	39.2822783162667					1	DETECTED	425.2580 m/z @39.28 [151020OFc1_NvH-0949-CRLM-12.raw]	425.25799560546875	39.2822783162667	3.6142346184	94.1977990912	90.58356447279999	1462074.0	3.6982549775244564E8	2	7438	27.958547286789372	0.5020368283378935	0.003518262306503122	425.2546691894531	425.2679443359375
1087	425.2729187011719	17.5541707165333					1	DETECTED	425.2729 m/z @17.55 [151020OFc1_NvH-0949-CRLM-12.raw]	425.2729187011719	17.5541707165333	4.85989734933333	94.7920088034667	89.93211145413338	1411091.5	3.5271011167939705E8	0	7438	0.1477865174551809	242.68469344553765	12.575302071951683	425.2681884765625	425.2822265625
1088	425.2900695800781	91.4358872282667					1	DETECTED	425.2901 m/z @91.44 [151020OFc1_NvH-0949-CRLM-12.raw]	425.2900695800781	91.4358872282667	5.1218030104	93.3248073498667	88.2030043394667	97147.625	2.581534646344223E8	0	7438	1.2798636990597743	0.5109421315114238	9.169664260310123	425.2836608886719	425.298095703125
1089	425.310546875	90.4600089677333					1	DETECTED	425.3105 m/z @90.46 [151020OFc1_NvH-0949-CRLM-12.raw]	425.310546875	90.4600089677333	0.106275898666667	98.7076301088	98.60135421013334	2260809.75	2.8789472405582976E8	0	7438	0.13466973165800766	3.9832041742481485	1.0349390347217517	425.3040466308594	425.31988525390625
1090	425.3258056640625	90.2617506426667					1	DETECTED	425.3258 m/z @90.26 [151020OFc1_NvH-0949-CRLM-12.raw]	425.3258056640625	90.2617506426667	33.3929753032	92.9168998298667	59.5239245266667	119010.7578125	2.1684040615006524E8	0	7438	1.382884415744158	0.5233445258083247	0.03201627210523784	425.32391357421875	425.33221435546875
1091	425.3445739746094	91.5873047602667					1	DETECTED	425.3446 m/z @91.59 [151020OFc1_NvH-0949-CRLM-12.raw]	425.3445739746094	91.5873047602667	62.8760776141333	96.0643046365333	33.18822702239999	224237.59375	9.737196515993515E7	0	7438	0.27293193181574793	3.809256614383629	0.7562075167891977	425.3424377441406	425.3494873046875
1092	425.36260986328125	91.5873047602667					1	DETECTED	425.3626 m/z @91.59 [151020OFc1_NvH-0949-CRLM-12.raw]	425.36260986328125	91.5873047602667	0.0881489986666667	99.8986871237333	99.81053812506663	276012.40625	3.0170219206639117E8	0	7438	1.0630432266274	0.714945096733945	0.6354119129201039	425.3530578613281	425.372314453125
1093	425.4176940917969	48.4461798098667					1	DETECTED	425.4177 m/z @48.45 [151020OFc1_NvH-0949-CRLM-12.raw]	425.4176940917969	48.4461798098667	8.12182075546667	96.0099718565333	87.88815110106663	107653.828125	3.031634609571187E8	0	7438	85.42817227919878	1.08976501005881	1.2516202759070534	425.4090270996094	425.42388916015625
1094	425.45355224609375	19.9745590381333					1	DETECTED	425.4536 m/z @19.97 [151020OFc1_NvH-0949-CRLM-12.raw]	425.45355224609375	19.9745590381333	4.1632281208	99.7236351165333	95.5604069957333	829502.4375	2.757038550475432E8	0	7438	0.11166666077864207	0.5358286093115179	1.980474988476804	425.4437255859375	425.4634704589844
1095	425.47454833984375	11.8108428896					1	DETECTED	425.4745 m/z @11.81 [151020OFc1_NvH-0949-CRLM-12.raw]	425.47454833984375	11.8108428896	4.3493261392	99.3528412464	95.0035151072	2228914.0	3.456285898854069E8	0	7438	23.942802669485516	20.4581013136608	134.30836614316092	425.4645690917969	425.4747009277344
1096	425.4847106933594	27.3275830053333					1	DETECTED	425.4847 m/z @27.33 [151020OFc1_NvH-0949-CRLM-12.raw]	425.4847106933594	27.3275830053333	4.26986857253333	93.5270903624	89.25722178986668	2288274.5	3.5961946546631867E8	4	7438	0.16814967206145326	0.7343593633322524	0.019012262437277626	425.4747314453125	425.4946594238281
1097	425.5283203125	35.9674417610667					1	DETECTED	425.5283 m/z @35.97 [151020OFc1_NvH-0949-CRLM-12.raw]	425.5283203125	35.9674417610667	6.91994257173333	99.0121891298667	92.09224655813337	668751.5625	3.3067878140719855E8	3	7438	0.17938077895529858	2.0323950544245544	0.007417382427269132	425.5201110839844	425.5318298339844
1098	425.5418395996094	31.6668178506667					1	DETECTED	425.5418 m/z @31.67 [151020OFc1_NvH-0949-CRLM-12.raw]	425.5418395996094	31.6668178506667	2.03569404586667	99.6215215088	97.58582746293334	8746796.0	4.708078176266881E8	3	7438	0.16287872563284722	0.6092913573963729	0.2052776772727616	425.5318603515625	425.55181884765625
1099	425.5570983886719	30.5360414474667					1	DETECTED	425.5571 m/z @30.54 [151020OFc1_NvH-0949-CRLM-12.raw]	425.5570983886719	30.5360414474667	4.08738341466667	97.144689856	93.05730644133332	1587015.125	3.596039236884679E8	3	7438	0.21246906616926964	0.8638481298968431	4.521917891993411	425.5519104003906	425.5649108886719
1100	425.5749206542969	32.7548427725333					1	DETECTED	425.5749 m/z @32.75 [151020OFc1_NvH-0949-CRLM-12.raw]	425.5749206542969	32.7548427725333	4.14332618133333	99.5381452272	95.39481904586667	4237329.5	4.969947317905254E8	3	7438	5.186814827170593	0.5218364593968372	1.991683594180256	425.5649719238281	425.58349609375
1101	425.59356689453125	21.7770696381333					1	DETECTED	425.5936 m/z @21.78 [151020OFc1_NvH-0949-CRLM-12.raw]	425.59356689453125	21.7770696381333	4.65751012933333	87.3697364949333	82.71222636559997	5739605.0	3.6480082968595916E8	3	7438	0.1360847090009294	0.6871875441683464	130.9593035580715	425.5836181640625	425.6032409667969
1102	425.61444091796875	9.7943871368					1	DETECTED	425.6144 m/z @9.79 [151020OFc1_NvH-0949-CRLM-12.raw]	425.61444091796875	9.7943871368	4.4504254128	98.2771413168	93.826715904	438785.46875	2.8904974241050416E8	5	7438	0.23009077662357846	3.4500249944086967	1.3319758460726159	425.6057434082031	425.62432861328125
1103	425.6662902832031	18.5412652066667					1	DETECTED	425.6663 m/z @18.54 [151020OFc1_NvH-0949-CRLM-12.raw]	425.6662902832031	18.5412652066667	9.64940723786667	87.6033859309333	77.95397869306663	167585.390625	2.756200606539613E8	0	7438	3.700623759390014	4.383447135941299	18.05664724606526	425.6566162109375	425.67584228515625
1104	425.70635986328125	16.8378431130667					1	DETECTED	425.7064 m/z @16.84 [151020OFc1_NvH-0949-CRLM-12.raw]	425.70635986328125	16.8378431130667	4.00514444586667	98.0834395618667	94.07829511600002	873371.375	3.524338629006738E8	2	7438	3.3167701352285768	8.302223547306513	64.8003179041697	425.6964111328125	425.7091064453125
1105	425.7193603515625	20.7220068698667					1	DETECTED	425.7194 m/z @20.72 [151020OFc1_NvH-0949-CRLM-12.raw]	425.7193603515625	20.7220068698667	2.997701636	97.1722157581333	94.1745141221333	4.8936128E7	1.4182323768396025E9	2	7438	0.31046560948151836	1.643031911132717	2.0640073016087683	425.7095642089844	425.7220764160156
1106	425.7320861816406	36.6582437541333					1	DETECTED	425.7321 m/z @36.66 [151020OFc1_NvH-0949-CRLM-12.raw]	425.7320861816406	36.6582437541333	3.84842515386667	99.9077976813333	96.05937252746664	8.6194888E7	1.8533152756322677E9	2	7438	0.18570706260261716	1.2557405168036408	1.2553719907916228	425.72210693359375	425.7420349121094
1107	425.7472229003906	31.7143739128					1	DETECTED	425.7472 m/z @31.71 [151020OFc1_NvH-0949-CRLM-12.raw]	425.7472229003906	31.7143739128	2.83577462826667	76.5426523024	73.70687767413332	4752882.0	3.98604384143916E8	2	7438	0.19894401893521163	0.5331835945099593	0.9171105146574267	425.7420959472656	425.75653076171875
1108	425.7667541503906	22.9073294072					1	DETECTED	425.7668 m/z @22.91 [151020OFc1_NvH-0949-CRLM-12.raw]	425.7667541503906	22.9073294072	1.5568573904	99.5381452272	97.9812878368	1.62916144E8	3.169673737364079E9	2	7438	0.21980581927460818	2.03667431055413	2.41863368811071	425.7568359375	425.77642822265625
1109	425.8148193359375	9.83706795733333					1	DETECTED	425.8148 m/z @9.84 [151020OFc1_NvH-0949-CRLM-12.raw]	425.8148193359375	9.83706795733333	3.49789571306667	99.3898639608	95.89196824773333	541079.25	3.02545038336935E8	0	7438	0.16061557362228918	2.198692920279804	2.6812492781767174	425.8052673339844	425.82452392578125
1110	425.86260986328125	35.9185421090667					1	DETECTED	425.8626 m/z @35.92 [151020OFc1_NvH-0949-CRLM-12.raw]	425.86260986328125	35.9185421090667	0.3405395472	99.8246213328	99.48408178560001	535294.75	2.97807578254403E8	0	7438	21.448757234283708	1.653573027930632	0.0014589313171504555	425.85272216796875	425.8650817871094
1111	425.87518310546875	20.8883866464					1	DETECTED	425.8752 m/z @20.89 [151020OFc1_NvH-0949-CRLM-12.raw]	425.87518310546875	20.8883866464	0.00597258506666667	99.9543052024	99.94833261733332	4404990.5	4.396563318705828E8	3	7438	10.921606517994764	0.5282040606909423	6.122136265020154	425.86566162109375	425.8851623535156
1112	425.8876953125	22.9996891717333					1	DETECTED	425.8877 m/z @23.00 [151020OFc1_NvH-0949-CRLM-12.raw]	425.8876953125	22.9996891717333	4.27908321946667	99.1889290453333	94.90984582586663	892846.0	3.7981657930059123E8	3	7438	0.055906346520238515	2.4069465407015866	0.43365005887817937	425.88519287109375	425.8976745605469
1113	425.9002990722656	37.9268296530667					1	DETECTED	425.9003 m/z @37.93 [151020OFc1_NvH-0949-CRLM-12.raw]	425.9002990722656	37.9268296530667	0.589978894933333	99.7514261002667	99.16144720533336	883055.8125	3.4713475973044676E8	0	7438	76.12437423914986	2.1137995443179896	3.246163308021334	425.8977966308594	425.9003601074219
1114	425.9103698730469	22.2183103786667					1	DETECTED	425.9104 m/z @22.22 [151020OFc1_NvH-0949-CRLM-12.raw]	425.9103698730469	22.2183103786667	0.520764978133333	99.93577614	99.41501116186667	4032301.75	4.558858602661526E8	0	7438	0.1792725249352678	1.2432460966373173	73.98392936539044	425.9004211425781	425.9178771972656
1115	425.9278869628906	21.8238963714667					1	DETECTED	425.9279 m/z @21.82 [151020OFc1_NvH-0949-CRLM-12.raw]	425.9278869628906	21.8238963714667	0.172515239466667	99.9171307736	99.74461553413333	4075873.5	3.603961470709857E8	0	7438	0.1198035917374689	1.1283150657419054	6.951050006156617	425.91790771484375	425.93780517578125
1116	425.9444274902344	47.0883894338667					1	DETECTED	425.9444 m/z @47.09 [151020OFc1_NvH-0949-CRLM-12.raw]	425.9444274902344	47.0883894338667	0.0246327192	100.000773529067	99.976140809867	74617.0625	2.7669805470453984E8	0	7438	96.96716589309816	1.0482943678097725	1.12716243845119	425.9379577636719	425.9450378417969
1117	425.95513916015625	19.9620157826667					1	DETECTED	425.9551 m/z @19.96 [151020OFc1_NvH-0949-CRLM-12.raw]	425.95513916015625	19.9620157826667	0.0516536976	99.9913733144	99.93971961679999	434362.71875	3.0434722508315843E8	0	7438	0.07062046462638705	5.359840616252306	0.3184728636361607	425.9451599121094	425.9651184082031
1118	425.9757995605469	11.86314208375					1	DETECTED	425.9758 m/z @11.86 [151020OFc1_NvH-0949-CRLM-12.raw]	425.9757995605469	11.86314208375	0.230651203466667	98.8832178666667	98.65256666320003	931751.8125	3.1153128877513653E8	0	7438	0.170249992323793	10.270527341143858	70.65790708322078	425.9658508300781	425.9759521484375
1119	425.9859619140625	27.3275830053333					1	DETECTED	425.9860 m/z @27.33 [151020OFc1_NvH-0949-CRLM-12.raw]	425.9859619140625	27.3275830053333	4.06021301546667	98.6801075034667	94.61989448800003	1061633.375	3.3193565398899525E8	4	7438	15.615198043543325	0.769551846919864	0.11713254730959465	425.9759826660156	425.995849609375
1120	426.0166015625	38.9304554226667					1	DETECTED	426.0166 m/z @38.93 [151020OFc1_NvH-0949-CRLM-12.raw]	426.0166015625	38.9304554226667	5.2190269584	97.2635302293333	92.0445032709333	450860.1875	3.169294714407447E8	0	7438	29.10822941076424	1.524751040361977	9.028922710519097E-4	426.0072326660156	426.02593994140625
1121	426.0550842285156	26.3905785205333					1	DETECTED	426.0551 m/z @26.39 [151020OFc1_NvH-0949-CRLM-12.raw]	426.0550842285156	26.3905785205333	10.1606823474667	97.8892770677333	87.7285947202666	353949.21875	2.849986762351889E8	0	7438	0.019722231978597904	2.702685025978527	450.36846982681584	426.0454406738281	426.0631408691406
1122	426.1015930175781	89.4332964101333					1	DETECTED	426.1016 m/z @89.43 [151020OFc1_NvH-0949-CRLM-12.raw]	426.1015930175781	89.4332964101333	14.3566716853333	99.7050915642667	85.3484198789334	3396300.5	4.649206432512247E8	0	7438	0.41404595458917015	0.6941615585773746	0.3924604482589178	426.0934753417969	426.10772705078125
1123	426.136962890625	5.6555531752					1	DETECTED	426.1370 m/z @5.66 [151020OFc1_NvH-0949-CRLM-12.raw]	426.136962890625	5.6555531752	0.00597258506666667	100.000773529067	99.99480094400033	129144.671875	3.012967079449421E8	0	7438	97.22667559224755	51.45191431659588	17.05516036969109	426.1298522949219	426.1428527832031
1124	426.1499328613281	90.2223581213333					1	DETECTED	426.1499 m/z @90.22 [151020OFc1_NvH-0949-CRLM-12.raw]	426.1499328613281	90.2223581213333	2.87175101333333	92.1169130221333	89.24516200879998	124380.796875	2.8644426798405594E8	0	7438	87.36955968958101	0.5108445434068797	0.021689086813759428	426.1492919921875	426.1597595214844
1125	426.1728515625	11.2761652989333					1	DETECTED	426.1729 m/z @11.28 [151020OFc1_NvH-0949-CRLM-12.raw]	426.1728515625	11.2761652989333	4.39069660773333	95.0355458986667	90.64484929093337	316504.0	2.87022306672685E8	3	7438	0.6314701554493318	1.0369690473959645	3.56220574741309	426.1641845703125	426.182373046875
1126	426.193115234375	69.1963510448					1	DETECTED	426.1931 m/z @69.20 [151020OFc1_NvH-0949-CRLM-12.raw]	426.193115234375	69.1963510448	5.0370186336	97.5386250293333	92.5016063957333	245043.484375	3.156074870631E8	0	7438	54.7691402008402	0.731573030450483	0.5027301271147792	426.1831359863281	426.1941223144531
1127	426.2041931152344	37.0510522970667					1	DETECTED	426.2042 m/z @37.05 [151020OFc1_NvH-0949-CRLM-12.raw]	426.2041931152344	37.0510522970667	4.20176099733333	98.7355885202667	94.53382752293338	408538.34375	3.3914655628206307E8	2	7438	27.160205546322366	1.5923505409265144	2.9756512318322086	426.1942138671875	426.2065734863281
1128	426.2165832519531	23.3388535829333					1	DETECTED	426.2166 m/z @23.34 [151020OFc1_NvH-0949-CRLM-12.raw]	426.2165832519531	23.3388535829333	4.0783291512	98.716946948	94.6386177968	3.6116692E7	2.051163539859276E9	2	7438	2.8715445486495454	3.4798674008431876	0.6917352814304625	426.20660400390625	426.22320556640625
1129	426.23321533203125	36.6582437541333					1	DETECTED	426.2332 m/z @36.66 [151020OFc1_NvH-0949-CRLM-12.raw]	426.23321533203125	36.6582437541333	3.91161436026667	98.7816853834667	94.87007102320003	3.9670264E7	1.2644943733538005E9	3	7438	0.18530489701832664	0.5913558532633426	0.013755000845930848	426.2232360839844	426.2431945800781
1130	426.2447204589844	22.1745819485333					1	DETECTED	426.2447 m/z @22.17 [151020OFc1_NvH-0949-CRLM-12.raw]	426.2447204589844	22.1745819485333	4.46013108053333	98.9110512181333	94.45092013759997	2648391.5	4.286176108366019E8	2	7438	0.1738494181564718	0.521980761237029	0.18985111315820372	426.24322509765625	426.25469970703125
1131	426.2564392089844	50.3844997954667					1	DETECTED	426.2564 m/z @50.38 [151020OFc1_NvH-0949-CRLM-12.raw]	426.2564392089844	50.3844997954667	6.3478283512	91.2973657488	84.94953739760001	545118.875	3.490504680104117E8	2	7438	5.3750421231375185	0.5019355846401209	0.0074137948772672446	426.2547302246094	426.2572021484375
1132	426.2672119140625	22.9073294072					1	DETECTED	426.2672 m/z @22.91 [151020OFc1_NvH-0949-CRLM-12.raw]	426.2672119140625	22.9073294072	4.20176099733333	97.8153153045333	93.61355430719998	7.9102392E7	1.8720139208094933E9	2	7438	0.2131501855851745	0.7496760365017047	19.04669648623166	426.2572326660156	426.2771301269531
1133	426.2881774902344	91.690661412					1	DETECTED	426.2882 m/z @91.69 [151020OFc1_NvH-0949-CRLM-12.raw]	426.2881774902344	91.690661412	4.94173419733333	93.7718372509333	88.83010305359997	449578.53125	3.3056187811559534E8	0	7438	1.4343408372772188	0.5047567316256438	0.6448439963279731	426.2782287597656	426.29449462890625
1134	426.3059387207031	90.6507194968					1	DETECTED	426.3059 m/z @90.65 [151020OFc1_NvH-0949-CRLM-12.raw]	426.3059387207031	90.6507194968	14.1501489173333	95.4507387512	81.30058983386671	617916.125	3.132910233124494E8	0	7438	0.19412665831841025	2.53139392478077	2.225294250133941	426.3044738769531	426.3145446777344
1135	426.32159423828125	91.9351148010667					1	DETECTED	426.3216 m/z @91.94 [151020OFc1_NvH-0949-CRLM-12.raw]	426.32159423828125	91.9351148010667	70.6908322514667	95.2056978370667	24.514865585599992	81429.0390625	5.911523355572452E7	0	7438	1.4984477562639427	0.5769756057509594	0.4767374137444853	426.3189697265625	426.3312072753906
1136	426.3495178222656	68.8340345010667					1	DETECTED	426.3495 m/z @68.83 [151020OFc1_NvH-0949-CRLM-12.raw]	426.3495178222656	68.8340345010667	10.8968136632	92.385818204	81.48900454080001	112851.4765625	2.965338547274654E8	0	7438	80.84226041580527	0.6997747546441845	0.39949798098772005	426.34149169921875	426.35888671875
1137	426.4284973144531	21.9410884178667					1	DETECTED	426.4285 m/z @21.94 [151020OFc1_NvH-0949-CRLM-12.raw]	426.4284973144531	21.9410884178667	4.4504254128	92.225838512	87.7754130992	430684.5	3.077040065464917E8	0	7438	0.11099482953367001	2.5092077148182774	11.138972268434994	426.4189453125	426.4375915527344
1138	426.45745849609375	21.7380183610667					1	DETECTED	426.4575 m/z @21.74 [151020OFc1_NvH-0949-CRLM-12.raw]	426.45745849609375	21.7380183610667	4.1814798368	99.5936910645333	95.41221122773331	688236.9375	3.1562526665919036E8	0	7438	16.102094372687628	0.5183529131689599	1.500720066210645	426.447509765625	426.46624755859375
1139	426.47637939453125	46.7853429309333					1	DETECTED	426.4764 m/z @46.79 [151020OFc1_NvH-0949-CRLM-12.raw]	426.47637939453125	46.7853429309333	4.40177994213333	99.23570526	94.83392531786667	816756.0625	3.095950622426037E8	0	7438	0.056743353941783425	0.5502806739405812	0.015548095033893747	426.4664001464844	426.486328125
1140	426.4912414550781	28.7614184501333					1	DETECTED	426.4912 m/z @28.76 [151020OFc1_NvH-0949-CRLM-12.raw]	426.4912414550781	28.7614184501333	0.653213338933333	98.9383566898667	98.28514335093337	413543.3125	2.9763430711235636E8	0	7438	0.12373045095423052	2.589909919245585	0.008443509184280055	426.48651123046875	426.5011901855469
1141	426.50726318359375	11.2186709202667					1	DETECTED	426.5073 m/z @11.22 [151020OFc1_NvH-0949-CRLM-12.raw]	426.50726318359375	11.2186709202667	4.85092696186667	93.6232660541333	88.77233909226662	168561.53125	2.736445550272259E8	0	7438	0.12212235571065477	9.329028237501689	4.228360482738455	426.5013732910156	426.5167541503906
1142	426.5276184082031	32.4353383154667					1	DETECTED	426.5276 m/z @32.44 [151020OFc1_NvH-0949-CRLM-12.raw]	426.5276184082031	32.4353383154667	4.39069660773333	94.800873388	90.41017678026667	850578.125	3.735570500249352E8	3	7438	0.09470091409512094	0.503333242337353	0.038788312162373946	426.5177001953125	426.53759765625
1143	426.54962158203125	35.624635016					1	DETECTED	426.5496 m/z @35.62 [151020OFc1_NvH-0949-CRLM-12.raw]	426.54962158203125	35.624635016	4.4713979552	98.7816853834667	94.31028742826669	1946984.125	3.8964952842241657E8	3	7438	27.61651753103503	0.6522721246373835	0.016521445608540568	426.5396423339844	426.5595703125
1144	426.5678405761719	48.4461798098667					1	DETECTED	426.5678 m/z @48.45 [151020OFc1_NvH-0949-CRLM-12.raw]	426.5678405761719	48.4461798098667	4.39069660773333	95.2414395581333	90.85074295039996	490573.78125	3.135479738429502E8	0	7438	17.21745449472786	1.1307957000741058	0.05635959062376193	426.5596923828125	426.5685119628906
1145	426.5785217285156	41.9944042818667					1	DETECTED	426.5785 m/z @41.99 [151020OFc1_NvH-0949-CRLM-12.raw]	426.5785217285156	41.9944042818667	4.420435472	97.8153153045333	93.3948798325333	3261513.75	4.621631514271874E8	3	7438	0.48704672385645154	0.9560548037100933	0.033139876633652025	426.5685729980469	426.5885009765625
1146	426.5932312011719	38.8144776002667					1	DETECTED	426.5932 m/z @38.81 [151020OFc1_NvH-0949-CRLM-12.raw]	426.5932312011719	38.8144776002667	4.85989734933333	98.7355885202667	93.87569117093338	719762.75	3.134842123450928E8	0	7438	17.102605312156953	1.7858644171695843	0.005386082299965692	426.5885314941406	426.60308837890625
1147	426.705078125	26.4042685181333					1	DETECTED	426.7051 m/z @26.40 [151020OFc1_NvH-0949-CRLM-12.raw]	426.705078125	26.4042685181333	4.39069660773333	98.0002009616	93.60950435386667	1837227.375	3.3827673256726515E8	2	7438	0.18994421322805977	43.29810737927052	1.2916680483053833	426.6952819824219	426.70758056640625
1148	426.71759033203125	23.3044664594667					1	DETECTED	426.7176 m/z @23.30 [151020OFc1_NvH-0949-CRLM-12.raw]	426.71759033203125	23.3044664594667	4.11484957973333	98.267857832	94.15300825226667	1.6065698E7	1.0642941116437149E9	2	7438	0.2895090475240849	15.618669438176456	0.6247456050145507	426.7076416015625	426.7275390625
1149	426.7347717285156	36.6201942352					1	DETECTED	426.7348 m/z @36.62 [151020OFc1_NvH-0949-CRLM-12.raw]	426.7347717285156	36.6201942352	3.90264574373333	97.8524254914667	93.94977974773337	1.0905719E7	5.581193859011408E8	4	7438	0.1809854211995301	1.3348836920363505	1.6156811100333437	426.72760009765625	426.7447509765625
1150	426.7523498535156	50.6838170186667					1	DETECTED	426.7523 m/z @50.68 [151020OFc1_NvH-0949-CRLM-12.raw]	426.7523498535156	50.6838170186667	2.9527395352	93.3248073498667	90.3720678146667	3856859.25	5.376832219707991E8	2	7438	31.387814197875414	0.5029854008956659	0.006117163726360415	426.7447814941406	426.758544921875
1151	426.7685546875	22.9073294072					1	DETECTED	426.7686 m/z @22.91 [151020OFc1_NvH-0949-CRLM-12.raw]	426.7685546875	22.9073294072	5.11260527546667	99.6215215088	94.50891623333334	1.900779E7	8.64869716064399E8	2	7438	25.41866580980004	0.7457575142747391	2.8221850117640015	426.7585754394531	426.7779846191406
1152	426.7869873046875	44.4584279762667					1	DETECTED	426.7870 m/z @44.46 [151020OFc1_NvH-0949-CRLM-12.raw]	426.7869873046875	44.4584279762667	4.52998239333333	98.313824524	93.78384213066667	6484952.0	3.769100735217492E8	2	7438	0.11570194144912449	1.1470383053196196	1.1962129398449035	426.7785949707031	426.7967529296875
1153	426.80517578125	40.9938920442667					1	DETECTED	426.8052 m/z @40.99 [151020OFc1_NvH-0949-CRLM-12.raw]	426.80517578125	40.9938920442667	0.9654869408	98.1388614189333	97.1733744781333	109952.1015625	3.16928425708949E8	0	7438	62.12137473468101	1.2138052244019772	1.2548458660159834	426.7974853515625	426.8143310546875
1154	426.8470764160156	39.5289656970667					1	DETECTED	426.8471 m/z @39.53 [151020OFc1_NvH-0949-CRLM-12.raw]	426.8470764160156	39.5289656970667	5.3247986712	99.4178139186667	94.0930152474667	367830.65625	2.798926570435982E8	0	7438	59.982216635584365	1.5001959599580712	2.0017642045828046	426.8371276855469	426.851318359375
1155	426.8614196777344	33.0885349429333					1	DETECTED	426.8614 m/z @33.09 [151020OFc1_NvH-0949-CRLM-12.raw]	426.8614196777344	33.0885349429333	0.00597258506666667	99.8063131506667	99.80034056560002	485021.90625	3.141670098447723E8	0	7438	0.9475705522255282	1.9429797640821604	0.050781884794960604	426.8519287109375	426.87127685546875
1156	426.8822021484375	17.0542956709333					1	DETECTED	426.8822 m/z @17.05 [151020OFc1_NvH-0949-CRLM-12.raw]	426.8822021484375	17.0542956709333	0.571470482666667	99.8525707178667	99.28110023520003	2770279.75	4.085875632831141E8	3	7438	5.430152082020548	0.7433581817584467	0.7517386066613257	426.87225341796875	426.89215087890625
1157	426.8999328613281	39.3576608856					1	DETECTED	426.8999 m/z @39.36 [151020OFc1_NvH-0949-CRLM-12.raw]	426.8999328613281	39.3576608856	1.31427072666667	99.9171307736	98.60286004693333	511878.8125	3.167046281079638E8	3	7438	18.63781309590001	1.3669302566421002	0.005344299746722511	426.8922424316406	426.9027099609375
1158	426.9127197265625	41.9525065077333					1	DETECTED	426.9127 m/z @41.95 [151020OFc1_NvH-0949-CRLM-12.raw]	426.9127197265625	41.9525065077333	0.3405395472	99.8986871237333	99.5581475765333	3815210.5	4.375630005757161E8	3	7438	0.06123323696288452	0.504234581580109	70.27911742956549	426.9027404785156	426.9226989746094
1159	426.9308166503906	25.4502000117333					1	DETECTED	426.9308 m/z @25.45 [151020OFc1_NvH-0949-CRLM-12.raw]	426.9308166503906	25.4502000117333	0.221714274133333	100.000773529067	99.77905925493367	1011552.9375	2.9486576471616286E8	0	7438	0.056341641011201204	1.16801488620301	0.016009996073989254	426.92291259765625	426.94073486328125
1160	426.9478454589844	44.3123602589333					1	DETECTED	426.9478 m/z @44.31 [151020OFc1_NvH-0949-CRLM-12.raw]	426.9478454589844	44.3123602589333	0.201789216	99.9264030309333	99.7246138149333	284631.625	3.2663919709504044E8	0	7438	0.13195916819455533	1.1932774425063795	1.3884664168268106	426.94085693359375	426.9485168457031
1161	426.9587097167969	21.7770696381333					1	DETECTED	426.9587 m/z @21.78 [151020OFc1_NvH-0949-CRLM-12.raw]	426.9587097167969	21.7770696381333	3.08794230293333	99.4178139186667	96.32987161573337	426253.53125	3.472945531003637E8	0	7438	5.090895021260323	3.447175715593569	2.608472178925712	426.94873046875	426.96856689453125
1162	426.97686767578125	46.7296912061333					1	DETECTED	426.9769 m/z @46.73 [151020OFc1_NvH-0949-CRLM-12.raw]	426.97686767578125	46.7296912061333	1.68110177973333	66.8273347632	65.14623298346667	320364.84375	2.274857966247578E8	0	7438	52.775045465965015	0.7661905653356673	0.614625654302465	426.96905517578125	426.9803466796875
1163	426.9903564453125	62.5364566845333					1	DETECTED	426.9904 m/z @62.54 [151020OFc1_NvH-0949-CRLM-12.raw]	426.9903564453125	62.5364566845333	0.00597258506666667	99.9543052024	99.94833261733332	940413.875	3.0136486257002324E8	0	7438	0.161286425762043	0.8363179925534977	0.555079566160571	426.98065185546875	427.0002746582031
1164	427.00543212890625	27.0304565824					1	DETECTED	427.0054 m/z @27.03 [151020OFc1_NvH-0949-CRLM-12.raw]	427.00543212890625	27.0304565824	2.17858158906667	66.5631919090667	64.38461032000004	905845.1875	2.181696638406871E8	0	7438	0.06890885507367628	1.1622031145619898	1.9159742954725962	427.00128173828125	427.0154113769531
1165	427.085693359375	90.3617310733333					1	DETECTED	427.0857 m/z @90.36 [151020OFc1_NvH-0949-CRLM-12.raw]	427.085693359375	90.3617310733333	10.9575279096	97.8153153045333	86.8577873949333	661648.5625	3.771059777449294E8	0	7438	0.074951499012613	1.4571376769581923	1.1684244822290355	427.0758972167969	427.0935974121094
1166	427.1049499511719	89.3453156794667					1	DETECTED	427.1049 m/z @89.35 [151020OFc1_NvH-0949-CRLM-12.raw]	427.1049499511719	89.3453156794667	3.8125172672	99.4178139186667	95.6052966514667	676048.8125	3.4011323708773893E8	0	7438	0.32803798078724355	0.7241296265919522	0.6256524433367638	427.09515380859375	427.11419677734375
1167	427.1174011230469	91.3704944936					1	DETECTED	427.1174 m/z @91.37 [151020OFc1_NvH-0949-CRLM-12.raw]	427.1174011230469	91.3704944936	16.204883724	99.7330664464	83.5281827224	150844.125	2.5079163252705047E8	0	7438	0.5206608930573822	0.5046100892362072	1.382188135918231	427.11602783203125	427.1257019042969
1168	427.1316223144531	61.5049393437333					1	DETECTED	427.1316 m/z @61.50 [151020OFc1_NvH-0949-CRLM-12.raw]	427.1316223144531	61.5049393437333	0.0246327192	99.9729696328	99.9483369136	79447.828125	2.6208642728550756E8	0	7438	91.02137031621648	0.7919048589171737	0.586355088517736	427.1316223144531	427.1415100097656
1169	427.1888122558594	14.0432419					1	DETECTED	427.1888 m/z @14.04 [151020OFc1_NvH-0949-CRLM-12.raw]	427.1888122558594	14.0432419	3.6503282416	94.7082477573333	91.0579195157333	1144490.125	3.331114405577174E8	3	7438	0.20520979727500688	0.8248439670014697	9.648333093254848	427.1788635253906	427.19873046875
1170	427.20501708984375	29.2189629202667					1	DETECTED	427.2050 m/z @29.22 [151020OFc1_NvH-0949-CRLM-12.raw]	427.20501708984375	29.2189629202667	2.66548031013333	97.8061052688	95.14062495866666	945578.5625	3.675312533671053E8	3	7438	3.9582129204868615	4.477918958095898	4.22214580577257	427.1988220214844	427.2126159667969
1171	427.2226257324219	18.0220877117333					1	DETECTED	427.2226 m/z @18.02 [151020OFc1_NvH-0949-CRLM-12.raw]	427.2226257324219	18.0220877117333	3.5694784464	99.0304948594667	95.4610164130667	1.8879606E7	1.3438881451746626E9	3	7438	10.529883603057538	2.0236972134903906	10.651408033471284	427.212646484375	427.23260498046875
1172	427.2359619140625	36.6582437541333					1	DETECTED	427.2360 m/z @36.66 [151020OFc1_NvH-0949-CRLM-12.raw]	427.2359619140625	36.6582437541333	2.53152954666667	98.3692526549333	95.83772310826663	1925179.75	4.8032538273286396E8	3	7438	23.348555922489766	0.5097168309843831	1.0086053039690424	427.2326354980469	427.24395751953125
1173	427.25396728515625	50.6838170186667					1	DETECTED	427.2540 m/z @50.68 [151020OFc1_NvH-0949-CRLM-12.raw]	427.25396728515625	50.6838170186667	3.06988245093333	96.6532372482667	93.58335479733337	1954969.5	5.368851226744976E8	2	7438	26.635369654051207	0.6268948979464972	0.14561420807570555	427.2440185546875	427.256103515625
1174	427.26611328125	29.7615794557333					1	DETECTED	427.2661 m/z @29.76 [151020OFc1_NvH-0949-CRLM-12.raw]	427.26611328125	29.7615794557333	4.3394678928	99.7236351165333	95.3841672237333	6509399.0	6.121941016428115E8	2	7438	26.88559140415537	1.7553680699266003	103.7029306947323	427.2561340332031	427.2758483886719
1175	427.2886657714844	44.5164225824					1	DETECTED	427.2887 m/z @44.52 [151020OFc1_NvH-0949-CRLM-12.raw]	427.2886657714844	44.5164225824	4.5107972976	95.3942542424	90.8834569448	2471579.0	3.512403204030629E8	0	7438	0.16231686990027328	2.3256495005704525	0.006623953669343479	427.2786865234375	427.2975158691406
1176	427.3057556152344	91.5873047602667					1	DETECTED	427.3058 m/z @91.59 [151020OFc1_NvH-0949-CRLM-12.raw]	427.3057556152344	91.5873047602667	28.7217724493333	93.8735798917333	65.1518074424	149231.015625	2.4581330487429473E8	0	7438	0.3940400844513192	0.5181838524818231	63.26488445612505	427.30096435546875	427.31573486328125
1177	427.3232727050781	90.2003500322667					1	DETECTED	427.3233 m/z @90.20 [151020OFc1_NvH-0949-CRLM-12.raw]	427.3232727050781	90.2003500322667	6.31981380453333	94.9091658394667	88.58935203493337	133256.359375	3.5898959693408537E8	0	7438	1.7694661402495342	0.5280685843162453	0.022391278735413276	427.31591796875	427.3293762207031
1178	427.3415832519531	91.5873047602667					1	DETECTED	427.3416 m/z @91.59 [151020OFc1_NvH-0949-CRLM-12.raw]	427.3415832519531	91.5873047602667	7.03813957493333	92.4490233901333	85.41088381519998	216338.53125	2.993917691219654E8	0	7438	0.2594290771056933	7.561787111866364	0.08717359594049788	427.33648681640625	427.35150146484375
1179	427.36016845703125	91.5873047602667					1	DETECTED	427.3602 m/z @91.59 [151020OFc1_NvH-0949-CRLM-12.raw]	427.36016845703125	91.5873047602667	5.91572490506667	92.4490233901333	86.53329848506664	119395.1796875	3.183887059067257E8	0	7438	0.8299418101348408	0.5050291977300002	0.4094911366246133	427.35174560546875	427.3697814941406
1180	427.3875427246094	27.85352026					1	DETECTED	427.3875 m/z @27.85 [151020OFc1_NvH-0949-CRLM-12.raw]	427.3875427246094	27.85352026	0.06073678	99.9543052024	99.8935684224	234121.203125	3.33820245260855E8	0	7438	0.9962150683778397	1.7628733319883148	2.527664262666269	427.3775634765625	427.3973693847656
1181	427.4282531738281	32.4186448573333					1	DETECTED	427.4283 m/z @32.42 [151020OFc1_NvH-0949-CRLM-12.raw]	427.4282531738281	32.4186448573333	4.39069660773333	98.1668072773333	93.77611066959997	777043.4375	3.0884541742856324E8	5	7438	0.1692709933496701	0.5043552848842299	0.6920581718532013	427.4202880859375	427.4373474121094
1182	427.4566650390625	18.2224881410667					1	DETECTED	427.4567 m/z @18.22 [151020OFc1_NvH-0949-CRLM-12.raw]	427.4566650390625	18.2224881410667	4.44086684853333	96.9167592058667	92.47589235733336	340256.34375	3.1303211608276045E8	0	7438	0.2837468799596472	4.826060022054024	0.1561653712716046	427.44677734375	427.4666442871094
1183	427.4842529296875	13.2613032896					1	DETECTED	427.4843 m/z @13.26 [151020OFc1_NvH-0949-CRLM-12.raw]	427.4842529296875	13.2613032896	6.79815051493333	96.4078382802667	89.60968776533338	1194493.625	3.2828304343192065E8	0	7438	0.2560817639693749	20.774456766010974	1.5268328090756103	427.4742736816406	427.4941711425781
1184	427.5061950683594	27.0012991082667					1	DETECTED	427.5062 m/z @27.00 [151020OFc1_NvH-0949-CRLM-12.raw]	427.5061950683594	27.0012991082667	5.13114016133333	95.10981348	89.97867331866667	855115.75	3.069745118323977E8	0	7438	0.17938025560986048	0.5267394572757398	205.11252763054455	427.49774169921875	427.515869140625
1185	427.5233459472656	14.0537333858667					1	DETECTED	427.5233 m/z @14.05 [151020OFc1_NvH-0949-CRLM-12.raw]	427.5233459472656	14.0537333858667	4.5694469016	99.4271051805333	94.8576582789333	797430.125	3.1683987822381616E8	0	7438	0.29219788327570306	0.6164271655911548	0.7555431294048248	427.5162353515625	427.5327453613281
1186	427.5386962890625	29.190784008					1	DETECTED	427.5387 m/z @29.19 [151020OFc1_NvH-0949-CRLM-12.raw]	427.5386962890625	29.190784008	4.70451158986667	97.5848765568	92.88036496693333	594440.625	3.22993428759137E8	0	7438	6.950658067813524	1.9884041773544059	0.007004787517223184	427.53350830078125	427.5465393066406
1187	427.5565490722656	18.0404172146667					1	DETECTED	427.5565 m/z @18.04 [151020OFc1_NvH-0949-CRLM-12.raw]	427.5565490722656	18.0404172146667	3.5604353456	96.8713221056	93.31088676	1.3384362E7	7.613949703042552E8	3	7438	0.1484788892417619	7.26705487943107	1.1789218301482833	427.5466613769531	427.5665283203125
1188	427.5675354003906	30.4927687410667					1	DETECTED	427.5675 m/z @30.49 [151020OFc1_NvH-0949-CRLM-12.raw]	427.5675354003906	30.4927687410667	8.01994088426667	91.7291402266667	83.70919934240003	1177024.0	3.0444205231619275E8	0	7438	0.10076073026786148	0.5033466180084011	1.176092100921831	427.56658935546875	427.5676574707031
1189	427.57769775390625	41.9525065077333					1	DETECTED	427.5777 m/z @41.95 [151020OFc1_NvH-0949-CRLM-12.raw]	427.57769775390625	41.9525065077333	2.00860853706667	95.313046432	93.30443789493333	1227718.0	4.0425179601568097E8	3	7438	38.22956274444141	0.6855972211781926	2.6944297385167917	427.5677185058594	427.587646484375
1190	427.5902404785156	20.8372261301333					1	DETECTED	427.5902 m/z @20.84 [151020OFc1_NvH-0949-CRLM-12.raw]	427.5902404785156	20.8372261301333	4.30798297013333	95.9018211016	91.59383813146668	595332.5625	3.1019190875028616E8	0	7438	14.775356885339136	0.5180088602908548	209.21816776156862	427.587890625	427.6002197265625
1191	427.6288757324219	32.4186448573333					1	DETECTED	427.6289 m/z @32.42 [151020OFc1_NvH-0949-CRLM-12.raw]	427.6288757324219	32.4186448573333	5.82612397306667	99.8986871237333	94.07256315066662	1052607.75	3.2529701243658113E8	0	7438	0.05038872944650308	0.5078415597270691	0.2638250566905269	427.618896484375	427.6379089355469
1192	427.6694030761719	16.4411438536					1	DETECTED	427.6694 m/z @16.44 [151020OFc1_NvH-0949-CRLM-12.raw]	427.6694030761719	16.4411438536	8.73099453333333	79.6231148394667	70.89212030613336	268009.53125	2.4446612415434483E8	0	7438	0.25046678380934395	103.95751468264223	0.723358110576946	427.659912109375	427.67938232421875
1193	427.7035217285156	18.4783204909333					1	DETECTED	427.7035 m/z @18.48 [151020OFc1_NvH-0949-CRLM-12.raw]	427.7035217285156	18.4783204909333	4.19072157306667	98.9661667061333	94.77544513306663	4250131.5	3.779142759441786E8	2	7438	0.13326659387450235	1.1860688975917255	0.05295966374556841	427.6937255859375	427.7135009765625
1194	427.7230224609375	31.9802934250667					1	DETECTED	427.7230 m/z @31.98 [151020OFc1_NvH-0949-CRLM-12.raw]	427.7230224609375	31.9802934250667	4.3304469504	97.3919123677333	93.0614654173333	2661824.0	5.36884524825688E8	4	7438	3.715307824374019	1.0191513825865584	5.677449226640579	427.71356201171875	427.73291015625
1195	427.742919921875	46.0483618117333					1	DETECTED	427.7429 m/z @46.05 [151020OFc1_NvH-0949-CRLM-12.raw]	427.742919921875	46.0483618117333	2.85389713466667	98.624383244	95.77048610933333	3279429.25	4.5988836591631395E8	2	7438	24.55499159510503	1.2457815431004526	0.046139915021944464	427.7329406738281	427.7477722167969
1196	427.7577819824219	41.7225130818667					1	DETECTED	427.7578 m/z @41.72 [151020OFc1_NvH-0949-CRLM-12.raw]	427.7577819824219	41.7225130818667	3.57843035733333	96.9530864744	93.37465611706666	6430687.5	5.390086764263406E8	2	7438	0.2169703816400741	0.6654697657967864	1.759713614076954	427.747802734375	427.7665710449219
1197	427.776611328125	39.9131712850667					1	DETECTED	427.7766 m/z @39.91 [151020OFc1_NvH-0949-CRLM-12.raw]	427.776611328125	39.9131712850667	1.0643231584	94.8557769042667	93.7914537458667	1.5000995E7	6.123147892516395E8	2	7438	0.1801794777971395	0.5163919801119548	0.02002662422172686	427.76666259765625	427.7865295410156
1198	427.7904357910156	44.4755527797333					1	DETECTED	427.7904 m/z @44.48 [151020OFc1_NvH-0949-CRLM-12.raw]	427.7904357910156	44.4755527797333	0.463627778933333	92.7032171109333	92.23958933199997	668429.0625	4.480148879231879E8	2	7438	0.17017700697834215	1.047893148621918	0.39138542421449596	427.7866516113281	427.80035400390625
1199	427.8128356933594	28.9908135970667					1	DETECTED	427.8128 m/z @28.99 [151020OFc1_NvH-0949-CRLM-12.raw]	427.8128356933594	28.9908135970667	1.24259022	95.9108208506667	94.6682306306667	3175014.0	3.591352963524545E8	2	7438	0.08971617021390443	0.5461879265818531	0.05084356684767045	427.8040771484375	427.82196044921875
1200	427.8291320800781	32.3707889746667					1	DETECTED	427.8291 m/z @32.37 [151020OFc1_NvH-0949-CRLM-12.raw]	427.8291320800781	32.3707889746667	1.89312445946667	98.018602632	96.12547817253332	603189.5625	3.4118141000174993E8	0	7438	3.6815106056239912	0.5058572893500682	0.01154476127580883	427.8229064941406	427.8387451171875
1201	427.8432922363281	25.3377598736					1	DETECTED	427.8433 m/z @25.34 [151020OFc1_NvH-0949-CRLM-12.raw]	427.8432922363281	25.3377598736	6.32922052293333	97.3187567386667	90.98953621573338	94242.359375	2.7069510533899033E8	0	7438	87.78370958323234	2.393385797224398	4.374196128285974	427.8392028808594	427.8467102050781
1202	427.85772705078125	14.0159442578667					1	DETECTED	427.8577 m/z @14.02 [151020OFc1_NvH-0949-CRLM-12.raw]	427.85772705078125	14.0159442578667	1.17150324026667	99.7878404402667	98.61633720000003	309814.8125	2.914544466866024E8	0	7438	0.19427170786679326	0.5618285363805223	5.8117963073374055	427.8477783203125	427.8600158691406
1203	427.8700866699219	12.7573045258667					1	DETECTED	427.8701 m/z @12.76 [151020OFc1_NvH-0949-CRLM-12.raw]	427.8700866699219	12.7573045258667	0.212680681066667	99.9543052024	99.74162452133332	314411.46875	2.954087575289231E8	0	7438	0.20942922738930925	0.5975645679205212	0.4403861929618803	427.8603515625	427.8800354003906
1204	427.8905944824219	18.0524173554667					1	DETECTED	427.8906 m/z @18.05 [151020OFc1_NvH-0949-CRLM-12.raw]	427.8905944824219	18.0524173554667	0.589978894933333	99.9636284672	99.37364957226666	5280101.5	4.932602589124844E8	3	7438	11.815805180297296	4.94300600916031	59.52957066500024	427.880615234375	427.90057373046875
1205	427.9023742675781	30.4734298816					1	DETECTED	427.9024 m/z @30.47 [151020OFc1_NvH-0949-CRLM-12.raw]	427.9023742675781	30.4734298816	3.88472284506667	99.6030409589333	95.71831811386663	708469.375	4.003234519219582E8	3	7438	21.85986980044631	0.8769990048691708	0.7803285432745848	427.9006042480469	427.912353515625
1206	427.9148254394531	28.0455595482667					1	DETECTED	427.9148 m/z @28.05 [151020OFc1_NvH-0949-CRLM-12.raw]	427.9148254394531	28.0455595482667	3.20105541706667	98.4063938546667	95.20533843760003	542414.375	3.1681996878723407E8	3	7438	13.758915352301928	3.052306951391089	0.05909656306261272	427.9123840332031	427.9248046875
1207	427.9307861328125	30.9967656509333					1	DETECTED	427.9308 m/z @31.00 [151020OFc1_NvH-0949-CRLM-12.raw]	427.9307861328125	30.9967656509333	0.426780435733333	100.000773529067	99.57399309333367	498311.15625	3.311477994745069E8	3	7438	0.19319609365102508	2.5756889339617226	0.044166626493298895	427.9248352050781	427.9407653808594
1208	427.9543151855469	18.4895016565333					1	DETECTED	427.9543 m/z @18.49 [151020OFc1_NvH-0949-CRLM-12.raw]	427.9543151855469	18.4895016565333	0.0155978434666667	99.8618269285333	99.84622908506664	3341237.0	3.367365248799951E8	4	7438	0.13942371102891116	1.5562483717980171	8.512458546907295	427.9447326660156	427.96429443359375
1209	427.9739685058594	31.9170505061333					1	DETECTED	427.9740 m/z @31.92 [151020OFc1_NvH-0949-CRLM-12.raw]	427.9739685058594	31.9170505061333	0.00597258506666667	99.3098648525333	99.30389226746662	2482640.0	4.488669550522525E8	0	7438	2.63012171670513	1.0492775210145426	7.991316003505344	427.96435546875	427.98394775390625
1210	427.988037109375	26.4931923613333					1	DETECTED	427.9880 m/z @26.49 [151020OFc1_NvH-0949-CRLM-12.raw]	427.988037109375	26.4931923613333	0.706685632	98.8648989642667	98.1582133322667	454128.3125	3.4124651712221265E8	0	7438	17.482994131696877	3.265625087149096	0.1697913570712873	427.98406982421875	427.9978332519531
1211	428.0015869140625	19.5886075242667					1	DETECTED	428.0016 m/z @19.59 [151020OFc1_NvH-0949-CRLM-12.raw]	428.0015869140625	19.5886075242667	7.73554405546667	95.540691888	87.80514783253332	187226.953125	2.920712893220243E8	0	7438	26.40811099904646	3.7039010237166337	6.407802047433267	427.998046875	428.0050354003906
1212	428.01507568359375	26.8072968066667					1	DETECTED	428.0151 m/z @26.81 [151020OFc1_NvH-0949-CRLM-12.raw]	428.01507568359375	26.8072968066667	1.00144487786667	98.5597275264	97.55828264853332	456287.4375	3.2683261427967376E8	0	7438	0.1792732459292843	1.8902356511558458	0.16023021478442273	428.0057067871094	428.02496337890625
1213	428.0303039550781	32.3125645661333					1	DETECTED	428.0303 m/z @32.31 [151020OFc1_NvH-0949-CRLM-12.raw]	428.0303039550781	32.3125645661333	3.67734615173333	94.6989015506667	91.02155539893337	412727.625	3.184142555580881E8	0	7438	15.019969650437428	2.5864533980243958	0.010150746279977347	428.02508544921875	428.0401611328125
1214	428.09747314453125	89.2088152690667					1	DETECTED	428.0975 m/z @89.21 [151020OFc1_NvH-0949-CRLM-12.raw]	428.09747314453125	89.2088152690667	13.1177611461333	96.1998926765333	83.08213153039999	351389.15625	3.244425553299757E8	0	7438	0.10278670117072863	0.5459388918188184	3.9397690810818586	428.0874938964844	428.1056823730469
1215	428.1109313964844	57.8947742152					1	DETECTED	428.1109 m/z @57.89 [151020OFc1_NvH-0949-CRLM-12.raw]	428.1109313964844	57.8947742152	32.5673496482667	95.4867968296	62.9194471813333	99406.21875	2.5786631511410162E8	0	7438	58.020651185508285	1.2421209076164612	1.4842418152329222	428.1075134277344	428.120849609375
1216	428.1384582519531	62.6979128906667					1	DETECTED	428.1385 m/z @62.70 [151020OFc1_NvH-0949-CRLM-12.raw]	428.1384582519531	62.6979128906667	0.0246327192	99.9636284672	99.938995748	93896.2578125	2.5808212761168396E8	0	7438	98.55523827112201	0.8051502359846027	0.5737802802759381	428.128662109375	428.1448974609375
1217	428.155517578125	90.3139002962667					1	DETECTED	428.1555 m/z @90.31 [151020OFc1_NvH-0949-CRLM-12.raw]	428.155517578125	90.3139002962667	1.34074333386667	99.5936910645333	98.25294773066663	324346.53125	2.738647985041978E8	0	7438	0.2946410845593448	0.5073138495639695	4.972335798940074	428.1468811035156	428.165283203125
1218	428.1844482421875	11.8908485144167					1	DETECTED	428.1844 m/z @11.89 [151020OFc1_NvH-0949-CRLM-12.raw]	428.1844482421875	11.8908485144167	0.436111347466667	95.5496252626667	95.11351391520003	283372.1875	3.055447080492875E8	0	7438	0.3488357567080076	0.59447930896549	8.682941790365401	428.1744689941406	428.1944274902344
1219	428.204833984375	18.4895016565333					1	DETECTED	428.2048 m/z @18.49 [151020OFc1_NvH-0949-CRLM-12.raw]	428.204833984375	18.4895016565333	3.803555192	98.6151123874667	94.81155719546669	1994658.25	3.657048362440499E8	0	7438	0.13705742887228567	2.1758538165071766	0.02477849352683733	428.19488525390625	428.2148132324219
1220	428.2160339355469	38.7263661096					1	DETECTED	428.2160 m/z @38.73 [151020OFc1_NvH-0949-CRLM-12.raw]	428.2160339355469	38.7263661096	5.29395299066667	98.1204914045333	92.82653841386663	432581.375	3.9312629465270656E8	0	7438	11.968709902075453	1.5897295197980332	2.614652577166275	428.21490478515625	428.2167663574219
1221	428.2267761230469	31.4591310805333					1	DETECTED	428.2268 m/z @31.46 [151020OFc1_NvH-0949-CRLM-12.raw]	428.2267761230469	31.4591310805333	4.4713979552	96.5718194517333	92.1004214965333	2601991.0	5.092665116795391E8	2	7438	2.181191059760156	0.7289364424088968	0.06648264512274572	428.216796875	428.2281494140625
1222	428.2381591796875	19.3865409368					1	DETECTED	428.2382 m/z @19.39 [151020OFc1_NvH-0949-CRLM-12.raw]	428.2381591796875	19.3865409368	3.90264574373333	99.5659637133333	95.66331796959997	7115869.0	6.718095703527379E8	2	7438	22.073809679500833	1.83531249907314	2.0657409621891207	428.2281799316406	428.2481384277344
1223	428.2559814453125	17.6416236181333					1	DETECTED	428.2560 m/z @17.64 [151020OFc1_NvH-0949-CRLM-12.raw]	428.2559814453125	17.6416236181333	3.97501559493333	99.7878404402667	95.81282484533338	3065057.0	4.82101343891276E8	2	7438	24.275907370403324	3.40729027172616	2.7801719438428982	428.2481689453125	428.2659606933594
1224	428.2681884765625	26.3501796346667					1	DETECTED	428.2682 m/z @26.35 [151020OFc1_NvH-0949-CRLM-12.raw]	428.2681884765625	26.3501796346667	4.41116909146667	95.739233136	91.32806404453332	1575858.25	3.6705041299876076E8	2	7438	5.138310268861947	0.7731010316722222	0.07561282831854733	428.2659912109375	428.26824951171875
1225	428.27825927734375	39.9131712850667					1	DETECTED	428.2783 m/z @39.91 [151020OFc1_NvH-0949-CRLM-12.raw]	428.27825927734375	39.9131712850667	4.1814798368	97.0260746424	92.84459480560001	6441902.5	4.663091028632677E8	2	7438	0.20770910027276557	0.5325344124478322	0.01655107540078629	428.2682800292969	428.2881164550781
1226	428.3033142089844	90.7178856317333					1	DETECTED	428.3033 m/z @90.72 [151020OFc1_NvH-0949-CRLM-12.raw]	428.3033142089844	90.7178856317333	20.6710790034667	92.4219423917333	71.7508633882666	149476.75	2.21478552457764E8	0	7438	0.41138225354757196	0.506046047723477	73.52341206912217	428.30023193359375	428.3043518066406
[truncated: 34,748 more rows]
