# Supplementary material for: MSFC: a new feature construction method for accurate diagnosis of mass spectrometry data
Source: Sci Rep. 2023 Sep 21;13:15694. doi: 10.1038/s41598-023-42395-5 (PMC10514077; doi:10.1038/s41598-023-42395-5)
Supplement: Supplementary file 1 — Supplementary Information. [file 41598_2023_42395_MOESM1_ESM.zip › dataset/CRLM dataset/crlm/crlm13.csv]

row ID	row m/z	row retention time	row identity (main ID)	row identity (all IDs)	row identity (main ID + details)	row comment	row number of detected peaks	151020OFc1_NvH-0949-CRLM-13.raw Peak status	151020OFc1_NvH-0949-CRLM-13.raw Peak name	151020OFc1_NvH-0949-CRLM-13.raw Peak m/z	151020OFc1_NvH-0949-CRLM-13.raw Peak RT	151020OFc1_NvH-0949-CRLM-13.raw Peak RT start	151020OFc1_NvH-0949-CRLM-13.raw Peak RT end	151020OFc1_NvH-0949-CRLM-13.raw Peak duration time	151020OFc1_NvH-0949-CRLM-13.raw Peak height	151020OFc1_NvH-0949-CRLM-13.raw Peak area	151020OFc1_NvH-0949-CRLM-13.raw Peak charge	151020OFc1_NvH-0949-CRLM-13.raw Peak # data points	151020OFc1_NvH-0949-CRLM-13.raw Peak FWHM	151020OFc1_NvH-0949-CRLM-13.raw Peak tailing factor	151020OFc1_NvH-0949-CRLM-13.raw Peak asymmetry factor	151020OFc1_NvH-0949-CRLM-13.raw Peak m/z min	151020OFc1_NvH-0949-CRLM-13.raw Peak m/z max
1	400.0041809082031	67.9092067776					1	DETECTED	400.0042 m/z @67.91 [151020OFc1_NvH-0949-CRLM-13.raw]	400.0041809082031	67.9092067776	0.135781928533333	99.9897874536	99.85400552506667	409512.90625	3.156209989279734E8	0	7294	32.1538584163357	0.6557729274640999	2.3335747233662256	399.9952392578125	400.0043029785156
2	400.0143127441406	85.5415670152					1	DETECTED	400.0143 m/z @85.54 [151020OFc1_NvH-0949-CRLM-13.raw]	400.0143127441406	85.5415670152	0.1265368656	99.9897874536	99.863250588	435057.78125	3.1520064020877415E8	0	7294	32.214623769110595	0.5184995328270334	0.03782001654981657	400.00433349609375	400.01788330078125
3	400.02801513671875	89.8363382018667					1	DETECTED	400.0280 m/z @89.84 [151020OFc1_NvH-0949-CRLM-13.raw]	400.02801513671875	89.8363382018667	0.0146317405333333	99.9897874536	99.97515571306667	707596.8125	3.51399627474876E8	0	7294	38.341070826718635	0.5160454143890361	0.07573530527920286	400.0180358886719	400.0379943847656
4	400.0425720214844	89.8363382018667					1	DETECTED	400.0426 m/z @89.84 [151020OFc1_NvH-0949-CRLM-13.raw]	400.0425720214844	89.8363382018667	0.0146317405333333	99.999072484	99.98444074346666	560348.8125	3.7729159135653514E8	0	7294	5.391613313073236	0.5625606488148567	0.017107693360361557	400.0380554199219	400.05255126953125
5	400.0589599609375	57.7823705944					1	DETECTED	400.0590 m/z @57.78 [151020OFc1_NvH-0949-CRLM-13.raw]	400.0589599609375	57.7823705944	0.0146317405333333	99.999072484	99.98444074346666	360919.3125	3.969411623603873E8	2	7294	3.7987478628547464	0.83872405979445	0.1895803776990736	400.0525817871094	400.0632019042969
6	400.0732116699219	88.3267766669333					1	DETECTED	400.0732 m/z @88.33 [151020OFc1_NvH-0949-CRLM-13.raw]	400.0732116699219	88.3267766669333	0.0146317405333333	99.9897874536	99.97515571306667	709573.3125	3.386830608993932E8	2	7294	30.37589973256783	0.5037058345617368	0.02081025564638154	400.063232421875	400.07366943359375
7	400.08367919921875	89.7849679128					1	DETECTED	400.0837 m/z @89.78 [151020OFc1_NvH-0949-CRLM-13.raw]	400.08367919921875	89.7849679128	0.0146317405333333	99.999072484	99.98444074346666	774452.6875	3.524105566199944E8	2	7294	29.84062122941488	0.5352041148635318	0.06390878888653242	400.07373046875	400.0911865234375
8	400.1011962890625	88.3267766669333					1	DETECTED	400.1012 m/z @88.33 [151020OFc1_NvH-0949-CRLM-13.raw]	400.1011962890625	88.3267766669333	0.0146317405333333	99.999072484	99.98444074346666	907822.0625	3.75349303054188E8	0	7294	23.045256418523252	0.9270503784927296	0.008786739439463662	400.0912780761719	400.1111145019531
9	400.1231994628906	89.8135115682667					1	DETECTED	400.1232 m/z @89.81 [151020OFc1_NvH-0949-CRLM-13.raw]	400.1231994628906	89.8135115682667	0.0236647530666667	99.999072484	99.97540773093333	673842.4375	4.4981514117695594E8	0	7294	14.834830605525028	0.5281832012084893	0.21629099543771071	400.11322021484375	400.13043212890625
10	400.14044189453125	89.8135115682667					1	DETECTED	400.1404 m/z @89.81 [151020OFc1_NvH-0949-CRLM-13.raw]	400.14044189453125	89.8135115682667	0.0236647530666667	99.999072484	99.97540773093333	879597.1875	3.8548092757415515E8	0	7294	23.049927326967463	4.758530947901317	7.81892384219486	400.1304626464844	400.1504211425781
11	400.1583251953125	70.4084197506667					1	DETECTED	400.1583 m/z @70.41 [151020OFc1_NvH-0949-CRLM-13.raw]	400.1583251953125	70.4084197506667	0.0327560717333333	99.999072484	99.96631641226666	768227.5	3.2590371903852665E8	0	7294	22.999275298802743	0.6229457272165694	1.191211440584858	400.15045166015625	400.16729736328125
12	400.17730712890625	70.4084197506667					1	DETECTED	400.1773 m/z @70.41 [151020OFc1_NvH-0949-CRLM-13.raw]	400.17730712890625	70.4084197506667	0.0425191010666667	99.47335378	99.43083467893332	1233196.25	3.272300325985889E8	0	7294	78.29419067170228	1.8794570918504152	0.2046285328295034	400.1673278808594	400.1872863769531
13	400.1977233886719	37.3666467712					1	DETECTED	400.1977 m/z @37.37 [151020OFc1_NvH-0949-CRLM-13.raw]	400.1977233886719	37.3666467712	2.0849022864	99.47335378	97.3884514936	2598363.25	3.528913161680151E8	2	7294	0.1625112507413249	1.5958245971785057	0.3124108083604358	400.187744140625	400.20770263671875
14	400.2107238769531	10.1081500813333					1	DETECTED	400.2107 m/z @10.11 [151020OFc1_NvH-0949-CRLM-13.raw]	400.2107238769531	10.1081500813333	4.48544585493333	99.8514412965333	95.36599544159996	1505484.625	3.656650346678932E8	3	7294	0.2721702434251121	68.50836342183133	205.7470035859933	400.2077331542969	400.220703125
15	400.2264404296875	83.0017816485333					1	DETECTED	400.2264 m/z @83.00 [151020OFc1_NvH-0949-CRLM-13.raw]	400.2264404296875	83.0017816485333	4.48544585493333	99.7591563544	95.27371049946667	1278376.625	3.2857528058112735E8	0	7294	48.78760480073658	0.5340152870673964	0.0021999567189046098	400.2207336425781	400.2303771972656
16	400.2403869628906	35.0888041906667					1	DETECTED	400.2404 m/z @35.09 [151020OFc1_NvH-0949-CRLM-13.raw]	400.2403869628906	35.0888041906667	0.0815119018666667	99.999072484	99.91756058213333	9.6347064E7	2.2476250722655554E9	3	7294	0.28104129988408033	1.3971483561951574	1.7606377800665345	400.23040771484375	400.2503662109375
17	400.25823974609375	91.1909332069333					1	DETECTED	400.2582 m/z @91.19 [151020OFc1_NvH-0949-CRLM-13.raw]	400.25823974609375	91.1909332069333	4.58015315626667	97.3625675245333	92.78241436826663	4445551.5	4.417727217333567E8	2	7294	14.598269471481657	0.5020661123089958	1.56428948504822	400.2503967285156	400.2682189941406
18	400.2715759277344	83.0255872762667					1	DETECTED	400.2716 m/z @83.03 [151020OFc1_NvH-0949-CRLM-13.raw]	400.2715759277344	83.0255872762667	0.4913739024	96.7062942802667	96.2149203778667	477892.5	2.86464126088314E8	0	7294	0.9277963516705654	0.8873044335678003	0.4165951907428768	400.2682800292969	400.2815246582031
19	400.29302978515625	76.1164853528					1	DETECTED	400.2930 m/z @76.12 [151020OFc1_NvH-0949-CRLM-13.raw]	400.29302978515625	76.1164853528	5.7479107496	99.0479088426667	93.2999980930667	553305.75	3.301477650791918E8	0	7294	20.43499820829239	0.8049578918732548	0.5984782048205071	400.2831115722656	400.3030090332031
20	400.3075866699219	64.7628553522667					1	DETECTED	400.3076 m/z @64.76 [151020OFc1_NvH-0949-CRLM-13.raw]	400.3075866699219	64.7628553522667	15.7984450584	94.3002202184	78.50177516	478389.6875	3.547737910663984E8	0	7294	7.15014013141294	14.063677406752447	8.717802702349845	400.3030700683594	400.3135681152344
21	400.3236083984375	76.1164853528					1	DETECTED	400.3236 m/z @76.12 [151020OFc1_NvH-0949-CRLM-13.raw]	400.3236083984375	76.1164853528	29.1786803024	98.2136332104	69.03495290800001	779027.375	2.597276628027867E8	0	7294	14.100047683262261	0.8673513643962311	10.587111427864947	400.3136291503906	400.32867431640625
22	400.33868408203125	76.1164853528					1	DETECTED	400.3387 m/z @76.12 [151020OFc1_NvH-0949-CRLM-13.raw]	400.33868408203125	76.1164853528	4.96387777653333	92.4387752125333	87.47489743599996	879568.5	3.1276682742683136E8	0	7294	16.054623893582963	1.280164150750305	0.37266356285770724	400.3287658691406	400.34857177734375
23	400.354248046875	81.5656537933333					1	DETECTED	400.3542 m/z @81.57 [151020OFc1_NvH-0949-CRLM-13.raw]	400.354248046875	81.5656537933333	0.00474204986666667	99.999072484	99.99433043413333	650765.625	2.9094909804492575E8	0	7294	22.206194686821014	0.5159808355039963	0.008419214768546032	400.34869384765625	400.36419677734375
24	400.3736267089844	73.5614731549333					1	DETECTED	400.3736 m/z @73.56 [151020OFc1_NvH-0949-CRLM-13.raw]	400.3736267089844	73.5614731549333	5.50033621066667	97.8807742677333	92.38043805706663	403317.46875	3.344728390527436E8	0	7294	23.505712324816706	0.5480585367980151	2.527438104831752E-4	400.3642578125	400.3739318847656
25	400.3839416503906	70.2902313685333					1	DETECTED	400.3839 m/z @70.29 [151020OFc1_NvH-0949-CRLM-13.raw]	400.3839416503906	70.2902313685333	3.69907561893333	99.9897874536	96.29071183466667	512560.1875	2.998985826323468E8	0	7294	10.17125417359906	1.885936321213403	2.795552500558516	400.37396240234375	400.3938903808594
26	400.3981018066406	70.2902313685333					1	DETECTED	400.3981 m/z @70.29 [151020OFc1_NvH-0949-CRLM-13.raw]	400.3981018066406	70.2902313685333	4.57057589333333	86.6093272805333	82.03875138719997	478930.71875	3.0880389281616145E8	0	7294	10.15628011910973	0.7394565542259527	0.26827402571060077	400.3939514160156	400.3990173339844
27	400.4090270996094	70.2902313685333					1	DETECTED	400.4090 m/z @70.29 [151020OFc1_NvH-0949-CRLM-13.raw]	400.4090270996094	70.2902313685333	7.7714852584	99.8423574378667	92.07087217946669	1509888.125	3.446786833202028E8	0	7294	13.271095543693114	1.1102393143354727	0.3502179949803402	400.39910888671875	400.4181213378906
28	400.4281311035156	70.2902313685333					1	DETECTED	400.4281 m/z @70.29 [151020OFc1_NvH-0949-CRLM-13.raw]	400.4281311035156	70.2902313685333	5.87021347946667	95.9980648672	90.12785138773333	1576722.125	4.8128769222091603E8	0	7294	18.995837966025874	1.4448435873975185	1.3305160659865725	400.41815185546875	400.4329528808594
29	400.4429626464844	70.2902313685333					1	DETECTED	400.4430 m/z @70.29 [151020OFc1_NvH-0949-CRLM-13.raw]	400.4429626464844	70.2902313685333	0.593070758933333	96.9646118845333	96.37154112559996	1645689.125	4.985639580457512E8	2	7294	12.108014885798589	0.5486143358866619	0.20877236749616887	400.4331359863281	400.452880859375
30	400.4556579589844	62.6503109104					1	DETECTED	400.4557 m/z @62.65 [151020OFc1_NvH-0949-CRLM-13.raw]	400.4556579589844	62.6503109104	5.52942550613333	86.5625442285333	81.03311872239996	448900.28125	3.79316578072018E8	0	7294	18.478850155178428	0.6587388199427424	0.44163424316563876	400.4530334472656	400.46563720703125
31	400.4768371582031	30.9785197922667					1	DETECTED	400.4768 m/z @30.98 [151020OFc1_NvH-0949-CRLM-13.raw]	400.4768371582031	30.9785197922667	4.43774389546667	95.3083437632	90.87059986773333	1073102.875	3.261866622676724E8	4	7294	0.1371212566865836	148.31622573178896	28.412685944689482	400.4668884277344	400.4867248535156
32	400.4873046875	76.3799570466667					1	DETECTED	400.4873 m/z @76.38 [151020OFc1_NvH-0949-CRLM-13.raw]	400.4873046875	76.3799570466667	8.42790687493333	86.5625442285333	78.13463735359997	332344.0625	3.49765536834316E8	0	7294	6.204000508820371	0.7699187466505013	12.941238388582542	400.48687744140625	400.49371337890625
33	400.50372314453125	24.1702298384					1	DETECTED	400.5037 m/z @24.17 [151020OFc1_NvH-0949-CRLM-13.raw]	400.50372314453125	24.1702298384	4.76376099066667	98.5363016362667	93.77254064560003	1724727.875	3.0212485030683535E8	2	7294	0.3004054512019927	52.28919686148549	3.6307395992184204	400.4937438964844	400.5137023925781
34	400.5193786621094	17.5108335509333					1	DETECTED	400.5194 m/z @17.51 [151020OFc1_NvH-0949-CRLM-13.raw]	400.5193786621094	17.5108335509333	4.60777364106667	93.19137936	88.58360571893333	686416.5	2.5465393875583905E8	0	7294	6.0849678385232195	8.182814409375885	8.012750971504722	400.5138244628906	400.52783203125
35	400.537841796875	15.9046003058667					1	DETECTED	400.5378 m/z @15.90 [151020OFc1_NvH-0949-CRLM-13.raw]	400.537841796875	15.9046003058667	2.38633798773333	96.4865009925333	94.10016300479997	1350047.625	3.105015997176242E8	3	7294	5.923362798825478	3.0901079674893417	117.21210203711205	400.52789306640625	400.5478210449219
36	400.5483093261719	17.4633631149333					1	DETECTED	400.5483 m/z @17.46 [151020OFc1_NvH-0949-CRLM-13.raw]	400.5483093261719	17.4633631149333	4.53983235093333	99.5658938946667	95.02606154373338	164993.28125	2.908074607022108E8	0	7294	0.17392520436288095	3.6764744588390563	14.151975811299744	400.5478515625	400.54962158203125
37	400.5597229003906	14.0223343032					1	DETECTED	400.5597 m/z @14.02 [151020OFc1_NvH-0949-CRLM-13.raw]	400.5597229003906	14.0223343032	4.58922999226667	96.0717953093333	91.48256531706663	511839.59375	2.990479806134242E8	3	7294	0.1309492385209321	145.0242203214389	77.72622435721117	400.54974365234375	400.5634765625
38	400.573486328125	35.0888041906667					1	DETECTED	400.5735 m/z @35.09 [151020OFc1_NvH-0949-CRLM-13.raw]	400.573486328125	35.0888041906667	4.49459566373333	99.7131761192	95.21858045546666	6.2935732E7	1.5391769157723482E9	3	7294	0.29200447826436005	1.366510087438759	1.7454690055801683	400.5635986328125	400.5834655761719
39	400.5931701660156	76.9224219842667					1	DETECTED	400.5932 m/z @76.92 [151020OFc1_NvH-0949-CRLM-13.raw]	400.5931701660156	76.9224219842667	3.911114748	96.8726088426667	92.96149409466669	439165.0625	2.424891874416575E8	0	7294	4.430672699790918	5.613648196354941	0.00590380865055534	400.58349609375	400.5974426269531
40	400.6074523925781	32.4523568237333					1	DETECTED	400.6075 m/z @32.45 [151020OFc1_NvH-0949-CRLM-13.raw]	400.6074523925781	32.4523568237333	5.28150930053333	97.6407419856	92.35923268506667	697494.25	3.143912317806045E8	3	7294	48.833046024680286	1.3304619914570108	1.6577072002536093	400.59747314453125	400.6173095703125
41	400.6189270019531	77.3521939496					1	DETECTED	400.6189 m/z @77.35 [151020OFc1_NvH-0949-CRLM-13.raw]	400.6189270019531	77.3521939496	2.43169809386667	97.1673869664	94.73568887253333	335016.5625	3.26291887381448E8	0	7294	4.116940965733107	16.34410590889698	41.86864113543995	400.6174621582031	400.62884521484375
42	400.6377868652344	77.0065313234667					1	DETECTED	400.6378 m/z @77.01 [151020OFc1_NvH-0949-CRLM-13.raw]	400.6377868652344	77.0065313234667	4.06572943253333	81.0797843392	77.01405490666667	260785.90625	2.0784288518041515E8	0	7294	0.6324534900635683	9.396200582067783	0.6733269196588652	400.62896728515625	400.6470642089844
43	400.6575012207031	77.0065313234667					1	DETECTED	400.6575 m/z @77.01 [151020OFc1_NvH-0949-CRLM-13.raw]	400.6575012207031	77.0065313234667	5.9556331704	95.5535369488	89.5979037784	377702.6875	1.854426266624057E8	0	7294	0.3782322862034704	0.6652330927443578	0.23170823304975352	400.6478271484375	400.6671447753906
44	400.682373046875	77.1350739808					1	DETECTED	400.6824 m/z @77.14 [151020OFc1_NvH-0949-CRLM-13.raw]	400.682373046875	77.1350739808	5.11906157946667	79.5458234626667	74.42676188320003	328626.34375	2.31133113333785E8	0	7294	0.4022273317647347	16.451014814712316	6.772734141186076	400.6723937988281	400.6847229003906
45	400.6948547363281	37.95399418215					1	DETECTED	400.6949 m/z @37.95 [151020OFc1_NvH-0949-CRLM-13.raw]	400.6948547363281	37.95399418215	4.475685264	98.4903299605333	94.0146446965333	5232949.5	4.2031797667046964E8	2	7294	0.2119310955392706	25.73362755137789	314.48773376596176	400.6849365234375	400.7047424316406
46	400.7127380371094	23.4712293552					1	DETECTED	400.7127 m/z @23.47 [151020OFc1_NvH-0949-CRLM-13.raw]	400.7127380371094	23.4712293552	3.06318451386667	96.6058307821333	93.54264626826662	882117.375	2.2122954525509146E8	2	7294	0.13175498852495693	1.1333765858819287	394.06574472053194	400.7048645019531	400.722412109375
47	400.7350769042969	22.4868763250667					1	DETECTED	400.7351 m/z @22.49 [151020OFc1_NvH-0949-CRLM-13.raw]	400.7350769042969	22.4868763250667	2.47726427733333	98.0653994592	95.58813518186666	3242596.0	2.952437054360881E8	2	7294	0.22092138544860873	5.404261815701107	14.742968689832846	400.7251892089844	400.7376403808594
48	400.7476501464844	34.3805435746667					1	DETECTED	400.7477 m/z @34.38 [151020OFc1_NvH-0949-CRLM-13.raw]	400.7476501464844	34.3805435746667	4.81258577893333	93.8308276754667	89.01824189653337	6760364.0	3.383302227011689E8	2	7294	0.14505835429560676	0.513616969943501	0.01832782845970814	400.73773193359375	400.7574768066406
49	400.77142333984375	21.6516794122667					1	DETECTED	400.7714 m/z @21.65 [151020OFc1_NvH-0949-CRLM-13.raw]	400.77142333984375	21.6516794122667	2.87795757653333	97.7426797813333	94.86472220479996	1.8506228E7	4.0431531310472345E8	2	7294	0.15325610888076469	1.367208850129013	1.5476701845991745	400.7614440917969	400.7806396484375
50	400.7904052734375	25.3513515706667					1	DETECTED	400.7904 m/z @25.35 [151020OFc1_NvH-0949-CRLM-13.raw]	400.7904052734375	25.3513515706667	3.82646744586667	95.9885632282667	92.16209578240003	177715.984375	2.0746276766422427E8	0	7294	71.48379334947295	2.316491896163092	3.6312674070128517	400.781494140625	400.7999572753906
51	400.8382568359375	24.2187731042667					1	DETECTED	400.8383 m/z @24.22 [151020OFc1_NvH-0949-CRLM-13.raw]	400.8382568359375	24.2187731042667	1.49320850506667	98.9700653824	97.47685687733332	1083405.25	2.100687056412949E8	0	7294	0.580409243527594	5.040227131456931	0.24726534732229552	400.82830810546875	400.8479309082031
52	400.8522644042969	15.7888656666667					1	DETECTED	400.8523 m/z @15.79 [151020OFc1_NvH-0949-CRLM-13.raw]	400.8522644042969	15.7888656666667	2.07579337306667	98.8409632984	96.76516992533332	245206.453125	2.0998465888047397E8	0	7294	5.9744028096991695	0.6308068775701515	0.35880513774904127	400.848388671875	400.86199951171875
53	400.8721923828125	15.9046003058667					1	DETECTED	400.8722 m/z @15.90 [151020OFc1_NvH-0949-CRLM-13.raw]	400.8721923828125	15.9046003058667	0.0515395157333333	99.9897874536	99.93824793786666	947596.1875	2.0408547446992636E8	3	7294	0.0952790124150038	0.7303794366011461	5.726466083115764	400.86224365234375	400.8798828125
54	400.889892578125	33.3473924896					1	DETECTED	400.8899 m/z @33.35 [151020OFc1_NvH-0949-CRLM-13.raw]	400.889892578125	33.3473924896	1.6303738432	99.1770487181333	97.5466748749333	1185040.125	2.371531655784281E8	3	7294	0.2561303496288829	0.5255491581551701	2.1365992059613887	400.8799133300781	400.897705078125
55	400.9078063964844	35.1222554066667					1	DETECTED	400.9078 m/z @35.12 [151020OFc1_NvH-0949-CRLM-13.raw]	400.9078063964844	35.1222554066667	0.710310898133333	99.9066276984	99.19631680026667	2.413673E7	6.79653600662842E8	0	7294	0.29077652379709207	1.1514494654545704	1.3014754107617463	400.8978271484375	400.91778564453125
56	400.94061279296875	29.5277594586667					1	DETECTED	400.9406 m/z @29.53 [151020OFc1_NvH-0949-CRLM-13.raw]	400.94061279296875	29.5277594586667	0.791772814666667	99.9158152824	99.12404246773333	440501.90625	1.939384796235224E8	0	7294	10.07403177816057	2.2635228967293712	1.0391746590818596	400.9312438964844	400.9505310058594
57	400.9528503417969	18.5097176266667					1	DETECTED	400.9529 m/z @18.51 [151020OFc1_NvH-0949-CRLM-13.raw]	400.9528503417969	18.5097176266667	4.1909929824	99.2515455002667	95.0605525178667	139395.46875	1.9366873458488208E8	0	7294	0.059119779552233354	3.4674884396448205	0.00943739466561085	400.95074462890625	400.9563293457031
58	400.9663391113281	19.1922455130667					1	DETECTED	400.9663 m/z @19.19 [151020OFc1_NvH-0949-CRLM-13.raw]	400.9663391113281	19.1922455130667	1.73150415653333	99.8238537853333	98.09234962879997	229802.125	1.7622217497221813E8	0	7294	1.434610057948781	3.590379026901499	1.873444326974093	400.9565734863281	400.968017578125
59	400.9781494140625	30.9988492816					1	DETECTED	400.9781 m/z @31.00 [151020OFc1_NvH-0949-CRLM-13.raw]	400.9781494140625	30.9988492816	0.638345518933333	99.9804454893333	99.34209997039997	517928.21875	2.0187138496874508E8	0	7294	0.09702249740007218	0.5013410152990695	0.3648561397559176	400.968505859375	400.98748779296875
60	401.0057373046875	33.3225535224					1	DETECTED	401.0057 m/z @33.32 [151020OFc1_NvH-0949-CRLM-13.raw]	401.0057373046875	33.3225535224	0.00474204986666667	98.6562149416	98.65147289173333	338356.96875	1.9752400626935598E8	0	7294	9.398484789252667	1.6773146585097318	2.8466009106087076	400.995849609375	401.0135498046875
61	401.1163024902344	91.7018485392					1	DETECTED	401.1163 m/z @91.70 [151020OFc1_NvH-0949-CRLM-13.raw]	401.1163024902344	91.7018485392	0.0425191010666667	99.7867458725333	99.74422677146663	340069.59375	1.9083364294570214E8	0	7294	0.11609672489379363	1.4310130461121897	3.7190742368394902	401.1087646484375	401.1231384277344
62	401.1600646972656	91.349581564					1	DETECTED	401.1601 m/z @91.35 [151020OFc1_NvH-0949-CRLM-13.raw]	401.1600646972656	91.349581564	2.7140468192	94.7795275008	92.06548068160001	212303.28125	1.7893327771825567E8	0	7294	0.5249102953469418	0.7973708391030382	8.946314084668305	401.15008544921875	401.1612243652344
63	401.1719055175781	23.8169194816					1	DETECTED	401.1719 m/z @23.82 [151020OFc1_NvH-0949-CRLM-13.raw]	401.1719055175781	23.8169194816	0.273599691466667	95.7562970061333	95.48269731466662	395292.875	2.4348221934981576E8	0	7294	0.0641005993981949	3.6564775807170635	0.021513783889006377	401.16192626953125	401.177734375
64	401.1880187988281	27.2491050186667					1	DETECTED	401.1880 m/z @27.25 [151020OFc1_NvH-0949-CRLM-13.raw]	401.1880187988281	27.2491050186667	3.635194796	98.5088147586667	94.87361996266671	2997725.0	2.5106177380532026E8	3	7294	10.747137745054946	0.8253882068226173	3.990486130220682	401.1780700683594	401.197998046875
65	401.2013244628906	37.3351242589333					1	DETECTED	401.2013 m/z @37.34 [151020OFc1_NvH-0949-CRLM-13.raw]	401.2013244628906	37.3351242589333	3.3452147376	94.1438759109333	90.7986611733333	290666.28125	2.1935685912783894E8	0	7294	25.298416350709587	1.4739139415672242	2.781146342459138	401.1980285644531	401.20416259765625
66	401.21417236328125	23.4587980786667					1	DETECTED	401.2142 m/z @23.46 [151020OFc1_NvH-0949-CRLM-13.raw]	401.21417236328125	23.4587980786667	4.1909929824	99.3907962005333	95.1998032181333	669394.375	2.2967648122896624E8	2	7294	7.543604714135368	1.0725824397209125	0.6383500132234932	401.2041931152344	401.2145080566406
67	401.2245178222656	33.6080937408					1	DETECTED	401.2245 m/z @33.61 [151020OFc1_NvH-0949-CRLM-13.raw]	401.2245178222656	33.6080937408	4.02891982213333	98.7952970952	94.76637727306667	1125540.875	2.4781440928616643E8	2	7294	0.1463778115121741	2.232272041566628	2.896941304279502	401.21453857421875	401.2321472167969
68	401.2421569824219	35.1651932842667					1	DETECTED	401.2422 m/z @35.17 [151020OFc1_NvH-0949-CRLM-13.raw]	401.2421569824219	35.1651932842667	0.417637049333333	99.9897874536	99.57215040426667	5897021.0	5.233813531955977E8	2	7294	21.811450092921586	0.5680629954485227	0.29621990879615906	401.232177734375	401.25213623046875
69	401.2609558105469	91.1909332069333					1	DETECTED	401.2610 m/z @91.19 [151020OFc1_NvH-0949-CRLM-13.raw]	401.2609558105469	91.1909332069333	6.3252623264	99.1124222482667	92.7871599218667	437420.5	2.230719028335311E8	0	7294	70.29393363304355	1.244489724884602	0.0013108254035724652	401.2521667480469	401.26263427734375
70	401.27264404296875	21.6422421706667					1	DETECTED	401.2726 m/z @21.64 [151020OFc1_NvH-0949-CRLM-13.raw]	401.27264404296875	21.6422421706667	1.63962762026667	96.2548763778667	94.61524875760003	8193545.0	2.9322662261351997E8	2	7294	0.14028035330474609	46.907360441850436	1.2274084992017726	401.2626647949219	401.2798156738281
71	401.2857360839844	29.8948137578667					1	DETECTED	401.2857 m/z @29.89 [151020OFc1_NvH-0949-CRLM-13.raw]	401.2857360839844	29.8948137578667	0.755638036	94.8531219906667	94.0974839546667	227579.21875	2.0898555106735417E8	2	7294	11.74009106280419	1.5643664233226375	5.1939130548820245	401.2839050292969	401.293701171875
72	401.3085021972656	91.4167929258667					1	DETECTED	401.3085 m/z @91.42 [151020OFc1_NvH-0949-CRLM-13.raw]	401.3085021972656	91.4167929258667	0.0905179352	92.5224427213333	92.43192478613331	87305.921875	1.680744202854797E8	0	7294	0.018312301597973146	0.5060532951528988	0.9767442859832101	401.29864501953125	401.31329345703125
73	401.3266906738281	90.1803176389333					1	DETECTED	401.3267 m/z @90.18 [151020OFc1_NvH-0949-CRLM-13.raw]	401.3266906738281	90.1803176389333	42.4302302165333	92.5953357896	50.1651055730667	256577.921875	4.450838201471036E8	0	7294	49.60319866906801	0.5203742086035501	0.016592906746482314	401.3192443847656	401.32720947265625
74	401.3422546386719	90.1803176389333					1	DETECTED	401.3423 m/z @90.18 [151020OFc1_NvH-0949-CRLM-13.raw]	401.3422546386719	90.1803176389333	1.5938600024	96.1361546602667	94.54229465786669	207946.03125	3.39335793126491E8	0	7294	90.13361683773456	0.511648018283456	0.016452060135857087	401.337158203125	401.3508605957031
75	401.38848876953125	13.7400168149333					1	DETECTED	401.3885 m/z @13.74 [151020OFc1_NvH-0949-CRLM-13.raw]	401.38848876953125	13.7400168149333	4.9448008728	99.2608063058667	94.31600543306669	141917.9375	1.848622036212139E8	0	7294	0.0728324249066965	5.373062116853176	3.267455492977643	401.3785095214844	401.39837646484375
76	401.433837890625	30.3207403050667					1	DETECTED	401.4338 m/z @30.32 [151020OFc1_NvH-0949-CRLM-13.raw]	401.433837890625	30.3207403050667	6.14545990826667	99.5751046581333	93.42964474986663	375290.625	2.1624500320370162E8	0	7294	0.23078479767583815	2.19132846476884	0.001019360274368869	401.424072265625	401.4369201660156
77	401.4469909667969	27.5491864893333					1	DETECTED	401.4470 m/z @27.55 [151020OFc1_NvH-0949-CRLM-13.raw]	401.4469909667969	27.5491864893333	3.9020167832	96.7342062589333	92.8321894757333	379982.1875	2.121795391678603E8	0	7294	0.15779433056716385	2.474031748190882	null	401.43707275390625	401.45379638671875
78	401.46392822265625	17.4538820581333					1	DETECTED	401.4639 m/z @17.45 [151020OFc1_NvH-0949-CRLM-13.raw]	401.46392822265625	17.4538820581333	4.9909150848	99.2238483437333	94.2329332589333	801286.75	2.0434659965360045E8	4	7294	0.8188124611846312	1.6895110225944745	0.21148182273321697	401.45404052734375	401.4729309082031
79	401.5102844238281	11.0537598912					1	DETECTED	401.5103 m/z @11.05 [151020OFc1_NvH-0949-CRLM-13.raw]	401.5102844238281	11.0537598912	5.04988134826667	94.8163935042667	89.76651215600003	264302.28125	1.793940610896334E8	3	7294	0.10806548637327751	1.2369550404773184	1.100365770507113	401.5004577636719	401.51220703125
80	401.5223693847656	27.2491050186667					1	DETECTED	401.5224 m/z @27.25 [151020OFc1_NvH-0949-CRLM-13.raw]	401.5223693847656	27.2491050186667	2.7140468192	98.2787385309333	95.5646917117333	1422304.0	2.126982091765108E8	0	7294	0.20365822182836624	0.5052302626626727	0.48983567556705104	401.5124816894531	401.5323486328125
81	401.5447082519531	26.8543945421333					1	DETECTED	401.5447 m/z @26.85 [151020OFc1_NvH-0949-CRLM-13.raw]	401.5447082519531	26.8543945421333	3.85670052293333	98.7674367762667	94.91073625333338	1132220.625	2.064319787779078E8	3	7294	0.13191843691716088	0.8083539642307289	0.008334885811486687	401.5347595214844	401.5546875
82	401.55706787109375	16.0361026874667					1	DETECTED	401.5571 m/z @16.04 [151020OFc1_NvH-0949-CRLM-13.raw]	401.55706787109375	16.0361026874667	4.96387777653333	99.5195801266667	94.55570235013337	669888.8125	2.2586334440654093E8	3	7294	1.5119563813738424	0.5087308110736107	96.46107145067492	401.55474853515625	401.56634521484375
83	401.5765075683594	35.0888041906667					1	DETECTED	401.5765 m/z @35.09 [151020OFc1_NvH-0949-CRLM-13.raw]	401.5765075683594	35.0888041906667	0.9000200288	95.0118327525333	94.1118127237333	1350921.375	2.1644980077306762E8	3	7294	0.19721989856531508	0.7221270353433321	0.016511340609649917	401.5668029785156	401.58648681640625
84	401.5868835449219	23.7269394426667					1	DETECTED	401.5869 m/z @23.73 [151020OFc1_NvH-0949-CRLM-13.raw]	401.5868835449219	23.7269394426667	5.060985632	93.5465832757333	88.4855976437333	348554.3125	2.5971197450123984E8	0	7294	72.59308990183894	6.299871508724673	25.01196609111255	401.5867919921875	401.5962219238281
85	401.6851806640625	30.3207403050667					1	DETECTED	401.6852 m/z @30.32 [151020OFc1_NvH-0949-CRLM-13.raw]	401.6851806640625	30.3207403050667	4.239444428	94.3836588562667	90.14421442826671	246833.734375	1.7385855088751706E8	0	7294	0.03746867140346666	2.079141855103076	3.1566795818613205	401.6756591796875	401.6881408691406
86	401.6982116699219	37.95399418215					1	DETECTED	401.6982 m/z @37.95 [151020OFc1_NvH-0949-CRLM-13.raw]	401.6982116699219	37.95399418215	4.84050818186667	99.8514412965333	95.01093311466663	489607.9375	2.351494444048486E8	0	7294	10.504541289445132	1.6216203239820572	0.01091321900263355	401.6884460449219	401.7000732421875
87	401.7101135253906	17.3186274552					1	DETECTED	401.7101 m/z @17.32 [151020OFc1_NvH-0949-CRLM-13.raw]	401.7101135253906	17.3186274552	3.2810488016	95.8308210085333	92.54977220693331	3704016.5	2.8287170247901034E8	2	7294	12.481549833880909	1.3572333575431241	83.46984608953458	401.700439453125	401.7200927734375
88	401.72442626953125	31.5650255818667					1	DETECTED	401.7244 m/z @31.57 [151020OFc1_NvH-0949-CRLM-13.raw]	401.72442626953125	31.5650255818667	4.92610972453333	99.298274596	94.37216487146667	459582.59375	2.890239792817497E8	0	7294	8.061302254976354	0.5097079859106759	0.019237286583606978	401.7201232910156	401.7310485839844
89	401.7411193847656	39.2199359013333					1	DETECTED	401.7411 m/z @39.22 [151020OFc1_NvH-0949-CRLM-13.raw]	401.7411193847656	39.2199359013333	4.25804817946667	98.0095372384	93.75148905893333	1861119.125	3.2489414297383124E8	2	7294	18.13139106078716	0.67192980446059	0.5589501799450155	401.7314147949219	401.7509765625
90	401.7548828125	24.628224352					1	DETECTED	401.7549 m/z @24.63 [151020OFc1_NvH-0949-CRLM-13.raw]	401.7548828125	24.628224352	7.67886362826667	85.3099878717333	77.63112424346663	431292.59375	2.1076434782167354E8	2	7294	0.12669255396508206	2.2485145713483825	53.21082532475423	401.7511291503906	401.76470947265625
91	401.77471923828125	21.6516794122667					1	DETECTED	401.7747 m/z @21.65 [151020OFc1_NvH-0949-CRLM-13.raw]	401.77471923828125	21.6516794122667	1.6580925368	92.6307894392	90.9726969024	1831182.0	2.2575800577471772E8	0	7294	0.13084882890533578	0.5070730779456784	1.5230562050885401	401.7647399902344	401.7839050292969
92	401.84515380859375	11.0346193264					1	DETECTED	401.8452 m/z @11.03 [151020OFc1_NvH-0949-CRLM-13.raw]	401.84515380859375	11.0346193264	1.2095430536	99.7867458725333	98.5772028189333	211316.421875	1.9924407380392444E8	0	7294	0.036004016832324126	0.522904776934852	4.348477501073502	401.835693359375	401.8458251953125
93	401.8558349609375	27.2819377133333					1	DETECTED	401.8558 m/z @27.28 [151020OFc1_NvH-0949-CRLM-13.raw]	401.8558349609375	27.2819377133333	0.8908071672	99.9528024741333	99.06199530693331	386670.25	1.9676772756438512E8	0	7294	0.09723401998282455	2.6506094254439097	0.35413209343417024	401.8460693359375	401.86553955078125
94	401.8718566894531	23.3632679818667					1	DETECTED	401.8719 m/z @23.36 [151020OFc1_NvH-0949-CRLM-13.raw]	401.8718566894531	23.3632679818667	0.301351100533333	97.7426797813333	97.44132868079996	264786.5625	2.0439653163058457E8	0	7294	19.108089651459125	3.0261617758040606	0.01228168181967544	401.8658447265625	401.8739318847656
95	401.8839416503906	27.1101150085333					1	DETECTED	401.8839 m/z @27.11 [151020OFc1_NvH-0949-CRLM-13.raw]	401.8839416503906	27.1101150085333	1.44763839653333	99.8514412965333	98.40380289999996	2368730.25	2.4110572832517624E8	3	7294	0.16166141526893796	2.0361446906111174	1.403530064738042	401.87408447265625	401.8939208984375
96	401.8969421386719	17.3093897762667					1	DETECTED	401.8969 m/z @17.31 [151020OFc1_NvH-0949-CRLM-13.raw]	401.8969421386719	17.3093897762667	0.199989706666667	99.6766595546667	99.47666984800003	306994.28125	2.090282617548057E8	3	7294	0.1298300302697335	9.382841705914627	1.4746868528510537	401.89398193359375	401.9067687988281
97	401.9107971191406	35.1222554066667					1	DETECTED	401.9108 m/z @35.12 [151020OFc1_NvH-0949-CRLM-13.raw]	401.9107971191406	35.1222554066667	4.40994486613333	99.0663313373333	94.65638647119997	265647.5625	1.9173415476218483E8	3	7294	0.039383210097547305	1.5445829321859628	0.37415603109833007	401.9070129394531	401.92071533203125
98	401.9363098144531	22.8828630128					1	DETECTED	401.9363 m/z @22.88 [151020OFc1_NvH-0949-CRLM-13.raw]	401.9363098144531	22.8828630128	0.954627382933333	99.7409987464	98.78637136346666	878612.75	2.289587686230506E8	4	7294	0.048271092309121855	1.579444111778237	74.47080836060208	401.9265441894531	401.9462890625
99	401.9489440917969	27.3727656418667					1	DETECTED	401.9489 m/z @27.37 [151020OFc1_NvH-0949-CRLM-13.raw]	401.9489440917969	27.3727656418667	0.0236647530666667	99.3999274210667	99.37626266800004	93359.5859375	1.779930776930471E8	0	7294	17.617243036770642	1.8168104149393896	4.048856129556678	401.94635009765625	401.9504699707031
100	401.96063232421875	17.2998651442667					1	DETECTED	401.9606 m/z @17.30 [151020OFc1_NvH-0949-CRLM-13.raw]	401.96063232421875	17.2998651442667	1.61207983973333	99.9343105192	98.32223067946667	3382247.25	2.248930631138835E8	4	7294	0.13290682523493658	0.5994437131714302	2.6206842087246733	401.9512939453125	401.97021484375
101	401.990966796875	6.2646027088					1	DETECTED	401.9910 m/z @6.26 [151020OFc1_NvH-0949-CRLM-13.raw]	401.990966796875	6.2646027088	0.719352518933333	99.999072484	99.27971996506666	302067.75	2.005813692778969E8	0	7294	0.25205705579243	1.61666146175983	1.311233708688621	401.9814453125	402.0008239746094
102	402.0521240234375	23.8169194816					1	DETECTED	402.0521 m/z @23.82 [151020OFc1_NvH-0949-CRLM-13.raw]	402.0521240234375	23.8169194816	2.6325017544	99.9713975722667	97.3388958178667	547092.0625	1.871460520792574E8	0	7294	0.09758469745588627	488.3930465150554	0.6846684548489109	402.0422058105469	402.0604248046875
103	402.1195373535156	91.7018485392					1	DETECTED	402.1195 m/z @91.70 [151020OFc1_NvH-0949-CRLM-13.raw]	402.1195373535156	91.7018485392	21.7347514517333	94.8996672949333	73.16491584319999	117166.8671875	1.8173193742149967E8	0	7294	0.029497178816299652	0.5228523040746972	1.1160281158647702	402.11358642578125	402.1261291503906
104	402.1641540527344	73.5614731549333					1	DETECTED	402.1642 m/z @73.56 [151020OFc1_NvH-0949-CRLM-13.raw]	402.1641540527344	73.5614731549333	4.97283786533333	91.4935150962667	86.52067723093337	95553.125	2.864343027143032E8	0	7294	86.41716353193816	0.6307216703293441	0.25938409413124064	402.1633605957031	402.164794921875
105	402.17486572265625	28.2072538437333					1	DETECTED	402.1749 m/z @28.21 [151020OFc1_NvH-0949-CRLM-13.raw]	402.17486572265625	28.2072538437333	4.4666373904	92.345050868	87.8784134776	242599.734375	1.7298234176562673E8	0	7294	71.74330461077051	2.0141201681762566	6.31457635769879	402.16558837890625	402.177001953125
106	402.18701171875	22.8739406477333					1	DETECTED	402.1870 m/z @22.87 [151020OFc1_NvH-0949-CRLM-13.raw]	402.18701171875	22.8739406477333	0.00474204986666667	99.999072484	99.99433043413333	1025612.75	4.4773449014121974E8	3	7294	0.09499342169632996	7.587109108505616	2.727278911711475	402.1770324707031	402.1969909667969
107	402.1994323730469	27.9273638312					1	DETECTED	402.1994 m/z @27.93 [151020OFc1_NvH-0949-CRLM-13.raw]	402.1994323730469	27.9273638312	4.37208673173333	86.0128654501333	81.64077871839997	226469.4375	1.9558350679653013E8	3	7294	29.28334477631435	1.9541339227424819	3.0440339876902707	402.197021484375	402.201171875
108	402.211181640625	17.3186274552					1	DETECTED	402.2112 m/z @17.32 [151020OFc1_NvH-0949-CRLM-13.raw]	402.211181640625	17.3186274552	4.33237660026667	99.3447413037333	95.01236470346663	1797150.625	2.6466866043225634E8	3	7294	9.851127757903683	1.1969522824277645	1.435736311259733	402.2012023925781	402.22113037109375
109	402.22601318359375	22.9872957736					1	DETECTED	402.2260 m/z @22.99 [151020OFc1_NvH-0949-CRLM-13.raw]	402.22601318359375	22.9872957736	4.40994486613333	97.9540034298667	93.54405856373337	1689674.375	2.565186415575275E8	2	7294	0.1529164543253252	0.675746691866129	0.05398400436540979	402.22119140625	402.2359924316406
110	402.247314453125	24.4546973016					1	DETECTED	402.2473 m/z @24.45 [151020OFc1_NvH-0949-CRLM-13.raw]	402.247314453125	24.4546973016	1.72233502026667	99.7775167477333	98.05518172746663	2056249.875	2.9571612472272974E8	3	7294	0.1813538576350524	23.00427774572084	13.96596159667506	402.2373962402344	402.2572937011719
111	402.2575378417969	28.6734924653333					1	DETECTED	402.2575 m/z @28.67 [151020OFc1_NvH-0949-CRLM-13.raw]	402.2575378417969	28.6734924653333	5.98294354213333	92.5041928693333	86.52124932719997	93906.6171875	1.9655313183854556E8	0	7294	80.55543739591167	1.9065481760720264	3.48944177248486	402.25732421875	402.2662658691406
112	402.27630615234375	21.6516794122667					1	DETECTED	402.2763 m/z @21.65 [151020OFc1_NvH-0949-CRLM-13.raw]	402.27630615234375	21.6516794122667	6.27655888426667	94.5313609314667	88.25480204720003	520004.75	1.815545038742794E8	0	7294	0.05595430413561786	3.220214614238309	717.7803625766444	402.2663269042969	402.2859191894531
113	402.3035583496094	91.8269922357333					1	DETECTED	402.3036 m/z @91.83 [151020OFc1_NvH-0949-CRLM-13.raw]	402.3035583496094	91.8269922357333	7.7804129112	96.1269969338667	88.3465840226667	607961.8125	1.9089310847866926E8	0	7294	0.22493139974537257	2.568317826526477	4.7529199698865945	402.2942199707031	402.3128967285156
114	402.32318115234375	89.7849679128					1	DETECTED	402.3232 m/z @89.78 [151020OFc1_NvH-0949-CRLM-13.raw]	402.32318115234375	89.7849679128	2.3410406696	94.0115278496	91.67048718	929396.6875	2.864533999976013E8	0	7294	93.6594858097446	0.5095694218546577	0.020982369201449757	402.317138671875	402.3323669433594
115	402.3577880859375	90.1803176389333					1	DETECTED	402.3578 m/z @90.18 [151020OFc1_NvH-0949-CRLM-13.raw]	402.3577880859375	90.1803176389333	1.2095430536	99.8701822130667	98.6606391594667	114467.1640625	2.059065766519676E8	0	7294	89.87999836519704	0.554455323218748	0.013031988436810166	402.3500671386719	402.36602783203125
116	402.39892578125	8.74937615546667					1	DETECTED	402.3989 m/z @8.75 [151020OFc1_NvH-0949-CRLM-13.raw]	402.39892578125	8.74937615546667	3.7808909776	98.2970297112	94.5161387336	262036.59375	2.1810445072230104E8	0	7294	0.08345457453878424	0.7541125700661109	1.5760078225005987	402.3891906738281	402.40814208984375
117	402.4387512207031	22.9184318194667					1	DETECTED	402.4388 m/z @22.92 [151020OFc1_NvH-0949-CRLM-13.raw]	402.4387512207031	22.9184318194667	5.02871684453333	97.4549396469333	92.42622280239996	368853.71875	2.0745614203371748E8	0	7294	6.602562668612272	3.305566021676937	0.030006579707684725	402.429443359375	402.4485168457031
118	402.4610595703125	17.3093897762667					1	DETECTED	402.4611 m/z @17.31 [151020OFc1_NvH-0949-CRLM-13.raw]	402.4610595703125	17.3093897762667	4.3141625144	97.3071337125333	92.9929711981333	633326.0	2.254296968852769E8	0	7294	6.725347178054093	0.527262832927981	1.1537308245444817	402.451171875	402.4710388183594
119	402.4764709472656	36.8667270730667					1	DETECTED	402.4765 m/z @36.87 [151020OFc1_NvH-0949-CRLM-13.raw]	402.4764709472656	36.8667270730667	4.77310128906667	99.3815963533333	94.60849506426662	326714.21875	1.900244486402144E8	0	7294	62.60720552355068	1.4951657787719048	3.2737788660731173	402.47113037109375	402.48638916015625
120	402.4972229003906	37.0101612997333					1	DETECTED	402.4972 m/z @37.01 [151020OFc1_NvH-0949-CRLM-13.raw]	402.4972229003906	37.0101612997333	4.5609865952	98.8133906197333	94.25240402453329	116601.296875	1.8887512322248876E8	0	7294	33.21309493820101	1.5060011136817757	2.0192261104085945	402.48724365234375	402.4996643066406
121	402.5219421386719	20.7548085032					1	DETECTED	402.5219 m/z @20.75 [151020OFc1_NvH-0949-CRLM-13.raw]	402.5219421386719	20.7548085032	4.43774389546667	99.9897874536	95.55204355813333	829410.125	1.8629373846153736E8	0	7294	0.1449477604149969	0.6762628342697934	0.011918728644023078	402.5120849609375	402.5318908691406
122	402.5424499511719	28.489467312					1	DETECTED	402.5424 m/z @28.49 [151020OFc1_NvH-0949-CRLM-13.raw]	402.5424499511719	28.489467312	1.0731798448	95.7934966632	94.72031681840001	850172.1875	2.080782665022809E8	3	7294	1.5017620155182705	0.5158920237460819	0.012519672269790585	402.5325622558594	402.5523681640625
123	402.5627746582031	16.4748898306667					1	DETECTED	402.5628 m/z @16.47 [151020OFc1_NvH-0949-CRLM-13.raw]	402.5627746582031	16.4748898306667	4.3141625144	94.6359786386667	90.3218161242667	928803.0625	2.154824256512156E8	3	7294	0.13763178395191034	5.038671621444091	4.081804042666218	402.552978515625	402.5726318359375
124	402.59954833984375	8.70958938933333					1	DETECTED	402.5995 m/z @8.71 [151020OFc1_NvH-0949-CRLM-13.raw]	402.59954833984375	8.70958938933333	4.2853457	89.4684550656	85.1831093656	187781.03125	1.981994535616709E8	0	7294	0.08113014884517966	1.3180454234650183	1.2260089391498816	402.59014892578125	402.6079406738281
125	402.6185607910156	23.7501621453333					1	DETECTED	402.6186 m/z @23.75 [151020OFc1_NvH-0949-CRLM-13.raw]	402.6185607910156	23.7501621453333	1.17321239413333	99.0388792576	97.86566686346667	274229.28125	1.8483442089252222E8	0	7294	2.3440582607495166	2.1673801807142947	2.001522820233436	402.6099548339844	402.6285095214844
126	402.67523193359375	18.6069524837333					1	DETECTED	402.6752 m/z @18.61 [151020OFc1_NvH-0949-CRLM-13.raw]	402.67523193359375	18.6069524837333	4.53079089733333	94.0702375509333	89.53944665359997	105612.0859375	1.689580601528005E8	0	7294	0.19489721447602903	3.1805349101743303	5.361069820348661	402.66534423828125	402.6801452636719
127	402.70343017578125	22.2540119493333					1	DETECTED	402.7034 m/z @22.25 [151020OFc1_NvH-0949-CRLM-13.raw]	402.70343017578125	22.2540119493333	4.41898009466667	92.2169899029333	87.79800980826664	2376136.75	2.6136609433405995E8	2	7294	0.22185899010260357	0.6976479362391502	0.7500691399880709	402.69354248046875	402.7132568359375
128	402.71759033203125	30.1214882650667					1	DETECTED	402.7176 m/z @30.12 [151020OFc1_NvH-0949-CRLM-13.raw]	402.71759033203125	30.1214882650667	1.0456781496	95.1432686666667	94.0975905170667	2110503.75	3.056597719917676E8	2	7294	0.2174477595658928	0.8905788830937208	2.114165521407854	402.71343994140625	402.7275695800781
129	402.727783203125	22.9999223146667					1	DETECTED	402.7278 m/z @23.00 [151020OFc1_NvH-0949-CRLM-13.raw]	402.727783203125	22.9999223146667	5.21819341786667	73.3616563853333	68.14346296746663	555060.8125	1.755860454883225E8	0	7294	0.1396512185870833	0.5117479856394312	2.1950353821866946	402.72760009765625	402.729248046875
130	402.739501953125	30.0701936997333					1	DETECTED	402.7395 m/z @30.07 [151020OFc1_NvH-0949-CRLM-13.raw]	402.739501953125	30.0701936997333	3.35436254266667	98.573355616	95.21899307333334	1445893.625	2.2837715592456922E8	2	7294	0.1853095926221826	1.608957167480767	0.02034165141960919	402.72967529296875	402.7494812011719
131	402.74957275390625	24.4737451010667					1	DETECTED	402.7496 m/z @24.47 [151020OFc1_NvH-0949-CRLM-13.raw]	402.74957275390625	24.4737451010667	5.81685981626667	98.8775626685333	93.06070285226663	410234.375	2.279134402391783E8	0	7294	77.81007840964087	10.691499548115972	20.14290628046154	402.74951171875	402.75946044921875
132	402.80029296875	8.66221032693333					1	DETECTED	402.8003 m/z @8.66 [151020OFc1_NvH-0949-CRLM-13.raw]	402.80029296875	8.66221032693333	3.19021233253333	94.5699961930667	91.37978386053337	81730.6484375	1.733817099071404E8	0	7294	0.033236729849651425	8.34976401252803	0.013464112837622583	402.79052734375	402.81005859375
133	402.8392028808594	18.4271899522667					1	DETECTED	402.8392 m/z @18.43 [151020OFc1_NvH-0949-CRLM-13.raw]	402.8392028808594	18.4271899522667	4.58922999226667	97.0474841573333	92.45825416506663	591199.8125	2.1437733955812135E8	3	7294	0.14126227452367246	0.5131405525218801	72.17984931376826	402.8296203613281	402.84918212890625
134	402.8592224121094	22.3073613893333					1	DETECTED	402.8592 m/z @22.31 [151020OFc1_NvH-0949-CRLM-13.raw]	402.8592224121094	22.3073613893333	0.8818004128	99.8792072792	98.9974068664	3568655.0	2.4895775210965458E8	3	7294	0.1688595493572933	0.5582593387888911	0.48409605130375416	402.8492736816406	402.8691711425781
135	402.8751525878906	21.5227664885333					1	DETECTED	402.8752 m/z @21.52 [151020OFc1_NvH-0949-CRLM-13.raw]	402.8751525878906	21.5227664885333	1.02748080693333	99.3631608597333	98.33568005279997	1739252.875	2.222189422041441E8	3	7294	0.1226569495380403	0.5097679866115632	0.6565689884615393	402.86932373046875	402.8851318359375
136	402.8911437988281	32.8690294984					1	DETECTED	402.8911 m/z @32.87 [151020OFc1_NvH-0949-CRLM-13.raw]	402.8911437988281	32.8690294984	0.117515570666667	97.5014264514667	97.38391088080003	420486.90625	1.772027544505531E8	0	7294	0.15780994945000515	1.883236790676107	1.1609636156493157	402.88519287109375	402.8931884765625
137	402.90325927734375	23.2915710872					1	DETECTED	402.9033 m/z @23.29 [151020OFc1_NvH-0949-CRLM-13.raw]	402.90325927734375	23.2915710872	0.710310898133333	99.8974444189333	99.18713352079997	1826195.875	2.4099273971847773E8	3	7294	0.16038617634115937	1.1766544325142008	5.512936746626935	402.8934631347656	402.9132385253906
138	402.9521484375	18.28584738					1	DETECTED	402.9521 m/z @18.29 [151020OFc1_NvH-0949-CRLM-13.raw]	402.9521484375	18.28584738	0.00474204986666667	99.6766595546667	99.67191750480004	115842.609375	1.9676118382863465E8	0	7294	11.862243097167214	2.751448177014918	9.359618077026783	402.9422912597656	402.9617919921875
139	403.0051574707031	54.0501744989333					1	DETECTED	403.0052 m/z @54.05 [151020OFc1_NvH-0949-CRLM-13.raw]	403.0051574707031	54.0501744989333	1.63962762026667	95.4269903453333	93.78736272506663	77699.4765625	1.8369462759227315E8	0	7294	76.51404531104905	0.9169128501199644	0.8335534130041432	402.9954833984375	403.0087585449219
140	403.1023254394531	90.7265364253333					1	DETECTED	403.1023 m/z @90.73 [151020OFc1_NvH-0949-CRLM-13.raw]	403.1023254394531	90.7265364253333	11.6032329824	99.5936125354667	87.9903795530667	92935.046875	1.6491069760658613E8	0	7294	0.10191082951521935	0.5303346681469865	0.08667247263784399	403.0934143066406	403.1122131347656
141	403.1391296386719	92.4478771514667					1	DETECTED	403.1391 m/z @92.45 [151020OFc1_NvH-0949-CRLM-13.raw]	403.1391296386719	92.4478771514667	6.6547152104	98.0467722509333	91.3920570405333	139506.1875	1.8626488802272874E8	0	7294	0.10323794854581081	5.607819405439411	0.04432477918350573	403.1326904296875	403.1463623046875
142	403.1729736328125	18.4271899522667					1	DETECTED	403.1730 m/z @18.43 [151020OFc1_NvH-0949-CRLM-13.raw]	403.1729736328125	18.4271899522667	0.00474204986666667	99.999072484	99.99433043413333	467398.3125	2.1003426433077607E8	0	7294	0.29976644045430945	3.2851029191434202	8.382981159531123	403.1632080078125	403.1829528808594
143	403.1935119628906	22.2849785349333					1	DETECTED	403.1935 m/z @22.28 [151020OFc1_NvH-0949-CRLM-13.raw]	403.1935119628906	22.2849785349333	0.0327560717333333	99.0479088426667	99.01515277093337	2402187.25	2.6024701978408203E8	2	7294	0.1421090349798355	0.732891383961317	0.6366002443618745	403.18353271484375	403.2033996582031
144	403.2049560546875	22.2701117749333					1	DETECTED	403.2050 m/z @22.27 [151020OFc1_NvH-0949-CRLM-13.raw]	403.2049560546875	22.2701117749333	4.32326818613333	97.9909439341333	93.66767574799997	1016562.625	2.5277994322230694E8	3	7294	0.19401799534802677	0.7692751615784189	304.2836345598366	403.20355224609375	403.209228515625
145	403.21923828125	23.5842786952					1	DETECTED	403.2192 m/z @23.58 [151020OFc1_NvH-0949-CRLM-13.raw]	403.21923828125	23.5842786952	4.52171026106667	97.5014264514667	92.97971619040003	5325595.0	3.077179988495777E8	2	7294	0.19379599999005492	19.04682363431808	6.13027408953867	403.2092590332031	403.22918701171875
146	403.2318420410156	31.5124866248					1	DETECTED	403.2318 m/z @31.51 [151020OFc1_NvH-0949-CRLM-13.raw]	403.2318420410156	31.5124866248	0.00474204986666667	99.999072484	99.99433043413333	4595730.5	3.099005399160056E8	2	7294	0.19832903837779625	2.2506431615874947	0.16019489435345466	403.229248046875	403.2417907714844
147	403.24456787109375	33.3122827802667					1	DETECTED	403.2446 m/z @33.31 [151020OFc1_NvH-0949-CRLM-13.raw]	403.24456787109375	33.3122827802667	4.35285134506667	99.9897874536	95.63693610853333	1954028.125	2.8181897160496485E8	2	7294	0.25982662757407127	3.8078896038274905	1.6713131905721859	403.241943359375	403.2545471191406
148	403.25579833984375	16.5698485664					1	DETECTED	403.2558 m/z @16.57 [151020OFc1_NvH-0949-CRLM-13.raw]	403.25579833984375	16.5698485664	5.92670877813333	96.0534955482667	90.12678677013336	797873.375	1.9886453766178712E8	2	7294	0.16588494241395324	0.5116220022952375	148.31237666738858	403.2548522949219	403.26336669921875
149	403.2691955566406	90.1803176389333					1	DETECTED	403.2692 m/z @90.18 [151020OFc1_NvH-0949-CRLM-13.raw]	403.2691955566406	90.1803176389333	4.39950743173333	92.6656912970667	88.26618386533337	258515.078125	1.7701627862093252E8	0	7294	76.21262723459738	0.5106493885196399	109.10318702266028	403.2668762207031	403.2733154296875
150	403.2901611328125	39.9234339933333					1	DETECTED	403.2902 m/z @39.92 [151020OFc1_NvH-0949-CRLM-13.raw]	403.2901611328125	39.9234339933333	7.06251002586667	98.3798878018667	91.31737777600003	60491.5078125	1.7477122733734402E8	0	7294	84.42252226017644	1.3894523761171045	1.5764498756952048	403.2805480957031	403.29547119140625
151	403.3069152832031	91.8565775981333					1	DETECTED	403.3069 m/z @91.86 [151020OFc1_NvH-0949-CRLM-13.raw]	403.3069152832031	91.8565775981333	17.3768768922667	98.4261325946667	81.04925570239999	180857.84375	1.6615129275508508E8	0	7294	0.06862213036093578	1.545553121032503	1.7550063910391869	403.2994689941406	403.3160705566406
152	403.43316650390625	34.9133856597333					1	DETECTED	403.4332 m/z @34.91 [151020OFc1_NvH-0949-CRLM-13.raw]	403.43316650390625	34.9133856597333	3.56247890906667	99.4826805496	95.92020164053334	427374.46875	1.9870146500008965E8	0	7294	3.246470006317555	0.511946936418251	0.1963920709881875	403.42376708984375	403.4425964355469
153	403.45880126953125	10.0489363872					1	DETECTED	403.4588 m/z @10.05 [151020OFc1_NvH-0949-CRLM-13.raw]	403.45880126953125	10.0489363872	4.72042007306667	98.4630320434667	93.74261197040002	332296.21875	1.9612335079926887E8	2	7294	0.5098987929561254	1.916530833102606	2.307139785177893	403.4488525390625	403.46868896484375
154	403.4896545410156	13.9398582245333					1	DETECTED	403.4897 m/z @13.94 [151020OFc1_NvH-0949-CRLM-13.raw]	403.4896545410156	13.9398582245333	5.66894496426667	96.1176928506667	90.44874788640003	205518.71875	1.852108073773916E8	0	7294	0.5847232185717637	209.01333165573377	1.6413269434217126	403.4884033203125	403.49957275390625
155	403.5157775878906	20.1362138344					1	DETECTED	403.5158 m/z @20.14 [151020OFc1_NvH-0949-CRLM-13.raw]	403.5157775878906	20.1362138344	0.8455907048	95.904741012	95.0591503072	179173.6875	2.021930616974667E8	0	7294	1.6966658655199822	3.425534188777245	0.010644060572761512	403.5061340332031	403.5187683105469
156	403.52886962890625	17.1485648877333					1	DETECTED	403.5289 m/z @17.15 [151020OFc1_NvH-0949-CRLM-13.raw]	403.52886962890625	17.1485648877333	4.43774389546667	98.0467722509333	93.60902835546663	9540355.0	3.292879940271902E8	3	7294	0.15857788188882793	1.2173495182700176	38.434301358193174	403.5189514160156	403.5387268066406
157	403.5422058105469	39.7901645696					1	DETECTED	403.5422 m/z @39.79 [151020OFc1_NvH-0949-CRLM-13.raw]	403.5422058105469	39.7901645696	4.4666373904	98.7952970952	94.3286597048	528558.125	1.9300908133824483E8	3	7294	19.495803677549105	1.535867550576085	1.8876774913547039	403.5389099121094	403.552001953125
158	403.5563659667969	25.9960905104					1	DETECTED	403.5564 m/z @26.00 [151020OFc1_NvH-0949-CRLM-13.raw]	403.5563659667969	25.9960905104	4.7526323528	87.8044325576	83.05180020479999	166657.25	2.3090912318941626E8	0	7294	19.883215799400624	2.051300093652172	3.264486730680993	403.5522155761719	403.5623779296875
159	403.5724182128906	29.1786803024					1	DETECTED	403.5724 m/z @29.18 [151020OFc1_NvH-0949-CRLM-13.raw]	403.5724182128906	29.1786803024	4.5490393032	96.8448068808	92.29576757759999	448015.59375	2.2566103537336704E8	3	7294	5.92877261503147	0.5869398413021774	0.051553209893939925	403.56243896484375	403.581787109375
160	403.6841735839844	35.0059588728					1	DETECTED	403.6842 m/z @35.01 [151020OFc1_NvH-0949-CRLM-13.raw]	403.6841735839844	35.0059588728	0.454709625333333	94.9657584592	94.51104883386667	337879.125	2.733670536577169E8	0	7294	0.15274834792121794	1.6293600196443148	0.020513735550069728	403.6741943359375	403.694091796875
161	403.7058410644531	19.2739757554667					1	DETECTED	403.7058 m/z @19.27 [151020OFc1_NvH-0949-CRLM-13.raw]	403.7058410644531	19.2739757554667	2.85067076906667	99.1678178896	96.31714712053333	9147725.0	5.871098266230904E8	2	7294	0.2609014290120726	1.6013626540170256	32.29443375896262	403.6958923339844	403.7157897949219
162	403.7294921875	21.4278654962667					1	DETECTED	403.7295 m/z @21.43 [151020OFc1_NvH-0949-CRLM-13.raw]	403.7294921875	21.4278654962667	4.40994486613333	98.8043445874667	94.39439972133337	6156393.5	3.515996414872323E8	2	7294	0.2123885531728824	1.2163934981122282	8.964025354875186	403.7195739746094	403.7394714355469
163	403.7463073730469	33.245393696					1	DETECTED	403.7463 m/z @33.25 [151020OFc1_NvH-0949-CRLM-13.raw]	403.7463073730469	33.245393696	4.92610972453333	92.6482243714667	87.72211464693336	1206522.125	2.484733925618869E8	2	7294	0.16955051260557497	0.7710814221716435	0.7609060964932072	403.739501953125	403.7562561035156
164	403.7572937011719	16.5698485664					1	DETECTED	403.7573 m/z @16.57 [151020OFc1_NvH-0949-CRLM-13.raw]	403.7572937011719	16.5698485664	6.7184347464	72.9920423845333	66.27360763813331	426793.8125	1.6180957824592286E8	0	7294	0.06632531630816274	0.5079167767703756	34.055195171670604	403.75634765625	403.7671813964844
165	403.84490966796875	45.318588756					1	DETECTED	403.8449 m/z @45.32 [151020OFc1_NvH-0949-CRLM-13.raw]	403.84490966796875	45.318588756	0.264326606666667	98.8775626685333	98.61323606186663	107063.5859375	1.7251874626485783E8	0	7294	71.11872598290428	1.2021438277193064	1.404618994567223	403.8350524902344	403.85302734375
166	403.86309814453125	17.1485648877333					1	DETECTED	403.8631 m/z @17.15 [151020OFc1_NvH-0949-CRLM-13.raw]	403.86309814453125	17.1485648877333	1.71323277786667	99.9066276984	98.19339492053334	6348942.0	2.9537025342067486E8	3	7294	0.1563535507265854	15.695991817180959	38.050499842871595	403.8531188964844	403.8730773925781
167	403.8778076171875	24.9122653946667					1	DETECTED	403.8778 m/z @24.91 [151020OFc1_NvH-0949-CRLM-13.raw]	403.8778076171875	24.9122653946667	3.04500991226667	99.8053145341333	96.76030462186664	400815.875	2.2651895214868885E8	3	7294	21.268655046791892	2.9065944252680844	0.8677774500047369	403.87310791015625	403.8877868652344
168	403.8909606933594	16.9859877554667					1	DETECTED	403.8910 m/z @16.99 [151020OFc1_NvH-0949-CRLM-13.raw]	403.8909606933594	16.9859877554667	1.6211430184	99.7591563544	98.138013336	198116.078125	1.9565554179249075E8	0	7294	0.11351883973358312	4.309386164414745	0.10588234061021874	403.88787841796875	403.895263671875
169	403.9058532714844	23.2504671845333					1	DETECTED	403.9059 m/z @23.25 [151020OFc1_NvH-0949-CRLM-13.raw]	403.9058532714844	23.2504671845333	0.2459328336	99.999072484	99.7531396504	205992.828125	1.8696474541627043E8	3	7294	17.454824270711327	3.2576805254241608	0.0021346819346800393	403.89617919921875	403.9148254394531
170	403.9350891113281	34.9636343309333					1	DETECTED	403.9351 m/z @34.96 [151020OFc1_NvH-0949-CRLM-13.raw]	403.9350891113281	34.9636343309333	1.21867640266667	99.4826805496	98.26400414693333	249650.203125	1.7846829085941285E8	0	7294	24.095530152697354	1.8690772456329194	2.735763532561695	403.9251403808594	403.9420471191406
171	403.9520568847656	26.2665659418667					1	DETECTED	403.9521 m/z @26.27 [151020OFc1_NvH-0949-CRLM-13.raw]	403.9520568847656	26.2665659418667	0.611247571466667	99.6121250546667	99.00087748320004	355029.4375	1.9406094281301343E8	0	7294	0.06585151681590418	2.5232880924994046	0.008724358206562751	403.94219970703125	403.96185302734375
172	403.99029541015625	23.8569939434667					1	DETECTED	403.9903 m/z @23.86 [151020OFc1_NvH-0949-CRLM-13.raw]	403.99029541015625	23.8569939434667	1.00919111946667	99.9713975722667	98.96220645280003	288534.53125	1.9851933889636746E8	0	7294	1.650403940994547	3.495704555514563	1.8899157776662183	403.9803466796875	404.00018310546875
173	404.1195983886719	89.11884862					1	DETECTED	404.1196 m/z @89.12 [151020OFc1_NvH-0949-CRLM-13.raw]	404.1195983886719	89.11884862	13.8655881549333	98.5455893725333	84.6800012176	1.3182004E7	6.001638469581605E8	0	7294	0.5881145629888209	1.3938295618339862	1.3650437267583408	404.1098327636719	404.1262512207031
174	404.1423034667969	46.0302160893333					1	DETECTED	404.1423 m/z @46.03 [151020OFc1_NvH-0949-CRLM-13.raw]	404.1423034667969	46.0302160893333	5.8516050976	97.2701899394667	91.4185848418667	56588.68359375	1.755928821380691E8	0	7294	86.56699644380306	1.1376523800272236	1.275304760054447	404.1339111328125	404.152099609375
175	404.17376708984375	91.4464387290667					1	DETECTED	404.1738 m/z @91.45 [151020OFc1_NvH-0949-CRLM-13.raw]	404.17376708984375	91.4464387290667	0.00474204986666667	99.999072484	99.99433043413333	179309.75	2.0478093756134698E8	0	7294	1.2977715578991678	0.5161873284702323	0.04100152054720216	404.1643371582031	404.18072509765625
176	404.19085693359375	16.2498438861333					1	DETECTED	404.1909 m/z @16.25 [151020OFc1_NvH-0949-CRLM-13.raw]	404.19085693359375	16.2498438861333	0.117515570666667	99.9897874536	99.87227188293333	2988649.0	2.6133927496410236E8	3	7294	73.92677096427677	5.470295345263332	570.2951272738495	404.1814880371094	404.19378662109375
177	404.20379638671875	25.1792847837333					1	DETECTED	404.2038 m/z @25.18 [151020OFc1_NvH-0949-CRLM-13.raw]	404.20379638671875	25.1792847837333	3.2447846904	97.5385073685333	94.2937226781333	1.79262E7	7.426965287399893E8	2	7294	0.25407373676923584	0.5920117794710937	0.1853193467619862	404.1938171386719	404.2137756347656
178	404.21380615234375	28.1787040552					1	DETECTED	404.2138 m/z @28.18 [151020OFc1_NvH-0949-CRLM-13.raw]	404.21380615234375	28.1787040552	4.40994486613333	99.7131761192	95.30323125306667	1425604.0	2.8119876576418966E8	2	7294	72.71393819408686	11.900468260804137	6.334518419551552	404.21380615234375	404.2213439941406
179	404.2313537597656	21.4181888989333					1	DETECTED	404.2314 m/z @21.42 [151020OFc1_NvH-0949-CRLM-13.raw]	404.2313537597656	21.4181888989333	0.1907173888	99.9713975722667	99.7806801834667	2397254.5	3.156934022892653E8	3	7294	0.2364148447050347	1.512476168213941	0.42735332429851736	404.22137451171875	404.2412109375
180	404.2526550292969	29.668793236					1	DETECTED	404.2527 m/z @29.67 [151020OFc1_NvH-0949-CRLM-13.raw]	404.2526550292969	29.668793236	4.79403424586667	97.8255540333333	93.03151978746664	1.5669988E7	4.3197251542471975E8	2	7294	0.2001821603814058	1.467634243912222	1.6976554570434128	404.24267578125	404.2626037597656
181	404.2634582519531	24.2757640816					1	DETECTED	404.2635 m/z @24.28 [151020OFc1_NvH-0949-CRLM-13.raw]	404.2634582519531	24.2757640816	4.48544585493333	99.8053145341333	95.31986867919997	252919.46875	2.3334581640392372E8	0	7294	66.72016670063562	2.214705751026029	3.325919539205164	404.2626647949219	404.27337646484375
182	404.2821350097656	91.4841234192					1	DETECTED	404.2821 m/z @91.48 [151020OFc1_NvH-0949-CRLM-13.raw]	404.2821350097656	91.4841234192	2.82344952346667	95.3356454989333	92.51219597546664	79543.3359375	1.8668547088308316E8	0	7294	0.17463324551462733	0.5217205775147996	0.0041344182089858034	404.2734680175781	404.2895812988281
183	404.3000793457031	91.8565775981333					1	DETECTED	404.3001 m/z @91.86 [151020OFc1_NvH-0949-CRLM-13.raw]	404.3000793457031	91.8565775981333	15.6565154026667	97.9723542877333	82.3158388850666	95473.46875	1.6445989914169958E8	0	7294	0.8531025078955139	0.5401297355500311	1.0319115690767633	404.2928466796875	404.3091735839844
184	404.31158447265625	90.8577577381333					1	DETECTED	404.3116 m/z @90.86 [151020OFc1_NvH-0949-CRLM-13.raw]	404.31158447265625	90.8577577381333	5.66894496426667	94.8904714296	89.22152646533333	75012.171875	1.517264124183093E8	0	7294	1.6067744679040885	0.5236692680655822	0.00686378730918603	404.3104248046875	404.3212890625
185	404.3372497558594	90.1803176389333					1	DETECTED	404.3372 m/z @90.18 [151020OFc1_NvH-0949-CRLM-13.raw]	404.3372497558594	90.1803176389333	6.09469838266667	97.8167000896	91.72200170693334	30424.23046875	8.330254832459849E7	0	7294	85.77150659542474	0.545408373739827	0.09081674747965403	404.3345031738281	404.3372497558594
186	404.44561767578125	17.6973730946667					1	DETECTED	404.4456 m/z @17.70 [151020OFc1_NvH-0949-CRLM-13.raw]	404.44561767578125	17.6973730946667	0.6203766192	96.6416637981333	96.02128717893329	220549.390625	1.7970948241425252E8	0	7294	13.202195334728115	4.923346513535457	0.8176224860781581	404.43597412109375	404.45062255859375
187	404.4607849121094	26.474521836					1	DETECTED	404.4608 m/z @26.47 [151020OFc1_NvH-0949-CRLM-13.raw]	404.4607849121094	26.474521836	0.1541089912	99.5843757152	99.43026672399999	285243.59375	1.9942513159856912E8	0	7294	7.64595616622319	2.721241369985466	9.905524727567762	404.4508361816406	404.4706726074219
188	404.49163818359375	23.8169194816					1	DETECTED	404.4916 m/z @23.82 [151020OFc1_NvH-0949-CRLM-13.raw]	404.49163818359375	23.8169194816	4.8859392584	94.3358424656	89.4499032072	92606.890625	1.969724314859692E8	0	7294	12.892037493493625	2.3625269836154272	5.055034566097704	404.48638916015625	404.5014953613281
189	404.5093994140625	22.8373222906667					1	DETECTED	404.5094 m/z @22.84 [151020OFc1_NvH-0949-CRLM-13.raw]	404.5093994140625	22.8373222906667	4.9541741168	94.3358424656	89.38166834879999	78942.90625	1.740965471439278E8	0	7294	79.59555691558701	2.4990473567572598	6.00810587198826	404.50164794921875	404.5189208984375
190	404.52899169921875	11.4070041368					1	DETECTED	404.5290 m/z @11.41 [151020OFc1_NvH-0949-CRLM-13.raw]	404.52899169921875	11.4070041368	5.00940419786667	98.3523875690667	93.34298337120003	1763015.5	2.686260075587637E8	3	7294	4.995969190141976	0.7788108294869883	34.83846539454798	404.5190124511719	404.5389709472656
191	404.5412292480469	8.35978261866667					1	DETECTED	404.5412 m/z @8.36 [151020OFc1_NvH-0949-CRLM-13.raw]	404.5412292480469	8.35978261866667	4.97283786533333	94.5105320034667	89.53769413813336	555428.0625	2.1551487904884458E8	3	7294	0.12761788692692555	5.518131584203835	1.6932412465955873	404.5390319824219	404.54547119140625
192	404.5555419921875	40.0344952810667					1	DETECTED	404.5555 m/z @40.03 [151020OFc1_NvH-0949-CRLM-13.raw]	404.5555419921875	40.0344952810667	3.93844164986667	94.9361792688	90.99773761893333	2022507.125	2.5952595190509018E8	3	7294	0.14666139179158932	0.6622695419332495	0.4128287828995553	404.54559326171875	404.5655212402344
193	404.5749816894531	25.8582892837333					1	DETECTED	404.5750 m/z @25.86 [151020OFc1_NvH-0949-CRLM-13.raw]	404.5749816894531	25.8582892837333	1.02748080693333	99.7224006026667	98.69491979573337	676100.3125	2.1537319764064288E8	3	7294	0.22044665931113627	1.7544665104206398	5.166416799360669	404.5655517578125	404.5849304199219
194	404.6824645996094	14.9951290856					1	DETECTED	404.6825 m/z @15.00 [151020OFc1_NvH-0949-CRLM-13.raw]	404.6824645996094	14.9951290856	3.64422988693333	92.9711651	89.32693521306666	205730.03125	2.15214195130518E8	0	7294	13.218685754677955	3.9347955456938344	1.5663259825490845	404.67340087890625	404.6924133300781
195	404.7053527832031	25.1912658008					1	DETECTED	404.7054 m/z @25.19 [151020OFc1_NvH-0949-CRLM-13.raw]	404.7053527832031	25.1912658008	4.44683786106667	97.1952116704	92.74837380933333	7220216.0	3.22402471511271E8	0	7294	0.21524759687847705	0.5437487582328246	0.04768179284293379	404.69580078125	404.709228515625
196	404.71923828125	15.1954768328					1	DETECTED	404.7192 m/z @15.20 [151020OFc1_NvH-0949-CRLM-13.raw]	404.71923828125	15.1954768328	0.546652908266667	98.7952970952	98.24864418693333	1.1809955E7	3.974682109324406E8	2	7294	0.19676371545244997	1.2350413318184468	1.303352691945871	404.70928955078125	404.72918701171875
197	404.73712158203125	9.7649480872					1	DETECTED	404.7371 m/z @9.76 [151020OFc1_NvH-0949-CRLM-13.raw]	404.73712158203125	9.7649480872	5.80742465733333	87.6121929272	81.80476826986667	1049887.125	2.176993752096484E8	2	7294	0.11768052725685507	77.52515750546537	67.72708806352591	404.7292785644531	404.743896484375
198	404.75396728515625	29.6955180816					1	DETECTED	404.7540 m/z @29.70 [151020OFc1_NvH-0949-CRLM-13.raw]	404.75396728515625	29.6955180816	3.51760246853333	92.5224427213333	89.00484025279998	6704600.5	2.759636346247813E8	0	7294	0.15505646618593616	1.2836402584124953	1.3495889776335324	404.7439880371094	404.76275634765625
199	404.8244934082031	8.00187610026667					1	DETECTED	404.8245 m/z @8.00 [151020OFc1_NvH-0949-CRLM-13.raw]	404.8244934082031	8.00187610026667	0.1265368656	98.9421075826667	98.81557071706669	152715.078125	1.7121485652447543E8	0	7294	0.14558837741348185	0.5062068450667379	0.9395449000144251	404.8149108886719	404.8333435058594
200	404.85125732421875	14.8260461794667					1	DETECTED	404.8513 m/z @14.83 [151020OFc1_NvH-0949-CRLM-13.raw]	404.85125732421875	14.8260461794667	1.41137203733333	87.5526921168	86.14132007946667	107622.03125	1.9470369247903892E8	0	7294	0.479910529969759	3.2107123574813645	19.86047254250546	404.8484802246094	404.853271484375
201	404.86334228515625	11.3846833336					1	DETECTED	404.8633 m/z @11.38 [151020OFc1_NvH-0949-CRLM-13.raw]	404.86334228515625	11.3846833336	0.8455907048	99.8608430064	99.0152523016	1156132.5	2.259673914547446E8	3	7294	0.27877069627291995	2.9368050021765706	32.10976129411776	404.8533935546875	404.8653564453125
202	404.8753662109375	17.1971805762667					1	DETECTED	404.8754 m/z @17.20 [151020OFc1_NvH-0949-CRLM-13.raw]	404.8753662109375	17.1971805762667	0.0905179352	99.538092748	99.4475748128	4796640.0	2.879628797556893E8	3	7294	0.18572021630502533	0.5842991656221986	1.0795019825679983	404.86541748046875	404.8853454589844
203	404.8894348144531	39.9753043664					1	DETECTED	404.8894 m/z @39.98 [151020OFc1_NvH-0949-CRLM-13.raw]	404.8894348144531	39.9753043664	1.10947947066667	94.4828614941333	93.37338202346663	499791.625	2.212127735684296E8	0	7294	31.579753050094844	0.6806193164589266	0.31646670928084697	404.8853759765625	404.8895263671875
204	404.8995361328125	13.8789149914667					1	DETECTED	404.8995 m/z @13.88 [151020OFc1_NvH-0949-CRLM-13.raw]	404.8995361328125	13.8789149914667	0.408422680266667	99.9528024741333	99.54437979386664	2384185.75	2.7796635373298615E8	3	7294	0.0995043571919183	1.0874697618467342	111.13108228517349	404.8895568847656	404.9094543457031
205	404.9097595214844	25.875201764					1	DETECTED	404.9098 m/z @25.88 [151020OFc1_NvH-0949-CRLM-13.raw]	404.9097595214844	25.875201764	0.737547988	99.2331751589333	98.4956271709333	380639.4375	1.9628086523550612E8	0	7294	11.670556209045174	3.486031713988942	0.10839328089121832	404.90966796875	404.91961669921875
206	404.9453430175781	30.3349359405333					1	DETECTED	404.9453 m/z @30.33 [151020OFc1_NvH-0949-CRLM-13.raw]	404.9453430175781	30.3349359405333	0.0613311536	99.9804454893333	99.91911433573331	306647.125	1.992649869205113E8	4	7294	8.964995598819392	2.0320125144833288	0.0177904905225931	404.936279296875	404.9552001953125
207	405.0018615722656	9.13232372426667					1	DETECTED	405.0019 m/z @9.13 [151020OFc1_NvH-0949-CRLM-13.raw]	405.0018615722656	9.13232372426667	1.30204992906667	99.9621543181333	98.66010438906663	135916.3125	2.024791312585243E8	0	7294	0.09455489642939519	2.3631505541752245	1.0214525691291267	404.9919128417969	405.0115966796875
208	405.10357666015625	90.3555673357333					1	DETECTED	405.1036 m/z @90.36 [151020OFc1_NvH-0949-CRLM-13.raw]	405.10357666015625	90.3555673357333	15.3283321952	97.4642332189333	82.1359010237333	2104251.5	1.9962860040548888E8	0	7294	0.05463505032145122	1.5954822935467974	1.1825493525766724	405.093994140625	405.1046142578125
209	405.12310791015625	89.11884862					1	DETECTED	405.1231 m/z @89.12 [151020OFc1_NvH-0949-CRLM-13.raw]	405.12310791015625	89.11884862	12.1061860637333	95.6543607384	83.5481746746667	2871368.5	2.1838494564642033E8	0	7294	0.19685991935986635	1.0794693290275557	1.703764952642026	405.11767578125	405.1330261230469
210	405.1590576171875	7.96381415013333					1	DETECTED	405.1591 m/z @7.96 [151020OFc1_NvH-0949-CRLM-13.raw]	405.1590576171875	7.96381415013333	7.00865013386667	99.3907962005333	92.38214606666664	103746.828125	1.614714532958231E8	0	7294	83.18058239752284	45.69196642858797	1282.6269040233924	405.1498718261719	405.1661071777344
211	405.1767578125	90.6123019565333					1	DETECTED	405.1768 m/z @90.61 [151020OFc1_NvH-0949-CRLM-13.raw]	405.1767578125	90.6123019565333	0.0425191010666667	99.9897874536	99.94726835253333	249356.84375	2.111498786540223E8	0	7294	71.7224282533247	0.510917045095262	0.012697360091972554	405.1670837402344	405.1867370605469
212	405.19696044921875	11.3977274866667					1	DETECTED	405.1970 m/z @11.40 [151020OFc1_NvH-0949-CRLM-13.raw]	405.19696044921875	11.3977274866667	4.23060460213333	99.7775167477333	95.54691214559998	463514.78125	2.1215741604869664E8	0	7294	0.1658391526534242	2.936364232730324	3.4991341256577386	405.18701171875	405.1994934082031
213	405.2095031738281	17.1971805762667					1	DETECTED	405.2095 m/z @17.20 [151020OFc1_NvH-0949-CRLM-13.raw]	405.2095031738281	17.1971805762667	0.310534413066667	97.316483028	97.00594861493333	2657475.75	3.234551927056227E8	3	7294	8.08397308498914	0.8222967707137575	1.2545167515790843	405.1995544433594	405.21307373046875
214	405.22308349609375	21.9069535922667					1	DETECTED	405.2231 m/z @21.91 [151020OFc1_NvH-0949-CRLM-13.raw]	405.22308349609375	21.9069535922667	3.911114748	97.6407419856	93.7296272376	1.3276022E7	5.458471480412877E8	3	7294	0.195777779999613	3.2953430221754507	2.4153103227405857	405.2131042480469	405.2330627441406
215	405.23419189453125	13.8789149914667					1	DETECTED	405.2342 m/z @13.88 [151020OFc1_NvH-0949-CRLM-13.raw]	405.23419189453125	13.8789149914667	6.3445600424	51.6953154301333	45.3507553877333	1402495.0	1.6274580480847523E8	0	7294	1.2064235092976734	1.5569045287854442	0.0976233001054837	405.23309326171875	405.2353820800781
216	405.2453918457031	91.2988899824					1	DETECTED	405.2454 m/z @91.30 [151020OFc1_NvH-0949-CRLM-13.raw]	405.2453918457031	91.2988899824	1.42052210373333	94.8623925525333	93.44187044879996	2111279.0	2.5302056775963378E8	2	7294	0.08709891047230656	0.5117380628101125	0.0024989720012707425	405.23541259765625	405.25537109375
217	405.2558288574219	29.668793236					1	DETECTED	405.2558 m/z @29.67 [151020OFc1_NvH-0949-CRLM-13.raw]	405.2558288574219	29.668793236	0.273599691466667	98.2787385309333	98.00513883946662	1940973.375	2.2977185504577026E8	0	7294	0.2153614929946741	21.273906582722976	34.26214557555905	405.2554016113281	405.2655029296875
218	405.2681884765625	44.3637036813333					1	DETECTED	405.2682 m/z @44.36 [151020OFc1_NvH-0949-CRLM-13.raw]	405.2681884765625	44.3637036813333	5.12983011493333	92.6307894392	87.50095932426667	621992.1875	1.5548108548656467E8	3	7294	0.07659221937496596	384.86426716831727	2.756559556767527	405.2665100097656	405.27557373046875
219	405.2798156738281	32.9251830570667					1	DETECTED	405.2798 m/z @32.93 [151020OFc1_NvH-0949-CRLM-13.raw]	405.2798156738281	32.9251830570667	2.32290760053333	99.9528024741333	97.62989487359998	186337.828125	1.7495372276098454E8	0	7294	58.52648314518851	1.4507851130012541	1.9377762880234841	405.278564453125	405.2886047363281
220	405.2997131347656	90.1803176389333					1	DETECTED	405.2997 m/z @90.18 [151020OFc1_NvH-0949-CRLM-13.raw]	405.2997131347656	90.1803176389333	0.00474204986666667	99.9897874536	99.98504540373334	84094.0859375	1.6936968977283564E8	0	7294	90.28847337472106	0.5303091290108954	0.009823502033530966	405.29095458984375	405.306396484375
221	405.3221130371094	90.1803176389333					1	DETECTED	405.3221 m/z @90.18 [151020OFc1_NvH-0949-CRLM-13.raw]	405.3221130371094	90.1803176389333	6.9756673872	92.4571120938667	85.4814447066667	144462.5	3.274711903160104E8	0	7294	83.68572629421105	0.5084192251770319	0.005858825921332902	405.3121643066406	405.32818603515625
222	405.33636474609375	90.1803176389333					1	DETECTED	405.3364 m/z @90.18 [151020OFc1_NvH-0949-CRLM-13.raw]	405.33636474609375	90.1803176389333	0.3715338768	98.2229370296	97.8514031528	115323.5703125	1.89927616712655E8	0	7294	91.8360995019911	0.5097901624849708	0.0069172371820939065	405.3334045410156	405.34442138671875
223	405.39715576171875	8.30951669093333					1	DETECTED	405.3972 m/z @8.31 [151020OFc1_NvH-0949-CRLM-13.raw]	405.39715576171875	8.30951669093333	7.45031855786667	94.6170662250667	87.16674766720003	68829.3046875	1.6936643886018488E8	0	7294	12.039159008757078	50.725638425262545	1.9468870202038757	405.3936462402344	405.3983459472656
224	405.40863037109375	22.1970921466667					1	DETECTED	405.4086 m/z @22.20 [151020OFc1_NvH-0949-CRLM-13.raw]	405.40863037109375	22.1970921466667	3.1448857128	97.4364152021333	94.2915294893333	262224.875	1.9185672388025436E8	0	7294	0.9288310834259725	3.3779538603544754	0.014670125123459773	405.39898681640625	405.417724609375
225	405.4338684082031	22.8927048386667					1	DETECTED	405.4339 m/z @22.89 [151020OFc1_NvH-0949-CRLM-13.raw]	405.4338684082031	22.8927048386667	2.07579337306667	95.9980648672	93.92227149413333	658005.75	2.1129421425584924E8	0	7294	6.799678746039586	1.0021970300827492	54.656829487039296	405.4244384765625	405.4378967285156
226	405.44818115234375	27.1688121293333					1	DETECTED	405.4482 m/z @27.17 [151020OFc1_NvH-0949-CRLM-13.raw]	405.44818115234375	27.1688121293333	3.1539273864	96.7804165357333	93.6264891493333	2896050.75	2.4319303547911936E8	4	7294	0.23106987067130547	1.2609921534549111	1.1628114970349275	405.4386291503906	405.4581604003906
227	405.4648742675781	18.2728293357333					1	DETECTED	405.4649 m/z @18.27 [151020OFc1_NvH-0949-CRLM-13.raw]	405.4648742675781	18.2728293357333	5.00940419786667	92.1805573050667	87.17115310720003	826105.125	2.093147785234869E8	0	7294	0.09180945686576436	0.7784365475423077	1.9253475972711782	405.4582824707031	405.4747314453125
228	405.49896240234375	24.2187731042667					1	DETECTED	405.4990 m/z @24.22 [151020OFc1_NvH-0949-CRLM-13.raw]	405.49896240234375	24.2187731042667	2.741263432	94.8721259008	92.1308624688	213272.84375	1.8724853481488472E8	0	7294	17.239637741508012	2.494645819871721	4.068775844494714	405.4890441894531	405.5081481933594
229	405.53155517578125	20.5081448386667					1	DETECTED	405.5316 m/z @20.51 [151020OFc1_NvH-0949-CRLM-13.raw]	405.53155517578125	20.5081448386667	4.59823621333333	98.0003002384	93.40206402506666	2436202.25	2.2656980249057284E8	3	7294	0.22596227629023957	0.5481685713658392	1.0702486840594274	405.5217590332031	405.5415344238281
230	405.54388427734375	17.1805374229333					1	DETECTED	405.5439 m/z @17.18 [151020OFc1_NvH-0949-CRLM-13.raw]	405.54388427734375	17.1805374229333	4.63521677866667	95.1706681061333	90.53545132746663	943781.3125	3.149991202890868E8	3	7294	1.980892426827733	0.7392613005416844	0.3496373406292819	405.54156494140625	405.5538635253906
231	405.5555725097656	41.9086360824					1	DETECTED	405.5556 m/z @41.91 [151020OFc1_NvH-0949-CRLM-13.raw]	405.5555725097656	41.9086360824	4.02891982213333	81.2416872690667	77.21276744693337	678226.3125	1.993077243324463E8	3	7294	32.01996844236661	0.5527883598809199	0.0751458089060826	405.55389404296875	405.5655517578125
232	405.5678405761719	22.1101285296					1	DETECTED	405.5678 m/z @22.11 [151020OFc1_NvH-0949-CRLM-13.raw]	405.5678405761719	22.1101285296	4.59823621333333	98.7117960872	94.11355987386668	520457.84375	2.1265051939710543E8	0	7294	15.12108439620322	0.5220582372328103	0.009083531021645861	405.5655822753906	405.5777282714844
233	405.60247802734375	44.3637036813333					1	DETECTED	405.6025 m/z @44.36 [151020OFc1_NvH-0949-CRLM-13.raw]	405.60247802734375	44.3637036813333	3.7082921552	98.0374477768	94.3291556216	328551.15625	1.8262784516108134E8	3	7294	22.2291753420118	1.3194428405228569	1.489363940040472	405.5931091308594	405.6124267578125
234	405.6842346191406	22.8373222906667					1	DETECTED	405.6842 m/z @22.84 [151020OFc1_NvH-0949-CRLM-13.raw]	405.6842346191406	22.8373222906667	2.0667811968	92.5779860810667	90.5112048842667	470111.71875	1.7375626093483168E8	0	7294	0.10547541607472155	1.392184232497112	1.7332073523903873	405.6752624511719	405.6886901855469
235	405.6993408203125	27.1513723365333					1	DETECTED	405.6993 m/z @27.15 [151020OFc1_NvH-0949-CRLM-13.raw]	405.6993408203125	27.1513723365333	1.86693978213333	99.8053145341333	97.93837475199997	2478039.25	2.901762273358447E8	0	7294	0.22996041457476224	0.5123212612273326	0.016020832144803886	405.6896667480469	405.7093200683594
236	405.71282958984375	16.7872666576					1	DETECTED	405.7128 m/z @16.79 [151020OFc1_NvH-0949-CRLM-13.raw]	405.71282958984375	16.7872666576	4.63521677866667	99.8514412965333	95.21622451786662	457048.6875	2.502674292152251E8	0	7294	0.31327939065856114	2.1989490629072486	1.0346562316186572	405.7093505859375	405.71466064453125
237	405.72467041015625	21.9348679749333					1	DETECTED	405.7247 m/z @21.93 [151020OFc1_NvH-0949-CRLM-13.raw]	405.72467041015625	21.9348679749333	4.33237660026667	99.6581641666667	95.32578756640002	5829473.5	3.196280753151327E8	0	7294	0.18133071036254478	0.5232168937267246	0.038344828215293586	405.7147216796875	405.73455810546875
238	405.7450866699219	23.0286970157333					1	DETECTED	405.7451 m/z @23.03 [151020OFc1_NvH-0949-CRLM-13.raw]	405.7450866699219	23.0286970157333	5.2629932456	99.3261134941333	94.0631202485333	834890.25	2.1582832659248224E8	2	7294	0.24236395372892616	0.5544521779585188	0.15571844445306932	405.7351379394531	405.7533874511719
239	405.7636413574219	35.8023480394667					1	DETECTED	405.7636 m/z @35.80 [151020OFc1_NvH-0949-CRLM-13.raw]	405.7636413574219	35.8023480394667	5.379743776	96.2826577490667	90.9029139730667	657601.75	2.0661156166696423E8	2	7294	6.192611943269053	2.246443559399063	0.9651622069527306	405.75531005859375	405.7730712890625
240	405.8541564941406	30.4239160789333					1	DETECTED	405.8542 m/z @30.42 [151020OFc1_NvH-0949-CRLM-13.raw]	405.8541564941406	30.4239160789333	7.71312540746667	46.0832967245333	38.37017131706663	61864.44921875	1.032074749801624E8	0	7294	38.332593975002766	0.8447563951455491	0.6919500474800914	405.85345458984375	405.85540771484375
241	405.8658447265625	20.497597104					1	DETECTED	405.8658 m/z @20.50 [151020OFc1_NvH-0949-CRLM-13.raw]	405.8658447265625	20.497597104	1.12764406666667	99.9251360061333	98.79749193946662	1386673.625	2.3048978605675533E8	0	7294	0.1697028697537739	0.5508579881535595	0.8326791278705763	405.856201171875	405.86859130859375
242	405.87872314453125	14.4385981549333					1	DETECTED	405.8787 m/z @14.44 [151020OFc1_NvH-0949-CRLM-13.raw]	405.87872314453125	14.4385981549333	0.6203766192	99.9713975722667	99.3510209530667	5645208.5	2.68175141227141E8	3	7294	0.15112383594589396	11.906014497605744	1.5847064273273639	405.8688659667969	405.8887023925781
243	405.8913879394531	17.9013434165333					1	DETECTED	405.8914 m/z @17.90 [151020OFc1_NvH-0949-CRLM-13.raw]	405.8913879394531	17.9013434165333	0.6833344264	99.4091419026667	98.72580747626671	681082.4375	2.148389009863081E8	3	7294	24.194096455956526	0.6192328335281305	0.44359674013258094	405.88885498046875	405.9013366699219
244	405.9019775390625	22.1635924061333					1	DETECTED	405.9020 m/z @22.16 [151020OFc1_NvH-0949-CRLM-13.raw]	405.9019775390625	22.1635924061333	4.44683786106667	99.2143548274667	94.76751696640004	363866.3125	2.150878801855265E8	0	7294	20.154217178057625	4.904664260440744	1.0545753763385703	405.9015197753906	405.9119567871094
245	405.949951171875	27.2024988378667					1	DETECTED	405.9500 m/z @27.20 [151020OFc1_NvH-0949-CRLM-13.raw]	405.949951171875	27.2024988378667	0.00474204986666667	99.9897874536	99.98504540373334	1308938.625	2.1288208844294798E8	2	7294	0.23940401750341067	0.9121150154382021	0.12537373336129204	405.9399719238281	405.95989990234375
246	405.9652404785156	41.603918532					1	DETECTED	405.9652 m/z @41.60 [151020OFc1_NvH-0949-CRLM-13.raw]	405.9652404785156	41.603918532	0.6833344264	99.3907962005333	98.70746177413331	451875.40625	1.74177125795645E8	4	7294	26.97452447012055	1.7206120514604253	0.006444462008623832	405.96014404296875	405.9749450683594
247	405.98260498046875	38.8051175757333					1	DETECTED	405.9826 m/z @38.81 [151020OFc1_NvH-0949-CRLM-13.raw]	405.98260498046875	38.8051175757333	5.2361601856	98.4354674192	93.1993072336	323391.84375	1.94019963801147E8	0	7294	32.95157405376907	1.3979220274680204	0.006005628011446966	405.9754638671875	405.992431640625
248	406.0074462890625	18.4103109954667					1	DETECTED	406.0074 m/z @18.41 [151020OFc1_NvH-0949-CRLM-13.raw]	406.0074462890625	18.4103109954667	4.06572943253333	99.7685458186667	95.70281638613336	105156.75	1.944358218804894E8	0	7294	1.233646511652065	4.313460795171689	7.640929888094113	405.9975280761719	406.0167236328125
249	406.1155090332031	88.9568584792					1	DETECTED	406.1155 m/z @88.96 [151020OFc1_NvH-0949-CRLM-13.raw]	406.1155090332031	88.9568584792	17.4538820581333	95.9980648672	78.5441828090667	1364699.625	1.641596543043127E8	0	7294	0.24303932806323303	1.6470675844991947	2.352929311263964	406.10638427734375	406.12445068359375
250	406.17706298828125	15.8773945872					1	DETECTED	406.1771 m/z @15.88 [151020OFc1_NvH-0949-CRLM-13.raw]	406.17706298828125	15.8773945872	0.0613311536	99.9621543181333	99.9008231645333	274031.03125	1.87255932941223E8	3	7294	75.9546815130019	10.338705095662174	246.67584524090265	406.1670837402344	406.1869812011719
251	406.1887512207031	91.6631443581333					1	DETECTED	406.1888 m/z @91.66 [151020OFc1_NvH-0949-CRLM-13.raw]	406.1887512207031	91.6631443581333	0.574875248266667	96.5875811992	96.01270595093334	241228.109375	1.9871897146240294E8	0	7294	0.1607376293390672	0.5048502507475607	0.5586408002883423	406.1871643066406	406.190673828125
252	406.20074462890625	20.4865575085333					1	DETECTED	406.2007 m/z @20.49 [151020OFc1_NvH-0949-CRLM-13.raw]	406.20074462890625	20.4865575085333	0.872700795466667	96.6235373882667	95.75083659280003	600826.5625	2.2587999607878938E8	3	7294	9.741624265095728	0.5647879717513796	62.96757455738397	406.1907653808594	406.2030944824219
253	406.2131042480469	14.4713038490667					1	DETECTED	406.2131 m/z @14.47 [151020OFc1_NvH-0949-CRLM-13.raw]	406.2131042480469	14.4713038490667	0.6203766192	99.0388792576	98.4185026384	3191678.5	2.886329313610926E8	2	7294	0.16294521053706035	1.6803996795441478	0.8476009653570853	406.203125	406.22308349609375
254	406.2260437011719	21.9157720768					1	DETECTED	406.2260 m/z @21.92 [151020OFc1_NvH-0949-CRLM-13.raw]	406.2260437011719	21.9157720768	3.94749115866667	99.2238483437333	95.27635718506663	1267984.25	2.5637096046469623E8	2	7294	0.22058984161619577	0.8829971328581812	0.7149372858530739	406.2231140136719	406.2359619140625
255	406.2372131347656	10.2869005090667					1	DETECTED	406.2372 m/z @10.29 [151020OFc1_NvH-0949-CRLM-13.raw]	406.2372131347656	10.2869005090667	4.7526323528	99.3261134941333	94.57348114133329	328106.65625	1.9612521388389707E8	0	7294	0.13415804543565457	9.26801558000346	19.325354823738728	406.236083984375	406.2450866699219
256	406.2550964355469	24.2187731042667					1	DETECTED	406.2551 m/z @24.22 [151020OFc1_NvH-0949-CRLM-13.raw]	406.2550964355469	24.2187731042667	3.77189341973333	97.130359868	93.35846644826667	1116323.0	2.6417975277049422E8	2	7294	13.005364210099561	1.2645126738721248	5.789446771540564	406.2451477050781	406.26507568359375
257	406.27960205078125	90.4579956698667					1	DETECTED	406.2796 m/z @90.46 [151020OFc1_NvH-0949-CRLM-13.raw]	406.27960205078125	90.4579956698667	6.0320617568	94.4828614941333	88.4507997373333	560676.8125	1.9702127607377717E8	0	7294	0.08063286936602765	1.4779385472712196	2.127070999374273	406.27191162109375	406.2882080078125
258	406.3174133300781	89.7264351416					1	DETECTED	406.3174 m/z @89.73 [151020OFc1_NvH-0949-CRLM-13.raw]	406.3174133300781	89.7264351416	5.65985507093333	92.5494363565333	86.88958128559997	71362.1796875	1.5163152848047158E8	0	7294	85.48014158953434	0.5167902703580917	0.026503638864991082	406.3120422363281	406.3227233886719
259	406.39251708984375	21.7793716354667					1	DETECTED	406.3925 m/z @21.78 [151020OFc1_NvH-0949-CRLM-13.raw]	406.39251708984375	21.7793716354667	4.17100761093333	99.1124222482667	94.94141463733337	108788.59375	1.8818822657356566E8	0	7294	94.94525115188004	2.702082976758667	4.4069394995089315	406.3825988769531	406.3981628417969
260	406.4507751464844	27.2191175168					1	DETECTED	406.4508 m/z @27.22 [151020OFc1_NvH-0949-CRLM-13.raw]	406.4507751464844	27.2191175168	0.463940854133333	98.573355616	98.10941476186667	277606.90625	1.9238803590674198E8	0	7294	28.256187909346124	2.780512944030733	9.942544853332152E-4	406.44134521484375	406.4606018066406
261	406.5006103515625	17.4633631149333					1	DETECTED	406.5006 m/z @17.46 [151020OFc1_NvH-0949-CRLM-13.raw]	406.5006103515625	17.4633631149333	2.35916102293333	94.9841973264	92.62503630346666	194423.734375	1.7368695058086944E8	0	7294	0.16127720576971782	3.8810154905520315	0.008137161771962121	406.49072265625	406.5105895996094
262	406.5250549316406	26.3094968853333					1	DETECTED	406.5251 m/z @26.31 [151020OFc1_NvH-0949-CRLM-13.raw]	406.5250549316406	26.3094968853333	5.04056646853333	94.9657584592	89.92519199066668	786257.0625	2.2394016093359017E8	0	7294	11.778822548877923	3.422909536397077	5.855157131757358	406.5160827636719	406.5250549316406
263	406.53509521484375	23.0765881432					1	DETECTED	406.5351 m/z @23.08 [151020OFc1_NvH-0949-CRLM-13.raw]	406.53509521484375	23.0765881432	4.53079089733333	96.7248336208	92.19404272346667	1754286.5	2.2007501486249518E8	3	7294	3.2134072454861347	0.5072368678826282	0.24692775015862067	406.5251159667969	406.5450439453125
264	406.54730224609375	14.4385981549333					1	DETECTED	406.5473 m/z @14.44 [151020OFc1_NvH-0949-CRLM-13.raw]	406.54730224609375	14.4385981549333	1.26559623013333	85.2670757776	84.00147954746667	1263967.25	2.0733201782703292E8	3	7294	12.895603481396435	11.739228844509377	1.5191753417296934	406.54510498046875	406.5572814941406
265	406.5655517578125	22.9759371821333					1	DETECTED	406.5656 m/z @22.98 [151020OFc1_NvH-0949-CRLM-13.raw]	406.5655517578125	22.9759371821333	3.81733267946667	96.2005603821333	92.38322770266663	295743.0	2.1373291172321978E8	0	7294	5.54291515946559	2.8448360103602766	2.0666179517492824	406.557373046875	406.57525634765625
266	406.5760192871094	32.4523568237333					1	DETECTED	406.5760 m/z @32.45 [151020OFc1_NvH-0949-CRLM-13.raw]	406.5760192871094	32.4523568237333	4.77310128906667	85.009908396	80.23680710693333	257257.96875	2.2284023342434508E8	0	7294	5.562581072271023	1.4783036332124828	3.397806291392139	406.5757141113281	406.5854187011719
267	406.7049560546875	20.3012012224					1	DETECTED	406.7050 m/z @20.30 [151020OFc1_NvH-0949-CRLM-13.raw]	406.7049560546875	20.3012012224	4.59823621333333	91.8661961418667	87.26795992853337	199655.59375	1.8865411003283367E8	0	7294	9.872150962534414	3.4140314041345037	0.0013200813538482403	406.69500732421875	406.708740234375
268	406.7188720703125	41.0589938509333					1	DETECTED	406.7189 m/z @41.06 [151020OFc1_NvH-0949-CRLM-13.raw]	406.7188720703125	41.0589938509333	0.782739692266667	97.6128752501333	96.83013555786663	3562170.75	2.722970213811997E8	2	7294	0.22911421991834402	0.5101307040392313	0.01338625791339776	406.70904541015625	406.7288513183594
269	406.73492431640625	22.6656241050667					1	DETECTED	406.7349 m/z @22.67 [151020OFc1_NvH-0949-CRLM-13.raw]	406.73492431640625	22.6656241050667	4.1441789544	97.2792687261333	93.13508977173329	2035402.0	2.6172643292004615E8	2	7294	18.551890306357357	1.3130834594417848	0.19388025701698605	406.7288818359375	406.7447204589844
270	406.748046875	38.378384848					1	DETECTED	406.7480 m/z @38.38 [151020OFc1_NvH-0949-CRLM-13.raw]	406.748046875	38.378384848	4.7403222576	92.070389592	87.3300673344	859615.8125	2.4873047328500158E8	2	7294	0.05413643812320146	1.049268817675143	0.0028853089946457074	406.7452087402344	406.75787353515625
271	406.76068115234375	24.0440752752					1	DETECTED	406.7607 m/z @24.04 [151020OFc1_NvH-0949-CRLM-13.raw]	406.76068115234375	24.0440752752	13.0470994453333	37.1745493298667	24.127449884533398	218931.59375	8.401070525124127E7	0	7294	0.24362233278141687	1.0970038607798713	1.1940077215597427	406.7580871582031	406.76141357421875
272	406.77166748046875	40.6208865562667					1	DETECTED	406.7717 m/z @40.62 [151020OFc1_NvH-0949-CRLM-13.raw]	406.77166748046875	40.6208865562667	2.6959489848	97.9446754317333	95.2487264469333	656389.3125	2.2932315038164496E8	2	7294	0.11690644987252341	1.2962046209608804	2.976397230376871	406.76202392578125	406.77947998046875
273	406.7835998535156	38.0424094661333					1	DETECTED	406.7836 m/z @38.04 [151020OFc1_NvH-0949-CRLM-13.raw]	406.7835998535156	38.0424094661333	4.39950743173333	99.4826805496	95.08317311786668	134164.46875	2.070367155431425E8	0	7294	0.11504685435987483	1.413123829517499	1.8262476590349979	406.78265380859375	406.7935485839844
274	406.8438720703125	15.6565154026667					1	DETECTED	406.8439 m/z @15.66 [151020OFc1_NvH-0949-CRLM-13.raw]	406.8438720703125	15.6565154026667	3.22650773493333	97.4642332189333	94.23772548399997	336110.34375	1.652978542116091E8	3	7294	0.24076019517380054	0.6250261253697729	2.6256243911965025	406.8347473144531	406.8490295410156
275	406.8593444824219	26.3094968853333					1	DETECTED	406.8593 m/z @26.31 [151020OFc1_NvH-0949-CRLM-13.raw]	406.8593444824219	26.3094968853333	1.52077297626667	99.7685458186667	98.24777284240002	689001.25	2.103983276543259E8	0	7294	2.854422310931202	13.439313100123277	5.622083132482205	406.8494567871094	406.8593444824219
276	406.8693542480469	14.8740120538667					1	DETECTED	406.8694 m/z @14.87 [151020OFc1_NvH-0949-CRLM-13.raw]	406.8693542480469	14.8740120538667	0.710310898133333	99.8514412965333	99.14113039839997	6159658.0	3.5944785991207445E8	3	7294	0.35394671257438937	9.185592306537824	18.204638133331464	406.859375	406.8747253417969
277	406.8847351074219	18.6666500746667					1	DETECTED	406.8847 m/z @18.67 [151020OFc1_NvH-0949-CRLM-13.raw]	406.8847351074219	18.6666500746667	0.5839273768	99.7131761192	99.1292487424	9636787.0	3.392467193375819E8	3	7294	0.21041038031925297	1.104201816072436	1.3617317858489408	406.874755859375	406.8945007324219
278	406.9028625488281	36.6144468133333					1	DETECTED	406.9029 m/z @36.61 [151020OFc1_NvH-0949-CRLM-13.raw]	406.9028625488281	36.6144468133333	0.0327560717333333	99.8792072792	99.84645120746667	200894.5	2.2374415162534598E8	0	7294	0.06398791782903857	1.5766712869187345	2.5202063319738937	406.8948059082031	406.90948486328125
279	406.9197082519531	36.1607981586667					1	DETECTED	406.9197 m/z @36.16 [151020OFc1_NvH-0949-CRLM-13.raw]	406.9197082519531	36.1607981586667	0.00474204986666667	99.5195801266667	99.51483807680003	421686.25	1.8384207629308182E8	0	7294	0.19081752852972755	1.7198887758352195	0.03779556111890447	406.90972900390625	406.9296569824219
280	406.93084716796875	34.9133856597333					1	DETECTED	406.9308 m/z @34.91 [151020OFc1_NvH-0949-CRLM-13.raw]	406.93084716796875	34.9133856597333	0.00474204986666667	98.8958771053333	98.89113505546663	287099.9375	1.93612473450122E8	0	7294	0.13641224575600575	2.3289777491333172	3.731976022347392	406.92974853515625	406.9396667480469
281	406.9556579589844	20.40295834					1	DETECTED	406.9557 m/z @20.40 [151020OFc1_NvH-0949-CRLM-13.raw]	406.9556579589844	20.40295834	1.03663442773333	99.47335378	98.43671935226666	152248.359375	1.8879193417485115E8	0	7294	44.85451651999864	3.304276320491545	7.182445236124818	406.94586181640625	406.965576171875
282	407.0010070800781	37.0395625984					1	DETECTED	407.0010 m/z @37.04 [151020OFc1_NvH-0949-CRLM-13.raw]	407.0010070800781	37.0395625984	0.3715338768	98.8500797762667	98.4785458994667	263772.15625	1.8304976592838794E8	0	7294	0.1415074867203785	1.5485510107127591	12.290950475101578	406.9910888671875	407.0102844238281
283	407.0472412109375	33.3473924896					1	DETECTED	407.0472 m/z @33.35 [151020OFc1_NvH-0949-CRLM-13.raw]	407.0472412109375	33.3473924896	9.00861082853333	98.8317068234667	89.82309599493337	69522.640625	1.7047540237225097E8	0	7294	81.63519381845187	1.8452668922746067	2.690533784549214	407.038330078125	407.0500183105469
284	407.0604248046875	49.4341812024					1	DETECTED	407.0604 m/z @49.43 [151020OFc1_NvH-0949-CRLM-13.raw]	407.0604248046875	49.4341812024	1.064078104	99.6028730146667	98.5387949106667	608964.9375	1.9196870713573894E8	0	7294	0.17456245925552594	1.7559897266747568	4.572270438252637	407.0506896972656	407.0701599121094
285	407.099365234375	90.3555673357333					1	DETECTED	407.0994 m/z @90.36 [151020OFc1_NvH-0949-CRLM-13.raw]	407.099365234375	90.3555673357333	18.2995893298667	96.1361546602667	77.83656533039999	167235.46875	1.973678593733107E8	0	7294	0.07946414127729895	0.5088877045560946	28.109218863203946	407.0915832519531	407.1078186035156
286	407.11895751953125	88.9568584792					1	DETECTED	407.1190 m/z @88.96 [151020OFc1_NvH-0949-CRLM-13.raw]	407.11895751953125	88.9568584792	0.611247571466667	99.5012409248	98.88999335333334	269595.5625	1.4611802098986036E8	0	7294	0.15282904643468953	1.6948063897681032	0.042666209407567976	407.1089782714844	407.1285705566406
287	407.135986328125	55.2138941749333					1	DETECTED	407.1360 m/z @55.21 [151020OFc1_NvH-0949-CRLM-13.raw]	407.135986328125	55.2138941749333	0.0613311536	99.999072484	99.9377413304	45937.6171875	1.4849811784030002E8	0	7294	94.7922945448892	0.8940283992025082	0.7839549396844343	407.1298828125	407.1385498046875
288	407.1493835449219	92.3171240221333					1	DETECTED	407.1494 m/z @92.32 [151020OFc1_NvH-0949-CRLM-13.raw]	407.1493835449219	92.3171240221333	1.91195382853333	94.3836588562667	92.47170502773338	78335.8828125	1.4799880454856208E8	0	7294	90.51783254548806	0.5114292956349066	0.022858591269813263	407.1441345214844	407.1505432128906
289	407.1640625	22.2315687261333					1	DETECTED	407.1641 m/z @22.23 [151020OFc1_NvH-0949-CRLM-13.raw]	407.1640625	22.2315687261333	6.52891005733333	96.7155358397333	90.18662578239997	272753.0625	1.8297689257840082E8	0	7294	0.055775916966741335	2.339395985973734	12.13406468966631	407.1543273925781	407.1720886230469
290	407.1820983886719	33.859826056					1	DETECTED	407.1821 m/z @33.86 [151020OFc1_NvH-0949-CRLM-13.raw]	407.1820983886719	33.859826056	1.3656267496	98.6933045005333	97.3276777509333	375124.1875	1.8675234075674215E8	0	7294	19.789101485157936	1.6437593849412906	3.3812212674823567	407.1721496582031	407.1920471191406
291	407.19342041015625	25.3963970554667					1	DETECTED	407.1934 m/z @25.40 [151020OFc1_NvH-0949-CRLM-13.raw]	407.19342041015625	25.3963970554667	4.8859392584	97.9077906253333	93.0218513669333	254330.578125	2.3147818261567223E8	0	7294	67.26051674524379	2.0990745712662493	34.17231086479896	407.1921081542969	407.1935119628906
292	407.2035217285156	14.8740120538667					1	DETECTED	407.2035 m/z @14.87 [151020OFc1_NvH-0949-CRLM-13.raw]	407.2035217285156	14.8740120538667	0.417637049333333	99.8145526706667	99.39691562133336	4407553.5	3.399361993965042E8	3	7294	0.3593165190252563	12.49216403791172	3.456713569134396	407.19354248046875	407.20892333984375
293	407.2190856933594	18.7044260688					1	DETECTED	407.2191 m/z @18.70 [151020OFc1_NvH-0949-CRLM-13.raw]	407.2190856933594	18.7044260688	2.30467238053333	99.5565233269333	97.25185094639997	6804015.0	4.0499786080968505E8	3	7294	0.20425812526475795	1.7273861724908992	157.68650198720377	407.2091369628906	407.22906494140625
294	407.22918701171875	29.0367236896					1	DETECTED	407.2292 m/z @29.04 [151020OFc1_NvH-0949-CRLM-13.raw]	407.22918701171875	29.0367236896	4.39950743173333	91.4841234192	87.08461598746668	2459751.75	2.956987749914067E8	0	7294	18.53899959466848	0.5725616344419623	1.9534419533644225	407.2290954589844	407.2391662597656
295	407.2445068359375	30.007641668					1	DETECTED	407.2445 m/z @30.01 [151020OFc1_NvH-0949-CRLM-13.raw]	407.2445068359375	30.007641668	0.436258474933333	96.7711702610667	96.33491178613336	890676.375	2.2282842271496323E8	2	7294	0.09442632934762685	2.9208763079765956	6.926408861334926	407.2392272949219	407.25445556640625
296	407.25799560546875	26.1253485357333					1	DETECTED	407.2580 m/z @26.13 [151020OFc1_NvH-0949-CRLM-13.raw]	407.25799560546875	26.1253485357333	6.19748945866667	92.4662745893333	86.26878513066663	598777.5	2.4859187855297297E8	0	7294	4.516871589952011	4.4203549845591725	3.3685504781091287	407.2545166015625	407.2677307128906
297	407.27301025390625	40.6208865562667					1	DETECTED	407.2730 m/z @40.62 [151020OFc1_NvH-0949-CRLM-13.raw]	407.27301025390625	40.6208865562667	2.07579337306667	95.3721096562667	93.29631628320003	256274.453125	2.1630128257542095E8	0	7294	51.83677600456868	1.2062685118637042	1.4547931994024472	407.2681579589844	407.2828063964844
298	407.28369140625	90.4493019637333					1	DETECTED	407.2837 m/z @90.45 [151020OFc1_NvH-0949-CRLM-13.raw]	407.28369140625	90.4493019637333	7.76203523306667	92.4662745893333	84.70423935626663	120061.6875	2.065962049321928E8	0	7294	0.051094802689092944	0.5121963919316004	3.231427984146901	407.2830505371094	407.2901306152344
299	407.3009033203125	90.1803176389333					1	DETECTED	407.3009 m/z @90.18 [151020OFc1_NvH-0949-CRLM-13.raw]	407.3009033203125	90.1803176389333	5.43737427493333	94.4165543512	88.97918007626667	540624.8125	2.873823248390612E8	0	7294	85.3032494836688	0.5001967396706019	0.011923525208490913	407.2922668457031	407.3106994628906
300	407.3158874511719	90.1803176389333					1	DETECTED	407.3159 m/z @90.18 [151020OFc1_NvH-0949-CRLM-13.raw]	407.3158874511719	90.1803176389333	1.92110131226667	97.9816646349333	96.06056332266662	91931.0625	2.0505968607331598E8	0	7294	89.26976160661789	0.5441956507245969	0.019769967554509823	407.3134765625	407.32147216796875
301	407.3275146484375	34.3220293933333					1	DETECTED	407.3275 m/z @34.32 [151020OFc1_NvH-0949-CRLM-13.raw]	407.3275146484375	34.3220293933333	18.2109692901333	92.4662745893333	74.25530529919999	64843.6015625	1.619651952040598E8	0	7294	73.1139566574198	2.3044822880541327	3.5496703748457916	407.3263854980469	407.3372802734375
302	407.351806640625	90.1803176389333					1	DETECTED	407.3518 m/z @90.18 [151020OFc1_NvH-0949-CRLM-13.raw]	407.351806640625	90.1803176389333	2.73219845973333	95.2441132765333	92.51191481679997	372417.03125	2.4315599996555242E8	0	7294	89.13323047322115	0.507455119107984	0.02496902817886926	407.3424987792969	407.36090087890625
303	407.395751953125	49.4894349037333					1	DETECTED	407.3958 m/z @49.49 [151020OFc1_NvH-0949-CRLM-13.raw]	407.395751953125	49.4894349037333	0.656313946666667	99.8881843205333	99.23187037386663	619910.6875	2.3357253992420545E8	0	7294	0.20466104980121713	124.59526992492809	170.7035334838012	407.3858642578125	407.405517578125
304	407.4322814941406	35.0059588728					1	DETECTED	407.4323 m/z @35.01 [151020OFc1_NvH-0949-CRLM-13.raw]	407.4322814941406	35.0059588728	2.3410406696	99.9713975722667	97.63035690266669	137905.09375	2.0307482148034614E8	0	7294	56.871610144139325	1.365704512850807	2.3786211876706584	407.42327880859375	407.442138671875
305	407.459228515625	29.8734724794667					1	DETECTED	407.4592 m/z @29.87 [151020OFc1_NvH-0949-CRLM-13.raw]	407.459228515625	29.8734724794667	3.81733267946667	97.2978499082667	93.48051722880003	267101.4375	2.038583555099486E8	0	7294	85.38489822515265	2.127926626932475	3.9184168376098127	407.44940185546875	407.4692077636719
306	407.47314453125	16.0501314149333					1	DETECTED	407.4731 m/z @16.05 [151020OFc1_NvH-0949-CRLM-13.raw]	407.47314453125	16.0501314149333	5.10973667066667	95.1432686666667	90.03353199600004	250636.015625	1.7666735783845162E8	0	7294	3.8283297150726394	7.8457802390164915	0.36603968543908877	407.46923828125	407.4830322265625
307	407.48419189453125	27.3275472701333					1	DETECTED	407.4842 m/z @27.33 [151020OFc1_NvH-0949-CRLM-13.raw]	407.48419189453125	27.3275472701333	7.30591785173333	94.9933809986667	87.68746314693337	201543.328125	1.9416359612485027E8	0	7294	20.122863696342577	2.1898183538036164	3.3796367076072324	407.48382568359375	407.4940185546875
308	407.53765869140625	14.8992992792					1	DETECTED	407.5377 m/z @14.90 [151020OFc1_NvH-0949-CRLM-13.raw]	407.53765869140625	14.8992992792	4.3141625144	99.8053145341333	95.4911520197333	1593514.5	2.4353415594239664E8	3	7294	0.32939207618712274	2.700535887003676	15.97077468185782	407.5276794433594	407.5429382324219
309	407.552978515625	18.6666500746667					1	DETECTED	407.5530 m/z @18.67 [151020OFc1_NvH-0949-CRLM-13.raw]	407.552978515625	18.6666500746667	4.43774389546667	92.2805475917333	87.84280369626663	2527663.5	2.905996163101797E8	3	7294	2.886637471018224	27.990131517498856	5.746534018771744	407.5429992675781	407.5629577636719
310	407.56817626953125	36.4284656946667					1	DETECTED	407.5682 m/z @36.43 [151020OFc1_NvH-0949-CRLM-13.raw]	407.56817626953125	36.4284656946667	3.9749389392	95.0969233597333	91.1219844205333	627247.375	2.0922635711949593E8	3	7294	20.329894108272047	1.9767377454295458	0.016515757414013503	407.56298828125	407.577880859375
311	407.5809631347656	22.3395383008					1	DETECTED	407.5810 m/z @22.34 [151020OFc1_NvH-0949-CRLM-13.raw]	407.5809631347656	22.3395383008	6.19748945866667	99.8145526706667	93.61706321200003	539649.5	2.3521870126211214E8	0	7294	0.10619702497205452	3.8363124679210463	1.4765717691389457	407.5783386230469	407.5909423828125
312	407.68731689453125	11.1994360392					1	DETECTED	407.6873 m/z @11.20 [151020OFc1_NvH-0949-CRLM-13.raw]	407.68731689453125	11.1994360392	3.69907561893333	99.3815963533333	95.68252073439996	7874917.0	2.7278913660354984E8	4	7294	0.13974981947496445	1.2158374166995263	1.427602463526657	407.6774597167969	407.6972351074219
313	407.7039489746094	26.0727429418667					1	DETECTED	407.7039 m/z @26.07 [151020OFc1_NvH-0949-CRLM-13.raw]	407.7039489746094	26.0727429418667	1.76816417626667	96.440507468	94.67234329173334	196170.71875	1.9426319297223905E8	0	7294	0.08319259140474955	2.594241704273464	3.8681238992211813	407.6973571777344	407.7063293457031
314	407.7164611816406	31.7886316226667					1	DETECTED	407.7165 m/z @31.79 [151020OFc1_NvH-0949-CRLM-13.raw]	407.7164611816406	31.7886316226667	1.87592534666667	94.5105320034667	92.63460665680002	460358.125	2.1229606157676244E8	4	7294	15.414435576436226	1.6651753873845663	1.5375864993857695	407.70654296875	407.7206726074219
315	407.7306823730469	29.0916060274667					1	DETECTED	407.7307 m/z @29.09 [151020OFc1_NvH-0949-CRLM-13.raw]	407.7306823730469	29.0916060274667	6.24597584373333	95.50435646055	89.25838061681667	1015665.625	2.550092795050638E8	0	7294	0.14681280950616582	2.4758428481571126	0.654953459555835	407.720703125	407.73260498046875
316	407.74261474609375	19.0792010138667					1	DETECTED	407.7426 m/z @19.08 [151020OFc1_NvH-0949-CRLM-13.raw]	407.74261474609375	19.0792010138667	5.82886607813333	98.0095372384	92.18067116026667	1711515.875	2.2341165627341518E8	2	7294	0.1946038577292306	0.852812511551164	0.10279763231733793	407.732666015625	407.75244140625
317	407.7610778808594	35.1222554066667					1	DETECTED	407.7611 m/z @35.12 [151020OFc1_NvH-0949-CRLM-13.raw]	407.7610778808594	35.1222554066667	1.40223031306667	99.0848916293333	97.68266131626663	475789.40625	1.9950521619754937E8	2	7294	0.14681043716306164	1.9298484440423336	0.007079293051243	407.7527160644531	407.77105712890625
318	407.7735595703125	20.4217862005333					1	DETECTED	407.7736 m/z @20.42 [151020OFc1_NvH-0949-CRLM-13.raw]	407.7735595703125	20.4217862005333	5.00940419786667	98.1397003853333	93.13029618746663	218914.4375	1.9692004886261973E8	0	7294	0.18359140644405159	3.0327834372520543	0.013450969291176054	407.7712097167969	407.78326416015625
319	407.8504943847656	16.5521319117333					1	DETECTED	407.8505 m/z @16.55 [151020OFc1_NvH-0949-CRLM-13.raw]	407.8504943847656	16.5521319117333	2.19566530053333	99.3815963533333	97.18593105279996	101806.34375	2.1892981113792816E8	0	7294	80.8372030215384	4.347740943267325	11.683763634831388	407.8408508300781	407.8597106933594
320	407.8699645996094	13.803024228					1	DETECTED	407.8700 m/z @13.80 [151020OFc1_NvH-0949-CRLM-13.raw]	407.8699645996094	13.803024228	0.135781928533333	99.9713975722667	99.83561564373336	563881.75	2.0322033230556765E8	3	7294	1.211493468805017	0.6661985376376639	0.06337096830361992	407.86029052734375	407.8731384277344
321	407.88323974609375	21.5363207714667					1	DETECTED	407.8832 m/z @21.54 [151020OFc1_NvH-0949-CRLM-13.raw]	407.88323974609375	21.5363207714667	1.03663442773333	99.9158152824	98.87918085466667	1111943.0	2.5645186026417604E8	3	7294	8.204008655450249	0.7219624927545818	0.45721281950368475	407.8733825683594	407.8931579589844
322	407.902587890625	36.440084096					1	DETECTED	407.9026 m/z @36.44 [151020OFc1_NvH-0949-CRLM-13.raw]	407.902587890625	36.440084096	0.209083230666667	99.5565233269333	99.34744009626664	375569.59375	2.0194016739340842E8	0	7294	20.19625498569177	1.8680770417429526	0.7172127485882291	407.893310546875	407.9122314453125
323	407.9276123046875	19.72483726					1	DETECTED	407.9276 m/z @19.72 [151020OFc1_NvH-0949-CRLM-13.raw]	407.9276123046875	19.72483726	2.86878311546667	98.6748044645333	95.80602134906663	149707.390625	1.605318451837768E8	0	7294	0.04476988428535478	2.841887565368848	4.683775130737696	407.9258728027344	407.92767333984375
324	407.9377136230469	11.1994360392					1	DETECTED	407.9377 m/z @11.20 [151020OFc1_NvH-0949-CRLM-13.raw]	407.9377136230469	11.1994360392	0.0905179352	99.999072484	99.9085545488	6430312.5	2.5380112459418163E8	0	7294	0.14258823451292812	9.247406121329927	1.9347169209221764	407.9279479980469	407.9474182128906
325	407.9573974609375	14.08312094					1	DETECTED	407.9574 m/z @14.08 [151020OFc1_NvH-0949-CRLM-13.raw]	407.9573974609375	14.08312094	0.0705452554666667	99.0663313373333	98.99578608186663	159073.90625	1.8069995663869435E8	0	7294	18.80823675829088	6.957040519684096	13.021048033391562	407.9479064941406	407.9578552246094
326	407.9678955078125	31.7886316226667					1	DETECTED	407.9679 m/z @31.79 [151020OFc1_NvH-0949-CRLM-13.raw]	407.9678955078125	31.7886316226667	3.5444145888	99.4642412277333	95.9198266389333	415311.34375	1.858123876271543E8	0	7294	0.5198864710075561	1.6344117293913365	2.8887701589456687	407.9579162597656	407.97784423828125
327	407.9871520996094	27.1293953856					1	DETECTED	407.9872 m/z @27.13 [151020OFc1_NvH-0949-CRLM-13.raw]	407.9871520996094	27.1293953856	4.66535421813333	98.6655965930667	94.00024237493336	371600.9375	1.9724840774713653E8	0	7294	0.21764482104635263	2.3587234621359374	2.3806110786867807	407.9779357910156	407.9969787597656
328	408.0103454589844	37.4656180330667					1	DETECTED	408.0103 m/z @37.47 [151020OFc1_NvH-0949-CRLM-13.raw]	408.0103454589844	37.4656180330667	3.3452147376	98.5823890856	95.237174348	494701.46875	1.7240110635574484E8	0	7294	0.16504437006734207	1.5881317642508928	0.005827002416353616	408.0006408691406	408.02008056640625
329	408.1325988769531	92.935321468					1	DETECTED	408.1326 m/z @92.94 [151020OFc1_NvH-0949-CRLM-13.raw]	408.1325988769531	92.935321468	2.48643676906667	99.9804454893333	97.49400872026663	210333.953125	1.5625763033103293E8	0	7294	0.11171932903420156	1.3394170393289504	0.9845719946801771	408.12298583984375	408.140380859375
330	408.14996337890625	90.5663424645333					1	DETECTED	408.1500 m/z @90.57 [151020OFc1_NvH-0949-CRLM-13.raw]	408.14996337890625	90.5663424645333	11.0883662098667	93.594728504	82.5063622941333	68859.84375	1.830134635187044E8	0	7294	0.04306143143047336	0.5190517309459606	0.010569128714843199	408.1431579589844	408.15252685546875
331	408.164306640625	30.7668661218667					1	DETECTED	408.1643 m/z @30.77 [151020OFc1_NvH-0949-CRLM-13.raw]	408.164306640625	30.7668661218667	4.69633697653333	95.6084191861333	90.91208220959997	455208.6875	2.145832840039014E8	2	7294	0.16365346086100985	2.6185132906484205	4.189805652498056	408.15484619140625	408.1737365722656
332	408.18798828125	11.1903167704					1	DETECTED	408.1880 m/z @11.19 [151020OFc1_NvH-0949-CRLM-13.raw]	408.18798828125	11.1903167704	4.18190947733333	99.9528024741333	95.77089299679997	3384290.5	2.2519091126279762E8	0	7294	0.13756223531759915	1.4710002904545372	20.866737003691163	408.1780090332031	408.1979675292969
333	408.2043762207031	13.8270990874667					1	DETECTED	408.2044 m/z @13.83 [151020OFc1_NvH-0949-CRLM-13.raw]	408.2043762207031	13.8270990874667	3.5988369544	99.9897874536	96.3909504992	386674.46875	2.0159784174637E8	3	7294	0.15095471247530057	13.216338532669015	25.956210035273894	408.197998046875	408.2092590332031
334	408.2193298339844	18.884699288					1	DETECTED	408.2193 m/z @18.88 [151020OFc1_NvH-0949-CRLM-13.raw]	408.2193298339844	18.884699288	0.163313064533333	97.8989596488	97.73564658426668	2613049.25	2.6373109053267083E8	3	7294	0.16602641863348566	1.1395882857926045	1.8010923730630157	408.2093505859375	408.2244567871094
335	408.2344665527344	29.0916060274667					1	DETECTED	408.2345 m/z @29.09 [151020OFc1_NvH-0949-CRLM-13.raw]	408.2344665527344	29.0916060274667	4.05671524506667	95.8770328962667	91.82031765120003	2677693.0	3.0413484132435566E8	2	7294	14.233198176847262	0.9174417952278008	0.027282591050467125	408.2244873046875	408.24444580078125
336	408.2445068359375	19.0355932949333					1	DETECTED	408.2445 m/z @19.04 [151020OFc1_NvH-0949-CRLM-13.raw]	408.2445068359375	19.0355932949333	4.67638355173333	94.0808997856	89.40451623386667	646041.5	2.1351377277943859E8	2	7294	25.5593924685152	0.8614065685580441	1.167965703973445	408.2445068359375	408.25006103515625
337	408.2601623535156	45.7999107101333					1	DETECTED	408.2602 m/z @45.80 [151020OFc1_NvH-0949-CRLM-13.raw]	408.2601623535156	45.7999107101333	4.39032392693333	96.2187811104	91.82845718346667	5839224.0	2.926825575564925E8	2	7294	0.18917921767941692	0.5977308107690805	0.010852750535827804	408.250244140625	408.27008056640625
338	408.27764892578125	91.6818360738667					1	DETECTED	408.2776 m/z @91.68 [151020OFc1_NvH-0949-CRLM-13.raw]	408.27764892578125	91.6818360738667	4.66535421813333	95.5354619816167	90.87010776348338	793050.5625	2.3495831183745596E8	0	7294	0.8906564638229639	0.508086087974773	0.5399265182731774	408.2702941894531	408.28753662109375
339	408.30438232421875	90.1803176389333					1	DETECTED	408.3044 m/z @90.18 [151020OFc1_NvH-0949-CRLM-13.raw]	408.30438232421875	90.1803176389333	0.218312411733333	99.1863340010667	98.96802158933336	98178.484375	2.0392543651770338E8	0	7294	89.57714758675336	0.5504305248933348	0.011064218661005501	408.2944030761719	408.3143615722656
340	408.3319396972656	91.0488136213333					1	DETECTED	408.3319 m/z @91.05 [151020OFc1_NvH-0949-CRLM-13.raw]	408.3319396972656	91.0488136213333	3.75398506586667	97.8807742677333	94.12678920186663	85592.3046875	1.5490239761701128E8	0	7294	0.17035874026660736	0.5391315313830934	2.492773741365563	408.3240966796875	408.3399658203125
341	408.41204833984375	37.4813597832					1	DETECTED	408.4120 m/z @37.48 [151020OFc1_NvH-0949-CRLM-13.raw]	408.41204833984375	37.4813597832	0.593070758933333	95.7190431498667	95.12597239093337	265759.9375	2.0436709476318246E8	0	7294	28.296825048139635	1.5297458619184898	2.062548056184531	408.40277099609375	408.4217224121094
342	408.4384460449219	11.2294996914667					1	DETECTED	408.4384 m/z @11.23 [151020OFc1_NvH-0949-CRLM-13.raw]	408.4384460449219	11.2294996914667	3.78998060213333	99.9158152824	96.12583468026668	1195237.875	2.472622033144967E8	0	7294	0.1495562045342691	1.0464740783552129	16.741807569684564	408.4286804199219	408.4483947753906
343	408.5145568847656	6.96637783573333					1	DETECTED	408.5146 m/z @6.97 [151020OFc1_NvH-0949-CRLM-13.raw]	408.5145568847656	6.96637783573333	3.08124526106667	97.084637884	94.00339262293333	153720.078125	1.7415579317967907E8	3	7294	1.3557134757778782	28.094945425185244	52.57747215916931	408.5062561035156	408.52435302734375
344	408.5394287109375	24.9251756290667					1	DETECTED	408.5394 m/z @24.93 [151020OFc1_NvH-0949-CRLM-13.raw]	408.5394287109375	24.9251756290667	5.060985632	94.4828614941333	89.4218758621333	242126.96875	1.7462264346326914E8	3	7294	11.491162699884175	3.062841178423631	4.761807930932338	408.52947998046875	408.54083251953125
345	408.5509033203125	29.7104844573333					1	DETECTED	408.5509 m/z @29.71 [151020OFc1_NvH-0949-CRLM-13.raw]	408.5509033203125	29.7104844573333	4.2853457	98.8133906197333	94.5280449197333	3357734.75	2.566609980821546E8	3	7294	11.080899817919903	0.5823485000749284	0.016164252372362076	408.5410461425781	408.5606689453125
346	408.5628967285156	15.2233472576					1	DETECTED	408.5629 m/z @15.22 [151020OFc1_NvH-0949-CRLM-13.raw]	408.5628967285156	15.2233472576	4.41898009466667	70.9171850373333	66.49820494266663	167026.0625	1.562137067151331E8	0	7294	9.463044225218326	3.84916827189906	0.14528227495994617	408.5610656738281	408.569580078125
347	408.5798034667969	26.6089724264					1	DETECTED	408.5798 m/z @26.61 [151020OFc1_NvH-0949-CRLM-13.raw]	408.5798034667969	26.6089724264	4.1909929824	95.5811198808	91.3901268984	1139131.375	2.097693834691131E8	0	7294	0.31983532796052927	1.2540437311224815	0.9651173107478529	408.56982421875	408.5894775390625
348	408.6096496582031	9.3133698392					1	DETECTED	408.6096 m/z @9.31 [151020OFc1_NvH-0949-CRLM-13.raw]	408.6096496582031	9.3133698392	4.3812053088	94.4645227658667	90.0833174570667	96659.953125	1.8305146440499339E8	0	7294	0.10652234284542672	9.132229561871583	23.25931116704124	408.5998229980469	408.61669921875
349	408.6661071777344	30.7983633584					1	DETECTED	408.6661 m/z @30.80 [151020OFc1_NvH-0949-CRLM-13.raw]	408.6661071777344	30.7983633584	8.44621078213333	95.6360273912	87.18981660906667	201165.328125	1.898916410094429E8	0	7294	0.17902541860646792	1.9503673373642791	2.9007346747285587	408.65655517578125	408.67572021484375
350	408.689208984375	11.2095527330667					1	DETECTED	408.6892 m/z @11.21 [151020OFc1_NvH-0949-CRLM-13.raw]	408.689208984375	11.2095527330667	3.58973460533333	99.7867458725333	96.19701126719997	414524.03125	1.9458709409756818E8	0	7294	16.486547687829415	8.807648735831886	22.280171300269505	408.6795349121094	408.6991882324219
351	408.70361328125	23.2915710872					1	DETECTED	408.7036 m/z @23.29 [151020OFc1_NvH-0949-CRLM-13.raw]	408.70361328125	23.2915710872	4.02891982213333	93.1566960384	89.12777621626667	308838.75	1.8841623578907874E8	0	7294	7.94149911183915	2.7960211026539006	0.04366406653565548	408.69921875	408.71185302734375
352	408.7219543457031	35.2959973256					1	DETECTED	408.7220 m/z @35.30 [151020OFc1_NvH-0949-CRLM-13.raw]	408.7219543457031	35.2959973256	0.656313946666667	96.6695611250667	96.01324717840004	1252965.875	2.3318855254807174E8	2	7294	0.16865993057085404	0.5753524668402115	0.03858568062467997	408.71197509765625	408.72967529296875
353	408.7397766113281	41.5481592389333					1	DETECTED	408.7398 m/z @41.55 [151020OFc1_NvH-0949-CRLM-13.raw]	408.7397766113281	41.5481592389333	5.62537875493333	92.6656912970667	87.04031254213336	1.2751808E7	5.490823770065833E8	2	7294	0.21122871807010313	0.5378255397700725	0.008242480752870124	408.72979736328125	408.74969482421875
354	408.75067138671875	28.5480644986667					1	DETECTED	408.7507 m/z @28.55 [151020OFc1_NvH-0949-CRLM-13.raw]	408.75067138671875	28.5480644986667	5.70040928266667	98.9421075826667	93.24169830000002	6712898.0	2.6047573780640045E8	2	7294	0.185079477768479	0.5122986350713506	2.1321838610296773	408.7497863769531	408.7598876953125
355	408.7617492675781	45.7999107101333					1	DETECTED	408.7617 m/z @45.80 [151020OFc1_NvH-0949-CRLM-13.raw]	408.7617492675781	45.7999107101333	10.1575101397333	93.9381284384	83.7806182986667	3051839.5	2.691218633704914E8	2	7294	22.69040074510251	0.507692491889159	0.007154828777094515	408.7608337402344	408.7716979980469
356	408.8426513671875	8.9275307056					1	DETECTED	408.8427 m/z @8.93 [151020OFc1_NvH-0949-CRLM-13.raw]	408.8426513671875	8.9275307056	0.0146317405333333	99.4919364762667	99.47730473573337	305596.5	1.834363923669092E8	3	7294	0.10679716884748558	0.6947438426466511	4.406782494065505	408.8326721191406	408.8519287109375
357	408.8727111816406	24.6185768453333					1	DETECTED	408.8727 m/z @24.62 [151020OFc1_NvH-0949-CRLM-13.raw]	408.8727111816406	24.6185768453333	0.108584323466667	99.9436025410667	99.83501821760002	249965.46875	2.1182887897497234E8	3	7294	8.25760382891584	3.22939653565713	0.02679674048103866	408.8627624511719	408.8753356933594
358	408.8854064941406	29.7104844573333					1	DETECTED	408.8854 m/z @29.71 [151020OFc1_NvH-0949-CRLM-13.raw]	408.8854064941406	29.7104844573333	0.00474204986666667	99.7316819376	99.72693988773334	2248195.0	2.471891643437516E8	3	7294	0.14459411871993666	0.5038042651032439	0.012008127200297003	408.87542724609375	408.89532470703125
359	408.89892578125	36.2220532709333					1	DETECTED	408.8989 m/z @36.22 [151020OFc1_NvH-0949-CRLM-13.raw]	408.89892578125	36.2220532709333	0.0815119018666667	99.9251360061333	99.84362410426664	316414.8125	1.7717671230506682E8	3	7294	91.67108121958502	1.6325729570597465	3.0350474723021246	408.89544677734375	408.904296875
360	408.9143981933594	26.5841496941333					1	DETECTED	408.9144 m/z @26.58 [151020OFc1_NvH-0949-CRLM-13.raw]	408.9143981933594	26.5841496941333	0.00474204986666667	99.0115279496	99.00678589973333	649585.75	2.141466136575312E8	3	7294	0.34237487304465475	0.8122850783243774	0.014067670771669863	408.9046630859375	408.9238586425781
361	408.9403991699219	11.1994360392					1	DETECTED	408.9404 m/z @11.20 [151020OFc1_NvH-0949-CRLM-13.raw]	408.9403991699219	11.1994360392	0.8455907048	99.999072484	99.15348177919999	137519.96875	1.8313612051166004E8	0	7294	0.09403283930556405	5.229832371097032	0.7749430074303499	408.9305114746094	408.9449462890625
362	408.9552001953125	18.7900898576					1	DETECTED	408.9552 m/z @18.79 [151020OFc1_NvH-0949-CRLM-13.raw]	408.9552001953125	18.7900898576	1.13680393866667	99.5658938946667	98.42908995600003	453402.03125	2.136189087924141E8	0	7294	0.44809947189910915	1.3423478851411106	0.03442363068304051	408.9455871582031	408.9651794433594
363	408.9676208496094	70.2902313685333					1	DETECTED	408.9676 m/z @70.29 [151020OFc1_NvH-0949-CRLM-13.raw]	408.9676208496094	70.2902313685333	3.18105826586667	99.9528024741333	96.77174420826664	278205.8125	2.6364856565365177E8	0	7294	81.19099510228949	0.736307718816272	0.5582403263171867	408.9652404785156	408.9772033691406
364	409.00970458984375	19.1582692458667					1	DETECTED	409.0097 m/z @19.16 [151020OFc1_NvH-0949-CRLM-13.raw]	409.00970458984375	19.1582692458667	0.0995477941333333	99.9436025410667	99.84405474693337	664138.3125	1.9628851168896562E8	0	7294	0.21780734616351438	1.7394832071002073	4.789780592494376	409.0002136230469	409.0191955566406
365	409.0735168457031	21.5805930749333					1	DETECTED	409.0735 m/z @21.58 [151020OFc1_NvH-0949-CRLM-13.raw]	409.0735168457031	21.5805930749333	1.60294889173333	99.1218138312	97.51886493946667	47044.32421875	1.3601985701270497E8	0	7294	97.51706007871935	2.4442317560845086	3.891032310732673	409.0716857910156	409.0736389160156
366	409.1106872558594	95.51354996775					1	DETECTED	409.1107 m/z @95.51 [151020OFc1_NvH-0949-CRLM-13.raw]	409.1106872558594	95.51354996775	0.00474204986666667	99.999072484	99.99433043413333	177525.375	2.2517813953784508E8	0	7294	93.93253080650447	0.6316413563109136	0.03014753422449965	409.1014709472656	409.1158752441406
367	409.16461181640625	30.7840325373333					1	DETECTED	409.1646 m/z @30.78 [151020OFc1_NvH-0949-CRLM-13.raw]	409.16461181640625	30.7840325373333	4.25804817946667	98.9608104525333	94.70276227306663	59458.41796875	1.5671169464374918E8	0	7294	61.269507642315446	1.7850942116872144	2.2862503608842037	409.1549377441406	409.1736755371094
368	409.1837158203125	23.9725196616					1	DETECTED	409.1837 m/z @23.97 [151020OFc1_NvH-0949-CRLM-13.raw]	409.1837158203125	23.9725196616	4.39032392693333	99.6028730146667	95.21254908773336	197159.40625	2.1123345973496166E8	0	7294	19.362393874567108	2.490494188975216	3.9470711168872628	409.1738586425781	409.1882629394531
369	409.19830322265625	12.8227668618667					1	DETECTED	409.1983 m/z @12.82 [151020OFc1_NvH-0949-CRLM-13.raw]	409.19830322265625	12.8227668618667	1.4749274152	97.4178005354667	95.9428731202667	4614434.0	2.8480921705560696E8	3	7294	0.16102618495413346	0.8441437852130201	0.3277125430252415	409.18841552734375	409.2082824707031
370	409.21832275390625	15.5133713912					1	DETECTED	409.2183 m/z @15.51 [151020OFc1_NvH-0949-CRLM-13.raw]	409.21832275390625	15.5133713912	4.2108468984	99.999072484	95.7882255856	1708329.0	3.0017587643684125E8	2	7294	0.5480217608341125	0.995912503743496	4.356582204788175	409.2084655761719	409.2269592285156
371	409.2369689941406	26.1880360781333					1	DETECTED	409.2370 m/z @26.19 [151020OFc1_NvH-0949-CRLM-13.raw]	409.2369689941406	26.1880360781333	0.273599691466667	98.8043445874667	98.53074489600003	1.3170074E7	5.3485688495366627E8	2	7294	0.1571028902134266	0.9433271194051431	71.5083038195283	409.22698974609375	409.2469177246094
372	409.25244140625	28.5631767392					1	DETECTED	409.2524 m/z @28.56 [151020OFc1_NvH-0949-CRLM-13.raw]	409.25244140625	28.5631767392	4.33237660026667	98.2323825301333	93.90000592986662	2593779.5	2.4227686298552123E8	3	7294	0.5396668227988499	1.400635415430255	3.6259672429680667	409.2469787597656	409.26239013671875
373	409.2630615234375	45.7999107101333					1	DETECTED	409.2631 m/z @45.80 [151020OFc1_NvH-0949-CRLM-13.raw]	409.2630615234375	45.7999107101333	6.43999236293333	92.4770494688	86.03705710586668	870688.0	2.1691206101141366E8	0	7294	0.21067086193658469	0.507857989382282	0.014261715638716997	409.2625427246094	409.2665100097656
374	409.2768249511719	91.5220816277333					1	DETECTED	409.2768 m/z @91.52 [151020OFc1_NvH-0949-CRLM-13.raw]	409.2768249511719	91.5220816277333	5.62537875493333	99.3631608597333	93.73778210479998	1493755.125	1.869039372087905E8	0	7294	0.07450583063859995	1.1651267354255754	0.002130532595950998	409.26708984375	409.2860107421875
375	409.2943115234375	91.6918150976					1	DETECTED	409.2943 m/z @91.69 [151020OFc1_NvH-0949-CRLM-13.raw]	409.2943115234375	91.6918150976	24.69394694	94.6951675346667	70.00122059466669	97469.796875	1.5367793356721908E8	0	7294	0.518085382021809	0.5224137910627386	0.20782280688566573	409.288330078125	409.2972412109375
376	409.30902099609375	90.1803176389333					1	DETECTED	409.3090 m/z @90.18 [151020OFc1_NvH-0949-CRLM-13.raw]	409.30902099609375	90.1803176389333	7.14682621786667	99.1863340010667	92.03950778320002	191911.875	4.27676275449909E8	0	7294	84.19010953727457	0.5084848717247045	0.008712447885659802	409.3034973144531	409.3158264160156
377	409.3313293457031	90.1803176389333					1	DETECTED	409.3313 m/z @90.18 [151020OFc1_NvH-0949-CRLM-13.raw]	409.3313293457031	90.1803176389333	6.22587367333333	96.9831287882667	90.75725511493337	185545.359375	1.93496627040521E8	0	7294	1.5962660335436851	0.5019191955462164	12.82669929963508	409.3227233886719	409.3377990722656
378	409.3496398925781	90.1803176389333					1	DETECTED	409.3496 m/z @90.18 [151020OFc1_NvH-0949-CRLM-13.raw]	409.3496398925781	90.1803176389333	3.6806943224	99.7591563544	96.078462032	164361.078125	3.260165523566801E8	0	7294	88.32067580676329	0.5097531087631446	0.02122612590275899	409.34228515625	409.35595703125
379	409.3675842285156	90.1803176389333					1	DETECTED	409.3676 m/z @90.18 [151020OFc1_NvH-0949-CRLM-13.raw]	409.3675842285156	90.1803176389333	1.12764406666667	98.9608104525333	97.83316638586662	707477.25	3.569576937691551E8	0	7294	74.57977470673472	0.5046172092205786	0.02278197415525923	409.3577880859375	409.377197265625
380	409.4040222167969	90.1803176389333					1	DETECTED	409.4040 m/z @90.18 [151020OFc1_NvH-0949-CRLM-13.raw]	409.4040222167969	90.1803176389333	4.3421599552	97.9909439341333	93.6487839789333	579382.5	3.1351509719824874E8	0	7294	54.721640237176395	0.5028484214696013	0.051538955823061124	409.3945007324219	409.4139709472656
381	409.4272766113281	22.9092400856					1	DETECTED	409.4273 m/z @22.91 [151020OFc1_NvH-0949-CRLM-13.raw]	409.4272766113281	22.9092400856	0.0327560717333333	98.6468987997333	98.61414272799996	473770.3125	1.7925907376151344E8	2	7294	0.14143687576714825	230.62735338596332	142.67402204998797	409.4176330566406	409.4369201660156
382	409.4570007324219	18.8382851106667					1	DETECTED	409.4570 m/z @18.84 [151020OFc1_NvH-0949-CRLM-13.raw]	409.4570007324219	18.8382851106667	2.32290760053333	96.9554185653333	94.63251096479998	270318.84375	1.8012873013004524E8	0	7294	14.687892296609288	4.35944795700976	0.6794642306959606	409.4471435546875	409.4605407714844
383	409.4705810546875	8.67180028213333					1	DETECTED	409.4706 m/z @8.67 [151020OFc1_NvH-0949-CRLM-13.raw]	409.4705810546875	8.67180028213333	4.6461312688	99.8145526706667	95.1684214018667	360532.53125	1.8228018540051377E8	4	7294	6.102980694641657	13.105658567873958	92.13309989307542	409.461181640625	409.4797668457031
384	409.4857177734375	40.7208791208					1	DETECTED	409.4857 m/z @40.72 [151020OFc1_NvH-0949-CRLM-13.raw]	409.4857177734375	40.7208791208	2.16840330293333	95.4084634128	93.24006010986668	118060.96875	1.8955476711488554E8	0	7294	89.1440929034226	1.2908412743951638	1.5935200121910698	409.4806823730469	409.4953918457031
385	409.5112609863281	19.2195910818667					1	DETECTED	409.5113 m/z @19.22 [151020OFc1_NvH-0949-CRLM-13.raw]	409.5112609863281	19.2195910818667	3.5264186912	96.5966852522667	93.07026656106669	298831.6875	1.9660383859638885E8	0	7294	0.23438127074003035	0.5061427493704491	0.012008772042145597	409.5015563964844	409.5189208984375
386	409.5289306640625	11.4070041368					1	DETECTED	409.5289 m/z @11.41 [151020OFc1_NvH-0949-CRLM-13.raw]	409.5289306640625	11.4070041368	3.6078555392	94.7612397704	91.1533842312	918405.9375	2.3337345800538224E8	3	7294	7.544443947271132	3.5832702633652493	27.117431673602795	409.5190734863281	409.5297546386719
387	409.53985595703125	27.2191175168					1	DETECTED	409.5399 m/z @27.22 [151020OFc1_NvH-0949-CRLM-13.raw]	409.53985595703125	27.2191175168	2.53198264453333	99.0388792576	96.50689661306667	4207616.5	2.86311827382435E8	0	7294	14.36201646331994	0.5141814869041442	0.010975236764967488	409.52996826171875	409.5497741699219
388	409.5521240234375	15.4749696605333					1	DETECTED	409.5521 m/z @15.47 [151020OFc1_NvH-0949-CRLM-13.raw]	409.5521240234375	15.4749696605333	1.3838517632	95.436329788	94.0524780248	1175252.125	2.347044115082107E8	3	7294	0.15354532447631009	0.6641224019631696	57.57909097858601	409.54986572265625	409.56201171875
389	409.57257080078125	30.3664601672					1	DETECTED	409.5726 m/z @30.37 [151020OFc1_NvH-0949-CRLM-13.raw]	409.57257080078125	30.3664601672	4.35285134506667	99.9436025410667	95.59075119600003	765674.9375	2.1627168318935883E8	0	7294	0.11222944895776621	1.1192254400540977	15.892890754951063	409.5625915527344	409.581787109375
390	409.59228515625	47.9562026104					1	DETECTED	409.5923 m/z @47.96 [151020OFc1_NvH-0949-CRLM-13.raw]	409.59228515625	47.9562026104	4.36210374426667	95.3721096562667	91.01000591200003	1231442.625	2.1639826823881936E8	3	7294	0.047336596136446474	0.5220731935380732	0.018103505563641906	409.5826721191406	409.6015319824219
391	409.60467529296875	37.1242263413333					1	DETECTED	409.6047 m/z @37.12 [151020OFc1_NvH-0949-CRLM-13.raw]	409.60467529296875	37.1242263413333	4.44683786106667	83.2842259085333	78.83738804746663	236051.828125	1.7037127234971577E8	0	7294	0.06680187410496075	1.206298785092256	1.412597570184512	409.60247802734375	409.6084899902344
392	409.6893615722656	22.6211016301333					1	DETECTED	409.6894 m/z @22.62 [151020OFc1_NvH-0949-CRLM-13.raw]	409.6893615722656	22.6211016301333	4.81258577893333	98.2323825301333	93.41979675119997	291594.5625	1.7632242848922154E8	4	7294	0.020733298430229752	2.622896751525343	null	409.68743896484375	409.6954650878906
393	409.7056579589844	18.7383172608					1	DETECTED	409.7057 m/z @18.74 [151020OFc1_NvH-0949-CRLM-13.raw]	409.7056579589844	18.7383172608	3.85670052293333	99.999072484	96.14237196106667	1494239.875	2.1865209872239587E8	2	7294	0.24721412281770228	1.1955170586009556	0.7423761290876509	409.69586181640625	409.7139892578125
394	409.7239990234375	26.0443411789333					1	DETECTED	409.7240 m/z @26.04 [151020OFc1_NvH-0949-CRLM-13.raw]	409.7239990234375	26.0443411789333	3.7082921552	99.5658938946667	95.8576017394667	7.0233048E7	1.2068236645230873E9	2	7294	0.19072026249711627	1.3127481529118927	1.479927806443549	409.7140197753906	409.73394775390625
395	409.7372131347656	26.1880360781333					1	DETECTED	409.7372 m/z @26.19 [151020OFc1_NvH-0949-CRLM-13.raw]	409.7372131347656	26.1880360781333	4.876847272	99.9897874536	95.1129401816	4880650.0	3.2310908851875675E8	2	7294	0.24213346735258412	0.8548856155322941	0.02840562877394095	409.7340087890625	409.7470397949219
396	409.7478942871094	14.3842886322667					1	DETECTED	409.7479 m/z @14.38 [151020OFc1_NvH-0949-CRLM-13.raw]	409.7478942871094	14.3842886322667	4.50368486906667	93.0823865410667	88.57870167200002	844416.9375	2.2984349139978155E8	2	7294	14.332512630327521	0.5112676764602897	54.43181673854532	409.7472229003906	409.75775146484375
397	409.7618713378906	19.3348773978667					1	DETECTED	409.7619 m/z @19.33 [151020OFc1_NvH-0949-CRLM-13.raw]	409.7618713378906	19.3348773978667	6.6547152104	74.1735347525333	67.5188195421333	142272.796875	1.5159540689602318E8	0	7294	3.9488658088775317	2.6623799658047798	24.10505987167738	409.7583923339844	409.7655334472656
398	409.77557373046875	17.6973730946667					1	DETECTED	409.7756 m/z @17.70 [151020OFc1_NvH-0949-CRLM-13.raw]	409.77557373046875	17.6973730946667	7.5102922808	88.7394923994667	81.2292001186667	217373.109375	1.803663479774667E8	0	7294	5.656974792529798	0.5211397264996339	0.03908973790757041	409.7660217285156	409.7851867675781
399	409.7960205078125	18.8059503509333					1	DETECTED	409.7960 m/z @18.81 [151020OFc1_NvH-0949-CRLM-13.raw]	409.7960205078125	18.8059503509333	3.25381361706667	98.6284300949333	95.37461647786662	292768.875	2.162358342795601E8	0	7294	0.5924810864705279	1.940691231639921	0.5297552901579331	409.7861328125	409.8054504394531
400	409.8354187011719	21.7886445234667					1	DETECTED	409.8354 m/z @21.79 [151020OFc1_NvH-0949-CRLM-13.raw]	409.8354187011719	21.7886445234667	1.35648284613333	99.2701957570667	97.91371291093337	72661.828125	2.0091042898085114E8	0	7294	90.3592519260191	2.396068376346957	6.046757116284611	409.8294982910156	409.8444519042969
401	409.8546447753906	17.2474266010667					1	DETECTED	409.8546 m/z @17.25 [151020OFc1_NvH-0949-CRLM-13.raw]	409.8546447753906	17.2474266010667	0.809822769066667	99.3261134941333	98.51629072506663	217375.234375	2.0033447112681717E8	0	7294	0.10328116944022625	5.124273945710255	0.15096581505891085	409.84490966796875	409.8565368652344
402	409.8665466308594	12.8591315216					1	DETECTED	409.8665 m/z @12.86 [151020OFc1_NvH-0949-CRLM-13.raw]	409.8665466308594	12.8591315216	0.347510814933333	99.4460124784	99.09850166346666	922010.1875	2.238379852565199E8	0	7294	4.017948576081446	8.699766756510707	1.4515010954518428	409.8565979003906	409.8665466308594
403	409.8765869140625	20.6374639792					1	DETECTED	409.8766 m/z @20.64 [151020OFc1_NvH-0949-CRLM-13.raw]	409.8765869140625	20.6374639792	0.782739692266667	99.6396997669333	98.85696007466663	7726696.5	3.5501057152754056E8	3	7294	0.2711576228309056	1.1129230680989997	0.821560951141364	409.8666076660156	409.8865661621094
404	409.8875732421875	19.1582692458667					1	DETECTED	409.8876 m/z @19.16 [151020OFc1_NvH-0949-CRLM-13.raw]	409.8875732421875	19.1582692458667	4.475685264	98.9421075826667	94.46642231866669	2039730.625	2.472883510995281E8	3	7294	0.17275570206452784	2.728406145237184	0.19269508552354161	409.8865966796875	409.8975524902344
405	409.9046630859375	32.7207148832					1	DETECTED	409.9047 m/z @32.72 [151020OFc1_NvH-0949-CRLM-13.raw]	409.9046630859375	32.7207148832	1.76816417626667	98.9793905805333	97.21122640426664	216679.390625	1.9219660945601743E8	0	7294	4.509926519578542	1.851093806567847	4.166613111131647	409.8976135253906	409.9050598144531
406	409.9150695800781	27.6195396253333					1	DETECTED	409.9151 m/z @27.62 [151020OFc1_NvH-0949-CRLM-13.raw]	409.9150695800781	27.6195396253333	0.0613311536	99.0479088426667	98.9865776890667	504681.46875	2.1272140997638494E8	0	7294	0.16557109865872732	1.101551177519145	0.2862972262446875	409.90509033203125	409.9166259765625
407	409.92669677734375	48.0431241450667					1	DETECTED	409.9267 m/z @48.04 [151020OFc1_NvH-0949-CRLM-13.raw]	409.92669677734375	48.0431241450667	0.0995477941333333	99.9897874536	99.89023965946667	969359.6875	2.414394189980162E8	0	7294	0.1886421421534834	0.7926292664095004	0.7410237741454844	409.916748046875	409.92919921875
408	409.939208984375	44.5194231426667					1	DETECTED	409.9392 m/z @44.52 [151020OFc1_NvH-0949-CRLM-13.raw]	409.939208984375	44.5194231426667	0.199989706666667	99.9897874536	99.78979774693333	970372.1875	1.8455209216334805E8	3	7294	0.05618411448035232	1.1769313997854847	0.0714617716488867	409.9292297363281	409.9490051269531
409	409.9510498046875	11.8268802898667					1	DETECTED	409.9510 m/z @11.83 [151020OFc1_NvH-0949-CRLM-13.raw]	409.9510498046875	11.8268802898667	0.656313946666667	92.1624592093333	91.50614526266664	96159.1015625	1.885192809723304E8	0	7294	11.193094912751787	5.760366500394707	0.034209591535562786	409.9492492675781	409.95538330078125
410	409.96539306640625	11.4202496413333					1	DETECTED	409.9654 m/z @11.42 [151020OFc1_NvH-0949-CRLM-13.raw]	409.96539306640625	11.4202496413333	1.33849573813333	99.9713975722667	98.63290183413336	921581.8125	2.3260402470394853E8	0	7294	0.22177495345727571	2.2543132466097755	0.0964040628540098	409.95550537109375	409.9753112792969
411	409.9775695800781	17.6816961216					1	DETECTED	409.9776 m/z @17.68 [151020OFc1_NvH-0949-CRLM-13.raw]	409.9775695800781	17.6816961216	2.0667811968	99.3907962005333	97.32401500373331	157609.375	1.7924689044414565E8	0	7294	0.0946115704810282	3.6602045520730986	0.23380627437089266	409.9754943847656	409.98736572265625
412	409.99713134765625	18.9935747776					1	DETECTED	409.9971 m/z @18.99 [151020OFc1_NvH-0949-CRLM-13.raw]	409.99713134765625	18.9935747776	0.00474204986666667	99.8514412965333	99.84669924666663	144474.28125	1.6952309149477065E8	0	7294	0.30937664142473764	3.071530688245867	4.917344721904213	409.9875793457031	410.0067443847656
413	410.11529541015625	25.1401704594667					1	DETECTED	410.1153 m/z @25.14 [151020OFc1_NvH-0949-CRLM-13.raw]	410.11529541015625	25.1401704594667	0.00474204986666667	99.9897874536	99.98504540373334	54775.31640625	1.7736198810402966E8	0	7294	92.66697741719639	2.2124354328819935	3.2122740216198986	410.1081237792969	410.1158142089844
414	410.1471862792969	92.4200438053333					1	DETECTED	410.1472 m/z @92.42 [151020OFc1_NvH-0949-CRLM-13.raw]	410.1471862792969	92.4200438053333	0.0327560717333333	94.7612397704	94.72848369866666	206384.28125	2.1072153524799642E8	0	7294	0.3060986036589668	2.0822628302645394	1.0952665290906927	410.1380920410156	410.1571044921875
415	410.17822265625	22.9328376837333					1	DETECTED	410.1782 m/z @22.93 [151020OFc1_NvH-0949-CRLM-13.raw]	410.17822265625	22.9328376837333	4.5490393032	99.4919364762667	94.9428971730667	396803.1875	2.009500128562171E8	0	7294	0.06684689271471456	2.794682532285581	13.016196968770824	410.1683654785156	410.1869201660156
416	410.19696044921875	20.4320983501333					1	DETECTED	410.1970 m/z @20.43 [151020OFc1_NvH-0949-CRLM-13.raw]	410.19696044921875	20.4320983501333	4.67638355173333	99.4091419026667	94.73275835093338	4465136.0	2.406689668728604E8	0	7294	0.13844262421359943	0.5147999356545331	0.010600325126138892	410.18701171875	410.20025634765625
417	410.21026611328125	20.6127853090667					1	DETECTED	410.2103 m/z @20.61 [151020OFc1_NvH-0949-CRLM-13.raw]	410.21026611328125	20.6127853090667	1.21867640266667	99.7775167477333	98.55884034506663	5403398.0	3.447799857332248E8	3	7294	0.1618799328616234	0.7528217917456523	0.21993751144659218	410.2004089355469	410.2151794433594
418	410.2251892089844	26.0443411789333					1	DETECTED	410.2252 m/z @26.04 [151020OFc1_NvH-0949-CRLM-13.raw]	410.2251892089844	26.0443411789333	2.76854203973333	98.8317068234667	96.06316478373337	3.328862E7	7.380383667210612E8	2	7294	0.19067147771740522	1.2795369147466722	1.3685248481731753	410.2152099609375	410.23516845703125
419	410.23834228515625	26.1680439045333					1	DETECTED	410.2383 m/z @26.17 [151020OFc1_NvH-0949-CRLM-13.raw]	410.23834228515625	26.1680439045333	1.42052210373333	99.7041761250667	98.28365402133336	1433444.125	2.7637649324617654E8	2	7294	15.07085181419518	7.042719767859695	6.154140009014231	410.2351989746094	410.2482604980469
420	410.2578430175781	40.4695463605333					1	DETECTED	410.2578 m/z @40.47 [151020OFc1_NvH-0949-CRLM-13.raw]	410.2578430175781	40.4695463605333	0.918085881866667	98.1675501978667	97.24946431600003	973380.6875	2.242811500415911E8	2	7294	12.839470195228465	1.7997329246799938	0.25809500925014045	410.24835205078125	410.26629638671875
421	410.2732238769531	44.5194231426667					1	DETECTED	410.2732 m/z @44.52 [151020OFc1_NvH-0949-CRLM-13.raw]	410.2732238769531	44.5194231426667	13.0251128104	92.9464422589333	79.9213294485333	546545.125	1.7888849914980426E8	0	7294	0.14299524584824752	149.0884647558391	298.92182323768685	410.2684631347656	410.283203125
422	410.2925109863281	91.3396651216					1	DETECTED	410.2925 m/z @91.34 [151020OFc1_NvH-0949-CRLM-13.raw]	410.2925109863281	91.3396651216	3.9657306064	95.0969233597333	91.1311927533333	81567.59375	1.4542615479656455E8	0	7294	1.3681168875948657	0.5215010246418493	0.3248560886309385	410.2833557128906	410.3011474609375
423	410.31146240234375	90.7552132578667					1	DETECTED	410.3115 m/z @90.76 [151020OFc1_NvH-0949-CRLM-13.raw]	410.31146240234375	90.7552132578667	56.974159388	99.9713975722667	42.9972381842667	124853.0859375	5.623381521160935E7	0	7294	1.2359707161906073	20.597609353718944	4.54093611710805	410.3021545410156	410.3211364746094
424	410.3494873046875	34.2074620090667					1	DETECTED	410.3495 m/z @34.21 [151020OFc1_NvH-0949-CRLM-13.raw]	410.3494873046875	34.2074620090667	5.94619394773333	96.8448068808	90.89861293306666	70548.203125	2.0139480530509415E8	0	7294	84.66941878780753	1.6081835524116614	2.042242659097176	410.3445739746094	410.3577880859375
425	410.44775390625	20.4511410293333					1	DETECTED	410.4478 m/z @20.45 [151020OFc1_NvH-0949-CRLM-13.raw]	410.44775390625	20.4511410293333	1.5390142608	98.3708560088	96.831841748	3825298.25	2.2617992358090416E8	4	7294	0.18444445242179697	0.5095315891487916	0.019583944952914416	410.43780517578125	410.4577331542969
426	410.4669189453125	11.4405730288					1	DETECTED	410.4669 m/z @11.44 [151020OFc1_NvH-0949-CRLM-13.raw]	410.4669189453125	11.4405730288	1.42942999893333	99.4826805496	98.05325055066668	407191.46875	1.9369075565620014E8	0	7294	0.14067354959819767	0.7112034720686403	0.7094562723712278	410.4581298828125	410.47625732421875
427	410.52532958984375	17.9013434165333					1	DETECTED	410.5253 m/z @17.90 [151020OFc1_NvH-0949-CRLM-13.raw]	410.52532958984375	17.9013434165333	4.72042007306667	99.6676222749333	94.94720220186662	332867.875	1.970604647278446E8	3	7294	11.718854647727671	0.5137231390816877	0.07880448621322808	410.51544189453125	410.5348205566406
428	410.5448303222656	20.5829127773333					1	DETECTED	410.5448 m/z @20.58 [151020OFc1_NvH-0949-CRLM-13.raw]	410.5448303222656	20.5829127773333	2.0395378368	96.3284671456	94.28892930880001	1630400.5	2.394596266045781E8	3	7294	0.1943234864152643	0.516209202926866	0.057316620423182266	410.5348815917969	410.5546875
429	410.5555114746094	39.4234543010667					1	DETECTED	410.5555 m/z @39.42 [151020OFc1_NvH-0949-CRLM-13.raw]	410.5555114746094	39.4234543010667	4.8859392584	97.5570238848	92.6710846264	611312.125	2.4743093954307997E8	3	7294	20.382988624264872	1.9003555953371507	3.3072620269531687	410.5548400878906	410.5613708496094
430	410.5713806152344	46.0986673618667					1	DETECTED	410.5714 m/z @46.10 [151020OFc1_NvH-0949-CRLM-13.raw]	410.5713806152344	46.0986673618667	4.59823621333333	96.7155358397333	92.11729962639998	1335845.125	2.5238645293748748E8	3	7294	4.2651695927932	0.512466093547271	0.004056691499136709	410.56146240234375	410.5813293457031
431	410.6196594238281	28.8855293165333					1	DETECTED	410.6197 m/z @28.89 [151020OFc1_NvH-0949-CRLM-13.raw]	410.6196594238281	28.8855293165333	4.8859392584	98.8317068234667	93.9457675650667	316379.3125	1.812518034796658E8	0	7294	0.12364465285270754	3.474064668210556	0.02405270607891358	410.6100769042969	410.628173828125
432	410.6984558105469	20.4511410293333					1	DETECTED	410.6985 m/z @20.45 [151020OFc1_NvH-0949-CRLM-13.raw]	410.6984558105469	20.4511410293333	4.40994486613333	99.4919364762667	95.08199161013337	2094757.625	2.2319008709908086E8	0	7294	0.12386697822033454	0.901181552829222	0.013896975665915098	410.68865966796875	410.70843505859375
433	410.7085876464844	24.0304436130667					1	DETECTED	410.7086 m/z @24.03 [151020OFc1_NvH-0949-CRLM-13.raw]	410.7085876464844	24.0304436130667	4.981852756	98.9793905805333	93.99753782453331	444011.21875	2.0900698800694743E8	0	7294	6.408128244055913	3.5037572496879044	0.014373484836095683	410.7084655761719	410.71685791015625
434	410.7268981933594	26.0284185677333					1	DETECTED	410.7269 m/z @26.03 [151020OFc1_NvH-0949-CRLM-13.raw]	410.7268981933594	26.0284185677333	2.4589850648	97.0474841573333	94.5884990925333	8168358.5	4.270691931313811E8	2	7294	6.813078625392372	0.7780353481179206	0.18462173703075493	410.7169494628906	410.73687744140625
435	410.7429504394531	6.56026397626667					1	DETECTED	410.7430 m/z @6.56 [151020OFc1_NvH-0949-CRLM-13.raw]	410.7429504394531	6.56026397626667	2.15033233066667	95.5901697797333	93.43983744906663	1231712.75	2.2566437100724173E8	2	7294	0.15592124286193698	30.970518180171766	52.76078078686313	410.7369689941406	410.7528991699219
436	410.75994873046875	40.5257478674667					1	DETECTED	410.7599 m/z @40.53 [151020OFc1_NvH-0949-CRLM-13.raw]	410.75994873046875	40.5257478674667	4.68605379626667	92.5131805125333	87.82712671626663	454902.71875	1.904564637886415E8	0	7294	12.751257006139333	1.5928345468319236	67.87653155700787	410.75299072265625	410.7698669433594
437	410.819580078125	28.9177232472					1	DETECTED	410.8196 m/z @28.92 [151020OFc1_NvH-0949-CRLM-13.raw]	410.819580078125	28.9177232472	0.954627382933333	98.6376133432	97.68298596026666	420099.59375	1.885011372367782E8	0	7294	0.10152718914276448	1.746641116463311	0.871494613188878	410.81005859375	410.8293762207031
438	410.8404235839844	41.6219123082667					1	DETECTED	410.8404 m/z @41.62 [151020OFc1_NvH-0949-CRLM-13.raw]	410.8404235839844	41.6219123082667	0.0327560717333333	99.999072484	99.96631641226666	525126.25	1.934891863705494E8	0	7294	0.1231953573782576	1.5360785301466249	0.009001326225487855	410.8306579589844	410.8503723144531
439	410.85491943359375	23.4987440301333					1	DETECTED	410.8549 m/z @23.50 [151020OFc1_NvH-0949-CRLM-13.raw]	410.85491943359375	23.4987440301333	1.23836329786667	98.6748044645333	97.43644116666663	250170.734375	1.8449394551306424E8	0	7294	19.065111071712025	2.6837589368635024	0.00936849344728162	410.8504333496094	410.8592834472656
440	410.86932373046875	23.8023485456					1	DETECTED	410.8693 m/z @23.80 [151020OFc1_NvH-0949-CRLM-13.raw]	410.86932373046875	23.8023485456	0.4913739024	99.4367976533333	98.9454237509333	1619186.125	2.2824486432946303E8	3	7294	0.09673079341957092	0.5323624862684554	0.23595932408355244	410.8594055175781	410.8793029785156
441	410.8851318359375	14.6173337213333					1	DETECTED	410.8851 m/z @14.62 [151020OFc1_NvH-0949-CRLM-13.raw]	410.8851318359375	14.6173337213333	0.638345518933333	98.0280606464	97.38971512746666	1155547.625	2.4064969138246965E8	0	7294	0.2732615801785805	0.8628640367140775	3.6145939785141974	410.8793640136719	410.8951110839844
442	410.9022216796875	41.9994432266667					1	DETECTED	410.9022 m/z @42.00 [151020OFc1_NvH-0949-CRLM-13.raw]	410.9022216796875	41.9994432266667	0.2920618984	99.9621543181333	99.67009241973331	985028.9375	2.160597913532978E8	0	7294	4.287012244749995	0.5985168864887602	0.15490341827213422	410.8951721191406	410.9102478027344
443	410.9203796386719	32.018755968					1	DETECTED	410.9204 m/z @32.02 [151020OFc1_NvH-0949-CRLM-13.raw]	410.9203796386719	32.018755968	0.00474204986666667	99.8514412965333	99.84669924666663	985283.125	1.9718026068911374E8	3	7294	0.20166862786798134	0.5889493246670233	32.372654804778904	410.91070556640625	410.929931640625
444	410.9491882324219	20.4865575085333					1	DETECTED	410.9492 m/z @20.49 [151020OFc1_NvH-0949-CRLM-13.raw]	410.9491882324219	20.4865575085333	1.17321239413333	99.999072484	98.82586008986667	693049.9375	1.9459412385445198E8	0	7294	0.12006468717780194	0.5038161271331569	0.7215334192877064	410.9395751953125	410.9590759277344
445	410.9609069824219	26.1382298432					1	DETECTED	410.9609 m/z @26.14 [151020OFc1_NvH-0949-CRLM-13.raw]	410.9609069824219	26.1382298432	4.84957885653333	99.9621543181333	95.11257546159997	388288.84375	1.9758259262104353E8	0	7294	0.6038269183914551	2.9868371982787627	0.7225050295521055	410.9592590332031	410.9708251953125
446	411.04132080078125	41.7264071589333					1	DETECTED	411.0413 m/z @41.73 [151020OFc1_NvH-0949-CRLM-13.raw]	411.04132080078125	41.7264071589333	4.51274989333333	99.4826805496	94.96993065626667	653588.1875	2.1710605583302307E8	0	7294	0.20211123325213265	2.120032876467505	3.895524322102472	411.0315856933594	411.05126953125
447	411.1109313964844	28.6168512016					1	DETECTED	411.1109 m/z @28.62 [151020OFc1_NvH-0949-CRLM-13.raw]	411.1109313964844	28.6168512016	0.00474204986666667	99.9804454893333	99.97570343946664	54169.88671875	1.5762822125856543E8	0	7294	92.76489595773232	1.7543692690252888	2.7956290200321314	411.1026916503906	411.1109313964844
448	411.1226501464844	92.4861952906667					1	DETECTED	411.1227 m/z @92.49 [151020OFc1_NvH-0949-CRLM-13.raw]	411.1226501464844	92.4861952906667	0.2459328336	99.5104679898667	99.2645351562667	1536494.125	2.3017171963653466E8	0	7294	0.13603432526907966	0.6043170386548856	0.34738640905263024	411.11273193359375	411.13262939453125
449	411.1748962402344	33.8099354074667					1	DETECTED	411.1749 m/z @33.81 [151020OFc1_NvH-0949-CRLM-13.raw]	411.1748962402344	33.8099354074667	0.0905179352	99.9621543181333	99.8716363829333	263621.59375	1.809289059032871E8	0	7294	3.1656797253869158	0.8592188785765439	2.7221952996396066	411.1650390625	411.1809387207031
450	411.1909484863281	11.9111859034667					1	DETECTED	411.1909 m/z @11.91 [151020OFc1_NvH-0949-CRLM-13.raw]	411.1909484863281	11.9111859034667	0.0327560717333333	97.575627584	97.54287151226667	1660455.125	2.3116391082072634E8	0	7294	0.1873754264351586	5.684393792731106	39.859938931918684	411.1811218261719	411.200927734375
451	411.2076110839844	28.2387222528					1	DETECTED	411.2076 m/z @28.24 [151020OFc1_NvH-0949-CRLM-13.raw]	411.2076110839844	28.2387222528	2.105037192	99.621291412	97.51625422000001	1171108.625	2.5198871748649827E8	3	7294	4.509414451301428	2.287544455593513	3.5490795226614185	411.2009582519531	411.21759033203125
452	411.2181091308594	29.1045896365333					1	DETECTED	411.2181 m/z @29.10 [151020OFc1_NvH-0949-CRLM-13.raw]	411.2181091308594	29.1045896365333	5.21819341786667	98.2417510026667	93.02355758480003	214975.390625	2.2713192797538024E8	0	7294	85.15167577132429	1.8085417645574773	2.620632576331964	411.2176208496094	411.21844482421875
453	411.22845458984375	26.0284185677333					1	DETECTED	411.2285 m/z @26.03 [151020OFc1_NvH-0949-CRLM-13.raw]	411.22845458984375	26.0284185677333	1.5390142608	98.7210335192	97.1820192584	1499175.0	3.2437361341063225E8	3	7294	29.336617135467474	6.003985119000769	2.827769806921178	411.2184753417969	411.2384338378906
454	411.24212646484375	29.6108377456					1	DETECTED	411.2421 m/z @29.61 [151020OFc1_NvH-0949-CRLM-13.raw]	411.24212646484375	29.6108377456	5.00016913493333	93.6710736424	88.67090450746667	984323.3125	2.2059798954347864E8	2	7294	39.580999308162994	1.6496558747436283	0.1280071482187798	411.23846435546875	411.25201416015625
455	411.2544250488281	32.018755968					1	DETECTED	411.2544 m/z @32.02 [151020OFc1_NvH-0949-CRLM-13.raw]	411.2544250488281	32.018755968	4.37208673173333	94.3538902002667	89.98180346853337	943114.1875	2.2388149210792306E8	0	7294	0.09112845580669315	2.601350846561977	417.6071189670984	411.25244140625	411.2643127441406
456	411.2743225097656	91.2988899824					1	DETECTED	411.2743 m/z @91.30 [151020OFc1_NvH-0949-CRLM-13.raw]	411.2743225097656	91.2988899824	4.60777364106667	93.4457324664	88.83795882533333	135375.34375	1.864970420417525E8	0	7294	0.34479093228686963	2.4909238660580404	0.5571200371548513	411.2649230957031	411.2842712402344
457	411.2926940917969	91.3297129986667					1	DETECTED	411.2927 m/z @91.33 [151020OFc1_NvH-0949-CRLM-13.raw]	411.2926940917969	91.3297129986667	9.00861082853333	95.2350465266667	86.22643569813336	95851.2890625	1.8283203110486388E8	0	7294	0.43300777349514874	0.5237201241543683	0.6936566528599876	411.28436279296875	411.2957763671875
458	411.31048583984375	92.2625440770667					1	DETECTED	411.3105 m/z @92.26 [151020OFc1_NvH-0949-CRLM-13.raw]	411.31048583984375	92.2625440770667	4.44683786106667	92.5953357896	88.14849792853333	101145.9765625	1.749370490960725E8	0	7294	0.6425863649608061	0.5018948302466231	0.08449293362822823	411.30462646484375	411.3157653808594
459	411.3291931152344	90.1803176389333					1	DETECTED	411.3292 m/z @90.18 [151020OFc1_NvH-0949-CRLM-13.raw]	411.3291931152344	90.1803176389333	16.0501314149333	95.0969233597333	79.04679194479999	274461.78125	1.7777418724809283E8	0	7294	1.6971632901886977	4.1950892556367085	null	411.3211669921875	411.3349304199219
460	411.346923828125	90.1803176389333					1	DETECTED	411.3469 m/z @90.18 [151020OFc1_NvH-0949-CRLM-13.raw]	411.346923828125	90.1803176389333	2.53198264453333	92.6039916986667	90.07200905413337	464091.6875	2.0356650939469254E8	0	7294	89.42841971077429	0.5047384210768818	0.02375868989515187	411.3383483886719	411.3559265136719
461	411.3653564453125	90.1803176389333					1	DETECTED	411.3654 m/z @90.18 [151020OFc1_NvH-0949-CRLM-13.raw]	411.3653564453125	90.1803176389333	3.108603408	96.1638065618667	93.05520315386671	424872.9375	4.3585577205382496E8	0	7294	87.51119211865586	0.5095113997285946	0.01331255244540069	411.35699462890625	411.37493896484375
462	411.3835144042969	90.1803176389333					1	DETECTED	411.3835 m/z @90.18 [151020OFc1_NvH-0949-CRLM-13.raw]	411.3835144042969	90.1803176389333	3.80832627173333	99.4552769002667	95.64695062853336	365601.0	2.6339784510636178E8	0	7294	54.69086833156562	0.5113119794099913	0.027589116038669845	411.3758239746094	411.39324951171875
463	411.4245910644531	34.8921626469333					1	DETECTED	411.4246 m/z @34.89 [151020OFc1_NvH-0949-CRLM-13.raw]	411.4245910644531	34.8921626469333	6.82634404	98.2043224733333	91.37797843333331	345951.46875	2.0753707079189643E8	0	7294	0.617452606302983	1.6279229142234881	0.16124255714297198	411.414794921875	411.4308776855469
464	411.4417419433594	11.8996274536					1	DETECTED	411.4417 m/z @11.90 [151020OFc1_NvH-0949-CRLM-13.raw]	411.4417419433594	11.8996274536	1.14577515653333	99.9804454893333	98.83467033279997	1406174.25	2.1537989203778017E8	0	7294	0.0915432248939183	7.245289931215509	1.3691052253687985	411.4319152832031	411.45172119140625
465	411.4551696777344	24.2882681698667					1	DETECTED	411.4552 m/z @24.29 [151020OFc1_NvH-0949-CRLM-13.raw]	411.4551696777344	24.2882681698667	3.83856989546667	99.3631608597333	95.52459096426662	461820.09375	1.9125221122059965E8	0	7294	10.458837981890772	3.437575155746916	0.01506200919566097	411.4517517089844	411.4649658203125
466	411.47418212890625	22.9999223146667					1	DETECTED	411.4742 m/z @23.00 [151020OFc1_NvH-0949-CRLM-13.raw]	411.47418212890625	22.9999223146667	2.72316552133333	98.3341916962667	95.61102617493337	261907.9375	2.167961046656827E8	0	7294	24.483645058979143	3.0486502280136722	5.278679149806802	411.4652404785156	411.4841003417969
467	411.4984436035156	10.4551439093333					1	DETECTED	411.4984 m/z @10.46 [151020OFc1_NvH-0949-CRLM-13.raw]	411.4984436035156	10.4551439093333	4.73063916373333	96.0991842434667	91.36854507973337	154288.34375	2.0734743463660094E8	0	7294	0.10748370035714494	0.5115458887022347	1.2108620461987496	411.4891052246094	411.5080871582031
468	411.51800537109375	12.5218312133333					1	DETECTED	411.5180 m/z @12.52 [151020OFc1_NvH-0949-CRLM-13.raw]	411.51800537109375	12.5218312133333	5.2906511952	95.0582259821333	89.7675747869333	82722.8046875	1.5548267366806653E8	0	7294	11.170793110788376	6.20697967425975	0.0073354930991528945	411.5093994140625	411.5195007324219
469	411.52972412109375	20.2252149245333					1	DETECTED	411.5297 m/z @20.23 [151020OFc1_NvH-0949-CRLM-13.raw]	411.52972412109375	20.2252149245333	4.40994486613333	98.4718483176	94.06190345146668	329801.15625	1.9402353553058735E8	0	7294	6.292070389052162	6.305884086554947	0.18912627233902232	411.5202331542969	411.5310974121094
470	411.5411682128906	15.4635570522667					1	DETECTED	411.5412 m/z @15.46 [151020OFc1_NvH-0949-CRLM-13.raw]	411.5411682128906	15.4635570522667	4.06572943253333	98.8958771053333	94.83014767279997	873744.0625	2.1326989573388827E8	3	7294	0.19833515891594722	1.5870353131962402	17.162166639578057	411.5314636230469	411.5466613769531
471	411.5566711425781	19.5970320568					1	DETECTED	411.5567 m/z @19.60 [151020OFc1_NvH-0949-CRLM-13.raw]	411.5566711425781	19.5970320568	2.03047778933333	96.992230692	94.96175290266667	2746803.5	2.5985460649138582E8	3	7294	0.18271503039776604	0.5316411464811598	0.9153829067583954	411.5467224121094	411.566650390625
472	411.5803527832031	48.0431241450667					1	DETECTED	411.5804 m/z @48.04 [151020OFc1_NvH-0949-CRLM-13.raw]	411.5803527832031	48.0431241450667	4.36210374426667	98.6748044645333	94.31270072026662	671928.1875	2.042281002188569E8	3	7294	0.11401217793338958	0.49514905707072626	0.01733803945994066	411.5705261230469	411.5901794433594
473	411.59185791015625	36.6750480922667					1	DETECTED	411.5919 m/z @36.68 [151020OFc1_NvH-0949-CRLM-13.raw]	411.59185791015625	36.6750480922667	4.53079089733333	99.8238537853333	95.29306288799997	267021.40625	1.9333717480906847E8	3	7294	8.177352022541776	2.1739831824206024	0.008794919367954575	411.59075927734375	411.6014404296875
474	411.6752014160156	33.7881648808					1	DETECTED	411.6752 m/z @33.79 [151020OFc1_NvH-0949-CRLM-13.raw]	411.6752014160156	33.7881648808	1.76816417626667	95.6452645824	93.87710040613334	232141.34375	1.9537144985780314E8	0	7294	1.4516195323615975	1.8005558218200426	2.598214702166661	411.66754150390625	411.6817626953125
475	411.69232177734375	11.8875632058667					1	DETECTED	411.6923 m/z @11.89 [151020OFc1_NvH-0949-CRLM-13.raw]	411.69232177734375	11.8875632058667	4.27572333146667	94.6767055248	90.40098219333333	720175.125	1.9029280534248617E8	0	7294	0.1862891792040191	7.020647868501522	158.79392176630773	411.68292236328125	411.70062255859375
476	411.71063232421875	34.7277912514667					1	DETECTED	411.7106 m/z @34.73 [151020OFc1_NvH-0949-CRLM-13.raw]	411.71063232421875	34.7277912514667	5.21819341786667	97.3258056498667	92.10761223200002	1043812.3125	2.378845908554726E8	2	7294	13.607091460082032	0.621916837179904	0.40685331765581556	411.7007751464844	411.720458984375
477	411.7305908203125	11.1134843368					1	DETECTED	411.7306 m/z @11.11 [151020OFc1_NvH-0949-CRLM-13.raw]	411.7305908203125	11.1134843368	3.84767787893333	95.2531881018667	91.40551022293337	1052375.75	2.7631571807063085E8	2	7294	0.1725031180363601	31.013165553097213	17.080812336964325	411.7206726074219	411.74053955078125
478	411.7469177246094	24.69394694					1	DETECTED	411.7469 m/z @24.69 [151020OFc1_NvH-0949-CRLM-13.raw]	411.7469177246094	24.69394694	6.43999236293333	95.3811303512	88.94113798826668	445041.28125	2.2982593153111675E8	2	7294	0.10212208227166286	0.7974907368493778	0.21935914948815308	411.7406311035156	411.7481689453125
479	411.7582702636719	27.6079276386667					1	DETECTED	411.7583 m/z @27.61 [151020OFc1_NvH-0949-CRLM-13.raw]	411.7582702636719	27.6079276386667	4.7403222576	92.4200438053333	87.6797215477333	828560.5625	2.0404331328138193E8	2	7294	14.361292110806806	135.15595387105037	0.007390597470689682	411.7484436035156	411.76605224609375
480	411.7768249511719	22.8593781925333					1	DETECTED	411.7768 m/z @22.86 [151020OFc1_NvH-0949-CRLM-13.raw]	411.7768249511719	22.8593781925333	3.77189341973333	97.6128752501333	93.84098183039997	103629.4375	1.793525726751199E8	2	7294	92.84561460460354	2.552009334310099	4.135539508587309	411.769287109375	411.7867736816406
481	411.86322021484375	13.9663660392					1	DETECTED	411.8632 m/z @13.97 [151020OFc1_NvH-0949-CRLM-13.raw]	411.86322021484375	13.9663660392	0.791772814666667	99.999072484	99.20729966933332	213916.796875	1.896798266788189E8	0	7294	0.08637291613990072	0.5824996920277892	0.4449558943720411	411.85333251953125	411.8681640625
482	411.878173828125	37.6665054944					1	DETECTED	411.8782 m/z @37.67 [151020OFc1_NvH-0949-CRLM-13.raw]	411.878173828125	37.6665054944	0.936427517066667	99.6581641666667	98.72173664960003	922113.625	2.0997549496076867E8	3	7294	22.351394207123775	0.9023028990640354	5.780658201029814	411.8681945800781	411.88079833984375
483	411.8908386230469	19.5970320568					1	DETECTED	411.8908 m/z @19.60 [151020OFc1_NvH-0949-CRLM-13.raw]	411.8908386230469	19.5970320568	1.45665271066667	99.8881843205333	98.43153160986662	1834233.125	2.2357094770034704E8	3	7294	0.18237053303539952	1.645556711478003	2.757925358932998	411.88092041015625	411.90081787109375
484	411.9032897949219	35.4191237624					1	DETECTED	411.9033 m/z @35.42 [151020OFc1_NvH-0949-CRLM-13.raw]	411.9032897949219	35.4191237624	1.88487920666667	99.9897874536	98.10490824693333	227682.71875	2.0871809119439566E8	0	7294	62.44839046513745	1.4175686839936015	1.8380518540886486	411.9008483886719	411.90447998046875
485	411.9147033691406	48.0431241450667					1	DETECTED	411.9147 m/z @48.04 [151020OFc1_NvH-0949-CRLM-13.raw]	411.9147033691406	48.0431241450667	0.135781928533333	99.8238537853333	99.68807185679997	565979.3125	2.0068803163493854E8	0	7294	0.08869895595530153	1.51254990078392	0.004234678697562381	411.90472412109375	411.9246826171875
486	411.9248962402344	34.9772158829333					1	DETECTED	411.9249 m/z @34.98 [151020OFc1_NvH-0949-CRLM-13.raw]	411.9248962402344	34.9772158829333	0.0905179352	99.0023094109333	98.9117914757333	271257.96875	1.8983041970421618E8	0	7294	8.38425167732164	2.3667469554884595	3.7251841728920128	411.9247131347656	411.93280029296875
487	411.9429626464844	11.9322377714667					1	DETECTED	411.9430 m/z @11.93 [151020OFc1_NvH-0949-CRLM-13.raw]	411.9429626464844	11.9322377714667	0.00474204986666667	99.6676222749333	99.66288022506663	367601.6875	1.91973822345987E8	0	7294	0.1199518857099946	0.5057756130684942	14.31940434149729	411.93304443359375	411.95294189453125
488	411.9542541503906	13.9925887656					1	DETECTED	411.9543 m/z @13.99 [151020OFc1_NvH-0949-CRLM-13.raw]	411.9542541503906	13.9925887656	0.117515570666667	99.9621543181333	99.84463874746663	278518.34375	2.1979568423739687E8	0	7294	3.988429904182464	1.2496101006767917	1.3088406035493743	411.9529724121094	411.96417236328125
489	412.1260070800781	92.4861952906667					1	DETECTED	412.1260 m/z @92.49 [151020OFc1_NvH-0949-CRLM-13.raw]	412.1260070800781	92.4861952906667	4.92610972453333	94.5799126104	89.65380288586667	468508.21875	1.4902191379937184E8	0	7294	0.1910758717605603	0.6492726544481228	0.2688879975787804	412.1177673339844	412.13140869140625
490	412.1429748535156	92.3733401853333					1	DETECTED	412.1430 m/z @92.37 [151020OFc1_NvH-0949-CRLM-13.raw]	412.1429748535156	92.3733401853333	3.48147221973333	92.6891531922667	89.20768097253337	97035.0703125	2.10866964896045E8	0	7294	0.15048650293445576	0.501776388629023	0.003552777258045832	412.1366882324219	412.1529235839844
491	412.16162109375	22.3895943384					1	DETECTED	412.1616 m/z @22.39 [151020OFc1_NvH-0949-CRLM-13.raw]	412.16162109375	22.3895943384	5.89875925413333	93.8308276754667	87.93206842133337	64227.1953125	1.677761997182408E8	0	7294	85.69798083790876	2.666089011623986	4.198166220039563	412.1541442871094	412.1617736816406
492	412.1859130859375	26.8392864456					1	DETECTED	412.1859 m/z @26.84 [151020OFc1_NvH-0949-CRLM-13.raw]	412.1859130859375	26.8392864456	3.85670052293333	98.4078224344	94.55112191146668	300439.40625	1.9096221897258013E8	0	7294	10.909957021799421	2.35970950724474	6.23521375736039	412.1760559082031	412.19091796875
493	412.20098876953125	14.52127028					1	DETECTED	412.2010 m/z @14.52 [151020OFc1_NvH-0949-CRLM-13.raw]	412.20098876953125	14.52127028	3.92911063333333	99.47335378	95.54424314666667	8516097.0	4.311357504312311E8	3	7294	0.3602073603426348	0.9457253724226797	10.90331372840397	412.1910095214844	412.2109680175781
494	412.2121887207031	37.708174156					1	DETECTED	412.2122 m/z @37.71 [151020OFc1_NvH-0949-CRLM-13.raw]	412.2121887207031	37.708174156	4.53079089733333	95.6543607384	91.12356984106667	845181.375	2.2491478927996862E8	3	7294	13.643133336434719	0.6529840939590361	0.017144860968675263	412.21099853515625	412.2210998535156
495	412.2311096191406	26.4190389138667					1	DETECTED	412.2311 m/z @26.42 [151020OFc1_NvH-0949-CRLM-13.raw]	412.2311096191406	26.4190389138667	4.32326818613333	99.8792072792	95.55593909306667	1.1692851E7	4.6484937068042666E8	3	7294	0.1407706713380108	1.9494280512345712	2.357537457343106	412.22113037109375	412.2410888671875
496	412.2428894042969	17.3186274552					1	DETECTED	412.2429 m/z @17.32 [151020OFc1_NvH-0949-CRLM-13.raw]	412.2428894042969	17.3186274552	4.5609865952	98.6655965930667	94.10460999786669	3634398.5	2.450558152869334E8	3	7294	0.13908094536320093	1.4025804229611982	1.405611667909447	412.2411193847656	412.25286865234375
497	412.2538757324219	90.0114882498667					1	DETECTED	412.2539 m/z @90.01 [151020OFc1_NvH-0949-CRLM-13.raw]	412.2538757324219	90.0114882498667	2.159372004	98.4354674192	96.27609541519999	1080710.125	2.2380644254193085E8	0	7294	64.5180449723359	0.5155800331880676	0.0020160309245776257	412.2528991699219	412.2630310058594
498	412.2691955566406	92.0576315909333					1	DETECTED	412.2692 m/z @92.06 [151020OFc1_NvH-0949-CRLM-13.raw]	412.2691955566406	92.0576315909333	4.69633697653333	94.8996672949333	90.20333031839996	123913.890625	1.7580779133752486E8	0	7294	1.1064040568442124	0.5017234716834427	0.33838295385072764	412.26409912109375	412.2789306640625
499	412.2903137207031	90.0527859986667					1	DETECTED	412.2903 m/z @90.05 [151020OFc1_NvH-0949-CRLM-13.raw]	412.2903137207031	90.0527859986667	9.81811229893333	92.6394058565333	82.82129355759997	189170.75	1.3697224077728614E8	0	7294	0.20172678649676357	0.5094953587608682	0.006413657287693675	412.28143310546875	412.2990417480469
500	412.3090515136719	91.8174279514667					1	DETECTED	412.3091 m/z @91.82 [151020OFc1_NvH-0949-CRLM-13.raw]	412.3090515136719	91.8174279514667	9.68032608133333	92.7353198154667	83.05499373413336	282174.84375	1.856345440163559E8	0	7294	1.7009377873963984	0.7391247454758436	0.42019864935070433	412.2999572753906	412.3160705566406
501	412.32659912109375	90.922450892					1	DETECTED	412.3266 m/z @90.92 [151020OFc1_NvH-0949-CRLM-13.raw]	412.32659912109375	90.922450892	4.97283786533333	95.886211988	90.91337412266667	150034.71875	1.852291636541795E8	0	7294	0.1472114480500153	1.0556776119528146	0.733205589292627	412.3195495605469	412.3363342285156
502	412.3501892089844	90.1803176389333					1	DETECTED	412.3502 m/z @90.18 [151020OFc1_NvH-0949-CRLM-13.raw]	412.3501892089844	90.1803176389333	2.52278219013333	96.8726088426667	94.34982665253337	90952.4375	1.7538735212580732E8	0	7294	88.89430028317673	0.5381729372692796	0.010583743168840533	412.3408508300781	412.3585510253906
503	412.369384765625	90.1803176389333					1	DETECTED	412.3694 m/z @90.18 [151020OFc1_NvH-0949-CRLM-13.raw]	412.369384765625	90.1803176389333	4.52171026106667	97.4735728024	92.95186254133333	154526.453125	2.260083905873353E8	0	7294	72.98631502309847	0.5097029498686466	0.017550646064320507	412.3596496582031	412.3793029785156
504	412.41497802734375	90.1803176389333					1	DETECTED	412.4150 m/z @90.18 [151020OFc1_NvH-0949-CRLM-13.raw]	412.41497802734375	90.1803176389333	1.96666795706667	99.9528024741333	97.98613451706663	1309450.625	2.0835249927224407E8	0	7294	66.02484761573206	0.5127023342417072	0.03491775378348108	412.40521240234375	412.4249267578125
505	412.4468078613281	19.5572039626667					1	DETECTED	412.4468 m/z @19.56 [151020OFc1_NvH-0949-CRLM-13.raw]	412.4468078613281	19.5572039626667	0.629426445333333	98.9700653824	98.34063893706666	874278.3125	1.9511573048346433E8	4	7294	1.371595359779647	0.5042781059684202	0.12470518021849183	412.4368591308594	412.456787109375
506	412.4689025878906	10.2023285613333					1	DETECTED	412.4689 m/z @10.20 [151020OFc1_NvH-0949-CRLM-13.raw]	412.4689025878906	10.2023285613333	1.74988460666667	97.5199909618667	95.77010635520003	189479.6875	2.1280493155809817E8	0	7294	0.09161323043793601	0.6008214095242249	2.3868338055846	412.45892333984375	412.4788818359375
507	412.49139404296875	49.1503429397333					1	DETECTED	412.4914 m/z @49.15 [151020OFc1_NvH-0949-CRLM-13.raw]	412.49139404296875	49.1503429397333	0.0905179352	87.1085383728	87.0180204376	195281.671875	2.090724326465055E8	0	7294	0.05786919443027472	0.9424878981161063	0.8816388428437489	412.4814147949219	412.493896484375
508	412.5039978027344	24.3867061013333					1	DETECTED	412.5040 m/z @24.39 [151020OFc1_NvH-0949-CRLM-13.raw]	412.5039978027344	24.3867061013333	5.2361601856	97.9816646349333	92.7455044493333	907554.8125	2.3651742992606717E8	4	7294	0.14404797169606454	0.9466256463972944	0.5477745442345818	412.49444580078125	412.5139465332031
509	412.5353088378906	14.4385981549333					1	DETECTED	412.5353 m/z @14.44 [151020OFc1_NvH-0949-CRLM-13.raw]	412.5353088378906	14.4385981549333	4.36210374426667	96.2273955314667	91.86529178720002	5500954.0	3.6314078945907974E8	3	7294	0.3664296981173685	0.584853771795225	4.079467418159221	412.52545166015625	412.5452880859375
510	412.555908203125	13.8563739429333					1	DETECTED	412.5559 m/z @13.86 [151020OFc1_NvH-0949-CRLM-13.raw]	412.555908203125	13.8563739429333	3.9657306064	99.9066276984	95.940897092	1.12040168E8	2.0019918188501809E9	3	7294	0.21030378054405752	34.656509597585725	1.726894676890293	412.5459289550781	412.5658874511719
511	412.5744934082031	37.0395625984					1	DETECTED	412.5745 m/z @37.04 [151020OFc1_NvH-0949-CRLM-13.raw]	412.5744934082031	37.0395625984	1.064078104	99.4552769002667	98.39119879626669	1447888.625	2.16568790660328E8	0	7294	0.19210911382594986	0.5067957654728692	0.03608049752817227	412.56591796875	412.5838928222656
512	412.6975402832031	19.5430666061333					1	DETECTED	412.6975 m/z @19.54 [151020OFc1_NvH-0949-CRLM-13.raw]	412.6975402832031	19.5430666061333	3.717377192	97.9353527688	94.2179755768	497356.59375	2.0962394495063153E8	0	7294	0.15735971931826498	0.5056859075664987	1.7887197284650986	412.6876220703125	412.6986083984375
513	412.708984375	41.6833950336					1	DETECTED	412.7090 m/z @41.68 [151020OFc1_NvH-0949-CRLM-13.raw]	412.708984375	41.6833950336	1.3747895296	99.8514412965333	98.4766517669333	1294853.5	2.458972637574897E8	4	7294	21.169030910617852	0.517332718949616	1.79002909768184	412.6990051269531	412.7189636230469
514	412.7291564941406	22.1487530949333					1	DETECTED	412.7292 m/z @22.15 [151020OFc1_NvH-0949-CRLM-13.raw]	412.7291564941406	22.1487530949333	2.0849022864	92.5584317658667	90.4735294794667	3394108.0	2.4814970919569203E8	2	7294	0.17020398094318168	0.5196317045859866	1.1764011314098917	412.71917724609375	412.73736572265625
515	412.74737548828125	25.4515655224					1	DETECTED	412.7474 m/z @25.45 [151020OFc1_NvH-0949-CRLM-13.raw]	412.74737548828125	25.4515655224	5.92670877813333	98.2603989888	92.33369021066667	1.1469311E7	4.7891269209003866E8	2	7294	0.24942944254631527	0.5100505832046011	0.17327023139968412	412.73748779296875	412.75732421875
516	412.76031494140625	27.5107851501333					1	DETECTED	412.7603 m/z @27.51 [151020OFc1_NvH-0949-CRLM-13.raw]	412.76031494140625	27.5107851501333	4.48544585493333	91.4841234192	86.99867756426667	128486.0703125	2.4225253553093645E8	2	7294	86.93974250316373	1.898296523465735	2.789325646319596	412.7579650878906	412.7607727050781
517	412.7710266113281	11.1903167704					1	DETECTED	412.7710 m/z @11.19 [151020OFc1_NvH-0949-CRLM-13.raw]	412.7710266113281	11.1903167704	2.5869647536	98.7303391952	96.1433744416	340097.96875	1.9830667699705377E8	0	7294	8.800087497194468	0.5276534222236534	49.11676064990331	412.76104736328125	412.7800598144531
518	412.82904052734375	22.0496895797333					1	DETECTED	412.8290 m/z @22.05 [151020OFc1_NvH-0949-CRLM-13.raw]	412.82904052734375	22.0496895797333	0.556471049866667	99.4919364762667	98.93546542640003	330538.375	1.8119548410118675E8	0	7294	0.18135033438863601	7.967142022133205	15.206246068574638	412.819580078125	412.8388977050781
519	412.869384765625	14.4075463778667					1	DETECTED	412.8694 m/z @14.41 [151020OFc1_NvH-0949-CRLM-13.raw]	412.869384765625	14.4075463778667	0.163313064533333	99.8145526706667	99.65123960613337	1982948.875	2.7900828970193064E8	3	7294	8.730953711238568	1.7085365115461733	0.20985531426133391	412.8595275878906	412.8772888183594
520	412.8872985839844	13.8563739429333					1	DETECTED	412.8873 m/z @13.86 [151020OFc1_NvH-0949-CRLM-13.raw]	412.8872985839844	13.8563739429333	0.0236647530666667	99.999072484	99.97540773093333	7.4867552E7	1.3454152620898793E9	3	7294	0.1984418773263137	1.8599238024350009	1.5014834616989359	412.8773193359375	412.8972473144531
521	412.89971923828125	26.4294992616					1	DETECTED	412.8997 m/z @26.43 [151020OFc1_NvH-0949-CRLM-13.raw]	412.89971923828125	26.4294992616	0.0425191010666667	99.5751046581333	99.53258555706662	3215552.75	2.4246353552878547E8	3	7294	0.11575788097948347	1.1467979535158863	80.13861844374551	412.8973083496094	412.9096984863281
522	412.9117126464844	41.7417989429333					1	DETECTED	412.9117 m/z @41.74 [151020OFc1_NvH-0949-CRLM-13.raw]	412.9117126464844	41.7417989429333	0.144946513066667	99.8881843205333	99.74323780746663	524983.375	1.8273556560836577E8	3	7294	0.3782826504463017	0.49632486067318093	9.00936105309374	412.90972900390625	412.92138671875
523	412.9363708496094	30.1816564448					1	DETECTED	412.9364 m/z @30.18 [151020OFc1_NvH-0949-CRLM-13.raw]	412.9363708496094	30.1816564448	1.2565031384	99.1770487181333	97.9205455797333	64471.91015625	1.7938402017952788E8	0	7294	79.28248983336374	1.6926538736454566	2.3853077472909137	412.932373046875	412.9378662109375
524	412.94793701171875	19.5173167704					1	DETECTED	412.9479 m/z @19.52 [151020OFc1_NvH-0949-CRLM-13.raw]	412.94793701171875	19.5173167704	1.45665271066667	99.4826805496	98.02602783893333	298291.84375	2.1882239969396448E8	0	7294	0.11159685400731689	6.715238759646426	1.9946404048950657	412.9381103515625	412.94927978515625
525	412.95928955078125	42.061122164					1	DETECTED	412.9593 m/z @42.06 [151020OFc1_NvH-0949-CRLM-13.raw]	412.95928955078125	42.061122164	0.972883158666667	99.9343105192	98.96142736053334	1075466.125	2.1597051333914632E8	0	7294	21.351885066221925	0.5613852903180163	0.1250474622440765	412.9493408203125	412.96917724609375
526	412.97161865234375	24.6520450165333					1	DETECTED	412.9716 m/z @24.65 [151020OFc1_NvH-0949-CRLM-13.raw]	412.97161865234375	24.6520450165333	1.15481447493333	99.6766595546667	98.52184507973337	469912.40625	1.7668535958664957E8	0	7294	0.0955131221198009	2.9156299184214896	0.002867555875530826	412.96929931640625	412.9815979003906
527	413.00555419921875	24.3867061013333					1	DETECTED	413.0056 m/z @24.39 [151020OFc1_NvH-0949-CRLM-13.raw]	413.00555419921875	24.3867061013333	1.90305826106667	99.621291412	97.71823315093333	374045.71875	2.085448296894711E8	0	7294	0.17580810625661059	3.543908354717168	0.02358244251138715	412.99566650390625	413.0152587890625
528	413.0697937011719	41.5481592389333					1	DETECTED	413.0698 m/z @41.55 [151020OFc1_NvH-0949-CRLM-13.raw]	413.0697937011719	41.5481592389333	0.00474204986666667	99.69482408	99.69008203013334	74134.28125	2.1108944234610835E8	0	7294	99.27808840767207	1.2011268174036176	1.4308097176948278	413.06024169921875	413.0794372558594
529	413.11859130859375	91.5414626402667					1	DETECTED	413.1186 m/z @91.54 [151020OFc1_NvH-0949-CRLM-13.raw]	413.11859130859375	91.5414626402667	2.35916102293333	98.9421075826667	96.58294655973336	70814.4453125	1.774264900339529E8	0	7294	0.9485269336200304	0.5204753982215927	0.6190658567904457	413.10882568359375	413.1285705566406
530	413.12860107421875	24.8245406858667					1	DETECTED	413.1286 m/z @24.82 [151020OFc1_NvH-0949-CRLM-13.raw]	413.12860107421875	24.8245406858667	24.8245406858667	92.5953357896	67.77079510373329	61542.4609375	1.5770888029655048E8	0	7294	67.61955683760667	null	null	413.12860107421875	413.1385803222656
531	413.1640625	22.0496895797333					1	DETECTED	413.1641 m/z @22.05 [151020OFc1_NvH-0949-CRLM-13.raw]	413.1640625	22.0496895797333	3.00838745866667	99.4642412277333	96.45585376906662	193306.6875	1.7069013206190372E8	0	7294	0.0554337255924473	2.3136060000825553	3.6122850540067963	413.1558837890625	413.173583984375
532	413.1925354003906	39.3654199816					1	DETECTED	413.1925 m/z @39.37 [151020OFc1_NvH-0949-CRLM-13.raw]	413.1925354003906	39.3654199816	3.6806943224	99.5104679898667	95.8297736674667	478700.5	1.9443987046978223E8	2	7294	23.576492600306892	1.7068423683373666	2.2061082735367172	413.18255615234375	413.1982116699219
533	413.2082214355469	10.406340796					1	DETECTED	413.2082 m/z @10.41 [151020OFc1_NvH-0949-CRLM-13.raw]	413.2082214355469	10.406340796	3.58060358906667	98.0839010008	94.50329741173333	932154.125	2.5273869178006017E8	3	7294	18.048152489106233	0.8717363233068888	18.989519616349554	413.1982421875	413.2101135253906
534	413.2201232910156	13.8398114469333					1	DETECTED	413.2201 m/z @13.84 [151020OFc1_NvH-0949-CRLM-13.raw]	413.2201232910156	13.8398114469333	1.03663442773333	98.7580706208	97.72143619306667	2.5887434E7	7.053417497147869E8	3	7294	0.20816806821668798	0.8726441368192043	34.368008995044626	413.21014404296875	413.23004150390625
535	413.2308044433594	22.0977764498667					1	DETECTED	413.2308 m/z @22.10 [151020OFc1_NvH-0949-CRLM-13.raw]	413.2308044433594	22.0977764498667	4.69633697653333	98.2043224733333	93.50798549679998	1417222.0	2.646478332118011E8	2	7294	4.505754795605188	4.553708007386132	6.354895693307617	413.2301330566406	413.24072265625
536	413.2422790527344	11.4595930069333					1	DETECTED	413.2423 m/z @11.46 [151020OFc1_NvH-0949-CRLM-13.raw]	413.2422790527344	11.4595930069333	4.43774389546667	91.2988899824	86.86114608693333	413701.9375	2.057920947363834E8	0	7294	0.14356886224469	0.6220762909681743	106.24463113514868	413.2408447265625	413.2434387207031
537	413.2534484863281	91.7698578661333					1	DETECTED	413.2534 m/z @91.77 [151020OFc1_NvH-0949-CRLM-13.raw]	413.2534484863281	91.7698578661333	4.50368486906667	99.9066276984	95.40294282933333	1.4387378E7	4.476871819105731E8	2	7294	0.08672327483682807	0.5049494118299767	0.0015526672378875564	413.2435302734375	413.263427734375
538	413.2724914550781	11.2095527330667					1	DETECTED	413.2725 m/z @11.21 [151020OFc1_NvH-0949-CRLM-13.raw]	413.2724914550781	11.2095527330667	0.00474204986666667	99.999072484	99.99433043413333	166365.3125	2.0445719654252172E8	3	7294	15.726714369137762	6.2369882749861265	9.203708264489022	413.26348876953125	413.282470703125
539	413.28997802734375	91.3085795826667					1	DETECTED	413.2900 m/z @91.31 [151020OFc1_NvH-0949-CRLM-13.raw]	413.28997802734375	91.3085795826667	12.1957346754667	96.8264907272	84.6307560517333	112222.609375	1.681956787233793E8	0	7294	0.633230892894673	0.534873674123373	0.20405009932586515	413.2831726074219	413.29254150390625
540	413.3047790527344	90.1803176389333					1	DETECTED	413.3048 m/z @90.18 [151020OFc1_NvH-0949-CRLM-13.raw]	413.3047790527344	90.1803176389333	5.00940419786667	92.8166479416	87.80724374373332	271106.65625	1.991581375208748E8	0	7294	86.8166320918648	0.5114238545742948	0.006084418473561131	413.2980651855469	413.31427001953125
541	413.3262634277344	90.1803176389333					1	DETECTED	413.3263 m/z @90.18 [151020OFc1_NvH-0949-CRLM-13.raw]	413.3262634277344	90.1803176389333	5.90804425253333	99.3815963533333	93.47355210079996	387115.125	1.9775313729309097E8	0	7294	1.7376211101472308	22.253074252514068	12.641188597696882	413.32415771484375	413.3356018066406
542	413.3447570800781	90.1803176389333					1	DETECTED	413.3448 m/z @90.18 [151020OFc1_NvH-0949-CRLM-13.raw]	413.3447570800781	90.1803176389333	2.30467238053333	99.8053145341333	97.50064215359997	335750.6875	1.893997026739658E8	0	7294	76.32878303366257	0.5090658962908816	0.028881085622901998	413.3366394042969	413.3536682128906
543	413.3623962402344	90.1803176389333					1	DETECTED	413.3624 m/z @90.18 [151020OFc1_NvH-0949-CRLM-13.raw]	413.3623962402344	90.1803176389333	0.00474204986666667	99.999072484	99.99433043413333	256217.828125	2.731107018564309E8	0	7294	88.03607384096114	0.5102249851653728	0.01112378983924045	413.3580017089844	413.3714904785156
544	413.446533203125	20.3912606832					1	DETECTED	413.4465 m/z @20.39 [151020OFc1_NvH-0949-CRLM-13.raw]	413.446533203125	20.3912606832	3.6169471512	99.1311308146667	95.51418366346671	160693.5625	1.8835463431986257E8	0	7294	2.7900797519727583	3.6291416652059447	0.0266976293849951	413.4366760253906	413.4565124511719
545	413.46893310546875	27.5921503648					1	DETECTED	413.4689 m/z @27.59 [151020OFc1_NvH-0949-CRLM-13.raw]	413.46893310546875	27.5921503648	1.20055789626667	96.1638065618667	94.96324866560003	925538.6875	1.9824461245048282E8	4	7294	0.03738872798326298	0.9496528491613009	0.892872137852422	413.4590759277344	413.4788513183594
546	413.5314636230469	38.0967299205333					1	DETECTED	413.5315 m/z @38.10 [151020OFc1_NvH-0949-CRLM-13.raw]	413.5314636230469	38.0967299205333	4.37208673173333	98.9235039418667	94.55141721013337	727198.0625	2.220944869020884E8	3	7294	0.1724532693736478	0.6641650504004902	0.20212887262998977	413.5216369628906	413.54144287109375
547	413.5427551269531	10.3931279770667					1	DETECTED	413.5428 m/z @10.39 [151020OFc1_NvH-0949-CRLM-13.raw]	413.5427551269531	10.3931279770667	5.7479107496	50.7014711138667	44.9535603642667	654296.3125	1.3770064744938734E8	0	7294	0.1201424948303309	1.530632585476684	1.7245068153843452	413.54150390625	413.5440368652344
548	413.5540771484375	13.8563739429333					1	DETECTED	413.5541 m/z @13.86 [151020OFc1_NvH-0949-CRLM-13.raw]	413.5540771484375	13.8563739429333	4.4666373904	99.1678178896	94.7011804992	6627117.5	3.31648500442464E8	3	7294	0.2103985203021601	0.8946398388961577	0.9374926342286113	413.54412841796875	413.5640563964844
549	413.578369140625	23.6150987144					1	DETECTED	413.5784 m/z @23.62 [151020OFc1_NvH-0949-CRLM-13.raw]	413.578369140625	23.6150987144	4.48544585493333	97.5014264514667	93.01598059653337	1095395.5	2.241485162292006E8	3	7294	0.07266179701339581	6.602068712697724	0.10124276270473452	413.5684509277344	413.58831787109375
550	413.68524169921875	30.2481220722667					1	DETECTED	413.6852 m/z @30.25 [151020OFc1_NvH-0949-CRLM-13.raw]	413.68524169921875	30.2481220722667	5.32032985093333	98.093253248	92.77292339706666	124619.5078125	1.8429899133162892E8	0	7294	75.2843106483295	1.8608331330215233	3.555983664868449	413.6755065917969	413.6878356933594
551	413.6978454589844	29.7104844573333					1	DETECTED	413.6978 m/z @29.71 [151020OFc1_NvH-0949-CRLM-13.raw]	413.6978454589844	29.7104844573333	3.64422988693333	97.7426797813333	94.09844989439996	215475.15625	2.055456842343637E8	0	7294	9.771236975088968	1.8080934439270906	6.773128186117763	413.68792724609375	413.70379638671875
552	413.71380615234375	22.7147509530667					1	DETECTED	413.7138 m/z @22.71 [151020OFc1_NvH-0949-CRLM-13.raw]	413.71380615234375	22.7147509530667	4.18190947733333	99.9713975722667	95.78948809493336	430806.25	1.971041386376292E8	0	7294	0.1023433271327363	4.333172323327555	1.7074664994005877	413.70428466796875	413.716552734375
553	413.7266845703125	41.7038535722667					1	DETECTED	413.7267 m/z @41.70 [151020OFc1_NvH-0949-CRLM-13.raw]	413.7266845703125	41.7038535722667	4.23060460213333	94.8721259008	90.64152129866667	3325097.5	3.114998678974332E8	4	7294	7.486657863946533	0.5081204694943046	0.016641035573636317	413.71673583984375	413.7366638183594
554	413.7498779296875	25.4256588672					1	DETECTED	413.7499 m/z @25.43 [151020OFc1_NvH-0949-CRLM-13.raw]	413.7498779296875	25.4256588672	6.12658996533333	96.2548763778667	90.12828641253337	1310896.375	2.3968272329524812E8	0	7294	0.1471776316669775	1.1468728565067985	0.832871142764702	413.7399597167969	413.7596435546875
555	413.76068115234375	32.7389058586667					1	DETECTED	413.7607 m/z @32.74 [151020OFc1_NvH-0949-CRLM-13.raw]	413.76068115234375	32.7389058586667	4.50368486906667	73.0152832376	68.51159836853333	232940.578125	1.6858217069775152E8	0	7294	0.10746453534133593	1.6382418636263276	2.2770297857690758	413.7598876953125	413.7634582519531
556	413.7734680175781	31.7148489149333					1	DETECTED	413.7735 m/z @31.71 [151020OFc1_NvH-0949-CRLM-13.raw]	413.7734680175781	31.7148489149333	4.3141625144	92.531561252	88.2173987376	1442483.375	2.1706983834396008E8	2	7294	8.913351408357098	0.8838080049427712	0.31829212967709936	413.76348876953125	413.7834167480469
557	413.8483581542969	27.9273638312					1	DETECTED	413.8484 m/z @27.93 [151020OFc1_NvH-0949-CRLM-13.raw]	413.8483581542969	27.9273638312	0.665405324	99.8332076104	99.16780228639999	181104.703125	2.0264660566438955E8	0	7294	18.842016163419714	2.4339848274719813	3.678817795459038	413.8388977050781	413.85595703125
558	413.865966796875	38.1371915474667					1	DETECTED	413.8660 m/z @38.14 [151020OFc1_NvH-0949-CRLM-13.raw]	413.865966796875	38.1371915474667	0.692223952266667	99.8701822130667	99.17795826080003	614433.375	2.1400661189625573E8	3	7294	16.39108191430927	0.6085100762297553	0.0030359615213066764	413.8559875488281	413.8759460449219
559	413.876708984375	10.406340796					1	DETECTED	413.8767 m/z @10.41 [151020OFc1_NvH-0949-CRLM-13.raw]	413.876708984375	10.406340796	6.82634404	94.8996672949333	88.0733232549333	256981.265625	1.803608084084688E8	0	7294	0.14666691431807521	0.8609750128836642	1.875857455164465	413.8759765625	413.8782958984375
560	413.8883361816406	13.8270990874667					1	DETECTED	413.8883 m/z @13.83 [151020OFc1_NvH-0949-CRLM-13.raw]	413.8883361816406	13.8270990874667	0.782739692266667	99.999072484	99.21633279173332	1028673.6875	2.082129909146676E8	0	7294	5.35234762065828	1.1977594984555184	0.6850779944282402	413.87841796875	413.8894348144531
561	413.8994445800781	30.7668661218667					1	DETECTED	413.8994 m/z @30.77 [151020OFc1_NvH-0949-CRLM-13.raw]	413.8994445800781	30.7668661218667	0.611247571466667	99.999072484	99.38782491253333	2228090.5	2.6420782212409526E8	3	7294	0.26500109245021974	0.5089879788042803	0.4747744543925715	413.88946533203125	413.9093933105469
562	413.91290283203125	23.6001803069333					1	DETECTED	413.9129 m/z @23.60 [151020OFc1_NvH-0949-CRLM-13.raw]	413.91290283203125	23.6001803069333	1.45665271066667	99.9436025410667	98.48694983040002	832216.9375	1.955923578318957E8	3	7294	7.393403522318742	2.289073254402965	2.698580749431832	413.9094543457031	413.92279052734375
563	413.9639892578125	11.1514845184					1	DETECTED	413.9640 m/z @11.15 [151020OFc1_NvH-0949-CRLM-13.raw]	413.9639892578125	11.1514845184	0.199989706666667	99.6676222749333	99.46763256826662	3060737.0	2.691091327247844E8	4	7294	0.24423626194027648	1.3825909573732016	36.56738852625031	413.95404052734375	413.973876953125
564	413.9861755371094	26.1880360781333					1	DETECTED	413.9862 m/z @26.19 [151020OFc1_NvH-0949-CRLM-13.raw]	413.9861755371094	26.1880360781333	3.717377192	99.5843757152	95.8669985232	1834100.75	2.1985116052030274E8	0	7294	0.1271796252002062	68.2096199133008	0.8270438958506049	413.97686767578125	413.9957580566406
565	414.1402587890625	90.3664092981333					1	DETECTED	414.1403 m/z @90.37 [151020OFc1_NvH-0949-CRLM-13.raw]	414.1402587890625	90.3664092981333	1.00919111946667	92.4952974045333	91.48610628506664	63702.18359375	1.7701598031570846E8	0	7294	1.613345638710669	0.5119122335598192	0.0238244671196384	414.13397216796875	414.1454162597656
566	414.1697082519531	25.5896427426667					1	DETECTED	414.1697 m/z @25.59 [151020OFc1_NvH-0949-CRLM-13.raw]	414.1697082519531	25.5896427426667	5.34976937333333	97.084637884	91.73486851066667	243699.546875	1.886616149884193E8	0	7294	1.5303392874795598	2.509380231816704	4.0766101581764165	414.15997314453125	414.1796875
567	414.1954650878906	18.3705255368					1	DETECTED	414.1955 m/z @18.37 [151020OFc1_NvH-0949-CRLM-13.raw]	414.1954650878906	18.3705255368	5.04056646853333	98.8409632984	93.80039682986667	289435.875	1.9822183689186326E8	0	7294	9.19290054890236	7.060770136382022	0.6404500903728949	414.18548583984375	414.1955871582031
568	414.2055969238281	21.3949636384					1	DETECTED	414.2056 m/z @21.39 [151020OFc1_NvH-0949-CRLM-13.raw]	414.2055969238281	21.3949636384	4.53079089733333	98.2043224733333	93.67353157599997	2315240.25	2.5965801950392756E8	4	7294	0.3440422090369495	3.274002033668722	1.7455927965279738	414.1956481933594	414.2088928222656
569	414.2189025878906	34.3805435746667					1	DETECTED	414.2189 m/z @34.38 [151020OFc1_NvH-0949-CRLM-13.raw]	414.2189025878906	34.3805435746667	4.3141625144	99.6121250546667	95.29796254026671	8847967.0	4.0211232190058833E8	2	7294	0.18993620443021797	0.5093238109337291	0.03319340180376926	414.20892333984375	414.2201232910156
570	414.2301330566406	16.0758959008					1	DETECTED	414.2301 m/z @16.08 [151020OFc1_NvH-0949-CRLM-13.raw]	414.2301330566406	16.0758959008	1.81361777226667	98.8043445874667	96.99072681520003	2.0714158E7	5.438319560301766E8	3	7294	0.17709966962780044	1.0553319587497554	0.9004266314934967	414.22015380859375	414.238525390625
571	414.24853515625	90.6768764045333					1	DETECTED	414.2485 m/z @90.68 [151020OFc1_NvH-0949-CRLM-13.raw]	414.24853515625	90.6768764045333	2.86878311546667	99.9343105192	97.06552740373333	2.2066044E7	7.417561815213794E8	2	7294	0.07655527778828741	0.5010784163311155	14.263890173789743	414.2386474609375	414.2585144042969
572	414.2708435058594	43.6471160594667					1	DETECTED	414.2708 m/z @43.65 [151020OFc1_NvH-0949-CRLM-13.raw]	414.2708435058594	43.6471160594667	0.00474204986666667	99.9897874536	99.98504540373334	1422473.125	2.2322422588839942E8	2	7294	1.4939019186445321	0.5384858249984505	0.00974286214857438	414.26092529296875	414.2747802734375
573	414.2847900390625	92.5865316552					1	DETECTED	414.2848 m/z @92.59 [151020OFc1_NvH-0949-CRLM-13.raw]	414.2847900390625	92.5865316552	11.1514845184	99.9158152824	88.76433076400001	1.0145482E7	3.1671762497305757E8	2	7294	0.1351143565302806	0.501997613041192	1.846402596660235	414.2748107910156	414.2926330566406
574	414.2999572753906	91.1909332069333					1	DETECTED	414.3000 m/z @91.19 [151020OFc1_NvH-0949-CRLM-13.raw]	414.2999572753906	91.1909332069333	14.8260461794667	94.2904324778667	79.4643862984	167050.9375	1.3272037193245025E8	0	7294	0.09046356568494218	6.8022046363177076	0.12150918734668184	414.2958679199219	414.3099365234375
575	414.32281494140625	89.8363382018667					1	DETECTED	414.3228 m/z @89.84 [151020OFc1_NvH-0949-CRLM-13.raw]	414.32281494140625	89.8363382018667	0.0815119018666667	99.8332076104	99.75169570853333	118987.3515625	1.899426377151211E8	0	7294	92.19003419087284	0.534775953850076	0.026121564548352006	414.3131103515625	414.3321228027344
576	414.3573303222656	90.1803176389333					1	DETECTED	414.3573 m/z @90.18 [151020OFc1_NvH-0949-CRLM-13.raw]	414.3573303222656	90.1803176389333	0.0815119018666667	99.9436025410667	99.86209063920003	119871.3046875	2.0391107851975673E8	0	7294	86.38916517776379	0.5339196895852378	0.018309463188509147	414.3476257324219	414.36724853515625
577	414.44677734375	18.2728293357333					1	DETECTED	414.4468 m/z @18.27 [151020OFc1_NvH-0949-CRLM-13.raw]	414.44677734375	18.2728293357333	0.4822051232	99.3999274210667	98.9177222978667	544216.1875	2.1005543422971934E8	0	7294	0.1360124655420698	0.5312860884362627	16.073458922701683	414.43682861328125	414.4552307128906
578	414.4652404785156	11.1514845184					1	DETECTED	414.4652 m/z @11.15 [151020OFc1_NvH-0949-CRLM-13.raw]	414.4652404785156	11.1514845184	4.51274989333333	97.0383964133333	92.52564651999997	1299759.5	2.119169972025932E8	0	7294	0.29328387552521207	15.752633591734417	2.079751028516565	414.45526123046875	414.4750061035156
579	414.48760986328125	25.3827535272					1	DETECTED	414.4876 m/z @25.38 [151020OFc1_NvH-0949-CRLM-13.raw]	414.48760986328125	25.3827535272	4.50368486906667	99.8423574378667	95.33867256880002	362925.46875	2.1390036097800183E8	0	7294	0.07675488885957549	5.30390663303756	0.09416192131253147	414.4778747558594	414.4973449707031
580	414.5240783691406	59.8239015224					1	DETECTED	414.5241 m/z @59.82 [151020OFc1_NvH-0949-CRLM-13.raw]	414.5240783691406	59.8239015224	2.105037192	98.610171916	96.505134724	164287.625	1.9909570434521317E8	3	7294	53.16907670576519	0.8703446960662194	0.7363022063326408	414.51409912109375	414.5340576171875
581	414.5464172363281	27.7984657325333					1	DETECTED	414.5464 m/z @27.80 [151020OFc1_NvH-0949-CRLM-13.raw]	414.5464172363281	27.7984657325333	2.27734999013333	99.4460124784	97.16866248826666	763976.375	2.266436305587732E8	3	7294	10.336451076607386	1.0261689356118928	0.1872534962690307	414.53643798828125	414.55413818359375
582	414.5642395019531	16.0642046154667					1	DETECTED	414.5642 m/z @16.06 [151020OFc1_NvH-0949-CRLM-13.raw]	414.5642395019531	16.0642046154667	4.001880136	98.9328307373333	94.93095060133331	1.3726774E7	4.3112936482318443E8	3	7294	0.1786109893257315	0.5862835522083648	19.091883572966456	414.55426025390625	414.5740051269531
583	414.57476806640625	22.6211016301333					1	DETECTED	414.5748 m/z @22.62 [151020OFc1_NvH-0949-CRLM-13.raw]	414.57476806640625	22.6211016301333	4.48544585493333	96.5784539384	92.09300808346667	171076.765625	1.7572007257926723E8	0	7294	8.189754440135047	2.731913490954069	4.595613949770071	414.5742492675781	414.5847473144531
584	414.59027099609375	42.234344656					1	DETECTED	414.5903 m/z @42.23 [151020OFc1_NvH-0949-CRLM-13.raw]	414.59027099609375	42.234344656	4.21971750213333	94.4262623784	90.20654487626666	158250.046875	1.9569279958851254E8	0	7294	24.360802175672458	1.202787441480358	1.400272945630452	414.5849914550781	414.5919494628906
585	414.6022644042969	41.8379287096					1	DETECTED	414.6023 m/z @41.84 [151020OFc1_NvH-0949-CRLM-13.raw]	414.6022644042969	41.8379287096	4.05671524506667	97.1487412050667	93.09202596000003	680015.625	2.009060515726519E8	0	7294	0.12165664196053427	0.5857774167621517	81.97621037949061	414.59234619140625	414.6119384765625
586	414.6949462890625	12.5529157664					1	DETECTED	414.6949 m/z @12.55 [151020OFc1_NvH-0949-CRLM-13.raw]	414.6949462890625	12.5529157664	0.301351100533333	96.1546671501333	95.85331604959997	265431.09375	2.153998551973392E8	4	7294	0.0919793722649338	1.5818125273578378	19.84616684852617	414.68499755859375	414.69775390625
587	414.707763671875	21.3411974714667					1	DETECTED	414.7078 m/z @21.34 [151020OFc1_NvH-0949-CRLM-13.raw]	414.707763671875	21.3411974714667	2.750386316	99.6028730146667	96.8524866986667	1023394.6875	1.9523582458499208E8	0	7294	0.30918993697536834	0.5245945017237744	0.040131427490909845	414.6977844238281	414.71044921875
588	414.7204895019531	34.3622999245333					1	DETECTED	414.7205 m/z @34.36 [151020OFc1_NvH-0949-CRLM-13.raw]	414.7204895019531	34.3622999245333	1.15481447493333	98.6376133432	97.48279886826667	4677879.0	2.876299994262333E8	2	7294	0.15990144393855132	0.8071819322884864	0.01082461606622203	414.7107849121094	414.73046875
589	414.7320556640625	22.0586374458667					1	DETECTED	414.7321 m/z @22.06 [151020OFc1_NvH-0949-CRLM-13.raw]	414.7320556640625	22.0586374458667	4.53983235093333	88.6220333	84.08220094906667	1722183.5	2.4426399413347816E8	2	7294	5.3621663406021405	0.7908297065009036	0.28093870546894645	414.73065185546875	414.7403564453125
590	414.7507629394531	9.2833803256					1	DETECTED	414.7508 m/z @9.28 [151020OFc1_NvH-0949-CRLM-13.raw]	414.7507629394531	9.2833803256	4.5490393032	95.8955412861333	91.34650198293329	6620398.0	3.023136048217679E8	2	7294	0.1482883398172543	1.7463288599948197	2.0330242435346393	414.7408142089844	414.7607421875
591	414.76177978515625	72.8762577626667					1	DETECTED	414.7618 m/z @72.88 [151020OFc1_NvH-0949-CRLM-13.raw]	414.76177978515625	72.8762577626667	5.66894496426667	94.3180926058667	88.64914764160002	561648.0625	2.086221486200301E8	2	7294	0.13223568046885248	1.3644752003189649	2.3102920755106826	414.7607727050781	414.76251220703125
592	414.77252197265625	43.6471160594667					1	DETECTED	414.7725 m/z @43.65 [151020OFc1_NvH-0949-CRLM-13.raw]	414.77252197265625	43.6471160594667	2.86878311546667	98.4169525936	95.54816947813333	578941.0	2.176366082994414E8	2	7294	20.53611803487464	0.5259898697129892	0.2619922301614165	414.7625732421875	414.7820129394531
593	414.85302734375	14.2428065125333					1	DETECTED	414.8530 m/z @14.24 [151020OFc1_NvH-0949-CRLM-13.raw]	414.85302734375	14.2428065125333	1.12764406666667	99.9343105192	98.80666645253332	192442.96875	2.0599500989196178E8	3	7294	23.16046084626	5.2480662588881515	0.9973819895884867	414.8433532714844	414.86297607421875
594	414.87542724609375	29.5939961978667					1	DETECTED	414.8754 m/z @29.59 [151020OFc1_NvH-0949-CRLM-13.raw]	414.87542724609375	29.5939961978667	0.00474204986666667	99.999072484	99.99433043413333	413247.15625	2.140859203138289E8	0	7294	11.64996660410976	2.169874957027937	1.5213628629356581	414.8655700683594	414.87738037109375
595	414.88739013671875	32.6935691674667					1	DETECTED	414.8874 m/z @32.69 [151020OFc1_NvH-0949-CRLM-13.raw]	414.88739013671875	32.6935691674667	0.0146317405333333	99.9897874536	99.97515571306667	966580.1875	2.1726706287672934E8	3	7294	15.439753716354243	0.5089342823457336	1.5442050080734069	414.8774108886719	414.88836669921875
596	414.89837646484375	16.0642046154667					1	DETECTED	414.8984 m/z @16.06 [151020OFc1_NvH-0949-CRLM-13.raw]	414.89837646484375	16.0642046154667	0.00474204986666667	99.9897874536	99.98504540373334	4769947.5	3.2628671442357475E8	3	7294	0.27514105999539495	4.830574231079691	8.46300770155411	414.8883972167969	414.90814208984375
597	414.91015625	14.8596580952					1	DETECTED	414.9102 m/z @14.86 [151020OFc1_NvH-0949-CRLM-13.raw]	414.91015625	14.8596580952	0.565766706666667	99.4183731816	98.85260647493334	195452.78125	1.9095524257392448E8	3	7294	8.412832209341268	5.319229083161624	0.005043453301876071	414.90838623046875	414.9201354980469
598	414.93670654296875	41.8631203749333					1	DETECTED	414.9367 m/z @41.86 [151020OFc1_NvH-0949-CRLM-13.raw]	414.93670654296875	41.8631203749333	0.764724790933333	99.9804454893333	99.21572069839998	229507.78125	2.2322659559461734E8	0	7294	29.22373869506518	1.3141761560833094	1.9027904579600983	414.92681884765625	414.9466857910156
599	414.949462890625	32.7389058586667					1	DETECTED	414.9495 m/z @32.74 [151020OFc1_NvH-0949-CRLM-13.raw]	414.949462890625	32.7389058586667	0.528242147466667	99.3907962005333	98.86255405306663	164606.109375	2.0213231605556947E8	0	7294	87.03671961672634	1.70659554263815	2.4221795911954245	414.947021484375	414.9593200683594
600	414.9664611816406	11.1704858229333					1	DETECTED	414.9665 m/z @11.17 [151020OFc1_NvH-0949-CRLM-13.raw]	414.9664611816406	11.1704858229333	4.33237660026667	99.6121250546667	95.27974845440004	157491.296875	2.0426011228137103E8	0	7294	0.20308081859837657	0.55879993830832	0.055868430755308014	414.9595031738281	414.9728088378906
601	414.98309326171875	34.7025892901333					1	DETECTED	414.9831 m/z @34.70 [151020OFc1_NvH-0949-CRLM-13.raw]	414.98309326171875	34.7025892901333	0.665405324	99.6121250546667	98.9467197306667	250755.234375	1.9456789725755045E8	0	7294	0.08079310536150786	1.839658262179571	3.6918073582033837	414.9731140136719	414.99249267578125
602	414.99603271484375	25.0744423856					1	DETECTED	414.9960 m/z @25.07 [151020OFc1_NvH-0949-CRLM-13.raw]	414.99603271484375	25.0744423856	0.972883158666667	96.4496682845333	95.47678512586664	134476.140625	2.189038683614184E8	0	7294	85.55863228646466	3.0141298744441216	5.050765375553384	414.9936828613281	415.0059509277344
603	415.0332946777344	33.2138898992					1	DETECTED	415.0333 m/z @33.21 [151020OFc1_NvH-0949-CRLM-13.raw]	415.0332946777344	33.2138898992	0.00474204986666667	99.9804454893333	99.97570343946664	89162.8203125	2.0826607834722325E8	0	7294	99.23317319448438	1.5092851790171975	1.9831039863767594	415.0235900878906	415.0399475097656
604	415.0610046386719	39.1538348450667					1	DETECTED	415.0610 m/z @39.15 [151020OFc1_NvH-0949-CRLM-13.raw]	415.0610046386719	39.1538348450667	0.0236647530666667	99.9804454893333	99.95678073626664	73851.046875	1.8338627829127198E8	0	7294	99.81857792398759	1.2896533548930142	1.5626127643736263	415.06072998046875	415.0708923339844
605	415.18682861328125	24.7675190144					1	DETECTED	415.1868 m/z @24.77 [151020OFc1_NvH-0949-CRLM-13.raw]	415.18682861328125	24.7675190144	2.286622628	99.9158152824	97.6291926544	777438.8125	1.9577911251657274E8	2	7294	0.22232360620895264	4.092260485026298	0.010104758477956922	415.1775207519531	415.1968078613281
606	415.2081298828125	20.1362138344					1	DETECTED	415.2081 m/z @20.14 [151020OFc1_NvH-0949-CRLM-13.raw]	415.2081298828125	20.1362138344	4.153089144	99.6491369765333	95.49604783253329	475297.3125	2.2232629370970201E8	2	7294	5.437479686817483	10.750486342507498	2.7845637553900944	415.1981506347656	415.212158203125
607	415.22216796875	34.3711534626667					1	DETECTED	415.2222 m/z @34.37 [151020OFc1_NvH-0949-CRLM-13.raw]	415.22216796875	34.3711534626667	3.911114748	98.6376133432	94.7264985952	1171098.0	2.4093134096513677E8	2	7294	0.23290716563235492	0.6180325769995654	0.29133731280241915	415.21221923828125	415.2235107421875
608	415.2335205078125	23.4987440301333					1	DETECTED	415.2335 m/z @23.50 [151020OFc1_NvH-0949-CRLM-13.raw]	415.2335205078125	23.4987440301333	4.05671524506667	99.0848916293333	95.02817638426663	1.2812811E7	5.850243240469651E8	2	7294	0.29802108343424294	2.409758112715407	0.2640136520308245	415.2235412597656	415.2434997558594
609	415.2518005371094	90.6768764045333					1	DETECTED	415.2518 m/z @90.68 [151020OFc1_NvH-0949-CRLM-13.raw]	415.2518005371094	90.6768764045333	4.0469714752	98.0560282306667	94.0090567554667	5307694.0	4.223086251603126E8	3	7294	81.41647882768541	0.5028887858245275	0.0026633215885026955	415.2435607910156	415.2581481933594
610	415.2681579589844	50.9227035810667					1	DETECTED	415.2682 m/z @50.92 [151020OFc1_NvH-0949-CRLM-13.raw]	415.2681579589844	50.9227035810667	0.00474204986666667	98.8958771053333	98.89113505546663	5940395.0	3.429248078664014E8	2	7294	0.19915622962140134	1.576827515943607	0.014426911503075606	415.2587890625	415.2781066894531
611	415.2882080078125	92.6127853173333					1	DETECTED	415.2882 m/z @92.61 [151020OFc1_NvH-0949-CRLM-13.raw]	415.2882080078125	92.6127853173333	4.001880136	99.6766595546667	95.6747794186667	2341820.0	2.2432518399422017E8	2	7294	0.12758746317517478	0.501477289088631	0.003578359521574299	415.2782287597656	415.2933044433594
612	415.3041687011719	91.2125578554667					1	DETECTED	415.3042 m/z @91.21 [151020OFc1_NvH-0949-CRLM-13.raw]	415.3041687011719	91.2125578554667	4.58922999226667	93.8941081336	89.30487814133333	70707.0078125	1.6210200697587413E8	0	7294	1.658291611546602	0.5154782224620147	1.5530951898054848	415.29840087890625	415.30712890625
613	415.3193664550781	56.5793846064					1	DETECTED	415.3194 m/z @56.58 [151020OFc1_NvH-0949-CRLM-13.raw]	415.3193664550781	56.5793846064	13.8789149914667	92.935321468	79.0564064765333	95495.3828125	1.9983856540451765E8	0	7294	77.96756932257065	0.9115371075774891	0.8229866590636875	415.3105773925781	415.3275146484375
614	415.34228515625	90.1803176389333					1	DETECTED	415.3423 m/z @90.18 [151020OFc1_NvH-0949-CRLM-13.raw]	415.34228515625	90.1803176389333	11.7266960536	96.9370247432	85.2103286896	171998.34375	1.9361056029804417E8	0	7294	80.31327931587656	0.5097777898898248	0.02393016693437958	415.3366394042969	415.3518981933594
615	415.3603210449219	90.1803176389333					1	DETECTED	415.3603 m/z @90.18 [151020OFc1_NvH-0949-CRLM-13.raw]	415.3603210449219	90.1803176389333	2.95087757253333	99.9897874536	97.03890988106667	105480.5625	2.1844171632724404E8	0	7294	85.53747210410494	0.510136884128159	0.0205495109632182	415.3535461425781	415.3699951171875
616	415.45184326171875	23.018922184					1	DETECTED	415.4518 m/z @23.02 [151020OFc1_NvH-0949-CRLM-13.raw]	415.45184326171875	23.018922184	4.63521677866667	97.8531266202667	93.21790984160003	713892.1875	1.8773477842541093E8	0	7294	0.0977863290603338	0.541365553795448	0.05780929830956191	415.4422912597656	415.4617919921875
617	415.4720764160156	50.0720470570667					1	DETECTED	415.4721 m/z @50.07 [151020OFc1_NvH-0949-CRLM-13.raw]	415.4720764160156	50.0720470570667	5.42823707573333	97.844001696	92.41576462026667	186441.90625	2.0213245284288478E8	0	7294	34.09847462470081	1.1140446617528343	1.2697076463069177	415.46221923828125	415.4798278808594
618	415.5234375	19.2105264818667					1	DETECTED	415.5234 m/z @19.21 [151020OFc1_NvH-0949-CRLM-13.raw]	415.5234375	19.2105264818667	4.51274989333333	63.0375941176	58.52484422426667	198869.734375	1.599707323168414E8	3	7294	2.6720420708261976	4.376752090318013	7.768137917255345	415.5135192871094	415.52386474609375
619	415.5339050292969	4.8859392584					1	DETECTED	415.5339 m/z @4.89 [151020OFc1_NvH-0949-CRLM-13.raw]	415.5339050292969	4.8859392584	0.3991916216	98.4169525936	98.017760972	444040.0625	2.260962940154735E8	3	7294	0.09768095421136458	12.036641545986376	124.40954188535304	415.52392578125	415.54388427734375
620	415.5454406738281	22.0586374458667					1	DETECTED	415.5454 m/z @22.06 [151020OFc1_NvH-0949-CRLM-13.raw]	415.5454406738281	22.0586374458667	5.43737427493333	96.8081428429333	91.37076856799996	272027.28125	2.1220703570110562E8	0	7294	19.876869314527376	3.2225700520166383	0.03041319220585982	415.5439453125	415.5489196777344
621	415.5589904785156	30.488248664					1	DETECTED	415.5590 m/z @30.49 [151020OFc1_NvH-0949-CRLM-13.raw]	415.5589904785156	30.488248664	1.33849573813333	99.8238537853333	98.48535804719997	658016.3125	2.4866930374304464E8	3	7294	5.508975533970254	1.4768791698165926	0.4708596764307655	415.54901123046875	415.5689697265625
622	415.57061767578125	9.19600841653333					1	DETECTED	415.5706 m/z @9.20 [151020OFc1_NvH-0949-CRLM-13.raw]	415.57061767578125	9.19600841653333	5.24494731413333	33.3122827802667	28.06733546613337	101286.453125	7.855791579999582E7	0	7294	11.391951338393715	3.5518731220183333	6.10192051655736	415.5690002441406	415.5708312988281
623	415.5809020996094	45.5449572472					1	DETECTED	415.5809 m/z @45.54 [151020OFc1_NvH-0949-CRLM-13.raw]	415.5809020996094	45.5449572472	0.135781928533333	94.5406754586667	94.40489353013336	1610588.375	2.3427547814886925E8	3	7294	10.722586859112944	0.6909662025011664	0.40162030990029435	415.5709533691406	415.5903625488281
624	415.59185791015625	32.2957195029333					1	DETECTED	415.5919 m/z @32.30 [151020OFc1_NvH-0949-CRLM-13.raw]	415.59185791015625	32.2957195029333	5.02871684453333	95.9980648672	90.96934802266667	253203.046875	1.8295429688931155E8	0	7294	0.08341594219127302	1.6681215233358682	9.646145297955261	415.59136962890625	415.6014099121094
625	415.6842041015625	23.9576012162667					1	DETECTED	415.6842 m/z @23.96 [151020OFc1_NvH-0949-CRLM-13.raw]	415.6842041015625	23.9576012162667	1.01830770613333	97.7890316914667	96.77072398533338	713332.75	1.9137374091959405E8	0	7294	0.25277996404931713	0.524647512837516	0.04810185595201802	415.67425537109375	415.6937255859375
626	415.7026062011719	22.9589899149333					1	DETECTED	415.7026 m/z @22.96 [151020OFc1_NvH-0949-CRLM-13.raw]	415.7026062011719	22.9589899149333	4.33237660026667	99.1311308146667	94.79875421440003	417450.4375	2.0417064288763827E8	0	7294	2.1801667019498367	3.4502022941229296	2.1584121319952736	415.6943054199219	415.71258544921875
627	415.7138366699219	27.7339388178667					1	DETECTED	415.7138 m/z @27.73 [151020OFc1_NvH-0949-CRLM-13.raw]	415.7138366699219	27.7339388178667	3.86585913706667	93.8541251976	89.98826606053333	271496.1875	1.839066687383697E8	0	7294	0.4080270835388653	2.315673896413491	3.6139768382138984	415.7126159667969	415.71392822265625
628	415.7239685058594	17.5108335509333					1	DETECTED	415.7240 m/z @17.51 [151020OFc1_NvH-0949-CRLM-13.raw]	415.7239685058594	17.5108335509333	5.77730585493333	96.1176928506667	90.34038699573337	485716.5	2.0247894854567558E8	0	7294	0.2070549791364691	0.5395440157981723	1.9581993432545002	415.7139892578125	415.72503662109375
629	415.7350769042969	23.5230743746667					1	DETECTED	415.7351 m/z @23.52 [151020OFc1_NvH-0949-CRLM-13.raw]	415.7350769042969	23.5230743746667	3.66239504133333	99.9343105192	96.27191547786667	5050866.0	4.27725064391572E8	2	7294	2.1820325858018066	1.4020809840327035	3.34453366815403	415.7251281738281	415.74505615234375
630	415.7528991699219	32.6549899317333					1	DETECTED	415.7529 m/z @32.65 [151020OFc1_NvH-0949-CRLM-13.raw]	415.7528991699219	32.6549899317333	0.574875248266667	89.3482436373333	88.77336838906663	3025533.25	2.4636285063290334E8	2	7294	0.1658029319489387	0.539365618047344	0.06470574234028191	415.7452087402344	415.76068115234375
631	415.7707214355469	26.6588444264					1	DETECTED	415.7707 m/z @26.66 [151020OFc1_NvH-0949-CRLM-13.raw]	415.7707214355469	26.6588444264	0.791772814666667	94.5499406741333	93.75816785946662	7574475.5	3.4880597664197433E8	2	7294	0.1607624125728222	1.6286447621676776	1.8799122097314116	415.7607421875	415.7806701660156
632	415.8302307128906	22.2540119493333					1	DETECTED	415.8302 m/z @22.25 [151020OFc1_NvH-0949-CRLM-13.raw]	415.8302307128906	22.2540119493333	1.3656267496	98.8500797762667	97.4844530266667	300805.375	1.8690717363756174E8	0	7294	0.222978737442304	2.3334607269668544	34.21546738233347	415.8207702636719	415.83953857421875
633	415.8529052734375	15.0692636968					1	DETECTED	415.8529 m/z @15.07 [151020OFc1_NvH-0949-CRLM-13.raw]	415.8529052734375	15.0692636968	3.48147221973333	98.1768793901333	94.69540717039996	159310.671875	1.8402049174920225E8	0	7294	14.346213559153206	4.085998930763083	1.3120789118480731	415.8429260253906	415.8582458496094
634	415.8683166503906	4.89515803573333					1	DETECTED	415.8683 m/z @4.90 [151020OFc1_NvH-0949-CRLM-13.raw]	415.8683166503906	4.89515803573333	1.4840169936	99.9713975722667	98.4873805786667	314794.8125	1.8972528810132453E8	3	7294	0.07019416732784123	6.492652768971106	146.65648313313235	415.8583984375	415.8713073730469
635	415.8813171386719	24.5215091658667					1	DETECTED	415.8813 m/z @24.52 [151020OFc1_NvH-0949-CRLM-13.raw]	415.8813171386719	24.5215091658667	0.638345518933333	99.9436025410667	99.30525702213336	1162457.125	2.279819735728882E8	3	7294	0.15618937810342004	0.5624310109196116	1.2545793425277125	415.87139892578125	415.8912658691406
636	415.8923034667969	35.5422780989333					1	DETECTED	415.8923 m/z @35.54 [151020OFc1_NvH-0949-CRLM-13.raw]	415.8923034667969	35.5422780989333	4.8312272552	98.2229370296	93.3917097744	722579.9375	2.3861899272288448E8	3	7294	0.1408779074919977	0.8730479160409973	129.13404783044277	415.8913879394531	415.89630126953125
637	415.90631103515625	31.646730772					1	DETECTED	415.9063 m/z @31.65 [151020OFc1_NvH-0949-CRLM-13.raw]	415.90631103515625	31.646730772	1.3747895296	99.9713975722667	98.5966080426667	2186678.25	2.509689463627633E8	3	7294	1.5544571101668616	0.9777431083954352	0.011673070147149968	415.896484375	415.9161682128906
638	415.9259948730469	32.2957195029333					1	DETECTED	415.9260 m/z @32.30 [151020OFc1_NvH-0949-CRLM-13.raw]	415.9259948730469	32.2957195029333	1.13680393866667	99.9066276984	98.76982375973333	206206.96875	1.9285674332746854E8	0	7294	25.38214187801767	1.590356743127955	5.054280931878862	415.9163513183594	415.93585205078125
639	415.95556640625	24.9949845218667					1	DETECTED	415.9556 m/z @24.99 [151020OFc1_NvH-0949-CRLM-13.raw]	415.95556640625	24.9949845218667	0.1541089912	98.8500797762667	98.69597078506669	336329.53125	2.1490205853677878E8	0	7294	3.8487972385676734	2.6442697813120764	5.100908408312649	415.94598388671875	415.96258544921875
640	415.97259521484375	38.5600390445333					1	DETECTED	415.9726 m/z @38.56 [151020OFc1_NvH-0949-CRLM-13.raw]	415.97259521484375	38.5600390445333	0.00474204986666667	99.621291412	99.61654936213334	1931152.75	2.2766543789983323E8	4	7294	0.1353733611846124	0.5037286471034332	0.4409866397297647	415.9626770019531	415.9825134277344
641	415.9827575683594	25.2910671064					1	DETECTED	415.9828 m/z @25.29 [151020OFc1_NvH-0949-CRLM-13.raw]	415.9827575683594	25.2910671064	0.144946513066667	99.999072484	99.85412597093332	183017.234375	1.927411644027239E8	0	7294	56.631184054714865	1.954385859204461	2.8356015472241807	415.98260498046875	415.99273681640625
642	415.9950866699219	6.87852676266667					1	DETECTED	415.9951 m/z @6.88 [151020OFc1_NvH-0949-CRLM-13.raw]	415.9950866699219	6.87852676266667	1.42052210373333	99.3999274210667	97.97940531733337	68470.734375	1.776188829341081E8	0	7294	0.5140938661920318	8.629886889796273	230.87372053691595	415.9927673339844	415.997314453125
643	416.07470703125	31.1206082544					1	DETECTED	416.0747 m/z @31.12 [151020OFc1_NvH-0949-CRLM-13.raw]	416.07470703125	31.1206082544	0.0327560717333333	99.9621543181333	99.92939824639997	75547.296875	1.585183990458418E8	0	7294	95.55910655551146	1.5510090523365252	2.0725703631494783	416.0647277832031	416.0811462402344
644	416.1654968261719	22.1487530949333					1	DETECTED	416.1655 m/z @22.15 [151020OFc1_NvH-0949-CRLM-13.raw]	416.1654968261719	22.1487530949333	5.27245752106667	97.9909439341333	92.71848641306663	185204.609375	1.8281129391054198E8	0	7294	84.92736208115467	2.549352830058661	4.0944728401970565	416.15557861328125	416.1744079589844
645	416.18548583984375	23.9576012162667					1	DETECTED	416.1855 m/z @23.96 [151020OFc1_NvH-0949-CRLM-13.raw]	416.18548583984375	23.9576012162667	4.44683786106667	96.2641387194667	91.81730085840003	270517.28125	1.8883948890754402E8	3	7294	0.9990222729683609	3.0359068286419197	4.3766805615437265	416.1758117675781	416.1922912597656
646	416.2023010253906	10.0586113530667					1	DETECTED	416.2023 m/z @10.06 [151020OFc1_NvH-0949-CRLM-13.raw]	416.2023010253906	10.0586113530667	0.255133196	98.7303391952	98.4752059992	620425.625	2.1206140354530218E8	3	7294	0.18240868982565672	1.21406845403483	0.03588085251119003	416.1923522949219	416.20635986328125
647	416.2164001464844	24.4737451010667					1	DETECTED	416.2164 m/z @24.47 [151020OFc1_NvH-0949-CRLM-13.raw]	416.2164001464844	24.4737451010667	4.51274989333333	99.9343105192	95.42156062586666	802564.4375	2.2141222543170187E8	3	7294	0.24640129280593115	3.168648509116335	0.25389233019880053	416.2064208984375	416.22210693359375
648	416.23211669921875	46.8072532090667					1	DETECTED	416.2321 m/z @46.81 [151020OFc1_NvH-0949-CRLM-13.raw]	416.23211669921875	46.8072532090667	1.96666795706667	99.9804454893333	98.01377753226663	2288166.75	3.882672613935478E8	3	7294	26.139210932718232	0.5664954024280292	1.5564958571805185	416.2221374511719	416.240234375
649	416.250244140625	29.9533549578667					1	DETECTED	416.2502 m/z @29.95 [151020OFc1_NvH-0949-CRLM-13.raw]	416.250244140625	29.9533549578667	0.556471049866667	99.999072484	99.44260143413332	8.303796E7	1.9951921466142976E9	2	7294	0.2491584676029852	1.6958846809078758	49.945639849935546	416.24029541015625	416.2601318359375
650	416.2644348144531	85.5596577586667					1	DETECTED	416.2644 m/z @85.56 [151020OFc1_NvH-0949-CRLM-13.raw]	416.2644348144531	85.5596577586667	0.408422680266667	99.999072484	99.59064980373333	6.5393696E7	2.512309928787014E9	3	7294	0.2241594178329933	0.5170109736347999	0.02323685723487638	416.2602844238281	416.2741394042969
651	416.2911376953125	92.5691487568					1	DETECTED	416.2911 m/z @92.57 [151020OFc1_NvH-0949-CRLM-13.raw]	416.2911376953125	92.5691487568	5.8609633144	98.5546938642667	92.6937305498667	396881.40625	1.9327572375635865E8	0	7294	1.4692735848845047	0.5097140494651603	0.07269833761825789	416.28216552734375	416.30108642578125
652	416.30206298828125	89.7849679128					1	DETECTED	416.3021 m/z @89.78 [151020OFc1_NvH-0949-CRLM-13.raw]	416.30206298828125	89.7849679128	2.25017922986667	94.6170662250667	92.36688699520002	294347.40625	1.750068233080069E8	0	7294	87.93134474083472	0.5089014980172175	0.011718134847896976	416.3011779785156	416.3095703125
653	416.3369140625	91.7698578661333					1	DETECTED	416.3369 m/z @91.77 [151020OFc1_NvH-0949-CRLM-13.raw]	416.3369140625	91.7698578661333	8.10921468053333	92.7888192981333	84.67960461759998	86383.4921875	1.7419179110204616E8	0	7294	0.6220306607047235	0.506089849379591	1.0038795716110032	416.3282470703125	416.3467102050781
654	416.3734436035156	90.1803176389333					1	DETECTED	416.3734 m/z @90.18 [151020OFc1_NvH-0949-CRLM-13.raw]	416.3734436035156	90.1803176389333	0.0146317405333333	99.9897874536	99.97515571306667	145747.203125	1.9911292279604748E8	2	7294	78.53679220417379	1.3271961495677331	0.018076846321101025	416.364013671875	416.3834228515625
655	416.4432067871094	23.0286970157333					1	DETECTED	416.4432 m/z @23.03 [151020OFc1_NvH-0949-CRLM-13.raw]	416.4432067871094	23.0286970157333	3.88390236106667	98.3063276453333	94.42242528426662	157565.609375	2.196670689459866E8	0	7294	69.17354977669548	2.299889024015948	6.337309410436974	416.4334716796875	416.4487609863281
656	416.4588317871094	21.3039104133333					1	DETECTED	416.4588 m/z @21.30 [151020OFc1_NvH-0949-CRLM-13.raw]	416.4588317871094	21.3039104133333	3.80832627173333	98.9328307373333	95.12450446559997	159261.09375	2.3895917094517887E8	2	7294	21.11232343786551	2.805623138131799	4.543973236508061	416.4488525390625	416.46356201171875
657	416.4737548828125	38.5045710357333					1	DETECTED	416.4738 m/z @38.50 [151020OFc1_NvH-0949-CRLM-13.raw]	416.4737548828125	38.5045710357333	4.36210374426667	96.4865009925333	92.12439724826662	965409.25	2.0233196284032792E8	4	7294	0.8454348548462178	0.8902043261916942	0.06332800080714437	416.46380615234375	416.4837341308594
658	416.4934387207031	43.6194397253333					1	DETECTED	416.4934 m/z @43.62 [151020OFc1_NvH-0949-CRLM-13.raw]	416.4934387207031	43.6194397253333	2.41366680773333	96.569172892	94.15550608426666	841798.9375	1.965653616049941E8	0	7294	0.19245285292083736	0.5037556221969958	0.0031874254729349085	416.48443603515625	416.50335693359375
659	416.5223083496094	23.8169194816					1	DETECTED	416.5223 m/z @23.82 [151020OFc1_NvH-0949-CRLM-13.raw]	416.5223083496094	23.8169194816	4.77310128906667	85.8513443786667	81.07824308960002	274356.75	1.9747161885778135E8	3	7294	3.8086349835626727	2.1451674768612983	0.002872445617242157	416.5123291015625	416.52655029296875
660	416.53662109375	10.0938815893333					1	DETECTED	416.5366 m/z @10.09 [151020OFc1_NvH-0949-CRLM-13.raw]	416.53662109375	10.0938815893333	4.8219192872	85.8219238925333	81.0000046053333	382685.71875	2.1728142381549463E8	0	7294	0.1640107269609672	0.5941721360012526	6.353393784311119	416.52667236328125	416.5381164550781
661	416.54815673828125	24.4245765848					1	DETECTED	416.5482 m/z @24.42 [151020OFc1_NvH-0949-CRLM-13.raw]	416.54815673828125	24.4245765848	4.51274989333333	99.9897874536	95.47703756026667	1120391.875	2.1839344545436186E8	3	7294	3.464051615883964	0.777924676383521	0.03671885724833893	416.5381774902344	416.5491943359375
662	416.55926513671875	39.4535979029333					1	DETECTED	416.5593 m/z @39.45 [151020OFc1_NvH-0949-CRLM-13.raw]	416.55926513671875	39.4535979029333	4.3812053088	99.6581641666667	95.27695885786669	4843708.5	3.316401818989196E8	3	7294	14.452620176338183	0.5200743833146975	0.09402546356977397	416.5494384765625	416.5692443847656
663	416.5748291015625	31.5650255818667					1	DETECTED	416.5748 m/z @31.57 [151020OFc1_NvH-0949-CRLM-13.raw]	416.5748291015625	31.5650255818667	4.37208673173333	98.7117960872	94.33970935546667	549270.625	1.9412726512841433E8	3	7294	0.036846493739709274	0.8825217791231749	0.39538869028639345	416.56927490234375	416.5843811035156
664	416.5978698730469	54.1385541522667					1	DETECTED	416.5979 m/z @54.14 [151020OFc1_NvH-0949-CRLM-13.raw]	416.5978698730469	54.1385541522667	0.5374780584	95.1060878690667	94.5686098106667	594818.0	2.0849490413828835E8	0	7294	0.13478578385991824	0.9528032753571284	0.8800130620508386	416.58831787109375	416.60723876953125
665	416.707763671875	49.6316453725333					1	DETECTED	416.7078 m/z @49.63 [151020OFc1_NvH-0949-CRLM-13.raw]	416.707763671875	49.6316453725333	3.20838748933333	99.6121250546667	96.40373756533337	1274993.0	2.3458678294367465E8	2	7294	0.25642658840315136	0.5078788794422668	0.010962607093149194	416.69781494140625	416.7177429199219
666	416.724609375	21.129506308					1	DETECTED	416.7246 m/z @21.13 [151020OFc1_NvH-0949-CRLM-13.raw]	416.724609375	21.129506308	2.3954027024	98.8133906197333	96.41798791733329	482107.8125	2.0235042417598054E8	2	7294	0.3059093066352254	0.6088615702604177	4.677919901766069	416.7177734375	416.7271728515625
667	416.7373046875	37.3051615114667					1	DETECTED	416.7373 m/z @37.31 [151020OFc1_NvH-0949-CRLM-13.raw]	416.7373046875	37.3051615114667	1.26559623013333	98.573355616	97.30775938586667	699876.9375	2.3435481495393503E8	2	7294	16.043808532093017	1.5846100847151217	0.06447765316727685	416.72747802734375	416.74139404296875
668	416.75140380859375	29.9533549578667					1	DETECTED	416.7514 m/z @29.95 [151020OFc1_NvH-0949-CRLM-13.raw]	416.75140380859375	29.9533549578667	1.81361777226667	99.1956592058667	97.38204143360004	3.5301708E7	1.1166786507136652E9	2	7294	0.23442561298885423	1.6286012267467038	5.026201112253436	416.74151611328125	416.76043701171875
669	416.7742004394531	26.7323775893333					1	DETECTED	416.7742 m/z @26.73 [151020OFc1_NvH-0949-CRLM-13.raw]	416.7742004394531	26.7323775893333	5.21819341786667	99.298274596	94.08008117813333	900765.375	2.107859393379328E8	0	7294	0.16682734297428325	3.7153662927105633	0.48377682187900667	416.7644958496094	416.7835693359375
670	416.8070068359375	90.6307770802667					1	DETECTED	416.8070 m/z @90.63 [151020OFc1_NvH-0949-CRLM-13.raw]	416.8070068359375	90.6307770802667	0.791772814666667	98.9421075826667	98.15033476800002	124739.3203125	2.219913546578495E8	0	7294	0.15272483767957112	0.5017854870556934	0.015064399281303832	416.7970886230469	416.81689453125
671	416.857421875	20.7548085032					1	DETECTED	416.8574 m/z @20.75 [151020OFc1_NvH-0949-CRLM-13.raw]	416.857421875	20.7548085032	0.00474204986666667	99.9897874536	99.98504540373334	702574.5625	2.200170239797305E8	3	7294	0.2038488290204299	0.7311085701440014	4.419229616057798	416.84747314453125	416.8674011230469
672	416.87017822265625	15.8273286794667					1	DETECTED	416.8702 m/z @15.83 [151020OFc1_NvH-0949-CRLM-13.raw]	416.87017822265625	15.8273286794667	1.6211430184	95.7562970061333	94.13515398773329	154402.390625	2.317215760852901E8	3	7294	19.262464796321566	5.864277181408699	14.74457846962728	416.867431640625	416.872314453125
673	416.8824462890625	24.3711940874667					1	DETECTED	416.8824 m/z @24.37 [151020OFc1_NvH-0949-CRLM-13.raw]	416.8824462890625	24.3711940874667	0.0515395157333333	99.9621543181333	99.91061480239996	792478.4375	2.2032562402861047E8	3	7294	7.498958463842001	0.1630337228803645	0.13945370344556288	416.8724670410156	416.88348388671875
674	416.8935241699219	39.4891841896					1	DETECTED	416.8935 m/z @39.49 [151020OFc1_NvH-0949-CRLM-13.raw]	416.8935241699219	39.4891841896	0.818716362933333	99.5012409248	98.68252456186667	3315305.75	2.8519344403163064E8	3	7294	14.40444212379569	0.6549035627020138	0.3485535210497867	416.8835754394531	416.90350341796875
675	416.9189758300781	34.0534994298667					1	DETECTED	416.9190 m/z @34.05 [151020OFc1_NvH-0949-CRLM-13.raw]	416.9189758300781	34.0534994298667	0.764724790933333	99.7775167477333	99.01279195679997	959468.625	1.8805719556045172E8	3	7294	0.13650142201702664	0.703970183887489	4.137037020437703	416.90899658203125	416.9289245605469
676	416.9477844238281	7.45975585306667					1	DETECTED	416.9478 m/z @7.46 [151020OFc1_NvH-0949-CRLM-13.raw]	416.9477844238281	7.45975585306667	0.746639858933333	99.9436025410667	99.19696268213336	249165.28125	1.773671385081606E8	0	7294	0.13375673909431018	0.5607487535712138	1.7263236241258513	416.9383239746094	416.957763671875
677	416.9804382324219	38.0759804701333					1	DETECTED	416.9804 m/z @38.08 [151020OFc1_NvH-0949-CRLM-13.raw]	416.9804382324219	38.0759804701333	2.04857111946667	99.8145526706667	97.76598155120003	410460.0625	2.128526211491618E8	0	7294	8.106222458084318	1.7500816799752834	2.4609036826055584	416.970458984375	416.99041748046875
678	417.1402587890625	90.7171530626667					1	DETECTED	417.1403 m/z @90.72 [151020OFc1_NvH-0949-CRLM-13.raw]	417.1402587890625	90.7171530626667	8.67180028213333	96.2097436938667	87.53794341173337	195876.140625	1.7964861386209145E8	0	7294	0.06588207851207528	1.6817219949258013	3.427951925586914	417.1306457519531	417.15020751953125
679	417.1683349609375	92.2169899029333					1	DETECTED	417.1683 m/z @92.22 [151020OFc1_NvH-0949-CRLM-13.raw]	417.1683349609375	92.2169899029333	1.63962762026667	96.291880124	94.65225250373334	106597.875	1.9257039871171448E8	0	7294	0.175053227361758	0.5098696820452309	0.0019952317732080597	417.15875244140625	417.1749572753906
680	417.1849670410156	26.9637055024					1	DETECTED	417.1850 m/z @26.96 [151020OFc1_NvH-0949-CRLM-13.raw]	417.1849670410156	26.9637055024	1.72233502026667	96.9185731525333	95.19623813226663	269105.25	1.8891216706625542E8	3	7294	18.131107785956118	2.485251856645581	0.8977220356876974	417.1750793457031	417.1897277832031
681	417.19976806640625	9.41795253733333					1	DETECTED	417.1998 m/z @9.42 [151020OFc1_NvH-0949-CRLM-13.raw]	417.19976806640625	9.41795253733333	0.945449981333333	98.5269936549333	97.58154367359997	331081.75	2.055801245814716E8	3	7294	11.863821987899467	0.6595915362845421	2.2406203659856208	417.1898498535156	417.2015075683594
682	417.2115173339844	25.1568619317333					1	DETECTED	417.2115 m/z @25.16 [151020OFc1_NvH-0949-CRLM-13.raw]	417.2115173339844	25.1568619317333	3.80832627173333	99.6676222749333	95.85929600319996	1387847.5	2.800413851464244E8	4	7294	0.18052174386507502	1.2439083553051034	31.419005245600996	417.2015380859375	417.22149658203125
683	417.2279357910156	39.4535979029333					1	DETECTED	417.2279 m/z @39.45 [151020OFc1_NvH-0949-CRLM-13.raw]	417.2279357910156	39.4535979029333	4.3141625144	99.6676222749333	95.3534597605333	1226134.375	2.5965471761974573E8	2	7294	23.286612722593983	1.820560038575801	1.215664134436372	417.2215270996094	417.2378845214844
684	417.2398376464844	25.8044859677333					1	DETECTED	417.2398 m/z @25.80 [151020OFc1_NvH-0949-CRLM-13.raw]	417.2398376464844	25.8044859677333	4.84050818186667	98.2323825301333	93.39187434826663	771881.25	2.4533738586429143E8	2	7294	0.3390952942973122	0.5391599183934832	0.013743630554218981	417.2379455566406	417.2426452636719
685	417.2527160644531	29.9825625016					1	DETECTED	417.2527 m/z @29.98 [151020OFc1_NvH-0949-CRLM-13.raw]	417.2527160644531	29.9825625016	4.4666373904	99.4919364762667	95.0252990858667	9383108.0	4.6419534222376186E8	2	7294	0.2084199630638608	11.975962026905417	2.255260927571794	417.242919921875	417.2577209472656
686	417.26776123046875	85.5596577586667					1	DETECTED	417.2678 m/z @85.56 [151020OFc1_NvH-0949-CRLM-13.raw]	417.26776123046875	85.5596577586667	2.27734999013333	99.9804454893333	97.70309549919997	1.5447703E7	7.406633990886847E8	0	7294	20.339204923528072	0.5513262926059369	0.10581122412394299	417.2578125	417.2776794433594
687	417.2911376953125	46.0986673618667					1	DETECTED	417.2911 m/z @46.10 [151020OFc1_NvH-0949-CRLM-13.raw]	417.2911376953125	46.0986673618667	5.81685981626667	93.1669353048	87.35007548853334	58658.5625	1.822562834911022E8	0	7294	84.82471203380837	1.084237287386506	1.1246594231185716	417.28131103515625	417.2928466796875
688	417.30450439453125	89.8135115682667					1	DETECTED	417.3045 m/z @89.81 [151020OFc1_NvH-0949-CRLM-13.raw]	417.30450439453125	89.8135115682667	0.1265368656	97.5848882229333	97.4583513573333	167956.390625	2.544960276450738E8	0	7294	3.4729881308344517	0.9795509728725418	0.8316657869905061	417.294677734375	417.3097229003906
689	417.321533203125	90.1803176389333					1	DETECTED	417.3215 m/z @90.18 [151020OFc1_NvH-0949-CRLM-13.raw]	417.321533203125	90.1803176389333	48.0431241450667	92.5691487568	44.526024611733305	271580.15625	1.2002879200156187E8	0	7294	43.564739543180366	0.5190904693726778	0.03161848703084917	417.3197021484375	417.32818603515625
690	417.4449768066406	14.4618131706667					1	DETECTED	417.4450 m/z @14.46 [151020OFc1_NvH-0949-CRLM-13.raw]	417.4449768066406	14.4618131706667	2.03047778933333	94.7704250589333	92.73994726959997	160207.8125	1.942739871370596E8	0	7294	7.227260576595811	8.240275667169541	0.033126745006042076	417.4356384277344	417.4549560546875
691	417.4560241699219	22.6790390632					1	DETECTED	417.4560 m/z @22.68 [151020OFc1_NvH-0949-CRLM-13.raw]	417.4560241699219	22.6790390632	3.87498627493333	60.9039390504	57.02895277546667	86532.1875	1.3172864124573606E8	0	7294	50.1629158628231	1.5164005711325041	3.219565457363635	417.45501708984375	417.4581298828125
692	417.4682312011719	11.7175630592					1	DETECTED	417.4682 m/z @11.72 [151020OFc1_NvH-0949-CRLM-13.raw]	417.4682312011719	11.7175630592	4.89515803573333	99.1404601312	94.24530209546667	577663.875	1.8858937311355528E8	4	7294	0.1967785255557839	1.1728341318171318	18.014705041855457	417.458251953125	417.47808837890625
693	417.4898681640625	26.6089724264					1	DETECTED	417.4899 m/z @26.61 [151020OFc1_NvH-0949-CRLM-13.raw]	417.4898681640625	26.6089724264	6.10411069546667	99.6121250546667	93.50801435920003	988085.25	2.3406070659443054E8	0	7294	0.21366714693064992	192.55792329709868	1.7459585027452358	417.4800109863281	417.4997253417969
694	417.5216979980469	9.50512820586667					1	DETECTED	417.5217 m/z @9.51 [151020OFc1_NvH-0949-CRLM-13.raw]	417.5216979980469	9.50512820586667	0.611247571466667	98.0280606464	97.41681307493333	167405.78125	2.134336445975176E8	3	7294	17.4692917492806	0.5188881010720614	1.2914299496091286	417.51220703125	417.5273742675781
695	417.5382385253906	34.8768500109333					1	DETECTED	417.5382 m/z @34.88 [151020OFc1_NvH-0949-CRLM-13.raw]	417.5382385253906	34.8768500109333	0.172373193333333	96.0626062552	95.89023306186667	359709.4375	1.997873814393943E8	0	7294	25.777113436978425	1.5097578341997855	2.1738438624279866	417.5283508300781	417.54815673828125
696	417.5565185546875	30.2819198002667					1	DETECTED	417.5565 m/z @30.28 [151020OFc1_NvH-0949-CRLM-13.raw]	417.5565185546875	30.2819198002667	2.13210972266667	94.6451993888	92.51308966613333	195798.171875	1.9494081891694018E8	0	7294	5.999513356863982	1.8903307100881503	3.022267577353986	417.5482482910156	417.5569763183594
697	417.5669860839844	25.4841812618667					1	DETECTED	417.5670 m/z @25.48 [151020OFc1_NvH-0949-CRLM-13.raw]	417.5669860839844	25.4841812618667	4.89515803573333	95.3447373506667	90.44957931493337	692892.875	2.199565783061129E8	0	7294	0.7455434012271809	0.5351978669014555	0.04521888768700842	417.5570373535156	417.57672119140625
698	417.5819091796875	38.4879673144					1	DETECTED	417.5819 m/z @38.49 [151020OFc1_NvH-0949-CRLM-13.raw]	417.5819091796875	38.4879673144	4.79403424586667	97.8898909717333	93.09585672586662	539402.25	2.352987167778022E8	0	7294	4.436337414659022	1.8753759641801149	0.006674804758865027	417.5776062011719	417.5916748046875
699	417.6922607421875	19.4524488181333					1	DETECTED	417.6923 m/z @19.45 [151020OFc1_NvH-0949-CRLM-13.raw]	417.6922607421875	19.4524488181333	4.41898009466667	97.4178005354667	92.99882044080003	826422.75	2.2004897103588188E8	2	7294	0.27143510365258905	0.5098663177958415	97.61136918629981	417.682373046875	417.70220947265625
700	417.71343994140625	25.1659763392					1	DETECTED	417.7134 m/z @25.17 [151020OFc1_NvH-0949-CRLM-13.raw]	417.71343994140625	25.1659763392	3.9749389392	84.1210369754667	80.1460980362667	567140.8125	2.101381903642031E8	0	7294	1.9161151145109905	1.3719784457000732	9.596175762747732	417.7034606933594	417.7171936035156
701	417.72735595703125	35.9086734962667					1	DETECTED	417.7274 m/z @35.91 [151020OFc1_NvH-0949-CRLM-13.raw]	417.72735595703125	35.9086734962667	7.24823138453333	94.6451993888	87.39696800426667	711089.1875	2.449279206874205E8	0	7294	0.1347713046103607	2.3411518980587185	0.20892339937250617	417.7173767089844	417.7294921875
702	417.7395935058594	35.4191237624					1	DETECTED	417.7396 m/z @35.42 [151020OFc1_NvH-0949-CRLM-13.raw]	417.7395935058594	35.4191237624	4.475685264	94.6077726997333	90.1320874357333	5850542.0	3.315633370550458E8	2	7294	0.3705121966743192	0.5142876712113449	0.015155987705387794	417.7296447753906	417.74951171875
703	417.7540588378906	29.9825625016					1	DETECTED	417.7541 m/z @29.98 [151020OFc1_NvH-0949-CRLM-13.raw]	417.7540588378906	29.9825625016	5.28150930053333	95.0877462696	89.80623696906667	1785560.125	2.7320124082040244E8	2	7294	2.252890572941343	1.8114008857683601	2.6713866702992015	417.7496337890625	417.7640075683594
704	417.76708984375	38.7320374746667					1	DETECTED	417.7671 m/z @38.73 [151020OFc1_NvH-0949-CRLM-13.raw]	417.76708984375	38.7320374746667	4.66535421813333	99.7685458186667	95.10319160053336	202048.703125	2.586302670010873E8	0	7294	0.03387877656282967	1.3958387273039607	1.7916774546079215	417.76446533203125	417.7733459472656
705	417.8538818359375	27.0146762533333					1	DETECTED	417.8539 m/z @27.01 [151020OFc1_NvH-0949-CRLM-13.raw]	417.8538818359375	27.0146762533333	2.5502109992	99.9343105192	97.38409951999999	98180.421875	2.2044815333281022E8	0	7294	90.49937663668388	2.1457619800604744	3.2937695330241614	417.8445739746094	417.8605651855469
706	417.87060546875	13.7261544664					1	DETECTED	417.8706 m/z @13.73 [151020OFc1_NvH-0949-CRLM-13.raw]	417.87060546875	13.7261544664	0.3807313992	99.9528024741333	99.5720710749333	331796.15625	2.2665344787208697E8	3	7294	0.1681367155427509	1.2089510839812159	2.7676929771907393	417.8607177734375	417.8725280761719
707	417.8825378417969	9.20688317386667					1	DETECTED	417.8825 m/z @9.21 [151020OFc1_NvH-0949-CRLM-13.raw]	417.8825378417969	9.20688317386667	2.50475754266667	99.69482408	97.19006653733334	830389.625	2.2188317162880263E8	3	7294	38.21652880107694	3.4199320468916907	4.711970876352329	417.87255859375	417.89251708984375
708	417.8945007324219	23.6001803069333					1	DETECTED	417.8945 m/z @23.60 [151020OFc1_NvH-0949-CRLM-13.raw]	417.8945007324219	23.6001803069333	3.18105826586667	99.9528024741333	96.77174420826664	347381.375	2.2697215317818353E8	3	7294	2.40795410578383	3.6285903164435744	0.0026970111169379246	417.8925476074219	417.8956604003906
709	417.9056701660156	26.8392864456					1	DETECTED	417.9057 m/z @26.84 [151020OFc1_NvH-0949-CRLM-13.raw]	417.9056701660156	26.8392864456	1.548149448	99.621291412	98.073141964	545507.1875	2.3393397298695996E8	3	7294	8.622250933273545	0.5069876959293427	0.09814382585245983	417.8958740234375	417.9155578613281
710	417.9403991699219	29.5428513088					1	DETECTED	417.9404 m/z @29.54 [151020OFc1_NvH-0949-CRLM-13.raw]	417.9403991699219	29.5428513088	1.67646468213333	99.9158152824	98.23935060026668	155602.3125	1.8989288018194255E8	0	7294	9.355175450914565	1.8466053542112066	3.2699698369778076	417.9304504394531	417.9502868652344
711	417.96270751953125	10.6867852624					1	DETECTED	417.9627 m/z @10.69 [151020OFc1_NvH-0949-CRLM-13.raw]	417.96270751953125	10.6867852624	0.7284002824	99.0663313373333	98.33793105493329	380518.28125	3.4825830853244734E8	0	7294	1.0942389831765702	0.6622904477452062	4.060642584949349	417.9531555175781	417.97265625
712	417.9731750488281	69.9031192008					1	DETECTED	417.9732 m/z @69.90 [151020OFc1_NvH-0949-CRLM-13.raw]	417.9731750488281	69.9031192008	0.0425191010666667	99.999072484	99.95655338293332	188121.46875	2.3694623210049048E8	0	7294	29.880228747115098	0.7010767580070479	0.41970123205772136	417.97283935546875	417.983154296875
713	417.9947204589844	24.8108265824					1	DETECTED	417.9947 m/z @24.81 [151020OFc1_NvH-0949-CRLM-13.raw]	417.9947204589844	24.8108265824	0.00474204986666667	99.9804454893333	99.97570343946664	237929.421875	2.0720273829965192E8	0	7294	8.970777277419362	2.048791230006519	9.341050529438872	417.98480224609375	418.00390625
714	418.15203857421875	22.241360216					1	DETECTED	418.1520 m/z @22.24 [151020OFc1_NvH-0949-CRLM-13.raw]	418.15203857421875	22.241360216	1.32940188986667	93.9829135349333	92.65351164506663	98436.609375	2.1169693501706854E8	0	7294	89.40425561226678	2.2153236487966566	3.277438851856785	418.142822265625	418.16064453125
715	418.1724548339844	89.9221520829333					1	DETECTED	418.1725 m/z @89.92 [151020OFc1_NvH-0949-CRLM-13.raw]	418.1724548339844	89.9221520829333	1.83157765066667	98.1675501978667	96.33597254720003	601738.0625	2.344023041890128E8	0	7294	0.08412731141048368	0.504328859668953	9.755484060828412E-4	418.16534423828125	418.182373046875
716	418.1963195800781	14.0223343032					1	DETECTED	418.1963 m/z @14.02 [151020OFc1_NvH-0949-CRLM-13.raw]	418.1963195800781	14.0223343032	0.5839273768	95.4177198901333	94.8337925133333	1966805.5	2.5883910152052504E8	3	7294	0.15956226080534464	0.5628114237034205	2.3001489246152635	418.1864013671875	418.1983337402344
717	418.2084655761719	8.71874745253333					1	DETECTED	418.2085 m/z @8.72 [151020OFc1_NvH-0949-CRLM-13.raw]	418.2084655761719	8.71874745253333	4.1620762232	99.8514412965333	95.68936507333329	9095629.0	3.7661641852858454E8	3	7294	0.22861247292813935	0.863913101697408	0.6265218408910689	418.198486328125	418.21844482421875
718	418.2268371582031	89.8763667322667					1	DETECTED	418.2268 m/z @89.88 [151020OFc1_NvH-0949-CRLM-13.raw]	418.2268371582031	89.8763667322667	4.5609865952	99.7959474949333	95.2349608997333	3302447.5	3.208088852184853E8	3	7294	60.57231264628117	0.5008652838760013	0.001195372514622478	418.218505859375	418.23681640625
719	418.2411804199219	35.4191237624					1	DETECTED	418.2412 m/z @35.42 [151020OFc1_NvH-0949-CRLM-13.raw]	418.2411804199219	35.4191237624	4.52171026106667	95.2072828866667	90.68557262560003	2393618.0	3.1787196527935904E8	2	7294	0.16247662292609277	1.916005452240673	0.04768190988241331	418.2368469238281	418.25115966796875
720	418.25830078125	33.7159090202667					1	DETECTED	418.2583 m/z @33.72 [151020OFc1_NvH-0949-CRLM-13.raw]	418.25830078125	33.7159090202667	4.43774389546667	92.2261960408	87.78845214533334	673702.125	2.041594054370962E8	3	7294	3.793292213858855	0.5024988071147571	1.3891873599503748	418.2511901855469	418.2599792480469
721	418.27001953125	85.6397465701333					1	DETECTED	418.2700 m/z @85.64 [151020OFc1_NvH-0949-CRLM-13.raw]	418.27001953125	85.6397465701333	4.18190947733333	95.2072828866667	91.02537340933337	1851436.875	2.6284188714251098E8	0	7294	21.520947815887666	0.5338775482023602	0.022270187057116163	418.26007080078125	418.2799987792969
722	418.31793212890625	89.7849679128					1	DETECTED	418.3179 m/z @89.78 [151020OFc1_NvH-0949-CRLM-13.raw]	418.31793212890625	89.7849679128	3.51760246853333	92.531561252	89.01395878346668	642899.25	2.2015820040714785E8	0	7294	86.29517871657501	0.504733949847553	0.02423922539146575	418.3088684082031	418.3239440917969
723	418.429931640625	40.8365128602833					1	DETECTED	418.4299 m/z @40.84 [151020OFc1_NvH-0949-CRLM-13.raw]	418.429931640625	40.8365128602833	0.4822051232	98.7580706208	98.2758654976	421028.6875	1.9624409606450438E8	0	7294	0.14927948400343638	1.2176626363892509	13.106238883597406	418.42010498046875	418.4397277832031
724	418.4442443847656	11.5552375853333					1	DETECTED	418.4442 m/z @11.56 [151020OFc1_NvH-0949-CRLM-13.raw]	418.4442443847656	11.5552375853333	5.758550608	97.1028374458667	91.34428683786669	144827.546875	2.0431549971405283E8	0	7294	0.075886493807376	7.879008060556738	0.8855928194953925	418.4399719238281	418.44696044921875
725	418.4575500488281	5.3706277608					1	DETECTED	418.4576 m/z @5.37 [151020OFc1_NvH-0949-CRLM-13.raw]	418.4575500488281	5.3706277608	4.475685264	97.353532808	92.87784754399999	266991.53125	2.134391305973243E8	0	7294	0.14069422303169965	10.772118683748477	37.21550207553346	418.4478759765625	418.4673767089844
726	418.5306396484375	14.0631362928					1	DETECTED	418.5306 m/z @14.06 [151020OFc1_NvH-0949-CRLM-13.raw]	418.5306396484375	14.0631362928	4.3421599552	98.0560282306667	93.7138682754667	1102385.625	3.6337544369096285E8	3	7294	0.21674678295119953	1.957638796893402	1.041703641900028	418.52069091796875	418.53204345703125
727	418.542236328125	8.71874745253333					1	DETECTED	418.5422 m/z @8.72 [151020OFc1_NvH-0949-CRLM-13.raw]	418.542236328125	8.71874745253333	4.02891982213333	99.4367976533333	95.40787783119997	6322369.0	3.232147278512055E8	3	7294	0.22864297669118905	25.369978796235635	0.6165708613343732	418.53265380859375	418.55218505859375
728	418.55706787109375	34.9447014744					1	DETECTED	418.5571 m/z @34.94 [151020OFc1_NvH-0949-CRLM-13.raw]	418.55706787109375	34.9447014744	4.35285134506667	99.1495216613333	94.79667031626663	711163.75	2.2461234847120717E8	0	7294	8.316094707562257	0.5027235399664692	0.6944819957678294	418.5523681640625	418.5670166015625
729	418.5711364746094	23.5379246106667					1	DETECTED	418.5711 m/z @23.54 [151020OFc1_NvH-0949-CRLM-13.raw]	418.5711364746094	23.5379246106667	4.4666373904	89.3482436373333	84.8816062469333	335545.84375	2.1853798551561502E8	0	7294	7.8577375933698885	2.930560465964419	4.147902010887415	418.5671691894531	418.58111572265625
730	418.59320068359375	33.7002072232					1	DETECTED	418.5932 m/z @33.70 [151020OFc1_NvH-0949-CRLM-13.raw]	418.59320068359375	33.7002072232	4.239444428	97.6315542576	93.3921098296	399309.34375	2.1705721126980603E8	3	7294	2.9649705184548765	2.0826282938519807	3.9325781486566562	418.5835876464844	418.6022644042969
731	418.6298828125	40.8194009250833					1	DETECTED	418.6299 m/z @40.82 [151020OFc1_NvH-0949-CRLM-13.raw]	418.6298828125	40.8194009250833	15.9936700933333	99.1218138312	83.12814373786671	397059.0	1.7974845274065864E8	0	7294	0.13588752727791586	1.6742335664002461	0.507457430279137	418.6207580566406	418.63897705078125
732	418.68896484375	20.9044401272					1	DETECTED	418.6890 m/z @20.90 [151020OFc1_NvH-0949-CRLM-13.raw]	418.68896484375	20.9044401272	5.15721111866667	94.8904714296	89.73326031093333	298932.53125	2.4224104743152303E8	0	7294	0.19256310841229052	4.460895670881489	0.022332141265104695	418.67919921875	418.6989440917969
733	418.7082214355469	5.3706277608					1	DETECTED	418.7082 m/z @5.37 [151020OFc1_NvH-0949-CRLM-13.raw]	418.7082214355469	5.3706277608	4.92610972453333	97.8898909717333	92.96378124719996	220621.046875	2.1535517228335103E8	0	7294	0.26409429031652554	2.8612490281479164	6.095237598447326	418.6992492675781	418.7084655761719
734	418.7184753417969	14.8357914682667					1	DETECTED	418.7185 m/z @14.84 [151020OFc1_NvH-0949-CRLM-13.raw]	418.7184753417969	14.8357914682667	1.52989162346667	97.9353527688	96.40546114533333	4756366.5	2.9581110689095384E8	2	7294	0.18445122283765691	2.412323977989625	0.06575732279056899	418.70849609375	418.72845458984375
735	418.7387390136719	26.8894670162667					1	DETECTED	418.7387 m/z @26.89 [151020OFc1_NvH-0949-CRLM-13.raw]	418.7387390136719	26.8894670162667	6.56026397626667	99.1863340010667	92.62607002480003	780316.0625	2.748662119256907E8	2	7294	15.667290858506089	2.1624550476930793	4.757655133958956	418.728759765625	418.7486877441406
736	418.75872802734375	18.2587018237333					1	DETECTED	418.7587 m/z @18.26 [151020OFc1_NvH-0949-CRLM-13.raw]	418.75872802734375	18.2587018237333	2.105037192	94.6545616573333	92.5495244653333	1493305.25	2.404738229247396E8	2	7294	3.8258639759748583	1.1437577452655545	0.061319490814014346	418.7491760253906	418.76824951171875
737	418.7825012207031	4.84957885653333					1	DETECTED	418.7825 m/z @4.85 [151020OFc1_NvH-0949-CRLM-13.raw]	418.7825012207031	4.84957885653333	4.37208673173333	92.1805573050667	87.80847057333337	461731.78125	2.0375516178503692E8	2	7294	0.17685743650873853	4.2073186679492425	5.9679312858770075	418.7743225097656	418.7917785644531
738	418.8311462402344	40.7482558154667					1	DETECTED	418.8311 m/z @40.75 [151020OFc1_NvH-0949-CRLM-13.raw]	418.8311462402344	40.7482558154667	1.17321239413333	99.4460124784	98.27280008426666	203059.484375	1.9966833806052214E8	0	7294	0.02357101497907621	1.2416006602697953	1.4832013205395906	418.8215026855469	418.84027099609375
739	418.85491943359375	19.4524488181333					1	DETECTED	418.8549 m/z @19.45 [151020OFc1_NvH-0949-CRLM-13.raw]	418.85491943359375	19.4524488181333	0.0905179352	99.9897874536	99.8992695184	423256.34375	2.0701086051925337E8	3	7294	0.20201988639122703	0.6757992326855057	0.03302769929260161	418.84515380859375	418.8624267578125
740	418.8724670410156	21.5227664885333					1	DETECTED	418.8725 m/z @21.52 [151020OFc1_NvH-0949-CRLM-13.raw]	418.8724670410156	21.5227664885333	0.181516917066667	99.9251360061333	99.74361908906663	3971119.75	2.9203273410280937E8	3	7294	12.860813294965254	0.521860214155484	0.012834859211202438	418.8625183105469	418.8824462890625
741	418.8927307128906	30.1816564448					1	DETECTED	418.8927 m/z @30.18 [151020OFc1_NvH-0949-CRLM-13.raw]	418.8927307128906	30.1816564448	0.2459328336	98.8133906197333	98.5674577861333	447586.34375	2.0183163433230954E8	3	7294	21.07585363082641	2.1427658120285464	0.2974013598802057	418.8828125	418.8978271484375
742	418.9078369140625	26.4190389138667					1	DETECTED	418.9078 m/z @26.42 [151020OFc1_NvH-0949-CRLM-13.raw]	418.9078369140625	26.4190389138667	0.4822051232	99.0388792576	98.5566741344	1988498.875	2.8608619529655445E8	3	7294	0.28518641281101154	1.2459125567511922	0.11062236962400628	418.8978576660156	418.9176025390625
743	418.9250793457031	24.3378110530667					1	DETECTED	418.9251 m/z @24.34 [151020OFc1_NvH-0949-CRLM-13.raw]	418.9250793457031	24.3378110530667	0.8818004128	99.9158152824	99.0340148696	177073.46875	2.2372747537853476E8	0	7294	24.77465375015896	2.926868719011053	4.858076673457798	418.9180908203125	418.9344177246094
744	418.96197509765625	22.2701117749333					1	DETECTED	418.9620 m/z @22.27 [151020OFc1_NvH-0949-CRLM-13.raw]	418.96197509765625	22.2701117749333	0.0613311536	99.47335378	99.4120226264	554280.125	2.1078752326076365E8	0	7294	0.09167040966653062	0.5386272393363899	0.003619938301692008	418.9519958496094	418.9668884277344
745	418.9769287109375	20.2536892298667					1	DETECTED	418.9769 m/z @20.25 [151020OFc1_NvH-0949-CRLM-13.raw]	418.9769287109375	20.2536892298667	0.854553160266667	99.9528024741333	99.09824931386665	669280.1875	1.987362918824934E8	0	7294	0.11630980170533434	0.9508735404104527	0.926349507555292	418.9671325683594	418.9862976074219
746	419.1567077636719	89.9391617613333					1	DETECTED	419.1567 m/z @89.94 [151020OFc1_NvH-0949-CRLM-13.raw]	419.1567077636719	89.9391617613333	5.9556331704	94.9564689594667	89.0008357890667	191271.1875	1.9667041481135815E8	0	7294	84.69588798869519	0.5138442684056252	0.027445454210001507	419.1472473144531	419.16668701171875
747	419.169921875	91.0585156784					1	DETECTED	419.1699 m/z @91.06 [151020OFc1_NvH-0949-CRLM-13.raw]	419.169921875	91.0585156784	6.60083203493333	92.0797562205333	85.47892418559996	169391.78125	1.738649509235287E8	0	7294	0.058229061423389794	0.5100405670433523	2.3593835244282513	419.166748046875	419.1710510253906
748	419.1813659667969	26.999896996					1	DETECTED	419.1814 m/z @27.00 [151020OFc1_NvH-0949-CRLM-13.raw]	419.1813659667969	26.999896996	5.00940419786667	98.9143267898667	93.90492259200003	384171.15625	2.2778747533218735E8	0	7294	6.320159864867399	2.668336633376462	0.09677950417378925	419.1714782714844	419.1912536621094
749	419.192138671875	13.8655881549333					1	DETECTED	419.1921 m/z @13.87 [151020OFc1_NvH-0949-CRLM-13.raw]	419.192138671875	13.8655881549333	5.060985632	92.4387752125333	87.3777895805333	122215.140625	1.8520195248568723E8	0	7294	2.216982097546669	4.9620519127888425	400.0504725242232	419.1913757324219	419.1968688964844
750	419.2068786621094	21.5227664885333					1	DETECTED	419.2069 m/z @21.52 [151020OFc1_NvH-0949-CRLM-13.raw]	419.2068786621094	21.5227664885333	0.9272358728	98.4446969744	97.5174611016	2322456.5	3.0017790571483856E8	4	7294	6.551669507205887	0.7074596907784999	0.48108233171156844	419.1968994140625	419.21685791015625
751	419.2269592285156	24.4934632042667					1	DETECTED	419.2270 m/z @24.49 [151020OFc1_NvH-0949-CRLM-13.raw]	419.2269592285156	24.4934632042667	4.3812053088	99.9713975722667	95.59019226346669	5096101.0	4.3199830990796566E8	2	7294	0.19455986100994593	1.5458424077780872	0.02206605088904572	419.21697998046875	419.2369079589844
752	419.2470703125	35.7611964469333					1	DETECTED	419.2471 m/z @35.76 [151020OFc1_NvH-0949-CRLM-13.raw]	419.2470703125	35.7611964469333	4.249109104	99.8881843205333	95.6390752165333	1.4469883E7	5.187256797511775E8	3	7294	0.2077136174155214	1.887197620495811	6.128599485413499	419.2370910644531	419.25689697265625
753	419.26025390625	18.2728293357333					1	DETECTED	419.2603 m/z @18.27 [151020OFc1_NvH-0949-CRLM-13.raw]	419.26025390625	18.2728293357333	4.58015315626667	99.9066276984	95.32647454213333	671291.6875	2.2491550005848005E8	2	7294	0.1179896236600797	7.42017700626496	0.7756005103741982	419.2571105957031	419.27020263671875
754	419.2724304199219	85.5415670152					1	DETECTED	419.2724 m/z @85.54 [151020OFc1_NvH-0949-CRLM-13.raw]	419.2724304199219	85.5415670152	3.3998432672	94.2124961464	90.8126528792	295062.4375	1.7148361605499506E8	0	7294	0.08361026535021665	29.267838682731206	89.79812455615108	419.270751953125	419.2823181152344
755	419.2839660644531	4.90594332213333					1	DETECTED	419.2840 m/z @4.91 [151020OFc1_NvH-0949-CRLM-13.raw]	419.2839660644531	4.90594332213333	4.76376099066667	92.1717075296	87.40794653893333	187615.65625	2.4656341829823893E8	0	7294	0.2020159785455249	2.654030564089022	693.0935541930102	419.2825927734375	419.2935485839844
756	419.315673828125	90.1803176389333					1	DETECTED	419.3157 m/z @90.18 [151020OFc1_NvH-0949-CRLM-13.raw]	419.315673828125	90.1803176389333	0.00474204986666667	99.999072484	99.99433043413333	3802705.5	3.289913659360778E8	0	7294	7.768934732958201	0.5895585352570162	0.004238164533002234	419.30926513671875	419.3245544433594
757	419.3367614746094	90.1803176389333					1	DETECTED	419.3368 m/z @90.18 [151020OFc1_NvH-0949-CRLM-13.raw]	419.3367614746094	90.1803176389333	7.08122865306667	95.7190431498667	88.63781449680003	288291.875	4.94244186325221E8	0	7294	84.47866315642247	0.5075039539038219	0.015382382754580917	419.3338623046875	419.3464050292969
758	419.3514404296875	90.1803176389333					1	DETECTED	419.3514 m/z @90.18 [151020OFc1_NvH-0949-CRLM-13.raw]	419.3514404296875	90.1803176389333	2.84157898453333	92.5224427213333	89.68086373679998	188693.40625	2.186784537166211E8	0	7294	0.03090268840443855	0.5089467831802483	125.64388424120368	419.3499450683594	419.35687255859375
759	419.3634338378906	48.4606947730667					1	DETECTED	419.3634 m/z @48.46 [151020OFc1_NvH-0949-CRLM-13.raw]	419.3634338378906	48.4606947730667	5.14814411066667	94.4352058621333	89.28706175146664	117016.0703125	1.944150219657097E8	0	7294	46.04402864945389	1.0307296659508147	1.0614593319016292	419.3623046875	419.3731689453125
760	419.41668701171875	10.2132036352					1	DETECTED	419.4167 m/z @10.21 [151020OFc1_NvH-0949-CRLM-13.raw]	419.41668701171875	10.2132036352	2.36832795493333	99.1404601312	96.77213217626667	183260.640625	2.237067989953297E8	0	7294	0.139772894341041	260.7451875639756	1.041061537471774	419.40692138671875	419.4259033203125
761	419.4586181640625	14.6061877458667					1	DETECTED	419.4586 m/z @14.61 [151020OFc1_NvH-0949-CRLM-13.raw]	419.4586181640625	14.6061877458667	2.3771783096	97.7890316914667	95.4118533818667	697969.4375	2.231058788669752E8	4	7294	0.3087409992713823	0.6143456757527895	4.305337488129052	419.44879150390625	419.4685974121094
762	419.47882080078125	20.1578928130667					1	DETECTED	419.4788 m/z @20.16 [151020OFc1_NvH-0949-CRLM-13.raw]	419.47882080078125	20.1578928130667	4.239444428	98.1397003853333	93.9002559573333	250706.9375	2.01327440980566E8	0	7294	5.158686173162145	3.5713233847360497	0.0051804514435427615	419.4688415527344	419.4886779785156
763	419.5102844238281	26.3705313730667					1	DETECTED	419.5103 m/z @26.37 [151020OFc1_NvH-0949-CRLM-13.raw]	419.5102844238281	26.3705313730667	2.82344952346667	96.291880124	93.46843060053334	401630.65625	2.1722733781045803E8	0	7294	1.1522928786134443	1.9847136727500905	0.015398035879754763	419.50054931640625	419.5197448730469
764	419.52288818359375	16.0984371344					1	DETECTED	419.5229 m/z @16.10 [151020OFc1_NvH-0949-CRLM-13.raw]	419.52288818359375	16.0984371344	4.66535421813333	78.0213369954667	73.35598277733337	108450.3125	1.797864630366637E8	0	7294	3.428492710275126	3.2080578490760585	12.462845750417777	419.5205993652344	419.5277099609375
765	419.5381164550781	10.3277079128					1	DETECTED	419.5381 m/z @10.33 [151020OFc1_NvH-0949-CRLM-13.raw]	419.5381164550781	10.3277079128	4.18190947733333	95.4657152784	91.28380580106666	1476561.75	2.307931433870752E8	3	7294	11.31761762367063	0.8950769550735375	9.511370322958797	419.52838134765625	419.5478210449219
766	419.5509033203125	20.1578928130667					1	DETECTED	419.5509 m/z @20.16 [151020OFc1_NvH-0949-CRLM-13.raw]	419.5509033203125	20.1578928130667	4.44683786106667	89.6369823944	85.19014453333332	416140.84375	2.670005898880157E8	0	7294	0.05314920472835993	0.5055380068816514	0.05028090314311817	419.5481262207031	419.5526123046875
767	419.5627136230469	36.1098214146667					1	DETECTED	419.5627 m/z @36.11 [151020OFc1_NvH-0949-CRLM-13.raw]	419.5627136230469	36.1098214146667	4.52171026106667	97.1211874914667	92.59947723040003	586571.4375	2.184426749696038E8	0	7294	2.669142669950496	1.6843071478820038	0.03720140593502849	419.5527648925781	419.57122802734375
768	419.5812683105469	35.6996053928					1	DETECTED	419.5813 m/z @35.70 [151020OFc1_NvH-0949-CRLM-13.raw]	419.5812683105469	35.6996053928	4.3141625144	95.1614435322667	90.8472810178667	9810934.0	3.885319366278366E8	0	7294	0.2610586866581244	0.8481878940547962	1.4788513772981626	419.5713195800781	419.5892639160156
769	419.6150207519531	34.3805435746667					1	DETECTED	419.6150 m/z @34.38 [151020OFc1_NvH-0949-CRLM-13.raw]	419.6150207519531	34.3805435746667	9.81811229893333	99.6028730146667	89.78476071573337	129088.65625	2.170091602577759E8	0	7294	24.289023688330918	1.8276847211871257	2.685504807492936	419.6051940917969	419.6243896484375
770	419.6954345703125	11.8384155410667					1	DETECTED	419.6954 m/z @11.84 [151020OFc1_NvH-0949-CRLM-13.raw]	419.6954345703125	11.8384155410667	3.09963165973333	95.1797684589333	92.08013679919996	377879.9375	1.836472963184158E8	2	7294	7.576889804380787	3.535945321715589	41.69263116723426	419.6855773925781	419.7016296386719
771	419.7116394042969	21.9157720768					1	DETECTED	419.7116 m/z @21.92 [151020OFc1_NvH-0949-CRLM-13.raw]	419.7116394042969	21.9157720768	4.8219192872	99.9621543181333	95.1402350309333	756791.8125	2.415943768526373E8	4	7294	24.36778395897136	3.314371786003039	5.355074298948842	419.7019348144531	419.71435546875
772	419.724365234375	16.7872666576					1	DETECTED	419.7244 m/z @16.79 [151020OFc1_NvH-0949-CRLM-13.raw]	419.724365234375	16.7872666576	3.0541931672	95.6360273912	92.581834224	3067191.5	3.205502229577056E8	2	7294	0.20951532449335275	1.974998899093153	3.3952864567425256	419.7143859863281	419.7343444824219
773	419.73675537109375	23.1523811445333					1	DETECTED	419.7368 m/z @23.15 [151020OFc1_NvH-0949-CRLM-13.raw]	419.73675537109375	23.1523811445333	9.0743909928	94.6451993888	85.57080839599999	583204.6875	2.0131866695707434E8	0	7294	5.367593959987548	0.5077177148496065	0.02823216946161258	419.734375	419.7449035644531
774	419.7550354003906	24.69394694					1	DETECTED	419.7550 m/z @24.69 [151020OFc1_NvH-0949-CRLM-13.raw]	419.7550354003906	24.69394694	0.0515395157333333	98.6009365709333	98.54939705519996	2.1949734E7	5.52279090501337E8	2	7294	0.21517065005399516	1.2159313647135102	1.3282597075242653	419.74530029296875	419.764892578125
775	419.7788391113281	38.0759804701333					1	DETECTED	419.7788 m/z @38.08 [151020OFc1_NvH-0949-CRLM-13.raw]	419.7788391113281	38.0759804701333	2.86878311546667	98.5546938642667	95.68591074880003	735402.3125	1.7847858803976256E8	2	7294	0.09543108532072608	1.7159276469489506	0.030704846949162742	419.7694396972656	419.7868957519531
776	419.87286376953125	10.3519790490667					1	DETECTED	419.8729 m/z @10.35 [151020OFc1_NvH-0949-CRLM-13.raw]	419.87286376953125	10.3519790490667	0.1265368656	99.8608430064	99.7343061408	961621.9375	2.206816361061939E8	0	7294	0.1497727770478967	2.222940605733074	2.321743166466682	419.8629455566406	419.8828430175781
777	419.88629150390625	14.0723716770667					1	DETECTED	419.8863 m/z @14.07 [151020OFc1_NvH-0949-CRLM-13.raw]	419.88629150390625	14.0723716770667	4.5609865952	99.3907962005333	94.8298096053333	493036.65625	2.204619235901854E8	0	7294	0.15621111916234476	0.6297858095276823	50.0474117711555	419.88287353515625	419.8878479003906
778	419.89788818359375	24.3711940874667					1	DETECTED	419.8979 m/z @24.37 [151020OFc1_NvH-0949-CRLM-13.raw]	419.89788818359375	24.3711940874667	0.389927098133333	99.9897874536	99.59986035546667	2931687.75	2.5144154152618882E8	3	7294	4.075009693318744	1.3285072443305153	67.2605353799192	419.887939453125	419.9052734375
779	419.9155578613281	35.7611964469333					1	DETECTED	419.9156 m/z @35.76 [151020OFc1_NvH-0949-CRLM-13.raw]	419.9155578613281	35.7611964469333	0.546652908266667	99.5565233269333	99.00987041866664	3575936.5	2.692071904477911E8	3	7294	0.23490205092740268	0.7830363323975383	0.5622262443636941	419.90557861328125	419.9255065917969
780	419.9259338378906	27.0777213552					1	DETECTED	419.9259 m/z @27.08 [151020OFc1_NvH-0949-CRLM-13.raw]	419.9259338378906	27.0777213552	2.95087757253333	79.0986036498667	76.14772607733337	105662.0234375	2.423268934688039E8	0	7294	63.06918615342486	1.5780706080593891	2.1561412161187783	419.9255676269531	419.9302978515625
781	419.9403076171875	22.9999223146667					1	DETECTED	419.9403 m/z @23.00 [151020OFc1_NvH-0949-CRLM-13.raw]	419.9403076171875	22.9999223146667	0.863618088533333	99.5473179674667	98.68369987893337	366615.84375	2.1916604326481313E8	0	7294	24.98541118196899	2.229001256732611	0.12717960163245096	419.9310302734375	419.9452209472656
782	419.9552307128906	46.2050581509333					1	DETECTED	419.9552 m/z @46.21 [151020OFc1_NvH-0949-CRLM-13.raw]	419.9552307128906	46.2050581509333	0.6472533688	99.999072484	99.3518191152	782219.0	2.1386335466966924E8	0	7294	24.233731178775578	0.5015415429641374	0.006345057206432458	419.94537353515625	419.9649963378906
783	419.9682312011719	33.3338386746667					1	DETECTED	419.9682 m/z @33.33 [151020OFc1_NvH-0949-CRLM-13.raw]	419.9682312011719	33.3338386746667	0.199989706666667	99.999072484	99.79908277733333	287644.03125	1.980139209599598E8	0	7294	22.906913984099425	2.039284529910779	3.084329151433284	419.9653015136719	419.9780578613281
784	419.9981994628906	16.2819543952					1	DETECTED	419.9982 m/z @16.28 [151020OFc1_NvH-0949-CRLM-13.raw]	419.9981994628906	16.2819543952	0.117515570666667	97.4364152021333	97.31889963146664	128393.15625	1.9886336419742972E8	0	7294	0.11041089769706858	4.487685015065243	7.87958545654719	419.99005126953125	420.0077819824219
785	420.0321044921875	33.438939396					1	DETECTED	420.0321 m/z @33.44 [151020OFc1_NvH-0949-CRLM-13.raw]	420.0321044921875	33.438939396	6.0441986512	98.4630320434667	92.41883339226669	79541.7265625	1.9140507633515346E8	0	7294	85.34739909021222	1.6867988321774754	2.116884605865998	420.0227966308594	420.034423828125
786	420.1006774902344	92.2261960408					1	DETECTED	420.1007 m/z @92.23 [151020OFc1_NvH-0949-CRLM-13.raw]	420.1006774902344	92.2261960408	2.23196467866667	97.6683205544	95.43635587573333	103911.6015625	2.694611061722097E8	0	7294	0.05377054586605823	0.5302359630791283	8.47831250315854E-4	420.0937194824219	420.10101318359375
787	420.1142883300781	63.7522464805333					1	DETECTED	420.1143 m/z @63.75 [151020OFc1_NvH-0949-CRLM-13.raw]	420.1142883300781	63.7522464805333	32.1105986370667	94.4352058621333	62.3246072250666	484747.96875	1.8973964301773E8	0	7294	0.8052628227472809	10.688055318330996	3.766023973010772	420.109375	420.1224670410156
788	420.1291198730469	90.7363030656					1	DETECTED	420.1291 m/z @90.74 [151020OFc1_NvH-0949-CRLM-13.raw]	420.1291198730469	90.7363030656	28.1199340930667	95.0877462696	66.9678121765333	109753.2265625	1.351984974012539E8	0	7294	0.052019959775847724	0.5347468503476205	106.68593771941873	420.1287841796875	420.1370544433594
789	420.1501770019531	71.2330476437333					1	DETECTED	420.1502 m/z @71.23 [151020OFc1_NvH-0949-CRLM-13.raw]	420.1501770019531	71.2330476437333	1.86693978213333	94.5986396010667	92.73169981893336	98683.46875	1.985480801782313E8	0	7294	0.33359400167431374	0.668422250272083	55.882074696615945	420.1416015625	420.16009521484375
790	420.16094970703125	29.0254678109333					1	DETECTED	420.1609 m/z @29.03 [151020OFc1_NvH-0949-CRLM-13.raw]	420.16094970703125	29.0254678109333	4.876847272	97.7241286928	92.84728142079999	88904.5703125	1.909473365823667E8	0	7294	85.07947690329362	1.9224137724783938	2.595148319534844	420.16033935546875	420.1708984375
791	420.18304443359375	25.8582892837333					1	DETECTED	420.1830 m/z @25.86 [151020OFc1_NvH-0949-CRLM-13.raw]	420.18304443359375	25.8582892837333	5.10047797146667	99.0205588709333	93.92008089946663	253924.125	1.9515815661883396E8	0	7294	2.3757993184244697	2.134755352264751	3.228845464118215	420.1731872558594	420.18499755859375
792	420.1950378417969	29.4244131589333					1	DETECTED	420.1950 m/z @29.42 [151020OFc1_NvH-0949-CRLM-13.raw]	420.1950378417969	29.4244131589333	4.03799659973333	97.316483028	93.27848642826666	327388.65625	2.1714498874651814E8	0	7294	17.744708347510933	1.9189364990132818	3.8620571353791986	420.185302734375	420.19744873046875
793	420.20745849609375	15.3703192786667					1	DETECTED	420.2075 m/z @15.37 [151020OFc1_NvH-0949-CRLM-13.raw]	420.20745849609375	15.3703192786667	4.02891982213333	98.8958771053333	94.86695728319997	543878.3125	2.330982014618492E8	3	7294	20.259570175374357	0.5485138920441479	0.06962373915234024	420.1974792480469	420.2099609375
794	420.2200012207031	48.6597923453333					1	DETECTED	420.2200 m/z @48.66 [151020OFc1_NvH-0949-CRLM-13.raw]	420.2200012207031	48.6597923453333	2.159372004	97.1487412050667	94.9893692010667	1249696.5	2.9359578751295036E8	2	7294	5.5437067504185435	0.5024647606353935	0.12118081040003023	420.21002197265625	420.2256774902344
795	420.2356872558594	91.2034619501333					1	DETECTED	420.2357 m/z @91.20 [151020OFc1_NvH-0949-CRLM-13.raw]	420.2356872558594	91.2034619501333	3.95644759093333	99.9528024741333	95.99635488319997	2195773.0	3.415723887454112E8	2	7294	66.90145396873895	0.5171401531939429	0.02139647894925071	420.2257385253906	420.2455139160156
796	420.2564697265625	24.6781930058667					1	DETECTED	420.2565 m/z @24.68 [151020OFc1_NvH-0949-CRLM-13.raw]	420.2564697265625	24.6781930058667	4.616821172	98.6562149416	94.0393937696	9854267.0	3.8778007295430607E8	2	7294	0.22243425410181317	1.2920631572612336	63.615499149836566	420.2465515136719	420.26629638671875
797	420.281005859375	38.0574572722667					1	DETECTED	420.2810 m/z @38.06 [151020OFc1_NvH-0949-CRLM-13.raw]	420.281005859375	38.0574572722667	4.43774389546667	92.5953357896	88.15759189413333	338777.90625	1.8740459824421635E8	0	7294	52.0502362190925	1.3213446651297276	1.6387813364924535	420.2710266113281	420.2903747558594
798	420.2925720214844	40.3067940250667					1	DETECTED	420.2926 m/z @40.31 [151020OFc1_NvH-0949-CRLM-13.raw]	420.2925720214844	40.3067940250667	40.3067940250667	94.4165543512	54.109760326133305	148584.828125	1.0249471390878431E8	0	7294	51.928408631465736	null	null	420.2914123535156	420.29669189453125
799	420.3190002441406	90.1803176389333					1	DETECTED	420.3190 m/z @90.18 [151020OFc1_NvH-0949-CRLM-13.raw]	420.3190002441406	90.1803176389333	0.00474204986666667	99.999072484	99.99433043413333	1102047.5	2.0415518565151894E8	0	7294	89.57451258187946	0.5119183062534134	0.013171431786894599	420.31256103515625	420.32745361328125
800	420.3318786621094	91.2125578554667					1	DETECTED	420.3319 m/z @91.21 [151020OFc1_NvH-0949-CRLM-13.raw]	420.3318786621094	91.2125578554667	1.18240174746667	99.2795412517333	98.09713950426664	132057.5	4.957354312949153E7	0	7294	0.3251069396638968	0.5036453950544457	1.615340186267398	420.3310546875	420.34027099609375
801	420.45086669921875	21.3189251946667					1	DETECTED	420.4509 m/z @21.32 [151020OFc1_NvH-0949-CRLM-13.raw]	420.45086669921875	21.3189251946667	3.84767787893333	96.2826577490667	92.43497987013338	282209.96875	1.973952731583164E8	0	7294	37.64113812768923	3.3308496074359857	1.6313232570886695	420.4408874511719	420.4602966308594
802	420.4704284667969	47.1243886765333					1	DETECTED	420.4704 m/z @47.12 [151020OFc1_NvH-0949-CRLM-13.raw]	420.4704284667969	47.1243886765333	0.872700795466667	98.6192784018667	97.74657760640002	978132.125	2.2287604373779958E8	0	7294	0.5906076318302453	0.5043964879698838	0.009713956676094388	420.4606628417969	420.48040771484375
803	420.5282897949219	15.0692636968					1	DETECTED	420.5283 m/z @15.07 [151020OFc1_NvH-0949-CRLM-13.raw]	420.5282897949219	15.0692636968	2.86878311546667	81.8639193325333	78.99513621706663	360423.90625	2.0600213015383008E8	0	7294	0.13661711846346236	0.5136780694404617	0.021974979624674477	420.51849365234375	420.5297546386719
804	420.5400085449219	13.9398582245333					1	DETECTED	420.5400 m/z @13.94 [151020OFc1_NvH-0949-CRLM-13.raw]	420.5400085449219	13.9398582245333	4.41898009466667	94.9177836832	90.49880358853333	638865.1875	2.1248626070757988E8	3	7294	0.1500547421074021	0.8143106348526055	2.666469861127152	420.5301208496094	420.545654296875
805	420.5556640625	15.0147997832					1	DETECTED	420.5557 m/z @15.01 [151020OFc1_NvH-0949-CRLM-13.raw]	420.5556640625	15.0147997832	0.255133196	87.8834380549333	87.62830485893329	2772587.5	2.6937210910216355E8	3	7294	0.1424573613512532	0.6026699987575775	22.86967030100897	420.5456848144531	420.56561279296875
806	420.5663757324219	24.3711940874667					1	DETECTED	420.5664 m/z @24.37 [151020OFc1_NvH-0949-CRLM-13.raw]	420.5663757324219	24.3711940874667	3.93844164986667	86.1533308666667	82.21488921680003	880233.0625	2.2760968353886408E8	0	7294	0.12297900123995831	0.8370991892753099	0.51155634706865	420.565673828125	420.5762634277344
807	420.578857421875	34.1113612354667					1	DETECTED	420.5789 m/z @34.11 [151020OFc1_NvH-0949-CRLM-13.raw]	420.578857421875	34.1113612354667	0.338233950933333	57.4658704893333	57.12763653839996	699524.75	1.639060004949269E8	3	7294	1.637534917825164	0.5392412679345817	2.1705812157233892	420.576416015625	420.5887145996094
808	420.5906677246094	44.6650924016					1	DETECTED	420.5907 m/z @44.67 [151020OFc1_NvH-0949-CRLM-13.raw]	420.5906677246094	44.6650924016	7.17808435573333	94.6637885114667	87.48570415573337	277657.0	2.04609244484391E8	3	7294	0.06662229311211121	1.4309251232364142	1.8636056759762794	420.5890197753906	420.60003662109375
809	420.6940612792969	11.9221731762667					1	DETECTED	420.6941 m/z @11.92 [151020OFc1_NvH-0949-CRLM-13.raw]	420.6940612792969	11.9221731762667	5.2064934936	95.0397594130667	89.8332659194667	458615.5	2.4308664066180703E8	4	7294	0.18726010007430638	2.160385953512001	35.312540581591286	420.6841735839844	420.6993103027344
810	420.7093811035156	19.643661164					1	DETECTED	420.7094 m/z @19.64 [151020OFc1_NvH-0949-CRLM-13.raw]	420.7093811035156	19.643661164	2.72316552133333	98.1026197552	95.37945423386667	3035937.0	2.685413943146365E8	4	7294	0.3212351534495248	0.5226325356088534	5.9348703103085985	420.699462890625	420.7193603515625
811	420.7215270996094	38.6708251474667					1	DETECTED	420.7215 m/z @38.67 [151020OFc1_NvH-0949-CRLM-13.raw]	420.7215270996094	38.6708251474667	7.32899686933333	78.5383764141333	71.20937954479997	665001.1875	2.295321587205053E8	2	7294	21.882213521838047	0.7782589253436345	0.5897636122393697	420.71954345703125	420.72216796875
812	420.7322082519531	12.9769339570667					1	DETECTED	420.7322 m/z @12.98 [151020OFc1_NvH-0949-CRLM-13.raw]	420.7322082519531	12.9769339570667	3.20838748933333	94.1163617632	90.90797427386667	3438416.25	3.433068688342711E8	2	7294	0.4276488318701759	0.619116436019223	20.337275144548478	420.72222900390625	420.74212646484375
813	420.7449951171875	49.4179706757333					1	DETECTED	420.7450 m/z @49.42 [151020OFc1_NvH-0949-CRLM-13.raw]	420.7449951171875	49.4179706757333	0.356842137066667	87.3539562498667	86.99711411280003	236112.234375	1.9493576756805876E8	0	7294	0.09310358851533351	1.0153560058800557	1.0315158553764638	420.7422180175781	420.74774169921875
814	420.758056640625	24.69394694					1	DETECTED	420.7581 m/z @24.69 [151020OFc1_NvH-0949-CRLM-13.raw]	420.758056640625	24.69394694	6.57037616586667	92.1805573050667	85.61018113920002	2956903.5	2.4626280069640967E8	0	7294	0.14705130920474474	5.489850772324967	1.3778917120222116	420.74847412109375	420.75970458984375
815	420.7699890136719	27.7984657325333					1	DETECTED	420.7700 m/z @27.80 [151020OFc1_NvH-0949-CRLM-13.raw]	420.7699890136719	27.7984657325333	7.8564780328	98.1675501978667	90.3110721650667	2.896451E7	5.359123058555766E8	2	7294	0.15876395343878613	0.5536682029306065	1.190737392971122	420.76165771484375	420.77996826171875
816	420.78668212890625	37.2681974370667					1	DETECTED	420.7867 m/z @37.27 [151020OFc1_NvH-0949-CRLM-13.raw]	420.78668212890625	37.2681974370667	0.638345518933333	92.7247512096	92.08640569066667	646337.4375	3.4056376928406584E8	2	7294	2.813790329905025	1.9270305501612923	75.00805272500081	420.7801208496094	420.79632568359375
817	420.8396911621094	27.9932020178667					1	DETECTED	420.8397 m/z @27.99 [151020OFc1_NvH-0949-CRLM-13.raw]	420.8396911621094	27.9932020178667	0.809822769066667	99.1124222482667	98.30259947920003	164904.890625	1.8836188129896724E8	0	7294	15.069926365912194	1.8081379540687428	4.728921388541577	420.8299865722656	420.8496398925781
818	420.87298583984375	14.9760236869333					1	DETECTED	420.8730 m/z @14.98 [151020OFc1_NvH-0949-CRLM-13.raw]	420.87298583984375	14.9760236869333	1.13680393866667	99.9158152824	98.77901134373333	7377763.0	3.832843215917758E8	3	7294	0.422015314897239	0.6684140852223225	0.5874908497167721	420.86328125	420.8829650878906
819	420.88922119140625	15.0507291152					1	DETECTED	420.8892 m/z @15.05 [151020OFc1_NvH-0949-CRLM-13.raw]	420.88922119140625	15.0507291152	0.0995477941333333	98.3063276453333	98.20677985119997	1789354.5	2.4690367039708582E8	3	7294	14.060120727979095	0.8070850071814052	0.14894719427922587	420.88299560546875	420.8992004394531
820	420.9002990722656	36.9320143746667					1	DETECTED	420.9003 m/z @36.93 [151020OFc1_NvH-0949-CRLM-13.raw]	420.9002990722656	36.9320143746667	0.863618088533333	99.8145526706667	98.95093458213337	512000.3125	2.218310387244179E8	3	7294	0.17320909251752425	1.8031093603669828	9.167660294541683	420.89923095703125	420.9102478027344
821	420.91314697265625	34.1422978269333					1	DETECTED	420.9131 m/z @34.14 [151020OFc1_NvH-0949-CRLM-13.raw]	420.91314697265625	34.1422978269333	0.0613311536	99.9621543181333	99.9008231645333	502205.96875	1.9864700421740538E8	0	7294	0.10063253048321741	2.1959179317543587	0.21751096648239304	420.910888671875	420.9228515625
822	420.9243469238281	44.6937791093333					1	DETECTED	420.9243 m/z @44.69 [151020OFc1_NvH-0949-CRLM-13.raw]	420.9243469238281	44.6937791093333	1.32021471706667	99.9528024741333	98.63258775706663	254406.859375	2.0294364446250123E8	0	7294	0.14356177376212997	1.2158785914700405	4.296100208422919E-4	420.9233703613281	420.9334716796875
823	420.94488525390625	11.9111859034667					1	DETECTED	420.9449 m/z @11.91 [151020OFc1_NvH-0949-CRLM-13.raw]	420.94488525390625	11.9111859034667	0.773779129333333	98.610171916	97.83639278666666	321872.1875	2.159264317666942E8	4	7294	0.2342336243220231	1.015469729617794	0.4622493615355992	420.9358215332031	420.9501037597656
824	420.96038818359375	19.5970320568					1	DETECTED	420.9604 m/z @19.60 [151020OFc1_NvH-0949-CRLM-13.raw]	420.96038818359375	19.5970320568	0.8908071672	98.4995878168	97.6087806496	2660035.75	2.692705459911866E8	0	7294	0.33023958407277476	0.889175868356532	0.6984094732531192	420.950439453125	420.9703674316406
825	420.97186279296875	47.0301378197333					1	DETECTED	420.9719 m/z @47.03 [151020OFc1_NvH-0949-CRLM-13.raw]	420.97186279296875	47.0301378197333	4.68605379626667	85.2763802026667	80.59032640640004	197928.765625	2.0267727523285303E8	0	7294	0.296836351850466	0.9722378097791768	1.30543712694336	420.97052001953125	420.97509765625
826	420.9853515625	33.6643724821333					1	DETECTED	420.9854 m/z @33.66 [151020OFc1_NvH-0949-CRLM-13.raw]	420.9853515625	33.6643724821333	1.68557926506667	98.3891828981333	96.70360363306663	234970.3125	2.0869654330602646E8	0	7294	15.639005962775101	2.0628626801684917	4.0948608020427875	420.9753723144531	420.9947509765625
827	421.098388671875	91.7018485392					1	DETECTED	421.0984 m/z @91.70 [151020OFc1_NvH-0949-CRLM-13.raw]	421.098388671875	91.7018485392	4.89515803573333	97.2598697602667	92.36471172453336	139844.25	1.8825224825774214E8	0	7294	1.549611662625523	0.5320137836659303	0.016893176450884253	421.0898742675781	421.1082458496094
828	421.146240234375	89.11884862					1	DETECTED	421.1462 m/z @89.12 [151020OFc1_NvH-0949-CRLM-13.raw]	421.146240234375	89.11884862	1.88487920666667	96.3837087133333	94.49882950666664	907021.0625	2.0304491593871298E8	0	7294	0.8445165314460183	3.924591726975946	16.350657058416672	421.13836669921875	421.15478515625
829	421.1781311035156	21.6236132232					1	DETECTED	421.1781 m/z @21.62 [151020OFc1_NvH-0949-CRLM-13.raw]	421.1781311035156	21.6236132232	7.0905429472	97.9353527688	90.8448098216	570041.375	2.1486911829476163E8	3	7294	0.08940419723266402	10.496186269784527	575.7224683128886	421.16815185546875	421.1880187988281
830	421.1955871582031	16.4651333077333					1	DETECTED	421.1956 m/z @16.47 [151020OFc1_NvH-0949-CRLM-13.raw]	421.1955871582031	16.4651333077333	4.93546120106667	98.6839380576	93.74847685653333	383385.09375	2.0748008904314753E8	3	7294	4.6585124057769125	0.6143303013365765	0.4319138807326433	421.1881408691406	421.19683837890625
831	421.20703125	14.9760236869333					1	DETECTED	421.2070 m/z @14.98 [151020OFc1_NvH-0949-CRLM-13.raw]	421.20703125	14.9760236869333	4.01976985413333	97.6774621288	93.65769227466667	5161070.0	3.7356835051744163E8	3	7294	0.3355377899222223	1.9109347839967263	3.731668141335464	421.1971130371094	421.2169189453125
832	421.2183837890625	40.9921200370667					1	DETECTED	421.2184 m/z @40.99 [151020OFc1_NvH-0949-CRLM-13.raw]	421.2183837890625	40.9921200370667	4.858660312	95.8308210085333	90.97216069653331	250022.921875	2.29716460596115E8	0	7294	73.96227501854709	1.284498724083911	1.5563867722878775	421.217041015625	421.2207336425781
833	421.2307434082031	13.0470994453333					1	DETECTED	421.2307 m/z @13.05 [151020OFc1_NvH-0949-CRLM-13.raw]	421.2307434082031	13.0470994453333	4.0469714752	98.610171916	94.5632004408	3009188.0	3.4655439593918294E8	3	7294	22.99087397020274	0.6045074008239858	6.773090558557894	421.22076416015625	421.24072265625
834	421.24432373046875	35.6324275202667					1	DETECTED	421.2443 m/z @35.63 [151020OFc1_NvH-0949-CRLM-13.raw]	421.24432373046875	35.6324275202667	3.27196348186667	96.7062942802667	93.43433079840004	1289188.5	2.5716911721208498E8	2	7294	4.290974422085881	0.5235425861493981	0.09210059040952066	421.2407531738281	421.2541809082031
835	421.2608642578125	21.2863777405333					1	DETECTED	421.2609 m/z @21.29 [151020OFc1_NvH-0949-CRLM-13.raw]	421.2608642578125	21.2863777405333	4.93546120106667	95.1153031656	90.17984196453332	1006537.0	2.3161685311743018E8	2	7294	0.861890016113211	6.2729160839801965	0.04519227631533316	421.25439453125	421.26177978515625
836	421.2718200683594	27.7984657325333					1	DETECTED	421.2718 m/z @27.80 [151020OFc1_NvH-0949-CRLM-13.raw]	421.2718200683594	27.7984657325333	3.6078555392	95.7748735218667	92.16701798266669	1.1561092E7	3.3405302687193185E8	0	7294	0.15861261935016557	1.0889721501334453	1.22531854122303	421.2620849609375	421.2816162109375
837	421.2970886230469	20.0173631986667					1	DETECTED	421.2971 m/z @20.02 [151020OFc1_NvH-0949-CRLM-13.raw]	421.2970886230469	20.0173631986667	9.1765381464	92.6217998893333	83.4452617429333	306838.0625	1.8621492647539794E8	2	7294	0.07051937656942187	3.818201823207187	862.1016958282445	421.2877197265625	421.3021545410156
838	421.3108825683594	75.8022954594667					1	DETECTED	421.3109 m/z @75.80 [151020OFc1_NvH-0949-CRLM-13.raw]	421.3108825683594	75.8022954594667	0.338233950933333	98.5455893725333	98.20735542159997	67992.25	2.2123028853067538E8	0	7294	90.97347008256155	0.6506895696999744	0.21042611613797577	421.3077392578125	421.3208312988281
839	421.3314208984375	90.1803176389333					1	DETECTED	421.3314 m/z @90.18 [151020OFc1_NvH-0949-CRLM-13.raw]	421.3314208984375	90.1803176389333	0.00474204986666667	99.999072484	99.99433043413333	163405.703125	1.8877404203063282E8	0	7294	88.91882568750708	0.5090316715546475	0.007291624632242513	421.3214416503906	421.3380126953125
840	421.3498840332031	90.1803176389333					1	DETECTED	421.3499 m/z @90.18 [151020OFc1_NvH-0949-CRLM-13.raw]	421.3498840332031	90.1803176389333	16.9052405426667	92.2895973378667	75.38435679519999	102064.9609375	2.2318874340505713E8	0	7294	74.4547037149764	0.5143928862480914	0.020135443171329592	421.34844970703125	421.35693359375
841	421.3674621582031	90.1803176389333					1	DETECTED	421.3675 m/z @90.18 [151020OFc1_NvH-0949-CRLM-13.raw]	421.3674621582031	90.1803176389333	6.24597584373333	95.2166388541333	88.97066301039996	398977.1875	2.116277765883982E8	0	7294	87.6223812385993	0.5122804350800647	0.02370698782459997	421.3576965332031	421.3764953613281
842	421.4039611816406	90.1803176389333					1	DETECTED	421.4040 m/z @90.18 [151020OFc1_NvH-0949-CRLM-13.raw]	421.4039611816406	90.1803176389333	4.81258577893333	95.3356454989333	90.52305971999998	567595.9375	3.3610752235629666E8	0	7294	52.20454678468814	0.508481323432121	0.008969238603075951	421.3941650390625	421.41204833984375
843	421.4612121582031	19.6247090632					1	DETECTED	421.4612 m/z @19.62 [151020OFc1_NvH-0949-CRLM-13.raw]	421.4612121582031	19.6247090632	4.0469714752	98.6009365709333	94.5539650957333	494220.59375	2.1099350721632704E8	0	7294	0.41916837081912206	0.5116700967065814	0.46107336567837776	421.4519958496094	421.47119140625
844	421.4747619628906	12.1416833010667					1	DETECTED	421.4748 m/z @12.14 [151020OFc1_NvH-0949-CRLM-13.raw]	421.4747619628906	12.1416833010667	0.417637049333333	81.1698751864	80.75223813706667	223547.328125	1.9712966103893617E8	0	7294	0.14946650424592	1.214598712412719	2.547508548171544	421.47125244140625	421.4844055175781
845	421.5115051269531	21.6707647877333					1	DETECTED	421.5115 m/z @21.67 [151020OFc1_NvH-0949-CRLM-13.raw]	421.5115051269531	21.6707647877333	2.24110609253333	95.2257888917333	92.98468279919997	249748.28125	2.1521935142893443E8	0	7294	13.006317369125036	3.367522628414176	5.6793666486153604	421.5015563964844	421.5135803222656
846	421.52362060546875	21.1723393325333					1	DETECTED	421.5236 m/z @21.17 [151020OFc1_NvH-0949-CRLM-13.raw]	421.52362060546875	21.1723393325333	5.2361601856	98.6562149416	93.420054756	609475.375	2.144462408454447E8	0	7294	0.22544071262066723	11.923862102115914	3.5924041445856774	421.513916015625	421.5308532714844
847	421.5410461425781	14.9102678933333					1	DETECTED	421.5410 m/z @14.91 [151020OFc1_NvH-0949-CRLM-13.raw]	421.5410461425781	14.9102678933333	4.475685264	95.2624091026667	90.78672383866669	1895389.0	2.980730753553551E8	3	7294	0.4028632720999319	1.9505459989767	5.020515660352207	421.5314636230469	421.551025390625
848	421.5587158203125	35.8882176258667					1	DETECTED	421.5587 m/z @35.89 [151020OFc1_NvH-0949-CRLM-13.raw]	421.5587158203125	35.8882176258667	4.66535421813333	98.5088147586667	93.84346054053337	1300852.125	2.5425553329254577E8	3	7294	13.506412293597393	0.7117529821965638	0.23706377161831768	421.55108642578125	421.5686340332031
849	421.571044921875	35.5135864594667					1	DETECTED	421.5710 m/z @35.51 [151020OFc1_NvH-0949-CRLM-13.raw]	421.571044921875	35.5135864594667	4.73063916373333	91.9614656234667	87.23082645973336	1163940.25	2.4694800529192212E8	3	7294	0.95734384959826	0.5233638643143225	4.9472854354434155	421.5687561035156	421.58099365234375
850	421.7192687988281	34.2635281805333					1	DETECTED	421.7193 m/z @34.26 [151020OFc1_NvH-0949-CRLM-13.raw]	421.7192687988281	34.2635281805333	4.05671524506667	94.6859237672	90.62920852213333	534256.6875	2.167004876923011E8	2	7294	0.2914098936612106	1.799518131308713	0.0011500901857369253	421.70928955078125	421.7212829589844
851	421.7312927246094	13.1317403016					1	DETECTED	421.7313 m/z @13.13 [151020OFc1_NvH-0949-CRLM-13.raw]	421.7312927246094	13.1317403016	4.876847272	95.5354619816167	90.6586147096167	1167758.125	2.4575166093764067E8	2	7294	0.1764471302644086	0.8189754952997303	0.6181635712982123	421.7213134765625	421.7412414550781
852	421.7465515136719	35.5933064250667					1	DETECTED	421.7466 m/z @35.59 [151020OFc1_NvH-0949-CRLM-13.raw]	421.7465515136719	35.5933064250667	5.17847389226667	92.2805475917333	87.10207369946663	526434.625	2.165357964171136E8	0	7294	0.21822893013140288	2.1170305707818775	0.009278812167792014	421.7416687011719	421.7488708496094
853	421.75909423828125	27.7084826248					1	DETECTED	421.7591 m/z @27.71 [151020OFc1_NvH-0949-CRLM-13.raw]	421.75909423828125	27.7084826248	4.1040690952	99.999072484	95.89500338879999	2.90358848E8	5.428299694345078E9	2	7294	0.27128455576125887	1.0165407944534315	0.948073673127215	421.7491760253906	421.7689208984375
854	421.77099609375	29.3660659813333					1	DETECTED	421.7710 m/z @29.37 [151020OFc1_NvH-0949-CRLM-13.raw]	421.77099609375	29.3660659813333	8.5452743632	91.7698578661333	83.22458350293329	3165015.25	2.3851147106308278E8	2	7294	0.18250659907015887	0.6624144487092499	65.6781300569377	421.7691650390625	421.7793273925781
855	421.85833740234375	21.0853775237333					1	DETECTED	421.8583 m/z @21.09 [151020OFc1_NvH-0949-CRLM-13.raw]	421.85833740234375	21.0853775237333	0.782739692266667	99.9804454893333	99.19770579706663	375047.40625	2.2272789415807092E8	0	7294	0.25481361110904643	3.4659316342565862	0.019125891279166318	421.8486328125	421.8596496582031
856	421.870361328125	23.0525988064					1	DETECTED	421.8704 m/z @23.05 [151020OFc1_NvH-0949-CRLM-13.raw]	421.870361328125	23.0525988064	0.199989706666667	99.0023094109333	98.80231970426662	627522.5625	2.167905031173071E8	3	7294	9.058408499979226	0.5443187209951728	0.0063167137969624264	421.8611755371094	421.87738037109375
857	421.887451171875	21.5363207714667					1	DETECTED	421.8875 m/z @21.54 [151020OFc1_NvH-0949-CRLM-13.raw]	421.887451171875	21.5363207714667	0.854553160266667	99.7591563544	98.90460319413334	1692008.25	2.4698029184435648E8	3	7294	0.25243942583352563	0.5096559193152612	1.4511297191346024	421.87750244140625	421.8974304199219
858	421.90582275390625	35.4500620674667					1	DETECTED	421.9058 m/z @35.45 [151020OFc1_NvH-0949-CRLM-13.raw]	421.90582275390625	35.4500620674667	1.05477400026667	99.9158152824	98.86104128213333	873911.125	2.4047859412679034E8	0	7294	0.18567152222356498	0.540637161174741	0.2363727213802151	421.8975830078125	421.9156494140625
859	421.9423828125	11.4070041368					1	DETECTED	421.9424 m/z @11.41 [151020OFc1_NvH-0949-CRLM-13.raw]	421.9423828125	11.4070041368	1.5390142608	99.4919364762667	97.9529222154667	437982.375	1.893505918119661E8	0	7294	0.17717177780937376	0.7158503470702828	0.3317645087987554	421.9324951171875	421.95233154296875
860	421.9695129394531	34.3365581917333					1	DETECTED	421.9695 m/z @34.34 [151020OFc1_NvH-0949-CRLM-13.raw]	421.9695129394531	34.3365581917333	0.1541089912	99.3540905466667	99.19998155546669	706001.8125	2.189332696295007E8	0	7294	9.330202903599499	0.5090749299145548	0.008573304902924463	421.9595642089844	421.9794921875
861	422.10028076171875	91.7698578661333					1	DETECTED	422.1003 m/z @91.77 [151020OFc1_NvH-0949-CRLM-13.raw]	422.10028076171875	91.7698578661333	13.4626865189333	97.7706196544	84.3079331354667	268629.65625	1.8390599697400066E8	0	7294	0.0821888328450342	0.8934462476664458	0.564587749979831	422.0909423828125	422.1102600097656
862	422.1300964355469	90.3555673357333					1	DETECTED	422.1301 m/z @90.36 [151020OFc1_NvH-0949-CRLM-13.raw]	422.1300964355469	90.3555673357333	21.0853775237333	96.3099531154667	75.2245755917334	5686892.5	1.9815382224474436E8	0	7294	0.057971965411425685	1.1697956277053951	1.2523561309666476	422.1209716796875	422.1375732421875
863	422.1493835449219	89.3261085109333					1	DETECTED	422.1494 m/z @89.33 [151020OFc1_NvH-0949-CRLM-13.raw]	422.1493835449219	89.3261085109333	7.61348336293333	99.7959474949333	92.18246413199998	150139.34375	1.6011985299285555E8	0	7294	0.17871674650893965	49.861962947644884	4.652425640657722	422.1411437988281	422.1565856933594
864	422.1665954589844	91.5511146045333					1	DETECTED	422.1666 m/z @91.55 [151020OFc1_NvH-0949-CRLM-13.raw]	422.1665954589844	91.5511146045333	5.10973667066667	96.9277376373333	91.81800096666663	340751.96875	1.7332667463526684E8	0	7294	0.09706596850706717	0.6050374140939021	0.08504003167822492	422.156982421875	422.1764831542969
865	422.1925048828125	29.9297927586667					1	DETECTED	422.1925 m/z @29.93 [151020OFc1_NvH-0949-CRLM-13.raw]	422.1925048828125	29.9297927586667	3.68984627386667	99.7775167477333	96.08767047386664	1437805.625	2.4758530237086105E8	3	7294	0.13800554946492483	5.361590866426483	1.0464795645493743	422.1825256347656	422.2024841308594
866	422.20294189453125	90.1070375653333					1	DETECTED	422.2029 m/z @90.11 [151020OFc1_NvH-0949-CRLM-13.raw]	422.20294189453125	90.1070375653333	3.78998060213333	99.1585115866667	95.36853098453338	1297125.5	2.4207262031012565E8	0	7294	0.1848871336852369	0.5061210725563551	0.004890672026303456	422.2025146484375	422.2041320800781
867	422.21417236328125	10.6404776912					1	DETECTED	422.2142 m/z @10.64 [151020OFc1_NvH-0949-CRLM-13.raw]	422.21417236328125	10.6404776912	2.3954027024	97.5570238848	95.1616211824	2109687.75	2.9050373804505837E8	3	7294	0.2144369549480558	0.5892018244166366	6.3253310499439115	422.2041931152344	422.2191162109375
868	422.2291259765625	20.8891843645333					1	DETECTED	422.2291 m/z @20.89 [151020OFc1_NvH-0949-CRLM-13.raw]	422.2291259765625	20.8891843645333	4.39950743173333	97.1396243797333	92.74011694799998	3405420.25	3.018286828484679E8	0	7294	0.1680350516174407	1.3015969409139525	3.7946193472508707	422.2191467285156	422.2391052246094
869	422.2470397949219	25.4841812618667					1	DETECTED	422.2470 m/z @25.48 [151020OFc1_NvH-0949-CRLM-13.raw]	422.2470397949219	25.4841812618667	4.42873162746667	98.4538180869333	94.02508645946662	605348.375	2.3091106297647142E8	0	7294	1.9804361627433948	3.397678453726388	0.06601659025293306	422.2391357421875	422.24755859375
870	422.2575988769531	27.7084826248					1	DETECTED	422.2576 m/z @27.71 [151020OFc1_NvH-0949-CRLM-13.raw]	422.2575988769531	27.7084826248	4.70923096	99.9897874536	95.2805564936	1.24302776E8	2.557047121646361E9	2	7294	0.2765488804229612	1.0136002821094796	0.9557373874147738	422.24774169921875	422.267578125
871	422.2680969238281	36.2220532709333					1	DETECTED	422.2681 m/z @36.22 [151020OFc1_NvH-0949-CRLM-13.raw]	422.2680969238281	36.2220532709333	0.791772814666667	95.6911334696	94.89936065493333	2797625.0	2.564889895345016E8	2	7294	0.13600872492048666	0.505342083907344	0.0354021710061253	422.2676086425781	422.278076171875
872	422.293212890625	91.7412077973333					1	DETECTED	422.2932 m/z @91.74 [151020OFc1_NvH-0949-CRLM-13.raw]	422.293212890625	91.7412077973333	2.07579337306667	95.8216105461333	93.74581717306663	195754.546875	1.9531788799905494E8	0	7294	0.34285155756928987	0.7556974470684058	1.7523461019300401	422.28924560546875	422.29925537109375
873	422.3110656738281	90.6861135493333					1	DETECTED	422.3111 m/z @90.69 [151020OFc1_NvH-0949-CRLM-13.raw]	422.3110656738281	90.6861135493333	78.159670452	94.1438759109333	15.984205458933303	206720.09375	2.1200865298311725E7	0	7294	0.085847530493254	3.858865368125036	7.138752212870315	422.3072814941406	422.3168029785156
874	422.3263244628906	33.245393696					1	DETECTED	422.3263 m/z @33.25 [151020OFc1_NvH-0949-CRLM-13.raw]	422.3263244628906	33.245393696	0.0327560717333333	99.1495216613333	99.11676558959996	61027.6953125	1.9917887042049876E8	0	7294	91.78398157778983	1.4921543827820036	1.7516622091266278	422.3238220214844	422.3319091796875
875	422.3481140136719	90.1803176389333					1	DETECTED	422.3481 m/z @90.18 [151020OFc1_NvH-0949-CRLM-13.raw]	422.3481140136719	90.1803176389333	6.94446155306667	92.4387752125333	85.49431365946663	149445.859375	3.391141414379588E8	0	7294	83.82769435174662	0.5079047393908672	0.0172518490736987	422.344482421875	422.35491943359375
876	422.41534423828125	9.71663392106667					1	DETECTED	422.4153 m/z @9.72 [151020OFc1_NvH-0949-CRLM-13.raw]	422.41534423828125	9.71663392106667	4.8859392584	97.8255540333333	92.9396147749333	696118.875	2.159170699814181E8	0	7294	0.1364666131019252	1.6745229276104239	2.2203668927751026	422.40625	422.42498779296875
877	422.4440002441406	11.4070041368					1	DETECTED	422.4440 m/z @11.41 [151020OFc1_NvH-0949-CRLM-13.raw]	422.4440002441406	11.4070041368	4.84050818186667	98.5363016362667	93.69579345440003	192795.78125	1.9801204426853028E8	0	7294	0.25920061679074635	0.5050112770076094	0.547129164602386	422.43548583984375	422.4539794921875
878	422.45465087890625	43.5531426069333					1	DETECTED	422.4547 m/z @43.55 [151020OFc1_NvH-0949-CRLM-13.raw]	422.45465087890625	43.5531426069333	4.93546120106667	98.2043224733333	93.26886127226663	76853.1328125	1.900542117145213E8	0	7294	92.78782326273667	1.2087673191919233	1.4237069125473856	422.4540710449219	422.4576721191406
879	422.4677429199219	38.83735902					1	DETECTED	422.4677 m/z @38.84 [151020OFc1_NvH-0949-CRLM-13.raw]	422.4677429199219	38.83735902	4.7526323528	98.4078224344	93.6551900816	1051528.0	2.523369299048042E8	0	7294	0.10817974810019138	0.5231162426847478	0.5422149734271338	422.4577941894531	422.47772216796875
880	422.52490234375	41.2488498794667					1	DETECTED	422.5249 m/z @41.25 [151020OFc1_NvH-0949-CRLM-13.raw]	422.52490234375	41.2488498794667	8.01071384426667	81.9763972232	73.96568337893332	155236.1875	2.013417778639406E8	0	7294	71.47967585485031	1.1177130182499748	1.2293160509891743	422.5153503417969	422.5254821777344
881	422.535888671875	21.2151826453333					1	DETECTED	422.5359 m/z @21.22 [151020OFc1_NvH-0949-CRLM-13.raw]	422.535888671875	21.2151826453333	0.329084209066667	98.5823890856	98.25330487653333	3535401.75	2.568900551088901E8	3	7294	0.1825653324026817	8.570312762077915	15.28477817245588	422.52593994140625	422.5422668457031
882	422.5522766113281	25.8044859677333					1	DETECTED	422.5523 m/z @25.80 [151020OFc1_NvH-0949-CRLM-13.raw]	422.5522766113281	25.8044859677333	1.33849573813333	92.4200438053333	91.08154806719996	1.6874166E7	4.297850568516721E8	3	7294	0.4903660817580011	20.952605925808996	1.6026996574018888	422.5423278808594	422.5621032714844
883	422.5677795410156	42.1508128544					1	DETECTED	422.5678 m/z @42.15 [151020OFc1_NvH-0949-CRLM-13.raw]	422.5677795410156	42.1508128544	4.79403424586667	81.6041951528	76.81016090693333	480241.125	1.9606393601967144E8	3	7294	0.155951551278946	1.103022822980441	0.009083176132281521	422.5623779296875	422.5716247558594
884	422.5816955566406	25.5362432378667					1	DETECTED	422.5817 m/z @25.54 [151020OFc1_NvH-0949-CRLM-13.raw]	422.5816955566406	25.5362432378667	4.4666373904	98.4354674192	93.9688300288	481800.78125	2.190713154279592E8	0	7294	0.1237982597449907	2.2169733607284816	1.2944569636174355	422.5718078613281	422.59161376953125
885	422.61572265625	9.7878518112					1	DETECTED	422.6157 m/z @9.79 [151020OFc1_NvH-0949-CRLM-13.raw]	422.61572265625	9.7878518112	4.43774389546667	98.4261325946667	93.98838869920003	638270.8125	2.0191008678060016E8	0	7294	0.12791378639185247	0.8776772783023327	1.1124425758821062	422.6057434082031	422.62554931640625
886	422.69085693359375	33.9583483973333					1	DETECTED	422.6909 m/z @33.96 [151020OFc1_NvH-0949-CRLM-13.raw]	422.69085693359375	33.9583483973333	4.78329271333333	94.8996672949333	90.11637458159997	86572.265625	2.0992041496367323E8	0	7294	83.59317680717422	1.5444079277459806	2.6953818974080037	422.6815185546875	422.70050048828125
887	422.7158508300781	10.8903724898667					1	DETECTED	422.7159 m/z @10.89 [151020OFc1_NvH-0949-CRLM-13.raw]	422.7158508300781	10.8903724898667	4.4666373904	98.9700653824	94.503427992	950794.1875	2.3996801851420692E8	2	7294	6.092941024435632	2.2028858160673668	34.7543526836972	422.7059326171875	422.7203369140625
888	422.73065185546875	20.8891843645333					1	DETECTED	422.7307 m/z @20.89 [151020OFc1_NvH-0949-CRLM-13.raw]	422.73065185546875	20.8891843645333	4.12273505413333	92.2625440770667	88.13980902293338	1482730.375	2.855939630373572E8	2	7294	2.458815090750459	0.5177414417116153	0.6913152538855468	422.720703125	422.740478515625
889	422.74761962890625	35.6996053928					1	DETECTED	422.7476 m/z @35.70 [151020OFc1_NvH-0949-CRLM-13.raw]	422.74761962890625	35.6996053928	5.4165664576	95.1432686666667	89.7267022090667	1345767.875	2.6309765697233236E8	2	7294	15.876383483174354	0.5091837984852983	0.013385401039076372	422.74066162109375	422.74798583984375
890	422.75799560546875	27.7084826248					1	DETECTED	422.7580 m/z @27.71 [151020OFc1_NvH-0949-CRLM-13.raw]	422.75799560546875	27.7084826248	7.71312540746667	98.1489608205333	90.43583541306663	3.5483384E7	9.401956122383605E8	2	7294	0.27132398968262095	1.1599111701020666	0.9263111051362906	422.7480163574219	422.7679138183594
891	422.7702941894531	36.1955366944					1	DETECTED	422.7703 m/z @36.20 [151020OFc1_NvH-0949-CRLM-13.raw]	422.7702941894531	36.1955366944	3.126677228	92.1896962688	89.0630190408	1041560.9375	2.1654489681635138E8	0	7294	0.1346925913880881	0.5061443351136703	0.028321949602688443	422.76800537109375	422.780029296875
892	422.8164978027344	9.81811229893333					1	DETECTED	422.8165 m/z @9.82 [151020OFc1_NvH-0949-CRLM-13.raw]	422.8164978027344	9.81811229893333	0.629426445333333	95.5901697797333	94.96074333439996	395231.5625	2.1283605062407836E8	0	7294	0.19403760530825132	0.6693653070059056	0.9916712411631626	422.8066101074219	422.82623291015625
893	422.84075927734375	95.51354996775					1	DETECTED	422.8408 m/z @95.51 [151020OFc1_NvH-0949-CRLM-13.raw]	422.84075927734375	95.51354996775	0.00474204986666667	99.999072484	99.99433043413333	339394.46875	6.012371341971623E8	2	7294	13.19931848700358	0.8611316737927415	1.646180885588365	422.83685302734375	422.849609375
894	422.87042236328125	21.2748195936					1	DETECTED	422.8704 m/z @21.27 [151020OFc1_NvH-0949-CRLM-13.raw]	422.87042236328125	21.2748195936	1.56651404373333	99.9343105192	98.36779647546666	2232066.0	2.362568626165774E8	3	7294	0.1359005752586846	0.807062207928228	0.591639818900073	422.86065673828125	422.87603759765625
895	422.8861083984375	25.8283314816					1	DETECTED	422.8861 m/z @25.83 [151020OFc1_NvH-0949-CRLM-13.raw]	422.8861083984375	25.8283314816	0.417637049333333	99.4642412277333	99.04660417839996	1.1583026E7	5.076130922454283E8	3	7294	0.1593888701035695	0.5390094652643663	1.4595198131482454	422.87615966796875	422.8960876464844
896	422.8961181640625	30.3956686117333					1	DETECTED	422.8961 m/z @30.40 [151020OFc1_NvH-0949-CRLM-13.raw]	422.8961181640625	30.3956686117333	1.064078104	99.9621543181333	98.8980762141333	8813303.0	4.2912252075626296E8	0	7294	7.0863670938510595	1.658540131492879	2.3219540187997234	422.8961181640625	422.9060974121094
897	422.9102783203125	13.2962743018667					1	DETECTED	422.9103 m/z @13.30 [151020OFc1_NvH-0949-CRLM-13.raw]	422.9102783203125	13.2962743018667	0.00474204986666667	99.3724837922667	99.36774174240004	4054077.25	2.6982124389515644E8	3	7294	0.13891874118066028	2.236383396491319	3.561358686634802	422.9062194824219	422.9202575683594
898	422.9227600097656	26.1880360781333					1	DETECTED	422.9228 m/z @26.19 [151020OFc1_NvH-0949-CRLM-13.raw]	422.9227600097656	26.1880360781333	1.10947947066667	97.9446754317333	96.83519596106663	351167.59375	2.0368915586265495E8	0	7294	0.22926770973274913	2.94801720998886	0.003293859625099318	422.9205627441406	422.93267822265625
899	422.95343017578125	43.5891167832					1	DETECTED	422.9534 m/z @43.59 [151020OFc1_NvH-0949-CRLM-13.raw]	422.95343017578125	43.5891167832	0.227558654666667	98.7025727333333	98.47501407866663	264146.8125	1.957600561748641E8	0	7294	32.47211445595623	1.2135172266379766	0.009567428981306886	422.9435119628906	422.9581298828125
900	422.9681701660156	38.7927738448					1	DETECTED	422.9682 m/z @38.79 [151020OFc1_NvH-0949-CRLM-13.raw]	422.9681701660156	38.7927738448	2.48643676906667	98.4169525936	95.93051582453333	680601.3125	2.0047247892115596E8	0	7294	0.7147906432577216	0.5172316229205495	0.14184735459377293	422.95819091796875	422.97802734375
901	422.9992370605469	24.3123946666667					1	DETECTED	422.9992 m/z @24.31 [151020OFc1_NvH-0949-CRLM-13.raw]	422.9992370605469	24.3123946666667	4.18190947733333	99.4460124784	95.26410300106666	723240.1875	2.0615725235957444E8	0	7294	0.14926125343741958	0.5576303249773521	139.42404407819237	422.98944091796875	423.0091552734375
902	423.01708984375	9.75564374986667					1	DETECTED	423.0171 m/z @9.76 [151020OFc1_NvH-0949-CRLM-13.raw]	423.01708984375	9.75564374986667	2.35009460426667	94.8813008744	92.53120627013332	151786.25	1.963217025881865E8	0	7294	0.18580493849209567	0.5069401862620387	17.25870312764243	423.00946044921875	423.0269470214844
903	423.1103210449219	54.8911582922667					1	DETECTED	423.1103 m/z @54.89 [151020OFc1_NvH-0949-CRLM-13.raw]	423.1103210449219	54.8911582922667	54.8911582922667	99.6028730146667	44.711714722399996	104807.9921875	6.868410780287938E7	0	7294	36.8941353350942	null	null	423.1009216308594	423.1145935058594
904	423.1333923339844	90.3664092981333					1	DETECTED	423.1334 m/z @90.37 [151020OFc1_NvH-0949-CRLM-13.raw]	423.1333923339844	90.3664092981333	0.408422680266667	92.9464422589333	92.53801957866663	1044909.5625	2.372725656024983E8	0	7294	0.04724967771390709	0.529563616070544	0.045327044765042894	423.1237487792969	423.14276123046875
905	423.1695251464844	90.9919750557333					1	DETECTED	423.1695 m/z @90.99 [151020OFc1_NvH-0949-CRLM-13.raw]	423.1695251464844	90.9919750557333	6.41227995226667	96.4680340528	90.05575410053332	337532.875	2.2161882703958067E8	0	7294	0.09379836800908947	0.5075803351369558	0.014315435366264277	423.1602478027344	423.178955078125
906	423.1915283203125	23.0859837053333					1	DETECTED	423.1915 m/z @23.09 [151020OFc1_NvH-0949-CRLM-13.raw]	423.1915283203125	23.0859837053333	2.7140468192	94.5986396010667	91.8845927818667	142149.53125	1.9834527523795187E8	0	7294	5.401097579320751	2.6777698919862347	4.506631194469419	423.1820983886719	423.1944885253906
907	423.2046203613281	21.2311825256					1	DETECTED	423.2046 m/z @21.23 [151020OFc1_NvH-0949-CRLM-13.raw]	423.2046203613281	21.2311825256	3.9657306064	98.8958771053333	94.9301464989333	884934.625	2.3904105190905458E8	0	7294	0.10823744129599078	3.213866116113488	0.9541558408344982	423.1947021484375	423.2077941894531
908	423.21783447265625	24.2187731042667					1	DETECTED	423.2178 m/z @24.22 [151020OFc1_NvH-0949-CRLM-13.raw]	423.21783447265625	24.2187731042667	2.78689580346667	96.6787170888	93.89182128533334	4477959.0	2.9682753699417275E8	4	7294	0.14252459581089738	0.5221408328451053	0.2627512810295641	423.2078552246094	423.2198791503906
909	423.2298889160156	30.47474254					1	DETECTED	423.2299 m/z @30.47 [151020OFc1_NvH-0949-CRLM-13.raw]	423.2298889160156	30.47474254	4.12273505413333	98.5917576258667	94.46902257173338	7620531.5	5.026101491747173E8	3	7294	5.027897741498958	0.5309624925505667	0.021950646251981874	423.21990966796875	423.2398681640625
910	423.244384765625	13.2962743018667					1	DETECTED	423.2444 m/z @13.30 [151020OFc1_NvH-0949-CRLM-13.raw]	423.244384765625	13.2962743018667	4.58015315626667	94.6077726997333	90.02761954346663	2867714.25	2.8244890376094466E8	2	7294	0.11671929407579817	1.5160796836216466	225.037159293616	423.2398986816406	423.2487487792969
911	423.2587890625	33.0717009245333					1	DETECTED	423.2588 m/z @33.07 [151020OFc1_NvH-0949-CRLM-13.raw]	423.2587890625	33.0717009245333	3.84767787893333	98.3708560088	94.52317812986668	7260889.0	6.845136023177848E8	3	7294	12.336364643718941	0.6417431120476065	1.7423730581396992	423.2488098144531	423.26861572265625
912	423.274169921875	91.4074409917333					1	DETECTED	423.2742 m/z @91.41 [151020OFc1_NvH-0949-CRLM-13.raw]	423.274169921875	91.4074409917333	2.07579337306667	94.3538902002667	92.27809682720003	334778.375	2.0960780203694212E8	0	7294	0.1725811343296897	0.7606118761181292	1.01708005843015	423.268798828125	423.2841491699219
913	423.29180908203125	92.1624592093333					1	DETECTED	423.2918 m/z @92.16 [151020OFc1_NvH-0949-CRLM-13.raw]	423.29180908203125	92.1624592093333	1.8579941224	94.8904714296	93.0324773072	73822.3984375	5.1801538578651585E7	0	7294	0.7219780861178577	0.5151045256601682	3.947029608540035	423.288818359375	423.2999267578125
914	423.3104248046875	92.2805475917333					1	DETECTED	423.3104 m/z @92.28 [151020OFc1_NvH-0949-CRLM-13.raw]	423.3104248046875	92.2805475917333	35.6996053928	94.2904324778667	58.5908270850667	86085.9140625	1.0820450941496192E8	0	7294	1.3826313771610899	0.5177611471992357	2.122937234605912	423.3017578125	423.3182067871094
915	423.3288269042969	90.1803176389333					1	DETECTED	423.3288 m/z @90.18 [151020OFc1_NvH-0949-CRLM-13.raw]	423.3288269042969	90.1803176389333	2.0395378368	97.510737304	95.47119946720001	116909.515625	1.0981497481415829E8	0	7294	90.0865083574861	0.5091541592650943	0.01879310857742588	423.3281555175781	423.3346862792969
916	423.346435546875	90.1803176389333					1	DETECTED	423.3464 m/z @90.18 [151020OFc1_NvH-0949-CRLM-13.raw]	423.346435546875	90.1803176389333	4.78329271333333	99.205008976	94.42171626266668	216291.90625	1.8663271861046824E8	0	7294	1.548113007652148	0.5010927782341875	27.486403509539336	423.33941650390625	423.35614013671875
917	423.3654479980469	90.1803176389333					1	DETECTED	423.3654 m/z @90.18 [151020OFc1_NvH-0949-CRLM-13.raw]	423.3654479980469	90.1803176389333	3.3452147376	92.6039916986667	89.2587769610667	189318.640625	2.4074496120819277E8	0	7294	88.11746535077934	0.508725938896469	0.019527422931452244	423.3574523925781	423.371826171875
918	423.3834228515625	90.1803176389333					1	DETECTED	423.3834 m/z @90.18 [151020OFc1_NvH-0949-CRLM-13.raw]	423.3834228515625	90.1803176389333	4.72042007306667	94.7338692344	90.01344916133334	604623.9375	1.9924336942480168E8	0	7294	76.56377302117954	0.5126042695308825	0.023552288493385812	423.3736267089844	423.3933410644531
919	423.419677734375	90.1803176389333					1	DETECTED	423.4197 m/z @90.18 [151020OFc1_NvH-0949-CRLM-13.raw]	423.419677734375	90.1803176389333	2.8325371816	92.5224427213333	89.6899055397333	651480.375	4.227652853007191E8	0	7294	65.60118087311113	0.5160599250629715	0.03322903470687843	423.4102478027344	423.4295349121094
920	423.4527587890625	17.9222785525333					1	DETECTED	423.4528 m/z @17.92 [151020OFc1_NvH-0949-CRLM-13.raw]	423.4527587890625	17.9222785525333	2.55939245653333	98.9421075826667	96.38271512613336	215884.828125	1.841920128575886E8	0	7294	0.1252073015251014	4.365874199449693	0.001862837415263625	423.44281005859375	423.4584045410156
921	423.4684143066406	24.2342997864					1	DETECTED	423.4684 m/z @24.23 [151020OFc1_NvH-0949-CRLM-13.raw]	423.4684143066406	24.2342997864	1.74077012453333	98.9143267898667	97.17355666533338	2795997.75	2.31897228502507E8	0	7294	0.14428918019183357	0.5098148707166462	0.012738494548897222	423.4593505859375	423.47808837890625
922	423.50958251953125	16.5521319117333					1	DETECTED	423.5096 m/z @16.55 [151020OFc1_NvH-0949-CRLM-13.raw]	423.50958251953125	16.5521319117333	3.02678912186667	99.1031266922667	96.07633757040003	364681.3125	1.925498408689601E8	3	7294	4.9095710619015716	0.6740212113366884	96.91086906204552	423.4999694824219	423.51904296875
923	423.52734375	13.1519238906667					1	DETECTED	423.5273 m/z @13.15 [151020OFc1_NvH-0949-CRLM-13.raw]	423.52734375	13.1519238906667	4.44683786106667	72.5883172730667	68.14147941200004	176517.046875	1.8548358330841395E8	3	7294	1.084118865965996	3.913888913923285	0.4937986636000646	423.5200500488281	423.5281066894531
924	423.5382385253906	21.2039117362667					1	DETECTED	423.5382 m/z @21.20 [151020OFc1_NvH-0949-CRLM-13.raw]	423.5382385253906	21.2039117362667	2.09392061146667	89.6471881314667	87.55326752000003	335134.21875	2.0654113788635933E8	0	7294	3.6344133533006193	2.830074456209721	0.6144788316310084	423.52825927734375	423.54571533203125
925	423.55572509765625	8.9275307056					1	DETECTED	423.5557 m/z @8.93 [151020OFc1_NvH-0949-CRLM-13.raw]	423.55572509765625	8.9275307056	4.3421599552	98.5917576258667	94.2495976706667	2964043.75	4.3881611526987386E8	3	7294	21.485620571979652	81.51882757427222	107.69142713602338	423.5457458496094	423.565673828125
926	423.57879638671875	13.2962743018667					1	DETECTED	423.5788 m/z @13.30 [151020OFc1_NvH-0949-CRLM-13.raw]	423.57879638671875	13.2962743018667	3.87498627493333	99.1311308146667	95.25614453973337	959793.875	2.3955685960436344E8	3	7294	0.125299422318367	1.6378152247651316	33.23904227804948	423.56890869140625	423.5885925292969
927	423.59051513671875	38.0574572722667					1	DETECTED	423.5905 m/z @38.06 [151020OFc1_NvH-0949-CRLM-13.raw]	423.59051513671875	38.0574572722667	4.45751519946667	98.0839010008	93.62638580133333	530782.875	2.1987415211094347E8	0	7294	0.27434755537684197	4.515917985938314	0.03722898312038867	423.5890197753906	423.60009765625
928	423.7030944824219	17.8599672882667					1	DETECTED	423.7031 m/z @17.86 [151020OFc1_NvH-0949-CRLM-13.raw]	423.7030944824219	17.8599672882667	3.99279268586667	94.7043988104	90.71160612453332	114917.6796875	1.8622225599965242E8	0	7294	13.215602071008542	3.32078607765972	7.725922239002059	423.69317626953125	423.708251953125
929	423.71826171875	24.2098208018667					1	DETECTED	423.7183 m/z @24.21 [151020OFc1_NvH-0949-CRLM-13.raw]	423.71826171875	24.2098208018667	4.03799659973333	95.9980648672	91.96006826746667	1245164.0	2.3406797980299613E8	0	7294	5.419640102081107	0.9494835318941136	0.840612816342103	423.7082824707031	423.71856689453125
930	423.72857666015625	37.0101612997333					1	DETECTED	423.7286 m/z @37.01 [151020OFc1_NvH-0949-CRLM-13.raw]	423.72857666015625	37.0101612997333	4.92610972453333	96.9738845224	92.04777479786667	2910425.0	3.011216720612776E8	2	7294	12.9126978597202	0.5284359686540525	0.013839329731025914	423.7185974121094	423.7385559082031
931	423.7501525878906	26.0443411789333					1	DETECTED	423.7502 m/z @26.04 [151020OFc1_NvH-0949-CRLM-13.raw]	423.7501525878906	26.0443411789333	6.14545990826667	92.5406280197333	86.39516811146663	1.2322972E7	5.68492306718385E8	2	7294	0.24328988041439814	0.5453489566364217	0.07267323514049491	423.7402648925781	423.7601318359375
932	423.7602844238281	33.0536232448					1	DETECTED	423.7603 m/z @33.05 [151020OFc1_NvH-0949-CRLM-13.raw]	423.7602844238281	33.0536232448	5.17847389226667	92.0892144986667	86.91074060640004	3064933.25	2.8488430874579656E8	0	7294	10.193694467168807	1.3765885451953883	1.2035772390005126	423.7601623535156	423.7699279785156
933	423.81982421875	70.8578813064					1	DETECTED	423.8198 m/z @70.86 [151020OFc1_NvH-0949-CRLM-13.raw]	423.81982421875	70.8578813064	0.199989706666667	99.2701957570667	99.07020605040003	76398.9453125	2.3236252926688403E8	0	7294	92.0583802465963	0.7010554929350166	0.2956579442802546	423.80999755859375	423.8293762207031
934	423.84417724609375	16.54302184					1	DETECTED	423.8442 m/z @16.54 [151020OFc1_NvH-0949-CRLM-13.raw]	423.84417724609375	16.54302184	0.00474204986666667	99.999072484	99.99433043413333	180152.109375	2.120370753870251E8	0	7294	4.846133478353067	3.2543077042119477	6.458542970417033	423.8349914550781	423.8536682128906
935	423.85577392578125	10.2734690608					1	DETECTED	423.8558 m/z @10.27 [151020OFc1_NvH-0949-CRLM-13.raw]	423.85577392578125	10.2734690608	0.1907173888	98.0746284376	97.8839110488	98385.859375	1.7454594684746727E8	0	7294	0.03074524187592864	5.332184182737577	382.2862623804998	423.8547058105469	423.8602294921875
936	423.8703308105469	14.7086701346667					1	DETECTED	423.8703 m/z @14.71 [151020OFc1_NvH-0949-CRLM-13.raw]	423.8703308105469	14.7086701346667	0.00474204986666667	99.8608430064	99.85610095653334	153350.046875	1.9931894291946894E8	0	7294	19.5763916266123	5.647844182590252	0.040770240488983533	423.8603820800781	423.8797607421875
937	423.88983154296875	8.96258820666667					1	DETECTED	423.8898 m/z @8.96 [151020OFc1_NvH-0949-CRLM-13.raw]	423.88983154296875	8.96258820666667	0.0613311536	99.7867458725333	99.72541471893331	2238037.5	3.637495214335701E8	3	7294	16.49915623226712	63.565725157602344	114.82536914109541	423.8798522949219	423.8998107910156
938	423.90167236328125	14.2777193896					1	DETECTED	423.9017 m/z @14.28 [151020OFc1_NvH-0949-CRLM-13.raw]	423.90167236328125	14.2777193896	1.24736351386667	99.69482408	98.44746056613333	1200178.625	2.5588156951969498E8	3	7294	0.6154531141313626	0.9462770823086956	2.132203590872535	423.8998718261719	423.9116516113281
939	423.9208679199219	53.1341493621333					1	DETECTED	423.9209 m/z @53.13 [151020OFc1_NvH-0949-CRLM-13.raw]	423.9208679199219	53.1341493621333	1.0731798448	99.7316819376	98.6585020928	406811.78125	2.02434304838424E8	0	7294	15.077937533069203	1.1422403434939798	0.010518662190417393	423.9117736816406	423.9305725097656
940	423.9552001953125	43.2167377882667					1	DETECTED	423.9552 m/z @43.22 [151020OFc1_NvH-0949-CRLM-13.raw]	423.9552001953125	43.2167377882667	2.94176936373333	98.5823890856	95.64061972186667	87868.0859375	1.8467853086623803E8	0	7294	94.24760760666754	1.2137036150141787	1.4245993448615288	423.94598388671875	423.959228515625
941	423.9693603515625	24.1982463954667					1	DETECTED	423.9694 m/z @24.20 [151020OFc1_NvH-0949-CRLM-13.raw]	423.9693603515625	24.1982463954667	0.454709625333333	99.8974444189333	99.44273479359997	650018.5625	2.097443679177126E8	0	7294	3.5548470105401115	0.8176073720581742	0.28043714552407517	423.9593811035156	423.9792785644531
942	423.9852294921875	43.8415977018667					1	DETECTED	423.9852 m/z @43.84 [151020OFc1_NvH-0949-CRLM-13.raw]	423.9852294921875	43.8415977018667	1.95750780426667	98.7117960872	96.75428828293333	429305.28125	2.3667056452255142E8	0	7294	12.779318813392006	13.158112016093702	0.012745071755785136	423.97979736328125	423.9939270019531
943	424.09735107421875	91.7698578661333					1	DETECTED	424.0974 m/z @91.77 [151020OFc1_NvH-0949-CRLM-13.raw]	424.09735107421875	91.7698578661333	18.6276083570667	98.8043445874667	80.1767362304	83119.5859375	1.91545432430231E8	0	7294	0.041761332546073504	0.548087711059949	0.09617542211989835	424.0962219238281	424.1067810058594
944	424.1259460449219	90.3555673357333					1	DETECTED	424.1259 m/z @90.36 [151020OFc1_NvH-0949-CRLM-13.raw]	424.1259460449219	90.3555673357333	61.766052508	95.021153328	33.255100819999996	581032.5	6.796899087535168E7	0	7294	28.417611872521725	1.0873605052443784	0.0019310940547439656	424.1223449707031	424.1355895996094
945	424.15203857421875	90.2151712677333					1	DETECTED	424.1520 m/z @90.22 [151020OFc1_NvH-0949-CRLM-13.raw]	424.15203857421875	90.2151712677333	7.54258185226667	95.1706681061333	87.62808625386664	134821.859375	1.7624446998498368E8	0	7294	0.12383973439445128	0.5079273242822511	58.232106404755626	424.14434814453125	424.161865234375
946	424.1814270019531	22.9872957736					1	DETECTED	424.1814 m/z @22.99 [151020OFc1_NvH-0949-CRLM-13.raw]	424.1814270019531	22.9872957736	5.11906157946667	95.3538348264	90.23477324693333	112552.703125	2.2269238678961226E8	0	7294	74.49362046612353	2.5250053325515536	5.7995568383144205	424.17156982421875	424.1815185546875
947	424.1915588378906	11.7738955416					1	DETECTED	424.1916 m/z @11.77 [151020OFc1_NvH-0949-CRLM-13.raw]	424.1915588378906	11.7738955416	3.73578573013333	95.7190431498667	91.98325741973338	161746.671875	2.166915495129161E8	0	7294	12.465849873997687	10.396730098970426	0.3057571343145502	424.1816711425781	424.1924743652344
948	424.2027587890625	84.9366093645333					1	DETECTED	424.2028 m/z @84.94 [151020OFc1_NvH-0949-CRLM-13.raw]	424.2027587890625	84.9366093645333	3.73578573013333	99.3447413037333	95.60895557359997	3156793.5	3.103293650148145E8	3	7294	0.12696192934802752	0.5092506143361295	0.011846427254902231	424.1927795410156	424.2127380371094
949	424.2174377441406	18.7383172608					1	DETECTED	424.2174 m/z @18.74 [151020OFc1_NvH-0949-CRLM-13.raw]	424.2174377441406	18.7383172608	4.59823621333333	95.8583372	91.26010098666666	539309.625	2.3416411051981625E8	0	7294	0.11146566572408645	5.98263523037108	0.42951477039234753	424.2127685546875	424.21966552734375
950	424.22967529296875	22.6211016301333					1	DETECTED	424.2297 m/z @22.62 [151020OFc1_NvH-0949-CRLM-13.raw]	424.22967529296875	22.6211016301333	4.19999038933333	99.1031266922667	94.90313630293338	4805290.0	3.535594270449673E8	0	7294	0.19336768389539927	0.8469465129775348	0.027028388122222382	424.2196960449219	424.2396545410156
951	424.24102783203125	29.7200280610667					1	DETECTED	424.2410 m/z @29.72 [151020OFc1_NvH-0949-CRLM-13.raw]	424.24102783203125	29.7200280610667	5.01903598613333	92.1443762709333	87.12534028479996	493034.65625	2.0827484621968898E8	0	7294	14.976246819633909	2.5765308127968902	0.7338614193313426	424.2397155761719	424.2417907714844
952	424.2518005371094	26.0443411789333					1	DETECTED	424.2518 m/z @26.04 [151020OFc1_NvH-0949-CRLM-13.raw]	424.2518005371094	26.0443411789333	3.9657306064	99.7867458725333	95.8210152661333	5551093.0	3.493172600011758E8	0	7294	0.22346521902817074	0.5814726639677381	0.7708625948092824	424.2418212890625	424.26171875
953	424.2620544433594	33.0717009245333					1	DETECTED	424.2621 m/z @33.07 [151020OFc1_NvH-0949-CRLM-13.raw]	424.2620544433594	33.0717009245333	5.4165664576	94.6637885114667	89.24722205386671	670914.0625	2.985601922937518E8	0	7294	62.89319917572696	2.1948376863630727	10.705484753858146	424.2618103027344	424.27203369140625
954	424.272216796875	90.5938587085333					1	DETECTED	424.2722 m/z @90.59 [151020OFc1_NvH-0949-CRLM-13.raw]	424.272216796875	90.5938587085333	5.61241396853333	92.6394058565333	87.02699188799997	176216.203125	2.5960151553473866E8	0	7294	0.053680690040621926	0.5097181009230674	4.207578372599415	424.2720642089844	424.2813720703125
955	424.2971496582031	90.1803176389333					1	DETECTED	424.2971 m/z @90.18 [151020OFc1_NvH-0949-CRLM-13.raw]	424.2971496582031	90.1803176389333	17.4633631149333	98.610171916	81.1468088010667	212002.34375	1.534825151793556E8	0	7294	72.83874657638621	0.5100022571417672	0.025791288217104403	424.28875732421875	424.30645751953125
956	424.3143615722656	55.7126756077333					1	DETECTED	424.3144 m/z @55.71 [151020OFc1_NvH-0949-CRLM-13.raw]	424.3143615722656	55.7126756077333	55.7126756077333	99.4183731816	43.7056975738667	75440.4140625	6.572779962058833E7	0	7294	36.04073531229119	null	null	424.3072204589844	424.3167724609375
957	424.32720947265625	90.1803176389333					1	DETECTED	424.3272 m/z @90.18 [151020OFc1_NvH-0949-CRLM-13.raw]	424.32720947265625	90.1803176389333	33.9583483973333	92.7535566549333	58.7952082576	333006.09375	1.9468857239055434E8	0	7294	57.99405750363376	0.5026353225710462	0.042137802451905036	424.3202819824219	424.3323669433594
958	424.3634033203125	90.9725458781333					1	DETECTED	424.3634 m/z @90.97 [151020OFc1_NvH-0949-CRLM-13.raw]	424.3634033203125	90.9725458781333	9.35648784773333	92.3171240221333	82.96063617439997	113919.4453125	2.0237948892717808E8	0	7294	0.6448381640988003	0.5082372156683871	2.0589467941204314	424.3571472167969	424.3714904785156
959	424.39508056640625	31.3885924834667					1	DETECTED	424.3951 m/z @31.39 [151020OFc1_NvH-0949-CRLM-13.raw]	424.39508056640625	31.3885924834667	3.27196348186667	92.4662745893333	89.19431110746663	300720.15625	2.3744315715832928E8	0	7294	0.3565698577682035	2.7794346518369153	4.435666883539883	424.3854064941406	424.4043273925781
960	424.4520568847656	20.4511410293333					1	DETECTED	424.4521 m/z @20.45 [151020OFc1_NvH-0949-CRLM-13.raw]	424.4520568847656	20.4511410293333	4.05671524506667	99.1863340010667	95.12961875600003	466609.09375	2.0559350557020447E8	4	7294	0.34675063048282695	0.5040290248491531	1.0844285539789649	424.44207763671875	424.4620056152344
961	424.4704895019531	38.1173529885333					1	DETECTED	424.4705 m/z @38.12 [151020OFc1_NvH-0949-CRLM-13.raw]	424.4704895019531	38.1173529885333	5.50033621066667	94.4645227658667	88.96418655520003	332526.75	2.1505344223293266E8	0	7294	26.814305261647206	1.5581368851239796	0.0044714434081781435	424.46209716796875	424.4786071777344
962	424.4888916015625	29.5783028466667					1	DETECTED	424.4889 m/z @29.58 [151020OFc1_NvH-0949-CRLM-13.raw]	424.4888916015625	29.5783028466667	4.50368486906667	98.093253248	93.58956837893332	553770.375	2.0686044438250935E8	0	7294	0.12682305000267746	4.127972820814	0.3178667213436498	424.4791564941406	424.49884033203125
963	424.530029296875	27.7084826248					1	DETECTED	424.5300 m/z @27.71 [151020OFc1_NvH-0949-CRLM-13.raw]	424.530029296875	27.7084826248	4.78329271333333	94.6767055248	89.89341281146667	71811.046875	1.8732525460160273E8	3	7294	89.75873863431724	1.986432145718988	2.973957613736125	424.5209045410156	424.5308837890625
964	424.5408935546875	22.2701117749333					1	DETECTED	424.5409 m/z @22.27 [151020OFc1_NvH-0949-CRLM-13.raw]	424.5408935546875	22.2701117749333	4.89515803573333	99.6581641666667	94.76300613093336	2646075.0	2.705257910970117E8	3	7294	0.170727734288878	0.527098678568357	0.11297984739892017	424.5309143066406	424.5508728027344
965	424.5583190917969	21.8142569285333					1	DETECTED	424.5583 m/z @21.81 [151020OFc1_NvH-0949-CRLM-13.raw]	424.5583190917969	21.8142569285333	5.2629932456	94.0392626301333	88.7762693845333	990717.125	2.1672345797891453E8	3	7294	0.12555932808288617	0.911653375570684	4.50182591468001	424.5509338378906	424.56121826171875
966	424.5712585449219	29.2803770586667					1	DETECTED	424.5713 m/z @29.28 [151020OFc1_NvH-0949-CRLM-13.raw]	424.5712585449219	29.2803770586667	4.5490393032	97.2322110997333	92.6831717965333	1328726.375	2.404072596180092E8	3	7294	0.2635332780930604	3.0094094285376385	1.0423154177133396	424.56134033203125	424.5812072753906
967	424.5843200683594	25.9207848229333					1	DETECTED	424.5843 m/z @25.92 [151020OFc1_NvH-0949-CRLM-13.raw]	424.5843200683594	25.9207848229333	4.0844482712	94.6951675346667	90.61071926346669	773589.9375	2.2238128392207605E8	0	7294	0.14345980957923388	0.9688792115249336	1.1064636202165319	424.581298828125	424.59393310546875
968	424.68304443359375	22.9589899149333					1	DETECTED	424.6830 m/z @22.96 [151020OFc1_NvH-0949-CRLM-13.raw]	424.68304443359375	22.9589899149333	6.620273268	98.9051121813333	92.28483891333329	98613.4765625	2.0662649030590445E8	0	7294	14.483326063730557	2.8241152872509945	5.52213926180141	424.6734619140625	424.6889343261719
969	424.70013427734375	25.5362432378667					1	DETECTED	424.7001 m/z @25.54 [151020OFc1_NvH-0949-CRLM-13.raw]	424.70013427734375	25.5362432378667	5.2538973088	81.9928011536	76.73890384479999	781339.3125	2.097192214490714E8	2	7294	9.104724185212955	0.5248088041246373	0.31735783575517834	424.6902770996094	424.7010498046875
970	424.7110595703125	27.5107851501333					1	DETECTED	424.7111 m/z @27.51 [151020OFc1_NvH-0949-CRLM-13.raw]	424.7110595703125	27.5107851501333	4.12273505413333	97.5942403810667	93.47150532693337	2567916.5	3.041930285547368E8	2	7294	0.27709231334485906	0.5384087261528983	1.4503825207891483	424.7010803222656	424.7210388183594
971	424.7212829589844	22.8739406477333					1	DETECTED	424.7213 m/z @22.87 [151020OFc1_NvH-0949-CRLM-13.raw]	424.7212829589844	22.8739406477333	9.2927387032	84.7136282949333	75.4208895917333	347611.53125	2.1602363741093978E8	0	7294	14.834249026047205	2.8059228697875898	0.5876482771186425	424.7210693359375	424.7248840332031
972	424.7348937988281	43.8415977018667					1	DETECTED	424.7349 m/z @43.84 [151020OFc1_NvH-0949-CRLM-13.raw]	424.7348937988281	43.8415977018667	4.90594332213333	99.205008976	94.29906565386668	1.2329328E7	4.339916332832325E8	2	7294	0.19070312558350366	0.5063261456682271	0.010616625381071831	424.7250061035156	424.744873046875
973	424.7533264160156	26.0873617072					1	DETECTED	424.7533 m/z @26.09 [151020OFc1_NvH-0949-CRLM-13.raw]	424.7533264160156	26.0873617072	5.01903598613333	92.6394058565333	87.62036987039997	1400023.875	2.5014185415586552E8	0	7294	0.2443659004974208	0.7915379817134933	2.8214610710213774	424.74493408203125	424.7628479003906
974	424.7662658691406	49.88152816					1	DETECTED	424.7663 m/z @49.88 [151020OFc1_NvH-0949-CRLM-13.raw]	424.7662658691406	49.88152816	9.81811229893333	91.8661961418667	82.04808384293337	654893.375	2.837229378950804E8	2	7294	0.22317729056264568	1.1148758114067896	1.915705032887917	424.7637023925781	424.7752685546875
975	424.8191833496094	90.0774101901333					1	DETECTED	424.8192 m/z @90.08 [151020OFc1_NvH-0949-CRLM-13.raw]	424.8191833496094	90.0774101901333	2.29562042613333	96.7062942802667	94.41067385413338	134360.703125	2.1326774162332734E8	0	7294	0.48627622338996446	0.5068803024252446	0.012924900566908551	424.8093566894531	424.8249816894531
976	424.83538818359375	13.7167838093333					1	DETECTED	424.8354 m/z @13.72 [151020OFc1_NvH-0949-CRLM-13.raw]	424.83538818359375	13.7167838093333	0.00474204986666667	99.999072484	99.99433043413333	1063891.375	2.0181268447586092E8	3	7294	0.10614728979808064	1.158715050402463	1.153528338183553	424.825927734375	424.84478759765625
977	424.85980224609375	83.0017816485333					1	DETECTED	424.8598 m/z @83.00 [151020OFc1_NvH-0949-CRLM-13.raw]	424.85980224609375	83.0017816485333	0.144946513066667	99.3540905466667	99.20914403360003	213452.015625	3.861973936387416E8	0	7294	74.7696196941442	0.5567191620772379	0.11014440702341796	424.84991455078125	424.8650207519531
978	424.87506103515625	22.2701117749333					1	DETECTED	424.8751 m/z @22.27 [151020OFc1_NvH-0949-CRLM-13.raw]	424.87506103515625	22.2701117749333	1.18240174746667	99.5195801266667	98.33717837920003	1812500.375	2.421878534201126E8	3	7294	0.12831212008269688	0.7274408813288569	1.4826409450668407	424.8651123046875	424.885009765625
979	424.8854675292969	14.8596580952					1	DETECTED	424.8855 m/z @14.86 [151020OFc1_NvH-0949-CRLM-13.raw]	424.8854675292969	14.8596580952	1.61207983973333	98.2229370296	96.61085718986668	858148.1875	2.0676147036142942E8	3	7294	0.641068415446048	0.5114370513022861	0.018163486815289207	424.8851013183594	424.88787841796875
980	424.8979797363281	37.95399418215					1	DETECTED	424.8980 m/z @37.95 [151020OFc1_NvH-0949-CRLM-13.raw]	424.8979797363281	37.95399418215	0.00474204986666667	99.6766595546667	99.67191750480004	4489387.0	3.610858088647549E8	3	7294	0.19895709937571127	0.5247826747567031	0.12470139598543171	424.88800048828125	424.907958984375
981	424.9080505371094	29.5783028466667					1	DETECTED	424.9081 m/z @29.58 [151020OFc1_NvH-0949-CRLM-13.raw]	424.9080505371094	29.5783028466667	0.836699587733333	99.1404601312	98.30376054346667	1454043.625	2.4576215621688545E8	0	7294	0.19650936133648855	1.157371282251094	0.032599178624847534	424.90802001953125	424.91790771484375
982	424.9189453125	25.8885765877333					1	DETECTED	424.9189 m/z @25.89 [151020OFc1_NvH-0949-CRLM-13.raw]	424.9189453125	25.8885765877333	2.64161851493333	99.7591563544	97.11753783946668	629403.3125	2.0546080072588193E8	0	7294	0.1766404510757731	0.516755032871986	1.9514520849849755	424.9180908203125	424.9281311035156
983	424.9310607910156	14.6639580762667					1	DETECTED	424.9311 m/z @14.66 [151020OFc1_NvH-0949-CRLM-13.raw]	424.9310607910156	14.6639580762667	3.5988369544	99.999072484	96.4002355296	128908.2890625	2.484722933742897E8	0	7294	22.66990625926785	8.24904635536588	0.04606483909015743	424.9290466308594	424.9410095214844
984	424.95379638671875	20.4511410293333					1	DETECTED	424.9538 m/z @20.45 [151020OFc1_NvH-0949-CRLM-13.raw]	424.95379638671875	20.4511410293333	2.85963461813333	99.0570484413333	96.19741382319997	332028.375	2.0257969080616042E8	0	7294	0.05979598697037147	3.0831600490260844	0.006606569332774622	424.9438171386719	424.9637756347656
985	424.9796142578125	12.5622759741333					1	DETECTED	424.9796 m/z @12.56 [151020OFc1_NvH-0949-CRLM-13.raw]	424.9796142578125	12.5622759741333	0.00474204986666667	99.4826805496	99.47793849973334	338600.34375	2.215484920034981E8	4	7294	0.06344620978182292	8.013983471331834	0.7419365197111883	424.96978759765625	424.9895324707031
986	424.99017333984375	29.5939961978667					1	DETECTED	424.9902 m/z @29.59 [151020OFc1_NvH-0949-CRLM-13.raw]	424.99017333984375	29.5939961978667	2.20480096133333	98.9514410928	96.74664013146666	134880.484375	1.83612472137652E8	0	7294	10.381314021705734	1.7661460896525378	2.5322921793050757	424.98968505859375	425.0000915527344
987	425.1289978027344	90.3555673357333					1	DETECTED	425.1290 m/z @90.36 [151020OFc1_NvH-0949-CRLM-13.raw]	425.1289978027344	90.3555673357333	23.4140137624	94.1074805773333	70.6934668149333	146490.6875	1.7569503694677868E8	0	7294	0.02282319140419986	0.5047841111256177	10.127484791481788	425.12042236328125	425.1389465332031
988	425.1694030761719	13.7167838093333					1	DETECTED	425.1694 m/z @13.72 [151020OFc1_NvH-0949-CRLM-13.raw]	425.1694030761719	13.7167838093333	7.7804129112	95.2072828866667	87.4268699754667	482201.0625	2.110427876918075E8	0	7294	0.15289318439816313	322.0679389824399	11.4657403284947	425.1603698730469	425.1793518066406
989	425.1800537109375	13.519934336					1	DETECTED	425.1801 m/z @13.52 [151020OFc1_NvH-0949-CRLM-13.raw]	425.1800537109375	13.519934336	4.96387777653333	94.6951675346667	89.73128975813336	206144.3125	1.8102948972658542E8	0	7294	1.5652277918377244	9.6015645165556	0.07279447531434584	425.1794128417969	425.1899719238281
990	425.1913757324219	15.0507291152					1	DETECTED	425.1914 m/z @15.05 [151020OFc1_NvH-0949-CRLM-13.raw]	425.1913757324219	15.0507291152	4.48544585493333	95.4842250426833	90.99877918774997	198925.046875	2.077622633267431E8	0	7294	0.06521095030896795	8.063818564721444	14.47149601902373	425.1904296875	425.19842529296875
991	425.20843505859375	18.2995893298667					1	DETECTED	425.2084 m/z @18.30 [151020OFc1_NvH-0949-CRLM-13.raw]	425.20843505859375	18.2995893298667	0.108584323466667	99.298274596	99.18969027253333	3273552.0	3.870153380383437E8	2	7294	14.495218053504047	1.3803940149427782	0.3592843513653421	425.198486328125	425.2184143066406
992	425.22259521484375	30.6159992834667					1	DETECTED	425.2226 m/z @30.62 [151020OFc1_NvH-0949-CRLM-13.raw]	425.22259521484375	30.6159992834667	5.21819341786667	95.6360273912	90.41783397333333	2216582.75	2.9415854575048023E8	3	7294	0.2046318812935084	0.5067266134699957	63.270181893716796	425.21844482421875	425.22625732421875
993	425.23626708984375	43.8592263205333					1	DETECTED	425.2363 m/z @43.86 [151020OFc1_NvH-0949-CRLM-13.raw]	425.23626708984375	43.8592263205333	4.02891982213333	98.8043445874667	94.77542476533337	4902208.0	5.2929612665835106E8	2	7294	5.958665126444863	0.5646632275284675	0.30092052730721897	425.226318359375	425.2462463378906
994	425.2472839355469	24.2454416405333					1	DETECTED	425.2473 m/z @24.25 [151020OFc1_NvH-0949-CRLM-13.raw]	425.2472839355469	24.2454416405333	4.30336861253333	99.4091419026667	95.10577329013337	616152.3125	2.3344105640795732E8	2	7294	19.782898745384507	3.584104365593662	39.16701987129288	425.24627685546875	425.25726318359375
995	425.25787353515625	39.2509710064					1	DETECTED	425.2579 m/z @39.25 [151020OFc1_NvH-0949-CRLM-13.raw]	425.25787353515625	39.2509710064	5.13890495706667	83.3683893576	78.22948440053332	322370.90625	2.1709453928902885E8	2	7294	0.11718190377020221	1.1466541529234375	4.244968287369963	425.2573547363281	425.2614440917969
996	425.27203369140625	21.8365878362667					1	DETECTED	425.2720 m/z @21.84 [151020OFc1_NvH-0949-CRLM-13.raw]	425.27203369140625	21.8365878362667	5.8516050976	96.5140840738667	90.6624789762667	378513.71875	2.0481729500887448E8	0	7294	1.156545063488796	3.458190996332544	16.19712775036421	425.2621765136719	425.2814025878906
997	425.2898254394531	92.2261960408					1	DETECTED	425.2898 m/z @92.23 [151020OFc1_NvH-0949-CRLM-13.raw]	425.2898254394531	92.2261960408	2.07579337306667	98.2229370296	96.14714365653333	87451.7421875	1.7573510051866043E8	0	7294	1.0015621586564123	0.5332596461654316	0.7389560584151853	425.2846984863281	425.2942199707031
998	425.30517578125	90.1803176389333					1	DETECTED	425.3052 m/z @90.18 [151020OFc1_NvH-0949-CRLM-13.raw]	425.30517578125	90.1803176389333	41.0104425685333	98.9421075826667	57.931665014133394	951072.125	9.268659866605027E7	0	7294	49.41973646371833	0.5126696567841914	0.04689912692508263	425.2977600097656	425.31256103515625
999	425.32672119140625	90.1803176389333					1	DETECTED	425.3267 m/z @90.18 [151020OFc1_NvH-0949-CRLM-13.raw]	425.32672119140625	90.1803176389333	51.3228010296	92.7535566549333	41.430755625333305	108160.4609375	6.671514987170967E7	0	7294	1.0696428698818323	0.5331112129716227	0.047253717972248414	425.3185729980469	425.33392333984375
1000	425.3441467285156	90.1803176389333					1	DETECTED	425.3441 m/z @90.18 [151020OFc1_NvH-0949-CRLM-13.raw]	425.3441467285156	90.1803176389333	12.1957346754667	92.9896037754667	80.79386910000001	231623.375	2.1697475924637577E8	0	7294	79.3514097964931	0.5021731404991682	0.010037496867082583	425.3365173339844	425.3519287109375
1001	425.362548828125	90.1803176389333					1	DETECTED	425.3625 m/z @90.18 [151020OFc1_NvH-0949-CRLM-13.raw]	425.362548828125	90.1803176389333	0.0515395157333333	99.8608430064	99.80930349066666	443982.625	3.336604150443579E8	0	7294	88.18850713876301	0.5109925492817373	0.014138314626169267	425.3529052734375	425.3695068359375
1002	425.3810729980469	90.1803176389333					1	DETECTED	425.3811 m/z @90.18 [151020OFc1_NvH-0949-CRLM-13.raw]	425.3810729980469	90.1803176389333	4.72042007306667	92.5779860810667	87.85756600800002	502148.3125	6.384321170777318E8	0	7294	86.79463400716602	0.5023542401481766	0.014826302946529504	425.3725280761719	425.39105224609375
1003	425.3987121582031	90.1803176389333					1	DETECTED	425.3987 m/z @90.18 [151020OFc1_NvH-0949-CRLM-13.raw]	425.3987121582031	90.1803176389333	8.8895080744	95.6911334696	86.8016253952	279796.6875	1.9261542944022998E8	0	7294	48.34889146095322	0.5044627022478829	0.02312513908382135	425.3912048339844	425.4084777832031
1004	425.4193420410156	10.1575101397333					1	DETECTED	425.4193 m/z @10.16 [151020OFc1_NvH-0949-CRLM-13.raw]	425.4193420410156	10.1575101397333	1.50248367066667	99.9158152824	98.41333161173334	162957.75	2.0305108168685833E8	0	7294	0.21998752438878455	0.5066535734273654	0.5945815600134461	425.4101867675781	425.4293212890625
1005	425.4467468261719	12.0258576544					1	DETECTED	425.4467 m/z @12.03 [151020OFc1_NvH-0949-CRLM-13.raw]	425.4467468261719	12.0258576544	4.92610972453333	59.3512800018667	54.425170277333365	92255.0625	1.5432820077921578E8	0	7294	0.5288433817537861	3.832894548860092	63.34164959153471	425.44390869140625	425.4524841308594
1006	425.474609375	11.7738955416					1	DETECTED	425.4746 m/z @11.77 [151020OFc1_NvH-0949-CRLM-13.raw]	425.474609375	11.7738955416	5.99219958426667	95.4177198901333	89.42552030586663	3250805.75	2.5871289504955804E8	4	7294	0.19295996594152953	2.1506187995917214	0.8128965953951345	425.46466064453125	425.4845886230469
1007	425.4853210449219	27.3551326285333					1	DETECTED	425.4853 m/z @27.36 [151020OFc1_NvH-0949-CRLM-13.raw]	425.4853210449219	27.3551326285333	6.45815648746667	99.3076599749333	92.84950348746663	1698766.25	2.0898892274568433E8	4	7294	0.06969463993285885	28.865334698823652	0.13326571911673044	425.484619140625	425.49493408203125
1008	425.50360107421875	13.7075461749333					1	DETECTED	425.5036 m/z @13.71 [151020OFc1_NvH-0949-CRLM-13.raw]	425.50360107421875	13.7075461749333	2.09392061146667	60.1840392477333	58.09011863626663	292788.875	1.604537801404082E8	0	7294	0.06526620046434672	1.4739587890117394	1.3949928681868393	425.4953918457031	425.5135192871094
1009	425.5142517089844	13.4377851562667					1	DETECTED	425.5143 m/z @13.44 [151020OFc1_NvH-0949-CRLM-13.raw]	425.5142517089844	13.4377851562667	5.87021347946667	88.2715980037333	82.40138452426663	171361.234375	1.6611410616010344E8	0	7294	0.06519853525276886	5.44437423545556	0.616290780274513	425.513671875	425.5229187011719
1010	425.5330810546875	34.8921626469333					1	DETECTED	425.5331 m/z @34.89 [151020OFc1_NvH-0949-CRLM-13.raw]	425.5330810546875	34.8921626469333	2.31384546986667	94.9841973264	92.67035185653333	379421.65625	2.065427874097047E8	0	7294	17.48160434665439	1.7034064672198066	0.15035703443785312	425.5234069824219	425.5406799316406
1011	425.5506896972656	5.5610733352					1	DETECTED	425.5507 m/z @5.56 [151020OFc1_NvH-0949-CRLM-13.raw]	425.5506896972656	5.5610733352	4.30336861253333	97.2701899394667	92.96682132693337	2154975.0	3.387993348590138E8	3	7294	26.251261656014417	70.07827285403887	41.202892108020116	425.5408020019531	425.5605163574219
1012	425.5616760253906	10.0106347786667					1	DETECTED	425.5617 m/z @10.01 [151020OFc1_NvH-0949-CRLM-13.raw]	425.5616760253906	10.0106347786667	4.96387777653333	79.377712244	74.41383446746667	389344.46875	2.1925573187474272E8	0	7294	0.1821467347034993	1.1887453647964206	10.924870199812025	425.5606994628906	425.5646667480469
1013	425.57470703125	32.8028489821333					1	DETECTED	425.5747 m/z @32.80 [151020OFc1_NvH-0949-CRLM-13.raw]	425.57470703125	32.8028489821333	4.0469714752	95.7469780525333	91.7000065773333	1368098.0	2.6140365285775027E8	3	7294	5.164363275934235	0.6054048173096584	2.247444846272941	425.5647277832031	425.5838623046875
1014	425.5938720703125	21.8030071290667					1	DETECTED	425.5939 m/z @21.80 [151020OFc1_NvH-0949-CRLM-13.raw]	425.5938720703125	21.8030071290667	5.93621499706667	97.3625675245333	91.42635252746663	2165510.0	2.1942470377162564E8	3	7294	0.09543176816109877	1.205203854298461	0.7907051296828713	425.583984375	425.60357666015625
1015	425.61431884765625	9.4361888632					1	DETECTED	425.6143 m/z @9.44 [151020OFc1_NvH-0949-CRLM-13.raw]	425.61431884765625	9.4361888632	8.04662215386667	98.3708560088	90.32423385493334	1246575.5	2.1256698064527103E8	0	7294	0.14076890109452833	0.8901579693529849	3.0705197480774076	425.6048583984375	425.6240234375
1016	425.6961364746094	12.0937755394667					1	DETECTED	425.6961 m/z @12.09 [151020OFc1_NvH-0949-CRLM-13.raw]	425.6961364746094	12.0937755394667	6.82634404	85.6583739954667	78.83202995546671	166682.84375	1.8033420325525662E8	0	7294	0.04918851370321775	59.21311721686269	0.18450715196944145	425.686279296875	425.6983947753906
1017	425.70855712890625	23.7501621453333					1	DETECTED	425.7086 m/z @23.75 [151020OFc1_NvH-0949-CRLM-13.raw]	425.70855712890625	23.7501621453333	5.10973667066667	98.0280606464	92.91832397573333	407130.0	2.1552295931237373E8	0	7294	7.173930690760059	2.974565103627694	0.015143389016069738	425.6986999511719	425.7091369628906
1018	425.7192077636719	20.7548085032					1	DETECTED	425.7192 m/z @20.75 [151020OFc1_NvH-0949-CRLM-13.raw]	425.7192077636719	20.7548085032	4.40994486613333	95.709851512	91.29990664586667	1.3314425E7	5.449650397092346E8	2	7294	0.2824555164750677	0.5505752329734549	0.04529243245490044	425.709228515625	425.7291564941406
1019	425.7315673828125	36.7056417229333					1	DETECTED	425.7316 m/z @36.71 [151020OFc1_NvH-0949-CRLM-13.raw]	425.7315673828125	36.7056417229333	5.10047797146667	96.0167316733333	90.91625370186662	4699988.5	3.5293800010979307E8	2	7294	9.440084041225184	0.5224199904586116	0.011240810227246012	425.7292785644531	425.7415466308594
1020	425.74664306640625	31.7555257850667					1	DETECTED	425.7466 m/z @31.76 [151020OFc1_NvH-0949-CRLM-13.raw]	425.74664306640625	31.7555257850667	4.42873162746667	99.9897874536	95.56105582613333	2116797.0	2.720252777654305E8	0	7294	0.203760622783129	0.8111965250301187	0.07543443757483045	425.7415771484375	425.7561950683594
1021	425.7665710449219	22.9999223146667					1	DETECTED	425.7666 m/z @23.00 [151020OFc1_NvH-0949-CRLM-13.raw]	425.7665710449219	22.9999223146667	6.334522636	98.1118257029333	91.7773030669333	4.7365004E7	9.961819270983012E8	2	7294	0.20912449390137766	0.5118038993361302	0.016892918705835876	425.75677490234375	425.7759704589844
1022	425.7970275878906	34.0023853458667					1	DETECTED	425.7970 m/z @34.00 [151020OFc1_NvH-0949-CRLM-13.raw]	425.7970275878906	34.0023853458667	4.89515803573333	82.4830769077333	77.58791887199997	108777.8125	1.9152429470318526E8	0	7294	77.36018119196603	1.3354740871493354	1.7091494897044692	425.7890625	425.80328369140625
1023	425.8149108886719	9.41795253733333					1	DETECTED	425.8149 m/z @9.42 [151020OFc1_NvH-0949-CRLM-13.raw]	425.8149108886719	9.41795253733333	1.93932233973333	95.886211988	93.94688964826668	1216083.125	2.191590540444467E8	0	7294	0.1697819681453545	1.9311995157869992	1.1487107303005843	425.8052673339844	425.82403564453125
1024	425.8449401855469	19.3875292773333					1	DETECTED	425.8449 m/z @19.39 [151020OFc1_NvH-0949-CRLM-13.raw]	425.8449401855469	19.3875292773333	0.117515570666667	99.4552769002667	99.33776132960003	392753.96875	1.9321479938117656E8	0	7294	0.15138040851087453	7.516529070747997	14.087525407343906	425.83526611328125	425.8487243652344
1025	425.8592529296875	8.4926667272					1	DETECTED	425.8593 m/z @8.49 [151020OFc1_NvH-0949-CRLM-13.raw]	425.8592529296875	8.4926667272	1.00919111946667	99.4276396125333	98.41844849306663	435847.5625	1.8763427387138712E8	3	7294	10.441951503325681	5.024315115323541	2.1268328080272068	425.8497009277344	425.8650817871094
1026	425.8750915527344	20.9044401272					1	DETECTED	425.8751 m/z @20.90 [151020OFc1_NvH-0949-CRLM-13.raw]	425.8750915527344	20.9044401272	0.473101476	99.9804454893333	99.50734401333331	1.1840002E7	4.5933623446398723E8	3	7294	0.1519821696481003	0.524214264935284	0.015667733082513364	425.8651123046875	425.88507080078125
1027	425.8920593261719	32.3915392938667					1	DETECTED	425.8921 m/z @32.39 [151020OFc1_NvH-0949-CRLM-13.raw]	425.8920593261719	32.3915392938667	0.00474204986666667	99.9158152824	99.91107323253334	1912281.75	2.7257638679401374E8	3	7294	3.6429632197031516	0.965006513135993	0.02998009810597588	425.8851013183594	425.9002380371094
1028	425.9103088378906	22.1970921466667					1	DETECTED	425.9103 m/z @22.20 [151020OFc1_NvH-0949-CRLM-13.raw]	425.9103088378906	22.1970921466667	0.329084209066667	99.9804454893333	99.65136128026664	2244382.25	2.702185351547849E8	3	7294	0.14334595985436138	6.384703488242253	224.7044689746964	425.9003601074219	425.9202880859375
1029	425.9283752441406	21.8030071290667					1	DETECTED	425.9284 m/z @21.80 [151020OFc1_NvH-0949-CRLM-13.raw]	425.9283752441406	21.8030071290667	0.0613311536	99.8145526706667	99.7532215170667	1250792.5	2.3990286026048678E8	0	7294	0.10521584292956732	1.0418886372536864	0.21652001704119658	425.9203186035156	425.9381408691406
1030	425.9444885253906	66.7855528405333					1	DETECTED	425.9445 m/z @66.79 [151020OFc1_NvH-0949-CRLM-13.raw]	425.9444885253906	66.7855528405333	0.0425191010666667	99.999072484	99.95655338293332	100972.0078125	2.1412216114376464E8	0	7294	94.48492210897834	0.7394362627906007	0.4898311491879746	425.9384460449219	425.9454040527344
1031	425.97589111328125	11.7830953392					1	DETECTED	425.9759 m/z @11.78 [151020OFc1_NvH-0949-CRLM-13.raw]	425.97589111328125	11.7830953392	0.00474204986666667	99.9436025410667	99.93886049120003	1453390.0	2.300829715330705E8	0	7294	0.1359070750998388	28.826913147405843	1.0685101548384646	425.9659118652344	425.9858703613281
1032	425.9868469238281	27.3551326285333					1	DETECTED	425.9868 m/z @27.36 [151020OFc1_NvH-0949-CRLM-13.raw]	425.9868469238281	27.3551326285333	7.55792504346667	97.4456106461333	89.88768560266664	658169.25	2.1625384316544607E8	0	7294	13.43199461618796	2.90920846555214	74.9287033405802	425.98590087890625	425.9967041015625
1033	426.015380859375	9.39568992613333					1	DETECTED	426.0154 m/z @9.40 [151020OFc1_NvH-0949-CRLM-13.raw]	426.015380859375	9.39568992613333	4.97283786533333	98.518038184	93.54520031866667	699389.5	4.506288863103059E8	0	7294	0.2348680348623109	14.836500319262738	8.238494577393784	426.00567626953125	426.0251159667969
1034	426.0558166503906	26.2410435754667					1	DETECTED	426.0558 m/z @26.24 [151020OFc1_NvH-0949-CRLM-13.raw]	426.0558166503906	26.2410435754667	10.2328300957333	99.8514412965333	89.61861120079999	304788.96875	2.590087751575256E8	0	7294	0.08270028915499239	2.799144680143674	4.598289360287348	426.0460510253906	426.0640869140625
1035	426.1016540527344	88.9568584792					1	DETECTED	426.1017 m/z @88.96 [151020OFc1_NvH-0949-CRLM-13.raw]	426.1016540527344	88.9568584792	2.8962862944	96.5508440829333	93.6545577885333	7712345.5	4.25518068006122E8	0	7294	0.5102855659712162	1.2577603130356183	2.094130807243468	426.09246826171875	426.111083984375
1036	426.14215087890625	92.7727835584					1	DETECTED	426.1422 m/z @92.77 [151020OFc1_NvH-0949-CRLM-13.raw]	426.14215087890625	92.7727835584	0.00474204986666667	99.999072484	99.99433043413333	187865.09375	2.2695668503095683E8	0	7294	2.620744047498519	0.518080295445558	0.03918113913766435	426.1330871582031	426.1517639160156
1037	426.1795654296875	19.3769600738667					1	DETECTED	426.1796 m/z @19.38 [151020OFc1_NvH-0949-CRLM-13.raw]	426.1795654296875	19.3769600738667	4.58922999226667	92.7727835584	88.18355356613333	238347.703125	2.0351697547950375E8	0	7294	2.5830798585026216	2.9221204421350926	72.02416730887246	426.1697998046875	426.1832275390625
1038	426.193359375	8.50441639333333					1	DETECTED	426.1934 m/z @8.50 [151020OFc1_NvH-0949-CRLM-13.raw]	426.193359375	8.50441639333333	4.60777364106667	95.0785901912	90.47081655013334	276367.84375	2.1365118729573935E8	0	7294	1.289880002031632	605.4645561834122	16.745220893252824	426.18408203125	426.1944885253906
1039	426.2044982910156	14.5449053898667					1	DETECTED	426.2045 m/z @14.54 [151020OFc1_NvH-0949-CRLM-13.raw]	426.2044982910156	14.5449053898667	4.51274989333333	99.0938876106667	94.58113771733336	3412975.75	3.102261874973027E8	3	7294	0.37881510567238763	0.7340501018103976	4.654781143367598	426.1945495605469	426.20654296875
1040	426.216552734375	23.3632679818667					1	DETECTED	426.2166 m/z @23.36 [151020OFc1_NvH-0949-CRLM-13.raw]	426.216552734375	23.3632679818667	0.356842137066667	99.1311308146667	98.77428867760004	4.4410072E7	2.0863915296751237E9	2	7294	0.32298831989019305	0.5363500254602469	3.343744074188479	426.2065734863281	426.2265319824219
1041	426.23419189453125	20.7429527442667					1	DETECTED	426.2342 m/z @20.74 [151020OFc1_NvH-0949-CRLM-13.raw]	426.23419189453125	20.7429527442667	4.43774389546667	99.5012409248	95.06349702933333	1.3449908E7	5.0328628199834794E8	2	7294	0.1939137645836837	0.536376476279509	98.64820180294289	426.2265625	426.2441711425781
1042	426.2444763183594	22.1635924061333					1	DETECTED	426.2445 m/z @22.16 [151020OFc1_NvH-0949-CRLM-13.raw]	426.2444763183594	22.1635924061333	4.81258577893333	99.4919364762667	94.67935069733338	1350245.375	2.5176373882069433E8	2	7294	0.07899195551844329	0.9148555297885803	8.780089450788223	426.24420166015625	426.2544250488281
1043	426.2679748535156	22.9759371821333					1	DETECTED	426.2680 m/z @22.98 [151020OFc1_NvH-0949-CRLM-13.raw]	426.2679748535156	22.9759371821333	4.49459566373333	95.021153328	90.52655766426666	2.1903492E7	6.120280402737033E8	2	7294	0.2027661848644975	0.5112518160496231	0.16808777575892225	426.25799560546875	426.2774963378906
1044	426.2882080078125	91.6818360738667					1	DETECTED	426.2882 m/z @91.68 [151020OFc1_NvH-0949-CRLM-13.raw]	426.2882080078125	91.6818360738667	2.48643676906667	94.5799126104	92.09347584133333	446679.84375	2.4432901057178536E8	0	7294	1.386421494768939	0.5056421220902412	0.6301298646014901	426.2789611816406	426.2961120605469
1045	426.3061218261719	90.6492162186667					1	DETECTED	426.3061 m/z @90.65 [151020OFc1_NvH-0949-CRLM-13.raw]	426.3061218261719	90.6492162186667	3.6169471512	95.3265790282667	91.70963187706671	1217375.25	1.6838293579768062E8	0	7294	0.07124572721274092	1.7201394837383301	0.6096167777000001	426.2982482910156	426.315185546875
1046	426.3213195800781	91.8759190384					1	DETECTED	426.3213 m/z @91.88 [151020OFc1_NvH-0949-CRLM-13.raw]	426.3213195800781	91.8759190384	43.0328158888	92.4770494688	49.44423358	84771.3359375	1.1910093597477025E8	0	7294	0.14570414699190337	0.5061536879481103	0.6770294369440687	426.3187561035156	426.32354736328125
1047	426.3336486816406	37.3666467712					1	DETECTED	426.3336 m/z @37.37 [151020OFc1_NvH-0949-CRLM-13.raw]	426.3336486816406	37.3666467712	37.3666467712	92.4770494688	55.1104026976	94704.9375	1.4138764262788633E8	0	7294	53.399375285088915	null	null	426.3237609863281	426.3436279296875
1048	426.365966796875	90.1803176389333					1	DETECTED	426.3660 m/z @90.18 [151020OFc1_NvH-0949-CRLM-13.raw]	426.365966796875	90.1803176389333	0.9000200288	98.8685065146667	97.9684864858667	125483.1328125	2.1815090647308153E8	0	7294	90.84687720868241	0.500504082928899	0.017810404256388142	426.3562927246094	426.3758850097656
1049	426.39422607421875	90.1803176389333					1	DETECTED	426.3942 m/z @90.18 [151020OFc1_NvH-0949-CRLM-13.raw]	426.39422607421875	90.1803176389333	2.09392061146667	99.6396997669333	97.54577915546663	164999.984375	2.330956394488166E8	0	7294	72.56113371514212	0.5081940357252154	0.006524176513012529	426.3847961425781	426.40399169921875
1050	426.4099426269531	30.0828469112					1	DETECTED	426.4099 m/z @30.08 [151020OFc1_NvH-0949-CRLM-13.raw]	426.4099426269531	30.0828469112	5.78658128933333	98.3063276453333	92.51974635599997	111890.625	1.8663021233439636E8	0	7294	88.83447900018402	1.9039910864477065	3.293683850239884	426.4051818847656	426.4195556640625
1051	426.4518127441406	21.1433312224					1	DETECTED	426.4518 m/z @21.14 [151020OFc1_NvH-0949-CRLM-13.raw]	426.4518127441406	21.1433312224	0.0327560717333333	99.2608063058667	99.22805023413336	632057.125	1.9146328834764117E8	0	7294	0.07471102191964718	2.7883440482175366	2.0228118514998976	426.4418640136719	426.461669921875
1052	426.475830078125	46.7495228626667					1	DETECTED	426.4758 m/z @46.75 [151020OFc1_NvH-0949-CRLM-13.raw]	426.475830078125	46.7495228626667	3.87498627493333	95.1706681061333	91.29568183119997	242527.65625	2.197057178339091E8	0	7294	15.051963939196998	1.0210740475636382	1.276815187264246	426.4660339355469	426.48577880859375
1053	426.5184020996094	9.7464771416					1	DETECTED	426.5184 m/z @9.75 [151020OFc1_NvH-0949-CRLM-13.raw]	426.5184020996094	9.7464771416	7.07190791146667	79.5086613109333	72.43675339946664	107915.5703125	2.1244565590563172E8	0	7294	0.08762259009108497	13.541760778399366	0.2565841901271228	426.5141906738281	426.522216796875
1054	426.5325927734375	16.1844802125333					1	DETECTED	426.5326 m/z @16.18 [151020OFc1_NvH-0949-CRLM-13.raw]	426.5325927734375	16.1844802125333	5.00940419786667	99.8332076104	94.82380341253332	535956.5	2.1504827579185632E8	3	7294	0.29323745423189074	0.5152130350560997	0.045915276102267824	426.5228576660156	426.5335693359375
1055	426.5435791015625	20.9044401272					1	DETECTED	426.5436 m/z @20.90 [151020OFc1_NvH-0949-CRLM-13.raw]	426.5435791015625	20.9044401272	4.58015315626667	97.6407419856	93.06058882933333	2980955.0	3.396227799536194E8	3	7294	14.9318106037197	1.1006319412491283	2.8200324481035732	426.5336608886719	426.55352783203125
1056	426.56109619140625	32.3915392938667					1	DETECTED	426.5611 m/z @32.39 [151020OFc1_NvH-0949-CRLM-13.raw]	426.56109619140625	32.3915392938667	4.42873162746667	97.28854332	92.85981169253333	473306.09375	2.2886377196675366E8	0	7294	0.19170413396185637	0.5122944088076217	0.028157501932665866	426.5536804199219	426.5637512207031
1057	426.5737609863281	41.5155636877333					1	DETECTED	426.5738 m/z @41.52 [151020OFc1_NvH-0949-CRLM-13.raw]	426.5737609863281	41.5155636877333	4.8312272552	96.0262064328	91.19497917759999	769854.5625	2.2823473484111503E8	3	7294	19.574859017900383	0.61480506879376	0.022819676780318092	426.5639343261719	426.583740234375
1058	426.60931396484375	30.2582114384					1	DETECTED	426.6093 m/z @30.26 [151020OFc1_NvH-0949-CRLM-13.raw]	426.60931396484375	30.2582114384	5.3596026544	98.7303391952	93.37073654080001	83569.546875	1.913354516369578E8	0	7294	89.37003750958561	1.8750191496803754	3.268151810482294	426.6058654785156	426.6187744140625
1059	426.6785888671875	21.9348679749333					1	DETECTED	426.6786 m/z @21.93 [151020OFc1_NvH-0949-CRLM-13.raw]	426.6785888671875	21.9348679749333	7.31809048506667	91.3693101032	84.05121961813332	88819.46875	2.003571144639546E8	0	7294	24.723268003051118	2.8751624520659043	5.5371013221588745	426.6710205078125	426.6884460449219
1060	426.70281982421875	21.1595893733333					1	DETECTED	426.7028 m/z @21.16 [151020OFc1_NvH-0949-CRLM-13.raw]	426.70281982421875	21.1595893733333	4.23060460213333	99.9436025410667	95.71299793893337	347821.875	1.9549037622768417E8	0	7294	5.0979582428337515	4.378637419583016	24.621934365369572	426.69293212890625	426.7078552246094
1061	426.7178649902344	23.3355225026667					1	DETECTED	426.7179 m/z @23.34 [151020OFc1_NvH-0949-CRLM-13.raw]	426.7178649902344	23.3355225026667	4.1909929824	98.1489608205333	93.9579678381333	1.9991622E7	9.454444674835372E8	2	7294	0.36025872515716983	0.611348364528829	3.3764731385589797	426.7078857421875	426.72784423828125
1062	426.7362976074219	20.7548085032					1	DETECTED	426.7363 m/z @20.75 [151020OFc1_NvH-0949-CRLM-13.raw]	426.7362976074219	20.7548085032	1.74077012453333	98.9608104525333	97.22004032799997	5832268.5	3.2134380103062505E8	4	7294	0.19480282713374208	0.5134438231142996	88.45362267470121	426.7279357910156	426.7402648925781
1063	426.75030517578125	22.8739406477333					1	DETECTED	426.7503 m/z @22.87 [151020OFc1_NvH-0949-CRLM-13.raw]	426.75030517578125	22.8739406477333	5.10047797146667	95.5901697797333	90.48969180826663	2.1050972E7	6.854981347112944E8	2	7294	0.2561598738499171	0.6171191728029952	0.08550900008515715	426.7403564453125	426.7602844238281
1064	426.76898193359375	22.9999223146667					1	DETECTED	426.7690 m/z @23.00 [151020OFc1_NvH-0949-CRLM-13.raw]	426.76898193359375	22.9999223146667	6.05352399066667	92.5494363565333	86.49591236586663	4365766.5	3.6934289678054595E8	2	7294	0.21771803561724568	0.8652437907117058	0.6252735119355892	426.76031494140625	426.77886962890625
1065	426.78668212890625	44.5020482938667					1	DETECTED	426.7867 m/z @44.50 [151020OFc1_NvH-0949-CRLM-13.raw]	426.78668212890625	44.5020482938667	3.92006252026667	99.999072484	96.07900996373333	1141020.625	1.9245184003293332E8	2	7294	0.24324435050387194	146.20151514209945	1.1314354680441732	426.77911376953125	426.79608154296875
1066	426.8619079589844	10.4551439093333					1	DETECTED	426.8619 m/z @10.46 [151020OFc1_NvH-0949-CRLM-13.raw]	426.8619079589844	10.4551439093333	0.00474204986666667	99.6028730146667	99.59813096480003	115151.4140625	1.7719788917574146E8	0	7294	17.063734430110983	5.297809121590381	0.019099515777542212	426.8519287109375	426.86260986328125
1067	426.87261962890625	14.5542865744					1	DETECTED	426.8726 m/z @14.55 [151020OFc1_NvH-0949-CRLM-13.raw]	426.87261962890625	14.5542865744	0.00474204986666667	99.999072484	99.99433043413333	1000672.4375	2.558162433209517E8	0	7294	0.2489371805690439	1.6346267602209077	0.24980952005349555	426.8626708984375	426.882568359375
1068	426.89178466796875	25.8582892837333					1	DETECTED	426.8918 m/z @25.86 [151020OFc1_NvH-0949-CRLM-13.raw]	426.89178466796875	25.8582892837333	0.199989706666667	99.9436025410667	99.74361283440003	679918.3125	2.1911183759380722E8	3	7294	9.8691287943095	0.8025051286506557	6.785941160680412	426.88262939453125	426.9010925292969
1069	426.9112548828125	55.6324811834667					1	DETECTED	426.9113 m/z @55.63 [151020OFc1_NvH-0949-CRLM-13.raw]	426.9112548828125	55.6324811834667	0.827765752533333	99.9713975722667	99.14363181973336	1309577.25	2.4158874364609757E8	3	7294	0.13763312819171603	0.5905263915142748	0.3084851503588251	426.90130615234375	426.9208679199219
1070	426.9310302734375	25.4515655224					1	DETECTED	426.9310 m/z @25.45 [151020OFc1_NvH-0949-CRLM-13.raw]	426.9310302734375	25.4515655224	0.0613311536	99.8053145341333	99.74398338053331	159781.203125	2.0872757297705588E8	0	7294	10.009598496099416	2.906307841364488	4.670559047501836	426.92138671875	426.9409484863281
1071	426.95294189453125	21.1433312224					1	DETECTED	426.9529 m/z @21.14 [151020OFc1_NvH-0949-CRLM-13.raw]	426.95294189453125	21.1433312224	1.17321239413333	99.8974444189333	98.72423202479997	371795.375	1.9824409963100868E8	0	7294	0.16721612420269594	3.5736818267829245	0.014973356503484584	426.9429931640625	426.962890625
1072	426.9641418457031	42.9360747458667					1	DETECTED	426.9641 m/z @42.94 [151020OFc1_NvH-0949-CRLM-13.raw]	426.9641418457031	42.9360747458667	0.473101476	99.1863340010667	98.7132325250667	360041.84375	2.1625315398998198E8	0	7294	0.1348384084466332	1.3215396638615422	1.757797745477023	426.9629821777344	426.97393798828125
1073	426.9776306152344	12.3988301421333					1	DETECTED	426.9776 m/z @12.40 [151020OFc1_NvH-0949-CRLM-13.raw]	426.9776306152344	12.3988301421333	7.27077001013333	64.1771471296	56.90637711946667	166167.015625	1.4645378306831723E8	0	7294	0.07476066751891608	9.346551774703745	0.03494094898581196	426.9744873046875	426.980224609375
1074	426.9906311035156	62.6658312053333					1	DETECTED	426.9906 m/z @62.67 [151020OFc1_NvH-0949-CRLM-13.raw]	426.9906311035156	62.6658312053333	0.00474204986666667	99.8514412965333	99.84669924666663	363055.625	2.2303582731148887E8	0	7294	22.642277948811554	0.8029192105388827	0.006213773564948683	426.98077392578125	426.9952392578125
1075	427.0054931640625	27.0777213552					1	DETECTED	427.0055 m/z @27.08 [151020OFc1_NvH-0949-CRLM-13.raw]	427.0054931640625	27.0777213552	1.5390142608	99.3815963533333	97.84258209253329	514456.625	2.220920701023998E8	4	7294	0.17079102446987093	11.917227990481223	0.023702646426260295	426.99615478515625	427.01531982421875
1076	427.0853271484375	90.3555673357333					1	DETECTED	427.0853 m/z @90.36 [151020OFc1_NvH-0949-CRLM-13.raw]	427.0853271484375	90.3555673357333	14.308956328	94.6951675346667	80.3862112066667	295181.4375	2.2615208799346268E8	0	7294	0.12096375425619499	0.5285325022471553	6.727250790804235E-4	427.07550048828125	427.09375
1077	427.1051025390625	89.3567145698667					1	DETECTED	427.1051 m/z @89.36 [151020OFc1_NvH-0949-CRLM-13.raw]	427.1051025390625	89.3567145698667	19.9827260525333	99.7867458725333	79.80401982000001	1379489.875	2.0660463492847082E8	0	7294	0.4896239915124312	0.5626978933484953	0.40639162900911946	427.0968322753906	427.1146240234375
1078	427.11761474609375	91.5220816277333					1	DETECTED	427.1176 m/z @91.52 [151020OFc1_NvH-0949-CRLM-13.raw]	427.11761474609375	91.5220816277333	23.8169194816	99.1678178896	75.350898408	161801.875	1.7131223086505106E8	0	7294	0.8019657042131172	7.092360324310771	1.2761353518272196	427.1158752441406	427.1239318847656
1079	427.149169921875	22.1487530949333					1	DETECTED	427.1492 m/z @22.15 [151020OFc1_NvH-0949-CRLM-13.raw]	427.149169921875	22.1487530949333	0.00474204986666667	99.999072484	99.99433043413333	71017.0390625	1.8076080130949098E8	0	7294	19.375881666285522	2.5529314272365156	3.693550776255033	427.1391906738281	427.1554260253906
1080	427.17010498046875	29.5428513088					1	DETECTED	427.1701 m/z @29.54 [151020OFc1_NvH-0949-CRLM-13.raw]	427.17010498046875	29.5428513088	7.22496870293333	95.1060878690667	87.88111916613337	88122.3515625	2.163297949608723E8	0	7294	83.30289317944849	1.9688498393443512	2.775371706954232	427.16021728515625	427.1741638183594
1081	427.1846618652344	11.8028579898667					1	DETECTED	427.1847 m/z @11.80 [151020OFc1_NvH-0949-CRLM-13.raw]	427.1846618652344	11.8028579898667	5.04056646853333	98.5823890856	93.54182261706667	1469137.375	2.0892301744242898E8	3	7294	0.9227509747442788	73.81407194124405	1.4178222679419432	427.1749572753906	427.19451904296875
1082	427.2012634277344	19.1922455130667					1	DETECTED	427.2013 m/z @19.19 [151020OFc1_NvH-0949-CRLM-13.raw]	427.2012634277344	19.1922455130667	3.69907561893333	98.9514410928	95.25236547386666	1330713.5	2.3605553468756098E8	2	7294	0.22363904740078766	0.5252294048834482	0.15149282111442508	427.19488525390625	427.20892333984375
1083	427.218994140625	23.3173003922667					1	DETECTED	427.2190 m/z @23.32 [151020OFc1_NvH-0949-CRLM-13.raw]	427.218994140625	23.3173003922667	4.30336861253333	99.1311308146667	94.82776220213337	5853527.0	5.850454748248562E8	3	7294	5.486678046038303	1.003850367208361	7.000576402320727	427.2090148925781	427.2289733886719
1084	427.2375793457031	20.7272236112					1	DETECTED	427.2376 m/z @20.73 [151020OFc1_NvH-0949-CRLM-13.raw]	427.2375793457031	20.7272236112	3.635194796	99.7867458725333	96.15155107653331	1589617.375	2.875224482394092E8	4	7294	0.18613709445522986	1.467148758553569	11.468167905601822	427.22900390625	427.24249267578125
1085	427.25250244140625	22.9092400856					1	DETECTED	427.2525 m/z @22.91 [151020OFc1_NvH-0949-CRLM-13.raw]	427.25250244140625	22.9092400856	4.7403222576	95.6819831970667	90.9416609394667	9030704.0	4.2569493464256644E8	2	7294	0.20219720204319458	1.870255602094307	6.940823245904853	427.2425231933594	427.2621154785156
1086	427.2650146484375	25.9832837128					1	DETECTED	427.2650 m/z @25.98 [151020OFc1_NvH-0949-CRLM-13.raw]	427.2650146484375	25.9832837128	4.90594332213333	99.2331751589333	94.32723183679998	1670092.875	2.7779265336554223E8	0	7294	3.923766696256809	0.7914926454660675	4.177300045634725	427.2627258300781	427.2747802734375
1087	427.2893981933594	44.4406284250667					1	DETECTED	427.2894 m/z @44.44 [151020OFc1_NvH-0949-CRLM-13.raw]	427.2893981933594	44.4406284250667	4.72042007306667	92.8383681064	88.11794803333333	438221.21875	2.2765498344447392E8	0	7294	47.12583059566466	1.2574247145176765	1.5355465763383171	427.2794189453125	427.2928466796875
1088	427.30963134765625	90.6492162186667					1	DETECTED	427.3096 m/z @90.65 [151020OFc1_NvH-0949-CRLM-13.raw]	427.30963134765625	90.6492162186667	24.628224352	93.6589593112	69.03073495919999	236949.765625	1.7129001686077365E8	0	7294	0.7616299278532779	2.3427224139039198	1.3815894980431882	427.3018493652344	427.31671142578125
1089	427.32440185546875	91.8565775981333					1	DETECTED	427.3244 m/z @91.86 [151020OFc1_NvH-0949-CRLM-13.raw]	427.32440185546875	91.8565775981333	67.8196927685333	92.4861952906667	24.6665025221334	92419.0234375	4.6416432802589156E7	0	7294	0.5089034728449064	0.5130969070450856	1.6347083844093826	427.32305908203125	427.3260498046875
1090	427.342041015625	90.1803176389333					1	DETECTED	427.3420 m/z @90.18 [151020OFc1_NvH-0949-CRLM-13.raw]	427.342041015625	90.1803176389333	3.65329857173333	98.3708560088	94.71755743706667	313940.8125	2.2187155473464003E8	0	7294	88.49623143902808	0.5061250999042336	0.021539161500613968	427.3349914550781	427.351806640625
1091	427.3605651855469	90.1803176389333					1	DETECTED	427.3606 m/z @90.18 [151020OFc1_NvH-0949-CRLM-13.raw]	427.3605651855469	90.1803176389333	0.602205931733333	92.6217998893333	92.01959395759997	276591.75	2.7770167128616333E8	0	7294	90.8331662181606	0.5086054537812619	0.022329992752690236	427.3553161621094	427.3675537109375
1092	427.3781433105469	90.1803176389333					1	DETECTED	427.3781 m/z @90.18 [151020OFc1_NvH-0949-CRLM-13.raw]	427.3781433105469	90.1803176389333	0.00474204986666667	99.9897874536	99.98504540373334	711550.0	2.724333343862177E8	0	7294	85.34346710450897	0.5127186854102987	0.008558871547052151	427.3684387207031	427.38812255859375
1093	427.4607238769531	12.1827221570667					1	DETECTED	427.4607 m/z @12.18 [151020OFc1_NvH-0949-CRLM-13.raw]	427.4607238769531	12.1827221570667	3.65329857173333	95.5720154384	91.91871686666667	173711.296875	2.037676538028009E8	0	7294	0.22386879147664196	5.4679887870902455	0.02197804250224937	427.4511413574219	427.470458984375
1094	427.4844665527344	12.9551116677333					1	DETECTED	427.4845 m/z @12.96 [151020OFc1_NvH-0949-CRLM-13.raw]	427.4844665527344	12.9551116677333	7.22496870293333	95.1060878690667	87.88111916613337	216003.359375	1.9236664092955112E8	0	7294	0.22625883994429863	11.852912306561613	0.8698284342052772	427.4747619628906	427.4942932128906
1095	427.5060119628906	27.0918505869333					1	DETECTED	427.5060 m/z @27.09 [151020OFc1_NvH-0949-CRLM-13.raw]	427.5060119628906	27.0918505869333	8.564195176	94.9269858544	86.3627906784	193255.203125	1.864454060967172E8	0	7294	0.06589856291988383	2.3306454260649923	3.6612908521299845	427.4962463378906	427.509033203125
1096	427.51904296875	11.7830953392					1	DETECTED	427.5190 m/z @11.78 [151020OFc1_NvH-0949-CRLM-13.raw]	427.51904296875	11.7830953392	1.16403942106667	94.5013740136	93.33733459253332	691089.625	2.0279899485671082E8	3	7294	0.13993224104381774	1.203211603079778	0.13416604900277798	427.5095520019531	427.5290222167969
1097	427.5473937988281	34.9447014744					1	DETECTED	427.5474 m/z @34.94 [151020OFc1_NvH-0949-CRLM-13.raw]	427.5473937988281	34.9447014744	1.41137203733333	94.2439813674667	92.83260933013337	477084.15625	1.9798965386800134E8	0	7294	1.7804199500809403	1.662351515214929	0.00824067115831129	427.5375061035156	427.548095703125
1098	427.55816650390625	29.7353715821333					1	DETECTED	427.5582 m/z @29.74 [151020OFc1_NvH-0949-CRLM-13.raw]	427.55816650390625	29.7353715821333	4.51274989333333	98.5917576258667	94.07900773253337	4337614.0	3.3698765541286623E8	3	7294	11.70081220618561	0.5142843923757618	0.25744980551589514	427.5481872558594	427.5681457519531
1099	427.5752868652344	55.2687830498667					1	DETECTED	427.5753 m/z @55.27 [151020OFc1_NvH-0949-CRLM-13.raw]	427.5752868652344	55.2687830498667	3.94749115866667	99.538092748	95.59060158933333	719389.125	2.3648438919761887E8	3	7294	0.14091391206351034	0.5349142660803586	0.07078377303195955	427.5682678222656	427.5798645019531
1100	427.5898742675781	20.9044401272					1	DETECTED	427.5899 m/z @20.90 [151020OFc1_NvH-0949-CRLM-13.raw]	427.5898742675781	20.9044401272	4.03799659973333	92.0072299634667	87.96923336373337	1024282.8125	2.1711611318690023E8	3	7294	6.921448775031722	0.997532898986047	55.0376637320529	427.5799255371094	427.5996398925781
1101	427.70306396484375	19.20153098					1	DETECTED	427.7031 m/z @19.20 [151020OFc1_NvH-0949-CRLM-13.raw]	427.70306396484375	19.20153098	3.7264731456	96.2097436938667	92.4832705482667	498538.53125	2.1648437062721062E8	0	7294	0.30219680799472215	3.843336558073876	0.6399447951012751	427.6930847167969	427.7106628417969
1102	427.7207946777344	23.3355225026667					1	DETECTED	427.7208 m/z @23.34 [151020OFc1_NvH-0949-CRLM-13.raw]	427.7207946777344	23.3355225026667	4.77310128906667	95.5901697797333	90.81706849066663	1214998.0	2.2705888920728558E8	0	7294	0.1914461431846597	0.8909462515930763	0.01473915568082628	427.7110290527344	427.72235107421875
1103	427.73236083984375	28.3137965312					1	DETECTED	427.7324 m/z @28.31 [151020OFc1_NvH-0949-CRLM-13.raw]	427.73236083984375	28.3137965312	0.301351100533333	97.8898909717333	97.58853987119996	1743279.375	2.7319143412053007E8	2	7294	17.821689773413546	0.5927217168346989	0.187774921358404	427.722412109375	427.7423095703125
1104	427.7537841796875	22.9328376837333					1	DETECTED	427.7538 m/z @22.93 [151020OFc1_NvH-0949-CRLM-13.raw]	427.7537841796875	22.9328376837333	4.9448008728	98.0560282306667	93.1112273578667	2318297.25	3.1825875022626585E8	2	7294	18.870320004490317	0.7832882398895715	34.92251890532884	427.7439270019531	427.763671875
1105	427.770751953125	36.48742334					1	DETECTED	427.7708 m/z @36.49 [151020OFc1_NvH-0949-CRLM-13.raw]	427.770751953125	36.48742334	4.858660312	91.359860756	86.501200444	1231691.25	2.2708703817019808E8	2	7294	10.554285193424803	1.0721953504325403	0.4111028987312503	427.7647399902344	427.7802429199219
1106	427.7900085449219	44.5194231426667					1	DETECTED	427.7900 m/z @44.52 [151020OFc1_NvH-0949-CRLM-13.raw]	427.7900085449219	44.5194231426667	2.750386316	96.5231986282667	93.7728123122667	196754.703125	2.1339199516065738E8	0	7294	10.399714546792154	1.1225158566787814	6.070820989190844E-4	427.78094482421875	427.7996520996094
1107	427.81317138671875	29.0254678109333					1	DETECTED	427.8132 m/z @29.03 [151020OFc1_NvH-0949-CRLM-13.raw]	427.81317138671875	29.0254678109333	2.15033233066667	91.9245039576	89.77417162693332	722776.3125	1.8598562471475136E8	0	7294	0.399742288407019	0.5042601383212829	2.1350144339227994	427.8037109375	427.8229675292969
1108	427.853515625	11.8268802898667					1	DETECTED	427.8535 m/z @11.83 [151020OFc1_NvH-0949-CRLM-13.raw]	427.853515625	11.8268802898667	0.674391194133333	99.8332076104	99.15881641626666	481830.8125	2.0533053179630622E8	0	7294	0.05459655119753215	0.5731199333508132	16.46538311266398	427.84423828125	427.8633117675781
1109	427.8818359375	38.8200295869333					1	DETECTED	427.8818 m/z @38.82 [151020OFc1_NvH-0949-CRLM-13.raw]	427.8818359375	38.8200295869333	2.2682725	99.9897874536	97.7215149536	526105.3125	2.1760305058158937E8	3	7294	0.02660233842038906	0.501894533564512	0.0028104041467137118	427.8719482421875	427.8826599121094
1110	427.8927001953125	29.6955180816					1	DETECTED	427.8927 m/z @29.70 [151020OFc1_NvH-0949-CRLM-13.raw]	427.8927001953125	29.6955180816	1.02748080693333	99.9897874536	98.96230664666668	1488605.25	2.737243724768702E8	3	7294	11.727719464876454	0.7754351470784309	1.1600920570791518	427.88275146484375	427.90264892578125
1111	427.9056396484375	17.3544586725333					1	DETECTED	427.9056 m/z @17.35 [151020OFc1_NvH-0949-CRLM-13.raw]	427.9056396484375	17.3544586725333	0.1907173888	98.2136332104	98.02291582160001	540174.375	2.485062207108471E8	3	7294	0.13423398665943154	0.6658862073092576	0.4764872279868294	427.9027099609375	427.9070129394531
1112	427.9170227050781	14.0723716770667					1	DETECTED	427.9170 m/z @14.07 [151020OFc1_NvH-0949-CRLM-13.raw]	427.9170227050781	14.0723716770667	3.76279959466667	99.8701822130667	96.10738261840002	569436.1875	2.3268414827407378E8	0	7294	41.223016220193976	0.6501781639465953	0.5371133614039934	427.9071350097656	427.9205322265625
1113	427.93060302734375	31.1298366450667					1	DETECTED	427.9306 m/z @31.13 [151020OFc1_NvH-0949-CRLM-13.raw]	427.93060302734375	31.1298366450667	0.00474204986666667	99.999072484	99.99433043413333	1011351.4375	2.2807508297169134E8	3	7294	10.27012163131543	1.924301849948025	84.53958172837729	427.9207458496094	427.9405822753906
1114	427.9538879394531	18.4933823405333					1	DETECTED	427.9539 m/z @18.49 [151020OFc1_NvH-0949-CRLM-13.raw]	427.9538879394531	18.4933823405333	0.963783302133333	99.7409987464	98.77721544426666	157867.84375	2.243079090687127E8	0	7294	8.8494500338923	3.9005460359536044	0.005472939990338168	427.9449157714844	427.95684814453125
1115	427.9669189453125	24.5633710368					1	DETECTED	427.9669 m/z @24.56 [151020OFc1_NvH-0949-CRLM-13.raw]	427.9669189453125	24.5633710368	0.00474204986666667	98.9051121813333	98.90037013146663	245712.609375	2.2228854928794512E8	0	7294	15.853109346343844	2.4080362075929194	3.100863930220015	427.9569396972656	427.9727478027344
1116	427.98291015625	28.3657831224					1	DETECTED	427.9829 m/z @28.37 [151020OFc1_NvH-0949-CRLM-13.raw]	427.98291015625	28.3657831224	0.0905179352	99.1678178896	99.0772999544	1965309.375	2.2348692520860204E8	4	7294	0.1238780669330879	0.6185996063982357	1.7235297251213297	427.9730224609375	427.9927062988281
1117	428.0971374511719	89.11884862					1	DETECTED	428.0971 m/z @89.12 [151020OFc1_NvH-0949-CRLM-13.raw]	428.0971374511719	89.11884862	7.25998885413333	97.1120311650667	89.85204231093337	720502.0625	2.4338870349616084E8	0	7294	0.394078965407644	0.6068641807728372	3.5375921307037896	428.0875244140625	428.106689453125
1118	428.1195068359375	90.5828380122667					1	DETECTED	428.1195 m/z @90.58 [151020OFc1_NvH-0949-CRLM-13.raw]	428.1195068359375	90.5828380122667	2.8143044216	98.9328307373333	96.1185263157333	131099.609375	1.9460818703946808E8	0	7294	0.9805610669691163	0.5058330330023649	23.52550623452639	428.1104431152344	428.1257629394531
1119	428.15594482421875	90.2634914472					1	DETECTED	428.1559 m/z @90.26 [151020OFc1_NvH-0949-CRLM-13.raw]	428.15594482421875	90.2634914472	1.20055789626667	99.4642412277333	98.26368333146662	90316.453125	2.6802522993875977E8	0	7294	0.43139457277915483	0.5377413034930373	0.015520164887862866	428.14849853515625	428.1658630371094
1120	428.187255859375	11.7085461744					1	DETECTED	428.1873 m/z @11.71 [151020OFc1_NvH-0949-CRLM-13.raw]	428.187255859375	11.7085461744	4.84050818186667	94.4262623784	89.58575419653333	313239.8125	2.030648839696818E8	0	7294	0.19962612877201025	19.929018509715252	486.263328997003	428.17779541015625	428.1954345703125
1121	428.2054748535156	14.8047712504					1	DETECTED	428.2055 m/z @14.80 [151020OFc1_NvH-0949-CRLM-13.raw]	428.2054748535156	14.8047712504	3.11760477093333	97.5199909618667	94.40238619093337	825928.0625	2.230677884773892E8	3	7294	10.489422834736038	5.008649763174715	5.526937985633146	428.195556640625	428.20965576171875
1122	428.21966552734375	11.3093132784					1	DETECTED	428.2197 m/z @11.31 [151020OFc1_NvH-0949-CRLM-13.raw]	428.21966552734375	11.3093132784	3.1358087144	98.2877651264	95.151956412	1251714.75	2.7871820600620115E8	2	7294	18.50176410429301	1.8619640220368308	2.409122823070324	428.20977783203125	428.2278747558594
1123	428.2378845214844	27.3275472701333					1	DETECTED	428.2379 m/z @27.33 [151020OFc1_NvH-0949-CRLM-13.raw]	428.2378845214844	27.3275472701333	3.9749389392	97.2792687261333	93.3043297869333	5409342.5	5.1180192964818114E8	2	7294	0.3854682055736234	0.5324704716672743	2.1191061428773077	428.2279052734375	428.24786376953125
1124	428.2558288574219	17.6973730946667					1	DETECTED	428.2558 m/z @17.70 [151020OFc1_NvH-0949-CRLM-13.raw]	428.2558288574219	17.6973730946667	0.0815119018666667	94.7979119549333	94.71640005306664	783770.625	2.266880305737681E8	2	7294	5.272309131041137	1.1472056535665394	10.164348456539384	428.2478942871094	428.2582702636719
1125	428.2684631347656	26.1253485357333					1	DETECTED	428.2685 m/z @26.13 [151020OFc1_NvH-0949-CRLM-13.raw]	428.2684631347656	26.1253485357333	0.0425191010666667	95.1244627602667	95.08194365920002	2595952.25	3.1627304493638897E8	2	7294	0.37445126226243275	1.7722420962072256	1.2730856633058305	428.25860595703125	428.27825927734375
1126	428.2907409667969	91.5511146045333					1	DETECTED	428.2907 m/z @91.55 [151020OFc1_NvH-0949-CRLM-13.raw]	428.2907409667969	91.5511146045333	27.9273638312	96.3284671456	68.4011033144	90388.9609375	1.4743500972881675E8	0	7294	0.05880819336974241	0.5375437826519106	0.2715808497735769	428.2822570800781	428.2920837402344
1127	428.3020935058594	89.7849679128					1	DETECTED	428.3021 m/z @89.78 [151020OFc1_NvH-0949-CRLM-13.raw]	428.3020935058594	89.7849679128	6.44902953066667	94.4262623784	87.97723284773333	254608.484375	2.1632658459076583E8	0	7294	3.829216868556344	0.792435723909912	0.4185109083497353	428.295166015625	428.30426025390625
1128	428.31475830078125	29.0728150242667					1	DETECTED	428.3148 m/z @29.07 [151020OFc1_NvH-0949-CRLM-13.raw]	428.31475830078125	29.0728150242667	6.70927071146667	92.4861952906667	85.77692457920003	378448.75	2.3314686880995402E8	0	7294	62.42450694632554	1.8869707037883914	0.002789391513079438	428.3053894042969	428.322998046875
1129	428.33709716796875	91.6818360738667					1	DETECTED	428.3371 m/z @91.68 [151020OFc1_NvH-0949-CRLM-13.raw]	428.33709716796875	91.6818360738667	13.0006814005333	92.6307894392	79.6301080386667	100868.5703125	1.248849689548324E8	0	7294	1.0070171384732873	0.5060303726430626	1.0451799407373568	428.3274841308594	428.3470153808594
1130	428.3732604980469	90.1803176389333					1	DETECTED	428.3733 m/z @90.18 [151020OFc1_NvH-0949-CRLM-13.raw]	428.3732604980469	90.1803176389333	0.181516917066667	99.7224006026667	99.54088368560002	136847.96875	2.518564380919717E8	0	7294	90.73147507173984	0.5085954854471941	0.014381940960022594	428.3633728027344	428.382568359375
1131	428.41741943359375	9.68032608133333					1	DETECTED	428.4174 m/z @9.68 [151020OFc1_NvH-0949-CRLM-13.raw]	428.41741943359375	9.68032608133333	0.199989706666667	99.528806792	99.32881708533333	362832.3125	2.1758546863509864E8	0	7294	0.0827704047118587	1.2064421795536515	205.28029748477172	428.407470703125	428.4266662597656
1132	428.4345703125	11.8533111562667					1	DETECTED	428.4346 m/z @11.85 [151020OFc1_NvH-0949-CRLM-13.raw]	428.4345703125	11.8533111562667	6.9756673872	86.6288815472	79.65321415999999	221222.234375	2.0014243119664794E8	0	7294	0.3179638682430159	16.239463285598188	1.1562846766402024	428.427734375	428.4374084472656
1133	428.4476013183594	23.3355225026667					1	DETECTED	428.4476 m/z @23.34 [151020OFc1_NvH-0949-CRLM-13.raw]	428.4476013183594	23.3355225026667	4.36210374426667	97.4549396469333	93.09283590266662	460212.8125	2.3926759665271652E8	0	7294	0.13804271953843283	0.5070997315808895	0.012357133038034086	428.4386901855469	428.45751953125
1134	428.4704895019531	11.347577328					1	DETECTED	428.4705 m/z @11.35 [151020OFc1_NvH-0949-CRLM-13.raw]	428.4704895019531	11.347577328	4.239444428	99.7867458725333	95.5473014445333	1133593.125	2.3275837902309054E8	0	7294	0.20028657363938152	27.649499069486033	63.078222756531254	428.46063232421875	428.4802551269531
1135	428.4846496582031	28.3000388722667					1	DETECTED	428.4846 m/z @28.30 [151020OFc1_NvH-0949-CRLM-13.raw]	428.4846496582031	28.3000388722667	2.9327069	96.0074377090667	93.07473080906671	372506.71875	2.0851471255598307E8	0	7294	2.1611462510630446	2.712778791264368	1.160406410459258	428.4814758300781	428.4944152832031
1136	428.4959411621094	10.1081500813333					1	DETECTED	428.4959 m/z @10.11 [151020OFc1_NvH-0949-CRLM-13.raw]	428.4959411621094	10.1081500813333	7.76203523306667	99.0388792576	91.27684402453333	95383.859375	1.9134255073063955E8	0	7294	1.1170874205031485	19.452765514009478	0.8316022886796841	428.49468994140625	428.505859375
1137	428.5225524902344	11.6505967824					1	DETECTED	428.5226 m/z @11.65 [151020OFc1_NvH-0949-CRLM-13.raw]	428.5225524902344	11.6505967824	2.84157898453333	99.9713975722667	97.12981858773337	214919.765625	2.0540861053579104E8	0	7294	0.16919656796076943	10.343286553492614	2.7555819724616644	428.51263427734375	428.5325012207031
1138	428.5334167480469	18.6666500746667					1	DETECTED	428.5334 m/z @18.67 [151020OFc1_NvH-0949-CRLM-13.raw]	428.5334167480469	18.6666500746667	4.981852756	75.1893375856	70.2074848296	196780.734375	1.8989014238948584E8	0	7294	7.281366816695311	2.5651634874355698	0.04247289438420757	428.5325622558594	428.5367431640625
1139	428.54693603515625	32.1576420130667					1	DETECTED	428.5469 m/z @32.16 [151020OFc1_NvH-0949-CRLM-13.raw]	428.54693603515625	32.1576420130667	3.81733267946667	98.4538180869333	94.63648540746662	1108370.375	2.3146494025317928E8	3	7294	17.44648051691366	0.5062296279162386	0.011398970105036587	428.5370178222656	428.556884765625
1140	428.56268310546875	23.2651990434667					1	DETECTED	428.5627 m/z @23.27 [151020OFc1_NvH-0949-CRLM-13.raw]	428.56268310546875	23.2651990434667	4.05671524506667	66.3603182208	62.30360297573333	558701.9375	1.9950174852551386E8	2	7294	4.013023292625281	1.0242521897140306	0.5402676033374603	428.5570068359375	428.5726623535156
1141	428.5733947753906	14.5781150346667					1	DETECTED	428.5734 m/z @14.58 [151020OFc1_NvH-0949-CRLM-13.raw]	428.5733947753906	14.5781150346667	4.93546120106667	69.6858091701333	64.75034796906662	237819.015625	1.878461973921748E8	0	7294	0.9161946073046128	4.918290189670979	0.004693151495056858	428.57293701171875	428.5770568847656
1142	428.5872497558594	33.9432630874667					1	DETECTED	428.5872 m/z @33.94 [151020OFc1_NvH-0949-CRLM-13.raw]	428.5872497558594	33.9432630874667	3.983861652	94.6951675346667	90.7113058826667	3869693.75	2.4835948092505923E8	3	7294	0.1485762256646055	31.40562172877172	1.3504809869612606	428.57745361328125	428.59674072265625
1143	428.60272216796875	22.8502785213333					1	DETECTED	428.6027 m/z @22.85 [151020OFc1_NvH-0949-CRLM-13.raw]	428.60272216796875	22.8502785213333	4.21971750213333	86.1178288258667	81.89811132373336	292097.875	2.130620660583399E8	3	7294	27.071267300866765	2.1979507551955138	1.4779152680700567	428.5975036621094	428.6077880859375
1144	428.61822509765625	9.68032608133333					1	DETECTED	428.6182 m/z @9.68 [151020OFc1_NvH-0949-CRLM-13.raw]	428.61822509765625	9.68032608133333	4.41898009466667	97.7055659826667	93.28658588800003	316784.625	1.994081063408463E8	0	7294	0.12889761395288524	0.5176619153703496	1.4107997250342255	428.6086120605469	428.6281433105469
1145	428.6771545410156	64.30815868					1	DETECTED	428.6772 m/z @64.31 [151020OFc1_NvH-0949-CRLM-13.raw]	428.6771545410156	64.30815868	5.5610733352	92.6039916986667	87.0429183634667	2058086.5	2.3765501596538648E8	2	7294	0.17651038251111117	0.5030579732324554	0.007139927971402967	428.6689758300781	428.6865234375
1146	428.6982421875	23.2651990434667					1	DETECTED	428.6982 m/z @23.27 [151020OFc1_NvH-0949-CRLM-13.raw]	428.6982421875	23.2651990434667	5.72468176373333	94.4920722312	88.76739046746667	293114.25	1.8543251664758924E8	0	7294	0.04305207873989758	2.530352698606845	0.10801540878942208	428.6885070800781	428.6988525390625
1147	428.7088928222656	37.8297328450667					1	DETECTED	428.7089 m/z @37.83 [151020OFc1_NvH-0949-CRLM-13.raw]	428.7088928222656	37.8297328450667	0.356842137066667	92.3080389018667	91.95119676480003	971171.4375	2.1887710396129903E8	2	7294	0.2167081205128767	0.5639464755071187	0.27570685669201733	428.69921875	428.7188415527344
1148	428.719482421875	28.8717795146667					1	DETECTED	428.7195 m/z @28.87 [151020OFc1_NvH-0949-CRLM-13.raw]	428.719482421875	28.8717795146667	10.0489363872	64.0717761536	54.0228397664	360001.90625	1.941598308611568E8	0	7294	6.151577591471373	1.435034000989168	0.011542719782867167	428.7189025878906	428.72015380859375
1149	428.73016357421875	30.2283306749333					1	DETECTED	428.7302 m/z @30.23 [151020OFc1_NvH-0949-CRLM-13.raw]	428.73016357421875	30.2283306749333	6.334522636	97.622233696	91.28771105999999	700450.8125	2.302363225828394E8	2	7294	0.17103051463808683	0.5690493934706612	0.31563105608872155	428.7201843261719	428.73785400390625
1150	428.74786376953125	17.6973730946667					1	DETECTED	428.7479 m/z @17.70 [151020OFc1_NvH-0949-CRLM-13.raw]	428.74786376953125	17.6973730946667	4.67638355173333	98.2510765482667	93.57469299653337	3524937.25	3.693683670540435E8	5	7294	11.64373142707169	3.4514069624948225	5.7179435419133595	428.7380676269531	428.75640869140625
1151	428.76641845703125	28.5480644986667					1	DETECTED	428.7664 m/z @28.55 [151020OFc1_NvH-0949-CRLM-13.raw]	428.76641845703125	28.5480644986667	0.8908071672	97.6500812322667	96.7592740650667	5.8173516E7	1.1956610923716097E9	2	7294	0.23997353720368508	1.0053643998148707	0.9829047003880511	428.7564392089844	428.7762451171875
1152	428.7843017578125	13.1519238906667					1	DETECTED	428.7843 m/z @13.15 [151020OFc1_NvH-0949-CRLM-13.raw]	428.7843017578125	13.1519238906667	0.389927098133333	99.5843757152	99.19444861706667	1291650.25	2.595618914796525E8	2	7294	36.57916158655133	200.16622001162276	378.78535194519327	428.7764587402344	428.7933044433594
1153	428.8184814453125	9.72614189386667					1	DETECTED	428.8185 m/z @9.73 [151020OFc1_NvH-0949-CRLM-13.raw]	428.8184814453125	9.72614189386667	2.0667811968	94.7520815946667	92.68530039786671	274793.3125	1.9283208826616225E8	0	7294	0.05435267997255622	0.9219710366635484	8.25280968034363	428.8086853027344	428.8280944824219
1154	428.8487854003906	42.061122164					1	DETECTED	428.8488 m/z @42.06 [151020OFc1_NvH-0949-CRLM-13.raw]	428.8487854003906	42.061122164	0.00474204986666667	99.9621543181333	99.95741226826664	95813.0	2.0610231927357203E8	0	7294	86.46820245446811	1.1706325468217789	1.8232107435924247	428.8395690917969	428.8583068847656
1155	428.86834716796875	15.380366596					1	DETECTED	428.8683 m/z @15.38 [151020OFc1_NvH-0949-CRLM-13.raw]	428.86834716796875	15.380366596	1.064078104	99.9621543181333	98.8980762141333	134161.734375	1.9071888377754465E8	0	7294	7.224456975749712	3.4153553099014284	34.65999793157485	428.8585205078125	428.87347412109375
1156	428.88348388671875	22.5446237976					1	DETECTED	428.8835 m/z @22.54 [151020OFc1_NvH-0949-CRLM-13.raw]	428.88348388671875	22.5446237976	0.00474204986666667	99.999072484	99.99433043413333	1076289.375	2.5830454334883308E8	3	7294	2.3203066359311606	43.253660255739106	1.0069568998211793	428.8735046386719	428.8934326171875
1157	428.89447021484375	23.8408485848					1	DETECTED	428.8945 m/z @23.84 [151020OFc1_NvH-0949-CRLM-13.raw]	428.89447021484375	23.8408485848	2.80514392506667	99.7224006026667	96.91725667760002	533082.8125	2.1872823984425452E8	3	7294	4.0347682013513975	0.5724152904308669	0.8496793463408682	428.8935241699219	428.9044189453125
1158	428.9059143066406	28.9781429458667					1	DETECTED	428.9059 m/z @28.98 [151020OFc1_NvH-0949-CRLM-13.raw]	428.9059143066406	28.9781429458667	0.389927098133333	99.9528024741333	99.56287537599998	291967.59375	2.1308426522849143E8	0	7294	0.05720703848414743	1.9887431570935026	0.3037803956516462	428.9046325683594	428.91143798828125
1159	428.9214782714844	33.9432630874667					1	DETECTED	428.9215 m/z @33.94 [151020OFc1_NvH-0949-CRLM-13.raw]	428.9214782714844	33.9432630874667	0.00474204986666667	99.9528024741333	99.94806042426664	2487708.5	2.535179318424362E8	3	7294	3.482605852830858	0.8195845061252786	75.19673571272703	428.9114990234375	428.93145751953125
1160	428.9342956542969	16.8176105757333					1	DETECTED	428.9343 m/z @16.82 [151020OFc1_NvH-0949-CRLM-13.raw]	428.9342956542969	16.8176105757333	0.764724790933333	99.999072484	99.23434769306667	174332.59375	1.9824173340894103E8	3	7294	14.242973700122345	3.7376819868488935	0.024878803214294015	428.9314880371094	428.9441223144531
1161	428.97857666015625	12.2822756544					1	DETECTED	428.9786 m/z @12.28 [151020OFc1_NvH-0949-CRLM-13.raw]	428.97857666015625	12.2822756544	0.144946513066667	99.7500732016	99.60512668853333	1145145.0	2.3448910261079028E8	4	7294	0.2008959572247644	23.696693695116867	0.2489159037705769	428.9685974121094	428.9885559082031
1162	428.9888000488281	27.8650979538667					1	DETECTED	428.9888 m/z @27.87 [151020OFc1_NvH-0949-CRLM-13.raw]	428.9888000488281	27.8650979538667	0.389927098133333	85.0362473805333	84.64632028239997	257410.5	2.1916363633613148E8	0	7294	25.86903709566253	2.129520206551987	3.2378990450277083	428.9886169433594	428.9986572265625
1163	429.01904296875	9.7076987984					1	DETECTED	429.0190 m/z @9.71 [151020OFc1_NvH-0949-CRLM-13.raw]	429.01904296875	9.7076987984	5.67805520506667	97.4270128029333	91.74895759786664	140138.546875	2.026187830023547E8	0	7294	0.26101682970205253	11.384252164342369	1.0238941429008241	429.0091552734375	429.0289001464844
1164	429.070556640625	25.373755064					1	DETECTED	429.0706 m/z @25.37 [151020OFc1_NvH-0949-CRLM-13.raw]	429.070556640625	25.373755064	0.6472533688	99.7867458725333	99.13949250373331	94980.8828125	2.38791131412294E8	0	7294	94.18765997911252	1.8931339981669306	2.8069744216800703	429.06060791015625	429.0783386230469
1165	429.0888366699219	14.3215806664					1	DETECTED	429.0888 m/z @14.32 [151020OFc1_NvH-0949-CRLM-13.raw]	429.0888366699219	14.3215806664	0.00474204986666667	99.999072484	99.99433043413333	110738.0390625	2.477535327597807E8	0	7294	90.10186880970745	4.567891918345209	8.036793501185468	429.0808410644531	429.090087890625
1166	429.10015869140625	89.3482436373333					1	DETECTED	429.1002 m/z @89.35 [151020OFc1_NvH-0949-CRLM-13.raw]	429.10015869140625	89.3482436373333	3.39071855973333	99.4642412277333	96.07352266799997	132152.078125	2.3088789501835373E8	0	7294	0.22838690877405554	17.111917024554195	1.015454638287277	429.0901794433594	429.1101379394531
1167	429.1576232910156	85.009908396					1	DETECTED	429.1576 m/z @85.01 [151020OFc1_NvH-0949-CRLM-13.raw]	429.1576232910156	85.009908396	0.2920618984	98.4261325946667	98.1340706962667	1748086.25	2.1869077110095477E8	0	7294	0.2413088749863448	0.9054063124373105	1.1518569478416463	429.14801025390625	429.16748046875
1168	429.178955078125	64.30815868					1	DETECTED	429.1790 m/z @64.31 [151020OFc1_NvH-0949-CRLM-13.raw]	429.178955078125	64.30815868	3.94749115866667	96.5966852522667	92.64919409360003	1285281.375	2.1575752601343086E8	0	7294	0.13133901280812665	0.502452733191757	0.0035722871907987886	429.1689758300781	429.1888427734375
1169	429.2052307128906	39.9362902050667					1	DETECTED	429.2052 m/z @39.94 [151020OFc1_NvH-0949-CRLM-13.raw]	429.2052307128906	39.9362902050667	4.17100761093333	98.0746284376	93.90362082666667	746059.75	2.4271524823911014E8	2	7294	2.1506450814215228	1.261517575795927	0.1347281170070099	429.1953430175781	429.2152099609375
1170	429.2176208496094	22.5650629301333					1	DETECTED	429.2176 m/z @22.57 [151020OFc1_NvH-0949-CRLM-13.raw]	429.2176208496094	22.5650629301333	4.7526323528	91.3297129986667	86.57708064586669	621571.8125	2.2852044220231935E8	0	7294	0.2082245025545788	0.5077058186008169	1.0185621621447802	429.2152404785156	429.21905517578125
1171	429.22906494140625	12.2392885544					1	DETECTED	429.2291 m/z @12.24 [151020OFc1_NvH-0949-CRLM-13.raw]	429.22906494140625	12.2392885544	4.06572943253333	98.6839380576	94.61820862506667	1381762.5	2.7294736614036363E8	6	7294	0.22249803069927054	1.0104697949843167	30.72076829786924	429.2190856933594	429.2390441894531
1172	429.24993896484375	17.6816961216					1	DETECTED	429.2499 m/z @17.68 [151020OFc1_NvH-0949-CRLM-13.raw]	429.24993896484375	17.6816961216	0.0236647530666667	99.8881843205333	99.86451956746663	1483734.875	3.4419506743749607E8	2	7294	0.1962883944091054	2.19421791606066	7.755466444093696	429.2399597167969	429.2575378417969
1173	429.2675476074219	28.5480644986667					1	DETECTED	429.2675 m/z @28.55 [151020OFc1_NvH-0949-CRLM-13.raw]	429.2675476074219	28.5480644986667	3.5264186912	97.4642332189333	93.93781452773331	2.5535814E7	6.612493613964784E8	2	7294	0.2271718810742307	0.5720039327351781	1.082496583767041	429.257568359375	429.2773132324219
1174	429.2818603515625	22.5791145032					1	DETECTED	429.2819 m/z @22.58 [151020OFc1_NvH-0949-CRLM-13.raw]	429.2818603515625	22.5791145032	6.91933441466667	93.9381284384	87.01879402373334	6676784.0	2.998641612282268E8	2	7294	0.16856586429599574	1.941357902852837	1.3081763333526117	429.2775573730469	429.2900695800781
1175	429.29437255859375	5.29970102613333					1	DETECTED	429.2944 m/z @5.30 [151020OFc1_NvH-0949-CRLM-13.raw]	429.29437255859375	5.29970102613333	3.1720150376	94.3946506365333	91.2226355989333	87976.875	1.7261700562020135E8	0	7294	0.11218306104079279	314.10875745129334	666.5506848877174	429.29315185546875	429.30419921875
1176	429.32171630859375	90.1803176389333					1	DETECTED	429.3217 m/z @90.18 [151020OFc1_NvH-0949-CRLM-13.raw]	429.32171630859375	90.1803176389333	27.6334629178667	96.7989178690667	69.16545495119999	181218.734375	1.461428598300404E8	0	7294	63.71058232588536	0.5138683725747007	0.03299652168052086	429.3118896484375	429.3312072753906
1177	429.3461608886719	62.6387510002667					1	DETECTED	429.3462 m/z @62.64 [151020OFc1_NvH-0949-CRLM-13.raw]	429.3461608886719	62.6387510002667	4.53079089733333	92.6127853173333	88.08199441999997	55529.421875	1.6930898885151038E8	0	7294	87.03021698455349	0.7579167661708492	0.4967516459921624	429.33721923828125	429.3461608886719
1178	429.3574523925781	90.1803176389333					1	DETECTED	429.3575 m/z @90.18 [151020OFc1_NvH-0949-CRLM-13.raw]	429.3574523925781	90.1803176389333	4.0469714752	95.2531881018667	91.2062166266667	199558.234375	2.2357391570920792E8	0	7294	87.32813886679	0.5081270860440099	0.01721411095810448	429.34796142578125	429.36712646484375
1179	429.3976745605469	21.9437072434667					1	DETECTED	429.3977 m/z @21.94 [151020OFc1_NvH-0949-CRLM-13.raw]	429.3976745605469	21.9437072434667	4.37208673173333	95.7934966632	91.42140993146667	92910.171875	2.0487321056635833E8	0	7294	85.891374442873	2.6013938176738005	4.202787635347601	429.3877258300781	429.4067077636719
1180	429.4544677734375	16.2965104056					1	DETECTED	429.4545 m/z @16.30 [151020OFc1_NvH-0949-CRLM-13.raw]	429.4544677734375	16.2965104056	2.95997722773333	98.7489392376	95.78896200986667	1445829.375	2.203324876652328E8	0	7294	0.24639558688869911	1.160046960951324	1.423770746674068	429.4447021484375	429.46331787109375
1181	429.4734191894531	11.4070041368					1	DETECTED	429.4734 m/z @11.41 [151020OFc1_NvH-0949-CRLM-13.raw]	429.4734191894531	11.4070041368	4.53079089733333	99.2238483437333	94.69305744639996	3255708.75	2.69040684977576E8	4	7294	0.18966821598321104	0.7971034642455241	0.9071036299679613	429.4634704589844	429.4832763671875
1182	429.4858703613281	12.613092344					1	DETECTED	429.4859 m/z @12.61 [151020OFc1_NvH-0949-CRLM-13.raw]	429.4858703613281	12.613092344	12.5065373234667	98.5455893725333	86.0390520490666	279002.1875	1.9550003417471868E8	4	7294	0.04936472656866009	1.215735579503814	2.188000254111732	429.4836730957031	429.49566650390625
1183	429.5330505371094	24.9949845218667					1	DETECTED	429.5331 m/z @24.99 [151020OFc1_NvH-0949-CRLM-13.raw]	429.5330505371094	24.9949845218667	5.84236363733333	93.8762062810667	88.03384264373337	403630.28125	2.195048998966393E8	3	7294	0.15186620973797105	2.5696736239623466	4.157667377040619	429.5231628417969	429.53607177734375
1184	429.546142578125	32.3721556970667					1	DETECTED	429.5461 m/z @32.37 [151020OFc1_NvH-0949-CRLM-13.raw]	429.546142578125	32.3721556970667	4.67638355173333	96.0900098226667	91.41362627093338	763192.1875	2.3035435984656677E8	3	7294	0.07742673920225229	0.5088472546150726	0.14122544274984955	429.53619384765625	429.5559997558594
1185	429.5568542480469	29.9416635085333					1	DETECTED	429.5569 m/z @29.94 [151020OFc1_NvH-0949-CRLM-13.raw]	429.5568542480469	29.9416635085333	6.5501659472	72.3333121306667	65.7831461834667	70576.2890625	1.6187995080111653E8	0	7294	65.70197897546404	1.4061337033035415	1.811863259209633	429.5563049316406	429.557861328125
1186	429.56787109375	19.3078526874667					1	DETECTED	429.5679 m/z @19.31 [151020OFc1_NvH-0949-CRLM-13.raw]	429.56787109375	19.3078526874667	4.52171026106667	97.4364152021333	92.91470494106663	1435854.375	2.5029538833263564E8	6	7294	0.22948178688513465	2.036559419658718	2.040416966201301	429.55792236328125	429.5777893066406
1187	429.58203125	14.9858213749333					1	DETECTED	429.5820 m/z @14.99 [151020OFc1_NvH-0949-CRLM-13.raw]	429.58203125	14.9858213749333	2.04857111946667	87.6245488509333	85.57597773146662	561091.875	2.1195309616353354E8	3	7294	22.579604173862997	3.3811802641947137	174.48358998830636	429.577880859375	429.59185791015625
1188	429.66497802734375	26.8067161682667					1	DETECTED	429.6650 m/z @26.81 [151020OFc1_NvH-0949-CRLM-13.raw]	429.66497802734375	26.8067161682667	8.78356990293333	99.7959474949333	91.01237759199998	227727.734375	2.1632961485126856E8	0	7294	2.0781467365461737	2.524874854038603	4.049749708077206	429.6557922363281	429.6659240722656
1189	429.6759338378906	64.328681304					1	DETECTED	429.6759 m/z @64.33 [151020OFc1_NvH-0949-CRLM-13.raw]	429.6759338378906	64.328681304	6.28635264586667	64.4743772488	58.188024602933325	247603.5	1.6836053092600366E8	0	7294	0.11592896505662509	0.5014288828809592	4.6394633683095394E-4	429.666748046875	429.6824035644531
1190	429.6927185058594	27.3275472701333					1	DETECTED	429.6927 m/z @27.33 [151020OFc1_NvH-0949-CRLM-13.raw]	429.6927185058594	27.3275472701333	5.29970102613333	94.1163617632	88.81666073706667	314505.0625	1.9102527089725703E8	0	7294	0.4722490664080716	2.6213423197232903	0.023414530391185937	429.6830139160156	429.6944885253906
1191	429.7054443359375	16.3409244018667					1	DETECTED	429.7054 m/z @16.34 [151020OFc1_NvH-0949-CRLM-13.raw]	429.7054443359375	16.3409244018667	4.30336861253333	98.4446969744	94.14132836186667	1380288.125	2.711375691338121E8	4	7294	0.28313663858826743	0.7760408366671918	0.22151270313707136	429.6955261230469	429.71533203125
1192	429.7270202636719	42.5368980088					1	DETECTED	429.7270 m/z @42.54 [151020OFc1_NvH-0949-CRLM-13.raw]	429.7270202636719	42.5368980088	1.6303738432	99.9528024741333	98.3224286309333	6457255.5	3.953531590682249E8	2	7294	31.272367663042587	1.4572657001086955	0.011684217925303601	429.717041015625	429.7369689941406
1193	429.7376708984375	17.1971805762667					1	DETECTED	429.7377 m/z @17.20 [151020OFc1_NvH-0949-CRLM-13.raw]	429.7376708984375	17.1971805762667	4.616821172	93.9200124104	89.3031912384	1590560.875	2.727091182848989E8	2	7294	0.22624623217912188	0.8226029917217921	0.09804082725232792	429.7370300292969	429.74749755859375
1194	429.75579833984375	17.9686470088					1	DETECTED	429.7558 m/z @17.97 [151020OFc1_NvH-0949-CRLM-13.raw]	429.75579833984375	17.9686470088	7.01833804133333	85.5596577586667	78.54131971733338	899326.1875	2.4794648830557016E8	2	7294	2.844185765174716	2.4325896306767327	1.926025449428291	429.7476806640625	429.7590026855469
1195	429.7690124511719	28.5480644986667					1	DETECTED	429.7690 m/z @28.55 [151020OFc1_NvH-0949-CRLM-13.raw]	429.7690124511719	28.5480644986667	1.8491088104	92.6568557826667	90.8077469722667	7765524.0	3.1270051863273275E8	0	7294	0.1946117642050389	0.5688977387053167	0.9438018837835982	429.759033203125	429.7789306640625
1196	429.783447265625	22.5791145032					1	DETECTED	429.7834 m/z @22.58 [151020OFc1_NvH-0949-CRLM-13.raw]	429.783447265625	22.5791145032	3.6078555392	99.1031266922667	95.4952711530667	2921809.5	2.4939583911928153E8	0	7294	0.1629161583492582	0.5151448454283892	32.120313401225985	429.7792053222656	429.7924499511719
1197	429.7983093261719	54.5201606749333					1	DETECTED	429.7983 m/z @54.52 [151020OFc1_NvH-0949-CRLM-13.raw]	429.7983093261719	54.5201606749333	0.782739692266667	98.5088147586667	97.72607506640003	60556.9609375	1.927544688326258E8	0	7294	93.27915473817349	0.9092925681893278	0.8915789504263174	429.79345703125	429.802001953125
1198	429.8125	23.7269394426667					1	DETECTED	429.8125 m/z @23.73 [151020OFc1_NvH-0949-CRLM-13.raw]	429.8125	23.7269394426667	1.72233502026667	94.9361792688	93.21384424853333	219673.71875	1.9540778493126935E8	0	7294	71.39929067178159	2.1180531687641797	3.236106337528359	429.8025207519531	429.8216247558594
1199	429.8629150390625	22.1215928941333					1	DETECTED	429.8629 m/z @22.12 [151020OFc1_NvH-0949-CRLM-13.raw]	429.8629150390625	22.1215928941333	0.8818004128	99.8514412965333	98.96964088373329	212892.234375	2.2766343896986505E8	0	7294	0.14828740418616349	3.2934922330432186	5.571197687165874	429.85296630859375	429.86468505859375
1200	429.87469482421875	21.7669428605333					1	DETECTED	429.8747 m/z @21.77 [151020OFc1_NvH-0949-CRLM-13.raw]	429.87469482421875	21.7669428605333	0.1541089912	99.9066276984	99.7525187072	647551.375	2.3134379799816412E8	3	7294	10.559216964322776	0.9186540140840742	9.060962187056466	429.8648376464844	429.8846740722656
1201	429.8860168457031	14.8992992792					1	DETECTED	429.8860 m/z @14.90 [151020OFc1_NvH-0949-CRLM-13.raw]	429.8860168457031	14.8992992792	1.39308247573333	97.5014264514667	96.10834397573336	356415.96875	2.1982460156404945E8	0	7294	0.17813011645692	0.6466403006691418	6.605016656266754	429.88470458984375	429.8916931152344
1202	429.9017028808594	19.2392179810667					1	DETECTED	429.9017 m/z @19.24 [151020OFc1_NvH-0949-CRLM-13.raw]	429.9017028808594	19.2392179810667	0.00474204986666667	99.999072484	99.99433043413333	932484.9375	2.503472430570802E8	3	7294	18.478760347065204	0.5678113072197346	2.004573592667468	429.8917236328125	429.91168212890625
1203	429.913818359375	24.2187731042667					1	DETECTED	429.9138 m/z @24.22 [151020OFc1_NvH-0949-CRLM-13.raw]	429.913818359375	24.2187731042667	0.135781928533333	99.999072484	99.86329055546666	906487.1875	2.371720352754871E8	3	7294	0.045304027698790605	1.511735956672183	1.9892254056652234	429.9117126464844	429.9236755371094
1204	429.9270935058594	35.7842836082667					1	DETECTED	429.9271 m/z @35.78 [151020OFc1_NvH-0949-CRLM-13.raw]	429.9270935058594	35.7842836082667	0.181516917066667	99.999072484	99.81755556693332	196979.09375	2.1274925747714648E8	0	7294	1.4865858624507169	1.364314412052031	2.68280119608973	429.9239196777344	429.9370422363281
1205	429.95599365234375	16.39248604					1	DETECTED	429.9560 m/z @16.39 [151020OFc1_NvH-0949-CRLM-13.raw]	429.95599365234375	16.39248604	0.00474204986666667	99.8792072792	99.87446522933334	617176.8125	2.2278732740533674E8	0	7294	0.3470940187972573	2.2124609799641326	8.03673535113045	429.946533203125	429.96453857421875
1206	429.97454833984375	11.3977274866667					1	DETECTED	429.9745 m/z @11.40 [151020OFc1_NvH-0949-CRLM-13.raw]	429.97454833984375	11.3977274866667	0.0613311536	99.9897874536	99.92845630000001	1449503.0	2.473774321344605E8	0	7294	0.1606960544289482	0.8441102528486404	0.45779907562680994	429.9645690917969	429.9844665527344
1207	429.9924621582031	36.4568546218667					1	DETECTED	429.9925 m/z @36.46 [151020OFc1_NvH-0949-CRLM-13.raw]	429.9924621582031	36.4568546218667	1.73150415653333	99.9804454893333	98.24894133279997	452892.15625	2.2139121130911404E8	4	7294	24.09448206444456	1.8433105817565845	0.0013420809885558778	429.98468017578125	430.0021057128906
1208	430.02850341796875	39.0115275498667					1	DETECTED	430.0285 m/z @39.01 [151020OFc1_NvH-0949-CRLM-13.raw]	430.02850341796875	39.0115275498667	3.82646744586667	97.1396243797333	93.31315693386664	264941.25	2.1701190733845255E8	0	7294	0.384123574796007	1.3260337861872558	1.6520675723745115	430.0195007324219	430.03778076171875
1209	430.0907287597656	34.2245327261333					1	DETECTED	430.0907 m/z @34.22 [151020OFc1_NvH-0949-CRLM-13.raw]	430.0907287597656	34.2245327261333	0.00474204986666667	99.999072484	99.99433043413333	101963.4453125	2.1394962379643777E8	0	7294	86.43100599375384	1.4873265749714673	1.9907060632049551	430.08111572265625	430.0998229980469
1210	430.1360778808594	89.9015064165333					1	DETECTED	430.1361 m/z @89.90 [151020OFc1_NvH-0949-CRLM-13.raw]	430.1360778808594	89.9015064165333	0.665405324	91.5794891469333	90.91408382293329	84945.203125	2.0504751681662935E8	0	7294	89.94760456086273	0.5094019276383446	0.008500075433783299	430.130859375	430.1420593261719
1211	430.1609802246094	85.009908396					1	DETECTED	430.1610 m/z @85.01 [151020OFc1_NvH-0949-CRLM-13.raw]	430.1609802246094	85.009908396	0.454709625333333	99.4183731816	98.96366355626667	280268.6875	1.8516363478345054E8	0	7294	0.4763986423894835	0.6342035204647363	0.9266710096690409	430.15362548828125	430.1708984375
1212	430.1783752441406	89.9015064165333					1	DETECTED	430.1784 m/z @89.90 [151020OFc1_NvH-0949-CRLM-13.raw]	430.1783752441406	89.9015064165333	6.87852676266667	97.6774621288	90.79893536613334	105849.2734375	2.1205052195422155E8	0	7294	73.89317063453254	0.5468301411530015	4.521763133965614	430.1710205078125	430.18505859375
1213	430.1951904296875	27.4012818016					1	DETECTED	430.1952 m/z @27.40 [151020OFc1_NvH-0949-CRLM-13.raw]	430.1951904296875	27.4012818016	4.01976985413333	99.5012409248	95.48147107066667	394399.59375	1.9714529048224497E8	0	7294	0.06744459035308381	2.765493673410761	0.008714707352503397	430.1859436035156	430.1958923339844
1214	430.2059326171875	11.5846165034667					1	DETECTED	430.2059 m/z @11.58 [151020OFc1_NvH-0949-CRLM-13.raw]	430.2059326171875	11.5846165034667	2.44075612746667	94.9933809986667	92.55262487120002	694313.4375	2.4781580315263373E8	3	7294	85.70885334465932	0.6143644511487938	3.752603778245734	430.19598388671875	430.2159118652344
1215	430.2168273925781	22.0496895797333					1	DETECTED	430.2168 m/z @22.05 [151020OFc1_NvH-0949-CRLM-13.raw]	430.2168273925781	22.0496895797333	4.475685264	92.1533364866667	87.6776512226667	321939.5625	3.6524894637339926E8	0	7294	11.39214579751449	3.1980756172175435	0.19258693200692684	430.2159423828125	430.2185363769531
1216	430.2285461425781	42.4633128997333					1	DETECTED	430.2285 m/z @42.46 [151020OFc1_NvH-0949-CRLM-13.raw]	430.2285461425781	42.4633128997333	4.39950743173333	98.2510765482667	93.85156911653337	2574096.75	3.99044733050191E8	3	7294	14.000895797206304	0.5078886070254175	0.014160675083537003	430.2185974121094	430.2384948730469
1217	430.2445373535156	89.997707092					1	DETECTED	430.2445 m/z @90.00 [151020OFc1_NvH-0949-CRLM-13.raw]	430.2445373535156	89.997707092	4.69633697653333	99.6581641666667	94.96182719013336	1109144.625	3.0733980927566093E8	3	7294	76.96660494072472	0.5254573853390431	0.017921502052536144	430.2385559082031	430.2545166015625
1218	430.2607116699219	21.3672578712					1	DETECTED	430.2607 m/z @21.37 [151020OFc1_NvH-0949-CRLM-13.raw]	430.2607116699219	21.3672578712	4.876847272	99.6491369765333	94.77228970453329	541561.875	2.543653911152409E8	3	7294	3.440888548872689	6.197382126576163	39.28166216958202	430.2546691894531	430.26995849609375
1219	430.27996826171875	91.7698578661333					1	DETECTED	430.2800 m/z @91.77 [151020OFc1_NvH-0949-CRLM-13.raw]	430.27996826171875	91.7698578661333	3.95644759093333	99.538092748	95.58164515706666	6792817.5	2.7529653790865785E8	0	7294	0.08526552294588896	0.504370602451529	0.010631510476602277	430.27008056640625	430.28948974609375
1220	430.31597900390625	90.5938587085333					1	DETECTED	430.3160 m/z @90.59 [151020OFc1_NvH-0949-CRLM-13.raw]	430.31597900390625	90.5938587085333	90.0527859986667	95.1153031656	5.06251716693329	107243.7421875	1.0250269692279503E7	0	7294	1.164084911157346	4.678222607255008	0.5173987827506098	430.307373046875	430.3175354003906
1221	430.3528137207031	90.1803176389333					1	DETECTED	430.3528 m/z @90.18 [151020OFc1_NvH-0949-CRLM-13.raw]	430.3528137207031	90.1803176389333	2.43169809386667	92.5494363565333	90.11773826266663	104279.8125	1.9591063894395658E8	0	7294	89.5756190883452	0.5134994643213917	0.01443239062899466	430.3442077636719	430.3626403808594
1222	430.38104248046875	17.6240321306667					1	DETECTED	430.3810 m/z @17.62 [151020OFc1_NvH-0949-CRLM-13.raw]	430.38104248046875	17.6240321306667	0.2459328336	99.5936125354667	99.34767970186671	537615.4375	2.3707847155446035E8	0	7294	0.19679142856650955	134.7840005688246	1.627333707122646	430.3712158203125	430.3907165527344
1223	430.4604187011719	10.6642311994667					1	DETECTED	430.4604 m/z @10.66 [151020OFc1_NvH-0949-CRLM-13.raw]	430.4604187011719	10.6642311994667	4.41898009466667	99.0479088426667	94.62892874800004	736860.0	2.0886322665162042E8	4	7294	0.17704571724476992	20.244966307583088	66.1672533641632	430.4505310058594	430.47027587890625
[truncated: 33,677 more rows]
