# Supplementary material for: MSFC: a new feature construction method for accurate diagnosis of mass spectrometry data
Source: Sci Rep. 2023 Sep 21;13:15694. doi: 10.1038/s41598-023-42395-5 (PMC10514077; doi:10.1038/s41598-023-42395-5)
Supplement: Supplementary file 1 — Supplementary Information. [file 41598_2023_42395_MOESM1_ESM.zip › dataset/CRLM dataset/crlm/crlm14.csv]

row ID	row m/z	row retention time	row identity (main ID)	row identity (all IDs)	row identity (main ID + details)	row comment	row number of detected peaks	151231OFc1_NvH-0949-CRLM-14.raw Peak status	151231OFc1_NvH-0949-CRLM-14.raw Peak name	151231OFc1_NvH-0949-CRLM-14.raw Peak m/z	151231OFc1_NvH-0949-CRLM-14.raw Peak RT	151231OFc1_NvH-0949-CRLM-14.raw Peak RT start	151231OFc1_NvH-0949-CRLM-14.raw Peak RT end	151231OFc1_NvH-0949-CRLM-14.raw Peak duration time	151231OFc1_NvH-0949-CRLM-14.raw Peak height	151231OFc1_NvH-0949-CRLM-14.raw Peak area	151231OFc1_NvH-0949-CRLM-14.raw Peak charge	151231OFc1_NvH-0949-CRLM-14.raw Peak # data points	151231OFc1_NvH-0949-CRLM-14.raw Peak FWHM	151231OFc1_NvH-0949-CRLM-14.raw Peak tailing factor	151231OFc1_NvH-0949-CRLM-14.raw Peak asymmetry factor	151231OFc1_NvH-0949-CRLM-14.raw Peak m/z min	151231OFc1_NvH-0949-CRLM-14.raw Peak m/z max
1	400.03802490234375	92.8873503437333					1	DETECTED	400.0380 m/z @92.89 [151231OFc1_NvH-0949-CRLM-14.raw]	400.03802490234375	92.8873503437333	0.0192266261333333	99.3979768746667	99.37875024853336	29301.52734375	5.636601296227744E7	0	7699	0.9711330807009517	0.506352830628179	0.012820084528079097	400.0357971191406	400.03802490234375
2	400.04803466796875	29.5116841792					1	DETECTED	400.0480 m/z @29.51 [151231OFc1_NvH-0949-CRLM-14.raw]	400.04803466796875	29.5116841792	0.770890733333333	99.9648533368	99.19396260346667	38686.49609375	6.681050869388516E7	0	7699	92.2126300800768	1.6172765730195824	2.241980573063682	400.0380554199219	400.0562744140625
3	400.11224365234375	33.0400042888					1	DETECTED	400.1122 m/z @33.04 [151231OFc1_NvH-0949-CRLM-14.raw]	400.11224365234375	33.0400042888	16.9767496768	96.9468299402667	79.9700802634667	20714.22265625	4.780097335434468E7	0	7699	74.78341625386625	2.4833069148861555	3.6578312516893154	400.1027526855469	400.1215515136719
4	400.14532470703125	43.3893756816					1	DETECTED	400.1453 m/z @43.39 [151231OFc1_NvH-0949-CRLM-14.raw]	400.14532470703125	43.3893756816	5.1490257016	97.287578212	92.1385525104	1121786.25	1.6464139286444256E8	0	7699	1.5161856571120538	0.8760631266417896	0.9988387114632834	400.1358642578125	400.1553039550781
5	400.1672668457031	83.3859423437333					1	DETECTED	400.1673 m/z @83.39 [151231OFc1_NvH-0949-CRLM-14.raw]	400.1672668457031	83.3859423437333	4.3577109368	96.9774943952	92.6197834584	1461511.375	1.0799861781396943E8	0	7699	0.6507113498376782	1.782938493871509	2.0355577800771303	400.15728759765625	400.17724609375
6	400.18182373046875	15.3188417554667					1	DETECTED	400.1818 m/z @15.32 [151231OFc1_NvH-0949-CRLM-14.raw]	400.18182373046875	15.3188417554667	2.7692624752	99.8005571738667	97.0312946986667	587163.3125	6.816574085180502E7	3	7699	5.912167509728977	1.1193630508801573	0.038611408640209344	400.1773681640625	400.1918029785156
7	400.1919860839844	11.60162184					1	DETECTED	400.1920 m/z @11.60 [151231OFc1_NvH-0949-CRLM-14.raw]	400.1919860839844	11.60162184	1.6250941856	98.9170404904	97.29194630479999	112172.5078125	6.02653792129272E7	0	7699	9.084496546842981	7.241058690381555	5.851896759684612	400.19183349609375	400.19635009765625
8	400.20635986328125	7.33324217653333					1	DETECTED	400.2064 m/z @7.33 [151231OFc1_NvH-0949-CRLM-14.raw]	400.20635986328125	7.33324217653333	3.3491809848	99.7700745893333	96.4208936045333	832891.375	9.808654864241867E7	2	7699	0.1660852413870133	5.868558524017817	2.076967280942442	400.1963806152344	400.2095031738281
9	400.2195129394531	10.4568682744					1	DETECTED	400.2195 m/z @10.46 [151231OFc1_NvH-0949-CRLM-14.raw]	400.2195129394531	10.4568682744	1.22744825093333	99.1063408738667	97.87889262293336	2542060.75	1.6725503873303807E8	2	7699	0.4606822254965053	1.6811681984991989	0.9189687776708524	400.20953369140625	400.2294921875
10	400.23138427734375	15.0487699610667					1	DETECTED	400.2314 m/z @15.05 [151231OFc1_NvH-0949-CRLM-14.raw]	400.23138427734375	15.0487699610667	1.63572314053333	97.2254747285333	95.58975158799997	468345.96875	7.217509467115894E7	3	7699	0.18093131555836628	3.4025167490035253	4.1143182651193415	400.2295227050781	400.2320861816406
11	400.2420959472656	32.9327347445333					1	DETECTED	400.2421 m/z @32.93 [151231OFc1_NvH-0949-CRLM-14.raw]	400.2420959472656	32.9327347445333	0.191249739733333	99.9959530304	99.80470329066667	6.8519192E7	1.8727399456869605E9	3	7699	0.38225048129211103	1.9838703745794617	2.633812515969698	400.23211669921875	400.2518310546875
12	400.25897216796875	90.4687951202667					1	DETECTED	400.2590 m/z @90.47 [151231OFc1_NvH-0949-CRLM-14.raw]	400.25897216796875	90.4687951202667	2.14831119653333	99.7090375464	97.56072634986667	580553.5	8.538450398505566E7	2	7699	56.95181111591031	0.5028955509001416	0.3395718256438826	400.2524108886719	400.2689514160156
13	400.26922607421875	89.9783280946667					1	DETECTED	400.2692 m/z @89.98 [151231OFc1_NvH-0949-CRLM-14.raw]	400.26922607421875	89.9783280946667	1.8042771232	98.8254122573333	97.0211351341333	85427.46875	6.2349069058384E7	0	7699	0.37399523680331015	0.5175527747114558	0.04157104563655744	400.26898193359375	400.2790222167969
14	400.29034423828125	61.7648069085333					1	DETECTED	400.2903 m/z @61.76 [151231OFc1_NvH-0949-CRLM-14.raw]	400.29034423828125	61.7648069085333	4.5730021232	95.4059852578667	90.8329831346667	1918394.75	2.915332432245893E8	0	7699	1.9506745300078165	0.7699609604255696	0.5264894830188118	400.2805480957031	400.29888916015625
15	400.3056640625	91.2860524168					1	DETECTED	400.3057 m/z @91.29 [151231OFc1_NvH-0949-CRLM-14.raw]	400.3056640625	91.2860524168	0.908150200266667	95.9441665064	95.03601630613333	150477.59375	5.66479162441948E7	0	7699	1.3100366853350351	0.8197286256362329	1.0043980313567225	400.3004150390625	400.31549072265625
16	400.3211364746094	33.0042572946667					1	DETECTED	400.3211 m/z @33.00 [151231OFc1_NvH-0949-CRLM-14.raw]	400.3211364746094	33.0042572946667	1.4537123544	97.3082904984	95.854578144	27268.978515625	6.038570166723679E7	0	7699	90.24923393869022	1.439113690996391	1.8738225254773595	400.3195495605469	400.33111572265625
17	400.3314514160156	33.0990638341333					1	DETECTED	400.3315 m/z @33.10 [151231OFc1_NvH-0949-CRLM-14.raw]	400.3314514160156	33.0990638341333	33.0990638341333	93.600990156	60.5019263218667	15761.1640625	3.755185511107198E7	0	7699	59.13097521590509	null	null	400.3311767578125	400.33221435546875
18	400.34222412109375	91.6932846789333					1	DETECTED	400.3422 m/z @91.69 [151231OFc1_NvH-0949-CRLM-14.raw]	400.34222412109375	91.6932846789333	0.00853062613333333	99.9856388325333	99.97710820639996	76412.7265625	5.684586839340418E7	0	7699	0.4463095716612884	0.5079145596685007	0.38864978426645774	400.33245849609375	400.3499450683594
19	400.3599548339844	89.3667979005333					1	DETECTED	400.3600 m/z @89.37 [151231OFc1_NvH-0949-CRLM-14.raw]	400.3599548339844	89.3667979005333	0.0293284413333333	99.9959530304	99.96662458906667	169311.5625	5.95597573305241E7	0	7699	0.023600984544216885	0.5110196376287162	0.009901145174542866	400.3499755859375	400.3699035644531
20	400.3782653808594	89.5818051002667					1	DETECTED	400.3783 m/z @89.58 [151231OFc1_NvH-0949-CRLM-14.raw]	400.3782653808594	89.5818051002667	0.601609759733333	99.1375113834667	98.53590162373337	90632.5078125	6.099166073693007E7	0	7699	0.07980370006126236	0.5171779354339544	4.20194845972226	400.3700256347656	400.38818359375
21	400.47705078125	28.7499179069333					1	DETECTED	400.4771 m/z @28.75 [151231OFc1_NvH-0949-CRLM-14.raw]	400.47705078125	28.7499179069333	5.1382895688	99.5857328664	94.44744329759999	587543.875	6.1998573478229746E7	4	7699	0.1800015181484902	0.5550072184692748	0.09223238343969245	400.4670715332031	400.4870300292969
22	400.5037841796875	21.61357954					1	DETECTED	400.5038 m/z @21.61 [151231OFc1_NvH-0949-CRLM-14.raw]	400.5037841796875	21.61357954	3.78715331306667	98.7126802602667	94.92552694720003	229097.078125	6.14271742838699E7	0	7699	0.12449403180577434	2.612585976042247	0.013980871257466877	400.49383544921875	400.5135803222656
23	400.5196838378906	9.4783589568					1	DETECTED	400.5197 m/z @9.48 [151231OFc1_NvH-0949-CRLM-14.raw]	400.5196838378906	9.4783589568	2.67634701893333	98.7641509864	96.08780396746667	200690.421875	5.982678726184889E7	0	7699	0.07410635389116926	2.2686794031979596	3.8078606212963524	400.5137939453125	400.5296630859375
24	400.5339660644531	9.64681332213333					1	DETECTED	400.5340 m/z @9.65 [151231OFc1_NvH-0949-CRLM-14.raw]	400.5339660644531	9.64681332213333	2.98425977386667	97.8884108397333	94.90415106586663	63995.3671875	5.802494116603889E7	0	7699	15.215841034619041	0.5443602804710611	1.2550494260526492	400.52972412109375	400.5351257324219
25	400.5451354980469	9.70297904106667					1	DETECTED	400.5451 m/z @9.70 [151231OFc1_NvH-0949-CRLM-14.raw]	400.5451354980469	9.70297904106667	0.4263780296	99.1167344418667	98.6903564122667	410248.03125	8.020067691069728E7	3	7699	7.8080558726425995	0.6293603900765492	12.556377995917401	400.5351867675781	400.5489196777344
26	400.5589599609375	12.0783622234667					1	DETECTED	400.5590 m/z @12.08 [151231OFc1_NvH-0949-CRLM-14.raw]	400.5589599609375	12.0783622234667	1.529137016	95.3357194754667	93.80658245946671	429982.375	6.838902548287423E7	3	7699	0.19017600205662433	2.068912392695292	64.06125583478406	400.5490417480469	400.562744140625
27	400.57275390625	32.9327347445333					1	DETECTED	400.5728 m/z @32.93 [151231OFc1_NvH-0949-CRLM-14.raw]	400.57275390625	32.9327347445333	1.49683919093333	99.6578612506667	98.16102205973337	5.1079972E7	1.2639512488468182E9	0	7699	0.351454387296414	1.849631068469497	2.5176589442931854	400.5627746582031	400.5823974609375
28	400.5917663574219	32.9714636682667					1	DETECTED	400.5918 m/z @32.97 [151231OFc1_NvH-0949-CRLM-14.raw]	400.5917663574219	32.9714636682667	3.27175676693333	98.0617460061333	94.78998923919997	86889.453125	5.93398990436733E7	0	7699	74.84165481946928	1.3884501554631017	2.8791520064618026	400.582763671875	400.5978698730469
29	400.6078796386719	34.7571388453333					1	DETECTED	400.6079 m/z @34.76 [151231OFc1_NvH-0949-CRLM-14.raw]	400.6078796386719	34.7571388453333	3.58671169868333	97.0910031685333	93.50429146984997	478233.28125	6.565073598924257E7	0	7699	0.12857092590978425	1.130580488458297	0.43036331077207796	400.5979309082031	400.6177062988281
30	400.67901611328125	17.9590052386667					1	DETECTED	400.6790 m/z @17.96 [151231OFc1_NvH-0949-CRLM-14.raw]	400.67901611328125	17.9590052386667	5.06619473413333	93.0494091450667	87.98321441093337	56838.75390625	5.6667483479830764E7	0	7699	4.777262685499995	4.428762631490591	0.011672825037881113	400.66943359375	400.6846008300781
31	400.6946716308594	34.4554650744					1	DETECTED	400.6947 m/z @34.46 [151231OFc1_NvH-0949-CRLM-14.raw]	400.6946716308594	34.4554650744	3.27175676693333	96.4561772410667	93.18442047413336	1684206.0	8.537120068349752E7	2	7699	0.20132293694351944	0.5060581485066309	1.4516930215773627	400.6849365234375	400.70465087890625
32	400.7082214355469	7.28573413306667					1	DETECTED	400.7082 m/z @7.29 [151231OFc1_NvH-0949-CRLM-14.raw]	400.7082214355469	7.28573413306667	4.41370432026667	95.6086328384	91.19492851813332	282086.5	6.673287217876081E7	2	7699	4.273943434983463	1.4242499573807108	2.5857816708673544	400.7046813964844	400.7107238769531
33	400.7207336425781	10.4469438450667					1	DETECTED	400.7207 m/z @10.45 [151231OFc1_NvH-0949-CRLM-14.raw]	400.7207336425781	10.4469438450667	3.3051964808	99.5756997698667	96.2705032890667	1063795.375	1.0087828844917059E8	0	7699	0.41342638771781104	1.118930360770347	1.2823952056545225	400.71075439453125	400.7244567871094
34	400.7345275878906	20.1708425437333					1	DETECTED	400.7345 m/z @20.17 [151231OFc1_NvH-0949-CRLM-14.raw]	400.7345275878906	20.1708425437333	3.02720318373333	99.5960934008	96.56889021706667	4426267.5	1.647946624644979E8	2	7699	0.1961797790151003	0.9074173277372312	0.0635887259305342	400.7246398925781	400.7444763183594
35	400.7472839355469	31.7048758032					1	DETECTED	400.7473 m/z @31.70 [151231OFc1_NvH-0949-CRLM-14.raw]	400.7472839355469	31.7048758032	3.61722348348333	96.72226	93.10503651651668	881210.125	8.123862653402199E7	2	7699	0.1705199418940957	0.6193308096735775	0.8513208856919514	400.74462890625	400.7572326660156
36	400.77093505859375	20.9438524456					1	DETECTED	400.7709 m/z @20.94 [151231OFc1_NvH-0949-CRLM-14.raw]	400.77093505859375	20.9438524456	4.4825720016	97.6220957826667	93.1395237810667	1.2763864E7	2.6047617560200578E8	2	7699	0.28123347118196307	1.6047443057372106	2.1652039518934743	400.7610778808594	400.7808532714844
37	400.7980651855469	6.11739347626667					1	DETECTED	400.7981 m/z @6.12 [151231OFc1_NvH-0949-CRLM-14.raw]	400.7980651855469	6.11739347626667	1.33495567173333	99.9546140824	98.61965841066667	56435.30078125	5.6365972687456235E7	0	7699	0.09769816203848958	0.8360670607273251	1.1129694103378822	400.7886047363281	400.8070373535156
38	400.8385009765625	21.61357954					1	DETECTED	400.8385 m/z @21.61 [151231OFc1_NvH-0949-CRLM-14.raw]	400.8385009765625	21.61357954	0.443382049866667	99.7090375464	99.26565549653333	150415.859375	5.9186142834764235E7	0	7699	8.780515688900099	0.5101852334325802	0.05262238241926657	400.8291320800781	400.848388671875
39	400.8537292480469	9.5245540624					1	DETECTED	400.8537 m/z @9.52 [151231OFc1_NvH-0949-CRLM-14.raw]	400.8537292480469	9.5245540624	0.527622824266667	99.6269803882667	99.09935756400003	85021.234375	5.753673378288541E7	0	7699	5.880446578742177	2.8196860355115465	3.6005494398677875	400.8485412597656	400.8566589355469
40	400.8667907714844	24.2601908370667					1	DETECTED	400.8668 m/z @24.26 [151231OFc1_NvH-0949-CRLM-14.raw]	400.8667907714844	24.2601908370667	0.443382049866667	99.5126520584	99.06927000853332	235183.359375	6.751979126012132E7	3	7699	0.1305641456457387	0.567418208310687	0.04064376746863191	400.85693359375	400.86956787109375
41	400.87957763671875	31.5266323333333					1	DETECTED	400.8796 m/z @31.53 [151231OFc1_NvH-0949-CRLM-14.raw]	400.87957763671875	31.5266323333333	0.7497952104	99.5336393157333	98.7838441053333	282304.21875	1.1563561665042186E8	0	7699	28.282135443047302	0.7130537253338419	0.3256427460042169	400.8695983886719	400.8796081542969
42	400.8896179199219	31.3245155576					1	DETECTED	400.8896 m/z @31.32 [151231OFc1_NvH-0949-CRLM-14.raw]	400.8896179199219	31.3245155576	0.0696674154666667	99.6063891469333	99.53672173146663	889651.9375	8.358068281339034E7	3	7699	0.18700024277571003	0.5127293822351218	0.01911464240685647	400.8796691894531	400.8952941894531
43	400.9053039550781	32.9529405386667					1	DETECTED	400.9053 m/z @32.95 [151231OFc1_NvH-0949-CRLM-14.raw]	400.9053039550781	32.9529405386667	0.0595778626666667	99.8720835493333	99.81250568666663	1.7029328E7	4.9877699003066534E8	0	7699	0.3911404958070648	1.744295105860185	2.126010626302608	400.89532470703125	400.9150695800781
44	400.91754150390625	36.9833531757333					1	DETECTED	400.9175 m/z @36.98 [151231OFc1_NvH-0949-CRLM-14.raw]	400.91754150390625	36.9833531757333	0.00853062613333333	99.892633468	99.88410284186666	116796.6875	6.294147325384442E7	0	7699	0.12325934250173276	1.1541702753199783	1.1666327080702297	400.9153137207031	400.9250793457031
45	400.9350891113281	27.3338388530667					1	DETECTED	400.9351 m/z @27.33 [151231OFc1_NvH-0949-CRLM-14.raw]	400.9350891113281	27.3338388530667	0.00853062613333333	99.9443472656	99.93581663946667	268733.625	6.310463237252702E7	0	7699	0.16348647732705857	0.6953692919751321	103.0426118017185	400.9253845214844	400.945068359375
46	400.9526062011719	17.7850696565333					1	DETECTED	400.9526 m/z @17.79 [151231OFc1_NvH-0949-CRLM-14.raw]	400.9526062011719	17.7850696565333	0.0395199496	99.6166913408	99.5771713912	54708.10546875	5.426013361177766E7	0	7699	1.4502082010310318	4.00750073769524	0.0375562670300339	400.9450988769531	400.9560546875
47	400.966064453125	20.1708425437333					1	DETECTED	400.9661 m/z @20.17 [151231OFc1_NvH-0949-CRLM-14.raw]	400.966064453125	20.1708425437333	0.1408563408	98.9273488749333	98.7864925341333	161300.515625	5.429529634273108E7	0	7699	0.20590851130459242	0.5279420033828159	0.3845074695975536	400.9562072753906	400.9677734375
48	400.9778747558594	28.7191099018667					1	DETECTED	400.9779 m/z @28.72 [151231OFc1_NvH-0949-CRLM-14.raw]	400.9778747558594	28.7191099018667	0.242052946133333	99.4084287106667	99.16637576453337	294395.1875	5.723885360916992E7	0	7699	0.11651098888497913	1.3903035624289635	1.078392360777336	400.96807861328125	400.9878234863281
49	401.0030822753906	25.6376772042667					1	DETECTED	401.0031 m/z @25.64 [151231OFc1_NvH-0949-CRLM-14.raw]	401.0030822753906	25.6376772042667	0.00853062613333333	99.4814880424	99.47295741626667	130431.484375	5.857339346354563E7	0	7699	0.16672620450317055	1.9933696639744287	0.009335509945988349	400.99310302734375	401.012939453125
50	401.03515625	93.0391612354667					1	DETECTED	401.0352 m/z @93.04 [151231OFc1_NvH-0949-CRLM-14.raw]	401.03515625	93.0391612354667	0.242052946133333	99.9959530304	99.75390008426668	184641.96875	8.287991026998809E7	2	7699	0.9668866125132354	0.5971547190896479	0.14633833173340383	401.02532958984375	401.0450744628906
51	401.045166015625	35.8755197936					1	DETECTED	401.0452 m/z @35.88 [151231OFc1_NvH-0949-CRLM-14.raw]	401.045166015625	35.8755197936	0.231803574666667	99.9959530304	99.76414945573333	37489.49609375	5.3120972021839544E7	0	7699	97.44813591213023	1.364164901531524	1.7289542630157342	401.045166015625	401.0549011230469
52	401.05810546875	67.9412695112					1	DETECTED	401.0581 m/z @67.94 [151231OFc1_NvH-0949-CRLM-14.raw]	401.05810546875	67.9412695112	0.0696674154666667	99.8516465104	99.78197909493333	9857.8720703125	2.922914615635593E7	0	7699	92.949742602791	0.7350790022179688	0.3827986487041896	401.0556640625	401.0590515136719
53	401.0809326171875	59.1011608290667					1	DETECTED	401.0809 m/z @59.10 [151231OFc1_NvH-0949-CRLM-14.raw]	401.0809326171875	59.1011608290667	0.3342773192	99.9856388325333	99.6513615133333	20333.69921875	5.7466438131730385E7	0	7699	90.4283011985304	0.8429487083786	0.590422407841498	401.0715637207031	401.0901184082031
54	401.10894775390625	90.3229655522667					1	DETECTED	401.1089 m/z @90.32 [151231OFc1_NvH-0949-CRLM-14.raw]	401.10894775390625	90.3229655522667	2.15864039493333	99.4814880424	97.32284764746667	97873.0546875	4.441964321574435E7	0	7699	0.07783777398593372	4.5275198789208915	1.1285677535060263	401.099609375	401.1183776855469
55	401.1299743652344	52.0365428965333					1	DETECTED	401.1300 m/z @52.04 [151231OFc1_NvH-0949-CRLM-14.raw]	401.1299743652344	52.0365428965333	7.01109342773333	99.4814880424	92.47039461466667	29718.234375	4.718145546430236E7	0	7699	0.6843990476723079	0.9454654756154964	0.9160994702038299	401.120361328125	401.1393737792969
56	401.1495056152344	43.4368039765333					1	DETECTED	401.1495 m/z @43.44 [151231OFc1_NvH-0949-CRLM-14.raw]	401.1495056152344	43.4368039765333	0.0495235936	99.4814880424	99.4319644488	202227.453125	5.993575741609675E7	0	7699	0.4099440206642484	1.2750450663483135	0.9977377823755278	401.1396484375	401.1498107910156
57	401.1598205566406	90.4068498874667					1	DETECTED	401.1598 m/z @90.41 [151231OFc1_NvH-0949-CRLM-14.raw]	401.1598205566406	90.4068498874667	4.91880682026667	99.4814880424	94.56268122213334	219404.0625	6.75980308299435E7	0	7699	0.08985178870763377	1.0354918657148817	0.35402107553828943	401.1498718261719	401.16046142578125
58	401.17047119140625	83.3974376306667					1	DETECTED	401.1705 m/z @83.40 [151231OFc1_NvH-0949-CRLM-14.raw]	401.17047119140625	83.3974376306667	1.6146150192	99.5126520584	97.89803703919999	366794.71875	6.947629232366884E7	0	7699	0.6340638476893758	0.505940580692528	1.700047441549484	401.1604919433594	401.1778259277344
59	401.1878662109375	26.5077379597333					1	DETECTED	401.1879 m/z @26.51 [151231OFc1_NvH-0949-CRLM-14.raw]	401.1878662109375	26.5077379597333	2.98425977386667	99.4814880424	96.49722826853333	757399.8125	8.620175111086711E7	3	7699	0.28063755176718885	0.6399660831133185	0.17442518945192412	401.17791748046875	401.1978454589844
60	401.20068359375	24.2719218677333					1	DETECTED	401.2007 m/z @24.27 [151231OFc1_NvH-0949-CRLM-14.raw]	401.20068359375	24.2719218677333	1.529137016	99.4814880424	97.95235102640001	129334.75	6.6109856161603115E7	0	7699	6.23522497208047	2.2927743576744417	3.7094929202420386	401.1978759765625	401.20623779296875
61	401.21624755859375	6.41011310826667					1	DETECTED	401.2162 m/z @6.41 [151231OFc1_NvH-0949-CRLM-14.raw]	401.21624755859375	6.41011310826667	0.601609759733333	99.4814880424	98.87987828266667	2287248.5	1.3990487011066315E8	2	7699	0.16652943696939282	27.388874462284928	137.7819729098175	401.2062683105469	401.2262268066406
62	401.2266845703125	14.8936442157333					1	DETECTED	401.2267 m/z @14.89 [151231OFc1_NvH-0949-CRLM-14.raw]	401.2266845703125	14.8936442157333	5.88691071333333	99.4084287106667	93.52151799733336	277704.28125	8.049662917708445E7	2	7699	1.233061352656268	0.6974585398774834	2.0280190244314262	401.22625732421875	401.22918701171875
63	401.23919677734375	32.9529405386667					1	DETECTED	401.2392 m/z @32.95 [151231OFc1_NvH-0949-CRLM-14.raw]	401.23919677734375	32.9529405386667	3.63728808935	99.4814880424	95.84419995305001	4054127.25	2.750790814420425E8	2	7699	3.3403190571231747	0.5150681717479503	0.12025515651446794	401.2292175292969	401.2491760253906
64	401.2492370605469	31.6518514098667					1	DETECTED	401.2492 m/z @31.65 [151231OFc1_NvH-0949-CRLM-14.raw]	401.2492370605469	31.6518514098667	4.2717936568	97.0807470685333	92.8089534117333	374855.0625	6.690964119217019E7	0	7699	5.138945935547174	1.9375469164555488	3.1912413819163516	401.24920654296875	401.2518310546875
65	401.2618408203125	64.5121980581333					1	DETECTED	401.2618 m/z @64.51 [151231OFc1_NvH-0949-CRLM-14.raw]	401.2618408203125	64.5121980581333	2.59366207866667	99.4814880424	96.88782596373333	1015228.4375	9.916152036646932E7	2	7699	0.490225976409036	55.23220843266403	0.01760344174760838	401.2518615722656	401.2628479003906
66	401.2728576660156	20.9720640717333					1	DETECTED	401.2729 m/z @20.97 [151231OFc1_NvH-0949-CRLM-14.raw]	401.2728576660156	20.9720640717333	3.44257780186667	99.4814880424	96.03891024053333	5437099.0	1.4502016639543894E8	2	7699	0.22563392796246617	26.731895556461204	1.371949218503167	401.26287841796875	401.2825927734375
67	401.2833557128906	93.4158504074667					1	DETECTED	401.2834 m/z @93.42 [151231OFc1_NvH-0949-CRLM-14.raw]	401.2833557128906	93.4158504074667	90.8278453136	99.4084287106667	8.580583397066704	16179.0205078125	1147390.6645881906	0	7699	0.40308482440785554	1.6577601445611028	1.8287649197852933	401.2828674316406	401.2841796875
68	401.294189453125	61.7031596885333					1	DETECTED	401.2942 m/z @61.70 [151231OFc1_NvH-0949-CRLM-14.raw]	401.294189453125	61.7031596885333	5.67360461893333	99.4814880424	93.80788342346668	384993.59375	1.0961424965300326E8	0	7699	1.7281577779285229	0.8819347608594825	11.520021225443044	401.2842102050781	401.3036804199219
69	401.31231689453125	14.5418150402667					1	DETECTED	401.3123 m/z @14.54 [151231OFc1_NvH-0949-CRLM-14.raw]	401.31231689453125	14.5418150402667	14.3223196170667	99.5960934008	85.2737737837333	50213.96875	6.077031830428971E7	0	7699	77.91792319372038	179.3591138271374	355.869645208121	401.30450439453125	401.3155822753906
70	401.32574462890625	90.4687951202667					1	DETECTED	401.3257 m/z @90.47 [151231OFc1_NvH-0949-CRLM-14.raw]	401.32574462890625	90.4687951202667	22.9966780562667	99.4814880424	76.4848099861333	107451.8671875	7.770245717401809E7	0	7699	2.947914601815256	0.5211936252944793	2.650869972587584	401.3157653808594	401.3355712890625
71	401.3451843261719	90.6939325626667					1	DETECTED	401.3452 m/z @90.69 [151231OFc1_NvH-0949-CRLM-14.raw]	401.3451843261719	90.6939325626667	0.00853062613333333	99.5960934008	99.58756277466667	46683.56640625	5.816611826157682E7	0	7699	0.7024080988521888	0.5139714800505324	5.3014533850274	401.33642578125	401.3551330566406
72	401.367431640625	38.1501165418667					1	DETECTED	401.3674 m/z @38.15 [151231OFc1_NvH-0949-CRLM-14.raw]	401.367431640625	38.1501165418667	0.00853062613333333	99.9235871096	99.91505648346667	52357.98828125	5.807359503680968E7	0	7699	90.92008485644989	1.1931929033812645	1.4140481855557203	401.3578186035156	401.3676452636719
73	401.389404296875	20.8820503832					1	DETECTED	401.3894 m/z @20.88 [151231OFc1_NvH-0949-CRLM-14.raw]	401.389404296875	20.8820503832	0.908150200266667	99.5960934008	98.68794320053334	111805.6015625	5.9541137234213404E7	0	7699	1.383616525567696	2.6733971269777292	254.88662556952494	401.3794860839844	401.3993225097656
74	401.4255065917969	20.2469640101333					1	DETECTED	401.4255 m/z @20.25 [151231OFc1_NvH-0949-CRLM-14.raw]	401.4255065917969	20.2469640101333	0.344587600533333	99.9546140824	99.61002648186667	114276.828125	5.815677066150896E7	0	7699	7.983648653228837	5.33999995794038	0.051161533072797014	401.41558837890625	401.43548583984375
75	401.4474182128906	25.5434220338667					1	DETECTED	401.4474 m/z @25.54 [151231OFc1_NvH-0949-CRLM-14.raw]	401.4474182128906	25.5434220338667	0.00853062613333333	99.8720835493333	99.86355292319996	164291.71875	5.842415117629835E7	0	7699	0.26210685933573075	1.144928798119331	0.787211670825138	401.4374694824219	401.4478454589844
76	401.4578552246094	11.9058179712					1	DETECTED	401.4579 m/z @11.91 [151231OFc1_NvH-0949-CRLM-14.raw]	401.4578552246094	11.9058179712	0.00853062613333333	99.6269803882667	99.61844976213337	188775.96875	6.5984638785511754E7	2	7699	0.21823693391182886	0.6844156399906975	14.259992908213448	401.44793701171875	401.4678039550781
77	401.4728088378906	31.2422062482667					1	DETECTED	401.4728 m/z @31.24 [151231OFc1_NvH-0949-CRLM-14.raw]	401.4728088378906	31.2422062482667	4.10618065546667	99.5960934008	95.48991274533333	44017.43359375	5.503592791921678E7	0	7699	33.954363821602335	1.6293182596111435	1.9389930117807623	401.4678649902344	401.4827880859375
78	401.5003662109375	29.6381893845333					1	DETECTED	401.5004 m/z @29.64 [151231OFc1_NvH-0949-CRLM-14.raw]	401.5003662109375	29.6381893845333	6.0528773784	99.5960934008	93.5432160224	36241.84765625	5.538943397654454E7	0	7699	41.03982677361472	1.8769751719268708	2.2998943121478863	401.49041748046875	401.50042724609375
79	401.51043701171875	9.1010468888					1	DETECTED	401.5104 m/z @9.10 [151231OFc1_NvH-0949-CRLM-14.raw]	401.51043701171875	9.1010468888	0.00853062613333333	99.6269803882667	99.61844976213337	137389.390625	5.589037225462341E7	3	7699	0.1738022827862924	30.80933978776091	623.6176553608618	401.5005187988281	401.5119934082031
80	401.5220031738281	26.5734097186667					1	DETECTED	401.5220 m/z @26.57 [151231OFc1_NvH-0949-CRLM-14.raw]	401.5220031738281	26.5734097186667	0.00853062613333333	99.7904114592	99.78188083306667	539739.0625	6.738450605705088E7	0	7699	0.28274610640636055	19.455240466360074	0.014513370989148362	401.51202392578125	401.5318908691406
81	401.53466796875	24.2719218677333					1	DETECTED	401.5347 m/z @24.27 [151231OFc1_NvH-0949-CRLM-14.raw]	401.53466796875	24.2719218677333	3.5243688888	99.5960934008	96.071724512	84905.6875	6.799186985719305E7	0	7699	15.738561876218462	2.7780665130326336	2.6941231516418074	401.53204345703125	401.5362243652344
82	401.5462341308594	25.6216587498667					1	DETECTED	401.5462 m/z @25.62 [151231OFc1_NvH-0949-CRLM-14.raw]	401.5462341308594	25.6216587498667	0.00853062613333333	99.6269803882667	99.61844976213337	234868.421875	6.67213524803752E7	2	7699	13.399867436865634	1.8181748204529775	0.05568498593246933	401.53631591796875	401.55267333984375
83	401.562744140625	15.1943953605333					1	DETECTED	401.5627 m/z @15.19 [151231OFc1_NvH-0949-CRLM-14.raw]	401.562744140625	15.1943953605333	0.00853062613333333	99.6269803882667	99.61844976213337	247149.1875	6.702199856128052E7	0	7699	16.309264705410218	2.122360127538119	1.194196075790013	401.5527648925781	401.5638732910156
84	401.5738830566406	33.0042572946667					1	DETECTED	401.5739 m/z @33.00 [151231OFc1_NvH-0949-CRLM-14.raw]	401.5738830566406	33.0042572946667	0.00853062613333333	99.6269803882667	99.61844976213337	689541.0	7.925948405495319E7	0	7699	24.609702774100803	0.5209491121507129	0.11156179939746803	401.56390380859375	401.58380126953125
85	401.5869140625	26.5912845685333					1	DETECTED	401.5869 m/z @26.59 [151231OFc1_NvH-0949-CRLM-14.raw]	401.5869140625	26.5912845685333	4.82269528986667	99.6269803882667	94.80428509840003	171300.5625	6.360122907630396E7	0	7699	0.18657495602217367	1.740378036614771	5.56592622556054	401.5839538574219	401.5968933105469
86	401.6095275878906	47.1128496976					1	DETECTED	401.6095 m/z @47.11 [151231OFc1_NvH-0949-CRLM-14.raw]	401.6095275878906	47.1128496976	10.6975844602667	99.6269803882667	88.929395928	51083.59375	5.23743268050083E7	0	7699	16.492649634811606	1.1289745463125374	271.3693212294389	401.599609375	401.6097717285156
87	401.6197814941406	51.9839189674667					1	DETECTED	401.6198 m/z @51.98 [151231OFc1_NvH-0949-CRLM-14.raw]	401.6197814941406	51.9839189674667	0.00853062613333333	99.6269803882667	99.61844976213337	63205.765625	5.8266597197139114E7	0	7699	16.585100910184806	0.7614749736814924	8.596775107382097	401.60980224609375	401.625244140625
88	401.6352844238281	35.5636026133333					1	DETECTED	401.6353 m/z @35.56 [151231OFc1_NvH-0949-CRLM-14.raw]	401.6352844238281	35.5636026133333	0.00853062613333333	99.6986816224	99.69015099626667	77340.796875	5.483899805477534E7	0	7699	1.1758566282824319	1.304348063297134	135.27171865640025	401.6253356933594	401.6452331542969
89	401.6492004394531	52.1075672258667					1	DETECTED	401.6492 m/z @52.11 [151231OFc1_NvH-0949-CRLM-14.raw]	401.6492004394531	52.1075672258667	0.00853062613333333	99.6269803882667	99.61844976213337	58092.58984375	5.645920950557424E7	0	7699	0.10416707561785188	0.8990089080801034	8.544497588267319	401.6452941894531	401.6501770019531
90	401.6601867675781	35.5636026133333					1	DETECTED	401.6602 m/z @35.56 [151231OFc1_NvH-0949-CRLM-14.raw]	401.6601867675781	35.5636026133333	0.00853062613333333	99.6269803882667	99.61844976213337	92232.9609375	5.328464568193744E7	0	7699	17.38800511367075	1.1831127038710076	2.426441897526966	401.6502380371094	401.67010498046875
91	401.6812744140625	7.7784868824					1	DETECTED	401.6813 m/z @7.78 [151231OFc1_NvH-0949-CRLM-14.raw]	401.6812744140625	7.7784868824	0.00853062613333333	99.6269803882667	99.61844976213337	113847.1796875	6.574671647261154E7	2	7699	44.40455921287557	0.7492035521668075	54.53108999995849	401.6713562011719	401.6912536621094
92	401.69384765625	22.1152925013333					1	DETECTED	401.6938 m/z @22.12 [151231OFc1_NvH-0949-CRLM-14.raw]	401.69384765625	22.1152925013333	3.31636898106667	99.6269803882667	96.31061140720003	60553.63671875	6.365503001260926E7	0	7699	8.544296062175258	2.4439306452079173	7.344035548878292	401.6912841796875	401.696044921875
93	401.7060546875	15.8377939114667					1	DETECTED	401.7061 m/z @15.84 [151231OFc1_NvH-0949-CRLM-14.raw]	401.7060546875	15.8377939114667	0.00853062613333333	99.7599141904	99.75138356426666	190519.40625	7.622828030702317E7	2	7699	0.3134786367252076	6.687788643952244	7.008124402205619	401.6960754394531	401.7081298828125
94	401.7181396484375	6.46986812106667					1	DETECTED	401.7181 m/z @6.47 [151231OFc1_NvH-0949-CRLM-14.raw]	401.7181396484375	6.46986812106667	0.00853062613333333	99.6269803882667	99.61844976213337	980488.625	1.1137825047737622E8	4	7699	1.703956807476053	19.853053961268007	31.511977894676665	401.7081604003906	401.7281188964844
95	401.737060546875	21.125839932					1	DETECTED	401.7371 m/z @21.13 [151231OFc1_NvH-0949-CRLM-14.raw]	401.737060546875	21.125839932	0.00853062613333333	99.6269803882667	99.61844976213337	757331.5625	1.2706379462847519E8	2	7699	15.84857375113446	1.6560601196524147	1.6567181968096039	401.7281494140625	401.7470397949219
96	401.7486877441406	19.6145067197333					1	DETECTED	401.7487 m/z @19.61 [151231OFc1_NvH-0949-CRLM-14.raw]	401.7486877441406	19.6145067197333	0.00853062613333333	99.6269803882667	99.61844976213337	659471.0625	9.851812601269925E7	2	7699	3.152130525512682	0.8646718702540511	0.2621785841480629	401.7470703125	401.7586669921875
97	401.7637939453125	64.5269526781333					1	DETECTED	401.7638 m/z @64.53 [151231OFc1_NvH-0949-CRLM-14.raw]	401.7637939453125	64.5269526781333	5.9302664472	99.6476072981333	93.7173408509333	441854.625	7.857357631461042E7	0	7699	0.26483043599942846	0.5135883128315742	0.028540379120352385	401.7586975097656	401.76409912109375
98	401.77410888671875	20.9438524456					1	DETECTED	401.7741 m/z @20.94 [151231OFc1_NvH-0949-CRLM-14.raw]	401.77410888671875	20.9438524456	0.00853062613333333	99.6269803882667	99.61844976213337	1437192.75	8.70728633854915E7	0	7699	0.16797255477593254	0.5242742531307578	67.73423348105713	401.7641296386719	401.7840881347656
99	401.7849426269531	35.7265612816					1	DETECTED	401.7849 m/z @35.73 [151231OFc1_NvH-0949-CRLM-14.raw]	401.7849426269531	35.7265612816	0.00853062613333333	99.6269803882667	99.61844976213337	87081.8046875	7.509936696917832E7	0	7699	29.93900002470142	1.141476249014664	7.541715157011274	401.78411865234375	401.78955078125
100	401.799560546875	30.9393557885333					1	DETECTED	401.7996 m/z @30.94 [151231OFc1_NvH-0949-CRLM-14.raw]	401.799560546875	30.9393557885333	0.00853062613333333	99.6269803882667	99.61844976213337	187498.484375	7.273337189884968E7	0	7699	6.0392208789862	1.7587385091762953	4.528367881142062	401.7895812988281	401.80950927734375
101	401.8106689453125	30.9393557885333					1	DETECTED	401.8107 m/z @30.94 [151231OFc1_NvH-0949-CRLM-14.raw]	401.8106689453125	30.9393557885333	0.00853062613333333	99.6269803882667	99.61844976213337	181299.359375	7.146189419417456E7	0	7699	4.818112580262408	2.3865950093962005	15.979860322971627	401.8095703125	401.8206481933594
102	401.8218688964844	30.9393557885333					1	DETECTED	401.8219 m/z @30.94 [151231OFc1_NvH-0949-CRLM-14.raw]	401.8218688964844	30.9393557885333	0.00853062613333333	99.7801887850667	99.77165815893336	163372.3125	7.343278366097319E7	0	7699	0.9059806152954195	1.6565601285577976	20.683613895890044	401.8206787109375	401.83184814453125
103	401.84234619140625	30.9393557885333					1	DETECTED	401.8423 m/z @30.94 [151231OFc1_NvH-0949-CRLM-14.raw]	401.84234619140625	30.9393557885333	0.00853062613333333	99.6269803882667	99.61844976213337	170392.453125	7.997184866294213E7	3	7699	0.5110849484429494	1.8164628144120243	1.203374881679381	401.8323669433594	401.8486022949219
104	401.8586120605469	5.6528632832					1	DETECTED	401.8586 m/z @5.65 [151231OFc1_NvH-0949-CRLM-14.raw]	401.8586120605469	5.6528632832	0.00853062613333333	99.9648533368	99.95632271066667	426437.6875	9.467486908094454E7	3	7699	0.1895601328745915	21.954383807301227	52.54542333051246	401.8486328125	401.86859130859375
105	401.87152099609375	20.8572130933333					1	DETECTED	401.8715 m/z @20.86 [151231OFc1_NvH-0949-CRLM-14.raw]	401.87152099609375	20.8572130933333	0.231803574666667	99.7904114592	99.55860788453333	230775.125	9.288233480132185E7	3	7699	13.390913405146804	1.1882801497799629	3.436669028036844	401.8686218261719	401.87384033203125
106	401.88385009765625	24.6764606765333					1	DETECTED	401.8839 m/z @24.68 [151231OFc1_NvH-0949-CRLM-14.raw]	401.88385009765625	24.6764606765333	0.00853062613333333	99.9959530304	99.98742240426667	2290177.0	1.2549668662112285E8	3	7699	0.1689112264208994	1.4239689273532459	0.4730616518758165	401.8738708496094	401.8938293457031
107	401.9002380371094	30.9038474864					1	DETECTED	401.9002 m/z @30.90 [151231OFc1_NvH-0949-CRLM-14.raw]	401.9002380371094	30.9038474864	1.01408585253333	99.6269803882667	98.61289453573337	188254.375	9.34236301542083E7	0	7699	3.918070788214173	2.1515763636942795	2.353190492084347	401.89385986328125	401.90185546875
108	401.911865234375	43.3093996392					1	DETECTED	401.9119 m/z @43.31 [151231OFc1_NvH-0949-CRLM-14.raw]	401.911865234375	43.3093996392	0.00853062613333333	99.9339764048	99.92544577866667	275834.0625	1.065520000987087E8	0	7699	10.49199554823715	1.060280850111279	1.0794405272535892	401.9018859863281	401.9218444824219
109	401.9225769042969	31.3073663061333					1	DETECTED	401.9226 m/z @31.31 [151231OFc1_NvH-0949-CRLM-14.raw]	401.9225769042969	31.3073663061333	0.654509229866667	98.3009081525333	97.64639892266663	163499.890625	9.690319512834124E7	0	7699	0.326438145991343	2.1865607471084187	1.9657916485633449	401.921875	401.9266662597656
110	401.9366760253906	20.2797636408					1	DETECTED	401.9367 m/z @20.28 [151231OFc1_NvH-0949-CRLM-14.raw]	401.9366760253906	20.2797636408	0.00853062613333333	99.6269803882667	99.61844976213337	373687.21875	1.0597005680100217E8	0	7699	10.937599428459073	1.6496175714655026	7.2589503780255376	401.92669677734375	401.9466552734375
111	401.9470520019531	30.8634561850667					1	DETECTED	401.9471 m/z @30.86 [151231OFc1_NvH-0949-CRLM-14.raw]	401.9470520019531	30.8634561850667	0.00853062613333333	98.8151124706667	98.80658184453337	171855.421875	1.0776385340537554E8	0	7699	2.53743515738147	1.327841932087574	4.173193413701966	401.9466857910156	401.9507751464844
112	401.9607849121094	16.6272641					1	DETECTED	401.9608 m/z @16.63 [151231OFc1_NvH-0949-CRLM-14.raw]	401.9607849121094	16.6272641	0.00853062613333333	99.6986816224	99.69015099626667	455194.03125	1.1924976898145838E8	0	7699	18.238387029522723	1.4971851358250636	0.37658502826194995	401.9508056640625	401.97076416015625
113	401.9820556640625	34.7571388453333					1	DETECTED	401.9821 m/z @34.76 [151231OFc1_NvH-0949-CRLM-14.raw]	401.9820556640625	34.7571388453333	0.00853062613333333	99.6269803882667	99.61844976213337	212605.9375	1.1156656083194871E8	0	7699	3.1619531890316317	1.2466230048919746	3.1143219451748214	401.9720764160156	401.9820861816406
114	401.9920959472656	34.7710093424					1	DETECTED	401.9921 m/z @34.77 [151231OFc1_NvH-0949-CRLM-14.raw]	401.9920959472656	34.7710093424	0.00853062613333333	99.6986816224	99.69015099626667	232819.453125	1.1421436889710928E8	0	7699	5.353664977885735	1.222634316495834	2.6220766829220583	401.98211669921875	401.9920959472656
115	402.0021057128906	38.0669428024					1	DETECTED	402.0021 m/z @38.07 [151231OFc1_NvH-0949-CRLM-14.raw]	402.0021057128906	38.0669428024	0.00853062613333333	98.1330079989333	98.12447737279996	246614.71875	1.1842272822421153E8	0	7699	58.493327794357945	1.1957594218609102	1.4249885381952343	401.99212646484375	402.00213623046875
116	402.01214599609375	31.1567528714667					1	DETECTED	402.0121 m/z @31.16 [151231OFc1_NvH-0949-CRLM-14.raw]	402.01214599609375	31.1567528714667	0.00853062613333333	99.7801887850667	99.77165815893336	267546.65625	1.261932868883719E8	0	7699	3.778408759364474	10.77121673776432	0.08778715093989192	402.0021667480469	402.02166748046875
117	402.03167724609375	34.8304794826667					1	DETECTED	402.0317 m/z @34.83 [151231OFc1_NvH-0949-CRLM-14.raw]	402.03167724609375	34.8304794826667	0.00853062613333333	99.9443472656	99.93581663946667	280422.375	1.3316829952351071E8	0	7699	59.86055355115748	2.250607991057735	5.6603605841814355	402.0216979980469	402.0416564941406
118	402.0495300292969	34.8304794826667					1	DETECTED	402.0495 m/z @34.83 [151231OFc1_NvH-0949-CRLM-14.raw]	402.0495300292969	34.8304794826667	0.00853062613333333	99.9856388325333	99.97710820639996	262874.75	1.358437392290472E8	2	7699	6.918971998479275	2.787855977865462	3.1393864880866595	402.04168701171875	402.0560607910156
119	402.0660705566406	34.8304794826667					1	DETECTED	402.0661 m/z @34.83 [151231OFc1_NvH-0949-CRLM-14.raw]	402.0660705566406	34.8304794826667	0.00853062613333333	99.6886251074667	99.68009448133337	327869.8125	1.414171293075146E8	2	7699	6.892551933985658	3.350092727711839	1.463842862933275	402.05609130859375	402.0760498046875
120	402.0815734863281	34.8304794826667					1	DETECTED	402.0816 m/z @34.83 [151231OFc1_NvH-0949-CRLM-14.raw]	402.0815734863281	34.8304794826667	0.00853062613333333	99.4500659232	99.44153529706666	287013.9375	1.4151120631968608E8	0	7699	3.63123350773985	2.3705469319794066	4.5021441143194645	402.0760803222656	402.091552734375
121	402.095458984375	34.8304794826667					1	DETECTED	402.0955 m/z @34.83 [151231OFc1_NvH-0949-CRLM-14.raw]	402.095458984375	34.8304794826667	0.00853062613333333	99.4500659232	99.44153529706666	272468.96875	1.4732742147155538E8	2	7699	16.3715733622604	2.1641365175888843	2.674169458309015	402.0915832519531	402.1054382324219
122	402.1124572753906	34.7976445341333					1	DETECTED	402.1125 m/z @34.80 [151231OFc1_NvH-0949-CRLM-14.raw]	402.1124572753906	34.7976445341333	0.00853062613333333	99.4605157696	99.45198514346666	250572.265625	1.490957554860904E8	0	7699	67.71005428115792	1.106389168873146	1.7038228692008361	402.10546875	402.11962890625
123	402.129638671875	31.1749197149333					1	DETECTED	402.1296 m/z @31.17 [151231OFc1_NvH-0949-CRLM-14.raw]	402.129638671875	31.1749197149333	0.00853062613333333	99.4605157696	99.45198514346666	299485.125	1.5560893885377058E8	0	7699	9.524615019041324	2.0026845954375823	4.756200668856796	402.1196594238281	402.1396179199219
124	402.14642333984375	31.1749197149333					1	DETECTED	402.1464 m/z @31.17 [151231OFc1_NvH-0949-CRLM-14.raw]	402.14642333984375	31.1749197149333	0.00853062613333333	99.554816556	99.54628592986667	256104.671875	1.6503020383489406E8	0	7699	24.219503349670156	2.022681401998881	3.44821198437569	402.1396484375	402.1564025878906
125	402.158203125	31.2549064184					1	DETECTED	402.1582 m/z @31.25 [151231OFc1_NvH-0949-CRLM-14.raw]	402.158203125	31.2549064184	0.00853062613333333	99.3771855944	99.36865496826667	192262.0	1.5093943438096815E8	0	7699	10.201954118530907	1.7848845192270166	11.440545603117558	402.15643310546875	402.1600036621094
126	402.1700134277344	31.1749197149333					1	DETECTED	402.1700 m/z @31.17 [151231OFc1_NvH-0949-CRLM-14.raw]	402.1700134277344	31.1749197149333	0.00853062613333333	99.4605157696	99.45198514346666	249179.28125	1.6516645506604427E8	0	7699	62.7278453820967	1.6807747899535206	0.7371476643996813	402.1600341796875	402.17645263671875
127	402.18646240234375	20.2318264090667					1	DETECTED	402.1865 m/z @20.23 [151231OFc1_NvH-0949-CRLM-14.raw]	402.18646240234375	20.2318264090667	0.00853062613333333	99.9959530304	99.98742240426667	300367.28125	1.8954798160490006E8	3	7699	24.117250232943988	2.4568929658454373	0.3797182940486648	402.1764831542969	402.1964416503906
128	402.2062683105469	20.8367323330667					1	DETECTED	402.2063 m/z @20.84 [151231OFc1_NvH-0949-CRLM-14.raw]	402.2062683105469	20.8367323330667	0.00853062613333333	99.8720835493333	99.86355292319996	249155.265625	1.7219980608240315E8	2	7699	14.412234373674945	0.5504780409068021	7.569894672041938	402.19647216796875	402.2083740234375
129	402.2183837890625	24.6864588808					1	DETECTED	402.2184 m/z @24.69 [151231OFc1_NvH-0949-CRLM-14.raw]	402.2183837890625	24.6864588808	0.00853062613333333	99.5756997698667	99.56716914373337	1544168.0	2.2612363890978324E8	3	7699	18.203439464698768	0.5098176013063541	1.7631885574492845	402.2084045410156	402.2283630371094
130	402.2332458496094	36.8549755613333					1	DETECTED	402.2332 m/z @36.85 [151231OFc1_NvH-0949-CRLM-14.raw]	402.2332458496094	36.8549755613333	0.00853062613333333	99.5653433336	99.55681270746666	713097.4375	2.1677135068933803E8	4	7699	0.4879023657746373	2.0448928392429466	3.502815008651621	402.2283935546875	402.24322509765625
131	402.2474670410156	24.9800362968					1	DETECTED	402.2475 m/z @24.98 [151231OFc1_NvH-0949-CRLM-14.raw]	402.2474670410156	24.9800362968	0.00853062613333333	99.6373367829333	99.62880615679997	481921.65625	1.8567410555631086E8	2	7699	68.40661654458422	25.64664462313843	2.047785858585188	402.2432556152344	402.2574462890625
132	402.2594299316406	93.3379660525333					1	DETECTED	402.2594 m/z @93.34 [151231OFc1_NvH-0949-CRLM-14.raw]	402.2594299316406	93.3379660525333	1.34588635386667	99.5653433336	98.21945697973332	344761.78125	1.8151344040378115E8	0	7699	0.642685716223582	0.53622927959083	0.015979941289424208	402.2574768066406	402.26531982421875
133	402.27532958984375	20.994532272					1	DETECTED	402.2753 m/z @20.99 [151231OFc1_NvH-0949-CRLM-14.raw]	402.27532958984375	20.994532272	0.00853062613333333	99.9131809674667	99.90465034133337	454202.0	1.8683165289461055E8	0	7699	2.1102929718835597	3.069470636204233	0.31830891777085846	402.2653503417969	402.2853088378906
134	402.2868347167969	40.6660626330667					1	DETECTED	402.2868 m/z @40.67 [151231OFc1_NvH-0949-CRLM-14.raw]	402.2868347167969	40.6660626330667	1.8559789032	99.5336393157333	97.6776604125333	206392.90625	1.8214687571117452E8	0	7699	39.24145920410792	0.8405648996245967	0.6571881758400726	402.28533935546875	402.2877197265625
135	402.2977294921875	23.0820292589333					1	DETECTED	402.2977 m/z @23.08 [151231OFc1_NvH-0949-CRLM-14.raw]	402.2977294921875	23.0820292589333	0.00853062613333333	99.9235871096	99.91505648346667	256583.359375	1.8019327407822984E8	0	7699	17.853069880498243	4.941131413537202	6.714960817192161	402.2877502441406	402.3077087402344
136	402.31903076171875	22.9382726554667					1	DETECTED	402.3190 m/z @22.94 [151231OFc1_NvH-0949-CRLM-14.raw]	402.31903076171875	22.9382726554667	0.00853062613333333	99.9959530304	99.98742240426667	284793.78125	1.9081655695389503E8	0	7699	1.5029232650765216	1.934682544850209	6.914099294526309	402.3090515136719	402.3290100097656
137	402.32928466796875	22.5168961552					1	DETECTED	402.3293 m/z @22.52 [151231OFc1_NvH-0949-CRLM-14.raw]	402.32928466796875	22.5168961552	2.87114008933333	99.6783857061333	96.80724561679997	212099.484375	1.9004204513845012E8	0	7699	13.710757783250408	2.4273944476249385	4.188741793585873	402.32904052734375	402.33026123046875
138	402.34027099609375	22.9601830733333					1	DETECTED	402.3403 m/z @22.96 [151231OFc1_NvH-0949-CRLM-14.raw]	402.34027099609375	22.9601830733333	0.622742830666667	99.9959530304	99.37321019973334	319932.09375	1.793471171880983E8	0	7699	18.21541168991112	0.5717057822129453	6.797927623771785	402.3302917480469	402.3470458984375
139	402.3570556640625	89.4149969522667					1	DETECTED	402.3571 m/z @89.41 [151231OFc1_NvH-0949-CRLM-14.raw]	402.3570556640625	89.4149969522667	0.6334469008	99.9959530304	99.3625061296	364434.5625	1.772205729131972E8	0	7699	48.81073631523354	0.5053956743676173	0.04428575306365965	402.34710693359375	402.3670349121094
140	402.3758239746094	89.389946976					1	DETECTED	402.3758 m/z @89.39 [151231OFc1_NvH-0949-CRLM-14.raw]	402.3758239746094	89.389946976	0.00853062613333333	99.9959530304	99.98742240426667	304256.40625	1.7340694640790355E8	0	7699	66.87018005723033	0.5283934950505069	0.006473585094786211	402.3670654296875	402.38580322265625
141	402.39166259765625	22.9966780562667					1	DETECTED	402.3917 m/z @23.00 [151231OFc1_NvH-0949-CRLM-14.raw]	402.39166259765625	22.9966780562667	0.00853062613333333	99.9959530304	99.98742240426667	288264.75	1.6457563311597618E8	0	7699	18.059280951466302	3.106097460473012	0.09253473795352095	402.3858337402344	402.4016418457031
142	402.403564453125	22.9831076602667					1	DETECTED	402.4036 m/z @22.98 [151231OFc1_NvH-0949-CRLM-14.raw]	402.403564453125	22.9831076602667	1.34588635386667	99.9959530304	98.65006667653333	268698.78125	1.621746936465134E8	0	7699	20.5060410709689	2.1662012364700733	7.942341128436996	402.40167236328125	402.4135437011719
143	402.4174499511719	23.0279320144					1	DETECTED	402.4174 m/z @23.03 [151231OFc1_NvH-0949-CRLM-14.raw]	402.4174499511719	23.0279320144	0.130673125866667	99.9959530304	99.86527990453334	268088.3125	1.7141833514252105E8	0	7699	18.155593369806137	1.8446943878280067	0.5428643731949329	402.41357421875	402.42742919921875
144	402.42889404296875	22.9966780562667					1	DETECTED	402.4289 m/z @23.00 [151231OFc1_NvH-0949-CRLM-14.raw]	402.42889404296875	22.9966780562667	1.34588635386667	99.9856388325333	98.63975247866662	216490.609375	1.7140639342481357E8	0	7699	20.459971545019833	2.653739769793492	0.09721490476269376	402.4274597167969	402.43243408203125
145	402.44244384765625	23.0279320144					1	DETECTED	402.4424 m/z @23.03 [151231OFc1_NvH-0949-CRLM-14.raw]	402.44244384765625	23.0279320144	0.0696674154666667	99.9959530304	99.92628561493333	294410.21875	1.4959977876170063E8	0	7699	2.8960718533307777	26.420402059763884	3.145196301856323	402.4324645996094	402.4524230957031
146	402.45770263671875	23.0279320144					1	DETECTED	402.4577 m/z @23.03 [151231OFc1_NvH-0949-CRLM-14.raw]	402.45770263671875	23.0279320144	0.8762837056	99.9959530304	99.1196693248	248998.984375	1.4862613424506003E8	0	7699	10.093303172905292	2.2528158641527076	0.13757213522957973	402.45245361328125	402.4633483886719
147	402.4733581542969	40.6377673482667					1	DETECTED	402.4734 m/z @40.64 [151231OFc1_NvH-0949-CRLM-14.raw]	402.4733581542969	40.6377673482667	0.00853062613333333	99.9959530304	99.98742240426667	286844.03125	1.4493054614707038E8	0	7699	30.8617585609285	0.5351296252904035	0.8766694553054395	402.46337890625	402.48333740234375
148	402.4847106933594	23.0279320144					1	DETECTED	402.4847 m/z @23.03 [151231OFc1_NvH-0949-CRLM-14.raw]	402.4847106933594	23.0279320144	1.34588635386667	99.9959530304	98.65006667653333	268606.59375	1.657363063458406E8	0	7699	30.761100766167054	2.8757999002024195	6.487641761232338	402.4833679199219	402.49468994140625
149	402.4975280761719	22.9143851304					1	DETECTED	402.4975 m/z @22.91 [151231OFc1_NvH-0949-CRLM-14.raw]	402.4975280761719	22.9143851304	0.130673125866667	99.9959530304	99.86527990453334	256453.015625	1.7738288326321694E8	0	7699	27.169133321627584	0.5809119839778089	3.842234068611533	402.4947204589844	402.5020446777344
150	402.5120544433594	22.9143851304					1	DETECTED	402.5121 m/z @22.91 [151231OFc1_NvH-0949-CRLM-14.raw]	402.5120544433594	22.9143851304	0.0495235936	99.9959530304	99.9464294368	322709.78125	1.5210619290822265E8	0	7699	27.161361779037733	1.0687728658626023	1.0333253907972446	402.5020751953125	402.52203369140625
151	402.5244445800781	40.6377673482667					1	DETECTED	402.5244 m/z @40.64 [151231OFc1_NvH-0949-CRLM-14.raw]	402.5244445800781	40.6377673482667	1.08787685653333	99.9443472656	98.85647040906667	222512.296875	1.3730631703781366E8	3	7699	35.122423114620304	0.5497734867470894	0.028500196676681987	402.5220642089844	402.53204345703125
152	402.54205322265625	26.6887961904					1	DETECTED	402.5421 m/z @26.69 [151231OFc1_NvH-0949-CRLM-14.raw]	402.54205322265625	26.6887961904	0.0495235936	99.9443472656	99.894823672	308215.71875	1.2467681509251784E8	3	7699	14.198036672361676	1.9755649495282488	0.7288285748949616	402.5320739746094	402.5421447753906
153	402.5521545410156	24.6864588808					1	DETECTED	402.5522 m/z @24.69 [151231OFc1_NvH-0949-CRLM-14.raw]	402.5521545410156	24.6864588808	0.0495235936	99.8720835493333	99.8225599557333	604403.5	1.283777526268931E8	3	7699	20.13699464526116	0.7095917280374147	1.5012469383499807	402.54217529296875	402.5621337890625
154	402.5628967285156	16.4480980306667					1	DETECTED	402.5629 m/z @16.45 [151231OFc1_NvH-0949-CRLM-14.raw]	402.5628967285156	16.4480980306667	1.08787685653333	99.8617505032	98.77387364666667	484783.3125	1.1028543997068249E8	3	7699	24.24805896967939	0.5111174895623865	0.042796947952706395	402.5621643066406	402.5728759765625
155	402.57781982421875	40.5867698338667					1	DETECTED	402.5778 m/z @40.59 [151231OFc1_NvH-0949-CRLM-14.raw]	402.57781982421875	40.5867698338667	0.0495235936	99.8617505032	99.8122269096	252874.0625	1.2928263537870634E8	3	7699	70.25223155276043	1.0421649022093593	0.026765954531262934	402.5729064941406	402.5792236328125
156	402.5892333984375	40.6223982781333					1	DETECTED	402.5892 m/z @40.62 [151231OFc1_NvH-0949-CRLM-14.raw]	402.5892333984375	40.6223982781333	0.0495235936	99.8516465104	99.8021229168	264447.21875	1.2702715200667699E8	0	7699	33.5167015260738	1.4618570312228767	0.02508741040195099	402.57928466796875	402.5992126464844
157	402.5993957519531	40.6223982781333					1	DETECTED	402.5994 m/z @40.62 [151231OFc1_NvH-0949-CRLM-14.raw]	402.5993957519531	40.6223982781333	0.0495235936	98.9687731397333	98.9192495461333	255898.8125	1.146608241454258E8	0	7699	0.5232924820413345	0.5054277194237424	0.012129149524616188	402.5992431640625	402.6076965332031
158	402.6177062988281	40.6223982781333					1	DETECTED	402.6177 m/z @40.62 [151231OFc1_NvH-0949-CRLM-14.raw]	402.6177062988281	40.6223982781333	0.0495235936	99.5756997698667	99.5261761762667	298947.875	1.1727524963275364E8	0	7699	30.86121889956534	0.5125743514030238	0.013882109620763743	402.60772705078125	402.6276550292969
159	402.62957763671875	13.5643469973333					1	DETECTED	402.6296 m/z @13.56 [151231OFc1_NvH-0949-CRLM-14.raw]	402.62957763671875	13.5643469973333	1.34588635386667	99.5756997698667	98.22981341600003	137155.984375	1.3550922946985093E8	0	7699	29.746430965586747	4.57605861553277	5.478943084095407	402.6277160644531	402.6296081542969
160	402.6396179199219	23.0055945058667					1	DETECTED	402.6396 m/z @23.01 [151231OFc1_NvH-0949-CRLM-14.raw]	402.6396179199219	23.0055945058667	0.0495235936	99.5756997698667	99.5261761762667	274342.09375	1.5471221748840427E8	0	7699	31.697071783362723	3.375777563291825	1.1130197860291966	402.629638671875	402.6470947265625
161	402.65716552734375	23.0055945058667					1	DETECTED	402.6572 m/z @23.01 [151231OFc1_NvH-0949-CRLM-14.raw]	402.65716552734375	23.0055945058667	0.0495235936	99.6166913408	99.5671677472	290957.5625	1.647451044213545E8	0	7699	21.92726512157285	1.0908670611269358	0.6946800538853244	402.6473388671875	402.66705322265625
162	402.6700744628906	13.5643469973333					1	DETECTED	402.6701 m/z @13.56 [151231OFc1_NvH-0949-CRLM-14.raw]	402.6700744628906	13.5643469973333	1.05636922666667	99.6166913408	98.56032211413333	123524.6328125	1.4569631041284546E8	0	7699	31.55680461989612	6.531193677558527	18.069403036273755	402.66717529296875	402.67047119140625
163	402.68048095703125	23.0055945058667					1	DETECTED	402.6805 m/z @23.01 [151231OFc1_NvH-0949-CRLM-14.raw]	402.68048095703125	23.0055945058667	0.0495235936	99.6166913408	99.5671677472	290400.125	1.2331016180454803E8	0	7699	83.48411675050419	2.8449674605313575	5.522937516900317	402.6705017089844	402.68865966796875
164	402.69873046875	22.905642					1	DETECTED	402.6987 m/z @22.91 [151231OFc1_NvH-0949-CRLM-14.raw]	402.69873046875	22.905642	0.0495235936	99.6166913408	99.5671677472	1869607.125	1.4371426209284467E8	2	7699	0.3558526475357837	0.6319163648738005	0.19196827781182021	402.68878173828125	402.7087097167969
165	402.7167663574219	19.5333428744					1	DETECTED	402.7168 m/z @19.53 [151231OFc1_NvH-0949-CRLM-14.raw]	402.7167663574219	19.5333428744	0.0495235936	99.6166913408	99.5671677472	1837793.0	1.5526155259608617E8	2	7699	7.9281805448617995	0.5333513547277412	0.051292812704844995	402.708740234375	402.72674560546875
166	402.7275695800781	20.9720640717333					1	DETECTED	402.7276 m/z @20.97 [151231OFc1_NvH-0949-CRLM-14.raw]	402.7275695800781	20.9720640717333	0.0495235936	99.6166913408	99.5671677472	471489.5625	1.0729803230211681E8	2	7699	9.336420277678425	0.5279691587153971	0.02473273952058815	402.7267761230469	402.7297668457031
167	402.7397766113281	27.6732908845333					1	DETECTED	402.7398 m/z @27.67 [151231OFc1_NvH-0949-CRLM-14.raw]	402.7397766113281	27.6732908845333	0.0495235936	99.6166913408	99.5671677472	815314.6875	9.07822349387531E7	2	7699	0.16235257504488487	0.7679485059565893	0.012215163108009387	402.7298889160156	402.7497253417969
168	402.7563781738281	9.7822741736					1	DETECTED	402.7564 m/z @9.78 [151231OFc1_NvH-0949-CRLM-14.raw]	402.7563781738281	9.7822741736	0.0495235936	99.6166913408	99.5671677472	157455.09375	7.906532632488663E7	0	7699	3.7476713955053746	0.975697430086121	10.0521902148942	402.7497863769531	402.7642822265625
169	402.7744445800781	9.7822741736					1	DETECTED	402.7744 m/z @9.78 [151231OFc1_NvH-0949-CRLM-14.raw]	402.7744445800781	9.7822741736	0.0495235936	99.8617505032	99.8122269096	200010.859375	9.331495692298841E7	0	7699	0.9151470822820116	41.34594224876236	0.8187914204740724	402.76446533203125	402.77886962890625
170	402.78887939453125	9.7822741736					1	DETECTED	402.7889 m/z @9.78 [151231OFc1_NvH-0949-CRLM-14.raw]	402.78887939453125	9.7822741736	0.0495235936	98.6920366688	98.6425130752	203676.90625	7.108869950979167E7	0	7699	0.9133677483654647	0.6872555142313276	2.855159423910952	402.7789001464844	402.7950744628906
171	402.80511474609375	9.756015732					1	DETECTED	402.8051 m/z @9.76 [151231OFc1_NvH-0949-CRLM-14.raw]	402.80511474609375	9.756015732	0.0495235936	98.1741261029333	98.1246025093333	239123.546875	7.3546106615165E7	0	7699	0.8765869114924367	1.1176643456337454	34.880945245893855	402.7951354980469	402.8150939941406
172	402.8230895996094	9.72963481626667					1	DETECTED	402.8231 m/z @9.73 [151231OFc1_NvH-0949-CRLM-14.raw]	402.8230895996094	9.72963481626667	0.0495235936	99.9752552986667	99.9257317050667	175833.609375	6.808837483592397E7	0	7699	15.517739363492394	0.8425250627458603	0.7199007960360336	402.81512451171875	402.828857421875
173	402.8388671875	17.5182414864					1	DETECTED	402.8389 m/z @17.52 [151231OFc1_NvH-0949-CRLM-14.raw]	402.8388671875	17.5182414864	0.0495235936	98.2908120992	98.2412885056	408526.46875	6.4806576599945165E7	0	7699	0.18819890759047553	0.5175513998926266	3.7448383170101454	402.8288879394531	402.8488464355469
174	402.8592834472656	19.9041098501333					1	DETECTED	402.8593 m/z @19.90 [151231OFc1_NvH-0949-CRLM-14.raw]	402.8592834472656	19.9041098501333	0.0495235936	99.9959530304	99.9464294368	2978460.25	1.2050127563998541E8	3	7699	0.35375584710867614	0.5320460674185614	0.641603645816811	402.8493347167969	402.8692626953125
175	402.8771667480469	26.6887961904					1	DETECTED	402.8772 m/z @26.69 [151231OFc1_NvH-0949-CRLM-14.raw]	402.8771667480469	26.6887961904	0.0495235936	99.6269803882667	99.5774567946667	207940.5	7.07929291324948E7	0	7699	7.384143506540809	0.5307056107090368	0.031270813429885476	402.8692932128906	402.8862609863281
176	402.8962707519531	30.4600820074667					1	DETECTED	402.8963 m/z @30.46 [151231OFc1_NvH-0949-CRLM-14.raw]	402.8962707519531	30.4600820074667	0.0495235936	99.9959530304	99.9464294368	598713.4375	7.817271956626023E7	3	7699	14.656496191093122	0.5147216611238234	0.0960458356890735	402.88629150390625	402.90625
177	402.906982421875	9.7118793424					1	DETECTED	402.9070 m/z @9.71 [151231OFc1_NvH-0949-CRLM-14.raw]	402.906982421875	9.7118793424	0.0495235936	99.8005571738667	99.7510335802667	140890.8125	6.233215916411963E7	0	7699	0.29057899215776395	18.942786345619695	1.1522262300312334	402.90631103515625	402.9147644042969
178	402.9248046875	9.7118793424					1	DETECTED	402.9248 m/z @9.71 [151231OFc1_NvH-0949-CRLM-14.raw]	402.9248046875	9.7118793424	0.0495235936	99.8005571738667	99.7510335802667	154313.734375	6.73541980519206E7	0	7699	17.234348693660927	27.0234738097188	24.280093009321185	402.9148254394531	402.9317626953125
179	402.9417724609375	9.7118793424					1	DETECTED	402.9418 m/z @9.71 [151231OFc1_NvH-0949-CRLM-14.raw]	402.9417724609375	9.7118793424	0.0495235936	99.9235871096	99.874063516	172315.546875	5.906490620107928E7	0	7699	22.41591155835743	3.847335659570975	16.868803399463868	402.93182373046875	402.95172119140625
180	402.95526123046875	9.7118793424					1	DETECTED	402.9553 m/z @9.71 [151231OFc1_NvH-0949-CRLM-14.raw]	402.95526123046875	9.7118793424	0.0495235936	99.9856388325333	99.9361152389333	165662.453125	6.115388855044287E7	0	7699	86.65534491596463	11.68785079831767	21.99575899358857	402.9517822265625	402.9652404785156
181	402.9717712402344	30.6582044549333					1	DETECTED	402.9718 m/z @30.66 [151231OFc1_NvH-0949-CRLM-14.raw]	402.9717712402344	30.6582044549333	0.0495235936	98.9892651541333	98.9397415605333	127672.53125	7.601692565998515E7	0	7699	0.09461910009160235	2.0726503816671107	1.6038171273185555	402.9653015136719	402.97381591796875
182	402.98382568359375	41.4107670925333					1	DETECTED	402.9838 m/z @41.41 [151231OFc1_NvH-0949-CRLM-14.raw]	402.98382568359375	41.4107670925333	0.00853062613333333	99.5022043005333	99.49367367439996	199728.546875	6.359674463641616E7	0	7699	0.18168775377557012	0.8806169625317397	2.131263926086937	402.9740905761719	402.99359130859375
183	403.0033874511719	9.42393844293333					1	DETECTED	403.0034 m/z @9.42 [151231OFc1_NvH-0949-CRLM-14.raw]	403.0033874511719	9.42393844293333	0.0192266261333333	99.9648533368	99.94562671066667	65945.6328125	5.8986251438932575E7	0	7699	90.34140483457897	45.32168098111765	0.2166600685370433	402.993896484375	403.01336669921875
184	403.0337219238281	9.42393844293333					1	DETECTED	403.0337 m/z @9.42 [151231OFc1_NvH-0949-CRLM-14.raw]	403.0337219238281	9.42393844293333	0.0495235936	99.9959530304	99.9464294368	67767.734375	6.2660296592858896E7	0	7699	85.65841507343907	49.55283138430815	51.175202318231584	403.0241394042969	403.0369567871094
185	403.0710144042969	91.7491845437333					1	DETECTED	403.0710 m/z @91.75 [151231OFc1_NvH-0949-CRLM-14.raw]	403.0710144042969	91.7491845437333	0.0495235936	99.9959530304	99.9464294368	30867.669921875	5.90460048418584E7	0	7699	0.8296231044437548	0.9504580842077202	12.436801856234453	403.06103515625	403.0809631347656
186	403.0849914550781	90.8074954288					1	DETECTED	403.0850 m/z @90.81 [151231OFc1_NvH-0949-CRLM-14.raw]	403.0849914550781	90.8074954288	0.707454365066667	99.6886251074667	98.98117074240004	24281.88671875	4.2529136195014305E7	0	7699	26.748106525454702	0.5492848259213585	0.07147217621461696	403.0813293457031	403.0922546386719
187	403.1028137207031	91.1136065781333					1	DETECTED	403.1028 m/z @91.11 [151231OFc1_NvH-0949-CRLM-14.raw]	403.1028137207031	91.1136065781333	0.728531193066667	99.5960934008	98.86756220773333	27871.953125	5.1413824153767705E7	0	7699	3.47672838524673	0.5149844972800717	2.241604700656409	403.093017578125	403.10833740234375
188	403.1185607910156	90.7972658288					1	DETECTED	403.1186 m/z @90.80 [151231OFc1_NvH-0949-CRLM-14.raw]	403.1185607910156	90.7972658288	0.728531193066667	94.4082617976	93.67973060453333	33534.859375	5.64882622009972E7	0	7699	0.3004700109153049	2.234111169993117	1.5112555601630755	403.10906982421875	403.1263427734375
189	403.1387939453125	91.4197010576					1	DETECTED	403.1388 m/z @91.42 [151231OFc1_NvH-0949-CRLM-14.raw]	403.1387939453125	91.4197010576	0.728531193066667	99.8720835493333	99.14355235626662	63601.87890625	4.9809515392615296E7	0	7699	1.206554443884798	1.8416752172204982	1.2869788857707976	403.12896728515625	403.14825439453125
190	403.1505432128906	31.6919470416					1	DETECTED	403.1505 m/z @31.69 [151231OFc1_NvH-0949-CRLM-14.raw]	403.1505432128906	31.6919470416	0.728531193066667	97.4557200714667	96.72718887840003	35187.26953125	5.453605923505566E7	0	7699	85.64500750763548	1.4890958375101522	2.382924912074586	403.1488952636719	403.15692138671875
191	403.1669616699219	90.5752061085333					1	DETECTED	403.1670 m/z @90.58 [151231OFc1_NvH-0949-CRLM-14.raw]	403.1669616699219	90.5752061085333	0.231803574666667	97.7859645642667	97.55416098960004	179256.59375	5.6928480143440425E7	0	7699	0.07227916123103739	0.6249863083851531	2.5219268204400955	403.15716552734375	403.1711730957031
192	403.18121337890625	10.9488731941333					1	DETECTED	403.1812 m/z @10.95 [151231OFc1_NvH-0949-CRLM-14.raw]	403.18121337890625	10.9488731941333	0.00853062613333333	99.9959530304	99.98742240426667	692234.125	7.37639916265471E7	2	7699	0.3875919962003831	1.7030677754538943	32.26171703769973	403.17138671875	403.18353271484375
193	403.19354248046875	19.9261264970667					1	DETECTED	403.1935 m/z @19.93 [151231OFc1_NvH-0949-CRLM-14.raw]	403.19354248046875	19.9261264970667	0.728531193066667	99.9443472656	99.21581607253333	1803862.75	1.1899222133711335E8	0	7699	3.3393350365731855	1.356275092185352	10.710191351321992	403.1835632324219	403.2035217285156
194	403.20904541015625	36.8404943074667					1	DETECTED	403.2090 m/z @36.84 [151231OFc1_NvH-0949-CRLM-14.raw]	403.20904541015625	36.8404943074667	0.728531193066667	98.5786568933333	97.85012570026663	217078.25	7.373706838384995E7	0	7699	9.224339104002357	1.764276164050809	1.8602816741864414	403.20355224609375	403.2094421386719
195	403.2194519042969	21.2039175906667					1	DETECTED	403.2195 m/z @21.20 [151231OFc1_NvH-0949-CRLM-14.raw]	403.2194519042969	21.2039175906667	0.728531193066667	99.7904114592	99.06188026613333	2271824.25	1.2676711546209097E8	2	7699	0.18918847879636402	0.8863818240625156	0.1304487217942849	403.20947265625	403.2218933105469
196	403.23193359375	28.9009558557333					1	DETECTED	403.2319 m/z @28.90 [151231OFc1_NvH-0949-CRLM-14.raw]	403.23193359375	28.9009558557333	0.00853062613333333	99.9959530304	99.98742240426667	5448963.0	1.7553552220526358E8	2	7699	0.1987325750634703	0.545854389733015	1.756992322243298	403.2220153808594	403.2419128417969
197	403.2444152832031	30.8274653349333					1	DETECTED	403.2444 m/z @30.83 [151231OFc1_NvH-0949-CRLM-14.raw]	403.2444152832031	30.8274653349333	0.211428829333333	97.5689426653333	97.35751383599997	1100597.25	9.153182673331228E7	2	7699	0.21322691199772237	3.873770512810081	307.7012773605433	403.24200439453125	403.25439453125
198	403.2558898925781	15.4929794989333					1	DETECTED	403.2559 m/z @15.49 [151231OFc1_NvH-0949-CRLM-14.raw]	403.2558898925781	15.4929794989333	1.57201359226667	94.4965922541333	92.92457866186663	541624.875	6.434591556105306E7	0	7699	0.14302578029908197	42.5846952069727	622.604078578213	403.25445556640625	403.26470947265625
199	403.2687072753906	90.7567857136					1	DETECTED	403.2687 m/z @90.76 [151231OFc1_NvH-0949-CRLM-14.raw]	403.2687072753906	90.7567857136	1.529137016	95.9238439464	94.39470693039999	104530.8828125	5.913777233424307E7	0	7699	2.593541308498203	0.5140760751548027	0.027330825764351273	403.2663269042969	403.27862548828125
200	403.28564453125	91.275654776					1	DETECTED	403.2856 m/z @91.28 [151231OFc1_NvH-0949-CRLM-14.raw]	403.28564453125	91.275654776	1.529137016	94.0528807688	92.52374375279999	41990.59375	4.1635679182549044E7	0	7699	0.7225900060302592	0.5107691070373892	0.6669605707325755	403.27880859375	403.2952575683594
201	403.30535888671875	90.4687951202667					1	DETECTED	403.3054 m/z @90.47 [151231OFc1_NvH-0949-CRLM-14.raw]	403.30535888671875	90.4687951202667	0.4644549928	98.4960813224	98.0316263296	55019.03515625	5.935783996185036E7	0	7699	0.6644916835823125	0.5151144020500802	0.02628016145173586	403.29656982421875	403.315185546875
202	403.3235778808594	90.8278453136					1	DETECTED	403.3236 m/z @90.83 [151231OFc1_NvH-0949-CRLM-14.raw]	403.3235778808594	90.8278453136	1.37823850746667	94.7269270528	93.34868854533332	40358.984375	5.2038458821602896E7	0	7699	0.9897742701848955	0.5128815189852218	18.73325819875529	403.3157043457031	403.3327331542969
203	403.34564208984375	91.5533161112					1	DETECTED	403.3456 m/z @91.55 [151231OFc1_NvH-0949-CRLM-14.raw]	403.34564208984375	91.5533161112	0.6968628928	92.4987756109333	91.8019127181333	28115.642578125	6.67777143738064E7	0	7699	1.7572614673965177	0.5036778229804673	1.5621123060835942	403.3358154296875	403.3504638671875
204	403.3607482910156	89.4149969522667					1	DETECTED	403.3607 m/z @89.41 [151231OFc1_NvH-0949-CRLM-14.raw]	403.3607482910156	89.4149969522667	0.201333076533333	97.6321557645333	97.43082268799996	97473.3046875	7.01374381149676E7	0	7699	1.3844114183549152	0.5111218624627301	0.008402343012222271	403.3509521484375	403.3704528808594
205	403.3794860839844	89.389946976					1	DETECTED	403.3795 m/z @89.39 [151231OFc1_NvH-0949-CRLM-14.raw]	403.3794860839844	89.389946976	0.496052391733333	98.5888946277333	98.09284223599997	74575.234375	6.0590579245645896E7	0	7699	0.04315876070164393	0.5104126450791177	0.022358011761627106	403.3708801269531	403.38922119140625
206	403.4056091308594	40.6377673482667					1	DETECTED	403.4056 m/z @40.64 [151231OFc1_NvH-0949-CRLM-14.raw]	403.4056091308594	40.6377673482667	0.3032940968	97.5689426653333	97.2656485685333	68050.3984375	5.892230788488532E7	0	7699	83.21041118509474	1.3488838454267809	1.6948930229334982	403.39581298828125	403.4155578613281
207	403.4228820800781	90.4481623325333					1	DETECTED	403.4229 m/z @90.45 [151231OFc1_NvH-0949-CRLM-14.raw]	403.4228820800781	90.4481623325333	0.2215346832	97.3082904984	97.0867558152	34959.3984375	5.6720076085938886E7	0	7699	7.141422503306387	0.5386911508260305	0.07722736692106182	403.4156799316406	403.42413330078125
208	403.4342041015625	31.3073663061333					1	DETECTED	403.4342 m/z @31.31 [151231OFc1_NvH-0949-CRLM-14.raw]	403.4342041015625	31.3073663061333	0.365210178666667	99.1375113834667	98.77230120480003	153411.953125	6.3879679542870946E7	0	7699	2.8834752845022074	1.5532627286061316	0.01939845743599663	403.42425537109375	403.444091796875
209	403.4585876464844	13.0576841066667					1	DETECTED	403.4586 m/z @13.06 [151231OFc1_NvH-0949-CRLM-14.raw]	403.4585876464844	13.0576841066667	0.9401762216	99.7396707789333	98.7994945573333	538990.875	7.727506848312992E7	2	7699	0.4428361676818984	1.9521900398328462	1.202226472481321	403.4486083984375	403.4684143066406
210	403.4784851074219	33.7654124304					1	DETECTED	403.4785 m/z @33.77 [151231OFc1_NvH-0949-CRLM-14.raw]	403.4784851074219	33.7654124304	0.9401762216	97.9189647741333	96.9787885525333	174608.25	6.334645243255286E7	4	7699	0.13546089794055405	0.7335766742302192	0.23361114084133738	403.46881103515625	403.48846435546875
211	403.4909973144531	90.1325282173333					1	DETECTED	403.4910 m/z @90.13 [151231OFc1_NvH-0949-CRLM-14.raw]	403.4909973144531	90.1325282173333	0.9508240304	97.5381355749333	96.5873115445333	34192.32421875	5.750896720777777E7	0	7699	79.34474685865581	0.5419902124209438	0.08372305760019552	403.488525390625	403.4974060058594
212	403.5074157714844	17.5417579634667					1	DETECTED	403.5074 m/z @17.54 [151231OFc1_NvH-0949-CRLM-14.raw]	403.5074157714844	17.5417579634667	0.929437156533333	94.5176089176	93.58817176106666	78674.0859375	6.052457909300283E7	0	7699	3.869648786518928	2.9459625909914133	0.018737586002113987	403.4974670410156	403.51739501953125
213	403.5290832519531	15.4775108904					1	DETECTED	403.5291 m/z @15.48 [151231OFc1_NvH-0949-CRLM-14.raw]	403.5290832519531	15.4775108904	0.354891438933333	96.8036837330667	96.44879229413337	1369236.625	1.0965301144782914E8	3	7699	4.713864579081072	0.5246042565593179	0.5269985025214372	403.5191345214844	403.5390625
214	403.5468444824219	18.4296848216					1	DETECTED	403.5468 m/z @18.43 [151231OFc1_NvH-0949-CRLM-14.raw]	403.5468444824219	18.4296848216	0.908150200266667	97.8168974210667	96.90874722080004	177191.484375	6.921631981771247E7	0	7699	7.885719370027255	0.5101819088478073	0.5095686683809679	403.5390930175781	403.55682373046875
215	403.5677490234375	24.1269130693333					1	DETECTED	403.5677 m/z @24.13 [151231OFc1_NvH-0949-CRLM-14.raw]	403.5677490234375	24.1269130693333	0.908150200266667	99.9856388325333	99.07748863226664	240037.0	7.297760263809663E7	3	7699	6.333823773502633	0.6758845617234148	0.515999227044116	403.5577697753906	403.57769775390625
216	403.58111572265625	82.5040933181333					1	DETECTED	403.5811 m/z @82.50 [151231OFc1_NvH-0949-CRLM-14.raw]	403.58111572265625	82.5040933181333	0.792022061333333	95.2763056378667	94.48428357653337	181860.90625	5.8239750850854926E7	0	7699	0.25812932386428145	1.7219372159141095	0.01601659922306866	403.5777587890625	403.5910949707031
217	403.595947265625	59.1315951410667					1	DETECTED	403.5959 m/z @59.13 [151231OFc1_NvH-0949-CRLM-14.raw]	403.595947265625	59.1315951410667	0.971882464533333	90.3702312682667	89.39834880373337	22880.693359375	5.6948326469000064E7	0	7699	88.44807390468944	0.7698272228190643	0.5391024035160296	403.5911560058594	403.5970153808594
218	403.6070556640625	30.9038474864					1	DETECTED	403.6071 m/z @30.90 [151231OFc1_NvH-0949-CRLM-14.raw]	403.6070556640625	30.9038474864	0.781409775733333	94.4775357234667	93.69612594773336	57771.26171875	6.732261680343896E7	0	7699	33.084888168576	1.6082118540689025	2.597592796767043	403.59710693359375	403.61688232421875
219	403.6177978515625	40.7094311530667					1	DETECTED	403.6178 m/z @40.71 [151231OFc1_NvH-0949-CRLM-14.raw]	403.6177978515625	40.7094311530667	0.9508240304	93.3282621472	92.3774381168	28659.982421875	8.564932226904374E7	0	7699	90.54049255880958	1.1687879649713233	1.362002594991653	403.6170959472656	403.62176513671875
220	403.63177490234375	90.3702312682667					1	DETECTED	403.6318 m/z @90.37 [151231OFc1_NvH-0949-CRLM-14.raw]	403.63177490234375	90.3702312682667	0.770890733333333	97.4246187208	96.65372798746667	44992.99609375	5.765731585491866E7	0	7699	95.244456607023	0.5395316525660077	0.08005434326726103	403.6219177246094	403.63751220703125
221	403.6475830078125	21.5923608290667					1	DETECTED	403.6476 m/z @21.59 [151231OFc1_NvH-0949-CRLM-14.raw]	403.6475830078125	21.5923608290667	0.781409775733333	98.6611810677333	97.87977129199996	52371.8828125	6.960370054698668E7	0	7699	34.589941237946455	2.382239786017599	3.9767098435660806	403.6376037597656	403.65728759765625
222	403.66937255859375	11.8770043245333					1	DETECTED	403.6694 m/z @11.88 [151231OFc1_NvH-0949-CRLM-14.raw]	403.66937255859375	11.8770043245333	0.760337054666667	99.6269803882667	98.86664333360004	108541.7578125	6.417410590000839E7	0	7699	0.16764824658987543	0.6278529237109857	0.04029021785082074	403.6595153808594	403.6728820800781
223	403.6828918457031	10.9843914048					1	DETECTED	403.6829 m/z @10.98 [151231OFc1_NvH-0949-CRLM-14.raw]	403.6828918457031	10.9843914048	0.110281901066667	99.5756997698667	99.46541786880003	277507.03125	6.446284371048032E7	0	7699	0.3612091322227471	0.7023330068130041	0.25163406895616797	403.67291259765625	403.6928405761719
224	403.7011413574219	23.0187907085333					1	DETECTED	403.7011 m/z @23.02 [151231OFc1_NvH-0949-CRLM-14.raw]	403.7011413574219	23.0187907085333	0.100057038933333	95.4581286634667	95.35807162453337	103293.7734375	6.4260947141465954E7	0	7699	14.375622126757131	2.4216099551922183	0.15690911532493243	403.6929016113281	403.701171875
225	403.711181640625	23.3877388816					1	DETECTED	403.7112 m/z @23.39 [151231OFc1_NvH-0949-CRLM-14.raw]	403.711181640625	23.3877388816	0.0293284413333333	98.9170404904	98.88771204906666	3948817.75	2.6714421890435266E8	2	7699	6.445725124098022	0.5800360646148682	0.1159964238701402	403.70123291015625	403.7211608886719
226	403.72900390625	19.2830481616					1	DETECTED	403.7290 m/z @19.28 [151231OFc1_NvH-0949-CRLM-14.raw]	403.72900390625	19.2830481616	0.0293284413333333	99.9339764048	99.90464796346667	3617259.25	1.6698332736341143E8	2	7699	0.2023803983974375	0.6150514816547512	0.01927809866668423	403.72119140625	403.7389831542969
227	403.7419738769531	29.4978222042667					1	DETECTED	403.7420 m/z @29.50 [151231OFc1_NvH-0949-CRLM-14.raw]	403.7419738769531	29.4978222042667	0.0192266261333333	99.7599141904	99.74068756426666	749060.0	8.234796552073409E7	2	7699	3.4067086101873834	0.5910124653293588	0.01500026679398894	403.739013671875	403.751953125
228	403.7575988769531	15.4775108904					1	DETECTED	403.7576 m/z @15.48 [151231OFc1_NvH-0949-CRLM-14.raw]	403.7575988769531	15.4775108904	0.0192266261333333	91.4709954701333	91.45176884399997	192626.046875	6.857735496035908E7	0	7699	3.2034173901896867	0.5373686825032046	3.6547183327823887	403.75201416015625	403.76702880859375
229	403.7794494628906	29.9682188056					1	DETECTED	403.7794 m/z @29.97 [151231OFc1_NvH-0949-CRLM-14.raw]	403.7794494628906	29.9682188056	0.0192266261333333	95.0692829594667	95.05005633333337	25866.48046875	5.244489750343073E7	0	7699	90.76293693744425	1.6180712409766969	2.125224753125301	403.76959228515625	403.7890319824219
230	403.8020935058594	33.9601748261333					1	DETECTED	403.8021 m/z @33.96 [151231OFc1_NvH-0949-CRLM-14.raw]	403.8020935058594	33.9601748261333	0.0192266261333333	95.3856755413333	95.36644891519997	23777.44140625	5.4910348994501434E7	0	7699	85.64345410553888	1.3839110714201113	1.7564856331136285	403.79229736328125	403.8038024902344
231	403.8138122558594	35.9280045138667					1	DETECTED	403.8138 m/z @35.93 [151231OFc1_NvH-0949-CRLM-14.raw]	403.8138122558594	35.9280045138667	0.0192266261333333	99.7497312906667	99.73050466453337	35300.79296875	5.587320102283794E7	0	7699	51.12262027078457	1.3539038540002748	1.7155620613314682	403.8038330078125	403.822998046875
232	403.8330078125	13.4113888608					1	DETECTED	403.8330 m/z @13.41 [151231OFc1_NvH-0949-CRLM-14.raw]	403.8330078125	13.4113888608	0.0192266261333333	99.4814880424	99.46226141626667	56566.3359375	5.509844415983149E7	0	7699	4.439081048948717	3.751770598762912	0.05202675474501468	403.8233947753906	403.84295654296875
233	403.8470764160156	15.7235874554667					1	DETECTED	403.8471 m/z @15.72 [151231OFc1_NvH-0949-CRLM-14.raw]	403.8470764160156	15.7235874554667	0.0192266261333333	99.892633468	99.87340684186667	32895.44921875	5.4795903523672074E7	0	7699	0.11485795760289541	3.1883107286572234	0.0085017920303465	403.843017578125	403.853271484375
234	403.86328125	15.4520050218667					1	DETECTED	403.8633 m/z @15.45 [151231OFc1_NvH-0949-CRLM-14.raw]	403.86328125	15.4520050218667	0.0192266261333333	99.9752552986667	99.95602867253336	837745.9375	9.047960004750662E7	3	7699	5.200974476869243	0.618710404807804	0.9980705016214	403.8534240722656	403.87322998046875
235	403.8738708496094	6.08534795653333					1	DETECTED	403.8739 m/z @6.09 [151231OFc1_NvH-0949-CRLM-14.raw]	403.8738708496094	6.08534795653333	0.0192266261333333	99.9856388325333	99.96641220639997	297642.625	7.260675370815812E7	3	7699	0.1981410446179872	3.368294002187642	2.2174201886903817	403.873291015625	403.88385009765625
236	403.8907470703125	15.0670821709333					1	DETECTED	403.8907 m/z @15.07 [151231OFc1_NvH-0949-CRLM-14.raw]	403.8907470703125	15.0670821709333	0.0192266261333333	99.5857328664	99.56650624026666	157565.765625	5.9523819562582694E7	3	7699	3.6130148002899727	0.5135663500176055	1.378153034329237	403.88397216796875	403.89208984375
237	403.902099609375	24.1942250770667					1	DETECTED	403.9021 m/z @24.19 [151231OFc1_NvH-0949-CRLM-14.raw]	403.902099609375	24.1942250770667	0.0192266261333333	99.6373367829333	99.61811015679997	171100.53125	6.213926777468604E7	0	7699	9.476179527718966	1.4122035748259765	0.4162192857416643	403.8922119140625	403.91168212890625
238	403.9147644042969	36.8042172944					1	DETECTED	403.9148 m/z @36.80 [151231OFc1_NvH-0949-CRLM-14.raw]	403.9147644042969	36.8042172944	0.0595778626666667	99.5126520584	99.45307419573332	99599.625	5.924767780043534E7	0	7699	49.56365986465525	1.1297674533579463	1.2522667383324686	403.912109375	403.9247131347656
239	403.93609619140625	31.6782156437333					1	DETECTED	403.9361 m/z @31.68 [151231OFc1_NvH-0949-CRLM-14.raw]	403.93609619140625	31.6782156437333	0.0595778626666667	99.6578612506667	99.59828338800003	87864.3203125	6.449030965014449E7	0	7699	0.7608164805141087	1.5769040461471013	2.961476333530277	403.9261169433594	403.94598388671875
240	403.96002197265625	13.1392707109333					1	DETECTED	403.9600 m/z @13.14 [151231OFc1_NvH-0949-CRLM-14.raw]	403.96002197265625	13.1392707109333	0.0395199496	99.3875374818667	99.3480175322667	201072.625	6.574291441312872E7	0	7699	0.12187844161014105	0.7061921223173788	0.0747634858385002	403.9501037597656	403.9700012207031
241	403.980712890625	29.2897844677333					1	DETECTED	403.9807 m/z @29.29 [151231OFc1_NvH-0949-CRLM-14.raw]	403.980712890625	29.2897844677333	0.0595778626666667	99.9029060978667	99.84332823520003	110429.8828125	6.135794187908102E7	0	7699	4.549349400132325	1.7112746386150879	0.003087859375603575	403.9707946777344	403.99066162109375
242	403.99908447265625	29.5615566168					1	DETECTED	403.9991 m/z @29.56 [151231OFc1_NvH-0949-CRLM-14.raw]	403.99908447265625	29.5615566168	0.0293284413333333	99.6063891469333	99.57706070559996	37496.71875	5.566428728912508E7	0	7699	74.24612812683871	1.6487355918797215	2.2774257615453295	403.9907531738281	404.00860595703125
243	404.01470947265625	35.9785998232					1	DETECTED	404.0147 m/z @35.98 [151231OFc1_NvH-0949-CRLM-14.raw]	404.01470947265625	35.9785998232	0.0395199496	96.1011483805333	96.0616284309333	20903.669921875	5.1423377126369454E7	0	7699	95.96808855769535	1.3487326203831997	1.704086532288742	404.0091552734375	404.015625
244	404.0257263183594	9.348966952					1	DETECTED	404.0257 m/z @9.35 [151231OFc1_NvH-0949-CRLM-14.raw]	404.0257263183594	9.348966952	0.0395199496	99.0409267952	99.00140684559999	34701.6484375	5.370417815463206E7	0	7699	26.09743023236422	5.450217172028278	9.172491383472835	404.0157470703125	404.0335693359375
245	404.04364013671875	9.348966952					1	DETECTED	404.0436 m/z @9.35 [151231OFc1_NvH-0949-CRLM-14.raw]	404.04364013671875	9.348966952	0.0395199496	98.8863123002667	98.84679235066669	36763.625	6.059614606063475E7	0	7699	93.20499363312611	5.227176636200595	9.195562091923865	404.0338439941406	404.04693603515625
246	404.0570373535156	9.348966952					1	DETECTED	404.0570 m/z @9.35 [151231OFc1_NvH-0949-CRLM-14.raw]	404.0570373535156	9.348966952	0.0395199496	97.8372362008	97.7977162512	52038.08984375	6.617447922569949E7	0	7699	97.65973329995782	5.578094793682114	9.877908257858278	404.04705810546875	404.0604553222656
247	404.070556640625	9.348966952					1	DETECTED	404.0706 m/z @9.35 [151231OFc1_NvH-0949-CRLM-14.raw]	404.070556640625	9.348966952	0.0395199496	99.9648533368	99.9253333872	71845.84375	8.357224515726425E7	0	7699	98.16071063406729	5.441356036579977	9.857772421176955	404.0608825683594	404.08038330078125
248	404.0841064453125	36.8549755613333					1	DETECTED	404.0841 m/z @36.85 [151231OFc1_NvH-0949-CRLM-14.raw]	404.0841064453125	36.8549755613333	0.0395199496	99.9443472656	99.904827316	22802.865234375	7.252925302099963E7	0	7699	98.82955702250223	1.33608769241195	1.6786055390094528	404.0805969238281	404.093994140625
249	404.102294921875	39.8619180128					1	DETECTED	404.1023 m/z @39.86 [151231OFc1_NvH-0949-CRLM-14.raw]	404.102294921875	39.8619180128	0.0395199496	99.892633468	99.8531135184	18280.916015625	4.964930275865358E7	0	7699	97.47929805258346	1.2436391284931567	1.487097447949523	404.09429931640625	404.1092834472656
250	404.11962890625	81.6984650621333					1	DETECTED	404.1196 m/z @81.70 [151231OFc1_NvH-0949-CRLM-14.raw]	404.11962890625	81.6984650621333	0.0395199496	98.9170404904	98.87752054079999	3719917.0	2.7882586702161103E8	0	7699	0.8451499516512087	1.6924592221548784	1.9731149467287215	404.1108703613281	404.1294250488281
251	404.14178466796875	91.3992068338667					1	DETECTED	404.1418 m/z @91.40 [151231OFc1_NvH-0949-CRLM-14.raw]	404.14178466796875	91.3992068338667	0.231803574666667	98.1636906989333	97.93188712426662	16322.2099609375	4.556899326886685E7	0	7699	82.6710860432369	0.5372533532561272	0.0013357286355342227	404.1320495605469	404.1422424316406
252	404.1523132324219	34.5930993264					1	DETECTED	404.1523 m/z @34.59 [151231OFc1_NvH-0949-CRLM-14.raw]	404.1523132324219	34.5930993264	0.242052946133333	99.9752552986667	99.73320235253337	28346.50390625	5.856925043963209E7	0	7699	81.00093391713894	1.4030324368537395	1.6926287652556404	404.142333984375	404.1603698730469
253	404.1706848144531	90.5859602096					1	DETECTED	404.1707 m/z @90.59 [151231OFc1_NvH-0949-CRLM-14.raw]	404.1706848144531	90.5859602096	0.0293284413333333	99.9959530304	99.96662458906667	53248.4765625	5.815277777958102E7	0	7699	0.06203413578700179	0.5215803601950787	22.58219908567832	404.1616516113281	404.1806335449219
254	404.1907653808594	13.9231575872					1	DETECTED	404.1908 m/z @13.92 [151231OFc1_NvH-0949-CRLM-14.raw]	404.1907653808594	13.9231575872	0.6121598304	99.9856388325333	99.3734790021333	1341673.0	9.09994422194047E7	3	7699	0.12622440105623234	6.377801428932831	16.832828059035904	404.1808776855469	404.19342041015625
255	404.20343017578125	22.4413868434667					1	DETECTED	404.2034 m/z @22.44 [151231OFc1_NvH-0949-CRLM-14.raw]	404.20343017578125	22.4413868434667	2.63492005813333	99.8415569130667	97.20663685493336	1.0838365E7	3.3109923596116257E8	2	7699	0.2385107710309171	0.7850726862688333	0.1571550198814834	404.1934509277344	404.2134094238281
256	404.21966552734375	92.0431456952					1	DETECTED	404.2197 m/z @92.04 [151231OFc1_NvH-0949-CRLM-14.raw]	404.21966552734375	92.0431456952	3.3384727504	98.7946358066667	95.4561630562667	1339315.125	9.437129839767008E7	2	7699	0.09540802715474683	0.5008043355264991	0.001600733747716467	404.21343994140625	404.22119140625
257	404.231201171875	19.3206436312					1	DETECTED	404.2312 m/z @19.32 [151231OFc1_NvH-0949-CRLM-14.raw]	404.231201171875	19.3206436312	0.292981726133333	99.8617505032	99.56876877706667	1707939.0	1.62675422055081E8	2	7699	0.1913597448822557	2.088497699576603	0.18862797462618083	404.2212219238281	404.2411804199219
258	404.2416687011719	31.2239687469333					1	DETECTED	404.2417 m/z @31.22 [151231OFc1_NvH-0949-CRLM-14.raw]	404.2416687011719	31.2239687469333	6.0304340224	95.6406306218667	89.6101965994667	53969.2421875	6.2717663831200674E7	0	7699	50.39917102143453	1.7784363643146286	3.8878106584155137	404.2412109375	404.2420959472656
259	404.2521057128906	27.2640209178667					1	DETECTED	404.2521 m/z @27.26 [151231OFc1_NvH-0949-CRLM-14.raw]	404.2521057128906	27.2640209178667	0.961311744533333	98.3214955234667	97.36018377893336	4544661.0	1.5536998196609488E8	2	7699	0.1854909639735709	0.9122625874498456	25.070412129572567	404.24212646484375	404.2620544433594
260	404.26416015625	90.3324590776					1	DETECTED	404.2642 m/z @90.33 [151231OFc1_NvH-0949-CRLM-14.raw]	404.26416015625	90.3324590776	2.11738005333333	96.9774943952	94.86011434186666	145828.84375	6.906757815631333E7	0	7699	1.2364716056078038	1.1316943609258066	0.040776084445761245	404.2621154785156	404.2722473144531
261	404.28265380859375	91.3378952754667					1	DETECTED	404.2827 m/z @91.34 [151231OFc1_NvH-0949-CRLM-14.raw]	404.28265380859375	91.3378952754667	8.30579908853333	98.7434551341333	90.43765604559997	16041.4404296875	3.677596705389123E7	0	7699	0.7735757257079712	0.5445945616138256	15.651359874814464	404.2750244140625	404.29046630859375
262	404.30059814453125	91.7821968677333					1	DETECTED	404.3006 m/z @91.78 [151231OFc1_NvH-0949-CRLM-14.raw]	404.30059814453125	91.7821968677333	0.292981726133333	96.9159827981333	96.62300107199997	62811.0234375	4.66289526871776E7	0	7699	1.235537522591443	0.6207894603288888	0.2519004748310529	404.29132080078125	404.3083801269531
263	404.3189697265625	92.276353092					1	DETECTED	404.3190 m/z @92.28 [151231OFc1_NvH-0949-CRLM-14.raw]	404.3189697265625	92.276353092	35.1954237376	96.2736231421333	61.0781994045333	62732.12109375	4.3222525455006346E7	0	7699	1.2296073811838397	0.5093538379413847	0.26277847520104325	404.311279296875	404.32757568359375
264	404.3372802734375	89.389946976					1	DETECTED	404.3373 m/z @89.39 [151231OFc1_NvH-0949-CRLM-14.raw]	404.3372802734375	89.389946976	0.527622824266667	99.3875374818667	98.85991465760003	37978.8359375	6.518320328927965E7	0	7699	89.17799393410856	0.5187712287841982	0.03603692721018983	404.3298034667969	404.34649658203125
265	404.35455322265625	89.389946976					1	DETECTED	404.3546 m/z @89.39 [151231OFc1_NvH-0949-CRLM-14.raw]	404.35455322265625	89.389946976	0.971882464533333	99.4500659232	98.47818345866666	28867.208984375	9.157334739381866E7	0	7699	89.63609078893428	0.519482630696712	0.038175071049550716	404.34979248046875	404.364013671875
266	404.3736877441406	18.9893803248					1	DETECTED	404.3737 m/z @18.99 [151231OFc1_NvH-0949-CRLM-14.raw]	404.3736877441406	18.9893803248	8.9943371048	94.6387758277333	85.6444387229333	21802.189453125	5.168130068198801E7	0	7699	82.87394193030711	4.284345592001017	7.288562249742547	404.36517333984375	404.37481689453125
267	404.3851318359375	23.0279320144					1	DETECTED	404.3851 m/z @23.03 [151231OFc1_NvH-0949-CRLM-14.raw]	404.3851318359375	23.0279320144	0.517093636266667	99.3562505386667	98.83915690240003	68894.3046875	6.077923183252714E7	0	7699	22.521446089100635	2.037208340360174	2.9837954049718975	404.375244140625	404.39447021484375
268	404.41766357421875	44.5685146392					1	DETECTED	404.4177 m/z @44.57 [151231OFc1_NvH-0949-CRLM-14.raw]	404.41766357421875	44.5685146392	0.272506757333333	99.0614828626667	98.78897610533336	67139.6015625	5.543867823605372E7	0	7699	0.10212731747868276	1.1151002181595504	1.7120778728310473	404.40777587890625	404.4273986816406
269	404.44586181640625	15.4045779933333					1	DETECTED	404.4459 m/z @15.40 [151231OFc1_NvH-0949-CRLM-14.raw]	404.44586181640625	15.4045779933333	0.9508240304	97.48809696	96.5372729296	74445.7890625	5.7091063307272434E7	0	7699	0.025920889016889603	4.904020492582125	0.005077628629099549	404.436279296875	404.4516906738281
270	404.46173095703125	25.6922156696					1	DETECTED	404.4617 m/z @25.69 [151231OFc1_NvH-0949-CRLM-14.raw]	404.46173095703125	25.6922156696	4.2509603512	99.7090375464	95.45807719519999	85568.3671875	5.932592324187025E7	0	7699	9.573845063072078	2.537372088434416	0.3470727481347356	404.4517822265625	404.4657897949219
271	404.525390625	13.8906225085333					1	DETECTED	404.5254 m/z @13.89 [151231OFc1_NvH-0949-CRLM-14.raw]	404.525390625	13.8906225085333	1.5612300768	99.9131809674667	98.3519508906667	747232.3125	8.796222958612727E7	3	7699	3.347836514109302	0.5505368727244343	0.04780211445821524	404.515869140625	404.5353698730469
272	404.537841796875	18.8862344525333					1	DETECTED	404.5378 m/z @18.89 [151231OFc1_NvH-0949-CRLM-14.raw]	404.537841796875	18.8862344525333	1.2488358648	97.9086605728	96.659824708	329811.40625	6.721525100981392E7	3	7699	0.22161622830522276	0.8443526323067316	1.3677933345311266	404.5354919433594	404.54559326171875
273	404.55560302734375	37.10148886					1	DETECTED	404.5556 m/z @37.10 [151231OFc1_NvH-0949-CRLM-14.raw]	404.55560302734375	37.10148886	3.44257780186667	98.8966265725333	95.45404877066662	1053453.5	8.424074349195686E7	3	7699	0.09592021953836394	0.5161690307854871	0.0711333492196063	404.5456237792969	404.5655212402344
274	404.56805419921875	20.2318264090667					1	DETECTED	404.5681 m/z @20.23 [151231OFc1_NvH-0949-CRLM-14.raw]	404.56805419921875	20.2318264090667	4.3257634456	94.3988491482667	90.0730857026667	163353.328125	5.533114964187482E7	0	7699	0.12449084562262058	0.9229606604175588	0.7829624104129927	404.56561279296875	404.5732421875
275	404.583251953125	30.9038474864					1	DETECTED	404.5833 m/z @30.90 [151231OFc1_NvH-0949-CRLM-14.raw]	404.583251953125	30.9038474864	4.2717936568	97.7656020826667	93.4938084258667	299583.90625	6.779379952679895E7	0	7699	12.708254821045987	288.1343930679867	5.954563721714467	404.5732727050781	404.5925598144531
276	404.6905822753906	17.0795673826667					1	DETECTED	404.6906 m/z @17.08 [151231OFc1_NvH-0949-CRLM-14.raw]	404.6905822753906	17.0795673826667	2.68668650213333	98.1534663176	95.46677981546668	101459.4140625	5.938994413243441E7	0	7699	0.05456954900834177	0.5512007658390183	0.34003501761440424	404.6806335449219	404.6949462890625
277	404.7049560546875	22.4739674322667					1	DETECTED	404.7050 m/z @22.47 [151231OFc1_NvH-0949-CRLM-14.raw]	404.7049560546875	22.4739674322667	2.6453759432	97.9596163904	95.3142404472	4268369.5	1.462477896900311E8	2	7699	0.22884610310209297	0.5375361295492955	1.005803414196766	404.6949768066406	404.7149353027344
278	404.71923828125	12.9619914045333					1	DETECTED	404.7192 m/z @12.96 [151231OFc1_NvH-0949-CRLM-14.raw]	404.71923828125	12.9619914045333	4.08504355813333	96.0707839594667	91.98574040133336	3852517.25	1.5971856850984886E8	2	7699	0.22863824657506981	2.0031185390876654	1.8863001921534728	404.7149658203125	404.7291564941406
279	404.73724365234375	8.27218756053333					1	DETECTED	404.7372 m/z @8.27 [151231OFc1_NvH-0949-CRLM-14.raw]	404.73724365234375	8.27218756053333	4.49311599386667	98.1433266754667	93.65021068160003	1314848.625	9.304151133333835E7	2	7699	0.1261537990765973	0.6422917944469839	13.214474317750383	404.729248046875	404.7435607910156
280	404.753662109375	27.2295311216					1	DETECTED	404.7537 m/z @27.23 [151231OFc1_NvH-0949-CRLM-14.raw]	404.753662109375	27.2295311216	0.570057790666667	94.3988491482667	93.82879135760004	1836565.0	8.114499936544362E7	2	7699	0.19970465283894256	23.683179389894825	2.443269980712645	404.7437744140625	404.763427734375
281	404.7665710449219	89.7407865792					1	DETECTED	404.7666 m/z @89.74 [151231OFc1_NvH-0949-CRLM-14.raw]	404.7665710449219	89.7407865792	1.3134888504	95.6406306218667	94.3271417714667	38267.2734375	5.1679457176790014E7	0	7699	0.07491911236772353	0.533359857160631	0.7647192433532382	404.7642822265625	404.7762756347656
282	404.82501220703125	6.573237704					1	DETECTED	404.8250 m/z @6.57 [151231OFc1_NvH-0949-CRLM-14.raw]	404.82501220703125	6.573237704	1.00376938906667	99.9648533368	98.96108394773333	201715.21875	5.3550726808519155E7	3	7699	0.12140016283634569	1.3875815881546907	1.573145361472523	404.8150329589844	404.8348388671875
283	404.8466491699219	8.002340088					1	DETECTED	404.8466 m/z @8.00 [151231OFc1_NvH-0949-CRLM-14.raw]	404.8466491699219	8.002340088	0.517093636266667	99.5653433336	99.04824969733333	33662.7890625	5.6576350256519414E7	0	7699	0.10294180599580383	0.5047018697097969	0.007565604808715516	404.83709716796875	404.85296630859375
284	404.8630065917969	9.27171589706667					1	DETECTED	404.8630 m/z @9.27 [151231OFc1_NvH-0949-CRLM-14.raw]	404.8630065917969	9.27171589706667	0.181214405866667	99.9546140824	99.77339967653333	371464.6875	6.861199599570101E7	0	7699	11.759838947956743	6.454711630222018	72.91966252973863	404.85302734375	404.8654479980469
285	404.8754577636719	15.6009887368					1	DETECTED	404.8755 m/z @15.60 [151231OFc1_NvH-0949-CRLM-14.raw]	404.8754577636719	15.6009887368	0.201333076533333	99.4396469768	99.23831390026668	4783914.5	1.5323945964928025E8	3	7699	0.1603544793529199	0.6700519155504381	0.01681761942137854	404.865478515625	404.88543701171875
286	404.8874206542969	13.3122833416					1	DETECTED	404.8874 m/z @13.31 [151231OFc1_NvH-0949-CRLM-14.raw]	404.8874206542969	13.3122833416	0.211428829333333	99.0305500218667	98.81912119253337	49360.1015625	5.928976312919347E7	0	7699	34.24414256380494	5.192831209191793	19.508167515288875	404.885498046875	404.8891296386719
287	404.899169921875	11.9652965869333					1	DETECTED	404.8992 m/z @11.97 [151231OFc1_NvH-0949-CRLM-14.raw]	404.899169921875	11.9652965869333	0.0696674154666667	99.8720835493333	99.80241613386663	926231.8125	8.842176990323488E7	3	7699	15.324636259016165	75.47665694351781	83.63927470470223	404.88922119140625	404.9019470214844
288	404.9119567871094	34.3463683714667					1	DETECTED	404.9120 m/z @34.35 [151231OFc1_NvH-0949-CRLM-14.raw]	404.9119567871094	34.3463683714667	0.0395199496	99.892633468	99.8531135184	1874245.625	9.973174337830077E7	3	7699	1.5362764785859255	0.5271665613851187	0.08575689795268741	404.9019775390625	404.921630859375
289	404.93359375	26.6798046573333					1	DETECTED	404.9336 m/z @26.68 [151231OFc1_NvH-0949-CRLM-14.raw]	404.93359375	26.6798046573333	0.00853062613333333	99.9131809674667	99.90465034133337	198734.90625	5.8610623107627295E7	3	7699	0.12615079453726707	1.1861086087793056	61.808097538320936	404.9237060546875	404.9434814453125
290	404.9455871582031	27.4059689256					1	DETECTED	404.9456 m/z @27.41 [151231OFc1_NvH-0949-CRLM-14.raw]	404.9455871582031	27.4059689256	0.00853062613333333	99.3771855944	99.36865496826667	104730.703125	6.107755405633825E7	0	7699	8.75582470436838	3.4805352976453263	6.001581598494038	404.94384765625	404.9555358886719
291	404.9869079589844	38.6233590501333					1	DETECTED	404.9869 m/z @38.62 [151231OFc1_NvH-0949-CRLM-14.raw]	404.9869079589844	38.6233590501333	0.0192266261333333	99.6783857061333	99.65915907999997	37740.1484375	5.533683321457503E7	0	7699	19.36532697775703	1.3016890640732854	1.5606420278740474	404.9769592285156	404.9913024902344
292	405.0013427734375	10.4469438450667					1	DETECTED	405.0013 m/z @10.45 [151231OFc1_NvH-0949-CRLM-14.raw]	405.0013427734375	10.4469438450667	0.0696674154666667	99.9443472656	99.87467985013333	75509.2734375	5.71927926814657E7	0	7699	0.25077017626932907	308.0032484628359	1.2439076786458931	404.99139404296875	405.01104736328125
293	405.0370178222656	40.6660626330667					1	DETECTED	405.0370 m/z @40.67 [151231OFc1_NvH-0949-CRLM-14.raw]	405.0370178222656	40.6660626330667	0.201333076533333	99.9546140824	99.75328100586667	40345.67578125	5.622856108512957E7	0	7699	92.69679440956475	1.1630202400857068	1.306115536204045	405.027099609375	405.0468444824219
294	405.1036376953125	89.5711302664					1	DETECTED	405.1036 m/z @89.57 [151231OFc1_NvH-0949-CRLM-14.raw]	405.1036376953125	89.5711302664	1.678139436	99.9752552986667	98.2971158626667	679533.0	5.265195903886809E7	0	7699	0.06982688410175797	1.6442174272387924	1.8245504557914636	405.09381103515625	405.1106872558594
295	405.1229553222656	81.6984650621333					1	DETECTED	405.1230 m/z @81.70 [151231OFc1_NvH-0949-CRLM-14.raw]	405.1229553222656	81.6984650621333	2.30383407706667	98.8459620010667	96.54212792400003	699066.4375	8.876572125782369E7	0	7699	0.7940081310614744	1.6131430168219696	1.929497765492915	405.1130065917969	405.1328430175781
296	405.1479187011719	90.1429528912					1	DETECTED	405.1479 m/z @90.14 [151231OFc1_NvH-0949-CRLM-14.raw]	405.1479187011719	90.1429528912	6.0739876984	98.7126802602667	92.63869256186669	139726.484375	5.64977709142452E7	0	7699	0.05465174160570996	3.228703089042751	4.330178682835813	405.13812255859375	405.15765380859375
297	405.16766357421875	16.7235670669333					1	DETECTED	405.1677 m/z @16.72 [151231OFc1_NvH-0949-CRLM-14.raw]	405.16766357421875	16.7235670669333	0.527622824266667	99.9959530304	99.46833020613333	202929.765625	5.7356731434556976E7	0	7699	10.237875720576	4.189554906054298	7.550817980596371	405.1576843261719	405.1776428222656
298	405.1814880371094	15.7655386501333					1	DETECTED	405.1815 m/z @15.77 [151231OFc1_NvH-0949-CRLM-14.raw]	405.1814880371094	15.7655386501333	0.760337054666667	99.8823834306667	99.12204637600004	75293.453125	5.9000242081489615E7	0	7699	0.1800757277967424	5.369819530037891	9.57096409638812	405.17767333984375	405.18304443359375
299	405.19305419921875	14.9350604072					1	DETECTED	405.1931 m/z @14.94 [151231OFc1_NvH-0949-CRLM-14.raw]	405.19305419921875	14.9350604072	3.0492303328	98.8048481936	95.7556178608	284925.875	7.561519235036534E7	2	7699	0.3636769937060542	0.5550089558555932	10.002601257811863	405.1830749511719	405.1994323730469
300	405.2094421386719	15.5770406896					1	DETECTED	405.2094 m/z @15.58 [151231OFc1_NvH-0949-CRLM-14.raw]	405.2094421386719	15.5770406896	2.0035065872	99.1063408738667	97.1028342866667	3104963.75	1.9496687139194036E8	4	7699	5.8046071763443585	0.5909791766935715	9.59058144234671	405.199462890625	405.2120666503906
301	405.22210693359375	19.6279940978667					1	DETECTED	405.2221 m/z @19.63 [151231OFc1_NvH-0949-CRLM-14.raw]	405.22210693359375	19.6279940978667	3.29399596133333	99.8312133024	96.53721734106668	5880791.0	3.00597913664562E8	2	7699	0.2379343880504159	1.4523018500560931	0.023594866480588124	405.2121276855469	405.2320861816406
302	405.2335205078125	11.9782991050667					1	DETECTED	405.2335 m/z @11.98 [151231OFc1_NvH-0949-CRLM-14.raw]	405.2335205078125	11.9782991050667	3.9445406328	95.8927593258667	91.9482186930667	498615.4375	9.447218409854561E7	2	7699	1.2191379521926198	1.5907868511526453	1.4481183131566	405.23211669921875	405.2373352050781
303	405.2473449707031	22.4883942472					1	DETECTED	405.2473 m/z @22.49 [151231OFc1_NvH-0949-CRLM-14.raw]	405.2473449707031	22.4883942472	1.54000989893333	99.8617505032	98.32174060426667	5497358.0	3.5097939335949945E8	2	7699	0.18833484117953248	1.945694963785626	2.7932736568249097	405.23736572265625	405.2572937011719
304	405.267822265625	42.0031226141333					1	DETECTED	405.2678 m/z @42.00 [151231OFc1_NvH-0949-CRLM-14.raw]	405.267822265625	42.0031226141333	0.0192266261333333	99.8108695381333	99.79164291199997	320947.65625	7.385350100442351E7	3	7699	0.16900718544387416	1.9851019401374201	3.0517079816348374	405.2579650878906	405.27410888671875
305	405.2847595214844	90.6725428581333					1	DETECTED	405.2848 m/z @90.67 [151231OFc1_NvH-0949-CRLM-14.raw]	405.2847595214844	90.6725428581333	4.4825720016	99.0305500218667	94.5479780202667	1506366.0	7.84471744829123E7	0	7699	0.6615151035032767	1.6081959737971823	0.20904078335158024	405.2763366699219	405.2924499511719
306	405.2994384765625	91.9419613666667					1	DETECTED	405.2994 m/z @91.94 [151231OFc1_NvH-0949-CRLM-14.raw]	405.2994384765625	91.9419613666667	0.0192266261333333	99.9959530304	99.97672640426667	35892.9296875	5.674409962742381E7	0	7699	1.0798711613479668	0.5101281700197728	0.38018950461984696	405.2968444824219	405.3053283691406
307	405.3216552734375	92.235493336					1	DETECTED	405.3217 m/z @92.24 [151231OFc1_NvH-0949-CRLM-14.raw]	405.3216552734375	92.235493336	4.40301069893333	93.8001521925333	89.39714149359997	96814.546875	6.898266904261373E7	0	7699	1.8975026870344607	0.5068882653866159	0.013325646325275147	405.31317138671875	405.3307800292969
308	405.3356018066406	92.1552212210667					1	DETECTED	405.3356 m/z @92.16 [151231OFc1_NvH-0949-CRLM-14.raw]	405.3356018066406	92.1552212210667	19.1480579205333	94.0936633405333	74.94560541999999	32157.197265625	5.115450981954142E7	0	7699	2.318381928272217	0.504748780645176	0.28327626860295063	405.3341064453125	405.3440856933594
309	405.35797119140625	90.6509953085333					1	DETECTED	405.3580 m/z @90.65 [151231OFc1_NvH-0949-CRLM-14.raw]	405.35797119140625	90.6509953085333	1.678139436	92.5541771272	90.87603769120001	16196.7294921875	4.655198929410234E7	0	7699	1.5932059424907266	0.5106952946491529	4.705488290837045	405.34918212890625	405.3619079589844
310	405.372314453125	89.8971812845333					1	DETECTED	405.3723 m/z @89.90 [151231OFc1_NvH-0949-CRLM-14.raw]	405.372314453125	89.8971812845333	0.601609759733333	98.5786568933333	97.97704713359997	29825.7734375	5.671194839613118E7	0	7699	1.5949485280745535	0.515986975909139	128.71316234200208	405.3623352050781	405.3822937011719
311	405.3975524902344	9.11399453813333					1	DETECTED	405.3976 m/z @9.11 [151231OFc1_NvH-0949-CRLM-14.raw]	405.3975524902344	9.11399453813333	0.100057038933333	94.5908745917333	94.49081755279997	39259.85546875	5.438942459160289E7	0	7699	0.11262181880140609	5.042602100893265	17.157033433899958	405.3876037597656	405.3988037109375
312	405.40911865234375	23.1321411810667					1	DETECTED	405.4091 m/z @23.13 [151231OFc1_NvH-0949-CRLM-14.raw]	405.40911865234375	23.1321411810667	0.0595778626666667	98.9376901904	98.87811232773333	61969.26171875	5.80657648918233E7	0	7699	13.383311810538626	3.2456787655959958	5.530733279379012	405.3993835449219	405.4117126464844
313	405.4485778808594	24.8312528786667					1	DETECTED	405.4486 m/z @24.83 [151231OFc1_NvH-0949-CRLM-14.raw]	405.4485778808594	24.8312528786667	0.4644549928	95.4789493565333	95.0144943637333	848337.5625	6.757359706583284E7	4	7699	0.1814508321161803	0.663595181340169	14.177273990335227	405.4387512207031	405.4582824707031
314	405.4648132324219	17.9968897349333					1	DETECTED	405.4648 m/z @18.00 [151231OFc1_NvH-0949-CRLM-14.raw]	405.4648132324219	17.9968897349333	4.01912168586667	96.2332281517333	92.21410646586664	76195.890625	5.505182430967268E7	0	7699	0.39247575781667976	3.2985991090338724	0.6737565868899956	405.4586181640625	405.4743347167969
315	405.49176025390625	22.853523812					1	DETECTED	405.4918 m/z @22.85 [151231OFc1_NvH-0949-CRLM-14.raw]	405.49176025390625	22.853523812	1.48604991306667	99.2936713509333	97.80762143786663	89847.140625	5.582916773161665E7	0	7699	16.402135613465994	2.8630997740763298	0.13179962531393824	405.4817810058594	405.5017395019531
316	405.52392578125	8.30579908853333					1	DETECTED	405.5239 m/z @8.31 [151231OFc1_NvH-0949-CRLM-14.raw]	405.52392578125	8.30579908853333	2.70758182826667	98.3009081525333	95.59332632426663	65327.73046875	5.487206732780293E7	0	7699	0.07439166521973917	5.168111596374574	3.12799994345342	405.5142517089844	405.52459716796875
317	405.53460693359375	4.470753528					1	DETECTED	405.5346 m/z @4.47 [151231OFc1_NvH-0949-CRLM-14.raw]	405.53460693359375	4.470753528	2.89132121973333	99.8211779845333	96.92985676479998	4905340.0	1.616262910888818E8	3	7699	0.13778923212992034	48.08327510010909	104.47499245584079	405.5246887207031	405.5445251464844
318	405.5520324707031	28.1191753453333					1	DETECTED	405.5520 m/z @28.12 [151231OFc1_NvH-0949-CRLM-14.raw]	405.5520324707031	28.1191753453333	3.1708682664	99.7904114592	96.6195431928	328073.9375	7.294907494758195E7	3	7699	21.570556594072787	1.0470152124533159	1.1481842822763708	405.54461669921875	405.5619812011719
319	405.56793212890625	11.9560218954667					1	DETECTED	405.5679 m/z @11.96 [151231OFc1_NvH-0949-CRLM-14.raw]	405.56793212890625	11.9560218954667	3.28281913066667	99.9235871096	96.64076797893334	218784.3125	7.060365651943319E7	0	7699	0.958662421661943	0.9911943969226926	5.509218537594769	405.5620422363281	405.5706787109375
320	405.5806884765625	34.3463683714667					1	DETECTED	405.5807 m/z @34.35 [151231OFc1_NvH-0949-CRLM-14.raw]	405.5806884765625	34.3463683714667	3.76677805706667	99.7801887850667	96.01341072800003	469421.96875	6.441073835614011E7	3	7699	0.14901217555218693	0.5145638028613322	0.06821779308827335	405.57073974609375	405.5906066894531
321	405.601806640625	42.0031226141333					1	DETECTED	405.6018 m/z @42.00 [151231OFc1_NvH-0949-CRLM-14.raw]	405.601806640625	42.0031226141333	3.62649257735	98.4237921968	94.79729961944999	201212.046875	5.904979844889321E7	0	7699	0.054639795806892266	1.0974951928502272	2.0511008607714567	405.592041015625	405.6117248535156
322	405.6691589355469	16.7409901658667					1	DETECTED	405.6692 m/z @16.74 [151231OFc1_NvH-0949-CRLM-14.raw]	405.6691589355469	16.7409901658667	6.77384223306667	96.4155321653333	89.64168993226663	77780.25	5.590397077141154E7	0	7699	0.15778545634323393	4.496857603430992	0.39603254347970035	405.65924072265625	405.6743469238281
323	405.6843566894531	20.2469640101333					1	DETECTED	405.6844 m/z @20.25 [151231OFc1_NvH-0949-CRLM-14.raw]	405.6843566894531	20.2469640101333	2.85085299493333	98.0820944333333	95.23124143839996	146026.5625	5.696701266244832E7	0	7699	14.996113805042098	3.3251379172934854	4.292251855195445	405.67462158203125	405.6892395019531
324	405.6992492675781	24.8312528786667					1	DETECTED	405.6992 m/z @24.83 [151231OFc1_NvH-0949-CRLM-14.raw]	405.6992492675781	24.8312528786667	2.33484019893333	98.5991319605333	96.26429176159996	732390.5625	8.881318876365441E7	3	7699	0.2565028732060277	0.5140636712869014	0.1386197103235577	405.6897277832031	405.709228515625
325	405.71258544921875	9.84049822533333					1	DETECTED	405.7126 m/z @9.84 [151231OFc1_NvH-0949-CRLM-14.raw]	405.71258544921875	9.84049822533333	3.95536588053333	96.9878672893333	93.03250140879996	681775.5625	7.693682874388416E7	0	7699	0.22866511163562464	2.5563039710170563	3.2775039646967032	405.7092590332031	405.7136535644531
326	405.72369384765625	19.6279940978667					1	DETECTED	405.7237 m/z @19.63 [151231OFc1_NvH-0949-CRLM-14.raw]	405.72369384765625	19.6279940978667	3.46219795226667	97.4981047578667	94.03590680560004	2741653.75	1.454223802981584E8	2	7699	15.040323403203685	1.7199322600917883	0.49442679963582237	405.7137145996094	405.7336730957031
327	405.73638916015625	13.0895900066667					1	DETECTED	405.7364 m/z @13.09 [151231OFc1_NvH-0949-CRLM-14.raw]	405.73638916015625	13.0895900066667	5.4847004032	97.342030164	91.8573297608	128283.734375	6.36453136758098E7	0	7699	29.98226534347303	14.316383369757363	9.07673161752253	405.7337341308594	405.73968505859375
328	405.7497253417969	22.5064008026667					1	DETECTED	405.7497 m/z @22.51 [151231OFc1_NvH-0949-CRLM-14.raw]	405.7497253417969	22.5064008026667	3.23821946373333	99.0202602701333	95.78204080639998	2163888.25	9.715728945874938E7	2	7699	0.1512805871207128	0.5092150226979644	0.017727627365484763	405.73974609375	405.7593078613281
329	405.7635192871094	30.9975400725333					1	DETECTED	405.7635 m/z @31.00 [151231OFc1_NvH-0949-CRLM-14.raw]	405.7635192871094	30.9975400725333	3.27175676693333	92.7824741149333	89.51071734799996	324929.9375	6.384032424270235E7	2	7699	2.097217563430881	0.5631762487121876	0.3707434793062974	405.76019287109375	405.77081298828125
330	405.77459716796875	89.4687293586667					1	DETECTED	405.7746 m/z @89.47 [151231OFc1_NvH-0949-CRLM-14.raw]	405.77459716796875	89.4687293586667	4.4825720016	98.0921691408	93.60959713919999	45139.34765625	5.743715896120748E7	0	7699	0.14650062362774463	0.5043996967961757	0.011046016942219876	405.77362060546875	405.7845153808594
331	405.8236999511719	34.8495797765333					1	DETECTED	405.8237 m/z @34.85 [151231OFc1_NvH-0949-CRLM-14.raw]	405.8236999511719	34.8495797765333	0.527622824266667	99.6166913408	99.08906851653333	45252.34375	6.006474828213283E7	0	7699	81.5870052043859	1.4435229997861392	2.507978798941027	405.8158874511719	405.83349609375
332	405.8499450683594	32.3509827658667					1	DETECTED	405.8499 m/z @32.35 [151231OFc1_NvH-0949-CRLM-14.raw]	405.8499450683594	32.3509827658667	0.527622824266667	99.9959530304	99.46833020613333	74718.6953125	5.6946796059586205E7	0	7699	0.20039226328157156	1.8803327436870292	3.288844677916517	405.84014892578125	405.85736083984375
333	405.86737060546875	4.4477898656					1	DETECTED	405.8674 m/z @4.45 [151231OFc1_NvH-0949-CRLM-14.raw]	405.86737060546875	4.4477898656	0.1509226512	99.9546140824	99.8036914312	2745944.0	1.0431738684954606E8	0	7699	0.14541416839401577	2.36877902142765	3.4178157529193287	405.8573913574219	405.8689880371094
334	405.8789978027344	12.5677938677333					1	DETECTED	405.8790 m/z @12.57 [151231OFc1_NvH-0949-CRLM-14.raw]	405.8789978027344	12.5677938677333	0.272506757333333	99.9856388325333	99.71313207519997	4352400.0	1.1856371915923268E8	3	7699	0.1514665532453776	20.082651414065886	85.58604879416141	405.8690185546875	405.8889465332031
335	405.89410400390625	15.5237643834667					1	DETECTED	405.8941 m/z @15.52 [151231OFc1_NvH-0949-CRLM-14.raw]	405.89410400390625	15.5237643834667	0.0192266261333333	99.9546140824	99.93538745626667	734214.1875	7.815438287292132E7	3	7699	2.3122171402832077	0.5341232499069227	2.2789953288319325	405.8890075683594	405.9040222167969
336	405.9114074707031	32.5698826701333					1	DETECTED	405.9114 m/z @32.57 [151231OFc1_NvH-0949-CRLM-14.raw]	405.9114074707031	32.5698826701333	0.00853062613333333	99.9856388325333	99.97710820639996	184396.8125	5.968435339564876E7	3	7699	1.1493935539206177	0.7364581903780327	0.04607977937378751	405.9041748046875	405.9213562011719
337	405.93658447265625	42.0031226141333					1	DETECTED	405.9366 m/z @42.00 [151231OFc1_NvH-0949-CRLM-14.raw]	405.93658447265625	42.0031226141333	0.0293284413333333	99.9339764048	99.90464796346667	68429.6640625	5.506811885325344E7	0	7699	21.882028701851915	1.0962288330209609	1.1141504458064562	405.9266052246094	405.9399108886719
338	405.949951171875	24.8312528786667					1	DETECTED	405.9500 m/z @24.83 [151231OFc1_NvH-0949-CRLM-14.raw]	405.949951171875	24.8312528786667	0.00853062613333333	99.7904114592	99.78188083306667	329262.5625	6.205334431960656E7	0	7699	0.06525795960607539	0.5104041694756922	0.14350480582980202	405.9399719238281	405.95989990234375
339	405.9652099609375	38.3625683952					1	DETECTED	405.9652 m/z @38.36 [151231OFc1_NvH-0949-CRLM-14.raw]	405.9652099609375	38.3625683952	0.0495235936	99.9752552986667	99.9257317050667	284535.09375	6.098308917849763E7	4	7699	16.2298158936584	0.5047291769286876	0.00872552063819075	405.9599609375	405.9749755859375
340	405.9820861816406	36.0827277285333					1	DETECTED	405.9821 m/z @36.08 [151231OFc1_NvH-0949-CRLM-14.raw]	405.9820861816406	36.0827277285333	0.100057038933333	99.9546140824	99.85455704346667	242216.03125	5.806647669956962E7	0	7699	0.06329771123204608	0.7790733987535607	2.3627272369747274	405.9752197265625	405.99188232421875
341	406.02783203125	38.1181569896					1	DETECTED	406.0278 m/z @38.12 [151231OFc1_NvH-0949-CRLM-14.raw]	406.02783203125	38.1181569896	0.100057038933333	99.6886251074667	99.58856806853338	37057.76171875	6.026099835712392E7	0	7699	27.575960772050564	1.2426892293759901	1.5094200376877225	406.02252197265625	406.0378112792969
342	406.0660400390625	22.6233614608					1	DETECTED	406.0660 m/z @22.62 [151231OFc1_NvH-0949-CRLM-14.raw]	406.0660400390625	22.6233614608	0.272506757333333	99.9959530304	99.72344627306667	31679.01953125	5.449327179429015E7	0	7699	99.72068509099779	2.224983221807511	3.4512596165056113	406.0561218261719	406.0760192871094
343	406.1153564453125	81.6984650621333					1	DETECTED	406.1154 m/z @81.70 [151231OFc1_NvH-0949-CRLM-14.raw]	406.1153564453125	81.6984650621333	4.3047637184	98.8459620010667	94.5411982826667	311313.0625	6.669873166556303E7	0	7699	0.7891562132829648	1.6748555373260063	2.1156999628257394	406.1058349609375	406.1248779296875
344	406.132568359375	53.7476177693333					1	DETECTED	406.1326 m/z @53.75 [151231OFc1_NvH-0949-CRLM-14.raw]	406.132568359375	53.7476177693333	1.7310945928	99.3875374818667	97.6564428890667	157827.796875	5.479765552711592E7	2	7699	1.014987617841058	32.432670532897724	65.15109389662857	406.1253662109375	406.1422424316406
345	406.15106201171875	90.1536714309333					1	DETECTED	406.1511 m/z @90.15 [151231OFc1_NvH-0949-CRLM-14.raw]	406.15106201171875	90.1536714309333	0.262308901066667	99.9856388325333	99.72332993146664	34651.328125	5.200783037247371E7	0	7699	2.41516678181695	2.3388797754039437	0.0034289879265829025	406.142578125	406.1610107421875
346	406.17626953125	13.2259073584					1	DETECTED	406.1763 m/z @13.23 [151231OFc1_NvH-0949-CRLM-14.raw]	406.17626953125	13.2259073584	1.28102437733333	99.9856388325333	98.70461445519997	104205.6875	5.637209120267184E7	0	7699	0.29290535285444186	5.855972067065971	10.632233353562109	406.1665344238281	406.1816711425781
347	406.1918029785156	21.7098575541333					1	DETECTED	406.1918 m/z @21.71 [151231OFc1_NvH-0949-CRLM-14.raw]	406.1918029785156	21.7098575541333	1.8559789032	98.8459620010667	96.9899830978667	397382.6875	7.581674798327872E7	2	7699	0.19741697669562086	3.8230704715417954	7.442918123703142	406.18182373046875	406.1923828125
348	406.202392578125	89.3667979005333					1	DETECTED	406.2024 m/z @89.37 [151231OFc1_NvH-0949-CRLM-14.raw]	406.202392578125	89.3667979005333	2.78959758693333	99.9959530304	97.20635544346668	3359464.0	1.7513412248950383E8	3	7699	0.3485794345654938	0.5010577788210864	9.837096281725848E-4	406.1924133300781	406.2123718261719
349	406.2131042480469	12.5677938677333					1	DETECTED	406.2131 m/z @12.57 [151231OFc1_NvH-0949-CRLM-14.raw]	406.2131042480469	12.5677938677333	0.474996656	99.6166913408	99.1416946848	2930784.75	1.2974450364929505E8	3	7699	0.13546787085060075	19.232626650752092	61.43198258000006	406.21240234375	406.22308349609375
350	406.2254638671875	19.6279940978667					1	DETECTED	406.2255 m/z @19.63 [151231OFc1_NvH-0949-CRLM-14.raw]	406.2254638671875	19.6279940978667	3.00539934506667	99.9648533368	96.95945399173334	684221.3125	9.602776766818467E7	2	7699	15.046367153744297	25.446289931264882	0.5769974577971336	406.2231140136719	406.2354431152344
351	406.23712158203125	9.02433497706667					1	DETECTED	406.2371 m/z @9.02 [151231OFc1_NvH-0949-CRLM-14.raw]	406.23712158203125	9.02433497706667	3.8802726264	92.9305706450667	89.0502980186667	348543.8125	7.090057902941768E7	0	7699	0.15151772753345583	8.780236843115754	14.651928411969648	406.2354736328125	406.2383728027344
352	406.2483825683594	66.8062468712					1	DETECTED	406.2484 m/z @66.81 [151231OFc1_NvH-0949-CRLM-14.raw]	406.2483825683594	66.8062468712	3.68867282908333	99.3353815309333	95.64670870184997	1924042.75	1.608054808651367E8	2	7699	0.2615528911606617	0.5053156116853073	0.008277188439217948	406.2384338378906	406.25830078125
353	406.2654113769531	30.9975400725333					1	DETECTED	406.2654 m/z @31.00 [151231OFc1_NvH-0949-CRLM-14.raw]	406.2654113769531	30.9975400725333	0.201333076533333	96.0383497256	95.83701664906667	158518.828125	6.820488205731061E7	2	7699	11.136859398214241	2.600231798955327	3.064068651421196	406.2583923339844	406.275390625
354	406.2878112792969	90.6509953085333					1	DETECTED	406.2878 m/z @90.65 [151231OFc1_NvH-0949-CRLM-14.raw]	406.2878112792969	90.6509953085333	4.76778786853333	99.8720835493333	95.10429568079996	328037.4375	5.776159787152398E7	2	7699	0.7234077058527504	0.8547411912610352	1.963386965716995	406.2779846191406	406.2973937988281
355	406.3138427734375	89.3667979005333					1	DETECTED	406.3138 m/z @89.37 [151231OFc1_NvH-0949-CRLM-14.raw]	406.3138427734375	89.3667979005333	2.95247501973333	98.0210176138667	95.06854259413338	70440.1015625	5.11169026500094E7	0	7699	89.1116154349718	0.5207328527269899	0.03714827180198375	406.3040771484375	406.3237609863281
356	406.3244934082031	40.5867698338667					1	DETECTED	406.3245 m/z @40.59 [151231OFc1_NvH-0949-CRLM-14.raw]	406.3244934082031	40.5867698338667	26.2759047688	95.7250088888	69.44910412	38994.07421875	6.404499822110065E7	0	7699	63.8780064622611	2.328898081298593	3.570404947242977	406.3240661621094	406.3344421386719
357	406.3347473144531	90.6725428581333					1	DETECTED	406.3347 m/z @90.67 [151231OFc1_NvH-0949-CRLM-14.raw]	406.3347473144531	90.6725428581333	41.7454880714667	94.767203616	53.0217155445333	17650.537109375	2.3264472058473E7	0	7699	0.859656143464818	0.5418445456784634	0.02714748980088863	406.3345031738281	406.34124755859375
358	406.35235595703125	89.3667979005333					1	DETECTED	406.3524 m/z @89.37 [151231OFc1_NvH-0949-CRLM-14.raw]	406.35235595703125	89.3667979005333	0.802659279466667	98.6817598605333	97.87910058106664	57561.88671875	5.520114420952739E7	0	7699	87.08102202776799	0.513729242821929	0.03404831663892485	406.3424072265625	406.36083984375
359	406.3673095703125	21.6545517765333					1	DETECTED	406.3673 m/z @21.65 [151231OFc1_NvH-0949-CRLM-14.raw]	406.3673095703125	21.6545517765333	6.32917636613333	97.6321557645333	91.30297939839997	35222.203125	5.852313566156575E7	0	7699	85.4035496388015	2.793015989173115	4.556494198765937	406.3629455566406	406.3772888183594
360	406.4090881347656	19.4215275738667					1	DETECTED	406.4091 m/z @19.42 [151231OFc1_NvH-0949-CRLM-14.raw]	406.4090881347656	19.4215275738667	0.171181054933333	94.7269270528	94.55574599786667	229406.921875	5.4313223451179236E7	0	7699	0.47616657761523484	1.301814007642983	1.4453422522974404	406.3992614746094	406.4190673828125
361	406.4482421875	7.6138654808					1	DETECTED	406.4482 m/z @7.61 [151231OFc1_NvH-0949-CRLM-14.raw]	406.4482421875	7.6138654808	0.453917475466667	98.4652354944	98.01131801893334	70858.703125	5.674856340241439E7	0	7699	0.20663637392845935	0.9946754863489838	23.429183095503053	406.4382629394531	406.45635986328125
362	406.46636962890625	38.3625683952					1	DETECTED	406.4664 m/z @38.36 [151231OFc1_NvH-0949-CRLM-14.raw]	406.46636962890625	38.3625683952	6.12671188906667	99.2415908152	93.11487892613333	162350.453125	5.9208406686565906E7	0	7699	0.12337714935270583	0.1851453261100241	0.00597109301605726	406.4564514160156	406.4763488769531
363	406.4773254394531	23.3444140698667					1	DETECTED	406.4773 m/z @23.34 [151231OFc1_NvH-0949-CRLM-14.raw]	406.4773254394531	23.3444140698667	4.38065223466667	95.6932546738667	91.31260243920003	96369.328125	6.393283611856317E7	0	7699	0.22088105060272412	2.4075550840790463	1.5914702582851368	406.4764099121094	406.4872131347656
364	406.50054931640625	15.6009887368					1	DETECTED	406.5005 m/z @15.60 [151231OFc1_NvH-0949-CRLM-14.raw]	406.50054931640625	15.6009887368	1.55062815093333	98.6508835058667	97.10025535493337	56472.484375	5.584692205296398E7	0	7699	0.09189995227807835	3.4554364196391876	666.2154609957734	406.4905700683594	406.5010070800781
365	406.5111389160156	13.3888489722667					1	DETECTED	406.5111 m/z @13.39 [151231OFc1_NvH-0949-CRLM-14.raw]	406.5111389160156	13.3888489722667	3.59728002428333	98.2908120992	94.69353207491666	75056.4140625	5.379490076019189E7	0	7699	0.2611606721890194	0.6515709620140101	0.3470274705557312	406.50128173828125	406.5211181640625
366	406.5353698730469	20.9720640717333					1	DETECTED	406.5354 m/z @20.97 [151231OFc1_NvH-0949-CRLM-14.raw]	406.5353698730469	20.9720640717333	3.90118065946667	97.342030164	93.44084950453332	725708.875	7.848571295144437E7	3	7699	0.12292259579257347	0.8685714751453771	0.0293349805841115	406.525390625	406.53765869140625
367	406.54766845703125	12.5451796586667					1	DETECTED	406.5477 m/z @12.55 [151231OFc1_NvH-0949-CRLM-14.raw]	406.54766845703125	12.5451796586667	2.89132121973333	99.8312133024	96.93989208266667	1027964.8125	8.813450264453162E7	0	7699	0.13676505581960008	1.3721272008658683	1.797312634954741	406.5376892089844	406.5576477050781
368	406.5644226074219	21.0287656354667					1	DETECTED	406.5644 m/z @21.03 [151231OFc1_NvH-0949-CRLM-14.raw]	406.5644226074219	21.0287656354667	3.3051964808	98.7845380386667	95.47934155786669	178415.125	6.393963647063448E7	0	7699	3.4254087955013155	0.742447309577786	0.17429404235938373	406.55767822265625	406.57440185546875
369	406.6529846191406	8.744458808					1	DETECTED	406.6530 m/z @8.74 [151231OFc1_NvH-0949-CRLM-14.raw]	406.6529846191406	8.744458808	8.21841517228333	94.6483691944	86.42995402211668	48870.46484375	5.2021572846673936E7	0	7699	0.23239668854518314	0.7217027689291734	0.6755732084744636	406.6438293457031	406.661376953125
370	406.6826171875	16.8900425610667					1	DETECTED	406.6826 m/z @16.89 [151231OFc1_NvH-0949-CRLM-14.raw]	406.6826171875	16.8900425610667	3.26089003946667	95.2961555589333	92.03526551946662	52689.48828125	4.9891156206515215E7	0	7699	0.168582241930487	5.451716004870249	0.737148867939123	406.67279052734375	406.682861328125
371	406.69287109375	21.7561426768					1	DETECTED	406.6929 m/z @21.76 [151231OFc1_NvH-0949-CRLM-14.raw]	406.69287109375	21.7561426768	3.51383554133333	95.5719897954667	92.05815425413337	117585.6875	5.312232256821349E7	0	7699	0.11497318749727725	4.231304664662438	1.3154676934541012	406.6828918457031	406.6933288574219
372	406.703369140625	12.4518725112					1	DETECTED	406.7034 m/z @12.45 [151231OFc1_NvH-0949-CRLM-14.raw]	406.703369140625	12.4518725112	2.4383782008	98.8761827117333	96.4378045109333	210316.0	6.39293246048297E7	2	7699	0.4553162517812215	8.99616533018682	11.116424712488083	406.69342041015625	406.7086181640625
373	406.7186279296875	37.659407548					1	DETECTED	406.7186 m/z @37.66 [151231OFc1_NvH-0949-CRLM-14.raw]	406.7186279296875	37.659407548	3.192797144	98.753834436	95.56103729200001	1311240.25	1.123708058942527E8	2	7699	16.809256849236125	0.509897637233126	0.010766368130806097	406.708740234375	406.7286071777344
374	406.7314758300781	37.9858729746667					1	DETECTED	406.7315 m/z @37.99 [151231OFc1_NvH-0949-CRLM-14.raw]	406.7314758300781	37.9858729746667	2.138061348	97.3523376509333	95.2142763029333	980424.625	9.961290637116194E7	2	7699	17.62114966013648	0.5291035518394278	0.052694766841277066	406.7286376953125	406.74139404296875
375	406.75018310546875	66.7647370704					1	DETECTED	406.7502 m/z @66.76 [151231OFc1_NvH-0949-CRLM-14.raw]	406.75018310546875	66.7647370704	4.23998961946667	99.4292348573333	95.18924523786663	810812.625	9.47588480887105E7	2	7699	39.22342061421102	0.5053975395790733	0.007073793499709821	406.7415771484375	406.75408935546875
376	406.7642517089844	79.5502736837333					1	DETECTED	406.7643 m/z @79.55 [151231OFc1_NvH-0949-CRLM-14.raw]	406.7642517089844	79.5502736837333	3.47156297226667	97.9699267512	94.49836377893334	1127112.25	1.3475341505304313E8	2	7699	1.8915819298028964	0.5148701188315583	0.0436179760312836	406.75439453125	406.77410888671875
377	406.7833557128906	35.3390154376					1	DETECTED	406.7834 m/z @35.34 [151231OFc1_NvH-0949-CRLM-14.raw]	406.7833557128906	35.3390154376	0.971882464533333	97.48809696	96.51621449546666	92160.8984375	5.745199714920542E7	0	7699	0.19383810877192786	1.404193573131426	0.20258052134274374	406.7742919921875	406.79327392578125
378	406.8441162109375	21.0858562978667					1	DETECTED	406.8441 m/z @21.09 [151231OFc1_NvH-0949-CRLM-14.raw]	406.8441162109375	21.0858562978667	0.4263780296	99.6269803882667	99.2006023586667	40459.72265625	5.554685857558083E7	0	7699	15.99305684451759	2.912078675791687	5.504318649134151	406.83416748046875	406.8488464355469
379	406.85888671875	22.2128933282667					1	DETECTED	406.8589 m/z @22.21 [151231OFc1_NvH-0949-CRLM-14.raw]	406.85888671875	22.2128933282667	0.0797734781333333	99.892633468	99.81285998986667	74242.4453125	5.885777951706303E7	0	7699	0.1106908964352229	3.3417890534653387	7.732080369954768	406.8490905761719	406.8591613769531
380	406.8691711425781	13.4317551024					1	DETECTED	406.8692 m/z @13.43 [151231OFc1_NvH-0949-CRLM-14.raw]	406.8691711425781	13.4317551024	0.4161656984	99.5857328664	99.169567168	4268496.0	1.6530917693271932E8	3	7699	0.30988196107277766	8.46004264714192	0.7422529745934482	406.85919189453125	406.874755859375
381	406.884765625	16.8750594858667					1	DETECTED	406.8848 m/z @16.88 [151231OFc1_NvH-0949-CRLM-14.raw]	406.884765625	16.8750594858667	0.0192266261333333	99.3145651072	99.29533848106666	7221093.5	1.643452795631573E8	3	7699	0.1722824135686558	0.5344660568605683	1.4560199937510647	406.8747863769531	406.89459228515625
382	406.90301513671875	33.8744883050667					1	DETECTED	406.9030 m/z @33.87 [151231OFc1_NvH-0949-CRLM-14.raw]	406.90301513671875	33.8744883050667	0.0395199496	99.8005571738667	99.76103722426669	146641.828125	5.7165032602923706E7	0	7699	5.335764754201641	0.6066606306596359	0.282170222887474	406.8948059082031	406.90997314453125
383	406.91998291015625	34.0786966090667					1	DETECTED	406.9200 m/z @34.08 [151231OFc1_NvH-0949-CRLM-14.raw]	406.91998291015625	34.0786966090667	0.00853062613333333	99.4187681194667	99.41023749333337	187441.390625	5.4848618785643555E7	0	7699	0.15271406914959584	0.932302883919615	51.97677375325227	406.9100036621094	406.929931640625
384	406.93109130859375	31.3947274965333					1	DETECTED	406.9311 m/z @31.39 [151231OFc1_NvH-0949-CRLM-14.raw]	406.93109130859375	31.3947274965333	0.00853062613333333	99.8516465104	99.84311588426667	90104.578125	5.661645147858634E7	0	7699	1.015155595147025	1.7814107540277433	0.6631970615057301	406.9302062988281	406.94085693359375
385	406.9593200683594	30.5395832645333					1	DETECTED	406.9593 m/z @30.54 [151231OFc1_NvH-0949-CRLM-14.raw]	406.9593200683594	30.5395832645333	0.00853062613333333	99.7497312906667	99.74120066453337	43740.23046875	5.919551879056012E7	0	7699	41.02059930184849	1.641781463631448	1.7687400509090616	406.9493408203125	406.96917724609375
386	406.98065185546875	34.1444374658667					1	DETECTED	406.9807 m/z @34.14 [151231OFc1_NvH-0949-CRLM-14.raw]	406.98065185546875	34.1444374658667	0.00853062613333333	99.9856388325333	99.97710820639996	211904.328125	6.045626347917661E7	0	7699	0.390343218435639	0.5191209949346307	0.022301007422035737	406.9706726074219	406.9903869628906
387	407.0611267089844	49.9779479037333					1	DETECTED	407.0611 m/z @49.98 [151231OFc1_NvH-0949-CRLM-14.raw]	407.0611267089844	49.9779479037333	0.38569764	99.9752552986667	99.58955765866669	74998.1171875	5.793022639694674E7	0	7699	0.11355294614021005	0.8937726143565534	0.7791845708812628	407.0511474609375	407.0709533691406
388	407.0979919433594	90.7872951061333					1	DETECTED	407.0980 m/z @90.79 [151231OFc1_NvH-0949-CRLM-14.raw]	407.0979919433594	90.7872951061333	1.678139436	99.7801887850667	98.1020493490667	64095.54296875	4.950314535370404E7	0	7699	0.7615309615059402	0.7077818029532813	14.262004595891986	407.0895690917969	407.107666015625
389	407.1188659667969	81.6425562253333					1	DETECTED	407.1189 m/z @81.64 [151231OFc1_NvH-0949-CRLM-14.raw]	407.1188659667969	81.6425562253333	1.33495567173333	99.9856388325333	98.65068316079997	65596.6171875	8.814271514581768E7	0	7699	0.5216182836484649	9.158624708828789	1.266875171518779	407.10906982421875	407.1279602050781
390	407.14044189453125	91.2386695226667					1	DETECTED	407.1404 m/z @91.24 [151231OFc1_NvH-0949-CRLM-14.raw]	407.14044189453125	91.2386695226667	1.48604991306667	99.9959530304	98.50990311733334	26438.60546875	5.026947065226532E7	0	7699	0.06396410588222068	1.0232744876216144	0.22995243358005837	407.1311950683594	407.1485595703125
391	407.1585693359375	21.6808036613333					1	DETECTED	407.1586 m/z @21.68 [151231OFc1_NvH-0949-CRLM-14.raw]	407.1585693359375	21.6808036613333	1.89761813573333	96.8546838389333	94.95706570319997	36873.7890625	5.1636906745526075E7	0	7699	84.12913455325632	2.3102648228075986	5.412468542219207	407.1489562988281	407.16009521484375
392	407.1702575683594	90.2565247256					1	DETECTED	407.1703 m/z @90.26 [151231OFc1_NvH-0949-CRLM-14.raw]	407.1702575683594	90.2565247256	2.7179109816	98.3932653085333	95.6753543269333	96369.2734375	5.5413804703168705E7	0	7699	0.13474996541104645	2.169923117101276	0.019751000837664713	407.1603698730469	407.1752624511719
393	407.1852722167969	24.4033825581333					1	DETECTED	407.1853 m/z @24.40 [151231OFc1_NvH-0949-CRLM-14.raw]	407.1852722167969	24.4033825581333	1.57201359226667	99.5231228413333	97.95110924906663	126926.328125	5.860908409153786E7	2	7699	2.355373787520449	2.484820263723629	25.836201191724566	407.17529296875	407.1934814453125
394	407.2034912109375	13.481458936					1	DETECTED	407.2035 m/z @13.48 [151231OFc1_NvH-0949-CRLM-14.raw]	407.2034912109375	13.481458936	2.5004736696	99.6166913408	97.1162176712	2564950.0	1.702508803093282E8	3	7699	0.3568501626836582	66.1166751426581	178.65694783805645	407.1935119628906	407.208740234375
395	407.21875	16.8750594858667					1	DETECTED	407.2188 m/z @16.88 [151231OFc1_NvH-0949-CRLM-14.raw]	407.21875	16.8750594858667	2.55209247173333	99.9339764048	97.38188393306667	4589897.0	2.2040190279212135E8	3	7699	1.8950785250683815	26.753519719752223	0.10073065436155318	407.2087707519531	407.22869873046875
396	407.228759765625	26.5361683085333					1	DETECTED	407.2288 m/z @26.54 [151231OFc1_NvH-0949-CRLM-14.raw]	407.228759765625	26.5361683085333	2.91174820453333	99.0202602701333	96.10851206559998	836320.6875	8.98359675248686E7	2	7699	33.18946781406898	0.5332553338435337	0.8137490795760658	407.228759765625	407.2387390136719
397	407.2447509765625	27.60793544					1	DETECTED	407.2448 m/z @27.61 [151231OFc1_NvH-0949-CRLM-14.raw]	407.2447509765625	27.60793544	0.3342773192	98.8761827117333	98.54190539253331	462400.59375	8.629193934867026E7	2	7699	0.1570966674669556	3.287786372906672	3.340833672793463	407.23876953125	407.2547302246094
398	407.2549133300781	27.6396226776					1	DETECTED	407.2549 m/z @27.64 [151231OFc1_NvH-0949-CRLM-14.raw]	407.2549133300781	27.6396226776	4.4825720016	98.8357664309333	94.3531944293333	196702.359375	9.426570396094552E7	0	7699	1.8159545993213264	2.0501888450123107	3.8030458674209275	407.2547607421875	407.255859375
399	407.2658996582031	79.5502736837333					1	DETECTED	407.2659 m/z @79.55 [151231OFc1_NvH-0949-CRLM-14.raw]	407.2658996582031	79.5502736837333	4.38065223466667	98.0820944333333	93.70144219866663	532441.875	9.81800306797369E7	2	7699	53.89448563331953	0.5048335191045049	0.17071777119770012	407.25592041015625	407.27587890625
400	407.2791748046875	89.6324777232					1	DETECTED	407.2792 m/z @89.63 [151231OFc1_NvH-0949-CRLM-14.raw]	407.2791748046875	89.6324777232	0.292981726133333	99.0202602701333	98.72727854399997	48200.8515625	5.3994858679522246E7	0	7699	0.14742881829219812	2.5909553593834542	3.1505467875877113	407.2759094238281	407.2891540527344
401	407.3005676269531	92.235493336					1	DETECTED	407.3006 m/z @92.24 [151231OFc1_NvH-0949-CRLM-14.raw]	407.3005676269531	92.235493336	17.5661738992	97.1014238442667	79.53524994506671	1142572.125	1.0307345972174625E8	0	7699	0.28906393659204355	0.5057747644720398	0.167760042846599	407.29150390625	407.3023376464844
402	407.31451416015625	89.8478644192					1	DETECTED	407.3145 m/z @89.85 [151231OFc1_NvH-0949-CRLM-14.raw]	407.31451416015625	89.8478644192	21.6046402114667	94.4965922541333	72.8919520426666	52226.4765625	5.249273215308902E7	0	7699	1.8790236216792522	0.5245346301823498	15.280507474993739	407.3122863769531	407.32208251953125
403	407.3357849121094	90.0384108157333					1	DETECTED	407.3358 m/z @90.04 [151231OFc1_NvH-0949-CRLM-14.raw]	407.3357849121094	90.0384108157333	1.678139436	93.6227753208	91.94463588480001	42265.1328125	5.5532820115465604E7	0	7699	1.1073743642140101	0.5171373914637795	5.458670697926374	407.3296203613281	407.3416442871094
404	407.3517761230469	91.2593196008					1	DETECTED	407.3518 m/z @91.26 [151231OFc1_NvH-0949-CRLM-14.raw]	407.3517761230469	91.2593196008	2.1690170424	96.4053826058667	94.2363655634667	63653.83984375	6.6903153896340534E7	0	7699	2.478625311017268	0.5095581018275988	0.835488143303524	407.3434753417969	407.3602294921875
405	407.3945007324219	29.5321345138667					1	DETECTED	407.3945 m/z @29.53 [151231OFc1_NvH-0949-CRLM-14.raw]	407.3945007324219	29.5321345138667	0.675773497866667	97.1426823192	96.46690882133333	44686.53515625	5.9214842517332144E7	0	7699	67.16235966643836	1.6000929323487774	2.204484127916	407.3862609863281	407.4039001464844
406	407.4163513183594	29.6210686045333					1	DETECTED	407.4164 m/z @29.62 [151231OFc1_NvH-0949-CRLM-14.raw]	407.4163513183594	29.6210686045333	0.0192266261333333	99.9131809674667	99.89395434133337	50801.61328125	5.599505308042939E7	0	7699	61.43320911439372	1.5598279163269133	3.188861536130411	407.4067687988281	407.4262390136719
407	407.4390869140625	20.2904199296					1	DETECTED	407.4391 m/z @20.29 [151231OFc1_NvH-0949-CRLM-14.raw]	407.4390869140625	20.2904199296	0.728531193066667	94.7958613248	94.06733013173333	48668.8671875	5.514951716341114E7	0	7699	12.905610304043503	2.864703018543387	4.789945607034887	407.4294128417969	407.4490661621094
408	407.4693908691406	17.0901377765333					1	DETECTED	407.4694 m/z @17.09 [151231OFc1_NvH-0949-CRLM-14.raw]	407.4693908691406	17.0901377765333	1.81466219066667	99.7599141904	97.94525199973333	156752.4375	6.5611651320902236E7	0	7699	1.8561939999296584	0.5638813965796171	71.8533069059838	407.4594421386719	407.4793395996094
409	407.48492431640625	25.3189680605333					1	DETECTED	407.4849 m/z @25.32 [151231OFc1_NvH-0949-CRLM-14.raw]	407.48492431640625	25.3189680605333	4.170184348	97.8168974210667	93.64671307306669	93159.5390625	5.7603201598826684E7	0	7699	0.08847814124849762	2.2119738041234513	0.41482961460555834	407.4798583984375	407.4949035644531
410	407.51617431640625	14.3843487877333					1	DETECTED	407.5162 m/z @14.38 [151231OFc1_NvH-0949-CRLM-14.raw]	407.51617431640625	14.3843487877333	3.57624917413333	99.6373367829333	96.06108760879998	88114.2265625	5.79620124960952E7	0	7699	0.09084212859016283	0.558969654760222	0.2704435678370131	407.5061950683594	407.52606201171875
411	407.5376281738281	13.3593453224					1	DETECTED	407.5376 m/z @13.36 [151231OFc1_NvH-0949-CRLM-14.raw]	407.5376281738281	13.3593453224	2.56253337946667	97.1117406682667	94.54920728880003	1023980.6875	9.23469305750587E7	3	7699	0.3069270162047548	0.6212988907191487	1.0202548958850353	407.52777099609375	407.5423889160156
412	407.5523986816406	16.8750594858667					1	DETECTED	407.5524 m/z @16.88 [151231OFc1_NvH-0949-CRLM-14.raw]	407.5523986816406	16.8750594858667	2.87114008933333	99.6679442208	96.79680413146667	1986301.25	1.2451971391872163E8	3	7699	2.0625421309556575	8.516791442560647	14.772148985022785	407.54241943359375	407.5623779296875
413	407.5683288574219	34.2646524930667					1	DETECTED	407.5683 m/z @34.26 [151231OFc1_NvH-0949-CRLM-14.raw]	407.5683288574219	34.2646524930667	4.0958499376	96.537132652	92.4412827144	474744.625	6.861064201134199E7	3	7699	16.86054585388682	0.6352752745217691	0.012657181320677079	407.5624084472656	407.57830810546875
414	407.5816650390625	22.1006426232					1	DETECTED	407.5817 m/z @22.10 [151231OFc1_NvH-0949-CRLM-14.raw]	407.5816650390625	22.1006426232	4.10618065546667	99.5756997698667	95.46951911440003	70169.6015625	5.774844151617309E7	0	7699	0.12415912476984658	2.1916788007983508	270.948670144887	407.5783386230469	407.5915832519531
415	407.6282043457031	34.1815622021333					1	DETECTED	407.6282 m/z @34.18 [151231OFc1_NvH-0949-CRLM-14.raw]	407.6282043457031	34.1815622021333	7.54725579786667	97.4981047578667	89.95084896000003	167087.453125	5.257970166220881E7	0	7699	0.08989415981616133	0.5038215698255134	0.6733513038212868	407.6188659667969	407.63800048828125
416	407.6873779296875	9.126519128					1	DETECTED	407.6874 m/z @9.13 [151231OFc1_NvH-0949-CRLM-14.raw]	407.6873779296875	9.126519128	2.9945117304	99.5857328664	96.59122113599999	1618757.625	7.716172188244593E7	0	7699	0.1336247740720129	0.9777857556566808	0.024176985033046026	407.67742919921875	407.6973571777344
417	407.70355224609375	40.5867698338667					1	DETECTED	407.7036 m/z @40.59 [151231OFc1_NvH-0949-CRLM-14.raw]	407.70355224609375	40.5867698338667	2.87114008933333	99.5441913016	96.67305121226667	532852.6875	7.149555114549103E7	0	7699	0.11363249278073084	2.2126077890659506	0.010305991059703106	407.6973876953125	407.7135314941406
418	407.7240905761719	9.1010468888					1	DETECTED	407.7241 m/z @9.10 [151231OFc1_NvH-0949-CRLM-14.raw]	407.7240905761719	9.1010468888	0.6968628928	98.7331011674667	98.0362382746667	401356.84375	8.548087362921305E7	2	7699	0.30043179381303986	8.45235975307643	2.6879851753476234	407.71417236328125	407.7339782714844
419	407.7342834472656	37.9858729746667					1	DETECTED	407.7343 m/z @37.99 [151231OFc1_NvH-0949-CRLM-14.raw]	407.7342834472656	37.9858729746667	4.17960511333333	96.0383497256	91.85874461226668	99424.9921875	6.272341704670293E7	0	7699	70.6867996372643	1.47601307945538	2.126112527928572	407.734130859375	407.7362365722656
420	407.7462463378906	33.8744883050667					1	DETECTED	407.7462 m/z @33.87 [151231OFc1_NvH-0949-CRLM-14.raw]	407.7462463378906	33.8744883050667	2.42795952133333	97.5586485386667	95.13068901733337	591580.625	9.10458116618376E7	2	7699	11.088760142841224	0.5058951763443845	2.9621567579957326	407.73626708984375	407.7562255859375
421	407.76092529296875	32.4090300328					1	DETECTED	407.7609 m/z @32.41 [151231OFc1_NvH-0949-CRLM-14.raw]	407.76092529296875	32.4090300328	1.49683919093333	93.4872185509333	91.99037935999998	222566.0625	6.488635307630124E7	2	7699	47.34893931722607	1.7635841856568844	2.3219257483518967	407.7562561035156	407.7694091796875
422	407.7795104980469	25.5262389714667					1	DETECTED	407.7795 m/z @25.53 [151231OFc1_NvH-0949-CRLM-14.raw]	407.7795104980469	25.5262389714667	0.622742830666667	94.9811429437333	94.35840011306664	383390.25	5.87023694471666E7	2	7699	0.1158995830258398	5.442241137604413	1.128338712822668	407.7695617675781	407.7894287109375
423	407.8500671386719	14.417710304					1	DETECTED	407.8501 m/z @14.42 [151231OFc1_NvH-0949-CRLM-14.raw]	407.8500671386719	14.417710304	0.161037158133333	99.9546140824	99.79357692426666	48687.96875	5.609187526668584E7	0	7699	6.337963860131021	4.482025884980556	0.23800258144162725	407.840087890625	407.86004638671875
424	407.8716125488281	13.481458936					1	DETECTED	407.8716 m/z @13.48 [151231OFc1_NvH-0949-CRLM-14.raw]	407.8716125488281	13.481458936	0.110281901066667	99.8312133024	99.72093140133333	303404.65625	7.51126088744361E7	0	7699	12.630828725210863	0.618900732002925	7.427542602388648	407.8616638183594	407.8812561035156
425	407.8913879394531	14.9873514965333					1	DETECTED	407.8914 m/z @14.99 [151231OFc1_NvH-0949-CRLM-14.raw]	407.8913879394531	14.9873514965333	0.0395199496	99.8415569130667	99.80203696346669	706988.0	9.418666911194544E7	3	7699	5.883338161469386	12.784708127959618	161.76361955216333	407.88140869140625	407.9013366699219
426	407.9024963378906	34.2508841552					1	DETECTED	407.9025 m/z @34.25 [151231OFc1_NvH-0949-CRLM-14.raw]	407.9024963378906	34.2508841552	0.1408563408	99.7193897552	99.5785334144	309790.8125	6.243760546091935E7	3	7699	2.647104626725877	141.28641084483985	323.4657460650228	407.90155029296875	407.9124450683594
427	407.92742919921875	18.5676813256					1	DETECTED	407.9274 m/z @18.57 [151231OFc1_NvH-0949-CRLM-14.raw]	407.92742919921875	18.5676813256	0.961311744533333	99.6886251074667	98.72731336293337	106527.5859375	5.882754490689743E7	0	7699	0.10447873197527713	2.8037385250932596	1.3357833144306903	407.9252624511719	407.9277038574219
428	407.93780517578125	9.11399453813333					1	DETECTED	407.9378 m/z @9.11 [151231OFc1_NvH-0949-CRLM-14.raw]	407.93780517578125	9.11399453813333	0.252232005333333	99.9959530304	99.74372102506668	1166332.25	7.34514084468564E7	0	7699	0.14382615580083957	0.5171968397115352	0.03513412296162167	407.9278259277344	407.9477844238281
429	407.95654296875	31.1041930528					1	DETECTED	407.9565 m/z @31.10 [151231OFc1_NvH-0949-CRLM-14.raw]	407.95654296875	31.1041930528	0.130673125866667	99.7904114592	99.65973833333334	51823.25	5.547649637341321E7	0	7699	82.33380103412091	1.6446890029846843	2.773377893244696	407.9479064941406	407.961181640625
430	407.986572265625	25.3473635290667					1	DETECTED	407.9866 m/z @25.35 [151231OFc1_NvH-0949-CRLM-14.raw]	407.986572265625	25.3473635290667	0.548806028	97.9086605728	97.3598545448	67252.171875	5.7487801868796706E7	0	7699	2.3070488622508307	1.9630144725275271	0.010096225809845188	407.98126220703125	407.99652099609375
431	408.01055908203125	36.4614965994667					1	DETECTED	408.0106 m/z @36.46 [151231OFc1_NvH-0949-CRLM-14.raw]	408.01055908203125	36.4614965994667	1.15214297466667	99.0512222872	97.89907931253333	220953.0	5.678108264961428E7	0	7699	0.09440803667899189	2.946984964237013	0.19822968842544825	408.0013122558594	408.0201416015625
432	408.0210266113281	29.5446732533333					1	DETECTED	408.0210 m/z @29.54 [151231OFc1_NvH-0949-CRLM-14.raw]	408.0210266113281	29.5446732533333	2.02428512106667	99.8005571738667	97.77627205280002	40486.0625	5.533984028219757E7	0	7699	91.66213782716494	1.5798517489960995	2.315806538625748	408.0206298828125	408.0309753417969
433	408.04376220703125	33.8105539978667					1	DETECTED	408.0438 m/z @33.81 [151231OFc1_NvH-0949-CRLM-14.raw]	408.04376220703125	33.8105539978667	0.0192266261333333	99.8312133024	99.81198667626667	39301.765625	5.710085886633042E7	0	7699	13.445795716406472	1.4464892325533214	1.885400018875083	408.0338134765625	408.05364990234375
434	408.1236572265625	92.3367133344					1	DETECTED	408.1237 m/z @92.34 [151231OFc1_NvH-0949-CRLM-14.raw]	408.1236572265625	92.3367133344	4.26090119066667	99.554816556	95.29391536533333	39122.95703125	5.630262564162507E7	0	7699	0.20729227872229217	0.5547561501663758	0.05366178110702534	408.11383056640625	408.1334533691406
435	408.1368408203125	27.851380588					1	DETECTED	408.1368 m/z @27.85 [151231OFc1_NvH-0949-CRLM-14.raw]	408.1368408203125	27.851380588	1.39982982	99.6476072981333	98.2477774781333	15341.18359375	5.267774814730835E7	0	7699	85.95437572876358	1.8568816945949982	2.7111550731051177	408.1339416503906	408.1441650390625
436	408.1544494628906	22.8365196965333					1	DETECTED	408.1544 m/z @22.84 [151231OFc1_NvH-0949-CRLM-14.raw]	408.1544494628906	22.8365196965333	4.76778786853333	97.4557200714667	92.68793220293337	16290.7353515625	4.869044121257816E7	0	7699	87.96473570455525	2.5648709905390463	3.8788326181028223	408.1451416015625	408.1544494628906
437	408.16448974609375	13.4317551024					1	DETECTED	408.1645 m/z @13.43 [151231OFc1_NvH-0949-CRLM-14.raw]	408.16448974609375	13.4317551024	1.57201359226667	99.0856258397333	97.51361224746663	152960.1875	8.117500841844906E7	0	7699	79.67088585234164	384.5680951155313	799.7012777877846	408.1554870605469	408.1744384765625
438	408.1760559082031	20.2469640101333					1	DETECTED	408.1761 m/z @20.25 [151231OFc1_NvH-0949-CRLM-14.raw]	408.1760559082031	20.2469640101333	3.31636898106667	94.1032176074667	90.78684862640003	36456.41796875	5.028059048125135E7	0	7699	84.9522310523626	2.9457796727795245	4.8636166065394715	408.1745300292969	408.1782531738281
439	408.18829345703125	9.126519128					1	DETECTED	408.1883 m/z @9.13 [151231OFc1_NvH-0949-CRLM-14.raw]	408.18829345703125	9.126519128	3.00539934506667	99.8617505032	96.85635115813334	740069.8125	7.071417493678778E7	2	7699	0.15047306991187348	0.5856051330887734	0.020809803445649692	408.1783447265625	408.19403076171875
440	408.20404052734375	8.91506943146667					1	DETECTED	408.2040 m/z @8.92 [151231OFc1_NvH-0949-CRLM-14.raw]	408.20404052734375	8.91506943146667	2.09669923813333	99.2207540925333	97.12405485439997	1669168.0	1.2906713599474423E8	2	7699	0.39142502072020413	63.92894504986706	64.00171124251021	408.194091796875	408.2140197753906
441	408.2187194824219	17.1133211837333					1	DETECTED	408.2187 m/z @17.11 [151231OFc1_NvH-0949-CRLM-14.raw]	408.2187194824219	17.1133211837333	3.3272831888	99.9648533368	96.63757014800001	803892.0625	9.558835014440309E7	3	7699	0.21721428688473665	1.4524332997670841	4.754336975658311	408.2140808105469	408.224609375
442	408.234619140625	26.6082553024					1	DETECTED	408.2346 m/z @26.61 [151231OFc1_NvH-0949-CRLM-14.raw]	408.234619140625	26.6082553024	1.46452691946667	98.5167328501333	97.05220593066663	1700475.375	1.393176762771631E8	2	7699	0.16954352995560384	0.5302389646496397	0.0902950230853693	408.2246398925781	408.2445983886719
443	408.2484436035156	33.9786830250667					1	DETECTED	408.2484 m/z @33.98 [151231OFc1_NvH-0949-CRLM-14.raw]	408.2484436035156	33.9786830250667	4.0305902504	95.8407241381333	91.8101338877333	257638.796875	7.654502769784911E7	2	7699	8.584217995358223	0.624662886234773	6.325281113496805	408.24462890625	408.2500915527344
444	408.2601013183594	42.4681149677333					1	DETECTED	408.2601 m/z @42.47 [151231OFc1_NvH-0949-CRLM-14.raw]	408.2601013183594	42.4681149677333	3.38156827333333	98.7744734301333	95.39290515679997	3433865.0	1.2836632831998219E8	2	7699	0.19107048980652053	1.1121849284515626	1.4081377361316747	408.2501220703125	408.27001953125
445	408.2774963378906	90.9425538965333					1	DETECTED	408.2775 m/z @90.94 [151231OFc1_NvH-0949-CRLM-14.raw]	408.2774963378906	90.9425538965333	4.95234230693333	95.9338938906667	90.98155158373336	245202.4375	8.687916571288182E7	0	7699	2.3853763775624657	0.5247691630963186	0.02735756533802588	408.2701416015625	408.2860412597656
446	408.30377197265625	92.235493336					1	DETECTED	408.3038 m/z @92.24 [151231OFc1_NvH-0949-CRLM-14.raw]	408.30377197265625	92.235493336	0.517093636266667	99.9752552986667	99.45816166240003	259737.234375	5.4929426200309835E7	0	7699	0.23005522836349712	0.6113945245467692	0.17735175507670514	408.2948913574219	408.3135986328125
447	408.3289794921875	89.3667979005333					1	DETECTED	408.3290 m/z @89.37 [151231OFc1_NvH-0949-CRLM-14.raw]	408.3289794921875	89.3667979005333	1.00376938906667	98.1636906989333	97.15992130986662	242228.921875	6.833482130514385E7	0	7699	0.06023968781930478	0.5170873882717615	0.014042889615976103	408.319091796875	408.33843994140625
448	408.3497619628906	91.3889842061333					1	DETECTED	408.3498 m/z @91.39 [151231OFc1_NvH-0949-CRLM-14.raw]	408.3497619628906	91.3889842061333	0.6863773784	94.7958613248	94.1094839464	24455.646484375	5.488169581728426E7	0	7699	2.1134084792318646	0.5187804807260789	2.2962326562401203	408.3421630859375	408.3594970703125
449	408.3642272949219	11.2810611306667					1	DETECTED	408.3642 m/z @11.28 [151231OFc1_NvH-0949-CRLM-14.raw]	408.3642272949219	11.2810611306667	7.3079148728	97.6321557645333	90.3242408917333	24259.50390625	5.925520981741769E7	0	7699	84.63211998076844	10.627259382792786	20.280387706087648	408.3619689941406	408.3721618652344
450	408.3858642578125	31.1394281936					1	DETECTED	408.3859 m/z @31.14 [151231OFc1_NvH-0949-CRLM-14.raw]	408.3858642578125	31.1394281936	0.813084302933333	98.3317682904	97.51868398746667	31301.3203125	6.076065377762989E7	0	7699	91.42465933478444	1.5070312334466083	1.9978890231964337	408.3760681152344	408.3953552246094
451	408.40887451171875	23.0055945058667					1	DETECTED	408.4089 m/z @23.01 [151231OFc1_NvH-0949-CRLM-14.raw]	408.40887451171875	23.0055945058667	0.496052391733333	99.0305500218667	98.53449763013337	58807.80859375	5.803642162391676E7	0	7699	24.815676216215294	3.2095322981588827	3.711941765112524	408.3990478515625	408.4185791015625
452	408.43841552734375	9.11399453813333					1	DETECTED	408.4384 m/z @9.11 [151231OFc1_NvH-0949-CRLM-14.raw]	408.43841552734375	9.11399453813333	0.231803574666667	99.8617505032	99.62994692853333	242479.796875	6.08108713325964E7	0	7699	22.307938030008646	0.5231522987795143	3.806357062239582	408.428466796875	408.4483947753906
453	408.48175048828125	31.0685748202667					1	DETECTED	408.4818 m/z @31.07 [151231OFc1_NvH-0949-CRLM-14.raw]	408.48175048828125	31.0685748202667	1.6146150192	99.8823834306667	98.2677684114667	86818.625	5.811491949539123E7	0	7699	11.060516970999348	2.015222868041287	0.18777500585017187	408.47186279296875	408.4912109375
454	408.51513671875	22.9382726554667					1	DETECTED	408.5151 m/z @22.94 [151231OFc1_NvH-0949-CRLM-14.raw]	408.51513671875	22.9382726554667	3.49184378773333	96.9159827981333	93.42413901039997	230373.0625	6.0739290125488445E7	0	7699	15.062071280279675	3.3923103881695176	4.970594310694248	408.50518798828125	408.5250244140625
455	408.53271484375	9.87922527013333					1	DETECTED	408.5327 m/z @9.88 [151231OFc1_NvH-0949-CRLM-14.raw]	408.53271484375	9.87922527013333	4.05269375493333	94.1873626133333	90.13466885839998	59704.82421875	5.270116816421888E7	0	7699	14.23839036311561	0.6101828443247544	0.6425769452463794	408.5251770019531	408.5333251953125
456	408.5433349609375	5.662700436					1	DETECTED	408.5433 m/z @5.66 [151231OFc1_NvH-0949-CRLM-14.raw]	408.5433349609375	5.662700436	3.0492303328	99.9648533368	96.91562300400001	4980514.0	2.1111180041701472E8	3	7699	22.2854883663301	1.7119601570078282	95.14483041795127	408.5334777832031	408.5533142089844
457	408.5534362792969	17.0795673826667					1	DETECTED	408.5534 m/z @17.08 [151231OFc1_NvH-0949-CRLM-14.raw]	408.5534362792969	17.0795673826667	3.3491809848	97.2462328578667	93.8970518730667	503984.875	6.73556438777162E7	0	7699	0.26268750729131085	0.830932690447113	5.401854488224914	408.5533447265625	408.5633544921875
458	408.5689697265625	15.2840817826667					1	DETECTED	408.5690 m/z @15.28 [151231OFc1_NvH-0949-CRLM-14.raw]	408.5689697265625	15.2840817826667	1.887313904	96.2736231421333	94.38630923813331	63077.484375	5.8192294736927114E7	0	7699	0.32098205009978464	31.185531845328086	0.04404570087009005	408.5634460449219	408.5700988769531
459	408.58013916015625	26.7456266328					1	DETECTED	408.5801 m/z @26.75 [151231OFc1_NvH-0949-CRLM-14.raw]	408.58013916015625	26.7456266328	0.802659279466667	97.7245460533333	96.92188677386663	376254.5625	7.368328870560126E7	3	7699	0.47281859746212973	4.244440676424483	7.327352416511441	408.5702819824219	408.5892639160156
460	408.6654052734375	28.1191753453333					1	DETECTED	408.6654 m/z @28.12 [151231OFc1_NvH-0949-CRLM-14.raw]	408.6654052734375	28.1191753453333	3.65743380561667	95.6932546738667	92.03582086825003	34754.078125	5.783551234705553E7	0	7699	0.06255079208819936	1.8812197144430336	2.7624394288860676	408.65594482421875	408.67535400390625
461	408.6855773925781	22.6455471933333					1	DETECTED	408.6856 m/z @22.65 [151231OFc1_NvH-0949-CRLM-14.raw]	408.6855773925781	22.6455471933333	2.54170854426667	99.8516465104	97.30993796613333	199102.59375	5.941654387335864E7	0	7699	0.18548126147162236	0.5331067369835579	0.03157758213350779	408.6758117675781	408.69329833984375
462	408.70343017578125	13.753380476					1	DETECTED	408.7034 m/z @13.75 [151231OFc1_NvH-0949-CRLM-14.raw]	408.70343017578125	13.753380476	1.6250941856	99.8516465104	98.2265523248	614897.8125	8.87354381763267E7	2	7699	4.700614843954789	1.5141810458038638	0.0955693102844013	408.6935119628906	408.7134094238281
463	408.72161865234375	32.2527633565333					1	DETECTED	408.7216 m/z @32.25 [151231OFc1_NvH-0949-CRLM-14.raw]	408.72161865234375	32.2527633565333	3.48127560666667	98.5476697402667	95.06639413360003	330627.53125	7.862357646177655E7	2	7699	17.8162795656318	1.3181097734733673	1.4088951551617401	408.71343994140625	408.72210693359375
464	408.73211669921875	11.2810611306667					1	DETECTED	408.7321 m/z @11.28 [151231OFc1_NvH-0949-CRLM-14.raw]	408.73211669921875	11.2810611306667	2.46946607173333	99.9339764048	97.46451033306667	2.9238478E7	8.802966582752347E8	2	7699	0.26587917210058265	60.49063791841016	2.1265187067991125	408.7221374511719	408.7420959472656
465	408.74493408203125	26.4588635853333					1	DETECTED	408.7449 m/z @26.46 [151231OFc1_NvH-0949-CRLM-14.raw]	408.74493408203125	26.4588635853333	4.1485387584	96.4053826058667	92.25684384746671	2769869.75	1.2349380228681123E8	2	7699	0.20877727328387152	0.5476206651565444	1.615810706371095	408.74212646484375	408.7549133300781
466	408.7617492675781	42.4681149677333					1	DETECTED	408.7617 m/z @42.47 [151231OFc1_NvH-0949-CRLM-14.raw]	408.7617492675781	42.4681149677333	2.78959758693333	95.9238439464	93.13424635946667	1608094.625	1.088294629042003E8	2	7699	21.407335433201908	0.5061457471054497	0.016757947438475092	408.75494384765625	408.771240234375
467	408.8362731933594	30.3257128146667					1	DETECTED	408.8363 m/z @30.33 [151231OFc1_NvH-0949-CRLM-14.raw]	408.8362731933594	30.3257128146667	0.6121598304	99.1375113834667	98.5253515530667	125989.578125	5.691277693964247E7	0	7699	21.5521306827403	2.134772944577021	3.3052169663514066	408.8268737792969	408.84613037109375
468	408.84918212890625	22.9477076466667					1	DETECTED	408.8492 m/z @22.95 [151231OFc1_NvH-0949-CRLM-14.raw]	408.84918212890625	22.9477076466667	0.0192266261333333	98.7845380386667	98.76531141253336	35932.5	5.247540975742072E7	0	7699	28.450462582303306	2.4874898191798813	5.0568934884450245	408.8463134765625	408.8528747558594
469	408.8628845214844	17.8412793746667					1	DETECTED	408.8629 m/z @17.84 [151231OFc1_NvH-0949-CRLM-14.raw]	408.8628845214844	17.8412793746667	0.570057790666667	99.9752552986667	99.40519750800003	140147.25	5.754139653412691E7	0	7699	0.27474105307393515	0.5027468966904798	0.5938430526795055	408.8529968261719	408.8656005859375
470	408.8756408691406	5.7041707272					1	DETECTED	408.8756 m/z @5.70 [151231OFc1_NvH-0949-CRLM-14.raw]	408.8756408691406	5.7041707272	0.559429119733333	99.9856388325333	99.42620971279996	3835194.75	1.6134056151794305E8	0	7699	0.22719643815109336	1.4869009039818681	90.24127532276742	408.8656921386719	408.8856201171875
471	408.890869140625	21.61357954					1	DETECTED	408.8909 m/z @21.61 [151231OFc1_NvH-0949-CRLM-14.raw]	408.890869140625	21.61357954	0.2215346832	99.9648533368	99.7433186536	869042.5625	7.713869981131142E7	3	7699	6.184975971560469	1.047428108902054	1.947211648804261	408.8856506347656	408.9008483886719
472	408.9014587402344	10.9966565266667					1	DETECTED	408.9015 m/z @11.00 [151231OFc1_NvH-0949-CRLM-14.raw]	408.9014587402344	10.9966565266667	0.00853062613333333	99.6578612506667	99.64933062453336	67165.75	5.952514549972814E7	0	7699	11.692014725691468	4.244689427314803	1.1656680577764087	408.90087890625	408.91143798828125
473	408.9220275878906	82.5040933181333					1	DETECTED	408.9220 m/z @82.50 [151231OFc1_NvH-0949-CRLM-14.raw]	408.9220275878906	82.5040933181333	0.00853062613333333	99.9959530304	99.98742240426667	362873.875	7.131878096897615E7	0	7699	55.69947970186331	8.579615441598676	3.7254801580367474	408.91204833984375	408.931884765625
474	408.93756103515625	31.8703843914667					1	DETECTED	408.9376 m/z @31.87 [151231OFc1_NvH-0949-CRLM-14.raw]	408.93756103515625	31.8703843914667	0.272506757333333	99.9959530304	99.72344627306667	23627.572265625	5.4049380574143186E7	0	7699	88.80884546876369	1.5419988794548267	2.3018592434528773	408.9320373535156	408.94110107421875
475	408.95123291015625	4.72597161626667					1	DETECTED	408.9512 m/z @4.73 [151231OFc1_NvH-0949-CRLM-14.raw]	408.95123291015625	4.72597161626667	0.0192266261333333	99.9339764048	99.91474977866667	197928.84375	6.2434336874114364E7	0	7699	0.21159248006354314	3.406688492703523	1.2177092122179207	408.9415283203125	408.9610595703125
476	408.9651184082031	39.5938166253333					1	DETECTED	408.9651 m/z @39.59 [151231OFc1_NvH-0949-CRLM-14.raw]	408.9651184082031	39.5938166253333	0.0192266261333333	99.5126520584	99.49342543226666	88917.7578125	6.0665583393605545E7	0	7699	59.965198644533835	1.2537721769480716	2.7878347242703256	408.9614562988281	408.97509765625
477	408.9873352050781	38.5303501848					1	DETECTED	408.9873 m/z @38.53 [151231OFc1_NvH-0949-CRLM-14.raw]	408.9873352050781	38.5303501848	0.262308901066667	99.4814880424	99.21917914133334	89349.25	5.7284415733798735E7	0	7699	0.19690270897872608	1.8189179440344199	0.0702295787644922	408.97735595703125	408.99725341796875
478	409.009033203125	22.4739674322667					1	DETECTED	409.0090 m/z @22.47 [151231OFc1_NvH-0949-CRLM-14.raw]	409.009033203125	22.4739674322667	0.3239648304	99.0202602701333	98.6962954397333	260998.1875	5.727590326285017E7	0	7699	0.3020784884564307	1.2693028798290018	8.725016247867629	408.9991455078125	409.0190124511719
479	409.0364074707031	30.2083307829333					1	DETECTED	409.0364 m/z @30.21 [151231OFc1_NvH-0949-CRLM-14.raw]	409.0364074707031	30.2083307829333	0.443382049866667	99.9648533368	99.52147128693333	101913.65625	5.3147248630396135E7	0	7699	0.9546085757775842	3.771316225146454	1.756385177200555	409.026611328125	409.0458984375
480	409.0479431152344	21.6650122128					1	DETECTED	409.0479 m/z @21.67 [151231OFc1_NvH-0949-CRLM-14.raw]	409.0479431152344	21.6650122128	1.58275710133333	99.4918318013333	97.90907469999998	39226.57421875	7.179242763867262E7	0	7699	62.38707178828276	2.437701198310526	2.60215841844683	409.04730224609375	409.0578918457031
481	409.0968933105469	50.1121774288					1	DETECTED	409.0969 m/z @50.11 [151231OFc1_NvH-0949-CRLM-14.raw]	409.0968933105469	50.1121774288	8.20705916668333	96.8445771245333	88.63751795784998	26876.9140625	6.186843774647616E7	0	7699	81.50117934793522	1.0156753720345426	1.031860850158658	409.0937805175781	409.09979248046875
482	409.11053466796875	2.86105502666667					1	DETECTED	409.1105 m/z @2.86 [151231OFc1_NvH-0949-CRLM-14.raw]	409.11053466796875	2.86105502666667	0.00853062613333333	99.9959530304	99.98742240426667	66940.7578125	7.687197028334777E7	2	7699	93.70002392866438	35.18729001061211	9.882093354040284	409.1005859375	409.1205139160156
483	409.134765625	31.6518514098667					1	DETECTED	409.1348 m/z @31.65 [151231OFc1_NvH-0949-CRLM-14.raw]	409.134765625	31.6518514098667	6.8901697392	97.2565805490667	90.3664108098667	22006.51171875	4.704388890317034E7	0	7699	84.82813658996022	1.7563054630161914	2.4738959150016986	409.12493896484375	409.1446838378906
484	409.1564025878906	92.1653590546667					1	DETECTED	409.1564 m/z @92.17 [151231OFc1_NvH-0949-CRLM-14.raw]	409.1564025878906	92.1653590546667	3.69779739121667	95.7145984781333	92.01680108691663	110381.4765625	4.914760007252227E7	0	7699	0.07885629485332402	1.3478475488403336	0.0015384364956573294	409.14642333984375	409.1662292480469
485	409.1750183105469	92.0329606416					1	DETECTED	409.1750 m/z @92.03 [151231OFc1_NvH-0949-CRLM-14.raw]	409.1750183105469	92.0329606416	3.09358378666667	98.6406211866667	95.54703740000004	82369.546875	6.0177661822179414E7	0	7699	0.09316352731559618	0.7479271317598931	0.7465236182639182	409.1671142578125	409.1759948730469
486	409.1860046386719	25.3189680605333					1	DETECTED	409.1860 m/z @25.32 [151231OFc1_NvH-0949-CRLM-14.raw]	409.1860046386719	25.3189680605333	1.6040650768	99.0614828626667	97.4574177858667	137278.15625	5.941439346462998E7	2	7699	0.21834704752912515	3.533082417516001	18.77405859971463	409.176025390625	409.1885681152344
487	409.1985778808594	10.796130832					1	DETECTED	409.1986 m/z @10.80 [151231OFc1_NvH-0949-CRLM-14.raw]	409.1985778808594	10.796130832	3.09358378666667	99.1063408738667	96.01275708720003	2640421.25	1.396588748339447E8	2	7699	0.14648714111479322	0.752914985272413	14.972786720782011	409.1885986328125	409.20855712890625
488	409.2092590332031	5.67360461893333					1	DETECTED	409.2093 m/z @5.67 [151231OFc1_NvH-0949-CRLM-14.raw]	409.2092590332031	5.67360461893333	1.6250941856	99.8720835493333	98.24698936373329	1451691.125	1.1038455483738914E8	3	7699	0.21495802671101316	18.773653426833242	31.27687641143695	409.2085876464844	409.21923828125
489	409.21942138671875	27.8113745557333					1	DETECTED	409.2194 m/z @27.81 [151231OFc1_NvH-0949-CRLM-14.raw]	409.21942138671875	27.8113745557333	3.09358378666667	99.7396707789333	96.64608699226663	628969.625	8.17567915195256E7	0	7699	0.11958091715944974	1.9728419641750503	0.23745739614837863	409.2192687988281	409.22332763671875
490	409.23333740234375	11.2705134237333					1	DETECTED	409.2333 m/z @11.27 [151231OFc1_NvH-0949-CRLM-14.raw]	409.23333740234375	11.2705134237333	1.68866628	99.8516465104	98.1629802304	1.2171498E7	4.977909829485994E8	3	7699	0.26835855595307834	39.7976747362252	8.684069831870168	409.2233581542969	409.2432861328125
491	409.24639892578125	26.469996664					1	DETECTED	409.2464 m/z @26.47 [151231OFc1_NvH-0949-CRLM-14.raw]	409.24639892578125	26.469996664	4.23998961946667	99.0409267952	94.80093717573332	1176838.0	9.541202703816901E7	2	7699	0.18773666722465876	0.5186109585371944	1.1430528414107828	409.24334716796875	409.2563781738281
492	409.2648010253906	21.125839932					1	DETECTED	409.2648 m/z @21.13 [151231OFc1_NvH-0949-CRLM-14.raw]	409.2648010253906	21.125839932	3.96635317066667	99.9546140824	95.98826091173333	495332.59375	9.485410569131708E7	2	7699	1.335332054406301	391.5216244762631	14.515667063552213	409.25640869140625	409.2727966308594
493	409.2799072265625	90.6184519605333					1	DETECTED	409.2799 m/z @90.62 [151231OFc1_NvH-0949-CRLM-14.raw]	409.2799072265625	90.6184519605333	2.01383109013333	99.1167344418667	97.10290335173337	125401.734375	5.316434413376622E7	0	7699	0.980239029897291	1.414189090578381	2.040690024316772	409.276123046875	409.287353515625
494	409.2950744628906	91.2489550317333					1	DETECTED	409.2951 m/z @91.25 [151231OFc1_NvH-0949-CRLM-14.raw]	409.2950744628906	91.2489550317333	22.8365196965333	95.0988017898667	72.2622820933334	66590.0703125	4.530537833854078E7	0	7699	1.4814311152786956	0.5129385162609382	1.404209982008164	409.29180908203125	409.3009033203125
495	409.31329345703125	90.4172481533333					1	DETECTED	409.3133 m/z @90.42 [151231OFc1_NvH-0949-CRLM-14.raw]	409.31329345703125	90.4172481533333	0.292981726133333	99.7904114592	99.49742973306667	40734.53125	5.582698220842412E7	0	7699	1.590437226787074	0.516315852862687	5.430698086336037	409.30523681640625	409.3179931640625
496	409.3306579589844	90.5114112922667					1	DETECTED	409.3307 m/z @90.51 [151231OFc1_NvH-0949-CRLM-14.raw]	409.3306579589844	90.5114112922667	29.5927562010667	94.4180660146667	64.8253098136	75990.7109375	5.420606183180834E7	0	7699	2.8494027786758522	0.5190604013928638	2.173865150705617	409.3208923339844	409.3399963378906
497	409.3497009277344	90.4791721056					1	DETECTED	409.3497 m/z @90.48 [151231OFc1_NvH-0949-CRLM-14.raw]	409.3497009277344	90.4791721056	0.601609759733333	97.7758061253333	97.17419636559997	50490.33984375	6.2438091654165156E7	0	7699	2.62328434306707	0.513395293814272	2.6312642633998173	409.34307861328125	409.3582458496094
498	409.37591552734375	20.9582952688					1	DETECTED	409.3759 m/z @20.96 [151231OFc1_NvH-0949-CRLM-14.raw]	409.37591552734375	20.9582952688	0.792022061333333	99.8415569130667	99.04953485173337	192992.046875	6.896873735904053E7	0	7699	0.21515975525800002	3.120005015784208	338.5968466982189	409.365966796875	409.3858337402344
499	409.4029846191406	34.8883851365333					1	DETECTED	409.4030 m/z @34.89 [151231OFc1_NvH-0949-CRLM-14.raw]	409.4029846191406	34.8883851365333	0.6650341024	99.6476072981333	98.9825731957333	43247.8125	5.97638376707432E7	0	7699	94.84978387258374	1.351003172836383	2.117649180734401	409.3936767578125	409.4129638671875
500	409.4268493652344	20.1823854450667					1	DETECTED	409.4268 m/z @20.18 [151231OFc1_NvH-0949-CRLM-14.raw]	409.4268493652344	20.1823854450667	0.0293284413333333	99.7801887850667	99.75086034373336	285556.6875	5.920175114877768E7	0	7699	0.05171731874873231	1.9653895549247373	3.8102136755149583	409.4170227050781	409.436767578125
501	409.4521789550781	4.66035993413333					1	DETECTED	409.4522 m/z @4.66 [151231OFc1_NvH-0949-CRLM-14.raw]	409.4521789550781	4.66035993413333	0.3239648304	99.179269204	98.85530437359999	86939.2578125	5.935058901695579E7	0	7699	0.07451494849049034	20.955750324748784	47.908200633485976	409.44268798828125	409.46051025390625
502	409.4705505371094	8.8642161248					1	DETECTED	409.4706 m/z @8.86 [151231OFc1_NvH-0949-CRLM-14.raw]	409.4705505371094	8.8642161248	0.130673125866667	98.1636906989333	98.03301757306663	190127.59375	6.0637906766868874E7	0	7699	0.1702892062061725	22.947990736409054	1.800410437995634	409.4606018066406	409.4804992675781
503	409.4872131347656	38.0519654477333					1	DETECTED	409.4872 m/z @38.05 [151231OFc1_NvH-0949-CRLM-14.raw]	409.4872131347656	38.0519654477333	3.57624917413333	98.8459620010667	95.26971282693337	83642.625	5.522276743004214E7	0	7699	0.7648863501547254	1.550217499932355	0.09579434719423645	409.4805603027344	409.4971618652344
504	409.5107727050781	22.3265801093333					1	DETECTED	409.5108 m/z @22.33 [151231OFc1_NvH-0949-CRLM-14.raw]	409.5107727050781	22.3265801093333	4.3257634456	94.4870129813333	90.16124953573329	111352.9765625	5.663203007772882E7	0	7699	0.2622110409967071	3.1901368577082887	1.5928425868406944	409.50091552734375	409.5206298828125
505	409.53265380859375	10.8211874024					1	DETECTED	409.5327 m/z @10.82 [151231OFc1_NvH-0949-CRLM-14.raw]	409.53265380859375	10.8211874024	1.34588635386667	98.2908120992	96.94492574533332	1628414.375	1.005162190051767E8	3	7699	0.14952328466269016	2.160642871190393	0.915454859740563	409.5229187011719	409.5426330566406
506	409.5433349609375	5.68336464426667					1	DETECTED	409.5433 m/z @5.68 [151231OFc1_NvH-0949-CRLM-14.raw]	409.5433349609375	5.68336464426667	2.78959758693333	98.2908120992	95.50121451226667	333824.53125	6.806540757237175E7	0	7699	0.21891721047706536	5.842572865219523	11.714449012805508	409.54266357421875	409.5495910644531
507	409.5596008300781	46.8978708848					1	DETECTED	409.5596 m/z @46.90 [151231OFc1_NvH-0949-CRLM-14.raw]	409.5596008300781	46.8978708848	3.1708682664	99.9339764048	96.7631081384	498481.96875	7.570896164982805E7	3	7699	0.19018747080922793	0.6483869359764309	0.00580461662049751	409.54962158203125	409.56268310546875
508	409.57269287109375	27.8963904269333					1	DETECTED	409.5727 m/z @27.90 [151231OFc1_NvH-0949-CRLM-14.raw]	409.57269287109375	27.8963904269333	3.26089003946667	98.2293071013333	94.96841706186663	1099946.5	8.08712227251724E7	3	7699	0.22826114115159513	0.5994736180738823	0.046272382134262345	409.5627136230469	409.58258056640625
509	409.59173583984375	44.6214655914667					1	DETECTED	409.5917 m/z @44.62 [151231OFc1_NvH-0949-CRLM-14.raw]	409.59173583984375	44.6214655914667	4.99418724266667	99.6783857061333	94.68419846346663	900169.0	7.949013770207119E7	3	7699	0.1847558470938111	1.3589564827620269	0.06170242569112014	409.58270263671875	409.6016540527344
510	409.67694091796875	20.2581699565333					1	DETECTED	409.6769 m/z @20.26 [151231OFc1_NvH-0949-CRLM-14.raw]	409.67694091796875	20.2581699565333	2.74883975093333	98.2087157144	95.45987596346667	131772.21875	5.466709624489378E7	0	7699	0.04083826936577495	1.6348359778495998	0.9646123290977933	409.6673278808594	409.6868896484375
511	409.68798828125	22.9715577024					1	DETECTED	409.6880 m/z @22.97 [151231OFc1_NvH-0949-CRLM-14.raw]	409.68798828125	22.9715577024	3.53360772426667	98.9687731397333	95.43516541546663	123544.96875	5.518380013201937E7	0	7699	11.872904713626347	0.516521285940595	0.0399585508113384	409.68695068359375	409.6958312988281
512	409.7058410644531	16.4132205954667					1	DETECTED	409.7058 m/z @16.41 [151231OFc1_NvH-0949-CRLM-14.raw]	409.7058410644531	16.4132205954667	3.26089003946667	98.8357664309333	95.57487639146663	1128655.5	9.295187187693723E7	2	7699	0.2823868268005931	0.7501422630088531	0.10843658827677008	409.69598388671875	409.7140197753906
513	409.7240295410156	23.5934024722667					1	DETECTED	409.7240 m/z @23.59 [151231OFc1_NvH-0949-CRLM-14.raw]	409.7240295410156	23.5934024722667	2.4590034008	99.2936713509333	96.8346679501333	6130406.5	1.9706003812921065E8	2	7699	0.19885774236192688	0.5162274959484888	1.4534812749560408	409.71405029296875	409.7340087890625
514	409.7342224121094	11.2810611306667					1	DETECTED	409.7342 m/z @11.28 [151231OFc1_NvH-0949-CRLM-14.raw]	409.7342224121094	11.2810611306667	3.5243688888	95.9757143325333	92.4513454437333	3089184.25	1.5298779457124507E8	2	7699	0.25735579521661833	62.331184824290304	67.4204627977674	409.7340393066406	409.74420166015625
515	409.74737548828125	13.1990428352					1	DETECTED	409.7474 m/z @13.20 [151231OFc1_NvH-0949-CRLM-14.raw]	409.74737548828125	13.1990428352	3.1157998232	97.1426823192	94.026882496	645449.375	7.074263996243416E7	0	7699	0.13523545755340827	1.3545361833692222	44.313842636569326	409.7442626953125	409.75732421875
516	409.7656555175781	21.1475808981333					1	DETECTED	409.7657 m/z @21.15 [151231OFc1_NvH-0949-CRLM-14.raw]	409.7656555175781	21.1475808981333	1.259599812	94.4585944402667	93.19899462826669	113619.6796875	6.102750717677021E7	0	7699	40.28319567349244	3.26284648869306	14.300971064085589	409.75787353515625	409.76690673828125
517	409.7772521972656	21.1475808981333					1	DETECTED	409.7773 m/z @21.15 [151231OFc1_NvH-0949-CRLM-14.raw]	409.7772521972656	21.1475808981333	4.470753528	97.1633656029333	92.6926120749333	182127.953125	6.367917089618433E7	0	7699	0.1192318538642212	0.5060487362411562	0.09412401507020098	409.767333984375	409.78570556640625
518	409.7960510253906	22.5064008026667					1	DETECTED	409.7961 m/z @22.51 [151231OFc1_NvH-0949-CRLM-14.raw]	409.7960510253906	22.5064008026667	1.432129536	94.6979440901333	93.2658145541333	209403.78125	6.2521904605555736E7	0	7699	0.22222481303778352	0.5878734775701578	1.4697288498199335	409.7879333496094	409.8059997558594
519	409.8406677246094	34.7710093424					1	DETECTED	409.8407 m/z @34.77 [151231OFc1_NvH-0949-CRLM-14.raw]	409.8406677246094	34.7710093424	0.517093636266667	99.9752552986667	99.45816166240003	63899.6484375	6.4401193230759084E7	0	7699	91.0029014662189	1.687239656611137	2.4479179456509947	409.8308410644531	409.8502197265625
520	409.85406494140625	15.3561975106667					1	DETECTED	409.8541 m/z @15.36 [151231OFc1_NvH-0949-CRLM-14.raw]	409.85406494140625	15.3561975106667	0.365210178666667	99.9443472656	99.57913708693333	44082.20703125	5.650344453910961E7	0	7699	10.136125205612077	4.372611355422836	0.07541541229462967	409.8506774902344	409.85675048828125
521	409.86676025390625	10.854140792					1	DETECTED	409.8668 m/z @10.85 [151231OFc1_NvH-0949-CRLM-14.raw]	409.86676025390625	10.854140792	1.18436126586667	99.8617505032	98.67738923733333	535848.875	7.442008405465592E7	0	7699	6.876140961724289	1.3885688347072769	1.4462730760128	409.8567810058594	409.86676025390625
522	409.87677001953125	18.7617646104					1	DETECTED	409.8768 m/z @18.76 [151231OFc1_NvH-0949-CRLM-14.raw]	409.87677001953125	18.7617646104	0.313612878133333	99.8312133024	99.51760042426667	5584925.0	1.4731742179940218E8	3	7699	0.15823355632701563	0.8792111204348492	2.8349831270502137	409.8667907714844	409.8867492675781
523	409.8873596191406	18.4159855754667					1	DETECTED	409.8874 m/z @18.42 [151231OFc1_NvH-0949-CRLM-14.raw]	409.8873596191406	18.4159855754667	0.231803574666667	98.6714850264	98.43968145173334	1443132.5	8.347508748524222E7	3	7699	0.15771895797358582	82.5363271801495	206.8744721942394	409.88677978515625	409.8973388671875
524	409.9075012207031	27.9205362584					1	DETECTED	409.9075 m/z @27.92 [151231OFc1_NvH-0949-CRLM-14.raw]	409.9075012207031	27.9205362584	0.161037158133333	99.9443472656	99.78331010746666	411840.25	6.721986533965397E7	0	7699	0.2359451243596027	0.822105567747559	0.1935829966155618	409.8975524902344	409.9163513183594
525	409.92645263671875	44.6561925402667					1	DETECTED	409.9265 m/z @44.66 [151231OFc1_NvH-0949-CRLM-14.raw]	409.92645263671875	44.6561925402667	0.292981726133333	99.9959530304	99.70297130426667	555132.8125	6.843113999905773E7	0	7699	0.22466867469665885	0.5257237630819739	0.011840204469717364	409.91650390625	409.92901611328125
526	409.93902587890625	42.4841291066667					1	DETECTED	409.9390 m/z @42.48 [151231OFc1_NvH-0949-CRLM-14.raw]	409.93902587890625	42.4841291066667	0.0192266261333333	99.9856388325333	99.96641220639997	746010.375	6.706818538591619E7	3	7699	1.943005384909405	0.5590885824027545	0.13760548707265147	409.92913818359375	409.9490051269531
527	409.9731140136719	22.6361800981333					1	DETECTED	409.9731 m/z @22.64 [151231OFc1_NvH-0949-CRLM-14.raw]	409.9731140136719	22.6361800981333	0.130673125866667	99.3875374818667	99.25686435600004	143866.59375	6.354815042818083E7	0	7699	13.788169484337228	0.7201023573733435	1.470339487226132	409.96319580078125	409.9828796386719
528	409.99658203125	22.4739674322667					1	DETECTED	409.9966 m/z @22.47 [151231OFc1_NvH-0949-CRLM-14.raw]	409.99658203125	22.4739674322667	0.0192266261333333	99.9959530304	99.97672640426667	132726.046875	6.1008114381599516E7	0	7699	15.66592987022976	0.5210220651344427	5.413091350596816	409.98663330078125	410.00634765625
529	410.0520324707031	31.3602547541333					1	DETECTED	410.0520 m/z @31.36 [151231OFc1_NvH-0949-CRLM-14.raw]	410.0520324707031	31.3602547541333	0.0395199496	99.9752552986667	99.93573534906669	23225.224609375	5.4142776095353685E7	0	7699	96.6310248229244	1.5776766407427294	2.091167706359819	410.0520324707031	410.0617370605469
530	410.1094055175781	89.6935811773333					1	DETECTED	410.1094 m/z @89.69 [151231OFc1_NvH-0949-CRLM-14.raw]	410.1094055175781	89.6935811773333	0.00853062613333333	99.9959530304	99.98742240426667	328859.8125	5.305450553829327E7	0	7699	0.1992949811737219	2.3176311305194996	3.7431964463917473	410.1008605957031	410.1156005859375
531	410.14923095703125	89.5711302664					1	DETECTED	410.1492 m/z @89.57 [151231OFc1_NvH-0949-CRLM-14.raw]	410.14923095703125	89.5711302664	2.8102061064	95.4789493565333	92.6687432501333	999860.5	6.826408869624981E7	0	7699	0.06626007131386302	0.571072985998629	0.044002725258711586	410.1394348144531	410.1592102050781
532	410.15966796875	92.1552212210667					1	DETECTED	410.1597 m/z @92.16 [151231OFc1_NvH-0949-CRLM-14.raw]	410.15966796875	92.1552212210667	7.90787716346667	92.2963610336	84.38848387013333	33107.015625	2.888155798318835E7	0	7699	0.06245921893592765	1.8492219078073746	1.085671036204889	410.1593322753906	410.15985107421875
533	410.1828308105469	11.3006734101333					1	DETECTED	410.1828 m/z @11.30 [151231OFc1_NvH-0949-CRLM-14.raw]	410.1828308105469	11.3006734101333	4.05269375493333	98.5888946277333	94.53620087279997	75648.171875	5.810642015489471E7	0	7699	4.093421612575618	12.818183555817237	0.08504110614820053	410.1729431152344	410.1868896484375
534	410.1969299316406	19.0350556181333					1	DETECTED	410.1969 m/z @19.04 [151231OFc1_NvH-0949-CRLM-14.raw]	410.1969299316406	19.0350556181333	1.6146150192	99.6166913408	98.0020763216	411864.46875	7.460106508977434E7	4	7699	70.64343849946287	0.5329396797922947	12.391423025245707	410.18695068359375	410.2005310058594
535	410.2105407714844	18.7492207504					1	DETECTED	410.2105 m/z @18.75 [151231OFc1_NvH-0949-CRLM-14.raw]	410.2105407714844	18.7492207504	0.982440374933333	99.4605157696	98.47807539466666	3223672.75	2.5104910593276834E8	3	7699	9.314042938091115	0.7229988096161795	0.1318857159597769	410.2005920410156	410.22052001953125
536	410.2254333496094	23.5658525437333					1	DETECTED	410.2254 m/z @23.57 [151231OFc1_NvH-0949-CRLM-14.raw]	410.2254333496094	23.5658525437333	3.5550619392	99.4918318013333	95.9367698621333	2745400.0	1.7807897146294066E8	2	7699	6.067174670925549	1.4550244328310296	3.1079344672738896	410.2205505371094	410.23541259765625
537	410.2396240234375	29.3940898170667					1	DETECTED	410.2396 m/z @29.39 [151231OFc1_NvH-0949-CRLM-14.raw]	410.2396240234375	29.3940898170667	0.0192266261333333	97.267015668	97.24778904186667	910361.1875	1.1915089578118046E8	3	7699	28.266001847740643	2.3243237788016167	0.28454440482284593	410.2354431152344	410.2496032714844
538	410.25799560546875	37.6094164949333					1	DETECTED	410.2580 m/z @37.61 [151231OFc1_NvH-0949-CRLM-14.raw]	410.25799560546875	37.6094164949333	1.678139436	96.8138252165333	95.13568578053331	668239.375	7.99924729513857E7	2	7699	0.1332491040378727	2.6805025140896497	0.01314799386696072	410.2496337890625	410.2679443359375
539	410.273681640625	42.5344142608					1	DETECTED	410.2737 m/z @42.53 [151231OFc1_NvH-0949-CRLM-14.raw]	410.273681640625	42.5344142608	5.85410025386667	95.2961555589333	89.44205530506662	349363.5625	6.181830208895705E7	0	7699	0.21409928874668793	12.222773302165825	22.35862250984181	410.2685852050781	410.2828369140625
540	410.2919006347656	90.6725428581333					1	DETECTED	410.2919 m/z @90.67 [151231OFc1_NvH-0949-CRLM-14.raw]	410.2919006347656	90.6725428581333	1.05636922666667	94.2891362901333	93.23276706346662	36144.4453125	4.950049877804137E7	0	7699	0.5508667634861126	0.5147341712355807	1.744920186191823	410.28375244140625	410.3004455566406
541	410.311279296875	89.8384714866667					1	DETECTED	410.3113 m/z @89.84 [151231OFc1_NvH-0949-CRLM-14.raw]	410.311279296875	89.8384714866667	0.443382049866667	94.1761544048	93.73277235493333	153834.40625	6.2645239551388554E7	0	7699	1.242612491266101	5.353556150679533	9.10525696220181	410.3017578125	410.3206481933594
542	410.3266906738281	91.7153908098667					1	DETECTED	410.3267 m/z @91.72 [151231OFc1_NvH-0949-CRLM-14.raw]	410.3266906738281	91.7153908098667	0.6121598304	93.3068644386667	92.69470460826669	42273.66796875	4.90622218805811E7	0	7699	0.828701279268131	1.0021116550376634	0.42753658389141014	410.322265625	410.336181640625
543	410.3453063964844	26.5734097186667					1	DETECTED	410.3453 m/z @26.57 [151231OFc1_NvH-0949-CRLM-14.raw]	410.3453063964844	26.5734097186667	0.897428907733333	94.7766384157333	93.87920950799997	27061.462890625	5.553354970323659E7	0	7699	89.15114297290665	1.8080721576653271	2.57151140896916	410.3374328613281	410.3544006347656
544	410.3708190917969	91.2962002965333					1	DETECTED	410.3708 m/z @91.30 [151231OFc1_NvH-0949-CRLM-14.raw]	410.3708190917969	91.2962002965333	1.5612300768	93.9792605261333	92.4180304493333	24069.564453125	6.040808414155914E7	0	7699	0.4306131253038217	0.508493435348351	1.195060750226787	410.3613586425781	410.3717041015625
545	410.3817443847656	30.9975400725333					1	DETECTED	410.3817 m/z @31.00 [151231OFc1_NvH-0949-CRLM-14.raw]	410.3817443847656	30.9975400725333	0.344587600533333	98.7845380386667	98.43995043813337	31538.5	7.038571976311989E7	0	7699	69.31963902952981	1.5156661957516904	2.01801201265198	410.3728332519531	410.38623046875
546	410.396728515625	22.5514602504					1	DETECTED	410.3967 m/z @22.55 [151231OFc1_NvH-0949-CRLM-14.raw]	410.396728515625	22.5514602504	0.886897864533333	95.1873278232	94.30042995866665	58892.9609375	5.5977144814702705E7	0	7699	88.98920419312151	2.110472553585654	3.10000702966887	410.386962890625	410.4067077636719
547	410.4071350097656	22.5409624210667					1	DETECTED	410.4071 m/z @22.54 [151231OFc1_NvH-0949-CRLM-14.raw]	410.4071350097656	22.5409624210667	0.6334469008	95.2365747869333	94.60312788613331	37994.09765625	6.000201644257774E7	0	7699	91.57982454601378	2.09327301737961	3.1730025095892844	410.40673828125	410.41680908203125
548	410.44769287109375	19.0491363517333					1	DETECTED	410.4477 m/z @19.05 [151231OFc1_NvH-0949-CRLM-14.raw]	410.44769287109375	19.0491363517333	0.0293284413333333	99.3771855944	99.34785715306667	356561.65625	6.418074409206583E7	0	7699	6.964373762312327	0.5036540034680693	0.028838363785855595	410.4381103515625	410.4576721191406
549	410.4721374511719	34.9011892093333					1	DETECTED	410.4721 m/z @34.90 [151231OFc1_NvH-0949-CRLM-14.raw]	410.4721374511719	34.9011892093333	0.982440374933333	99.3457896352	98.36334926026667	174648.53125	5.6698857665092096E7	0	7699	23.333943642026792	0.5054283867418484	0.006039923950747781	410.462158203125	410.4819641113281
550	410.513671875	26.6367776765333					1	DETECTED	410.5137 m/z @26.64 [151231OFc1_NvH-0949-CRLM-14.raw]	410.513671875	26.6367776765333	3.1488207088	96.6814769834667	93.53265627466669	39399.3203125	5.2932867104282215E7	0	7699	92.00010763623719	2.053166139107153	3.75893158783729	410.5037536621094	410.5201110839844
551	410.5302429199219	9.89741031493333					1	DETECTED	410.5302 m/z @9.90 [151231OFc1_NvH-0949-CRLM-14.raw]	410.5302429199219	9.89741031493333	2.7692624752	94.4388321549333	91.6695696797333	132593.3125	6.455925655721639E7	0	7699	0.32456033477618185	0.6936834093410637	0.36156866115083686	410.520263671875	410.5344543457031
552	410.5444641113281	18.7842831834667					1	DETECTED	410.5445 m/z @18.78 [151231OFc1_NvH-0949-CRLM-14.raw]	410.5444641113281	18.7842831834667	3.3491809848	99.9235871096	96.5744061248	1549022.0	1.1970206039067104E8	0	7699	0.16264746725745027	2.530291652114513	0.019022542271645806	410.53448486328125	410.55438232421875
553	410.5558166503906	18.4159855754667					1	DETECTED	410.5558 m/z @18.42 [151231OFc1_NvH-0949-CRLM-14.raw]	410.5558166503906	18.4159855754667	3.50245218586667	96.9571134037333	93.45466121786663	326815.09375	7.083270709440313E7	3	7699	5.941016904211516	1.7542134486705911	5.837681846959876	410.5544738769531	410.5612487792969
554	410.57135009765625	43.2422141805333					1	DETECTED	410.5714 m/z @43.24 [151231OFc1_NvH-0949-CRLM-14.raw]	410.57135009765625	43.2422141805333	3.00539934506667	99.7294939946667	96.72409464960003	778391.5625	7.463889977955312E7	0	7699	0.20087569035588615	0.5222404085235344	0.05474973393824743	410.5613708496094	410.581298828125
555	410.608642578125	42.4989377362667					1	DETECTED	410.6086 m/z @42.50 [151231OFc1_NvH-0949-CRLM-14.raw]	410.608642578125	42.4989377362667	4.3047637184	93.8401479877333	89.5353842693333	179799.953125	6.0462823491841555E7	0	7699	0.07442816843249034	1.5365663079185117	0.5075216160520541	410.59869384765625	410.6095275878906
556	410.61981201171875	30.0191221205333					1	DETECTED	410.6198 m/z @30.02 [151231OFc1_NvH-0949-CRLM-14.raw]	410.61981201171875	30.0191221205333	1.5612300768	99.8617505032	98.3005204264	429709.6875	6.264924903639037E7	0	7699	0.1826005623559368	0.6746888530293126	2.5381776610108346	410.6103820800781	410.6295166015625
557	410.6770935058594	28.5778661061333					1	DETECTED	410.6771 m/z @28.58 [151231OFc1_NvH-0949-CRLM-14.raw]	410.6770935058594	28.5778661061333	3.22747872346667	96.3443722362667	93.11689351280002	99613.6640625	5.609121730336294E7	2	7699	0.2095301810103436	1.8546044937634611	2.23762590018743	410.6672058105469	410.6867370605469
558	410.69854736328125	19.0491363517333					1	DETECTED	410.6985 m/z @19.05 [151231OFc1_NvH-0949-CRLM-14.raw]	410.69854736328125	19.0491363517333	3.06038889546667	97.8473320906667	94.78694319520002	208499.609375	7.159236943619592E7	4	7699	79.67210200611161	8.302688526186477	0.07109024602973762	410.6886901855469	410.70849609375
559	410.71923828125	17.9688905208					1	DETECTED	410.7192 m/z @17.97 [151231OFc1_NvH-0949-CRLM-14.raw]	410.71923828125	17.9688905208	2.65549094773333	98.1433266754667	95.48783572773337	9358216.0	2.9285252969576657E8	2	7699	0.1849370362309415	0.5385516469475385	0.24731689094279535	410.7092590332031	410.7292175292969
560	410.73199462890625	24.6330803552					1	DETECTED	410.7320 m/z @24.63 [151231OFc1_NvH-0949-CRLM-14.raw]	410.73199462890625	24.6330803552	4.19881668853333	99.8823834306667	95.68356674213338	534479.75	8.574551447994603E7	2	7699	4.950463410022483	1.6489070564073989	0.5913969248296609	410.7292785644531	410.7419738769531
561	410.742919921875	8.98434560533333					1	DETECTED	410.7429 m/z @8.98 [151231OFc1_NvH-0949-CRLM-14.raw]	410.742919921875	8.98434560533333	4.64974170133333	99.4500659232	94.80032422186667	247711.65625	6.829617460621129E7	2	7699	2.665958672226754	10.724304152184514	15.377044400864069	410.74200439453125	410.7498474121094
562	410.7598571777344	37.5887801674667					1	DETECTED	410.7599 m/z @37.59 [151231OFc1_NvH-0949-CRLM-14.raw]	410.7598571777344	37.5887801674667	3.26089003946667	96.7119435426667	93.45105350320003	342021.0625	6.466894613463785E7	0	7699	0.13889229419579152	0.6880407812134042	2.845030904881012	410.7498779296875	410.7697448730469
563	410.7934265136719	20.2797636408					1	DETECTED	410.7934 m/z @20.28 [151231OFc1_NvH-0949-CRLM-14.raw]	410.7934265136719	20.2797636408	1.18436126586667	98.3726783282667	97.18831706240003	29377.416015625	5.738824442349742E7	0	7699	89.36793436880393	2.544809351333173	3.678148006562249	410.783447265625	410.80340576171875
564	410.8204345703125	29.9682188056					1	DETECTED	410.8204 m/z @29.97 [151231OFc1_NvH-0949-CRLM-14.raw]	410.8204345703125	29.9682188056	0.3239648304	99.5126520584	99.18868722799999	368006.84375	6.3945172954815015E7	0	7699	0.2261273500067027	1.0266634914734107	0.7950483032709604	410.810546875	410.830322265625
565	410.84063720703125	41.1809115709333					1	DETECTED	410.8406 m/z @41.18 [151231OFc1_NvH-0949-CRLM-14.raw]	410.84063720703125	41.1809115709333	0.6863773784	99.9546140824	99.268236704	322606.59375	5.811321182443519E7	5	7699	0.2982290783616719	0.5161877239334218	1.3486173570272584	410.8307189941406	410.8450622558594
566	410.8551025390625	21.6235881341333					1	DETECTED	410.8551 m/z @21.62 [151231OFc1_NvH-0949-CRLM-14.raw]	410.8551025390625	21.6235881341333	0.4161656984	99.8312133024	99.41504760400001	528925.875	1.0656877943418509E8	3	7699	1.3224730768375643	2.2259160087279817	5.012653936633696	410.84521484375	410.8592834472656
567	410.8692932128906	21.8688203381333					1	DETECTED	410.8693 m/z @21.87 [151231OFc1_NvH-0949-CRLM-14.raw]	410.8692932128906	21.8688203381333	0.395944974933333	99.6886251074667	99.29268013253338	1178532.0	8.76904693472998E7	3	7699	0.14111346452867224	0.5082273432820421	0.048265367047514884	410.859375	410.8792724609375
568	410.8851318359375	13.6488231562667					1	DETECTED	410.8851 m/z @13.65 [151231OFc1_NvH-0949-CRLM-14.raw]	410.8851318359375	13.6488231562667	0.0495235936	99.8720835493333	99.8225599557333	408963.5	7.645367948900451E7	3	7699	4.198028318473851	0.7903335006148025	1.088930136856808	410.8793029785156	410.89508056640625
569	410.9059143066406	43.2236294050667					1	DETECTED	410.9059 m/z @43.22 [151231OFc1_NvH-0949-CRLM-14.raw]	410.9059143066406	43.2236294050667	0.00853062613333333	99.8415569130667	99.83302628693336	467272.0625	6.475415871358956E7	0	7699	0.14825321101766065	0.5050237934799043	0.04900915529683187	410.89593505859375	410.9097900390625
570	410.9197998046875	30.0191221205333					1	DETECTED	410.9198 m/z @30.02 [151231OFc1_NvH-0949-CRLM-14.raw]	410.9197998046875	30.0191221205333	0.1408563408	99.9546140824	99.8137577416	723833.0625	6.484674077575289E7	3	7699	0.15702000846432895	6.201828866218634	0.11461707991387363	410.9098815917969	410.9296875
571	410.9501953125	12.8599847477333					1	DETECTED	410.9502 m/z @12.86 [151231OFc1_NvH-0949-CRLM-14.raw]	410.9501953125	12.8599847477333	0.110281901066667	99.9648533368	99.85457143573333	123299.7578125	5.923954474626315E7	0	7699	0.8825329914512956	0.735000403447068	0.008987249276657712	410.9403991699219	410.950927734375
572	410.9609680175781	23.6081090221333					1	DETECTED	410.9610 m/z @23.61 [151231OFc1_NvH-0949-CRLM-14.raw]	410.9609680175781	23.6081090221333	0.0293284413333333	99.9752552986667	99.94592685733336	317848.96875	6.278385925913799E7	0	7699	0.09652107135741161	2.1597692256227257	0.2896177146570884	410.95098876953125	410.9706115722656
573	410.99542236328125	24.5401210269333					1	DETECTED	410.9954 m/z @24.54 [151231OFc1_NvH-0949-CRLM-14.raw]	410.99542236328125	24.5401210269333	0.375305819733333	99.8516465104	99.47634069066667	140366.625	5.790796838392662E7	0	7699	0.18954641266860506	6.531607999647367	10.812540145777666	410.9856872558594	411.0049743652344
574	411.0209045410156	29.9454209765333					1	DETECTED	411.0209 m/z @29.95 [151231OFc1_NvH-0949-CRLM-14.raw]	411.0209045410156	29.9454209765333	0.0495235936	99.5960934008	99.5465698072	301843.0625	6.197269312402838E7	0	7699	0.12495049839584738	0.5035754188523709	1.6471822901229218	411.01141357421875	411.0306396484375
575	411.0413818359375	41.2182108373333					1	DETECTED	411.0414 m/z @41.22 [151231OFc1_NvH-0949-CRLM-14.raw]	411.0413818359375	41.2182108373333	0.6121598304	99.1375113834667	98.5253515530667	294117.40625	6.0869776518397495E7	0	7699	0.12132896294765061	1.8685427207640048	11.262385268770576	411.03179931640625	411.051025390625
576	411.0932312011719	90.3800859549333					1	DETECTED	411.0932 m/z @90.38 [151231OFc1_NvH-0949-CRLM-14.raw]	411.0932312011719	90.3800859549333	1.70997014906667	99.5022043005333	97.79223415146663	20771.755859375	4.369761514198208E7	0	7699	0.21198974625714584	0.5197877434684367	0.48096573654485075	411.0882568359375	411.1025390625
577	411.112548828125	89.8195904730667					1	DETECTED	411.1125 m/z @89.82 [151231OFc1_NvH-0949-CRLM-14.raw]	411.112548828125	89.8195904730667	0.00853062613333333	99.9959530304	99.98742240426667	32142.423828125	4.342056463622974E7	0	7699	87.2229024947348	0.5439354331207543	0.6176250347619304	411.10260009765625	411.11260986328125
578	411.1226501464844	91.4095424984					1	DETECTED	411.1227 m/z @91.41 [151231OFc1_NvH-0949-CRLM-14.raw]	411.1226501464844	91.4095424984	0.1509226512	99.8312133024	99.6802906512	885828.125	8.249660971234997E7	0	7699	0.10278208444397308	2.0128352406577354	0.6289031055226112	411.11297607421875	411.1321105957031
579	411.1356506347656	90.7260904341333					1	DETECTED	411.1357 m/z @90.73 [151231OFc1_NvH-0949-CRLM-14.raw]	411.1356506347656	90.7260904341333	8.4990386184	93.6836512061333	85.18461258773331	185711.859375	5.295833492346591E7	0	7699	0.07067474442575872	1.1970957449191135	5.844842817368769	411.1333923339844	411.14251708984375
580	411.152587890625	89.5580224837333					1	DETECTED	411.1526 m/z @89.56 [151231OFc1_NvH-0949-CRLM-14.raw]	411.152587890625	89.5580224837333	1.6675560992	98.5991319605333	96.9315758613333	253166.1875	5.566841904627353E7	0	7699	0.059337709839738295	0.9114210806497599	0.04950885015528842	411.14263916015625	411.1624755859375
581	411.1745300292969	31.1749197149333					1	DETECTED	411.1745 m/z @31.17 [151231OFc1_NvH-0949-CRLM-14.raw]	411.1745300292969	31.1749197149333	0.0797734781333333	99.9856388325333	99.90586535439996	219027.828125	5.871155444690269E7	0	7699	0.9020973957062992	14.278617549300307	0.9217442903269786	411.16461181640625	411.180908203125
582	411.1911315917969	9.76473068453333					1	DETECTED	411.1911 m/z @9.76 [151231OFc1_NvH-0949-CRLM-14.raw]	411.1911315917969	9.76473068453333	1.13059302	99.892633468	98.762040448	502098.84375	9.55430295336026E7	0	7699	13.248270888965274	6.438880603609955	0.22630457344630023	411.1811828613281	411.1968994140625
583	411.2069091796875	22.6642817805333					1	DETECTED	411.2069 m/z @22.66 [151231OFc1_NvH-0949-CRLM-14.raw]	411.2069091796875	22.6642817805333	3.1157998232	98.5786568933333	95.4628570701333	872392.5	1.1252046475081001E8	3	7699	71.46156181391144	4.41018935728271	0.0232834892862063	411.1969299316406	411.2104187011719
584	411.2204284667969	17.9688905208					1	DETECTED	411.2204 m/z @17.97 [151231OFc1_NvH-0949-CRLM-14.raw]	411.2204284667969	17.9688905208	1.68866628	98.8660829090667	97.1774166290667	4420113.0	2.002310262156876E8	3	7699	0.18144168847561204	1.3299613530190868	0.252009547012228	411.21044921875	411.23040771484375
585	411.2310791015625	22.2727721938667					1	DETECTED	411.2311 m/z @22.27 [151231OFc1_NvH-0949-CRLM-14.raw]	411.2310791015625	22.2727721938667	1.86653287013333	99.3979768746667	97.53144400453337	652594.375	8.993812016923244E7	3	7699	18.418067281687236	1.0715564066359071	0.08078834769900811	411.2304382324219	411.2410583496094
586	411.2417297363281	27.1939487992					1	DETECTED	411.2417 m/z @27.19 [151231OFc1_NvH-0949-CRLM-14.raw]	411.2417297363281	27.1939487992	2.30383407706667	96.3749993773333	94.07116530026663	505957.3125	8.012734998722371E7	2	7699	15.425553530176334	0.804804324289265	1.3987725083063576	411.2410888671875	411.2516784667969
587	411.2539367675781	30.0031242576					1	DETECTED	411.2539 m/z @30.00 [151231OFc1_NvH-0949-CRLM-14.raw]	411.2539367675781	30.0031242576	4.63939173973333	98.0107512381333	93.37135949839997	398564.40625	6.377761647287654E7	0	7699	0.17467426197532276	248.8051017128733	2.4131168779062797	411.2517395019531	411.263916015625
588	411.2740783691406	90.4172481533333					1	DETECTED	411.2741 m/z @90.42 [151231OFc1_NvH-0949-CRLM-14.raw]	411.2740783691406	90.4172481533333	4.40301069893333	95.9135129066667	91.51050220773337	56677.67578125	5.628172592276026E7	0	7699	1.843067204140155	0.5156982878228183	0.024855402062903823	411.26409912109375	411.2806396484375
589	411.2925720214844	90.1429528912					1	DETECTED	411.2926 m/z @90.14 [151231OFc1_NvH-0949-CRLM-14.raw]	411.2925720214844	90.1429528912	4.8974069696	98.7023701381333	93.8049631685333	41079.828125	5.297738544229791E7	0	7699	2.6231927934943258	0.7996179116406129	0.5283183427972699	411.2842102050781	411.29998779296875
590	411.3106689453125	90.3901627082667					1	DETECTED	411.3107 m/z @90.39 [151231OFc1_NvH-0949-CRLM-14.raw]	411.3106689453125	90.3901627082667	22.1152925013333	97.4041330632	75.2888405618667	94070.78125	4.873016227707839E7	0	7699	1.7828560137717915	0.5193270401580414	2.8177388641472474	411.3049011230469	411.3201904296875
591	411.3290100097656	90.3800859549333					1	DETECTED	411.3290 m/z @90.38 [151231OFc1_NvH-0949-CRLM-14.raw]	411.3290100097656	90.3800859549333	2.1690170424	95.9238439464	93.754826904	58018.421875	5.9113931032241814E7	0	7699	1.932506867635155	0.5152411042449561	0.026155244224684245	411.3218994140625	411.33612060546875
592	411.3468933105469	90.9749828989333					1	DETECTED	411.3469 m/z @90.97 [151231OFc1_NvH-0949-CRLM-14.raw]	411.3468933105469	90.9749828989333	0.506643816	94.1240340013333	93.6173901853333	66637.8125	5.322592326400455E7	0	7699	2.9584838514888077	0.5108614842232778	0.022187917756863736	411.3428039550781	411.3542785644531
593	411.364990234375	90.0284770088					1	DETECTED	411.3650 m/z @90.03 [151231OFc1_NvH-0949-CRLM-14.raw]	411.364990234375	90.0284770088	6.42085485866667	95.8927593258667	89.47190446720003	74723.28125	6.125367835552093E7	0	7699	2.7552762296323436	0.5187715417481752	5.782242470826659	411.3561706542969	411.37432861328125
594	411.383056640625	91.1662619378667					1	DETECTED	411.3831 m/z @91.17 [151231OFc1_NvH-0949-CRLM-14.raw]	411.383056640625	91.1662619378667	0.643913448	98.4857857293333	97.8418722813333	53807.859375	6.3603341714363866E7	0	7699	2.047004234022239	0.5097960199986437	1.2637342599726071	411.37615966796875	411.3930358886719
595	411.4071350097656	19.4215275738667					1	DETECTED	411.4071 m/z @19.42 [151231OFc1_NvH-0949-CRLM-14.raw]	411.4071350097656	19.4215275738667	0.0192266261333333	97.857661236	97.83843460986667	43094.5703125	6.289638598990813E7	0	7699	70.30392257192317	2.5213100980504177	3.6317124065586417	411.39752197265625	411.4156799316406
596	411.4256896972656	31.3418426394667					1	DETECTED	411.4257 m/z @31.34 [151231OFc1_NvH-0949-CRLM-14.raw]	411.4256896972656	31.3418426394667	0.453917475466667	99.5441913016	99.09027382613333	107450.296875	5.951032509324493E7	0	7699	1.552826982201175	1.8479341670444156	2.694194458664386	411.4159851074219	411.4315490722656
597	411.44158935546875	9.80372808826667					1	DETECTED	411.4416 m/z @9.80 [151231OFc1_NvH-0949-CRLM-14.raw]	411.44158935546875	9.80372808826667	0.130673125866667	98.7744734301333	98.64380030426663	447321.5625	7.065337626540469E7	0	7699	0.1159076056470365	1.2129041894330184	0.7695636841306283	411.431640625	411.4515686035156
598	411.4517517089844	16.2615121645333					1	DETECTED	411.4518 m/z @16.26 [151231OFc1_NvH-0949-CRLM-14.raw]	411.4517517089844	16.2615121645333	1.63572314053333	99.7700745893333	98.13435144879998	207677.609375	5.92069511957606E7	0	7699	0.2211992510122478	3.049575512367262	5.046037952057533	411.45159912109375	411.461669921875
599	411.462890625	23.6554725146667					1	DETECTED	411.4629 m/z @23.66 [151231OFc1_NvH-0949-CRLM-14.raw]	411.462890625	23.6554725146667	6.06405037173333	97.9086605728	91.84461020106667	184496.34375	6.029983125178586E7	0	7699	0.4837004268436047	0.5417420465862657	0.5134378561692375	411.4617614746094	411.4728698730469
600	411.4740905761719	22.255776548					1	DETECTED	411.4741 m/z @22.26 [151231OFc1_NvH-0949-CRLM-14.raw]	411.4740905761719	22.255776548	7.6276883608	99.1063408738667	91.4786525130667	75224.203125	5.224125909572677E7	0	7699	6.199066263661887	3.126815047270264	12.84974544928048	411.4734802246094	411.4837646484375
601	411.49627685546875	24.6432443032					1	DETECTED	411.4963 m/z @24.64 [151231OFc1_NvH-0949-CRLM-14.raw]	411.49627685546875	24.6432443032	1.54000989893333	97.8065137885333	96.26650388959996	81738.3046875	6.303151962095559E7	0	7699	14.14520380915361	2.4970861886402225	2.7241680109466997	411.4862976074219	411.5061950683594
602	411.5238342285156	23.0820292589333					1	DETECTED	411.5238 m/z @23.08 [151231OFc1_NvH-0949-CRLM-14.raw]	411.5238342285156	23.0820292589333	3.24977961893333	99.6679442208	96.41816460186666	178410.859375	6.2055454949928686E7	0	7699	1.4478763584162166	0.5252540502722772	0.04886548264644574	411.5139465332031	411.531005859375
603	411.541015625	14.0425291170667					1	DETECTED	411.5410 m/z @14.04 [151231OFc1_NvH-0949-CRLM-14.raw]	411.541015625	14.0425291170667	3.1708682664	98.0006908978667	94.8298226314667	441636.375	7.599201609859668E7	3	7699	8.008886573587244	12.61731496774425	0.9221569387432148	411.5310363769531	411.5464782714844
604	411.5564880371094	17.9314849936					1	DETECTED	411.5565 m/z @17.93 [151231OFc1_NvH-0949-CRLM-14.raw]	411.5564880371094	17.9314849936	2.901571424	96.6083365941333	93.70676517013331	1759738.625	1.0347047616534929E8	3	7699	7.848576164908334	0.6375097453814631	0.04636529572306512	411.5465087890625	411.56646728515625
605	411.57196044921875	24.7157834882667					1	DETECTED	411.5720 m/z @24.72 [151231OFc1_NvH-0949-CRLM-14.raw]	411.57196044921875	24.7157834882667	3.24977961893333	99.0512222872	95.80144266826667	222879.328125	6.639404808918074E7	0	7699	0.15607533987528655	1.1496308018784436	2.2527786105788974	411.5665283203125	411.5779724121094
606	411.5880126953125	30.0031242576					1	DETECTED	411.5880 m/z @30.00 [151231OFc1_NvH-0949-CRLM-14.raw]	411.5880126953125	30.0031242576	4.0305902504	98.8660829090667	94.83549265866671	233429.3125	6.402437099682827E7	3	7699	12.104215959301644	2.668833418781054	7.931466167576744	411.5780334472656	411.59796142578125
607	411.6415100097656	41.1416535154667					1	DETECTED	411.6415 m/z @41.14 [151231OFc1_NvH-0949-CRLM-14.raw]	411.6415100097656	41.1416535154667	6.93430896586667	97.8271343834667	90.89282541760002	67502.7578125	5.698478371399956E7	0	7699	36.167374344122436	1.328557165345107	1.657114330690214	411.6319580078125	411.6514587402344
608	411.6928405761719	9.81395293866667					1	DETECTED	411.6928 m/z @9.81 [151231OFc1_NvH-0949-CRLM-14.raw]	411.6928405761719	9.81395293866667	2.27270546586667	99.5960934008	97.32338793493334	194372.671875	6.063235579676649E7	0	7699	0.1207935869679293	0.6011866920483623	0.7873116442430558	411.6829528808594	411.69927978515625
609	411.7093200683594	22.6770321130667					1	DETECTED	411.7093 m/z @22.68 [151231OFc1_NvH-0949-CRLM-14.raw]	411.7093200683594	22.6770321130667	2.3245360808	99.1270175474667	96.8024814666667	350095.40625	7.927075217150179E7	2	7699	0.7409961816596287	1.1772327384401033	0.1203007998587983	411.69940185546875	411.7117004394531
610	411.7217102050781	17.9833425944					1	DETECTED	411.7217 m/z @17.98 [151231OFc1_NvH-0949-CRLM-14.raw]	411.7217102050781	17.9833425944	1.92858234666667	99.7294939946667	97.80091164800002	1028072.0	1.350161861748082E8	2	7699	6.941335824209766	0.5970796199916565	2.5453019023461563	411.71173095703125	411.731689453125
611	411.738037109375	40.6377673482667					1	DETECTED	411.7380 m/z @40.64 [151231OFc1_NvH-0949-CRLM-14.raw]	411.738037109375	40.6377673482667	1.8768955936	98.1127255277333	96.2358299341333	269686.75	7.160505033887494E7	0	7699	16.919322631687496	0.5264637370264281	0.34555270771114377	411.7317199707031	411.7479553222656
612	411.7583923339844	25.5434220338667					1	DETECTED	411.7584 m/z @25.54 [151231OFc1_NvH-0949-CRLM-14.raw]	411.7583923339844	25.5434220338667	4.470753528	99.9648533368	95.4940998088	356440.40625	6.6702446608225904E7	2	7699	13.549335058241166	0.8574240074682614	6.66377619496042	411.74847412109375	411.76788330078125
613	411.7779541015625	21.0171279037333					1	DETECTED	411.7780 m/z @21.02 [151231OFc1_NvH-0949-CRLM-14.raw]	411.7779541015625	21.0171279037333	0.580572428266667	99.7801887850667	99.19961635680004	39877.53515625	5.040158227434941E7	0	7699	82.58032713077819	2.2128612129960423	4.949352417840693	411.76849365234375	411.7879333496094
614	411.7935485839844	30.5589180296					1	DETECTED	411.7935 m/z @30.56 [151231OFc1_NvH-0949-CRLM-14.raw]	411.7935485839844	30.5589180296	4.12746604906667	99.3042462981333	95.17678024906662	24046.5625	5.524599055563599E7	0	7699	86.95140644663154	1.8004455509891015	2.287492427222678	411.7890319824219	411.7982482910156
615	411.8460693359375	31.4106394976					1	DETECTED	411.8461 m/z @31.41 [151231OFc1_NvH-0949-CRLM-14.raw]	411.8460693359375	31.4106394976	0.100057038933333	99.8617505032	99.76169346426667	73576.4296875	5.146961559646295E7	0	7699	94.88270334250451	1.694289698975235	2.6449989640631353	411.8363952636719	411.8509216308594
616	411.8609313964844	11.6206572026667					1	DETECTED	411.8609 m/z @11.62 [151231OFc1_NvH-0949-CRLM-14.raw]	411.8609313964844	11.6206572026667	0.834129593866667	99.6886251074667	98.85449551360004	104817.7890625	6.1787983319558695E7	0	7699	10.478219705284562	0.7937632238345993	15.831883213371066	411.8509826660156	411.8655090332031
617	411.87554931640625	14.8311062013333					1	DETECTED	411.8755 m/z @14.83 [151231OFc1_NvH-0949-CRLM-14.raw]	411.87554931640625	14.8311062013333	0.0595778626666667	99.9752552986667	99.91567743600002	684886.625	8.2971984618444E7	3	7699	0.13826108063165243	1.0229931652088153	10.768125886488814	411.8655700683594	411.8805236816406
618	411.8905334472656	17.9456321765333					1	DETECTED	411.8905 m/z @17.95 [151231OFc1_NvH-0949-CRLM-14.raw]	411.8905334472656	17.9456321765333	0.282694176533333	99.8005571738667	99.51786299733337	1086914.0	8.815527082193737E7	3	7699	7.922206715044265	1.0168380282908684	0.0565474903095138	411.88055419921875	411.9005126953125
619	411.90606689453125	24.6864588808					1	DETECTED	411.9061 m/z @24.69 [151231OFc1_NvH-0949-CRLM-14.raw]	411.90606689453125	24.6864588808	0.0293284413333333	99.9959530304	99.96662458906667	159820.046875	6.364064958787391E7	0	7699	0.06272073640023734	4.636004077715881	2.0448162462520685	411.9005432128906	411.9158935546875
620	411.9301452636719	27.60793544					1	DETECTED	411.9301 m/z @27.61 [151231OFc1_NvH-0949-CRLM-14.raw]	411.9301452636719	27.60793544	0.272506757333333	99.9959530304	99.72344627306667	141406.96875	6.148688601873022E7	3	7699	25.78021002871141	2.282632015623558	223.89315240567115	411.9203186035156	411.94012451171875
621	411.9421081542969	9.84970261146667					1	DETECTED	411.9421 m/z @9.85 [151231OFc1_NvH-0949-CRLM-14.raw]	411.9421081542969	9.84970261146667	0.100057038933333	99.5231228413333	99.42306580239998	123131.28125	6.4197852099955484E7	0	7699	0.17787054908021283	0.519098133616294	1.5539576436199736	411.9401550292969	411.95208740234375
622	411.9530944824219	16.2402437517333					1	DETECTED	411.9531 m/z @16.24 [151231OFc1_NvH-0949-CRLM-14.raw]	411.9530944824219	16.2402437517333	0.443382049866667	99.9752552986667	99.53187324880003	110752.7421875	5.949183582141189E7	0	7699	2.5594753276436997	1.7984153384244586	5.302759754443208	411.9521179199219	411.9629211425781
623	411.9942626953125	22.6770321130667					1	DETECTED	411.9943 m/z @22.68 [151231OFc1_NvH-0949-CRLM-14.raw]	411.9942626953125	22.6770321130667	0.3342773192	99.5857328664	99.2514555472	153327.59375	6.256290363719292E7	0	7699	0.068507221530556	0.5196221005938477	0.16600485179122837	411.9845886230469	412.0041809082031
624	412.0289611816406	22.9831076602667					1	DETECTED	412.0290 m/z @22.98 [151231OFc1_NvH-0949-CRLM-14.raw]	412.0289611816406	22.9831076602667	0.00853062613333333	99.9856388325333	99.97710820639996	52178.57421875	6.3121060842538886E7	0	7699	26.2372509404191	2.0485948188080383	3.0997257809559624	412.0195007324219	412.0389404296875
625	412.0762634277344	36.3537290949333					1	DETECTED	412.0763 m/z @36.35 [151231OFc1_NvH-0949-CRLM-14.raw]	412.0762634277344	36.3537290949333	0.110281901066667	99.9856388325333	99.87535693146663	22542.810546875	5.6900246915353976E7	0	7699	93.08958975486291	1.2961075356769067	1.5727997595961654	412.06689453125	412.0791015625
626	412.1051025390625	89.6935811773333					1	DETECTED	412.1051 m/z @89.69 [151231OFc1_NvH-0949-CRLM-14.raw]	412.1051025390625	89.6935811773333	0.100057038933333	99.892633468	99.79257642906667	31440.203125	5.2096478072386384E7	0	7699	0.17488474997779235	0.5604447996668782	0.1383834752483538	412.0951232910156	412.11260986328125
627	412.12591552734375	91.4095424984					1	DETECTED	412.1259 m/z @91.41 [151231OFc1_NvH-0949-CRLM-14.raw]	412.12591552734375	91.4095424984	10.7072049733333	97.857661236	87.1504562626667	242534.265625	5.689097556118652E7	0	7699	0.09743349162873471	1.682595510073198	0.7932683441582145	412.1177978515625	412.1356201171875
628	412.1455078125	59.4135587058667					1	DETECTED	412.1455 m/z @59.41 [151231OFc1_NvH-0949-CRLM-14.raw]	412.1455078125	59.4135587058667	6.35079284826667	99.4500659232	93.09927307493334	67541.6171875	4.075603672711547E7	0	7699	0.31024826518222426	0.7942960141965322	34.4091730961596	412.1376647949219	412.1554870605469
629	412.1674499511719	89.6324777232					1	DETECTED	412.1674 m/z @89.63 [151231OFc1_NvH-0949-CRLM-14.raw]	412.1674499511719	89.6324777232	0.855133831466667	99.2936713509333	98.43853751946662	217341.96875	5.470781143733146E7	0	7699	0.0675576543404901	0.8321233233552386	0.002622238436134488	412.157470703125	412.17742919921875
630	412.1885986328125	90.6402120770667					1	DETECTED	412.1886 m/z @90.64 [151231OFc1_NvH-0949-CRLM-14.raw]	412.1885986328125	90.6402120770667	2.14831119653333	97.9493250304	95.80101383386668	300445.15625	5.9578988351000704E7	0	7699	0.06083107910176011	0.5006964697427824	0.08079097834365018	412.1787414550781	412.1909484863281
631	412.2010192871094	12.9159004930667					1	DETECTED	412.2010 m/z @12.92 [151231OFc1_NvH-0949-CRLM-14.raw]	412.2010192871094	12.9159004930667	3.09358378666667	99.9546140824	96.86103029573333	4585852.5	1.8684579403253797E8	3	7699	0.3289624785800491	8.144626108675466	0.8605401622690825	412.19134521484375	412.21099853515625
632	412.2142028808594	93.1868528085333					1	DETECTED	412.2142 m/z @93.19 [151231OFc1_NvH-0949-CRLM-14.raw]	412.2142028808594	93.1868528085333	2.20009175466667	96.2835733472	94.08348159253333	1748664.625	1.569195972384154E8	3	7699	0.6460742459728834	0.5061493707152651	0.018325020661837624	412.2110290527344	412.2211608886719
633	412.2311706542969	24.0797849312					1	DETECTED	412.2312 m/z @24.08 [151231OFc1_NvH-0949-CRLM-14.raw]	412.2311706542969	24.0797849312	2.11738005333333	99.1689025125333	97.05152245919996	6559064.0	2.389233945542504E8	3	7699	0.15278165442179414	0.5249916952478972	1.3401835420849244	412.22125244140625	412.24114990234375
634	412.2428283691406	15.9450593101333					1	DETECTED	412.2428 m/z @15.95 [151231OFc1_NvH-0949-CRLM-14.raw]	412.2428283691406	15.9450593101333	3.8707711904	99.179269204	95.30849801359999	3302678.5	9.945130948347126E7	2	7699	0.14135724094360036	1.216212227910386	1.2322102122489973	412.2411804199219	412.2528076171875
635	412.2608947753906	25.5729815629333					1	DETECTED	412.2609 m/z @25.57 [151231OFc1_NvH-0949-CRLM-14.raw]	412.2608947753906	25.5729815629333	4.87588858666667	97.6220957826667	92.74620719600003	204802.828125	8.38850537495531E7	2	7699	2.1733255070633106	3.7889637717874107	2.47179669367956	412.2528381347656	412.2708740234375
636	412.27496337890625	19.4673751544					1	DETECTED	412.2750 m/z @19.47 [151231OFc1_NvH-0949-CRLM-14.raw]	412.27496337890625	19.4673751544	5.81090916506667	98.55799872	92.74708955493332	35573.2890625	4.884611840084934E7	0	7699	82.71730281294347	3.16227797517052	5.928504758058128	412.2711181640625	412.2806091308594
637	412.29083251953125	89.8195904730667					1	DETECTED	412.2908 m/z @89.82 [151231OFc1_NvH-0949-CRLM-14.raw]	412.29083251953125	89.8195904730667	8.8642161248	99.9131809674667	91.0489648426667	62635.12890625	4.675323978951762E7	0	7699	0.7578841249010537	0.9312270218074863	0.27671674471133545	412.2826843261719	412.2965087890625
638	412.3066711425781	91.9000494277333					1	DETECTED	412.3067 m/z @91.90 [151231OFc1_NvH-0949-CRLM-14.raw]	412.3066711425781	91.9000494277333	7.91846632053333	94.8930330984	86.97456677786667	663104.125	7.11644841650881E7	0	7699	1.3287344320307852	0.6995079995930685	0.29136314908356514	412.29876708984375	412.31640625
639	412.3263854980469	89.6324777232					1	DETECTED	412.3264 m/z @89.63 [151231OFc1_NvH-0949-CRLM-14.raw]	412.3263854980469	89.6324777232	0.622742830666667	94.8637179402667	94.24097510960003	65035.97265625	5.12443726476514E7	0	7699	1.9403313196094132	17.200690960076468	27.167685954605243	412.3197937011719	412.3355407714844
640	412.3422546386719	91.6387484677333					1	DETECTED	412.3423 m/z @91.64 [151231OFc1_NvH-0949-CRLM-14.raw]	412.3422546386719	91.6387484677333	6.72181311973333	95.6722864541333	88.95047333439997	54490.703125	5.135244275236431E7	0	7699	1.236959324209053	0.506676149360403	0.584423732578394	412.33905029296875	412.3520812988281
641	412.3588562011719	34.8495797765333					1	DETECTED	412.3589 m/z @34.85 [151231OFc1_NvH-0949-CRLM-14.raw]	412.3588562011719	34.8495797765333	0.813084302933333	94.7862530997333	93.97316879679997	40581.17578125	7.411923503911796E7	0	7699	89.68790651987199	1.3377685875898895	1.6359659489697254	412.3533935546875	412.3684997558594
642	412.3785095214844	89.4149969522667					1	DETECTED	412.3785 m/z @89.41 [151231OFc1_NvH-0949-CRLM-14.raw]	412.3785095214844	89.4149969522667	0.120472993866667	99.1583587258667	99.03788573200003	329963.84375	6.492361526428505E7	0	7699	0.07117091720566293	23.348037144586453	40.064920775973036	412.3685607910156	412.38818359375
643	412.41485595703125	89.6074425032					1	DETECTED	412.4149 m/z @89.61 [151231OFc1_NvH-0949-CRLM-14.raw]	412.41485595703125	89.6074425032	0.201333076533333	97.3082904984	97.10695742186667	141564.515625	6.277845518577527E7	0	7699	0.5548048354041555	0.5176779560025796	11.947277223956375	412.4049072265625	412.42413330078125
644	412.447265625	18.5446193552					1	DETECTED	412.4473 m/z @18.54 [151231OFc1_NvH-0949-CRLM-14.raw]	412.447265625	18.5446193552	2.28308027706667	99.9752552986667	97.69217502160002	451225.28125	6.4695900330490775E7	4	7699	0.41987822478875714	0.5321818040383773	0.015315977196902418	412.4373474121094	412.45703125
645	412.4624938964844	30.0298698418667					1	DETECTED	412.4625 m/z @30.03 [151231OFc1_NvH-0949-CRLM-14.raw]	412.4624938964844	30.0298698418667	0.211428829333333	99.0512222872	98.83979345786668	161751.421875	5.6615716003449745E7	0	7699	18.984295707720232	0.9483197907302023	0.09568811236673042	412.4576416015625	412.4724426269531
646	412.48126220703125	30.2464823544					1	DETECTED	412.4813 m/z @30.25 [151231OFc1_NvH-0949-CRLM-14.raw]	412.48126220703125	30.2464823544	2.17940457893333	97.1014238442667	94.92201926533338	81165.546875	5.819422200747826E7	0	7699	0.7027532185443519	1.7805455889514166	2.586635297703299	412.4725036621094	412.4909973144531
647	412.5049743652344	25.247916964					1	DETECTED	412.5050 m/z @25.25 [151231OFc1_NvH-0949-CRLM-14.raw]	412.5049743652344	25.247916964	3.20400542346667	99.2207540925333	96.01674866906663	171192.3125	5.629312843803948E7	0	7699	0.16003821910472382	3.754412589583702	0.014776175964321334	412.49505615234375	412.5149230957031
648	412.51934814453125	34.2813776170667					1	DETECTED	412.5193 m/z @34.28 [151231OFc1_NvH-0949-CRLM-14.raw]	412.51934814453125	34.2813776170667	4.06332309866667	99.4710030842667	95.40767998560003	40502.53125	5.867238473755297E7	0	7699	25.426223984981696	1.6330913567484395	2.5773239600622873	412.5149841308594	412.52606201171875
649	412.5361022949219	12.8815611168					1	DETECTED	412.5361 m/z @12.88 [151231OFc1_NvH-0949-CRLM-14.raw]	412.5361022949219	12.8815611168	3.08244446293333	99.9856388325333	96.90319436959997	3245534.25	1.3354692183272931E8	3	7699	0.32157774396344685	0.7308881450020392	43.79474138840365	412.52630615234375	412.54608154296875
650	412.5565490722656	12.4399433016					1	DETECTED	412.5565 m/z @12.44 [151231OFc1_NvH-0949-CRLM-14.raw]	412.5565490722656	12.4399433016	1.8042771232	99.9959530304	98.19167590720001	5.1369848E7	1.400994214186305E9	3	7699	0.35577262383440456	1.2107418987482375	1.074323373236597	412.54656982421875	412.5665283203125
651	412.57647705078125	35.4525646541333					1	DETECTED	412.5765 m/z @35.45 [151231OFc1_NvH-0949-CRLM-14.raw]	412.57647705078125	35.4525646541333	4.06332309866667	98.3932653085333	94.32994220986663	256310.484375	6.826125841386557E7	3	7699	19.85870269759597	0.6106489593092127	0.2082005427469098	412.5665588378906	412.5863037109375
652	412.69268798828125	14.9350604072					1	DETECTED	412.6927 m/z @14.94 [151231OFc1_NvH-0949-CRLM-14.raw]	412.69268798828125	14.9350604072	2.4590034008	97.1840818488	94.725078448	52490.55078125	6.137065692263287E7	0	7699	9.037776864924195	7.474334172188262	0.0347027598854244	412.6827087402344	412.693603515625
653	412.70367431640625	18.8401946237333					1	DETECTED	412.7037 m/z @18.84 [151231OFc1_NvH-0949-CRLM-14.raw]	412.70367431640625	18.8401946237333	2.46946607173333	99.7801887850667	97.31072271333336	338221.96875	7.764043717987543E7	2	7699	24.77540808841576	1.0623109764037675	1.0309035188200957	412.6936950683594	412.713623046875
654	412.7165222167969	22.5514602504					1	DETECTED	412.7165 m/z @22.55 [151231OFc1_NvH-0949-CRLM-14.raw]	412.7165222167969	22.5514602504	5.06619473413333	99.25193864	94.18574390586667	239635.828125	6.2025338608441934E7	0	7699	0.2845961702913584	0.8583523654207236	4.89346125387392	412.71368408203125	412.7189636230469
655	412.72900390625	19.9368452					1	DETECTED	412.7290 m/z @19.94 [151231OFc1_NvH-0949-CRLM-14.raw]	412.72900390625	19.9368452	3.86079393466667	98.8357664309333	94.97497249626663	623779.375	9.884441217762652E7	2	7699	12.93035217976421	0.5959461884627942	0.7637808450440551	412.7190246582031	412.7373352050781
656	412.74761962890625	23.2546713088					1	DETECTED	412.7476 m/z @23.25 [151231OFc1_NvH-0949-CRLM-14.raw]	412.74761962890625	23.2546713088	3.91095983253333	98.4341481810667	94.52318834853337	2518467.0	1.5495332330493987E8	2	7699	40.585608147136995	0.5135344497201605	0.02092071685997848	412.7377014160156	412.757568359375
657	412.7588806152344	4.8550156656					1	DETECTED	412.7589 m/z @4.86 [151231OFc1_NvH-0949-CRLM-14.raw]	412.7588806152344	4.8550156656	3.54409508133333	98.55799872	95.01390363866668	389337.96875	6.992096156510969E7	2	7699	0.10881565833355733	2.1293911353857697	2.625451082280584	412.7576904296875	412.7688293457031
658	412.771240234375	9.54387037866667					1	DETECTED	412.7712 m/z @9.54 [151231OFc1_NvH-0949-CRLM-14.raw]	412.771240234375	9.54387037866667	4.87588858666667	99.7700745893333	94.89418600266663	268743.28125	6.77611743888339E7	2	7699	24.643915584410536	14.428246267875842	298.1150887761564	412.76922607421875	412.7811584472656
659	412.790771484375	38.0519654477333					1	DETECTED	412.7908 m/z @38.05 [151231OFc1_NvH-0949-CRLM-14.raw]	412.790771484375	38.0519654477333	2.1070612856	98.7641509864	96.6570897008	34183.45703125	6.302669101751331E7	0	7699	62.52759294590726	1.3445172821273628	1.4401605293580229	412.7814636230469	412.8006896972656
660	412.8292236328125	19.7706051434667					1	DETECTED	412.8292 m/z @19.77 [151231OFc1_NvH-0949-CRLM-14.raw]	412.8292236328125	19.7706051434667	0.485448362666667	99.2415908152	98.75614245253333	105418.6875	5.91167711947795E7	0	7699	3.9080000974207127	10.881099797532556	0.012937091594131823	412.8194885253906	412.8392028808594
661	412.8469543457031	37.1428447957333					1	DETECTED	412.8470 m/z @37.14 [151231OFc1_NvH-0949-CRLM-14.raw]	412.8469543457031	37.1428447957333	0.313612878133333	99.9856388325333	99.67202595439997	60793.07421875	5.623006580606188E7	0	7699	0.13574975683803814	1.4007861769075187	1.1046874948857694	412.8393249511719	412.85693359375
662	412.8692321777344	12.9749460645333					1	DETECTED	412.8692 m/z @12.97 [151231OFc1_NvH-0949-CRLM-14.raw]	412.8692321777344	12.9749460645333	0.0395199496	99.8211779845333	99.7816580349333	1251485.125	9.18437822480179E7	3	7699	0.3591554506996619	0.9066758831670179	0.39729577927539894	412.8592834472656	412.8769226074219
663	412.8869323730469	12.3526609392					1	DETECTED	412.8869 m/z @12.35 [151231OFc1_NvH-0949-CRLM-14.raw]	412.8869323730469	12.3526609392	0.231803574666667	99.9959530304	99.76414945573333	3.2055474E7	8.895251056409731E8	2	7699	0.3575477787773824	1.7625773205293411	1.8681987540159304	412.876953125	412.8968200683594
664	412.8993835449219	24.1093983962667					1	DETECTED	412.8994 m/z @24.11 [151231OFc1_NvH-0949-CRLM-14.raw]	412.8993835449219	24.1093983962667	0.0595778626666667	99.6373367829333	99.57775892026663	1602726.375	8.69998566331522E7	3	7699	0.8897559524444851	1.3986442522960336	0.01438915989464885	412.8969421386719	412.90936279296875
665	412.9107971191406	38.7399449872					1	DETECTED	412.9108 m/z @38.74 [151231OFc1_NvH-0949-CRLM-14.raw]	412.9107971191406	38.7399449872	0.0395199496	99.9856388325333	99.94611888293329	189527.609375	6.312350929973082E7	3	7699	3.305563797253498	1.293651433997327	0.05651625524482125	412.9093933105469	412.9207458496094
666	412.9217529296875	40.7942967928					1	DETECTED	412.9218 m/z @40.79 [151231OFc1_NvH-0949-CRLM-14.raw]	412.9217529296875	40.7942967928	0.0899049682666667	99.0409267952	98.95102182693333	98769.09375	5.904815675185348E7	0	7699	57.16916241546051	1.3170308220815354	1.632928905931536	412.9208068847656	412.9317321777344
667	412.95025634765625	3.40262614693333					1	DETECTED	412.9503 m/z @3.40 [151231OFc1_NvH-0949-CRLM-14.raw]	412.95025634765625	3.40262614693333	0.0395199496	99.9959530304	99.9564330808	3193028.5	1.2196834115274929E8	0	7699	0.1510446231048923	59.19988893830913	2.0961347718015784	412.9406433105469	412.95989990234375
668	412.9718017578125	22.2727721938667					1	DETECTED	412.9718 m/z @22.27 [151231OFc1_NvH-0949-CRLM-14.raw]	412.9718017578125	22.2727721938667	0.171181054933333	99.5022043005333	99.33102324559997	207303.8125	6.514275180854338E7	0	7699	7.827566923516454	0.6053620675930086	2.9335238604832052	412.96185302734375	412.9817810058594
669	413.00653076171875	25.230687884					1	DETECTED	413.0065 m/z @25.23 [151231OFc1_NvH-0949-CRLM-14.raw]	413.00653076171875	25.230687884	0.2215346832	99.1897125258667	98.96817784266669	98554.703125	6.189136263196755E7	0	7699	0.15191777080906377	2.7382324851032585	2.208534756769618	412.9965515136719	413.0162658691406
670	413.0501708984375	64.8432214197333					1	DETECTED	413.0502 m/z @64.84 [151231OFc1_NvH-0949-CRLM-14.raw]	413.0501708984375	64.8432214197333	0.3032940968	99.7497312906667	99.4464371938667	49386.9453125	5.698257826481389E7	0	7699	0.32850159640986476	0.7428778596442047	0.2266574268121426	413.0406799316406	413.06005859375
671	413.0943908691406	31.5841857706667					1	DETECTED	413.0944 m/z @31.58 [151231OFc1_NvH-0949-CRLM-14.raw]	413.0943908691406	31.5841857706667	0.1509226512	99.6886251074667	99.5377024562667	26142.751953125	6.148674196851058E7	0	7699	92.86431134550843	1.4943971872320048	1.9709579722801926	413.08441162109375	413.10406494140625
672	413.11822509765625	91.8263788693333					1	DETECTED	413.1182 m/z @91.83 [151231OFc1_NvH-0949-CRLM-14.raw]	413.11822509765625	91.8263788693333	1.57201359226667	98.4134461666667	96.84143257440003	25239.328125	5.270916955427775E7	0	7699	0.1429335075996363	0.5072443800929163	1.585364649416597	413.1084289550781	413.1193542480469
673	413.1295166015625	60.9262187146667					1	DETECTED	413.1295 m/z @60.93 [151231OFc1_NvH-0949-CRLM-14.raw]	413.1295166015625	60.9262187146667	5.7139995944	98.9068723861333	93.19287279173331	56799.7265625	6.454379163817815E7	0	7699	37.82524315912522	0.7927005262170576	4.416323691187141	413.1222839355469	413.13897705078125
674	413.1490173339844	89.5447556472					1	DETECTED	413.1490 m/z @89.54 [151231OFc1_NvH-0949-CRLM-14.raw]	413.1490173339844	89.5447556472	7.19260595066667	97.979981024	90.78737507333332	107061.6875	4.907903592149572E7	0	7699	0.049692149954310594	0.5836347804346136	1.4806665370639038	413.1390380859375	413.15899658203125
675	413.1710510253906	89.6448710965333					1	DETECTED	413.1711 m/z @89.64 [151231OFc1_NvH-0949-CRLM-14.raw]	413.1710510253906	89.6448710965333	4.5616814328	98.8151124706667	94.2534310378667	51544.6328125	5.3940101081745416E7	0	7699	69.97826370763148	5.025028423312534	0.4592359911784043	413.16107177734375	413.1728820800781
676	413.1829528808594	4.843738692					1	DETECTED	413.1830 m/z @4.84 [151231OFc1_NvH-0949-CRLM-14.raw]	413.1829528808594	4.843738692	2.77952872666667	99.8108695381333	97.03134081146663	53504.40625	5.580248232784114E7	0	7699	6.440486137579931	28.678966581627837	0.06920941494247843	413.1731872558594	413.19061279296875
677	413.20062255859375	3.41341546106667					1	DETECTED	413.2006 m/z @3.41 [151231OFc1_NvH-0949-CRLM-14.raw]	413.20062255859375	3.41341546106667	2.8102061064	99.9856388325333	97.1754327261333	2785010.75	1.3206706948845702E8	3	7699	0.2090642939087437	13.88846093979643	175.07152440594126	413.190673828125	413.20892333984375
678	413.21893310546875	12.4399433016					1	DETECTED	413.2189 m/z @12.44 [151231OFc1_NvH-0949-CRLM-14.raw]	413.21893310546875	12.4399433016	1.93899253093333	99.9856388325333	98.04664630159996	1.1145579E7	4.4958745560641E8	3	7699	0.3639324291049366	0.5420772207704864	0.06409453175881151	413.208984375	413.2289123535156
679	413.2336120605469	24.0935048893333					1	DETECTED	413.2336 m/z @24.09 [151231OFc1_NvH-0949-CRLM-14.raw]	413.2336120605469	24.0935048893333	4.18917545466667	99.7700745893333	95.58089913466664	463296.375	8.368179234688587E7	0	7699	14.717265011036055	3.058632472389769	0.7949137296233094	413.22894287109375	413.235107421875
680	413.2451171875	21.0287656354667					1	DETECTED	413.2451 m/z @21.03 [151231OFc1_NvH-0949-CRLM-14.raw]	413.2451171875	21.0287656354667	3.29399596133333	99.7599141904	96.46591822906666	1173968.875	1.595213352920881E8	3	7699	2.2852965601451203	3.1764886303291524	4.6134247135891115	413.2351379394531	413.2550964355469
681	413.2552795410156	25.2914310632					1	DETECTED	413.2553 m/z @25.29 [151231OFc1_NvH-0949-CRLM-14.raw]	413.2552795410156	25.2914310632	3.1818264304	98.6817598605333	95.49993343013331	236412.84375	6.858387267945227E7	2	7699	25.76955428396526	1.6782869461732643	2.366152465842667	413.255126953125	413.2652587890625
682	413.2653503417969	19.6484482392					1	DETECTED	413.2654 m/z @19.65 [151231OFc1_NvH-0949-CRLM-14.raw]	413.2653503417969	19.6484482392	0.0395199496	99.9959530304	99.9564330808	16786.138671875	5.7118050646166734E7	0	7699	95.82497634649144	2.644615711553535	3.5002529090682843	413.2652893066406	413.2658996582031
683	413.2759094238281	24.6204682048					1	DETECTED	413.2759 m/z @24.62 [151231OFc1_NvH-0949-CRLM-14.raw]	413.2759094238281	24.6204682048	0.00853062613333333	99.9856388325333	99.97710820639996	445625.34375	8.349490070428392E7	0	7699	0.7107756287684595	59.586149219552226	5.169221765837119	413.26593017578125	413.2856140136719
684	413.2899169921875	90.3901627082667					1	DETECTED	413.2899 m/z @90.39 [151231OFc1_NvH-0949-CRLM-14.raw]	413.2899169921875	90.3901627082667	1.13059302	94.5176089176	93.3870158976	63475.61328125	5.092323655263104E7	0	7699	2.7822701898758027	1.6744367720907651	2.0613545541806024	413.2861633300781	413.298828125
685	413.3092956542969	91.8789183813333					1	DETECTED	413.3093 m/z @91.88 [151231OFc1_NvH-0949-CRLM-14.raw]	413.3092956542969	91.8789183813333	0.802659279466667	94.1761544048	93.37349512533333	141995.578125	5.309412492674724E7	0	7699	0.16302974814971094	0.5038512824085857	0.0061303530989641995	413.2994079589844	413.31524658203125
686	413.3261413574219	91.2593196008					1	DETECTED	413.3261 m/z @91.26 [151231OFc1_NvH-0949-CRLM-14.raw]	413.3261413574219	91.2593196008	0.496052391733333	95.2365747869333	94.74052239519997	149025.5	5.6452494628190376E7	0	7699	2.6095256390806583	0.5103932722912803	1.0978288952259365	413.3187561035156	413.3360595703125
687	413.34442138671875	90.7363440701333					1	DETECTED	413.3444 m/z @90.74 [151231OFc1_NvH-0949-CRLM-14.raw]	413.34442138671875	90.7363440701333	0.8762837056	93.9052932261333	93.0290095205333	62213.84765625	3.848103021505216E7	0	7699	1.803574367332729	0.5142456501414084	2.2736468369876106	413.34210205078125	413.35406494140625
688	413.36279296875	90.2060520114667					1	DETECTED	413.3628 m/z @90.21 [151231OFc1_NvH-0949-CRLM-14.raw]	413.36279296875	90.2060520114667	0.00853062613333333	99.9959530304	99.98742240426667	45144.0	7.407854652157621E7	0	7699	2.2669572821955626	0.5262041192342664	0.03116012327100921	413.3547058105469	413.3709716796875
689	413.3815612792969	89.4149969522667					1	DETECTED	413.3816 m/z @89.41 [151231OFc1_NvH-0949-CRLM-14.raw]	413.3815612792969	89.4149969522667	0.3032940968	96.516926932	96.2136328352	130878.9296875	5.9831917008056186E7	0	7699	2.433795644483112	0.5021937688879597	19.410059406822008	413.3717346191406	413.391357421875
690	413.4046630859375	30.9566218512					1	DETECTED	413.4047 m/z @30.96 [151231OFc1_NvH-0949-CRLM-14.raw]	413.4046630859375	30.9566218512	0.313612878133333	99.0409267952	98.72731391706667	42493.58984375	5.417855868658736E7	0	7699	66.23054635442212	1.5000408473779467	1.9849817574138247	413.3949279785156	413.4142761230469
691	413.42529296875	22.8850942858667					1	DETECTED	413.4253 m/z @22.89 [151231OFc1_NvH-0949-CRLM-14.raw]	413.42529296875	22.8850942858667	1.0353816	98.1741261029333	97.1387445029333	121447.84375	6.069866180206933E7	0	7699	66.74674850562691	3.3141990261603747	19.180520288586425	413.41583251953125	413.4351806640625
692	413.4511413574219	3.42295720053333					1	DETECTED	413.4511 m/z @3.42 [151231OFc1_NvH-0949-CRLM-14.raw]	413.4511413574219	3.42295720053333	1.720449272	99.9546140824	98.2341648104	1326431.875	8.06900087008069E7	0	7699	0.14928673761988964	1.800554150747571	1.4652580126901908	413.441162109375	413.4610900878906
693	413.4687805175781	25.4434187397333					1	DETECTED	413.4688 m/z @25.44 [151231OFc1_NvH-0949-CRLM-14.raw]	413.4687805175781	25.4434187397333	1.57201359226667	95.375719176	93.80370558373333	929762.5625	7.24196982474167E7	0	7699	0.12043197805350658	0.5725184124394638	0.23000899972583339	413.4611511230469	413.47857666015625
694	413.4968566894531	19.7333326536					1	DETECTED	413.4969 m/z @19.73 [151231OFc1_NvH-0949-CRLM-14.raw]	413.4968566894531	19.7333326536	2.01383109013333	99.4396469768	97.42581588666667	55553.98046875	5.581854901764789E7	0	7699	18.28455868664709	3.984813073825454	0.32361186729526326	413.48699951171875	413.506103515625
695	413.52001953125	4.5277492984					1	DETECTED	413.5200 m/z @4.53 [151231OFc1_NvH-0949-CRLM-14.raw]	413.52001953125	4.5277492984	1.0984875136	92.9405997621333	91.8421122485333	42278.31640625	5.7523593515097335E7	0	7699	0.13493504867360517	1.2109904879431423	0.6134826532664787	413.51007080078125	413.5216369628906
696	413.53167724609375	34.7016190672					1	DETECTED	413.5317 m/z @34.70 [151231OFc1_NvH-0949-CRLM-14.raw]	413.53167724609375	34.7016190672	2.7999180784	98.6406211866667	95.84070310826671	302406.90625	6.900311530922334E7	3	7699	15.016723153242072	0.6736625267346829	0.3537958654571919	413.5216979980469	413.5416564941406
697	413.5517272949219	12.3526609392					1	DETECTED	413.5517 m/z @12.35 [151231OFc1_NvH-0949-CRLM-14.raw]	413.5517272949219	12.3526609392	2.78959758693333	99.7497312906667	96.96013370373338	2365900.75	1.550189162815605E8	0	7699	0.36868129250423287	2.0954934502174782	1.683192948387487	413.541748046875	413.56170654296875
698	413.5674743652344	24.0529701181333					1	DETECTED	413.5675 m/z @24.05 [151231OFc1_NvH-0949-CRLM-14.raw]	413.5674743652344	24.0529701181333	4.5616814328	98.1534663176	93.5917848848	101253.53125	5.97166644088202E7	0	7699	14.576457835335148	2.482897019771784	2.9390871721127847	413.5617980957031	413.568115234375
699	413.57818603515625	21.9993045085333					1	DETECTED	413.5782 m/z @22.00 [151231OFc1_NvH-0949-CRLM-14.raw]	413.57818603515625	21.9993045085333	1.65681658026667	99.4396469768	97.78283039653334	263366.46875	6.721336422901496E7	0	7699	2.504474050270769	4.069676971299964	1.279403955737263	413.5682067871094	413.5881652832031
700	413.5885009765625	25.6527517248					1	DETECTED	413.5885 m/z @25.65 [151231OFc1_NvH-0949-CRLM-14.raw]	413.5885009765625	25.6527517248	6.00832365946667	97.6625944664	91.65427080693333	127098.5234375	6.045297632494487E7	0	7699	18.48501297344828	0.9726929079839574	0.9407147896702229	413.58819580078125	413.59832763671875
701	413.7016296386719	3.41341546106667					1	DETECTED	413.7016 m/z @3.41 [151231OFc1_NvH-0949-CRLM-14.raw]	413.7016296386719	3.41341546106667	2.9318855632	99.9856388325333	97.0537532693333	415146.0625	6.780953460929322E7	0	7699	0.1399972261087825	14.647565494102375	87.0575963909659	413.6916809082031	413.7115783691406
702	413.71466064453125	27.3632712890667					1	DETECTED	413.7147 m/z @27.36 [151231OFc1_NvH-0949-CRLM-14.raw]	413.71466064453125	27.3632712890667	3.76677805706667	99.7599141904	95.99313613333332	234329.5	6.756737266934302E7	4	7699	7.080187217346239	1.1991080560018075	0.08361976525799242	413.711669921875	413.71636962890625
703	413.72637939453125	38.4921298362667					1	DETECTED	413.7264 m/z @38.49 [151231OFc1_NvH-0949-CRLM-14.raw]	413.72637939453125	38.4921298362667	1.76279472773333	98.7229155077333	96.96012077999997	1027173.6875	1.0527729311497606E8	4	7699	31.824892384531204	1.126757480223126	0.1671782798776649	413.7164001464844	413.7363586425781
704	413.74713134765625	21.0287656354667					1	DETECTED	413.7471 m/z @21.03 [151231OFc1_NvH-0949-CRLM-14.raw]	413.74713134765625	21.0287656354667	0.00853062613333333	99.5653433336	99.55681270746666	438338.34375	9.755557448001042E7	2	7699	0.13273212686428693	4.596136731552027	3.3126743880988823	413.7371520996094	413.757080078125
705	413.7607116699219	30.1936038853333					1	DETECTED	413.7607 m/z @30.19 [151231OFc1_NvH-0949-CRLM-14.raw]	413.7607116699219	30.1936038853333	3.37073244026667	75.5885714973333	72.21783905706664	105248.578125	6.753326489356953E7	2	7699	25.377411635330837	1.0995040201870179	2.014735855494094	413.7572326660156	413.76312255859375
706	413.7732849121094	29.4794807816					1	DETECTED	413.7733 m/z @29.48 [151231OFc1_NvH-0949-CRLM-14.raw]	413.7732849121094	29.4794807816	2.75906469626667	99.9131809674667	97.15411627120002	884532.125	8.361169130803671E7	2	7699	15.882141696233774	1.7493830801364931	0.2831970494917071	413.7633056640625	413.78326416015625
707	413.8463439941406	40.5762074784					1	DETECTED	413.8463 m/z @40.58 [151231OFc1_NvH-0949-CRLM-14.raw]	413.8463439941406	40.5762074784	0.443382049866667	99.6063891469333	99.16300709706663	55304.54296875	5.759922087280915E7	0	7699	70.1695249685032	1.3210950530988417	1.8322401815519769	413.8363952636719	413.8562927246094
708	413.8594665527344	20.2673287301333					1	DETECTED	413.8595 m/z @20.27 [151231OFc1_NvH-0949-CRLM-14.raw]	413.8594665527344	20.2673287301333	0.570057790666667	99.9235871096	99.35352931893334	28505.650390625	5.341566735525924E7	0	7699	91.04908939669554	2.851641405602239	5.104859573461141	413.8563537597656	413.86016845703125
709	413.8702697753906	15.6675982496					1	DETECTED	413.8703 m/z @15.67 [151231OFc1_NvH-0949-CRLM-14.raw]	413.8702697753906	15.6675982496	0.1509226512	99.8720835493333	99.72116089813329	178952.046875	7.254853488116619E7	3	7699	17.00531448259933	0.5513181939457644	2.3679219238560356	413.86029052734375	413.8774108886719
710	413.8874206542969	12.4399433016					1	DETECTED	413.8874 m/z @12.44 [151231OFc1_NvH-0949-CRLM-14.raw]	413.8874206542969	12.4399433016	0.00853062613333333	99.9959530304	99.98742240426667	481110.90625	8.805112336970508E7	3	7699	17.508725215066544	2.246610692881508	0.6024077132068892	413.8774719238281	413.8973693847656
711	413.8995361328125	29.7552212496					1	DETECTED	413.8995 m/z @29.76 [151231OFc1_NvH-0949-CRLM-14.raw]	413.8995361328125	29.7552212496	0.110281901066667	99.6783857061333	99.56810380506663	442448.28125	6.302145644421312E7	3	7699	0.19853836426464966	0.5097673691670503	1.4590803076053134	413.8974304199219	413.9095153808594
712	413.91033935546875	15.8377939114667					1	DETECTED	413.9103 m/z @15.84 [151231OFc1_NvH-0949-CRLM-14.raw]	413.91033935546875	15.8377939114667	0.181214405866667	99.6578612506667	99.47664684480003	266332.0	6.333122709020583E7	3	7699	12.416471167162229	188.24192887943562	379.93956150704525	413.9095458984375	413.9202880859375
713	413.9226379394531	25.6527517248					1	DETECTED	413.9226 m/z @25.65 [151231OFc1_NvH-0949-CRLM-14.raw]	413.9226379394531	25.6527517248	0.0595778626666667	99.7294939946667	99.66991613200003	114009.828125	6.5422558141377755E7	3	7699	57.42762753332798	1.6471518213635783	246.70658365132516	413.92034912109375	413.9325866699219
714	413.952880859375	3.42295720053333					1	DETECTED	413.9529 m/z @3.42 [151231OFc1_NvH-0949-CRLM-14.raw]	413.952880859375	3.42295720053333	0.313612878133333	97.7039858554667	97.39037297733337	134137.6875	6.294713252583439E7	0	7699	0.11344511913002187	1.3659576929961954	2.6366164146531075	413.9430236816406	413.9539794921875
715	413.9639892578125	11.2514864256					1	DETECTED	413.9640 m/z @11.25 [151231OFc1_NvH-0949-CRLM-14.raw]	413.9639892578125	11.2514864256	0.0192266261333333	99.9856388325333	99.96641220639997	1936775.625	1.1953990555982639E8	2	7699	0.4742046788301124	18.064907715939835	2.28323245274284	413.9540710449219	413.97393798828125
716	413.9864196777344	26.8537003178667					1	DETECTED	413.9864 m/z @26.85 [151231OFc1_NvH-0949-CRLM-14.raw]	413.9864196777344	26.8537003178667	0.00853062613333333	99.5126520584	99.50412143226666	468790.96875	7.670681760334279E7	0	7699	0.17201079498566685	1.3040882184941294	2.037980906282578	413.9765625	413.99639892578125
717	414.0483093261719	38.1181569896					1	DETECTED	414.0483 m/z @38.12 [151231OFc1_NvH-0949-CRLM-14.raw]	414.0483093261719	38.1181569896	0.00853062613333333	99.9856388325333	99.97710820639996	59186.046875	6.100395141257352E7	0	7699	93.30343001478508	1.237671532293264	1.4623696435530997	414.0384521484375	414.0566711425781
718	414.1202697753906	40.997869492					1	DETECTED	414.1203 m/z @41.00 [151231OFc1_NvH-0949-CRLM-14.raw]	414.1202697753906	40.997869492	16.4692786741333	98.8560373874667	82.38675871333339	20508.57421875	4.666674544698528E7	0	7699	73.76900225065185	1.4765279258623305	1.9524341818882327	414.1106872558594	414.12896728515625
719	414.13909912109375	21.6983803941333					1	DETECTED	414.1391 m/z @21.70 [151231OFc1_NvH-0949-CRLM-14.raw]	414.13909912109375	21.6983803941333	6.60204383493333	98.0006908978667	91.39864706293338	28704.544921875	5.665295417806491E7	0	7699	81.51633295157477	2.868552761899027	4.7381867372248685	414.130126953125	414.1481018066406
720	414.16143798828125	77.0549422216					1	DETECTED	414.1614 m/z @77.05 [151231OFc1_NvH-0949-CRLM-14.raw]	414.16143798828125	77.0549422216	4.55070880693333	96.6083365941333	92.05762778719998	70533.6953125	6.1058934397972554E7	0	7699	3.6648399183578846	1.1579534545059573	0.3105921275147295	414.1515808105469	414.1710510253906
721	414.1833190917969	89.7622487416					1	DETECTED	414.1833 m/z @89.76 [151231OFc1_NvH-0949-CRLM-14.raw]	414.1833190917969	89.7622487416	3.1488207088	99.3249546890667	96.1761339802667	745609.125	7.130239760915953E7	0	7699	0.06569434828165299	0.5097249422965123	0.010572050646514288	414.17333984375	414.19329833984375
722	414.1953430175781	19.6145067197333					1	DETECTED	414.1953 m/z @19.61 [151231OFc1_NvH-0949-CRLM-14.raw]	414.1953430175781	19.6145067197333	3.5550619392	98.3726783282667	94.8176163890667	32289.23828125	6.86366244072877E7	0	7699	70.59015941200533	2.5681359822060768	4.319420934609332	414.1933288574219	414.1956787109375
723	414.20574951171875	18.9471350565333					1	DETECTED	414.2057 m/z @18.95 [151231OFc1_NvH-0949-CRLM-14.raw]	414.20574951171875	18.9471350565333	3.21527656826667	98.8459620010667	95.63068543280002	733172.5625	9.251178553818333E7	2	7699	0.21689059715697567	0.9137475987014221	0.5034180937836595	414.1958312988281	414.2082824707031
724	414.2182922363281	31.5447257464					1	DETECTED	414.2183 m/z @31.54 [151231OFc1_NvH-0949-CRLM-14.raw]	414.2182922363281	31.5447257464	1.0353816	99.7396707789333	98.70428917893331	3841387.25	1.9656479094545332E8	2	7699	0.20264219552415952	2.2112449633712696	0.3386817489870898	414.20831298828125	414.228271484375
725	414.2335205078125	29.7151525002667					1	DETECTED	414.2335 m/z @29.72 [151231OFc1_NvH-0949-CRLM-14.raw]	414.2335205078125	29.7151525002667	1.65681658026667	99.4605157696	97.80369918933333	456615.71875	1.0151619371977578E8	3	7699	0.12196221556317965	0.5279913327958838	3.215273969296724	414.2283020019531	414.23828125
726	414.248291015625	90.0085921082667					1	DETECTED	414.2483 m/z @90.01 [151231OFc1_NvH-0949-CRLM-14.raw]	414.248291015625	90.0085921082667	3.23821946373333	99.5756997698667	96.33748030613337	2475572.5	1.3528710710025907E8	2	7699	0.069444043752938	0.5198990218847894	0.0375051244736094	414.2383117675781	414.2582702636719
727	414.2601318359375	41.0208234898667					1	DETECTED	414.2601 m/z @41.02 [151231OFc1_NvH-0949-CRLM-14.raw]	414.2601318359375	41.0208234898667	3.77611962826667	96.7528245477333	92.97670491946663	104297.5	5.889407276280572E7	0	7699	72.61366475729145	1.0805921363621374	1.187434068093906	414.25830078125	414.26104736328125
728	414.27105712890625	40.2824128522667					1	DETECTED	414.2711 m/z @40.28 [151231OFc1_NvH-0949-CRLM-14.raw]	414.27105712890625	40.2824128522667	0.0192266261333333	99.9959530304	99.97672640426667	949775.9375	9.340083725764224E7	2	7699	1.4694668609596775	1.88519999784622	0.022200892083593236	414.2611999511719	414.2750549316406
729	414.2850646972656	91.5848053245333					1	DETECTED	414.2851 m/z @91.58 [151231OFc1_NvH-0949-CRLM-14.raw]	414.2850646972656	91.5848053245333	1.76279472773333	99.7904114592	98.02761673146667	9540024.0	1.491314095341765E8	2	7699	0.08939072917121393	1.5042083995751447	1.6545247453667007	414.27508544921875	414.2922668457031
730	414.30615234375	89.7289644312					1	DETECTED	414.3062 m/z @89.73 [151231OFc1_NvH-0949-CRLM-14.raw]	414.30615234375	89.7289644312	3.15972268506667	94.3892661853333	91.22954350026663	114238.40625	4.776352848577828E7	0	7699	0.28846292048315547	7.6428452342882895	0.008996593631290418	414.2964172363281	414.3108215332031
731	414.32135009765625	91.7821968677333					1	DETECTED	414.3214 m/z @91.78 [151231OFc1_NvH-0949-CRLM-14.raw]	414.32135009765625	91.7821968677333	0.38569764	99.8005571738667	99.41485953386669	203775.140625	6.421443520563753E7	0	7699	0.2481784756687091	0.8148930977264909	0.46191108727028385	414.3147277832031	414.3304443359375
732	414.3394470214844	91.6932846789333					1	DETECTED	414.3394 m/z @91.69 [151231OFc1_NvH-0949-CRLM-14.raw]	414.3394470214844	91.6932846789333	0.982440374933333	95.3159364450667	94.33349607013336	36097.640625	3.71589219415785E7	0	7699	0.16928326552863382	0.8967773124332321	0.31968993208607227	414.332275390625	414.3473815917969
733	414.3573913574219	91.6932846789333					1	DETECTED	414.3574 m/z @91.69 [151231OFc1_NvH-0949-CRLM-14.raw]	414.3573913574219	91.6932846789333	0.0192266261333333	99.9443472656	99.92512063946667	85242.078125	6.467417522720359E7	0	7699	0.7026306827367819	0.5074146622852974	0.5097823559053215	414.347412109375	414.36651611328125
734	414.37652587890625	89.3667979005333					1	DETECTED	414.3765 m/z @89.37 [151231OFc1_NvH-0949-CRLM-14.raw]	414.37652587890625	89.3667979005333	0.527622824266667	99.9235871096	99.39596428533333	124648.046875	6.058133765838867E7	0	7699	0.031183869018718724	0.5050009089319262	0.02718550090996278	414.3665466308594	414.3858337402344
735	414.38677978515625	22.5514602504					1	DETECTED	414.3868 m/z @22.55 [151231OFc1_NvH-0949-CRLM-14.raw]	414.38677978515625	22.5514602504	0.0595778626666667	99.2936713509333	99.23409348826662	46595.9375	7.353516499200507E7	0	7699	90.9162004393919	2.0605464268855873	3.0464158314836594	414.3865966796875	414.396728515625
736	414.4313659667969	23.0820292589333					1	DETECTED	414.4314 m/z @23.08 [151231OFc1_NvH-0949-CRLM-14.raw]	414.4313659667969	23.0820292589333	0.0899049682666667	99.3771855944	99.28728062613334	52982.953125	6.042228588823832E7	0	7699	91.24359053374974	1.9953983682263905	3.0116721534988566	414.42315673828125	414.4368591308594
737	414.46527099609375	11.2705134237333					1	DETECTED	414.4653 m/z @11.27 [151231OFc1_NvH-0949-CRLM-14.raw]	414.46527099609375	11.2705134237333	0.717954516266667	99.9752552986667	99.25730078240002	749590.4375	7.816626314352989E7	0	7699	0.5214397555371431	0.5887792815881429	2.184416335618817	414.455322265625	414.4752502441406
738	414.4846496582031	40.7781362797333					1	DETECTED	414.4846 m/z @40.78 [151231OFc1_NvH-0949-CRLM-14.raw]	414.4846496582031	40.7781362797333	1.11994947973333	99.4918318013333	98.37188232159997	109185.875	6.248712138146634E7	0	7699	14.184304532424552	1.4597561577975136	0.23508387646027276	414.47528076171875	414.49462890625
739	414.5102844238281	6.3184993					1	DETECTED	414.5103 m/z @6.32 [151231OFc1_NvH-0949-CRLM-14.raw]	414.5102844238281	6.3184993	5.08666558346667	98.4548295069333	93.36816392346662	67726.3046875	5.567924152971652E7	0	7699	0.039511460811075594	1.4362705953478265	0.08473208483060293	414.50042724609375	414.516845703125
740	414.52685546875	7.5156834296					1	DETECTED	414.5269 m/z @7.52 [151231OFc1_NvH-0949-CRLM-14.raw]	414.52685546875	7.5156834296	4.2717936568	99.26233436	94.9905407032	75981.9921875	5.6741539702351324E7	0	7699	0.1841649769076783	0.7016469263753576	160.29149574543916	414.5168762207031	414.5276794433594
741	414.537841796875	16.1146759965333					1	DETECTED	414.5378 m/z @16.11 [151231OFc1_NvH-0949-CRLM-14.raw]	414.537841796875	16.1146759965333	2.941987332	99.179269204	96.237281872	248797.546875	7.059341653300253E7	3	7699	10.549692364004285	2.212308085125071	0.9752866322582743	414.5278625488281	414.5455017089844
742	414.5555114746094	38.8706922496					1	DETECTED	414.5555 m/z @38.87 [151231OFc1_NvH-0949-CRLM-14.raw]	414.5555114746094	38.8706922496	0.0293284413333333	97.5689426653333	97.53961422399996	906780.0625	1.0234488015754996E8	3	7699	20.523587757722616	0.7496146086362356	0.1576852537423415	414.5455322265625	414.56549072265625
743	414.5666198730469	4.8974069696					1	DETECTED	414.5666 m/z @4.90 [151231OFc1_NvH-0949-CRLM-14.raw]	414.5666198730469	4.8974069696	3.28281913066667	99.3979768746667	96.11515774400003	554930.0625	6.83981540705952E7	3	7699	0.11703061493004085	9.40519939720608	128.91291461411092	414.5655212402344	414.57659912109375
744	414.5870666503906	24.2100244552					1	DETECTED	414.5871 m/z @24.21 [151231OFc1_NvH-0949-CRLM-14.raw]	414.5870666503906	24.2100244552	3.3272831888	98.1843510418667	94.85706785306671	70634.1875	5.951153783210648E7	0	7699	8.458338320848668	2.1269950824045427	3.7791341637195104	414.5771484375	414.59246826171875
745	414.6026611328125	39.5550004656					1	DETECTED	414.6027 m/z @39.56 [151231OFc1_NvH-0949-CRLM-14.raw]	414.6026611328125	39.5550004656	4.22998813946667	95.0496376045333	90.81964946506663	215648.578125	6.839514164105614E7	0	7699	43.15493971264811	1.5677392856397918	34.22758509583738	414.5928039550781	414.6125793457031
746	414.6868591308594	9.682225356					1	DETECTED	414.6869 m/z @9.68 [151231OFc1_NvH-0949-CRLM-14.raw]	414.6868591308594	9.682225356	2.78959758693333	97.3523376509333	94.56274006399997	118898.5078125	6.37915920094858E7	0	7699	8.677701635546567	0.9842916709007887	15.549676412975138	414.6773986816406	414.6968078613281
747	414.7074890136719	18.9722600133333					1	DETECTED	414.7075 m/z @18.97 [151231OFc1_NvH-0949-CRLM-14.raw]	414.7074890136719	18.9722600133333	3.45300248213333	98.9480255538667	95.49502307173337	315883.09375	6.4110064042035945E7	0	7699	0.16449628590595466	4.603404213577726	0.023702619308546512	414.69757080078125	414.7098083496094
748	414.7198181152344	31.5266323333333					1	DETECTED	414.7198 m/z @31.53 [151231OFc1_NvH-0949-CRLM-14.raw]	414.7198181152344	31.5266323333333	1.63572314053333	98.8459620010667	97.21023886053337	1737409.0	1.1005563193561105E8	2	7699	0.1999081153486877	0.6350134047974486	0.01968590702675339	414.7098388671875	414.72979736328125
749	414.73187255859375	11.4993208314667					1	DETECTED	414.7319 m/z @11.50 [151231OFc1_NvH-0949-CRLM-14.raw]	414.73187255859375	11.4993208314667	4.40301069893333	98.5476697402667	94.14465904133337	456105.6875	8.670482840398E7	2	7699	8.454972005481007	5.397717167986188	3.9188145598901922	414.7298278808594	414.74041748046875
750	414.7505187988281	7.75559519893333					1	DETECTED	414.7505 m/z @7.76 [151231OFc1_NvH-0949-CRLM-14.raw]	414.7505187988281	7.75559519893333	1.4537123544	98.9273488749333	97.4736365205333	3237537.25	1.28335581454908E8	2	7699	0.14991421318785392	67.83267108695595	2.1658774877428812	414.7408142089844	414.760498046875
751	414.76165771484375	66.8062468712					1	DETECTED	414.7617 m/z @66.81 [151231OFc1_NvH-0949-CRLM-14.raw]	414.76165771484375	66.8062468712	3.8707711904	99.7294939946667	95.85872280426669	2916577.75	1.2336512458151104E8	2	7699	0.34001987806506406	0.5098031982482383	1.7260210648913181	414.7605285644531	414.7716064453125
752	414.772705078125	40.3147940141333					1	DETECTED	414.7727 m/z @40.31 [151231OFc1_NvH-0949-CRLM-14.raw]	414.772705078125	40.3147940141333	1.0246448536	99.7294939946667	98.7048491410667	372474.4375	6.375095961516053E7	0	7699	1.4521835163612096	0.5328061037560197	0.04586668925199409	414.7720642089844	414.7825927734375
753	414.78985595703125	89.4687293586667					1	DETECTED	414.7899 m/z @89.47 [151231OFc1_NvH-0949-CRLM-14.raw]	414.78985595703125	89.4687293586667	1.19517182053333	99.3667292114667	98.17155739093337	51529.97265625	6.248753315904884E7	0	7699	0.053942776100598167	0.5593856758441459	0.0026968468408904846	414.7835693359375	414.7980041503906
754	414.8454895019531	6.298664192					1	DETECTED	414.8455 m/z @6.30 [151231OFc1_NvH-0949-CRLM-14.raw]	414.8454895019531	6.298664192	0.570057790666667	99.6679442208	99.09788643013333	37747.1484375	5.536932444393005E7	0	7699	20.494340426306614	9.655226102672978	54.71352053293802	414.8355407714844	414.8482360839844
755	414.8582458496094	40.6936851501333					1	DETECTED	414.8582 m/z @40.69 [151231OFc1_NvH-0949-CRLM-14.raw]	414.8582458496094	40.6936851501333	0.395944974933333	99.9546140824	99.55866910746667	44959.9375	6.352929720277037E7	0	7699	95.3340618536699	1.3345517185934987	1.7703411261963402	414.848388671875	414.86517333984375
756	414.8753356933594	27.1268142016					1	DETECTED	414.8753 m/z @27.13 [151231OFc1_NvH-0949-CRLM-14.raw]	414.8753356933594	27.1268142016	0.38569764	99.9856388325333	99.5999411925333	412162.625	7.791028715923978E7	3	7699	0.22400363346086394	0.8574598710161305	0.5908382730548427	414.8654479980469	414.88372802734375
757	414.89373779296875	18.4695451005333					1	DETECTED	414.8937 m/z @18.47 [151231OFc1_NvH-0949-CRLM-14.raw]	414.89373779296875	18.4695451005333	0.0192266261333333	99.9959530304	99.97672640426667	671359.875	8.62952923234475E7	3	7699	0.5111507094603169	0.753674951784473	0.07343873468448406	414.8837585449219	414.9035339355469
758	414.9068603515625	23.3727800821333					1	DETECTED	414.9069 m/z @23.37 [151231OFc1_NvH-0949-CRLM-14.raw]	414.9068603515625	23.3727800821333	0.0495235936	99.9443472656	99.894823672	216134.734375	6.873219132970646E7	3	7699	0.18084988638933197	1.5192608613745466	0.6173970080232289	414.90374755859375	414.9168395996094
759	414.93212890625	82.5268790354667					1	DETECTED	414.9321 m/z @82.53 [151231OFc1_NvH-0949-CRLM-14.raw]	414.93212890625	82.5268790354667	0.0595778626666667	99.9752552986667	99.91567743600002	127124.6484375	6.4108520564333454E7	0	7699	0.21992569410907947	0.5057586595051328	0.010676091723791524	414.9222412109375	414.94207763671875
760	414.9453125	10.5804109597333					1	DETECTED	414.9453 m/z @10.58 [151231OFc1_NvH-0949-CRLM-14.raw]	414.9453125	10.5804109597333	0.292981726133333	98.7331011674667	98.44011944133337	54397.6953125	5.771226199993653E7	0	7699	3.2540094954344614	15.067550261545504	0.011582744148594766	414.9422302246094	414.9454650878906
761	414.9554748535156	16.9957849976					1	DETECTED	414.9555 m/z @17.00 [151231OFc1_NvH-0949-CRLM-14.raw]	414.9554748535156	16.9957849976	0.0696674154666667	99.2832343173333	99.21356690186663	67966.21875	6.020366956656272E7	0	7699	10.343464569179199	4.236246887019174	4.015707174952293	414.94549560546875	414.95635986328125
762	414.96636962890625	11.2087511858667					1	DETECTED	414.9664 m/z @11.21 [151231OFc1_NvH-0949-CRLM-14.raw]	414.96636962890625	11.2087511858667	0.242052946133333	99.9235871096	99.68153416346668	100740.140625	5.8856856238518454E7	0	7699	0.3312982608951671	0.5613331311755743	137.86299071634164	414.9564208984375	414.97625732421875
763	414.98272705078125	32.1083861904					1	DETECTED	414.9827 m/z @32.11 [151231OFc1_NvH-0949-CRLM-14.raw]	414.98272705078125	32.1083861904	0.3032940968	99.3353815309333	99.0320874341333	93659.1171875	5.547861084103289E7	0	7699	0.1866696195447588	1.5562324313316287	87.81812239553216	414.97686767578125	414.9924621582031
764	415.038818359375	44.3820519738667					1	DETECTED	415.0388 m/z @44.38 [151231OFc1_NvH-0949-CRLM-14.raw]	415.038818359375	44.3820519738667	0.00853062613333333	99.9959530304	99.98742240426667	25406.31640625	5.6676044045958675E7	0	7699	92.6535957518241	1.127695033561459	1.1094704737318577	415.0289306640625	415.038818359375
765	415.04937744140625	26.6637836784					1	DETECTED	415.0494 m/z @26.66 [151231OFc1_NvH-0949-CRLM-14.raw]	415.04937744140625	26.6637836784	0.0495235936	99.9235871096	99.874063516	33575.09375	5.331093842037295E7	0	7699	93.08774322026393	1.761802104679957	2.1759334475282532	415.0398864746094	415.0591735839844
766	415.1007080078125	40.7094311530667					1	DETECTED	415.1007 m/z @40.71 [151231OFc1_NvH-0949-CRLM-14.raw]	415.1007080078125	40.7094311530667	0.0595778626666667	98.6714850264	98.61190716373333	37382.375	6.117933366993547E7	0	7699	93.6218330753621	1.1568741826649978	1.3122648514253696	415.0908508300781	415.1097717285156
767	415.1134338378906	91.275654776					1	DETECTED	415.1134 m/z @91.28 [151231OFc1_NvH-0949-CRLM-14.raw]	415.1134338378906	91.275654776	23.6866268954667	98.0107512381333	74.3241243426666	18912.435546875	3.6094387702076815E7	0	7699	2.3053280978872124	0.5498238891232309	0.4921865982132078	415.1107482910156	415.12127685546875
768	415.1455078125	55.9907625354667					1	DETECTED	415.1455 m/z @55.99 [151231OFc1_NvH-0949-CRLM-14.raw]	415.1455078125	55.9907625354667	5.16785413226667	99.6166913408	94.44883720853333	159285.453125	6.297469772091226E7	2	7699	0.6744899199605783	0.6150027801386755	0.7439798919666774	415.1357727050781	415.1553955078125
769	415.15643310546875	9.8316106552					1	DETECTED	415.1564 m/z @9.83 [151231OFc1_NvH-0949-CRLM-14.raw]	415.15643310546875	9.8316106552	4.05269375493333	93.9265387672	89.87384501226667	19623.59375	5.379080478041672E7	0	7699	73.16470001583949	7.7760111940802785	14.479643956543638	415.15625	415.1658935546875
770	415.1759033203125	40.8770001538667					1	DETECTED	415.1759 m/z @40.88 [151231OFc1_NvH-0949-CRLM-14.raw]	415.1759033203125	40.8770001538667	3.26089003946667	98.753834436	95.49294439653333	61459.49609375	5.5095089740443446E7	0	7699	25.22468499382148	1.26397736078993	1.6454044145045494	415.1659240722656	415.1766662597656
771	415.1866760253906	22.3265801093333					1	DETECTED	415.1867 m/z @22.33 [151231OFc1_NvH-0949-CRLM-14.raw]	415.1866760253906	22.3265801093333	2.72835220133333	99.9235871096	97.19523490826667	287146.15625	6.49996623243193E7	2	7699	67.52580290196278	0.6327436558300547	0.06214442877721994	415.1767578125	415.1966552734375
772	415.1996154785156	22.6233614608					1	DETECTED	415.1996 m/z @22.62 [151231OFc1_NvH-0949-CRLM-14.raw]	415.1996154785156	22.6233614608	3.3598224008	98.9995897736	95.6397673728	206784.1875	6.48263900178639E7	0	7699	0.5861818766946492	0.5690499583336057	0.12569277173635085	415.1966857910156	415.201904296875
773	415.2119140625	7.57802019946667					1	DETECTED	415.2119 m/z @7.58 [151231OFc1_NvH-0949-CRLM-14.raw]	415.2119140625	7.57802019946667	1.6462667432	99.5336393157333	97.8873725725333	577482.75	1.1680084574625693E8	2	7699	21.02412348125027	0.7249080451428564	3.261929665876437	415.2019348144531	415.2218933105469
774	415.222900390625	31.6191557424					1	DETECTED	415.2229 m/z @31.62 [151231OFc1_NvH-0949-CRLM-14.raw]	415.222900390625	31.6191557424	2.9945117304	98.5683298136	95.5738180832	242113.046875	7.263968323349921E7	0	7699	25.42974832407225	0.9809992179867999	0.6111499339296467	415.221923828125	415.2237854003906
775	415.2337951660156	21.5326615853333					1	DETECTED	415.2338 m/z @21.53 [151231OFc1_NvH-0949-CRLM-14.raw]	415.2337951660156	21.5326615853333	1.34588635386667	99.6166913408	98.27080498693333	2324158.5	1.8913917661489725E8	2	7699	6.813368175613952	17.115128061363055	12.537694818636204	415.22381591796875	415.2436218261719
776	415.2536315917969	38.4921298362667					1	DETECTED	415.2536 m/z @38.49 [151231OFc1_NvH-0949-CRLM-14.raw]	415.2536315917969	38.4921298362667	2.56253337946667	99.3249546890667	96.76242130960003	3434142.0	2.5568172944646463E8	2	7699	0.4538118535471156	4.143634278265749	0.48124139784669007	415.24365234375	415.25799560546875
777	415.26806640625	47.1524491874667					1	DETECTED	415.2681 m/z @47.15 [151231OFc1_NvH-0949-CRLM-14.raw]	415.26806640625	47.1524491874667	3.82000057973333	99.8211779845333	96.00117740479998	3526993.0	2.04239171384749E8	2	7699	13.60650266882054	1.0054323082173235	1.907114142390361	415.2580871582031	415.2780456542969
778	415.2874450683594	91.5848053245333					1	DETECTED	415.2874 m/z @91.58 [151231OFc1_NvH-0949-CRLM-14.raw]	415.2874450683594	91.5848053245333	2.95247501973333	98.1228314061333	95.17035638639997	2342481.25	8.364877979770821E7	2	7699	0.0911878405531894	0.5015825237818219	0.0022605724628492504	415.278076171875	415.2919921875
779	415.3024597167969	10.2698120373333					1	DETECTED	415.3025 m/z @10.27 [151231OFc1_NvH-0949-CRLM-14.raw]	415.3024597167969	10.2698120373333	8.80995190373333	94.5062482325333	85.69629632879996	156853.734375	5.038081836797194E7	0	7699	0.4060322025960055	1.8125928811750487	126.14715258294909	415.2985534667969	415.312255859375
780	415.3247985839844	91.7930738069333					1	DETECTED	415.3248 m/z @91.79 [151231OFc1_NvH-0949-CRLM-14.raw]	415.3247985839844	91.7930738069333	0.406090608533333	99.3353815309333	98.92929092239997	69983.75	3.798113535132224E7	0	7699	1.6320729858587129	0.7326490992715894	0.4231357621331948	415.316650390625	415.3305358886719
781	415.3415222167969	90.2162207010667					1	DETECTED	415.3415 m/z @90.22 [151231OFc1_NvH-0949-CRLM-14.raw]	415.3415222167969	90.2162207010667	0.4644549928	94.8637179402667	94.3992629474667	72758.5390625	5.52330290459189E7	0	7699	2.7542482839986206	0.5146480099590814	3.434282418000908	415.3327331542969	415.3493957519531
782	415.3600769042969	90.7154255874667					1	DETECTED	415.3601 m/z @90.72 [151231OFc1_NvH-0949-CRLM-14.raw]	415.3600769042969	90.7154255874667	0.9187725808	97.7348855090667	96.8161129282667	57528.37890625	5.925850116934876E7	0	7699	1.7682562112246671	0.6801569751222412	1.8704319901589421	415.3517761230469	415.3695373535156
783	415.3775634765625	37.9858729746667					1	DETECTED	415.3776 m/z @37.99 [151231OFc1_NvH-0949-CRLM-14.raw]	415.3775634765625	37.9858729746667	0.231803574666667	98.4548295069333	98.22302593226662	27498.04296875	6.2227841767907426E7	0	7699	92.01591283205688	1.2100255813906486	1.4283287417984245	415.37164306640625	415.3802795410156
784	415.3905334472656	29.5321345138667					1	DETECTED	415.3905 m/z @29.53 [151231OFc1_NvH-0949-CRLM-14.raw]	415.3905334472656	29.5321345138667	0.6121598304	97.8783276949333	97.2661678645333	36089.7734375	5.694599877122752E7	0	7699	80.81801644070542	1.578376954673371	2.7597741937412716	415.3807067871094	415.400390625
785	415.4413146972656	44.2385509994667					1	DETECTED	415.4413 m/z @44.24 [151231OFc1_NvH-0949-CRLM-14.raw]	415.4413146972656	44.2385509994667	2.941987332	99.4187681194667	96.47678078746671	335884.75	6.386150458723287E7	0	7699	0.1145557400859687	0.5128544783207057	0.009077379691675932	415.431640625	415.4492492675781
786	415.4596252441406	20.2469640101333					1	DETECTED	415.4596 m/z @20.25 [151231OFc1_NvH-0949-CRLM-14.raw]	415.4596252441406	20.2469640101333	0.181214405866667	99.4605157696	99.27930136373332	1843785.875	9.598478340575224E7	4	7699	0.3055433504616829	0.8463068794188795	1.2448741578475335	415.4497985839844	415.468994140625
787	415.47296142578125	47.1524491874667					1	DETECTED	415.4730 m/z @47.15 [151231OFc1_NvH-0949-CRLM-14.raw]	415.47296142578125	47.1524491874667	0.982440374933333	93.2671563706667	92.28471599573336	76618.40625	5.9465788870721206E7	0	7699	32.84541365791356	1.201453920019877	0.0012617016227275681	415.4698791503906	415.4792175292969
788	415.4893493652344	40.4615923925333					1	DETECTED	415.4893 m/z @40.46 [151231OFc1_NvH-0949-CRLM-14.raw]	415.4893493652344	40.4615923925333	2.4074535912	99.7599141904	97.3524605992	169775.859375	5.929622332529898E7	0	7699	15.295626262173627	3.1251997264792792	0.002455781174107013	415.47967529296875	415.4992370605469
789	415.5102844238281	34.7976445341333					1	DETECTED	415.5103 m/z @34.80 [151231OFc1_NvH-0949-CRLM-14.raw]	415.5102844238281	34.7976445341333	4.0739835952	99.9443472656	95.8703636704	108428.8828125	5.862334414566391E7	0	7699	24.622665430929494	1.9814721744094992	0.1487647636388541	415.50054931640625	415.5202331542969
790	415.5238952636719	16.9366439592					1	DETECTED	415.5239 m/z @16.94 [151231OFc1_NvH-0949-CRLM-14.raw]	415.5238952636719	16.9366439592	3.0163032824	93.0983460778667	90.08204279546669	106330.7890625	5.222066100093667E7	0	7699	0.16219784834062523	4.526886895262075	0.7577639286437085	415.5205383300781	415.52410888671875
791	415.53411865234375	6.09551251333333					1	DETECTED	415.5341 m/z @6.10 [151231OFc1_NvH-0949-CRLM-14.raw]	415.53411865234375	6.09551251333333	1.5933299368	99.892633468	98.2993035312	1023772.8125	1.0140524914280678E8	3	7699	0.24030766101636658	3.638813035221067	1.2061353386786668	415.524169921875	415.5440979003906
792	415.5456848144531	19.4018133216					1	DETECTED	415.5457 m/z @19.40 [151231OFc1_NvH-0949-CRLM-14.raw]	415.5456848144531	19.4018133216	2.9945117304	97.4665804637333	94.47206873333329	230015.75	6.4639459500151254E7	0	7699	7.726700020491602	0.7541967362070363	0.1176799604078366	415.54412841796875	415.5494384765625
793	415.5594482421875	28.2584881309333					1	DETECTED	415.5594 m/z @28.26 [151231OFc1_NvH-0949-CRLM-14.raw]	415.5594482421875	28.2584881309333	3.3384727504	98.3726783282667	95.0342055778667	334663.90625	7.363483793121724E7	3	7699	5.728613911663587	1.5772739662531379	4.097097023882744	415.5494689941406	415.5694274902344
794	415.5813903808594	41.8822783328					1	DETECTED	415.5814 m/z @41.88 [151231OFc1_NvH-0949-CRLM-14.raw]	415.5813903808594	41.8822783328	4.0958499376	96.8445771245333	92.74872718693331	942895.5	8.414703567423794E7	3	7699	11.444278777000726	0.5592249943121842	0.1102900151432702	415.5714111328125	415.5912170410156
795	415.59173583984375	30.7941758650667					1	DETECTED	415.5917 m/z @30.79 [151231OFc1_NvH-0949-CRLM-14.raw]	415.59173583984375	30.7941758650667	4.53914428613333	99.6269803882667	95.08783610213337	81816.3046875	6.469558993534405E7	0	7699	61.18158532384578	1.5029837909194281	5.481284168158008	415.5914611816406	415.60162353515625
796	415.64202880859375	44.2577029949333					1	DETECTED	415.6420 m/z @44.26 [151231OFc1_NvH-0949-CRLM-14.raw]	415.64202880859375	44.2577029949333	10.9843914048	98.6508835058667	87.6664921010667	221603.5625	5.5969449311772846E7	0	7699	0.10907880624380795	0.5289936326012089	3.588464396790574	415.63214111328125	415.6516418457031
797	415.6842346191406	21.5434738914667					1	DETECTED	415.6842 m/z @21.54 [151231OFc1_NvH-0949-CRLM-14.raw]	415.6842346191406	21.5434738914667	2.98425977386667	95.9860977869333	93.00183801306663	480996.8125	6.240080042260911E7	0	7699	0.06858667363256288	0.5182270585254841	0.04245729378051244	415.6744384765625	415.6941833496094
798	415.6998291015625	21.9566966176					1	DETECTED	415.6998 m/z @21.96 [151231OFc1_NvH-0949-CRLM-14.raw]	415.6998291015625	21.9566966176	3.00539934506667	99.4292348573333	96.42383551226663	63047.859375	7.308182732327828E7	0	7699	19.234473055122294	2.8750973241975997	5.2728115540692935	415.6942443847656	415.7002868652344
799	415.7103271484375	20.2228831392					1	DETECTED	415.7103 m/z @20.22 [151231OFc1_NvH-0949-CRLM-14.raw]	415.7103271484375	20.2228831392	3.0492303328	98.9068723861333	95.85764205333331	1283146.5	9.45559116415541E7	0	7699	0.40407192639991507	0.5724989496321765	4.402206611323903	415.7003479003906	415.71173095703125
800	415.72174072265625	9.82275522533333					1	DETECTED	415.7217 m/z @9.82 [151231OFc1_NvH-0949-CRLM-14.raw]	415.72174072265625	9.82275522533333	1.74166562853333	99.26233436	97.52066873146667	2424818.75	2.111027155155889E8	2	7699	1.2422476851429582	2.4215366489809367	6.586503862808873	415.7117614746094	415.7317199707031
801	415.7344665527344	19.3206436312					1	DETECTED	415.7345 m/z @19.32 [151231OFc1_NvH-0949-CRLM-14.raw]	415.7344665527344	19.3206436312	3.8090823264	99.2311201554667	95.4220378290667	1775139.375	1.638359232069605E8	2	7699	0.24105199408873546	0.5950542265873892	1.5931623686013252	415.73175048828125	415.74444580078125
802	415.75250244140625	29.9852210269333					1	DETECTED	415.7525 m/z @29.99 [151231OFc1_NvH-0949-CRLM-14.raw]	415.75250244140625	29.9852210269333	2.88112097493333	97.6625944664	94.78147349146667	1482965.0	1.0066477762816173E8	2	7699	0.19182268646239464	0.5216529234887166	9.18608043745373	415.7444763183594	415.7594909667969
803	415.76953125	47.1524491874667					1	DETECTED	415.7695 m/z @47.15 [151231OFc1_NvH-0949-CRLM-14.raw]	415.76953125	47.1524491874667	3.00539934506667	97.3186804832	94.31328113813333	1710123.875	1.3589187010396323E8	2	7699	13.681446011569136	1.8044804428583632	1.9120983801479845	415.75958251953125	415.7795104980469
804	415.7823791503906	49.1862822693333					1	DETECTED	415.7824 m/z @49.19 [151231OFc1_NvH-0949-CRLM-14.raw]	415.7823791503906	49.1862822693333	2.26235311653333	95.6932546738667	93.43090155733337	80863.75	5.6806637104415715E7	0	7699	40.8869695250243	0.8998584237258841	0.005825970429231936	415.779541015625	415.79095458984375
805	415.8424072265625	44.2964027757333					1	DETECTED	415.8424 m/z @44.30 [151231OFc1_NvH-0949-CRLM-14.raw]	415.8424072265625	44.2964027757333	0.6121598304	99.8617505032	99.2495906728	95113.3515625	5.634986576763637E7	0	7699	0.19718650397869908	1.2551880183554847	0.0053722097004791506	415.8325500488281	415.8440856933594
806	415.8540954589844	13.1078212570667					1	DETECTED	415.8541 m/z @13.11 [151231OFc1_NvH-0949-CRLM-14.raw]	415.8540954589844	13.1078212570667	0.739216448	99.6783857061333	98.9391692581333	146380.609375	5.449030919186566E7	0	7699	3.897738946574947	60.69246839459301	0.7846873369105971	415.8441162109375	415.85797119140625
807	415.86798095703125	6.0528773784					1	DETECTED	415.8680 m/z @6.05 [151231OFc1_NvH-0949-CRLM-14.raw]	415.86798095703125	6.0528773784	0.262308901066667	99.9856388325333	99.72332993146664	650909.5625	8.175594419363631E7	0	7699	0.2352154851776147	14.883886301358022	1.4844117320587058	415.8581237792969	415.8779296875
808	415.88140869140625	23.0820292589333					1	DETECTED	415.8814 m/z @23.08 [151231OFc1_NvH-0949-CRLM-14.raw]	415.88140869140625	23.0820292589333	0.231803574666667	98.8048481936	98.57304461893332	221284.671875	6.275074156793929E7	0	7699	3.7009752724719647	0.7492458099660704	2.219088731399786	415.87799072265625	415.88470458984375
809	415.89471435546875	16.5310463794667					1	DETECTED	415.8947 m/z @16.53 [151231OFc1_NvH-0949-CRLM-14.raw]	415.89471435546875	16.5310463794667	0.211428829333333	99.9546140824	99.74318525306667	495287.75	8.19462425952343E7	3	7699	27.661072386918725	0.8085639069965687	0.1331746850785493	415.8847351074219	415.9046936035156
810	415.9066162109375	29.3246552373333					1	DETECTED	415.9066 m/z @29.32 [151231OFc1_NvH-0949-CRLM-14.raw]	415.9066162109375	29.3246552373333	0.1408563408	99.9235871096	99.78273076880001	441999.59375	8.217584099099034E7	3	7699	12.628750297300083	0.7356565408320362	0.05451866923709474	415.90472412109375	415.91656494140625
811	415.9203796386719	53.2261232773333					1	DETECTED	415.9204 m/z @53.23 [151231OFc1_NvH-0949-CRLM-14.raw]	415.9203796386719	53.2261232773333	0.262308901066667	99.3562505386667	99.09394163760004	174236.296875	5.557499978041389E7	0	7699	0.18467447987280394	1.0717163968599788	0.009366962138935968	415.91668701171875	415.9302978515625
812	415.9332580566406	21.5186305490667					1	DETECTED	415.9333 m/z @21.52 [151231OFc1_NvH-0949-CRLM-14.raw]	415.9332580566406	21.5186305490667	0.1408563408	99.8516465104	99.7107901696	39271.17578125	5.6330948443899386E7	0	7699	65.83705949041808	2.2604495758256586	3.480128181495462	415.9303894042969	415.9432373046875
813	415.9445495605469	31.1394281936					1	DETECTED	415.9445 m/z @31.14 [151231OFc1_NvH-0949-CRLM-14.raw]	415.9445495605469	31.1394281936	0.3239648304	99.4918318013333	99.1678669709333	28154.935546875	5.3162859108464964E7	0	7699	96.20060723949797	1.723345160690056	2.5554986587990802	415.9433288574219	415.9506530761719
814	415.9606628417969	20.1708425437333					1	DETECTED	415.9607 m/z @20.17 [151231OFc1_NvH-0949-CRLM-14.raw]	415.9606628417969	20.1708425437333	0.100057038933333	99.4710030842667	99.37094604533337	709477.6875	7.057862042291354E7	0	7699	0.39928454143294445	2.3152008246605376	0.7241698493839241	415.95068359375	415.9623718261719
815	415.972412109375	35.8417497413333					1	DETECTED	415.9724 m/z @35.84 [151231OFc1_NvH-0949-CRLM-14.raw]	415.972412109375	35.8417497413333	0.0395199496	99.3353815309333	99.2958615813333	965674.0625	7.319698103183767E7	4	7699	0.8162000705340162	0.5343694460125071	4.944557143504791	415.96246337890625	415.982177734375
816	415.9906921386719	40.5431202344					1	DETECTED	415.9907 m/z @40.54 [151231OFc1_NvH-0949-CRLM-14.raw]	415.9906921386719	40.5431202344	0.0192266261333333	98.5373468733333	98.51812024719997	174360.078125	6.597234121978542E7	0	7699	4.322535868845883	0.5391260346844637	0.4094042167705081	415.98248291015625	416.0003356933594
817	416.122314453125	56.8864771013333					1	DETECTED	416.1223 m/z @56.89 [151231OFc1_NvH-0949-CRLM-14.raw]	416.122314453125	56.8864771013333	4.0739835952	99.25193864	95.1779550448	20199.67578125	4.913025402090055E7	0	7699	53.04907629716215	0.9010931763120279	0.6549233805137586	416.1160583496094	416.1299133300781
818	416.14056396484375	33.7654124304					1	DETECTED	416.1406 m/z @33.77 [151231OFc1_NvH-0949-CRLM-14.raw]	416.14056396484375	33.7654124304	3.53360772426667	98.1636906989333	94.63008297466662	92462.7734375	6.30819799623864E7	0	7699	11.901472374580791	1.4978447383581088	3.778948440002786	416.13128662109375	416.1504211425781
819	416.1622314453125	89.8478644192					1	DETECTED	416.1622 m/z @89.85 [151231OFc1_NvH-0949-CRLM-14.raw]	416.1622314453125	89.8478644192	0.0495235936	97.8680424757333	97.8185188821333	107891.9375	5.344777805004778E7	0	7699	0.057423473066108954	0.536833934234895	0.009956365365930453	416.1527404785156	416.17218017578125
820	416.1878967285156	16.9119549624					1	DETECTED	416.1879 m/z @16.91 [151231OFc1_NvH-0949-CRLM-14.raw]	416.1878967285156	16.9119549624	2.9318855632	99.9856388325333	97.0537532693333	227914.21875	7.126513546654582E7	0	7699	0.09405336237308148	0.7995040938158329	0.3445115619989349	416.17791748046875	416.1978454589844
821	416.200927734375	6.0739876984					1	DETECTED	416.2009 m/z @6.07 [151231OFc1_NvH-0949-CRLM-14.raw]	416.200927734375	6.0739876984	3.1157998232	98.8357664309333	95.7199666077333	166950.84375	6.630792482028051E7	0	7699	7.895226678076242	3.0445319474056283	19.88146729004387	416.19793701171875	416.2012634277344
822	416.2112731933594	20.1557940978667					1	DETECTED	416.2113 m/z @20.16 [151231OFc1_NvH-0949-CRLM-14.raw]	416.2112731933594	20.1557940978667	2.8102061064	99.0409267952	96.23072068879999	274260.125	8.71994591539871E7	0	7699	14.248458946773457	0.7022449879394289	25.392687928874462	416.2012939453125	416.2115173339844
823	416.2215270996094	5.45002805013333					1	DETECTED	416.2215 m/z @5.45 [151231OFc1_NvH-0949-CRLM-14.raw]	416.2215270996094	5.45002805013333	1.6675560992	99.8415569130667	98.1740008138667	2636492.25	1.8665201472597143E8	2	7699	0.13524632486290855	4.201178827586497	26.36377242863831	416.2115478515625	416.23150634765625
824	416.2319641113281	17.6405814381333					1	DETECTED	416.2320 m/z @17.64 [151231OFc1_NvH-0949-CRLM-14.raw]	416.2319641113281	17.6405814381333	1.0669500888	96.7017225770667	95.6347724882667	734411.3125	1.3589587826211149E8	3	7699	6.999647967070139	5.4125766569291	1.3851807979814232	416.2315368652344	416.24090576171875
825	416.25091552734375	27.6230685605333					1	DETECTED	416.2509 m/z @27.62 [151231OFc1_NvH-0949-CRLM-14.raw]	416.25091552734375	27.6230685605333	1.86653287013333	98.9995897736	97.13305690346667	4.634416E7	1.0471412891166974E9	2	7699	0.2204618519756103	1.5974885766262263	46.30067648074899	416.2409362792969	416.2608947753906
826	416.26129150390625	17.7072625269333					1	DETECTED	416.2613 m/z @17.71 [151231OFc1_NvH-0949-CRLM-14.raw]	416.26129150390625	17.7072625269333	1.63572314053333	95.5409652570667	93.90524211653337	443616.09375	8.14319690664303E7	0	7699	0.251205086541038	0.5272995789781497	1.9349232074666176	416.26092529296875	416.2625427246094
827	416.27264404296875	24.5729579856					1	DETECTED	416.2726 m/z @24.57 [151231OFc1_NvH-0949-CRLM-14.raw]	416.27264404296875	24.5729579856	2.7179109816	99.1167344418667	96.3988234602667	745174.5	9.094036532184483E7	3	7699	0.1560803636154553	1.05414783429195	239.58885669598573	416.2626647949219	416.2825927734375
828	416.2904357910156	91.5743158250667					1	DETECTED	416.2904 m/z @91.57 [151231OFc1_NvH-0949-CRLM-14.raw]	416.2904357910156	91.5743158250667	4.3690941976	96.5675679373333	92.19847373973329	358357.75	8.117364315091959E7	0	7699	49.501142504124154	0.5019783451830355	0.9293905558103762	416.28265380859375	416.3004150390625
829	416.30072021484375	91.8152548914667					1	DETECTED	416.3007 m/z @91.82 [151231OFc1_NvH-0949-CRLM-14.raw]	416.30072021484375	91.8152548914667	1.05636922666667	95.9546854085333	94.89831618186662	90183.28125	4.113646346029227E7	0	7699	2.5982900671316855	0.6113685858606615	0.020140027807365117	416.3004455566406	416.3089294433594
830	416.3179016113281	89.4149969522667					1	DETECTED	416.3179 m/z @89.41 [151231OFc1_NvH-0949-CRLM-14.raw]	416.3179016113281	89.4149969522667	17.9833425944	94.0317140818667	76.0483714874667	22878.68359375	3.642485914893057E7	0	7699	73.47259797830543	0.5172163263556294	0.021845401620214644	416.314453125	416.3269958496094
831	416.3370056152344	89.3667979005333					1	DETECTED	416.3370 m/z @89.37 [151231OFc1_NvH-0949-CRLM-14.raw]	416.3370056152344	89.3667979005333	0.834129593866667	95.9238439464	95.08971435253333	117752.015625	7.538050178533052E7	0	7699	2.4710454548051644	1.9565756204848888	1.2826397265115734	416.3275146484375	416.34649658203125
832	416.3555603027344	23.0279320144					1	DETECTED	416.3556 m/z @23.03 [151231OFc1_NvH-0949-CRLM-14.raw]	416.3555603027344	23.0279320144	0.643913448	98.7023701381333	98.0584566901333	57651.7421875	6.2995803943855345E7	0	7699	90.21700750031562	2.0019259917172376	3.0963493158553885	416.3475341796875	416.36553955078125
833	416.37335205078125	91.7602782530667					1	DETECTED	416.3734 m/z @91.76 [151231OFc1_NvH-0949-CRLM-14.raw]	416.37335205078125	91.7602782530667	0.0192266261333333	99.9959530304	99.97672640426667	46083.28125	6.106046649992465E7	0	7699	0.7535029535682014	0.5078284830468319	0.5801935330744437	416.3664855957031	416.38165283203125
834	416.3917236328125	89.389946976					1	DETECTED	416.3917 m/z @89.39 [151231OFc1_NvH-0949-CRLM-14.raw]	416.3917236328125	89.389946976	4.5616814328	96.1418724765333	91.5801910437333	205851.8125	6.06182395335232E7	0	7699	0.06627597179652867	0.5153173678937667	0.01299450806091008	416.38177490234375	416.4013977050781
835	416.40960693359375	9.792095108					1	DETECTED	416.4096 m/z @9.79 [151231OFc1_NvH-0949-CRLM-14.raw]	416.40960693359375	9.792095108	0.6968628928	99.5126520584	98.8157891656	30521.939453125	5.517284684456084E7	0	7699	89.67358172956357	5.0224110067405405	8.866807853876558	416.4020690917969	416.4100036621094
836	416.4539489746094	4.8974069696					1	DETECTED	416.4539 m/z @4.90 [151231OFc1_NvH-0949-CRLM-14.raw]	416.4539489746094	4.8974069696	0.0293284413333333	99.9443472656	99.91501882426667	347544.28125	6.96831923761722E7	4	7699	0.2004507869505172	1.3762468331485587	1.865851051668505	416.44403076171875	416.46392822265625
837	416.4742431640625	35.8263725205333					1	DETECTED	416.4742 m/z @35.83 [151231OFc1_NvH-0949-CRLM-14.raw]	416.4742431640625	35.8263725205333	0.3032940968	98.1433266754667	97.8400325786667	429860.15625	6.522209194190078E7	2	7699	0.11969284189992635	2.115711490370969	0.05780580366619025	416.4642639160156	416.483154296875
838	416.4931945800781	40.2214620664					1	DETECTED	416.4932 m/z @40.22 [151231OFc1_NvH-0949-CRLM-14.raw]	416.4931945800781	40.2214620664	2.42795952133333	98.6406211866667	96.21266166533337	1675398.125	7.707993418572858E7	0	7699	0.1290148883429083	0.506284435408914	0.012417684861510797	416.48321533203125	416.50311279296875
839	416.5226745605469	21.2694565882667					1	DETECTED	416.5227 m/z @21.27 [151231OFc1_NvH-0949-CRLM-14.raw]	416.5226745605469	21.2694565882667	0.622742830666667	99.1063408738667	98.48359804320003	209192.21875	6.822217276379111E7	3	7699	4.392047652907852	2.0676756918789634	0.24553305723289134	416.5128479003906	416.529296875
840	416.5393371582031	29.3246552373333					1	DETECTED	416.5393 m/z @29.32 [151231OFc1_NvH-0949-CRLM-14.raw]	416.5393371582031	29.3246552373333	2.74883975093333	99.6476072981333	96.89876754719997	339849.53125	7.659516080884415E7	3	7699	7.093691828844715	0.6684735796768505	0.004952508731027182	416.52935791015625	416.5491027832031
841	416.55914306640625	36.5686012869333					1	DETECTED	416.5591 m/z @36.57 [151231OFc1_NvH-0949-CRLM-14.raw]	416.55914306640625	36.5686012869333	2.35541292266667	99.4918318013333	97.13641887866663	3084926.0	1.2512194614025892E8	3	7699	0.14359149212961597	5.92576007079027	0.021144809335237935	416.5491638183594	416.569091796875
842	416.5704345703125	24.5104585949333					1	DETECTED	416.5704 m/z @24.51 [151231OFc1_NvH-0949-CRLM-14.raw]	416.5704345703125	24.5104585949333	2.89132121973333	98.9583232653333	96.06700204559998	191302.25	6.5719062973360516E7	3	7699	0.6211955509546243	3.704949480582266	63.71951458613542	416.56915283203125	416.5804138183594
843	416.5815734863281	14.9440813026667					1	DETECTED	416.5816 m/z @14.94 [151231OFc1_NvH-0949-CRLM-14.raw]	416.5815734863281	14.9440813026667	4.53914428613333	94.7958613248	90.25671703866666	88118.859375	6.1331623948122695E7	0	7699	0.23072845295089373	4.027255450194478	1.98739997003633	416.58050537109375	416.5872497558594
844	416.5978088378906	50.3838037426667					1	DETECTED	416.5978 m/z @50.38 [151231OFc1_NvH-0949-CRLM-14.raw]	416.5978088378906	50.3838037426667	2.33484019893333	96.060663244	93.72582304506666	213859.671875	5.775661124411887E7	0	7699	12.744079021693565	2.3168290550593147	3.6300531150455817	416.5879821777344	416.6077575683594
845	416.6866760253906	10.9128425016					1	DETECTED	416.6867 m/z @10.91 [151231OFc1_NvH-0949-CRLM-14.raw]	416.6866760253906	10.9128425016	2.96381458	96.6083365941333	93.6445220141333	88157.4375	5.7973685219893225E7	0	7699	0.17873424853815223	21.98058865259178	23.750963535935337	416.6771240234375	416.6966552734375
846	416.70794677734375	45.1709825026667					1	DETECTED	416.7079 m/z @45.17 [151231OFc1_NvH-0949-CRLM-14.raw]	416.70794677734375	45.1709825026667	2.82045345253333	99.3667292114667	96.54627575893338	487090.8125	7.566841854238267E7	2	7699	40.248901670508985	0.5102915422612777	0.009054815428730437	416.69805908203125	416.71270751953125
847	416.72271728515625	5.47384823466667					1	DETECTED	416.7227 m/z @5.47 [151231OFc1_NvH-0949-CRLM-14.raw]	416.72271728515625	5.47384823466667	3.53360772426667	99.5756997698667	96.04209204560003	1290274.625	1.0983364736832793E8	2	7699	0.12826756632246994	105.91751002168716	40.26619191902423	416.7127380371094	416.7326965332031
848	416.7337951660156	17.6296294970667					1	DETECTED	416.7338 m/z @17.63 [151231OFc1_NvH-0949-CRLM-14.raw]	416.7337951660156	17.6296294970667	3.89156860666667	96.7833986576	92.89183005093334	287963.71875	7.985909275438917E7	2	7699	12.657495265645839	2.071493575753364	14.260778542738306	416.73272705078125	416.7404479980469
849	416.7506103515625	27.60793544					1	DETECTED	416.7506 m/z @27.61 [151231OFc1_NvH-0949-CRLM-14.raw]	416.7506103515625	27.60793544	3.8707711904	99.7090375464	95.83826635599999	1.9240348E7	5.417166066174377E8	2	7699	0.23502867723513887	22.332651270195942	4.504321772282004	416.7406311035156	416.76055908203125
850	416.7735900878906	24.5564003469333					1	DETECTED	416.7736 m/z @24.56 [151231OFc1_NvH-0949-CRLM-14.raw]	416.7735900878906	24.5564003469333	1.32419901466667	97.0807470685333	95.75654805386662	145004.9375	5.6602623712867476E7	0	7699	22.696382549747078	258.4170061642081	177.2877359891809	416.76361083984375	416.7829284667969
851	416.81610107421875	41.8982651994667					1	DETECTED	416.8161 m/z @41.90 [151231OFc1_NvH-0949-CRLM-14.raw]	416.81610107421875	41.8982651994667	1.33495567173333	99.6476072981333	98.31265162639997	33206.55078125	5.79508742775338E7	0	7699	80.11902539126822	1.1041186430649363	1.5469400204222719	416.8064270019531	416.82293701171875
852	416.8568420410156	18.5204213010667					1	DETECTED	416.8568 m/z @18.52 [151231OFc1_NvH-0949-CRLM-14.raw]	416.8568420410156	18.5204213010667	0.395944974933333	99.9959530304	99.60000805546667	142183.078125	6.480034293401222E7	0	7699	8.148640694039358	0.7681363680595124	0.8272310607717409	416.84686279296875	416.8663024902344
853	416.8763122558594	18.6862529578667					1	DETECTED	416.8763 m/z @18.69 [151231OFc1_NvH-0949-CRLM-14.raw]	416.8763122558594	18.6862529578667	0.443382049866667	99.9959530304	99.55257098053333	392306.21875	7.594756895186643E7	3	7699	9.000242917777836	1.0191080891945115	1.3174823909962394	416.8663330078125	416.8831481933594
854	416.8931579589844	36.5849863744					1	DETECTED	416.8932 m/z @36.58 [151231OFc1_NvH-0949-CRLM-14.raw]	416.8931579589844	36.5849863744	0.0293284413333333	99.6886251074667	99.65929666613337	2034036.625	1.0707629560908736E8	3	7699	0.14357819534575356	0.7228534502742174	0.009198612815916617	416.8831787109375	416.90313720703125
855	416.9033203125	28.6353093877333					1	DETECTED	416.9033 m/z @28.64 [151231OFc1_NvH-0949-CRLM-14.raw]	416.9033203125	28.6353093877333	0.485448362666667	99.5756997698667	99.09025140720003	334431.125	6.863176709503384E7	0	7699	3.9995476240314716	1.6877921396420779	4.191071717706674	416.9031677246094	416.9089050292969
856	416.9189147949219	32.5507580170667					1	DETECTED	416.9189 m/z @32.55 [151231OFc1_NvH-0949-CRLM-14.raw]	416.9189147949219	32.5507580170667	0.0495235936	99.9546140824	99.9050904888	459864.34375	6.422220299650155E7	3	7699	0.12568180532453965	0.6116654425461887	0.9867248748955856	416.9089660644531	416.9288024902344
857	416.93280029296875	37.716042508					1	DETECTED	416.9328 m/z @37.72 [151231OFc1_NvH-0949-CRLM-14.raw]	416.93280029296875	37.716042508	0.0395199496	99.7090375464	99.66951759679999	94307.75	6.218594029619252E7	0	7699	53.04589496190228	1.0771264263689135	0.3406190346705878	416.92913818359375	416.9384460449219
858	416.9488830566406	3.1157998232					1	DETECTED	416.9489 m/z @3.12 [151231OFc1_NvH-0949-CRLM-14.raw]	416.9488830566406	3.1157998232	0.0696674154666667	99.8617505032	99.79208308773333	219556.375	6.5116409909808725E7	0	7699	1.7951160505659631	26.736210074751714	25.861802545183437	416.93896484375	416.9587707519531
859	416.9945068359375	40.2214620664					1	DETECTED	416.9945 m/z @40.22 [151231OFc1_NvH-0949-CRLM-14.raw]	416.9945068359375	40.2214620664	0.0495235936	99.6166913408	99.5671677472	294097.65625	6.065180084447426E7	0	7699	0.07140373446046056	0.5058500010605145	0.028140875715131197	416.9847412109375	417.00439453125
860	417.02764892578125	30.9038474864					1	DETECTED	417.0276 m/z @30.90 [151231OFc1_NvH-0949-CRLM-14.raw]	417.02764892578125	30.9038474864	0.100057038933333	99.9752552986667	99.87519825973337	40335.22265625	5.603466888850423E7	0	7699	7.075526435863541	1.5893705898814483	2.1237157164025824	417.0196228027344	417.0376281738281
861	417.07940673828125	93.8952242232					1	DETECTED	417.0794 m/z @93.90 [151231OFc1_NvH-0949-CRLM-14.raw]	417.07940673828125	93.8952242232	1.0353816	99.9959530304	98.96057143040001	74456.84375	7.154831499175946E7	2	7699	0.8402814150905868	0.5674480318665298	0.07773983003780006	417.0697021484375	417.0891418457031
862	417.1171569824219	90.2464998912					1	DETECTED	417.1172 m/z @90.25 [151231OFc1_NvH-0949-CRLM-14.raw]	417.1171569824219	90.2464998912	0.262308901066667	98.6095571824	98.34724828133334	56964.2890625	5.0973813766148806E7	0	7699	1.309529736626402	13.53618260238115	26.209970646150456	417.1080627441406	417.12628173828125
863	417.14361572265625	36.1859973570667					1	DETECTED	417.1436 m/z @36.19 [151231OFc1_NvH-0949-CRLM-14.raw]	417.14361572265625	36.1859973570667	2.73858158773333	97.4557200714667	94.71713848373336	19720.513671875	4.931988472134924E7	0	7699	86.75745028839475	1.415911159429181	1.640400694107564	417.13372802734375	417.1535949707031
864	417.1654357910156	89.8291527629333					1	DETECTED	417.1654 m/z @89.83 [151231OFc1_NvH-0949-CRLM-14.raw]	417.1654357910156	89.8291527629333	4.08504355813333	99.00995222	94.92490866186667	45714.515625	6.1996716777618654E7	0	7699	81.6846164438919	0.7893442193325518	0.04591027773810173	417.1556701660156	417.1754150390625
865	417.1876220703125	7.9398768304					1	DETECTED	417.1876 m/z @7.94 [151231OFc1_NvH-0949-CRLM-14.raw]	417.1876220703125	7.9398768304	1.6675560992	99.3353815309333	97.6678254317333	139199.015625	6.120227879389537E7	0	7699	0.2911529451625654	11.999902408449158	0.9998438620345408	417.1776428222656	417.1895751953125
866	417.1995849609375	3.09358378666667					1	DETECTED	417.1996 m/z @3.09 [151231OFc1_NvH-0949-CRLM-14.raw]	417.1995849609375	3.09358378666667	0.201333076533333	99.8617505032	99.66041742666667	208727.40625	7.088685829577439E7	0	7699	8.97385314725917	480.22581456433704	36.13286868326219	417.1896057128906	417.20123291015625
867	417.21124267578125	22.8749801984					1	DETECTED	417.2112 m/z @22.87 [151231OFc1_NvH-0949-CRLM-14.raw]	417.21124267578125	22.8749801984	2.95247501973333	99.8312133024	96.87873828266667	1274732.75	1.27846785714799E8	3	7699	0.17755764894052106	0.5586943652499505	1.7043436873787252	417.2012634277344	417.2212219238281
868	417.2262268066406	17.0901377765333					1	DETECTED	417.2262 m/z @17.09 [151231OFc1_NvH-0949-CRLM-14.raw]	417.2262268066406	17.0901377765333	0.292981726133333	98.753834436	98.46085270986667	1116060.0	1.3796150394957638E8	2	7699	22.586012354929238	0.5579522972688028	0.4787441432422244	417.22125244140625	417.2362060546875
869	417.2416687011719	35.0430854968					1	DETECTED	417.2417 m/z @35.04 [151231OFc1_NvH-0949-CRLM-14.raw]	417.2416687011719	35.0430854968	3.90118065946667	99.7801887850667	95.87900812560002	716428.0	8.342746357197389E7	0	7699	7.550743663502338	0.6116818421929607	0.16800943880009228	417.2362365722656	417.2417907714844
870	417.2518005371094	27.6230685605333					1	DETECTED	417.2518 m/z @27.62 [151231OFc1_NvH-0949-CRLM-14.raw]	417.2518005371094	27.6230685605333	3.06038889546667	99.4710030842667	96.41061418880003	5145413.5	2.181775785055789E8	2	7699	0.2191649657824506	1.542819741211406	4.565201508782015	417.2418212890625	417.26177978515625
871	417.267822265625	89.8003778690667					1	DETECTED	417.2678 m/z @89.80 [151231OFc1_NvH-0949-CRLM-14.raw]	417.267822265625	89.8003778690667	3.1157998232	96.8036837330667	93.6878839098667	99683.3828125	6.0311667702168435E7	0	7699	73.05980408959061	19.86906482253756	0.01861312998957075	417.2618713378906	417.2774658203125
872	417.2780456542969	52.4817297333333					1	DETECTED	417.2780 m/z @52.48 [151231OFc1_NvH-0949-CRLM-14.raw]	417.2780456542969	52.4817297333333	8.4990386184	96.5068436493333	88.0078050309333	60621.92578125	5.315057775741776E7	0	7699	37.679629465738955	0.9604165094758097	0.9116559732890475	417.2779541015625	417.2878723144531
873	417.30023193359375	90.1221994149333					1	DETECTED	417.3002 m/z @90.12 [151231OFc1_NvH-0949-CRLM-14.raw]	417.30023193359375	90.1221994149333	0.395944974933333	99.1167344418667	98.72078946693337	29238.416015625	6.280237150184063E7	0	7699	1.1468815593727726	0.5205546006144536	28.780926665638688	417.2906799316406	417.3085632324219
874	417.3215026855469	91.275654776					1	DETECTED	417.3215 m/z @91.28 [151231OFc1_NvH-0949-CRLM-14.raw]	417.3215026855469	91.275654776	0.453917475466667	94.4277617968	93.97384432133333	117468.9609375	5.1336267095457256E7	0	7699	2.8525036976539724	0.5112463674731256	0.01931077833951558	417.312744140625	417.32421875
875	417.33648681640625	50.0866677189333					1	DETECTED	417.3365 m/z @50.09 [151231OFc1_NvH-0949-CRLM-14.raw]	417.33648681640625	50.0866677189333	1.27037453093333	93.8754202184	92.60504568746667	30962.876953125	4.488962135360147E7	0	7699	90.3464652110019	0.9361883989023644	0.8701819092114308	417.33270263671875	417.34600830078125
876	417.36651611328125	21.2297649904					1	DETECTED	417.3665 m/z @21.23 [151231OFc1_NvH-0949-CRLM-14.raw]	417.36651611328125	21.2297649904	8.5784897256	94.0936633405333	85.5151736149333	15131.1708984375	5.158836595435581E7	0	7699	81.46172481786249	3.3797056749237204	5.597439017418739	417.3565673828125	417.37103271484375
877	417.38104248046875	36.1528080370667					1	DETECTED	417.3810 m/z @36.15 [151231OFc1_NvH-0949-CRLM-14.raw]	417.38104248046875	36.1528080370667	0.0192266261333333	99.0959135085333	99.07668688239997	43878.203125	7.100325985745874E7	0	7699	56.16551693144185	1.2660055202174973	1.410791488001057	417.3712158203125	417.3882141113281
878	417.3982238769531	34.7976445341333					1	DETECTED	417.3982 m/z @34.80 [151231OFc1_NvH-0949-CRLM-14.raw]	417.3982238769531	34.7976445341333	1.19517182053333	98.3419267138667	97.14675489333337	56625.31640625	7.094809841273284E7	0	7699	30.481775886511528	1.353465584461695	2.6801338110473782	417.3890075683594	417.4072265625
879	417.4504699707031	3.1157998232					1	DETECTED	417.4505 m/z @3.12 [151231OFc1_NvH-0949-CRLM-14.raw]	417.4504699707031	3.1157998232	2.96381458	97.3626565976	94.39884201759999	96711.953125	6.846248883655168E7	0	7699	11.110806099638541	24.417396983578225	101.50768355551914	417.44061279296875	417.4572448730469
880	417.4672546386719	12.2113628122667					1	DETECTED	417.4673 m/z @12.21 [151231OFc1_NvH-0949-CRLM-14.raw]	417.4672546386719	12.2113628122667	1.38896099973333	98.3419267138667	96.95296571413337	581140.8125	7.645730748520538E7	4	7699	0.2242112492091728	3.251597908621967	0.7716578095844838	417.4573059082031	417.47723388671875
881	417.4898376464844	27.0738685645333					1	DETECTED	417.4898 m/z @27.07 [151231OFc1_NvH-0949-CRLM-14.raw]	417.4898376464844	27.0738685645333	3.20400542346667	96.8445771245333	93.64057170106663	227440.375	6.654800130335861E7	0	7699	0.8288522423506457	3.3968419868762134	5.195833942612015	417.4798583984375	417.4990234375
882	417.50750732421875	48.9102455245333					1	DETECTED	417.5075 m/z @48.91 [151231OFc1_NvH-0949-CRLM-14.raw]	417.50750732421875	48.9102455245333	4.15936787386667	96.3139164789333	92.15454860506662	99430.8984375	6.014648557924964E7	0	7699	0.18752723298091922	1.082157145521051	0.0021424099826712517	417.4999084472656	417.51153564453125
883	417.5216064453125	7.807977848					1	DETECTED	417.5216 m/z @7.81 [151231OFc1_NvH-0949-CRLM-14.raw]	417.5216064453125	7.807977848	2.2208369768	99.4605157696	97.23967879279999	108034.640625	5.837468407307337E7	0	7699	0.16475698220128443	0.5698569189180821	3.5761608439172274	417.512451171875	417.5276184082031
884	417.5376892089844	31.7048758032					1	DETECTED	417.5377 m/z @31.70 [151231OFc1_NvH-0949-CRLM-14.raw]	417.5376892089844	31.7048758032	0.201333076533333	99.9443472656	99.74301418906667	288243.8125	7.531302014158253E7	0	7699	1.95807445334356	0.5065775698364093	0.00780518116671273	417.52777099609375	417.5476379394531
885	417.5502014160156	16.8750594858667					1	DETECTED	417.5502 m/z @16.88 [151231OFc1_NvH-0949-CRLM-14.raw]	417.5502014160156	16.8750594858667	3.54409508133333	96.6185760813333	93.07448099999998	95402.015625	6.75234905364938E7	0	7699	19.88895153194228	4.231550620654721	0.13298321409050728	417.5476989746094	417.5505676269531
886	417.56060791015625	17.0901377765333					1	DETECTED	417.5606 m/z @17.09 [151231OFc1_NvH-0949-CRLM-14.raw]	417.56060791015625	17.0901377765333	2.9318855632	96.4865293952	93.554643832	783087.1875	9.206141620771918E7	3	7699	0.2584740498807072	0.6892228852541192	31.603020943644854	417.5506286621094	417.5705871582031
887	417.5747375488281	22.8749801984					1	DETECTED	417.5747 m/z @22.87 [151231OFc1_NvH-0949-CRLM-14.raw]	417.5747375488281	22.8749801984	4.3577109368	99.8108695381333	95.4531586013333	322619.1875	7.180300933602838E7	0	7699	5.787823271426042	1.5121688783460978	948.7662881478191	417.57061767578125	417.584716796875
888	417.5873718261719	32.5356830130667					1	DETECTED	417.5874 m/z @32.54 [151231OFc1_NvH-0949-CRLM-14.raw]	417.5873718261719	32.5356830130667	6.7014448352	97.1943105936	90.4928657584	167758.453125	6.406711186142861E7	0	7699	0.1517741947076061	4.89134841618515	8.239149154852264	417.5847473144531	417.59735107421875
889	417.6925048828125	16.9767496768					1	DETECTED	417.6925 m/z @16.98 [151231OFc1_NvH-0949-CRLM-14.raw]	417.6925048828125	16.9767496768	2.98425977386667	99.26233436	96.27807458613333	847057.1875	8.748978364779122E7	3	7699	0.43030232387175005	2.5805240853968963	2.298685639921339	417.682861328125	417.7024230957031
890	417.71295166015625	22.8749801984					1	DETECTED	417.7130 m/z @22.87 [151231OFc1_NvH-0949-CRLM-14.raw]	417.71295166015625	22.8749801984	3.64820024375	97.4781078042667	93.8299075605167	532310.75	7.916939234699437E7	0	7699	2.014464992552295	1.3432650487020448	0.00818931194340759	417.7029724121094	417.7165222167969
891	417.7265319824219	23.0279320144					1	DETECTED	417.7265 m/z @23.03 [151231OFc1_NvH-0949-CRLM-14.raw]	417.7265319824219	23.0279320144	0.0192266261333333	99.9443472656	99.92512063946667	872431.1875	1.0518761002475055E8	2	7699	10.799914304283922	1.4494671266285846	3.8395555967315866	417.716552734375	417.7293701171875
892	417.73944091796875	32.6756042858667					1	DETECTED	417.7394 m/z @32.68 [151231OFc1_NvH-0949-CRLM-14.raw]	417.73944091796875	32.6756042858667	2.1070612856	99.4710030842667	97.3639417986667	1.6137163E7	3.4416246901946306E8	2	7699	0.19240694188646756	1.353744881126828	1.4007763165449048	417.7294616699219	417.7493896484375
893	417.75372314453125	27.6575660810667					1	DETECTED	417.7537 m/z @27.66 [151231OFc1_NvH-0949-CRLM-14.raw]	417.75372314453125	27.6575660810667	4.04169801066667	97.3626565976	93.32095858693333	798797.625	8.78372602644823E7	2	7699	2.6757762110586363	0.6883466407356297	2.1688141002302395	417.74945068359375	417.7633972167969
894	417.7720947265625	20.8572130933333					1	DETECTED	417.7721 m/z @20.86 [151231OFc1_NvH-0949-CRLM-14.raw]	417.7720947265625	20.8572130933333	5.58937063333333	98.1025338384	92.51316320506668	32228.06640625	6.454039006814048E7	0	7699	46.67867221972505	3.029673755392773	5.090617796835524	417.7638854980469	417.7806396484375
895	417.8073425292969	21.1112540549333					1	DETECTED	417.8073 m/z @21.11 [151231OFc1_NvH-0949-CRLM-14.raw]	417.8073425292969	21.1112540549333	7.72077683893333	98.1945156464	90.47373880746667	21892.095703125	5.619312561609083E7	0	7699	83.2636309390467	3.37828657440833	5.253148662429606	417.8070373535156	417.81170654296875
896	417.84735107421875	19.5055977184					1	DETECTED	417.8474 m/z @19.51 [151231OFc1_NvH-0949-CRLM-14.raw]	417.84735107421875	19.5055977184	0.0293284413333333	99.1375113834667	99.10818294213337	41159.0	6.0903507978693016E7	0	7699	90.4339419817173	3.3504784177841955	5.728215910399507	417.83746337890625	417.8572082519531
897	417.8765869140625	43.484699492					1	DETECTED	417.8766 m/z @43.48 [151231OFc1_NvH-0949-CRLM-14.raw]	417.8765869140625	43.484699492	0.496052391733333	99.6476072981333	99.15155490639997	247616.015625	7.090729008447391E7	3	7699	12.000575274804081	0.5352390997675178	0.007429248100087708	417.8666076660156	417.87860107421875
898	417.88861083984375	13.9322636741333					1	DETECTED	417.8886 m/z @13.93 [151231OFc1_NvH-0949-CRLM-14.raw]	417.88861083984375	13.9322636741333	0.00853062613333333	99.9546140824	99.94608345626666	337271.15625	8.489836147700362E7	3	7699	7.545947387994795	2.0609171840418865	0.27364978185651195	417.8786315917969	417.8985900878906
899	417.9071350097656	25.276262376					1	DETECTED	417.9071 m/z @25.28 [151231OFc1_NvH-0949-CRLM-14.raw]	417.9071350097656	25.276262376	0.0293284413333333	99.5960934008	99.56676495946667	277797.0	7.554795417094344E7	3	7699	10.571598183116535	0.5575438085825628	0.07489298718047328	417.89862060546875	417.91705322265625
900	417.9222412109375	83.8814924072					1	DETECTED	417.9222 m/z @83.88 [151231OFc1_NvH-0949-CRLM-14.raw]	417.9222412109375	83.8814924072	0.171181054933333	99.7599141904	99.58873313546667	234703.125	7.566669637592866E7	0	7699	0.29953852451927787	0.5254377840889717	0.014737833088769374	417.91748046875	417.93218994140625
901	417.95379638671875	3.26089003946667					1	DETECTED	417.9538 m/z @3.26 [151231OFc1_NvH-0949-CRLM-14.raw]	417.95379638671875	3.26089003946667	0.0495235936	99.7801887850667	99.7306651914667	150365.84375	6.0323618326792024E7	0	7699	0.09194687316172079	1.8518160157671708	220.14717401606893	417.94415283203125	417.95855712890625
902	417.9685974121094	12.2441039648					1	DETECTED	417.9686 m/z @12.24 [151231OFc1_NvH-0949-CRLM-14.raw]	417.9685974121094	12.2441039648	0.252232005333333	99.7193897552	99.46715774986667	263559.53125	7.220682064233953E7	0	7699	1.3745738135242949	0.605558399483741	0.4652835194375149	417.958984375	417.9783935546875
903	418.03125	21.6983803941333					1	DETECTED	418.0312 m/z @21.70 [151231OFc1_NvH-0949-CRLM-14.raw]	418.03125	21.6983803941333	0.0395199496	99.9443472656	99.904827316	39072.42578125	6.5888669543926395E7	0	7699	93.46796240051843	2.196056437156575	2.8783237404185584	418.02130126953125	418.04107666015625
904	418.0760803222656	40.8104925581333					1	DETECTED	418.0761 m/z @40.81 [151231OFc1_NvH-0949-CRLM-14.raw]	418.0760803222656	40.8104925581333	12.3711837237333	99.9959530304	87.6247693066667	29287.259765625	5.7551455210002206E7	0	7699	81.5709958242724	1.4468868439772558	1.8473488505791267	418.0673522949219	418.0859375
905	418.0989990234375	81.6872361965333					1	DETECTED	418.0990 m/z @81.69 [151231OFc1_NvH-0949-CRLM-14.raw]	418.0989990234375	81.6872361965333	0.0293284413333333	95.5615231112	95.53219466986667	46150.71484375	5.990631400159366E7	0	7699	0.7162821826900085	1.6935203304858244	1.8014657066093607	418.0892333984375	418.1089782714844
906	418.15203857421875	13.6400093485333					1	DETECTED	418.1520 m/z @13.64 [151231OFc1_NvH-0949-CRLM-14.raw]	418.15203857421875	13.6400093485333	5.74681615973333	98.7331011674667	92.98628500773337	71122.8359375	5.442858372294542E7	0	7699	76.41034614908996	5.419072169509332	788.0074073402939	418.1433410644531	418.1619873046875
907	418.1800842285156	16.5435300586667					1	DETECTED	418.1801 m/z @16.54 [151231OFc1_NvH-0949-CRLM-14.raw]	418.1800842285156	16.5435300586667	3.31636898106667	99.8312133024	96.51484432133333	165185.359375	5.970073722444312E7	0	7699	0.10538371433184679	4.446076466260142	0.044045190499152814	418.1701354980469	418.1856384277344
908	418.1956481933594	12.1499428317333					1	DETECTED	418.1956 m/z @12.15 [151231OFc1_NvH-0949-CRLM-14.raw]	418.1956481933594	12.1499428317333	1.6040650768	99.7497312906667	98.1456662138667	331451.6875	7.140501069224426E7	0	7699	0.111012077047425	2.313884859192786	749.8019696237011	418.1856689453125	418.1982421875
909	418.2082824707031	8.64720564906667					1	DETECTED	418.2083 m/z @8.65 [151231OFc1_NvH-0949-CRLM-14.raw]	418.2082824707031	8.64720564906667	3.1047419848	99.7396707789333	96.6349287941333	1885749.0	1.2819780948176648E8	2	7699	0.3039386326145017	8.14111531342678	5.300465564549464	418.19830322265625	418.2106628417969
910	418.2206726074219	26.469996664					1	DETECTED	418.2207 m/z @26.47 [151231OFc1_NvH-0949-CRLM-14.raw]	418.2206726074219	26.469996664	3.21527656826667	98.2189718581333	95.00369528986663	2609889.75	1.7347847115019596E8	2	7699	0.24987981231587497	1.1537474633418103	31.515791790219566	418.210693359375	418.23052978515625
911	418.24053955078125	32.663069328					1	DETECTED	418.2405 m/z @32.66 [151231OFc1_NvH-0949-CRLM-14.raw]	418.24053955078125	32.663069328	2.82045345253333	99.6679442208	96.84749076826667	7863205.0	2.5563811066387916E8	2	7699	0.1788609603232203	0.7442901054507166	0.045756042926205345	418.2305603027344	418.2505187988281
912	418.2586364746094	31.2422062482667					1	DETECTED	418.2586 m/z @31.24 [151231OFc1_NvH-0949-CRLM-14.raw]	418.2586364746094	31.2422062482667	4.26090119066667	96.4865293952	92.22562820453332	296089.03125	8.001748576748654E7	3	7699	3.6672678846835858	2.0359727150651388	2.6715474067956047	418.25054931640625	418.26849365234375
913	418.2797546386719	91.6061237672					1	DETECTED	418.2798 m/z @91.61 [151231OFc1_NvH-0949-CRLM-14.raw]	418.2797546386719	91.6061237672	4.91880682026667	94.1976000194667	89.27879319920004	117126.9140625	6.311051420763548E7	0	7699	0.35254905037913886	0.7374889151641655	0.39416050649166534	418.2700500488281	418.2822265625
914	418.3028869628906	20.7999327792					1	DETECTED	418.3029 m/z @20.80 [151231OFc1_NvH-0949-CRLM-14.raw]	418.3028869628906	20.7999327792	20.7999327792	93.5176679421333	72.71773516293331	26891.625	4.752261909056364E7	0	7699	69.52291462626096	null	null	418.2934875488281	418.30609130859375
915	418.3161315917969	89.3667979005333					1	DETECTED	418.3161 m/z @89.37 [151231OFc1_NvH-0949-CRLM-14.raw]	418.3161315917969	89.3667979005333	0.344587600533333	95.9135129066667	95.56892530613337	144193.21875	5.4846235605259515E7	0	7699	5.562321554781661	1.036583604121342	1.0026925965162183	418.3075256347656	418.3253173828125
916	418.3345642089844	89.3667979005333					1	DETECTED	418.3346 m/z @89.37 [151231OFc1_NvH-0949-CRLM-14.raw]	418.3345642089844	89.3667979005333	1.0669500888	92.7283163370667	91.6613662482667	67281.4765625	6.599258103854533E7	0	7699	0.03907523984651107	0.51140404413558	0.03351788707625322	418.32861328125	418.3429870605469
917	418.3524169921875	90.6832262712					1	DETECTED	418.3524 m/z @90.68 [151231OFc1_NvH-0949-CRLM-14.raw]	418.3524169921875	90.6832262712	1.6250941856	95.6932546738667	94.0681604882667	27003.912109375	6.0184255983982824E7	0	7699	2.2650970183740498	0.5281278547244356	2.018275981844106	418.3453063964844	418.3561706542969
918	418.36773681640625	89.3667979005333					1	DETECTED	418.3677 m/z @89.37 [151231OFc1_NvH-0949-CRLM-14.raw]	418.36773681640625	89.3667979005333	0.161037158133333	98.9583232653333	98.79728610719997	66459.7734375	7.112978982380335E7	0	7699	1.8015407877052922	0.517658737828819	0.03409327505497359	418.358642578125	418.3775634765625
919	418.3887939453125	89.4149969522667					1	DETECTED	418.3888 m/z @89.41 [151231OFc1_NvH-0949-CRLM-14.raw]	418.3887939453125	89.4149969522667	0.0293284413333333	96.0172265653333	95.98789812399997	46754.51953125	5.9489784800365634E7	0	7699	1.6625909401005714	0.5141393417765715	0.031106591547551566	418.37939453125	418.3986511230469
920	418.4010314941406	22.905642					1	DETECTED	418.4010 m/z @22.91 [151231OFc1_NvH-0949-CRLM-14.raw]	418.4010314941406	22.905642	1.6675560992	93.9477215173333	92.28016541813331	42945.03515625	6.487496313878885E7	0	7699	88.72672623822555	2.1236143057025254	3.1647541691521073	418.39898681640625	418.4110107421875
921	418.429443359375	39.9008371922667					1	DETECTED	418.4294 m/z @39.90 [151231OFc1_NvH-0949-CRLM-14.raw]	418.429443359375	39.9008371922667	8.54356995386667	99.1063408738667	90.56277092000003	80365.0859375	5.760172899281705E7	0	7699	0.32326002768014916	1.4440475668921988	2596.4990198446085	418.4194641113281	418.4392395019531
922	418.4443664550781	10.0516312448					1	DETECTED	418.4444 m/z @10.05 [151231OFc1_NvH-0949-CRLM-14.raw]	418.4443664550781	10.0516312448	0.559429119733333	98.8560373874667	98.29660826773336	56722.23046875	5.847014935413207E7	0	7699	0.05857581593159189	7.073469898025881	0.008450546809462365	418.43951416015625	418.4473571777344
923	418.45758056640625	4.90805466906667					1	DETECTED	418.4576 m/z @4.91 [151231OFc1_NvH-0949-CRLM-14.raw]	418.45758056640625	4.90805466906667	3.1708682664	98.9583232653333	95.7874549989333	196114.03125	6.956444195745471E7	0	7699	0.12750185369656464	1.449575816806188	2.7601531705722535	418.4476013183594	418.4674377441406
924	418.47259521484375	38.6066301330667					1	DETECTED	418.4726 m/z @38.61 [151231OFc1_NvH-0949-CRLM-14.raw]	418.47259521484375	38.6066301330667	2.68668650213333	96.2433609538667	93.55667445173337	127102.140625	6.072162240234946E7	0	7699	0.11927166305889614	0.9885584729419931	0.2760839838328535	418.4676208496094	418.4821472167969
925	418.51513671875	16.4978136034667					1	DETECTED	418.5151 m/z @16.50 [151231OFc1_NvH-0949-CRLM-14.raw]	418.51513671875	16.4978136034667	2.87114008933333	95.2564121898667	92.38527210053337	96240.0	6.135256335955321E7	0	7699	0.06996474498918204	4.277848487500082	0.016443398677717984	418.50518798828125	418.5203857421875
926	418.5303955078125	12.1499428317333					1	DETECTED	418.5304 m/z @12.15 [151231OFc1_NvH-0949-CRLM-14.raw]	418.5303955078125	12.1499428317333	3.22747872346667	95.1575617037333	91.93008298026662	210893.875	6.0517710521709435E7	0	7699	0.15329747813054873	11.577863050060909	0.0638025133493078	418.52069091796875	418.5323181152344
927	418.5423278808594	8.66932857013333					1	DETECTED	418.5423 m/z @8.67 [151231OFc1_NvH-0949-CRLM-14.raw]	418.5423278808594	8.66932857013333	0.538283368	99.6783857061333	99.1401023381333	1248134.375	1.0029705611073615E8	3	7699	0.29939449970763476	0.5791294404103048	0.1699126689834172	418.53240966796875	418.55224609375
928	418.5572509765625	32.2527633565333					1	DETECTED	418.5573 m/z @32.25 [151231OFc1_NvH-0949-CRLM-14.raw]	418.5572509765625	32.2527633565333	2.941987332	98.4960813224	95.5540939904	705870.3125	1.0005079069261521E8	3	7699	0.4203848904715386	0.572924360351792	0.6482137665968721	418.5523681640625	418.5672302246094
929	418.5703125	22.6361800981333					1	DETECTED	418.5703 m/z @22.64 [151231OFc1_NvH-0949-CRLM-14.raw]	418.5703125	22.6361800981333	4.95234230693333	96.7017225770667	91.74938027013337	179265.265625	6.431623134264266E7	0	7699	2.663906304915532	2.3398544954779434	11.410222750611904	418.5672912597656	418.5802917480469
930	418.5935363769531	31.2734535928					1	DETECTED	418.5935 m/z @31.27 [151231OFc1_NvH-0949-CRLM-14.raw]	418.5935363769531	31.2734535928	3.3491809848	96.9365925024	93.5874115176	194531.4375	6.774812787189142E7	0	7699	1.1019751179633346	2.091584502049911	25.148764140345406	418.58367919921875	418.60302734375
931	418.6302795410156	39.9008371922667					1	DETECTED	418.6303 m/z @39.90 [151231OFc1_NvH-0949-CRLM-14.raw]	418.6302795410156	39.9008371922667	6.12671188906667	97.5689426653333	91.44223077626663	122220.21875	5.992876068671791E7	0	7699	0.21644223183322708	0.5793922970171399	0.2725620741813732	418.6203918457031	418.63995361328125
932	418.6648254394531	26.4214369552					1	DETECTED	418.6648 m/z @26.42 [151231OFc1_NvH-0949-CRLM-14.raw]	418.6648254394531	26.4214369552	5.10865518906667	99.1270175474667	94.01836235840004	91310.546875	6.07836040126067E7	0	7699	0.08949655162234649	2.205680220209408	0.8361073247064312	418.6548767089844	418.6730041503906
933	418.68798828125	18.7154904584					1	DETECTED	418.6880 m/z @18.72 [151231OFc1_NvH-0949-CRLM-14.raw]	418.68798828125	18.7154904584	1.70997014906667	97.857661236	96.14769108693334	115687.25	6.228080337208418E7	0	7699	0.19973822214603132	3.4783082265745846	0.11036922841389418	418.6780700683594	418.6979675292969
934	418.708251953125	4.90805466906667					1	DETECTED	418.7083 m/z @4.91 [151231OFc1_NvH-0949-CRLM-14.raw]	418.708251953125	4.90805466906667	2.5004736696	97.5798861018667	95.07941243226671	169362.09375	7.080275059458664E7	0	7699	19.181675005336196	3.30416463521607	14.486864892242181	418.6982727050781	418.71337890625
935	418.723388671875	6.22940204293333					1	DETECTED	418.7234 m/z @6.23 [151231OFc1_NvH-0949-CRLM-14.raw]	418.723388671875	6.22940204293333	3.24977961893333	99.9856388325333	96.73585921359997	2.5484232E7	7.67196758433026E8	2	7699	0.26824533220480706	16.072143248455156	2.2547375746377956	418.7134094238281	418.73333740234375
936	418.7425537109375	32.6480607168					1	DETECTED	418.7426 m/z @32.65 [151231OFc1_NvH-0949-CRLM-14.raw]	418.7425537109375	32.6480607168	4.3047637184	98.1127255277333	93.8079618093333	1960774.75	1.411353309419194E8	2	7699	0.16440908937696008	0.7970805717018191	0.045328672993158424	418.7333984375	418.7525329589844
937	418.7585754394531	16.9119549624					1	DETECTED	418.7586 m/z @16.91 [151231OFc1_NvH-0949-CRLM-14.raw]	418.7585754394531	16.9119549624	3.90118065946667	98.0617460061333	94.16056534666663	793387.875	7.286828764267214E7	2	7699	0.19174732059445887	0.5529749447706208	0.16580465027942246	418.7525634765625	418.7681579589844
938	418.76873779296875	89.7622487416					1	DETECTED	418.7687 m/z @89.76 [151231OFc1_NvH-0949-CRLM-14.raw]	418.76873779296875	89.7622487416	5.69436286906667	96.1316310549333	90.43726818586663	21408.5234375	8.348313124029233E7	0	7699	0.028178764785366184	0.5378823747452789	0.07576474949055778	418.76861572265625	418.7719421386719
939	418.7822570800781	7.82798435093333					1	DETECTED	418.7823 m/z @7.83 [151231OFc1_NvH-0949-CRLM-14.raw]	418.7822570800781	7.82798435093333	4.96395457973333	94.942036568	89.97808198826668	133543.859375	6.481398233367314E7	0	7699	0.32237076204761816	3.937223708504743	592.8279516462055	418.7725830078125	418.7920837402344
940	418.82550048828125	49.1862822693333					1	DETECTED	418.8255 m/z @49.19 [151231OFc1_NvH-0949-CRLM-14.raw]	418.82550048828125	49.1862822693333	1.216660548	99.8312133024	98.61455275440001	68145.2421875	6.094894130359321E7	0	7699	0.18712449454358193	1.0304894864120626	166.48737881883497	418.8160095214844	418.8354187011719
941	418.8544921875	16.9651856405333					1	DETECTED	418.8545 m/z @16.97 [151231OFc1_NvH-0949-CRLM-14.raw]	418.8544921875	16.9651856405333	0.517093636266667	99.9856388325333	99.46854519626663	115309.8125	6.154497800897509E7	0	7699	0.06027946419737873	4.213423705284297	0.254148149543678	418.8445129394531	418.8621826171875
942	418.87237548828125	19.3206436312					1	DETECTED	418.8724 m/z @19.32 [151231OFc1_NvH-0949-CRLM-14.raw]	418.87237548828125	19.3206436312	0.1408563408	99.8617505032	99.7208941624	870997.75	8.563312734634286E7	3	7699	10.687020656772962	0.5261631178011947	0.038280118114682	418.8623962402344	418.88232421875
943	418.891357421875	32.7001833778667					1	DETECTED	418.8914 m/z @32.70 [151231OFc1_NvH-0949-CRLM-14.raw]	418.891357421875	32.7001833778667	0.0595778626666667	99.6373367829333	99.57775892026663	312575.15625	7.780493437512462E7	0	7699	0.5488887362115449	0.8142898237914651	0.6102495856123334	418.88238525390625	418.89324951171875
944	418.90325927734375	31.4318521634667					1	DETECTED	418.9033 m/z @31.43 [151231OFc1_NvH-0949-CRLM-14.raw]	418.90325927734375	31.4318521634667	0.0797734781333333	99.5653433336	99.48556985546666	1627874.625	1.0219206030206245E8	3	7699	0.17730711651317677	0.6711008658887551	1.452783994522447	418.8932800292969	418.9132385253906
945	418.9151916503906	39.189788212					1	DETECTED	418.9152 m/z @39.19 [151231OFc1_NvH-0949-CRLM-14.raw]	418.9151916503906	39.189788212	0.354891438933333	99.9235871096	99.56869567066667	296954.25	6.85595250832637E7	3	7699	7.1806047658750245	1.8248286287758595	0.10206175039865309	418.91326904296875	418.9251403808594
946	418.9288330078125	32.3604451549333					1	DETECTED	418.9288 m/z @32.36 [151231OFc1_NvH-0949-CRLM-14.raw]	418.9288330078125	32.3604451549333	0.1509226512	91.3378952754667	91.1869726242667	91437.5859375	6.2028846754963554E7	0	7699	0.17795991450475412	1.2209372640784661	1.5995749051021466	418.9252014160156	418.9386291503906
947	418.95159912109375	14.9440813026667					1	DETECTED	418.9516 m/z @14.94 [151231OFc1_NvH-0949-CRLM-14.raw]	418.95159912109375	14.9440813026667	0.130673125866667	99.8005571738667	99.66988404800003	102018.234375	6.1599466633115076E7	0	7699	0.0884419610495275	0.5386934375284167	0.039887197631528884	418.941650390625	418.95233154296875
948	418.96234130859375	20.07944759335					1	DETECTED	418.9623 m/z @20.08 [151231OFc1_NvH-0949-CRLM-14.raw]	418.96234130859375	20.07944759335	0.0696674154666667	97.6009083661333	97.53124095066663	193175.21875	7.093890009717245E7	0	7699	15.820889584433367	1.676096591994413	1.0584484038622417	418.9523620605469	418.9722595214844
949	418.9795227050781	22.5514602504					1	DETECTED	418.9795 m/z @22.55 [151231OFc1_NvH-0949-CRLM-14.raw]	418.9795227050781	22.5514602504	0.823575679466667	99.6269803882667	98.80340470880003	101002.5078125	6.146825265145947E7	0	7699	3.834934474161873	2.3140036793382137	6.644667532916826	418.9723815917969	418.9894714355469
950	419.0353698730469	45.915559144					1	DETECTED	419.0354 m/z @45.92 [151231OFc1_NvH-0949-CRLM-14.raw]	419.0353698730469	45.915559144	0.9401762216	99.2311201554667	98.2909439338667	62028.93359375	6.2949681478720926E7	0	7699	3.539188342185682	1.032563531964379	2514.2296816538383	419.025390625	419.0453186035156
951	419.04949951171875	38.0050745082667					1	DETECTED	419.0495 m/z @38.01 [151231OFc1_NvH-0949-CRLM-14.raw]	419.04949951171875	38.0050745082667	1.6146150192	99.9856388325333	98.3710238133333	38422.05859375	5.9377283826727465E7	0	7699	91.75797792449595	1.2645885031052009	1.509920120207685	419.04541015625	419.0518493652344
952	419.0719909667969	50.2739406690667					1	DETECTED	419.0720 m/z @50.27 [151231OFc1_NvH-0949-CRLM-14.raw]	419.0719909667969	50.2739406690667	17.8412793746667	97.3729626482667	79.5316832736	17208.603515625	4.977152554822799E7	0	7699	75.8838842542053	1.1806449864085067	1.3456651423385657	419.0718688964844	419.0818176269531
953	419.11700439453125	74.1848920730667					1	DETECTED	419.1170 m/z @74.18 [151231OFc1_NvH-0949-CRLM-14.raw]	419.11700439453125	74.1848920730667	9.4331156392	99.1270175474667	89.69390190826671	80672.140625	6.986550366984482E7	0	7699	2.495197089438946	19.02274405865438	8.126043332708957	419.10723876953125	419.1171875
954	419.127197265625	90.7772830754667					1	DETECTED	419.1272 m/z @90.78 [151231OFc1_NvH-0949-CRLM-14.raw]	419.127197265625	90.7772830754667	2.6970677032	95.0988017898667	92.40173408666669	82446.6171875	7.367271397469872E7	0	7699	0.49856324548211717	0.6123578746590641	5.697463303472714	419.1172180175781	419.1371765136719
955	419.14080810546875	91.9108036010667					1	DETECTED	419.1408 m/z @91.91 [151231OFc1_NvH-0949-CRLM-14.raw]	419.14080810546875	91.9108036010667	58.6117912330667	94.6688278	36.057036566933306	68729.9375	1.450845767080852E7	0	7699	0.2917235147476305	2.0149848756662485	0.3415819086746349	419.13720703125	419.1502990722656
956	419.1621398925781	89.8195904730667					1	DETECTED	419.1621 m/z @89.82 [151231OFc1_NvH-0949-CRLM-14.raw]	419.1621398925781	89.8195904730667	1.93899253093333	97.4557200714667	95.51672754053337	167845.3125	5.750322818066774E7	0	7699	0.5528460171629916	4.055660207951322	0.4824366396052516	419.1524658203125	419.1720886230469
957	419.1731262207031	25.2187796805333					1	DETECTED	419.1731 m/z @25.22 [151231OFc1_NvH-0949-CRLM-14.raw]	419.1731262207031	25.2187796805333	1.7310945928	95.0889496685333	93.3578550757333	107250.0859375	6.484918771933487E7	0	7699	14.166809107472112	2.2485771306588087	1.450669865784479	419.1721496582031	419.18310546875
958	419.1886901855469	16.8052958090667					1	DETECTED	419.1887 m/z @16.81 [151231OFc1_NvH-0949-CRLM-14.raw]	419.1886901855469	16.8052958090667	3.3384727504	98.0617460061333	94.7232732557333	86070.4765625	6.559861444806097E7	0	7699	8.166759499414367	4.782815026033477	0.19221037992861148	419.1831970214844	419.197021484375
959	419.20703125	19.2702964317333					1	DETECTED	419.2070 m/z @19.27 [151231OFc1_NvH-0949-CRLM-14.raw]	419.20703125	19.2702964317333	1.57201359226667	99.3353815309333	97.76336793866663	570008.1875	9.436406021778966E7	4	7699	5.590536431598165	4.996483245832492	0.6369997983668065	419.1971130371094	419.2107849121094
960	419.2207946777344	6.23863550426667					1	DETECTED	419.2208 m/z @6.24 [151231OFc1_NvH-0949-CRLM-14.raw]	419.2207946777344	6.23863550426667	2.68668650213333	99.9648533368	97.27816683466668	1.1396132E7	4.510917925987019E8	2	7699	0.2673928000802128	13.898688411534527	2.044998143067634	419.2108154296875	419.23077392578125
961	419.2373046875	31.4758302781333					1	DETECTED	419.2373 m/z @31.48 [151231OFc1_NvH-0949-CRLM-14.raw]	419.2373046875	31.4758302781333	3.3051964808	97.4781078042667	94.17291132346669	754893.875	1.039719122790528E8	0	7699	72.96811752843391	0.5805753139387704	0.16030894431731418	419.2308044433594	419.23736572265625
962	419.24737548828125	33.9786830250667					1	DETECTED	419.2474 m/z @33.98 [151231OFc1_NvH-0949-CRLM-14.raw]	419.24737548828125	33.9786830250667	3.58671169868333	99.8720835493333	96.28537185064997	6117483.0	2.388715203841849E8	3	7699	0.38914215204035685	23.008647877760616	0.1022759278566942	419.2373962402344	419.2573547363281
963	419.2603759765625	16.9119549624					1	DETECTED	419.2604 m/z @16.91 [151231OFc1_NvH-0949-CRLM-14.raw]	419.2603759765625	16.9119549624	3.45300248213333	95.9135129066667	92.46051042453337	334563.0	7.533031190458521E7	0	7699	5.212039437929619	4.945808583551514	13.476741805580843	419.25738525390625	419.27032470703125
964	419.2740173339844	89.4687293586667					1	DETECTED	419.2740 m/z @89.47 [151231OFc1_NvH-0949-CRLM-14.raw]	419.2740173339844	89.4687293586667	6.60204383493333	95.4994512224	88.89740738746667	50750.42578125	7.240897075112677E7	0	7699	81.25565891038082	0.5189246183376887	0.03884307013505441	419.2723388671875	419.28399658203125
965	419.2840576171875	7.82798435093333					1	DETECTED	419.2841 m/z @7.83 [151231OFc1_NvH-0949-CRLM-14.raw]	419.2840576171875	7.82798435093333	7.696825348	93.4872185509333	85.7903932029333	47283.484375	5.018629881286455E7	0	7699	82.83697294191356	327.04729101418076	10.452730999186585	419.2840270996094	419.28753662109375
966	419.30047607421875	89.7719740936					1	DETECTED	419.3005 m/z @89.77 [151231OFc1_NvH-0949-CRLM-14.raw]	419.30047607421875	89.7719740936	6.22940204293333	93.5075324965333	87.27813045359997	51827.89453125	4.13703279560009E7	0	7699	2.474660562067811	0.5183381839403225	12.730772857062604	419.2984619140625	419.3039855957031
967	419.315673828125	91.9419613666667					1	DETECTED	419.3157 m/z @91.94 [151231OFc1_NvH-0949-CRLM-14.raw]	419.315673828125	91.9419613666667	0.00853062613333333	99.9959530304	99.98742240426667	521873.0	2.557467647369506E8	2	7699	2.7936078708410577	0.5305311263137701	0.08315525425652748	419.3074035644531	419.3194885253906
968	419.3370056152344	92.2052784842667					1	DETECTED	419.3370 m/z @92.21 [151231OFc1_NvH-0949-CRLM-14.raw]	419.3370056152344	92.2052784842667	0.675773497866667	94.0416013592	93.36582786133333	122781.3125	1.006404217202815E8	0	7699	2.794693824714301	0.5054167876783662	0.24268742688401954	419.3275451660156	419.34197998046875
969	419.35137939453125	92.2963610336					1	DETECTED	419.3514 m/z @92.30 [151231OFc1_NvH-0949-CRLM-14.raw]	419.35137939453125	92.2963610336	2.4796969112	94.7766384157333	92.29694150453331	45125.51171875	6.365413739632892E7	0	7699	0.3488222591103636	0.9254224302782602	0.19819719994225735	419.3477478027344	419.3611145019531
970	419.3756408691406	22.5168961552					1	DETECTED	419.3756 m/z @22.52 [151231OFc1_NvH-0949-CRLM-14.raw]	419.3756408691406	22.5168961552	1.0246448536	99.1583587258667	98.13371387226671	42974.453125	6.501205289003584E7	0	7699	28.918903287406827	2.1151676393474603	3.239231929566849	419.3662109375	419.3854064941406
971	419.38580322265625	50.1121774288					1	DETECTED	419.3858 m/z @50.11 [151231OFc1_NvH-0949-CRLM-14.raw]	419.38580322265625	50.1121774288	0.496052391733333	96.8648462432	96.36879385146668	27796.1484375	6.468406429664021E7	0	7699	89.6766581569867	0.9711438950489638	0.8520453563880167	419.38580322265625	419.3957214355469
972	419.41741943359375	11.0827759698667					1	DETECTED	419.4174 m/z @11.08 [151231OFc1_NvH-0949-CRLM-14.raw]	419.41741943359375	11.0827759698667	0.201333076533333	97.3523376509333	97.15100457439996	66282.0546875	6.104172530438896E7	0	7699	0.12561946004780822	4.185233694961446	1074.164380973279	419.40753173828125	419.4273681640625
973	419.4583435058594	14.9350604072					1	DETECTED	419.4583 m/z @14.94 [151231OFc1_NvH-0949-CRLM-14.raw]	419.4583435058594	14.9350604072	4.05269375493333	98.8459620010667	94.79326824613337	969179.9375	9.323469305202733E7	2	7699	0.3156739122458099	0.5533820559838433	0.6988041354293543	419.4483947753906	419.4682922363281
974	419.4763488769531	36.2260515037333					1	DETECTED	419.4763 m/z @36.23 [151231OFc1_NvH-0949-CRLM-14.raw]	419.4763488769531	36.2260515037333	6.8901697392	95.0988017898667	88.2086320506667	102696.9140625	6.175444044087542E7	0	7699	22.689112648888237	1.7983658474012256	0.14115228137486105	419.4687194824219	419.48590087890625
975	419.498779296875	38.4921298362667					1	DETECTED	419.4988 m/z @38.49 [151231OFc1_NvH-0949-CRLM-14.raw]	419.498779296875	38.4921298362667	4.01912168586667	99.2105103229333	95.19138863706664	134730.515625	6.429311089787018E7	0	7699	14.904323387586267	2.804897923907071	0.0034314544755192798	419.4889221191406	419.5086364746094
976	419.5276794433594	21.6650122128					1	DETECTED	419.5277 m/z @21.67 [151231OFc1_NvH-0949-CRLM-14.raw]	419.5276794433594	21.6650122128	3.06038889546667	99.8823834306667	96.82199453520003	30727.337890625	5.657036503826811E7	0	7699	85.90274497921165	2.602094997671737	4.204189995343475	419.5179443359375	419.5279846191406
977	419.53814697265625	8.56632757973333					1	DETECTED	419.5381 m/z @8.57 [151231OFc1_NvH-0949-CRLM-14.raw]	419.53814697265625	8.56632757973333	3.22747872346667	97.4246187208	94.19713999733332	645285.25	7.76533177134209E7	3	7699	0.16695275327937686	2.244740817529968	0.025920747086406442	419.5281982421875	419.5481262207031
978	419.5494079589844	4.2509603512					1	DETECTED	419.5494 m/z @4.25 [151231OFc1_NvH-0949-CRLM-14.raw]	419.5494079589844	4.2509603512	3.02720318373333	96.6609791821333	93.63377599839997	371561.78125	6.302193107428312E7	0	7699	0.17198632838839067	46.23896289489217	0.9303728949859428	419.54815673828125	419.5508117675781
979	419.5608215332031	9.58159322746667					1	DETECTED	419.5608 m/z @9.58 [151231OFc1_NvH-0949-CRLM-14.raw]	419.5608215332031	9.58159322746667	3.22747872346667	97.287578212	94.06009948853333	374683.6875	7.719046728995259E7	0	7699	24.889536731682625	12.141408279645244	0.9554349855164378	419.55084228515625	419.57080078125
980	419.5814514160156	33.9786830250667					1	DETECTED	419.5815 m/z @33.98 [151231OFc1_NvH-0949-CRLM-14.raw]	419.5814514160156	33.9786830250667	3.73706608666667	99.2936713509333	95.55660526426662	4389323.0	1.5910408956108114E8	0	7699	0.36741775000172083	1.0213996179986324	0.1013145565504746	419.5715026855469	419.5914306640625
981	419.5948181152344	22.5409624210667					1	DETECTED	419.5948 m/z @22.54 [151231OFc1_NvH-0949-CRLM-14.raw]	419.5948181152344	22.5409624210667	4.94072715173333	95.0692829594667	90.12855580773338	41114.6875	6.192109161157035E7	0	7699	76.56765017856442	2.271174580323615	3.8800190119012608	419.5914611816406	419.6045227050781
982	419.6828308105469	10.9966565266667					1	DETECTED	419.6828 m/z @11.00 [151231OFc1_NvH-0949-CRLM-14.raw]	419.6828308105469	10.9966565266667	3.3918845568	83.6542471930667	80.2623626362667	56163.4765625	5.7073844737774275E7	0	7699	5.399145712373835	7.805123973184266	0.027619623938044385	419.6729431152344	419.68524169921875
983	419.6953430175781	10.2588081330667					1	DETECTED	419.6953 m/z @10.26 [151231OFc1_NvH-0949-CRLM-14.raw]	419.6953430175781	10.2588081330667	2.7999180784	96.2534089378667	93.4534908594667	345821.6875	6.296117763414701E7	0	7699	0.17924889670564603	82.06647046286214	2.92620979474787	419.68585205078125	419.69891357421875
984	419.70892333984375	14.8752736805333					1	DETECTED	419.7089 m/z @14.88 [151231OFc1_NvH-0949-CRLM-14.raw]	419.70892333984375	14.8752736805333	1.58275710133333	99.1063408738667	97.52358377253337	731536.0625	9.832414421221656E7	4	7699	0.6246927448979225	0.7715702390769456	0.7252712559045763	419.6990661621094	419.7102966308594
985	419.7203063964844	6.23863550426667					1	DETECTED	419.7203 m/z @6.24 [151231OFc1_NvH-0949-CRLM-14.raw]	419.7203063964844	6.23863550426667	2.67634701893333	99.5022043005333	96.82585728159997	2921277.5	1.9387900230385926E8	2	7699	0.2963225759824857	11.079046864550637	70.38097510431173	419.7103271484375	419.7302551269531
986	419.737060546875	15.7235874554667					1	DETECTED	419.7371 m/z @15.72 [151231OFc1_NvH-0949-CRLM-14.raw]	419.737060546875	15.7235874554667	3.49184378773333	99.892633468	96.40078968026667	152357.546875	7.421952243976574E7	2	7699	4.270779098463393	166.81895221936531	76.64863827992306	419.7303161621094	419.7456359863281
987	419.7557067871094	22.5880476354667					1	DETECTED	419.7557 m/z @22.59 [151231OFc1_NvH-0949-CRLM-14.raw]	419.7557067871094	22.5880476354667	3.75621781493333	97.7245460533333	93.96832823839996	8803443.0	1.838959215702178E8	2	7699	0.26665173911175444	1.3017143065980379	1.284470833415277	419.7457275390625	419.7647705078125
988	419.7793884277344	35.3390154376					1	DETECTED	419.7794 m/z @35.34 [151231OFc1_NvH-0949-CRLM-14.raw]	419.7793884277344	35.3390154376	6.762964952	90.1325282173333	83.3695632653333	178824.609375	1.0274703461738633E8	2	7699	23.57621411439675	1.6326665085981098	2.31008555461583	419.7695007324219	419.7811584472656
989	419.7913818359375	37.6218560642667					1	DETECTED	419.7914 m/z @37.62 [151231OFc1_NvH-0949-CRLM-14.raw]	419.7913818359375	37.6218560642667	7.75559519893333	99.7294939946667	91.97389879573336	225770.375	6.3933992687033325E7	2	7699	0.13912985837006886	1.386571150932399	63.937775426218515	419.7837219238281	419.7995910644531
990	419.83819580078125	29.7552212496					1	DETECTED	419.8382 m/z @29.76 [151231OFc1_NvH-0949-CRLM-14.raw]	419.83819580078125	29.7552212496	0.0395199496	99.8211779845333	99.7816580349333	39230.91015625	6.426649981223017E7	0	7699	4.535533813409955	2.0962956617998874	3.2105273247651986	419.8291320800781	419.8481140136719
991	419.8589782714844	22.6093493069333					1	DETECTED	419.8590 m/z @22.61 [151231OFc1_NvH-0949-CRLM-14.raw]	419.8589782714844	22.6093493069333	0.6121598304	99.9339764048	99.3218165744	32031.341796875	5.8044141215519205E7	0	7699	30.75816722476653	2.331129042445413	4.2841869180298895	419.8489990234375	419.8624267578125
992	419.8724365234375	8.54356995386667					1	DETECTED	419.8724 m/z @8.54 [151231OFc1_NvH-0949-CRLM-14.raw]	419.8724365234375	8.54356995386667	0.38569764	99.4605157696	99.07481812959999	412522.3125	7.392158980651805E7	3	7699	0.14979879245695216	0.7652039596975292	6.210274674537416	419.86248779296875	419.8824157714844
993	419.88311767578125	32.4261071509333					1	DETECTED	419.8831 m/z @32.43 [151231OFc1_NvH-0949-CRLM-14.raw]	419.88311767578125	32.4261071509333	0.570057790666667	99.7396707789333	99.16961298826664	302868.125	7.117502712597954E7	0	7699	28.22720128656797	0.5066681509063858	0.0059461626942464195	419.8825988769531	419.8882751464844
994	419.8982849121094	22.1554195314667					1	DETECTED	419.8983 m/z @22.16 [151231OFc1_NvH-0949-CRLM-14.raw]	419.8982849121094	22.1554195314667	0.1509226512	99.5960934008	99.4451707496	1430632.5	9.823878482983057E7	3	7699	3.9189627660396447	1.4917005543543818	0.015157726946161234	419.8883972167969	419.90582275390625
995	419.91583251953125	33.9786830250667					1	DETECTED	419.9158 m/z @33.98 [151231OFc1_NvH-0949-CRLM-14.raw]	419.91583251953125	33.9786830250667	0.0696674154666667	99.4396469768	99.36997956133334	1602256.875	9.606524884630199E7	3	7699	0.2699203643877013	0.6363067245796908	1.2971145321461983	419.9058837890625	419.9258117675781
996	419.9320373535156	24.1788893130667					1	DETECTED	419.9320 m/z @24.18 [151231OFc1_NvH-0949-CRLM-14.raw]	419.9320373535156	24.1788893130667	0.00853062613333333	98.9170404904	98.90850986426666	89121.0078125	6.46717936492909E7	0	7699	2.597425736283572	2.118061935333252	10.010122390327009	419.9258728027344	419.9419250488281
997	419.9486389160156	5.30464606906667					1	DETECTED	419.9486 m/z @5.30 [151231OFc1_NvH-0949-CRLM-14.raw]	419.9486389160156	5.30464606906667	0.0899049682666667	98.5991319605333	98.50922699226663	36653.37109375	5.461764936808001E7	0	7699	0.11128176719338612	9.445265362949097	0.03251193626124054	419.9420471191406	419.9493408203125
998	419.9593811035156	14.8420351746667					1	DETECTED	419.9594 m/z @14.84 [151231OFc1_NvH-0949-CRLM-14.raw]	419.9593811035156	14.8420351746667	0.0395199496	99.8005571738667	99.76103722426669	344940.625	8.526637097087707E7	0	7699	0.650136793181856	0.566338244760742	0.07684680420311531	419.9494323730469	419.9693298339844
999	419.9796142578125	24.3244000792					1	DETECTED	419.9796 m/z @24.32 [151231OFc1_NvH-0949-CRLM-14.raw]	419.9796142578125	24.3244000792	0.0293284413333333	99.554816556	99.52548811466667	111699.78125	6.1098680857348956E7	0	7699	0.1764155314545448	0.5168107721200191	1.01904405367076	419.9696350097656	419.9888610839844
1000	419.9971923828125	48.424228696					1	DETECTED	419.9972 m/z @48.42 [151231OFc1_NvH-0949-CRLM-14.raw]	419.9971923828125	48.424228696	0.344587600533333	99.554816556	99.21022895546668	88685.9296875	6.5507463926568374E7	0	7699	7.850016177929	1.0317280526124915	0.02035482430156779	419.98974609375	420.0071716308594
1001	420.1143798828125	58.4322863474667					1	DETECTED	420.1144 m/z @58.43 [151231OFc1_NvH-0949-CRLM-14.raw]	420.1143798828125	58.4322863474667	32.3756574968	97.0497391037333	64.6740816069333	131189.296875	1.2199215622168277E8	2	7699	4.571096264811068	10.871939844018545	22.05231447772411	420.1047058105469	420.12353515625
1002	420.12896728515625	90.0384108157333					1	DETECTED	420.1290 m/z @90.04 [151231OFc1_NvH-0949-CRLM-14.raw]	420.12896728515625	90.0384108157333	0.4161656984	97.7450752842667	97.32890958586671	26567.806640625	5.746567049305018E7	0	7699	0.017443705609011317	0.5429952656198461	0.008472985710193134	420.1244201660156	420.13885498046875
1003	420.144287109375	91.9211137370667					1	DETECTED	420.1443 m/z @91.92 [151231OFc1_NvH-0949-CRLM-14.raw]	420.144287109375	91.9211137370667	5.97439271706667	95.9757143325333	90.00132161546664	21613.60546875	5.161348841146227E7	0	7699	0.2557736380326645	0.50950656730516	8.417707928719336	420.1395568847656	420.15277099609375
1004	420.16546630859375	89.8098986381333					1	DETECTED	420.1655 m/z @89.81 [151231OFc1_NvH-0949-CRLM-14.raw]	420.16546630859375	89.8098986381333	2.396983204	96.3545349416	93.9575517376	43437.859375	6.378290702962485E7	0	7699	81.62876704693706	2.8493062034698813	1.814002500506417	420.1559753417969	420.1726379394531
1005	420.18267822265625	24.1942250770667					1	DETECTED	420.1827 m/z @24.19 [151231OFc1_NvH-0949-CRLM-14.raw]	420.18267822265625	24.1942250770667	4.26090119066667	98.8459620010667	94.58506081040002	80964.25	6.02692339729681E7	0	7699	82.25186563708692	2.527511721091941	3.010618514252561	420.1726989746094	420.18560791015625
1006	420.19561767578125	12.0122189909333					1	DETECTED	420.1956 m/z @12.01 [151231OFc1_NvH-0949-CRLM-14.raw]	420.19561767578125	12.0122189909333	2.54170854426667	97.4557200714667	94.91401152720003	126864.921875	6.22213839897248E7	0	7699	0.11940966183621882	7.724554025686786	12.987846176628665	420.1856689453125	420.1971130371094
1007	420.20721435546875	12.6918218184					1	DETECTED	420.2072 m/z @12.69 [151231OFc1_NvH-0949-CRLM-14.raw]	420.20721435546875	12.6918218184	1.5933299368	99.7801887850667	98.1868588482667	747155.5	1.3779899276083544E8	3	7699	0.7019475550942893	1.0449955574145866	0.07384823803607556	420.1972961425781	420.2171936035156
1008	420.2187805175781	22.8133238112					1	DETECTED	420.2188 m/z @22.81 [151231OFc1_NvH-0949-CRLM-14.raw]	420.2187805175781	22.8133238112	3.82000057973333	93.9363860157333	90.11638543599997	550840.8125	1.1639331699533038E8	2	7699	0.25055555640465954	0.7600260855241517	1.3669584590682113	420.21722412109375	420.2189025878906
1009	420.2289123535156	18.0865499173333					1	DETECTED	420.2289 m/z @18.09 [151231OFc1_NvH-0949-CRLM-14.raw]	420.2289123535156	18.0865499173333	2.901571424	98.9995897736	96.0980183496	1114356.875	1.8108798882132804E8	4	7699	30.19018075577215	3.7312973537452416	0.9032197099405807	420.21893310546875	420.2388916015625
1010	420.2421875	39.9653832397333					1	DETECTED	420.2422 m/z @39.97 [151231OFc1_NvH-0949-CRLM-14.raw]	420.2421875	39.9653832397333	3.89156860666667	98.7023701381333	94.81080153146664	146779.96875	7.081656190609E7	2	7699	51.68471534384276	1.238133683371183	2.514614708281588	420.2389221191406	420.2467041015625
1011	420.2567443847656	22.5620018973333					1	DETECTED	420.2567 m/z @22.56 [151231OFc1_NvH-0949-CRLM-14.raw]	420.2567443847656	22.5620018973333	3.75621781493333	99.7599141904	96.00369637546666	3640987.75	1.7588957374066126E8	3	7699	0.1886915304550989	193.40318626501812	70.24930904333313	420.246826171875	420.2666320800781
1012	420.2698669433594	89.62004876					1	DETECTED	420.2699 m/z @89.62 [151231OFc1_NvH-0949-CRLM-14.raw]	420.2698669433594	89.62004876	5.20062836133333	97.5381355749333	92.33750721359998	361058.1875	7.03389637340589E7	0	7699	3.393134402800058	0.5443882623689853	0.5540945872919556	420.26678466796875	420.27978515625
1013	420.2878723144531	89.907320152					1	DETECTED	420.2879 m/z @89.91 [151231OFc1_NvH-0949-CRLM-14.raw]	420.2878723144531	89.907320152	0.961311744533333	93.9477215173333	92.98640977279997	99566.8125	5.969420983673003E7	0	7699	0.4617450654491648	0.5175005185911774	8.103464698250724	420.2799072265625	420.2978515625
1014	420.3069152832031	11.6206572026667					1	DETECTED	420.3069 m/z @11.62 [151231OFc1_NvH-0949-CRLM-14.raw]	420.3069152832031	11.6206572026667	11.6206572026667	92.4757260896	80.8550688869333	17398.595703125	5.2025410690150864E7	0	7699	78.25465789437729	null	null	420.30194091796875	420.3072204589844
1015	420.319091796875	90.8482637626667					1	DETECTED	420.3191 m/z @90.85 [151231OFc1_NvH-0949-CRLM-14.raw]	420.319091796875	90.8482637626667	0.00853062613333333	99.9959530304	99.98742240426667	149739.953125	9.137501115449478E7	0	7699	2.866427470623421	0.7244376628065248	0.09630542989358011	420.31060791015625	420.32098388671875
1016	420.33123779296875	89.3667979005333					1	DETECTED	420.3312 m/z @89.37 [151231OFc1_NvH-0949-CRLM-14.raw]	420.33123779296875	89.3667979005333	0.181214405866667	99.8005571738667	99.61934276800002	165609.28125	4.746160870939967E7	0	7699	0.5551045219952755	0.500633892438024	0.03756370438136974	420.3215026855469	420.3411865234375
1017	420.348876953125	90.8176352653333					1	DETECTED	420.3489 m/z @90.82 [151231OFc1_NvH-0949-CRLM-14.raw]	420.348876953125	90.8176352653333	5.6219673992	92.5995306381333	86.9775632389333	22310.21484375	5.120080533047274E7	0	7699	0.747925496573572	0.5104576642065878	1.4415613126038491	420.3412780761719	420.3570861816406
1018	420.3710632324219	33.0841063682667					1	DETECTED	420.3711 m/z @33.08 [151231OFc1_NvH-0949-CRLM-14.raw]	420.3710632324219	33.0841063682667	9.22761404186667	98.5786568933333	89.35104285146663	25163.421875	5.95328421202155E7	0	7699	81.969350566047	1.8726777103059096	2.464521823440003	420.36151123046875	420.37335205078125
1019	420.3836669921875	89.3667979005333					1	DETECTED	420.3837 m/z @89.37 [151231OFc1_NvH-0949-CRLM-14.raw]	420.3836669921875	89.3667979005333	0.580572428266667	98.7641509864	98.18357855813333	123636.9453125	8.021552795615263E7	0	7699	88.81214870259298	0.5131171798173254	0.02697494241169279	420.3743896484375	420.3931884765625
1020	420.45269775390625	4.10618065546667					1	DETECTED	420.4527 m/z @4.11 [151231OFc1_NvH-0949-CRLM-14.raw]	420.45269775390625	4.10618065546667	0.443382049866667	97.8168974210667	97.37351537120003	123911.96875	6.365264575410009E7	0	7699	0.2931137467412359	1.645388522159742	8.756463212340691	420.4427490234375	420.45989990234375
1021	420.4699401855469	48.1095652781333					1	DETECTED	420.4699 m/z @48.11 [151231OFc1_NvH-0949-CRLM-14.raw]	420.4699401855469	48.1095652781333	4.2938722064	97.979981024	93.6861088176	529155.0625	7.413010979099199E7	0	7699	0.6330935708658743	0.5053176058095931	0.008602082366052373	420.4599609375	420.47991943359375
1022	420.4842224121094	29.5321345138667					1	DETECTED	420.4842 m/z @29.53 [151231OFc1_NvH-0949-CRLM-14.raw]	420.4842224121094	29.5321345138667	5.4847004032	96.1114272181333	90.6267268149333	149571.21875	6.181524052511995E7	0	7699	0.05457452453381961	1.8843325736514667	3.119548226069165	420.47998046875	420.49420166015625
1023	420.5173034667969	9.72963481626667					1	DETECTED	420.5173 m/z @9.73 [151231OFc1_NvH-0949-CRLM-14.raw]	420.5173034667969	9.72963481626667	2.84068638453333	95.6193476752	92.77866129066668	40973.5078125	5.536576160676086E7	0	7699	88.16985114837728	6.733876890650674	39.34973018727069	420.5073547363281	420.51824951171875
1024	420.5282897949219	12.7712333621333					1	DETECTED	420.5283 m/z @12.77 [151231OFc1_NvH-0949-CRLM-14.raw]	420.5282897949219	12.7712333621333	3.98887806933333	88.9013488949333	84.91247082559998	128989.3203125	6.130035981710071E7	0	7699	0.13438895337814927	0.666908065929535	1.481658979746052	420.5186767578125	420.52978515625
1025	420.5399475097656	12.3243638522667					1	DETECTED	420.5399 m/z @12.32 [151231OFc1_NvH-0949-CRLM-14.raw]	420.5399475097656	12.3243638522667	2.396983204	94.6483691944	92.25138599040001	283079.8125	7.585372886940584E7	3	7699	10.366660335786593	0.9983342017448023	5.133925631078608	420.5301513671875	420.5457763671875
1026	420.5557861328125	14.5305736333333					1	DETECTED	420.5558 m/z @14.53 [151231OFc1_NvH-0949-CRLM-14.raw]	420.5557861328125	14.5305736333333	2.91174820453333	97.070370604	94.15862239946668	610487.125	9.807665973124443E7	3	7699	0.19907849438041403	1.9505136156853895	0.7408259885834557	420.5458068847656	420.5657653808594
1027	420.5666809082031	22.1554195314667					1	DETECTED	420.5667 m/z @22.16 [151231OFc1_NvH-0949-CRLM-14.raw]	420.5666809082031	22.1554195314667	3.0163032824	99.4187681194667	96.4024648370667	391743.09375	8.246412014238912E7	0	7699	14.023623195718415	0.760171343870795	1.060809809943304	420.5658264160156	420.57666015625
1028	420.5782165527344	31.3754503226667					1	DETECTED	420.5782 m/z @31.38 [151231OFc1_NvH-0949-CRLM-14.raw]	420.5782165527344	31.3754503226667	3.50245218586667	96.1011483805333	92.59869619466663	129436.8828125	5.937685917956033E7	0	7699	1.9191093409268483	11.848807699275751	0.2931757593161185	420.57672119140625	420.5804138183594
1029	420.59051513671875	42.1249462938667					1	DETECTED	420.5905 m/z @42.12 [151231OFc1_NvH-0949-CRLM-14.raw]	420.59051513671875	42.1249462938667	4.18917545466667	96.1825456090667	91.99337015440003	236936.859375	6.633516273263044E7	3	7699	8.312857647279053	0.8545352087426832	0.008886862612111303	420.5806579589844	420.60015869140625
1030	420.6072998046875	82.5155454466667					1	DETECTED	420.6073 m/z @82.52 [151231OFc1_NvH-0949-CRLM-14.raw]	420.6072998046875	82.5155454466667	8.84101814853333	99.6373367829333	90.79631863439997	55131.94140625	5.767268651455621E7	0	7699	0.26438922603958304	10.316221509540108	1.8631500049842638	420.6008605957031	420.6172180175781
1031	420.69439697265625	9.792095108					1	DETECTED	420.6944 m/z @9.79 [151231OFc1_NvH-0949-CRLM-14.raw]	420.69439697265625	9.792095108	2.95247501973333	95.1873278232	92.23485280346667	362777.8125	6.237926745740627E7	0	7699	0.06964741164189014	1.7432751958903574	0.6627104627131326	420.6846008300781	420.69952392578125
1032	420.70953369140625	20.2318264090667					1	DETECTED	420.7095 m/z @20.23 [151231OFc1_NvH-0949-CRLM-14.raw]	420.70953369140625	20.2318264090667	3.0492303328	98.3521517525333	95.30292141973331	1224915.125	1.2570860720765212E8	4	7699	0.3228552451506381	3.0405415118345926	6.672878896972008	420.6995544433594	420.719482421875
1033	420.720947265625	48.0753490829333					1	DETECTED	420.7209 m/z @48.08 [151231OFc1_NvH-0949-CRLM-14.raw]	420.720947265625	48.0753490829333	3.75621781493333	99.4187681194667	95.66255030453337	312542.9375	8.305832853493172E7	2	7699	25.473755825547745	0.5145686019599176	0.009992339463243977	420.71954345703125	420.7286071777344
1034	420.7386474609375	9.45183646986667					1	DETECTED	420.7386 m/z @9.45 [151231OFc1_NvH-0949-CRLM-14.raw]	420.7386474609375	9.45183646986667	3.7177308096	99.8415569130667	96.1238261034667	6.4156748E7	1.540143807109249E9	3	7699	0.2803402674989819	1.35106627424983	1.5432364874329265	420.72869873046875	420.74853515625
1035	420.7582702636719	22.5620018973333					1	DETECTED	420.7583 m/z @22.56 [151231OFc1_NvH-0949-CRLM-14.raw]	420.7582702636719	22.5620018973333	3.1488207088	99.4292348573333	96.2804141485333	868459.375	7.34175912365421E7	0	7699	0.19478277768650898	44.22151665999531	2.021057869915819	420.7489013671875	420.7595520019531
1036	420.7695617675781	25.6679598877333					1	DETECTED	420.7696 m/z @25.67 [151231OFc1_NvH-0949-CRLM-14.raw]	420.7695617675781	25.6679598877333	1.95968804933333	98.4857857293333	96.52609767999998	9845992.0	2.289728739548547E8	2	7699	0.19710604359327988	1.122036605586518	1.3924674934517822	420.7596435546875	420.779541015625
1037	420.78680419921875	34.5570430349333					1	DETECTED	420.7868 m/z @34.56 [151231OFc1_NvH-0949-CRLM-14.raw]	420.78680419921875	34.5570430349333	5.7041707272	91.0494195005333	85.34524877333331	624429.375	7.1487317896089E7	2	7699	0.13832872009189146	190.8622770490986	0.05274353685452279	420.7795715332031	420.79583740234375
1038	420.8490905761719	10.854140792					1	DETECTED	420.8491 m/z @10.85 [151231OFc1_NvH-0949-CRLM-14.raw]	420.8490905761719	10.854140792	0.9932322456	99.5960934008	98.6028611552	29625.51171875	5.980661550645734E7	0	7699	0.05928057904358219	4.955452651089399	8.925386369074735	420.8392028808594	420.85162353515625
1039	420.86163330078125	12.7496044381333					1	DETECTED	420.8616 m/z @12.75 [151231OFc1_NvH-0949-CRLM-14.raw]	420.86163330078125	12.7496044381333	0.643913448	98.9892651541333	98.3453517061333	71270.9609375	6.2931453356781274E7	0	7699	10.472085513039367	4.231392356061526	54.182465646716295	420.85174560546875	420.8628234863281
1040	420.8728332519531	13.2348054408					1	DETECTED	420.8728 m/z @13.23 [151231OFc1_NvH-0949-CRLM-14.raw]	420.8728332519531	13.2348054408	0.00853062613333333	99.9752552986667	99.96672467253336	5291919.0	1.8334579496936378E8	3	7699	0.2863858790651861	1.159142777998834	1.0048915781834642	420.86285400390625	420.8827819824219
1041	420.8898620605469	14.5735770013333					1	DETECTED	420.8899 m/z @14.57 [151231OFc1_NvH-0949-CRLM-14.raw]	420.8898620605469	14.5735770013333	0.130673125866667	99.9339764048	99.80330327893334	380000.375	8.78999230800192E7	3	7699	12.08777442725299	0.9191509475130504	52.2522363605984	420.8828430175781	420.89984130859375
1042	420.90350341796875	27.8831156946667					1	DETECTED	420.9035 m/z @27.88 [151231OFc1_NvH-0949-CRLM-14.raw]	420.90350341796875	27.8831156946667	0.262308901066667	98.8761827117333	98.61387381066665	156961.359375	7.34143267423603E7	0	7699	0.5474101685649515	1.0481343314517888	0.26681359471256616	420.8999328613281	420.9134826660156
1043	420.92535400390625	42.1932539445333					1	DETECTED	420.9254 m/z @42.19 [151231OFc1_NvH-0949-CRLM-14.raw]	420.92535400390625	42.1932539445333	0.00853062613333333	99.7396707789333	99.73114015279997	134403.71875	6.663874757829704E7	0	7699	30.36996164753667	0.5035764155599752	0.041833708319952236	420.91546630859375	420.93450927734375
1044	420.9447326660156	9.7118793424					1	DETECTED	420.9447 m/z @9.71 [151231OFc1_NvH-0949-CRLM-14.raw]	420.9447326660156	9.7118793424	0.1509226512	99.9648533368	99.8139306856	261844.515625	6.410233045768879E7	0	7699	0.16310043586931222	1.1976671415932358	2.092671011187413	420.93475341796875	420.9501647949219
1045	420.9605407714844	20.2228831392					1	DETECTED	420.9605 m/z @20.22 [151231OFc1_NvH-0949-CRLM-14.raw]	420.9605407714844	20.2228831392	0.00853062613333333	99.4918318013333	99.48330117519997	971888.5	9.247280597954595E7	0	7699	0.3494547476056198	0.8964676275944209	1.872626143208264	420.9507141113281	420.97052001953125
1046	420.9718322753906	48.0753490829333					1	DETECTED	420.9718 m/z @48.08 [151231OFc1_NvH-0949-CRLM-14.raw]	420.9718322753906	48.0753490829333	0.242052946133333	99.9856388325333	99.74358588639997	112433.1328125	6.6065461021145806E7	0	7699	0.45606379281465337	86.19321122746543	73.20466431874625	420.9705505371094	420.9746398925781
1047	420.9846496582031	32.181887436					1	DETECTED	420.9846 m/z @32.18 [151231OFc1_NvH-0949-CRLM-14.raw]	420.9846496582031	32.181887436	0.00853062613333333	99.9959530304	99.98742240426667	113709.953125	6.898692430235831E7	0	7699	20.43025344687002	2.1653049607133186	0.826133765415805	420.97467041015625	420.9940185546875
1048	421.0989990234375	89.9889050349333					1	DETECTED	421.0990 m/z @89.99 [151231OFc1_NvH-0949-CRLM-14.raw]	421.0989990234375	89.9889050349333	5.2538322704	97.9086605728	92.6548283024	98832.8203125	6.354746233254159E7	0	7699	0.460918330005768	0.5174185703009714	0.025781114328517825	421.0898742675781	421.10882568359375
1049	421.1180725097656	71.4719602232					1	DETECTED	421.1181 m/z @71.47 [151231OFc1_NvH-0949-CRLM-14.raw]	421.1180725097656	71.4719602232	57.1957424464	93.1966091968	36.0008667504	37745.77734375	1.6569959723507835E7	0	7699	17.978384543055533	0.8739177780099651	7.4528412924065695	421.11004638671875	421.122802734375
1050	421.1329345703125	66.4484952418667					1	DETECTED	421.1329 m/z @66.45 [151231OFc1_NvH-0949-CRLM-14.raw]	421.1329345703125	66.4484952418667	1.68866628	94.4180660146667	92.7293997346667	62423.6328125	3.8946057800031416E7	0	7699	0.47290755498144676	0.6958455040784495	112.07706164606927	421.12298583984375	421.1360778808594
1051	421.1462097167969	81.6984650621333					1	DETECTED	421.1462 m/z @81.70 [151231OFc1_NvH-0949-CRLM-14.raw]	421.1462097167969	81.6984650621333	9.3875825784	96.8036837330667	87.4161011546667	153427.0	8.362051729633263E7	0	7699	0.7783510698085223	11.31918423043921	2.167978485957605	421.1364440917969	421.15606689453125
1052	421.1786804199219	20.8482761381333					1	DETECTED	421.1787 m/z @20.85 [151231OFc1_NvH-0949-CRLM-14.raw]	421.1786804199219	20.8482761381333	0.474996656	98.7434551341333	98.2684584781333	137530.140625	6.080343733399509E7	0	7699	0.16246087113801266	7.199388936724431	570.7629996900283	421.168701171875	421.1853942871094
1053	421.1954345703125	14.4047109597333					1	DETECTED	421.1954 m/z @14.40 [151231OFc1_NvH-0949-CRLM-14.raw]	421.1954345703125	14.4047109597333	1.95968804933333	99.3979768746667	97.43828882533337	465364.53125	7.33817371641241E7	3	7699	0.270813825142767	7.216010829052454	1.137899465255528	421.1854553222656	421.197021484375
1054	421.20703125	13.2083245501333					1	DETECTED	421.2070 m/z @13.21 [151231OFc1_NvH-0949-CRLM-14.raw]	421.20703125	13.2083245501333	2.8102061064	99.6986816224	96.888475516	3450182.0	1.743828908349495E8	3	7699	0.3299677086503614	9.646241869875606	21.647915831835974	421.1970520019531	421.2169494628906
1055	421.224365234375	4.95234230693333					1	DETECTED	421.2244 m/z @4.95 [151231OFc1_NvH-0949-CRLM-14.raw]	421.224365234375	4.95234230693333	0.201333076533333	98.55799872	98.35666564346667	797805.8125	1.0820640744100533E8	3	7699	38.22098444751567	131.0953538942622	98.74764543677715	421.2170715332031	421.22674560546875
1056	421.23675537109375	9.406026204					1	DETECTED	421.2368 m/z @9.41 [151231OFc1_NvH-0949-CRLM-14.raw]	421.23675537109375	9.406026204	3.24977961893333	99.3353815309333	96.08560191199997	2.7359274E7	7.937808201895114E8	2	7699	0.28501496023183037	3.651862986186874	2.017087683461938	421.2267761230469	421.2467346191406
1057	421.2476501464844	16.2204270274667					1	DETECTED	421.2477 m/z @16.22 [151231OFc1_NvH-0949-CRLM-14.raw]	421.2476501464844	16.2204270274667	4.2717936568	95.7982125922667	91.5264189354667	125966.859375	7.610349480348553E7	0	7699	29.029662501241408	1.7101690756200152	0.2248109443148588	421.24676513671875	421.24920654296875
1058	421.25921630859375	63.7086408354667					1	DETECTED	421.2592 m/z @63.71 [151231OFc1_NvH-0949-CRLM-14.raw]	421.25921630859375	63.7086408354667	0.313612878133333	99.3667292114667	99.05311633333338	648971.0625	9.714544574855798E7	2	7699	45.46290096398135	0.7712124821908779	0.01075561892323526	421.249267578125	421.2616271972656
1059	421.2716369628906	25.6216587498667					1	DETECTED	421.2716 m/z @25.62 [151231OFc1_NvH-0949-CRLM-14.raw]	421.2716369628906	25.6216587498667	3.15972268506667	94.1761544048	91.01643171973333	4768536.5	1.3603621683014557E8	2	7699	0.1933218846974718	1.2483693257009523	2.3165097160526193	421.26165771484375	421.2816162109375
1060	421.2890625	34.5126670426667					1	DETECTED	421.2891 m/z @34.51 [151231OFc1_NvH-0949-CRLM-14.raw]	421.2890625	34.5126670426667	13.8598956216	96.0068387426667	82.1469431210667	208537.1875	5.911557253698921E7	0	7699	18.189449134879226	2.3520738460430977	3.609292198966415	421.2817077636719	421.2990417480469
1061	421.31439208984375	89.6935811773333					1	DETECTED	421.3144 m/z @89.69 [151231OFc1_NvH-0949-CRLM-14.raw]	421.31439208984375	89.6935811773333	0.0293284413333333	99.9648533368	99.93552489546667	26189.46484375	5.00752093123368E7	0	7699	0.817081760221086	0.5364102935466903	0.02734117883424563	421.31219482421875	421.3218078613281
1062	421.3318176269531	90.5859602096					1	DETECTED	421.3318 m/z @90.59 [151231OFc1_NvH-0949-CRLM-14.raw]	421.3318176269531	90.5859602096	0.00853062613333333	99.9959530304	99.98742240426667	51367.61328125	6.108671652709035E7	0	7699	1.9919159667674364	0.5149474592175532	0.029215228709445516	421.32183837890625	421.3402404785156
1063	421.3526306152344	90.0588980258667					1	DETECTED	421.3526 m/z @90.06 [151231OFc1_NvH-0949-CRLM-14.raw]	421.3526306152344	90.0588980258667	0.886897864533333	94.7862530997333	93.89935523519996	146759.6875	7.70797315712637E7	0	7699	2.24432328118678	0.516848106179311	5.005960749797928	421.3456726074219	421.3617858886719
1064	421.3673095703125	90.9216833901333					1	DETECTED	421.3673 m/z @90.92 [151231OFc1_NvH-0949-CRLM-14.raw]	421.3673095703125	90.9216833901333	0.834129593866667	93.717047076	92.88291748213334	52436.6171875	6.939093620933133E7	0	7699	1.257208759745268	0.5111549690934353	1.6062057691639204	421.36309814453125	421.3766174316406
1065	421.41033935546875	22.5514602504					1	DETECTED	421.4103 m/z @22.55 [151231OFc1_NvH-0949-CRLM-14.raw]	421.41033935546875	22.5514602504	0.0495235936	97.0085945506667	96.9590709570667	42071.8984375	6.538521642440096E7	0	7699	90.70719149614935	2.067405719877181	3.1069629395277403	421.4009704589844	421.4201354980469
1066	421.4605712890625	20.3149259130667					1	DETECTED	421.4606 m/z @20.31 [151231OFc1_NvH-0949-CRLM-14.raw]	421.4605712890625	20.3149259130667	2.30383407706667	98.3214955234667	96.01766144640003	226921.421875	7.12839531348561E7	0	7699	16.816437477555034	0.6170353940534203	1.435968711008601	421.4506530761719	421.47052001953125
1067	421.4761047363281	13.0686464549333					1	DETECTED	421.4761 m/z @13.07 [151231OFc1_NvH-0949-CRLM-14.raw]	421.4761047363281	13.0686464549333	8.03322110453333	96.1519913538667	88.11877024933338	117746.1328125	6.6004752918350704E7	0	7699	0.040068634713772866	1.8175986972098517	97.01892705899787	421.4706115722656	421.4821472167969
1068	421.4922790527344	31.0500477210667					1	DETECTED	421.4923 m/z @31.05 [151231OFc1_NvH-0949-CRLM-14.raw]	421.4922790527344	31.0500477210667	0.38569764	98.8761827117333	98.4904850717333	285793.28125	7.287803336343078E7	2	7699	0.06469708587625078	5.08747684638106	10.000761323696533	421.48236083984375	421.5019836425781
1069	421.5130615234375	7.27540115253333					1	DETECTED	421.5131 m/z @7.28 [151231OFc1_NvH-0949-CRLM-14.raw]	421.5130615234375	7.27540115253333	4.0958499376	85.6648447677333	81.5689948301333	75982.703125	5.788452391892057E7	0	7699	0.12431469343814427	30.177785482078317	114.36782158707841	421.5042419433594	421.51361083984375
1070	421.5238952636719	18.6233310082667					1	DETECTED	421.5239 m/z @18.62 [151231OFc1_NvH-0949-CRLM-14.raw]	421.5238952636719	18.6233310082667	3.59728002428333	95.7563562677333	92.15907624344996	455399.6875	7.487735769609216E7	3	7699	4.30284012438873	0.5137083641723074	0.05007676624838835	421.513916015625	421.53131103515625
1071	421.54132080078125	13.1900642557333					1	DETECTED	421.5413 m/z @13.19 [151231OFc1_NvH-0949-CRLM-14.raw]	421.54132080078125	13.1900642557333	3.07140939493333	99.5756997698667	96.50429037493338	1428808.0	1.0134527412568934E8	3	7699	0.25761372860359444	8.99984438669308	1.4270803759332058	421.5313720703125	421.5513000488281
1072	421.5586853027344	33.8256789141333					1	DETECTED	421.5587 m/z @33.83 [151231OFc1_NvH-0949-CRLM-14.raw]	421.5586853027344	33.8256789141333	2.5004736696	98.0617460061333	95.5612723365333	456273.84375	7.534208377578343E7	0	7699	0.10940552388161251	0.5152805226022937	0.017908668396164094	421.5513916015625	421.56121826171875
1073	421.57122802734375	32.2686802176					1	DETECTED	421.5712 m/z @32.27 [151231OFc1_NvH-0949-CRLM-14.raw]	421.57122802734375	32.2686802176	4.73558173226667	97.9189647741333	93.18338304186663	588989.375	8.180730297394587E7	3	7699	0.8495691319305294	12.070895791069898	2.2321477747222978	421.5612487792969	421.5812072753906
1074	421.58660888671875	33.6536285821333					1	DETECTED	421.5866 m/z @33.65 [151231OFc1_NvH-0949-CRLM-14.raw]	421.58660888671875	33.6536285821333	2.23125152293333	94.1450422778667	91.91379075493336	72746.96875	5.854697259585918E7	0	7699	22.910287867330133	1.4625531127350289	0.3291211515345194	421.58123779296875	421.5949401855469
1075	421.66943359375	8.27218756053333					1	DETECTED	421.6694 m/z @8.27 [151231OFc1_NvH-0949-CRLM-14.raw]	421.66943359375	8.27218756053333	4.75668825173333	98.3932653085333	93.63657705679998	98935.5625	5.484582356973556E7	0	7699	0.10901230053887723	1.2531634194659447	1.65722204565492	421.6598205566406	421.6789855957031
1076	421.6891784667969	21.4374521682667					1	DETECTED	421.6892 m/z @21.44 [151231OFc1_NvH-0949-CRLM-14.raw]	421.6891784667969	21.4374521682667	3.1047419848	84.5965781792	81.4918361944	108914.7578125	6.0117842956876636E7	0	7699	2.0948944835092043	2.883051397131457	0.4665243946474379	421.6794128417969	421.69915771484375
1077	421.7113342285156	26.6526213434667					1	DETECTED	421.7113 m/z @26.65 [151231OFc1_NvH-0949-CRLM-14.raw]	421.7113342285156	26.6526213434667	3.00539934506667	99.6679442208	96.66254487573333	270823.125	7.112633950192867E7	0	7699	23.37245868225265	0.5316675047975101	0.820249163205769	421.7015686035156	421.7158508300781
1078	421.7258605957031	4.984575304					1	DETECTED	421.7259 m/z @4.98 [151231OFc1_NvH-0949-CRLM-14.raw]	421.7258605957031	4.984575304	1.81466219066667	97.5798861018667	95.76522391120004	357057.15625	7.876134772813576E7	0	7699	27.29957672200954	14.499621133193374	28.6599018334791	421.71588134765625	421.7271423339844
1079	421.7371520996094	9.406026204					1	DETECTED	421.7372 m/z @9.41 [151231OFc1_NvH-0949-CRLM-14.raw]	421.7371520996094	9.406026204	3.8802726264	97.039491852	93.1592192256	6934242.5	2.587329943662565E8	2	7699	0.28207759408190825	4.693668202918996	2.121966381754599	421.7271728515625	421.74713134765625
1080	421.7585754394531	25.3320865666667					1	DETECTED	421.7586 m/z @25.33 [151231OFc1_NvH-0949-CRLM-14.raw]	421.7585754394531	25.3320865666667	3.07140939493333	99.1063408738667	96.03493147893337	3.4479932E7	7.010439431135278E8	2	7699	0.24268676917770549	1.1671034954922346	1.2019613067774497	421.74859619140625	421.7685546875
1081	421.7720642089844	25.6679598877333					1	DETECTED	421.7721 m/z @25.67 [151231OFc1_NvH-0949-CRLM-14.raw]	421.7720642089844	25.6679598877333	4.90805466906667	89.6324777232	84.72442305413333	1180077.25	9.803645387589936E7	2	7699	0.16849295649949525	0.9109362025297636	0.8199282486034085	421.7685852050781	421.78106689453125
1082	421.7984924316406	19.0867067541333					1	DETECTED	421.7985 m/z @19.09 [151231OFc1_NvH-0949-CRLM-14.raw]	421.7984924316406	19.0867067541333	0.474996656	97.039491852	96.564495196	66306.2421875	6.1573592265297025E7	0	7699	15.60357827506635	2.400259611407842	3.7974490610107643	421.78851318359375	421.80755615234375
1083	421.83221435546875	39.04076066					1	DETECTED	421.8322 m/z @39.04 [151231OFc1_NvH-0949-CRLM-14.raw]	421.83221435546875	39.04076066	0.252232005333333	99.9959530304	99.74372102506668	25550.21875	5.658231523905016E7	0	7699	40.387690071851296	1.2913899460541174	1.4789324998486275	421.822509765625	421.8356018066406
1084	421.8458557128906	18.3083134146667					1	DETECTED	421.8459 m/z @18.31 [151231OFc1_NvH-0949-CRLM-14.raw]	421.8458557128906	18.3083134146667	0.717954516266667	99.5022043005333	98.78424978426662	40825.1953125	6.148187633690002E7	0	7699	11.043812970795106	2.7508340554073234	6.481545119996829	421.8363952636719	421.8486328125
1085	421.858642578125	18.6363703821333					1	DETECTED	421.8586 m/z @18.64 [151231OFc1_NvH-0949-CRLM-14.raw]	421.858642578125	18.6363703821333	0.538283368	99.8415569130667	99.3032735450667	246046.125	6.4021173486510664E7	0	7699	0.25293652971386393	58.12902697057374	0.050728811170499946	421.8486633300781	421.86505126953125
1086	421.87506103515625	13.2083245501333					1	DETECTED	421.8751 m/z @13.21 [151231OFc1_NvH-0949-CRLM-14.raw]	421.87506103515625	13.2083245501333	0.354891438933333	99.4187681194667	99.06387668053337	394783.09375	8.210698880957286E7	3	7699	0.2011349621665559	0.6737933149141409	1.7231694077271154	421.8650817871094	421.87689208984375
1087	421.88690185546875	19.6813684013333					1	DETECTED	421.8869 m/z @19.68 [151231OFc1_NvH-0949-CRLM-14.raw]	421.88690185546875	19.6813684013333	0.0495235936	99.8005571738667	99.7510335802667	401291.0	7.873175284787579E7	3	7699	12.507089119088782	1.3383303748674635	1.9569957492474641	421.8769226074219	421.8968200683594
1088	421.9054260253906	32.2362347613333					1	DETECTED	421.9054 m/z @32.24 [151231OFc1_NvH-0949-CRLM-14.raw]	421.9054260253906	32.2362347613333	0.00853062613333333	99.9648533368	99.95632271066667	345128.78125	7.465283464282012E7	3	7699	11.244227958660506	0.7971784229192993	3.0926302282319247	421.89691162109375	421.9153747558594
1089	421.9376220703125	9.37675357706667					1	DETECTED	421.9376 m/z @9.38 [151231OFc1_NvH-0949-CRLM-14.raw]	421.9376220703125	9.37675357706667	0.0395199496	99.892633468	99.8531135184	49799.765625	6.276015980811271E7	0	7699	29.060373376409025	5.3015491550907505	662.0408104228425	421.9277038574219	421.9425964355469
1090	421.95263671875	3.12684614773333					1	DETECTED	421.9526 m/z @3.13 [151231OFc1_NvH-0949-CRLM-14.raw]	421.95263671875	3.12684614773333	0.0696674154666667	99.9648533368	99.89518592133334	644474.125	6.915374938983679E7	0	7699	0.13005121527859265	1.5851043776368499	26.7363146869648	421.94268798828125	421.9624938964844
1091	421.96923828125	32.1269709418667					1	DETECTED	421.9692 m/z @32.13 [151231OFc1_NvH-0949-CRLM-14.raw]	421.96923828125	32.1269709418667	0.0899049682666667	99.8617505032	99.77184553493333	126893.3515625	6.992691506279539E7	0	7699	13.524560652428804	1.4639403973254428	0.5114623457829003	421.9626770019531	421.97918701171875
1092	421.9946594238281	31.0327874866667					1	DETECTED	421.9947 m/z @31.03 [151231OFc1_NvH-0949-CRLM-14.raw]	421.9946594238281	31.0327874866667	0.6334469008	98.8048481936	98.1714012928	93296.1015625	6.610583093918643E7	0	7699	0.10280661974763916	1.6146962302603691	2.280342650344688	421.9847106933594	422.00457763671875
1093	422.1082458496094	19.6394291410667					1	DETECTED	422.1082 m/z @19.64 [151231OFc1_NvH-0949-CRLM-14.raw]	422.1082458496094	19.6394291410667	1.5612300768	96.6185760813333	95.0573460045333	22724.640625	5.650858507270889E7	0	7699	68.76300265982462	2.6290601643065017	3.44314920531535	422.09844970703125	422.11785888671875
1094	422.1301574707031	89.5818051002667					1	DETECTED	422.1302 m/z @89.58 [151231OFc1_NvH-0949-CRLM-14.raw]	422.1301574707031	89.5818051002667	16.4132205954667	95.3060740186667	78.89285342320001	2122323.25	8.599782083599527E7	0	7699	0.0711205132475925	0.5011921092367609	0.0018607493436633756	422.12030029296875	422.1378479003906
1095	422.1571044921875	89.7161182437333					1	DETECTED	422.1571 m/z @89.72 [151231OFc1_NvH-0949-CRLM-14.raw]	422.1571044921875	89.7161182437333	0.0192266261333333	97.4781078042667	97.45888117813337	88241.1484375	6.2586198154354006E7	0	7699	6.410658009900061	0.671493076868005	3.7090792457302837	422.1471252441406	422.1670837402344
1096	422.1709899902344	8.23999620693333					1	DETECTED	422.1710 m/z @8.24 [151231OFc1_NvH-0949-CRLM-14.raw]	422.1709899902344	8.23999620693333	4.39200018773333	97.5280026405333	93.13600245279997	42286.32421875	6.4044202032939665E7	0	7699	0.08980738376153496	10.279552935248486	252.9457014578722	422.16717529296875	422.1726989746094
1097	422.1827697753906	9.45183646986667					1	DETECTED	422.1828 m/z @9.45 [151231OFc1_NvH-0949-CRLM-14.raw]	422.1827697753906	9.45183646986667	3.8090823264	96.875070916	93.0659885896	55815.09375	5.793447212999699E7	0	7699	11.035023192125776	13.696260661055167	34.9314941239067	422.17291259765625	422.18304443359375
1098	422.19305419921875	18.5577106138667					1	DETECTED	422.1931 m/z @18.56 [151231OFc1_NvH-0949-CRLM-14.raw]	422.19305419921875	18.5577106138667	1.57201359226667	98.5991319605333	97.02711836826663	110376.265625	6.3610918577061795E7	0	7699	9.17354507543321	3.9925795943311013	7.825636696245451	422.1830749511719	422.1931457519531
1099	422.2031555175781	3.1708682664					1	DETECTED	422.2032 m/z @3.17 [151231OFc1_NvH-0949-CRLM-14.raw]	422.2031555175781	3.1708682664	2.97423544346667	99.8720835493333	96.89784810586663	589920.6875	8.092071794749379E7	0	7699	86.44418384252258	78.24421750758367	652.2858175142321	422.19317626953125	422.2037658691406
1100	422.2137756347656	9.00425135226667					1	DETECTED	422.2138 m/z @9.00 [151231OFc1_NvH-0949-CRLM-14.raw]	422.2137756347656	9.00425135226667	0.395944974933333	99.0409267952	98.64498182026666	855007.6875	1.2326837572384174E8	2	7699	34.462256675531414	3.8701143138500265	20.29822729360891	422.20379638671875	422.2237548828125
1101	422.2291259765625	18.92424824					1	DETECTED	422.2291 m/z @18.92 [151231OFc1_NvH-0949-CRLM-14.raw]	422.2291259765625	18.92424824	3.20400542346667	98.2393777882667	95.03537236480003	847163.125	8.591187896576065E7	3	7699	0.18215468487134956	22.638965647465437	0.9944340735833695	422.2237854003906	422.2304992675781
1102	422.2405090332031	9.46072986					1	DETECTED	422.2405 m/z @9.46 [151231OFc1_NvH-0949-CRLM-14.raw]	422.2405090332031	9.46072986	3.1488207088	98.6714850264	95.5226643176	912399.875	1.2660138576942855E8	3	7699	14.578836388896706	11.717577284667083	40.43816344933156	422.23052978515625	422.2488098144531
1103	422.25885009765625	25.3320865666667					1	DETECTED	422.2589 m/z @25.33 [151231OFc1_NvH-0949-CRLM-14.raw]	422.25885009765625	25.3320865666667	0.0293284413333333	99.2936713509333	99.26434290959996	1.5761968E7	3.870146790563526E8	2	7699	0.2402528557593726	1.126089737325485	1.1927541408919453	422.2488708496094	422.2688293457031
1104	422.27252197265625	26.9957756674667					1	DETECTED	422.2725 m/z @27.00 [151231OFc1_NvH-0949-CRLM-14.raw]	422.27252197265625	26.9957756674667	0.601609759733333	95.6193476752	95.01773791546667	390282.6875	8.628856688266094E7	2	7699	1.4331972658269407	0.9070958367768469	2.828711553862836	422.26885986328125	422.28179931640625
1105	422.2933044433594	90.9749828989333					1	DETECTED	422.2933 m/z @90.97 [151231OFc1_NvH-0949-CRLM-14.raw]	422.2933044433594	90.9749828989333	0.161037158133333	96.9774943952	96.81645723706666	57309.82421875	6.286623025951494E7	0	7699	0.6739133618580126	3.4376119502297544	2.332712304926406	422.2833557128906	422.3007507324219
1106	422.31146240234375	90.0797707477333					1	DETECTED	422.3115 m/z @90.08 [151231OFc1_NvH-0949-CRLM-14.raw]	422.31146240234375	90.0797707477333	2.26235311653333	98.7434551341333	96.48110201759997	1324312.25	7.588740317520267E7	0	7699	0.15967957012971112	2.1319964969623326	0.6260691519513224	422.3053894042969	422.3207702636719
1107	422.3244934082031	92.9924343946667					1	DETECTED	422.3245 m/z @92.99 [151231OFc1_NvH-0949-CRLM-14.raw]	422.3244934082031	92.9924343946667	0.3032940968	98.4033566738667	98.1000625770667	40089.828125	1.6268896099536136E7	0	7699	2.0837378598941427	0.9799746108073429	0.5476227974214303	422.3226013183594	422.33441162109375
1108	422.3480224609375	91.2962002965333					1	DETECTED	422.3480 m/z @91.30 [151231OFc1_NvH-0949-CRLM-14.raw]	422.3480224609375	91.2962002965333	1.37823850746667	99.2207540925333	97.84251558506662	196706.59375	7.646144630262901E7	0	7699	2.592271166136328	1.0122032418929303	0.8886104420684606	422.3392639160156	422.3566589355469
1109	422.3626708984375	91.7930738069333					1	DETECTED	422.3627 m/z @91.79 [151231OFc1_NvH-0949-CRLM-14.raw]	422.3626708984375	91.7930738069333	0.6121598304	94.6979440901333	94.0857842597333	95119.671875	7.001811437669161E7	0	7699	0.13167285335265433	0.6684400971414483	1.1499470297699774	422.359375	422.3726501464844
1110	422.3763732910156	20.2228831392					1	DETECTED	422.3764 m/z @20.22 [151231OFc1_NvH-0949-CRLM-14.raw]	422.3763732910156	20.2228831392	0.344587600533333	95.0594917490667	94.71490414853336	46249.29296875	6.084727246037156E7	0	7699	89.97893127640728	2.301317215131196	3.5888629282659985	422.3731689453125	422.38616943359375
1111	422.3917541503906	21.6545517765333					1	DETECTED	422.3918 m/z @21.65 [151231OFc1_NvH-0949-CRLM-14.raw]	422.3917541503906	21.6545517765333	0.506643816	98.7845380386667	98.2778942226667	37465.37109375	6.294128656544615E7	0	7699	90.62937698965922	2.1619048568756516	3.265103895055235	422.3874206542969	422.4012451171875
1112	422.4158020019531	10.6327455066667					1	DETECTED	422.4158 m/z @10.63 [151231OFc1_NvH-0949-CRLM-14.raw]	422.4158020019531	10.6327455066667	0.0797734781333333	99.3042462981333	99.22447281999996	180666.5	6.717781498973677E7	0	7699	0.12587176803238798	4.344863285395649	165.04957221577715	422.406005859375	422.42578125
1113	422.45379638671875	3.12684614773333					1	DETECTED	422.4538 m/z @3.13 [151231OFc1_NvH-0949-CRLM-14.raw]	422.45379638671875	3.12684614773333	0.3032940968	99.5022043005333	99.19891020373329	322128.28125	6.835948149370477E7	4	7699	0.13268354536370985	203.87300484268536	18.201553982512824	422.4438171386719	422.4637451171875
1114	422.4759521484375	32.7153396077333					1	DETECTED	422.4760 m/z @32.72 [151231OFc1_NvH-0949-CRLM-14.raw]	422.4759521484375	32.7153396077333	4.68293450426667	99.4292348573333	94.74630035306663	280076.1875	6.498856636048221E7	0	7699	3.471135236758677	0.6665638897925079	1.2407640009212986	422.46600341796875	422.48590087890625
1115	422.5126037597656	5.98427833866667					1	DETECTED	422.5126 m/z @5.98 [151231OFc1_NvH-0949-CRLM-14.raw]	422.5126037597656	5.98427833866667	1.6040650768	96.7732008896	95.16913581280001	126527.65625	5.7442843549194425E7	0	7699	0.15199521756662104	0.8185479945753784	24.602141968611903	422.5028991699219	422.52252197265625
1116	422.53680419921875	19.1123124056					1	DETECTED	422.5368 m/z @19.11 [151231OFc1_NvH-0949-CRLM-14.raw]	422.53680419921875	19.1123124056	3.57624917413333	96.5574343608	92.98118518666668	201456.4375	6.595333407965174E7	3	7699	1.97139460904706	1.2690234481594656	1.6506799133257708	422.5268249511719	422.5422058105469
1117	422.5522155761719	23.3998757130667					1	DETECTED	422.5522 m/z @23.40 [151231OFc1_NvH-0949-CRLM-14.raw]	422.5522155761719	23.3998757130667	3.1708682664	98.2599690370667	95.08910077066669	9967607.0	2.059687799555952E8	3	7699	0.17049258277328505	17.03196446272425	1.1561309774859903	422.542236328125	422.5621643066406
1118	422.5643005371094	27.3792422450667					1	DETECTED	422.5643 m/z @27.38 [151231OFc1_NvH-0949-CRLM-14.raw]	422.5643005371094	27.3792422450667	4.76778786853333	86.6519495944	81.88416172586666	118064.5859375	6.265039820616058E7	0	7699	75.61484574325036	2.5508279329921986	3.615422790113846	422.5622863769531	422.5643005371094
1119	422.5743103027344	34.0491431928					1	DETECTED	422.5743 m/z @34.05 [151231OFc1_NvH-0949-CRLM-14.raw]	422.5743103027344	34.0491431928	4.66035993413333	96.3851225285333	91.72476259439998	256551.65625	8.046939899830501E7	0	7699	42.15117424236409	1.6417668586140344	5.086385310366244	422.5643310546875	422.58428955078125
1120	422.5847473144531	36.7158685352					1	DETECTED	422.5847 m/z @36.72 [151231OFc1_NvH-0949-CRLM-14.raw]	422.5847473144531	36.7158685352	4.67215763946667	95.3159364450667	90.64377880560002	114408.5625	6.2206425076092355E7	0	7699	4.211135528385718	1.2398982753793655	2.824228859047255	422.5843811035156	422.5946960449219
1121	422.6165771484375	10.6545661482667					1	DETECTED	422.6166 m/z @10.65 [151231OFc1_NvH-0949-CRLM-14.raw]	422.6165771484375	10.6545661482667	6.28926536986667	99.1270175474667	92.83775217760004	165053.71875	6.824184695338757E7	0	7699	0.10303818642285556	0.5533463698058934	2.5124035179711566	422.6069641113281	422.62646484375
1122	422.65771484375	39.8802761832					1	DETECTED	422.6577 m/z @39.88 [151231OFc1_NvH-0949-CRLM-14.raw]	422.65771484375	39.8802761832	8.21841517228333	86.6303541429333	78.41193897064997	21438.349609375	5.457912740846411E7	0	7699	78.34466589229864	1.2382711639030688	1.4788385164531577	422.648193359375	422.6676940917969
1123	422.70306396484375	53.4597522525333					1	DETECTED	422.7031 m/z @53.46 [151231OFc1_NvH-0949-CRLM-14.raw]	422.70306396484375	53.4597522525333	3.27175676693333	98.3521517525333	95.08039498559997	106327.953125	6.510507099994173E7	0	7699	32.57399739926875	0.9444823137367722	0.010441450810643706	422.69329833984375	422.7033386230469
1124	422.71337890625	15.1943953605333					1	DETECTED	422.7134 m/z @15.19 [151231OFc1_NvH-0949-CRLM-14.raw]	422.71337890625	15.1943953605333	2.7692624752	99.8108695381333	97.04160706293331	352622.3125	8.265114883158433E7	2	7699	6.219920491769461	0.5291590005460366	0.025516615639403172	422.7033996582031	422.719970703125
1125	422.72998046875	20.9185187773333					1	DETECTED	422.7300 m/z @20.92 [151231OFc1_NvH-0949-CRLM-14.raw]	422.72998046875	20.9185187773333	3.41341546106667	97.4350875674667	94.02167210640002	1106714.625	1.2359139176409979E8	2	7699	0.15879521913548444	0.5403289521160998	0.09425919427959316	422.7200012207031	422.7377014160156
1126	422.7477111816406	17.5885723205333					1	DETECTED	422.7477 m/z @17.59 [151231OFc1_NvH-0949-CRLM-14.raw]	422.7477111816406	17.5885723205333	3.99934679653333	99.6269803882667	95.62763359173337	1120860.0	1.2357739617797945E8	2	7699	0.19361539408535933	0.76129253639338	0.295071180287076	422.73773193359375	422.7498779296875
1127	422.7598876953125	25.3320865666667					1	DETECTED	422.7599 m/z @25.33 [151231OFc1_NvH-0949-CRLM-14.raw]	422.7598876953125	25.3320865666667	3.24977961893333	98.4444940650667	95.19471444613337	4219442.5	2.1640425152483916E8	2	7699	0.23208596663778636	0.861842347141648	0.11689109649140499	422.7499084472656	422.7698669433594
1128	422.7700500488281	33.4569793024					1	DETECTED	422.7701 m/z @33.46 [151231OFc1_NvH-0949-CRLM-14.raw]	422.7700500488281	33.4569793024	1.57201359226667	98.2189718581333	96.64695826586663	666451.5625	9.116923822417751E7	0	7699	0.19302308930393508	1.8105457876823445	2.6722417736827584	422.7698974609375	422.7799987792969
1129	422.8168029785156	10.6545661482667					1	DETECTED	422.8168 m/z @10.65 [151231OFc1_NvH-0949-CRLM-14.raw]	422.8168029785156	10.6545661482667	0.0899049682666667	99.8211779845333	99.73127301626664	118342.890625	6.022479213676628E7	0	7699	0.21622088649405313	206.41423969565454	441.2271732025549	422.80706787109375	422.8267822265625
1130	422.8406677246094	21.5816360402667					1	DETECTED	422.8407 m/z @21.58 [151231OFc1_NvH-0949-CRLM-14.raw]	422.8406677246094	21.5816360402667	0.00853062613333333	99.9959530304	99.98742240426667	154452.34375	1.8677501043608952E8	2	7699	19.213842103136827	2.505385956083434	0.5151400329947509	422.8326416015625	422.8485107421875
1131	422.8662414550781	6.1361094008					1	DETECTED	422.8662 m/z @6.14 [151231OFc1_NvH-0949-CRLM-14.raw]	422.8662414550781	6.1361094008	0.130673125866667	98.1843510418667	98.05367791600004	226824.25	6.650028035509868E7	3	7699	11.847886743868024	3.7283288342479346	4.6336449335191805	422.8562927246094	422.8758544921875
1132	422.8858947753906	23.3877388816					1	DETECTED	422.8859 m/z @23.39 [151231OFc1_NvH-0949-CRLM-14.raw]	422.8858947753906	23.3877388816	0.1509226512	99.9546140824	99.8036914312	7505831.5	1.9544672969867197E8	3	7699	0.17835223769688113	0.9877459621863024	39.55617893615976	422.8759460449219	422.8958740234375
1133	422.8960266113281	28.3679745613333					1	DETECTED	422.8960 m/z @28.37 [151231OFc1_NvH-0949-CRLM-14.raw]	422.8960266113281	28.3679745613333	0.100057038933333	99.5653433336	99.46528629466667	1715906.75	1.0050072536204486E8	0	7699	0.9200133765923333	7.401392637651454	0.3334102004283751	422.8959045410156	422.906005859375
1134	422.9101867675781	15.0140305165333					1	DETECTED	422.9102 m/z @15.01 [151231OFc1_NvH-0949-CRLM-14.raw]	422.9101867675781	15.0140305165333	0.1408563408	99.7090375464	99.5681812056	492876.90625	8.543286370506513E7	3	7699	0.2846763718702441	5.11004733804603	14.798378501181617	422.9060363769531	422.92010498046875
1135	422.9228515625	24.7011108482667					1	DETECTED	422.9229 m/z @24.70 [151231OFc1_NvH-0949-CRLM-14.raw]	422.9228515625	24.7011108482667	0.100057038933333	99.5653433336	99.46528629466667	156609.15625	7.479721513309872E7	3	7699	57.00792592184281	1.7272658858494474	499.61597881378964	422.92022705078125	422.9325866699219
1136	422.95684814453125	27.3528234186667					1	DETECTED	422.9568 m/z @27.35 [151231OFc1_NvH-0949-CRLM-14.raw]	422.95684814453125	27.3528234186667	0.0395199496	99.7700745893333	99.7305546397333	118563.296875	6.68456180795592E7	0	7699	14.394700521475729	2.0240719294724583	5.256868077423011	422.947021484375	422.9668273925781
1137	422.9709777832031	22.5880476354667					1	DETECTED	422.9710 m/z @22.59 [151231OFc1_NvH-0949-CRLM-14.raw]	422.9709777832031	22.5880476354667	0.100057038933333	99.9856388325333	99.88558179359997	65500.97265625	6.318716904285929E7	0	7699	18.56114724504164	2.0788403915782725	0.06987475607868215	422.96685791015625	422.9806213378906
1138	422.9989929199219	26.3684125509333					1	DETECTED	422.9990 m/z @26.37 [151231OFc1_NvH-0949-CRLM-14.raw]	422.9989929199219	26.3684125509333	0.0899049682666667	99.5126520584	99.42274709013333	205187.453125	6.267760223629347E7	0	7699	0.1359344429488374	0.5822722377984282	51.25623621153493	422.9890441894531	423.0088806152344
1139	423.0180358886719	10.5804109597333					1	DETECTED	423.0180 m/z @10.58 [151231OFc1_NvH-0949-CRLM-14.raw]	423.0180358886719	10.5804109597333	0.792022061333333	99.0409267952	98.24890473386667	62009.19921875	6.617489016233757E7	0	7699	0.020663082627688567	5.319547675504447	0.20651306365756453	423.0094299316406	423.0279541015625
1140	423.1111145019531	51.5367925338667					1	DETECTED	423.1111 m/z @51.54 [151231OFc1_NvH-0949-CRLM-14.raw]	423.1111145019531	51.5367925338667	2.5833310248	99.9339764048	97.35064538	53627.84375	5.64228346336151E7	0	7699	0.11283901145923636	0.8990110807344506	46.90477173447114	423.1018371582031	423.12091064453125
1141	423.1334533691406	89.5818051002667					1	DETECTED	423.1335 m/z @89.58 [151231OFc1_NvH-0949-CRLM-14.raw]	423.1334533691406	89.5818051002667	7.44721727733333	97.039491852	89.59227457466667	383276.5625	6.815944972725393E7	0	7699	0.06716352380151136	0.5198651060673453	0.0020471950158491843	423.1239929199219	423.1433410644531
1142	423.157958984375	23.0940855208					1	DETECTED	423.1580 m/z @23.09 [151231OFc1_NvH-0949-CRLM-14.raw]	423.157958984375	23.0940855208	6.9228760768	94.942036568	88.01916049120001	42274.4765625	5.647988468589132E7	0	7699	67.02310164555908	2.537479045466221	4.193057661113786	423.1479797363281	423.1679382324219
1143	423.1809387207031	6.0304340224					1	DETECTED	423.1809 m/z @6.03 [151231OFc1_NvH-0949-CRLM-14.raw]	423.1809387207031	6.0304340224	2.70758182826667	99.179269204	96.47168737573332	31319.34765625	5.462863304063899E7	0	7699	0.034580908527686915	14.516397621606396	315.9312455318348	423.171142578125	423.18292236328125
1144	423.1929931640625	25.0542271626667					1	DETECTED	423.1930 m/z @25.05 [151231OFc1_NvH-0949-CRLM-14.raw]	423.1929931640625	25.0542271626667	1.6462667432	96.1011483805333	94.4548816373333	93308.796875	6.114952697435291E7	0	7699	7.574058025403037	2.073899987378635	8.856328586908132	423.1830139160156	423.1934509277344
1145	423.2034606933594	11.5704869064					1	DETECTED	423.2035 m/z @11.57 [151231OFc1_NvH-0949-CRLM-14.raw]	423.2034606933594	11.5704869064	1.678139436	99.4605157696	97.7823763336	401780.625	8.510155881201772E7	2	7699	0.1835002345372132	1.059451209097497	0.16045789767594218	423.1934814453125	423.2099304199219
1146	423.2199401855469	23.3877388816					1	DETECTED	423.2199 m/z @23.39 [151231OFc1_NvH-0949-CRLM-14.raw]	423.2199401855469	23.3877388816	3.02720318373333	99.1063408738667	96.07913769013336	3005589.0	1.2707695136914149E8	2	7699	3.017507001763974	0.8921564879076074	0.8093883369092272	423.2099914550781	423.2201232910156
1147	423.2301330566406	22.9831076602667					1	DETECTED	423.2301 m/z @22.98 [151231OFc1_NvH-0949-CRLM-14.raw]	423.2301330566406	22.9831076602667	3.24977961893333	99.9235871096	96.67380749066668	4117132.25	2.4531598647975814E8	2	7699	0.20619598704160325	0.7761786921912807	0.6439583109264901	423.22015380859375	423.2401123046875
1148	423.241943359375	32.0357952829333					1	DETECTED	423.2419 m/z @32.04 [151231OFc1_NvH-0949-CRLM-14.raw]	423.241943359375	32.0357952829333	4.0095487288	95.0106982117333	91.0011494829333	393319.03125	9.270883279972157E7	2	7699	26.170188721862402	0.7644186671220717	0.3347059442252088	423.2401428222656	423.248046875
1149	423.258056640625	30.4923048618667					1	DETECTED	423.2581 m/z @30.49 [151231OFc1_NvH-0949-CRLM-14.raw]	423.258056640625	30.4923048618667	0.120472993866667	99.3771855944	99.25671260053333	4604450.5	3.1049642004994994E8	3	7699	12.609348671590158	0.5054461052880231	0.24427353931413698	423.2480773925781	423.2680358886719
1150	423.2750244140625	66.8711192290667					1	DETECTED	423.2750 m/z @66.87 [151231OFc1_NvH-0949-CRLM-14.raw]	423.2750244140625	66.8711192290667	0.0293284413333333	96.7833986576	96.75407021626667	1365166.875	9.558618155409186E7	2	7699	0.23929343116574842	0.5069126673196662	0.009424703774807202	423.26806640625	423.28173828125
1151	423.29498291015625	89.8575458493333					1	DETECTED	423.2950 m/z @89.86 [151231OFc1_NvH-0949-CRLM-14.raw]	423.29498291015625	89.8575458493333	1.0246448536	95.9338938906667	94.9092490370667	58962.9765625	8.076307476069294E7	0	7699	0.2350617670298618	0.9835909387431316	0.11078645151164962	423.28619384765625	423.3044738769531
1152	423.315185546875	90.0693000333333					1	DETECTED	423.3152 m/z @90.07 [151231OFc1_NvH-0949-CRLM-14.raw]	423.315185546875	90.0693000333333	1.97006735866667	94.5062482325333	92.53618087386663	274427.53125	5.7635648478218004E7	0	7699	0.16105734477615385	3.2421992063529665	1.5853732411719625	423.30889892578125	423.3236083984375
1153	423.3315124511719	90.4068498874667					1	DETECTED	423.3315 m/z @90.41 [151231OFc1_NvH-0949-CRLM-14.raw]	423.3315124511719	90.4068498874667	0.929437156533333	94.1338152317333	93.20437807519995	124660.0078125	5.801432802296902E7	0	7699	0.18278106933496474	1.697090352295897	2.2047855482312126	423.3254699707031	423.3395690917969
1154	423.3466796875	91.0601985832					1	DETECTED	423.3467 m/z @91.06 [151231OFc1_NvH-0949-CRLM-14.raw]	423.3466796875	91.0601985832	8.72316518773333	94.2072768906667	85.48411170293338	75862.1484375	8.261802490621538E7	0	7699	2.314020468389259	0.5116552841283115	1.0540299894872898	423.3415832519531	423.3556823730469
1155	423.3653564453125	91.8372203869333					1	DETECTED	423.3654 m/z @91.84 [151231OFc1_NvH-0949-CRLM-14.raw]	423.3653564453125	91.8372203869333	0.961311744533333	95.9238439464	94.96253220186667	55857.953125	7.1827629379659E7	0	7699	1.1679891372110944	0.5053746147688234	0.39681691403607394	423.35711669921875	423.3728332519531
1156	423.3836364746094	92.235493336					1	DETECTED	423.3836 m/z @92.24 [151231OFc1_NvH-0949-CRLM-14.raw]	423.3836364746094	92.235493336	0.161037158133333	99.3249546890667	99.16391753093336	58995.07421875	7.384524902931169E7	0	7699	2.8069698955230393	0.5040533461866046	0.008737620675928027	423.37396240234375	423.392822265625
1157	423.40606689453125	22.5514602504					1	DETECTED	423.4061 m/z @22.55 [151231OFc1_NvH-0949-CRLM-14.raw]	423.40606689453125	22.5514602504	0.4263780296	95.375719176	94.9493411464	44263.75390625	6.580975065359677E7	0	7699	80.84922347993373	2.050278670987172	5.463858035308906	423.39715576171875	423.4154357910156
1158	423.42578125	34.7976445341333					1	DETECTED	423.4258 m/z @34.80 [151231OFc1_NvH-0949-CRLM-14.raw]	423.42578125	34.7976445341333	0.559429119733333	95.4994512224	94.94002210266666	65066.4609375	6.3574472314542614E7	0	7699	89.553634967394	1.347209614029534	1.6000909592072425	423.416015625	423.43072509765625
1159	423.4524230957031	15.5630349432					1	DETECTED	423.4524 m/z @15.56 [151231OFc1_NvH-0949-CRLM-14.raw]	423.4524230957031	15.5630349432	0.527622824266667	99.0512222872	98.52359946293333	77108.09375	6.0096316629549846E7	0	7699	0.24528303718502897	4.375975745231176	0.23884897277249278	423.4424743652344	423.4581604003906
1160	423.46820068359375	22.1711381088					1	DETECTED	423.4682 m/z @22.17 [151231OFc1_NvH-0949-CRLM-14.raw]	423.46820068359375	22.1711381088	2.02428512106667	97.5896877717333	95.56540265066663	457498.34375	6.790153906802528E7	0	7699	0.19044924279729258	6.063738461398737	0.03732503952706854	423.4582214355469	423.4776611328125
1161	423.509521484375	14.2619247338667					1	DETECTED	423.5095 m/z @14.26 [151231OFc1_NvH-0949-CRLM-14.raw]	423.509521484375	14.2619247338667	4.12746604906667	94.3796227122667	90.25215666320003	109332.578125	5.864679503811942E7	0	7699	4.906256572517602	0.5064332955332806	2.475184283272924	423.4996337890625	423.5171813964844
1162	423.5272216796875	11.2514864256					1	DETECTED	423.5272 m/z @11.25 [151231OFc1_NvH-0949-CRLM-14.raw]	423.5272216796875	11.2514864256	3.24977961893333	95.5305634104	92.28078379146667	112846.6015625	6.761539957071836E7	0	7699	9.075719747538677	0.7805634410101346	0.55573556792505	423.5173645019531	423.5372009277344
1163	423.54034423828125	16.2615121645333					1	DETECTED	423.5403 m/z @16.26 [151231OFc1_NvH-0949-CRLM-14.raw]	423.54034423828125	16.2615121645333	3.76677805706667	87.9550950386667	84.18831698160002	96458.203125	7.164387472598629E7	0	7699	0.12368117446751725	0.5956150756252284	0.18692632746940271	423.5372314453125	423.5439453125
1164	423.553955078125	23.3998757130667					1	DETECTED	423.5540 m/z @23.40 [151231OFc1_NvH-0949-CRLM-14.raw]	423.553955078125	23.3998757130667	3.31636898106667	98.8966265725333	95.58025759146662	780306.0625	7.446123914297874E7	0	7699	9.67280263738758	0.6970537301798945	2.663632932774359	423.54400634765625	423.55401611328125
1165	423.5640563964844	22.9143851304					1	DETECTED	423.5641 m/z @22.91 [151231OFc1_NvH-0949-CRLM-14.raw]	423.5640563964844	22.9143851304	2.4900658024	99.8720835493333	97.3820177469333	3067563.0	1.5281774743392545E8	4	7699	0.09344298700358422	1.6980857413594248	13.395687901587598	423.5540771484375	423.5739440917969
1166	423.578369140625	41.9555482258667					1	DETECTED	423.5784 m/z @41.96 [151231OFc1_NvH-0949-CRLM-14.raw]	423.578369140625	41.9555482258667	3.96635317066667	99.2936713509333	95.32731818026663	290692.3125	6.825052836630762E7	3	7699	9.889763388793327	0.5167630802026286	0.1935091195373852	423.5740966796875	423.5883483886719
1167	423.59100341796875	38.2705922874667					1	DETECTED	423.5910 m/z @38.27 [151231OFc1_NvH-0949-CRLM-14.raw]	423.59100341796875	38.2705922874667	4.170184348	93.6622369048	89.49205255679999	285948.28125	7.33438236304443E7	3	7699	8.87109873415265	3.0222807865217916	5.0726095468564	423.58843994140625	423.6002502441406
1168	423.694580078125	24.9800362968					1	DETECTED	423.6946 m/z @24.98 [151231OFc1_NvH-0949-CRLM-14.raw]	423.694580078125	24.9800362968	1.6675560992	97.4981047578667	95.8305486586667	73635.6484375	5.967345667714125E7	0	7699	17.76610758205286	2.3829483669880784	0.0846241345218781	423.6850280761719	423.7008056640625
1169	423.7108154296875	10.7738294205333					1	DETECTED	423.7108 m/z @10.77 [151231OFc1_NvH-0949-CRLM-14.raw]	423.7108154296875	10.7738294205333	3.40262614693333	98.8459620010667	95.44333585413337	814111.625	9.883665309887873E7	2	7699	0.41874103538202867	2.527957764413616	1.9099499141238079	423.70098876953125	423.71868896484375
1170	423.7287292480469	33.9601748261333					1	DETECTED	423.7287 m/z @33.96 [151231OFc1_NvH-0949-CRLM-14.raw]	423.7287292480469	33.9601748261333	3.24977961893333	99.7599141904	96.51013457146666	1364690.5	1.1925119207608695E8	2	7699	0.17424726874698138	0.6852922399368226	0.03928728279902347	423.71875	423.73870849609375
1171	423.7450866699219	20.7146569656					1	DETECTED	423.7451 m/z @20.71 [151231OFc1_NvH-0949-CRLM-14.raw]	423.7450866699219	20.7146569656	1.48604991306667	99.1897125258667	97.70366261280003	631530.0625	1.0456101906361459E8	2	7699	12.444299789203466	1.3193930336437294	1.7264295605693272	423.7387390136719	423.7496032714844
1172	423.7596130371094	30.4752694221333					1	DETECTED	423.7596 m/z @30.48 [151231OFc1_NvH-0949-CRLM-14.raw]	423.7596130371094	30.4752694221333	3.8304460224	94.8151860362667	90.9847400138667	1973276.375	1.6680957096919602E8	2	7699	8.3957761762391	1.2828180821604391	0.2966025810681905	423.7496337890625	423.7695617675781
1173	423.7768859863281	66.8207368101333					1	DETECTED	423.7769 m/z @66.82 [151231OFc1_NvH-0949-CRLM-14.raw]	423.7768859863281	66.8207368101333	5.335464324	94.1761544048	88.8406900808	579925.8125	7.982330751377073E7	0	7699	0.28772586450602944	0.5146776389072043	1.358677153526807	423.7696228027344	423.7864990234375
1174	423.8314208984375	7.00052279626667					1	DETECTED	423.8314 m/z @7.00 [151231OFc1_NvH-0949-CRLM-14.raw]	423.8314208984375	7.00052279626667	0.527622824266667	99.7396707789333	99.21204795466663	39723.32421875	5.820695002829373E7	0	7699	0.13586124296152402	9.223272337948195	0.7616137096388597	423.8219299316406	423.8355407714844
1175	423.8456115722656	9.77349688266667					1	DETECTED	423.8456 m/z @9.77 [151231OFc1_NvH-0949-CRLM-14.raw]	423.8456115722656	9.77349688266667	0.00853062613333333	99.9959530304	99.98742240426667	60585.4296875	6.743969754381837E7	0	7699	18.202136989017788	6.296690811141614	10.593754881714425	423.8359680175781	423.8555603027344
1176	423.8616638183594	18.2009791890667					1	DETECTED	423.8617 m/z @18.20 [151231OFc1_NvH-0949-CRLM-14.raw]	423.8616638183594	18.2009791890667	0.1509226512	99.9443472656	99.7934246144	47533.94140625	6.068685479825963E7	0	7699	13.225514729425186	3.3757779732448525	8.684369035363037	423.8556823730469	423.86651611328125
1177	423.87652587890625	5.99664843066667					1	DETECTED	423.8765 m/z @6.00 [151231OFc1_NvH-0949-CRLM-14.raw]	423.87652587890625	5.99664843066667	0.120472993866667	99.4292348573333	99.30876186346663	432245.03125	7.558464660474278E7	3	7699	0.14532764558148692	3.7992982524808045	6.536158123881144	423.8665771484375	423.8865051269531
1178	423.89849853515625	22.9382726554667					1	DETECTED	423.8985 m/z @22.94 [151231OFc1_NvH-0949-CRLM-14.raw]	423.89849853515625	22.9382726554667	0.0192266261333333	99.6269803882667	99.60775376213337	1093769.375	1.1091326457912044E8	3	7699	0.22972661343842304	0.6268859508822539	0.44750177011856723	423.8885192871094	423.9084777832031
1179	423.9186096191406	35.522477992					1	DETECTED	423.9186 m/z @35.52 [151231OFc1_NvH-0949-CRLM-14.raw]	423.9186096191406	35.522477992	0.1509226512	98.3317682904	98.1808456392	178477.15625	6.400018189266351E7	3	7699	9.844831869869978	0.7927763547196734	0.3232435306134678	423.90863037109375	423.9218444824219
1180	423.9318542480469	83.9153709437333					1	DETECTED	423.9319 m/z @83.92 [151231OFc1_NvH-0949-CRLM-14.raw]	423.9318542480469	83.9153709437333	0.0797734781333333	98.9995897736	98.91981629546666	208618.765625	7.566534371717611E7	3	7699	0.3601219800177091	0.5541075226242549	0.017055246325937006	423.92193603515625	423.9417724609375
1181	423.9427490234375	34.8304794826667					1	DETECTED	423.9427 m/z @34.83 [151231OFc1_NvH-0949-CRLM-14.raw]	423.9427490234375	34.8304794826667	0.00853062613333333	98.9170404904	98.90850986426666	64659.08203125	6.436508168568555E7	0	7699	83.72785296291067	1.3389559821395265	1.684732486641258	423.94207763671875	423.9527282714844
1182	423.9686584472656	23.1085433746667					1	DETECTED	423.9687 m/z @23.11 [151231OFc1_NvH-0949-CRLM-14.raw]	423.9686584472656	23.1085433746667	1.1093143848	99.5126520584	98.40333767359999	139964.25	6.85982942618786E7	0	7699	20.278211705882445	8.122844502268235	21.43227300314665	423.9587707519531	423.97491455078125
1183	423.98492431640625	40.997869492					1	DETECTED	423.9849 m/z @41.00 [151231OFc1_NvH-0949-CRLM-14.raw]	423.98492431640625	40.997869492	0.375305819733333	99.8415569130667	99.46625109333337	243046.109375	7.292684818890655E7	0	7699	14.551512678649338	0.6449745193858812	0.14803434949227373	423.9750061035156	423.9948425292969
1184	424.1261291503906	89.5711302664					1	DETECTED	424.1261 m/z @89.57 [151231OFc1_NvH-0949-CRLM-14.raw]	424.1261291503906	89.5711302664	40.6660626330667	95.5305634104	54.864500777333305	194352.640625	4.075290179147205E7	0	7699	0.06352325292257888	3.797820605855888	0.0019389775842473724	424.1167907714844	424.13604736328125
1185	424.1521911621094	89.6696960778667					1	DETECTED	424.1522 m/z @89.67 [151231OFc1_NvH-0949-CRLM-14.raw]	424.1521911621094	89.6696960778667	15.5237643834667	92.2559829781333	76.7322185946666	20505.654296875	3.4667948180150494E7	0	7699	0.0362565104591539	0.5174405179162509	0.034881035832501836	424.14825439453125	424.1566162109375
1186	424.1670837402344	90.1641090458667					1	DETECTED	424.1671 m/z @90.16 [151231OFc1_NvH-0949-CRLM-14.raw]	424.1670837402344	90.1641090458667	4.4825720016	98.1843510418667	93.7017790402667	39880.65625	5.182244960956626E7	0	7699	0.06912370772111842	23.433903484135417	0.6929109008880595	424.15863037109375	424.17047119140625
1187	424.1810302734375	9.74721184133333					1	DETECTED	424.1810 m/z @9.75 [151231OFc1_NvH-0949-CRLM-14.raw]	424.1810302734375	9.74721184133333	2.5107862696	99.2311201554667	96.7203338858667	43470.796875	6.442161094518261E7	0	7699	9.680256154538267	9.03714029440799	15.267275212659374	424.1712646484375	424.183349609375
1188	424.19378662109375	40.5621663693333					1	DETECTED	424.1938 m/z @40.56 [151231OFc1_NvH-0949-CRLM-14.raw]	424.19378662109375	40.5621663693333	3.02720318373333	99.9752552986667	96.94805211493336	60898.0546875	6.568901036948945E7	0	7699	80.83678060920911	1.2259556835933403	1.4223245180723891	424.18389892578125	424.2012939453125
1189	424.2113342285156	23.3315491749333					1	DETECTED	424.2113 m/z @23.33 [151231OFc1_NvH-0949-CRLM-14.raw]	424.2113342285156	23.3315491749333	1.8559789032	99.6269803882667	97.7710014850667	860537.4375	1.1343568376952979E8	2	7699	0.2739879515003629	0.7628296515455528	33.966263905927555	424.20135498046875	424.2199401855469
1190	424.2299499511719	20.2469640101333					1	DETECTED	424.2299 m/z @20.25 [151231OFc1_NvH-0949-CRLM-14.raw]	424.2299499511719	20.2469640101333	2.82045345253333	99.6783857061333	96.85793225359997	2584848.0	1.49474374380757E8	3	7699	0.15059082170350635	0.5444342024889784	2.415773333017426	424.219970703125	424.2398986816406
1191	424.2430419921875	20.1291652437333					1	DETECTED	424.2430 m/z @20.13 [151231OFc1_NvH-0949-CRLM-14.raw]	424.2430419921875	20.1291652437333	3.76677805706667	97.2979363173333	93.53115826026662	895389.125	9.438176850136688E7	0	7699	0.2520255088095382	1.6788040825046842	0.8736854507750146	424.2399597167969	424.2530212402344
1192	424.26092529296875	30.5073315008					1	DETECTED	424.2609 m/z @30.51 [151231OFc1_NvH-0949-CRLM-14.raw]	424.26092529296875	30.5073315008	4.0958499376	96.4561772410667	92.3603273034667	588399.5	8.677883419196592E7	0	7699	1.681396630543233	8.097321915485185	1.137530942940977	424.2530822753906	424.2709045410156
1193	424.2778625488281	66.8062468712					1	DETECTED	424.2779 m/z @66.81 [151231OFc1_NvH-0949-CRLM-14.raw]	424.2778625488281	66.8062468712	7.9600431592	96.0383497256	88.0783065664	153403.6875	6.516400251343386E7	0	7699	0.24641216331515636	1.2887843611859682	153.2917818814321	424.27099609375	424.28094482421875
1194	424.2908630371094	89.8384714866667					1	DETECTED	424.2909 m/z @89.84 [151231OFc1_NvH-0949-CRLM-14.raw]	424.2908630371094	89.8384714866667	16.0954642269333	97.6108248253333	81.5153605984	123520.1484375	5.489219854389802E7	0	7699	0.05766568549640283	0.5181131968576244	0.024652923473109375	424.2889709472656	424.2960510253906
1195	424.3060607910156	90.6939325626667					1	DETECTED	424.3061 m/z @90.69 [151231OFc1_NvH-0949-CRLM-14.raw]	424.3060607910156	90.6939325626667	3.64820024375	93.5908863184	89.94268607465	168903.671875	4.837294242395855E7	0	7699	0.08786315961879154	1.3330356769015577	13.890897319495824	424.29718017578125	424.3147888183594
1196	424.3270263671875	92.235493336					1	DETECTED	424.3270 m/z @92.24 [151231OFc1_NvH-0949-CRLM-14.raw]	424.3270263671875	92.235493336	1.4753918832	99.1375113834667	97.6621195002667	2973626.0	2.030471533868365E8	0	7699	0.2016802598840286	0.5977120968855398	0.16351695990057075	424.32513427734375	424.3349914550781
1197	424.3414306640625	89.389946976					1	DETECTED	424.3414 m/z @89.39 [151231OFc1_NvH-0949-CRLM-14.raw]	424.3414306640625	89.389946976	2.85085299493333	95.7250088888	92.87415589386667	44616.171875	7.727663432055068E7	0	7699	88.95816639673507	0.5040527284028428	0.008082836541086364	424.3399353027344	424.35137939453125
1198	424.3634033203125	90.0797707477333					1	DETECTED	424.3634 m/z @90.08 [151231OFc1_NvH-0949-CRLM-14.raw]	424.3634033203125	90.0797707477333	11.2606235101333	96.6713607688	85.4107372586667	140914.046875	7.228394263878012E7	0	7699	0.29466916547481503	3.766689635131425	7.192210516186514	424.355224609375	424.3712463378906
1199	424.383544921875	59.3419556901333					1	DETECTED	424.3835 m/z @59.34 [151231OFc1_NvH-0949-CRLM-14.raw]	424.383544921875	59.3419556901333	0.855133831466667	97.7553923109333	96.90025847946663	28349.2421875	5.9684364321474746E7	0	7699	0.47750331951781533	0.7755427777347886	0.5585984942826913	424.37408447265625	424.3858337402344
1200	424.3958435058594	23.0548856392					1	DETECTED	424.3958 m/z @23.05 [151231OFc1_NvH-0949-CRLM-14.raw]	424.3958435058594	23.0548856392	0.120472993866667	98.6198734738667	98.49940048000003	47097.10546875	7.028363094828306E7	0	7699	73.45343312068144	2.013476453674361	3.033781650889754	424.3858642578125	424.40570068359375
1201	424.42596435546875	22.6093493069333					1	DETECTED	424.4260 m/z @22.61 [151231OFc1_NvH-0949-CRLM-14.raw]	424.42596435546875	22.6093493069333	0.961311744533333	96.9774943952	96.01618265066666	37501.37109375	5.728147928864816E7	0	7699	49.06822965915511	2.111856816831234	3.163460837168629	424.4163818359375	424.43212890625
1202	424.45928955078125	34.4117013266667					1	DETECTED	424.4593 m/z @34.41 [151231OFc1_NvH-0949-CRLM-14.raw]	424.45928955078125	34.4117013266667	0.354891438933333	97.4665804637333	97.11168902479996	178512.515625	6.3588873448874354E7	4	7699	11.517082486748365	1.1096904467479631	0.8770357653364329	424.4493408203125	424.4678039550781
1203	424.4778137207031	29.3040845464					1	DETECTED	424.4778 m/z @29.30 [151231OFc1_NvH-0949-CRLM-14.raw]	424.4778137207031	29.3040845464	2.14831119653333	99.8516465104	97.70333531386667	244609.03125	6.803260369993332E7	0	7699	11.748464648605434	0.8377596237761704	11.182490473759486	424.4682312011719	424.4876403808594
1204	424.4912414550781	20.8572130933333					1	DETECTED	424.4912 m/z @20.86 [151231OFc1_NvH-0949-CRLM-14.raw]	424.4912414550781	20.8572130933333	6.8901697392	95.5202222018667	88.6300524626667	121042.7578125	5.980441504877841E7	0	7699	8.84299419406451	53.15851816327726	49.54770768383138	424.4878234863281	424.500732421875
1205	424.5080261230469	27.5607215005333					1	DETECTED	424.5080 m/z @27.56 [151231OFc1_NvH-0949-CRLM-14.raw]	424.5080261230469	27.5607215005333	4.4371087128	98.8660829090667	94.42897419626671	75171.6640625	6.2893280262691334E7	0	7699	0.12008139982889787	2.0418300345861122	1.3509961884046175	424.5022888183594	424.51788330078125
1206	424.52557373046875	11.6107302141333					1	DETECTED	424.5256 m/z @11.61 [151231OFc1_NvH-0949-CRLM-14.raw]	424.52557373046875	11.6107302141333	3.0163032824	84.2172447336	81.2009414512	35204.71484375	5.550444896659516E7	0	7699	6.07750179918913	4.72404629745474	0.03788659656727803	424.51812744140625	424.53118896484375
1207	424.54119873046875	4.67215763946667					1	DETECTED	424.5412 m/z @4.67 [151231OFc1_NvH-0949-CRLM-14.raw]	424.54119873046875	4.67215763946667	1.18436126586667	99.9959530304	98.81159176453333	770968.3125	8.014116530355081E7	3	7699	15.596753427518234	4.09019706466728	135.1522092920523	424.53125	424.5511779785156
1208	424.55865478515625	19.8050460112					1	DETECTED	424.5587 m/z @19.81 [151231OFc1_NvH-0949-CRLM-14.raw]	424.55865478515625	19.8050460112	2.7999180784	99.9443472656	97.1444291872	629105.375	7.801102117622928E7	0	7699	0.10076864832181798	1.3285166423521342	1.6141153765788852	424.55120849609375	424.5686340332031
1209	424.5710144042969	27.8113745557333					1	DETECTED	424.5710 m/z @27.81 [151231OFc1_NvH-0949-CRLM-14.raw]	424.5710144042969	27.8113745557333	4.01912168586667	88.0308902352	84.01176854933334	588099.9375	7.745949864718102E7	0	7699	0.3339196029127116	0.5999109643863035	0.40610333075264005	424.56866455078125	424.5713806152344
1210	424.5813903808594	41.0886998493333					1	DETECTED	424.5814 m/z @41.09 [151231OFc1_NvH-0949-CRLM-14.raw]	424.5813903808594	41.0886998493333	3.29399596133333	98.3111809370667	95.01718497573336	1384906.0	9.111827239803293E7	3	7699	0.21060895076942643	0.5092356537543673	2.346074795618608	424.5714111328125	424.5909423828125
1211	424.6033935546875	39.334876652					1	DETECTED	424.6034 m/z @39.33 [151231OFc1_NvH-0949-CRLM-14.raw]	424.6033935546875	39.334876652	4.3690941976	89.0017723552	84.6326781576	81057.6640625	6.2489942222688E7	0	7699	44.63463930742327	1.1387806798732276	1.272074123897399	424.5934143066406	424.6127624511719
1212	424.68255615234375	11.1506019874667					1	DETECTED	424.6826 m/z @11.15 [151231OFc1_NvH-0949-CRLM-14.raw]	424.68255615234375	11.1506019874667	4.04169801066667	86.4774286234667	82.43573061280003	84048.359375	5.530685945142096E7	0	7699	2.944315414438421	0.7419436497100748	37.93939155634951	424.6734313964844	424.6882629394531
1213	424.69854736328125	14.2220232301333					1	DETECTED	424.6985 m/z @14.22 [151231OFc1_NvH-0949-CRLM-14.raw]	424.69854736328125	14.2220232301333	3.31636898106667	96.1722286146667	92.85585963360002	686291.6875	9.510290933765747E7	2	7699	2.0151469151197556	0.6983192570917083	0.19433441375289232	424.6890563964844	424.7009582519531
1214	424.7109680175781	24.863137856					1	DETECTED	424.7110 m/z @24.86 [151231OFc1_NvH-0949-CRLM-14.raw]	424.7109680175781	24.863137856	3.21527656826667	97.6220957826667	94.40681921440003	1569509.625	1.3139271137352821E8	2	7699	0.3198758437693776	0.6246517131271333	0.07848413769149142	424.7010192871094	424.720947265625
1215	424.72174072265625	21.6545517765333					1	DETECTED	424.7217 m/z @21.65 [151231OFc1_NvH-0949-CRLM-14.raw]	424.72174072265625	21.6545517765333	4.5730021232	99.4500659232	94.8770638	124052.9375	6.777085901185004E7	2	7699	18.073391252138986	0.6213519679742038	0.25783980589419014	424.7209777832031	424.7250061035156
1216	424.73504638671875	40.2372785781333					1	DETECTED	424.7350 m/z @40.24 [151231OFc1_NvH-0949-CRLM-14.raw]	424.73504638671875	40.2372785781333	3.29399596133333	98.9068723861333	95.61287642479996	1.3956093E7	3.139469904793996E8	2	7699	0.40923251165280305	0.5080663722934962	0.0103083879806266	424.7251892089844	424.7450256347656
1217	424.7467956542969	40.5431202344					1	DETECTED	424.7468 m/z @40.54 [151231OFc1_NvH-0949-CRLM-14.raw]	424.7467956542969	40.5431202344	4.0095487288	97.48809696	93.4785482312	527081.9375	7.477317587503868E7	2	7699	0.1687972585355837	0.9063133525800781	0.0039927125746378	424.7451477050781	424.7567138671875
1218	424.75726318359375	19.863833212					1	DETECTED	424.7573 m/z @19.86 [151231OFc1_NvH-0949-CRLM-14.raw]	424.75726318359375	19.863833212	5.47384823466667	97.3626565976	91.88880836293332	92916.1171875	6.494148490410485E7	0	7699	0.17688075254357472	7.986123728884089	0.12378120185425552	424.7568054199219	424.76123046875
1219	424.77130126953125	16.5310463794667					1	DETECTED	424.7713 m/z @16.53 [151231OFc1_NvH-0949-CRLM-14.raw]	424.77130126953125	16.5310463794667	6.167119576	89.9277513368	83.7606317608	312541.71875	7.044156418749233E7	2	7699	4.095903461913874	18.45715829866839	11.898325897543696	424.7613220214844	424.781005859375
1220	424.8234558105469	29.9682188056					1	DETECTED	424.8235 m/z @29.97 [151231OFc1_NvH-0949-CRLM-14.raw]	424.8234558105469	29.9682188056	1.63572314053333	98.8357664309333	97.20004329039998	39419.33203125	6.6040837703179576E7	0	7699	88.55999927599571	1.5757328436168168	2.124278793844004	424.8136901855469	424.8256530761719
1221	424.8357238769531	12.0122189909333					1	DETECTED	424.8357 m/z @12.01 [151231OFc1_NvH-0949-CRLM-14.raw]	424.8357238769531	12.0122189909333	0.00853062613333333	99.9959530304	99.98742240426667	489828.46875	6.384615868848375E7	3	7699	0.11294605461982243	1.280272141850333	0.9055273004204516	424.8262939453125	424.8454284667969
1222	424.8755187988281	20.2228831392					1	DETECTED	424.8755 m/z @20.22 [151231OFc1_NvH-0949-CRLM-14.raw]	424.8755187988281	20.2228831392	0.496052391733333	99.9856388325333	99.48958644079997	447745.03125	8.182645062169732E7	3	7699	0.10122335980948094	1.7965471674448188	0.003054065493632076	424.8655700683594	424.885498046875
1223	424.8856506347656	12.9519019594667					1	DETECTED	424.8857 m/z @12.95 [151231OFc1_NvH-0949-CRLM-14.raw]	424.8856506347656	12.9519019594667	0.886897864533333	98.8761827117333	97.98928484719997	311147.3125	7.212826494945213E7	0	7699	0.5144656771269069	0.5735489787395858	0.1403966427542969	424.8855285644531	424.88763427734375
1224	424.89764404296875	34.628271372					1	DETECTED	424.8976 m/z @34.63 [151231OFc1_NvH-0949-CRLM-14.raw]	424.89764404296875	34.628271372	0.00853062613333333	99.7497312906667	99.74120066453337	3383134.75	1.4708054533597022E8	3	7699	0.17198937732690922	0.6731097226361556	0.11481780981198812	424.8876647949219	424.9076232910156
1225	424.9158630371094	41.0886998493333					1	DETECTED	424.9159 m/z @41.09 [151231OFc1_NvH-0949-CRLM-14.raw]	424.9158630371094	41.0886998493333	0.443382049866667	99.6476072981333	99.20422524826662	1083413.5	8.212653503301795E7	3	7699	0.18406730790011494	0.626138148239866	0.017698341395683465	424.90765380859375	424.92572021484375
[truncated: 40,264 more rows]
