# Supplementary material for: MSFC: a new feature construction method for accurate diagnosis of mass spectrometry data
Source: Sci Rep. 2023 Sep 21;13:15694. doi: 10.1038/s41598-023-42395-5 (PMC10514077; doi:10.1038/s41598-023-42395-5)
Supplement: Supplementary file 1 — Supplementary Information. [file 41598_2023_42395_MOESM1_ESM.zip › dataset/CRLM dataset/crlm/crlm15.csv]

row ID	row m/z	row retention time	row identity (main ID)	row identity (all IDs)	row identity (main ID + details)	row comment	row number of detected peaks	151020OFc1_NvH-0949-CRLM-15.raw Peak status	151020OFc1_NvH-0949-CRLM-15.raw Peak name	151020OFc1_NvH-0949-CRLM-15.raw Peak m/z	151020OFc1_NvH-0949-CRLM-15.raw Peak RT	151020OFc1_NvH-0949-CRLM-15.raw Peak RT start	151020OFc1_NvH-0949-CRLM-15.raw Peak RT end	151020OFc1_NvH-0949-CRLM-15.raw Peak duration time	151020OFc1_NvH-0949-CRLM-15.raw Peak height	151020OFc1_NvH-0949-CRLM-15.raw Peak area	151020OFc1_NvH-0949-CRLM-15.raw Peak charge	151020OFc1_NvH-0949-CRLM-15.raw Peak # data points	151020OFc1_NvH-0949-CRLM-15.raw Peak FWHM	151020OFc1_NvH-0949-CRLM-15.raw Peak tailing factor	151020OFc1_NvH-0949-CRLM-15.raw Peak asymmetry factor	151020OFc1_NvH-0949-CRLM-15.raw Peak m/z min	151020OFc1_NvH-0949-CRLM-15.raw Peak m/z max
1	400.03668212890625	21.19094604					1	DETECTED	400.0367 m/z @21.19 [151020OFc1_NvH-0949-CRLM-15.raw]	400.03668212890625	21.19094604	0.00563191813333333	99.93128324	99.92565132186667	104365.2109375	2.7983804325623E8	0	7364	95.11635302056274	2.3822617122309797	5.958578576979916	400.0362854003906	400.04571533203125
2	400.1430358886719	38.1105239685333					1	DETECTED	400.1430 m/z @38.11 [151020OFc1_NvH-0949-CRLM-15.raw]	400.1430358886719	38.1105239685333	3.05357746373333	99.2045144797333	96.15093701599997	143598.578125	2.448172149396166E8	0	7364	87.28368929548323	1.3713535633064202	1.4926378623205376	400.1337585449219	400.1510314941406
3	400.1676025390625	25.2523188714667					1	DETECTED	400.1676 m/z @25.25 [151020OFc1_NvH-0949-CRLM-15.raw]	400.1676025390625	25.2523188714667	3.92105708666667	98.5879113224	94.66685423573334	229596.671875	2.4746505065791023E8	0	7364	0.04589448517455352	2.2189698666393447	7.74771695881576	400.158447265625	400.17138671875
4	400.1818542480469	17.6404262632					1	DETECTED	400.1819 m/z @17.64 [151020OFc1_NvH-0949-CRLM-15.raw]	400.1818542480469	17.6404262632	2.43866529146667	99.0161539752	96.57748868373332	1649134.75	3.0087265309704936E8	3	7364	0.23914492528312437	4.4655732937559245	0.2517935508580662	400.17205810546875	400.19183349609375
5	400.2010192871094	22.717393692					1	DETECTED	400.2010 m/z @22.72 [151020OFc1_NvH-0949-CRLM-15.raw]	400.2010192871094	22.717393692	3.76563367786667	99.9497680096	96.18413433173333	850070.4375	3.190575194532311E8	2	7364	10.326843730665432	0.6630002560229625	0.03819094305053842	400.1918640136719	400.20245361328125
6	400.21246337890625	23.1537342522667					1	DETECTED	400.2125 m/z @23.15 [151020OFc1_NvH-0949-CRLM-15.raw]	400.21246337890625	23.1537342522667	2.94179336853333	98.2095091448	95.26771577626667	3194382.25	4.0113749532838583E8	2	7364	0.22097007374794586	2.292725672354378	0.21758909919144567	400.2024841308594	400.2224426269531
7	400.2247619628906	34.1442174197333					1	DETECTED	400.2248 m/z @34.14 [151020OFc1_NvH-0949-CRLM-15.raw]	400.2247619628906	34.1442174197333	3.75534653973333	94.5509969890667	90.79565044933338	2451658.75	3.468176200160528E8	2	7364	0.165482146123054	0.8775919637832984	1.0535335271770228	400.22247314453125	400.2311706542969
8	400.2411804199219	34.9929759608					1	DETECTED	400.2412 m/z @34.99 [151020OFc1_NvH-0949-CRLM-15.raw]	400.2411804199219	34.9929759608	0.0253338893333333	99.9775159448	99.95218205546666	2.71658528E8	5.929516617274537E9	3	7364	0.294442840584594	1.2828005555380415	1.4328179779394454	400.231201171875	400.2508544921875
9	400.2580871582031	91.2138980112					1	DETECTED	400.2581 m/z @91.21 [151020OFc1_NvH-0949-CRLM-15.raw]	400.2580871582031	91.2138980112	3.78649418693333	99.4716969338667	95.68520274693337	4808600.0	4.200738308576637E8	2	7364	14.75947946579116	0.5249936683875541	0.006171687926493796	400.2513122558594	400.2675476074219
10	400.2733154296875	43.9253417002667					1	DETECTED	400.2733 m/z @43.93 [151020OFc1_NvH-0949-CRLM-15.raw]	400.2733154296875	43.9253417002667	4.31569873866667	95.8860508501333	91.57035211146663	210657.34375	2.8374831216468805E8	0	7364	46.81033453826008	1.107133555492551	1.607957431473946	400.2680969238281	400.2820129394531
11	400.2880554199219	91.7552937354667					1	DETECTED	400.2881 m/z @91.76 [151020OFc1_NvH-0949-CRLM-15.raw]	400.2880554199219	91.7552937354667	0.873809848266667	92.1642937522667	91.29048390400004	124337.8125	2.103537966258226E8	0	7364	0.09875844087746088	0.5022501834218929	2.026765693425854	400.287109375	400.2955322265625
12	400.3055419921875	91.5079491032					1	DETECTED	400.3055 m/z @91.51 [151020OFc1_NvH-0949-CRLM-15.raw]	400.3055419921875	91.5079491032	8.29346401253333	92.6291569968	84.33569298426667	146453.46875	2.3595958857008645E8	0	7364	0.2745775897516438	3.209994190172015	1.2572369452955523	400.2972106933594	400.314453125
13	400.345703125	28.6194195469333					1	DETECTED	400.3457 m/z @28.62 [151020OFc1_NvH-0949-CRLM-15.raw]	400.345703125	28.6194195469333	0.00563191813333333	99.995976028	99.99034410986667	92669.9296875	2.4838517079491308E8	0	7364	89.853168388534	1.7139771087081381	2.3951250698202973	400.34112548828125	400.3556823730469
14	400.3739929199219	33.1622389226667					1	DETECTED	400.3740 m/z @33.16 [151020OFc1_NvH-0949-CRLM-15.raw]	400.3739929199219	33.1622389226667	0.603648021866667	97.7011009498667	97.09745292800004	156230.34375	2.9674291637571794E8	0	7364	84.89072093839796	1.5768450470883506	2.153833184510334	400.36468505859375	400.3838806152344
15	400.4465026855469	20.9979258736					1	DETECTED	400.4465 m/z @21.00 [151020OFc1_NvH-0949-CRLM-15.raw]	400.4465026855469	20.9979258736	1.94623929813333	99.6648880768	97.71864877866666	410818.8125	2.830953564406176E8	0	7364	0.11437182618035635	2.910356160928806	0.14257401510137274	400.43658447265625	400.45635986328125
16	400.4627990722656	36.3873372618667					1	DETECTED	400.4628 m/z @36.39 [151020OFc1_NvH-0949-CRLM-15.raw]	400.4627990722656	36.3873372618667	3.94313816506667	97.0543642325333	93.11122606746663	91666.5390625	2.4900998696969745E8	0	7364	91.12428157271287	1.492711381659963	1.9973513409597528	400.4565734863281	400.4668884277344
17	400.4769592285156	30.8079237085333					1	DETECTED	400.4770 m/z @30.81 [151020OFc1_NvH-0949-CRLM-15.raw]	400.4769592285156	30.8079237085333	0.157369768266667	98.8745013573333	98.71713158906664	2390903.25	3.280420382667318E8	2	7364	0.1358958602600424	0.5202540947784369	1.8976294603846515	400.46697998046875	400.4869079589844
18	400.50421142578125	23.8349869002667					1	DETECTED	400.5042 m/z @23.83 [151020OFc1_NvH-0949-CRLM-15.raw]	400.50421142578125	23.8349869002667	2.98842372053333	96.3740971282667	93.38567340773336	620481.5625	2.866479101264178E8	0	7364	13.701118886913308	0.5528701772873366	0.037358164841246315	400.49468994140625	400.5141296386719
19	400.5162658691406	17.6404262632					1	DETECTED	400.5163 m/z @17.64 [151020OFc1_NvH-0949-CRLM-15.raw]	400.5162658691406	17.6404262632	2.97910330026667	92.7293371341333	89.75023383386663	593421.4375	3.1024387978502506E8	0	7364	0.29100140260910123	0.9139394723386441	0.6080272796838253	400.51422119140625	400.5262145996094
20	400.5313415527344	23.1224971277333					1	DETECTED	400.5313 m/z @23.12 [151020OFc1_NvH-0949-CRLM-15.raw]	400.5313415527344	23.1224971277333	2.98842372053333	94.7970713597333	91.80864763919996	204344.359375	2.898332959277361E8	0	7364	79.48775364235789	2.279932276554854	5.299238015084206	400.5262756347656	400.5313720703125
21	400.5413818359375	10.6163859197333					1	DETECTED	400.5414 m/z @10.62 [151020OFc1_NvH-0949-CRLM-15.raw]	400.5413818359375	10.6163859197333	2.98842372053333	99.7291230256	96.74069930506667	597046.25	3.0943493286133355E8	3	7364	2.989662296052611	1.353817664813013	1.479397030469767	400.5314025878906	400.5511474609375
22	400.55816650390625	29.6620496925333					1	DETECTED	400.5582 m/z @29.66 [151020OFc1_NvH-0949-CRLM-15.raw]	400.55816650390625	29.6620496925333	2.97910330026667	98.5145036621333	95.53540036186662	537321.3125	3.071557515836273E8	3	7364	0.12171312535060608	2.19154885881447	0.8977315317111043	400.5513916015625	400.5623474121094
23	400.5724182128906	34.9929759608					1	DETECTED	400.5724 m/z @34.99 [151020OFc1_NvH-0949-CRLM-15.raw]	400.5724182128906	34.9929759608	2.97910330026667	99.5452709541333	96.56616765386663	1.88473184E8	4.1054933731307054E9	3	7364	0.30636906265940667	1.2398410195289766	1.4150051716352001	400.56243896484375	400.5821838378906
24	400.59228515625	34.9658872805333					1	DETECTED	400.5923 m/z @34.97 [151020OFc1_NvH-0949-CRLM-15.raw]	400.59228515625	34.9658872805333	2.97910330026667	95.1634464616	92.18434316133333	332623.9375	2.651612940589154E8	0	7364	71.76305472762213	1.7554828068415944	2.0166974586165956	400.58258056640625	400.5974426269531
25	400.6074523925781	31.6275437901333					1	DETECTED	400.6075 m/z @31.63 [151020OFc1_NvH-0949-CRLM-15.raw]	400.6074523925781	31.6275437901333	0.262073179466667	96.1906909290667	95.92861774960004	1443455.0	2.816466254170024E8	0	7364	0.09796861215576769	0.9026402594163287	0.0021493718219102263	400.59747314453125	400.6172790527344
26	400.6820373535156	17.6592779424					1	DETECTED	400.6820 m/z @17.66 [151020OFc1_NvH-0949-CRLM-15.raw]	400.6820373535156	17.6592779424	0.0630310333333333	99.0255913274667	98.96256029413337	283869.625	2.9132608548869E8	0	7364	0.1110962781802094	0.5063793308715564	0.1332702163353679	400.67230224609375	400.6842956542969
27	400.6943359375	37.9292344992					1	DETECTED	400.6943 m/z @37.93 [151020OFc1_NvH-0949-CRLM-15.raw]	400.6943359375	37.9292344992	0.0630310333333333	99.9127417072	99.84971067386667	8266095.5	3.973008385375818E8	2	7364	0.24418506252795424	0.5363826492925209	2.0388629646297427	400.6844177246094	400.7043151855469
28	400.7132568359375	23.4397022104					1	DETECTED	400.7133 m/z @23.44 [151020OFc1_NvH-0949-CRLM-15.raw]	400.7132568359375	23.4397022104	0.0630310333333333	98.9974377746667	98.93440674133336	2005087.875	3.1624666987713146E8	2	7364	0.19048262482944622	0.5995070686302123	0.18096640521590218	400.7043762207031	400.7231750488281
29	400.73486328125	22.4489003733333					1	DETECTED	400.7349 m/z @22.45 [151020OFc1_NvH-0949-CRLM-15.raw]	400.73486328125	22.4489003733333	3.19325466	96.9901627629333	93.7969081029333	2285795.25	4.2301260183818096E8	2	7364	16.985630944797673	0.5640562757151021	3.4473908822554296	400.72509765625	400.7370300292969
30	400.7470397949219	34.3020737136					1	DETECTED	400.7470 m/z @34.30 [151020OFc1_NvH-0949-CRLM-15.raw]	400.7470397949219	34.3020737136	0.0348259498666667	99.2704406061333	99.23561465626663	3224749.5	3.9912348180400586E8	2	7364	0.17982678145187947	0.5385432286677347	3.224111989300452	400.7371520996094	400.75701904296875
31	400.7571105957031	22.8078212896					1	DETECTED	400.7571 m/z @22.81 [151020OFc1_NvH-0949-CRLM-15.raw]	400.7571105957031	22.8078212896	0.0348259498666667	74.7474598293333	74.71263387946662	284656.875	2.1175035401210243E8	0	7364	12.083016058265148	1.6403778414935004	24.004224126963546	400.7570495605469	400.7608642578125
32	400.7710266113281	21.5093800469333					1	DETECTED	400.7710 m/z @21.51 [151020OFc1_NvH-0949-CRLM-15.raw]	400.7710266113281	21.5093800469333	0.0253338893333333	99.8578046733333	99.83247078399997	4.5631072E7	8.186748006887623E8	3	7364	0.17528768168972064	1.4041545703353198	1.6149353623700688	400.76190185546875	400.7807312011719
33	400.7965087890625	20.2422924696					1	DETECTED	400.7965 m/z @20.24 [151020OFc1_NvH-0949-CRLM-15.raw]	400.7965087890625	20.2422924696	0.0253338893333333	72.3333518365333	72.30801794719996	78599.2421875	2.1314459785614547E8	0	7364	66.94131498716295	2.2719821575703154	3.4287068220650863	400.7961730957031	400.7995910644531
34	400.8380126953125	24.078609436					1	DETECTED	400.8380 m/z @24.08 [151020OFc1_NvH-0949-CRLM-15.raw]	400.8380126953125	24.078609436	0.00563191813333333	98.763206868	98.75757494986667	518788.25	2.6944200442528725E8	0	7364	0.046456611007219095	0.5027280905936055	0.02693947983143346	400.8282775878906	400.84796142578125
35	400.8492736816406	21.5974102349333					1	DETECTED	400.8493 m/z @21.60 [151020OFc1_NvH-0949-CRLM-15.raw]	400.8492736816406	21.5974102349333	1.25531216826667	96.4840250888	95.22871292053333	259942.796875	2.350403003545123E8	0	7364	78.83359947818927	3.413906839495761	18.50767170570349	400.8480529785156	400.8518981933594
36	400.8619689941406	21.4891238661333					1	DETECTED	400.8620 m/z @21.49 [151020OFc1_NvH-0949-CRLM-15.raw]	400.8619689941406	21.4891238661333	0.443929127733333	99.2704406061333	98.82651147839998	354465.875	2.683769739570419E8	0	7364	10.574220618340844	4.691505472605966	0.505229083168633	400.85198974609375	400.8695373535156
37	400.8795471191406	34.0649785021333					1	DETECTED	400.8795 m/z @34.06 [151020OFc1_NvH-0949-CRLM-15.raw]	400.8795471191406	34.0649785021333	0.223698023466667	99.811772276	99.58807425253333	1750958.375	2.990648498003803E8	2	7364	0.05836141913691506	0.6455278335436088	0.33854739785724863	400.86956787109375	400.87969970703125
38	400.88970947265625	33.2537002482667					1	DETECTED	400.8897 m/z @33.25 [151020OFc1_NvH-0949-CRLM-15.raw]	400.88970947265625	33.2537002482667	0.233277241066667	99.2045144797333	98.97123723866663	3814574.75	4.610313395382898E8	2	7364	0.3557586048441408	1.2978896662939208	0.02277022291609253	400.8797302246094	400.89483642578125
39	400.90484619140625	34.9929759608					1	DETECTED	400.9048 m/z @34.99 [151020OFc1_NvH-0949-CRLM-15.raw]	400.90484619140625	34.9929759608	0.214083418133333	99.7841640074667	99.57008058933337	7.1840008E7	1.686963315038383E9	0	7364	0.3014591221743217	1.2572625701574007	1.484099226051353	400.8948669433594	400.9147033691406
40	400.9168701171875	50.3537205048					1	DETECTED	400.9169 m/z @50.35 [151020OFc1_NvH-0949-CRLM-15.raw]	400.9168701171875	50.3537205048	0.223698023466667	99.995976028	99.77227800453333	874345.1875	2.8866234512437385E8	2	7364	0.07869958506380215	1.3442740563019937	0.005481204911445517	400.9149169921875	400.9268493652344
41	400.94207763671875	31.5774237317333					1	DETECTED	400.9421 m/z @31.58 [151020OFc1_NvH-0949-CRLM-15.raw]	400.94207763671875	31.5774237317333	0.214083418133333	99.5730978077333	99.35901438959998	704552.9375	2.993938567646961E8	2	7364	2.304480451854335	1.89168754671626	0.0016247017101810094	400.9322204589844	400.9520568847656
42	400.9559020996094	21.6361539968					1	DETECTED	400.9559 m/z @21.64 [151020OFc1_NvH-0949-CRLM-15.raw]	400.9559020996094	21.6361539968	0.252517047733333	99.498929624	99.24641257626666	402260.875	3.090259205156833E8	0	7364	5.157458993007747	3.3238984004556764	0.7171486577918078	400.9521789550781	400.96588134765625
43	400.97845458984375	30.8515337794667					1	DETECTED	400.9785 m/z @30.85 [151020OFc1_NvH-0949-CRLM-15.raw]	400.97845458984375	30.8515337794667	0.1098889712	98.3287743864	98.2188854152	884496.375	2.8836912043252254E8	0	7364	0.06603020901696866	0.8105359300033091	1.4386278813801574	400.968505859375	400.98834228515625
44	401.00152587890625	23.4820078952					1	DETECTED	401.0015 m/z @23.48 [151020OFc1_NvH-0949-CRLM-15.raw]	401.00152587890625	23.4820078952	0.0536896189333333	99.3261693394667	99.27247972053337	973639.75	2.74852135203106E8	5	7364	9.459142556711242	0.8887548001596992	0.061630875126511525	400.9917297363281	401.0114440917969
45	401.0218505859375	44.1092578968					1	DETECTED	401.0219 m/z @44.11 [151020OFc1_NvH-0949-CRLM-15.raw]	401.0218505859375	44.1092578968	0.0442752709333333	99.9405188642667	99.89624359333338	414321.21875	3.1742288322318864E8	0	7364	25.929021402135938	1.254546268033403	0.002671506845500085	401.0118713378906	401.03179931640625
46	401.04193115234375	24.4169532272					1	DETECTED	401.0419 m/z @24.42 [151020OFc1_NvH-0949-CRLM-15.raw]	401.04193115234375	24.4169532272	0.00563191813333333	99.6739801272	99.66834820906666	472856.96875	3.220574831228435E8	2	7364	22.357116676808797	2.072079971832329	0.9710301650636197	401.0319519042969	401.0518798828125
47	401.0540466308594	35.5921527789333					1	DETECTED	401.0540 m/z @35.59 [151020OFc1_NvH-0949-CRLM-15.raw]	401.0540466308594	35.5921527789333	0.0442752709333333	99.2139975264	99.16972225546667	384274.625	5.1407516287167585E8	0	7364	18.425978938581547	1.56853290035626	2.1397218238709987	401.05194091796875	401.05938720703125
48	401.06939697265625	35.6081127165333					1	DETECTED	401.0694 m/z @35.61 [151020OFc1_NvH-0949-CRLM-15.raw]	401.06939697265625	35.6081127165333	0.0442752709333333	98.7538799256	98.70960465466668	404083.5625	4.870558009935452E8	3	7364	24.119944160284938	1.512003803667956	7.447315468307996E-4	401.0594482421875	401.0758056640625
49	401.0858154296875	21.7873437834667					1	DETECTED	401.0858 m/z @21.79 [151020OFc1_NvH-0949-CRLM-15.raw]	401.0858154296875	21.7873437834667	0.0442752709333333	96.9441321789333	96.89985690799998	473957.09375	3.2180982384307945E8	2	7364	4.914745724071917	2.666185900412332	0.06488618421855372	401.07586669921875	401.0957946777344
50	401.1096496582031	40.4138229626667					1	DETECTED	401.1096 m/z @40.41 [151020OFc1_NvH-0949-CRLM-15.raw]	401.1096496582031	40.4138229626667	0.0442752709333333	91.8537387450667	91.80946347413338	469996.21875	3.847108860120697E8	0	7364	2.4888433991257344	1.214028249555337	2.3150440532777092	401.09967041015625	401.11822509765625
51	401.12823486328125	28.0604341765333					1	DETECTED	401.1282 m/z @28.06 [151020OFc1_NvH-0949-CRLM-15.raw]	401.12823486328125	28.0604341765333	0.0442752709333333	95.7828227488	95.73854747786667	483109.21875	3.825522427602425E8	0	7364	7.146930242356969	1.9387602914375917	1.2502044807526878	401.11834716796875	401.1316223144531
52	401.1416320800781	41.2469239181333					1	DETECTED	401.1416 m/z @41.25 [151020OFc1_NvH-0949-CRLM-15.raw]	401.1416320800781	41.2469239181333	0.0442752709333333	94.6256253853333	94.58135011439997	505624.3125	3.392102763345766E8	0	7364	4.672610250323743	1.186078856881108	0.19995254712887336	401.13177490234375	401.151611328125
53	401.16302490234375	34.0806512317333					1	DETECTED	401.1630 m/z @34.08 [151020OFc1_NvH-0949-CRLM-15.raw]	401.16302490234375	34.0806512317333	0.1005869136	95.1354764144	95.0348895008	479799.5625	3.564231876975264E8	0	7364	18.698512053885196	1.5068547293373669	30.130353064597646	401.1531066894531	401.16400146484375
54	401.17401123046875	34.0548473002667					1	DETECTED	401.1740 m/z @34.05 [151020OFc1_NvH-0949-CRLM-15.raw]	401.17401123046875	34.0548473002667	0.1005869136	98.4037342322667	98.3031473186667	515280.71875	3.5229317846696913E8	0	7364	18.43400007094782	1.4939163643021394	0.06554265264391597	401.1640319824219	401.1778564453125
55	401.1878662109375	27.0336443085333					1	DETECTED	401.1879 m/z @27.03 [151020OFc1_NvH-0949-CRLM-15.raw]	401.1878662109375	27.0336443085333	0.1005869136	95.0782013965333	94.9776144829333	4708352.0	4.448491909500817E8	2	7364	0.13888943145003907	0.5725914768689578	3.313586895537219	401.1778869628906	401.1978454589844
56	401.19873046875	34.1442174197333					1	DETECTED	401.1987 m/z @34.14 [151020OFc1_NvH-0949-CRLM-15.raw]	401.19873046875	34.1442174197333	0.119322947733333	98.4585709050667	98.33924795733336	689324.0	3.79850549435121E8	3	7364	22.900792576182514	2.144697509687032	1.102791249225127	401.1978759765625	401.20404052734375
57	401.21405029296875	34.1140047384					1	DETECTED	401.2141 m/z @34.11 [151020OFc1_NvH-0949-CRLM-15.raw]	401.21405029296875	34.1140047384	0.119322947733333	96.30969594	96.19037299226666	1170521.875	3.803008715815167E8	3	7364	26.722983506448628	0.7009252953590449	0.38014143422872504	401.2040710449219	401.21405029296875
58	401.22406005859375	33.3264682968					1	DETECTED	401.2241 m/z @33.33 [151020OFc1_NvH-0949-CRLM-15.raw]	401.22406005859375	33.3264682968	0.204607669333333	98.7353843738667	98.53077670453337	2742383.0	5.1717137162784034E8	4	7364	0.3623441150022657	0.5234354374509209	0.2779095887233169	401.2140808105469	401.2290344238281
59	401.2390441894531	34.9791825613333					1	DETECTED	401.2390 m/z @34.98 [151020OFc1_NvH-0949-CRLM-15.raw]	401.2390441894531	34.9791825613333	0.204607669333333	99.5915286208	99.38692095146668	1.5621316E7	9.222600982873123E8	2	7364	0.3161063039384331	0.6792378544293821	0.2312315386748546	401.22906494140625	401.2489929199219
60	401.2491149902344	34.3431524888					1	DETECTED	401.2491 m/z @34.34 [151020OFc1_NvH-0949-CRLM-15.raw]	401.2491149902344	34.3431524888	0.204607669333333	99.1483377077333	98.94373003839998	1045623.125	4.044873868019355E8	0	7364	13.210603661393456	3.4425302889248397	0.7345216288577179	401.2490539550781	401.25909423828125
61	401.26214599609375	38.3083345656					1	DETECTED	401.2621 m/z @38.31 [151020OFc1_NvH-0949-CRLM-15.raw]	401.26214599609375	38.3083345656	0.204607669333333	94.9765300474667	94.77192237813337	579367.875	4.918284094542662E8	0	7364	66.09629671145693	1.488840969977349	1.4555694695335601	401.2591247558594	401.2622375488281
62	401.27227783203125	21.5213381493333					1	DETECTED	401.2723 m/z @21.52 [151020OFc1_NvH-0949-CRLM-15.raw]	401.27227783203125	21.5213381493333	0.204607669333333	99.0068190528	98.80221138346667	2.1588028E7	6.801969317935631E8	3	7364	0.1848015820672586	1.2501430657614045	0.954075926574676	401.2622985839844	401.2822570800781
63	401.288818359375	25.1912462941333					1	DETECTED	401.2888 m/z @25.19 [151020OFc1_NvH-0949-CRLM-15.raw]	401.288818359375	25.1912462941333	0.204607669333333	96.6414790192	96.43687134986668	607543.5625	4.3820276836858237E8	0	7364	12.787891853719458	2.2793818949489864	0.47337541521014437	401.28228759765625	401.29876708984375
64	401.2995300292969	25.2037883181333					1	DETECTED	401.2995 m/z @25.20 [151020OFc1_NvH-0949-CRLM-15.raw]	401.2995300292969	25.2037883181333	0.204607669333333	90.4281151056	90.22350743626667	578694.4375	4.9760671739497775E8	0	7364	35.353196540572895	0.5124979345719956	0.10180837362240988	401.298828125	401.3038635253906
65	401.3138732910156	24.7421807045333					1	DETECTED	401.3139 m/z @24.74 [151020OFc1_NvH-0949-CRLM-15.raw]	401.3138732910156	24.7421807045333	0.262073179466667	96.6609982536	96.39892507413333	692694.9375	4.665494237773047E8	2	7364	14.111899944060223	3.1222329319599553	0.6114654071748095	401.30389404296875	401.3238220214844
66	401.3309631347656	25.2037883181333					1	DETECTED	401.3310 m/z @25.20 [151020OFc1_NvH-0949-CRLM-15.raw]	401.3309631347656	25.2037883181333	0.358430250666667	99.8853855610667	99.52695531040003	562554.3125	4.9365693383356154E8	0	7364	20.65920952788591	3.315203623332616	0.10901168367460824	401.323974609375	401.3409423828125
67	401.34246826171875	36.9220941394667					1	DETECTED	401.3425 m/z @36.92 [151020OFc1_NvH-0949-CRLM-15.raw]	401.34246826171875	36.9220941394667	0.650554030133333	99.8853855610667	99.23483153093336	496495.0	6.673038485536991E8	0	7364	0.6329646847453532	1.3341673393417508	3.5072949253505006	401.3409729003906	401.3436279296875
68	401.3536682128906	25.2144772496					1	DETECTED	401.3537 m/z @25.21 [151020OFc1_NvH-0949-CRLM-15.raw]	401.3536682128906	25.2144772496	0.358430250666667	99.8853855610667	99.52695531040003	614818.8125	5.1974340797145534E8	0	7364	20.892936123511287	0.5658086313767773	0.9317586446760847	401.34368896484375	401.3636169433594
69	401.3660888671875	50.8524670237333					1	DETECTED	401.3661 m/z @50.85 [151020OFc1_NvH-0949-CRLM-15.raw]	401.3660888671875	50.8524670237333	0.0158234517333333	99.8853855610667	99.86956210933336	598551.5625	6.006414208497524E8	0	7364	43.077963306241834	1.0355138721811692	0.018900118353928397	401.3636779785156	401.3706359863281
70	401.3806457519531	33.933217372					1	DETECTED	401.3806 m/z @33.93 [151020OFc1_NvH-0949-CRLM-15.raw]	401.3806457519531	33.933217372	0.358430250666667	99.8853855610667	99.52695531040003	602469.1875	5.009754849795702E8	3	7364	28.252464383298147	1.0876183391737313	0.3160158031000211	401.37066650390625	401.38812255859375
71	401.39813232421875	30.1956248346667					1	DETECTED	401.3981 m/z @30.20 [151020OFc1_NvH-0949-CRLM-15.raw]	401.39813232421875	30.1956248346667	0.358430250666667	99.8485317722667	99.49010152160002	836573.9375	4.812027220016717E8	3	7364	26.55377236334273	1.3809061969276364	0.15731724994647925	401.3881530761719	401.4081115722656
72	401.4165344238281	50.7756449608					1	DETECTED	401.4165 m/z @50.78 [151020OFc1_NvH-0949-CRLM-15.raw]	401.4165344238281	50.7756449608	0.358430250666667	99.93128324	99.57285298933333	641101.3125	5.059607894793088E8	2	7364	29.507998451740974	0.8052086605070551	0.12880535136689583	401.40814208984375	401.426513671875
73	401.4284973144531	33.8217644853333					1	DETECTED	401.4285 m/z @33.82 [151020OFc1_NvH-0949-CRLM-15.raw]	401.4284973144531	33.8217644853333	0.358430250666667	98.4585709050667	98.10014065440002	623248.3125	5.152378628663238E8	4	7364	24.11025822975141	1.1521106872535176	1.2614700805865435	401.4265441894531	401.43707275390625
74	401.44708251953125	27.3413281258667					1	DETECTED	401.4471 m/z @27.34 [151020OFc1_NvH-0949-CRLM-15.raw]	401.44708251953125	27.3413281258667	0.358430250666667	99.93128324	99.57285298933333	1355807.75	4.863751147420705E8	2	7364	0.13047611037933748	0.7831937279512693	0.3559594680770414	401.4371032714844	401.4570617675781
75	401.4576416015625	8.12597052106667					1	DETECTED	401.4576 m/z @8.13 [151020OFc1_NvH-0949-CRLM-15.raw]	401.4576416015625	8.12597052106667	0.5098992584	99.8209236813333	99.3110244229333	605763.3125	5.338530203839986E8	4	7364	24.733973305468766	0.8879568880562297	7.638423762388665	401.45709228515625	401.4676208496094
76	401.4735107421875	35.8390668045333					1	DETECTED	401.4735 m/z @35.84 [151020OFc1_NvH-0949-CRLM-15.raw]	401.4735107421875	35.8390668045333	0.5098992584	99.8209236813333	99.3110244229333	561785.1875	5.597838034428595E8	0	7364	48.533486611659	1.2709339053684776	0.15043124824957288	401.4676513671875	401.474609375
77	401.484619140625	35.1772138042667					1	DETECTED	401.4846 m/z @35.18 [151020OFc1_NvH-0949-CRLM-15.raw]	401.484619140625	35.1772138042667	0.5098992584	99.8024637005333	99.2925644421333	572739.1875	5.252310900632681E8	0	7364	27.347160281356675	1.2761330648500928	0.37522909299421653	401.4747009277344	401.48883056640625
78	401.49884033203125	53.0731254965333					1	DETECTED	401.4988 m/z @53.07 [151020OFc1_NvH-0949-CRLM-15.raw]	401.49884033203125	53.0731254965333	0.5098992584	99.9589865616	99.4490873032	795665.1875	5.144219612938537E8	0	7364	19.2499140110884	0.6988787234140525	0.02523052138060548	401.48895263671875	401.5088195800781
79	401.510498046875	43.5782243984					1	DETECTED	401.5105 m/z @43.58 [151020OFc1_NvH-0949-CRLM-15.raw]	401.510498046875	43.5782243984	0.519297409333333	97.9039085245333	97.38461111519997	583819.6875	6.520416701554093E8	3	7364	39.48844727621428	1.2064009646237868	0.4876388327497362	401.50885009765625	401.5122985839844
80	401.5223083496094	27.0115943072					1	DETECTED	401.5223 m/z @27.01 [151020OFc1_NvH-0949-CRLM-15.raw]	401.5223083496094	27.0115943072	0.7155202584	99.9589865616	99.2434663032	3050923.5	5.672408253180658E8	2	7364	0.15924480629558602	0.8095038179586634	14.840367563514336	401.5123596191406	401.53228759765625
81	401.53875732421875	53.0433543170667					1	DETECTED	401.5388 m/z @53.04 [151020OFc1_NvH-0949-CRLM-15.raw]	401.53875732421875	53.0433543170667	0.7155202584	99.9775159448	99.2619956864	750811.375	5.539601749791031E8	3	7364	7.111604065377691	0.7981762488893267	0.7765968188584678	401.5323181152344	401.5474853515625
82	401.5574951171875	33.1976296653333					1	DETECTED	401.5575 m/z @33.20 [151020OFc1_NvH-0949-CRLM-15.raw]	401.5574951171875	33.1976296653333	0.910963652266667	99.9775159448	99.06655229253333	1134988.375	5.3556995544930494E8	3	7364	24.349245006819338	0.8568563216242151	5.01356880689052	401.5475158691406	401.56427001953125
83	401.57427978515625	35.0079197797333					1	DETECTED	401.5743 m/z @35.01 [151020OFc1_NvH-0949-CRLM-15.raw]	401.57427978515625	35.0079197797333	0.920390720266667	99.9775159448	99.05712522453334	2882680.0	5.858814623850298E8	3	7364	22.517647972963694	0.8297412443624375	3.1143291294498265	401.5643005371094	401.584228515625
84	401.590576171875	53.8833058624					1	DETECTED	401.5906 m/z @53.88 [151020OFc1_NvH-0949-CRLM-15.raw]	401.590576171875	53.8833058624	2.2898319288	99.7657326325333	97.4759007037333	506516.9375	6.013778417121007E8	0	7364	20.739980824408505	1.07664752356545	0.03746749221553945	401.58428955078125	401.5944519042969
85	401.6045227050781	40.0676142912					1	DETECTED	401.6045 m/z @40.07 [151020OFc1_NvH-0949-CRLM-15.raw]	401.6045227050781	40.0676142912	2.2898319288	99.8578046733333	97.56797274453331	576833.375	6.618503820476362E8	0	7364	19.992533145263884	0.9960936466268757	0.9161890033597191	401.59454345703125	401.6051940917969
86	401.6152038574219	53.0134652730667					1	DETECTED	401.6152 m/z @53.01 [151020OFc1_NvH-0949-CRLM-15.raw]	401.6152038574219	53.0134652730667	2.2898319288	99.7657326325333	97.4759007037333	791299.375	5.585404398535793E8	0	7364	11.451630476022757	0.7167066160054395	4.496460614245686	401.605224609375	401.6251220703125
87	401.6252136230469	54.6745526333333					1	DETECTED	401.6252 m/z @54.67 [151020OFc1_NvH-0949-CRLM-15.raw]	401.6252136230469	54.6745526333333	4.74712073893333	99.8669674005333	95.11984666159996	536679.375	5.453532641193182E8	3	7364	32.672635196222984	0.9996742192118625	2.36305620305859	401.6252136230469	401.63519287109375
88	401.6458740234375	55.6386314306667					1	DETECTED	401.6459 m/z @55.64 [151020OFc1_NvH-0949-CRLM-15.raw]	401.6458740234375	55.6386314306667	1.9834724296	99.9497680096	97.96629558000001	505085.1875	5.471596252040607E8	0	7364	25.903502122635167	0.7104002889076007	0.23597125460486743	401.6358947753906	401.65582275390625
89	401.6600341796875	45.7286067728					1	DETECTED	401.6600 m/z @45.73 [151020OFc1_NvH-0949-CRLM-15.raw]	401.6600341796875	45.7286067728	9.09898204213333	98.9211071186667	89.82212507653337	460278.0625	6.231392532756653E8	0	7364	24.34811820594151	1.3381277019371831	0.32131690882233316	401.6558837890625	401.6602783203125
90	401.6703186035156	55.2827898261333					1	DETECTED	401.6703 m/z @55.28 [151020OFc1_NvH-0949-CRLM-15.raw]	401.6703186035156	55.2827898261333	5.34782270613333	99.9127417072	94.56491900106667	583098.6875	5.49250896035474E8	2	7364	18.564730847201382	0.6996483730612483	0.9058547793161998	401.66033935546875	401.6703186035156
91	401.6803283691406	43.9253417002667					1	DETECTED	401.6803 m/z @43.93 [151020OFc1_NvH-0949-CRLM-15.raw]	401.6803283691406	43.9253417002667	3.7459758104	99.9127417072	96.1667658968	629446.125	5.448317029736742E8	2	7364	10.171353399894528	0.9888988295940595	1.1844232074214063	401.67034912109375	401.6875305175781
92	401.6975402832031	27.3413281258667					1	DETECTED	401.6975 m/z @27.34 [151020OFc1_NvH-0949-CRLM-15.raw]	401.6975402832031	27.3413281258667	3.8071419424	99.9127417072	96.1055997648	978023.0625	5.2724482734681064E8	2	7364	28.281037250447547	2.2854234114700183	14.427006488190354	401.68756103515625	401.6995849609375
93	401.7095947265625	17.1387134632					1	DETECTED	401.7096 m/z @17.14 [151020OFc1_NvH-0949-CRLM-15.raw]	401.7095947265625	17.1387134632	0.547148877333333	99.9220499461333	99.37490106879997	1919173.75	5.575232490339482E8	2	7364	12.650408558992844	1.00504176162181	7.169437866628549	401.6997375488281	401.7195739746094
94	401.7200622558594	29.6483872482667					1	DETECTED	401.7201 m/z @29.65 [151020OFc1_NvH-0949-CRLM-15.raw]	401.7200622558594	29.6483872482667	3.93227795866667	99.9127417072	95.98046374853332	1466332.375	5.643803250574151E8	2	7364	7.870334561292573	1.4105480109565445	0.7737370478249413	401.7196044921875	401.7270202636719
95	401.7370300292969	23.3694403661333					1	DETECTED	401.7370 m/z @23.37 [151020OFc1_NvH-0949-CRLM-15.raw]	401.7370300292969	23.3694403661333	1.06024296586667	99.9405188642667	98.88027589840004	1764152.625	5.761924425247061E8	2	7364	0.2559118933906497	7.31214243981597	10.643352058447372	401.72705078125	401.7404479980469
96	401.7504577636719	20.9448154872					1	DETECTED	401.7505 m/z @20.94 [151020OFc1_NvH-0949-CRLM-15.raw]	401.7504577636719	20.9448154872	4.6220536904	99.9405188642667	95.31846517386671	2356458.0	6.996548532041966E8	2	7364	14.015332033146855	4.139844701861101	15.998450121753516	401.740478515625	401.76043701171875
97	401.7737731933594	21.5213381493333					1	DETECTED	401.7738 m/z @21.52 [151020OFc1_NvH-0949-CRLM-15.raw]	401.7737731933594	21.5213381493333	3.6737515968	99.9405188642667	96.2667672674667	4529175.0	6.876512034728594E8	2	7364	0.17125546480774645	170.07446284411174	1.290187692361331	401.7637939453125	401.78375244140625
98	401.787841796875	31.463453612					1	DETECTED	401.7878 m/z @31.46 [151020OFc1_NvH-0949-CRLM-15.raw]	401.787841796875	31.463453612	4.05759937466667	99.9405188642667	95.88291948960004	471384.875	6.602144738175424E8	0	7364	43.883272957442855	2.1479248364575376	2.5303067713122434	401.7837829589844	401.7977600097656
99	401.7987060546875	51.1754672928					1	DETECTED	401.7987 m/z @51.18 [151020OFc1_NvH-0949-CRLM-15.raw]	401.7987060546875	51.1754672928	3.86829533413333	99.9405188642667	96.07222353013337	460239.46875	5.3043795213368714E8	0	7364	19.6706685669851	1.0880843014765618	4.805468350954144	401.7978515625	401.8086853027344
100	401.8205261230469	59.5664092309333					1	DETECTED	401.8205 m/z @59.57 [151020OFc1_NvH-0949-CRLM-15.raw]	401.8205261230469	59.5664092309333	1.53341943866667	99.9682347485333	98.43481530986664	494645.90625	5.413257885328825E8	3	7364	18.395931058776263	0.7262918557355229	6.760795574372757	401.810546875	401.822021484375
101	401.83203125	58.3451169024					1	DETECTED	401.8320 m/z @58.35 [151020OFc1_NvH-0949-CRLM-15.raw]	401.83203125	58.3451169024	0.7807216648	99.9867885205333	99.2060668557333	525906.375	6.033519220422933E8	3	7364	35.70759477398357	0.8282468655918259	32.644375775974275	401.8220520019531	401.8420104980469
102	401.8451232910156	10.9898297610667					1	DETECTED	401.8451 m/z @10.99 [151020OFc1_NvH-0949-CRLM-15.raw]	401.8451232910156	10.9898297610667	1.34808147333333	99.9405188642667	98.59243739093338	466408.25	6.83835751782888E8	3	7364	64.83420507666261	0.723529837659867	422.79318593382425	401.842041015625	401.84674072265625
103	401.85675048828125	27.0336443085333					1	DETECTED	401.8568 m/z @27.03 [151020OFc1_NvH-0949-CRLM-15.raw]	401.85675048828125	27.0336443085333	1.28312004426667	99.9867885205333	98.70366847626663	1288806.25	4.866500062210403E8	3	7364	37.811944289643506	2.477503431476485	4.013940445405897	401.8468017578125	401.8667297363281
104	401.8716125488281	23.286822132					1	DETECTED	401.8716 m/z @23.29 [151020OFc1_NvH-0949-CRLM-15.raw]	401.8716125488281	23.286822132	2.3175834656	99.9682347485333	97.65065128293331	571160.625	5.2826720276222014E8	0	7364	46.4172092676899	3.2571526026690285	0.05657248251356523	401.8667907714844	401.876708984375
105	401.88671875	35.3021954922667					1	DETECTED	401.8867 m/z @35.30 [151020OFc1_NvH-0949-CRLM-15.raw]	401.88671875	35.3021954922667	0.387160898133333	99.995976028	99.60881512986667	749658.25	5.351550157494704E8	0	7364	28.805268118354775	2.305232413547403	2.759780979059058	401.8767395019531	401.8952331542969
106	401.9052429199219	12.5934107616					1	DETECTED	401.9052 m/z @12.59 [151020OFc1_NvH-0949-CRLM-15.raw]	401.9052429199219	12.5934107616	0.119322947733333	99.995976028	99.87665308026666	992036.125	5.585198685944195E8	3	7364	22.37980288945954	3.3000594209861815	94.22747090961494	401.895263671875	401.91522216796875
107	401.9164123535156	59.0276468485333					1	DETECTED	401.9164 m/z @59.03 [151020OFc1_NvH-0949-CRLM-15.raw]	401.9164123535156	59.0276468485333	1.77063932746667	99.9867885205333	98.21614919306663	668786.3125	5.173641826589947E8	3	7364	3.413250608660938	0.7690817014727872	0.43706719327978666	401.915283203125	401.9263916015625
108	401.9364318847656	22.8606772016					1	DETECTED	401.9364 m/z @22.86 [151020OFc1_NvH-0949-CRLM-15.raw]	401.9364318847656	22.8606772016	0.195169261066667	99.995976028	99.80080676693333	679255.1875	6.250467054791452E8	3	7364	41.95784710377457	7.103243424789286	578.0107453522128	401.92645263671875	401.9381408691406
109	401.94818115234375	27.3592427816					1	DETECTED	401.9482 m/z @27.36 [151020OFc1_NvH-0949-CRLM-15.raw]	401.94818115234375	27.3592427816	1.3295446984	99.995976028	98.6664313296	776916.0	5.49309719911528E8	0	7364	34.869596170370734	1.9276724974340778	7.993802163615431	401.938232421875	401.9505615234375
110	401.9605712890625	17.1124743285333					1	DETECTED	401.9606 m/z @17.11 [151020OFc1_NvH-0949-CRLM-15.raw]	401.9605712890625	17.1124743285333	1.45002617093333	99.995976028	98.54594985706667	1604615.25	4.865657169495745E8	4	7364	0.12523265134725747	2.8354560101377126	8.78030559505775	401.9505920410156	401.9705505371094
111	401.97161865234375	66.1785428717333					1	DETECTED	401.9716 m/z @66.18 [151020OFc1_NvH-0949-CRLM-15.raw]	401.97161865234375	66.1785428717333	4.06875125626667	99.995976028	95.92722477173334	446292.0625	4.5531420442860997E8	0	7364	11.186194265845316	0.7136051087952991	4.228497057490996	401.9705810546875	401.98077392578125
112	401.99078369140625	5.527533212					1	DETECTED	401.9908 m/z @5.53 [151020OFc1_NvH-0949-CRLM-15.raw]	401.99078369140625	5.527533212	1.28312004426667	99.995976028	98.71285598373333	673092.5	4.506925600633635E8	5	7364	60.54000507679742	1.6571850752863164	48.04950337526375	401.9808349609375	402.0007629394531
113	402.0034484863281	59.1097483053333					1	DETECTED	402.0034 m/z @59.11 [151020OFc1_NvH-0949-CRLM-15.raw]	402.0034484863281	59.1097483053333	0.8086025968	99.7564992909333	98.9478966941333	657887.625	5.412696724811856E8	0	7364	0.15186785893155985	0.7807773954011893	85.25142483189346	402.00079345703125	402.013427734375
114	402.0184631347656	59.0764294232					1	DETECTED	402.0185 m/z @59.08 [151020OFc1_NvH-0949-CRLM-15.raw]	402.0184631347656	59.0764294232	0.204607669333333	99.7383400274667	99.53373235813338	648214.0	5.0808180487680167E8	0	7364	0.35460747437302587	59.90424885955646	82.37738031191073	402.0134582519531	402.0190734863281
115	402.02911376953125	89.8324346309333					1	DETECTED	402.0291 m/z @89.83 [151020OFc1_NvH-0949-CRLM-15.raw]	402.02911376953125	89.8324346309333	0.233277241066667	99.9220499461333	99.68877270506663	682223.25	5.2104566511905396E8	2	7364	25.641855005469637	0.7008492911107319	0.20165763946481693	402.0191650390625	402.0296325683594
116	402.0396423339844	89.8324346309333					1	DETECTED	402.0396 m/z @89.83 [151020OFc1_NvH-0949-CRLM-15.raw]	402.0396423339844	89.8324346309333	0.00563191813333333	99.93128324	99.92565132186667	765223.6875	5.596072259226273E8	2	7364	26.15710077337762	0.5240210477898586	0.2783422638198903	402.0296630859375	402.0423583984375
117	402.05242919921875	23.0621376442667					1	DETECTED	402.0524 m/z @23.06 [151020OFc1_NvH-0949-CRLM-15.raw]	402.05242919921875	23.0621376442667	0.8086025968	99.7291230256	98.9205204288	1016213.9375	5.59728043843783E8	0	7364	0.22166536161540407	1.8061238068194378	156.53165457992063	402.0424499511719	402.0624084472656
118	402.0714111328125	89.8532365152					1	DETECTED	402.0714 m/z @89.85 [151020OFc1_NvH-0949-CRLM-15.raw]	402.0714111328125	89.8532365152	4.81532464133333	99.7107731394667	94.89544849813336	870510.625	4.9150385239516747E8	0	7364	31.146716177211857	0.5624826613794679	0.13743198530840758	402.06243896484375	402.0813903808594
119	402.0822448730469	89.8739944533333					1	DETECTED	402.0822 m/z @89.87 [151020OFc1_NvH-0949-CRLM-15.raw]	402.0822448730469	89.8739944533333	3.57590497708333	99.7015653709333	96.12566039384997	495290.46875	7.56729612504941E8	0	7364	30.811761369361292	0.6438963104355174	0.3343093062994265	402.0814208984375	402.0889587402344
120	402.0989685058594	89.8073188618667					1	DETECTED	402.0990 m/z @89.81 [151020OFc1_NvH-0949-CRLM-15.raw]	402.0989685058594	89.8073188618667	0.443929127733333	99.7107731394667	99.26684401173337	1061685.25	6.136674340953522E8	0	7364	28.37129315156011	0.6609350355791596	0.015424294070658642	402.0890197753906	402.10894775390625
121	402.1138610839844	89.8073188618667					1	DETECTED	402.1139 m/z @89.81 [151020OFc1_NvH-0949-CRLM-15.raw]	402.1138610839844	89.8073188618667	14.0975856570667	99.7107731394667	85.6131874824	831261.6875	4.6410320864506996E8	0	7364	27.275853843174858	0.5609514322610091	0.09403502925311678	402.1089782714844	402.12384033203125
122	402.1252136230469	62.4372245754667					1	DETECTED	402.1252 m/z @62.44 [151020OFc1_NvH-0949-CRLM-15.raw]	402.1252136230469	62.4372245754667	22.1590437314667	99.7107731394667	77.551729408	493365.21875	5.043360563051205E8	0	7364	15.022585468860065	0.8232218841302903	9.895259811127687	402.1238708496094	402.134033203125
123	402.1440734863281	62.4268247013333					1	DETECTED	402.1441 m/z @62.43 [151020OFc1_NvH-0949-CRLM-15.raw]	402.1440734863281	62.4268247013333	7.73420153306667	99.7107731394667	91.97657160640003	509753.84375	4.2391450469382906E8	0	7364	14.757100338394707	12.508299118343071	14.875867514633246	402.13409423828125	402.154052734375
124	402.156494140625	61.7107809664					1	DETECTED	402.1565 m/z @61.71 [151020OFc1_NvH-0949-CRLM-15.raw]	402.156494140625	61.7107809664	5.63988388266667	99.6831651226667	94.04328124000003	417055.71875	5.42298974018411E8	0	7364	20.660264076232487	0.7678302883960995	17.961852150612998	402.1540832519531	402.16339111328125
125	402.17340087890625	18.4941878096					1	DETECTED	402.1734 m/z @18.49 [151020OFc1_NvH-0949-CRLM-15.raw]	402.17340087890625	18.4941878096	3.17448616533333	99.6831651226667	96.50867895733336	501482.5	5.085077810420826E8	0	7364	43.97173318252182	14.431486704790784	308.061829217078	402.1634521484375	402.17724609375
126	402.187255859375	22.8318439530667					1	DETECTED	402.1873 m/z @22.83 [151020OFc1_NvH-0949-CRLM-15.raw]	402.187255859375	22.8318439530667	0.00563191813333333	99.995976028	99.99034410986667	616709.1875	3.727132128288782E8	0	7364	38.7333765906416	6.057104198916838	12.573306365047795	402.17730712890625	402.1952819824219
127	402.2052917480469	28.8579276744					1	DETECTED	402.2053 m/z @28.86 [151020OFc1_NvH-0949-CRLM-15.raw]	402.2052917480469	28.8579276744	3.8992114864	99.6284096194667	95.72919813306669	737459.6875	4.0380307749562746E8	2	7364	61.10568837127852	3.0647644641861493	11.40026022531251	402.1953125	402.2064514160156
128	402.2164611816406	22.2503010093333					1	DETECTED	402.2165 m/z @22.25 [151020OFc1_NvH-0949-CRLM-15.raw]	402.2164611816406	22.2503010093333	0.434523114133333	99.4897941362667	99.05527102213337	780358.5	4.6850712257464314E8	3	7364	13.454948086428836	5.738991905063057	1.3193376893834754	402.20648193359375	402.2264404296875
129	402.2276306152344	28.2340368304					1	DETECTED	402.2276 m/z @28.23 [151020OFc1_NvH-0949-CRLM-15.raw]	402.2276306152344	28.2340368304	3.78649418693333	99.4716969338667	95.68520274693337	516125.4375	6.643787986678281E8	3	7364	32.557939507501274	2.4299025995745	7.027262864481702	402.2264709472656	402.22857666015625
130	402.23858642578125	89.7825371146667					1	DETECTED	402.2386 m/z @89.78 [151020OFc1_NvH-0949-CRLM-15.raw]	402.23858642578125	89.7825371146667	1.70636712506667	99.4897941362667	97.78342701120002	1256864.75	4.9978943619725424E8	2	7364	67.58129644256962	1.4639038654125043	0.00452904439864715	402.2286682128906	402.2485656738281
131	402.25177001953125	21.0133065056					1	DETECTED	402.2518 m/z @21.01 [151020OFc1_NvH-0949-CRLM-15.raw]	402.25177001953125	21.0133065056	0.271612147466667	99.4897941362667	99.21818198880003	1185783.5	5.16406570765097E8	0	7364	0.24614728026266874	51.650761666972	11.792286571795191	402.24859619140625	402.2616271972656
132	402.2627258300781	61.2674695453333					1	DETECTED	402.2627 m/z @61.27 [151020OFc1_NvH-0949-CRLM-15.raw]	402.2627258300781	61.2674695453333	5.20185516986667	99.4624050610667	94.26054989120003	375919.6875	4.464443700661372E8	0	7364	0.10225356800718544	0.7924911978884013	0.33864488764120715	402.2618103027344	402.265625
133	402.27569580078125	21.5484005277333					1	DETECTED	402.2757 m/z @21.55 [151020OFc1_NvH-0949-CRLM-15.raw]	402.27569580078125	21.5484005277333	4.57312718906667	99.4716969338667	94.89856974480003	1125838.875	3.7570425328045213E8	0	7364	0.06316288306052087	225.2925759562364	483.96756520394325	402.2657165527344	402.2856140136719
134	402.2906494140625	89.7626193656					1	DETECTED	402.2906 m/z @89.76 [151020OFc1_NvH-0949-CRLM-15.raw]	402.2906494140625	89.7626193656	17.3255964344	98.2556255386667	80.93002910426671	638542.8125	3.51765360938554E8	0	7364	15.781374442337025	0.6677602578597338	66.04466782141402	402.2858581542969	402.2984619140625
135	402.30859375	89.7626193656					1	DETECTED	402.3086 m/z @89.76 [151020OFc1_NvH-0949-CRLM-15.raw]	402.30859375	89.7626193656	0.584708849333333	99.0834948749333	98.49878602559995	950933.125	3.522460275228735E8	0	7364	2.187990597086994	3.8520558409317824	9.436644958074123	402.29888916015625	402.3185729980469
136	402.32659912109375	89.7441334037333					1	DETECTED	402.3266 m/z @89.74 [151020OFc1_NvH-0949-CRLM-15.raw]	402.32659912109375	89.7441334037333	0.1005869136	95.0874556770667	94.9868687634667	616670.5	2.949261752658215E8	0	7364	1.0910714597589362	0.6415696533942846	0.3447023248777738	402.31866455078125	402.3365783691406
137	402.33984375	89.7324548138667					1	DETECTED	402.3398 m/z @89.73 [151020OFc1_NvH-0949-CRLM-15.raw]	402.33984375	89.7324548138667	0.650554030133333	92.9494702650667	92.29891623493336	444729.46875	3.8784582858050185E8	0	7364	6.113863115556185	0.8311172410052619	0.20222404128052798	402.336669921875	402.3498229980469
138	402.35443115234375	89.7183712210667					1	DETECTED	402.3544 m/z @89.72 [151020OFc1_NvH-0949-CRLM-15.raw]	402.35443115234375	89.7183712210667	0.0158234517333333	96.39191332	96.37608986826666	323755.90625	3.572355276261999E8	0	7364	4.020250581100171	0.8428850514944131	0.3365557696898777	402.35003662109375	402.3644104003906
139	402.3652038574219	89.6667093328					1	DETECTED	402.3652 m/z @89.67 [151020OFc1_NvH-0949-CRLM-15.raw]	402.3652038574219	89.6667093328	10.039917196	99.6006806981333	89.5607635021333	281752.625	4.165064358937126E8	0	7364	3.59525401807457	8.93279370358884	1.7371044426115982	402.3645324707031	402.37518310546875
140	402.3829345703125	78.6447002597333					1	DETECTED	402.3829 m/z @78.64 [151020OFc1_NvH-0949-CRLM-15.raw]	402.3829345703125	78.6447002597333	2.66194172906667	97.5195943130667	94.85765258400004	272878.40625	3.433686152866288E8	0	7364	82.64628730781374	0.5513236429781055	0.1114102409960871	402.37530517578125	402.3873596191406
141	402.3973693847656	25.4907179357333					1	DETECTED	402.3974 m/z @25.49 [151020OFc1_NvH-0949-CRLM-15.raw]	402.3973693847656	25.4907179357333	2.68062713893333	99.3261693394667	96.64554220053337	452882.71875	3.51084574334583E8	0	7364	53.30831518110314	2.1992109286546238	3.285159041356275	402.38751220703125	402.4073181152344
142	402.41815185546875	23.0372898869333					1	DETECTED	402.4182 m/z @23.04 [151020OFc1_NvH-0949-CRLM-15.raw]	402.41815185546875	23.0372898869333	4.04623723866667	99.9497680096	95.90353077093334	511805.875	3.926593956456635E8	0	7364	55.91876831877066	9.320459730225581	60.98830441702831	402.4083557128906	402.42681884765625
143	402.4369812011719	38.5763396024					1	DETECTED	402.4370 m/z @38.58 [151020OFc1_NvH-0949-CRLM-15.raw]	402.4369812011719	38.5763396024	1.36659821066667	98.4865102586667	97.11991204800003	601276.6875	4.0561313367694473E8	0	7364	40.468555159551606	1.4481112309540944	2.722219043968728	402.427001953125	402.4436950683594
144	402.4537048339844	23.0769935333333					1	DETECTED	402.4537 m/z @23.08 [151020OFc1_NvH-0949-CRLM-15.raw]	402.4537048339844	23.0769935333333	3.94313816506667	97.5934792693333	93.65034110426663	680646.875	3.8730540760715306E8	0	7364	6.0066992643645065	5.954071684560814	0.674506609747055	402.4438781738281	402.4636535644531
145	402.4637756347656	85.1254951282667					1	DETECTED	402.4638 m/z @85.13 [151020OFc1_NvH-0949-CRLM-15.raw]	402.4637756347656	85.1254951282667	6.0684231064	87.3839525109333	81.3155294045333	210700.03125	5.35116799236788E8	0	7364	78.75922184897543	0.5147533758008327	0.02951405071231995	402.4637451171875	402.4649658203125
146	402.4750061035156	85.8094763752					1	DETECTED	402.4750 m/z @85.81 [151020OFc1_NvH-0949-CRLM-15.raw]	402.4750061035156	85.8094763752	4.16256929706667	89.1612217717333	84.99865247466663	253783.234375	3.304502556640821E8	0	7364	69.11271577541706	0.5208475353541338	0.4746425492506888	402.46502685546875	402.4849853515625
147	402.48565673828125	4.67981983066667					1	DETECTED	402.4857 m/z @4.68 [151020OFc1_NvH-0949-CRLM-15.raw]	402.48565673828125	4.67981983066667	4.20121501573333	96.0241010682667	91.82288605253338	235566.375	3.132386819509561E8	0	7364	0.1764879445570422	0.9047810617153818	0.3839530101142012	402.48504638671875	402.4863586425781
148	402.49639892578125	86.8670231848					1	DETECTED	402.4964 m/z @86.87 [151020OFc1_NvH-0949-CRLM-15.raw]	402.49639892578125	86.8670231848	3.8788951744	96.8343187448	92.9554235704	249003.3125	3.254840480591907E8	0	7364	0.7872644445559303	0.5614991822801007	6.910771830862737E-4	402.4864196777344	402.5001220703125
149	402.5101623535156	84.0945219352					1	DETECTED	402.5102 m/z @84.09 [151020OFc1_NvH-0949-CRLM-15.raw]	402.5101623535156	84.0945219352	3.97524829653333	99.5267209133333	95.55147261679997	283584.125	3.6784660523743653E8	0	7364	58.857106938158175	0.6020191327382031	0.034249788942642766	402.50018310546875	402.5201416015625
150	402.5311279296875	20.1129582226667					1	DETECTED	402.5311 m/z @20.11 [151020OFc1_NvH-0949-CRLM-15.raw]	402.5311279296875	20.1129582226667	3.11851381973333	99.811772276	96.69325845626668	611273.5	3.8275597225159603E8	3	7364	22.011433146016262	4.8506607854019785	4.467275426320178	402.5211486816406	402.5410461425781
151	402.5418701171875	28.4614068789333					1	DETECTED	402.5419 m/z @28.46 [151020OFc1_NvH-0949-CRLM-15.raw]	402.5418701171875	28.4614068789333	3.93227795866667	99.443842944	95.51156498533332	531181.8125	3.202497589281362E8	3	7364	17.56175256869101	2.3378026844294317	111.15050325747035	402.5411682128906	402.5518493652344
152	402.5522766113281	29.4088401266667					1	DETECTED	402.5523 m/z @29.41 [151020OFc1_NvH-0949-CRLM-15.raw]	402.5522766113281	29.4088401266667	6.9513861632	87.3618839469333	80.4104977837333	285264.15625	3.16440726212155E8	0	7364	0.03411985048690269	1.7902852637378965	2.580570527475793	402.5519104003906	402.5529479980469
153	402.5629577636719	16.2646817941333					1	DETECTED	402.5630 m/z @16.26 [151020OFc1_NvH-0949-CRLM-15.raw]	402.5629577636719	16.2646817941333	3.58538600055	98.9305321432	95.34514614265	1730733.875	3.377289914595437E8	3	7364	0.0833717399889018	1.6291693310399797	60.8452832953296	402.5531005859375	402.57281494140625
154	402.57391357421875	22.1590437314667					1	DETECTED	402.5739 m/z @22.16 [151020OFc1_NvH-0949-CRLM-15.raw]	402.57391357421875	22.1590437314667	3.9956562152	95.53489644	91.5392402248	324085.78125	3.011584439345034E8	0	7364	75.26736944730598	3.3993613140691474	5.820472332112175	402.5730285644531	402.5836181640625
155	402.59759521484375	25.3893169690667					1	DETECTED	402.5976 m/z @25.39 [151020OFc1_NvH-0949-CRLM-15.raw]	402.59759521484375	25.3893169690667	4.2863640008	94.8061005608	90.51973656	313134.59375	3.489923199395457E8	0	7364	76.64348407558506	2.4827179301411313	3.392799870908512	402.58843994140625	402.6073913574219
156	402.6186828613281	24.9133180128					1	DETECTED	402.6187 m/z @24.91 [151020OFc1_NvH-0949-CRLM-15.raw]	402.6186828613281	24.9133180128	2.20601562773333	94.7404554981333	92.53443987039996	569782.5	3.632970279864113E8	0	7364	0.14347383329279495	3.7167519842970735	6.390885080392889	402.6089172363281	402.62799072265625
157	402.6418762207031	84.2144532229333					1	DETECTED	402.6419 m/z @84.21 [151020OFc1_NvH-0949-CRLM-15.raw]	402.6418762207031	84.2144532229333	5.55789974266667	95.9320561184	90.37415637573332	206283.375	2.967891895536439E8	0	7364	0.028215078409800753	0.5744858653030507	1.1429750866994008	402.6324462890625	402.64410400390625
158	402.65411376953125	23.1345096088					1	DETECTED	402.6541 m/z @23.13 [151020OFc1_NvH-0949-CRLM-15.raw]	402.65411376953125	23.1345096088	7.1681936216	99.2796845018667	92.1114908802667	402777.5	3.292189915740256E8	0	7364	61.12070011807354	2.884556805530824	0.005772498409241693	402.6441345214844	402.6639404296875
159	402.6829833984375	21.6361539968					1	DETECTED	402.6830 m/z @21.64 [151020OFc1_NvH-0949-CRLM-15.raw]	402.6829833984375	21.6361539968	4.92884354426667	94.9305010325333	90.00165748826663	261837.234375	3.896112368747003E8	0	7364	0.09422879049262178	2.6934813279482595	22.39997585280855	402.67303466796875	402.6882019042969
160	402.6982116699219	25.7223340458667					1	DETECTED	402.6982 m/z @25.72 [151020OFc1_NvH-0949-CRLM-15.raw]	402.6982116699219	25.7223340458667	3.56640303708333	99.6831651226667	96.11676208558336	2729233.25	3.842154191124869E8	2	7364	0.2630844403286545	4.786289106070843	0.14540699747115848	402.6883239746094	402.7081604003906
161	402.7093811035156	84.2377177485333					1	DETECTED	402.7094 m/z @84.24 [151020OFc1_NvH-0949-CRLM-15.raw]	402.7093811035156	84.2377177485333	4.34827732506667	94.8813868642833	90.53310953921662	158537.578125	3.5301924467820567E8	0	7364	51.285928682450326	0.566614993541897	0.15871374672456676	402.7082214355469	402.7120056152344
162	402.7220153808594	12.9046287301333					1	DETECTED	402.7220 m/z @12.90 [151020OFc1_NvH-0949-CRLM-15.raw]	402.7220153808594	12.9046287301333	1.05085362506667	98.1537351802667	97.10288155520003	819422.1875	3.610546875274884E8	2	7364	3.5816897964878596	0.7342188184313739	69.7208099349472	402.7120361328125	402.72991943359375
163	402.739990234375	30.0325787506667					1	DETECTED	402.7400 m/z @30.03 [151020OFc1_NvH-0949-CRLM-15.raw]	402.739990234375	30.0325787506667	3.52859290828333	97.2201837824	93.69159087411667	1624176.125	3.158795415980873E8	2	7364	0.37470970663859404	0.661336827204384	0.24520808825190574	402.73004150390625	402.7499694824219
164	402.75335693359375	20.9448154872					1	DETECTED	402.7534 m/z @20.94 [151020OFc1_NvH-0949-CRLM-15.raw]	402.75335693359375	20.9448154872	3.81645661386667	98.7353843738667	94.91892776000003	414597.28125	3.1029290170909756E8	0	7364	2.177354731709329	3.1507948659765432	0.33860609054859675	402.7500305175781	402.7633361816406
165	402.7984313964844	25.5905666344					1	DETECTED	402.7984 m/z @25.59 [151020OFc1_NvH-0949-CRLM-15.raw]	402.7984313964844	25.5905666344	2.39210556346667	99.7107731394667	97.31866757600002	275973.71875	2.6549037565076742E8	0	7364	18.559577384493654	2.6801927162579493	4.249116354374317	402.7887268066406	402.8081359863281
166	402.839111328125	18.2464420877333					1	DETECTED	402.8391 m/z @18.25 [151020OFc1_NvH-0949-CRLM-15.raw]	402.839111328125	18.2464420877333	2.98842372053333	99.4008747616	96.41245104106666	1669379.875	2.9572134119222635E8	0	7364	0.12017948044534776	2.319246086595917	2.4802619755451114	402.8291320800781	402.8490905761719
167	402.85931396484375	22.2503010093333					1	DETECTED	402.8593 m/z @22.25 [151020OFc1_NvH-0949-CRLM-15.raw]	402.85931396484375	22.2503010093333	0.734144665066667	99.6099138813333	98.87576921626663	5578952.0	3.8763200651078355E8	3	7364	0.332589788892367	0.931176466106071	0.4516985284188099	402.849365234375	402.8692932128906
168	402.87506103515625	21.4750055469333					1	DETECTED	402.8751 m/z @21.48 [151020OFc1_NvH-0949-CRLM-15.raw]	402.87506103515625	21.4750055469333	1.08808024506667	99.4101575746667	98.32207732960003	1010203.5625	2.996918286274802E8	0	7364	0.16901451404197232	0.5714057877069075	0.7406020164364947	402.86932373046875	402.8806457519531
169	402.8908386230469	32.7101482637333					1	DETECTED	402.8908 m/z @32.71 [151020OFc1_NvH-0949-CRLM-15.raw]	402.8908386230469	32.7101482637333	2.55932843013333	99.8669674005333	97.30763897039996	1633022.625	2.962583163217773E8	3	7364	0.24198507495561472	0.6471302107746533	0.010639277640504383	402.880859375	402.89300537109375
170	402.90313720703125	29.1481425584					1	DETECTED	402.9031 m/z @29.15 [151020OFc1_NvH-0949-CRLM-15.raw]	402.90313720703125	29.1481425584	0.1383115792	99.8853855610667	99.74707398186669	2650423.0	3.5361996225058854E8	3	7364	3.3349049143564855	0.7854451559545299	0.4925776421625012	402.8931579589844	402.9128112792969
171	402.9236755371094	28.2914402333333					1	DETECTED	402.9237 m/z @28.29 [151020OFc1_NvH-0949-CRLM-15.raw]	402.9236755371094	28.2914402333333	0.622608436266667	99.7107731394667	99.08816470320002	160192.40625	2.871475369726205E8	3	7364	0.12268746356418347	2.112727665649978	3.274861611664752	402.913818359375	402.93365478515625
172	402.95220947265625	18.0825732322667					1	DETECTED	402.9522 m/z @18.08 [151020OFc1_NvH-0949-CRLM-15.raw]	402.95220947265625	18.0825732322667	0.603648021866667	98.5510612581333	97.94741323626664	189610.84375	2.583599649216425E8	0	7364	15.986540265327651	4.014836742788573	13.789369192259912	402.94244384765625	402.9621887207031
173	402.9837341308594	44.6690182632					1	DETECTED	402.9837 m/z @44.67 [151020OFc1_NvH-0949-CRLM-15.raw]	402.9837341308594	44.6690182632	0.377700528266667	95.7465792208	95.36887869253333	394811.25	3.00136421984824E8	0	7364	62.10065813439198	1.2826572354787973	1.2745028727031917	402.9737548828125	402.9936828613281
174	403.0384216308594	42.3816484709333					1	DETECTED	403.0384 m/z @42.38 [151020OFc1_NvH-0949-CRLM-15.raw]	403.0384216308594	42.3816484709333	0.072412388	96.8801123546667	96.80769996666669	95546.3828125	2.6875849304627174E8	0	7364	83.06655028669712	1.2210781057653155	1.4553160590152963	403.0299072265625	403.04840087890625
175	403.08819580078125	67.2001910256					1	DETECTED	403.0882 m/z @67.20 [151020OFc1_NvH-0949-CRLM-15.raw]	403.08819580078125	67.2001910256	0.0818439664	97.6579034850667	97.5760595186667	98612.359375	2.686111556635675E8	0	7364	97.91375711295807	0.7453312748610703	0.4897951716224339	403.0788879394531	403.0973815917969
176	403.1059875488281	25.3154305981333					1	DETECTED	403.1060 m/z @25.32 [151020OFc1_NvH-0949-CRLM-15.raw]	403.1059875488281	25.3154305981333	0.3006767632	99.2984131904	98.9977364272	91505.7578125	3.1199370111230135E8	0	7364	90.43569876059703	1.9787869407083445	2.6721813332911313	403.09930419921875	403.1134948730469
177	403.17327880859375	18.4505274045333					1	DETECTED	403.1733 m/z @18.45 [151020OFc1_NvH-0949-CRLM-15.raw]	403.17327880859375	18.4505274045333	0.00563191813333333	99.995976028	99.99034410986667	1202706.0	2.9411273566550934E8	0	7364	0.27889566031704405	2.7704675356951074	5.25411817905279	403.1635437011719	403.1831970214844
178	403.1934509277344	22.2503010093333					1	DETECTED	403.1935 m/z @22.25 [151020OFc1_NvH-0949-CRLM-15.raw]	403.1934509277344	22.2503010093333	3.4165840888	99.8945193773333	96.4779352885333	3338196.75	3.887804382330242E8	0	7364	0.20365414590027342	2.4404370618943645	0.5637462088841887	403.1834716796875	403.20343017578125
179	403.20867919921875	21.4501411690667					1	DETECTED	403.2087 m/z @21.45 [151020OFc1_NvH-0949-CRLM-15.raw]	403.20867919921875	21.4501411690667	3.64216855573333	96.4289150784	92.78674652266666	619051.375	3.130150167314758E8	0	7364	0.1152223866212232	6.100202648388649	1.2338087166944793	403.2034606933594	403.20916748046875
180	403.21917724609375	23.572169344					1	DETECTED	403.2192 m/z @23.57 [151020OFc1_NvH-0949-CRLM-15.raw]	403.21917724609375	23.572169344	2.0576798184	96.6230759474667	94.5653961290667	8644124.0	4.877183756324415E8	2	7364	0.2189966293318264	2.7981747347767416	66.01747396234886	403.2091979980469	403.2291564941406
181	403.231689453125	31.4126339010667					1	DETECTED	403.2317 m/z @31.41 [151020OFc1_NvH-0949-CRLM-15.raw]	403.231689453125	31.4126339010667	0.00563191813333333	99.995976028	99.99034410986667	3821862.5	4.133723761902345E8	2	7364	0.21214367617066188	0.5903616609183895	5.461918728576775	403.22918701171875	403.2416687011719
182	403.243896484375	33.2820099810667					1	DETECTED	403.2439 m/z @33.28 [151020OFc1_NvH-0949-CRLM-15.raw]	403.243896484375	33.2820099810667	3.98591682293333	98.8933158442667	94.90739902133336	1626372.375	3.1095002632992125E8	2	7364	0.22476819123507852	1.4713482293888323	1.8330632958059105	403.24169921875	403.24505615234375
183	403.25506591796875	32.3709330970667					1	DETECTED	403.2551 m/z @32.37 [151020OFc1_NvH-0949-CRLM-15.raw]	403.25506591796875	32.3709330970667	3.56640303708333	99.0650157925333	95.49861275544997	1647488.75	3.2498822445240253E8	2	7364	15.9661292806054	2.953054200180294	0.43724465428639736	403.2450866699219	403.26470947265625
184	403.2676696777344	14.7893717224					1	DETECTED	403.2677 m/z @14.79 [151020OFc1_NvH-0949-CRLM-15.raw]	403.2676696777344	14.7893717224	3.7960567952	92.4869560549333	88.6908992597333	160088.671875	2.3537804807334962E8	0	7364	76.77947666550162	3.97202799331542	6.6773895042786595	403.2655029296875	403.27734375
185	403.27935791015625	43.5937159093333					1	DETECTED	403.2794 m/z @43.59 [151020OFc1_NvH-0949-CRLM-15.raw]	403.27935791015625	43.5937159093333	3.69222415173333	94.2943917661333	90.60216761439997	69458.953125	2.2975880273120227E8	0	7364	88.22467255427166	1.1353230621652526	1.2059709123362519	403.27874755859375	403.2887878417969
186	403.3066711425781	91.8151809645333					1	DETECTED	403.3067 m/z @91.82 [151020OFc1_NvH-0949-CRLM-15.raw]	403.3066711425781	91.8151809645333	0.339276198666667	92.2890313458667	91.94975514720004	114862.1953125	2.408196709015164E8	0	7364	0.140669337581258	2.3284520917208944	2.2504204441410445	403.2979736328125	403.3157958984375
187	403.43231201171875	34.8943648546667					1	DETECTED	403.4323 m/z @34.89 [151020OFc1_NvH-0949-CRLM-15.raw]	403.43231201171875	34.8943648546667	4.56369222026667	97.201655856	92.63796363573333	566729.3125	2.813405799370239E8	2	7364	0.6025475957646833	1.6708128455019138	0.014284933446140978	403.4225769042969	403.4422607421875
188	403.45880126953125	9.19768336					1	DETECTED	403.4588 m/z @9.20 [151020OFc1_NvH-0949-CRLM-15.raw]	403.45880126953125	9.19768336	3.88979500453333	80.6438821096	76.75408710506667	351406.78125	2.564859985300487E8	0	7364	0.5283843080280572	0.7184695371876053	4.963669364521285	403.4490661621094	403.4679260253906
189	403.4782409667969	36.6086411218667					1	DETECTED	403.4782 m/z @36.61 [151020OFc1_NvH-0949-CRLM-15.raw]	403.4782409667969	36.6086411218667	4.4289851912	98.7723964725333	94.3434112813333	466832.5625	2.6501770727485755E8	0	7364	65.97891379154179	1.7166813355290884	8.281596162260621	403.46856689453125	403.4787292480469
190	403.4887390136719	12.9540068648					1	DETECTED	403.4887 m/z @12.95 [151020OFc1_NvH-0949-CRLM-15.raw]	403.4887390136719	12.9540068648	3.75534653973333	97.9869723877333	94.23162584799998	530542.0625	2.792096792764742E8	4	7364	0.06357881885743488	1.3610980870419638	1.5232698368559137	403.478759765625	403.4986572265625
191	403.5068664550781	18.4129404490667					1	DETECTED	403.5069 m/z @18.41 [151020OFc1_NvH-0949-CRLM-15.raw]	403.5068664550781	18.4129404490667	4.03509356906667	83.7051553008	79.67006173173333	394958.15625	2.3909077843969366E8	0	7364	0.2280148416858232	5.704396808477178	0.012275721915089712	403.498779296875	403.516845703125
192	403.5291748046875	17.061605992					1	DETECTED	403.5292 m/z @17.06 [151020OFc1_NvH-0949-CRLM-15.raw]	403.5291748046875	17.061605992	3.68302496106667	99.8302425333333	96.14721757226664	3554244.0	3.4785611034315145E8	3	7364	0.1558519814107271	16.013604148877665	40.33110726570929	403.5191955566406	403.5390319824219
193	403.5436096191406	26.5533122					1	DETECTED	403.5436 m/z @26.55 [151020OFc1_NvH-0949-CRLM-15.raw]	403.5436096191406	26.5533122	1.57016273146667	94.8813868642833	93.31122413281663	613335.25	2.902300580759353E8	0	7364	6.220909467663276	0.5115328162840568	0.211397896501802	403.5392150878906	403.5535888671875
194	403.5676574707031	26.1499771197333					1	DETECTED	403.5677 m/z @26.15 [151020OFc1_NvH-0949-CRLM-15.raw]	403.5676574707031	26.1499771197333	3.92105708666667	95.2186230173333	91.29756593066664	703818.3125	3.1166005621857303E8	3	7364	5.910431254024079	0.8206070759445164	0.7362661031065812	403.557861328125	403.5776062011719
195	403.5827941894531	35.5552447442667					1	DETECTED	403.5828 m/z @35.56 [151020OFc1_NvH-0949-CRLM-15.raw]	403.5827941894531	35.5552447442667	3.75534653973333	98.1164603074667	94.36111376773337	409009.75	2.766246865469838E8	0	7364	0.3203507482594006	1.5687566093299548	14.041457026246695	403.5777282714844	403.5927429199219
196	403.60308837890625	43.5782243984					1	DETECTED	403.6031 m/z @43.58 [151020OFc1_NvH-0949-CRLM-15.raw]	403.60308837890625	43.5782243984	3.81645661386667	77.9164397792	74.09998316533333	107950.1328125	2.5668594698493543E8	0	7364	63.20469195708523	0.9560160039347966	0.9113211143193765	403.5931701660156	403.6129150390625
197	403.68408203125	25.8214205744					1	DETECTED	403.6841 m/z @25.82 [151020OFc1_NvH-0949-CRLM-15.raw]	403.68408203125	25.8214205744	3.56640303708333	99.9036667173333	96.33726368024996	270937.15625	2.9546889933109266E8	0	7364	22.55859418695327	2.9155155519659175	4.7371269604230415	403.6741943359375	403.6911926269531
198	403.70123291015625	25.6651406354667					1	DETECTED	403.7012 m/z @25.67 [151020OFc1_NvH-0949-CRLM-15.raw]	403.70123291015625	25.6651406354667	3.66279554213333	92.6661664944	89.00337095226668	402753.9375	3.0473391803410584E8	0	7364	8.545769501751082	3.2298749396250575	28.861451308602923	403.6912536621094	403.7013244628906
199	403.7113342285156	26.1499771197333					1	DETECTED	403.7113 m/z @26.15 [151020OFc1_NvH-0949-CRLM-15.raw]	403.7113342285156	26.1499771197333	3.97524829653333	99.8853855610667	95.91013726453338	1.2807596E7	7.880745273121996E8	2	7364	2.188441406673576	0.6099427282370083	0.17056817179318168	403.70135498046875	403.7213134765625
200	403.7292785644531	21.3901358149333					1	DETECTED	403.7293 m/z @21.39 [151020OFc1_NvH-0949-CRLM-15.raw]	403.7292785644531	21.3901358149333	3.83759810613333	97.2201837824	93.38258567626667	8771684.0	5.110432960299217E8	2	7364	0.23625730009886325	11.190786903403204	35.765357269951984	403.7213439941406	403.7392272949219
201	403.7421875	31.9348276453333					1	DETECTED	403.7422 m/z @31.93 [151020OFc1_NvH-0949-CRLM-15.raw]	403.7421875	31.9348276453333	4.33789866026667	74.9229346301333	70.58503596986662	1457183.25	2.8016695939016E8	2	7364	1.3963534326193354	0.8495535952650644	0.19203419955487996	403.7392883300781	403.7520446777344
202	403.7566833496094	32.4148470888					1	DETECTED	403.7567 m/z @32.41 [151020OFc1_NvH-0949-CRLM-15.raw]	403.7566833496094	32.4148470888	4.58256018853333	79.9619727552	75.37941256666666	730659.0	2.376644612276012E8	0	7364	0.22897296473600903	0.5096387560501652	0.01809884736152961	403.7528381347656	403.76666259765625
203	403.840087890625	18.2811443189333					1	DETECTED	403.8401 m/z @18.28 [151020OFc1_NvH-0949-CRLM-15.raw]	403.840087890625	18.2811443189333	1.37583337973333	99.8945193773333	98.51868599759996	174449.484375	2.801228906597384E8	0	7364	0.3101237813468032	2.913838330212407	16.5657346372495	403.83026123046875	403.8500671386719
204	403.8533630371094	25.8453809552					1	DETECTED	403.8534 m/z @25.85 [151020OFc1_NvH-0949-CRLM-15.raw]	403.8533630371094	25.8453809552	1.45935353546667	99.3541921696	97.89483863413332	99706.1328125	2.3033107617934424E8	0	7364	92.20597828961587	2.0071911867636993	3.9030212117798713	403.8505859375	403.8533630371094
205	403.8634033203125	17.0745013010667					1	DETECTED	403.8634 m/z @17.07 [151020OFc1_NvH-0949-CRLM-15.raw]	403.8634033203125	17.0745013010667	0.845979072266667	99.443842944	98.59786387173332	1982323.625	3.1627116789003056E8	0	7364	0.15431073936785467	1.0392968459727996	0.8704517022612129	403.8534240722656	403.8733825683594
206	403.8783264160156	24.3849283192					1	DETECTED	403.8783 m/z @24.38 [151020OFc1_NvH-0949-CRLM-15.raw]	403.8783264160156	24.3849283192	2.1316976536	99.7657326325333	97.6340349789333	644525.0625	2.965869264691701E8	3	7364	6.089450829547214	0.5534954133049299	1.362143784000605	403.8734130859375	403.8882751464844
207	403.89080810546875	16.9259012450667					1	DETECTED	403.8908 m/z @16.93 [151020OFc1_NvH-0949-CRLM-15.raw]	403.89080810546875	16.9259012450667	3.9538255736	99.995976028	96.0421504544	411979.40625	2.6944564102867657E8	0	7364	7.381627541673414	0.5128804383378942	0.027594691863478918	403.8883972167969	403.8924865722656
208	403.90252685546875	26.1499771197333					1	DETECTED	403.9025 m/z @26.15 [151020OFc1_NvH-0949-CRLM-15.raw]	403.90252685546875	26.1499771197333	0.252517047733333	99.6284096194667	99.37589257173336	620260.1875	2.698657048242329E8	0	7364	4.638688921017156	0.5213211721198352	0.5615741029791989	403.8929443359375	403.9122619628906
209	403.9163818359375	30.4334972442667					1	DETECTED	403.9164 m/z @30.43 [151020OFc1_NvH-0949-CRLM-15.raw]	403.9163818359375	30.4334972442667	0.7807216648	99.8209236813333	99.0402020165333	251224.390625	3.4343685875383794E8	0	7364	24.547083002177835	1.786337911229708	3.4161908418725035	403.9127502441406	403.92633056640625
210	403.951904296875	26.0505679618667					1	DETECTED	403.9519 m/z @26.05 [151020OFc1_NvH-0949-CRLM-15.raw]	403.951904296875	26.0505679618667	0.3006767632	99.6466529349333	99.3459761717333	455640.78125	2.773494080277405E8	0	7364	6.0411379589923015	2.6668338711538806	0.028075083702559792	403.9420166015625	403.9617004394531
211	403.98077392578125	31.1600996117333					1	DETECTED	403.9808 m/z @31.16 [151020OFc1_NvH-0949-CRLM-15.raw]	403.98077392578125	31.1600996117333	3.8992114864	99.7198538314667	95.82064234506669	414182.40625	2.808960360447652E8	0	7364	8.692969947403231	2.3931169347322507	1.12474177578583	403.9708557128906	403.9907531738281
212	403.9939880371094	10.6163859197333					1	DETECTED	403.9940 m/z @10.62 [151020OFc1_NvH-0949-CRLM-15.raw]	403.9939880371094	10.6163859197333	2.0576798184	97.1647710221333	95.10709120373329	310890.71875	2.6630884585627073E8	4	7364	0.12809861863806127	1.2351535725189402	41.122903319482305	403.99078369140625	404.00372314453125
213	404.0457763671875	21.8173121701333					1	DETECTED	404.0458 m/z @21.82 [151020OFc1_NvH-0949-CRLM-15.raw]	404.0457763671875	21.8173121701333	0.1383115792	95.913667508	95.7753559288	110192.359375	2.722049987329375E8	0	7364	90.14676090027596	2.46274048391865	3.982525496656323	404.0361328125	404.05487060546875
214	404.07171630859375	31.1894074141333					1	DETECTED	404.0717 m/z @31.19 [151020OFc1_NvH-0949-CRLM-15.raw]	404.07171630859375	31.1894074141333	0.214083418133333	98.4129501264	98.19886670826668	115111.9375	2.899431470826561E8	0	7364	92.19910837852514	1.7344212269390722	2.491752975931685	404.0641174316406	404.0816345214844
215	404.0867004394531	24.9654718109333					1	DETECTED	404.0867 m/z @24.97 [151020OFc1_NvH-0949-CRLM-15.raw]	404.0867004394531	24.9654718109333	0.0348259498666667	98.1350578002667	98.10023185040002	103312.0625	2.9690802359941936E8	0	7364	85.4363280389787	2.441642064289582	3.8209910885966996	404.0818176269531	404.0950012207031
216	404.11962890625	89.2054337234667					1	DETECTED	404.1196 m/z @89.21 [151020OFc1_NvH-0949-CRLM-15.raw]	404.11962890625	89.2054337234667	12.8876950970667	97.0176857189333	84.1299906218666	4705279.0	3.9752830189326566E8	0	7364	0.7836070345231718	1.2191053564355212	1.471866333651612	404.1169738769531	404.1277770996094
217	404.17236328125	22.8318439530667					1	DETECTED	404.1724 m/z @22.83 [151020OFc1_NvH-0949-CRLM-15.raw]	404.17236328125	22.8318439530667	0.406081464533333	99.995976028	99.58989456346667	154554.625	2.703826797733016E8	0	7364	71.78589153601591	2.5229420899456865	5.877321929165602	404.1633605957031	404.1811828613281
218	404.1911926269531	16.1883136218667					1	DETECTED	404.1912 m/z @16.19 [151020OFc1_NvH-0949-CRLM-15.raw]	404.1911926269531	16.1883136218667	3.13732626986667	99.3261693394667	96.18884306960003	5659084.5	3.730009471696446E8	3	7364	0.15001737167044027	0.5445894791142051	471.07692849132644	404.1812438964844	404.1932678222656
219	404.20330810546875	25.1912462941333					1	DETECTED	404.2033 m/z @25.19 [151020OFc1_NvH-0949-CRLM-15.raw]	404.20330810546875	25.1912462941333	3.50994329201667	99.9867885205333	96.47684522851662	4.3034116E7	1.3832023442296176E9	3	7364	0.24583608973044235	0.5193319863134422	0.0874044685848941	404.19342041015625	404.2132873535156
220	404.21331787109375	26.2697132010667					1	DETECTED	404.2133 m/z @26.27 [151020OFc1_NvH-0949-CRLM-15.raw]	404.21331787109375	26.2697132010667	3.66279554213333	99.4897941362667	95.82699859413337	2508378.25	3.9906910527710956E8	0	7364	9.776412673582456	0.6727929033431571	2.7615028871298892	404.21331787109375	404.2208557128906
221	404.2308654785156	21.3554940674667					1	DETECTED	404.2309 m/z @21.36 [151020OFc1_NvH-0949-CRLM-15.raw]	404.2308654785156	21.3554940674667	0.0913081610666667	99.7291230256	99.63781486453334	3763906.5	5.273393634698269E8	3	7364	7.296207980546573	2.755871494593458	0.7138764223782957	404.22088623046875	404.2408447265625
222	404.2411804199219	22.4765523354667					1	DETECTED	404.2412 m/z @22.48 [151020OFc1_NvH-0949-CRLM-15.raw]	404.2411804199219	22.4765523354667	3.9956562152	85.6396121632	81.643955948	257172.609375	3.090291016465711E8	0	7364	0.16993577681965633	3.780159173203051	6.606993253281397	404.240966796875	404.2424011230469
223	404.2524108886719	29.6019459514667					1	DETECTED	404.2524 m/z @29.60 [151020OFc1_NvH-0949-CRLM-15.raw]	404.2524108886719	29.6019459514667	3.13732626986667	98.763206868	95.62588059813332	5165439.5	4.144221697875727E8	2	7364	0.2220496413889066	2.104572543043046	0.3811646675372881	404.2424621582031	404.2623291015625
224	404.26397705078125	24.2435300381333					1	DETECTED	404.2640 m/z @24.24 [151020OFc1_NvH-0949-CRLM-15.raw]	404.26397705078125	24.2435300381333	3.84707677573333	98.2466086496	94.39953187386668	318798.03125	2.8596821389797485E8	0	7364	9.305775196625206	2.1243566474473377	3.2124794386993303	404.2624206542969	404.2735595703125
225	404.27886962890625	39.2713441093333					1	DETECTED	404.2789 m/z @39.27 [151020OFc1_NvH-0949-CRLM-15.raw]	404.27886962890625	39.2713441093333	3.35127589413333	96.2547860101333	92.90351011599998	58843.1484375	2.2355197478310457E8	0	7364	88.15877383443781	1.2931978519557328	1.4717229209708462	404.2751159667969	404.28485107421875
226	404.3006896972656	91.4985617570667					1	DETECTED	404.3007 m/z @91.50 [151020OFc1_NvH-0949-CRLM-15.raw]	404.3006896972656	91.4985617570667	55.0346987117333	92.5009605522667	37.466261840533406	86795.3046875	9.796394832868738E7	0	7364	1.088977649913275	0.5137450987290318	1.0930780904298545	404.2914733886719	404.3018493652344
227	404.3185119628906	91.9505778544					1	DETECTED	404.3185 m/z @91.95 [151020OFc1_NvH-0949-CRLM-15.raw]	404.3185119628906	91.9505778544	20.5658532301333	92.5543679242667	71.9885146941334	78101.5234375	1.452799103019743E8	0	7364	0.8965014983555619	0.5042291265606526	0.3934750940667326	404.3162536621094	404.3241882324219
228	404.3370056152344	91.7943813672					1	DETECTED	404.3370 m/z @91.79 [151020OFc1_NvH-0949-CRLM-15.raw]	404.3370056152344	91.7943813672	0.0913081610666667	97.8493447317333	97.75803657066663	49358.3359375	1.7170484733212683E8	0	7364	0.2600446559361984	0.5330139609984648	0.06602792199692956	404.330810546875	404.33819580078125
229	404.41790771484375	45.9987118973333					1	DETECTED	404.4179 m/z @46.00 [151020OFc1_NvH-0949-CRLM-15.raw]	404.41790771484375	45.9987118973333	0.262073179466667	99.3076278706667	99.04555469120004	370478.5625	2.840743643239223E8	0	7364	0.12386256876722257	1.4091284129449413	0.0025132546554179373	404.4079284667969	404.4277648925781
230	404.4458923339844	17.6178764568					1	DETECTED	404.4459 m/z @17.62 [151020OFc1_NvH-0949-CRLM-15.raw]	404.4458923339844	17.6178764568	1.36659821066667	99.811772276	98.44517406533333	526583.5625	2.723991434277692E8	0	7364	0.03534534723430838	0.5107283326347054	0.00492937952035005	404.4360046386719	404.4527587890625
231	404.4627685546875	18.8486645296					1	DETECTED	404.4628 m/z @18.85 [151020OFc1_NvH-0949-CRLM-15.raw]	404.4627685546875	18.8486645296	3.9538255736	97.9686265810667	94.0148010074667	630393.5	2.803846610991189E8	4	7364	7.428876242303598	0.5390251564857	0.019313126415920007	404.452880859375	404.47259521484375
232	404.4881286621094	53.0956647554667					1	DETECTED	404.4881 m/z @53.10 [151020OFc1_NvH-0949-CRLM-15.raw]	404.4881286621094	53.0956647554667	3.72369687173333	97.3884830224	93.66478615066667	508685.5	2.7702032222802734E8	0	7364	44.31645265312795	1.0235648506577286	1.0419685374847771	404.478515625	404.497802734375
233	404.4988098144531	32.9574723021333					1	DETECTED	404.4988 m/z @32.96 [151020OFc1_NvH-0949-CRLM-15.raw]	404.4988098144531	32.9574723021333	0.8086025968	66.4033191338667	65.5947165370667	93981.8828125	1.9286273300407672E8	0	7364	51.45082481475519	1.020171426527399	1.487946229953691	404.4981689453125	404.5085144042969
234	404.5207214355469	12.4011671178667					1	DETECTED	404.5207 m/z @12.40 [151020OFc1_NvH-0949-CRLM-15.raw]	404.5207214355469	12.4011671178667	2.51286667066667	98.4865102586667	95.97364358800003	169927.328125	2.774977152937077E8	0	7364	0.16466482420185002	10.867346748898582	0.025056940569226478	404.5107421875	404.5211181640625
235	404.5312194824219	14.0975856570667					1	DETECTED	404.5312 m/z @14.10 [151020OFc1_NvH-0949-CRLM-15.raw]	404.5312194824219	14.0975856570667	4.24291425786667	96.980927868	92.73801361013332	6106674.5	4.618099004246344E8	3	7364	2.153556232830269	1.6217627504194867	133.02658189504163	404.521240234375	404.54119873046875
236	404.5452880859375	22.1823096605333					1	DETECTED	404.5453 m/z @22.18 [151020OFc1_NvH-0949-CRLM-15.raw]	404.5452880859375	22.1823096605333	4.6220536904	95.0985098434667	90.4764561530667	471822.125	3.0248161794482076E8	0	7364	19.25900604021767	1.4356438121699862	4.265332406770467	404.5412292480469	404.5454406738281
237	404.5554504394531	39.9772075546667					1	DETECTED	404.5555 m/z @39.98 [151020OFc1_NvH-0949-CRLM-15.raw]	404.5554504394531	39.9772075546667	4.04623723866667	96.9901627629333	92.94392552426663	1580027.625	3.376449658967921E8	3	7364	34.43390728055085	0.5108930317403659	0.038607254257206694	404.54547119140625	404.5654296875
238	404.57373046875	25.8024899634667					1	DETECTED	404.5737 m/z @25.80 [151020OFc1_NvH-0949-CRLM-15.raw]	404.57373046875	25.8024899634667	4.04623723866667	90.3442619533333	86.29802471466664	1056522.25	3.120473775729203E8	3	7364	7.688890581589195	0.5173001130505652	5.428765430719608	404.56549072265625	404.58367919921875
239	404.6181335449219	45.9545579157333					1	DETECTED	404.6181 m/z @45.95 [151020OFc1_NvH-0949-CRLM-15.raw]	404.6181335449219	45.9545579157333	3.4352897448	96.318872792	92.88358304719999	424136.0625	2.7198236636448646E8	0	7364	0.2548016204051038	1.0922528425676947	1.526388614654342	404.6082458496094	404.62799072265625
240	404.6816101074219	14.3515163594667					1	DETECTED	404.6816 m/z @14.35 [151020OFc1_NvH-0949-CRLM-15.raw]	404.6816101074219	14.3515163594667	2.83906499546667	98.2925167416	95.45345174613333	422240.9375	2.665534994701754E8	0	7364	0.18172181921246633	0.6840134540593361	0.06891035028407666	404.671630859375	404.69158935546875
241	404.7048034667969	25.2037883181333					1	DETECTED	404.7048 m/z @25.20 [151020OFc1_NvH-0949-CRLM-15.raw]	404.7048034667969	25.2037883181333	2.89501222186667	96.5862575184	93.69124529653334	1.6178647E7	6.441828258731471E8	0	7364	0.26207419212394	0.5961802913412465	3.506635950351066	404.6948547363281	404.7147521972656
242	404.71923828125	15.1199429005333					1	DETECTED	404.7192 m/z @15.12 [151020OFc1_NvH-0949-CRLM-15.raw]	404.71923828125	15.1199429005333	3.6042587912	99.6284096194667	96.0241508282667	2809817.25	3.364335397178745E8	2	7364	0.17780855628752512	1.239987991946177	68.26203563156857	404.7148132324219	404.72918701171875
243	404.7373046875	9.6863669736					1	DETECTED	404.7373 m/z @9.69 [151020OFc1_NvH-0949-CRLM-15.raw]	404.7373046875	9.6863669736	2.7738929336	94.91202234	92.1381294064	1966469.5	3.559538652811627E8	2	7364	2.5315105797027755	40.33839208101526	21.296103519076752	404.729248046875	404.7439270019531
244	404.7540588378906	29.6019459514667					1	DETECTED	404.7541 m/z @29.60 [151020OFc1_NvH-0949-CRLM-15.raw]	404.7540588378906	29.6019459514667	1.9278231888	98.5604576178667	96.6326344290667	2092488.0	3.634246174350568E8	0	7364	0.18805092289719028	0.8840605744446602	0.0930975577559412	404.7442321777344	404.76373291015625
245	404.83038330078125	25.1740694661333					1	DETECTED	404.8304 m/z @25.17 [151020OFc1_NvH-0949-CRLM-15.raw]	404.83038330078125	25.1740694661333	0.63212956	98.6064234330667	97.9742938730667	282625.34375	2.6736253689458582E8	3	7364	90.75578602384547	2.613397909471621	6.4223254602176745	404.8204345703125	404.8403625488281
246	404.8598327636719	16.1883136218667					1	DETECTED	404.8598 m/z @16.19 [151020OFc1_NvH-0949-CRLM-15.raw]	404.8598327636719	16.1883136218667	1.99275982293333	98.2556255386667	96.26286571573337	1438702.5	3.2298913249117714E8	3	7364	0.20840174890059515	0.5683308228238368	0.1556576959012975	404.8499450683594	404.86529541015625
247	404.87530517578125	17.1124743285333					1	DETECTED	404.8753 m/z @17.11 [151020OFc1_NvH-0949-CRLM-15.raw]	404.87530517578125	17.1124743285333	0.547148877333333	99.5359834389333	98.98883456159997	3245561.75	4.0653417571590865E8	3	7364	3.101524063411558	0.5957817367657214	1.2517840568610008	404.8653564453125	404.8852844238281
248	404.88897705078125	24.8707393541333					1	DETECTED	404.8890 m/z @24.87 [151020OFc1_NvH-0949-CRLM-15.raw]	404.88897705078125	24.8707393541333	0.319955317333333	94.5045022418667	94.18454692453336	307056.03125	2.9858756401432365E8	0	7364	31.688373033139918	2.289279168432325	1.2482780591697484	404.8853454589844	404.8890380859375
249	404.899169921875	28.8579276744					1	DETECTED	404.8992 m/z @28.86 [151020OFc1_NvH-0949-CRLM-15.raw]	404.899169921875	28.8579276744	0.310317895733333	99.9589865616	99.64866866586667	2721635.0	3.915961969921035E8	3	7364	26.641048681115166	0.5288927149891857	1.9262371666295248	404.8891906738281	404.9091491699219
250	404.9172668457031	33.0981331930667					1	DETECTED	404.9173 m/z @33.10 [151020OFc1_NvH-0949-CRLM-15.raw]	404.9172668457031	33.0981331930667	0.0818439664	99.9405188642667	99.8586748978667	731722.25	2.7384300380719733E8	0	7364	0.0783519194641471	2.102672033739006	2.2601877622041218	404.9091796875	404.92724609375
251	404.932373046875	14.3515163594667					1	DETECTED	404.9324 m/z @14.35 [151020OFc1_NvH-0949-CRLM-15.raw]	404.932373046875	14.3515163594667	0.387160898133333	96.980927868	96.59376696986666	458905.1875	2.8715038843023133E8	0	7364	0.11057785160721245	13.002748148845297	7.882276075485755	404.9275817871094	404.9423522949219
252	404.9576416015625	19.4141891525333					1	DETECTED	404.9576 m/z @19.41 [151020OFc1_NvH-0949-CRLM-15.raw]	404.9576416015625	19.4141891525333	0.5285615072	99.0349604290667	98.5063989218667	390183.1875	2.852000459995904E8	0	7364	0.5605132075426909	6.136118081585735	0.07495818191199292	404.9477844238281	404.96759033203125
253	405.00201416015625	8.61510841813333					1	DETECTED	405.0020 m/z @8.62 [151020OFc1_NvH-0949-CRLM-15.raw]	405.00201416015625	8.61510841813333	4.26731360693333	99.0650157925333	94.79770218559997	100221.9296875	2.6645396983268148E8	0	7364	16.693272170380425	0.5821557715228349	0.2844114434103441	405.0000915527344	405.0088806152344
254	405.103759765625	90.3442619533333					1	DETECTED	405.1038 m/z @90.34 [151020OFc1_NvH-0949-CRLM-15.raw]	405.103759765625	90.3442619533333	0.7807216648	95.2278392192	94.44711755440001	1186013.0	2.9690008074846846E8	0	7364	0.07706485563048204	0.5006957994913714	1.655837859459304	405.0965270996094	405.1129455566406
255	405.1233825683594	89.1895860077333					1	DETECTED	405.1234 m/z @89.19 [151020OFc1_NvH-0949-CRLM-15.raw]	405.1233825683594	89.1895860077333	2.39210556346667	99.443842944	97.05173738053332	868995.8125	2.7184913881224084E8	0	7364	0.6993173964655597	1.2892377745523456	1.5286822728749323	405.11376953125	405.1321105957031
256	405.16705322265625	19.0578308221333					1	DETECTED	405.1671 m/z @19.06 [151020OFc1_NvH-0949-CRLM-15.raw]	405.16705322265625	19.0578308221333	1.697092428	99.8485317722667	98.15143934426669	320935.03125	2.6321234121720454E8	0	7364	0.08294311420482359	3.7197481187237846	25.191894350047345	405.1570739746094	405.1770324707031
257	405.1844787597656	29.4237087034667					1	DETECTED	405.1845 m/z @29.42 [151020OFc1_NvH-0949-CRLM-15.raw]	405.1844787597656	29.4237087034667	1.697092428	99.6648880768	97.96779564879999	308093.96875	2.949206500517244E8	2	7364	14.995132678794294	2.1889346226828112	4.6936021909130945	405.17706298828125	405.1859130859375
258	405.1959228515625	90.0406112946667					1	DETECTED	405.1959 m/z @90.04 [151020OFc1_NvH-0949-CRLM-15.raw]	405.1959228515625	90.0406112946667	3.69222415173333	98.2185633656	94.52633921386668	368031.84375	2.8880494355731577E8	0	7364	73.90529896993219	0.5089158413786666	0.0047421729016702005	405.18597412109375	405.1961975097656
259	405.2062072753906	25.1912462941333					1	DETECTED	405.2062 m/z @25.19 [151020OFc1_NvH-0949-CRLM-15.raw]	405.2062072753906	25.1912462941333	2.36412657546667	98.9211071186667	96.55698054320003	4438510.5	4.858826183073947E8	2	7364	0.22843813836655258	0.5349229161330762	0.9348148382932912	405.19622802734375	405.2134094238281
260	405.2234191894531	21.8659971378667					1	DETECTED	405.2234 m/z @21.87 [151020OFc1_NvH-0949-CRLM-15.raw]	405.2234191894531	21.8659971378667	0.147753477333333	99.7933261941333	99.64557271679996	6468063.5	5.786286237530136E8	2	7364	0.28842513224550004	0.7484099205638316	1.6231662313558144	405.2134704589844	405.2333984375
261	405.2337951660156	40.4317769677333					1	DETECTED	405.2338 m/z @40.43 [151020OFc1_NvH-0949-CRLM-15.raw]	405.2337951660156	40.4317769677333	3.8071419424	98.3193828882667	94.51224094586671	1727426.625	3.757519993979221E8	2	7364	0.1918328184627569	0.9804344273353294	0.2720600559747817	405.2334289550781	405.2437744140625
262	405.24395751953125	5.94187627786667					1	DETECTED	405.2440 m/z @5.94 [151020OFc1_NvH-0949-CRLM-15.raw]	405.24395751953125	5.94187627786667	4.38026494426667	92.7466365517333	88.36637160746663	198889.53125	2.9126826769824296E8	0	7364	0.44154977593797984	1.3446488197322546	1.4326868920860993	405.2438049316406	405.2449035644531
263	405.25494384765625	29.6019459514667					1	DETECTED	405.2549 m/z @29.60 [151020OFc1_NvH-0949-CRLM-15.raw]	405.25494384765625	29.6019459514667	3.72369687173333	98.911772068	95.18807519626668	605609.5	3.099142232084233E8	0	7364	66.60647701153647	2.017375046193177	10.392834135143561	405.2450256347656	405.2566833496094
264	405.2668762207031	44.2156152344					1	DETECTED	405.2669 m/z @44.22 [151020OFc1_NvH-0949-CRLM-15.raw]	405.2668762207031	44.2156152344	0.00563191813333333	98.8464018205333	98.84076990239997	970787.6875	3.296767562969446E8	3	7364	16.204174097910364	1.8808139779549629	3.0726517418753505	405.25689697265625	405.2756042480469
265	405.27923583984375	31.9846004034667					1	DETECTED	405.2792 m/z @31.98 [151020OFc1_NvH-0949-CRLM-15.raw]	405.27923583984375	31.9846004034667	5.7075663112	99.4193866861333	93.7118203749333	376323.9375	2.4497915495459095E8	0	7364	0.6608382922401681	1.6231830498881927	505.62473735762387	405.277099609375	405.2892150878906
266	405.3006896972656	91.8633673498667					1	DETECTED	405.3007 m/z @91.86 [151020OFc1_NvH-0949-CRLM-15.raw]	405.3006896972656	91.8633673498667	0.00563191813333333	99.9589865616	99.95335464346667	115175.2421875	2.4529591215624636E8	0	7364	0.19919515606198956	0.5202702295314945	0.41428811780691277	405.292236328125	405.3089294433594
267	405.3310546875	54.3835412253333					1	DETECTED	405.3311 m/z @54.38 [151020OFc1_NvH-0949-CRLM-15.raw]	405.3310546875	54.3835412253333	50.6318504834667	93.5936460456	42.9617955621333	64950.3828125	1.211534830702254E8	0	7364	41.31879529396229	5.725657912405412	9.943882527132745	405.32281494140625	405.3375244140625
268	405.3971252441406	39.0636901832					1	DETECTED	405.3971 m/z @39.06 [151020OFc1_NvH-0949-CRLM-15.raw]	405.3971252441406	39.0636901832	5.05935919866667	95.3632773202667	90.30391812160003	106957.90625	2.6654513259277874E8	0	7364	87.7211463977296	1.3953749449852513	1.7984440405575588	405.3924560546875	405.39898681640625
269	405.4090881347656	21.7318151402667					1	DETECTED	405.4091 m/z @21.73 [151020OFc1_NvH-0949-CRLM-15.raw]	405.4090881347656	21.7318151402667	2.68062713893333	99.5452709541333	96.86464381519997	130950.3828125	2.70241835357783E8	0	7364	13.239510351259707	3.2493198060372532	5.707655429059897	405.3992614746094	405.4189147949219
270	405.43389892578125	29.4861682109333					1	DETECTED	405.4339 m/z @29.49 [151020OFc1_NvH-0949-CRLM-15.raw]	405.43389892578125	29.4861682109333	0.0253338893333333	99.655819568	99.63048567866666	536057.125	3.2644603807988226E8	0	7364	0.035563270405614134	2.5437045343349296	165.05147125654227	405.42437744140625	405.4381103515625
271	405.4481201171875	27.1581221669333					1	DETECTED	405.4481 m/z @27.16 [151020OFc1_NvH-0949-CRLM-15.raw]	405.4481201171875	27.1581221669333	0.724942537333333	99.6284096194667	98.90346708213336	767633.75	2.770088250409683E8	0	7364	12.330957857346334	0.5018452804936935	0.0012237934845829405	405.43817138671875	405.4580993652344
272	405.46417236328125	18.0825732322667					1	DETECTED	405.4642 m/z @18.08 [151020OFc1_NvH-0949-CRLM-15.raw]	405.46417236328125	18.0825732322667	4.06875125626667	94.8629939706833	90.79424271441664	429699.21875	2.6159969174463433E8	0	7364	0.5290363597558958	0.5818483041754928	4.128393114182712	405.4581298828125	405.4740295410156
273	405.4882507324219	25.2144772496					1	DETECTED	405.4883 m/z @25.21 [151020OFc1_NvH-0949-CRLM-15.raw]	405.4882507324219	25.2144772496	0.9577965616	94.5417060362667	93.5839094746667	262011.40625	4.0198834999449396E8	0	7364	19.949222427582146	2.502350129106075	3.687602706387436	405.485107421875	405.4981689453125
274	405.49945068359375	24.0042333090667					1	DETECTED	405.4995 m/z @24.00 [151020OFc1_NvH-0949-CRLM-15.raw]	405.49945068359375	24.0042333090667	4.6510345104	94.6256253853333	89.9745908749333	96224.6640625	2.986030227996553E8	0	7364	76.96185003837009	2.4056968758009685	3.8189107049326716	405.4983825683594	405.5060729980469
275	405.5160827636719	17.6500759717333					1	DETECTED	405.5161 m/z @17.65 [151020OFc1_NvH-0949-CRLM-15.raw]	405.5160827636719	17.6500759717333	1.0695499232	98.8281329317333	97.7585830085333	168849.34375	2.62046875032432E8	0	7364	7.336083693379511	6.251075493860877	0.012863542899898996	405.5064697265625	405.5212097167969
276	405.5313415527344	20.4651192093333					1	DETECTED	405.5313 m/z @20.47 [151020OFc1_NvH-0949-CRLM-15.raw]	405.5313415527344	20.4651192093333	2.7738929336	98.5145036621333	95.7406107285333	5224247.0	3.534842590872076E8	3	7364	0.14820494715070254	0.5832186804442293	2.0819288250661128	405.5213623046875	405.54132080078125
277	405.5508117675781	18.9935377445333					1	DETECTED	405.5508 m/z @18.99 [151020OFc1_NvH-0949-CRLM-15.raw]	405.5508117675781	18.9935377445333	4.16256929706667	99.811772276	95.64920297893333	1642837.375	3.2950339001562303E8	3	7364	1.955870061858974	1.5671978476006767	3.7641748165777065	405.5413513183594	405.560791015625
278	405.5704650878906	34.9791825613333					1	DETECTED	405.5705 m/z @34.98 [151020OFc1_NvH-0949-CRLM-15.raw]	405.5704650878906	34.9791825613333	3.4165840888	98.9507795738667	95.5341954850667	1203345.625	3.4497109027033085E8	3	7364	18.605493947184005	0.69074505188087	0.2539748641694156	405.5608215332031	405.5804138183594
279	405.5884094238281	50.5798551021333					1	DETECTED	405.5884 m/z @50.58 [151020OFc1_NvH-0949-CRLM-15.raw]	405.5884094238281	50.5798551021333	4.44866773893333	94.2046343469333	89.75596660799998	163673.625	2.4223569177119046E8	0	7364	67.31022770975815	0.998394120043227	1.000854905485344	405.5804748535156	405.59197998046875
280	405.6020812988281	44.2293550218667					1	DETECTED	405.6021 m/z @44.23 [151020OFc1_NvH-0949-CRLM-15.raw]	405.6020812988281	44.2293550218667	3.6737515968	94.5417060362667	90.8679544394667	454565.78125	2.6798159028030497E8	0	7364	0.11772960431801494	1.0971135345682077	1.2007044877190962	405.59259033203125	405.6036376953125
281	405.61407470703125	31.8790030344					1	DETECTED	405.6141 m/z @31.88 [151020OFc1_NvH-0949-CRLM-15.raw]	405.61407470703125	31.8790030344	3.84707677573333	96.6702875917333	92.82321081599997	461347.6875	2.786210773160868E8	0	7364	2.130427182753067	1.749868784826807	0.007344908689836294	405.604248046875	405.6240539550781
282	405.6840515136719	22.8318439530667					1	DETECTED	405.6841 m/z @22.83 [151020OFc1_NvH-0949-CRLM-15.raw]	405.6840515136719	22.8318439530667	4.4873258784	98.6525413149333	94.1652154365333	401265.3125	2.8416949145435196E8	0	7364	0.05675341943587853	4.074803209089576	0.1641053086359704	405.6747741699219	405.6924743652344
283	405.7024841308594	7.05112826746667					1	DETECTED	405.7025 m/z @7.05 [151020OFc1_NvH-0949-CRLM-15.raw]	405.7024841308594	7.05112826746667	3.69222415173333	98.3016725104	94.60944835866667	845615.5625	3.160762659447071E8	0	7364	18.28750097923701	2.060566056982813	128.09658346335377	405.6925354003906	405.71246337890625
284	405.7127380371094	27.5619320781333					1	DETECTED	405.7127 m/z @27.56 [151020OFc1_NvH-0949-CRLM-15.raw]	405.7127380371094	27.5619320781333	4.51610663973333	92.4674251042667	87.95131846453336	579307.625	2.7677101569404083E8	0	7364	11.108555343396368	3.411368070853945	0.00611703764595021	405.7124938964844	405.7152404785156
285	405.7252502441406	21.8973967893333					1	DETECTED	405.7253 m/z @21.90 [151020OFc1_NvH-0949-CRLM-15.raw]	405.7252502441406	21.8973967893333	3.8992114864	96.5862575184	92.687046032	2844527.75	3.6072664838087136E8	2	7364	6.116618912840124	0.8363639351317053	54.578521990281715	405.71533203125	405.7352294921875
286	405.7452392578125	10.5352512730667					1	DETECTED	405.7452 m/z @10.54 [151020OFc1_NvH-0949-CRLM-15.raw]	405.7452392578125	10.5352512730667	3.93227795866667	98.763206868	94.83092890933332	1119030.625	3.221543193050171E8	2	7364	1.8498017445263724	0.6650625099383679	5.316799782319957	405.7352600097656	405.7551574707031
287	405.7628479003906	33.4020677373333					1	DETECTED	405.7628 m/z @33.40 [151020OFc1_NvH-0949-CRLM-15.raw]	405.7628479003906	33.4020677373333	4.16256929706667	93.9450463288	89.78247703173334	902604.125	2.924195351654764E8	2	7364	2.3520478414624435	3.1917158883059082	0.42147216576197544	405.7554016113281	405.76947021484375
288	405.8257751464844	41.6679255352					1	DETECTED	405.8258 m/z @41.67 [151020OFc1_NvH-0949-CRLM-15.raw]	405.8257751464844	41.6679255352	1.34808147333333	95.1354764144	93.78739494106668	149747.140625	2.5445802884805313E8	0	7364	77.70969525414213	1.2917978960759866	1.582640950770592	405.81591796875	405.835693359375
289	405.84100341796875	15.7096860749333					1	DETECTED	405.8410 m/z @15.71 [151020OFc1_NvH-0949-CRLM-15.raw]	405.84100341796875	15.7096860749333	1.5053301744	97.867673544	96.3623433696	140216.65625	2.5607330955989975E8	0	7364	21.13524490002913	3.3919997514981333	0.6703987219874533	405.8357849121094	405.8509216308594
290	405.86572265625	20.4415092773333					1	DETECTED	405.8657 m/z @20.44 [151020OFc1_NvH-0949-CRLM-15.raw]	405.86572265625	20.4415092773333	1.292465628	99.6191031392	98.3266375112	3536380.25	3.3630377728150153E8	3	7364	0.14957658223245218	0.7361309906979666	4.982335159269545	405.8558044433594	405.8757019042969
291	405.87884521484375	14.3615952709333					1	DETECTED	405.8788 m/z @14.36 [151020OFc1_NvH-0949-CRLM-15.raw]	405.87884521484375	14.3615952709333	0.817981826933333	99.1390588509333	98.32107702399996	3035356.5	3.3809037590569574E8	3	7364	0.13697956723872018	43.89152002935321	15.177529365392678	405.875732421875	405.8888244628906
292	405.89117431640625	17.6701632941333					1	DETECTED	405.8912 m/z @17.67 [151020OFc1_NvH-0949-CRLM-15.raw]	405.89117431640625	17.6701632941333	2.09470224666667	99.9127417072	97.81803946053333	1732148.375	3.2170670695380217E8	3	7364	0.4452830918197499	1.5265160115308214	1.71471302554783	405.8888854980469	405.901123046875
293	405.9050598144531	34.9791825613333					1	DETECTED	405.9051 m/z @34.98 [151020OFc1_NvH-0949-CRLM-15.raw]	405.9050598144531	34.9791825613333	0.195169261066667	99.9775159448	99.78234668373334	861682.375	2.841250072649445E8	3	7364	18.605654843535515	0.5302339784904112	0.19722283506120128	405.90130615234375	405.9150390625
294	405.9529724121094	7.060840664					1	DETECTED	405.9530 m/z @7.06 [151020OFc1_NvH-0949-CRLM-15.raw]	405.9529724121094	7.060840664	0.119322947733333	99.8302425333333	99.71091958559997	741509.75	2.9259635583152544E8	0	7364	0.1420752903189646	1.059080155987044	31.416392455645415	405.9430847167969	405.962890625
295	405.9642639160156	41.6062827461333					1	DETECTED	405.9643 m/z @41.61 [151020OFc1_NvH-0949-CRLM-15.raw]	405.9642639160156	41.6062827461333	3.13732626986667	98.0142679653333	94.87694169546663	536307.9375	2.6279146618264577E8	4	7364	25.081304930250717	1.7027407462950666	2.4100043123119943	405.9630432128906	405.97412109375
296	405.9814147949219	38.766885588					1	DETECTED	405.9814 m/z @38.77 [151020OFc1_NvH-0949-CRLM-15.raw]	405.9814147949219	38.766885588	0.603648021866667	99.8209236813333	99.21727565946664	418668.90625	3.0022631303003097E8	0	7364	34.00912123369214	1.3937774261026832	0.00256866122051981	405.9743347167969	405.9913024902344
297	405.9930114746094	29.8157163784					1	DETECTED	405.9930 m/z @29.82 [151020OFc1_NvH-0949-CRLM-15.raw]	405.9930114746094	29.8157163784	0.0630310333333333	99.2611886746667	99.19815764133337	100116.4609375	2.416220064566353E8	0	7364	74.3491521446833	1.8481550968390943	2.9002591794543306	405.9914855957031	406.0010681152344
298	406.1149597167969	89.0522058594667					1	DETECTED	406.1150 m/z @89.05 [151020OFc1_NvH-0949-CRLM-15.raw]	406.1149597167969	89.0522058594667	27.7473987584	94.5601948114667	66.8127960530667	437430.59375	2.452198343310299E8	0	7364	0.5075438001470474	2.506932301142701	1.6613799494946295	406.10516357421875	406.1201477050781
299	406.1763000488281	15.7096860749333					1	DETECTED	406.1763 m/z @15.71 [151020OFc1_NvH-0949-CRLM-15.raw]	406.1763000488281	15.7096860749333	0.310317895733333	99.7473873533333	99.43706945759996	354460.53125	2.5650390251982987E8	3	7364	0.3193675388504431	11.517415345535266	9.019408671168513	406.16650390625	406.1792907714844
300	406.1893005371094	91.7653791053333					1	DETECTED	406.1893 m/z @91.77 [151020OFc1_NvH-0949-CRLM-15.raw]	406.1893005371094	91.7653791053333	3.24910825893333	98.8464018205333	95.59729356159997	779787.75	3.1306900358023626E8	0	7364	0.850956266138212	0.5113198272195285	1.3945013237709933	406.1793212890625	406.18994140625
301	406.199951171875	20.4163778501333					1	DETECTED	406.2000 m/z @20.42 [151020OFc1_NvH-0949-CRLM-15.raw]	406.199951171875	20.4163778501333	2.11331060773333	96.9533490584	94.84003845066667	1229047.375	3.0169901238403964E8	2	7364	9.724789744242369	0.758395991813732	0.3131229238287279	406.1899719238281	406.199951171875
302	406.2099609375	17.5917705418667					1	DETECTED	406.2100 m/z @17.59 [151020OFc1_NvH-0949-CRLM-15.raw]	406.2099609375	17.5917705418667	3.63219773866667	99.9220499461333	96.28985220746662	1388457.625	3.794703475314146E8	3	7364	4.702105224453392	0.6678773991119213	45.38764522655168	406.1999816894531	406.2105712890625
303	406.2205810546875	39.4653940210667					1	DETECTED	406.2206 m/z @39.47 [151020OFc1_NvH-0949-CRLM-15.raw]	406.2205810546875	39.4653940210667	2.06700105013333	99.8485317722667	97.78153072213337	5097591.5	4.8908227850495815E8	2	7364	0.3178487846121669	0.5415156107104115	0.023356557138827214	406.2106018066406	406.2305603027344
304	406.2314453125	22.9071995789333					1	DETECTED	406.2314 m/z @22.91 [151020OFc1_NvH-0949-CRLM-15.raw]	406.2314453125	22.9071995789333	3.46319776133333	98.9026697933333	95.43947203199997	1507609.0	3.3350833331590855E8	2	7364	0.07586066991933649	0.8630307254111439	1.1215069610424715	406.2305908203125	406.2414245605469
305	406.2451171875	30.6825837914667					1	DETECTED	406.2451 m/z @30.68 [151020OFc1_NvH-0949-CRLM-15.raw]	406.2451171875	30.6825837914667	5.4867832696	99.6831651226667	94.1963818530667	286412.25	2.880944566149781E8	0	7364	72.4543146864702	1.870896476738524	4.844511759634359	406.2414855957031	406.2455139160156
306	406.25555419921875	24.16770378					1	DETECTED	406.2556 m/z @24.17 [151020OFc1_NvH-0949-CRLM-15.raw]	406.25555419921875	24.16770378	3.65348292746667	99.0068190528	95.35333612533333	2735026.5	4.3645236171208465E8	2	7364	6.43065354890798	3.391391742313012	4.945298772923292	406.24560546875	406.2654113769531
307	406.2740478515625	45.1824023938667					1	DETECTED	406.2740 m/z @45.18 [151020OFc1_NvH-0949-CRLM-15.raw]	406.2740478515625	45.1824023938667	0.214083418133333	99.6099138813333	99.39583046319997	470377.28125	3.2982817370468175E8	2	7364	45.42387429502837	1.0899723719546197	1.4935030305481334	406.2657165527344	406.28387451171875
308	406.3157958984375	91.5360504061333					1	DETECTED	406.3158 m/z @91.54 [151020OFc1_NvH-0949-CRLM-15.raw]	406.3157958984375	91.5360504061333	1.32026754586667	92.518637048	91.19836950213333	68154.6640625	2.1953691419247913E8	0	7364	0.26062780700314647	0.5054457579966279	0.2694440765583209	406.3060607910156	406.3246765136719
309	406.3978576660156	38.2381536794667					1	DETECTED	406.3979 m/z @38.24 [151020OFc1_NvH-0949-CRLM-15.raw]	406.3978576660156	38.2381536794667	3.09076932613333	98.1350578002667	95.04428847413337	82383.453125	2.438234981074441E8	0	7364	94.39438700946444	1.3698071754548111	1.7358734537980811	406.39349365234375	406.3994445800781
310	406.4543151855469	18.4849045653333					1	DETECTED	406.4543 m/z @18.48 [151020OFc1_NvH-0949-CRLM-15.raw]	406.4543151855469	18.4849045653333	3.88979500453333	99.6191031392	95.72930813466668	672004.875	2.862202323887746E8	0	7364	0.13791634808530162	0.6817843953129731	0.6866760271461075	406.4443664550781	406.46429443359375
311	406.4876708984375	27.9601423138667					1	DETECTED	406.4877 m/z @27.96 [151020OFc1_NvH-0949-CRLM-15.raw]	406.4876708984375	27.9601423138667	4.34827732506667	65.4753504906667	61.12707316560003	87649.765625	2.038480722573997E8	0	7364	60.50243850400792	1.3084042191546088	1.653084698470486	406.4876708984375	406.4912414550781
312	406.5012512207031	17.3860958384					1	DETECTED	406.5013 m/z @17.39 [151020OFc1_NvH-0949-CRLM-15.raw]	406.5012512207031	17.3860958384	3.78649418693333	98.9026697933333	95.11617560639998	424948.28125	2.5527113787460437E8	0	7364	1.8695483236427624	0.517481388921726	0.11254715838394218	406.4913024902344	406.51123046875
313	406.5249328613281	26.0158370365333					1	DETECTED	406.5249 m/z @26.02 [151020OFc1_NvH-0949-CRLM-15.raw]	406.5249328613281	26.0158370365333	3.93227795866667	96.8190458949333	92.88676793626662	122537.53125	2.6316760816813028E8	0	7364	3.8122184043276945	2.255891827520523	4.01013174643848	406.5150146484375	406.5249328613281
314	406.53497314453125	14.7117474581333					1	DETECTED	406.5350 m/z @14.71 [151020OFc1_NvH-0949-CRLM-15.raw]	406.53497314453125	14.7117474581333	2.69923935253333	98.7723964725333	96.07315711999998	1469502.75	3.1201010517900866E8	3	7364	8.327931400684768	0.9599264280093923	0.3156087358963686	406.5249938964844	406.5449523925781
315	406.5476989746094	14.3152265490667					1	DETECTED	406.5477 m/z @14.32 [151020OFc1_NvH-0949-CRLM-15.raw]	406.5476989746094	14.3152265490667	3.9956562152	94.7970713597333	90.8014151445333	599078.75	3.100114992978098E8	3	7364	4.723048201039074	1.386807162320478	48.11152350309865	406.54498291015625	406.5561218261719
316	406.5661315917969	22.8755791906667					1	DETECTED	406.5661 m/z @22.88 [151020OFc1_NvH-0949-CRLM-15.raw]	406.5661315917969	22.8755791906667	3.9538255736	99.6284096194667	95.6745840458667	822942.4375	2.870072596769907E8	0	7364	5.609450523210594	0.5588117490665562	0.043320667777590166	406.5561828613281	406.5759582519531
317	406.5769348144531	32.2023478976					1	DETECTED	406.5769 m/z @32.20 [151020OFc1_NvH-0949-CRLM-15.raw]	406.5769348144531	32.2023478976	4.16256929706667	99.9497680096	95.78719871253334	546495.625	2.6166625810837114E8	3	7364	4.088484430418916	0.5031790731816344	0.0055531250417743695	406.5762939453125	406.5867919921875
318	406.5940246582031	31.6114211301333					1	DETECTED	406.5940 m/z @31.61 [151020OFc1_NvH-0949-CRLM-15.raw]	406.5940246582031	31.6114211301333	3.6737515968	78.0744588141333	74.40070721733329	113375.59375	2.282691056520969E8	0	7364	60.439038375786694	1.3644351090252496	1.669891871692654	406.58697509765625	406.6012268066406
319	406.6816711425781	19.6374451405333					1	DETECTED	406.6817 m/z @19.64 [151020OFc1_NvH-0949-CRLM-15.raw]	406.6816711425781	19.6374451405333	3.78649418693333	96.7086703296	92.92217614266667	176342.40625	2.6753464532488585E8	0	7364	0.09669724283972414	3.326538707624922	7.489932212036233	406.6717834472656	406.6847839355469
320	406.6949768066406	59.7803672202667					1	DETECTED	406.6950 m/z @59.78 [151020OFc1_NvH-0949-CRLM-15.raw]	406.6949768066406	59.7803672202667	4.19156644906667	97.4720969064	93.28053045733333	240517.953125	2.6378672835120812E8	2	7364	0.17602973429521285	0.8390226912905538	0.6780453825811078	406.6851501464844	406.6952209472656
321	406.7052917480469	18.4746088026667					1	DETECTED	406.7053 m/z @18.47 [151020OFc1_NvH-0949-CRLM-15.raw]	406.7052917480469	18.4746088026667	3.70335770746667	96.4840250888	92.78066738133333	443666.03125	2.853110851323965E8	0	7364	0.23438572483793152	0.5864245325018498	0.0320569814561974	406.6953125	406.7083740234375
322	406.718505859375	41.0504664498667					1	DETECTED	406.7185 m/z @41.05 [151020OFc1_NvH-0949-CRLM-15.raw]	406.718505859375	41.0504664498667	3.55681515468333	97.7189396501333	94.16212449544996	5956924.5	4.6978644722620803E8	2	7364	0.20331456863925723	0.5119049139702747	0.08744764521047191	406.7085266113281	406.7284851074219
323	406.7348327636719	22.6701646373333					1	DETECTED	406.7348 m/z @22.67 [151020OFc1_NvH-0949-CRLM-15.raw]	406.7348327636719	22.6701646373333	3.8992114864	99.7564992909333	95.8572878045333	5077294.5	4.047120209465748E8	2	7364	0.2550638760376529	4.4888944588913455	93.32139901656662	406.728515625	406.74481201171875
324	406.7466735839844	22.8606772016					1	DETECTED	406.7467 m/z @22.86 [151020OFc1_NvH-0949-CRLM-15.raw]	406.7466735839844	22.8606772016	4.46830338266667	92.5361805850667	88.06787720240003	811874.5	3.892286296636076E8	0	7364	10.711136530335644	0.8925278454172443	1.8131638716276721	406.7448425292969	406.7469482421875
325	406.7569580078125	17.6592779424					1	DETECTED	406.7570 m/z @17.66 [151020OFc1_NvH-0949-CRLM-15.raw]	406.7569580078125	17.6592779424	3.8992114864	99.2232096712	95.32399818479999	1133065.5	3.764050852525385E8	2	7364	0.24122234932624664	2.5014326868391192	1.2399803436264767	406.7469787597656	406.7669372558594
326	406.7707214355469	40.6428931709333					1	DETECTED	406.7707 m/z @40.64 [151020OFc1_NvH-0949-CRLM-15.raw]	406.7707214355469	40.6428931709333	1.36659821066667	97.4911860821333	96.12458787146663	862705.6875	2.90929165595958E8	2	7364	0.12169581855987843	0.5049063438737328	27.635139210550552	406.76971435546875	406.780517578125
327	406.783447265625	37.9292344992					1	DETECTED	406.7834 m/z @37.93 [151020OFc1_NvH-0949-CRLM-15.raw]	406.783447265625	37.9292344992	4.06875125626667	95.561631736	91.49288047973333	383783.40625	2.6358646778172413E8	2	7364	0.11724423046207733	1.9547553500187593	2.914539775505604	406.7808837890625	406.79339599609375
328	406.8350524902344	17.4272667653333					1	DETECTED	406.8351 m/z @17.43 [151020OFc1_NvH-0949-CRLM-15.raw]	406.8350524902344	17.4272667653333	0.377700528266667	97.8217240744	97.44402354613332	327112.21875	2.797189425221865E8	0	7364	0.04143063886797904	0.5035775619968762	0.3912332905625955	406.8251037597656	406.84503173828125
329	406.85882568359375	23.51537414					1	DETECTED	406.8588 m/z @23.52 [151020OFc1_NvH-0949-CRLM-15.raw]	406.85882568359375	23.51537414	2.39210556346667	97.3041073490667	94.91200178560003	321378.90625	2.7640767466552764E8	3	7364	2.8172594547982825	2.9154074705486317	6.566491164468384	406.84893798828125	406.8595275878906
330	406.86956787109375	14.7340739709333					1	DETECTED	406.8696 m/z @14.73 [151020OFc1_NvH-0949-CRLM-15.raw]	406.86956787109375	14.7340739709333	0.845979072266667	99.8945193773333	99.04854030506662	6685769.0	4.495501909201232E8	3	7364	0.34716701027641506	2.96863626531867	20.600990386775408	406.8595886230469	406.8747863769531
331	406.8847961425781	18.6060969450667					1	DETECTED	406.8848 m/z @18.61 [151020OFc1_NvH-0949-CRLM-15.raw]	406.8847961425781	18.6060969450667	0.329674059733333	99.995976028	99.66630196826667	2.6859144E7	6.92467643419447E8	3	7364	0.19454718336050192	1.1507470473470989	1.038340168250117	406.87481689453125	406.89471435546875
332	406.9033203125	36.5072656133333					1	DETECTED	406.9033 m/z @36.51 [151020OFc1_NvH-0949-CRLM-15.raw]	406.9033203125	36.5072656133333	0.8274123144	99.8945193773333	99.0671070629333	507287.03125	2.7904215045935994E8	3	7364	13.560640626623588	1.88387439482236	0.19453426015243278	406.8948059082031	406.9131774902344
333	406.9189147949219	10.2660899272					1	DETECTED	406.9189 m/z @10.27 [151020OFc1_NvH-0949-CRLM-15.raw]	406.9189147949219	10.2660899272	1.19964787386667	99.4345100338667	98.23486216000003	343130.15625	2.620238001568022E8	3	7364	0.105303470348721	1.1491140376458362	134.87358399727032	406.913330078125	406.9200134277344
334	406.9609680175781	53.8346977389333					1	DETECTED	406.9610 m/z @53.83 [151020OFc1_NvH-0949-CRLM-15.raw]	406.9609680175781	53.8346977389333	0.34875776	99.2419623248	98.8932045648	556564.6875	3.109617934102732E8	0	7364	35.55361691864259	0.5473687091419642	0.1420395620963739	406.9511413574219	406.97076416015625
335	407.0997314453125	90.3537847141333					1	DETECTED	407.0997 m/z @90.35 [151020OFc1_NvH-0949-CRLM-15.raw]	407.0997314453125	90.3537847141333	7.27575685866667	98.1626054138667	90.88684855520003	143157.484375	3.0134392928598636E8	0	7364	0.03316558241183998	0.546996907012036	0.09399381402407199	407.091796875	407.1083068847656
336	407.1299133300781	38.2381536794667					1	DETECTED	407.1299 m/z @38.24 [151020OFc1_NvH-0949-CRLM-15.raw]	407.1299133300781	38.2381536794667	4.32559643386667	99.9127417072	95.58714527333333	103914.21875	2.3238552435336715E8	0	7364	92.80758558129773	1.3586652710310456	1.7194797230789869	407.12884521484375	407.1392822265625
337	407.1497497558594	92.3755594717333					1	DETECTED	407.1497 m/z @92.38 [151020OFc1_NvH-0949-CRLM-15.raw]	407.1497497558594	92.3755594717333	4.89120659306667	94.7404554981333	89.84924890506663	91141.7890625	2.2813415304277197E8	0	7364	0.8915254498467249	0.513516108587326	2.0571428207705815	407.1403503417969	407.1510314941406
338	407.18109130859375	33.8051437296					1	DETECTED	407.1811 m/z @33.81 [151020OFc1_NvH-0949-CRLM-15.raw]	407.18109130859375	33.8051437296	2.7178458744	99.1114631237333	96.3936172493333	399927.90625	2.8125259722430664E8	0	7364	19.253157469038698	1.779351853265888	1.7718130767547202	407.1711120605469	407.1910705566406
339	407.191650390625	78.4612154461333					1	DETECTED	407.1917 m/z @78.46 [151020OFc1_NvH-0949-CRLM-15.raw]	407.191650390625	78.4612154461333	5.55789974266667	99.508202732	93.95030298933332	364707.59375	3.180964447257475E8	2	7364	0.16827362579337546	0.5975215083900269	49.96942984199701	407.19110107421875	407.1935119628906
340	407.2035217285156	14.7634903144					1	DETECTED	407.2035 m/z @14.76 [151020OFc1_NvH-0949-CRLM-15.raw]	407.2035217285156	14.7634903144	3.73496348133333	99.7564992909333	96.02153580959998	3973820.75	4.776383523461698E8	3	7364	0.3308358676144607	0.9236652255565686	18.64439978241875	407.19354248046875	407.2090759277344
341	407.2191467285156	18.5656032888					1	DETECTED	407.2191 m/z @18.57 [151020OFc1_NvH-0949-CRLM-15.raw]	407.2191467285156	18.5656032888	1.21813745066667	99.1856310594667	97.96749360880003	1.816865E7	6.884705605170639E8	3	7364	0.1850111509775587	2.467012219097382	8.020851998757452	407.20916748046875	407.22906494140625
342	407.2365417480469	22.6457546674667					1	DETECTED	407.2365 m/z @22.65 [151020OFc1_NvH-0949-CRLM-15.raw]	407.2365417480469	22.6457546674667	4.140167144	97.9869723877333	93.8468052437333	1768672.625	3.387575944355332E8	0	7364	0.2196040792687448	2.9558186420403274	4.912756348822847	407.2291564941406	407.236572265625
343	407.24658203125	22.1696957437333					1	DETECTED	407.2466 m/z @22.17 [151020OFc1_NvH-0949-CRLM-15.raw]	407.24658203125	22.1696957437333	3.50994329201667	97.7011009498667	94.19115765785003	2491522.5	3.906227245378726E8	3	7364	7.833099348228156	2.0919188600844483	1.1484551959616565	407.2366027832031	407.2565612792969
344	407.2569580078125	34.9279358285333					1	DETECTED	407.2570 m/z @34.93 [151020OFc1_NvH-0949-CRLM-15.raw]	407.2569580078125	34.9279358285333	6.08867680346667	94.6738934685333	88.58521666506662	542274.8125	3.0980298152871287E8	2	7364	73.78991920522743	1.7115802023748024	5.199564567275117	407.256591796875	407.2668151855469
345	407.2722473144531	40.6094524170667					1	DETECTED	407.2722 m/z @40.61 [151020OFc1_NvH-0949-CRLM-15.raw]	407.2722473144531	40.6094524170667	0.252517047733333	94.5231892266667	94.27067217893337	470028.28125	2.98890033234954E8	0	7364	10.245096741783442	1.2213306615340902	2.0071269804423912	407.2669982910156	407.281982421875
346	407.2837219238281	89.8073188618667					1	DETECTED	407.2837 m/z @89.81 [151020OFc1_NvH-0949-CRLM-15.raw]	407.2837219238281	89.8073188618667	7.69647084826667	92.1139526912	84.41748184293333	161620.078125	2.853961568121825E8	0	7364	53.70562711869099	0.5140458531676061	0.008484493812022879	407.2826232910156	407.2925720214844
347	407.3012390136719	91.0322357285333					1	DETECTED	407.3012 m/z @91.03 [151020OFc1_NvH-0949-CRLM-15.raw]	407.3012390136719	91.0322357285333	1.9834724296	99.5267209133333	97.54324848373331	154032.125	2.0089862327235106E8	0	7364	1.2940728872812457	0.5077373218188738	1.8351024672136753	407.2937927246094	407.3083801269531
348	407.31591796875	91.7748919877333					1	DETECTED	407.3159 m/z @91.77 [151020OFc1_NvH-0949-CRLM-15.raw]	407.31591796875	91.7748919877333	5.982678008	92.6291569968	86.64647898880001	88536.4296875	2.524651999675114E8	0	7364	1.6077402883292962	0.5049786861152022	0.7588288177138115	407.3134460449219	407.32574462890625
349	407.3343200683594	91.4612118538667					1	DETECTED	407.3343 m/z @91.46 [151020OFc1_NvH-0949-CRLM-15.raw]	407.3343200683594	91.4612118538667	17.8087638186667	92.3755594717333	74.56679565306659	65108.4609375	2.006535161840871E8	0	7364	0.21620400697068476	0.5062071773733142	0.0031086256506601753	407.3272399902344	407.33868408203125
350	407.351806640625	91.0322357285333					1	DETECTED	407.3518 m/z @91.03 [151020OFc1_NvH-0949-CRLM-15.raw]	407.351806640625	91.0322357285333	2.39210556346667	96.2089805896	93.81687502613333	136537.9375	2.3958833290095654E8	0	7364	0.9889619350608143	0.9704499762884446	24.16500578074827	407.3476867675781	407.36163330078125
351	407.3948669433594	25.2795998077333					1	DETECTED	407.3949 m/z @25.28 [151020OFc1_NvH-0949-CRLM-15.raw]	407.3948669433594	25.2795998077333	0.1288429888	96.1435251594667	96.0146821706667	121971.515625	2.7998703992463607E8	0	7364	44.468378241837044	2.097165242207489	3.0949019966331197	407.3849792480469	407.4048156738281
352	407.4468994140625	48.6026777810667					1	DETECTED	407.4469 m/z @48.60 [151020OFc1_NvH-0949-CRLM-15.raw]	407.4468994140625	48.6026777810667	4.44866773893333	63.4024722058667	58.95380446693337	108092.78125	2.2150542349182716E8	0	7364	57.33373028637719	0.6743130319861044	0.36377361209695963	407.442138671875	407.4478759765625
353	407.4754333496094	30.0790157088					1	DETECTED	407.4754 m/z @30.08 [151020OFc1_NvH-0949-CRLM-15.raw]	407.4754333496094	30.0790157088	0.481460216	86.4852235378667	86.0037633218667	486476.71875	2.786396527066842E8	0	7364	59.250133862624544	1.8862728557208854	5.893552026654867	407.4657287597656	407.4851989746094
354	407.4949035644531	16.1211895618667					1	DETECTED	407.4949 m/z @16.12 [151020OFc1_NvH-0949-CRLM-15.raw]	407.4949035644531	16.1211895618667	2.6339669944	99.8209236813333	97.1869566869333	130334.4375	2.6064032486617625E8	0	7364	28.441272999237214	4.408114381884511	9.352023638603699	407.4855041503906	407.5046081542969
355	407.52276611328125	19.913925472					1	DETECTED	407.5228 m/z @19.91 [151020OFc1_NvH-0949-CRLM-15.raw]	407.52276611328125	19.913925472	4.03509356906667	97.5100816514667	93.47498808240003	270005.84375	2.9596751408660567E8	0	7364	24.119318100914345	3.842607697935944	3.858788858702173	407.5129089355469	407.5277404785156
356	407.53778076171875	14.7470696930667					1	DETECTED	407.5378 m/z @14.75 [151020OFc1_NvH-0949-CRLM-15.raw]	407.53778076171875	14.7470696930667	3.77515030586667	75.4541246688	71.67897436293333	1393731.75	3.0338504469992566E8	3	7364	0.3696386588072009	7.944531865583955	2.6830779117685015	407.5279846191406	407.5428161621094
357	407.5528259277344	18.5925053968					1	DETECTED	407.5528 m/z @18.59 [151020OFc1_NvH-0949-CRLM-15.raw]	407.5528259277344	18.5925053968	3.75534653973333	97.1463052904	93.39095875066667	7496828.5	4.489981498804624E8	3	7364	0.17760287820149756	2.944136559421683	68.31033075277256	407.5428466796875	407.56280517578125
358	407.567626953125	36.4524262861333					1	DETECTED	407.5676 m/z @36.45 [151020OFc1_NvH-0949-CRLM-15.raw]	407.567626953125	36.4524262861333	3.77515030586667	84.2144532229333	80.43930291706663	795956.625	2.784997604126331E8	3	7364	17.838811044351488	0.5035659696868694	7.743742444810764E-4	407.5628356933594	407.57080078125
359	407.5809326171875	22.1823096605333					1	DETECTED	407.5809 m/z @22.18 [151020OFc1_NvH-0949-CRLM-15.raw]	407.5809326171875	22.1823096605333	3.7960567952	96.3826284885333	92.5865716933333	1461718.125	2.919264914784581E8	0	7364	0.11944342747594305	0.5563325694223501	5.350581820953923	407.5709533691406	407.5905456542969
360	407.6275939941406	38.1276931050667					1	DETECTED	407.6276 m/z @38.13 [151020OFc1_NvH-0949-CRLM-15.raw]	407.6275939941406	38.1276931050667	0.0818439664	98.0515965056	97.9697525392	305327.21875	2.6861755018243456E8	0	7364	0.1878272869786528	1.2875222232802204	279.8151328878289	407.6178894042969	407.6369934082031
361	407.68719482421875	11.0933632842667					1	DETECTED	407.6872 m/z @11.09 [151020OFc1_NvH-0949-CRLM-15.raw]	407.68719482421875	11.0933632842667	2.1967699984	97.2201837824	95.023413784	3746991.25	3.2487388525399625E8	0	7364	0.14688129302413877	3.6962515123685074	1.1754663502214686	407.6777648925781	407.6971740722656
362	407.7081298828125	26.4598472352					1	DETECTED	407.7081 m/z @26.46 [151020OFc1_NvH-0949-CRLM-15.raw]	407.7081298828125	26.4598472352	3.84707677573333	99.1670088984	95.31993212266667	494175.6875	3.0602694543295133E8	0	7364	0.2760021349691115	3.900133799696608	0.03306631379786556	407.6982421875	407.7113037109375
363	407.7213134765625	41.0504664498667					1	DETECTED	407.7213 m/z @41.05 [151020OFc1_NvH-0949-CRLM-15.raw]	407.7213134765625	41.0504664498667	4.0947369288	97.685700316	93.59096338719999	723264.5	3.150208125153663E8	2	7364	12.18146305928822	0.5143502321742031	0.38697687648035234	407.71148681640625	407.7312316894531
364	407.7323303222656	16.8272895					1	DETECTED	407.7323 m/z @16.83 [151020OFc1_NvH-0949-CRLM-15.raw]	407.7323303222656	16.8272895	4.68939885066667	97.4444119661333	92.75501311546662	378399.59375	2.836348119733671E8	0	7364	51.202635655843835	12.086992735011492	22.965351040268164	407.7313537597656	407.7327880859375
365	407.7427978515625	18.9935377445333					1	DETECTED	407.7428 m/z @18.99 [151020OFc1_NvH-0949-CRLM-15.raw]	407.7427978515625	18.9935377445333	3.98591682293333	98.3658823834667	94.37996556053336	2237814.0	3.7456510885935813E8	2	7364	0.14929639182708954	1.3874673473170371	0.33332515611724306	407.7328796386719	407.7527770996094
366	407.7552490234375	27.4775079370667					1	DETECTED	407.7552 m/z @27.48 [151020OFc1_NvH-0949-CRLM-15.raw]	407.7552490234375	27.4775079370667	4.5349380928	98.9788627410667	94.4439246482667	2108320.25	3.151710732289883E8	2	7364	0.225435631946155	0.6400934353216615	0.3383182584549653	407.7528381347656	407.7652282714844
367	407.7685852050781	23.4000710272					1	DETECTED	407.7686 m/z @23.40 [151020OFc1_NvH-0949-CRLM-15.raw]	407.7685852050781	23.4000710272	4.61179153093333	95.2645431133333	90.65275158239997	186224.4375	2.575550398738099E8	0	7364	83.37319778690069	2.417567732052768	3.836190151036477	407.7652893066406	407.778076171875
368	407.86932373046875	13.6450947482667					1	DETECTED	407.8693 m/z @13.65 [151020OFc1_NvH-0949-CRLM-15.raw]	407.86932373046875	13.6450947482667	1.99275982293333	99.6739801272	97.68122030426666	1452621.375	3.06225689433882E8	3	7364	0.2938546611735955	2.049499760617196	3.4270887444020413	407.8593444824219	407.87713623046875
369	407.88714599609375	18.5656032888					1	DETECTED	407.8871 m/z @18.57 [151020OFc1_NvH-0949-CRLM-15.raw]	407.88714599609375	18.5656032888	1.3018424904	99.8394072914667	98.5375648010667	2444172.0	3.8966746611420876E8	3	7364	2.7725579971984367	0.8639562478842701	4.521135189844012	407.877197265625	407.8968811035156
370	407.8990173339844	19.3484340597333					1	DETECTED	407.8990 m/z @19.35 [151020OFc1_NvH-0949-CRLM-15.raw]	407.8990173339844	19.3484340597333	1.2460578728	99.93128324	98.6852253672	517531.21875	2.6471684626810855E8	0	7364	3.4432199251805766	7.270598341722664	0.7301019408511171	407.89715576171875	407.9010314941406
371	407.9111022949219	39.0829027848					1	DETECTED	407.9111 m/z @39.08 [151020OFc1_NvH-0949-CRLM-15.raw]	407.9111022949219	39.0829027848	0.339276198666667	99.8853855610667	99.54610936240003	795041.8125	2.6329446132621372E8	3	7364	16.962846322347065	1.497807478882365	0.04113302698076364	407.9014587402344	407.92095947265625
372	407.9274597167969	19.5344257245333					1	DETECTED	407.9275 m/z @19.53 [151020OFc1_NvH-0949-CRLM-15.raw]	407.9274597167969	19.5344257245333	3.3327472104	99.8394072914667	96.5066600810667	375350.9375	3.158949844348935E8	3	7364	0.16793682702159174	3.06359167915114	0.005646769355537976	407.92120361328125	407.9277648925781
373	407.9377746582031	11.0933632842667					1	DETECTED	407.9378 m/z @11.09 [151020OFc1_NvH-0949-CRLM-15.raw]	407.9377746582031	11.0933632842667	0.157369768266667	99.995976028	99.83860625973334	3245668.5	3.1815064271251005E8	0	7364	0.18522286375218755	1.3490693029072705	16.958313645451693	407.9278564453125	407.9477233886719
374	407.9671325683594	31.5557551248					1	DETECTED	407.9671 m/z @31.56 [151020OFc1_NvH-0949-CRLM-15.raw]	407.9671325683594	31.5557551248	0.377700528266667	99.508202732	99.13050220373333	483799.53125	3.0426094471297216E8	0	7364	9.025668475071651	2.254289753407342	0.010519376569453873	407.9571533203125	407.97698974609375
375	407.9872131347656	26.929592964					1	DETECTED	407.9872 m/z @26.93 [151020OFc1_NvH-0949-CRLM-15.raw]	407.9872131347656	26.929592964	0.176129755733333	99.2796845018667	99.10355474613337	363048.0625	2.909203043964013E8	4	7364	12.05535077632017	2.9386501131702656	0.013202193743278101	407.97723388671875	407.9971618652344
376	408.0098876953125	37.1631643192					1	DETECTED	408.0099 m/z @37.16 [151020OFc1_NvH-0949-CRLM-15.raw]	408.0098876953125	37.1631643192	0.271612147466667	99.9127417072	99.64112955973333	1269769.375	2.751282829753822E8	0	7364	0.12887474240341135	1.2296776533999003	2.4462030302917253	408.0002746582031	408.01953125
377	408.127685546875	43.4731281989333					1	DETECTED	408.1277 m/z @43.47 [151020OFc1_NvH-0949-CRLM-15.raw]	408.127685546875	43.4731281989333	0.799389988533333	98.4492936149333	97.64990362639996	93063.5546875	2.5238413792113286E8	0	7364	91.94778047637915	1.1441451782937757	1.139420518250362	408.1180419921875	408.13604736328125
378	408.1496276855469	90.5078456093333					1	DETECTED	408.1496 m/z @90.51 [151020OFc1_NvH-0949-CRLM-15.raw]	408.1496276855469	90.5078456093333	0.6598243592	99.2984131904	98.6385888312	81797.9140625	2.5209534527154794E8	0	7364	0.04669622024408682	0.5489190939252524	0.007785541884531432	408.1396484375	408.15277099609375
379	408.1767578125	29.9978437130667					1	DETECTED	408.1768 m/z @30.00 [151020OFc1_NvH-0949-CRLM-15.raw]	408.1767578125	29.9978437130667	5.56709103546667	98.5973217013333	93.03023066586663	163144.640625	2.73123107480316E8	0	7364	81.66824001561189	2.0249452844105265	3.0830963979262886	408.16705322265625	408.1783752441406
380	408.1883850097656	11.1042175493333					1	DETECTED	408.1884 m/z @11.10 [151020OFc1_NvH-0949-CRLM-15.raw]	408.1883850097656	11.1042175493333	2.98842372053333	96.1906909290667	93.20226720853337	1793498.25	3.0511742763826954E8	2	7364	20.75935678498889	0.6170452292264675	16.863721432964912	408.1784362792969	408.1983642578125
381	408.2041015625	13.6591319477333					1	DETECTED	408.2041 m/z @13.66 [151020OFc1_NvH-0949-CRLM-15.raw]	408.2041015625	13.6591319477333	1.45002617093333	98.2095091448	96.75948297386667	931851.125	3.378631435173561E8	0	7364	0.26320205325591495	1.9507346960363083	38.043564174740624	408.1983947753906	408.20892333984375
382	408.21893310546875	18.8486645296					1	DETECTED	408.2189 m/z @18.85 [151020OFc1_NvH-0949-CRLM-15.raw]	408.21893310546875	18.8486645296	0.8086025968	99.0930594114667	98.2844568146667	9654508.0	5.1784155774533325E8	3	7364	0.16235636289058064	27.812227143570716	67.3949818244996	408.2089538574219	408.2289123535156
383	408.2344970703125	29.0717356714667					1	DETECTED	408.2345 m/z @29.07 [151020OFc1_NvH-0949-CRLM-15.raw]	408.2344970703125	29.0717356714667	3.56640303708333	97.7849476173333	94.21854458024997	6026190.0	4.9306129475341827E8	2	7364	0.251830353502946	0.5424363521332004	0.01893550293568693	408.22894287109375	408.2444763183594
384	408.2476501464844	27.8089998221333					1	DETECTED	408.2477 m/z @27.81 [151020OFc1_NvH-0949-CRLM-15.raw]	408.2476501464844	27.8089998221333	4.04623723866667	92.4780771882667	88.43183994960003	707904.75	3.128297190831776E8	2	7364	12.928401976795438	0.9841420014406796	2.610059842199336	408.2445068359375	408.2501220703125
385	408.2602233886719	45.7286067728					1	DETECTED	408.2602 m/z @45.73 [151020OFc1_NvH-0949-CRLM-15.raw]	408.2602233886719	45.7286067728	3.6229916136	98.1626054138667	94.5396138002667	9277359.0	4.621637180680027E8	2	7364	0.186121618844453	0.6079616115528693	0.19847548017676314	408.250244140625	408.2701110839844
386	408.27740478515625	91.6202331738667					1	DETECTED	408.2774 m/z @91.62 [151020OFc1_NvH-0949-CRLM-15.raw]	408.27740478515625	91.6202331738667	3.76563367786667	97.0270103544	93.26137667653333	766843.8125	3.104783318073579E8	0	7364	0.7353777985523777	0.5065641164182508	0.012883756080047751	408.2702941894531	408.2869873046875
387	408.2909851074219	38.9288319912					1	DETECTED	408.2910 m/z @38.93 [151020OFc1_NvH-0949-CRLM-15.raw]	408.2909851074219	38.9288319912	1.1345129272	95.154081696	94.0195687688	63453.12890625	2.368780381910809E8	0	7364	84.933762797241	1.329783402075057	1.5395733556242146	408.2888488769531	408.2972717285156
388	408.3385925292969	40.9522438224					1	DETECTED	408.3386 m/z @40.95 [151020OFc1_NvH-0949-CRLM-15.raw]	408.3385925292969	40.9522438224	1.64428663866667	92.0537320128	90.40944537413333	82137.6328125	2.5064174166811997E8	0	7364	89.77560265599635	1.1500145498727055	1.290868712432135	408.3308410644531	408.34027099609375
389	408.41058349609375	37.1077939544					1	DETECTED	408.4106 m/z @37.11 [151020OFc1_NvH-0949-CRLM-15.raw]	408.41058349609375	37.1077939544	3.55681515468333	99.3635498101333	95.80673465544997	541875.4375	2.84200426314377E8	0	7364	28.364065468590347	1.6021990998702649	0.006000663393571151	408.4006652832031	408.4205322265625
390	408.43865966796875	11.0823805744					1	DETECTED	408.4387 m/z @11.08 [151020OFc1_NvH-0949-CRLM-15.raw]	408.43865966796875	11.0823805744	1.2646117752	98.4402796029333	97.1756678277333	569135.75	2.977756925107253E8	5	7364	0.18671655297612766	1.2067119107919297	36.60724775239475	408.42877197265625	408.4486083984375
391	408.4540100097656	36.2599263365333					1	DETECTED	408.4540 m/z @36.26 [151020OFc1_NvH-0949-CRLM-15.raw]	408.4540100097656	36.2599263365333	4.06875125626667	96.30969594	92.24094468373333	553772.25	2.782410848600813E8	0	7364	0.4427814484042756	1.6155115138156397	0.06486339845229534	408.44873046875	408.4638671875
392	408.4698791503906	47.3311361829333					1	DETECTED	408.4699 m/z @47.33 [151020OFc1_NvH-0949-CRLM-15.raw]	408.4698791503906	47.3311361829333	2.51286667066667	98.9211071186667	96.40824044800003	458414.53125	2.8481040577064556E8	0	7364	30.259827420367127	1.287520448646955	0.003320911903446232	408.4640197753906	408.4798583984375
393	408.514404296875	6.60776222586667					1	DETECTED	408.5144 m/z @6.61 [151020OFc1_NvH-0949-CRLM-15.raw]	408.514404296875	6.60776222586667	3.8071419424	99.7015653709333	95.8944234285333	308070.375	2.7591084970765615E8	3	7364	0.1408208084560707	3.0434367825355415	32.482460031110804	408.5050964355469	408.5242614746094
394	408.52716064453125	22.0198598405333					1	DETECTED	408.5272 m/z @22.02 [151020OFc1_NvH-0949-CRLM-15.raw]	408.52716064453125	22.0198598405333	4.31569873866667	39.106731356	34.79103261733333	67970.5859375	9.20241137905387E7	0	7364	33.84361606758966	1.0091503507157609	1.021452710392963	408.5244140625	408.5274353027344
395	408.5374755859375	13.3934286674667					1	DETECTED	408.5375 m/z @13.39 [151020OFc1_NvH-0949-CRLM-15.raw]	408.5374755859375	13.3934286674667	0.0442752709333333	98.0609147754667	98.01663950453337	356307.84375	2.691914393663443E8	0	7364	0.07679804589502837	0.6505025801022666	2.4167356245102143	408.5279235839844	408.540771484375
396	408.5508117675781	29.5456948528					1	DETECTED	408.5508 m/z @29.55 [151020OFc1_NvH-0949-CRLM-15.raw]	408.5508117675781	29.5456948528	3.22110827653333	98.8933158442667	95.67220756773337	8245057.5	4.676929662112856E8	3	7364	10.766437257397705	0.516047610067959	0.009368956626332248	408.54083251953125	408.5607604980469
397	408.5694580078125	18.891461908					1	DETECTED	408.5695 m/z @18.89 [151020OFc1_NvH-0949-CRLM-15.raw]	408.5694580078125	18.891461908	3.84707677573333	99.3730100096	95.52593323386667	250658.328125	2.9098263457682693E8	3	7364	16.2633540314563	4.514397233013834	0.10420736233714105	408.56085205078125	408.5697937011719
398	408.5801696777344	26.3139755189333					1	DETECTED	408.5802 m/z @26.31 [151020OFc1_NvH-0949-CRLM-15.raw]	408.5801696777344	26.3139755189333	3.6737515968	91.9215000925333	88.24774849573329	2413986.5	3.2605503163657564E8	3	7364	0.3519427429006825	0.7772529375544387	1.7430419929579344	408.5701904296875	408.59002685546875
399	408.5976257324219	10.605990264					1	DETECTED	408.5976 m/z @10.61 [151020OFc1_NvH-0949-CRLM-15.raw]	408.5976257324219	10.605990264	3.6229916136	99.2232096712	95.60021805759999	98998.015625	2.4954878584453118E8	0	7364	34.820633284300385	6.85511151139834	0.13637812774819946	408.5902099609375	408.60113525390625
400	408.6111755371094	37.1983927210667					1	DETECTED	408.6112 m/z @37.20 [151020OFc1_NvH-0949-CRLM-15.raw]	408.6111755371094	37.1983927210667	2.74597014586667	98.9415235778667	96.19555343200004	307832.875	2.832181605908926E8	0	7364	28.64629701315683	1.6427174246409484	2.15625640384079	408.6011962890625	408.6206970214844
401	408.6279602050781	38.1775693101333					1	DETECTED	408.6280 m/z @38.18 [151020OFc1_NvH-0949-CRLM-15.raw]	408.6279602050781	38.1775693101333	3.82758379626667	94.5792822632	90.75169846693333	172498.203125	2.6552999384414366E8	0	7364	0.11442821108332879	1.3209859787320448	1.6419719574640894	408.62152099609375	408.6345520019531
402	408.64471435546875	47.7345109112					1	DETECTED	408.6447 m/z @47.73 [151020OFc1_NvH-0949-CRLM-15.raw]	408.64471435546875	47.7345109112	1.99275982293333	94.5136495002667	92.52088967733336	656754.0625	2.5821648241215828E8	0	7364	0.162003611765293	0.5015132421380004	1.458714095222512	408.635986328125	408.65460205078125
403	408.68408203125	31.7854834968					1	DETECTED	408.6841 m/z @31.79 [151020OFc1_NvH-0949-CRLM-15.raw]	408.68408203125	31.7854834968	3.81645661386667	94.9212429664	91.10478635253332	567684.5625	2.773198667779548E8	0	7364	0.057038977487906095	2.0346484888668916	0.03645635509456429	408.6744689941406	408.6939392089844
404	408.70281982421875	15.4594325173333					1	DETECTED	408.7028 m/z @15.46 [151020OFc1_NvH-0949-CRLM-15.raw]	408.70281982421875	15.4594325173333	0.339276198666667	91.8928445669333	91.55356836826664	347490.34375	2.8952766092653036E8	0	7364	0.05918043742816437	0.48830224555674895	1.2341910584335445	408.69451904296875	408.70550537109375
405	408.7155456542969	34.3431524888					1	DETECTED	408.7155 m/z @34.34 [151020OFc1_NvH-0949-CRLM-15.raw]	408.7155456542969	34.3431524888	1.779789748	98.2372470146667	96.45745726666671	847932.6875	3.1736993327349967E8	2	7364	0.274542834863972	0.7661052041928826	0.8576903852341323	408.70562744140625	408.7254943847656
406	408.7322692871094	18.3154581357333					1	DETECTED	408.7323 m/z @18.32 [151020OFc1_NvH-0949-CRLM-15.raw]	408.7322692871094	18.3154581357333	5.04951725546667	97.0362666850667	91.98674942960004	671214.25	2.991443466844424E8	4	7364	5.503818888895317	0.8537929147743697	1.7284679712513331	408.7255554199219	408.7347717285156
407	408.74493408203125	28.8332174424					1	DETECTED	408.7449 m/z @28.83 [151020OFc1_NvH-0949-CRLM-15.raw]	408.74493408203125	28.8332174424	1.52406287066667	99.4101575746667	97.88609470400003	1.2814743E7	6.602274679247241E8	2	7364	0.2360951034433718	8.386664369881593	0.7229909381565701	408.7352294921875	408.7549133300781
408	408.7618713378906	45.7482206122667					1	DETECTED	408.7619 m/z @45.75 [151020OFc1_NvH-0949-CRLM-15.raw]	408.7618713378906	45.7482206122667	5.37545145626667	96.8190458949333	91.44359443866662	3771524.75	3.957883320609625E8	2	7364	22.771551004831355	0.5635010792174164	0.013576306122166613	408.75494384765625	408.77099609375
409	408.798583984375	10.2882975608					1	DETECTED	408.7986 m/z @10.29 [151020OFc1_NvH-0949-CRLM-15.raw]	408.798583984375	10.2882975608	3.84707677573333	99.6375322928	95.79045551706668	109451.71875	2.5264400996050686E8	0	7364	0.39502008567346536	7.435737627496585	0.47007054856643654	408.7889709472656	408.8001403808594
410	408.8103332519531	8.7492825448					1	DETECTED	408.8103 m/z @8.75 [151020OFc1_NvH-0949-CRLM-15.raw]	408.8103332519531	8.7492825448	1.12521109626667	99.0349604290667	97.90974933280003	162619.296875	3.0076235884861916E8	0	7364	12.295811834686617	0.519506648821926	0.9502719545416823	408.80059814453125	408.81219482421875
411	408.8426818847656	8.66173472586667					1	DETECTED	408.8427 m/z @8.66 [151020OFc1_NvH-0949-CRLM-15.raw]	408.8426818847656	8.66173472586667	2.0576798184	98.1724615973333	96.11478177893329	757278.125	2.918123690487666E8	0	7364	0.15267520353222608	1.9595565870044898	19.84439669134795	408.8330383300781	408.8522033691406
412	408.8536376953125	15.4769177474667					1	DETECTED	408.8536 m/z @15.48 [151020OFc1_NvH-0949-CRLM-15.raw]	408.8536376953125	15.4769177474667	0.00563191813333333	99.4008747616	99.39524284346666	127548.0859375	2.629043520381561E8	0	7364	4.890593986245962	3.212248934571893	10.361032447658294	408.8528747558594	408.8609313964844
413	408.8709411621094	32.8348546109333					1	DETECTED	408.8709 m/z @32.83 [151020OFc1_NvH-0949-CRLM-15.raw]	408.8709411621094	32.8348546109333	1.3018424904	98.4585709050667	97.15672841466669	396342.6875	2.743372378084234E8	3	7364	17.90114322684455	1.7358113408508227	0.0019281880460845714	408.8610534667969	408.8750915527344
414	408.8851318359375	29.5456948528					1	DETECTED	408.8851 m/z @29.55 [151020OFc1_NvH-0949-CRLM-15.raw]	408.8851318359375	29.5456948528	0.1288429888	98.1164603074667	97.9876173186667	5412317.5	4.137338495913964E8	3	7364	5.948198954134327	0.5064859602451155	0.020996459533498858	408.8751525878906	408.89508056640625
415	408.8993835449219	36.0335604442667					1	DETECTED	408.8994 m/z @36.03 [151020OFc1_NvH-0949-CRLM-15.raw]	408.8993835449219	36.0335604442667	3.76563367786667	97.3792333005333	93.61359962266663	986232.3125	2.803686458256033E8	3	7364	7.879319220403733	0.5055002327598107	0.01767856815830736	408.8951721191406	408.9043884277344
416	408.91448974609375	26.2404761709333					1	DETECTED	408.9145 m/z @26.24 [151020OFc1_NvH-0949-CRLM-15.raw]	408.91448974609375	26.2404761709333	0.3006767632	99.811772276	99.5110955128	1828099.375	3.081689265786787E8	3	7364	0.31655520622667765	0.7429085587267861	0.4791213378587937	408.9045104980469	408.9244384765625
417	408.9293212890625	44.7852966146667					1	DETECTED	408.9293 m/z @44.79 [151020OFc1_NvH-0949-CRLM-15.raw]	408.9293212890625	44.7852966146667	0.176129755733333	99.995976028	99.81984627226667	158724.796875	2.6778653823984322E8	0	7364	75.68775503521363	1.2169782596044223	1.445762041001984	408.9252624511719	408.9391174316406
418	408.95501708984375	18.5656032888					1	DETECTED	408.9550 m/z @18.57 [151020OFc1_NvH-0949-CRLM-15.raw]	408.95501708984375	18.5656032888	0.603648021866667	99.6831651226667	99.07951710080003	486630.6875	3.123267902896382E8	4	7364	1.1198467237717011	0.5401022040190191	0.02546331521645556	408.9452209472656	408.9649963378906
419	408.9688415527344	18.6294025872					1	DETECTED	408.9688 m/z @18.63 [151020OFc1_NvH-0949-CRLM-15.raw]	408.9688415527344	18.6294025872	0.790008447466667	98.2185633656	97.42855491813334	185119.828125	2.848797057355162E8	0	7364	5.4559444172453055	4.246598521398617	0.004654377925751142	408.96502685546875	408.97723388671875
420	409.00921630859375	18.2552735032					1	DETECTED	409.0092 m/z @18.26 [151020OFc1_NvH-0949-CRLM-15.raw]	409.00921630859375	18.2552735032	0.195169261066667	99.995976028	99.80080676693333	647659.0	2.791835342100416E8	0	7364	0.12886886438139555	3.7118510216768943	2.0237636898656937	408.999267578125	409.0189514160156
421	409.0242919921875	35.8390668045333					1	DETECTED	409.0243 m/z @35.84 [151020OFc1_NvH-0949-CRLM-15.raw]	409.0242919921875	35.8390668045333	0.575316934666667	97.6305471594667	97.05523022480003	536527.8125	2.93379992715767E8	0	7364	0.26718468465301015	1.3761331478212286	2.0840889387431254	409.0192565917969	409.0339050292969
422	409.1105651855469	95.8678591792					1	DETECTED	409.1106 m/z @95.87 [151020OFc1_NvH-0949-CRLM-15.raw]	409.1105651855469	95.8678591792	0.00563191813333333	99.995976028	99.99034410986667	152551.015625	2.9055196472149754E8	0	7364	97.74866516530916	0.5131323776934577	0.0013742869387297556	409.1053161621094	409.1192321777344
423	409.17681884765625	8.63973945333333					1	DETECTED	409.1768 m/z @8.64 [151020OFc1_NvH-0949-CRLM-15.raw]	409.17681884765625	8.63973945333333	3.71264478453333	96.3465661261333	92.63392134159997	560653.8125	2.5748674979477116E8	4	7364	19.28668241694283	0.7099520027203348	11.561666689999111	409.16754150390625	409.1866455078125
424	409.19842529296875	12.727732604					1	DETECTED	409.1984 m/z @12.73 [151020OFc1_NvH-0949-CRLM-15.raw]	409.19842529296875	12.727732604	3.50994329201667	99.811772276	96.30182898398333	2776410.5	3.4191759592683476E8	3	7364	0.14761918916572725	0.8757750952377776	7.661683832676222	409.1885070800781	409.2084045410156
425	409.2105712890625	9.4769633176					1	DETECTED	409.2106 m/z @9.48 [151020OFc1_NvH-0949-CRLM-15.raw]	409.2105712890625	9.4769633176	3.69222415173333	98.2738727448	94.58164859306667	730506.375	2.9242340550640947E8	0	7364	9.70692896743126	3.1530827298644635	33.62764479180974	409.20843505859375	409.2149963378906
426	409.2250061035156	23.7020820917333					1	DETECTED	409.2250 m/z @23.70 [151020OFc1_NvH-0949-CRLM-15.raw]	409.2250061035156	23.7020820917333	3.34202392986667	98.0142679653333	94.67224403546663	2098389.75	4.114363000482572E8	2	7364	14.706373934317112	1.4232934277910643	0.03897386361395324	409.21502685546875	409.22686767578125
427	409.23687744140625	26.167041244					1	DETECTED	409.2369 m/z @26.17 [151020OFc1_NvH-0949-CRLM-15.raw]	409.23687744140625	26.167041244	3.75534653973333	99.7564992909333	96.00115275119998	5002011.5	5.539638980446965E8	3	7364	3.0885011848820483	0.6552738042657592	0.3989310784659616	409.2268981933594	409.2468566894531
428	409.2523498535156	28.5353143512					1	DETECTED	409.2523 m/z @28.54 [151020OFc1_NvH-0949-CRLM-15.raw]	409.2523498535156	28.5353143512	3.73496348133333	97.7372541421333	94.00229066079997	1288321.625	3.307643151821593E8	0	7364	2.2457274844822415	3.8041198869689543	3.1313920546343534	409.24688720703125	409.2619323730469
429	409.2647705078125	23.1345096088					1	DETECTED	409.2648 m/z @23.13 [151020OFc1_NvH-0949-CRLM-15.raw]	409.2647705078125	23.1345096088	3.65348292746667	92.3844908882667	88.73100796080003	1278728.75	2.8551734605295426E8	0	7364	8.850650404268698	1.0646935197594802	63.80368142725596	409.2624816894531	409.274658203125
430	409.27679443359375	91.5268587661333					1	DETECTED	409.2768 m/z @91.53 [151020OFc1_NvH-0949-CRLM-15.raw]	409.27679443359375	91.5268587661333	2.74597014586667	99.7564992909333	97.01052914506664	1074674.5	2.5343337019086027E8	0	7364	0.07558941796180818	1.872889399839314	1.5540245480293573	409.2761535644531	409.2866516113281
431	409.29400634765625	91.3393529437333					1	DETECTED	409.2940 m/z @91.34 [151020OFc1_NvH-0949-CRLM-15.raw]	409.29400634765625	91.3393529437333	53.1045852362667	92.7377240856	39.63313884933329	99556.765625	1.0906404667454249E8	0	7364	0.7420657943239632	0.5122076343817518	8.621661714576781	409.29010009765625	409.2976989746094
432	409.3174743652344	45.8491173717333					1	DETECTED	409.3175 m/z @45.85 [151020OFc1_NvH-0949-CRLM-15.raw]	409.3174743652344	45.8491173717333	1.51460684613333	92.5456576424	91.03105079626667	92232.109375	2.8329732677006066E8	0	7364	90.04727462796461	1.0266387258713823	1.0359271845945772	409.30792236328125	409.32086181640625
433	409.3309631347656	90.5461907373333					1	DETECTED	409.3310 m/z @90.55 [151020OFc1_NvH-0949-CRLM-15.raw]	409.3309631347656	90.5461907373333	1.34808147333333	92.6156673888	91.26758591546668	162855.625	2.5411706645246944E8	0	7364	1.5488916441368303	0.5094021004915957	0.6160184935044064	409.322998046875	409.3320617675781
434	409.3497314453125	91.3203257856					1	DETECTED	409.3497 m/z @91.32 [151020OFc1_NvH-0949-CRLM-15.raw]	409.3497314453125	91.3203257856	1.3018424904	99.7383400274667	98.4364975370667	83806.78125	2.6161445540251386E8	0	7364	0.054186117998142436	0.5467571432761275	13.069596488237556	409.3419494628906	409.35736083984375
435	409.3675231933594	91.0322357285333					1	DETECTED	409.3675 m/z @91.03 [151020OFc1_NvH-0949-CRLM-15.raw]	409.3675231933594	91.0322357285333	4.10637792266667	97.8493447317333	93.74296680906663	178099.0625	2.5228479516579363E8	0	7364	50.268802196549366	0.5006101209090047	1.5382428279285583	409.3576354980469	409.3773193359375
436	409.40386962890625	36.9038336565333					1	DETECTED	409.4039 m/z @36.90 [151020OFc1_NvH-0949-CRLM-15.raw]	409.40386962890625	36.9038336565333	2.74597014586667	98.6156272077333	95.86965706186663	147773.5625	2.8523620150611585E8	0	7364	82.45056913414692	1.332838789580183	1.9480441984745294	409.39398193359375	409.413818359375
437	409.4246520996094	35.8632185690667					1	DETECTED	409.4247 m/z @35.86 [151020OFc1_NvH-0949-CRLM-15.raw]	409.4246520996094	35.8632185690667	3.64216855573333	99.3448902064	95.70272165066666	434901.0	2.902235910600742E8	0	7364	13.147178684665597	1.712150929177863	0.003166746299496447	409.41497802734375	409.4341735839844
438	409.455810546875	18.577373908					1	DETECTED	409.4558 m/z @18.58 [151020OFc1_NvH-0949-CRLM-15.raw]	409.455810546875	18.577373908	1.11593263306667	98.3658823834667	97.24994975040003	278416.3125	2.798889511481572E8	0	7364	0.28259847000563454	4.061439402458803	50.9676584979435	409.4460144042969	409.4605712890625
439	409.47076416015625	8.432562532					1	DETECTED	409.4708 m/z @8.43 [151020OFc1_NvH-0949-CRLM-15.raw]	409.47076416015625	8.432562532	1.80731174266667	99.1670088984	97.35969715573333	510218.375	2.883117083265438E8	0	7364	22.367653411685556	0.8489958723847246	84.76425754346047	409.4607849121094	409.48065185546875
440	409.4880065917969	38.5467524797333					1	DETECTED	409.4880 m/z @38.55 [151020OFc1_NvH-0949-CRLM-15.raw]	409.4880065917969	38.5467524797333	4.1303636272	94.7970713597333	90.6667077325333	270080.1875	2.8973213709187E8	0	7364	35.3017010306351	1.3602464639753644	1.7084502149006278	409.48077392578125	409.4978332519531
441	409.5111083984375	18.2036030701333					1	DETECTED	409.5111 m/z @18.20 [151020OFc1_NvH-0949-CRLM-15.raw]	409.5111083984375	18.2036030701333	3.82758379626667	94.7779717562667	90.95038796000003	304851.15625	2.786062602314634E8	0	7364	9.90299087825176	3.8067506299333056	0.014030877613869853	409.5013427734375	409.51873779296875
442	409.5289001464844	11.3043822					1	DETECTED	409.5289 m/z @11.30 [151020OFc1_NvH-0949-CRLM-15.raw]	409.5289001464844	11.3043822	1.0695499232	96.3826284885333	95.3130785653333	5115701.0	3.49816712377248E8	3	7364	0.17726418387892373	24.79904588934141	10.407795800720276	409.51934814453125	409.53887939453125
443	409.5401611328125	27.1311473293333					1	DETECTED	409.5402 m/z @27.13 [151020OFc1_NvH-0949-CRLM-15.raw]	409.5401611328125	27.1311473293333	2.3547810144	96.7268782306667	94.3720972162667	2034192.75	3.263494696489987E8	3	7364	0.14066338880332552	0.5053347911296973	0.007246048902484587	409.5389099121094	409.5497131347656
444	409.5597229003906	50.9836217885333					1	DETECTED	409.5597 m/z @50.98 [151020OFc1_NvH-0949-CRLM-15.raw]	409.5597229003906	50.9836217885333	4.02549338346667	99.6466529349333	95.62115955146663	3134360.5	3.765076857513394E8	3	7364	0.23383338859309788	0.5030141493498536	0.3454187187086309	409.54974365234375	409.5697021484375
445	409.5724182128906	30.2164535392					1	DETECTED	409.5724 m/z @30.22 [151020OFc1_NvH-0949-CRLM-15.raw]	409.5724182128906	30.2164535392	3.84707677573333	98.8187189226667	94.97164214693338	517357.03125	2.77273135603512E8	0	7364	18.284559316090686	2.994775831827623	0.17439652349277063	409.5697326660156	409.5818176269531
446	409.5918273925781	47.88772134					1	DETECTED	409.5918 m/z @47.89 [151020OFc1_NvH-0949-CRLM-15.raw]	409.5918273925781	47.88772134	3.77515030586667	92.1642937522667	88.38914344640003	1727124.625	3.444123910529738E8	3	7364	0.16619903206235875	0.5108081149867719	0.03868838009507688	409.58197021484375	409.6015930175781
447	409.619140625	23.3196821184					1	DETECTED	409.6191 m/z @23.32 [151020OFc1_NvH-0949-CRLM-15.raw]	409.619140625	23.3196821184	4.05759937466667	92.9371221157333	88.87952274106664	294783.09375	2.706526633128273E8	0	7364	0.37453376928733206	2.307110916393048	0.4150251210155382	409.60919189453125	409.6277160644531
448	409.687255859375	26.3757055381333					1	DETECTED	409.6873 m/z @26.38 [151020OFc1_NvH-0949-CRLM-15.raw]	409.687255859375	26.3757055381333	4.03509356906667	99.0349604290667	94.99986686000003	912659.75	2.895192932222359E8	3	7364	4.056708717008238	4.8849760901236765	0.03511876292417048	409.6773681640625	409.6972351074219
449	409.7059020996094	18.7812006797333					1	DETECTED	409.7059 m/z @18.78 [151020OFc1_NvH-0949-CRLM-15.raw]	409.7059020996094	18.7812006797333	3.5948898824	97.7648246376	94.1699347552	774149.0	2.95741815992316E8	2	7364	2.1390082258706364	1.9110379168151097	5.707919071441805	409.6973571777344	409.7135925292969
450	409.7236633300781	26.0054331842667					1	DETECTED	409.7237 m/z @26.01 [151020OFc1_NvH-0949-CRLM-15.raw]	409.7236633300781	26.0054331842667	3.92105708666667	99.4008747616	95.47981767493333	3.7927416E7	9.327048570858483E8	2	7364	0.22697128100081798	1.341435905667778	1.6611760769904191	409.71368408203125	409.733642578125
451	409.73736572265625	26.1499771197333					1	DETECTED	409.7374 m/z @26.15 [151020OFc1_NvH-0949-CRLM-15.raw]	409.73736572265625	26.1499771197333	0.976410606133333	99.7841640074667	98.80775340133337	1837156.5	3.6713765443076396E8	2	7364	6.523140918832734	2.0329724423892728	1.4343415219974311	409.7336730957031	409.7473449707031
452	409.74810791015625	28.8017278242667					1	DETECTED	409.7481 m/z @28.80 [151020OFc1_NvH-0949-CRLM-15.raw]	409.74810791015625	28.8017278242667	3.86829533413333	96.2273800248	92.35908469066666	1429480.375	2.958045806009595E8	2	7364	0.0831261817473461	0.9346715741213452	0.015307124042033831	409.74737548828125	409.7579040527344
453	409.76605224609375	23.0912223672					1	DETECTED	409.7661 m/z @23.09 [151020OFc1_NvH-0949-CRLM-15.raw]	409.76605224609375	23.0912223672	3.9538255736	98.4865102586667	94.5326846850667	403369.5625	2.5604482506500196E8	0	7364	19.045660262062725	4.478326983846551	0.0176068198877434	409.7588195800781	409.7759094238281
454	409.7961120605469	16.4488773434667					1	DETECTED	409.7961 m/z @16.45 [151020OFc1_NvH-0949-CRLM-15.raw]	409.7961120605469	16.4488773434667	0.622608436266667	92.3018668101333	91.67925837386663	318122.125	2.6733208339150035E8	2	7364	0.28146809456520927	0.5323409321677722	0.1996074310401166	409.7865905761719	409.8058166503906
455	409.8190002441406	22.9071995789333					1	DETECTED	409.8190 m/z @22.91 [151020OFc1_NvH-0949-CRLM-15.raw]	409.8190002441406	22.9071995789333	4.9387747736	99.2984131904	94.3596384168	332329.5	2.7853440329841554E8	0	7364	0.3334534429207743	2.6257070232665196	0.01917714707655043	409.8100280761719	409.8287048339844
456	409.8472900390625	51.5884312213333					1	DETECTED	409.8473 m/z @51.59 [151020OFc1_NvH-0949-CRLM-15.raw]	409.8472900390625	51.5884312213333	1.2646117752	99.4345100338667	98.1698982586667	101558.3359375	2.696604220539101E8	0	7364	43.04259306088576	1.0318114025662692	1.116618887962738	409.837646484375	409.8529968261719
457	409.86309814453125	11.3043822					1	DETECTED	409.8631 m/z @11.30 [151020OFc1_NvH-0949-CRLM-15.raw]	409.86309814453125	11.3043822	0.855256393333333	99.6923606018667	98.83710420853336	3404834.0	3.4738345766452193E8	3	7364	0.15678432278087762	26.244628979564453	46.0415051849671	409.853271484375	409.8730773925781
458	409.8763732910156	20.5455575082667					1	DETECTED	409.8764 m/z @20.55 [151020OFc1_NvH-0949-CRLM-15.raw]	409.8763732910156	20.5455575082667	0.697013524266667	99.7657326325333	99.06871910826663	1549969.0	3.2256854600916004E8	3	7364	0.162767995019518	0.5275446440757773	49.14241181616123	409.87310791015625	409.8772888183594
459	409.8873291015625	18.9658486389333					1	DETECTED	409.8873 m/z @18.97 [151020OFc1_NvH-0949-CRLM-15.raw]	409.8873291015625	18.9658486389333	0.0536896189333333	99.4624050610667	99.40871544213337	4040769.25	3.8575842219699377E8	3	7364	0.1724284875262292	0.5315024822511167	5.200659319891216	409.87738037109375	409.8973083496094
460	409.9050598144531	29.0870710104					1	DETECTED	409.9051 m/z @29.09 [151020OFc1_NvH-0949-CRLM-15.raw]	409.9050598144531	29.0870710104	0.5942524944	99.3730100096	98.7787575152	325188.15625	2.795033991230667E8	0	7364	12.42650043954842	2.117456383126855	0.27009146730814004	409.8974609375	409.9057312011719
461	409.915771484375	27.5465489656					1	DETECTED	409.9158 m/z @27.55 [151020OFc1_NvH-0949-CRLM-15.raw]	409.915771484375	27.5465489656	0.500468005333333	99.9405188642667	99.44005085893338	552827.0	2.939352610624622E8	3	7364	5.888548079748951	2.2355341462634044	0.004567565849662908	409.9058532714844	409.9161376953125
462	409.92633056640625	47.912504136					1	DETECTED	409.9263 m/z @47.91 [151020OFc1_NvH-0949-CRLM-15.raw]	409.92633056640625	47.912504136	2.5966572024	99.9127417072	97.3160845048	1410201.0	3.3094574362519723E8	0	7364	0.23457008723183037	0.5270291364190075	0.03414058250312155	409.9163513183594	409.92889404296875
463	409.9389343261719	44.3773029882667					1	DETECTED	409.9389 m/z @44.38 [151020OFc1_NvH-0949-CRLM-15.raw]	409.9389343261719	44.3773029882667	0.233277241066667	99.9775159448	99.74423870373333	1799602.875	3.6502508171590984E8	3	7364	0.17071133788165582	0.5031170895783963	0.006754876072632014	409.928955078125	409.9484558105469
464	409.9519958496094	11.8493508714667					1	DETECTED	409.9520 m/z @11.85 [151020OFc1_NvH-0949-CRLM-15.raw]	409.9519958496094	11.8493508714667	3.6229916136	99.498929624	95.8759380104	115630.7578125	2.5166800557291248E8	0	7364	3.549778328700839	5.846975851744113	10.738808150781226	409.9491882324219	409.95550537109375
465	409.96551513671875	11.0164028245333					1	DETECTED	409.9655 m/z @11.02 [151020OFc1_NvH-0949-CRLM-15.raw]	409.96551513671875	11.0164028245333	4.0947369288	98.6890451178667	94.5943081890667	1076732.25	3.1162100185693955E8	4	7364	11.85793692178044	3.1693224945499687	4.316863042867167	409.95556640625	409.97515869140625
466	409.98065185546875	18.0923583178667					1	DETECTED	409.9807 m/z @18.09 [151020OFc1_NvH-0949-CRLM-15.raw]	409.98065185546875	18.0923583178667	1.77063932746667	98.4037342322667	96.63309490480003	143618.96875	2.4216656755294186E8	0	7364	7.980213245843988	3.334728597307294	11.29706237955969	409.9757385253906	409.98675537109375
467	409.9967956542969	16.374455172					1	DETECTED	409.9968 m/z @16.37 [151020OFc1_NvH-0949-CRLM-15.raw]	409.9967956542969	16.374455172	0.00563191813333333	99.7749311197333	99.76929920159996	238487.3125	2.7305384921708524E8	0	7364	0.22618806983787465	0.5145444719545125	0.030762327134564678	409.9869384765625	410.00634765625
468	410.1153564453125	55.1441680370667					1	DETECTED	410.1154 m/z @55.14 [151020OFc1_NvH-0949-CRLM-15.raw]	410.1153564453125	55.1441680370667	0.00563191813333333	99.995976028	99.99034410986667	71563.8359375	2.5542210527849898E8	0	7364	97.70501106540274	0.9019967057316984	0.8265184428880181	410.108642578125	410.1162109375
469	410.1470947265625	92.3952072850667					1	DETECTED	410.1471 m/z @92.40 [151020OFc1_NvH-0949-CRLM-15.raw]	410.1470947265625	92.3952072850667	6.60776222586667	96.9441321789333	90.33636995306664	315901.46875	2.5381799215753892E8	0	7364	0.1276931507564143	17.502204591549393	1.1734951810843544	410.1380310058594	410.1556396484375
470	410.17840576171875	22.9071995789333					1	DETECTED	410.1784 m/z @22.91 [151020OFc1_NvH-0949-CRLM-15.raw]	410.17840576171875	22.9071995789333	1.909187924	99.9036667173333	97.9944787933333	526262.625	2.707524662743288E8	0	7364	4.746581996022787	3.6006264094783504	0.006931578689699827	410.16864013671875	410.18829345703125
471	410.1888122558594	26.3554248637333					1	DETECTED	410.1888 m/z @26.36 [151020OFc1_NvH-0949-CRLM-15.raw]	410.1888122558594	26.3554248637333	3.78649418693333	97.0176857189333	93.23119153199997	366132.375	2.6991950661268854E8	0	7364	13.900769559843315	3.02514174102457	0.02247150492336273	410.18841552734375	410.1922912597656
472	410.20233154296875	7.8497526824					1	DETECTED	410.2023 m/z @7.85 [151020OFc1_NvH-0949-CRLM-15.raw]	410.20233154296875	7.8497526824	3.70335770746667	98.6342213848	94.93086367733333	1972287.875	3.5453500896101147E8	3	7364	12.597887068986605	4.560271450418213	9.846230422987766	410.1923522949219	410.20404052734375
473	410.21405029296875	17.6701632941333					1	DETECTED	410.2141 m/z @17.67 [151020OFc1_NvH-0949-CRLM-15.raw]	410.21405029296875	17.6701632941333	3.73496348133333	99.8302425333333	96.09527905199998	2780088.75	3.807124788954644E8	2	7364	3.134255355825065	1.266124808987532	0.36298565441405395	410.2040710449219	410.2149963378906
474	410.2250061035156	25.9919082365333					1	DETECTED	410.2250 m/z @25.99 [151020OFc1_NvH-0949-CRLM-15.raw]	410.2250061035156	25.9919082365333	3.70335770746667	99.7564992909333	96.05314158346664	1.8296154E7	8.021712120798615E8	3	7364	0.21051163349357438	0.8586761816592239	1.5113623588632683	410.21502685546875	410.2349853515625
475	410.2398681640625	31.8434725208					1	DETECTED	410.2399 m/z @31.84 [151020OFc1_NvH-0949-CRLM-15.raw]	410.2398681640625	31.8434725208	3.50049942293333	99.4008747616	95.90037533866666	3154101.25	4.409259001643621E8	3	7364	0.20150730482113488	0.8214342458309095	0.23201386211281397	410.2350158691406	410.2498474121094
476	410.257568359375	40.4497766162667					1	DETECTED	410.2576 m/z @40.45 [151020OFc1_NvH-0949-CRLM-15.raw]	410.257568359375	40.4497766162667	1.6258290232	97.6121200693333	95.9862910461333	1882332.25	3.7489721503013986E8	2	7364	13.792029551299876	0.5841738930696393	0.010603714041572931	410.2498779296875	410.2672119140625
477	410.27337646484375	44.3124180586667					1	DETECTED	410.2734 m/z @44.31 [151020OFc1_NvH-0949-CRLM-15.raw]	410.27337646484375	44.3124180586667	3.1000119856	92.4406837970667	89.34067181146669	1236039.75	3.283772103522041E8	0	7364	0.18640283430224258	0.5381028776734313	0.11022976617871823	410.2677001953125	410.2831115722656
478	410.29302978515625	91.5079491032					1	DETECTED	410.2930 m/z @91.51 [151020OFc1_NvH-0949-CRLM-15.raw]	410.29302978515625	91.5079491032	32.2989193253333	97.3229983424	65.0240790170667	71599.453125	1.733478535582565E8	0	7364	1.0973223025034997	0.5491061013921035	1.5838705220061642	410.283447265625	410.30047607421875
479	410.3109130859375	91.5360504061333					1	DETECTED	410.3109 m/z @91.54 [151020OFc1_NvH-0949-CRLM-15.raw]	410.3109130859375	91.5360504061333	2.42005930186667	94.87229785095	92.45223854908333	138041.40625	2.07790145640857E8	0	7364	0.2588057833983015	1.339378879443495	0.5825459834882272	410.30181884765625	410.3199157714844
480	410.3428649902344	38.8224556378667					1	DETECTED	410.3429 m/z @38.82 [151020OFc1_NvH-0949-CRLM-15.raw]	410.3428649902344	38.8224556378667	1.19964787386667	99.4624050610667	98.26275718720004	127177.2578125	2.6433398352629456E8	0	7364	89.06712277849459	1.1946308756465873	1.3809030471499064	410.333740234375	410.3528137207031
481	410.4050598144531	33.3854571221333					1	DETECTED	410.4051 m/z @33.39 [151020OFc1_NvH-0949-CRLM-15.raw]	410.4050598144531	33.3854571221333	3.40715053626667	97.9501187173333	94.54296818106663	126060.1328125	2.744783932390236E8	0	7364	83.23273466206082	1.7445453088328242	2.2355611842681538	410.3952941894531	410.41497802734375
482	410.44805908203125	20.2886918042667					1	DETECTED	410.4481 m/z @20.29 [151020OFc1_NvH-0949-CRLM-15.raw]	410.44805908203125	20.2886918042667	2.32694996906667	99.8945193773333	97.56756940826662	1258781.625	2.904248427396725E8	4	7364	0.15674469054383522	0.5172685197731227	0.15751912632124473	410.4382019042969	410.4579772949219
483	410.47174072265625	36.8270036445333					1	DETECTED	410.4717 m/z @36.83 [151020OFc1_NvH-0949-CRLM-15.raw]	410.47174072265625	36.8270036445333	3.9646173112	95.3542173304	91.3896000192	3228109.5	3.3681060042583793E8	0	7364	0.20437362773913037	0.5110182339577726	0.013736379802133315	410.4617614746094	410.4815979003906
484	410.4832458496094	21.7873437834667					1	DETECTED	410.4832 m/z @21.79 [151020OFc1_NvH-0949-CRLM-15.raw]	410.4832458496094	21.7873437834667	3.69222415173333	95.1447881861333	91.45256403439997	89852.9296875	2.748282667255043E8	0	7364	88.49662251896771	2.9016933881803455	4.808639449893592	410.4818115234375	410.4847412109375
485	410.49505615234375	17.1523714933333					1	DETECTED	410.4951 m/z @17.15 [151020OFc1_NvH-0949-CRLM-15.raw]	410.49505615234375	17.1523714933333	0.967064965066667	95.4981614389333	94.53109647386663	325513.1875	2.8137494137153846E8	0	7364	0.1541612121005116	3.7324469135440297	1.19758632531995	410.4853210449219	410.50457763671875
486	410.5254821777344	17.7648189778667					1	DETECTED	410.5255 m/z @17.76 [151020OFc1_NvH-0949-CRLM-15.raw]	410.5254821777344	17.7648189778667	4.76633747146667	99.2510619056	94.48472443413333	488122.875	2.638684049262694E8	0	7364	0.32452428720249316	0.5050652161018118	20.412744255834202	410.5155334472656	410.5263977050781
487	410.5364074707031	7.86055264106667					1	DETECTED	410.5364 m/z @7.86 [151020OFc1_NvH-0949-CRLM-15.raw]	410.5364074707031	7.86055264106667	4.01616865226667	97.6212343562667	93.60506570400003	1101177.875	3.046717714205557E8	0	7364	0.14617019655422148	2.3041229923306745	38.41486559440806	410.5266418457031	410.54339599609375
488	410.5534362792969	16.5478518997333					1	DETECTED	410.5534 m/z @16.55 [151020OFc1_NvH-0949-CRLM-15.raw]	410.5534362792969	16.5478518997333	3.58538600055	98.5510612581333	94.9656752575833	1787935.25	4.0638161186204094E8	4	7364	4.186468160909818	1.0893532092592029	1.3227881926688951	410.54345703125	410.5633850097656
489	410.5672302246094	41.9276267794667					1	DETECTED	410.5672 m/z @41.93 [151020OFc1_NvH-0949-CRLM-15.raw]	410.5672302246094	41.9276267794667	4.25508058666667	96.0699966946667	91.81491610800003	1165669.75	3.161859094915476E8	3	7364	0.1973823580759273	0.5156874712674728	0.02687098272699513	410.5634460449219	410.57720947265625
490	410.58087158203125	15.3954439474667					1	DETECTED	410.5809 m/z @15.40 [151020OFc1_NvH-0949-CRLM-15.raw]	410.58087158203125	15.3954439474667	4.10637792266667	95.0874556770667	90.98107775440003	968859.6875	3.2415139689658505E8	0	7364	0.03031100673542575	0.9564281973139129	3.9611463833922524	410.5772399902344	410.5908203125
491	410.6075439453125	44.3290078514667					1	DETECTED	410.6075 m/z @44.33 [151020OFc1_NvH-0949-CRLM-15.raw]	410.6075439453125	44.3290078514667	3.46319776133333	59.5872259261333	56.12402816479997	576006.8125	1.9420191993934754E8	0	7364	0.07691309572150828	0.754070375028579	0.571935439307202	410.5980529785156	410.6088562011719
492	410.6189270019531	28.3197649581333					1	DETECTED	410.6189 m/z @28.32 [151020OFc1_NvH-0949-CRLM-15.raw]	410.6189270019531	28.3197649581333	4.70857773626667	99.1856310594667	94.47705332320002	836112.125	2.8063206070649284E8	0	7364	0.1653231265076407	0.5365536805540511	12.396961595364457	410.6090393066406	410.62884521484375
493	410.6986999511719	20.2997229141333					1	DETECTED	410.6987 m/z @20.30 [151020OFc1_NvH-0949-CRLM-15.raw]	410.6986999511719	20.2997229141333	3.6229916136	99.6284096194667	96.00541800586669	610343.5625	2.9446505196033156E8	2	7364	54.35767132145916	0.5041908524251155	0.8614187762299357	410.688720703125	410.70867919921875
494	410.7190246582031	19.2918284957333					1	DETECTED	410.7190 m/z @19.29 [151020OFc1_NvH-0949-CRLM-15.raw]	410.7190246582031	19.2918284957333	3.75534653973333	99.1856310594667	95.43028451973338	7269501.5	6.250454047239608E8	2	7364	0.8178220579134141	1.2069548067435174	4.024615153178136	410.70904541015625	410.72900390625
495	410.7314453125	26.9935776461333					1	DETECTED	410.7314 m/z @26.99 [151020OFc1_NvH-0949-CRLM-15.raw]	410.7314453125	26.9935776461333	3.92105708666667	43.1498627728	39.22880568613333	755605.3125	1.53039518468313E8	0	7364	16.893346119104407	0.8048364522187488	1.0827561601823263	410.7290344238281	410.7314758300781
496	410.7414855957031	31.913607088					1	DETECTED	410.7415 m/z @31.91 [151020OFc1_NvH-0949-CRLM-15.raw]	410.7414855957031	31.913607088	3.93227795866667	99.995976028	96.06369806933333	1454575.125	3.5422972054286087E8	2	7364	5.05132262988219	4.298454142933561	0.7921027213027967	410.73150634765625	410.75140380859375
497	410.7596130371094	40.5200112778667					1	DETECTED	410.7596 m/z @40.52 [151020OFc1_NvH-0949-CRLM-15.raw]	410.7596130371094	40.5200112778667	3.32341149813333	95.3453091472	92.02189764906667	658870.75	3.046586972153429E8	0	7364	0.22208192485359035	0.7829511418778047	1.2429255883174681	410.7514953613281	410.7690734863281
498	410.8201904296875	28.3197649581333					1	DETECTED	410.8202 m/z @28.32 [151020OFc1_NvH-0949-CRLM-15.raw]	410.8201904296875	28.3197649581333	3.5948898824	97.1554983258667	93.5606084434667	922667.625	2.714693053831544E8	0	7364	0.2267344040901378	0.5201239251909558	3.916967821244471	410.81036376953125	410.829833984375
499	410.840087890625	41.3267791493333					1	DETECTED	410.8401 m/z @41.33 [151020OFc1_NvH-0949-CRLM-15.raw]	410.840087890625	41.3267791493333	0.500468005333333	99.2045144797333	98.70404647439997	4214769.5	3.301770893123691E8	0	7364	0.13264605333947088	1.9920529224641954	1.390866031808782	410.83013916015625	410.8500061035156
500	410.8692321777344	23.7994268613333					1	DETECTED	410.8692 m/z @23.80 [151020OFc1_NvH-0949-CRLM-15.raw]	410.8692321777344	23.7994268613333	0.147753477333333	98.9507795738667	98.80302609653336	3137606.25	3.395585740970727E8	3	7364	0.14869407429997494	0.7806576574182128	0.190630655135856	410.85931396484375	410.87921142578125
501	410.88934326171875	39.4162799645333					1	DETECTED	410.8893 m/z @39.42 [151020OFc1_NvH-0949-CRLM-15.raw]	410.88934326171875	39.4162799645333	1.32026754586667	99.995976028	98.67570848213333	662580.0	3.1238705148859304E8	0	7364	0.03463204100560091	0.6536925110449106	0.25120580569681306	410.87939453125	410.8929138183594
502	410.9029235839844	34.9791825613333					1	DETECTED	410.9029 m/z @34.98 [151020OFc1_NvH-0949-CRLM-15.raw]	410.9029235839844	34.9791825613333	0.3966860352	99.9775159448	99.5808299096	1337905.875	3.360652244077337E8	3	7364	17.04163763956847	0.7189268671697436	0.5276783033259744	410.8929443359375	410.9128723144531
503	410.9198913574219	31.8620558050667					1	DETECTED	410.9199 m/z @31.86 [151020OFc1_NvH-0949-CRLM-15.raw]	410.9198913574219	31.8620558050667	0.242921065866667	99.8945193773333	99.65159831146663	738790.375	2.837852038626519E8	4	7364	2.9422757105967854	0.5627658362832877	0.31782636716435797	410.9129333496094	410.9298095703125
504	410.949951171875	13.9359101453333					1	DETECTED	410.9500 m/z @13.94 [151020OFc1_NvH-0949-CRLM-15.raw]	410.949951171875	13.9359101453333	0.3966860352	99.9867885205333	99.59010248533329	890409.0625	2.9712220432516503E8	4	7364	0.21227934670819693	0.9494455406938886	1.23353901974511	410.9399719238281	410.9598693847656
505	410.9615173339844	26.6207052149333					1	DETECTED	410.9615 m/z @26.62 [151020OFc1_NvH-0949-CRLM-15.raw]	410.9615173339844	26.6207052149333	4.38026494426667	99.498929624	95.11866467973333	354114.28125	2.4941908635910246E8	0	7364	0.6583942322070087	2.4250889666449345	0.014349209021596556	410.9599914550781	410.9638366699219
506	410.9738464355469	36.8270036445333					1	DETECTED	410.9738 m/z @36.83 [151020OFc1_NvH-0949-CRLM-15.raw]	410.9738464355469	36.8270036445333	1.2738843232	99.6739801272	98.400095804	636144.3125	3.913848364332093E8	0	7364	0.20995315435740025	1.6975370132067367	0.021169412415821605	410.964111328125	410.98382568359375
507	410.9994201660156	33.7466151661333					1	DETECTED	410.9994 m/z @33.75 [151020OFc1_NvH-0949-CRLM-15.raw]	410.9994201660156	33.7466151661333	0.845979072266667	97.8493447317333	97.00336565946662	114766.1875	2.7487484845621926E8	0	7364	90.18621377010977	1.6336771055976607	2.4551127235520944	410.9942321777344	411.00872802734375
508	411.0208740234375	28.5086207504					1	DETECTED	411.0209 m/z @28.51 [151020OFc1_NvH-0949-CRLM-15.raw]	411.0208740234375	28.5086207504	1.31105053333333	98.9026697933333	97.59161925999997	671106.8125	2.5463398788314492E8	0	7364	0.1899446657957391	0.5049092593271163	1.152913948714393	411.0111083984375	411.03045654296875
509	411.0406799316406	41.3719267850667					1	DETECTED	411.0407 m/z @41.37 [151020OFc1_NvH-0949-CRLM-15.raw]	411.0406799316406	41.3719267850667	0.8274123144	95.2186230173333	94.39121070293331	3797381.75	3.2772021582468754E8	0	7364	0.10403434414140378	1.0928812337040865	17.552394002169418	411.03131103515625	411.05059814453125
510	411.0961608886719	37.2768126392					1	DETECTED	411.0962 m/z @37.28 [151020OFc1_NvH-0949-CRLM-15.raw]	411.0961608886719	37.2768126392	0.00563191813333333	99.5267209133333	99.52108899519997	105000.9921875	2.9194186470778394E8	0	7364	84.26432452137144	1.3417230777373494	1.786757635241165	411.0875244140625	411.1060791015625
511	411.1125183105469	47.5680541954667					1	DETECTED	411.1125 m/z @47.57 [151020OFc1_NvH-0949-CRLM-15.raw]	411.1125183105469	47.5680541954667	0.0158234517333333	99.9775159448	99.96169249306666	61539.2734375	2.0327657399107605E8	0	7364	94.90720033006008	1.0751751542606254	1.0449843494011475	411.10626220703125	411.1125183105469
512	411.1226806640625	92.4780771882667					1	DETECTED	411.1227 m/z @92.48 [151020OFc1_NvH-0949-CRLM-15.raw]	411.1226806640625	92.4780771882667	0.1383115792	99.508202732	99.3698911528	1147273.125	2.912901718669702E8	0	7364	0.06792888873349057	0.5490268976106752	0.30228154348510095	411.1131896972656	411.13189697265625
513	411.1443786621094	91.9505778544					1	DETECTED	411.1444 m/z @91.95 [151020OFc1_NvH-0949-CRLM-15.raw]	411.1443786621094	91.9505778544	4.96148288666667	96.7636987976	91.80221591093333	71430.8828125	2.09484712596619E8	0	7364	0.48666645152316335	0.5276650823013237	0.524786953080727	411.134765625	411.1529235839844
514	411.1745300292969	34.9929759608					1	DETECTED	411.1745 m/z @34.99 [151020OFc1_NvH-0949-CRLM-15.raw]	411.1745300292969	34.9929759608	0.0253338893333333	99.8024637005333	99.77712981119996	410296.75	2.694188800648082E8	0	7364	84.30358427639322	2.0159426657473167	2.3501148358519988	411.1650085449219	411.1810302734375
515	411.1910400390625	11.7428832568					1	DETECTED	411.1910 m/z @11.74 [151020OFc1_NvH-0949-CRLM-15.raw]	411.1910400390625	11.7428832568	0.147753477333333	98.3472702869333	98.19951680959996	1212380.125	3.003647342147737E8	3	7364	16.46881874222144	44.67809583847742	0.3977876020346431	411.1810607910156	411.197021484375
516	411.20703125	28.2003391285333					1	DETECTED	411.2070 m/z @28.20 [151020OFc1_NvH-0949-CRLM-15.raw]	411.20703125	28.2003391285333	3.6229916136	99.0930594114667	95.4700677978667	3254606.0	4.010348638740042E8	3	7364	3.248278268799716	0.6632048564033094	13.946174690185257	411.19708251953125	411.2170104980469
517	411.2204895019531	19.3255071165333					1	DETECTED	411.2205 m/z @19.33 [151020OFc1_NvH-0949-CRLM-15.raw]	411.2204895019531	19.3255071165333	1.46849693946667	99.7473873533333	98.27889041386662	3056145.25	5.3436621159603924E8	3	7364	0.8108926033817276	2.929130043717479	1.4877569455684272	411.217041015625	411.23046875
518	411.23089599609375	24.1060361578667					1	DETECTED	411.2309 m/z @24.11 [151020OFc1_NvH-0949-CRLM-15.raw]	411.23089599609375	24.1060361578667	4.11888410906667	45.8805211456	41.76163703653333	1963466.0	1.7919678065399265E8	0	7364	0.26632350383859915	74.49634689804986	114.40132070511285	411.2304992675781	411.2312927246094
519	411.2413024902344	41.3719267850667					1	DETECTED	411.2413 m/z @41.37 [151020OFc1_NvH-0949-CRLM-15.raw]	411.2413024902344	41.3719267850667	2.8482999672	99.7749311197333	96.92663115253329	2018272.25	4.165661065487329E8	2	7364	14.173513505980093	1.279352919608722	1.5601350177359714	411.2313232421875	411.2512512207031
520	411.254150390625	31.8207246597333					1	DETECTED	411.2542 m/z @31.82 [151020OFc1_NvH-0949-CRLM-15.raw]	411.254150390625	31.8207246597333	1.0695499232	92.4674251042667	91.3978751810667	467513.6875	2.8177884696172094E8	0	7364	28.527232219854994	1.8650630725956878	2.693445141467861	411.2513122558594	411.26409912109375
521	411.2643737792969	40.5742876157333					1	DETECTED	411.2644 m/z @40.57 [151020OFc1_NvH-0949-CRLM-15.raw]	411.2643737792969	40.5742876157333	4.19156644906667	95.0321063824	90.84053993333333	89911.9609375	2.7104753774682516E8	0	7364	75.91340711668997	1.2487923647580537	1.4260480097767805	411.2643737792969	411.27435302734375
522	411.2935485839844	91.4137455957333					1	DETECTED	411.2935 m/z @91.41 [151020OFc1_NvH-0949-CRLM-15.raw]	411.2935485839844	91.4137455957333	4.5255921896	92.4674251042667	87.94183291466669	83312.421875	2.282418905838828E8	0	7364	1.285888421465728	0.5060634244556232	0.7035958841256161	411.28369140625	411.29962158203125
523	411.309814453125	91.4322433621333					1	DETECTED	411.3098 m/z @91.43 [151020OFc1_NvH-0949-CRLM-15.raw]	411.309814453125	91.4322433621333	3.1000119856	98.8094125437333	95.7094005581333	118103.6328125	2.669608164778232E8	0	7364	0.5320493816177816	0.5014925832333021	0.7509564790768877	411.30462646484375	411.319580078125
524	411.3287658691406	90.5461907373333					1	DETECTED	411.3288 m/z @90.55 [151020OFc1_NvH-0949-CRLM-15.raw]	411.3287658691406	90.5461907373333	0.687709616266667	92.5743953594667	91.88668574320003	115596.375	2.554501154317725E8	0	7364	1.5917604433737154	0.511285549214886	13.703973676953355	411.3216247558594	411.3384094238281
525	411.34893798828125	25.2144772496					1	DETECTED	411.3489 m/z @25.21 [151020OFc1_NvH-0949-CRLM-15.raw]	411.34893798828125	25.2144772496	1.23674730506667	96.5298513365333	95.29310403146663	175123.265625	3.3660312233527666E8	0	7364	90.39292500752289	1.8940257320917806	2.741388509593203	411.3414001464844	411.3583679199219
526	411.3652648925781	91.0322357285333					1	DETECTED	411.3653 m/z @91.03 [151020OFc1_NvH-0949-CRLM-15.raw]	411.3652648925781	91.0322357285333	0.8086025968	99.5638204856	98.7552178888	139140.234375	2.6165963683272913E8	0	7364	0.7304243070924485	4.097598118509286	4.839333751790013	411.35955810546875	411.3748474121094
527	411.3920593261719	36.1802458504					1	DETECTED	411.3921 m/z @36.18 [151020OFc1_NvH-0949-CRLM-15.raw]	411.3920593261719	36.1802458504	0.762121375466667	94.2943917661333	93.53227039066664	140446.78125	2.873865117413932E8	0	7364	90.1775602776824	1.288400676462565	1.5754619771230058	411.3822326660156	411.4020080566406
528	411.4237365722656	34.868494328					1	DETECTED	411.4237 m/z @34.87 [151020OFc1_NvH-0949-CRLM-15.raw]	411.4237365722656	34.868494328	1.38503348053333	99.5730978077333	98.18806432719998	708793.0625	2.7539494541263497E8	0	7364	7.188767400875577	1.9089060718700543	0.09749164791452913	411.414306640625	411.43157958984375
529	411.44183349609375	41.3267791493333					1	DETECTED	411.4418 m/z @41.33 [151020OFc1_NvH-0949-CRLM-15.raw]	411.44183349609375	41.3267791493333	4.01616865226667	99.8578046733333	95.84163602106663	1262351.5	2.949893069333681E8	0	7364	0.14581397297528298	0.5827733213307278	0.006711412542647245	411.43231201171875	411.4518127441406
530	411.4556579589844	23.0912223672					1	DETECTED	411.4557 m/z @23.09 [151020OFc1_NvH-0949-CRLM-15.raw]	411.4556579589844	23.0912223672	3.15591355946667	97.7464583709333	94.59054481146663	740184.75	2.847431921595998E8	0	7364	9.582855893639508	0.5087932594374946	2.9182985321063084	411.4518737792969	411.465576171875
531	411.4741516113281	22.7412432725333					1	DETECTED	411.4742 m/z @22.74 [151020OFc1_NvH-0949-CRLM-15.raw]	411.4741516113281	22.7412432725333	4.24291425786667	98.2278425269333	93.98492826906663	365933.375	2.7176761149909955E8	0	7364	0.5335916412793296	2.971817064057427	1.43208930603392	411.46575927734375	411.4841003417969
532	411.4986572265625	10.2220737112					1	DETECTED	411.4987 m/z @10.22 [151020OFc1_NvH-0949-CRLM-15.raw]	411.4986572265625	10.2220737112	3.65348292746667	99.4008747616	95.74739183413332	257021.9375	2.9186515574902236E8	0	7364	0.12654113504658326	0.9882673681611169	0.6325523785544487	411.4888000488281	411.5086364746094
533	411.5269470214844	13.8544325781333					1	DETECTED	411.5269 m/z @13.85 [151020OFc1_NvH-0949-CRLM-15.raw]	411.5269470214844	13.8544325781333	2.5966572024	98.6156272077333	96.0189700053333	295008.9375	2.789348966585456E8	0	7364	6.583022167280217	0.5503968888751785	3.9016439738112894	411.5170593261719	411.5312805175781
534	411.5413513183594	28.1829097133333					1	DETECTED	411.5414 m/z @28.18 [151020OFc1_NvH-0949-CRLM-15.raw]	411.5413513183594	28.1829097133333	3.36070344293333	98.0142679653333	94.65356452239998	2117051.5	3.466527879108644E8	3	7364	0.16021313306181284	0.5228345006942078	0.02259904857679955	411.5313720703125	411.546630859375
535	411.556640625	19.5474190792					1	DETECTED	411.5566 m/z @19.55 [151020OFc1_NvH-0949-CRLM-15.raw]	411.556640625	19.5474190792	3.83759810613333	98.0887793493333	94.25118124319997	6846748.5	4.6463841888242745E8	3	7364	8.208335976686303	1.5970901393927945	0.27154796822607336	411.54669189453125	411.5665588378906
536	411.5794677734375	47.8518406416					1	DETECTED	411.5795 m/z @47.85 [151020OFc1_NvH-0949-CRLM-15.raw]	411.5794677734375	47.8518406416	4.04623723866667	99.1020592192	95.05582198053332	445872.25	2.8511934817859846E8	3	7364	21.40705913097373	1.1800866449492968	0.0015292138835364527	411.5694885253906	411.58477783203125
537	411.5948486328125	28.3197649581333					1	DETECTED	411.5948 m/z @28.32 [151020OFc1_NvH-0949-CRLM-15.raw]	411.5948486328125	28.3197649581333	1.779789748	98.1164603074667	96.3366705594667	545598.5	2.7880181762179476E8	0	7364	25.85026805281181	3.0093373303970217	1.343747849135083	411.5849304199219	411.6038818359375
538	411.6427307128906	41.3432456954667					1	DETECTED	411.6427 m/z @41.34 [151020OFc1_NvH-0949-CRLM-15.raw]	411.6427307128906	41.3432456954667	3.24910825893333	94.7970713597333	91.54796310079996	350364.0	2.913751886580133E8	0	7364	0.06891932002238832	1.3005362969403913	0.0025361658033949503	411.6334533691406	411.6520080566406
539	411.6927490234375	11.7428832568					1	DETECTED	411.6927 m/z @11.74 [151020OFc1_NvH-0949-CRLM-15.raw]	411.6927490234375	11.7428832568	0.1005869136	97.5934792693333	97.4928923557333	473893.40625	2.639859981775924E8	0	7364	0.09150939249483692	1.3712932155601345	33.42892506984532	411.68328857421875	411.7005920410156
540	411.7106018066406	38.3083345656					1	DETECTED	411.7106 m/z @38.31 [151020OFc1_NvH-0949-CRLM-15.raw]	411.7106018066406	38.3083345656	0.584708849333333	99.655819568	99.07111071866666	3867633.5	4.221513541909589E8	2	7364	16.657475059193967	0.5097376672891929	0.026635246712074654	411.70062255859375	411.7205810546875
541	411.7307434082031	10.980046452					1	DETECTED	411.7307 m/z @10.98 [151020OFc1_NvH-0949-CRLM-15.raw]	411.7307434082031	10.980046452	3.65348292746667	97.4815697813333	93.82808685386664	1936068.75	3.783832944259783E8	2	7364	25.605716455809073	2.77275092072164	91.0391275878516	411.7207946777344	411.74066162109375
542	411.7436218261719	29.6019459514667					1	DETECTED	411.7436 m/z @29.60 [151020OFc1_NvH-0949-CRLM-15.raw]	411.7436218261719	29.6019459514667	4.3900454232	86.2542926957333	81.8642472725333	887552.5625	3.6917148496556747E8	2	7364	5.151004865305531	0.5036524115117406	0.3115174632296138	411.7407531738281	411.748046875
543	411.758056640625	27.5041640085333					1	DETECTED	411.7581 m/z @27.50 [151020OFc1_NvH-0949-CRLM-15.raw]	411.758056640625	27.5041640085333	3.73496348133333	96.7453721277333	93.01040864639998	2129037.5	3.5754170453232026E8	2	7364	14.585180139903688	0.5059786864244975	0.02539597688021759	411.74810791015625	411.7679748535156
544	411.783935546875	51.1754672928					1	DETECTED	411.7839 m/z @51.18 [151020OFc1_NvH-0949-CRLM-15.raw]	411.783935546875	51.1754672928	1.49611556	95.6727324178667	94.17661685786669	98153.8828125	2.8231971438169944E8	2	7364	91.6165124884474	0.971325115991303	0.9429784034489614	411.7741394042969	411.7934265136719
545	411.8569030761719	19.6214681261333					1	DETECTED	411.8569 m/z @19.62 [151020OFc1_NvH-0949-CRLM-15.raw]	411.8569030761719	19.6214681261333	0.920390720266667	98.8651497674667	97.94475904720004	176164.265625	2.735567484466146E8	0	7364	4.081687600853634	3.8260321275202442	6.301178302263263	411.846923828125	411.8656311035156
546	411.87567138671875	15.5857999688					1	DETECTED	411.8757 m/z @15.59 [151020OFc1_NvH-0949-CRLM-15.raw]	411.87567138671875	15.5857999688	0.0536896189333333	98.3944822514667	98.34079263253336	1839068.25	3.4487755277666885E8	3	7364	0.14694931220417828	0.9706035138416884	23.491824613886443	411.8658752441406	411.8808898925781
547	411.8908996582031	19.4978260221333					1	DETECTED	411.8909 m/z @19.50 [151020OFc1_NvH-0949-CRLM-15.raw]	411.8908996582031	19.4978260221333	0.406081464533333	99.9497680096	99.54368654506668	4346962.0	3.910516685894128E8	3	7364	8.179100774859673	0.5344852990317558	0.16273886296356022	411.8809509277344	411.90087890625
548	411.90960693359375	31.6428168101333					1	DETECTED	411.9096 m/z @31.64 [151020OFc1_NvH-0949-CRLM-15.raw]	411.90960693359375	31.6428168101333	0.176129755733333	99.995976028	99.81984627226667	422314.0	3.4177689504783905E8	0	7364	13.649670704430164	1.8858131294654035	1.1386205704075474	411.9009094238281	411.91912841796875
549	411.923828125	34.8130258621333					1	DETECTED	411.9238 m/z @34.81 [151020OFc1_NvH-0949-CRLM-15.raw]	411.923828125	34.8130258621333	1.04153912266667	98.8464018205333	97.80486269786664	318723.5	3.2952723028831184E8	0	7364	6.643381818622121	1.7663788637582123	2.54186004607631	411.91986083984375	411.93359375
550	411.9428405761719	11.7301170354667					1	DETECTED	411.9428 m/z @11.73 [151020OFc1_NvH-0949-CRLM-15.raw]	411.9428405761719	11.7301170354667	1.08808024506667	99.9405188642667	98.85243861920004	249661.265625	2.6822589858860475E8	0	7364	0.12050108786447566	0.5606592098746692	0.7800142539011784	411.933837890625	411.9460144042969
551	411.956298828125	23.0082815968					1	DETECTED	411.9563 m/z @23.01 [151020OFc1_NvH-0949-CRLM-15.raw]	411.956298828125	23.0082815968	3.50994329201667	99.8209236813333	96.31098038931663	299938.46875	2.8557145488982636E8	0	7364	9.764022231024219	3.707053527750312	0.33208892380988125	411.9463195800781	411.96624755859375
552	412.038818359375	25.2795998077333					1	DETECTED	412.0388 m/z @25.28 [151020OFc1_NvH-0949-CRLM-15.raw]	412.038818359375	25.2795998077333	1.31105053333333	99.3261693394667	98.01511880613337	126732.4375	2.756078795896165E8	0	7364	95.32594547832466	2.2467386469269917	3.4753442325779655	412.0289306640625	412.038818359375
553	412.0862121582031	44.7506071853333					1	DETECTED	412.0862 m/z @44.75 [151020OFc1_NvH-0949-CRLM-15.raw]	412.0862121582031	44.7506071853333	0.00563191813333333	97.6212343562667	97.61560243813337	124245.5546875	2.6103771529895672E8	2	7364	61.92661061264975	1.1479651608119015	1.301361782625704	412.07623291015625	412.09527587890625
554	412.1256103515625	92.4869560549333					1	DETECTED	412.1256 m/z @92.49 [151020OFc1_NvH-0949-CRLM-15.raw]	412.1256103515625	92.4869560549333	5.60912194666667	95.1261946957333	89.51707274906663	319790.59375	2.6057648017460215E8	0	7364	2.4943940969169915	0.584306778873536	0.9501056843186758	412.1160888671875	412.1344909667969
555	412.1524658203125	25.2037883181333					1	DETECTED	412.1525 m/z @25.20 [151020OFc1_NvH-0949-CRLM-15.raw]	412.1524658203125	25.2037883181333	2.82975518106667	98.5331535512	95.70339837013333	199986.46875	3.0016190845918775E8	0	7364	89.55392284905435	1.9834679821111054	3.006809729914057	412.1424865722656	412.16217041015625
556	412.18438720703125	37.5975090704					1	DETECTED	412.1844 m/z @37.60 [151020OFc1_NvH-0949-CRLM-15.raw]	412.18438720703125	37.5975090704	1.1345129272	99.4345100338667	98.2999971066667	427431.34375	2.830637624426253E8	0	7364	21.47831347643888	1.4864403672988478	2.1947436605682187	412.1744079589844	412.1910095214844
557	412.2010498046875	14.3389643181333					1	DETECTED	412.2010 m/z @14.34 [151020OFc1_NvH-0949-CRLM-15.raw]	412.2010498046875	14.3389643181333	3.63219773866667	99.2419623248	95.60976458613332	5839954.0	5.0556187675935805E8	3	7364	0.42904150670465846	15.391060345279767	34.19072873527516	412.19122314453125	412.2110290527344
558	412.212158203125	38.2842929426667					1	DETECTED	412.2122 m/z @38.28 [151020OFc1_NvH-0949-CRLM-15.raw]	412.212158203125	38.2842929426667	2.7831508024	97.6396800013333	94.8565291989333	1996197.25	4.3011860453754795E8	2	7364	10.764181994753535	0.5148556012153177	0.006584335161867458	412.2110595703125	412.2221374511719
559	412.2312316894531	21.8173121701333					1	DETECTED	412.2312 m/z @21.82 [151020OFc1_NvH-0949-CRLM-15.raw]	412.2312316894531	21.8173121701333	3.7960567952	99.0744283544	95.2783715592	1877513.25	4.5586017819147885E8	3	7364	28.722136956909665	4.471253552388968	16.938432779723545	412.22216796875	412.2327880859375
560	412.2427978515625	17.2414249050667					1	DETECTED	412.2428 m/z @17.24 [151020OFc1_NvH-0949-CRLM-15.raw]	412.2427978515625	17.2414249050667	3.57590497708333	99.3168651157333	95.74096013864997	2693487.5	3.740354080951701E8	3	7364	0.18218636912109076	9.661272233284725	1.0377326024295994	412.2328186035156	412.25274658203125
561	412.2597961425781	27.4775079370667					1	DETECTED	412.2598 m/z @27.48 [151020OFc1_NvH-0949-CRLM-15.raw]	412.2597961425781	27.4775079370667	4.00560227706667	98.1257393482667	94.12013707120003	1326072.75	3.518564893460766E8	2	7364	64.53874448517291	2.144849750136973	3.3604509781314884	412.2528381347656	412.26910400390625
562	412.27447509765625	49.5633526578667					1	DETECTED	412.2745 m/z @49.56 [151020OFc1_NvH-0949-CRLM-15.raw]	412.27447509765625	49.5633526578667	3.98591682293333	92.4406837970667	88.45476697413336	66101.09375	2.2068601230489284E8	0	7364	86.85189983792941	0.9704038050749948	0.9442809217549394	412.2698059082031	412.2794189453125
563	412.2900695800781	90.0555277117333					1	DETECTED	412.2901 m/z @90.06 [151020OFc1_NvH-0949-CRLM-15.raw]	412.2900695800781	90.0555277117333	4.6413761576	94.2551302208	89.61375406319999	286360.9375	2.8209005814912146E8	0	7364	42.2550051781361	0.5058377209275194	0.0010571510707390493	412.2817687988281	412.2975158691406
564	412.308837890625	90.5461907373333					1	DETECTED	412.3088 m/z @90.55 [151020OFc1_NvH-0949-CRLM-15.raw]	412.308837890625	90.5461907373333	8.3597363496	94.4543001608	86.0945638112	287985.6875	2.4402446279758373E8	0	7364	1.5841028648360123	2.6011046586696485	3.5333861726087448	412.2996826171875	412.3186950683594
565	412.3418273925781	90.5461907373333					1	DETECTED	412.3418 m/z @90.55 [151020OFc1_NvH-0949-CRLM-15.raw]	412.3418273925781	90.5461907373333	0.892401536266667	98.5331535512	97.64075201493334	99128.765625	2.788525770445438E8	0	7364	0.9323080926478582	0.5080733155670717	145.16445478254417	412.33209228515625	412.35101318359375
566	412.37298583984375	33.0866626581333					1	DETECTED	412.3730 m/z @33.09 [151020OFc1_NvH-0949-CRLM-15.raw]	412.37298583984375	33.0866626581333	0.4155189776	95.9874431661333	95.5719241885333	105022.9296875	2.84501052629285E8	0	7364	87.41961365978536	1.500250820032892	2.0237585597424195	412.3631591796875	412.3816223144531
567	412.4146728515625	90.5461907373333					1	DETECTED	412.4147 m/z @90.55 [151020OFc1_NvH-0949-CRLM-15.raw]	412.4146728515625	90.5461907373333	1.2738843232	95.9411310589333	94.6672467357333	172498.0	2.856312296230188E8	0	7364	1.677682845622428	0.5092047561354166	0.020305281505230272	412.40472412109375	412.4245910644531
568	412.4529724121094	20.6428566378667					1	DETECTED	412.4530 m/z @20.64 [151020OFc1_NvH-0949-CRLM-15.raw]	412.4529724121094	20.6428566378667	2.3175834656	98.7353843738667	96.4178009082667	3563624.0	3.454378889478922E8	4	7364	0.14730059452695698	2.105036197194123	0.11200310591301262	412.4430847167969	412.46282958984375
569	412.4688415527344	9.90213760613333					1	DETECTED	412.4688 m/z @9.90 [151020OFc1_NvH-0949-CRLM-15.raw]	412.4688415527344	9.90213760613333	2.26181905733333	97.8768756088	95.61505655146668	526155.3125	2.769348137341837E8	0	7364	0.14644235080234047	0.5622467755696325	0.10568169150220359	412.4630432128906	412.47882080078125
570	412.4797668457031	13.8650887162667					1	DETECTED	412.4798 m/z @13.87 [151020OFc1_NvH-0949-CRLM-15.raw]	412.4797668457031	13.8650887162667	4.6220536904	96.0885024682667	91.4664487778667	304207.75	2.794578538364793E8	0	7364	0.023030855839550668	163.58103717727576	2.912311567206357	412.4788513183594	412.48974609375
571	412.4925537109375	42.2382271704					1	DETECTED	412.4926 m/z @42.24 [151020OFc1_NvH-0949-CRLM-15.raw]	412.4925537109375	42.2382271704	1.4128599848	69.3446104944	67.93175050960001	115244.546875	2.1113695743451956E8	0	7364	43.64419778409179	0.8614206289563812	0.7340043169886935	412.4897766113281	412.4936828613281
572	412.5036926269531	24.0504174384					1	DETECTED	412.5037 m/z @24.05 [151020OFc1_NvH-0949-CRLM-15.raw]	412.5036926269531	24.0504174384	0.519297409333333	95.8494036226667	95.33010621333337	342373.3125	2.599389678093375E8	0	7364	0.2566982174295269	3.3655994425906375	0.007940734667385018	412.4939270019531	412.5135192871094
573	412.5181884765625	37.5796760810667					1	DETECTED	412.5182 m/z @37.58 [151020OFc1_NvH-0949-CRLM-15.raw]	412.5181884765625	37.5796760810667	2.48503377333333	79.6121747914667	77.12714101813337	173692.765625	2.5918415619574547E8	3	7364	27.16402366774037	1.2508063064233441	1.5602809694557518	412.5137634277344	412.525390625
574	412.53546142578125	14.3290937898667					1	DETECTED	412.5355 m/z @14.33 [151020OFc1_NvH-0949-CRLM-15.raw]	412.53546142578125	14.3290937898667	2.8018550896	99.655819568	96.8539644784	4119458.75	4.138109244680084E8	3	7364	0.351925832244282	2.144998466510133	3.3382131341283894	412.5255126953125	412.5454406738281
575	412.5554504394531	13.7503125922667					1	DETECTED	412.5555 m/z @13.75 [151020OFc1_NvH-0949-CRLM-15.raw]	412.5554504394531	13.7503125922667	3.76563367786667	99.7015653709333	95.93593169306662	8.154856E7	1.5040444894277933E9	3	7364	0.19579593325738465	1.1985554242437675	1.1617119322031102	412.54547119140625	412.5654296875
576	412.5658264160156	26.3554248637333					1	DETECTED	412.5658 m/z @26.36 [151020OFc1_NvH-0949-CRLM-15.raw]	412.5658264160156	26.3554248637333	7.2190100152	44.7852966146667	37.5662865994667	768670.375	1.6840110106090888E8	0	7364	0.08104403639480395	0.98153930338592	0.9630786067718398	412.5654602050781	412.5658264160156
577	412.5758361816406	38.0542232581333					1	DETECTED	412.5758 m/z @38.05 [151020OFc1_NvH-0949-CRLM-15.raw]	412.5758361816406	38.0542232581333	3.6042587912	89.5890414357333	85.9847826445333	1320964.375	3.097167858741545E8	3	7364	0.21444041687708193	0.6599227385586361	0.011437924033129928	412.56585693359375	412.5857849121094
578	412.58642578125	34.6992634229333					1	DETECTED	412.5864 m/z @34.70 [151020OFc1_NvH-0949-CRLM-15.raw]	412.58642578125	34.6992634229333	2.76456570186667	40.2527372776	37.488171575733325	139937.96875	1.160846743749373E8	0	7364	29.131761388414816	0.5961512754681876	0.1912094238807975	412.5859680175781	412.5884094238281
579	412.5992126464844	19.8344282541333					1	DETECTED	412.5992 m/z @19.83 [151020OFc1_NvH-0949-CRLM-15.raw]	412.5992126464844	19.8344282541333	3.69222415173333	98.1350578002667	94.44283364853337	432113.46875	2.690898149923829E8	0	7364	0.06258359260840862	9.889028568227475	0.7875373816421617	412.5895080566406	412.6089172363281
580	412.61529541015625	33.7466151661333					1	DETECTED	412.6153 m/z @33.75 [151020OFc1_NvH-0949-CRLM-15.raw]	412.61529541015625	33.7466151661333	4.6020765832	94.9305010325333	90.3284244493333	120490.984375	2.801284540555543E8	3	7364	90.24853002926953	1.5551236116180875	2.096901344523952	412.6092529296875	412.619873046875
581	412.6826477050781	30.0790157088					1	DETECTED	412.6826 m/z @30.08 [151020OFc1_NvH-0949-CRLM-15.raw]	412.6826477050781	30.0790157088	1.21813745066667	95.607951564	94.38981411333333	164166.96875	3.042530174558343E8	0	7364	73.6952504887096	1.8738861269828349	2.7140416669497203	412.67303466796875	412.6925964355469
582	412.7037048339844	20.6428566378667					1	DETECTED	412.7037 m/z @20.64 [151020OFc1_NvH-0949-CRLM-15.raw]	412.7037048339844	20.6428566378667	3.4352897448	98.0887793493333	94.65348960453329	3406483.0	3.966970711225543E8	4	7364	20.32760369366828	7.618423460832195	15.994993951486881	412.69390869140625	412.71368408203125
583	412.7154541015625	24.7972925909333					1	DETECTED	412.7155 m/z @24.80 [151020OFc1_NvH-0949-CRLM-15.raw]	412.7154541015625	24.7972925909333	4.59240368346667	96.9258842757333	92.33348059226662	585078.0625	2.958980122247618E8	0	7364	18.501559490360215	0.5031691101862301	0.1589008502414737	412.7137451171875	412.7189025878906
584	412.7289123535156	22.1206463848					1	DETECTED	412.7289 m/z @22.12 [151020OFc1_NvH-0949-CRLM-15.raw]	412.7289123535156	22.1206463848	3.98591682293333	94.6550505912	90.66913376826666	7954251.0	4.4624593478902394E8	2	7364	0.24771553700180604	51.29086455002983	94.37204984896626	412.71893310546875	412.7388610839844
585	412.7404479980469	11.3359711344					1	DETECTED	412.7404 m/z @11.34 [151020OFc1_NvH-0949-CRLM-15.raw]	412.7404479980469	11.3359711344	4.35820834853333	93.2045295034667	88.84632115493338	1234064.5	2.6613015482283136E8	2	7364	0.14050151991860282	2.511277221147177	1.697749344503461	412.73895263671875	412.7433776855469
586	412.75341796875	27.6410144962667					1	DETECTED	412.7534 m/z @27.64 [151020OFc1_NvH-0949-CRLM-15.raw]	412.75341796875	27.6410144962667	1.2738843232	98.8839680149333	97.61008369173331	4041663.5	4.0997717093885535E8	2	7364	0.20917666410382196	1.4330332304204623	0.11162211440507225	412.7434387207031	412.7633972167969
587	412.7712707519531	11.1137617970667					1	DETECTED	412.7713 m/z @11.11 [151020OFc1_NvH-0949-CRLM-15.raw]	412.7712707519531	11.1137617970667	0.910963652266667	94.6550505912	93.74408693893332	982060.5625	2.81351151743204E8	2	7364	17.94555619593955	21.973419493934447	89.98817876415657	412.763427734375	412.7808532714844
588	412.8285827636719	30.9187644712					1	DETECTED	412.8286 m/z @30.92 [151020OFc1_NvH-0949-CRLM-15.raw]	412.8285827636719	30.9187644712	0.204607669333333	99.6739801272	99.46937245786667	430854.15625	2.6198371463208482E8	0	7364	77.67827389255812	1.9330519271684954	4.313964463688779	412.81878662109375	412.83843994140625
589	412.8396911621094	34.5566203986667					1	DETECTED	412.8397 m/z @34.56 [151020OFc1_NvH-0949-CRLM-15.raw]	412.8396911621094	34.5566203986667	0.883063884533333	97.1005196386667	96.21745575413337	86861.359375	2.6518233823590615E8	0	7364	27.691860181004454	1.4286797373741806	2.274587370923816	412.838623046875	412.8404846191406
590	412.8514404296875	37.5490823786667					1	DETECTED	412.8514 m/z @37.55 [151020OFc1_NvH-0949-CRLM-15.raw]	412.8514404296875	37.5490823786667	0.204607669333333	99.3730100096	99.16840234026667	351654.28125	3.003128682301529E8	0	7364	0.06113908244659427	1.608212402594068	2.7596690991716804	412.841552734375	412.85919189453125
591	412.8692321777344	14.4476837581333					1	DETECTED	412.8692 m/z @14.45 [151020OFc1_NvH-0949-CRLM-15.raw]	412.8692321777344	14.4476837581333	0.223698023466667	98.8839680149333	98.66026999146663	1359477.5	3.39363037251317E8	3	7364	0.4008467099711268	0.8918498755027441	2.4527038973234347	412.85943603515625	412.8777770996094
592	412.8878173828125	13.7503125922667					1	DETECTED	412.8878 m/z @13.75 [151020OFc1_NvH-0949-CRLM-15.raw]	412.8878173828125	13.7503125922667	0.883063884533333	99.995976028	99.11291214346667	5.5897516E7	1.0935195043538327E9	3	7364	0.1864129111338908	1.1869351403732706	1.2079712930315214	412.87786865234375	412.8977966308594
593	412.90283203125	16.3385119946667					1	DETECTED	412.9028 m/z @16.34 [151020OFc1_NvH-0949-CRLM-15.raw]	412.90283203125	16.3385119946667	0.387160898133333	99.995976028	99.60881512986667	5980064.5	3.710016556903912E8	3	7364	0.14979999402302724	36.194110226697006	202.9615478997066	412.8978271484375	412.9127502441406
594	412.92242431640625	25.9355235888					1	DETECTED	412.9224 m/z @25.94 [151020OFc1_NvH-0949-CRLM-15.raw]	412.92242431640625	25.9355235888	0.490999167733333	99.9589865616	99.46798739386666	366858.875	2.8137219626069933E8	0	7364	0.018664772712725153	2.671127291773258	0.005677266664072143	412.9130859375	412.9324035644531
595	412.93377685546875	19.8574862861333					1	DETECTED	412.9338 m/z @19.86 [151020OFc1_NvH-0949-CRLM-15.raw]	412.93377685546875	19.8574862861333	2.0390279992	99.93128324	97.8922552408	205239.75	2.6814942720779616E8	0	7364	0.15904744595749065	3.0287864029876483	9.90509416528273E-4	412.9324951171875	412.9373779296875
596	412.9473876953125	19.3255071165333					1	DETECTED	412.9474 m/z @19.33 [151020OFc1_NvH-0949-CRLM-15.raw]	412.9473876953125	19.3255071165333	1.44078518293333	99.9682347485333	98.52744956559998	430558.84375	2.7274034771554506E8	0	7364	0.038401971712858085	0.5435220943993061	0.09060319737740277	412.9374084472656	412.9488525390625
597	412.9588928222656	40.8388912453333					1	DETECTED	412.9589 m/z @40.84 [151020OFc1_NvH-0949-CRLM-15.raw]	412.9588928222656	40.8388912453333	0.6692026232	98.8651497674667	98.19594714426671	2251738.0	3.6115989410231507E8	0	7364	0.19635793214337838	0.5105620274057268	0.24699465418765917	412.9489440917969	412.9688720703125
598	412.9719543457031	24.5120747941333					1	DETECTED	412.9720 m/z @24.51 [151020OFc1_NvH-0949-CRLM-15.raw]	412.9719543457031	24.5120747941333	0.214083418133333	99.2984131904	99.08432977226667	705142.6875	2.6396478997051054E8	4	7364	0.0681731534933121	0.5476568093636719	1.066063287875482	412.968994140625	412.9819030761719
599	412.9921875	25.4179605397333					1	DETECTED	412.9922 m/z @25.42 [151020OFc1_NvH-0949-CRLM-15.raw]	412.9921875	25.4179605397333	0.223698023466667	98.3380053602667	98.11430733680004	259266.09375	2.7475990581260026E8	0	7364	5.2171077316950765	2.3053394899184823	3.686893559266992	412.9822082519531	413.001708984375
600	413.0293884277344	30.8721858370667					1	DETECTED	413.0294 m/z @30.87 [151020OFc1_NvH-0949-CRLM-15.raw]	413.0293884277344	30.8721858370667	0.790008447466667	99.6191031392	98.82909469173335	607919.0625	2.687166202155162E8	0	7364	null	2.4690846231638446	0.01783893017208673	413.01947021484375	413.0388488769531
601	413.08648681640625	57.9467237109333					1	DETECTED	413.0865 m/z @57.95 [151020OFc1_NvH-0949-CRLM-15.raw]	413.08648681640625	57.9467237109333	0.00563191813333333	99.3635498101333	99.35791789199997	109441.6015625	3.018390972227468E8	0	7364	54.53982216381531	0.8376052803503248	0.6835581040985519	413.0765380859375	413.0959777832031
602	413.1181945800781	91.5547960306667					1	DETECTED	413.1182 m/z @91.55 [151020OFc1_NvH-0949-CRLM-15.raw]	413.1181945800781	91.5547960306667	24.0653612296	96.613864844	72.5485036144	132076.78125	2.405036680084369E8	0	7364	0.1516380375393993	0.50252368050868	3.2477372089447636	413.1087646484375	413.1268005371094
603	413.1470947265625	51.1754672928					1	DETECTED	413.1471 m/z @51.18 [151020OFc1_NvH-0949-CRLM-15.raw]	413.1470947265625	51.1754672928	14.2327031650667	96.39191332	82.1592101549333	91319.1953125	2.3763870616992542E8	0	7364	78.17299649088694	1.1119797353395056	1.0924510810226826	413.1378173828125	413.1534118652344
604	413.1922302246094	39.2983103325333					1	DETECTED	413.1922 m/z @39.30 [151020OFc1_NvH-0949-CRLM-15.raw]	413.1922302246094	39.2983103325333	3.73496348133333	97.0084876048	93.27352412346667	902212.375	2.9191879231509763E8	2	7364	0.271575836456023	0.5394818432179446	0.24256658160266337	413.182373046875	413.19964599609375
605	413.20965576171875	40.9212798576					1	DETECTED	413.2097 m/z @40.92 [151020OFc1_NvH-0949-CRLM-15.raw]	413.20965576171875	40.9212798576	3.2398545912	99.5730978077333	96.3332432165333	1338365.0	3.580529716728279E8	0	7364	0.16120654389013112	1.159723727303421	0.3504174044398583	413.1996765136719	413.21124267578125
606	413.22125244140625	13.7191338136					1	DETECTED	413.2213 m/z @13.72 [151020OFc1_NvH-0949-CRLM-15.raw]	413.22125244140625	13.7191338136	2.70850379813333	99.6648880768	96.95638427866666	1.965839E7	7.420956192677846E8	4	7364	0.1977377680485617	1.3161138400492998	60.11242756111929	413.2112731933594	413.2312316894531
607	413.237060546875	16.3385119946667					1	DETECTED	413.2371 m/z @16.34 [151020OFc1_NvH-0949-CRLM-15.raw]	413.237060546875	16.3385119946667	3.8992114864	97.4164913717333	93.5172798853333	4447073.0	3.925565722866678E8	2	7364	0.15441507883100059	1.6950379484795735	0.04166867394745105	413.23126220703125	413.2432861328125
608	413.2532958984375	91.7653791053333					1	DETECTED	413.2533 m/z @91.77 [151020OFc1_NvH-0949-CRLM-15.raw]	413.2532958984375	91.7653791053333	4.01616865226667	99.8669674005333	95.85079874826663	8079159.0	4.725051540047757E8	2	7364	0.08429395594595235	0.5012061877220959	0.0017629718743906021	413.2433166503906	413.2632751464844
609	413.2633361816406	33.2658187250667					1	DETECTED	413.2633 m/z @33.27 [151020OFc1_NvH-0949-CRLM-15.raw]	413.2633361816406	33.2658187250667	0.00563191813333333	99.995976028	99.99034410986667	500759.40625	3.0062996711474943E8	3	7364	62.626257876833336	1.8129121254236253	13.520370257268551	413.2633361816406	413.2733154296875
610	413.28131103515625	10.9213305904					1	DETECTED	413.2813 m/z @10.92 [151020OFc1_NvH-0949-CRLM-15.raw]	413.28131103515625	10.9213305904	0.119322947733333	92.5456576424	92.42633469466666	171440.34375	2.697171931421188E8	0	7364	0.1931907334906775	15.991759799278485	30.57427266231639	413.2734375	413.291259765625
611	413.3079528808594	90.3353765826667					1	DETECTED	413.3080 m/z @90.34 [151020OFc1_NvH-0949-CRLM-15.raw]	413.3079528808594	90.3353765826667	0.920390720266667	93.1260259973333	92.20563527706663	102526.859375	2.5183324853851494E8	0	7364	1.160312404442351	0.5079229767056874	0.008248574284049895	413.298095703125	413.316162109375
612	413.32647705078125	92.2429694272					1	DETECTED	413.3265 m/z @92.24 [151020OFc1_NvH-0949-CRLM-15.raw]	413.32647705078125	92.2429694272	3.15591355946667	97.5006172544	94.34470369493333	105775.109375	3.681145450778494E8	0	7364	0.34888582123571155	0.529508483449077	0.1092079338568828	413.31842041015625	413.3344421386719
613	413.344482421875	90.6015925888					1	DETECTED	413.3445 m/z @90.60 [151020OFc1_NvH-0949-CRLM-15.raw]	413.344482421875	90.6015925888	0.310317895733333	95.0503702221333	94.74005232639996	87324.7578125	2.4250431103769836E8	0	7364	1.3964795961378513	0.5246357006723869	8.137820339689638	413.3365173339844	413.3506774902344
614	413.3700256347656	58.3151677325333					1	DETECTED	413.3700 m/z @58.32 [151020OFc1_NvH-0949-CRLM-15.raw]	413.3700256347656	58.3151677325333	0.00563191813333333	99.9775159448	99.97188402666667	125916.7734375	2.853453092512629E8	0	7364	90.3625615644563	0.833954410829196	0.5688464975120819	413.3605041503906	413.3792724609375
615	413.4244689941406	24.078609436					1	DETECTED	413.4245 m/z @24.08 [151020OFc1_NvH-0949-CRLM-15.raw]	413.4244689941406	24.078609436	1.11593263306667	99.1950251442667	98.07909251120003	416795.40625	2.704324881291619E8	0	7364	0.21078955260824728	2.5832645705779957	3.3248386198029007	413.41473388671875	413.4343566894531
616	413.44830322265625	26.6933052256					1	DETECTED	413.4483 m/z @26.69 [151020OFc1_NvH-0949-CRLM-15.raw]	413.44830322265625	26.6933052256	1.95551042586667	96.4196653104	94.46415488453334	337663.28125	2.808453286597517E8	0	7364	6.097106575141819	2.9917468749327187	0.007267586439095373	413.4383239746094	413.4582824707031
617	413.4687805175781	27.5733968309333					1	DETECTED	413.4688 m/z @27.57 [151020OFc1_NvH-0949-CRLM-15.raw]	413.4687805175781	27.5733968309333	1.42212480373333	95.5162985296	94.09417372586667	1928881.875	3.0803989352916956E8	0	7364	0.19915830279413882	0.9320876629508154	0.16499924048086967	413.4589538574219	413.4783630371094
618	413.5156555175781	37.4513609917333					1	DETECTED	413.5157 m/z @37.45 [151020OFc1_NvH-0949-CRLM-15.raw]	413.5156555175781	37.4513609917333	4.03509356906667	98.8651497674667	94.83005619840003	179692.90625	2.8177873362813276E8	0	7364	31.21320545735177	1.5162898427992269	2.183010021071549	413.50567626953125	413.5202941894531
619	413.531005859375	38.1473838765333					1	DETECTED	413.5310 m/z @38.15 [151020OFc1_NvH-0949-CRLM-15.raw]	413.531005859375	38.1473838765333	4.6413761576	97.3979188168	92.7565426592	2122092.0	3.33398124444771E8	3	7364	0.18848561674183628	0.511174823925017	0.00639136871172978	413.5210266113281	413.5350341796875
620	413.5450439453125	19.4789925682667					1	DETECTED	413.5450 m/z @19.48 [151020OFc1_NvH-0949-CRLM-15.raw]	413.5450439453125	19.4789925682667	1.60737460853333	99.1950251442667	97.58765053573336	2511758.0	3.288101098065829E8	0	7364	0.23652013084873147	2.1114474384767785	0.048717940727281445	413.53509521484375	413.5452575683594
621	413.5552673339844	13.7191338136					1	DETECTED	413.5553 m/z @13.72 [151020OFc1_NvH-0949-CRLM-15.raw]	413.5552673339844	13.7191338136	2.89501222186667	99.5638204856	96.66880826373334	5356794.0	3.836883746128723E8	3	7364	0.2700620630797683	0.5242156729825458	26.455828469856808	413.5452880859375	413.56524658203125
622	413.5716552734375	16.374455172					1	DETECTED	413.5717 m/z @16.37 [151020OFc1_NvH-0949-CRLM-15.raw]	413.5716552734375	16.374455172	3.8788951744	89.1753777765333	85.2964826021333	1291259.75	3.1908999727471036E8	3	7364	7.298931428108382	29.650542724788373	104.79674864832623	413.5652770996094	413.5816345214844
623	413.5869445800781	27.3592427816					1	DETECTED	413.5869 m/z @27.36 [151020OFc1_NvH-0949-CRLM-15.raw]	413.5869445800781	27.3592427816	3.83759810613333	99.6466529349333	95.80905482879997	881080.6875	2.890328730903628E8	3	7364	0.07930286579804502	0.5609057110701788	12.93668663315016	413.5819091796875	413.5968322753906
624	413.6756591796875	24.2067642773333					1	DETECTED	413.6757 m/z @24.21 [151020OFc1_NvH-0949-CRLM-15.raw]	413.6756591796875	24.2067642773333	5.7280933632	95.3632773202667	89.6351839570667	282161.75	2.720097345407105E8	0	7364	71.23606805153143	2.741508937756483	5.435002542318302	413.66796875	413.683349609375
625	413.6936340332031	39.1965554104					1	DETECTED	413.6936 m/z @39.20 [151020OFc1_NvH-0949-CRLM-15.raw]	413.6936340332031	39.1965554104	3.6737515968	99.7291230256	96.0553714288	555057.5625	2.710164989059552E8	0	7364	17.844181943588175	1.8976527672421344	0.01620393592239303	413.6836853027344	413.6941223144531
626	413.7042541503906	11.6826901898667					1	DETECTED	413.7043 m/z @11.68 [151020OFc1_NvH-0949-CRLM-15.raw]	413.7042541503906	11.6826901898667	3.36070344293333	98.9883040416	95.62760059866667	584450.625	2.814789940673689E8	4	7364	0.15517733110900522	0.5438486400603182	111.7920543907308	413.69439697265625	413.7098388671875
627	413.7198486328125	27.5041640085333					1	DETECTED	413.7198 m/z @27.50 [151020OFc1_NvH-0949-CRLM-15.raw]	413.7198486328125	27.5041640085333	2.56862839306667	97.8493447317333	95.28071633866662	1216215.625	3.133171969945004E8	2	7364	4.915605476955264	0.6571745888494239	0.18748079162781103	413.7098693847656	413.7250061035156
628	413.7350158691406	25.8344164477333					1	DETECTED	413.7350 m/z @25.83 [151020OFc1_NvH-0949-CRLM-15.raw]	413.7350158691406	25.8344164477333	3.8071419424	99.508202732	95.7010607896	4686924.5	4.869365177307479E8	4	7364	0.9764936362786578	0.527408841911938	1.027712327488051	413.72503662109375	413.7449951171875
629	413.748779296875	42.3197326610667					1	DETECTED	413.7488 m/z @42.32 [151020OFc1_NvH-0949-CRLM-15.raw]	413.748779296875	42.3197326610667	2.27114829546667	95.6817091490667	93.41056085360003	755536.5	3.147419615797556E8	0	7364	20.848823109656568	1.227203396844789	0.07503921360606357	413.7451171875	413.7581481933594
630	413.76055908203125	32.5732306376					1	DETECTED	413.7606 m/z @32.57 [151020OFc1_NvH-0949-CRLM-15.raw]	413.76055908203125	32.5732306376	0.00563191813333333	84.0669657392	84.06133382106667	327749.90625	2.346927392026632E8	0	7364	0.13118923387992254	1.6301168603606295	0.007482318234684757	413.7590637207031	413.76300048828125
631	413.77325439453125	31.6428168101333					1	DETECTED	413.7733 m/z @31.64 [151020OFc1_NvH-0949-CRLM-15.raw]	413.77325439453125	31.6428168101333	3.73496348133333	99.5822599184	95.84729643706667	3590234.75	4.139449964830105E8	2	7364	0.19004829181776373	0.8068587480968937	0.02270741421975542	413.7637023925781	413.7832336425781
632	413.8217468261719	25.6173622205333					1	DETECTED	413.8217 m/z @25.62 [151020OFc1_NvH-0949-CRLM-15.raw]	413.8217468261719	25.6173622205333	4.11888410906667	98.6156272077333	94.49674309866663	269033.78125	2.6019330744533238E8	0	7364	11.388509810070456	3.76661499172652	6.438234262546696	413.812255859375	413.8316955566406
633	413.8509216308594	37.6155214624					1	DETECTED	413.8509 m/z @37.62 [151020OFc1_NvH-0949-CRLM-15.raw]	413.8509216308594	37.6155214624	1.292465628	98.5052867429333	97.21282111493329	153934.546875	2.884759374632493E8	0	7364	88.9129214686046	1.4506949422596784	2.1729104412890257	413.84173583984375	413.85528564453125
634	413.8653564453125	38.0724598538667					1	DETECTED	413.8654 m/z @38.07 [151020OFc1_NvH-0949-CRLM-15.raw]	413.8653564453125	38.0724598538667	0.6784700896	98.9305321432	98.2520620536	1163782.875	2.871693726321705E8	0	7364	0.249657251103109	0.6102219727557519	0.010073670545313905	413.8553771972656	413.869384765625
635	413.87939453125	19.4978260221333					1	DETECTED	413.8794 m/z @19.50 [151020OFc1_NvH-0949-CRLM-15.raw]	413.87939453125	19.4978260221333	0.584708849333333	99.8485317722667	99.26382292293336	1639623.625	3.4847325332735974E8	3	7364	13.832471587368111	0.5316265778357281	6.576840863403011	413.8694152832031	413.8893737792969
636	413.899658203125	30.5160712410667					1	DETECTED	413.8997 m/z @30.52 [151020OFc1_NvH-0949-CRLM-15.raw]	413.899658203125	30.5160712410667	0.434523114133333	99.9775159448	99.54299283066668	3071732.5	3.9306096925705194E8	3	7364	0.2531664231069435	9.218103051600158	0.035060654933765714	413.8896789550781	413.9096374511719
637	413.91058349609375	16.1550536210667					1	DETECTED	413.9106 m/z @16.16 [151020OFc1_NvH-0949-CRLM-15.raw]	413.91058349609375	16.1550536210667	0.584708849333333	99.0744283544	98.48971950506666	1129222.75	2.803192756452288E8	0	7364	0.20139217160791034	51.25522278876828	78.28050720271968	413.90966796875	413.92047119140625
638	413.9215087890625	27.3228369288					1	DETECTED	413.9215 m/z @27.32 [151020OFc1_NvH-0949-CRLM-15.raw]	413.9215087890625	27.3228369288	0.920390720266667	98.5510612581333	97.63067053786664	348053.53125	2.704975269172609E8	0	7364	0.19576269042276095	2.6898325782259738	null	413.9208984375	413.93121337890625
639	413.9642028808594	10.7942153504					1	DETECTED	413.9642 m/z @10.79 [151020OFc1_NvH-0949-CRLM-15.raw]	413.9642028808594	10.7942153504	0.490999167733333	99.995976028	99.50497686026667	3007339.75	3.576048486430581E8	0	7364	0.20323153134738803	1.8506618052782007	1.1490343764376711	413.95428466796875	413.97406005859375
640	413.9856872558594	25.8344164477333					1	DETECTED	413.9857 m/z @25.83 [151020OFc1_NvH-0949-CRLM-15.raw]	413.9856872558594	25.8344164477333	0.262073179466667	98.7446404474667	98.48256726800003	3839239.5	3.7736093474184424E8	4	7364	0.9316873293394075	14.22903887521066	3.5159966078238263	413.9757385253906	413.99566650390625
641	414.1278991699219	67.5152735418667					1	DETECTED	414.1279 m/z @67.52 [151020OFc1_NvH-0949-CRLM-15.raw]	414.1278991699219	67.5152735418667	20.9979258736	98.8094125437333	77.8114866701333	71374.4375	2.2123053437708628E8	0	7364	70.61439947397078	0.8363706291364382	0.5241436539586578	414.1209716796875	414.1357727050781
642	414.18267822265625	27.8817283957333					1	DETECTED	414.1827 m/z @27.88 [151020OFc1_NvH-0949-CRLM-15.raw]	414.18267822265625	27.8817283957333	1.9278231888	99.9867885205333	98.05896533173329	274550.65625	2.7253124419718283E8	0	7364	18.923632558640342	2.2348907343451194	4.20187366673827	414.1727294921875	414.1926574707031
643	414.19293212890625	12.7662990152					1	DETECTED	414.1929 m/z @12.77 [151020OFc1_NvH-0949-CRLM-15.raw]	414.19293212890625	12.7662990152	5.1825977344	95.2371433973333	90.0545456629333	229212.328125	2.9708556112645817E8	0	7364	0.1473753951908261	33.28729557542683	0.14252535524312243	414.19268798828125	414.19342041015625
644	414.20343017578125	18.0620030448					1	DETECTED	414.2034 m/z @18.06 [151020OFc1_NvH-0949-CRLM-15.raw]	414.20343017578125	18.0620030448	3.83759810613333	98.8187189226667	94.98112081653338	2033731.5	3.5119471261490583E8	0	7364	0.16830997661137914	1.0423312408970622	0.3920974215273733	414.1935119628906	414.2079772949219
645	414.2179870605469	34.2837990341333					1	DETECTED	414.2180 m/z @34.28 [151020OFc1_NvH-0949-CRLM-15.raw]	414.2179870605469	34.2837990341333	1.23674730506667	99.995976028	98.75922872293333	4.4235332E7	1.0789354458616838E9	2	7364	0.20933175081145805	0.508282954097287	1.6454439456878394	414.2080078125	414.22796630859375
646	414.22998046875	15.9913325981333					1	DETECTED	414.2300 m/z @15.99 [151020OFc1_NvH-0949-CRLM-15.raw]	414.22998046875	15.9913325981333	3.93227795866667	99.4101575746667	95.47787961600002	2.3088934E7	7.368754156995853E8	3	7364	0.20824022072864068	18.086239194974254	63.54751091955649	414.2279968261719	414.2399597167969
647	414.2485656738281	90.6907665794667					1	DETECTED	414.2486 m/z @90.69 [151020OFc1_NvH-0949-CRLM-15.raw]	414.2485656738281	90.6907665794667	3.34202392986667	99.7383400274667	96.39631609760004	5428382.5	6.692982920858481E8	2	7364	22.0373308342853	0.526686409736468	0.02362534661007563	414.239990234375	414.2584533691406
648	414.260009765625	44.2769435488					1	DETECTED	414.2600 m/z @44.28 [151020OFc1_NvH-0949-CRLM-15.raw]	414.260009765625	44.2769435488	4.08008858746667	99.0161539752	94.93606538773332	390179.53125	2.379586350589552E8	0	7364	0.1201694792917678	1.2613143375210045	1.5281323914952112	414.2585754394531	414.2604064941406
649	414.2704162597656	43.5937159093333					1	DETECTED	414.2704 m/z @43.59 [151020OFc1_NvH-0949-CRLM-15.raw]	414.2704162597656	43.5937159093333	0.0536896189333333	99.995976028	99.94228640906667	2050473.5	3.981409436362184E8	2	7364	1.5580568928618135	0.6675829047820041	0.006294539277115496	414.2604675292969	414.2747497558594
650	414.2847595214844	92.6049653933333					1	DETECTED	414.2848 m/z @92.60 [151020OFc1_NvH-0949-CRLM-15.raw]	414.2847595214844	92.6049653933333	4.8247056488	99.7291230256	94.9044173768	6674477.5	4.269595166960774E8	2	7364	0.11413086056174393	0.5013326296560693	1.0234304294443686	414.2747802734375	414.29022216796875
651	414.2998962402344	91.204898064					1	DETECTED	414.2999 m/z @91.20 [151020OFc1_NvH-0949-CRLM-15.raw]	414.2998962402344	91.204898064	1.6165808576	94.2943917661333	92.6778109085333	148298.9375	2.640957353128759E8	0	7364	0.7559691005176603	1.6050669263233366	5.970493212466296	414.29736328125	414.3096923828125
652	414.3213195800781	91.2722869010667					1	DETECTED	414.3213 m/z @91.27 [151020OFc1_NvH-0949-CRLM-15.raw]	414.3213195800781	91.2722869010667	0.1383115792	99.9127417072	99.77443012799999	109760.8359375	2.4904930061341986E8	0	7364	0.8291218092530528	0.5474052337540251	4.678945506163715	414.31317138671875	414.33026123046875
653	414.357666015625	90.5461907373333					1	DETECTED	414.3577 m/z @90.55 [151020OFc1_NvH-0949-CRLM-15.raw]	414.357666015625	90.5461907373333	0.0536896189333333	99.9127417072	99.85905208826667	128997.6796875	2.9848561174413353E8	0	7364	1.3242845751654784	0.5084292275292569	6.36557479679604	414.3484802246094	414.3670654296875
654	414.4461669921875	18.2306448048					1	DETECTED	414.4462 m/z @18.23 [151020OFc1_NvH-0949-CRLM-15.raw]	414.4461669921875	18.2306448048	1.19964787386667	96.9074055090667	95.70775763520004	313695.75	2.926239141096231E8	0	7364	0.12720782642994521	6.9690695088445755	0.40517223872273594	414.43658447265625	414.4552001953125
655	414.4652404785156	10.8699263077333					1	DETECTED	414.4652 m/z @10.87 [151020OFc1_NvH-0949-CRLM-15.raw]	414.4652404785156	10.8699263077333	3.0814537936	99.8669674005333	96.78551360693329	1263854.75	3.017875003019213E8	0	7364	0.1969604805199019	0.5555764814672667	0.3322917644405598	414.455322265625	414.4751892089844
656	414.4864501953125	25.770500424					1	DETECTED	414.4865 m/z @25.77 [151020OFc1_NvH-0949-CRLM-15.raw]	414.4864501953125	25.770500424	0.519297409333333	99.6648880768	99.14559066746666	811801.75	2.896029955156599E8	0	7364	17.521894484920217	0.5146077263067599	0.02382008597833303	414.4766845703125	414.4963684082031
657	414.5243835449219	57.5772612568					1	DETECTED	414.5244 m/z @57.58 [151020OFc1_NvH-0949-CRLM-15.raw]	414.5243835449219	57.5772612568	0.752705198133333	99.3354750314667	98.58276983333337	107971.4140625	2.842586589972044E8	3	7364	90.20818238744678	0.9093224914571334	0.8218310652024837	414.5146484375	414.5276794433594
658	414.5377197265625	18.0620030448					1	DETECTED	414.5377 m/z @18.06 [151020OFc1_NvH-0949-CRLM-15.raw]	414.5377197265625	18.0620030448	3.72369687173333	99.9682347485333	96.24453787679998	1231062.0	3.328676680047774E8	0	7364	0.18494307780660435	0.5820644790216715	11.550400045387807	414.5277404785156	414.5476989746094
659	414.5493469238281	31.4793307034667					1	DETECTED	414.5493 m/z @31.48 [151020OFc1_NvH-0949-CRLM-15.raw]	414.5493469238281	31.4793307034667	3.55681515468333	94.3882369957333	90.83142184104996	478526.8125	3.2145922054196477E8	3	7364	10.504395050314791	2.216343848886155	0.2385126411264905	414.5477294921875	414.5539855957031
660	414.5639953613281	15.9671875666667					1	DETECTED	414.5640 m/z @15.97 [151020OFc1_NvH-0949-CRLM-15.raw]	414.5639953613281	15.9671875666667	3.13732626986667	99.9682347485333	96.83090847866663	1.5641663E7	6.542763477157246E8	3	7364	0.2002330449514691	0.6293119018164898	9.951454245977544	414.5540466308594	414.5739440917969
661	414.57476806640625	22.5902909056					1	DETECTED	414.5748 m/z @22.59 [151020OFc1_NvH-0949-CRLM-15.raw]	414.57476806640625	22.5902909056	4.32559643386667	99.8853855610667	95.55978912720003	554431.0625	2.6551147142939743E8	0	7364	8.08025999281567	4.3843273169684265	1.2646004087022553	414.5740051269531	414.57928466796875
662	414.58929443359375	42.2382271704					1	DETECTED	414.5893 m/z @42.24 [151020OFc1_NvH-0949-CRLM-15.raw]	414.58929443359375	42.2382271704	3.93227795866667	98.4037342322667	94.47145627360003	733694.5625	3.7220375072868884E8	0	7364	0.3967890346768357	1.2559145013874422	0.0036257401854710024	414.579345703125	414.5916748046875
663	414.6016845703125	41.7932623912					1	DETECTED	414.6017 m/z @41.79 [151020OFc1_NvH-0949-CRLM-15.raw]	414.6016845703125	41.7932623912	3.53797398028333	92.3201228456	88.78214886531667	1002558.375	2.848874101604074E8	3	7364	0.084103310189235	0.5834377123577462	0.5772023100986707	414.591796875	414.6112365722656
664	414.695068359375	12.5590198176					1	DETECTED	414.6951 m/z @12.56 [151020OFc1_NvH-0949-CRLM-15.raw]	414.695068359375	12.5590198176	2.447975484	97.4070728258667	94.95909734186671	165615.921875	2.8306533723202485E8	0	7364	32.29065409800039	9.150856745375796	0.30656538267931355	414.6852722167969	414.6975402832031
665	414.7076416015625	21.3901358149333					1	DETECTED	414.7076 m/z @21.39 [151020OFc1_NvH-0949-CRLM-15.raw]	414.7076416015625	21.3901358149333	3.83759810613333	96.9717316704	93.13413356426668	402967.0625	2.7199514810226876E8	0	7364	0.14898983967864865	2.813543324055098	0.032686987036339016	414.69769287109375	414.70941162109375
666	414.71942138671875	34.2837990341333					1	DETECTED	414.7194 m/z @34.28 [151020OFc1_NvH-0949-CRLM-15.raw]	414.71942138671875	34.2837990341333	1.80731174266667	99.9220499461333	98.11473820346663	2.1369576E7	6.486160999096501E8	2	7364	0.1920881829463852	0.5113107304689405	1.6304722818691992	414.7094421386719	414.7293701171875
667	414.73138427734375	34.5832743424					1	DETECTED	414.7314 m/z @34.58 [151020OFc1_NvH-0949-CRLM-15.raw]	414.73138427734375	34.5832743424	2.3362771376	96.2366154376	93.90033829999999	828705.8125	3.355604346844609E8	2	7364	9.168599315969757	0.6776460843750497	0.24120271224086243	414.7294616699219	414.740478515625
668	414.75048828125	9.186969224					1	DETECTED	414.7505 m/z @9.19 [151020OFc1_NvH-0949-CRLM-15.raw]	414.75048828125	9.186969224	3.6737515968	98.4585709050667	94.78481930826669	2071387.25	3.9320145376997167E8	2	7364	0.1496982017108568	1.6565599500478887	1.7338919191828133	414.7405090332031	414.75994873046875
669	414.7626953125	25.5158820045333					1	DETECTED	414.7627 m/z @25.52 [151020OFc1_NvH-0949-CRLM-15.raw]	414.7626953125	25.5158820045333	1.79812659413333	91.9984144464	90.20028785226667	1140521.875	3.3390519467870766E8	2	7364	0.06970017245567917	0.6713932923483046	0.5792410225595531	414.76055908203125	414.7726745605469
670	414.77880859375	15.1199429005333					1	DETECTED	414.7788 m/z @15.12 [151020OFc1_NvH-0949-CRLM-15.raw]	414.77880859375	15.1199429005333	3.13732626986667	98.8556869317333	95.71836066186663	1127212.375	3.3259419933199173E8	0	7364	0.11712823986003684	50.00362489259261	13.827567335234704	414.772705078125	414.78875732421875
671	414.8468933105469	42.3484093069333					1	DETECTED	414.8469 m/z @42.35 [151020OFc1_NvH-0949-CRLM-15.raw]	414.8468933105469	42.3484093069333	1.00430822293333	99.2611886746667	98.25688045173337	279283.25	2.6296804798459297E8	0	7364	57.26860001267218	1.298362220234033	1.9206097839501117	414.8371276855469	414.8568115234375
672	414.8603210449219	29.9978437130667					1	DETECTED	414.8603 m/z @30.00 [151020OFc1_NvH-0949-CRLM-15.raw]	414.8603210449219	29.9978437130667	0.368061264266667	99.1298256541333	98.76176438986663	167596.09375	2.6737830389191297E8	0	7364	87.6443113494618	2.1191467389336833	3.7408363723400315	414.85699462890625	414.8652648925781
673	414.87548828125	29.5112676984					1	DETECTED	414.8755 m/z @29.51 [151020OFc1_NvH-0949-CRLM-15.raw]	414.87548828125	29.5112676984	1.99275982293333	99.995976028	98.00321620506666	1437353.0	3.213222957552278E8	3	7364	2.055973668251003	0.5557806868553189	0.09606390024217758	414.8655700683594	414.8854675292969
674	414.8873291015625	32.5529520645333					1	DETECTED	414.8873 m/z @32.55 [151020OFc1_NvH-0949-CRLM-15.raw]	414.8873291015625	32.5529520645333	0.901703152266667	98.4771353741333	97.57543222186663	557591.625	2.977547215594979E8	0	7364	0.2168374190285718	2.063219743858687	0.014734884530988592	414.885498046875	414.88818359375
675	414.898193359375	15.9562333466667					1	DETECTED	414.8982 m/z @15.96 [151020OFc1_NvH-0949-CRLM-15.raw]	414.898193359375	15.9562333466667	0.985754533066667	99.9589865616	98.97323202853333	5856657.5	4.607576605740324E8	3	7364	0.19150757318056755	1.1802420634925714	2.410142309683856	414.8882141113281	414.9081726074219
676	414.9117431640625	6.40532487093333					1	DETECTED	414.9117 m/z @6.41 [151020OFc1_NvH-0949-CRLM-15.raw]	414.9117431640625	6.40532487093333	0.242921065866667	99.9127417072	99.66982064133333	399821.90625	2.9144234289903885E8	3	7364	0.15120735392884033	3.8183404170112833	17.166095476445214	414.9082946777344	414.9216613769531
677	414.93597412109375	41.8356156504					1	DETECTED	414.9360 m/z @41.84 [151020OFc1_NvH-0949-CRLM-15.raw]	414.93597412109375	41.8356156504	0.5285615072	99.9405188642667	99.41195735706671	325055.1875	3.102343323465627E8	0	7364	0.04587719270377022	1.2600993602689474	0.006048426243147096	414.9260559082031	414.9458923339844
678	414.9540710449219	13.7045275624					1	DETECTED	414.9541 m/z @13.70 [151020OFc1_NvH-0949-CRLM-15.raw]	414.9540710449219	13.7045275624	0.0630310333333333	99.7749311197333	99.71190008639996	211608.40625	3.0287400096356815E8	4	7364	26.317063266053665	5.442990093057052	0.3175356857765724	414.9460144042969	414.96258544921875
679	414.97259521484375	49.9456227632					1	DETECTED	414.9726 m/z @49.95 [151020OFc1_NvH-0949-CRLM-15.raw]	414.97259521484375	49.9456227632	1.57948951626667	97.8030824248	96.22359290853332	424699.375	2.9940571669304794E8	0	7364	29.93842066953623	1.0902838363039675	1.2036577681282046	414.9626770019531	414.9726257324219
680	414.9826354980469	34.5430540914667					1	DETECTED	414.9826 m/z @34.54 [151020OFc1_NvH-0949-CRLM-15.raw]	414.9826354980469	34.5430540914667	1.47762588746667	99.1670088984	97.68938301093333	701299.8125	3.1259758828787076E8	0	7364	0.07387814634621748	2.2561952189180796	2.2678462725279784	414.97265625	414.9925842285156
681	415.0022277832031	10.6392857352					1	DETECTED	415.0022 m/z @10.64 [151020OFc1_NvH-0949-CRLM-15.raw]	415.0022277832031	10.6392857352	3.4352897448	99.5174313264	96.0821415816	206700.015625	2.6531292671773872E8	0	7364	0.15127688611238632	0.5538053860471377	0.2330060923826646	414.9926452636719	415.0120849609375
682	415.0296325683594	34.6416864685333					1	DETECTED	415.0296 m/z @34.64 [151020OFc1_NvH-0949-CRLM-15.raw]	415.0296325683594	34.6416864685333	0.00563191813333333	99.9775159448	99.97188402666667	111826.8125	2.7004462349755305E8	0	7364	96.0846205122297	1.40109598613741	1.8025675509259642	415.025390625	415.03887939453125
683	415.0496826171875	29.5312362776					1	DETECTED	415.0497 m/z @29.53 [151020OFc1_NvH-0949-CRLM-15.raw]	415.0496826171875	29.5312362776	0.204607669333333	99.7473873533333	99.54277968399997	285233.75	2.9140843053502125E8	0	7364	0.023038631007473498	1.9577016177610698	2.9071765556844844	415.03985595703125	415.0589599609375
684	415.0981750488281	55.3266824914667					1	DETECTED	415.0982 m/z @55.33 [151020OFc1_NvH-0949-CRLM-15.raw]	415.0981750488281	55.3266824914667	0.0442752709333333	95.1447881861333	95.10051291519997	76035.2578125	2.4435946788048273E8	0	7364	90.59176788300778	0.8823066255617763	0.7590224136625274	415.0955810546875	415.1005554199219
685	415.1871337890625	24.6711193733333					1	DETECTED	415.1871 m/z @24.67 [151020OFc1_NvH-0949-CRLM-15.raw]	415.1871337890625	24.6711193733333	0.195169261066667	97.3603833072	97.16521404613333	904912.375	2.964972025466418E8	2	7364	0.14733793993655553	0.5541137846181662	0.5761645162932122	415.177490234375	415.1971130371094
686	415.20947265625	29.5312362776					1	DETECTED	415.2095 m/z @29.53 [151020OFc1_NvH-0949-CRLM-15.raw]	415.20947265625	29.5312362776	3.94313816506667	99.4008747616	95.45773659653332	965408.75	3.1221782414182025E8	3	7364	9.53390846336595	0.6163885371312876	0.03632513985548461	415.1994934082031	415.2110900878906
687	415.2210998535156	34.3020737136					1	DETECTED	415.2211 m/z @34.30 [151020OFc1_NvH-0949-CRLM-15.raw]	415.2210998535156	34.3020737136	0.195169261066667	99.8394072914667	99.64423803040003	5854219.5	5.439587280442996E8	2	7364	1.7128634466411299	0.6527924397326965	0.6529793330009029	415.21112060546875	415.2310791015625
688	415.2324523925781	15.9428413349333					1	DETECTED	415.2325 m/z @15.94 [151020OFc1_NvH-0949-CRLM-15.raw]	415.2324523925781	15.9428413349333	4.51610663973333	98.3472702869333	93.83116364719996	1630687.125	3.365953086209654E8	2	7364	0.1467656120776173	2.267157390137346	37.20827397566393	415.2311096191406	415.2325134277344
689	415.2425231933594	30.7470059301333					1	DETECTED	415.2425 m/z @30.75 [151020OFc1_NvH-0949-CRLM-15.raw]	415.2425231933594	30.7470059301333	0.7434509072	99.3730100096	98.6295591024	8743748.0	7.78366130196275E8	2	7364	7.250016371112828	1.2221084418163726	0.03543124222822266	415.2325439453125	415.25250244140625
690	415.254638671875	33.4704748176					1	DETECTED	415.2546 m/z @33.47 [151020OFc1_NvH-0949-CRLM-15.raw]	415.254638671875	33.4704748176	3.52859290828333	94.7120768392	91.18348393091667	6058419.5	5.2559461159819657E8	2	7364	0.17254298440701632	0.9463046777439743	0.7234748631451445	415.2525329589844	415.2586364746094
691	415.2686767578125	50.8817357608					1	DETECTED	415.2687 m/z @50.88 [151020OFc1_NvH-0949-CRLM-15.raw]	415.2686767578125	50.8817357608	0.329674059733333	99.1670088984	98.83733483866666	1.3466543E7	5.774476287451217E8	2	7364	0.2110758581867458	0.5105029973115423	0.016413674248344005	415.2586975097656	415.2786560058594
692	415.28802490234375	92.5962160082667					1	DETECTED	415.2880 m/z @92.60 [151020OFc1_NvH-0949-CRLM-15.raw]	415.28802490234375	92.5962160082667	9.22739519386667	98.7353843738667	89.50798918000002	1667407.0	3.571691153670426E8	2	7364	0.10856758474314177	0.5013810511889434	0.002091719651259659	415.2786865234375	415.2916259765625
693	415.3053283691406	91.4047289410667					1	DETECTED	415.3053 m/z @91.40 [151020OFc1_NvH-0949-CRLM-15.raw]	415.3053283691406	91.4047289410667	4.5444481936	95.6906464850667	91.14619829146669	75654.5390625	2.4922308836406124E8	0	7364	0.2178529729706895	0.5246713314020978	3.1457648536527327	415.29937744140625	415.3143615722656
694	415.3262023925781	44.9068639104					1	DETECTED	415.3262 m/z @44.91 [151020OFc1_NvH-0949-CRLM-15.raw]	415.3262023925781	44.9068639104	3.21186471066667	99.7657326325333	96.55386792186663	112435.1015625	3.0639898086553746E8	0	7364	88.04986503179454	1.0522803382743768	1.1178915769256925	415.31732177734375	415.3347473144531
695	415.3418273925781	91.0322357285333					1	DETECTED	415.3418 m/z @91.03 [151020OFc1_NvH-0949-CRLM-15.raw]	415.3418273925781	91.0322357285333	2.43866529146667	94.3773351701333	91.93866987866663	55814.45703125	1.433875870149649E8	0	7364	0.7487552206766139	0.5188789063647471	0.011770596627169217	415.3371276855469	415.34619140625
696	415.3567810058594	20.2681293925333					1	DETECTED	415.3568 m/z @20.27 [151020OFc1_NvH-0949-CRLM-15.raw]	415.3567810058594	20.2681293925333	1.05085362506667	94.7687717952	93.71791817013333	72528.3515625	2.364655619520432E8	0	7364	89.5074141928114	2.438376784101484	3.73415744784716	415.3482971191406	415.362060546875
697	415.42291259765625	22.9071995789333					1	DETECTED	415.4229 m/z @22.91 [151020OFc1_NvH-0949-CRLM-15.raw]	415.42291259765625	22.9071995789333	2.6339669944	95.6529519176	93.01898492320001	341946.96875	3.079876617937532E8	0	7364	1.8032600990050938	2.2941330282513834	12.819360453263071	415.4130554199219	415.4310302734375
698	415.4516906738281	22.8939268392					1	DETECTED	415.4517 m/z @22.89 [151020OFc1_NvH-0949-CRLM-15.raw]	415.4516906738281	22.8939268392	1.2460578728	97.4259160506667	96.1798581778667	733139.375	2.918543440185722E8	3	7364	25.338275318181662	1.7754155789606794	0.793334598965268	415.44171142578125	415.461669921875
699	415.4656677246094	26.5022043589333					1	DETECTED	415.4657 m/z @26.50 [151020OFc1_NvH-0949-CRLM-15.raw]	415.4656677246094	26.5022043589333	0.214083418133333	98.7908544365333	98.57677101839997	310356.125	2.7578542437522995E8	0	7364	6.494324309316017	2.4588213329242845	2.2606354669150615	415.4617614746094	415.47564697265625
700	415.4896545410156	42.0821083362667					1	DETECTED	415.4897 m/z @42.08 [151020OFc1_NvH-0949-CRLM-15.raw]	415.4896545410156	42.0821083362667	1.36659821066667	92.1548582285333	90.78826001786663	446639.4375	2.820416000099349E8	0	7364	0.06949547787877464	1.2264951252021687	2.240875182367275	415.4797058105469	415.4996337890625
701	415.5100402832031	35.5258539592					1	DETECTED	415.5100 m/z @35.53 [151020OFc1_NvH-0949-CRLM-15.raw]	415.5100402832031	35.5258539592	4.00560227706667	95.1447881861333	91.13918590906663	468952.75	2.5995197165379336E8	0	7364	0.05487443513099066	1.6963759963713794	6.526681755336389E-4	415.5004577636719	415.5197448730469
702	415.5233459472656	19.1950543317333					1	DETECTED	415.5233 m/z @19.20 [151020OFc1_NvH-0949-CRLM-15.raw]	415.5233459472656	19.1950543317333	2.56862839306667	99.8394072914667	97.27077889840002	329771.0625	2.7476495335167664E8	3	7364	22.616439367906647	4.0006852103877595	0.018506592350080897	415.5200500488281	415.5333251953125
703	415.53521728515625	17.9539456346667					1	DETECTED	415.5352 m/z @17.95 [151020OFc1_NvH-0949-CRLM-15.raw]	415.53521728515625	17.9539456346667	3.83759810613333	99.1483377077333	95.31073960159998	270013.59375	2.5704323504373005E8	2	7364	94.88088934546795	3.3865045812823884	6.0150045260537235	415.5333557128906	415.53546142578125
704	415.5455322265625	22.0738217778667					1	DETECTED	415.5455 m/z @22.07 [151020OFc1_NvH-0949-CRLM-15.raw]	415.5455322265625	22.0738217778667	0.762121375466667	92.7819572738667	92.01983589840003	650642.0625	3.027386486969031E8	3	7364	7.505109134421129	0.749581574229655	0.03296995256248987	415.53564453125	415.5479431152344
705	415.5579528808594	32.1364585954667					1	DETECTED	415.5580 m/z @32.14 [151020OFc1_NvH-0949-CRLM-15.raw]	415.5579528808594	32.1364585954667	3.6229916136	99.0461038333333	95.4231122197333	1010762.25	3.4106908323393184E8	3	7364	3.0761284136050477	0.5050812244093249	0.055624379122683004	415.5479736328125	415.56787109375
706	415.5746765136719	44.3124180586667					1	DETECTED	415.5747 m/z @44.31 [151020OFc1_NvH-0949-CRLM-15.raw]	415.5746765136719	44.3124180586667	3.57590497708333	96.0608005349333	92.48489555784998	491647.125	2.9144210908538765E8	3	7364	32.887009269087834	1.1581811739089327	0.1396255331426415	415.5679931640625	415.5760498046875
707	415.5860900878906	57.6405710669333					1	DETECTED	415.5861 m/z @57.64 [151020OFc1_NvH-0949-CRLM-15.raw]	415.5860900878906	57.6405710669333	3.69222415173333	99.5359834389333	95.84375928719997	2204324.25	3.5446998919834507E8	3	7364	22.874954636643317	0.5032304417665148	0.003993861063325739	415.57611083984375	415.5953369140625
708	415.6842956542969	23.9150795674667					1	DETECTED	415.6843 m/z @23.92 [151020OFc1_NvH-0949-CRLM-15.raw]	415.6842956542969	23.9150795674667	4.140167144	99.1020592192	94.9618920752	594560.375	2.655971384213E8	0	7364	4.608945175307365	3.663701723826693	0.07190149496940097	415.6746520996094	415.69427490234375
709	415.7024230957031	22.94333072					1	DETECTED	415.7024 m/z @22.94 [151020OFc1_NvH-0949-CRLM-15.raw]	415.7024230957031	22.94333072	2.61522988133333	88.0347989421333	85.41956906079997	563069.25	2.851859677896063E8	3	7364	5.013935861045283	1.004127534727506	0.3213947549580897	415.6943359375	415.7052917480469
710	415.7153015136719	32.6621609928					1	DETECTED	415.7153 m/z @32.66 [151020OFc1_NvH-0949-CRLM-15.raw]	415.7153015136719	32.6621609928	3.69222415173333	97.0913638010667	93.39913964933338	2496119.5	3.7109121680689E8	2	7364	0.18715095355131695	1.1390196622794535	2.2451059794580153	415.705322265625	415.7240905761719
711	415.7341003417969	21.3298799714667					1	DETECTED	415.7341 m/z @21.33 [151020OFc1_NvH-0949-CRLM-15.raw]	415.7341003417969	21.3298799714667	1.2738843232	98.2831167824	97.0092324592	5154914.0	5.56888069168764E8	2	7364	4.577383536825462	2.557207864267014	4.28447976291902	415.7242126464844	415.74407958984375
712	415.7523193359375	32.6405531845333					1	DETECTED	415.7523 m/z @32.64 [151020OFc1_NvH-0949-CRLM-15.raw]	415.7523193359375	32.6405531845333	2.8482999672	99.0555431464	96.20724317919999	4566512.0	4.887929194147435E8	2	7364	2.5820022109277723	0.6034986210673371	1.3952728363016524	415.7441101074219	415.76080322265625
713	415.7708435058594	26.6508091258667					1	DETECTED	415.7708 m/z @26.65 [151020OFc1_NvH-0949-CRLM-15.raw]	415.7708435058594	26.6508091258667	2.48503377333333	98.7816691466667	96.29663537333337	8915265.0	4.9380394182153004E8	2	7364	24.360002997472545	1.2462152080085291	59.71422593407839	415.7608642578125	415.78082275390625
714	415.78240966796875	52.9421929104					1	DETECTED	415.7824 m/z @52.94 [151020OFc1_NvH-0949-CRLM-15.raw]	415.78240966796875	52.9421929104	1.7524920216	98.5417176061333	96.7892255845333	334240.375	3.0889451074661046E8	0	7364	29.856048113503288	0.9453974520655013	1.523942396965826	415.7808532714844	415.7923889160156
715	415.8528747558594	14.93254892					1	DETECTED	415.8529 m/z @14.93 [151020OFc1_NvH-0949-CRLM-15.raw]	415.8528747558594	14.93254892	0.734144665066667	99.9220499461333	99.18790528106663	231514.0625	2.928087663725964E8	0	7364	0.10042038731873859	7.026075020902249	4.4575076182445805	415.8429260253906	415.85980224609375
716	415.8698425292969	12.6615518701333					1	DETECTED	415.8698 m/z @12.66 [151020OFc1_NvH-0949-CRLM-15.raw]	415.8698425292969	12.6615518701333	0.1005869136	99.9497680096	99.84918109600001	772980.9375	2.8947685697412807E8	3	7364	5.7779692990037255	0.7039889292892402	1.8326442107483054	415.85992431640625	415.87982177734375
717	415.8816223144531	24.399834396					1	DETECTED	415.8816 m/z @24.40 [151020OFc1_NvH-0949-CRLM-15.raw]	415.8816223144531	24.399834396	0.622608436266667	57.9872025445333	57.36459410826663	702171.75	2.1768589034317234E8	0	7364	5.818877623520425	1.162030598952325	0.841198868175947	415.8798522949219	415.8816833496094
718	415.8916931152344	35.5258539592					1	DETECTED	415.8917 m/z @35.53 [151020OFc1_NvH-0949-CRLM-15.raw]	415.8916931152344	35.5258539592	0.0630310333333333	99.6648880768	99.60185704346667	1115343.75	3.352457722029816E8	3	7364	33.154431499109485	0.9052573708092125	0.20886303783512544	415.8817138671875	415.901611328125
719	415.90313720703125	26.442547092					1	DETECTED	415.9031 m/z @26.44 [151020OFc1_NvH-0949-CRLM-15.raw]	415.90313720703125	26.442547092	2.1967699984	99.6375322928	97.4407622944	1114469.375	2.6299385510203493E8	3	7364	0.11211050901959041	1.0505318728690962	129.98345273694332	415.9017028808594	415.903564453125
720	415.91357421875	34.8130258621333					1	DETECTED	415.9136 m/z @34.81 [151020OFc1_NvH-0949-CRLM-15.raw]	415.91357421875	34.8130258621333	0.358430250666667	99.9127417072	99.55431145653333	1504822.5	3.58310048219381E8	3	7364	11.259973460666341	1.2407581686059121	2.853781832708642	415.9035949707031	415.92352294921875
721	415.9351501464844	19.4789925682667					1	DETECTED	415.9352 m/z @19.48 [151020OFc1_NvH-0949-CRLM-15.raw]	415.9351501464844	19.4789925682667	0.1383115792	99.9682347485333	99.8299231693333	168998.375	2.9627556369189936E8	0	7364	0.09229574824530928	4.246883506348182	8.014103483314114	415.9257507324219	415.9449768066406
722	415.9571838378906	21.1477050005333					1	DETECTED	415.9572 m/z @21.15 [151020OFc1_NvH-0949-CRLM-15.raw]	415.9571838378906	21.1477050005333	0.7434509072	99.7198538314667	98.9764029242667	984220.4375	2.867781756470441E8	3	7364	0.2620248464229391	1.2419454909582537	0.3442637280507959	415.9472351074219	415.9619445800781
723	415.9721984863281	38.4952198952					1	DETECTED	415.9722 m/z @38.50 [151020OFc1_NvH-0949-CRLM-15.raw]	415.9721984863281	38.4952198952	3.50049942293333	99.8945193773333	96.39401995439997	1073013.875	3.074366868083958E8	4	7364	0.14206583955878926	0.8731426108258764	0.010042870869396427	415.96221923828125	415.98211669921875
724	415.99542236328125	5.889616276					1	DETECTED	415.9954 m/z @5.89 [151020OFc1_NvH-0949-CRLM-15.raw]	415.99542236328125	5.889616276	2.62462147466667	99.995976028	97.37135455333333	156554.546875	3.074986076330767E8	0	7364	0.2369792300199931	115.09398682690664	14.117502125119987	415.9854431152344	416.00537109375
725	416.0233459472656	44.5430074349333					1	DETECTED	416.0233 m/z @44.54 [151020OFc1_NvH-0949-CRLM-15.raw]	416.0233459472656	44.5430074349333	0.00563191813333333	94.5417060362667	94.53607411813337	105532.9140625	2.5213791157077947E8	0	7364	70.18894578799669	1.0966469313243492	1.3228193546070377	416.01861572265625	416.0332946777344
726	416.0445556640625	45.9840891050667					1	DETECTED	416.0446 m/z @45.98 [151020OFc1_NvH-0949-CRLM-15.raw]	416.0445556640625	45.9840891050667	0.242921065866667	99.9405188642667	99.69759779840004	150523.375	2.7533215133653885E8	0	7364	82.07654199129422	1.1182456609300548	1.4489070882041715	416.0347595214844	416.05426025390625
727	416.17840576171875	23.0253667285333					1	DETECTED	416.1784 m/z @23.03 [151020OFc1_NvH-0949-CRLM-15.raw]	416.17840576171875	23.0253667285333	0.724942537333333	96.3373519	95.61240936266667	150213.671875	2.7212264861490935E8	0	7364	82.5105272655359	2.1437352164896613	5.5435230057671845	416.1684875488281	416.179443359375
728	416.189453125	19.2220081314667					1	DETECTED	416.1895 m/z @19.22 [151020OFc1_NvH-0949-CRLM-15.raw]	416.189453125	19.2220081314667	2.23395087466667	99.2325431274667	96.99859225280002	458182.59375	2.971064676564976E8	3	7364	1.3575604305225468	4.546497735566129	4.552565882332816	416.17987060546875	416.19757080078125
729	416.20758056640625	21.1342451170667					1	DETECTED	416.2076 m/z @21.13 [151020OFc1_NvH-0949-CRLM-15.raw]	416.20758056640625	21.1342451170667	3.5948898824	99.5174313264	95.922541444	1037966.3125	3.464008477487741E8	3	7364	3.255882435239439	0.778912530346446	0.5765151397402772	416.1976318359375	416.2175598144531
730	416.2186584472656	22.5807098757333					1	DETECTED	416.2187 m/z @22.58 [151020OFc1_NvH-0949-CRLM-15.raw]	416.2186584472656	22.5807098757333	1.22746855573333	98.726186532	97.49871797626668	675138.8125	3.438779487955267E8	3	7364	3.110906308939679	0.6545394544128154	0.5312907393660067	416.21759033203125	416.2223205566406
731	416.2323303222656	47.4911568397333					1	DETECTED	416.2323 m/z @47.49 [151020OFc1_NvH-0949-CRLM-15.raw]	416.2323303222656	47.4911568397333	3.63219773866667	98.4865102586667	94.85431252000002	3767455.75	6.124588028037577E8	3	7364	27.616791985193835	1.398390178043832	0.28932327259876606	416.22235107421875	416.2406005859375
732	416.2506103515625	29.9080636341333					1	DETECTED	416.2506 m/z @29.91 [151020OFc1_NvH-0949-CRLM-15.raw]	416.2506103515625	29.9080636341333	3.6042587912	99.8669674005333	96.2627086093333	1.75787648E8	3.5709678232647367E9	2	7364	0.23529562314743657	1.419069363267883	1.5298316698094825	416.2406311035156	416.260498046875
733	416.2608947753906	19.739483288					1	DETECTED	416.2609 m/z @19.74 [151020OFc1_NvH-0949-CRLM-15.raw]	416.2608947753906	19.739483288	4.6220536904	66.6267341648	62.0046804744	629534.375	2.7567031106971097E8	0	7364	0.19623982672298013	0.5498697978939655	47.57740400836722	416.2606201171875	416.2623596191406
734	416.2723693847656	26.6207052149333					1	DETECTED	416.2724 m/z @26.62 [151020OFc1_NvH-0949-CRLM-15.raw]	416.2723693847656	26.6207052149333	3.01634692213333	98.7538799256	95.73753300346667	3842116.5	4.8007270917357135E8	3	7364	59.053451647465025	2.9124603893382224	185.3660236952018	416.26239013671875	416.28167724609375
735	416.2872314453125	45.9840891050667					1	DETECTED	416.2872 m/z @45.98 [151020OFc1_NvH-0949-CRLM-15.raw]	416.2872314453125	45.9840891050667	0.319955317333333	94.87229785095	94.55234253361667	554604.1875	2.5571943295486027E8	0	7364	0.24545271877119745	0.9961213015714447	17.506224163732828	416.2823791503906	416.2961120605469
736	416.3010559082031	89.7825371146667					1	DETECTED	416.3011 m/z @89.78 [151020OFc1_NvH-0949-CRLM-15.raw]	416.3010559082031	89.7825371146667	0.1288429888	93.7413002210667	93.61245723226669	253569.359375	1.999152928076637E8	0	7364	3.200706649622788	0.514624064826528	0.765770905190744	416.2972717285156	416.3062438964844
737	416.33258056640625	55.3657385648					1	DETECTED	416.3326 m/z @55.37 [151020OFc1_NvH-0949-CRLM-15.raw]	416.33258056640625	55.3657385648	11.7942535429333	92.5743953594667	80.7801418165334	102296.921875	2.904717798753469E8	0	7364	80.04019984029652	0.9106393201644225	0.8211372538383371	416.3246765136719	416.34051513671875
738	416.3728332519531	62.5236903248					1	DETECTED	416.3728 m/z @62.52 [151020OFc1_NvH-0949-CRLM-15.raw]	416.3728332519531	62.5236903248	0.00563191813333333	99.995976028	99.99034410986667	90145.140625	2.9616504734265715E8	0	7364	91.485067761277	0.768274673408261	0.47145092911757747	416.36358642578125	416.3807067871094
739	416.4429016113281	22.94333072					1	DETECTED	416.4429 m/z @22.94 [151020OFc1_NvH-0949-CRLM-15.raw]	416.4429016113281	22.94333072	0.697013524266667	98.0049801216	97.30796659733333	228708.3125	2.800223549267128E8	0	7364	8.007611536887111	2.59474613774204	4.139398813211305	416.4330139160156	416.4482727050781
740	416.4582824707031	21.1249828610667					1	DETECTED	416.4583 m/z @21.12 [151020OFc1_NvH-0949-CRLM-15.raw]	416.4582824707031	21.1249828610667	1.40357688826667	99.0930594114667	97.68948252320003	504984.5	2.7650873870120186E8	2	7364	0.08929192691318022	0.5105130144940421	4.08683160284735	416.44830322265625	416.4642333984375
741	416.4742736816406	38.4425644506667					1	DETECTED	416.4743 m/z @38.44 [151020OFc1_NvH-0949-CRLM-15.raw]	416.4742736816406	38.4425644506667	2.3547810144	96.9441321789333	94.5893511645333	973698.0	3.022152140904579E8	0	7364	31.171125469420986	0.7054586088674353	0.8385986713158894	416.4644470214844	416.482421875
742	416.49249267578125	43.5381480152					1	DETECTED	416.4925 m/z @43.54 [151020OFc1_NvH-0949-CRLM-15.raw]	416.49249267578125	43.5381480152	2.86702804826667	99.0834948749333	96.21646682666662	1228715.25	2.728884323933503E8	2	7364	0.22914775969466206	1.2378451121887515	0.3942059890885043	416.4827575683594	416.50244140625
743	416.5224914550781	19.9732892712					1	DETECTED	416.5225 m/z @19.97 [151020OFc1_NvH-0949-CRLM-15.raw]	416.5224914550781	19.9732892712	4.05759937466667	99.7749311197333	95.71733174506663	556043.8125	2.833995875627443E8	3	7364	4.732811968678597	0.6061711529902907	2.1886610428901854	416.5128479003906	416.5255432128906
744	416.5356140136719	15.5143734522667					1	DETECTED	416.5356 m/z @15.51 [151020OFc1_NvH-0949-CRLM-15.raw]	416.5356140136719	15.5143734522667	3.84707677573333	99.5452709541333	95.69819417839997	639522.3125	3.216313591598516E8	0	7364	5.325483411707923	0.5992008864249755	18.42275034110047	416.525634765625	416.53741455078125
745	416.5474548339844	27.8181521938667					1	DETECTED	416.5475 m/z @27.82 [151020OFc1_NvH-0949-CRLM-15.raw]	416.5474548339844	27.8181521938667	3.93227795866667	99.3354750314667	95.40319707280003	831276.0	2.757129511504945E8	3	7364	2.487533035230097	0.5078482974846446	0.25778701058001147	416.5374755859375	416.5486755371094
746	416.5586853027344	39.3811368933333					1	DETECTED	416.5587 m/z @39.38 [151020OFc1_NvH-0949-CRLM-15.raw]	416.5586853027344	39.3811368933333	1.46849693946667	98.4865102586667	97.01801331920002	8885000.0	5.498455555327569E8	3	7364	14.399775397221859	0.5080525159870719	0.5059334517334154	416.5487060546875	416.56866455078125
747	416.56927490234375	23.1065181954667					1	DETECTED	416.5693 m/z @23.11 [151020OFc1_NvH-0949-CRLM-15.raw]	416.56927490234375	23.1065181954667	3.9646173112	99.2796845018667	95.3150671906667	725890.5	2.7638858552397364E8	0	7364	0.13006261496097693	1.2516998788549523	2.3270757930690293	416.5686950683594	416.57916259765625
748	416.58056640625	46.0873648336					1	DETECTED	416.5806 m/z @46.09 [151020OFc1_NvH-0949-CRLM-15.raw]	416.58056640625	46.0873648336	3.82758379626667	87.4180335290667	83.59044973280004	464475.3125	2.7319225886875296E8	3	7364	34.39565206943787	1.0958582202957416	0.003501419875457388	416.57928466796875	416.5878601074219
749	416.5981750488281	54.0285187490667					1	DETECTED	416.5982 m/z @54.03 [151020OFc1_NvH-0949-CRLM-15.raw]	416.5981750488281	54.0285187490667	2.20601562773333	95.2645431133333	93.05852748559997	706468.4375	2.8026298050090367E8	0	7364	0.11246132458440883	1.000543282155743	1.2927005667471372	416.58819580078125	416.6077575683594
750	416.7137145996094	20.6945328978667					1	DETECTED	416.7137 m/z @20.69 [151020OFc1_NvH-0949-CRLM-15.raw]	416.7137145996094	20.6945328978667	3.47251616293333	99.2611886746667	95.78867251173337	1347906.25	3.225880230729592E8	2	7364	29.014476706537753	1.4566930205663906	2.5933544112714078	416.7037353515625	416.72369384765625
751	416.73388671875	19.8173039224					1	DETECTED	416.7339 m/z @19.82 [151020OFc1_NvH-0949-CRLM-15.raw]	416.73388671875	19.8173039224	3.7459758104	99.2139975264	95.468021716	1441096.5	3.9305034904257894E8	2	7364	0.20826684476672952	45.253601546283576	7.963381542906965	416.7239074707031	416.7410583496094
752	416.7510681152344	29.9080636341333					1	DETECTED	416.7511 m/z @29.91 [151020OFc1_NvH-0949-CRLM-15.raw]	416.7510681152344	29.9080636341333	3.21186471066667	99.2325431274667	96.02067841680002	7.7289264E7	1.7271490017886431E9	2	7364	0.24496789288379617	1.3447888562717287	1.5325715369631516	416.7410888671875	416.76092529296875
753	416.7738342285156	26.6207052149333					1	DETECTED	416.7738 m/z @26.62 [151020OFc1_NvH-0949-CRLM-15.raw]	416.7738342285156	26.6207052149333	3.8992114864	99.2611886746667	95.36197718826669	852894.8125	2.746373567346174E8	0	7364	0.18544194607996545	62.01991091933792	279.4773546209395	416.7640075683594	416.7833251953125
754	416.8423767089844	41.5122560418667					1	DETECTED	416.8424 m/z @41.51 [151020OFc1_NvH-0949-CRLM-15.raw]	416.8423767089844	41.5122560418667	1.38503348053333	99.4531175365333	98.06808405599998	288892.5625	2.6804337210880753E8	0	7364	0.17527965490720732	1.371810898479464	1.878592716483803	416.8324279785156	416.8471374511719
755	416.8571472167969	19.9732892712					1	DETECTED	416.8571 m/z @19.97 [151020OFc1_NvH-0949-CRLM-15.raw]	416.8571472167969	19.9732892712	0.252517047733333	99.995976028	99.74345898026667	468723.8125	2.80939784838359E8	0	7364	1.0515937930081378	5.305245405533698	0.04668832643753328	416.84722900390625	416.8661804199219
756	416.8761901855469	20.2788752424					1	DETECTED	416.8762 m/z @20.28 [151020OFc1_NvH-0949-CRLM-15.raw]	416.8761901855469	20.2788752424	0.0630310333333333	99.9682347485333	99.90520371519997	1772263.125	3.254457675686137E8	3	7364	11.218053379728678	1.313900449921566	1.3375973758765662	416.8662109375	416.8829040527344
757	416.8929138183594	39.3811368933333					1	DETECTED	416.8929 m/z @39.38 [151020OFc1_NvH-0949-CRLM-15.raw]	416.8929138183594	39.3811368933333	0.5285615072	99.8394072914667	99.3108457842667	6653817.5	4.7209211122991264E8	3	7364	14.43744603775022	0.5100824023543944	0.45530676622990346	416.8829345703125	416.9028625488281
758	416.906494140625	21.6980380576					1	DETECTED	416.9065 m/z @21.70 [151020OFc1_NvH-0949-CRLM-15.raw]	416.906494140625	21.6980380576	0.406081464533333	96.5478469709333	96.14176550639998	649830.5625	2.6919437986170876E8	0	7364	0.04230685372142062	1.122094460538678	0.03410986835822873	416.9029846191406	416.9082336425781
759	416.91827392578125	33.9183864544					1	DETECTED	416.9183 m/z @33.92 [151020OFc1_NvH-0949-CRLM-15.raw]	416.91827392578125	33.9183864544	0.214083418133333	99.6739801272	99.45989670906667	722191.3125	2.8071949113212967E8	0	7364	0.04769768307956923	0.8492052740242291	0.09955636979533823	416.9084777832031	416.9281005859375
760	416.9324951171875	24.0404968378667					1	DETECTED	416.9325 m/z @24.04 [151020OFc1_NvH-0949-CRLM-15.raw]	416.9324951171875	24.0404968378667	1.6693217016	99.9497680096	98.28044630800001	224538.96875	2.7164266706039214E8	0	7364	30.061294629308733	2.576836653251251	4.282281599466027	416.9284973144531	416.94232177734375
761	416.95623779296875	13.2100687472					1	DETECTED	416.9562 m/z @13.21 [151020OFc1_NvH-0949-CRLM-15.raw]	416.95623779296875	13.2100687472	0.368061264266667	98.8556869317333	98.48762566746663	180325.515625	2.6848215881280655E8	0	7364	28.002547738400473	8.393884408824622	0.05248330199137167	416.9462585449219	416.96368408203125
762	416.9737548828125	34.6257551954667					1	DETECTED	416.9738 m/z @34.63 [151020OFc1_NvH-0949-CRLM-15.raw]	416.9737548828125	34.6257551954667	0.547148877333333	99.4101575746667	98.86300869733337	314533.71875	3.0063006523242044E8	0	7364	19.61582571358386	1.5790477270540169	3.3813883933258997	416.96392822265625	416.9837341308594
763	416.9944763183594	43.5626814677333					1	DETECTED	416.9945 m/z @43.56 [151020OFc1_NvH-0949-CRLM-15.raw]	416.9944763183594	43.5626814677333	2.2246280928	99.9867885205333	97.76216042773329	292261.96875	3.092181378963891E8	0	7364	12.754263892079138	1.191291277636826	1.9170009142971576	416.98455810546875	416.99652099609375
764	417.0068054199219	47.4315681453333					1	DETECTED	417.0068 m/z @47.43 [151020OFc1_NvH-0949-CRLM-15.raw]	417.0068054199219	47.4315681453333	2.10401321253333	99.9497680096	97.84575479706668	652465.1875	3.065010288830401E8	0	7364	0.35885020803728196	1.2144121097373197	0.516598450097368	416.996826171875	417.01678466796875
765	417.0422058105469	41.4318215773333					1	DETECTED	417.0422 m/z @41.43 [151020OFc1_NvH-0949-CRLM-15.raw]	417.0422058105469	41.4318215773333	0.00563191813333333	99.8945193773333	99.88888745919996	168881.890625	2.808260908776016E8	0	7364	21.74251607959242	1.2974209671739332	1.5404875649981231	417.0328674316406	417.0520324707031
766	417.10858154296875	50.470140248					1	DETECTED	417.1086 m/z @50.47 [151020OFc1_NvH-0949-CRLM-15.raw]	417.10858154296875	50.470140248	14.9786274178667	96.8893211296	81.9106937117333	90159.3671875	2.8096231292711E8	0	7364	79.47177334608016	1.1158857729941245	1.2263001049248483	417.10858154296875	417.1170959472656
767	417.1438293457031	51.0869057032					1	DETECTED	417.1438 m/z @51.09 [151020OFc1_NvH-0949-CRLM-15.raw]	417.1438293457031	51.0869057032	11.9570391341333	90.7757508410667	78.8187117069334	77955.375	2.5731381628620562E8	0	7364	78.8237005272277	1.0071426076525631	1.0142852153051265	417.1396789550781	417.1467590332031
768	417.17401123046875	8.25948784186667					1	DETECTED	417.1740 m/z @8.26 [151020OFc1_NvH-0949-CRLM-15.raw]	417.17401123046875	8.25948784186667	3.50049942293333	97.6121200693333	94.11162064639997	155659.21875	2.501505769712531E8	0	7364	0.07313507252751705	210.32824692285033	0.7723726966009353	417.1643371582031	417.1769714355469
769	417.18756103515625	9.4769633176					1	DETECTED	417.1876 m/z @9.48 [151020OFc1_NvH-0949-CRLM-15.raw]	417.18756103515625	9.4769633176	3.0629189464	99.4716969338667	96.40877798746669	265697.875	2.7595147788102645E8	3	7364	11.550575869212661	2.872696607750058	1.4598483188014184	417.1776123046875	417.19293212890625
770	417.2029724121094	34.7655995464					1	DETECTED	417.2030 m/z @34.77 [151020OFc1_NvH-0949-CRLM-15.raw]	417.2029724121094	34.7655995464	2.68062713893333	98.4037342322667	95.72310709333337	2843631.25	3.9339582475778985E8	3	7364	0.16737783510736648	0.5052715266578226	0.7594011332989593	417.1929931640625	417.21295166015625
771	417.215087890625	20.7063023002667					1	DETECTED	417.2151 m/z @20.71 [151020OFc1_NvH-0949-CRLM-15.raw]	417.215087890625	20.7063023002667	0.453320516533333	96.9901627629333	96.53684224639996	504880.09375	3.223297089260434E8	3	7364	2.8819279513504874	3.170713941546714	0.5340410522124812	417.2129821777344	417.2173767089844
772	417.2273864746094	39.3631117344					1	DETECTED	417.2274 m/z @39.36 [151020OFc1_NvH-0949-CRLM-15.raw]	417.2273864746094	39.3631117344	3.36070344293333	99.6466529349333	96.28594949199997	2471964.0	4.470681645941887E8	2	7364	23.339587295888418	0.8114071420588506	0.059955021910170006	417.2174072265625	417.2373352050781
773	417.23907470703125	26.2219868272					1	DETECTED	417.2391 m/z @26.22 [151020OFc1_NvH-0949-CRLM-15.raw]	417.23907470703125	26.2219868272	4.24291425786667	99.2139975264	94.97108326853332	2407548.5	3.864208134414062E8	4	7364	1.3221116232934698	2.1100347839630142	4.518691608516123	417.2374572753906	417.2421569824219
774	417.2521667480469	29.8551705189333					1	DETECTED	417.2522 m/z @29.86 [151020OFc1_NvH-0949-CRLM-15.raw]	417.2521667480469	29.8551705189333	2.73668517813333	98.1724615973333	95.43577641919997	2.0701484E7	6.826915469355125E8	3	7364	0.2592357024678904	0.7351709545698675	0.3328026390268196	417.2421875	417.26214599609375
775	417.26800537109375	90.4104095762667					1	DETECTED	417.2680 m/z @90.41 [151020OFc1_NvH-0949-CRLM-15.raw]	417.26800537109375	90.4104095762667	3.9956562152	98.6249063072	94.629250092	662984.0625	3.2298305568115854E8	0	7364	21.6007089622468	0.7758387155196093	0.03605812596688649	417.2622375488281	417.2777404785156
776	417.2786865234375	56.6573844077333					1	DETECTED	417.2787 m/z @56.66 [151020OFc1_NvH-0949-CRLM-15.raw]	417.2786865234375	56.6573844077333	5.04951725546667	92.5097913928	87.46027413733333	128005.234375	2.933067617020001E8	0	7364	0.06009576726743404	0.836494489381913	0.6772378871380027	417.2781677246094	417.28704833984375
777	417.3109436035156	42.0348668144					1	DETECTED	417.3109 m/z @42.03 [151020OFc1_NvH-0949-CRLM-15.raw]	417.3109436035156	42.0348668144	42.0348668144	92.5543679242667	50.5195011098667	74302.671875	1.2832169117525192E8	0	7364	48.274214050296926	null	null	417.30096435546875	417.3109436035156
778	417.3217468261719	91.0322357285333					1	DETECTED	417.3217 m/z @91.03 [151020OFc1_NvH-0949-CRLM-15.raw]	417.3217468261719	91.0322357285333	14.8486644634667	92.5456576424	77.6969931789333	94319.9609375	2.2727571613931197E8	0	7364	1.6168531119581644	0.5099327314848567	1.6686446466478815	417.31280517578125	417.3229064941406
779	417.4535217285156	19.9577426661333					1	DETECTED	417.4535 m/z @19.96 [151020OFc1_NvH-0949-CRLM-15.raw]	417.4535217285156	19.9577426661333	2.32694996906667	97.2387680338667	94.91181806480003	230865.0625	2.789235128699898E8	0	7364	10.783652126445071	3.6547165719627586	7.269029178397594	417.4436340332031	417.458251953125
780	417.4682922363281	11.1268923866667					1	DETECTED	417.4683 m/z @11.13 [151020OFc1_NvH-0949-CRLM-15.raw]	417.4682922363281	11.1268923866667	3.64216855573333	97.1740150053333	93.53184644959997	575527.375	3.0470327594373083E8	0	7364	0.1189563354307559	0.5359865877905309	4.250267215633053	417.4583740234375	417.4781799316406
781	417.4898986816406	26.2219868272					1	DETECTED	417.4899 m/z @26.22 [151020OFc1_NvH-0949-CRLM-15.raw]	417.4898986816406	26.2219868272	3.4352897448	95.1261946957333	91.6909049509333	2177601.5	3.274533940378685E8	0	7364	0.7878803151188016	4.115060265831192	0.2615891198118314	417.4801025390625	417.4998779296875
782	417.507568359375	52.4856338912					1	DETECTED	417.5076 m/z @52.49 [151020OFc1_NvH-0949-CRLM-15.raw]	417.507568359375	52.4856338912	2.8018550896	89.7183712210667	86.91651613146671	342164.625	3.348340488920664E8	0	7364	5.175208772256106	0.9194431371811892	0.0011969029089403224	417.49993896484375	417.51739501953125
783	417.5204162597656	19.0578308221333					1	DETECTED	417.5204 m/z @19.06 [151020OFc1_NvH-0949-CRLM-15.raw]	417.5204162597656	19.0578308221333	3.9956562152	95.5705602989333	91.5749040837333	175811.9375	3.078898817028891E8	0	7364	9.696374627025659	3.077203611283209	7.774859351464403	417.5179443359375	417.5274658203125
784	417.5374755859375	34.7479956474667					1	DETECTED	417.5375 m/z @34.75 [151020OFc1_NvH-0949-CRLM-15.raw]	417.5374755859375	34.7479956474667	2.68062713893333	95.0321063824	92.35147924346667	2083163.125	3.390407752319584E8	3	7364	0.16571390667078134	1.0092491589606876	0.013453366677276537	417.5277099609375	417.5474548339844
785	417.5541076660156	14.1341452538667					1	DETECTED	417.5541 m/z @14.13 [151020OFc1_NvH-0949-CRLM-15.raw]	417.5541076660156	14.1341452538667	3.92105708666667	87.5245739738667	83.60351688720003	489588.25	2.9988478211498225E8	3	7364	2.7744971560071523	0.8131172142871027	0.9334991303694343	417.5474853515625	417.5563659667969
786	417.5663757324219	25.4643642869333					1	DETECTED	417.5664 m/z @25.46 [151020OFc1_NvH-0949-CRLM-15.raw]	417.5663757324219	25.4643642869333	4.4289851912	96.980927868	92.5519426768	1436369.625	3.890426570328364E8	3	7364	5.429361678234603	1.3291626089912534	0.40884311008805435	417.556396484375	417.5762634277344
787	417.5809631347656	38.5119324501333					1	DETECTED	417.5810 m/z @38.51 [151020OFc1_NvH-0949-CRLM-15.raw]	417.5809631347656	38.5119324501333	4.0947369288	74.7474598293333	70.65272290053329	959117.25	2.760681560114039E8	0	7364	0.09490190793199815	0.6812702933590675	0.014511587071090914	417.5765075683594	417.5907287597656
788	417.5930480957031	28.5086207504					1	DETECTED	417.5930 m/z @28.51 [151020OFc1_NvH-0949-CRLM-15.raw]	417.5930480957031	28.5086207504	5.0689739936	65.6913023933333	60.622328399733306	129270.984375	2.340085783247868E8	0	7364	21.67004831113875	1.342364300521246	1.6755287416750981	417.59100341796875	417.594482421875
789	417.60504150390625	22.8167587989333					1	DETECTED	417.6050 m/z @22.82 [151020OFc1_NvH-0949-CRLM-15.raw]	417.60504150390625	22.8167587989333	3.65348292746667	95.978109888	92.32462696053334	148073.109375	3.0236050309870887E8	0	7364	87.36268231257984	2.429365789443426	4.684277044597432	417.5950927734375	417.6147766113281
790	417.701904296875	28.040838808					1	DETECTED	417.7019 m/z @28.04 [151020OFc1_NvH-0949-CRLM-15.raw]	417.701904296875	28.040838808	0.929715279733333	94.7779717562667	93.84825647653336	439221.5625	3.06984211938013E8	0	7364	7.642656501043604	2.3167027954875445	0.38085900829423136	417.6919250488281	417.7107849121094
791	417.7207946777344	18.1872448096					1	DETECTED	417.7208 m/z @18.19 [151020OFc1_NvH-0949-CRLM-15.raw]	417.7207946777344	18.1872448096	4.32559643386667	98.9694295693333	94.64383313546664	1445966.75	3.713376598812726E8	4	7364	2.0941826154733505	0.9601525922647265	55.311621311957246	417.7108154296875	417.72930908203125
792	417.73931884765625	35.4005757552					1	DETECTED	417.7393 m/z @35.40 [151020OFc1_NvH-0949-CRLM-15.raw]	417.73931884765625	35.4005757552	4.0947369288	99.6284096194667	95.53367269066669	1.1979611E7	6.179164672481593E8	2	7364	0.20659782553575212	1.4260644580778123	0.020416233341690643	417.7293395996094	417.7492980957031
793	417.7541198730469	29.8308597074667					1	DETECTED	417.7541 m/z @29.83 [151020OFc1_NvH-0949-CRLM-15.raw]	417.7541198730469	29.8308597074667	3.63219773866667	95.255422112	91.62322437333333	3864273.0	3.755812245473725E8	2	7364	0.2259580153414653	0.5813731087564004	2.5535624170245	417.74932861328125	417.7640686035156
794	417.8348388671875	25.1912462941333					1	DETECTED	417.8348 m/z @25.19 [151020OFc1_NvH-0949-CRLM-15.raw]	417.8348388671875	25.1912462941333	2.3734311008	99.4345100338667	97.0610789330667	140943.265625	2.820049182600271E8	0	7364	91.250124171637	2.6746453636536995	4.387573605773588	417.8251953125	417.8448181152344
795	417.85528564453125	19.2085167013333					1	DETECTED	417.8553 m/z @19.21 [151020OFc1_NvH-0949-CRLM-15.raw]	417.85528564453125	19.2085167013333	0.762121375466667	99.4101575746667	98.64803619920004	188401.609375	2.7116552811893725E8	0	7364	9.881158332848237	4.657137348992715	8.118317914647127	417.8460693359375	417.8565673828125
796	417.8665771484375	16.8394935554667					1	DETECTED	417.8666 m/z @16.84 [151020OFc1_NvH-0949-CRLM-15.raw]	417.8665771484375	16.8394935554667	0.6692026232	99.93128324	99.2620806168	275667.4375	3.0833441663793063E8	0	7364	29.232771497383304	3.729793758777605	0.7252294707466095	417.8565979003906	417.8667907714844
797	417.8768005371094	47.2348201986667					1	DETECTED	417.8768 m/z @47.23 [151020OFc1_NvH-0949-CRLM-15.raw]	417.8768005371094	47.2348201986667	0.271612147466667	99.9127417072	99.64112955973333	975297.8125	3.3063391988942283E8	3	7364	34.19449166739086	0.503742274063966	0.005695385389635873	417.8668212890625	417.88671875
798	417.8887634277344	31.7629045109333					1	DETECTED	417.8888 m/z @31.76 [151020OFc1_NvH-0949-CRLM-15.raw]	417.8887634277344	31.7629045109333	4.5444481936	40.3785714533333	35.8341232597333	373743.53125	1.3353591796763583E8	3	7364	19.830784451220083	0.7061873758474019	0.4852087021663693	417.8868103027344	417.888916015625
799	417.8989562988281	35.9033890368					1	DETECTED	417.8990 m/z @35.90 [151020OFc1_NvH-0949-CRLM-15.raw]	417.8989562988281	35.9033890368	0.603648021866667	99.9775159448	99.37386792293334	1138519.125	3.8149414204024225E8	3	7364	10.713586874057384	0.9434429385509464	0.6913208818116168	417.8890075683594	417.9089050292969
800	417.9092712402344	24.7421807045333					1	DETECTED	417.9093 m/z @24.74 [151020OFc1_NvH-0949-CRLM-15.raw]	417.9092712402344	24.7421807045333	0.6692026232	99.8485317722667	99.1793291490667	698072.125	3.232961984957715E8	0	7364	21.131061773748893	4.8364776343170295	1.6401598893504226	417.9089660644531	417.91925048828125
801	417.9404602050781	29.5456948528					1	DETECTED	417.9405 m/z @29.55 [151020OFc1_NvH-0949-CRLM-15.raw]	417.9404602050781	29.5456948528	0.603648021866667	98.1071958528	97.50354783093334	270835.125	2.9995669918221027E8	0	7364	0.02668376310936793	1.8339066319153356	2.6554642436455937	417.93048095703125	417.950439453125
802	417.97265625	69.9257604909333					1	DETECTED	417.9727 m/z @69.93 [151020OFc1_NvH-0949-CRLM-15.raw]	417.97265625	69.9257604909333	0.7807216648	99.995976028	99.2152543632	502311.0625	3.130263940360922E8	0	7364	0.26122893757793975	0.7342033761317207	14.857361150887403	417.9626770019531	417.9826354980469
803	417.99151611328125	26.2697132010667					1	DETECTED	417.9915 m/z @26.27 [151020OFc1_NvH-0949-CRLM-15.raw]	417.99151611328125	26.2697132010667	0.262073179466667	99.9682347485333	99.70616156906664	499310.75	3.064031076321152E8	0	7364	27.656439060312486	3.3566539065029364	0.006136028242770994	417.982666015625	418.0011291503906
804	418.0279541015625	24.7136396357333					1	DETECTED	418.0280 m/z @24.71 [151020OFc1_NvH-0949-CRLM-15.raw]	418.0279541015625	24.7136396357333	0.0158234517333333	98.4585709050667	98.44274745333335	107980.28125	2.792466137813164E8	0	7364	89.35022590361807	2.187764338509431	3.903305757086072	418.01800537109375	418.0374755859375
805	418.184814453125	24.6450756666667					1	DETECTED	418.1848 m/z @24.65 [151020OFc1_NvH-0949-CRLM-15.raw]	418.184814453125	24.6450756666667	3.66279554213333	96.5023369469333	92.83954140479997	301278.0625	2.5707643376858664E8	0	7364	0.2015385858035792	3.0197372882259677	4.366459410906789	418.1748962402344	418.1859436035156
806	418.196044921875	13.9004274256					1	DETECTED	418.1960 m/z @13.90 [151020OFc1_NvH-0949-CRLM-15.raw]	418.196044921875	13.9004274256	3.55681515468333	94.5045022418667	90.94768708718337	816780.375	3.108821456804114E8	3	7364	0.05271873483835243	10.691279064015525	10.108190675372159	418.1862487792969	418.198486328125
807	418.20849609375	8.41356733146667					1	DETECTED	418.2085 m/z @8.41 [151020OFc1_NvH-0949-CRLM-15.raw]	418.20849609375	8.41356733146667	3.07224777466667	99.8945193773333	96.82227160266663	6735645.0	4.358032582567774E8	3	7364	0.21804842967143578	58.07581992294615	194.53595630352038	418.19854736328125	418.2184753417969
808	418.2257995605469	89.8739944533333					1	DETECTED	418.2258 m/z @89.87 [151020OFc1_NvH-0949-CRLM-15.raw]	418.2257995605469	89.8739944533333	3.47251616293333	98.5786444288	95.10612826586667	2271499.5	5.2212134879953575E8	2	7364	0.056538520840902606	0.5057882613673762	0.0016014005462469524	418.218505859375	418.2309875488281
809	418.2409973144531	35.381817784					1	DETECTED	418.2410 m/z @35.38 [151020OFc1_NvH-0949-CRLM-15.raw]	418.2409973144531	35.381817784	3.55681515468333	99.9127417072	96.35592655251666	4661025.0	5.469434771862681E8	2	7364	5.5055099798258915	2.2218364831669972	0.029245284639467142	418.23101806640625	418.2509460449219
810	418.259765625	27.2978803986667					1	DETECTED	418.2598 m/z @27.30 [151020OFc1_NvH-0949-CRLM-15.raw]	418.259765625	27.2978803986667	3.69222415173333	98.2372470146667	94.54502286293338	817367.8125	3.4064782802088106E8	2	7364	19.444382383350742	1.8676198241169062	536.9703596375699	418.2510070800781	418.2695007324219
811	418.2789306640625	32.2227038642667					1	DETECTED	418.2789 m/z @32.22 [151020OFc1_NvH-0949-CRLM-15.raw]	418.2789306640625	32.2227038642667	3.6737515968	94.0161365546667	90.3423849578667	236833.890625	2.969012991605642E8	0	7364	28.254139523844028	1.545222729609053	2.088984432832796	418.2699279785156	418.2809143066406
812	418.3163757324219	89.8073188618667					1	DETECTED	418.3164 m/z @89.81 [151020OFc1_NvH-0949-CRLM-15.raw]	418.3163757324219	89.8073188618667	2.89501222186667	92.4317342	89.53672197813333	229428.5	3.8976274144601643E8	0	7364	88.54040754068554	0.5145606092796804	0.02343530097441055	418.30914306640625	418.32562255859375
813	418.34930419921875	35.4191298973333					1	DETECTED	418.3493 m/z @35.42 [151020OFc1_NvH-0949-CRLM-15.raw]	418.34930419921875	35.4191298973333	2.06700105013333	98.4402796029333	96.37327855279997	101774.8671875	2.993771877103132E8	0	7364	89.27489987455466	1.444784514270831	1.6861569281304918	418.3399963378906	418.3577880859375
814	418.4420166015625	29.5112676984					1	DETECTED	418.4420 m/z @29.51 [151020OFc1_NvH-0949-CRLM-15.raw]	418.4420166015625	29.5112676984	4.8247056488	97.2294182725333	92.40471262373329	173507.609375	2.8261180925574446E8	0	7364	18.070308255580073	1.8715589566111848	3.5432552016311756	418.4325256347656	418.4451904296875
815	418.4552001953125	25.8694866189333					1	DETECTED	418.4552 m/z @25.87 [151020OFc1_NvH-0949-CRLM-15.raw]	418.4552001953125	25.8694866189333	3.7960567952	98.4037342322667	94.6076774370667	237688.3125	3.123260681937785E8	0	7364	15.630542420933022	2.438081521126455	4.705254920322051	418.4452819824219	418.4651184082031
816	418.4803771972656	27.1184013525333					1	DETECTED	418.4804 m/z @27.12 [151020OFc1_NvH-0949-CRLM-15.raw]	418.4803771972656	27.1184013525333	4.05759937466667	94.4452963586667	90.38769698400003	405090.21875	3.2173809090538126E8	0	7364	6.437057306839808	1.9597691587385515	2.863807381279121	418.4704284667969	418.4901428222656
817	418.53045654296875	13.9096187853333					1	DETECTED	418.5305 m/z @13.91 [151020OFc1_NvH-0949-CRLM-15.raw]	418.53045654296875	13.9096187853333	3.9646173112	77.2203732429333	73.2557559317333	466919.34375	2.777848731996668E8	0	7364	0.12544419544380148	0.9654671617549774	14.19324091252412	418.5205993652344	418.532470703125
818	418.5425720214844	8.432562532					1	DETECTED	418.5426 m/z @8.43 [151020OFc1_NvH-0949-CRLM-15.raw]	418.5425720214844	8.432562532	4.25508058666667	98.1724615973333	93.91738101066663	4321045.0	3.603369834856009E8	3	7364	0.22357687645038915	2.736724508991842	80.92527611495623	418.5327453613281	418.55224609375
819	418.55352783203125	30.0325787506667					1	DETECTED	418.5535 m/z @30.03 [151020OFc1_NvH-0949-CRLM-15.raw]	418.55352783203125	30.0325787506667	3.9956562152	96.1998052285333	92.20414901333329	714295.1875	2.885336287192086E8	0	7364	2.2343301006565532	1.0429088688501356	1.5297759767919288	418.5527038574219	418.5635070800781
820	418.5655517578125	26.5950430032					1	DETECTED	418.5656 m/z @26.60 [151020OFc1_NvH-0949-CRLM-15.raw]	418.5655517578125	26.5950430032	3.55681515468333	92.5656868082667	89.00887165358337	384505.46875	3.3429910045663965E8	3	7364	20.426112007517656	2.3869883460422496	1.6086208089113785	418.56353759765625	418.5754089355469
821	418.5786437988281	43.5042130112					1	DETECTED	418.5786 m/z @43.50 [151020OFc1_NvH-0949-CRLM-15.raw]	418.5786437988281	43.5042130112	3.63219773866667	96.033223708	92.40102596933332	313981.1875	2.8687935665200573E8	0	7364	30.711973379672102	1.1587202871205973	1.9381220524181466	418.5755615234375	418.5841064453125
822	418.5941162109375	34.1442174197333					1	DETECTED	418.5941 m/z @34.14 [151020OFc1_NvH-0949-CRLM-15.raw]	418.5941162109375	34.1442174197333	3.5948898824	94.4362090346667	90.8413191522667	351706.0625	3.389589700474838E8	0	7364	0.03172759664996505	1.4915890433085837	3.5757402473333872	418.5841369628906	418.60400390625
823	418.61224365234375	35.9578863629333					1	DETECTED	418.6122 m/z @35.96 [151020OFc1_NvH-0949-CRLM-15.raw]	418.61224365234375	35.9578863629333	3.84707677573333	84.7664969538667	80.91942017813338	117861.03125	3.055259275018339E8	0	7364	80.642907523377	1.2670082059790626	1.5324924866520193	418.6045227050781	418.6150207519531
824	418.6885070800781	20.8167548584					1	DETECTED	418.6885 m/z @20.82 [151020OFc1_NvH-0949-CRLM-15.raw]	418.6885070800781	20.8167548584	5.23095728586667	95.7942952229333	90.56333793706663	376759.65625	2.6888984016984963E8	0	7364	0.10775642403311636	4.504221769775351	2.3438232221018063	418.6795654296875	418.6955871582031
825	418.7055969238281	58.0766369394667					1	DETECTED	418.7056 m/z @58.08 [151020OFc1_NvH-0949-CRLM-15.raw]	418.7055969238281	58.0766369394667	3.64216855573333	85.4915742826667	81.84940572693337	458822.65625	2.943166047905749E8	2	7364	0.05623495611024509	0.8024397867394124	0.001928094984933809	418.69561767578125	418.7063903808594
826	418.7164001464844	21.7527753893333					1	DETECTED	418.7164 m/z @21.75 [151020OFc1_NvH-0949-CRLM-15.raw]	418.7164001464844	21.7527753893333	0.641329273066667	99.498929624	98.85760035093332	1139381.375	3.5297142825715935E8	2	7364	7.013079104364948	0.6873111058683768	0.44789470041589313	418.70672607421875	418.726318359375
827	418.7279968261719	22.0051644413333					1	DETECTED	418.7280 m/z @22.01 [151020OFc1_NvH-0949-CRLM-15.raw]	418.7279968261719	22.0051644413333	5.527533212	82.0267178496	76.49918463760001	646358.3125	3.1386084386028504E8	4	7364	0.7985898304217294	0.6510507015349624	0.31125463509280094	418.7264099121094	418.7284240722656
828	418.7384338378906	29.9635588813333					1	DETECTED	418.7384 m/z @29.96 [151020OFc1_NvH-0949-CRLM-15.raw]	418.7384338378906	29.9635588813333	3.63219773866667	98.7446404474667	95.11244270880002	1789483.125	4.340216126310895E8	2	7364	12.574430182630948	0.5090496283329371	0.7826839711216838	418.72845458984375	418.7482604980469
829	418.7586669921875	18.2036030701333					1	DETECTED	418.7587 m/z @18.20 [151020OFc1_NvH-0949-CRLM-15.raw]	418.7586669921875	18.2036030701333	3.9956562152	94.0991463146667	90.1034900994667	3879648.25	3.699903627680599E8	2	7364	0.19498620036780778	1.0586261919868576	0.06041856347187555	418.74908447265625	418.7681884765625
830	418.78240966796875	4.21253526053333					1	DETECTED	418.7824 m/z @4.21 [151020OFc1_NvH-0949-CRLM-15.raw]	418.78240966796875	4.21253526053333	4.05759937466667	97.2575537776	93.19995440293333	597637.6875	2.676270629280546E8	2	7364	0.21580676739008542	2.2132181545386014	3.4671802815593233	418.7727355957031	418.79217529296875
831	418.85455322265625	19.3902797589333					1	DETECTED	418.8546 m/z @19.39 [151020OFc1_NvH-0949-CRLM-15.raw]	418.85455322265625	19.3902797589333	0.281285364533333	99.9775159448	99.69623058026667	894227.1875	3.1155347182688016E8	3	7364	0.20285253185560137	0.5739157889751563	1.3815635475780477	418.84478759765625	418.86224365234375
832	418.872314453125	21.4998840842667					1	DETECTED	418.8723 m/z @21.50 [151020OFc1_NvH-0949-CRLM-15.raw]	418.872314453125	21.4998840842667	0.0818439664	99.7564992909333	99.6746553245333	2873457.5	3.6565193957473457E8	3	7364	13.098163589766642	1.5528941315498912	0.011351424651330651	418.86236572265625	418.88226318359375
833	418.8885803222656	30.1038675682667					1	DETECTED	418.8886 m/z @30.10 [151020OFc1_NvH-0949-CRLM-15.raw]	418.8885803222656	30.1038675682667	1.19031672693333	99.9589865616	98.76866983466667	370545.15625	3.375016857024826E8	0	7364	20.129121136393184	2.1241605316061953	0.08790564552306866	418.8824157714844	418.8978271484375
834	418.9078369140625	26.1986804048					1	DETECTED	418.9078 m/z @26.20 [151020OFc1_NvH-0949-CRLM-15.raw]	418.9078369140625	26.1986804048	0.214083418133333	99.7473873533333	99.53330393519997	4763480.0	4.5964201119117534E8	3	7364	0.2986998815044011	0.523895822472703	52.850691111734484	418.8978576660156	418.91766357421875
835	418.9261169433594	34.2252440682667					1	DETECTED	418.9261 m/z @34.23 [151020OFc1_NvH-0949-CRLM-15.raw]	418.9261169433594	34.2252440682667	0.836743274133333	99.93128324	99.09453996586667	175180.875	3.108452706376E8	0	7364	72.98771064092661	1.6487527262455048	2.8096208065246704	418.91790771484375	418.93603515625
836	418.9516296386719	12.0446008138667					1	DETECTED	418.9516 m/z @12.04 [151020OFc1_NvH-0949-CRLM-15.raw]	418.9516296386719	12.0446008138667	3.64216855573333	98.5510612581333	94.90889270239997	479979.21875	2.805356830563085E8	0	7364	0.10706771958081163	0.5154481291239565	0.04693828761262339	418.9417419433594	418.95220947265625
837	418.96221923828125	22.2100533344					1	DETECTED	418.9622 m/z @22.21 [151020OFc1_NvH-0949-CRLM-15.raw]	418.96221923828125	22.2100533344	1.73395652906667	99.8209236813333	98.08696715226662	1110181.625	3.131803295086544E8	4	7364	0.12448294356241618	0.6695879337292336	3.909821387008223	418.9522705078125	418.97216796875
838	419.1102294921875	41.4184369653333					1	DETECTED	419.1102 m/z @41.42 [151020OFc1_NvH-0949-CRLM-15.raw]	419.1102294921875	41.4184369653333	0.2910727248	99.8394072914667	99.5483345666667	115663.6796875	3.209080826443509E8	0	7364	94.01133243610859	1.1427038297042682	1.2823834144638477	419.10125732421875	419.12005615234375
839	419.1728820800781	27.8181521938667					1	DETECTED	419.1729 m/z @27.82 [151020OFc1_NvH-0949-CRLM-15.raw]	419.1728820800781	27.8181521938667	6.01353795306667	96.4104990997333	90.39696114666663	220158.109375	2.61981300751707E8	0	7364	0.6972673108321104	2.038501067435478	3.0688236980397297	419.16363525390625	419.178955078125
840	419.1890869140625	19.380771472					1	DETECTED	419.1891 m/z @19.38 [151020OFc1_NvH-0949-CRLM-15.raw]	419.1890869140625	19.380771472	3.11851381973333	99.0255913274667	95.90707750773336	640405.1875	3.3467557388609535E8	0	7364	70.64659760785018	0.5390006436823686	1.1291615593386857	419.1791076660156	419.1965026855469
841	419.20654296875	21.4750055469333					1	DETECTED	419.2065 m/z @21.48 [151020OFc1_NvH-0949-CRLM-15.raw]	419.20654296875	21.4750055469333	0.9577965616	99.8394072914667	98.8816107298667	2172850.75	4.129779065351914E8	3	7364	1.7032502633199158	0.9612418025893422	0.5166288419811486	419.1966552734375	419.2165222167969
842	419.2271728515625	24.4674566906667					1	DETECTED	419.2272 m/z @24.47 [151020OFc1_NvH-0949-CRLM-15.raw]	419.2271728515625	24.4674566906667	1.60737460853333	98.0421612970667	96.43478668853336	3.3838108E7	9.54711251649675E8	2	7364	0.20745756122163073	1.4084159127255735	1.673331703294886	419.2171936035156	419.2366638183594
843	419.2466735839844	35.5764611992					1	DETECTED	419.2467 m/z @35.58 [151020OFc1_NvH-0949-CRLM-15.raw]	419.2466735839844	35.5764611992	2.26181905733333	99.7473873533333	97.48556829599997	4.914268E7	1.332383731910525E9	3	7364	0.26608913566862924	0.5184816726360418	1.1517187963247324	419.2366943359375	419.2566223144531
844	419.26007080078125	18.1439912970667					1	DETECTED	419.2601 m/z @18.14 [151020OFc1_NvH-0949-CRLM-15.raw]	419.26007080078125	18.1439912970667	3.66279554213333	97.9686265810667	94.30583103893338	1601889.75	3.3615100950581694E8	2	7364	0.20764771288723693	1.7459567664069833	0.13205219744679136	419.2566833496094	419.2699890136719
845	419.283935546875	4.24291425786667					1	DETECTED	419.2839 m/z @4.24 [151020OFc1_NvH-0949-CRLM-15.raw]	419.283935546875	4.24291425786667	3.71264478453333	94.2153197442667	90.50267495973337	281228.75	2.715159298074808E8	0	7364	0.17382615682203895	99.57471092472234	590.1593467870433	419.2742614746094	419.29351806640625
846	419.31561279296875	91.0322357285333					1	DETECTED	419.3156 m/z @91.03 [151020OFc1_NvH-0949-CRLM-15.raw]	419.31561279296875	91.0322357285333	0.00563191813333333	99.995976028	99.99034410986667	969348.125	3.5260847466753286E8	0	7364	0.3814246336933991	0.5211398828666822	11.466333792028154	419.3136291503906	419.3189392089844
847	419.3367614746094	91.0322357285333					1	DETECTED	419.3368 m/z @91.03 [151020OFc1_NvH-0949-CRLM-15.raw]	419.3367614746094	91.0322357285333	2.16902467706667	92.2429694272	90.07394475013332	85011.28125	2.534937101697554E8	0	7364	0.6117907488072376	0.5068123449757261	0.009196496583156471	419.3286437988281	419.3435363769531
848	419.34710693359375	24.1462481069333					1	DETECTED	419.3471 m/z @24.15 [151020OFc1_NvH-0949-CRLM-15.raw]	419.34710693359375	24.1462481069333	0.377700528266667	92.3663688042667	91.98866827600003	69900.0234375	2.2168370310539687E8	0	7364	90.52866116823037	1.9350923309795358	2.8382576856443755	419.34710693359375	419.3537292480469
849	419.4166564941406	9.83836746053333					1	DETECTED	419.4167 m/z @9.84 [151020OFc1_NvH-0949-CRLM-15.raw]	419.4166564941406	9.83836746053333	5.5393666096	99.4193866861333	93.8800200765333	184983.4375	3.010129872772133E8	0	7364	0.12389673747413354	13.06530854253874	0.7926010475761017	419.40667724609375	419.42218017578125
850	419.4323425292969	28.8920118296					1	DETECTED	419.4323 m/z @28.89 [151020OFc1_NvH-0949-CRLM-15.raw]	419.4323425292969	28.8920118296	4.01616865226667	95.0874556770667	91.07128702480003	461365.96875	2.8526055557569367E8	0	7364	0.188436772394585	3.0295324489746394	5.041474983468744	419.42266845703125	419.4422607421875
851	419.45587158203125	23.0912223672					1	DETECTED	419.4559 m/z @23.09 [151020OFc1_NvH-0949-CRLM-15.raw]	419.45587158203125	23.0912223672	3.64216855573333	98.3102144890667	94.66804593333336	921043.375	3.154978485151341E8	0	7364	23.949575137736275	0.5077367822951324	0.012114067635741821	419.4458923339844	419.4658508300781
852	419.4662780761719	19.5344257245333					1	DETECTED	419.4663 m/z @19.53 [151020OFc1_NvH-0949-CRLM-15.raw]	419.4662780761719	19.5344257245333	4.56369222026667	99.1950251442667	94.63133292400002	450774.375	2.822398345184809E8	4	7364	0.07667084386217127	6.389340942743971	4383.5794231593045	419.46588134765625	419.4762268066406
853	419.4980773925781	54.7161981184					1	DETECTED	419.4981 m/z @54.72 [151020OFc1_NvH-0949-CRLM-15.raw]	419.4980773925781	54.7161981184	5.4590693296	87.1687816757333	81.7097123461333	104913.3671875	2.8903337545465046E8	0	7364	80.93497936717543	0.8341063060577758	0.666767719744928	419.4888916015625	419.5009460449219
854	419.5213623046875	19.380771472					1	DETECTED	419.5214 m/z @19.38 [151020OFc1_NvH-0949-CRLM-15.raw]	419.5213623046875	19.380771472	4.84341151706667	97.9132149578667	93.06980344080003	208085.6875	3.039237287378015E8	0	7364	2.3181402646467753	3.2010558907986697	46.2082207267277	419.5210876464844	419.5281982421875
855	419.5382080078125	10.2034006152					1	DETECTED	419.5382 m/z @10.20 [151020OFc1_NvH-0949-CRLM-15.raw]	419.5382080078125	10.2034006152	2.8764357856	99.1762103901333	96.29977460453331	5638104.0	3.742846531367814E8	3	7364	0.22958788541963315	45.71685385296649	66.09006003585087	419.5282287597656	419.5481872558594
856	419.5518493652344	20.0771697048					1	DETECTED	419.5518 m/z @20.08 [151020OFc1_NvH-0949-CRLM-15.raw]	419.5518493652344	20.0771697048	4.1303636272	95.5899230077333	91.4595593805333	525658.5625	2.87952025505341E8	0	7364	0.20046249932718396	3.7453645067614207	1.0414946848215278	419.5482482910156	419.5531311035156
857	419.5631408691406	35.7907567528					1	DETECTED	419.5631 m/z @35.79 [151020OFc1_NvH-0949-CRLM-15.raw]	419.5631408691406	35.7907567528	3.84707677573333	94.6069987837333	90.75992200799998	886900.4375	3.1051924339655006E8	3	7364	25.11880562769162	0.6725344301159318	0.012503297815756187	419.55322265625	419.57061767578125
858	419.58062744140625	35.5764611992					1	DETECTED	419.5806 m/z @35.58 [151020OFc1_NvH-0949-CRLM-15.raw]	419.58062744140625	35.5764611992	3.37914459573333	98.8464018205333	95.46725722479997	3.6093616E7	1.0015971679633693E9	3	7364	0.2573870056328431	1.0959565067587045	1.162082231027553	419.5706481933594	419.5905456542969
859	419.5986633300781	28.3197649581333					1	DETECTED	419.5987 m/z @28.32 [151020OFc1_NvH-0949-CRLM-15.raw]	419.5986633300781	28.3197649581333	4.41917080506667	78.7179560512	74.29878524613333	164218.625	2.843367994892759E8	0	7364	25.625515363763693	1.6143825796467162	2.194696208435502	419.59112548828125	419.6048583984375
860	419.6148681640625	37.4802039402667					1	DETECTED	419.6149 m/z @37.48 [151020OFc1_NvH-0949-CRLM-15.raw]	419.6148681640625	37.4802039402667	3.73496348133333	95.30971586	91.57475237866667	363741.5625	3.187918246741408E8	0	7364	5.847082291339724	1.5417919234237847	2.094321118711232	419.6052551269531	419.62408447265625
861	419.7047119140625	46.1942114282667					1	DETECTED	419.7047 m/z @46.19 [151020OFc1_NvH-0949-CRLM-15.raw]	419.7047119140625	46.1942114282667	0.985754533066667	99.6923606018667	98.70660606880003	944966.0	2.9274543395686924E8	0	7364	0.07786227380929489	1.2732220141133068	0.0030876939078381123	419.69476318359375	419.7054443359375
862	419.715576171875	23.6072601704					1	DETECTED	419.7156 m/z @23.61 [151020OFc1_NvH-0949-CRLM-15.raw]	419.715576171875	23.6072601704	2.0762484016	95.2829053914667	93.2066569898667	1559002.0	3.979766297145363E8	2	7364	2.105230868765041	7.950444365725635	2.3059953406666787	419.7056884765625	419.71868896484375
863	419.72869873046875	24.4827901856					1	DETECTED	419.7287 m/z @24.48 [151020OFc1_NvH-0949-CRLM-15.raw]	419.72869873046875	24.4827901856	4.11888410906667	99.7749311197333	95.65604701066663	1.4447264E7	5.876737767316748E8	2	7364	0.21559804086253465	0.6258022166135546	0.1971559950504518	419.71875	419.7386779785156
864	419.7442626953125	49.2393853592					1	DETECTED	419.7443 m/z @49.24 [151020OFc1_NvH-0949-CRLM-15.raw]	419.7442626953125	49.2393853592	3.91018231333333	91.2629457704	87.35276345706666	991980.1875	3.2871116716279227E8	2	7364	0.277596442949978	0.5067818090235735	0.018991759600713514	419.73870849609375	419.7456359863281
865	419.7556457519531	24.7136396357333					1	DETECTED	419.7556 m/z @24.71 [151020OFc1_NvH-0949-CRLM-15.raw]	419.7556457519531	24.7136396357333	3.86829533413333	96.5206228082667	92.65232747413336	1.9041616E7	5.880961072723733E8	2	7364	0.20949710460706328	1.0016452006773422	0.8816135969695891	419.7457275390625	419.7655029296875
866	419.77880859375	37.9794572098667					1	DETECTED	419.7788 m/z @37.98 [151020OFc1_NvH-0949-CRLM-15.raw]	419.77880859375	37.9794572098667	4.10637792266667	89.5097903184167	85.40341239575004	913520.25	3.1605179725164264E8	2	7364	0.05054148647168688	0.5059170734551014	0.005395856967741229	419.7693176269531	419.7876892089844
867	419.79150390625	40.2527372776					1	DETECTED	419.7915 m/z @40.25 [151020OFc1_NvH-0949-CRLM-15.raw]	419.79150390625	40.2527372776	0.5098992584	99.5638204856	99.05392122720001	469541.75	2.958858620813722E8	2	7364	0.18732232261533	1.428398164655801	1.8459825682299447	419.7894592285156	419.8014831542969
868	419.8725280761719	10.2034006152					1	DETECTED	419.8725 m/z @10.20 [151020OFc1_NvH-0949-CRLM-15.raw]	419.8725280761719	10.2034006152	0.3966860352	99.8485317722667	99.45184573706669	3792668.5	3.506690809181886E8	0	7364	0.18013853106164035	15.840946509916087	33.28268518316381	419.86260986328125	419.88250732421875
869	419.8829650878906	35.3638843986667					1	DETECTED	419.8830 m/z @35.36 [151020OFc1_NvH-0949-CRLM-15.raw]	419.8829650878906	35.3638843986667	4.1303636272	99.5915286208	95.46116499360001	1685957.625	3.241886733952964E8	3	7364	21.567826019285654	0.9118842980868799	0.2246400064683253	419.882568359375	419.8880920410156
870	419.8981018066406	24.2875545986667					1	DETECTED	419.8981 m/z @24.29 [151020OFc1_NvH-0949-CRLM-15.raw]	419.8981018066406	24.2875545986667	0.387160898133333	99.1576148517333	98.77045395359997	5867965.0	4.1712955961301184E8	3	7364	0.14966921794484733	1.27497730676144	1.449751716494474	419.88818359375	419.9046630859375
871	419.9147033691406	35.5764611992					1	DETECTED	419.9147 m/z @35.58 [151020OFc1_NvH-0949-CRLM-15.raw]	419.9147033691406	35.5764611992	0.214083418133333	99.6284096194667	99.41432620133337	1.294038E7	5.469992996448593E8	0	7364	0.2294149204714273	1.0865796400789833	1.2511363021992465	419.9047546386719	419.9246826171875
872	419.9250183105469	17.6063118786667					1	DETECTED	419.9250 m/z @17.61 [151020OFc1_NvH-0949-CRLM-15.raw]	419.9250183105469	17.6063118786667	1.84447202213333	98.8839680149333	97.03949599279997	478519.53125	2.8657290627225727E8	3	7364	1.9993591954134118	0.5045118120991104	0.04274066039250143	419.9247131347656	419.9349060058594
873	419.9486999511719	33.7466151661333					1	DETECTED	419.9487 m/z @33.75 [151020OFc1_NvH-0949-CRLM-15.raw]	419.9486999511719	33.7466151661333	0.7713482512	99.9589865616	99.1876383104	430467.3125	3.0498016190061396E8	0	7364	0.13227808293567023	1.7303482745648435	6.978178187301242E-4	419.93878173828125	419.9527587890625
874	419.9629211425781	21.6847137					1	DETECTED	419.9629 m/z @21.68 [151020OFc1_NvH-0949-CRLM-15.raw]	419.9629211425781	21.6847137	2.57810141786667	99.995976028	97.41787461013332	1225636.5	3.550304785180733E8	0	7364	0.15372451370188145	2.2047613489494755	0.039722300110078074	419.95294189453125	419.97283935546875
875	419.9797668457031	23.7020820917333					1	DETECTED	419.9798 m/z @23.70 [151020OFc1_NvH-0949-CRLM-15.raw]	419.9797668457031	23.7020820917333	2.12254388453333	99.8394072914667	97.71686340693337	730081.9375	2.9832246904746264E8	0	7364	11.595864141161805	3.7029559947850514	0.021140745797731633	419.9729309082031	419.9897155761719
876	419.99798583984375	14.0061571402667					1	DETECTED	419.9980 m/z @14.01 [151020OFc1_NvH-0949-CRLM-15.raw]	419.99798583984375	14.0061571402667	1.909187924	97.0453143866667	95.13612646266671	224798.84375	2.8662695428735095E8	0	7364	30.41749725544966	5.801618012033906	0.03545005270241487	419.9903259277344	420.0072937011719
877	420.09393310546875	49.1555108573333					1	DETECTED	420.0939 m/z @49.16 [151020OFc1_NvH-0949-CRLM-15.raw]	420.09393310546875	49.1555108573333	2.96048872613333	97.9223914096	94.96190268346666	100302.9609375	2.8985255967743444E8	0	7364	88.99741180864706	1.0278369649197516	0.9272826832847363	420.0934753417969	420.1035461425781
878	420.1146240234375	64.1651986125333					1	DETECTED	420.1146 m/z @64.17 [151020OFc1_NvH-0949-CRLM-15.raw]	420.1146240234375	64.1651986125333	12.2763297229333	96.3740971282667	84.0977674053334	425008.53125	3.38679338618074E8	0	7364	0.5044153961178779	0.6224053578838971	13.560420630773907	420.10479736328125	420.12115478515625
879	420.1950988769531	29.2228710928					1	DETECTED	420.1951 m/z @29.22 [151020OFc1_NvH-0949-CRLM-15.raw]	420.1950988769531	29.2228710928	4.6413761576	97.1740150053333	92.5326388477333	1030877.125	3.049146710828494E8	0	7364	0.19575897276872922	2.9722652920187405	1.2274333340684387	420.18524169921875	420.1954345703125
880	420.2054748535156	34.6992634229333					1	DETECTED	420.2055 m/z @34.70 [151020OFc1_NvH-0949-CRLM-15.raw]	420.2054748535156	34.6992634229333	3.55681515468333	99.6191031392	96.06228798451667	2363964.75	3.947830199414436E8	2	7364	24.63232403094173	0.5072618026416476	0.022783035615833138	420.1955871582031	420.209716796875
881	420.2197265625	46.2191551552					1	DETECTED	420.2197 m/z @46.22 [151020OFc1_NvH-0949-CRLM-15.raw]	420.2197265625	46.2191551552	2.96048872613333	98.9883040416	96.02781531546667	3758647.0	4.960201262765015E8	2	7364	21.296088694815047	0.5045997455964722	0.2480017736717818	420.2097473144531	420.220458984375
882	420.23046875	24.4519050658667					1	DETECTED	420.2305 m/z @24.45 [151020OFc1_NvH-0949-CRLM-15.raw]	420.23046875	24.4519050658667	3.77515030586667	99.2796845018667	95.50453419600002	4411810.5	6.139754256032302E8	2	7364	70.9616693890224	3.218756392451752	4.600818395426531	420.2204895019531	420.2404479980469
883	420.2422790527344	30.7111645402667					1	DETECTED	420.2423 m/z @30.71 [151020OFc1_NvH-0949-CRLM-15.raw]	420.2422790527344	30.7111645402667	2.75532873066667	99.1114631237333	96.35613439306663	823394.8125	3.4792171101782334E8	3	7364	18.785415485547844	1.7196502254907904	2.9728846855010436	420.240478515625	420.247314453125
884	420.25732421875	24.6884708576					1	DETECTED	420.2573 m/z @24.69 [151020OFc1_NvH-0949-CRLM-15.raw]	420.25732421875	24.6884708576	0.8645617544	98.4865102586667	97.6219485042667	8505961.0	5.1064138840025616E8	0	7364	0.21345962779996697	1.0203407705373606	56.948373257644434	420.2473449707031	420.2669982910156
885	420.2702331542969	35.0252362048					1	DETECTED	420.2702 m/z @35.03 [151020OFc1_NvH-0949-CRLM-15.raw]	420.2702331542969	35.0252362048	5.49589999146667	94.1462746192	88.65037462773333	296861.3125	3.16473049937589E8	0	7364	55.01956245164224	1.4550269713278605	2.5718900624159913	420.2679443359375	420.280029296875
886	420.2809143066406	37.9794572098667					1	DETECTED	420.2809 m/z @37.98 [151020OFc1_NvH-0949-CRLM-15.raw]	420.2809143066406	37.9794572098667	4.70857773626667	92.4317342	87.72315646373332	296222.71875	2.891483592638478E8	0	7364	32.68170874420568	1.335741685393695	1.6720454478997273	420.2803955078125	420.2828674316406
887	420.2932434082031	40.2329230032					1	DETECTED	420.2932 m/z @40.23 [151020OFc1_NvH-0949-CRLM-15.raw]	420.2932434082031	40.2329230032	1.32026754586667	92.7050954997333	91.38482795386663	325982.4375	2.926268444376476E8	0	7364	0.2787920829104067	1.2235470433898916	1.7564953673228558	420.2837219238281	420.30255126953125
888	420.3188781738281	91.0322357285333					1	DETECTED	420.3189 m/z @91.03 [151020OFc1_NvH-0949-CRLM-15.raw]	420.3188781738281	91.0322357285333	0.00563191813333333	99.995976028	99.99034410986667	286842.0	2.6804757743846768E8	0	7364	0.7568321335878778	0.5052291947655625	0.006428174283119963	420.31085205078125	420.3246154785156
889	420.33233642578125	25.6651406354667					1	DETECTED	420.3323 m/z @25.67 [151020OFc1_NvH-0949-CRLM-15.raw]	420.33233642578125	25.6651406354667	0.195169261066667	96.9533490584	96.75817979733333	69441.3359375	2.6049464767253217E8	0	7364	90.58377418854353	1.899455998104995	2.571389494934028	420.3292236328125	420.3349304199219
890	420.44195556640625	20.782738572					1	DETECTED	420.4420 m/z @20.78 [151020OFc1_NvH-0949-CRLM-15.raw]	420.44195556640625	20.782738572	4.7183966832	94.2551302208	89.5367335376	183871.546875	2.6996920476186943E8	0	7364	0.15924045979236823	2.7868161097848856	1521.3741057748412	420.4382629394531	420.4490051269531
891	420.45928955078125	7.7147024192					1	DETECTED	420.4593 m/z @7.71 [151020OFc1_NvH-0949-CRLM-15.raw]	420.45928955078125	7.7147024192	4.46830338266667	99.4624050610667	94.99410167840003	215665.140625	3.0020308133335304E8	0	7364	37.911809228038436	0.8381116691873529	0.7739274055067623	420.44940185546875	420.4604187011719
892	420.4706726074219	46.2559192026667					1	DETECTED	420.4707 m/z @46.26 [151020OFc1_NvH-0949-CRLM-15.raw]	420.4706726074219	46.2559192026667	3.77515030586667	99.6648880768	95.88973777093332	2970870.75	3.616353282609762E8	0	7364	0.1939590616097675	0.510403034356997	0.01535406175572261	420.46087646484375	420.4805908203125
893	420.49432373046875	11.2721866082667					1	DETECTED	420.4943 m/z @11.27 [151020OFc1_NvH-0949-CRLM-15.raw]	420.49432373046875	11.2721866082667	3.36070344293333	77.0378544578667	73.67715101493337	175982.5	2.5567780927858344E8	0	7364	0.12631142601995826	5.876205049192628	0.4237947905095409	420.4931945800781	420.504150390625
894	420.5294494628906	29.2622625170667					1	DETECTED	420.5294 m/z @29.26 [151020OFc1_NvH-0949-CRLM-15.raw]	420.5294494628906	29.2622625170667	2.43866529146667	94.6738934685333	92.23522817706662	403286.90625	2.814507696018135E8	0	7364	14.38138998284434	2.07679695731385	4.501292940909211	420.5198669433594	420.5301818847656
895	420.5401916503906	13.7503125922667					1	DETECTED	420.5402 m/z @13.75 [151020OFc1_NvH-0949-CRLM-15.raw]	420.5401916503906	13.7503125922667	3.9956562152	95.9411310589333	91.9454748437333	788842.4375	3.205318810671186E8	3	7364	3.604643409227748	0.8471522597202674	3.4660443634223346	420.5303039550781	420.5460205078125
896	420.5560607910156	14.8678559698667					1	DETECTED	420.5561 m/z @14.87 [151020OFc1_NvH-0949-CRLM-15.raw]	420.5560607910156	14.8678559698667	3.94313816506667	97.7464583709333	93.80332020586663	6353288.0	4.4972889278729105E8	3	7364	0.21593173950135558	1.6995900395516914	1.032167931811666	420.5461120605469	420.5660400390625
897	420.5669250488281	24.3145583021333					1	DETECTED	420.5669 m/z @24.31 [151020OFc1_NvH-0949-CRLM-15.raw]	420.5669250488281	24.3145583021333	4.38026494426667	93.7413002210667	89.36103527680002	1565850.25	3.499249240489122E8	0	7364	5.36235630363716	0.7438634399186798	0.3444025897811454	420.5660705566406	420.576904296875
898	420.5837707519531	35.5258539592					1	DETECTED	420.5838 m/z @35.53 [151020OFc1_NvH-0949-CRLM-15.raw]	420.5837707519531	35.5258539592	4.01616865226667	96.5679196730667	92.55175102080003	864929.25	3.2332337081505907E8	3	7364	0.2615339090316269	0.5059566263123125	0.1041093826123832	420.5769958496094	420.5936279296875
899	420.6942138671875	11.715000164					1	DETECTED	420.6942 m/z @11.72 [151020OFc1_NvH-0949-CRLM-15.raw]	420.6942138671875	11.715000164	4.96148288666667	95.6637759781333	90.70229309146663	451269.40625	2.7345242171185356E8	4	7364	0.13378355350915605	0.5611584471821709	2.0738533405567385	420.68438720703125	420.6999206542969
900	420.7099304199219	19.1397259717333					1	DETECTED	420.7099 m/z @19.14 [151020OFc1_NvH-0949-CRLM-15.raw]	420.7099304199219	19.1397259717333	3.85830210986667	99.1204906501333	95.26218854026664	3386270.75	4.0992288282041234E8	4	7364	0.32515234820477446	0.569417477863943	2.974930212071539	420.70001220703125	420.71990966796875
901	420.7210693359375	46.2191551552					1	DETECTED	420.7211 m/z @46.22 [151020OFc1_NvH-0949-CRLM-15.raw]	420.7210693359375	46.2191551552	3.0629189464	92.8880122245333	89.8250932781333	1690275.0	3.686609289878646E8	2	7364	7.7581517852449124	0.5082160363991924	0.6366741507266324	420.7199401855469	420.7237243652344
902	420.7337341308594	42.5960439693333					1	DETECTED	420.7337 m/z @42.60 [151020OFc1_NvH-0949-CRLM-15.raw]	420.7337341308594	42.5960439693333	4.1303636272	96.4654585712	92.335094944	1712345.75	3.8884552722514516E8	2	7364	23.446370903653808	0.5046394160308678	0.007598660192336622	420.7237548828125	420.7436828613281
903	420.74456787109375	21.1477050005333					1	DETECTED	420.7446 m/z @21.15 [151020OFc1_NvH-0949-CRLM-15.raw]	420.74456787109375	21.1477050005333	4.2330272312	69.8805379664	65.6475107352	191098.5	2.725442831436091E8	0	7364	9.967202931020587	2.0190426532417685	4.98197415447176	420.7437438964844	420.7484130859375
904	420.7585144042969	24.6450756666667					1	DETECTED	420.7585 m/z @24.65 [151020OFc1_NvH-0949-CRLM-15.raw]	420.7585144042969	24.6450756666667	3.49119956026667	97.4070728258667	93.91587326560004	2472944.75	3.473368440764414E8	0	7364	0.10188087204037544	38.01386621344369	1.4976601641300318	420.7488708496094	420.7596435546875
905	420.7696533203125	27.7347609506667					1	DETECTED	420.7697 m/z @27.73 [151020OFc1_NvH-0949-CRLM-15.raw]	420.7696533203125	27.7347609506667	1.34808147333333	92.3111936096	90.96311213626667	2.513076E7	6.457004292990483E8	2	7364	0.1826797135767677	0.5646425459367196	1.2346467818939688	420.7604064941406	420.7795104980469
906	420.7864685058594	37.2182444850667					1	DETECTED	420.7865 m/z @37.22 [151020OFc1_NvH-0949-CRLM-15.raw]	420.7864685058594	37.2182444850667	4.24291425786667	95.6529519176	91.41003765973333	1516596.0	3.2879589159116685E8	2	7364	1.0237223205726664	0.7782182374416783	22.22154882622507	420.7797546386719	420.7956848144531
907	420.8732604980469	14.8391979728					1	DETECTED	420.8733 m/z @14.84 [151020OFc1_NvH-0949-CRLM-15.raw]	420.8732604980469	14.8391979728	1.14372374453333	99.6739801272	98.53025638266666	7744477.0	4.9241399872493106E8	3	7364	0.3987055016739376	12.042898340663523	0.7652595458928885	420.8634948730469	420.88323974609375
908	420.8893737792969	14.8486644634667					1	DETECTED	420.8894 m/z @14.85 [151020OFc1_NvH-0949-CRLM-15.raw]	420.8893737792969	14.8486644634667	0.462660268533333	99.8302425333333	99.36758226479998	4240181.5	4.0967766540885174E8	3	7364	0.1441689286270087	0.6313635505316009	306.17816048412016	420.8832702636719	420.89935302734375
909	420.9009704589844	24.2875545986667					1	DETECTED	420.9010 m/z @24.29 [151020OFc1_NvH-0949-CRLM-15.raw]	420.9009704589844	24.2875545986667	0.855256393333333	99.3541921696	98.49893577626666	614795.1875	3.2273772731559306E8	3	7364	18.75686859086817	3.2310158362135977	0.4342971246151317	420.8993835449219	420.91094970703125
910	420.9223937988281	20.9624800541333					1	DETECTED	420.9224 m/z @20.96 [151020OFc1_NvH-0949-CRLM-15.raw]	420.9223937988281	20.9624800541333	0.0348259498666667	99.9405188642667	99.90569291440003	662915.625	3.175001860536806E8	3	7364	23.690171481395556	0.5064484744253298	0.021309541791827293	420.91241455078125	420.9322814941406
911	420.9449768066406	11.7301170354667					1	DETECTED	420.9450 m/z @11.73 [151020OFc1_NvH-0949-CRLM-15.raw]	420.9449768066406	11.7301170354667	0.790008447466667	99.995976028	99.20596758053334	243464.734375	2.9267753746612996E8	0	7364	0.2003110715048102	58.00038760210951	0.14655108865449692	420.9351501464844	420.95037841796875
912	420.96044921875	19.1271196496					1	DETECTED	420.9604 m/z @19.13 [151020OFc1_NvH-0949-CRLM-15.raw]	420.96044921875	19.1271196496	3.9956562152	99.2984131904	95.3027569752	2957161.5	3.5391715258515084E8	0	7364	0.29345976767556436	17.312684800669075	0.9753053064279185	420.9507141113281	420.9704284667969
913	420.97174072265625	46.1131563448					1	DETECTED	420.9717 m/z @46.11 [151020OFc1_NvH-0949-CRLM-15.raw]	420.97174072265625	46.1131563448	1.80731174266667	98.8933158442667	97.08600410160003	554808.875	3.160125425384422E8	0	7364	0.48783829816045454	1.278915946787846	0.006142681458246181	420.970458984375	420.9815673828125
914	420.9847106933594	33.4704748176					1	DETECTED	420.9847 m/z @33.47 [151020OFc1_NvH-0949-CRLM-15.raw]	420.9847106933594	33.4704748176	2.50355448053333	99.7564992909333	97.25294481039998	472928.59375	2.795657945211563E8	0	7364	2.054825128879223	1.9774146627005817	0.8338446286083557	420.9818115234375	420.9945373535156
915	421.0729064941406	41.6483343042667					1	DETECTED	421.0729 m/z @41.65 [151020OFc1_NvH-0949-CRLM-15.raw]	421.0729064941406	41.6483343042667	0.603648021866667	99.5359834389333	98.93233541706664	157582.765625	2.971310854912331E8	0	7364	0.11004897588814799	1.205178360194811	1.410356720389622	421.0635986328125	421.0823669433594
916	421.0933837890625	19.2598534458667					1	DETECTED	421.0934 m/z @19.26 [151020OFc1_NvH-0949-CRLM-15.raw]	421.0933837890625	19.2598534458667	0.271612147466667	98.2738727448	98.00226059733333	156185.328125	3.265641339839885E8	0	7364	85.92721464768911	3.244607957511023	6.898894260152412	421.0843200683594	421.1006774902344
917	421.1179504394531	64.0130320741333					1	DETECTED	421.1180 m/z @64.01 [151020OFc1_NvH-0949-CRLM-15.raw]	421.1179504394531	64.0130320741333	63.4524301090667	94.8153257098667	31.3628956008	93970.765625	7.678492656208809E7	0	7364	28.3407099754794	27.97251664741624	48.17872775679151	421.11590576171875	421.1242370605469
918	421.1462097167969	89.241889532					1	DETECTED	421.1462 m/z @89.24 [151020OFc1_NvH-0949-CRLM-15.raw]	421.1462097167969	89.241889532	1.6165808576	93.9945494786667	92.3779686210667	264705.96875	3.688731633844304E8	0	7364	0.4552535121950996	0.5059948171644427	3.0183303707996725	421.13739013671875	421.15423583984375
919	421.1776123046875	21.4998840842667					1	DETECTED	421.1776 m/z @21.50 [151020OFc1_NvH-0949-CRLM-15.raw]	421.1776123046875	21.4998840842667	2.15962668746667	99.6648880768	97.50526138933333	834613.8125	3.0189618425607723E8	0	7364	0.09790088417754461	7.844134250526829	1.3427578327064724	421.16790771484375	421.1875305175781
920	421.1886291503906	23.7020820917333					1	DETECTED	421.1886 m/z @23.70 [151020OFc1_NvH-0949-CRLM-15.raw]	421.1886291503906	23.7020820917333	4.02549338346667	94.8536976578833	90.82820427441663	363215.28125	2.827097238071175E8	0	7364	12.059677685659151	3.2628010146694604	2.025725865262245	421.1876220703125	421.197021484375
921	421.2070617675781	14.9093137450667					1	DETECTED	421.2071 m/z @14.91 [151020OFc1_NvH-0949-CRLM-15.raw]	421.2070617675781	14.9093137450667	3.4259565264	94.6069987837333	91.1810422573333	5148830.5	5.061478254688119E8	0	7364	0.34737134733708785	1.5738106805120164	4.208541344905499	421.19708251953125	421.217041015625
922	421.2259216308594	35.4413835032					1	DETECTED	421.2259 m/z @35.44 [151020OFc1_NvH-0949-CRLM-15.raw]	421.2259216308594	35.4413835032	2.811086048	98.0515965056	95.24051045760001	2538168.5	4.763781284299505E8	3	7364	32.05311176435124	0.8223285308218097	0.5552130000139965	421.21710205078125	421.23590087890625
923	421.2443542480469	31.1600996117333					1	DETECTED	421.2444 m/z @31.16 [151020OFc1_NvH-0949-CRLM-15.raw]	421.2443542480469	31.1600996117333	3.72369687173333	97.7464583709333	94.02276149919997	2435930.5	4.0391729053374976E8	3	7364	4.526946238779413	0.5612669064449379	0.024892188877644567	421.2359313964844	421.2504577636719
924	421.2604675292969	21.3163243357333					1	DETECTED	421.2605 m/z @21.32 [151020OFc1_NvH-0949-CRLM-15.raw]	421.2604675292969	21.3163243357333	0.072412388	98.5786444288	98.5062320408	2449713.0	3.87952542308312E8	2	7364	0.19022845832223112	0.9966373842112998	9.655217838706202	421.25048828125	421.2613525390625
925	421.2714538574219	27.7105136125333					1	DETECTED	421.2715 m/z @27.71 [151020OFc1_NvH-0949-CRLM-15.raw]	421.2714538574219	27.7105136125333	2.7178458744	97.3509524898667	94.6331066154667	1.0888551E7	4.515314462991051E8	2	7364	0.1930163965406102	0.5508891136266943	1.6226346007204666	421.261474609375	421.2810974121094
926	421.28790283203125	37.1983927210667					1	DETECTED	421.2879 m/z @37.20 [151020OFc1_NvH-0949-CRLM-15.raw]	421.28790283203125	37.1983927210667	9.6960981464	92.5656868082667	82.8695886618667	779769.0625	3.0586491818807805E8	2	7364	17.491336856614392	1.8220397607267402	0.6115356251246106	421.2816162109375	421.2974548339844
927	421.3180847167969	34.8943648546667					1	DETECTED	421.3181 m/z @34.89 [151020OFc1_NvH-0949-CRLM-15.raw]	421.3180847167969	34.8943648546667	0.00563191813333333	99.995976028	99.99034410986667	95814.9453125	2.7314419147325927E8	0	7364	88.24797326622834	1.5164092785818148	1.7869982828575155	421.30816650390625	421.3252258300781
928	421.3359375	45.217075056					1	DETECTED	421.3359 m/z @45.22 [151020OFc1_NvH-0949-CRLM-15.raw]	421.3359375	45.217075056	0.3966860352	99.9775159448	99.5808299096	102595.3359375	3.2894418194320166E8	0	7364	91.44736218191318	1.0133838867619722	1.026637512092643	421.328857421875	421.33770751953125
929	421.3494567871094	91.3673168885333					1	DETECTED	421.3495 m/z @91.37 [151020OFc1_NvH-0949-CRLM-15.raw]	421.3494567871094	91.3673168885333	0.910963652266667	91.9412526530667	91.03028900080002	106413.1796875	2.694121783652753E8	0	7364	0.12850303314074552	0.5031724458481889	0.8696401265627596	421.3395080566406	421.356689453125
930	421.3675842285156	91.0322357285333					1	DETECTED	421.3676 m/z @91.03 [151020OFc1_NvH-0949-CRLM-15.raw]	421.3675842285156	91.0322357285333	0.406081464533333	98.1816740149333	97.77559255039996	132832.390625	3.0319668555913806E8	0	7364	63.814665292863936	0.5064166590787169	1.9574516335369303	421.3577880859375	421.3768615722656
931	421.4039611816406	91.0322357285333					1	DETECTED	421.4040 m/z @91.03 [151020OFc1_NvH-0949-CRLM-15.raw]	421.4039611816406	91.0322357285333	0.8645617544	94.5977528397333	93.7331910853333	124390.046875	2.848407361531365E8	0	7364	0.4927685273110285	0.5023694212955752	3.017083902273065	421.3943176269531	421.4139099121094
932	421.43304443359375	41.7932623912					1	DETECTED	421.4330 m/z @41.79 [151020OFc1_NvH-0949-CRLM-15.raw]	421.43304443359375	41.7932623912	3.64216855573333	96.782194496	93.14002594026667	647899.5625	2.819966737677877E8	0	7364	0.3885621548904865	1.4895901193008478	0.35052731238335316	421.4230651855469	421.4430236816406
933	421.47021484375	17.9539456346667					1	DETECTED	421.4702 m/z @17.95 [151020OFc1_NvH-0949-CRLM-15.raw]	421.47021484375	17.9539456346667	3.82758379626667	99.8945193773333	96.06693558106663	1011814.1875	3.170776211836112E8	0	7364	1.2589318643754908	0.6219974294384348	0.09374122329318933	421.4602355957031	421.48016357421875
934	421.4918212890625	32.8618773962667					1	DETECTED	421.4918 m/z @32.86 [151020OFc1_NvH-0949-CRLM-15.raw]	421.4918212890625	32.8618773962667	5.42102608986667	71.6746296885333	66.25360359866663	552470.0	2.420405653838377E8	0	7364	0.07176853980427467	1.207207510781823	1.2275922604910572	421.4909973144531	421.5010986328125
935	421.512451171875	21.5213381493333					1	DETECTED	421.5125 m/z @21.52 [151020OFc1_NvH-0949-CRLM-15.raw]	421.512451171875	21.5213381493333	4.98186824666667	93.4097372448	88.42786899813333	435482.5625	2.9667315145360225E8	0	7364	0.169699216712079	3.2877572488654345	0.08965805360861932	421.5025939941406	421.5174560546875
936	421.52764892578125	37.5796760810667					1	DETECTED	421.5276 m/z @37.58 [151020OFc1_NvH-0949-CRLM-15.raw]	421.52764892578125	37.5796760810667	4.2863640008	83.0813083770667	78.7949443762667	481753.40625	2.8819436647969824E8	3	7364	16.750740360726354	1.3398139677747418	0.005456823129955652	421.5183410644531	421.5308532714844
937	421.5411376953125	14.8036795242667					1	DETECTED	421.5411 m/z @14.80 [151020OFc1_NvH-0949-CRLM-15.raw]	421.5411376953125	14.8036795242667	3.85830210986667	98.4219315168	94.56362940693333	1782593.5	3.59686601475498E8	0	7364	20.31143249452341	2.6670041478489535	3.3198578525460536	421.53118896484375	421.5511169433594
938	421.55780029296875	35.7907567528					1	DETECTED	421.5578 m/z @35.79 [151020OFc1_NvH-0949-CRLM-15.raw]	421.55780029296875	35.7907567528	4.24291425786667	84.9172952072	80.67438094933333	1272808.625	3.3188672585205966E8	0	7364	13.755557884968276	0.6090433403283422	0.8481983480338873	421.5511474609375	421.56060791015625
939	421.5706481933594	35.3638843986667					1	DETECTED	421.5706 m/z @35.36 [151020OFc1_NvH-0949-CRLM-15.raw]	421.5706481933594	35.3638843986667	3.83759810613333	96.7360721226667	92.89847401653337	5637043.0	4.733828573950025E8	3	7364	0.9277056450256325	0.6021637421852515	0.03962787533789721	421.56085205078125	421.58056640625
940	421.5917663574219	20.864883004					1	DETECTED	421.5918 m/z @20.86 [151020OFc1_NvH-0949-CRLM-15.raw]	421.5917663574219	20.864883004	4.01616865226667	94.9765300474667	90.96036139520002	211629.875	3.097344537309312E8	0	7364	2.967160644852843	2.9495593701100926	4.896709070737967	421.5819396972656	421.6016845703125
941	421.6332092285156	41.6679255352					1	DETECTED	421.6332 m/z @41.67 [151020OFc1_NvH-0949-CRLM-15.raw]	421.6332092285156	41.6679255352	6.30712843733333	94.9950152890667	88.68788685173337	363833.6875	3.0277289321324885E8	0	7364	0.09325478994948355	1.254042529164083	0.17424635306322392	421.6236572265625	421.6426696777344
942	421.7113952636719	29.1297079653333					1	DETECTED	421.7114 m/z @29.13 [151020OFc1_NvH-0949-CRLM-15.raw]	421.7113952636719	29.1297079653333	3.34202392986667	97.6305471594667	94.28852322960003	1522641.375	3.347504102966726E8	2	7364	16.09826850385366	0.8314371756811958	0.06554583132968916	421.701416015625	421.72137451171875
943	421.7273254394531	35.4872896602667					1	DETECTED	421.7273 m/z @35.49 [151020OFc1_NvH-0949-CRLM-15.raw]	421.7273254394531	35.4872896602667	3.7459758104	99.3541921696	95.6082163592	1343221.375	3.715561824200976E8	0	7364	0.23233472705998537	0.7638828312202767	0.6563971334457518	421.7214050292969	421.7373046875
944	421.74578857421875	35.5371718597333					1	DETECTED	421.7458 m/z @35.54 [151020OFc1_NvH-0949-CRLM-15.raw]	421.74578857421875	35.5371718597333	4.8247056488	99.9405188642667	95.1158132154667	1061012.25	3.2263464970024925E8	0	7364	0.18260295612700617	0.686369321533496	0.010431786693907097	421.7373962402344	421.749267578125
945	421.75927734375	27.6633478765333					1	DETECTED	421.7593 m/z @27.66 [151020OFc1_NvH-0949-CRLM-15.raw]	421.75927734375	27.6633478765333	5.5393666096	99.4008747616	93.861508152	2.13612336E8	4.339013526679127E9	2	7364	0.26187293898616204	1.035292541384022	0.9553168693286779	421.7492980957031	421.7691345214844
946	421.77105712890625	29.2744167114667					1	DETECTED	421.7711 m/z @29.27 [151020OFc1_NvH-0949-CRLM-15.raw]	421.77105712890625	29.2744167114667	7.5261267784	96.8893211296	89.36319435120001	2072073.375	4.642192493988508E8	2	7364	0.8526522377323502	5.337950222468634	34.456195171514125	421.76947021484375	421.7808837890625
947	421.7975769042969	19.9732892712					1	DETECTED	421.7976 m/z @19.97 [151020OFc1_NvH-0949-CRLM-15.raw]	421.7975769042969	19.9732892712	1.22746855573333	94.8536976578833	93.62622910214998	203891.96875	2.9249946052823585E8	0	7364	1.2048975062746514	3.639606529877013	6.290835481196711	421.78790283203125	421.80743408203125
948	421.85540771484375	45.2981383666667					1	DETECTED	421.8554 m/z @45.30 [151020OFc1_NvH-0949-CRLM-15.raw]	421.85540771484375	45.2981383666667	0.734144665066667	98.9694295693333	98.23528490426663	465367.9375	2.778196017110502E8	3	7364	0.06738309688554267	1.2324840444177865	2.00771424251396	421.845458984375	421.85638427734375
949	421.86639404296875	23.7201487165333					1	DETECTED	421.8664 m/z @23.72 [151020OFc1_NvH-0949-CRLM-15.raw]	421.86639404296875	23.7201487165333	0.223698023466667	99.8024637005333	99.57876567706663	973145.5625	3.422633721079867E8	3	7364	34.38670881323282	0.5761209406686073	0.21356972615370656	421.8564453125	421.8763732910156
950	421.87744140625	34.9929759608					1	DETECTED	421.8774 m/z @34.99 [151020OFc1_NvH-0949-CRLM-15.raw]	421.87744140625	34.9929759608	4.140167144	98.9601276288	94.81996048479999	676692.625	2.774882317826733E8	3	7364	92.55506001696766	1.6271133838492253	2.2311157760095193	421.87640380859375	421.8777160644531
951	421.8877258300781	21.5093800469333					1	DETECTED	421.8877 m/z @21.51 [151020OFc1_NvH-0949-CRLM-15.raw]	421.8877258300781	21.5093800469333	0.147753477333333	98.1816740149333	98.03392053759995	3975523.75	3.91888394310847E8	3	7364	0.36829189971509635	1.5577448563252303	33.40918415548637	421.87774658203125	421.897705078125
952	421.9051818847656	35.3505933818667					1	DETECTED	421.9052 m/z @35.35 [151020OFc1_NvH-0949-CRLM-15.raw]	421.9051818847656	35.3505933818667	0.242921065866667	98.9788627410667	98.73594167520004	3866646.0	3.95960886986945E8	0	7364	0.9237612433369193	0.511806054450664	0.08946505172611251	421.8977355957031	421.9147033691406
953	421.9302062988281	40.8996840797333					1	DETECTED	421.9302 m/z @40.90 [151020OFc1_NvH-0949-CRLM-15.raw]	421.9302062988281	40.8996840797333	0.358430250666667	99.9682347485333	99.60980449786663	143103.328125	2.793464171778209E8	0	7364	93.20584857590895	1.3571388938126936	1.7294203708689704	421.9206848144531	421.9325256347656
954	421.94256591796875	11.26279536					1	DETECTED	421.9426 m/z @11.26 [151020OFc1_NvH-0949-CRLM-15.raw]	421.94256591796875	11.26279536	0.0348259498666667	99.7841640074667	99.74933805760003	280601.21875	3.02131655014515E8	0	7364	0.22726605293797952	0.5117138201139648	0.3367222335558917	421.9327392578125	421.9501037597656
955	421.9605407714844	25.1160719946667					1	DETECTED	421.9605 m/z @25.12 [151020OFc1_NvH-0949-CRLM-15.raw]	421.9605407714844	25.1160719946667	0.5942524944	99.7749311197333	99.1806786253333	1151287.125	3.271640628230627E8	0	7364	9.323218664132249	0.7606360973203703	0.007520435114154525	421.9505920410156	421.97052001953125
956	421.9723205566406	17.9666647322667					1	DETECTED	421.9723 m/z @17.97 [151020OFc1_NvH-0949-CRLM-15.raw]	421.9723205566406	17.9666647322667	3.76563367786667	99.9589865616	96.19335288373333	544484.9375	2.998024212952348E8	0	7364	0.06622872438616412	0.5284173811340783	0.12688277585715116	421.9705810546875	421.9822082519531
957	421.99407958984375	32.8348546109333					1	DETECTED	421.9941 m/z @32.83 [151020OFc1_NvH-0949-CRLM-15.raw]	421.99407958984375	32.8348546109333	2.85767930293333	99.7564992909333	96.89881998799997	294682.5625	2.910272452762651E8	0	7364	5.934316329963192	1.6162099829689542	2.232419965937909	421.98419189453125	422.0035400390625
958	422.02398681640625	30.2675674536					1	DETECTED	422.0240 m/z @30.27 [151020OFc1_NvH-0949-CRLM-15.raw]	422.02398681640625	30.2675674536	0.281285364533333	99.6466529349333	99.36536757039997	438925.53125	2.985139016377238E8	0	7364	5.327534025382956	2.237187194154383	1.442249024039919	422.0146484375	422.0338439941406
959	422.0762023925781	46.6983100154667					1	DETECTED	422.0762 m/z @46.70 [151020OFc1_NvH-0949-CRLM-15.raw]	422.0762023925781	46.6983100154667	0.1383115792	99.811772276	99.67346069679999	118020.796875	2.7519033117235494E8	0	7364	69.27643481992243	1.066868135943274	1.3070285373154973	422.0671081542969	422.0856628417969
960	422.10009765625	91.7653791053333					1	DETECTED	422.1001 m/z @91.77 [151020OFc1_NvH-0949-CRLM-15.raw]	422.10009765625	91.7653791053333	0.00563191813333333	97.1554983258667	97.14986640773337	300498.96875	2.997933500157269E8	0	7364	0.07265588675451795	1.2761618954842766	0.0011139773117987283	422.0905456542969	422.10980224609375
961	422.1304626464844	90.3442619533333					1	DETECTED	422.1305 m/z @90.34 [151020OFc1_NvH-0949-CRLM-15.raw]	422.1304626464844	90.3442619533333	17.7259527856	95.3811459136	77.655193128	4338807.5	3.0646564197665626E8	0	7364	0.08544566896780736	1.5951711372506465	1.536009379556552	422.12274169921875	422.13873291015625
962	422.1665954589844	91.5268587661333					1	DETECTED	422.1666 m/z @91.53 [151020OFc1_NvH-0949-CRLM-15.raw]	422.1665954589844	91.5268587661333	3.72369687173333	97.8217240744	94.09802720266667	288993.28125	2.5074979641486523E8	0	7364	0.08460157139370494	0.5597573817005705	0.09970326827314473	422.16131591796875	422.176513671875
963	422.19293212890625	29.6844203104					1	DETECTED	422.1929 m/z @29.68 [151020OFc1_NvH-0949-CRLM-15.raw]	422.19293212890625	29.6844203104	1.80731174266667	98.4771353741333	96.66982363146663	807172.5625	3.169084146893847E8	3	7364	0.27541497526806324	1.9072334837012597	0.5513531397556085	422.18304443359375	422.193115234375
964	422.203125	90.1218459890667					1	DETECTED	422.2031 m/z @90.12 [151020OFc1_NvH-0949-CRLM-15.raw]	422.203125	90.1218459890667	3.49119956026667	97.7280418229333	94.23684226266664	1109001.75	3.5867891294832563E8	2	7364	66.18531844372083	0.5024695038968201	0.004289062055280553	422.1931457519531	422.2040100097656
965	422.2140197753906	10.5352512730667					1	DETECTED	422.2140 m/z @10.54 [151020OFc1_NvH-0949-CRLM-15.raw]	422.2140197753906	10.5352512730667	2.1410043368	96.5771301954667	94.4361258586667	5192912.0	5.801044339398304E8	3	7364	11.019261421198003	3.0904931252116397	4.807197157519046	422.2040710449219	422.2239990234375
966	422.22930908203125	20.8004091528					1	DETECTED	422.2293 m/z @20.80 [151020OFc1_NvH-0949-CRLM-15.raw]	422.22930908203125	20.8004091528	3.81645661386667	98.6156272077333	94.79917059386662	619418.8125	3.259312751515359E8	3	7364	6.642821362823497	1.3536875643943418	1.703991481024206	422.2240295410156	422.22955322265625
967	422.23956298828125	35.313873172					1	DETECTED	422.2396 m/z @35.31 [151020OFc1_NvH-0949-CRLM-15.raw]	422.23956298828125	35.313873172	3.57590497708333	99.4624050610667	95.88650008398338	1342481.125	4.174187061926615E8	5	7364	0.9598649400127073	0.6472383099670052	0.527435772105483	422.2295837402344	422.24884033203125
968	422.2589111328125	27.6234682792					1	DETECTED	422.2589 m/z @27.62 [151020OFc1_NvH-0949-CRLM-15.raw]	422.2589111328125	27.6234682792	0.00563191813333333	98.8933158442667	98.88768392613336	9.1997752E7	2.2268669892153635E9	2	7364	0.29051161334543707	17.06730348800999	1.2929580086924914	422.2490539550781	422.2688293457031
969	422.272705078125	29.2744167114667					1	DETECTED	422.2727 m/z @29.27 [151020OFc1_NvH-0949-CRLM-15.raw]	422.272705078125	29.2744167114667	0.00563191813333333	95.1447881861333	95.13915626799997	1058738.0	3.281485731018582E8	0	7364	0.13074588733903525	2.5176082680379803	98.91799461766502	422.2689208984375	422.28216552734375
970	422.29315185546875	91.7356463101333					1	DETECTED	422.2932 m/z @91.74 [151020OFc1_NvH-0949-CRLM-15.raw]	422.29315185546875	91.7356463101333	0.1669093544	92.2228657989333	92.0559564445333	155263.140625	2.533655387301381E8	0	7364	0.0688990057141865	2.4539545065522224	0.3300391561914943	422.2831726074219	422.30181884765625
971	422.3106689453125	91.4322433621333					1	DETECTED	422.3107 m/z @91.43 [151020OFc1_NvH-0949-CRLM-15.raw]	422.3106689453125	91.4322433621333	2.3175834656	92.4869560549333	90.1693725893333	61277.8828125	2.1073470444872016E8	0	7364	1.364252319891932	0.5059177283177907	0.011835456635581295	422.3058166503906	422.3127746582031
972	422.3258056640625	39.4162799645333					1	DETECTED	422.3258 m/z @39.42 [151020OFc1_NvH-0949-CRLM-15.raw]	422.3258056640625	39.4162799645333	0.00563191813333333	98.7075139784	98.70188206026667	108256.796875	3.0163461578381985E8	0	7364	91.08153674551649	1.1629581153369801	1.3348529442427848	422.3221740722656	422.3347473144531
973	422.3454284667969	24.3422580237333					1	DETECTED	422.3454 m/z @24.34 [151020OFc1_NvH-0949-CRLM-15.raw]	422.3454284667969	24.3422580237333	1.67857170346667	98.9211071186667	97.24253541520002	119472.2109375	3.310470766209659E8	0	7364	89.82068730101543	1.9892983419341383	2.96109631829685	422.33563232421875	422.3548889160156
974	422.4154968261719	9.40579974106667					1	DETECTED	422.4155 m/z @9.41 [151020OFc1_NvH-0949-CRLM-15.raw]	422.4154968261719	9.40579974106667	3.57590497708333	94.7120768392	91.13617186211667	606653.6875	2.9923667001763546E8	0	7364	0.160570718469927	1.169991378683799	2.256112261812104	422.4055480957031	422.4254150390625
975	422.4454650878906	45.0817639098667					1	DETECTED	422.4455 m/z @45.08 [151020OFc1_NvH-0949-CRLM-15.raw]	422.4454650878906	45.0817639098667	4.46830338266667	99.1298256541333	94.66152227146662	817460.125	2.8401889421599466E8	0	7364	4.254190009031873	0.5041081883559904	0.005847934847650261	422.435546875	422.4554443359375
976	422.46173095703125	25.1025412778667					1	DETECTED	422.4617 m/z @25.10 [151020OFc1_NvH-0949-CRLM-15.raw]	422.46173095703125	25.1025412778667	3.70335770746667	92.1232499653333	88.41989225786664	379549.875	2.88059143924148E8	0	7364	16.054523074473465	2.7937781084087603	4.108157113368286	422.4555358886719	422.4714050292969
977	422.4898986816406	21.3067948352					1	DETECTED	422.4899 m/z @21.31 [151020OFc1_NvH-0949-CRLM-15.raw]	422.4898986816406	21.3067948352	4.9195082968	96.5679196730667	91.6484113762667	242894.015625	2.7516314628388846E8	0	7364	3.551202868416688	3.8329544374349274	6.501516669616631	422.4799499511719	422.49981689453125
978	422.5365295410156	21.1342451170667					1	DETECTED	422.5365 m/z @21.13 [151020OFc1_NvH-0949-CRLM-15.raw]	422.5365295410156	21.1342451170667	3.81645661386667	93.4526534309333	89.63619681706663	1382517.625	3.1995867923274386E8	0	7364	0.12681733101509352	0.7211750405991899	0.4158703658013204	422.526611328125	422.54168701171875
979	422.5517272949219	25.770500424					1	DETECTED	422.5517 m/z @25.77 [151020OFc1_NvH-0949-CRLM-15.raw]	422.5517272949219	25.770500424	3.5948898824	98.4492936149333	94.8544037325333	3.0211532E7	7.491567277122796E8	3	7364	0.1670985931736233	0.5246242674507262	1.2193400500188616	422.541748046875	422.5616760253906
980	422.5679626464844	34.868494328					1	DETECTED	422.5680 m/z @34.87 [151020OFc1_NvH-0949-CRLM-15.raw]	422.5679626464844	34.868494328	3.68302496106667	87.178232228	83.49520726693333	1035287.8125	3.5225345899702585E8	3	7364	24.01550177792936	1.1441072379394293	47.950588486773775	422.561767578125	422.577880859375
981	422.58489990234375	39.2345777488					1	DETECTED	422.5849 m/z @39.23 [151020OFc1_NvH-0949-CRLM-15.raw]	422.58489990234375	39.2345777488	3.77515030586667	98.1443577392	94.36920743333333	769789.5	3.2897199851692855E8	3	7364	13.869908055612722	0.6378678138579695	0.03613342993362302	422.5780029296875	422.5947570800781
982	422.6048889160156	29.8804597554667					1	DETECTED	422.6049 m/z @29.88 [151020OFc1_NvH-0949-CRLM-15.raw]	422.6048889160156	29.8804597554667	3.3327472104	84.5752264810667	81.24247927066669	145560.3125	2.742731394848424E8	0	7364	80.7010992433716	1.5615809739573727	2.1095144111361153	422.59503173828125	422.6052551269531
983	422.6159973144531	9.38706407546667					1	DETECTED	422.6160 m/z @9.39 [151020OFc1_NvH-0949-CRLM-15.raw]	422.6159973144531	9.38706407546667	3.7960567952	79.4614058549333	75.6653490597333	725485.25	2.8282340190687376E8	0	7364	0.0875004116714706	1.7215199738430254	131.20818534659307	422.606201171875	422.6258850097656
984	422.6458740234375	41.6483343042667					1	DETECTED	422.6459 m/z @41.65 [151020OFc1_NvH-0949-CRLM-15.raw]	422.6458740234375	41.6483343042667	0.976410606133333	97.3603833072	96.38397270106667	530701.375	2.945971307107714E8	0	7364	0.6817821214164113	1.1848956717221886	4.26412180976964	422.63616943359375	422.65576171875
985	422.7154235839844	10.504197828					1	DETECTED	422.7154 m/z @10.50 [151020OFc1_NvH-0949-CRLM-15.raw]	422.7154235839844	10.504197828	0.434523114133333	97.867673544	97.43315042986667	2036810.75	3.6779603139698184E8	2	7364	6.427658751942804	0.842512021457259	19.030490706626605	422.7054443359375	422.7253723144531
986	422.7297058105469	23.286822132					1	DETECTED	422.7297 m/z @23.29 [151020OFc1_NvH-0949-CRLM-15.raw]	422.7297058105469	23.286822132	3.9646173112	94.195716248	90.2310989368	1865816.75	3.802241232633908E8	2	7364	0.29106037673966867	0.611045897729909	21.2517914536001	422.7254333496094	422.73956298828125
987	422.7479553222656	19.6687365850667					1	DETECTED	422.7480 m/z @19.67 [151020OFc1_NvH-0949-CRLM-15.raw]	422.7479553222656	19.6687365850667	4.34827732506667	99.6466529349333	95.29837560986662	1312156.5	3.8148599692835575E8	2	7364	7.836974413674021	0.6563660267462375	2.653287544977595	422.73974609375	422.7498779296875
988	422.7598876953125	27.6410144962667					1	DETECTED	422.7599 m/z @27.64 [151020OFc1_NvH-0949-CRLM-15.raw]	422.7598876953125	27.6410144962667	4.35820834853333	97.7558083533333	93.39760000479997	2.4465878E7	9.041117498596116E8	2	7364	0.27779214024680954	1.1852925673470849	0.6541475861896866	422.7499084472656	422.76983642578125
989	422.7702941894531	36.1678417424					1	DETECTED	422.7703 m/z @36.17 [151020OFc1_NvH-0949-CRLM-15.raw]	422.7702941894531	36.1678417424	5.55789974266667	72.4299362802667	66.87203653760002	2376079.25	3.148664769063146E8	0	7364	0.19437055457513708	3.137570830095983	2.09763829883402	422.7698974609375	422.7802429199219
990	422.8165283203125	9.42949699733333					1	DETECTED	422.8165 m/z @9.43 [151020OFc1_NvH-0949-CRLM-15.raw]	422.8165283203125	9.42949699733333	3.1092622136	96.7728384482667	93.66357623466669	392102.375	3.009398702251491E8	0	7364	0.17615066647088184	1.1219054197731446	3.040675660109181	422.80657958984375	422.8264465332031
991	422.8407897949219	21.8263013096					1	DETECTED	422.8408 m/z @21.83 [151020OFc1_NvH-0949-CRLM-15.raw]	422.8407897949219	21.8263013096	0.00563191813333333	99.995976028	99.99034410986667	306500.6875	5.082982830910104E8	3	7364	83.03336870348738	4.604562252726648	9.010045287184214	422.8310241699219	422.85009765625
992	422.8605041503906	29.7877022517333					1	DETECTED	422.8605 m/z @29.79 [151020OFc1_NvH-0949-CRLM-15.raw]	422.8605041503906	29.7877022517333	0.072412388	98.763206868	98.69079448	131568.5	2.899577316529152E8	0	7364	93.52455989274956	1.9785138436936975	3.362961557738064	422.8511962890625	422.86065673828125
993	422.87066650390625	21.1751442850667					1	DETECTED	422.8707 m/z @21.18 [151020OFc1_NvH-0949-CRLM-15.raw]	422.87066650390625	21.1751442850667	0.641329273066667	98.9788627410667	98.33753346800003	839525.75	3.1469528494819397E8	0	7364	0.20014650477549267	0.5091259150992	2.818946699547293	422.8608093261719	422.8759460449219
994	422.885986328125	25.770500424					1	DETECTED	422.8860 m/z @25.77 [151020OFc1_NvH-0949-CRLM-15.raw]	422.885986328125	25.770500424	0.1383115792	99.6191031392	99.48079156	2.2279222E7	6.641702064729269E8	3	7364	0.17239817486992948	1.1273870543902926	0.040300871375439994	422.8760070800781	422.89593505859375
995	422.89605712890625	30.3533313917333					1	DETECTED	422.8961 m/z @30.35 [151020OFc1_NvH-0949-CRLM-15.raw]	422.89605712890625	30.3533313917333	2.06700105013333	99.9405188642667	97.87351781413338	4122643.5	3.581667310320752E8	3	7364	6.4614307588184765	0.8189119889927344	0.8260247845245571	422.89599609375	422.906005859375
996	422.9102478027344	12.7793399421333					1	DETECTED	422.9102 m/z @12.78 [151020OFc1_NvH-0949-CRLM-15.raw]	422.9102478027344	12.7793399421333	0.204607669333333	98.5331535512	98.32854588186667	1350607.5	3.4063500453649145E8	3	7364	0.14849053257610478	1.9354044866383604	7.88601294347619	422.90606689453125	422.92022705078125
997	422.9224853515625	26.0887674874667					1	DETECTED	422.9225 m/z @26.09 [151020OFc1_NvH-0949-CRLM-15.raw]	422.9224853515625	26.0887674874667	0.00563191813333333	99.6284096194667	99.62277770133336	1255055.75	2.980235618733042E8	0	7364	0.04808943749780781	0.7887865626689374	0.8752343682057199	422.9202575683594	422.9323425292969
998	422.94427490234375	41.0805839784					1	DETECTED	422.9443 m/z @41.08 [151020OFc1_NvH-0949-CRLM-15.raw]	422.94427490234375	41.0805839784	0.176129755733333	98.5786444288	98.40251467306668	121044.1015625	2.922074568929913E8	0	7364	78.0368489363846	1.2745884080932322	1.547035671057684	422.934326171875	422.9462585449219
999	422.9563293457031	16.1883136218667					1	DETECTED	422.9563 m/z @16.19 [151020OFc1_NvH-0949-CRLM-15.raw]	422.9563293457031	16.1883136218667	0.310317895733333	98.7168032818667	98.40648538613337	207903.625	3.1052747361434245E8	0	7364	6.497244364009973	5.147418146690085	7.195190701911245	422.94647216796875	422.9638366699219
1000	422.973876953125	33.1326074912					1	DETECTED	422.9739 m/z @33.13 [151020OFc1_NvH-0949-CRLM-15.raw]	422.973876953125	33.1326074912	1.28312004426667	98.5052867429333	97.22216669866663	374574.15625	2.990575370638014E8	0	7364	0.141026132392156	1.8461564552258114	4.373873153477535	422.9638977050781	422.9837341308594
1001	422.9989013671875	23.8988549034667					1	DETECTED	422.9989 m/z @23.90 [151020OFc1_NvH-0949-CRLM-15.raw]	422.9989013671875	23.8988549034667	0.387160898133333	99.5822599184	99.19509902026667	390258.875	3.0398027707774425E8	0	7364	0.03713698950006972	2.8055511978291996	4.613017775888159	422.98895263671875	423.0088806152344
1002	423.0165710449219	9.49656953386667					1	DETECTED	423.0166 m/z @9.50 [151020OFc1_NvH-0949-CRLM-15.raw]	423.0165710449219	9.49656953386667	0.0253338893333333	99.2510619056	99.22572801626666	179979.171875	2.6014376827403975E8	0	7364	0.10704848147434731	18.555903581172604	0.23537958139744516	423.0089416503906	423.02642822265625
1003	423.083740234375	21.3901358149333					1	DETECTED	423.0837 m/z @21.39 [151020OFc1_NvH-0949-CRLM-15.raw]	423.083740234375	21.3901358149333	0.147753477333333	99.391552164	99.24379868666666	86002.5703125	2.774067149946487E8	0	7364	91.44244137647274	2.7315501631162173	4.692006755492399	423.0775146484375	423.085693359375
1004	423.09686279296875	33.0248868658667					1	DETECTED	423.0969 m/z @33.02 [151020OFc1_NvH-0949-CRLM-15.raw]	423.09686279296875	33.0248868658667	0.0253338893333333	97.5291216898667	97.50378780053336	99236.9140625	2.79700496428062E8	0	7364	86.04957002898912	1.6138477551912738	2.1932524734758694	423.0871276855469	423.10540771484375
1005	423.1339111328125	90.3442619533333					1	DETECTED	423.1339 m/z @90.34 [151020OFc1_NvH-0949-CRLM-15.raw]	423.1339111328125	90.3442619533333	61.8810436512	93.8350762685333	31.954032617333297	836313.0	1.0742129799349675E8	0	7364	0.07301795300226388	0.518441620836641	1.529590164063358	423.1269226074219	423.1400451660156
1006	423.16925048828125	91.0023130005333					1	DETECTED	423.1693 m/z @91.00 [151020OFc1_NvH-0949-CRLM-15.raw]	423.16925048828125	91.0023130005333	1.33882564026667	95.2278392192	93.88901357893333	322208.71875	2.893082798622958E8	0	7364	0.08929553673318935	4.8754546472208755	0.05238187292274236	423.1595458984375	423.17901611328125
1007	423.19818115234375	17.5179759392					1	DETECTED	423.1982 m/z @17.52 [151020OFc1_NvH-0949-CRLM-15.raw]	423.19818115234375	17.5179759392	1.9278231888	98.6525413149333	96.7247181261333	1157502.75	3.432277871966342E8	3	7364	26.020915863764927	0.6548840859829909	0.11806256923775589	423.1882019042969	423.2081604003906
1008	423.22003173828125	25.7864210821333					1	DETECTED	423.2200 m/z @25.79 [151020OFc1_NvH-0949-CRLM-15.raw]	423.22003173828125	25.7864210821333	3.52859290828333	99.3168651157333	95.78827220744996	8826661.0	5.94673046427956E8	3	7364	0.15283247538829414	0.997121790670894	0.0631323339104712	423.2100524902344	423.2300109863281
1009	423.230224609375	30.3230650754667					1	DETECTED	423.2302 m/z @30.32 [151020OFc1_NvH-0949-CRLM-15.raw]	423.230224609375	30.3230650754667	3.86829533413333	99.1762103901333	95.30791505599997	3142216.75	4.277839094413099E8	3	7364	0.1522871107828685	0.72307193219596	0.024929181219076158	423.23004150390625	423.2402038574219
1010	423.2417297363281	34.9279358285333					1	DETECTED	423.2417 m/z @34.93 [151020OFc1_NvH-0949-CRLM-15.raw]	423.2417297363281	34.9279358285333	3.8992114864	97.0728286229333	93.1736171365333	1956901.625	3.977290528367368E8	2	7364	22.16776615296652	0.5466865372579499	0.024762946745984588	423.240234375	423.24755859375
1011	423.257568359375	33.000465544					1	DETECTED	423.2576 m/z @33.00 [151020OFc1_NvH-0949-CRLM-15.raw]	423.257568359375	33.000465544	3.40715053626667	99.8394072914667	96.43225675520003	1.9575918E7	1.3252784339280162E9	3	7364	11.931528992430536	2.4631443947980274	0.4645977736210559	423.2475891113281	423.2675476074219
1012	423.2680358886719	32.3281231805333					1	DETECTED	423.2680 m/z @32.33 [151020OFc1_NvH-0949-CRLM-15.raw]	423.2680358886719	32.3281231805333	0.00563191813333333	95.3989790664	95.39334714826667	1066630.625	3.3786690176226836E8	2	7364	3.9919891721904506	1.857057407214576	34.37739617854453	423.267578125	423.2774658203125
1013	423.2919006347656	91.3393529437333					1	DETECTED	423.2919 m/z @91.34 [151020OFc1_NvH-0949-CRLM-15.raw]	423.2919006347656	91.3393529437333	73.4833382682667	92.5097913928	19.02645312453329	58104.5	4.5366939982157275E7	0	7364	0.07821406444919887	0.5327743471972731	1.9426658785328053	423.2901916503906	423.2989196777344
1014	423.3095397949219	91.9505778544					1	DETECTED	423.3095 m/z @91.95 [151020OFc1_NvH-0949-CRLM-15.raw]	423.3095397949219	91.9505778544	10.9576759752	99.1762103901333	88.2185344149333	105145.21875	2.313254654286267E8	0	7364	0.19310021817292977	4.552691479867876	0.29884348072779726	423.3050231933594	423.3192138671875
1015	423.3314514160156	90.0996381778667					1	DETECTED	423.3315 m/z @90.10 [151020OFc1_NvH-0949-CRLM-15.raw]	423.3314514160156	90.0996381778667	0.223698023466667	92.4674251042667	92.24372708080003	169175.21875	2.5469228153924096E8	0	7364	1.3838715849632592	0.5118228543318815	0.016502704467007433	423.3235778808594	423.33599853515625
1016	423.34619140625	42.6228523592					1	DETECTED	423.3462 m/z @42.62 [151020OFc1_NvH-0949-CRLM-15.raw]	423.34619140625	42.6228523592	0.500468005333333	99.1390588509333	98.63859084559996	326818.53125	4.467966868192168E8	0	7364	90.54085136538528	1.0763598861665866	1.1349134647688286	423.3369445800781	423.3554992675781
1017	423.3571472167969	22.8318439530667					1	DETECTED	423.3571 m/z @22.83 [151020OFc1_NvH-0949-CRLM-15.raw]	423.3571472167969	22.8318439530667	6.22966490186667	96.4562819192	90.22661701733333	99009.2890625	2.812057152652853E8	0	7364	85.22106391504597	2.7173124907001776	4.152855186626906	423.35662841796875	423.3663330078125
1018	423.3833312988281	91.0322357285333					1	DETECTED	423.3833 m/z @91.03 [151020OFc1_NvH-0949-CRLM-15.raw]	423.3833312988281	91.0322357285333	1.3018424904	98.0981706842667	96.7963281938667	182225.4375	3.3383867501311845E8	0	7364	1.1204252596520234	0.5297672184526927	2.2326532756140667	423.3746032714844	423.3931579589844
1019	423.42828369140625	21.1131267434667					1	DETECTED	423.4283 m/z @21.11 [151020OFc1_NvH-0949-CRLM-15.raw]	423.42828369140625	21.1131267434667	0.7713482512	99.9405188642667	99.16917061306671	310678.5625	2.6809877215559146E8	0	7364	0.03418641221605512	2.235898407894883	9.489324726338253	423.4186096191406	423.4377746582031
1020	423.4520568847656	17.7855602432					1	DETECTED	423.4521 m/z @17.79 [151020OFc1_NvH-0949-CRLM-15.raw]	423.4520568847656	17.7855602432	0.157369768266667	99.4345100338667	99.27714026560004	446185.84375	3.039465618450454E8	0	7364	0.06154916251328402	0.5057907476927815	0.2789363920792241	423.4422912597656	423.4581604003906
1021	423.4681701660156	24.1914147258667					1	DETECTED	423.4682 m/z @24.19 [151020OFc1_NvH-0949-CRLM-15.raw]	423.4681701660156	24.1914147258667	3.57590497708333	97.6486927805333	94.07278780344997	878512.0625	3.221097340804671E8	0	7364	11.181952064412046	1.2843238293609731	1.0603733565429247	423.4582824707031	423.4779052734375
1022	423.50994873046875	16.5046668528					1	DETECTED	423.5099 m/z @16.50 [151020OFc1_NvH-0949-CRLM-15.raw]	423.50994873046875	16.5046668528	2.0576798184	99.2045144797333	97.1468346613333	333830.75	2.923431983190879E8	0	7364	0.05972251514735305	0.5044825613023882	0.013824187112223139	423.5007019042969	423.5196838378906
1023	423.5325622558594	17.5631998402667					1	DETECTED	423.5326 m/z @17.56 [151020OFc1_NvH-0949-CRLM-15.raw]	423.5325622558594	17.5631998402667	3.88979500453333	60.6479245850667	56.758129580533364	767947.125	2.149216080585439E8	3	7364	15.452101595628768	0.5118938687605153	0.5249899574248208	423.5229187011719	423.535400390625
1024	423.5454406738281	25.8024899634667					1	DETECTED	423.5454 m/z @25.80 [151020OFc1_NvH-0949-CRLM-15.raw]	423.5454406738281	25.8024899634667	3.78649418693333	98.3193828882667	94.53288870133338	771596.25	3.2980024078023815E8	3	7364	7.768169440866895	0.9439158225555833	2.6287451650786138	423.53546142578125	423.5458068847656
1025	423.5558166503906	8.4019193376					1	DETECTED	423.5558 m/z @8.40 [151020OFc1_NvH-0949-CRLM-15.raw]	423.5558166503906	8.4019193376	3.64216855573333	97.3792333005333	93.73706474479997	7106151.5	5.424855773169264E8	3	7364	0.18575097705054766	5.684390466330916	144.9096459494228	423.54583740234375	423.5657653808594
1026	423.5661315917969	24.85162934					1	DETECTED	423.5661 m/z @24.85 [151020OFc1_NvH-0949-CRLM-15.raw]	423.5661315917969	24.85162934	3.37914459573333	95.6439301832	92.26478558746666	688472.4375	3.135731751380995E8	3	7364	0.152563293118817	1.7653144213174168	4.21673406739524	423.5658264160156	423.5758056640625
1027	423.578857421875	45.7816102629333					1	DETECTED	423.5789 m/z @45.78 [151020OFc1_NvH-0949-CRLM-15.raw]	423.578857421875	45.7816102629333	3.71264478453333	62.4014233237333	58.688778539199966	494993.375	2.4079004498515174E8	3	7364	33.00426399500279	0.7496489731121894	0.04776396812797396	423.5762023925781	423.5804138183594
1028	423.5904235839844	37.7531635514667					1	DETECTED	423.5904 m/z @37.75 [151020OFc1_NvH-0949-CRLM-15.raw]	423.5904235839844	37.7531635514667	3.49119956026667	92.3201228456	88.82892328533333	1291761.875	4.035763940511061E8	3	7364	0.1957506845489192	0.9710943266994115	3.677690604128305	423.5804748535156	423.599853515625
1029	423.7027587890625	17.7648189778667					1	DETECTED	423.7028 m/z @17.76 [151020OFc1_NvH-0949-CRLM-15.raw]	423.7027587890625	17.7648189778667	3.84707677573333	94.2551302208	90.40805344506667	227443.34375	3.058792325309412E8	0	7364	7.791561500105541	3.9651733152360307	0.07429665974459258	423.6927795410156	423.7043151855469
1030	423.7143249511719	28.0907175944					1	DETECTED	423.7143 m/z @28.09 [151020OFc1_NvH-0949-CRLM-15.raw]	423.7143249511719	28.0907175944	2.55932843013333	98.4865102586667	95.92718182853336	528072.0625	3.3032591805995333E8	0	7364	0.11422119487997406	1.8926157030102044	0.11997892902262867	423.704345703125	423.718505859375
1031	423.728515625	25.4907179357333					1	DETECTED	423.7285 m/z @25.49 [151020OFc1_NvH-0949-CRLM-15.raw]	423.728515625	25.4907179357333	3.83759810613333	98.6710479576	94.83344985146667	2233257.25	3.694454314403076E8	0	7364	0.20764506383763148	0.5385770508893913	0.032022690555899624	423.7185363769531	423.729248046875
1032	423.7392578125	17.8292261376					1	DETECTED	423.7393 m/z @17.83 [151020OFc1_NvH-0949-CRLM-15.raw]	423.7392578125	17.8292261376	2.24320934586667	98.7353843738667	96.49217502800002	2502377.0	4.3363524637412673E8	4	7364	4.9389632192802395	5.946452812310757	0.3932201937831432	423.72930908203125	423.74920654296875
1033	423.7593688964844	33.0248868658667					1	DETECTED	423.7594 m/z @33.02 [151020OFc1_NvH-0949-CRLM-15.raw]	423.7593688964844	33.0248868658667	4.80583060186667	97.1554983258667	92.34966772400003	8280328.0	8.034210575514117E8	2	7364	11.908573812776968	1.5823738634980662	1.8749360377176427	423.7494201660156	423.7692565917969
1034	423.8287658691406	20.9822609613333					1	DETECTED	423.8288 m/z @20.98 [151020OFc1_NvH-0949-CRLM-15.raw]	423.8287658691406	20.9822609613333	0.34875776	99.5174313264	99.1686735664	216859.046875	3.1173294173996204E8	0	7364	20.981113670624005	3.5745465968348067	6.177305866884318	423.8193359375	423.8386535644531
1035	423.8438415527344	16.459293976					1	DETECTED	423.8438 m/z @16.46 [151020OFc1_NvH-0949-CRLM-15.raw]	423.8438415527344	16.459293976	0.00563191813333333	99.995976028	99.99034410986667	213640.265625	3.030478178573893E8	0	7364	0.12267821051034034	3.0884540631830935	7.750918630429281	423.8390197753906	423.853759765625
1036	423.85546875	10.9347069738667					1	DETECTED	423.8555 m/z @10.93 [151020OFc1_NvH-0949-CRLM-15.raw]	423.85546875	10.9347069738667	1.96481049653333	99.3541921696	97.38938167306667	148607.359375	2.716950346200124E8	0	7364	0.18047237820359108	5.428679245026205	0.31433318356062456	423.8540954589844	423.8629455566406
1037	423.873046875	22.3488600656					1	DETECTED	423.8730 m/z @22.35 [151020OFc1_NvH-0949-CRLM-15.raw]	423.873046875	22.3488600656	0.233277241066667	99.9036667173333	99.67038947626662	577278.9375	3.235741915128472E8	0	7364	14.659540130391143	3.9512375464637017	0.024485621158528478	423.8634033203125	423.8796691894531
1038	423.8896789550781	8.39238828506667					1	DETECTED	423.8897 m/z @8.39 [151020OFc1_NvH-0949-CRLM-15.raw]	423.8896789550781	8.39238828506667	0.387160898133333	99.93128324	99.54412234186667	4840267.0	4.8676863006707865E8	3	7364	0.1584906903819796	5.768991436272437	14.689454021909132	423.87969970703125	423.8996276855469
1039	423.90631103515625	29.6620496925333					1	DETECTED	423.9063 m/z @29.66 [151020OFc1_NvH-0949-CRLM-15.raw]	423.90631103515625	29.6620496925333	0.0913081610666667	99.995976028	99.90466786693334	1734893.125	3.331285829009561E8	3	7364	0.20157646363802328	1.30638475702355	1.7463966263625466	423.8996887207031	423.9162292480469
1040	423.92071533203125	53.0298319024					1	DETECTED	423.9207 m/z @53.03 [151020OFc1_NvH-0949-CRLM-15.raw]	423.92071533203125	53.0298319024	3.50994329201667	99.3354750314667	95.82553173945003	402052.875	3.080238807211113E8	0	7364	35.165176528958	0.9684827441056916	1.3217066512609585	423.91632080078125	423.9241638183594
1041	423.9342041015625	42.3197326610667					1	DETECTED	423.9342 m/z @42.32 [151020OFc1_NvH-0949-CRLM-15.raw]	423.9342041015625	42.3197326610667	0.939144976266667	99.443842944	98.50469796773334	478495.6875	3.327326005408466E8	3	7364	17.153814861959788	1.2679078068786285	8.054852605712277E-4	423.9242248535156	423.9441223144531
1042	423.94561767578125	24.6572959874667					1	DETECTED	423.9456 m/z @24.66 [151020OFc1_NvH-0949-CRLM-15.raw]	423.94561767578125	24.6572959874667	0.329674059733333	99.443842944	99.11416888426666	285970.5625	3.0153031410930353E8	0	7364	6.554415285983804	2.5957701032679	7.866086310102187	423.94451904296875	423.9555969238281
1043	423.9676818847656	25.770500424					1	DETECTED	423.9677 m/z @25.77 [151020OFc1_NvH-0949-CRLM-15.raw]	423.9676818847656	25.770500424	3.0442586336	99.9220499461333	96.8777913125333	484404.59375	2.9550569496056E8	0	7364	2.5900397368529866	2.8718204158364298	0.258326962591503	423.95794677734375	423.9742126464844
1044	423.9844055175781	43.7058750784					1	DETECTED	423.9844 m/z @43.71 [151020OFc1_NvH-0949-CRLM-15.raw]	423.9844055175781	43.7058750784	3.35127589413333	99.8485317722667	96.49725587813337	641181.875	3.160076883284799E8	0	7364	12.795018771030929	0.503815208544857	0.015422952106435968	423.9747009277344	423.994384765625
1045	424.0413818359375	36.2201579432					1	DETECTED	424.0414 m/z @36.22 [151020OFc1_NvH-0949-CRLM-15.raw]	424.0413818359375	36.2201579432	0.072412388	99.811772276	99.739359888	106912.0078125	2.8614075467860013E8	0	7364	88.74629466326064	1.4435963891962342	1.939068778152276	424.03173828125	424.0512390136719
1046	424.0794982910156	39.8729604424					1	DETECTED	424.0795 m/z @39.87 [151020OFc1_NvH-0949-CRLM-15.raw]	424.0794982910156	39.8729604424	0.1005869136	99.391552164	99.2909652504	113985.0703125	2.902193103793276E8	0	7364	58.46354270440385	1.2596053616218439	1.6499679665638456	424.0788879394531	424.0894775390625
1047	424.0920715332031	25.2144772496					1	DETECTED	424.0921 m/z @25.21 [151020OFc1_NvH-0949-CRLM-15.raw]	424.0920715332031	25.2144772496	8.08206939493333	98.1443577392	90.06228834426668	112467.671875	3.15927544387249E8	0	7364	83.71102841179996	2.628418874575611	3.888702969110206	424.0899963378906	424.1015930175781
1048	424.1259765625	90.3629369056					1	DETECTED	424.1260 m/z @90.36 [151020OFc1_NvH-0949-CRLM-15.raw]	424.1259765625	90.3629369056	31.8207246597333	90.5730032258667	58.7522785661334	334482.4375	2.5510645809736216E8	0	7364	0.08005026225137613	0.5007416537660723	9.95145682851386E-4	424.1161193847656	424.13458251953125
1049	424.1520080566406	90.2213133072					1	DETECTED	424.1520 m/z @90.22 [151020OFc1_NvH-0949-CRLM-15.raw]	424.1520080566406	90.2213133072	7.32467122426667	93.0341859568	85.70951473253334	187059.8125	3.0215684806141543E8	0	7364	0.05343838759687003	0.5081042809204762	55.31036106100063	424.1425476074219	424.1617431640625
1050	424.1718444824219	20.4415092773333					1	DETECTED	424.1718 m/z @20.44 [151020OFc1_NvH-0949-CRLM-15.raw]	424.1718444824219	20.4415092773333	4.86214914373333	91.5642938114667	86.70214466773336	100390.2421875	2.841637747764464E8	0	7364	82.84465394202692	2.7825964585266583	5.753857886797072	424.1622619628906	424.173583984375
1051	424.1836242675781	35.8824688661333					1	DETECTED	424.1836 m/z @35.88 [151020OFc1_NvH-0949-CRLM-15.raw]	424.1836242675781	35.8824688661333	3.12789327626667	97.2669450512	94.13905177493332	150841.421875	2.842336940554993E8	0	7364	10.285060044843785	1.4370366594531203	2.4702255588884445	424.1739196777344	424.1854553222656
1052	424.1955871582031	18.8486645296					1	DETECTED	424.1956 m/z @18.85 [151020OFc1_NvH-0949-CRLM-15.raw]	424.1955871582031	18.8486645296	3.37914459573333	98.6890451178667	95.30990052213336	192546.390625	3.0287144798516333E8	0	7364	12.74957221565681	3.237773397747537	9.156114851744267	424.1856689453125	424.2013244628906
1053	424.2113342285156	26.2219868272					1	DETECTED	424.2113 m/z @26.22 [151020OFc1_NvH-0949-CRLM-15.raw]	424.2113342285156	26.2219868272	3.50049942293333	96.8006548149333	93.30015539199997	3206617.5	4.986205909139334E8	2	7364	0.2734577717661679	3.708757051241972	16.822541020238514	424.2013854980469	424.2212829589844
1054	424.23223876953125	13.6932629317333					1	DETECTED	424.2322 m/z @13.69 [151020OFc1_NvH-0949-CRLM-15.raw]	424.23223876953125	13.6932629317333	3.77515030586667	96.7360721226667	92.96092181680002	2181742.5	4.727738955195265E8	4	7364	5.36607184210375	21.11984788854953	2.65099588579218	424.2222595214844	424.2417907714844
1055	424.2518005371094	26.0738302498667					1	DETECTED	424.2518 m/z @26.07 [151020OFc1_NvH-0949-CRLM-15.raw]	424.2518005371094	26.0738302498667	3.37914459573333	96.0058492088	92.62670461306666	2799829.5	5.194089624506394E8	3	7364	5.319666682341062	22.770564799368014	0.6970272835507911	424.2418212890625	424.2616882324219
1056	424.2624816894531	22.8755791906667					1	DETECTED	424.2625 m/z @22.88 [151020OFc1_NvH-0949-CRLM-15.raw]	424.2624816894531	22.8755791906667	3.68302496106667	92.5097913928	88.82676643173333	387548.03125	3.3737916999755025E8	0	7364	38.728992867385514	2.9338044467692983	11.638491286459534	424.2618103027344	424.2724609375
1057	424.2747497558594	46.6313583301333					1	DETECTED	424.2747 m/z @46.63 [151020OFc1_NvH-0949-CRLM-15.raw]	424.2747497558594	46.6313583301333	0.195169261066667	98.8651497674667	98.66998050640004	268476.8125	2.8198921122108436E8	0	7364	3.774851657142001	0.991599499734643	283.8328509969327	424.2724914550781	424.2840576171875
1058	424.2971496582031	91.0322357285333					1	DETECTED	424.2971 m/z @91.03 [151020OFc1_NvH-0949-CRLM-15.raw]	424.2971496582031	91.0322357285333	1.18099205946667	93.6524746130667	92.47148255360003	103826.296875	2.070145395040155E8	0	7364	0.797440389743528	0.5036097055498626	9.61052234530259	424.28765869140625	424.3066711425781
1059	424.3272399902344	91.4795531893333					1	DETECTED	424.3272 m/z @91.48 [151020OFc1_NvH-0949-CRLM-15.raw]	424.3272399902344	91.4795531893333	2.447975484	92.6156673888	90.16769190480001	284717.34375	2.0380626223868904E8	0	7364	1.3677669377361354	1.2215621662463767	1.7388785120400272	424.32049560546875	424.33721923828125
1060	424.3629150390625	90.5461907373333					1	DETECTED	424.3629 m/z @90.55 [151020OFc1_NvH-0949-CRLM-15.raw]	424.3629150390625	90.5461907373333	1.292465628	99.995976028	98.7035104	103527.1875	3.147236099102874E8	0	7364	0.7147739561268196	0.552937764105033	0.017224667383555835	424.35345458984375	424.3724670410156
1061	424.3954162597656	30.889110656					1	DETECTED	424.3954 m/z @30.89 [151020OFc1_NvH-0949-CRLM-15.raw]	424.3954162597656	30.889110656	3.09076932613333	98.4402796029333	95.34951027679998	1310122.625	3.177940565799476E8	0	7364	0.40089474489465005	7.432368100906755	4.335534907394566	424.38592529296875	424.4049072265625
1062	424.45166015625	20.2997229141333					1	DETECTED	424.4517 m/z @20.30 [151020OFc1_NvH-0949-CRLM-15.raw]	424.45166015625	20.2997229141333	4.2768512008	96.282392232	92.00554103120001	187651.421875	2.912210883737466E8	0	7364	91.17323245997933	2.9550203207604167	4.907709809768266	424.4418029785156	424.45166015625
1063	424.461669921875	21.6244495818667					1	DETECTED	424.4617 m/z @21.62 [151020OFc1_NvH-0949-CRLM-15.raw]	424.461669921875	21.6244495818667	0.00563191813333333	97.0820745650667	97.07644264693337	436350.8125	2.97884982298846E8	0	7364	0.22972757336685845	2.7708158758327395	15.705686703470931	424.4516906738281	424.46795654296875
1064	424.4779968261719	31.7629045109333					1	DETECTED	424.4780 m/z @31.76 [151020OFc1_NvH-0949-CRLM-15.raw]	424.4779968261719	31.7629045109333	4.63179551173333	86.7320679717333	82.10027245999997	854363.0	3.0931619151982325E8	0	7364	12.090322634527912	0.7960089515062942	0.1956764045030224	424.46807861328125	424.48797607421875
1065	424.494384765625	29.9635588813333					1	DETECTED	424.4944 m/z @29.96 [151020OFc1_NvH-0949-CRLM-15.raw]	424.494384765625	29.9635588813333	4.01616865226667	94.8336874666833	90.81751881441663	465870.9375	2.972828451824273E8	0	7364	0.8112352402975205	1.81889835144461	0.0045866461826222565	424.4880065917969	424.50433349609375
1066	424.50799560546875	29.5456948528					1	DETECTED	424.5080 m/z @29.55 [151020OFc1_NvH-0949-CRLM-15.raw]	424.50799560546875	29.5456948528	3.9538255736	95.4712764626667	91.5174508890667	436816.53125	3.076457357511699E8	0	7364	0.18330967501868045	3.0284074006193644	0.02545931671177025	424.5045471191406	424.5179443359375
1067	424.52691650390625	63.0228262866667					1	DETECTED	424.5269 m/z @63.02 [151020OFc1_NvH-0949-CRLM-15.raw]	424.52691650390625	63.0228262866667	4.36985853786667	95.336390192	90.96653165413332	94235.9921875	3.056026525871911E8	0	7364	87.8618160790049	0.7759218234876101	0.5861134574582597	424.5180969238281	424.5284118652344
1068	424.5384521484375	20.8347648984					1	DETECTED	424.5385 m/z @20.83 [151020OFc1_NvH-0949-CRLM-15.raw]	424.5384521484375	20.8347648984	3.27704184293333	96.0241010682667	92.74705922533337	1187432.125	3.4957112302434576E8	3	7364	1.702276387285277	1.0071811983132417	1.9880316855473277	424.528564453125	424.54833984375
1069	424.5588684082031	21.7635817088					1	DETECTED	424.5589 m/z @21.76 [151020OFc1_NvH-0949-CRLM-15.raw]	424.5588684082031	21.7635817088	4.5540272464	82.0907423221333	77.5367150757333	2201782.5	3.197308848333007E8	3	7364	0.0840808159205082	0.5717752927422362	0.012873159178869175	424.5489196777344	424.56109619140625
1070	424.57110595703125	29.0717356714667					1	DETECTED	424.5711 m/z @29.07 [151020OFc1_NvH-0949-CRLM-15.raw]	424.57110595703125	29.0717356714667	3.88979500453333	98.3016725104	94.41187750586667	3631319.25	3.84161553462128E8	3	7364	0.27444037035022006	0.5109741539465341	0.05054157696419766	424.5611267089844	424.5810852050781
1071	424.5840759277344	25.8344164477333					1	DETECTED	424.5841 m/z @25.83 [151020OFc1_NvH-0949-CRLM-15.raw]	424.5840759277344	25.8344164477333	3.70335770746667	98.7723964725333	95.06903876506664	1319231.75	3.1556850949301267E8	0	7364	0.2252368929349764	2.474874769496102	0.8319483535116707	424.58111572265625	424.5862121582031
1072	424.59625244140625	30.9481626122667					1	DETECTED	424.5963 m/z @30.95 [151020OFc1_NvH-0949-CRLM-15.raw]	424.59625244140625	30.9481626122667	3.64216855573333	98.6803080578667	95.03813950213336	1823169.0	3.4728073919327617E8	0	7364	0.3330399476627406	0.6719532380152864	0.21651524559126464	424.5863342285156	424.6060791015625
1073	424.68267822265625	8.31213095066667					1	DETECTED	424.6827 m/z @8.31 [151020OFc1_NvH-0949-CRLM-15.raw]	424.68267822265625	8.31213095066667	5.0781627816	96.4196653104	91.3415025288	154127.046875	2.907814013784586E8	0	7364	0.1265982130676857	3.3709613891343806	0.814851876677718	424.6727600097656	424.68951416015625
1074	424.69976806640625	25.6173622205333					1	DETECTED	424.6998 m/z @25.62 [151020OFc1_NvH-0949-CRLM-15.raw]	424.69976806640625	25.6173622205333	3.9538255736	93.8903108629333	89.9364852893333	1512997.875	3.157248831957279E8	0	7364	0.4139157736344963	6.7796806332782875	1.179766965071721	424.69024658203125	424.7008361816406
1075	424.7108459472656	27.5465489656					1	DETECTED	424.7108 m/z @27.55 [151020OFc1_NvH-0949-CRLM-15.raw]	424.7108459472656	27.5465489656	3.65348292746667	99.6191031392	95.96562021173334	5714951.0	5.03920227221673E8	2	7364	0.42377954409937146	0.5250140922237824	0.814577525663188	424.70086669921875	424.7208251953125
1076	424.7245178222656	26.1349543525333					1	DETECTED	424.7245 m/z @26.13 [151020OFc1_NvH-0949-CRLM-15.raw]	424.7245178222656	26.1349543525333	5.50564360933333	84.3159811370667	78.81033752773337	301255.59375	2.74574732894718E8	0	7364	14.979860004624879	2.212778854603902	0.03577426335892188	424.7208557128906	424.72454833984375
1077	424.7347412109375	43.8145238042667					1	DETECTED	424.7347 m/z @43.81 [151020OFc1_NvH-0949-CRLM-15.raw]	424.7347412109375	43.8145238042667	4.32559643386667	92.3844908882667	88.05889445440003	3542310.25	3.964824240313445E8	2	7364	0.29824889863922266	0.5057025209105136	0.010289755956826503	424.7248840332031	424.74462890625
1078	424.7467041015625	43.8987650845333					1	DETECTED	424.7467 m/z @43.90 [151020OFc1_NvH-0949-CRLM-15.raw]	424.7467041015625	43.8987650845333	4.58256018853333	99.4345100338667	94.85194984533337	1269058.625	3.480041669246722E8	2	7364	17.905047241617734	0.5044815708883459	0.003982268919504043	424.7447509765625	424.75665283203125
1079	424.7576599121094	28.8448090378667					1	DETECTED	424.7577 m/z @28.84 [151020OFc1_NvH-0949-CRLM-15.raw]	424.7576599121094	28.8448090378667	4.6989669616	92.3952072850667	87.6962403234667	1104942.625	2.8803711519535154E8	0	7364	0.13005677905654522	0.5582017260767864	0.02655084849109697	424.7567138671875	424.7608642578125
1080	424.77099609375	17.43950982					1	DETECTED	424.7710 m/z @17.44 [151020OFc1_NvH-0949-CRLM-15.raw]	424.77099609375	17.43950982	3.86829533413333	96.4011614154667	92.53286608133337	1390489.375	3.1330452851305443E8	2	7364	32.46170579568435	1.713029798023336	17.827555657014738	424.7610168457031	424.78076171875
1081	424.7969055175781	30.9036768525333					1	DETECTED	424.7969 m/z @30.90 [151020OFc1_NvH-0949-CRLM-15.raw]	424.7969055175781	30.9036768525333	0.443929127733333	99.3822414205333	98.93831229279998	838989.4375	2.933308310869856E8	0	7364	0.377786703304821	0.5274214265205837	32.251565953009425	424.7869567871094	424.80682373046875
1082	424.8352355957031	13.6055265418667					1	DETECTED	424.8352 m/z @13.61 [151020OFc1_NvH-0949-CRLM-15.raw]	424.8352355957031	13.6055265418667	0.00563191813333333	99.995976028	99.99034410986667	319160.09375	2.7548735705216116E8	0	7364	0.06325771468217312	9.044293008837908	0.7088102036005678	424.8254089355469	424.8443603515625
1083	424.8729553222656	20.864883004					1	DETECTED	424.8730 m/z @20.86 [151020OFc1_NvH-0949-CRLM-15.raw]	424.8729553222656	20.864883004	0.566035935466667	99.0349604290667	98.46892449360003	609080.8125	3.0953666496171474E8	3	7364	0.4947103109465161	2.959693776620486	6.665809865898909	424.863037109375	424.87384033203125
1084	424.88385009765625	29.7979046336					1	DETECTED	424.8839 m/z @29.80 [151020OFc1_NvH-0949-CRLM-15.raw]	424.88385009765625	29.7979046336	1.37583337973333	98.6342213848	97.25838800506666	820642.5	3.0443989846552986E8	0	7364	15.097868150534568	0.5205915703605061	374.42890820286976	424.8738708496094	424.88751220703125
1085	424.89752197265625	37.9113934224					1	DETECTED	424.8975 m/z @37.91 [151020OFc1_NvH-0949-CRLM-15.raw]	424.89752197265625	37.9113934224	0.0348259498666667	99.9589865616	99.92416061173333	1.0298522E7	7.812625204405688E8	3	7364	2.2410322472423303	0.5405138006274957	0.008141504000591366	424.8875427246094	424.9075012207031
1086	424.9079895019531	29.4461436069333					1	DETECTED	424.9080 m/z @29.45 [151020OFc1_NvH-0949-CRLM-15.raw]	424.9079895019531	29.4461436069333	3.85830210986667	99.7015653709333	95.84326326106662	3230971.75	3.7491316930053973E8	0	7364	0.2395613701758883	0.5156969991289507	0.037020143126039795	424.9075622558594	424.9179382324219
1087	424.9185791015625	25.8453809552					1	DETECTED	424.9186 m/z @25.85 [151020OFc1_NvH-0949-CRLM-15.raw]	424.9185791015625	25.8453809552	2.26181905733333	99.6739801272	97.41216106986667	1078060.75	3.1652175445356464E8	0	7364	0.15470600856096794	0.7548737604803815	1.1203215169768597	424.91802978515625	424.92852783203125
1088	424.9322509765625	14.5569284162667					1	DETECTED	424.9323 m/z @14.56 [151020OFc1_NvH-0949-CRLM-15.raw]	424.9322509765625	14.5569284162667	0.8645617544	99.9220499461333	99.0574881917333	237856.90625	2.888636217394307E8	0	7364	0.2577356244288769	7.396096371776252	0.02476964438993521	424.9287414550781	424.94189453125
1089	424.9539489746094	13.9216728042667					1	DETECTED	424.9539 m/z @13.92 [151020OFc1_NvH-0949-CRLM-15.raw]	424.9539489746094	13.9216728042667	1.22746855573333	99.1856310594667	97.95816250373338	237315.078125	3.036796732404355E8	0	7364	27.30513524297008	8.138857501166674	9.73919871819388	424.9440002441406	424.9624938964844
1090	424.9726257324219	23.7403481869333					1	DETECTED	424.9726 m/z @23.74 [151020OFc1_NvH-0949-CRLM-15.raw]	424.9726257324219	23.7403481869333	0.0158234517333333	99.3730100096	99.35718655786665	356634.96875	2.9012627534854466E8	4	7364	26.764141122462924	3.770009615856052	1.3728434403581316	424.962646484375	424.9822692871094
1091	424.9962463378906	31.1600996117333					1	DETECTED	424.9962 m/z @31.16 [151020OFc1_NvH-0949-CRLM-15.raw]	424.9962463378906	31.1600996117333	3.49119956026667	99.9867885205333	96.49558896026663	593079.25	3.074686848905396E8	0	7364	13.420141336437599	3.2814252233213623	0.11782126784223014	424.98626708984375	425.0060729980469
1092	425.0264587402344	59.0924461698667					1	DETECTED	425.0265 m/z @59.09 [151020OFc1_NvH-0949-CRLM-15.raw]	425.0264587402344	59.0924461698667	0.0158234517333333	99.8578046733333	99.84198122159997	206707.578125	3.28325974811247E8	0	7364	121.22161939976915	0.9167760671769342	0.9683852245304191	425.016845703125	425.0358581542969
1093	425.0413513183594	25.0435193834667					1	DETECTED	425.0414 m/z @25.04 [151020OFc1_NvH-0949-CRLM-15.raw]	425.0413513183594	25.0435193834667	0.0818439664	99.2045144797333	99.1226705133333	133088.921875	2.970037693611921E8	0	7364	87.8159150004333	2.228081431630551	5.370350727614957	425.0366516113281	425.0511169433594
1094	425.1695861816406	13.5554461736					1	DETECTED	425.1696 m/z @13.56 [151020OFc1_NvH-0949-CRLM-15.raw]	425.1695861816406	13.5554461736	5.86168334133333	96.8618621410667	91.00017879973336	186655.90625	2.749299896347151E8	0	7364	77.45717006596331	5.531255803137208	10.076964541487182	425.1603088378906	425.1703186035156
1095	425.1803283691406	13.3584005010667					1	DETECTED	425.1803 m/z @13.36 [151020OFc1_NvH-0949-CRLM-15.raw]	425.1803283691406	13.3584005010667	5.22179694106667	95.9228311333333	90.70103419226663	306226.1875	2.8866155054589254E8	2	7364	0.12225582540451008	0.5213986382039661	0.6536204318752995	425.1705322265625	425.1877136230469
1096	425.1977233886719	30.9481626122667					1	DETECTED	425.1977 m/z @30.95 [151020OFc1_NvH-0949-CRLM-15.raw]	425.1977233886719	30.9481626122667	4.3900454232	92.9862633877333	88.59621796453331	415347.125	2.9879901692238814E8	0	7364	16.311178889342244	1.8981682193909808	3.7644286996327017	425.1879577636719	425.19830322265625
1097	425.2083740234375	18.2036030701333					1	DETECTED	425.2084 m/z @18.20 [151020OFc1_NvH-0949-CRLM-15.raw]	425.2083740234375	18.2036030701333	1.93696867466667	99.655819568	97.71885089333333	9377145.0	5.990742873227205E8	3	7364	13.6044461465289	0.9812402439899555	65.25770097992267	425.1983947753906	425.21832275390625
1098	425.2209777832031	14.7340739709333					1	DETECTED	425.2210 m/z @14.73 [151020OFc1_NvH-0949-CRLM-15.raw]	425.2209777832031	14.7340739709333	3.7459758104	93.8747195541333	90.12874374373331	501493.59375	3.4073302111884314E8	3	7364	7.613965440558225	0.6800465035444804	0.925086796522869	425.2183837890625	425.22186279296875
1099	425.23187255859375	37.8882790125333					1	DETECTED	425.2319 m/z @37.89 [151020OFc1_NvH-0949-CRLM-15.raw]	425.23187255859375	37.8882790125333	3.55681515468333	98.5052867429333	94.94847158824996	6816034.0	6.274416934703584E8	4	7364	4.8846466238795685	2.2643917391882042	0.014994043603409446	425.2218933105469	425.2350158691406
1100	425.2450256347656	31.6428168101333					1	DETECTED	425.2450 m/z @31.64 [151020OFc1_NvH-0949-CRLM-15.raw]	425.2450256347656	31.6428168101333	3.69222415173333	99.5267209133333	95.83449676159998	9729169.0	7.063889207075088E8	2	7364	0.20998450677279124	0.7920764355640916	4.150250540570242	425.23504638671875	425.2550048828125
1101	425.2574157714844	39.2983103325333					1	DETECTED	425.2574 m/z @39.30 [151020OFc1_NvH-0949-CRLM-15.raw]	425.2574157714844	39.2983103325333	4.5540272464	99.2796845018667	94.7256572554667	619720.0	3.1209506311209697E8	2	7364	21.77654426223704	1.3814346975677847	0.6468997122987256	425.2550354003906	425.2629699707031
1102	425.2729797363281	17.4510492776					1	DETECTED	425.2730 m/z @17.45 [151020OFc1_NvH-0949-CRLM-15.raw]	425.2729797363281	17.4510492776	4.16256929706667	94.7877799749333	90.62521067786663	655322.5	3.2923300405397964E8	2	7364	37.12862621927528	5.478129059837156	1.6894176710057398	425.26300048828125	425.2817687988281
1103	425.289306640625	91.5360504061333					1	DETECTED	425.2893 m/z @91.54 [151020OFc1_NvH-0949-CRLM-15.raw]	425.289306640625	91.5360504061333	1.94623929813333	94.8336874666833	92.88744816854997	83442.1640625	2.245425190804434E8	0	7364	0.23259609098766987	0.5184040853517077	1.6603629774460065	425.2862243652344	425.29840087890625
1104	425.31103515625	90.4281151056					1	DETECTED	425.3110 m/z @90.43 [151020OFc1_NvH-0949-CRLM-15.raw]	425.31103515625	90.4281151056	0.223698023466667	99.9497680096	99.72606998613334	786177.25	2.3574612320115995E8	0	7364	0.13295479109255837	5.815103027169361	7.112220058407934	425.30389404296875	425.3207092285156
1105	425.3258972167969	91.3771190464					1	DETECTED	425.3259 m/z @91.38 [151020OFc1_NvH-0949-CRLM-15.raw]	425.3258972167969	91.3771190464	3.369917396	94.0467884112	90.67687101519999	115478.0	2.9039894509735775E8	0	7364	1.6318204550590139	0.5035374766319692	4.923975152999523	425.3234558105469	425.3351135253906
1106	425.34747314453125	35.0401320309333					1	DETECTED	425.3475 m/z @35.04 [151020OFc1_NvH-0949-CRLM-15.raw]	425.34747314453125	35.0401320309333	2.7178458744	92.8739085773333	90.1560627029333	114998.765625	3.921120191720408E8	0	7364	88.8464663582993	1.3946424189538655	1.7679930579633294	425.3379821777344	425.3507385253906
1107	425.3621520996094	91.0322357285333					1	DETECTED	425.3622 m/z @91.03 [151020OFc1_NvH-0949-CRLM-15.raw]	425.3621520996094	91.0322357285333	0.00563191813333333	99.9682347485333	99.96260283039997	146542.890625	3.290104032736205E8	0	7364	0.8485627665121598	0.6716405623772559	3.5545605848103397	425.3525085449219	425.3714599609375
1108	425.3809509277344	91.0322357285333					1	DETECTED	425.3810 m/z @91.03 [151020OFc1_NvH-0949-CRLM-15.raw]	425.3809509277344	91.0322357285333	6.7250441776	94.8153257098667	88.0902815322667	120498.4921875	3.1006198153297144E8	0	7364	0.8333057257685539	0.5226650723998713	1.2745418507502277	425.3723449707031	425.3841552734375
1109	425.3946533203125	43.0879763269333					1	DETECTED	425.3947 m/z @43.09 [151020OFc1_NvH-0949-CRLM-15.raw]	425.3946533203125	43.0879763269333	0.901703152266667	99.1856310594667	98.28392790720004	362223.5625	2.9525387089395046E8	0	7364	48.61002394930567	1.1029980425383115	1.2051752343855495	425.3874206542969	425.4046325683594
1110	425.419189453125	9.75459934693333					1	DETECTED	425.4192 m/z @9.75 [151020OFc1_NvH-0949-CRLM-15.raw]	425.419189453125	9.75459934693333	1.6534030944	97.5195943130667	95.8661912186667	234504.890625	2.7411976066776013E8	0	7364	0.20655293827232057	0.6141595964325653	0.23448919017554815	425.4097595214844	425.4289855957031
1111	425.45672607421875	14.3152265490667					1	DETECTED	425.4567 m/z @14.32 [151020OFc1_NvH-0949-CRLM-15.raw]	425.45672607421875	14.3152265490667	2.65261305866667	96.2182030730667	93.56559001440003	381121.375	2.8996595141867226E8	0	7364	0.09677897061986585	0.5269220098349768	0.4659546306890153	425.44696044921875	425.46441650390625
1112	425.47467041015625	11.6108594869333					1	DETECTED	425.4747 m/z @11.61 [151020OFc1_NvH-0949-CRLM-15.raw]	425.47467041015625	11.6108594869333	4.16256929706667	95.1634464616	91.00087716453334	2652089.0	3.426150081720999E8	4	7364	0.14772200913433586	35.68995402885946	0.5825421707894644	425.4648742675781	425.4748840332031
1113	425.4848937988281	27.236112548					1	DETECTED	425.4849 m/z @27.24 [151020OFc1_NvH-0949-CRLM-15.raw]	425.4848937988281	27.236112548	3.71264478453333	94.8153257098667	91.10268092533337	2885471.25	3.499981925410801E8	0	7364	0.18071744329811068	0.5981266244229604	0.13969416114985286	425.47491455078125	425.4947509765625
1114	425.49847412109375	46.9725406904					1	DETECTED	425.4985 m/z @46.97 [151020OFc1_NvH-0949-CRLM-15.raw]	425.49847412109375	46.9725406904	4.15244256106667	95.6996840482667	91.54724148720004	781745.0625	3.038578451493977E8	4	7364	null	1.3484153876258762	0.006192764838860205	425.49493408203125	425.5084228515625
1115	425.5138854980469	13.3291045098667					1	DETECTED	425.5139 m/z @13.33 [151020OFc1_NvH-0949-CRLM-15.raw]	425.5138854980469	13.3291045098667	3.4352897448	98.4312530762667	94.9959633314667	184592.28125	2.715017973906051E8	0	7364	0.12008349033509447	4.8007753120101135	0.3924798993777576	425.50848388671875	425.5179748535156
1116	425.5279846191406	35.9033890368					1	DETECTED	425.5280 m/z @35.90 [151020OFc1_NvH-0949-CRLM-15.raw]	425.5279846191406	35.9033890368	5.69811863226667	94.87229785095	89.17417921868334	185106.640625	3.3869853489170927E8	0	7364	76.25340893004775	1.6678593822608874	2.3310069444843995	425.5181884765625	425.5323181152344
1117	425.5423583984375	18.17051594					1	DETECTED	425.5424 m/z @18.17 [151020OFc1_NvH-0949-CRLM-15.raw]	425.5423583984375	18.17051594	4.31569873866667	96.6230759474667	92.30737720880003	6270496.0	4.5417551710359293E8	3	7364	0.13554842594476568	0.5131913756047368	0.10923319126369824	425.53240966796875	425.5523376464844
1118	425.5555114746094	28.7399016117333					1	DETECTED	425.5555 m/z @28.74 [151020OFc1_NvH-0949-CRLM-15.raw]	425.5555114746094	28.7399016117333	3.9538255736	98.0328300472	94.0790044736	3873863.25	3.993757059972559E8	0	7364	4.473905101207745	0.5581482387854241	0.08738533364651584	425.5523681640625	425.5654602050781
1119	425.5745849609375	32.7318854781333					1	DETECTED	425.5746 m/z @32.73 [151020OFc1_NvH-0949-CRLM-15.raw]	425.5745849609375	32.7318854781333	3.83759810613333	82.9932233485333	79.15562524239998	3184020.5	4.2463444083421016E8	3	7364	0.13642605004540087	0.6859746193676683	1.5702622643293376	425.5655517578125	425.58404541015625
1120	425.5941467285156	21.6675057504					1	DETECTED	425.5941 m/z @21.67 [151020OFc1_NvH-0949-CRLM-15.raw]	425.5941467285156	21.6675057504	3.94313816506667	69.2454433592	65.30230519413333	4556848.0	2.84978226930678E8	3	7364	0.1427418134480476	1.6141720896353149	1.9125589798233147	425.58428955078125	425.6038513183594
1121	425.6142578125	9.07554545733333					1	DETECTED	425.6143 m/z @9.08 [151020OFc1_NvH-0949-CRLM-15.raw]	425.6142578125	9.07554545733333	4.32559643386667	98.1164603074667	93.79086387360003	1351984.5	3.1018262069267607E8	0	7364	0.20031404085252547	48.821421763826585	1.2714180203923298	425.60540771484375	425.6231384277344
1122	425.6728515625	18.2657927184					1	DETECTED	425.6729 m/z @18.27 [151020OFc1_NvH-0949-CRLM-15.raw]	425.6728515625	18.2657927184	8.70908053226667	97.0543642325333	88.34528370026663	182761.328125	2.8018206168569195E8	0	7364	0.023298024327907285	4.622158854404684	8.244317708809369	425.6629638671875	425.68280029296875
1123	425.70654296875	37.0692798509333					1	DETECTED	425.7065 m/z @37.07 [151020OFc1_NvH-0949-CRLM-15.raw]	425.70654296875	37.0692798509333	3.0442586336	94.8153257098667	91.7710670762667	341753.5625	2.7962429482594246E8	2	7364	20.265084604724606	1.4832198262269483	2.4381768977407936	425.6965637207031	425.7088317871094
1124	425.718994140625	20.6945328978667					1	DETECTED	425.7190 m/z @20.69 [151020OFc1_NvH-0949-CRLM-15.raw]	425.718994140625	20.6945328978667	3.70335770746667	92.6574750050667	88.95411729760004	2.4978366E7	8.610343442526478E8	2	7364	0.32636664760320144	1.6355140300092263	2.133674939761109	425.70904541015625	425.72161865234375
1125	425.731689453125	36.6431385941333					1	DETECTED	425.7317 m/z @36.64 [151020OFc1_NvH-0949-CRLM-15.raw]	425.731689453125	36.6431385941333	1.00430822293333	98.7908544365333	97.78654621359996	2.579139E7	8.895763033907402E8	2	7364	0.21227156194737518	0.5219841891186073	0.027387229960435255	425.7221984863281	425.7416687011719
1126	425.7467346191406	31.724686056					1	DETECTED	425.7467 m/z @31.72 [151020OFc1_NvH-0949-CRLM-15.raw]	425.7467346191406	31.724686056	5.04017570266667	99.7749311197333	94.73475541706662	4015797.0	4.1949832833020127E8	0	7364	0.17968518971557046	1.0078404592474353	0.011758697476896013	425.74169921875	425.7565002441406
1127	425.76690673828125	22.9071995789333					1	DETECTED	425.7669 m/z @22.91 [151020OFc1_NvH-0949-CRLM-15.raw]	425.76690673828125	22.9071995789333	4.10637792266667	99.5730978077333	95.46671988506664	1.02846328E8	1.9715994325718164E9	2	7364	0.2206501807882688	1.4433628579796018	1.7042996118584097	425.7572937011719	425.7765197753906
1128	425.788330078125	22.9071995789333					1	DETECTED	425.7883 m/z @22.91 [151020OFc1_NvH-0949-CRLM-15.raw]	425.788330078125	22.9071995789333	3.3327472104	97.0362666850667	93.7035194746667	240039.609375	3.71073575334661E8	0	7364	77.258147943913	2.488121160611315	4.0223515812585	425.77880859375	425.7976989746094
1129	425.81475830078125	9.09898204213333					1	DETECTED	425.8148 m/z @9.10 [151020OFc1_NvH-0949-CRLM-15.raw]	425.81475830078125	9.09898204213333	1.21813745066667	96.4562819192	95.23814446853332	1585016.75	3.144299341695132E8	0	7364	0.13084241626608417	0.9905765983784799	0.845041504738149	425.8047790527344	425.82452392578125
1130	425.8446044921875	19.3255071165333					1	DETECTED	425.8446 m/z @19.33 [151020OFc1_NvH-0949-CRLM-15.raw]	425.8446044921875	19.3255071165333	1.12521109626667	99.6923606018667	98.56714950560003	198061.4375	2.896972595363075E8	3	7364	41.66905211687456	4.1831879828206855	13.983547405242977	425.834716796875	425.8545227050781
1131	425.865966796875	18.8804830490667					1	DETECTED	425.8660 m/z @18.88 [151020OFc1_NvH-0949-CRLM-15.raw]	425.865966796875	18.8804830490667	0.920390720266667	99.9405188642667	99.02012814400004	539322.625	3.008632574342772E8	3	7364	0.18401055205972838	4.314617350531128	0.5856244681813862	425.8560791015625	425.86651611328125
1132	425.8765563964844	14.9882127504					1	DETECTED	425.8766 m/z @14.99 [151020OFc1_NvH-0949-CRLM-15.raw]	425.8765563964844	14.9882127504	1.6258290232	99.9867885205333	98.3609594973333	3538365.25	4.795325052069563E8	3	7364	0.40915123067718895	3.2034572448317586	0.5607645982613676	425.8666687011719	425.88177490234375
1133	425.89178466796875	32.3522083434667					1	DETECTED	425.8918 m/z @32.35 [151020OFc1_NvH-0949-CRLM-15.raw]	425.89178466796875	32.3522083434667	0.281285364533333	99.3822414205333	99.10095605599997	4596495.0	4.7894548081743985E8	3	7364	3.712217624589325	0.5049474976378292	0.017675121713051786	425.8818054199219	425.9017639160156
1134	425.9101867675781	22.1206463848					1	DETECTED	425.9102 m/z @22.12 [151020OFc1_NvH-0949-CRLM-15.raw]	425.9101867675781	22.1206463848	0.622608436266667	98.4037342322667	97.78112579600003	3372030.0	3.782529019586146E8	3	7364	0.20801211739478376	1.7206325819909851	3.3715011171216274	425.90179443359375	425.920166015625
1135	425.92803955078125	21.6980380576					1	DETECTED	425.9280 m/z @21.70 [151020OFc1_NvH-0949-CRLM-15.raw]	425.92803955078125	21.6980380576	0.650554030133333	99.8853855610667	99.23483153093336	3244755.25	3.053768540942304E8	0	7364	0.1314887255958901	1.0096497511932445	7.988703933825772	425.9202575683594	425.93798828125
1136	425.9435119628906	41.187536872					1	DETECTED	425.9435 m/z @41.19 [151020OFc1_NvH-0949-CRLM-15.raw]	425.9435119628906	41.187536872	3.88979500453333	99.995976028	96.10618102346668	121761.8359375	2.6871738340989786E8	0	7364	88.16796152380317	1.2537854921491438	1.8531735134105307	425.9381408691406	425.9472961425781
1137	425.9573669433594	15.0473747792					1	DETECTED	425.9574 m/z @15.05 [151020OFc1_NvH-0949-CRLM-15.raw]	425.9573669433594	15.0473747792	4.0947369288	99.6284096194667	95.53367269066669	236918.640625	2.9066189896197265E8	0	7364	0.23301354905674998	5.495392832003795	0.04372844110785408	425.9474792480469	425.9659729003906
1138	425.97607421875	11.6292095261333					1	DETECTED	425.9761 m/z @11.63 [151020OFc1_NvH-0949-CRLM-15.raw]	425.97607421875	11.6292095261333	4.24291425786667	99.5267209133333	95.28380665546663	1234518.5	3.080878362564352E8	0	7364	0.13405920851062625	22.626036612791083	22.391980186905517	425.96612548828125	425.9764404296875
1139	425.98651123046875	27.2178585656					1	DETECTED	425.9865 m/z @27.22 [151020OFc1_NvH-0949-CRLM-15.raw]	425.98651123046875	27.2178585656	0.752705198133333	98.6342213848	97.88151618666667	1268681.375	3.2221736291311026E8	0	7364	0.1407402030199556	1.4630247287989873	0.6729456622335892	425.9765319824219	425.9964904785156
1140	426.0152893066406	9.08512799013333					1	DETECTED	426.0153 m/z @9.09 [151020OFc1_NvH-0949-CRLM-15.raw]	426.0152893066406	9.08512799013333	0.0442752709333333	99.7564992909333	99.71222401999998	858642.4375	2.8750851737778115E8	0	7364	0.1662137559870125	3.059871391083969	1.0942899413779905	426.00531005859375	426.0251770019531
1141	426.0355529785156	38.8725048341333					1	DETECTED	426.0356 m/z @38.87 [151020OFc1_NvH-0949-CRLM-15.raw]	426.0355529785156	38.8725048341333	0.0253338893333333	98.9694295693333	98.94409567999996	350528.28125	2.841800045696823E8	0	7364	36.1179530707418	1.342012179964658	1.6820074385496353	426.0264587402344	426.0452880859375
1142	426.1017150878906	89.2054337234667					1	DETECTED	426.1017 m/z @89.21 [151020OFc1_NvH-0949-CRLM-15.raw]	426.1017150878906	89.2054337234667	31.2999057392	96.5679196730667	65.2680139338667	1444893.25	2.9396619745923924E8	0	7364	0.5685798381798151	0.9382435618920351	0.9770013276112643	426.09222412109375	426.1116027832031
1143	426.1351013183594	42.9326384024					1	DETECTED	426.1351 m/z @42.93 [151020OFc1_NvH-0949-CRLM-15.raw]	426.1351013183594	42.9326384024	0.00563191813333333	99.995976028	99.99034410986667	127542.28125	3.2079553414342344E8	2	7364	97.15817067316398	1.1460492868540513	1.2999709212715356	426.1256408691406	426.1383056640625
1144	426.148681640625	90.2391114026667					1	DETECTED	426.1487 m/z @90.24 [151020OFc1_NvH-0949-CRLM-15.raw]	426.148681640625	90.2391114026667	22.0448050514667	99.4897941362667	77.4449890848	134556.015625	3.041318696092585E8	0	7364	2.604573762812592	0.567825917063802	0.028248767481850276	426.1393737792969	426.1569519042969
1145	426.1778564453125	21.7318151402667					1	DETECTED	426.1779 m/z @21.73 [151020OFc1_NvH-0949-CRLM-15.raw]	426.1778564453125	21.7318151402667	1.67857170346667	95.1634464616	93.48487475813333	456964.15625	2.832867024104145E8	0	7364	18.36595159607051	3.323338302758015	2.885621853466071	426.16790771484375	426.1877136230469
1146	426.2043151855469	14.4476837581333					1	DETECTED	426.2043 m/z @14.45 [151020OFc1_NvH-0949-CRLM-15.raw]	426.2043151855469	14.4476837581333	3.5948898824	98.8001127965333	95.2052229141333	3382403.0	4.0109158490287787E8	3	7364	0.33453121009550735	0.8951975347496477	9.160019536141732	426.1944274902344	426.20697021484375
1147	426.21697998046875	23.3196821184					1	DETECTED	426.2170 m/z @23.32 [151020OFc1_NvH-0949-CRLM-15.raw]	426.21697998046875	23.3196821184	3.0256294776	99.5822599184	96.55663044079999	3.6933536E7	1.8947429806192172E9	2	7364	0.31599626231870204	0.9387572782828691	0.1604179795935226	426.2070007324219	426.2269592285156
1148	426.23321533203125	36.6844507074667					1	DETECTED	426.2332 m/z @36.68 [151020OFc1_NvH-0949-CRLM-15.raw]	426.23321533203125	36.6844507074667	3.58538600055	99.5267209133333	95.9413349127833	1.2425826E7	6.615696786624044E8	3	7364	0.20166602983017157	0.6263977453630597	0.014095208046245413	426.22698974609375	426.2431945800781
1149	426.2445373535156	22.0738217778667					1	DETECTED	426.2445 m/z @22.07 [151020OFc1_NvH-0949-CRLM-15.raw]	426.2445373535156	22.0738217778667	4.03509356906667	99.1204906501333	95.08539708106663	2267352.25	3.838941787628916E8	2	7364	9.636995832473175	3.85143194002497	12.835897513014155	426.24322509765625	426.25445556640625
1150	426.2578125	25.6883033413333					1	DETECTED	426.2578 m/z @25.69 [151020OFc1_NvH-0949-CRLM-15.raw]	426.2578125	25.6883033413333	4.2768512008	92.0076264069333	87.7307752061333	2213318.25	3.459503563677472E8	0	7364	1.414525271217368	7.653140979144554	15.791946024139136	426.25457763671875	426.2578125
1151	426.267822265625	22.9071995789333					1	DETECTED	426.2678 m/z @22.91 [151020OFc1_NvH-0949-CRLM-15.raw]	426.267822265625	22.9071995789333	4.06875125626667	99.1950251442667	95.12627388800003	4.6823724E7	1.2262324621707945E9	2	7364	0.22124813670933818	0.5378193018700229	15.255852695442753	426.2578430175781	426.27777099609375
1152	426.2882995605469	91.8633673498667					1	DETECTED	426.2883 m/z @91.86 [151020OFc1_NvH-0949-CRLM-15.raw]	426.2882995605469	91.8633673498667	4.24291425786667	99.8761356336	95.63322137573333	446567.21875	3.224223480622553E8	0	7364	1.4916486070617339	0.5035412188640741	0.009336646036949016	426.27874755859375	426.2981262207031
1153	426.3060302734375	90.6528668632					1	DETECTED	426.3060 m/z @90.65 [151020OFc1_NvH-0949-CRLM-15.raw]	426.3060302734375	90.6528668632	1.779789748	95.2920928661333	93.5123031181333	424017.65625	2.0657450060030997E8	0	7364	0.25928000848170996	0.7147712797219267	3.461236022078355	426.3000793457031	426.3145751953125
1154	426.3212585449219	91.8537387450667					1	DETECTED	426.3213 m/z @91.85 [151020OFc1_NvH-0949-CRLM-15.raw]	426.3212585449219	91.8537387450667	20.5200725650667	92.4228088421333	71.90273627706661	91196.3203125	1.8868362700360817E8	0	7364	0.21168810293674767	0.5039887904795937	0.4007496633885409	426.3170166015625	426.3230895996094
1155	426.35595703125	59.9364432170667					1	DETECTED	426.3560 m/z @59.94 [151020OFc1_NvH-0949-CRLM-15.raw]	426.35595703125	59.9364432170667	2.50355448053333	93.1079413301333	90.60438684959998	72974.6953125	2.7742357079297155E8	0	7364	89.77778350823408	0.7887848656301876	0.5528481287039958	426.355712890625	426.35931396484375
1156	426.3888854980469	46.9725406904					1	DETECTED	426.3889 m/z @46.97 [151020OFc1_NvH-0949-CRLM-15.raw]	426.3888854980469	46.9725406904	1.35742115413333	98.1816740149333	96.82425286079996	104119.9609375	3.037046617961533E8	0	7364	76.00734177703781	1.06131753950375	0.9799655979292206	426.379638671875	426.3966369628906
1157	426.40667724609375	36.049378848					1	DETECTED	426.4067 m/z @36.05 [151020OFc1_NvH-0949-CRLM-15.raw]	426.40667724609375	36.049378848	1.4314871496	99.4716969338667	98.0402097842667	170888.125	3.068190300707E8	0	7364	30.104606079888235	1.6672926340418204	2.337664537137129	426.396728515625	426.4166564941406
1158	426.45166015625	20.9448154872					1	DETECTED	426.4517 m/z @20.94 [151020OFc1_NvH-0949-CRLM-15.raw]	426.45166015625	20.9448154872	2.15962668746667	98.9974377746667	96.83781108720002	927290.9375	2.8765183487637776E8	0	7364	0.07462262796385488	9.057162733756929	0.014185663569725839	426.4417419433594	426.46148681640625
1159	426.4768371582031	46.7283572213333					1	DETECTED	426.4768 m/z @46.73 [151020OFc1_NvH-0949-CRLM-15.raw]	426.4768371582031	46.7283572213333	1.77063932746667	98.1626054138667	96.39196608640003	727750.3125	3.1279650705436844E8	0	7364	20.66033955562504	1.2402704896371497	0.0034776763867587876	426.4669189453125	426.48663330078125
1160	426.4873962402344	35.7529070938667					1	DETECTED	426.4874 m/z @35.75 [151020OFc1_NvH-0949-CRLM-15.raw]	426.4873962402344	35.7529070938667	4.04623723866667	99.0930594114667	95.04682217280003	386122.71875	3.1672252476965785E8	0	7364	8.601538688684691	1.88545808008971	2.782172985096146	426.4868469238281	426.4971618652344
1161	426.5194396972656	9.55411020453333					1	DETECTED	426.5194 m/z @9.55 [151020OFc1_NvH-0949-CRLM-15.raw]	426.5194396972656	9.55411020453333	3.15591355946667	95.0412038376	91.88529027813333	267351.875	3.4774355258738226E8	3	7364	0.058733598579546964	0.5407924112061018	16.190766272998463	426.5145568847656	426.52880859375
1162	426.53887939453125	14.4476837581333					1	DETECTED	426.5389 m/z @14.45 [151020OFc1_NvH-0949-CRLM-15.raw]	426.53887939453125	14.4476837581333	3.4165840888	95.5253922376	92.10880814880001	1934467.875	4.1364234949498814E8	3	7364	0.4172575620623604	0.7388243407305303	3.3564750600857116	426.5290222167969	426.5488586425781
1163	426.5497741699219	35.6434880389333					1	DETECTED	426.5498 m/z @35.64 [151020OFc1_NvH-0949-CRLM-15.raw]	426.5497741699219	35.6434880389333	3.32341149813333	95.7375586034667	92.41414710533337	917362.375	3.304380327542095E8	0	7364	0.07024794756245711	0.5030755971144193	0.3928302989416642	426.5489196777344	426.55902099609375
1164	426.56903076171875	34.6416864685333					1	DETECTED	426.5690 m/z @34.64 [151020OFc1_NvH-0949-CRLM-15.raw]	426.56903076171875	34.6416864685333	3.88979500453333	95.8860508501333	91.99625584559998	1935291.75	3.896115881732327E8	3	7364	9.291316082656394	2.4445584785021057	0.3850616760698532	426.55908203125	426.5789489746094
1165	426.5959777832031	21.6980380576					1	DETECTED	426.5960 m/z @21.70 [151020OFc1_NvH-0949-CRLM-15.raw]	426.5959777832031	21.6980380576	1.881388396	96.8985470754667	95.01715867946669	391058.375	3.004936554438402E8	0	7364	17.002124419255203	5.714934378415949	3.846999128902659	426.5896301269531	426.6055603027344
1166	426.68109130859375	27.9916767757333					1	DETECTED	426.6811 m/z @27.99 [151020OFc1_NvH-0949-CRLM-15.raw]	426.68109130859375	27.9916767757333	4.7183966832	77.9673358181333	73.2489391349333	257846.765625	2.602241744596666E8	0	7364	7.87581085607227	1.7786800003548384	2.509732354894296	426.6719970703125	426.6910400390625
1167	426.702392578125	20.9624800541333					1	DETECTED	426.7024 m/z @20.96 [151020OFc1_NvH-0949-CRLM-15.raw]	426.702392578125	20.9624800541333	3.73496348133333	97.4720969064	93.73713342506667	993950.3125	3.128461350967456E8	0	7364	0.07649633344032125	2.0079396963282234	0.07929861014317316	426.6924133300781	426.7077331542969
1168	426.7177429199219	23.3035490530667					1	DETECTED	426.7177 m/z @23.30 [151020OFc1_NvH-0949-CRLM-15.raw]	426.7177429199219	23.3035490530667	0.4155189776	97.5749393528	97.1594203752	1.7570542E7	9.351481824902819E8	2	7364	0.2604557059674768	3.8369775387525817	0.10448373945674261	426.7078857421875	426.72772216796875
1169	426.7345886230469	36.6086411218667					1	DETECTED	426.7346 m/z @36.61 [151020OFc1_NvH-0949-CRLM-15.raw]	426.7345886230469	36.6086411218667	4.5540272464	99.4897941362667	94.9357668898667	3119412.5	3.8410463673227465E8	4	7364	16.08890559015408	14.888252110253518	0.26718645919139816	426.7278137207031	426.74066162109375
1170	426.75067138671875	22.8844748250667					1	DETECTED	426.7507 m/z @22.88 [151020OFc1_NvH-0949-CRLM-15.raw]	426.75067138671875	22.8844748250667	4.4778722632	99.2510619056	94.7731896424	5.8457712E7	1.4400907049613369E9	2	7364	0.23670465734048562	5.873490736618181	1.257778188346707	426.7406921386719	426.7606201171875
1171	426.76824951171875	22.9753967658667					1	DETECTED	426.7682 m/z @22.98 [151020OFc1_NvH-0949-CRLM-15.raw]	426.76824951171875	22.9753967658667	6.14212216186667	98.1071958528	91.96507369093334	9093172.0	5.552636850664074E8	2	7364	0.2828413608012781	1.8732847218736872	0.5945772224804199	426.7607116699219	426.7779846191406
1172	426.786376953125	44.4507706362667					1	DETECTED	426.7864 m/z @44.45 [151020OFc1_NvH-0949-CRLM-15.raw]	426.786376953125	44.4507706362667	3.88979500453333	98.726186532	94.83639152746667	1442180.25	2.90909895629495E8	2	7364	0.21160513952995075	1.3422040315942603	1.1684055853148414	426.78118896484375	426.795654296875
1173	426.8453674316406	48.25105526					1	DETECTED	426.8454 m/z @48.25 [151020OFc1_NvH-0949-CRLM-15.raw]	426.8453674316406	48.25105526	1.19031672693333	99.4345100338667	98.24419330693337	126888.671875	2.8153295585617906E8	0	7364	51.225404775967284	1.0438020775843038	1.3223045898073207	426.83538818359375	426.8543701171875
1174	426.8707580566406	25.2037883181333					1	DETECTED	426.8708 m/z @25.20 [151020OFc1_NvH-0949-CRLM-15.raw]	426.8707580566406	25.2037883181333	2.4294053568	99.9405188642667	97.5111135074667	466307.84375	3.0777835000563896E8	3	7364	10.347906841322027	3.1582324671675033	0.04880118615182519	426.8608093261719	426.8721618652344
1175	426.8821716308594	16.9842527232					1	DETECTED	426.8822 m/z @16.98 [151020OFc1_NvH-0949-CRLM-15.raw]	426.8821716308594	16.9842527232	0.8086025968	99.995976028	99.1873734312	1558961.625	3.869826481843243E8	3	7364	0.14658496067503535	0.8867184554482459	0.019358089825513514	426.8721923828125	426.89215087890625
1176	426.9030456542969	34.6786864757333					1	DETECTED	426.9030 m/z @34.68 [151020OFc1_NvH-0949-CRLM-15.raw]	426.9030456542969	34.6786864757333	0.329674059733333	98.8094125437333	98.47973848399997	972927.9375	3.373433385901816E8	3	7364	9.908826114523855	1.17764817035175	0.025104468664417488	426.89306640625	426.9129943847656
1177	426.91357421875	22.1206463848					1	DETECTED	426.9136 m/z @22.12 [151020OFc1_NvH-0949-CRLM-15.raw]	426.91357421875	22.1206463848	0.1005869136	99.9405188642667	99.83993195066671	450089.0	3.119006021009206E8	0	7364	5.8980546071400575	3.3201998915498434	0.004858785670798081	426.9130554199219	426.9234924316406
1178	426.9306335449219	25.3154305981333					1	DETECTED	426.9306 m/z @25.32 [151020OFc1_NvH-0949-CRLM-15.raw]	426.9306335449219	25.3154305981333	0.6131062576	99.995976028	99.3828697704	403943.5625	2.9370398718092006E8	0	7364	0.07399515194678585	2.673516899310632	4.349867284066846	426.923583984375	426.9404602050781
1179	426.9530944824219	20.9624800541333					1	DETECTED	426.9531 m/z @20.96 [151020OFc1_NvH-0949-CRLM-15.raw]	426.9530944824219	20.9624800541333	3.38846939413333	99.6284096194667	96.23994022533337	549070.4375	3.184103650462853E8	0	7364	0.08388439717180773	2.815555457956647	0.9264545405828235	426.943115234375	426.95343017578125
1180	426.9635009765625	41.8114029058667					1	DETECTED	426.9635 m/z @41.81 [151020OFc1_NvH-0949-CRLM-15.raw]	426.9635009765625	41.8114029058667	0.281285364533333	99.8669674005333	99.58568203599997	693983.25	3.156512964253248E8	0	7364	0.03933939022364541	1.4660415482740519	0.009402550405832549	426.9535217285156	426.9734191894531
1181	426.9756774902344	36.2437576938667					1	DETECTED	426.9757 m/z @36.24 [151020OFc1_NvH-0949-CRLM-15.raw]	426.9756774902344	36.2437576938667	4.56369222026667	95.9045085648	91.34081634453332	168377.890625	2.9078129203077143E8	0	7364	14.976400652134227	1.4416134401718714	2.2811461524135113	426.9736022949219	426.9807434082031
1182	426.9907531738281	62.5370527490667					1	DETECTED	426.9908 m/z @62.54 [151020OFc1_NvH-0949-CRLM-15.raw]	426.9907531738281	62.5370527490667	1.44078518293333	99.9867885205333	98.54600333759997	475105.9375	3.212895049711397E8	0	7364	0.1792935764353274	0.9035742986048614	0.0013322674677144792	426.9808654785156	426.99468994140625
1183	427.00537109375	26.929592964					1	DETECTED	427.0054 m/z @26.93 [151020OFc1_NvH-0949-CRLM-15.raw]	427.00537109375	26.929592964	1.0135564208	99.1020592192	98.0885027984	624370.5625	2.9467026145852524E8	0	7364	0.15512816413701103	3.4096107030380676	0.0035188346348405826	426.9953918457031	427.0146789550781
1184	427.0253601074219	33.9183864544					1	DETECTED	427.0254 m/z @33.92 [151020OFc1_NvH-0949-CRLM-15.raw]	427.0253601074219	33.9183864544	0.0913081610666667	99.8024637005333	99.71115553946663	149644.40625	2.8159459974753E8	0	7364	131.03303481136615	1.5694981771203058	2.196110296095397	427.01544189453125	427.03509521484375
1185	427.0853576660156	90.3537847141333					1	DETECTED	427.0854 m/z @90.35 [151020OFc1_NvH-0949-CRLM-15.raw]	427.0853576660156	90.3537847141333	0.271612147466667	92.7466365517333	92.47502440426663	223257.109375	3.0648210995252717E8	0	7364	0.08608425880009918	0.5138562927608192	0.8670396539102254	427.07586669921875	427.0946350097656
1186	427.1048583984375	89.241889532					1	DETECTED	427.1049 m/z @89.24 [151020OFc1_NvH-0949-CRLM-15.raw]	427.1048583984375	89.241889532	1.6693217016	94.5136495002667	92.8443277986667	287640.5	3.172535801213284E8	0	7364	0.27062231806800696	0.530099379856466	0.7328126213110693	427.0954284667969	427.1142578125
1187	427.11767578125	91.4985617570667					1	DETECTED	427.1177 m/z @91.50 [151020OFc1_NvH-0949-CRLM-15.raw]	427.11767578125	91.4985617570667	0.537923766133333	95.8860508501333	95.34812708399997	158604.578125	3.30003859536169E8	0	7364	0.24490916359187054	1.2730609976447942	2.4229935906997544	427.1148986816406	427.1246032714844
1188	427.1326599121094	50.0795778738667					1	DETECTED	427.1327 m/z @50.08 [151020OFc1_NvH-0949-CRLM-15.raw]	427.1326599121094	50.0795778738667	0.0630310333333333	99.9682347485333	99.90520371519997	57567.66796875	2.3131989649377447E8	0	7364	93.28854715480426	0.9957386961717047	0.9808942523213713	427.1302795410156	427.1394958496094
1189	427.1846008300781	11.6598590106667					1	DETECTED	427.1846 m/z @11.66 [151020OFc1_NvH-0949-CRLM-15.raw]	427.1846008300781	11.6598590106667	2.2898319288	98.7723964725333	96.4825645437333	432879.6875	2.9303545779164845E8	0	7364	0.10673492954006036	0.7456762431579561	0.07914227153948501	427.1755065917969	427.194580078125
1190	427.20111083984375	20.9448154872					1	DETECTED	427.2011 m/z @20.94 [151020OFc1_NvH-0949-CRLM-15.raw]	427.20111083984375	20.9448154872	3.71264478453333	94.84445648215	91.13181169761667	398685.8125	3.172803574205517E8	3	7364	7.450338853993282	4.064081074072989	0.0255682437950578	427.1946105957031	427.2037353515625
1191	427.2137451171875	32.7971636706667					1	DETECTED	427.2137 m/z @32.80 [151020OFc1_NvH-0949-CRLM-15.raw]	427.2137451171875	32.7971636706667	2.3547810144	99.5915286208	97.2367476064	731647.8125	3.4230348269122696E8	0	7364	0.07100531832396229	1.858403160913559	2.4347641126839554	427.2037658691406	427.21380615234375
1192	427.22381591796875	29.6340791333333					1	DETECTED	427.2238 m/z @29.63 [151020OFc1_NvH-0949-CRLM-15.raw]	427.22381591796875	29.6340791333333	0.622608436266667	99.1762103901333	98.55360195386663	1.2719951E7	8.68466792631937E8	3	7364	0.1619967730189309	0.5063538750184372	0.02632369547903596	427.2138671875	427.2337951660156
1193	427.2364807128906	36.6672074141333					1	DETECTED	427.2365 m/z @36.67 [151020OFc1_NvH-0949-CRLM-15.raw]	427.2364807128906	36.6672074141333	3.54734048775	99.3354750314667	95.7881345437167	694344.4375	3.5256403446706903E8	0	7364	25.034331886610964	0.9868790208414498	1.1260842479005304	427.23382568359375	427.2416687011719
1194	427.2516784667969	22.8318439530667					1	DETECTED	427.2517 m/z @22.83 [151020OFc1_NvH-0949-CRLM-15.raw]	427.2516784667969	22.8318439530667	1.12521109626667	98.8745013573333	97.74929026106663	2.7869742E7	8.781494436708738E8	2	7364	0.250387979519072	1.5471505125678795	1.9393327692217879	427.24169921875	427.26165771484375
1195	427.26739501953125	29.6483872482667					1	DETECTED	427.2674 m/z @29.65 [151020OFc1_NvH-0949-CRLM-15.raw]	427.26739501953125	29.6483872482667	2.68991240693333	96.8709392568	94.18102684986667	5425284.5	4.4995901454237413E8	0	7364	0.07842986746784675	1.7883200624056468	1.8823556883394872	427.26171875	427.2772216796875
1196	427.2886657714844	44.4297940517333					1	DETECTED	427.2887 m/z @44.43 [151020OFc1_NvH-0949-CRLM-15.raw]	427.2886657714844	44.4297940517333	3.8992114864	96.6414790192	92.7422675328	741080.8125	3.0950108162731683E8	0	7364	20.19232142235369	1.256516840362717	1.5328656357069204	427.2786865234375	427.2954406738281
1197	427.3055419921875	90.5461907373333					1	DETECTED	427.3055 m/z @90.55 [151020OFc1_NvH-0949-CRLM-15.raw]	427.3055419921875	90.5461907373333	3.38846939413333	99.5638204856	96.17535109146668	112232.25	2.3528415838878375E8	0	7364	62.93018646089918	0.5517316745395286	28.001036353898435	427.3034973144531	427.31536865234375
1198	427.31854248046875	34.4876942250667					1	DETECTED	427.3185 m/z @34.49 [151020OFc1_NvH-0949-CRLM-15.raw]	427.31854248046875	34.4876942250667	1.52406287066667	95.0874556770667	93.56339280640003	102314.0859375	2.982590063975776E8	0	7364	89.99312840981588	1.4191912262407804	1.750349732294827	427.3157043457031	427.3258361816406
1199	427.34136962890625	91.3673168885333					1	DETECTED	427.3414 m/z @91.37 [151020OFc1_NvH-0949-CRLM-15.raw]	427.34136962890625	91.3673168885333	2.68062713893333	92.6291569968	89.94852985786667	105838.625	2.4540990834193793E8	0	7364	1.5040925563210834	0.5071140331871075	2.455028731281079	427.3381652832031	427.3502502441406
1200	427.3605041503906	90.6015925888					1	DETECTED	427.3605 m/z @90.60 [151020OFc1_NvH-0949-CRLM-15.raw]	427.3605041503906	90.6015925888	0.63212956	99.811772276	99.179642716	127996.5	2.91802092057982E8	0	7364	1.387669652585089	0.5089279232631823	183.68197303941741	427.3510437011719	427.37005615234375
1201	427.3795166015625	46.2191551552					1	DETECTED	427.3795 m/z @46.22 [151020OFc1_NvH-0949-CRLM-15.raw]	427.3795166015625	46.2191551552	0.00563191813333333	99.9867885205333	99.98115660239996	117590.6171875	3.217846270308953E8	0	7364	91.8200893159231	1.064946021923563	1.0040309123319662	427.3712158203125	427.3894348144531
1202	427.4286193847656	31.5359907968					1	DETECTED	427.4286 m/z @31.54 [151020OFc1_NvH-0949-CRLM-15.raw]	427.4286193847656	31.5359907968	2.64319461226667	97.5100816514667	94.86688703920004	766273.625	3.1098844526305634E8	0	7364	0.16775409245492057	1.368237371629965	243.89012166639333	427.4188537597656	427.4384460449219
1203	427.4607238769531	11.3359711344					1	DETECTED	427.4607 m/z @11.34 [151020OFc1_NvH-0949-CRLM-15.raw]	427.4607238769531	11.3359711344	3.35127589413333	78.953932024	75.60265612986667	549386.3125	2.6804849257110843E8	0	7364	0.24013884220258142	0.6012777761154073	2.137102857510601	427.45074462890625	427.4631652832031
1204	427.4731750488281	28.5580891829333					1	DETECTED	427.4732 m/z @28.56 [151020OFc1_NvH-0949-CRLM-15.raw]	427.4731750488281	28.5580891829333	3.81645661386667	91.6017020584	87.78524544453333	551104.9375	2.858936223662021E8	0	7364	1.1121324204419558	2.4355496003279775	0.005665993289734881	427.4632873535156	427.474609375
1205	427.484619140625	11.7535310256					1	DETECTED	427.4846 m/z @11.75 [151020OFc1_NvH-0949-CRLM-15.raw]	427.484619140625	11.7535310256	3.93227795866667	99.8302425333333	95.89796457466663	608648.875	2.9437291909608793E8	0	7364	0.21725715127890233	0.7652409674015331	450.77666793537804	427.4746398925781	427.4945983886719
1206	427.5072326660156	26.9175268010667					1	DETECTED	427.5072 m/z @26.92 [151020OFc1_NvH-0949-CRLM-15.raw]	427.5072326660156	26.9175268010667	4.08008858746667	99.3354750314667	95.25538644400002	602606.8125	2.786402028508301E8	4	7364	72.45416490607265	4.066829983455151	379.20387565938205	427.49749755859375	427.5112609863281
1207	427.5218200683594	9.2776219248					1	DETECTED	427.5218 m/z @9.28 [151020OFc1_NvH-0949-CRLM-15.raw]	427.5218200683594	9.2776219248	3.9646173112	98.8651497674667	94.9005324562667	715001.875	2.891350669028222E8	0	7364	0.14852035698507393	0.6584204101946387	6.004795623349013	427.5123596191406	427.5317687988281
1208	427.5339050292969	13.4829153144					1	DETECTED	427.5339 m/z @13.48 [151020OFc1_NvH-0949-CRLM-15.raw]	427.5339050292969	13.4829153144	4.50666725413333	67.9615077426667	63.454840488533364	156487.890625	2.451174831847656E8	0	7364	0.09319020985909887	3.6512437093065135	22.648812420268037	427.53204345703125	427.5362854003906
1209	427.5463562011719	34.8943648546667					1	DETECTED	427.5464 m/z @34.89 [151020OFc1_NvH-0949-CRLM-15.raw]	427.5463562011719	34.8943648546667	3.9538255736	99.3730100096	95.419184436	494793.34375	3.0081048126111907E8	0	7364	12.711246241442879	1.7731865423111974	0.07295856845647289	427.5364074707031	427.54815673828125
1210	427.55816650390625	29.6204813888					1	DETECTED	427.5582 m/z @29.62 [151020OFc1_NvH-0949-CRLM-15.raw]	427.55816650390625	29.6204813888	1.74325640346667	98.7168032818667	96.97354687840003	7520447.5	5.318462239198945E8	3	7364	11.649945940450198	1.8674665236228727	0.08382060239655259	427.5482177734375	427.5681457519531
1211	427.5701599121094	25.1912462941333					1	DETECTED	427.5702 m/z @25.19 [151020OFc1_NvH-0949-CRLM-15.raw]	427.5701599121094	25.1912462941333	3.47251616293333	98.0142679653333	94.54175180239997	606824.125	3.5913053133971447E8	0	7364	38.316072553310576	1.1192475043811148	0.12297123838668815	427.56817626953125	427.58001708984375
1212	427.5903625488281	20.864883004					1	DETECTED	427.5904 m/z @20.86 [151020OFc1_NvH-0949-CRLM-15.raw]	427.5903625488281	20.864883004	3.53797398028333	96.30969594	92.77172195971667	755612.125	3.190907514514805E8	3	7364	6.955636669724889	0.5999826901429848	6.968802420760498	427.5804443359375	427.600341796875
1213	427.6288757324219	31.4390001981333					1	DETECTED	427.6289 m/z @31.44 [151020OFc1_NvH-0949-CRLM-15.raw]	427.6288757324219	31.4390001981333	3.91018231333333	94.7120768392	90.80189452586666	863275.0625	2.978198984348315E8	0	7364	0.18087520460632334	0.9746414254115117	48.91354097315243	427.618896484375	427.6388244628906
1214	427.70391845703125	18.4401441426667					1	DETECTED	427.7039 m/z @18.44 [151020OFc1_NvH-0949-CRLM-15.raw]	427.70391845703125	18.4401441426667	3.35127589413333	95.4533262874667	92.10205039333337	1324778.625	3.119506709574224E8	4	7364	0.14818972332376035	0.5368104932285089	2.6358768598534144	427.69403076171875	427.7138977050781
1215	427.7166748046875	26.7632367125333					1	DETECTED	427.7167 m/z @26.76 [151020OFc1_NvH-0949-CRLM-15.raw]	427.7166748046875	26.7632367125333	0.7434509072	57.7954485002667	57.0519975930667	548115.125	2.1286764176069605E8	0	7364	24.665807038420738	1.3389993086193255	0.002107401570649207	427.71392822265625	427.71826171875
1216	427.72833251953125	28.4482238226667					1	DETECTED	427.7283 m/z @28.45 [151020OFc1_NvH-0949-CRLM-15.raw]	427.72833251953125	28.4482238226667	4.63179551173333	99.7107731394667	95.07897762773337	1714447.25	3.882862557151931E8	4	7364	8.577759581213503	1.1885306541396676	0.16992076654507596	427.7183532714844	427.73828125
1217	427.7423095703125	46.1024210856					1	DETECTED	427.7423 m/z @46.10 [151020OFc1_NvH-0949-CRLM-15.raw]	427.7423095703125	46.1024210856	5.2124865736	95.7375586034667	90.52507202986669	1535815.375	3.6035779339685476E8	2	7364	0.17343270389802257	0.5475806558285627	0.46662583983316014	427.7384338378906	427.7425537109375
1218	427.7525634765625	22.8606772016					1	DETECTED	427.7526 m/z @22.86 [151020OFc1_NvH-0949-CRLM-15.raw]	427.7525634765625	22.8606772016	3.78649418693333	99.9775159448	96.19102175786668	6707461.0	5.465664200020988E8	2	7364	0.21864620369894538	1.793963839601581	0.5571108034575881	427.7425842285156	427.7624816894531
1219	427.76263427734375	49.7712606898667					1	DETECTED	427.7626 m/z @49.77 [151020OFc1_NvH-0949-CRLM-15.raw]	427.76263427734375	49.7712606898667	3.9956562152	69.7046649621333	65.70900874693329	586804.9375	2.6380795186665934E8	0	7364	24.660284447076087	0.7413289035142738	0.8389783324503938	427.7626037597656	427.7660217285156
1220	427.776123046875	39.8584769165333					1	DETECTED	427.7761 m/z @39.86 [151020OFc1_NvH-0949-CRLM-15.raw]	427.776123046875	39.8584769165333	1.8629532472	99.2045144797333	97.34156123253331	4814830.0	3.8867447325583786E8	2	7364	0.20716641286529835	0.5382961363891117	2.8429521421729014	427.76617431640625	427.7860412597656
1221	427.7887268066406	34.1442174197333					1	DETECTED	427.7887 m/z @34.14 [151020OFc1_NvH-0949-CRLM-15.raw]	427.7887268066406	34.1442174197333	11.6598590106667	94.1462746192	82.48641560853329	524188.78125	2.8204123908893937E8	2	7364	2.4168653425513966	1.834306634590726	80.46696380199354	427.7861328125	427.7980041503906
1222	427.81292724609375	28.8730128432					1	DETECTED	427.8129 m/z @28.87 [151020OFc1_NvH-0949-CRLM-15.raw]	427.81292724609375	28.8730128432	1.60737460853333	99.9682347485333	98.36086013999997	2076357.875	3.2667412066747844E8	2	7364	0.1697188042412705	1.4686642544719668	1.7692739051519766	427.80316162109375	427.8221740722656
1223	427.8289794921875	31.5175657864					1	DETECTED	427.8290 m/z @31.52 [151020OFc1_NvH-0949-CRLM-15.raw]	427.8289794921875	31.5175657864	5.66881681386667	99.3541921696	93.68537535573333	420808.59375	2.9918298655461633E8	0	7364	0.1582760768507825	2.1025336825303045	1.078804193203899	427.8230895996094	427.8387145996094
1224	427.85626220703125	9.30106963493333					1	DETECTED	427.8563 m/z @9.30 [151020OFc1_NvH-0949-CRLM-15.raw]	427.85626220703125	9.30106963493333	1.42212480373333	99.8945193773333	98.47239457359997	470739.0	2.825848597471969E8	0	7364	0.19395292138664644	3.219210779812332	4.850141372661807	427.8468933105469	427.8662109375
1225	427.87005615234375	12.6615518701333					1	DETECTED	427.8701 m/z @12.66 [151020OFc1_NvH-0949-CRLM-15.raw]	427.87005615234375	12.6615518701333	0.462660268533333	99.6006806981333	99.13802042959998	221244.203125	2.861547318145946E8	3	7364	5.318633068200359	8.920972434755194	0.12616866954149014	427.8663024902344	427.87115478515625
[truncated: 33,554 more rows]
