# Supplementary material for: MSFC: a new feature construction method for accurate diagnosis of mass spectrometry data
Source: Sci Rep. 2023 Sep 21;13:15694. doi: 10.1038/s41598-023-42395-5 (PMC10514077; doi:10.1038/s41598-023-42395-5)
Supplement: Supplementary file 1 — Supplementary Information. [file 41598_2023_42395_MOESM1_ESM.zip › dataset/CRLM dataset/crlm/crlm16.csv]

row ID	row m/z	row retention time	row identity (main ID)	row identity (all IDs)	row identity (main ID + details)	row comment	row number of detected peaks	151020OFc1_NvH-0949-CRLM-16.raw Peak status	151020OFc1_NvH-0949-CRLM-16.raw Peak name	151020OFc1_NvH-0949-CRLM-16.raw Peak m/z	151020OFc1_NvH-0949-CRLM-16.raw Peak RT	151020OFc1_NvH-0949-CRLM-16.raw Peak RT start	151020OFc1_NvH-0949-CRLM-16.raw Peak RT end	151020OFc1_NvH-0949-CRLM-16.raw Peak duration time	151020OFc1_NvH-0949-CRLM-16.raw Peak height	151020OFc1_NvH-0949-CRLM-16.raw Peak area	151020OFc1_NvH-0949-CRLM-16.raw Peak charge	151020OFc1_NvH-0949-CRLM-16.raw Peak # data points	151020OFc1_NvH-0949-CRLM-16.raw Peak FWHM	151020OFc1_NvH-0949-CRLM-16.raw Peak tailing factor	151020OFc1_NvH-0949-CRLM-16.raw Peak asymmetry factor	151020OFc1_NvH-0949-CRLM-16.raw Peak m/z min	151020OFc1_NvH-0949-CRLM-16.raw Peak m/z max
1	400.0353698730469	35.1350231874667					1	DETECTED	400.0354 m/z @35.14 [151020OFc1_NvH-0949-CRLM-16.raw]	400.0353698730469	35.1350231874667	0.201170802666667	99.9975403098667	99.79636950720003	73573.7734375	2.0945715312972152E8	0	7129	94.35072335920756	1.4017760905545513	1.6987083585212788	400.0273132324219	400.0422668457031
2	400.1244812011719	91.0459117373333					1	DETECTED	400.1245 m/z @91.05 [151020OFc1_NvH-0949-CRLM-16.raw]	400.1244812011719	91.0459117373333	0.624149785066667	94.9008804352	94.27673065013333	111473.2421875	2.3134482249322397E8	0	7129	0.38324480290813767	0.5213165979883345	0.0042747374492642055	400.114501953125	400.1335754394531
3	400.1817321777344	17.594578956					1	DETECTED	400.1817 m/z @17.59 [151020OFc1_NvH-0949-CRLM-16.raw]	400.1817321777344	17.594578956	0.361750576266667	98.9890167349333	98.62726615866663	1630731.5	2.4945109779838723E8	0	7129	0.24849222330384535	0.9421451511045387	10.748512655645877	400.1719665527344	400.19171142578125
4	400.19427490234375	15.6988355808					1	DETECTED	400.1943 m/z @15.70 [151020OFc1_NvH-0949-CRLM-16.raw]	400.19427490234375	15.6988355808	1.44227172106667	96.9717418149333	95.52947009386662	244115.46875	2.3756124696590352E8	0	7129	1.393801505682978	0.5277607917416767	0.029654705414895653	400.1917419433594	400.19683837890625
5	400.20684814453125	10.7094137088					1	DETECTED	400.2068 m/z @10.71 [151020OFc1_NvH-0949-CRLM-16.raw]	400.20684814453125	10.7094137088	2.0242842064	97.5286938928	95.50440968640001	2089911.25	2.8731012999784476E8	3	7129	0.15795393608061659	1.308611238206068	0.6944711158789094	400.1968688964844	400.2145690917969
6	400.2245788574219	34.1711965658667					1	DETECTED	400.2246 m/z @34.17 [151020OFc1_NvH-0949-CRLM-16.raw]	400.2245788574219	34.1711965658667	2.04222140613333	99.8859669104	97.84374550426666	3071644.75	3.6530842345379716E8	3	7129	19.037269368696712	1.0643317361249869	0.027319616820361926	400.214599609375	400.2317199707031
7	400.2417297363281	35.0377243853333					1	DETECTED	400.2417 m/z @35.04 [151020OFc1_NvH-0949-CRLM-16.raw]	400.2417297363281	35.0377243853333	0.262984618933333	99.9975403098667	99.73455569093336	2.80305056E8	5.990554119165645E9	3	7129	0.29312357555813406	1.1940228500729577	1.1879154835977082	400.23175048828125	400.2515563964844
8	400.2552185058594	22.8833702544					1	DETECTED	400.2552 m/z @22.88 [151020OFc1_NvH-0949-CRLM-16.raw]	400.2552185058594	22.8833702544	2.88384325813333	97.5968763941333	94.71303313599998	1419104.375	2.6832207051297587E8	2	7129	54.0960480028775	1.039388324137842	5.953543817667416	400.25177001953125	400.26519775390625
9	400.2654724121094	11.1797790216					1	DETECTED	400.2655 m/z @11.18 [151020OFc1_NvH-0949-CRLM-16.raw]	400.2654724121094	11.1797790216	3.55841075226667	96.0676294586667	92.50921870640003	162150.6875	2.769835167161005E8	0	7129	87.1636826932936	38.70318551104566	66.66513114437888	400.2652282714844	400.2749328613281
10	400.2773132324219	19.8640718130667					1	DETECTED	400.2773 m/z @19.86 [151020OFc1_NvH-0949-CRLM-16.raw]	400.2773132324219	19.8640718130667	0.970908450933333	91.8794878498667	90.90857939893337	68545.8359375	1.9433207548953626E8	0	7129	0.04991192534857092	2.40585913688591	3.8117182737718203	400.27642822265625	400.2864990234375
11	400.3057556152344	91.6351359034667					1	DETECTED	400.3058 m/z @91.64 [151020OFc1_NvH-0949-CRLM-16.raw]	400.3057556152344	91.6351359034667	9.36466837333333	92.4133063904	83.04863801706666	102439.8125	1.7717359609585786E8	0	7129	1.3634854731285913	0.5047293428024355	0.5034465446962463	400.3004455566406	400.3153991699219
12	400.3418273925781	90.7443545045333					1	DETECTED	400.3418 m/z @90.74 [151020OFc1_NvH-0949-CRLM-16.raw]	400.3418273925781	90.7443545045333	0.00988562773333333	99.9975403098667	99.98765468213335	118820.109375	1.6126656183629632E8	0	7129	1.1194653274388457	0.5433679345113658	0.008924335796942028	400.33245849609375	400.3517761230469
13	400.41412353515625	90.5858336749333					1	DETECTED	400.4141 m/z @90.59 [151020OFc1_NvH-0949-CRLM-16.raw]	400.41412353515625	90.5858336749333	5.25615600026667	99.66405654	94.40790053973333	116413.1875	2.1275735183204657E8	0	7129	0.6136810103458004	0.5557329653561652	0.11123353360568278	400.40447998046875	400.42401123046875
14	400.4432678222656	36.5279571981333					1	DETECTED	400.4433 m/z @36.53 [151020OFc1_NvH-0949-CRLM-16.raw]	400.4432678222656	36.5279571981333	3.09541780453333	98.7003201624	95.60490235786668	673910.4375	2.0897297074652466E8	0	7129	0.07356685686392694	0.5029124244444336	0.014873891317078027	400.433349609375	400.4532470703125
15	400.46539306640625	49.3162316141333					1	DETECTED	400.4654 m/z @49.32 [151020OFc1_NvH-0949-CRLM-16.raw]	400.46539306640625	49.3162316141333	3.54009204586667	98.8194372621333	95.27934521626663	386966.0	2.403568969093857E8	0	7129	0.20365091683785153	1.1877085351450531	0.007361177741721755	400.4555358886719	400.46685791015625
16	400.4769287109375	30.8633341768					1	DETECTED	400.4769 m/z @30.86 [151020OFc1_NvH-0949-CRLM-16.raw]	400.4769287109375	30.8633341768	0.0284246632	98.1305846856	98.1021600224	3755414.75	2.5083612233505175E8	0	7129	0.16744050355489293	0.5549528515760889	1.063412995072355	400.46697998046875	400.48687744140625
17	400.4961853027344	10.1827385405333					1	DETECTED	400.4962 m/z @10.18 [151020OFc1_NvH-0949-CRLM-16.raw]	400.4961853027344	10.1827385405333	3.3096216992	98.9222193341333	95.61259763493331	1850153.875	2.0698251917476717E8	4	7129	0.204273642853245	34.29608063669076	0.8758482176742386	400.4869384765625	400.5059509277344
18	400.51611328125	17.6813113709333					1	DETECTED	400.5161 m/z @17.68 [151020OFc1_NvH-0949-CRLM-16.raw]	400.51611328125	17.6813113709333	0.714434116266667	99.5927411589333	98.87830704266662	687684.0	2.1840632818247682E8	0	7129	17.679338749147842	2.130459680037559	2.4766439658246675	400.50640869140625	400.52606201171875
19	400.5272216796875	35.3223042834667					1	DETECTED	400.5272 m/z @35.32 [151020OFc1_NvH-0949-CRLM-16.raw]	400.5272216796875	35.3223042834667	4.28221970186667	46.7378734336	42.45565373173333	534780.3125	1.3817023169803494E8	0	7129	0.20361428977707163	0.7943611582324105	0.011359013388835479	400.526123046875	400.53125
20	400.5412902832031	10.7423466938667					1	DETECTED	400.5413 m/z @10.74 [151020OFc1_NvH-0949-CRLM-16.raw]	400.5412902832031	10.7423466938667	3.00338144266667	94.6437997597333	91.64041831706663	1335404.125	2.3896345362540442E8	3	7129	30.66728419015275	11.165832017542241	31.02078965482015	400.53131103515625	400.5511779785156
21	400.55242919921875	25.7107527626667					1	DETECTED	400.5524 m/z @25.71 [151020OFc1_NvH-0949-CRLM-16.raw]	400.55242919921875	25.7107527626667	3.07722685226667	98.4647995237333	95.38757267146663	422908.53125	2.1069956229828078E8	3	7129	11.41829295198524	0.683074484095449	0.3101342826265081	400.5513000488281	400.5621032714844
22	400.5721130371094	35.0377243853333					1	DETECTED	400.5721 m/z @35.04 [151020OFc1_NvH-0949-CRLM-16.raw]	400.5721130371094	35.0377243853333	3.5883339968	99.7486347208	96.160300724	1.93964096E8	4.1173132034898224E9	3	7129	0.292845571414837	1.18267907746776	1.1567204654287444	400.5621337890625	400.5819396972656
23	400.5826416015625	35.4937565898667					1	DETECTED	400.5826 m/z @35.49 [151020OFc1_NvH-0949-CRLM-16.raw]	400.5826416015625	35.4937565898667	2.40151323066667	93.7407539837333	91.33924075306663	72229.4609375	1.732711076213523E8	0	7129	17.886257184139403	1.380070244280874	2.3309304413714638	400.5823059082031	400.58709716796875
24	400.5971374511719	5.42549826373333					1	DETECTED	400.5971 m/z @5.43 [151020OFc1_NvH-0949-CRLM-16.raw]	400.5971374511719	5.42549826373333	3.07722685226667	98.406164928	95.32893807573332	121798.265625	2.4509943120356303E8	0	7129	0.10120285840749244	3.7459898090372734	2.1238888871461246	400.587158203125	400.59765625
25	400.607666015625	31.4704728416					1	DETECTED	400.6077 m/z @31.47 [151020OFc1_NvH-0949-CRLM-16.raw]	400.607666015625	31.4704728416	2.64616847573333	99.7674288650667	97.12126038933337	1532078.5	2.0727576771504667E8	3	7129	0.2953351958064552	0.6935541015571828	0.6834036398002008	400.5976867675781	400.6175231933594
26	400.64373779296875	36.5504947488					1	DETECTED	400.6437 m/z @36.55 [151020OFc1_NvH-0949-CRLM-16.raw]	400.64373779296875	36.5504947488	3.5883339968	96.5405032696	92.95216927279999	593840.4375	2.1973871133788675E8	0	7129	0.13759677901960998	0.5022326768041654	0.004398428229829975	400.634033203125	400.6536865234375
27	400.6822509765625	17.6907592128					1	DETECTED	400.6823 m/z @17.69 [151020OFc1_NvH-0949-CRLM-16.raw]	400.6822509765625	17.6907592128	5.09985583866667	83.5959232029333	78.49606736426664	363389.75	1.7749156110979104E8	0	7129	0.13964490780876204	25.095241275840344	0.9152417204053114	400.67333984375	400.6846923828125
28	400.6947937011719	37.949099912					1	DETECTED	400.6948 m/z @37.95 [151020OFc1_NvH-0949-CRLM-16.raw]	400.6947937011719	37.949099912	4.1599708032	98.9128070226667	94.7528362194667	1838110.125	2.3525385933345968E8	2	7129	0.2605457958362294	0.807209789359848	0.0643241040893445	400.684814453125	400.70477294921875
29	400.71429443359375	9.2389548296					1	DETECTED	400.7143 m/z @9.24 [151020OFc1_NvH-0949-CRLM-16.raw]	400.71429443359375	9.2389548296	3.00338144266667	94.9301550312	91.92677358853334	728400.5625	2.2932166272747037E8	4	7129	14.135398234504404	5.93570458577586	57.39242457440541	400.704833984375	400.71746826171875
30	400.7275085449219	30.8633341768					1	DETECTED	400.7275 m/z @30.86 [151020OFc1_NvH-0949-CRLM-16.raw]	400.7275085449219	30.8633341768	3.27291805306667	99.4531842832	96.18026623013333	2674184.75	3.100226595926814E8	2	7129	12.554038819153135	3.238656939106408	0.8527921635232668	400.717529296875	400.73736572265625
31	400.7393493652344	18.8259772024					1	DETECTED	400.7393 m/z @18.83 [151020OFc1_NvH-0949-CRLM-16.raw]	400.7393493652344	18.8259772024	3.33766155973333	44.2746517117333	40.93699015199997	115234.28125	1.0650253418323278E8	0	7129	8.895846172887659	1.649270787605174	2.672910064655878	400.73760986328125	400.74041748046875
32	400.75042724609375	23.3325738704					1	DETECTED	400.7504 m/z @23.33 [151020OFc1_NvH-0949-CRLM-16.raw]	400.75042724609375	23.3325738704	3.16817357173333	94.3815632445333	91.21338967279996	2276077.25	3.1979278447536445E8	2	7129	13.338112403219926	1.0896231165394379	0.7100229885187354	400.740478515625	400.75982666015625
33	400.7713317871094	21.5790961426667					1	DETECTED	400.7713 m/z @21.58 [151020OFc1_NvH-0949-CRLM-16.raw]	400.7713317871094	21.5790961426667	2.19500755653333	94.5860065410667	92.39099898453337	3.1858264E7	5.576774811946533E8	2	7129	0.150766817518182	1.1937074555690388	1.2035916421189738	400.7616271972656	400.7809753417969
34	400.7903747558594	25.2752936245333					1	DETECTED	400.7904 m/z @25.28 [151020OFc1_NvH-0949-CRLM-16.raw]	400.7903747558594	25.2752936245333	2.14992862	95.64341556	93.49348694	101357.375	1.9558128875765783E8	0	7129	89.02930032663997	2.2399268068542053	3.569624932142934	400.7818908691406	400.8002624511719
35	400.82574462890625	16.3183312501333					1	DETECTED	400.8257 m/z @16.32 [151020OFc1_NvH-0949-CRLM-16.raw]	400.82574462890625	16.3183312501333	3.48299729813333	98.8754325346667	95.39243523653337	83174.703125	2.024537920501902E8	0	7129	8.16206942733362	3.7160090883988866	6.432018176797773	400.82305908203125	400.83392333984375
36	400.8441162109375	36.7094845096					1	DETECTED	400.8441 m/z @36.71 [151020OFc1_NvH-0949-CRLM-16.raw]	400.8441162109375	36.7094845096	2.13198925653333	98.6819387493333	96.54994949279997	364583.3125	2.2587264113167554E8	0	7129	28.38329726063107	2.145033239808242	null	400.8341369628906	400.8540954589844
37	400.8600769042969	35.3080197074667					1	DETECTED	400.8601 m/z @35.31 [151020OFc1_NvH-0949-CRLM-16.raw]	400.8600769042969	35.3080197074667	1.041669976	99.0821903709333	98.04052039493331	344946.65625	1.8840448239194405E8	3	7129	23.2712316940084	1.845671894830284	3.093060902224079	400.8541564941406	400.86968994140625
38	400.8797607421875	34.1839132450667					1	DETECTED	400.8798 m/z @34.18 [151020OFc1_NvH-0949-CRLM-16.raw]	400.8797607421875	34.1839132450667	0.415256282133333	98.3686051013333	97.95334881919997	1936139.625	2.3426957311259413E8	3	7129	0.09685671907339355	0.6400191198899383	0.8081067459899358	400.869873046875	400.88970947265625
39	400.8910217285156	15.8331050957333					1	DETECTED	400.8910 m/z @15.83 [151020OFc1_NvH-0949-CRLM-16.raw]	400.8910217285156	15.8331050957333	1.80858829653333	99.5554248365333	97.74683653999998	1272859.875	2.1145665324558064E8	3	7129	0.14679899524097806	5.084100127940603	0.2783165939824901	400.8898010253906	400.893798828125
40	400.90380859375	35.0377243853333					1	DETECTED	400.9038 m/z @35.04 [151020OFc1_NvH-0949-CRLM-16.raw]	400.90380859375	35.0377243853333	0.0194796248	99.5741743122667	99.55469468746671	6.4945528E7	1.62606531307382E9	3	7129	0.30405059153147107	1.1586511484676116	1.1428230122746674	400.8938293457031	400.91375732421875
41	400.91741943359375	39.6070225168					1	DETECTED	400.9174 m/z @39.61 [151020OFc1_NvH-0949-CRLM-16.raw]	400.91741943359375	39.6070225168	2.90219512986667	99.8292026816	96.92700755173333	1436552.375	2.2247757393890625E8	3	7129	0.343870988374988	0.5138801824512803	0.060521989824662864	400.9138488769531	400.9273681640625
42	400.94195556640625	31.4704728416					1	DETECTED	400.9420 m/z @31.47 [151020OFc1_NvH-0949-CRLM-16.raw]	400.94195556640625	31.4704728416	0.210070811733333	99.9975403098667	99.78746949813336	1189227.75	2.1544836363770655E8	0	7129	0.12326157576047336	0.5051464906326372	0.006941773628990604	400.93243408203125	400.95184326171875
43	400.9530334472656	11.1005941589333					1	DETECTED	400.9530 m/z @11.10 [151020OFc1_NvH-0949-CRLM-16.raw]	400.9530334472656	11.1005941589333	6.11049276826667	45.3655510341333	39.25505826586663	202041.515625	1.125050207833485E8	0	7129	0.22993728357521093	0.5566858618213455	1.893469495995704	400.9520263671875	400.954833984375
44	400.9649353027344	9.25176930533333					1	DETECTED	400.9649 m/z @9.25 [151020OFc1_NvH-0949-CRLM-16.raw]	400.9649353027344	9.25176930533333	0.506042856	98.9128070226667	98.4067641666667	739499.5625	2.2381182852033675E8	0	7129	9.05653074458819	1.5141230267675871	11.950694655101842	400.9549560546875	400.96807861328125
45	400.97821044921875	30.8273617608					1	DETECTED	400.9782 m/z @30.83 [151020OFc1_NvH-0949-CRLM-16.raw]	400.97821044921875	30.8273617608	3.01250034693333	97.9133665272	94.90086618026666	1705448.375	2.2526648129243875E8	0	7129	0.08342446276330051	0.5156238990772742	22.263633115851	400.9683837890625	400.9881591796875
46	401.0011901855469	23.3325738704					1	DETECTED	401.0012 m/z @23.33 [151020OFc1_NvH-0949-CRLM-16.raw]	401.0011901855469	23.3325738704	0.00988562773333333	99.4531842832	99.44329865546666	1891210.875	2.472314420005905E8	0	7129	13.259574233867516	0.636246237577477	0.27794171480359053	400.99127197265625	401.0111389160156
47	401.0222473144531	25.7980211362667					1	DETECTED	401.0222 m/z @25.80 [151020OFc1_NvH-0949-CRLM-16.raw]	401.0222473144531	25.7980211362667	0.758575169866667	99.9788094496	99.22023427973335	58676.0	1.9581325014284882E8	0	7129	86.75593592377557	1.9355592623275641	2.876606641898671	401.0126647949219	401.0238037109375
48	401.0452575683594	36.4823497949333					1	DETECTED	401.0453 m/z @36.48 [151020OFc1_NvH-0949-CRLM-16.raw]	401.0452575683594	36.4823497949333	0.829169994933333	99.9975403098667	99.16837031493336	270660.8125	1.8254334652409095E8	0	7129	0.026921276233856872	1.530968291424645	2.0606532666492368	401.0352783203125	401.05517578125
49	401.16058349609375	91.3254354762667					1	DETECTED	401.1606 m/z @91.33 [151020OFc1_NvH-0949-CRLM-16.raw]	401.16058349609375	91.3254354762667	3.90756316213333	92.2984516069333	88.39088844479997	80716.875	2.0132790679212153E8	0	7129	0.5974990815305858	0.5055653157924622	0.01113063158492454	401.1510009765625	401.16656494140625
50	401.1766357421875	20.0661592997333					1	DETECTED	401.1766 m/z @20.07 [151020OFc1_NvH-0949-CRLM-16.raw]	401.1766357421875	20.0661592997333	2.0242842064	97.0670470418667	95.0427628354667	255345.03125	1.9455644973851144E8	0	7129	3.865377528775337	4.8316267518124585	6.305875743269828	401.1666564941406	401.1865539550781
51	401.1965637207031	37.949099912					1	DETECTED	401.1966 m/z @37.95 [151020OFc1_NvH-0949-CRLM-16.raw]	401.1965637207031	37.949099912	3.7310462008	91.9434245562667	88.21237835546671	803297.75	2.5068180193909314E8	2	7129	13.627535559676787	1.7978681206931655	0.017980176640151512	401.1867980957031	401.1971435546875
52	401.2071533203125	32.1622988805333					1	DETECTED	401.2072 m/z @32.16 [151020OFc1_NvH-0949-CRLM-16.raw]	401.2071533203125	32.1622988805333	3.00338144266667	99.66405654	96.66067509733334	2450701.0	3.340272458134621E8	3	7129	19.73455793794951	0.5166688884939848	0.08143047059580932	401.1971740722656	401.2171325683594
53	401.22479248046875	15.7847597784					1	DETECTED	401.2248 m/z @15.78 [151020OFc1_NvH-0949-CRLM-16.raw]	401.22479248046875	15.7847597784	0.433253959733333	99.9881945408	99.55494058106666	858769.125	2.8077666835395664E8	3	7129	26.81104791172495	2.6006072600278394	0.41307174809140684	401.2171630859375	401.2272033691406
54	401.2372131347656	35.0377243853333					1	DETECTED	401.2372 m/z @35.04 [151020OFc1_NvH-0949-CRLM-16.raw]	401.2372131347656	35.0377243853333	1.85206099146667	99.5454834466667	97.69342245520002	1.3783486E7	7.09535319378136E8	2	7129	0.3589805883607511	0.628664674830805	0.2427658563403731	401.22723388671875	401.2471923828125
55	401.2519226074219	23.3643024093333					1	DETECTED	401.2519 m/z @23.36 [151020OFc1_NvH-0949-CRLM-16.raw]	401.2519226074219	23.3643024093333	3.9599685368	95.5501288405333	91.5901603037333	975559.8125	2.4331291223638356E8	3	7129	0.5699682866407016	1.156307882022388	10.477224433547496	401.247314453125	401.2524719238281
56	401.2624816894531	32.6848865389333					1	DETECTED	401.2625 m/z @32.68 [151020OFc1_NvH-0949-CRLM-16.raw]	401.2624816894531	32.6848865389333	2.76680276266667	99.1678977928	96.40109503013333	989504.75	2.308071445380336E8	3	7129	24.56937217156287	2.0232410339714675	0.004443923151793118	401.25250244140625	401.2624816894531
57	401.2724914550781	21.5790961426667					1	DETECTED	401.2725 m/z @21.58 [151020OFc1_NvH-0949-CRLM-16.raw]	401.2724914550781	21.5790961426667	1.8433257472	99.9228955173333	98.0795697701333	1.4517148E7	4.866576600476152E8	2	7129	0.1657932311628194	32.30293984437406	1.214289133997716	401.26251220703125	401.2822265625
58	401.28704833984375	29.8621373170667					1	DETECTED	401.2870 m/z @29.86 [151020OFc1_NvH-0949-CRLM-16.raw]	401.28704833984375	29.8621373170667	6.79775309813333	93.2174932138667	86.41974011573338	633781.3125	2.125926378875921E8	0	7129	0.11951679227408007	3.2683074651595776	0.4450913690877065	401.283447265625	401.2940673828125
59	401.30780029296875	90.1670115808					1	DETECTED	401.3078 m/z @90.17 [151020OFc1_NvH-0949-CRLM-16.raw]	401.30780029296875	90.1670115808	17.3169510554667	92.3566946944	75.0397436389333	50119.546875	1.7294939333978492E8	0	7129	74.21489736659439	0.515028697970941	0.03005739594188201	401.2997131347656	401.3104553222656
60	401.3864440917969	37.3116905253333					1	DETECTED	401.3864 m/z @37.31 [151020OFc1_NvH-0949-CRLM-16.raw]	401.3864440917969	37.3116905253333	3.63842446186667	94.3024951408	90.66407067893334	104110.1796875	1.9523318110068423E8	0	7129	73.95385907527537	1.3834167171215888	1.7580495097542643	401.3764953613281	401.39630126953125
61	401.4261779785156	13.1379442445333					1	DETECTED	401.4262 m/z @13.14 [151020OFc1_NvH-0949-CRLM-16.raw]	401.4261779785156	13.1379442445333	0.0641725112	99.9788094496	99.91463693840001	627007.125	2.264523020990164E8	0	7129	14.05778474557293	1.0337855857450444	1.4260553533538238	401.4165954589844	401.4360046386719
62	401.4468078613281	27.3250409266667					1	DETECTED	401.4468 m/z @27.33 [151020OFc1_NvH-0949-CRLM-16.raw]	401.4468078613281	27.3250409266667	3.49226360186667	97.1228714592	93.63060785733333	1148008.875	2.0067048858409584E8	0	7129	0.24222857314978796	0.5246679299497334	0.011658998198747095	401.43682861328125	401.45672607421875
63	401.47021484375	28.15367714					1	DETECTED	401.4702 m/z @28.15 [151020OFc1_NvH-0949-CRLM-16.raw]	401.47021484375	28.15367714	3.00338144266667	98.6912199024	95.68783845973333	210729.4375	2.1322721107465303E8	0	7129	18.911206117290206	2.343862978758011	0.004733734040746241	401.46026611328125	401.4717102050781
64	401.4817810058594	29.8759515837333					1	DETECTED	401.4818 m/z @29.88 [151020OFc1_NvH-0949-CRLM-16.raw]	401.4817810058594	29.8759515837333	3.376152588	99.6830170389333	96.3068644509333	333710.65625	2.2011503382974035E8	0	7129	1.0087552914674909	2.332406380026076	0.057929816133646506	401.471923828125	401.49169921875
65	401.5023498535156	23.3982108888					1	DETECTED	401.5023 m/z @23.40 [151020OFc1_NvH-0949-CRLM-16.raw]	401.5023498535156	23.3982108888	3.5883339968	99.6736211325333	96.0852871357333	323714.59375	2.2309434146497625E8	0	7129	0.07694083176129851	3.4139840368517174	0.058160619906588315	401.4924011230469	401.5122985839844
66	401.5251770019531	27.5378162176					1	DETECTED	401.5252 m/z @27.54 [151020OFc1_NvH-0949-CRLM-16.raw]	401.5251770019531	27.5378162176	3.61873919333333	91.7526533053333	88.13391411199997	271282.65625	1.889200942799962E8	0	7129	15.173853219762734	1.9728237848217212	0.013054765028491056	401.51519775390625	401.53118896484375
67	401.5412902832031	32.1232095181333					1	DETECTED	401.5413 m/z @32.12 [151020OFc1_NvH-0949-CRLM-16.raw]	401.5412902832031	32.1232095181333	3.647731016	81.3316716088	77.6839405928	2071132.25	2.2439317796055436E8	3	7129	0.18643697936618508	0.5062649523152629	0.015846878112967516	401.5313415527344	401.5512390136719
68	401.5624084472656	17.2922884602667					1	DETECTED	401.5624 m/z @17.29 [151020OFc1_NvH-0949-CRLM-16.raw]	401.5624084472656	17.2922884602667	1.93450363093333	94.8090019541333	92.87449832319996	614157.75	2.24652476816949E8	0	7129	1.5152697083438582	0.9382577496470224	1.8543776856313656	401.55242919921875	401.5631103515625
69	401.5731201171875	35.014010012					1	DETECTED	401.5731 m/z @35.01 [151020OFc1_NvH-0949-CRLM-16.raw]	401.5731201171875	35.014010012	0.2188706712	99.5363542261333	99.3174835549333	2125770.5	2.783578121461981E8	0	7129	22.488517133256135	0.5129728924030389	0.036880263822051985	401.5631408691406	401.58306884765625
70	401.5865783691406	39.5429003624					1	DETECTED	401.5866 m/z @39.54 [151020OFc1_NvH-0949-CRLM-16.raw]	401.5865783691406	39.5429003624	3.60804557493333	98.4455727605333	94.83752718559997	691085.625	2.1420421515369093E8	0	7129	16.66665660164281	0.5056119103026557	35.979369967735025	401.5831298828125	401.5965270996094
71	401.6264343261719	13.0607428338667					1	DETECTED	401.6264 m/z @13.06 [151020OFc1_NvH-0949-CRLM-16.raw]	401.6264343261719	13.0607428338667	4.58106184213333	96.0583835789333	91.47732173679998	662365.5625	2.2547265390671173E8	0	7129	0.07174195940445571	1.395391409203743	2.154217195534899	401.6168212890625	401.63629150390625
72	401.6976623535156	27.3973383293333					1	DETECTED	401.6977 m/z @27.40 [151020OFc1_NvH-0949-CRLM-16.raw]	401.6976623535156	27.3973383293333	3.34679827413333	98.5323175517333	95.18551927759997	1051110.5	2.112027892878762E8	0	7129	0.1503858099027262	0.5379413765478145	1.0464487422470767	401.68768310546875	401.7075500488281
73	401.7137756347656	39.1716294714667					1	DETECTED	401.7138 m/z @39.17 [151020OFc1_NvH-0949-CRLM-16.raw]	401.7137756347656	39.1716294714667	4.2161220648	98.8754325346667	94.6593104698667	609553.8125	2.455962085598202E8	0	7129	0.30078281850744304	0.7936861152880074	0.014599571868173697	401.70770263671875	401.7143249511719
74	401.7243347167969	23.8214455394667					1	DETECTED	401.7243 m/z @23.82 [151020OFc1_NvH-0949-CRLM-16.raw]	401.7243347167969	23.8214455394667	3.0304040488	97.7963466221333	94.7659425733333	716358.375	2.648036980203449E8	2	7129	0.13481101827845166	0.5110904306337712	15.138483618095108	401.71441650390625	401.7268371582031
75	401.7368469238281	23.3982108888					1	DETECTED	401.7368 m/z @23.40 [151020OFc1_NvH-0949-CRLM-16.raw]	401.7368469238281	23.3982108888	3.05924754426667	98.3127309272	95.25348338293333	3202815.5	3.695327183176897E8	2	7129	6.238164323575155	0.5353170100496504	0.054730788512271984	401.72686767578125	401.746826171875
76	401.7469787597656	17.3169510554667					1	DETECTED	401.7470 m/z @17.32 [151020OFc1_NvH-0949-CRLM-16.raw]	401.7469787597656	17.3169510554667	3.1134051408	96.5122575104	93.39885236960001	1894224.125	5.044963584374734E8	2	7129	5.407121624018265	1.9933619151095294	1.7036273043870738	401.7468566894531	401.7567443847656
77	401.76385498046875	32.66744732					1	DETECTED	401.7639 m/z @32.67 [151020OFc1_NvH-0949-CRLM-16.raw]	401.76385498046875	32.66744732	5.71627804266667	70.7396624136	65.02338437093333	340439.4375	2.7836296352943504E8	0	7129	27.065205646822108	1.257566782852616	1.639304294595959	401.757080078125	401.7640075683594
78	401.7742004394531	21.5790961426667					1	DETECTED	401.7742 m/z @21.58 [151020OFc1_NvH-0949-CRLM-16.raw]	401.7742004394531	21.5790961426667	0.379664805866667	98.2655561077333	97.88589130186664	2958886.75	2.913987660035078E8	0	7129	0.1666757551463789	31.873665067602875	62.04721512484763	401.76422119140625	401.7829895019531
79	401.82659912109375	13.1269962432					1	DETECTED	401.8266 m/z @13.13 [151020OFc1_NvH-0949-CRLM-16.raw]	401.82659912109375	13.1269962432	1.2381534152	99.0729596608	97.83480624559999	316945.53125	1.9978398822913605E8	0	7129	0.07313556302998592	0.6982459515456426	10.597345668881871	401.8167419433594	401.83636474609375
80	401.86065673828125	20.8010486912					1	DETECTED	401.8607 m/z @20.80 [151020OFc1_NvH-0949-CRLM-16.raw]	401.86065673828125	20.8010486912	0.00988562773333333	99.1584148136	99.14852918586666	676663.5625	2.5359379595251152E8	3	7129	3.297989953279245	0.5340427695391703	22.305978855664925	401.8507080078125	401.8706359863281
81	401.8717346191406	23.2876666472					1	DETECTED	401.8717 m/z @23.29 [151020OFc1_NvH-0949-CRLM-16.raw]	401.8717346191406	23.2876666472	6.25559960426667	97.6526380272	91.39703842293333	607512.9375	1.9368340182924464E8	0	7129	0.7450249950846555	0.8655958437106398	1.2091467247243286	401.87066650390625	401.8738708496094
82	401.8839111328125	27.1285414205333					1	DETECTED	401.8839 m/z @27.13 [151020OFc1_NvH-0949-CRLM-16.raw]	401.8839111328125	27.1285414205333	0.433253959733333	99.1012088664	98.66795490666667	2654378.75	3.1953191354813784E8	3	7129	0.13942624027191286	0.6515239268530774	0.02347999880472387	401.8739318847656	401.8938903808594
83	401.9054870605469	12.6534264746667					1	DETECTED	401.9055 m/z @12.65 [151020OFc1_NvH-0949-CRLM-16.raw]	401.9054870605469	12.6534264746667	0.271824681333333	99.2444575648	98.97263288346667	1501861.75	2.5511091937171453E8	3	7129	0.07066569552048918	1.0173620546433415	3.034009181481726	401.8955078125	401.9153747558594
84	401.92047119140625	23.0103568304					1	DETECTED	401.9205 m/z @23.01 [151020OFc1_NvH-0949-CRLM-16.raw]	401.92047119140625	23.0103568304	3.647731016	94.9893730237333	91.3416420077333	136238.296875	1.8678935973252374E8	0	7129	22.471919120293467	2.3323930697776336	18.196773845675242	401.9154968261719	401.9250183105469
85	401.93658447265625	22.8977169141333					1	DETECTED	401.9366 m/z @22.90 [151020OFc1_NvH-0949-CRLM-16.raw]	401.93658447265625	22.8977169141333	0.820366953333333	99.4438838304	98.62351687706666	487221.34375	1.7485933690812215E8	0	7129	0.16179260072389567	0.5096128039408467	64.15083407844314	401.92681884765625	401.9465026855469
86	401.9483947753906	27.3821343778667					1	DETECTED	401.9484 m/z @27.38 [151020OFc1_NvH-0949-CRLM-16.raw]	401.9483947753906	27.3821343778667	1.15807058	99.4438838304	98.2858132504	451733.78125	1.944655862609019E8	0	7129	14.317534147693436	0.5034957255692424	0.003371765800289362	401.9466247558594	401.9583435058594
87	401.994873046875	25.17032818					1	DETECTED	401.9949 m/z @25.17 [151020OFc1_NvH-0949-CRLM-16.raw]	401.994873046875	25.17032818	0.00988562773333333	99.6830170389333	99.67313141119996	188673.5625	2.6243710651115584E8	2	7129	86.89917853123502	2.4123647629997276	4.349904820686483	401.98492431640625	402.0048522949219
88	402.020263671875	35.3392172322667					1	DETECTED	402.0203 m/z @35.34 [151020OFc1_NvH-0949-CRLM-16.raw]	402.020263671875	35.3392172322667	0.749771260266667	99.9975403098667	99.24776904960002	265622.59375	3.213495067934493E8	0	7129	84.82195977537037	1.8556121889025683	2.821509792658821	402.0102844238281	402.029052734375
89	402.0347595214844	91.266363252					1	DETECTED	402.0348 m/z @91.27 [151020OFc1_NvH-0949-CRLM-16.raw]	402.0347595214844	91.266363252	0.8026807448	99.9694787682667	99.1667980234667	205534.453125	2.2151893205640885E8	0	7129	70.52968370369712	0.5300057336422731	0.08372535271212539	402.03057861328125	402.04278564453125
90	402.05291748046875	22.5037356650667					1	DETECTED	402.0529 m/z @22.50 [151020OFc1_NvH-0949-CRLM-16.raw]	402.05291748046875	22.5037356650667	0.433253959733333	99.9694787682667	99.53622480853336	4143384.25	3.069757302792836E8	5	7129	0.3560890802106016	2.3667565938564428	1.5590900799473963	402.0434265136719	402.06195068359375
91	402.15216064453125	25.9722726917333					1	DETECTED	402.1522 m/z @25.97 [151020OFc1_NvH-0949-CRLM-16.raw]	402.15216064453125	25.9722726917333	2.95769687226667	99.8044799882667	96.84678311600004	233480.828125	2.0365093904049733E8	0	7129	75.79262166740321	2.6338040266186815	7.008747948532154	402.1429748535156	402.1620788574219
92	402.162841796875	25.9722726917333					1	DETECTED	402.1628 m/z @25.97 [151020OFc1_NvH-0949-CRLM-16.raw]	402.162841796875	25.9722726917333	5.51323451066667	99.8044799882667	94.29124547760004	166229.015625	2.091186624080628E8	0	7129	84.78592445317375	2.312656064956305	5.916870373693017	402.1625671386719	402.16998291015625
93	402.17999267578125	89.2690191666667					1	DETECTED	402.1800 m/z @89.27 [151020OFc1_NvH-0949-CRLM-16.raw]	402.17999267578125	89.2690191666667	0.00988562773333333	99.9975403098667	99.98765468213335	331925.28125	4.2186032516997176E8	3	7129	7.757383455212619	1.5246334519512192	0.018124359073802148	402.17034912109375	402.1829833984375
94	402.1943664550781	20.7622972762667					1	DETECTED	402.1944 m/z @20.76 [151020OFc1_NvH-0949-CRLM-16.raw]	402.1943664550781	20.7622972762667	3.61873919333333	99.1870369957333	95.56829780239997	498320.21875	2.4144684059595105E8	0	7129	0.10901351347079924	10.055762186976319	1.220207030724157	402.18524169921875	402.196044921875
95	402.2060546875	28.8849634861333					1	DETECTED	402.2061 m/z @28.88 [151020OFc1_NvH-0949-CRLM-16.raw]	402.2060546875	28.8849634861333	1.28235464666667	99.4346320986667	98.15227745200002	964614.875	2.6740020227433607E8	2	7129	0.15382244352106156	1.2134186134416882	0.026063330892938007	402.1960754394531	402.2082214355469
96	402.2182312011719	27.1045123573333					1	DETECTED	402.2182 m/z @27.10 [151020OFc1_NvH-0949-CRLM-16.raw]	402.2182312011719	27.1045123573333	1.28235464666667	99.5927411589333	98.31038651226662	1788856.625	3.5867347047953975E8	2	7129	0.209564465888338	1.9903247378523528	0.1132522759551435	402.208251953125	402.22821044921875
97	402.23846435546875	23.3828527437333					1	DETECTED	402.2385 m/z @23.38 [151020OFc1_NvH-0949-CRLM-16.raw]	402.23846435546875	23.3828527437333	1.2735927712	99.5927411589333	98.31914838773329	1136534.875	3.253407859138035E8	2	7129	0.6933891982932785	1.1929525348877008	9.209380906486656	402.2284851074219	402.2431640625
98	402.2532043457031	22.61763596					1	DETECTED	402.2532 m/z @22.62 [151020OFc1_NvH-0949-CRLM-16.raw]	402.2532043457031	22.61763596	1.25578181226667	99.5927411589333	98.33695934666662	4522252.5	4.129071710023544E8	5	7129	0.32173033616919255	6.808718745450924	0.06654870899564837	402.2432861328125	402.2631530761719
99	402.2767639160156	59.1959908709333					1	DETECTED	402.2768 m/z @59.20 [151020OFc1_NvH-0949-CRLM-16.raw]	402.2767639160156	59.1959908709333	0.829169994933333	99.8385670157333	99.00939702079997	971670.8125	3.043785862187922E8	3	7129	20.216431778409607	0.92150506702327	434.83415777109815	402.266845703125	402.2865295410156
100	402.2900085449219	59.1959908709333					1	DETECTED	402.2900 m/z @59.20 [151020OFc1_NvH-0949-CRLM-16.raw]	402.2900085449219	59.1959908709333	0.776266643733333	99.4531842832	98.67691763946667	676241.8125	2.697345188533669E8	0	7129	25.672009628016703	0.6092641342872467	1.0758444769952884	402.28692626953125	402.29998779296875
101	402.30511474609375	59.1334039157333					1	DETECTED	402.3051 m/z @59.13 [151020OFc1_NvH-0949-CRLM-16.raw]	402.30511474609375	59.1334039157333	0.767448393066667	99.4531842832	98.68573589013333	565161.375	3.2248216041034156E8	3	7129	36.44134033418276	0.6630255122029589	0.05443289153900211	402.30010986328125	402.31414794921875
102	402.3241882324219	59.9091663568					1	DETECTED	402.3242 m/z @59.91 [151020OFc1_NvH-0949-CRLM-16.raw]	402.3241882324219	59.9091663568	0.723250425333333	99.4626472530667	98.73939682773337	606587.5625	2.81263348085495E8	0	7129	33.46665558396166	0.7662231349265053	0.8381848448813579	402.314208984375	402.3340759277344
103	402.3417663574219	59.1216167656					1	DETECTED	402.3418 m/z @59.12 [151020OFc1_NvH-0949-CRLM-16.raw]	402.3417663574219	59.1216167656	0.723250425333333	99.4531842832	98.72993385786667	535454.875	2.978759292028505E8	0	7129	4.571274378770717	0.7779763351780427	1.8567904870851417	402.33441162109375	402.35174560546875
104	402.36260986328125	63.688231764					1	DETECTED	402.3626 m/z @63.69 [151020OFc1_NvH-0949-CRLM-16.raw]	402.36260986328125	63.688231764	0.210070811733333	99.4719860176	99.26191520586667	559384.4375	2.6781096274724346E8	3	7129	20.846668310089754	4.783404797311333	1.3977693218471132	402.3526306152344	402.3694763183594
105	402.3795166015625	59.2776276141333					1	DETECTED	402.3795 m/z @59.28 [151020OFc1_NvH-0949-CRLM-16.raw]	402.3795166015625	59.2776276141333	0.688084150133333	99.7486347208	99.06055057066666	891576.375	2.788315266675718E8	3	7129	34.22396126027101	1.2927169083800056	0.08285887925907817	402.36956787109375	402.38946533203125
106	402.39105224609375	80.9731215394667					1	DETECTED	402.3911 m/z @80.97 [151020OFc1_NvH-0949-CRLM-16.raw]	402.39105224609375	80.9731215394667	0.740940056533333	99.7486347208	99.00769466426667	767458.625	3.6643613508713436E8	0	7129	3.163155933846184	0.7173606281769628	0.49110470838920717	402.3895263671875	402.3935852050781
107	402.4035949707031	59.101402316					1	DETECTED	402.4036 m/z @59.10 [151020OFc1_NvH-0949-CRLM-16.raw]	402.4035949707031	59.101402316	0.8556114128	99.7486347208	98.893023308	1338597.625	3.161052250790226E8	0	7129	40.436384093993865	0.6152619599791657	0.3887558506404923	402.39361572265625	402.4073181152344
108	402.4173278808594	80.9731215394667					1	DETECTED	402.4173 m/z @80.97 [151020OFc1_NvH-0949-CRLM-16.raw]	402.4173278808594	80.9731215394667	0.262984618933333	99.867396032	99.60441141306667	2278274.0	3.3641419537979525E8	0	7129	5.021602433803679	0.6626587291889595	0.6033830567289226	402.4073791503906	402.41748046875
109	402.427490234375	80.9731215394667					1	DETECTED	402.4275 m/z @80.97 [151020OFc1_NvH-0949-CRLM-16.raw]	402.427490234375	80.9731215394667	0.6792008888	99.8580799696	99.1788790808	2864621.0	3.701637295337233E8	0	7129	58.33948679181458	0.6094078972494867	0.0017308776505666867	402.4175109863281	402.4374694824219
110	402.43768310546875	77.9918529866667					1	DETECTED	402.4377 m/z @77.99 [151020OFc1_NvH-0949-CRLM-16.raw]	402.43768310546875	77.9918529866667	0.688084150133333	99.7299210909333	99.04183694079997	548182.5625	3.775192962898045E8	0	7129	28.639821059210803	0.5283637606178365	3.303793979654763	402.4375	402.443603515625
111	402.45361328125	22.61763596					1	DETECTED	402.4536 m/z @22.62 [151020OFc1_NvH-0949-CRLM-16.raw]	402.45361328125	22.61763596	0.343931639733333	99.7766055426667	99.43267390293337	2734637.25	4.1355124040003955E8	0	7129	0.38479492416500705	0.5367471081173023	5.1009511313286255	402.4436950683594	402.4635925292969
112	402.47027587890625	80.938480748					1	DETECTED	402.4703 m/z @80.94 [151020OFc1_NvH-0949-CRLM-16.raw]	402.47027587890625	80.938480748	0.506042856	99.7674288650667	99.26138600906671	2042292.375	3.748717821495181E8	2	7129	20.32519470289494	0.7397939754166111	0.13692799857931376	402.463623046875	402.47442626953125
113	402.48443603515625	80.8436670674667					1	DETECTED	402.4844 m/z @80.84 [151020OFc1_NvH-0949-CRLM-16.raw]	402.48443603515625	80.8436670674667	0.506042856	99.8199513018667	99.3139084458667	2385254.75	3.6312761949656034E8	0	7129	29.882466415265533	0.5004855226998826	1.9996036026851345	402.4744567871094	402.49053955078125
114	402.5005798339844	80.938480748					1	DETECTED	402.5006 m/z @80.94 [151020OFc1_NvH-0949-CRLM-16.raw]	402.5005798339844	80.938480748	0.0819345981333333	99.8199513018667	99.73801670373336	3101624.25	3.89079977906179E8	2	7129	0.06307246001352951	0.9548879518540702	0.13708566093562982	402.4906005859375	402.51055908203125
115	402.51416015625	80.8436670674667					1	DETECTED	402.5142 m/z @80.84 [151020OFc1_NvH-0949-CRLM-16.raw]	402.51416015625	80.8436670674667	0.4604636336	99.8199513018667	99.3594876682667	2761938.75	3.961167031250363E8	0	7129	1.4080442718747719	0.5922773298474341	0.20108781987423657	402.5106201171875	402.5241394042969
116	402.5285949707031	80.8436670674667					1	DETECTED	402.5286 m/z @80.84 [151020OFc1_NvH-0949-CRLM-16.raw]	402.5285949707031	80.8436670674667	0.00988562773333333	99.8199513018667	99.81006567413336	2281115.5	4.263194288763693E8	0	7129	1.3967452242080043	0.6087606104709471	0.16559178860849214	402.524169921875	402.53857421875
117	402.5386047363281	15.5202714128					1	DETECTED	402.5386 m/z @15.52 [151020OFc1_NvH-0949-CRLM-16.raw]	402.5386047363281	15.5202714128	4.74382426133333	99.6922860042667	94.94846174293338	538259.875	5.608224815901235E8	3	7129	80.33846532269607	98.33576390207688	3.405013929060641	402.5386047363281	402.5390625
118	402.549072265625	80.7799991666667					1	DETECTED	402.5491 m/z @80.78 [151020OFc1_NvH-0949-CRLM-16.raw]	402.549072265625	80.7799991666667	0.00988562773333333	99.8292026816	99.81931705386665	1616937.625	4.349639539958186E8	3	7129	68.74153441800708	0.5916688985410665	0.15221512333580942	402.5390930175781	402.5530700683594
119	402.5630798339844	16.2936855890667					1	DETECTED	402.5631 m/z @16.29 [151020OFc1_NvH-0949-CRLM-16.raw]	402.5630798339844	16.2936855890667	0.00988562773333333	99.8859669104	99.87608128266666	3298645.25	4.618588057677076E8	2	7129	0.17723847509284596	20.873059689459463	27.686500089075395	402.5531005859375	402.57305908203125
120	402.57366943359375	80.7799991666667					1	DETECTED	402.5737 m/z @80.78 [151020OFc1_NvH-0949-CRLM-16.raw]	402.57366943359375	80.7799991666667	0.00988562773333333	99.8385670157333	99.82868138799996	2124439.0	4.9900769941583335E8	0	7129	23.131593853727935	0.5000840735864487	0.04334527405028833	402.5730895996094	402.5799560546875
121	402.5899658203125	86.2735121778667					1	DETECTED	402.5900 m/z @86.27 [151020OFc1_NvH-0949-CRLM-16.raw]	402.5899658203125	86.2735121778667	0.0194796248	99.8859669104	99.8664872856	2460215.25	4.81217253529218E8	2	7129	25.104528413718917	0.5417865415304614	0.12589256696208928	402.5799865722656	402.59991455078125
122	402.60992431640625	86.2735121778667					1	DETECTED	402.6099 m/z @86.27 [151020OFc1_NvH-0949-CRLM-16.raw]	402.60992431640625	86.2735121778667	0.0194796248	99.9975403098667	99.9780606850667	2766884.75	5.062046062892273E8	0	7129	62.52548362853178	0.5106682564905921	0.0023829516373608172	402.5999450683594	402.6199035644531
123	402.6255798339844	86.2735121778667					1	DETECTED	402.6256 m/z @86.27 [151020OFc1_NvH-0949-CRLM-16.raw]	402.6255798339844	86.2735121778667	0.147792340533333	99.9881945408	99.84040220026667	2447530.25	5.1616296931861037E8	0	7129	10.223654232879468	0.7591735161673174	0.06043689946574256	402.61993408203125	402.63555908203125
124	402.6383361816406	86.2735121778667					1	DETECTED	402.6383 m/z @86.27 [151020OFc1_NvH-0949-CRLM-16.raw]	402.6383361816406	86.2735121778667	0.147792340533333	99.9975403098667	99.84974796933336	1813087.5	5.522106264078438E8	3	7129	10.206153560178407	0.5926331447586467	0.2574355614366737	402.6355895996094	402.6483154296875
125	402.6543884277344	22.6495172274667					1	DETECTED	402.6544 m/z @22.65 [151020OFc1_NvH-0949-CRLM-16.raw]	402.6543884277344	22.6495172274667	0.210070811733333	99.9975403098667	99.78746949813336	1315986.75	5.489645093711714E8	3	7129	67.40660363205603	71.76143948572279	13.388714631533146	402.6483459472656	402.66436767578125
126	402.6737365722656	89.8635002432					1	DETECTED	402.6737 m/z @89.86 [151020OFc1_NvH-0949-CRLM-16.raw]	402.6737365722656	89.8635002432	0.1743711592	99.9975403098667	99.82316915066669	925219.9375	5.722695019143915E8	2	7129	23.252210179847594	0.5814501049806547	0.042648859540014086	402.6643981933594	402.6836853027344
127	402.68817138671875	89.8411342944					1	DETECTED	402.6882 m/z @89.84 [151020OFc1_NvH-0949-CRLM-16.raw]	402.68817138671875	89.8411342944	0.201170802666667	99.9788094496	99.77763864693334	891912.0	5.3511011193575484E8	2	7129	51.83288623781572	0.7099894573453913	0.10111299432877274	402.6837463378906	402.6888427734375
128	402.6988525390625	25.5249778805333					1	DETECTED	402.6989 m/z @25.52 [151020OFc1_NvH-0949-CRLM-16.raw]	402.6988525390625	25.5249778805333	0.1743711592	99.9975403098667	99.82316915066669	3215519.75	6.420393356197648E8	2	7129	0.3632578906501607	2.272479976696318	7.489743688445715	402.6888732910156	402.7073059082031
129	402.71734619140625	21.6585743069333					1	DETECTED	402.7173 m/z @21.66 [151020OFc1_NvH-0949-CRLM-16.raw]	402.71734619140625	21.6585743069333	0.245359856533333	99.9975403098667	99.75218045333337	3398073.25	7.037992180996327E8	2	7129	8.52481563332189	0.6008655546999987	3.022247670039891	402.7073669433594	402.7273254394531
130	402.729248046875	38.1529991946667					1	DETECTED	402.7292 m/z @38.15 [151020OFc1_NvH-0949-CRLM-16.raw]	402.729248046875	38.1529991946667	0.732110738666667	99.9788094496	99.24669871093334	497690.15625	5.823952746840092E8	0	7129	16.76421906958635	1.4187217126235219	2.251882419201793	402.72735595703125	402.7301940917969
131	402.7402038574219	29.8759515837333					1	DETECTED	402.7402 m/z @29.88 [151020OFc1_NvH-0949-CRLM-16.raw]	402.7402038574219	29.8759515837333	0.245359856533333	99.9788094496	99.73344959306668	1353483.875	5.826825580824845E8	2	7129	21.326867223319702	4.733347305901209	0.18650922368194678	402.730224609375	402.75018310546875
132	402.75555419921875	89.8176568192					1	DETECTED	402.7556 m/z @89.82 [151020OFc1_NvH-0949-CRLM-16.raw]	402.75555419921875	89.8176568192	0.0908076893333333	99.9508388368	99.86003114746667	845166.625	5.704537400975385E8	0	7129	52.593427864837025	1.8055657679634298	4.004622882233841	402.7502136230469	402.75946044921875
133	402.76947021484375	86.2013499546667					1	DETECTED	402.7695 m/z @86.20 [151020OFc1_NvH-0949-CRLM-16.raw]	402.76947021484375	86.2013499546667	0.696884341333333	99.9321871298667	99.23530278853337	1194553.375	6.158158686064397E8	2	7129	14.06082742957443	0.5319033870747535	1.7993339758722975	402.7594909667969	402.77691650390625
134	402.78692626953125	86.2013499546667					1	DETECTED	402.7869 m/z @86.20 [151020OFc1_NvH-0949-CRLM-16.raw]	402.78692626953125	86.2013499546667	0.0908076893333333	93.8994670768	93.80865938746666	1445525.125	7.236615287409549E8	5	7129	7.890317393668894	0.5314239782400999	0.06761140037461502	402.7769470214844	402.7969055175781
135	402.80560302734375	89.7841780397333					1	DETECTED	402.8056 m/z @89.78 [151020OFc1_NvH-0949-CRLM-16.raw]	402.80560302734375	89.7841780397333	0.7056693968	98.1491490301333	97.4434796333333	1239305.125	7.030740375723381E8	0	7129	8.725743501203553	0.518369317807499	0.12199622515251456	402.79693603515625	402.80902099609375
136	402.81903076171875	24.2145516248					1	DETECTED	402.8190 m/z @24.21 [151020OFc1_NvH-0949-CRLM-16.raw]	402.81903076171875	24.2145516248	0.0908076893333333	95.2863694856	95.19556179626667	1541451.0	6.557367809667431E8	0	7129	66.93782489620499	0.8937249653984541	31.13318485800305	402.8090515136719	402.8290100097656
137	402.83837890625	89.7637718301333					1	DETECTED	402.8384 m/z @89.76 [151020OFc1_NvH-0949-CRLM-16.raw]	402.83837890625	89.7637718301333	0.0908076893333333	90.7550229986667	90.66421530933337	1397787.875	5.945512055407709E8	0	7129	25.087255508715643	0.505018388171769	0.03549366909994195	402.82904052734375	402.8483581542969
138	402.8504333496094	75.710526956					1	DETECTED	402.8504 m/z @75.71 [151020OFc1_NvH-0949-CRLM-16.raw]	402.8504333496094	75.710526956	0.0908076893333333	90.6225769002667	90.53176921093336	577494.75	6.737786719716961E8	0	7129	23.276357593652953	0.5974060511829322	1.469948071972944	402.848388671875	402.86041259765625
139	402.8706970214844	65.4586431005333					1	DETECTED	402.8707 m/z @65.46 [151020OFc1_NvH-0949-CRLM-16.raw]	402.8706970214844	65.4586431005333	0.0908076893333333	99.1870369957333	99.09622930639996	655421.5625	5.957606977174268E8	0	7129	27.294895085470607	0.6705838077111267	0.06808273797725638	402.8607177734375	402.87408447265625
140	402.88409423828125	17.8732965565333					1	DETECTED	402.8841 m/z @17.87 [151020OFc1_NvH-0949-CRLM-16.raw]	402.88409423828125	17.8732965565333	0.0464396781333333	97.0097580432	96.96331836506666	892387.0	6.127430124503424E8	3	7129	3.6546766310806973	2.9537151115218827	0.022399372748281368	402.8741149902344	402.88739013671875
141	402.89739990234375	16.2936855890667					1	DETECTED	402.8974 m/z @16.29 [151020OFc1_NvH-0949-CRLM-16.raw]	402.89739990234375	16.2936855890667	0.0464396781333333	99.4158741085333	99.36943443039996	1955969.75	5.745500149316069E8	3	7129	16.1686676775183	3.4483240204503574	13.915307843696715	402.8874206542969	402.9073791503906
142	402.90753173828125	53.4475765224					1	DETECTED	402.9075 m/z @53.45 [151020OFc1_NvH-0949-CRLM-16.raw]	402.90753173828125	53.4475765224	0.0641725112	99.3219855656	99.2578130544	367159.1875	4.773748255577503E8	0	7129	2.3584610290540198	0.8879924530201628	0.8961906396813304	402.90740966796875	402.91082763671875
143	402.92083740234375	34.2196212194667					1	DETECTED	402.9208 m/z @34.22 [151020OFc1_NvH-0949-CRLM-16.raw]	402.92083740234375	34.2196212194667	0.0464396781333333	99.9508388368	99.90439915866666	625928.3125	6.460001530686471E8	3	7129	3.163533401637082	1.503747295872342	0.08922028348002858	402.9108581542969	402.9308166503906
144	402.9314880371094	37.28065694					1	DETECTED	402.9315 m/z @37.28 [151020OFc1_NvH-0949-CRLM-16.raw]	402.9314880371094	37.28065694	0.0464396781333333	97.6897943069333	97.64335462879995	597332.5625	6.033594128422965E8	3	7129	36.012827228622264	1.4573101109844482	1.0469295987463088	402.93084716796875	402.94146728515625
145	402.95208740234375	18.179619888					1	DETECTED	402.9521 m/z @18.18 [151020OFc1_NvH-0949-CRLM-16.raw]	402.95208740234375	18.179619888	0.00988562773333333	99.7114184904	99.70153286266667	836680.625	5.676239203358198E8	0	7129	19.203820935548087	1.0757102978060507	0.4168394889322932	402.9421081542969	402.9620666503906
146	402.9693298339844	51.4719861666667					1	DETECTED	402.9693 m/z @51.47 [151020OFc1_NvH-0949-CRLM-16.raw]	402.9693298339844	51.4719861666667	0.0464396781333333	96.8789832058667	96.83254352773336	709980.9375	4.218339327675095E8	0	7129	34.47010898421829	0.8222579470926821	0.04886268982844751	402.96209716796875	402.9742736816406
147	402.9842834472656	44.7906452157333					1	DETECTED	402.9843 m/z @44.79 [151020OFc1_NvH-0949-CRLM-16.raw]	402.9842834472656	44.7906452157333	0.0284246632	98.8100228346667	98.7815981714667	4112384.75	4.563540652707126E8	4	7129	0.20758122573928262	0.6350026305517501	0.026070090378135236	402.974365234375	402.9942626953125
148	402.99945068359375	68.2097867074667					1	DETECTED	402.9995 m/z @68.21 [151020OFc1_NvH-0949-CRLM-16.raw]	402.99945068359375	68.2097867074667	0.0284246632	99.1297460965333	99.1013214333333	427932.71875	4.453877453043616E8	0	7129	15.410536123521076	0.504191322964934	0.00884307860204434	402.9942932128906	403.0093078613281
149	403.0193176269531	22.7587847221333					1	DETECTED	403.0193 m/z @22.76 [151020OFc1_NvH-0949-CRLM-16.raw]	403.0193176269531	22.7587847221333	0.0995908504	99.9694787682667	99.86988791786669	563445.9375	4.6137167384483373E8	0	7129	12.870867621249452	2.0684683036211333	18.328975507376025	403.00933837890625	403.029296875
150	403.0316467285156	68.8561798128					1	DETECTED	403.0316 m/z @68.86 [151020OFc1_NvH-0949-CRLM-16.raw]	403.0316467285156	68.8561798128	0.1566674072	96.5211885032	96.36452109599999	486177.90625	3.837781730584624E8	0	7129	34.252772756676826	0.7382824643840559	0.0347203355477371	403.0294189453125	403.0416259765625
151	403.04571533203125	68.1991182869333					1	DETECTED	403.0457 m/z @68.20 [151020OFc1_NvH-0949-CRLM-16.raw]	403.04571533203125	68.1991182869333	0.1566674072	99.4810292098667	99.3243618026667	342405.5	6.897978454398457E8	0	7129	17.11848895309005	0.76676735931489	0.4990976105643787	403.0416564941406	403.0482177734375
152	403.0582275390625	36.4823497949333					1	DETECTED	403.0582 m/z @36.48 [151020OFc1_NvH-0949-CRLM-16.raw]	403.0582275390625	36.4823497949333	0.1566674072	99.3219855656	99.1653181584	478355.09375	4.4765900628629524E8	2	7129	20.741647973463486	1.0282882519499879	0.002056647155037971	403.0482482910156	403.06817626953125
153	403.06866455078125	33.7787118349333					1	DETECTED	403.0687 m/z @33.78 [151020OFc1_NvH-0949-CRLM-16.raw]	403.06866455078125	33.7787118349333	0.165477567466667	96.1424803506667	95.97700278320004	409269.0625	4.9509659438171846E8	0	7129	28.903428573160898	2.2454040095873253	0.08779532005868909	403.0682678222656	403.07366943359375
154	403.08367919921875	68.9237918168					1	DETECTED	403.0837 m/z @68.92 [151020OFc1_NvH-0949-CRLM-16.raw]	403.08367919921875	68.9237918168	0.165477567466667	99.8044799882667	99.63900242080004	459277.71875	4.1375336550740945E8	0	7129	48.86763181656454	0.7735947883515087	0.4707216397017982	403.0737609863281	403.0936584472656
155	403.1067199707031	36.5969711565333					1	DETECTED	403.1067 m/z @36.60 [151020OFc1_NvH-0949-CRLM-16.raw]	403.1067199707031	36.5969711565333	0.2276959448	99.6830170389333	99.4553210941333	398395.6875	4.8924691647881454E8	2	7129	49.207467195922995	1.4313999603429703	1.1671919330716507	403.09674072265625	403.1122741699219
156	403.122314453125	68.9422743568					1	DETECTED	403.1223 m/z @68.94 [151020OFc1_NvH-0949-CRLM-16.raw]	403.122314453125	68.9422743568	0.2276959448	92.3166830456	92.0889871008	437095.0625	6.758232625765724E8	0	7129	32.93951692970981	0.6979843444692596	0.3896622627212256	403.1124267578125	403.1322937011719
157	403.1353759765625	68.6722590066667					1	DETECTED	403.1354 m/z @68.67 [151020OFc1_NvH-0949-CRLM-16.raw]	403.1353759765625	68.6722590066667	0.236605942666667	98.7558420938667	98.51923615120003	390101.25	4.1733248948144823E8	0	7129	48.567287603864926	0.7512886911956392	0.47697171477982003	403.1323547363281	403.1452331542969
158	403.15228271484375	36.5682406344					1	DETECTED	403.1523 m/z @36.57 [151020OFc1_NvH-0949-CRLM-16.raw]	403.15228271484375	36.5682406344	0.271824681333333	99.2918091194667	99.01998443813338	327556.34375	4.802141458949693E8	0	7129	48.92879210786325	1.620200582822381	1.1277488422059836	403.1454162597656	403.1587219238281
159	403.16876220703125	20.1443168957333					1	DETECTED	403.1688 m/z @20.14 [151020OFc1_NvH-0949-CRLM-16.raw]	403.16876220703125	20.1443168957333	0.055276608	99.9881945408	99.9329179328	441898.5	2.3870104578138006E8	0	7129	16.066724095933758	2.700727114308464	0.012015277426197993	403.1588439941406	403.1786804199219
160	403.1886901855469	18.9114952317333					1	DETECTED	403.1887 m/z @18.91 [151020OFc1_NvH-0949-CRLM-16.raw]	403.1886901855469	18.9114952317333	0.00988562773333333	99.9975403098667	99.98765468213335	2109570.5	2.6123722427841908E8	2	7129	0.19954205961092342	0.5279201087243618	0.2526226076519054	403.1787109375	403.1944274902344
161	403.2044372558594	30.3934645941333					1	DETECTED	403.2044 m/z @30.39 [151020OFc1_NvH-0949-CRLM-16.raw]	403.2044372558594	30.3934645941333	0.3528548888	99.2156348797333	98.8627799909333	2587133.75	2.739506204254407E8	0	7129	4.995461643587213	1.0561601356991177	0.1783738424729604	403.1944580078125	403.20574951171875
162	403.21575927734375	21.3850103402667					1	DETECTED	403.2158 m/z @21.39 [151020OFc1_NvH-0949-CRLM-16.raw]	403.21575927734375	21.3850103402667	2.84791265493333	99.3013774402667	96.45346478533338	1.0564806E7	6.404848893523033E8	2	7129	2.235047853549503	18.92799598934153	1.4299908996221866	403.2057800292969	403.2257385253906
163	403.235107421875	44.7906452157333					1	DETECTED	403.2351 m/z @44.79 [151020OFc1_NvH-0949-CRLM-16.raw]	403.235107421875	44.7906452157333	0.00988562773333333	99.9694787682667	99.95959314053336	3849443.75	3.6846014578748757E8	2	7129	13.407468545024564	0.5039422696883263	0.0060851644732069134	403.22576904296875	403.2450866699219
164	403.25592041015625	16.5520738829333					1	DETECTED	403.2559 m/z @16.55 [151020OFc1_NvH-0949-CRLM-16.raw]	403.25592041015625	16.5520738829333	2.7010578768	98.6819387493333	95.9808808725333	1089755.625	2.151659671897722E8	2	7129	0.13140703993418867	0.9528883181747441	23.334690492456474	403.2459411621094	403.265869140625
165	403.26971435546875	20.1578786346667					1	DETECTED	403.2697 m/z @20.16 [151020OFc1_NvH-0949-CRLM-16.raw]	403.26971435546875	20.1578786346667	2.37448842666667	92.4654436685333	90.09095524186662	169194.0625	2.3648992077368245E8	0	7129	75.49789117379609	2.7231553530271624	5.135918329731371	403.2659606933594	403.2796936035156
166	403.2896728515625	20.1703765682667					1	DETECTED	403.2897 m/z @20.17 [151020OFc1_NvH-0949-CRLM-16.raw]	403.2896728515625	20.1703765682667	2.95769687226667	92.4265794082667	89.46888253600004	154100.625	2.1588744747450694E8	0	7129	9.705839009246716	2.8274867973759052	4.415685006988037	403.27978515625	403.2972717285156
167	403.3072814941406	20.1921596496					1	DETECTED	403.3073 m/z @20.19 [151020OFc1_NvH-0949-CRLM-16.raw]	403.3072814941406	20.1921596496	2.4378379816	92.1061265053333	89.6682885237333	197837.375	2.088981264248287E8	0	7129	85.25454351167963	2.7567134471747163	4.373816991990489	403.2973937988281	403.31689453125
168	403.3229675292969	20.1830619589333					1	DETECTED	403.3230 m/z @20.18 [151020OFc1_NvH-0949-CRLM-16.raw]	403.3229675292969	20.1830619589333	2.04222140613333	93.8240676234667	91.78184621733337	158435.171875	2.4756252045595345E8	0	7129	16.263196753119587	2.7460230890335193	4.353570764804645	403.3179931640625	403.33294677734375
169	403.3355407714844	20.1830619589333					1	DETECTED	403.3355 m/z @20.18 [151020OFc1_NvH-0949-CRLM-16.raw]	403.3355407714844	20.1830619589333	2.79371740853333	58.9292229154667	56.13550550693337	74901.6328125	1.5448667717763993E8	0	7129	51.80540856214962	1.736397751654912	2.8091510431513242	403.333251953125	403.3453369140625
170	403.35150146484375	7.06618202773333					1	DETECTED	403.3515 m/z @7.07 [151020OFc1_NvH-0949-CRLM-16.raw]	403.35150146484375	7.06618202773333	2.67370778666667	22.5320557093333	19.85834792266663	40838.93359375	3.450121756332269E7	0	7129	2.76481682008032	2.2604967989344735	5.945546548367003	403.3455505371094	403.3516540527344
171	403.3617858886719	43.27442468					1	DETECTED	403.3618 m/z @43.27 [151020OFc1_NvH-0949-CRLM-16.raw]	403.3617858886719	43.27442468	0.935358472	95.8411424016	94.90578392959999	100447.5234375	2.522087041830249E8	0	7129	91.87221831192043	1.1817979466466182	1.4532716602034297	403.35186767578125	403.3709716796875
172	403.3721923828125	45.8912685344					1	DETECTED	403.3722 m/z @45.89 [151020OFc1_NvH-0949-CRLM-16.raw]	403.3721923828125	45.8912685344	3.82147219626667	86.1481441973333	82.32667200106663	65658.6015625	1.8414836850598007E8	0	7129	81.86693402615758	0.9827355575943095	1.0192777669573094	403.3718566894531	403.3788146972656
173	403.38885498046875	64.2341050821333					1	DETECTED	403.3889 m/z @64.23 [151020OFc1_NvH-0949-CRLM-16.raw]	403.38885498046875	64.2341050821333	3.28214907146667	92.4040172112	89.12186813973332	104244.4375	2.08496339955846E8	0	7129	85.32538353403925	0.7345401961354102	0.4870956527184396	403.3793640136719	403.39361572265625
174	403.4037780761719	43.7642944517333					1	DETECTED	403.4038 m/z @43.76 [151020OFc1_NvH-0949-CRLM-16.raw]	403.4037780761719	43.7642944517333	3.56774857066667	97.8626130448	94.29486447413333	114390.265625	1.8584438760570928E8	0	7129	88.6774718708687	1.2159304098870432	1.557307384970225	403.393798828125	403.4137268066406
175	403.4208679199219	24.1421852448					1	DETECTED	403.4209 m/z @24.14 [151020OFc1_NvH-0949-CRLM-16.raw]	403.4208679199219	24.1421852448	3.97877927946667	98.6819387493333	94.70315946986663	88226.3046875	1.749108386885674E8	0	7129	74.55976695418309	2.6157482841940265	3.734342712057091	403.4138488769531	403.4217834472656
176	403.43206787109375	34.8976198397333					1	DETECTED	403.4321 m/z @34.90 [151020OFc1_NvH-0949-CRLM-16.raw]	403.43206787109375	34.8976198397333	3.16817357173333	99.8199513018667	96.65177773013336	462126.78125	1.9674294912308246E8	0	7129	26.66078663951351	0.6691183970317078	0.17317872070593535	403.4222412109375	403.4420471191406
177	403.4535827636719	18.179619888					1	DETECTED	403.4536 m/z @18.18 [151020OFc1_NvH-0949-CRLM-16.raw]	403.4535827636719	18.179619888	3.647731016	97.8813687522667	94.2336377362667	265750.21875	2.285395346134465E8	0	7129	0.15711675890051424	6.451490043392418	0.009944088643975484	403.4436340332031	403.4613037109375
178	403.4713134765625	32.8533031528					1	DETECTED	403.4713 m/z @32.85 [151020OFc1_NvH-0949-CRLM-16.raw]	403.4713134765625	32.8533031528	3.87106363466667	77.4327136898667	73.56165005520003	378672.1875	2.0418316904374412E8	0	7129	14.296787785235281	1.5971910660192667	0.009544904772549085	403.4613342285156	403.47589111328125
179	403.48590087890625	44.7906452157333					1	DETECTED	403.4859 m/z @44.79 [151020OFc1_NvH-0949-CRLM-16.raw]	403.48590087890625	44.7906452157333	2.09597482773333	96.5309722490667	94.43499742133338	1868070.0	2.873346707370415E8	0	7129	8.245760039791783	0.5604789730027044	0.005389160148606597	403.47601318359375	403.49560546875
180	403.50079345703125	20.1921596496					1	DETECTED	403.5008 m/z @20.19 [151020OFc1_NvH-0949-CRLM-16.raw]	403.50079345703125	20.1921596496	3.4537997704	95.5594766941333	92.1056769237333	138994.859375	2.3917841136966634E8	0	7129	0.025672273147595348	2.8206524278413987	0.008372037173487518	403.49615478515625	403.5097961425781
181	403.51983642578125	10.6159935861333					1	DETECTED	403.5198 m/z @10.62 [151020OFc1_NvH-0949-CRLM-16.raw]	403.51983642578125	10.6159935861333	3.780510728	99.1775101813333	95.39699945333331	398520.71875	1.9440648181921473E8	0	7129	0.16965947340468723	17.22440269834104	0.876841312572321	403.5100402832031	403.5265808105469
182	403.53662109375	12.5714737752					1	DETECTED	403.5366 m/z @12.57 [151020OFc1_NvH-0949-CRLM-16.raw]	403.53662109375	12.5714737752	3.13192176133333	99.3503254034667	96.21840364213337	2.1211532E7	4.835061801341147E8	3	7129	0.16364696369196174	1.5803184930894547	1.6396690389726278	403.5267028808594	403.5466003417969
183	403.5469055175781	20.3641809493333					1	DETECTED	403.5469 m/z @20.36 [151020OFc1_NvH-0949-CRLM-16.raw]	403.5469055175781	20.3641809493333	1.88122938106667	97.9995301261333	96.11830074506662	858861.6875	2.434139843247249E8	0	7129	0.17375833885328262	1.0116503561070465	1.0999349632792241	403.546630859375	403.5553283691406
184	403.56536865234375	21.0037215786667					1	DETECTED	403.5654 m/z @21.00 [151020OFc1_NvH-0949-CRLM-16.raw]	403.56536865234375	21.0037215786667	3.19608361733333	97.9228540437333	94.72677042639997	1150360.0	2.7907204162130475E8	3	7129	5.2238728428624555	0.7619456123200941	0.9994512953278311	403.5553894042969	403.5752258300781
185	403.583251953125	35.6820920752					1	DETECTED	403.5833 m/z @35.68 [151020OFc1_NvH-0949-CRLM-16.raw]	403.583251953125	35.6820920752	3.07722685226667	92.4265794082667	89.34935255600003	599366.125	2.1435547567872688E8	0	7129	0.052212454748904236	1.9961379592048172	1.3076538997946119	403.5754089355469	403.5931701660156
186	403.60675048828125	80.7799991666667					1	DETECTED	403.6068 m/z @80.78 [151020OFc1_NvH-0949-CRLM-16.raw]	403.60675048828125	80.7799991666667	2.38355935573333	94.7520858826667	92.36852652693338	300261.75	4.576412742336087E8	0	7129	79.95690423844655	0.5973439733739461	0.2116570778555592	403.5970764160156	403.6162109375
187	403.67498779296875	11.3009838493333					1	DETECTED	403.6750 m/z @11.30 [151020OFc1_NvH-0949-CRLM-16.raw]	403.67498779296875	11.3009838493333	7.85098149066667	95.0966048178667	87.24562332720004	372667.0	2.248746148657178E8	0	7129	0.10565042240426337	1.007849593267497	1.0615565700942335	403.665771484375	403.6802673339844
188	403.6903076171875	18.9114952317333					1	DETECTED	403.6903 m/z @18.91 [151020OFc1_NvH-0949-CRLM-16.raw]	403.6903076171875	18.9114952317333	2.0691024312	97.6340904898667	95.5649880586667	759947.1875	2.158664286235539E8	0	7129	0.22422228389816468	0.5446098493037543	1.8522458931097918	403.6803283691406	403.7002258300781
189	403.70147705078125	25.5912338128					1	DETECTED	403.7015 m/z @25.59 [151020OFc1_NvH-0949-CRLM-16.raw]	403.70147705078125	25.5912338128	6.16407946533333	35.6193634421333	29.45528397679997	255251.125	7.370114442244996E7	0	7129	8.568923013535464	0.8084373044365059	1.2002734369067185	403.7003173828125	403.7015380859375
190	403.7115478515625	26.0842298821333					1	DETECTED	403.7115 m/z @26.08 [151020OFc1_NvH-0949-CRLM-16.raw]	403.7115478515625	26.0842298821333	1.80858829653333	97.5968763941333	95.78828809759997	1.0248678E7	6.792206993092774E8	2	7129	4.905505133092529	0.553491786491062	0.09554390111128129	403.7015686035156	403.7195739746094
191	403.7295837402344	21.3850103402667					1	DETECTED	403.7296 m/z @21.39 [151020OFc1_NvH-0949-CRLM-16.raw]	403.7295837402344	21.3850103402667	2.49219546	99.9881945408	97.49599908079999	1.1420345E7	5.363236825606471E8	2	7129	0.23061050796564686	39.81632033023142	2.2858556645482775	403.7196044921875	403.73956298828125
192	403.741943359375	31.9384283848					1	DETECTED	403.7419 m/z @31.94 [151020OFc1_NvH-0949-CRLM-16.raw]	403.741943359375	31.9384283848	3.59893575226667	91.5505016405333	87.95156588826663	2211265.5	2.615036605461566E8	2	7129	0.13713725953918754	0.5413192942076499	0.07855175815486681	403.7395935058594	403.7518615722656
193	403.7575988769531	16.5615763309333					1	DETECTED	403.7576 m/z @16.56 [151020OFc1_NvH-0949-CRLM-16.raw]	403.7575988769531	16.5615763309333	4.30111689946667	94.9509381658667	90.64982126640004	472676.21875	1.966276999770345E8	0	7129	3.707289908975344	0.9574411822922644	0.02397562692266026	403.75201416015625	403.7671813964844
194	403.8038330078125	17.1376365328					1	DETECTED	403.8038 m/z @17.14 [151020OFc1_NvH-0949-CRLM-16.raw]	403.8038330078125	17.1376365328	3.30048036586667	99.3219855656	96.02150519973333	177314.28125	2.0188272329043603E8	0	7129	4.308374065107774	5.650003089873566	0.00683826013238428	403.7941589355469	403.8138122558594
195	403.8365173339844	35.6961605261333					1	DETECTED	403.8365 m/z @35.70 [151020OFc1_NvH-0949-CRLM-16.raw]	403.8365173339844	35.6961605261333	1.15807058	94.3914068221333	93.2333362421333	392272.875	2.439228883353605E8	0	7129	19.862152245614986	1.6256639419359729	0.4532807823336637	403.8277893066406	403.8464050292969
196	403.8540954589844	10.5911582296					1	DETECTED	403.8541 m/z @10.59 [151020OFc1_NvH-0949-CRLM-16.raw]	403.8540954589844	10.5911582296	3.34679827413333	96.5591880741333	93.21238979999997	255588.515625	2.238013144904984E8	0	7129	0.10601156168233494	0.7302784434776439	64.69005010641898	403.8465270996094	403.85992431640625
197	403.8699645996094	12.5714737752					1	DETECTED	403.8700 m/z @12.57 [151020OFc1_NvH-0949-CRLM-16.raw]	403.8699645996094	12.5714737752	0.00988562773333333	97.8530088629333	97.84312323519995	1.2638875E7	3.7637105466354114E8	3	7129	0.1688223680901153	6.597797702956201	13.227365064715492	403.86004638671875	403.87994384765625
198	403.8814697265625	20.3874093082667					1	DETECTED	403.8815 m/z @20.39 [151020OFc1_NvH-0949-CRLM-16.raw]	403.8814697265625	20.3874093082667	0.829169994933333	97.8153429805333	96.98617298559996	641835.1875	2.3124367550765362E8	3	7129	7.286098365457317	0.5082584816988814	1.4027642199300283	403.8800048828125	403.8897705078125
199	403.8997802734375	21.0359918213333					1	DETECTED	403.8998 m/z @21.04 [151020OFc1_NvH-0949-CRLM-16.raw]	403.8997802734375	21.0359918213333	0.0194796248	99.6922860042667	99.6728063794667	838438.75	2.4090160376076478E8	3	7129	10.249207350599235	0.505053360516547	0.016835772958523273	403.8898010253906	403.90972900390625
200	403.9104309082031	11.7967990312					1	DETECTED	403.9104 m/z @11.80 [151020OFc1_NvH-0949-CRLM-16.raw]	403.9104309082031	11.7967990312	3.2614328536	95.8315594682667	92.5701266146667	138434.46875	1.6888893442568478E8	0	7129	0.055788951228686656	5.422739030084346	0.04753112037029649	403.9098205566406	403.9157409667969
201	403.92596435546875	11.2520507741333					1	DETECTED	403.9260 m/z @11.25 [151020OFc1_NvH-0949-CRLM-16.raw]	403.92596435546875	11.2520507741333	0.147792340533333	99.9508388368	99.80304649626667	259433.6875	2.17162532383597E8	0	7129	24.45568160227883	270.4388392518328	62.00648744422368	403.91619873046875	403.9359436035156
202	403.95196533203125	26.1029069837333					1	DETECTED	403.9520 m/z @26.10 [151020OFc1_NvH-0949-CRLM-16.raw]	403.95196533203125	26.1029069837333	1.0328138808	99.8385670157333	98.8057531349333	272604.5625	1.8182531832250825E8	0	7129	0.10302455161014734	2.5891759944143296	5.8007868919388885	403.9419860839844	403.95416259765625
203	403.9642333984375	26.7299578821333					1	DETECTED	403.9642 m/z @26.73 [151020OFc1_NvH-0949-CRLM-16.raw]	403.9642333984375	26.7299578821333	0.0284246632	99.05431776	99.0258930968	327825.59375	2.1468591923957643E8	0	7129	9.133464971997839	3.046006391161972	0.21724325614054296	403.9542541503906	403.9699401855469
204	403.9799499511719	44.6217600488					1	DETECTED	403.9799 m/z @44.62 [151020OFc1_NvH-0949-CRLM-16.raw]	403.9799499511719	44.6217600488	0.944256700266667	99.9414783786667	98.99722167840004	540872.9375	2.1771340870239964E8	4	7129	13.533976336450788	1.354480342749935	0.5852730922671593	403.969970703125	403.9836120605469
205	403.9936218261719	10.6263202954667					1	DETECTED	403.9936 m/z @10.63 [151020OFc1_NvH-0949-CRLM-16.raw]	403.9936218261719	10.6263202954667	0.1566674072	99.310908544	99.1542411368	945100.125	2.283626409471999E8	4	7129	0.2588707779558028	8.940352056406077	1.4884906425186677	403.983642578125	404.0035705566406
206	404.03277587890625	46.0522268506667					1	DETECTED	404.0328 m/z @46.05 [151020OFc1_NvH-0949-CRLM-16.raw]	404.03277587890625	46.0522268506667	0.793879196	99.6830170389333	98.8891378429333	283312.0	1.8959374923710725E8	0	7129	0.4743051112398362	1.0787568099756082	1.9038390721944998	404.0231018066406	404.0427551269531
207	404.07830810546875	36.4660020765333					1	DETECTED	404.0783 m/z @36.47 [151020OFc1_NvH-0949-CRLM-16.raw]	404.07830810546875	36.4660020765333	0.370629793333333	99.9975403098667	99.62691051653336	91204.234375	2.0575328754422146E8	0	7129	97.47151673160336	1.3352680754837767	1.6983917534886244	404.0684509277344	404.0882873535156
208	404.093505859375	41.6600623309333					1	DETECTED	404.0935 m/z @41.66 [151020OFc1_NvH-0949-CRLM-16.raw]	404.093505859375	41.6600623309333	6.29652139306667	99.9975403098667	93.70101891680002	75693.7890625	2.042039349219519E8	0	7129	90.58686859131443	1.251469925169169	1.5598878293593665	404.08831787109375	404.10296630859375
209	404.11688232421875	89.4208572325333					1	DETECTED	404.1169 m/z @89.42 [151020OFc1_NvH-0949-CRLM-16.raw]	404.11688232421875	89.4208572325333	6.11049276826667	98.6540181549333	92.54352538666663	4110063.75	3.761386489214781E8	0	7129	0.5960331119243563	0.912964580003775	0.43828971211581746	404.1076965332031	404.1256103515625
210	404.17083740234375	35.6406495213333					1	DETECTED	404.1708 m/z @35.64 [151020OFc1_NvH-0949-CRLM-16.raw]	404.17083740234375	35.6406495213333	0.00988562773333333	99.9975403098667	99.98765468213335	238869.734375	2.1174591760296172E8	0	7129	19.830341791370323	1.4843261865887598	1.895724240278287	404.1615905761719	404.18048095703125
211	404.1910400390625	16.2364090405333					1	DETECTED	404.1910 m/z @16.24 [151020OFc1_NvH-0949-CRLM-16.raw]	404.1910400390625	16.2364090405333	0.2808596792	99.9975403098667	99.71668063066669	4840304.0	2.879698908432459E8	0	7129	0.14212090279846024	256.7084733813327	553.0025022674722	404.1811828613281	404.193115234375
212	404.203125	25.1093263877333					1	DETECTED	404.2031 m/z @25.11 [151020OFc1_NvH-0949-CRLM-16.raw]	404.203125	25.1093263877333	3.31937363733333	99.8199513018667	96.50057766453337	4.0936744E7	1.337061306303861E9	3	7129	0.34629418325118166	0.7736061658532768	0.03218172721049163	404.1931457519531	404.2131042480469
213	404.21319580078125	26.1029069837333					1	DETECTED	404.2132 m/z @26.10 [151020OFc1_NvH-0949-CRLM-16.raw]	404.21319580078125	26.1029069837333	3.1226320176	99.8951876053333	96.77255558773331	4464291.5	3.9906654869324046E8	3	7129	4.348812127187749	4.269833188239361	0.13915931650305516	404.213134765625	404.22119140625
214	404.231201171875	21.3850103402667					1	DETECTED	404.2312 m/z @21.39 [151020OFc1_NvH-0949-CRLM-16.raw]	404.231201171875	21.3850103402667	1.211520212	99.7299210909333	98.5184008789333	4483029.5	5.07417715828597E8	3	7129	7.3341249855984	1.4418747843313238	5.430057874551233	404.2212219238281	404.2411804199219
215	404.2413024902344	15.6849526677333					1	DETECTED	404.2413 m/z @15.68 [151020OFc1_NvH-0949-CRLM-16.raw]	404.2413024902344	15.6849526677333	3.76040229813333	82.4880417210667	78.72763942293336	235741.53125	1.8213228483392686E8	0	7129	2.837825162213088	4.214855040061375	0.09858621471364924	404.2412109375	404.24298095703125
216	404.25299072265625	29.6383294725333					1	DETECTED	404.2530 m/z @29.64 [151020OFc1_NvH-0949-CRLM-16.raw]	404.25299072265625	29.6383294725333	3.2051981728	98.1603821192	94.9551839464	2291988.5	3.1452141185218066E8	2	7129	20.91891753675095	2.139358392962844	3.225342195419535	404.2430419921875	404.26287841796875
217	404.2633972167969	24.2412535096					1	DETECTED	404.2634 m/z @24.24 [151020OFc1_NvH-0949-CRLM-16.raw]	404.2633972167969	24.2412535096	2.9211304368	96.6149775330667	93.69384709626671	365461.875	1.9900792904510185E8	0	7129	0.3570798383319378	2.0937657580832973	738.3060763210618	404.26300048828125	404.2727355957031
218	404.28851318359375	67.3790566458667					1	DETECTED	404.2885 m/z @67.38 [151020OFc1_NvH-0949-CRLM-16.raw]	404.28851318359375	67.3790566458667	7.57605886346667	97.9808696522667	90.40481078880003	81261.6953125	2.3213898324413508E8	0	7129	83.73997592877012	0.7558551756698566	0.5117103513397132	404.28021240234375	404.29034423828125
219	404.30035400390625	91.5018312936					1	DETECTED	404.3004 m/z @91.50 [151020OFc1_NvH-0949-CRLM-16.raw]	404.30035400390625	91.5018312936	6.0082001992	98.1603821192	92.15218191999999	102207.53125	1.7538437505696228E8	0	7129	0.5278808471241518	0.5389417944960588	2.1835541956219364	404.2952880859375	404.3052673339844
220	404.3188171386719	91.5685916485333					1	DETECTED	404.3188 m/z @91.57 [151020OFc1_NvH-0949-CRLM-16.raw]	404.3188171386719	91.5685916485333	2.60954823066667	92.4360892808	89.82654105013333	75508.90625	1.9372157222664607E8	0	7129	1.3196236109567536	0.5048758259921469	0.00975165198429366	404.3152160644531	404.3264465332031
221	404.44158935546875	7.61885217653333					1	DETECTED	404.4416 m/z @7.62 [151020OFc1_NvH-0949-CRLM-16.raw]	404.44158935546875	7.61885217653333	2.16788866026667	99.7206558896	97.55276722933333	239431.640625	2.2016995512122878E8	0	7129	0.09187866595672833	13.32360787519267	78.93322073870965	404.4318542480469	404.4427795410156
222	404.45281982421875	26.2015515072					1	DETECTED	404.4528 m/z @26.20 [151020OFc1_NvH-0949-CRLM-16.raw]	404.45281982421875	26.2015515072	3.22331219653333	99.1012088664	95.87789666986667	624879.5	2.043761030004182E8	0	7129	8.713191533291845	0.62371442807432	0.013435212373499181	404.4428405761719	404.4626770019531
223	404.465087890625	26.7299578821333					1	DETECTED	404.4651 m/z @26.73 [151020OFc1_NvH-0949-CRLM-16.raw]	404.465087890625	26.7299578821333	3.98781858533333	49.5220462330667	45.534227647733374	302078.5	1.202219846510929E8	0	7129	22.814394923160602	1.0963080212948446	1.1789198952448665	404.46295166015625	404.4656677246094
224	404.4756774902344	25.4077357773333					1	DETECTED	404.4757 m/z @25.41 [151020OFc1_NvH-0949-CRLM-16.raw]	404.4756774902344	25.4077357773333	2.62787338346667	97.4523909266667	94.82451754320003	550093.875	2.2493050668737662E8	0	7129	4.4524933348788736	0.8511700400297496	0.2769800966179641	404.4656982421875	404.4856262207031
225	404.4951477050781	10.7094137088					1	DETECTED	404.4951 m/z @10.71 [151020OFc1_NvH-0949-CRLM-16.raw]	404.4951477050781	10.7094137088	3.48299729813333	95.8411424016	92.35814510346667	380519.0	1.8718095860676733E8	0	7129	0.16874531054558162	1.171164585146798	13.723127402682584	404.4859619140625	404.5050354003906
226	404.5120849609375	11.9342534624					1	DETECTED	404.5121 m/z @11.93 [151020OFc1_NvH-0949-CRLM-16.raw]	404.5120849609375	11.9342534624	3.88308872426667	99.8767457693333	95.99365704506663	108842.6328125	2.086220622495287E8	0	7129	3.125064334297905	14.238521521175427	0.03041259933916475	404.5051574707031	404.51483154296875
227	404.5252685546875	16.2501507328					1	DETECTED	404.5253 m/z @16.25 [151020OFc1_NvH-0949-CRLM-16.raw]	404.5252685546875	16.2501507328	0.793879196	99.6113259738667	98.81744677786669	2724760.5	3.055364952555491E8	3	7129	15.85861077611407	0.8703894636892775	53.870968711957644	404.51556396484375	404.5352478027344
228	404.53753662109375	12.6103667293333					1	DETECTED	404.5375 m/z @12.61 [151020OFc1_NvH-0949-CRLM-16.raw]	404.53753662109375	12.6103667293333	5.7273176688	50.2287149602667	44.5013972914667	1247127.125	1.376267182758398E8	0	7129	0.14510150832255064	1.5521126363432014	35.432338342577054	404.5352783203125	404.53839111328125
229	404.54840087890625	23.412741788					1	DETECTED	404.5484 m/z @23.41 [151020OFc1_NvH-0949-CRLM-16.raw]	404.54840087890625	23.412741788	2.13198925653333	97.8530088629333	95.72101960639996	4924985.0	3.3435276766146064E8	3	7129	0.23282410758536543	0.5193598601636558	1.6888423705036604	404.5384216308594	404.55828857421875
230	404.5594482421875	31.7281288290667					1	DETECTED	404.5594 m/z @31.73 [151020OFc1_NvH-0949-CRLM-16.raw]	404.5594482421875	31.7281288290667	3.17789048853333	99.6020455322667	96.42415504373336	456506.84375	2.3786278868573797E8	3	7129	0.08332769183125421	2.4605553463716516	0.710460219535642	404.55841064453125	404.5641174316406
231	404.57415771484375	25.8186290285333					1	DETECTED	404.5742 m/z @25.82 [151020OFc1_NvH-0949-CRLM-16.raw]	404.57415771484375	25.8186290285333	0.201170802666667	99.2156348797333	99.01446407706663	1552938.625	2.615853900193504E8	3	7129	7.443910882642744	0.7054496452942672	0.7619220881455884	404.5641784667969	404.5841369628906
232	404.58599853515625	25.3033247544					1	DETECTED	404.5860 m/z @25.30 [151020OFc1_NvH-0949-CRLM-16.raw]	404.58599853515625	25.3033247544	1.2381534152	91.5126976810667	90.2745442658667	146316.875	1.7566122215666848E8	0	7129	9.86543576616322	2.2099821104963655	3.411012606380297	404.5841979980469	404.5959167480469
233	404.65313720703125	26.2669946704					1	DETECTED	404.6531 m/z @26.27 [151020OFc1_NvH-0949-CRLM-16.raw]	404.65313720703125	26.2669946704	2.42871289253333	98.1212179773333	95.69250508479998	906967.4375	2.1028791474390024E8	0	7129	0.04214004885223588	0.740878804437231	1.1002710060872993	404.6437072753906	404.662841796875
234	404.6685791015625	23.684961964					1	DETECTED	404.6686 m/z @23.68 [151020OFc1_NvH-0949-CRLM-16.raw]	404.6685791015625	23.684961964	4.9355846384	99.4998069837333	94.56422234533329	454339.90625	1.8894955185079214E8	0	7129	0.20526950951798995	0.5418298820344116	0.07848735477042573	404.6632995605469	404.6781005859375
235	404.69061279296875	11.9188912069333					1	DETECTED	404.6906 m/z @11.92 [151020OFc1_NvH-0949-CRLM-16.raw]	404.69061279296875	11.9188912069333	3.2429997984	95.728052108	92.4850523096	278961.0	1.813476596342362E8	3	7129	11.183546668967075	0.5276813057354748	1.1350090249224656	404.6806945800781	404.69427490234375
236	404.7043151855469	25.1093263877333					1	DETECTED	404.7043 m/z @25.11 [151020OFc1_NvH-0949-CRLM-16.raw]	404.7043151855469	25.1093263877333	3.2429997984	98.2843435765333	95.0413437781333	1.7633272E7	6.038570529330153E8	2	7129	0.28278660539675826	2.7021165500700732	0.10531728838781958	404.6944580078125	404.71429443359375
237	404.7193603515625	15.1640485325333					1	DETECTED	404.7194 m/z @15.16 [151020OFc1_NvH-0949-CRLM-16.raw]	404.7193603515625	15.1640485325333	3.2429997984	94.5860065410667	91.34300674266669	2126938.25	4.495755236845318E8	2	7129	13.40813187844213	1.6563427688537955	1.1076604056333974	404.7143249511719	404.7293395996094
238	404.7328186035156	21.3850103402667					1	DETECTED	404.7328 m/z @21.39 [151020OFc1_NvH-0949-CRLM-16.raw]	404.7328186035156	21.3850103402667	2.69199139466667	96.7743632168	94.08237182213333	1102539.625	2.696736241302567E8	2	7129	9.387434515732943	0.8840036583960984	4.013349784576147	404.7293701171875	404.7427978515625
239	404.74365234375	9.66773778746667					1	DETECTED	404.7437 m/z @9.67 [151020OFc1_NvH-0949-CRLM-16.raw]	404.74365234375	9.66773778746667	5.57958585946667	99.6922860042667	94.11270014480003	191064.453125	1.7378027017557764E8	0	7129	0.10996821767257714	7.795292478491708	29.2342417707351	404.74285888671875	404.74432373046875
240	404.75433349609375	29.6252395928					1	DETECTED	404.7543 m/z @29.63 [151020OFc1_NvH-0949-CRLM-16.raw]	404.75433349609375	29.6252395928	3.86149957893333	97.3315543154667	93.47005473653337	894248.625	2.1109059195816022E8	0	7129	0.20411632773133803	0.5646738490146133	82.32189924133186	404.7443542480469	404.76397705078125
241	404.7652282714844	24.2722090952					1	DETECTED	404.7652 m/z @24.27 [151020OFc1_NvH-0949-CRLM-16.raw]	404.7652282714844	24.2722090952	6.11049276826667	92.2984516069333	86.18795883866663	180248.0	1.893615986328392E8	0	7129	68.06149474944662	2.390255456936022	4.072805958707334	404.76434326171875	404.7750549316406
242	404.82958984375	13.8899127016					1	DETECTED	404.8296 m/z @13.89 [151020OFc1_NvH-0949-CRLM-16.raw]	404.82958984375	13.8899127016	3.7310462008	96.2771392864	92.5460930856	135987.671875	2.0342541570573765E8	0	7129	30.154887102455532	7.277909973181021	0.0058798543805758385	404.82867431640625	404.8383483886719
243	404.84844970703125	22.6495172274667					1	DETECTED	404.8484 m/z @22.65 [151020OFc1_NvH-0949-CRLM-16.raw]	404.84844970703125	22.6495172274667	0.0995908504	82.3187859674667	82.21919511706669	667850.4375	1.8279574489012316E8	0	7129	0.2286269241584371	0.5072335303123753	1.6235679719989111	404.8384704589844	404.849609375
244	404.85968017578125	16.2364090405333					1	DETECTED	404.8597 m/z @16.24 [151020OFc1_NvH-0949-CRLM-16.raw]	404.85968017578125	16.2364090405333	0.624149785066667	99.6203718984	98.99622211333333	1004737.9375	2.649088994094329E8	3	7129	14.889381298799767	0.8808757239504577	23.44094185432942	404.8497009277344	404.8696594238281
245	404.8719787597656	12.5885481328					1	DETECTED	404.8720 m/z @12.59 [151020OFc1_NvH-0949-CRLM-16.raw]	404.8719787597656	12.5885481328	5.0568566992	97.8906061013333	92.83374940213331	354368.84375	1.9937046714069167E8	0	7129	0.06062565511136242	0.7337104992574528	0.4073501550282364	404.86968994140625	404.87249755859375
246	404.88250732421875	23.3828527437333					1	DETECTED	404.8825 m/z @23.38 [151020OFc1_NvH-0949-CRLM-16.raw]	404.88250732421875	23.3828527437333	0.108494840266667	97.5100022336	97.40150739333333	3079319.25	3.4369081293769014E8	3	7129	2.89135053944322	0.5754200177273875	1.9233913146854957	404.8725280761719	404.8924865722656
247	404.8994140625	28.8353864613333					1	DETECTED	404.8994 m/z @28.84 [151020OFc1_NvH-0949-CRLM-16.raw]	404.8994140625	28.8353864613333	0.0464396781333333	98.9035076792	98.85706800106666	2035756.625	2.4366258330277258E8	3	7129	13.18349944930758	0.6533072664620145	0.018687404062522783	404.892578125	404.9093933105469
248	404.918212890625	27.6858347570667					1	DETECTED	404.9182 m/z @27.69 [151020OFc1_NvH-0949-CRLM-16.raw]	404.918212890625	27.6858347570667	0.254185037866667	99.6922860042667	99.43810096640004	596803.1875	2.3330077740858886E8	0	7129	9.183568252824877	4.393848462634065	0.520182539318935	404.909423828125	404.92816162109375
249	404.9468994140625	21.3202595072					1	DETECTED	404.9469 m/z @21.32 [151020OFc1_NvH-0949-CRLM-16.raw]	404.9468994140625	21.3202595072	0.00988562773333333	99.2637615173333	99.25387588959995	2870037.25	2.504060146342135E8	0	7129	0.11807512750807447	1.003332627101138	1.1197365175710254	404.9369201660156	404.9566650390625
250	404.9644470214844	20.5551499109333					1	DETECTED	404.9644 m/z @20.56 [151020OFc1_NvH-0949-CRLM-16.raw]	404.9644470214844	20.5551499109333	0.325882234133333	99.9045892408	99.57870700666666	314893.3125	2.0586037190118352E8	0	7129	0.09013132406499125	0.5062846147127371	0.10020226175882739	404.95697021484375	404.97442626953125
251	404.97650146484375	25.4077357773333					1	DETECTED	404.9765 m/z @25.41 [151020OFc1_NvH-0949-CRLM-16.raw]	404.97650146484375	25.4077357773333	0.487753085333333	95.311804716	94.82405163066666	190416.03125	1.7990350221915865E8	0	7129	0.10839283198139427	2.4252820733675176	3.746541711050154	404.9744567871094	404.9864196777344
252	405.0001220703125	42.9454829122667					1	DETECTED	405.0001 m/z @42.95 [151020OFc1_NvH-0949-CRLM-16.raw]	405.0001220703125	42.9454829122667	1.2470077784	99.7020520541333	98.4550442757333	253607.53125	2.193258603592254E8	0	7129	32.373064897300594	1.3749673887067817	1.757003217003316	404.9902648925781	405.0066223144531
253	405.0166320800781	53.543715276					1	DETECTED	405.0166 m/z @53.54 [151020OFc1_NvH-0949-CRLM-16.raw]	405.0166320800781	53.543715276	0.882192433066667	99.8951876053333	99.01299517226664	573217.0625	2.108989965279773E8	3	7129	0.5971212466005937	0.9985128299329177	0.5956564339544734	405.0066833496094	405.02642822265625
254	405.0565185546875	22.6495172274667					1	DETECTED	405.0565 m/z @22.65 [151020OFc1_NvH-0949-CRLM-16.raw]	405.0565185546875	22.6495172274667	3.28214907146667	99.9788094496	96.69666037813333	512464.40625	2.1276170439615273E8	0	7129	0.7278590406792489	0.5240283080005912	0.6277140737791933	405.046875	405.0655822753906
255	405.0808410644531	35.4266324429333					1	DETECTED	405.0808 m/z @35.43 [151020OFc1_NvH-0949-CRLM-16.raw]	405.0808410644531	35.4266324429333	0.900075964533333	99.9321871298667	99.03211116533338	77281.8515625	1.817114937558946E8	0	7129	96.09171952589459	1.3905986073570478	1.825099312661727	405.0714111328125	405.0816650390625
256	405.1031188964844	90.3514507616					1	DETECTED	405.1031 m/z @90.35 [151020OFc1_NvH-0949-CRLM-16.raw]	405.1031188964844	90.3514507616	0.714434116266667	97.7178000805333	97.00336596426662	1641741.125	2.8869763943528783E8	0	7129	0.08368042846319668	1.2920650068555424	1.441600395527863	405.09442138671875	405.1126403808594
257	405.12310791015625	89.2056996994667					1	DETECTED	405.1231 m/z @89.21 [151020OFc1_NvH-0949-CRLM-16.raw]	405.12310791015625	89.2056996994667	5.7570193232	97.7476492354667	91.9906299122667	719123.5	1.608266530195872E8	0	7129	0.7564999292180232	0.9838204738062402	0.9931927393888971	405.1138610839844	405.1303405761719
258	405.176025390625	90.6320288736					1	DETECTED	405.1760 m/z @90.63 [151020OFc1_NvH-0949-CRLM-16.raw]	405.176025390625	90.6320288736	0.307815372266667	99.9975403098667	99.68972493760003	313083.1875	2.3297901315290368E8	0	7129	66.83470495291289	0.5068008507265014	0.004433058151112938	405.16644287109375	405.17913818359375
259	405.1891784667969	9.9794429584					1	DETECTED	405.1892 m/z @9.98 [151020OFc1_NvH-0949-CRLM-16.raw]	405.1891784667969	9.9794429584	1.6388571864	99.7860031258667	98.1471459394667	716686.625	2.359289551064011E8	3	7129	7.885196198911574	18.16559511763175	138.53608117885065	405.17919921875	405.1961975097656
260	405.2062072753906	25.0557857208					1	DETECTED	405.2062 m/z @25.06 [151020OFc1_NvH-0949-CRLM-16.raw]	405.2062072753906	25.0557857208	2.80280433253333	99.5647017090667	96.76189737653337	4173393.5	4.079305230140619E8	3	7129	8.096863523779522	1.3896204725912853	0.362228231812483	405.19622802734375	405.2161865234375
261	405.216552734375	23.3828527437333					1	DETECTED	405.2166 m/z @23.38 [151020OFc1_NvH-0949-CRLM-16.raw]	405.216552734375	23.3828527437333	3.62928475706667	77.8672800602667	74.23799530320002	1238717.875	2.1829722482137465E8	0	7129	0.5197859923623405	0.6022377178765969	0.02018750898284058	405.2162170410156	405.21978759765625
262	405.2298278808594	29.7953153010667					1	DETECTED	405.2298 m/z @29.80 [151020OFc1_NvH-0949-CRLM-16.raw]	405.2298278808594	29.7953153010667	0.307815372266667	99.7580636797333	99.45024830746664	2523934.5	4.0851697570469165E8	2	7129	1.0024743192826229	0.8760445467886908	2.429073463633852	405.2198486328125	405.23980712890625
263	405.2467041015625	15.8426277106667					1	DETECTED	405.2467 m/z @15.84 [151020OFc1_NvH-0949-CRLM-16.raw]	405.2467041015625	15.8426277106667	0.370629793333333	99.4531842832	99.08255448986667	1100016.625	2.4141545473054722E8	2	7129	7.16759497574987	2.769988704780122	3.2802869652834463	405.2398376464844	405.2566833496094
264	405.2676086425781	44.3593670034667					1	DETECTED	405.2676 m/z @44.36 [151020OFc1_NvH-0949-CRLM-16.raw]	405.2676086425781	44.3593670034667	2.7372551928	98.8568888784	96.1196336856	838237.1875	1.9150825204360315E8	2	7129	18.53164125649866	1.0660803839939672	1.1125730037867692	405.25762939453125	405.2760314941406
265	405.2798156738281	31.7281288290667					1	DETECTED	405.2798 m/z @31.73 [151020OFc1_NvH-0949-CRLM-16.raw]	405.2798156738281	31.7281288290667	6.98516562906667	96.9441025610667	89.95893693200003	303244.71875	2.319850126313306E8	0	7129	0.06519138376035372	1.7079089657628606	1155.857367089478	405.2784118652344	405.2868957519531
266	405.39263916015625	41.9012007522667					1	DETECTED	405.3926 m/z @41.90 [151020OFc1_NvH-0949-CRLM-16.raw]	405.39263916015625	41.9012007522667	0.0284246632	94.9989770226667	94.9705523594667	90142.8671875	1.9970709348920637E8	0	7129	83.83815292602378	1.195717974621385	1.3944955126869096	405.3828430175781	405.39825439453125
267	405.4216613769531	24.6107573744					1	DETECTED	405.4217 m/z @24.61 [151020OFc1_NvH-0949-CRLM-16.raw]	405.4216613769531	24.6107573744	1.0774237632	95.8881462629333	94.8107224997333	336239.40625	2.0039091975576916E8	0	7129	1.9973122202162692	3.478616848735331	0.03602670903761153	405.4117126464844	405.4313659667969
268	405.4334411621094	22.8449814469333					1	DETECTED	405.4334 m/z @22.84 [151020OFc1_NvH-0949-CRLM-16.raw]	405.4334411621094	22.8449814469333	1.72868079093333	95.3835912090667	93.65491041813337	329293.8125	1.938599806268154E8	0	7129	0.08804310501081147	2.217597484138926	59.36528976439512	405.43170166015625	405.4371032714844
269	405.4475402832031	21.3113114568					1	DETECTED	405.4475 m/z @21.31 [151020OFc1_NvH-0949-CRLM-16.raw]	405.4475402832031	21.3113114568	3.71232403173333	99.4903609165333	95.77803688479997	540124.3125	2.0150303490680858E8	0	7129	0.058180546123765	0.546604278545661	0.22057473777443193	405.4376220703125	405.4573669433594
270	405.4582824707031	22.5226292354667					1	DETECTED	405.4583 m/z @22.52 [151020OFc1_NvH-0949-CRLM-16.raw]	405.4582824707031	22.5226292354667	2.87483722613333	98.3403301650667	95.46549293893338	148630.953125	1.7719458763365886E8	0	7129	10.049398983136175	3.78020314153001	8.250148958672195	405.45758056640625	405.4654846191406
271	405.4924011230469	19.5801837074667					1	DETECTED	405.4924 m/z @19.58 [151020OFc1_NvH-0949-CRLM-16.raw]	405.4924011230469	19.5801837074667	3.4537997704	98.0373607224	94.583560952	1205710.375	2.2942016407571766E8	0	7129	0.19888678083314915	0.5085914878487606	54.261702269037535	405.4825744628906	405.502197265625
272	405.50567626953125	17.5029049330667					1	DETECTED	405.5057 m/z @17.50 [151020OFc1_NvH-0949-CRLM-16.raw]	405.50567626953125	17.5029049330667	3.97877927946667	99.4998069837333	95.52102770426663	110746.6171875	1.8787202271651497E8	0	7129	91.65828841296103	3.662981504918586	8.46941889333968	405.5024719238281	405.5083312988281
273	405.5183410644531	35.2423907821333					1	DETECTED	405.5183 m/z @35.24 [151020OFc1_NvH-0949-CRLM-16.raw]	405.5183410644531	35.2423907821333	5.32201647306667	96.7743632168	91.45234674373333	234727.828125	2.184962904757702E8	3	7129	17.633364926295055	1.5431985214054231	2.6244553765945717	405.5088195800781	405.5214538574219
274	405.531494140625	20.5110413098667					1	DETECTED	405.5315 m/z @20.51 [151020OFc1_NvH-0949-CRLM-16.raw]	405.531494140625	20.5110413098667	2.8118459504	97.7570622421333	94.9452162917333	4156386.75	3.141587252945279E8	3	7129	0.15489815061959078	0.854932857298606	0.4161958618929123	405.5220642089844	405.54144287109375
275	405.5444641113281	17.1479571744					1	DETECTED	405.5445 m/z @17.15 [151020OFc1_NvH-0949-CRLM-16.raw]	405.5444641113281	17.1479571744	2.95769687226667	97.4523909266667	94.49469405440003	724969.1875	2.5203998722068152E8	3	7129	0.14897556558388203	0.9884702888941436	21.020488503582058	405.54150390625	405.554443359375
276	405.5549621582031	14.4240626546667					1	DETECTED	405.5550 m/z @14.42 [151020OFc1_NvH-0949-CRLM-16.raw]	405.5549621582031	14.4240626546667	3.76040229813333	79.8608992042667	76.10049690613337	115667.09375	1.6904310046273863E8	0	7129	8.196070522897864	0.5190374778154403	0.06638891941806406	405.5544738769531	405.5573425292969
277	405.5673522949219	21.9626209461333					1	DETECTED	405.5674 m/z @21.96 [151020OFc1_NvH-0949-CRLM-16.raw]	405.5673522949219	21.9626209461333	3.2913094368	99.1678977928	95.876588356	1243933.5	2.434520346337301E8	3	7129	18.600602757102724	0.6376666544323332	15.99703847337399	405.557373046875	405.57733154296875
278	405.5812072753906	15.8192137618667					1	DETECTED	405.5812 m/z @15.82 [151020OFc1_NvH-0949-CRLM-16.raw]	405.5812072753906	15.8192137618667	1.8345257528	97.8813687522667	96.04684299946669	696154.0	2.072561747924524E8	0	7129	7.5594110382882285	0.8966911617779333	1.9279773112599063	405.5773620605469	405.5911865234375
279	405.6017150878906	44.2927341973333					1	DETECTED	405.6017 m/z @44.29 [151020OFc1_NvH-0949-CRLM-16.raw]	405.6017150878906	44.2927341973333	2.72844110293333	92.199823296	89.47138219306667	726356.3125	2.3561830476933897E8	0	7129	0.07254444801360194	1.0784965969020872	0.023452047478986115	405.5917663574219	405.6112060546875
280	405.69451904296875	16.368564052					1	DETECTED	405.6945 m/z @16.37 [151020OFc1_NvH-0949-CRLM-16.raw]	405.69451904296875	16.368564052	5.45408904026667	99.7486347208	94.29454568053333	602359.5625	1.8263744864393973E8	0	7129	0.17864392948653673	2.2377125085823586	54.67425885280591	405.6845397949219	405.6971740722656
281	405.707275390625	25.208806464					1	DETECTED	405.7073 m/z @25.21 [151020OFc1_NvH-0949-CRLM-16.raw]	405.707275390625	25.208806464	1.0594133816	99.5271648002667	98.46775141866671	890007.8125	2.5352697117609578E8	0	7129	0.11417985459408087	0.5507014801734137	0.022895884664213197	405.6974182128906	405.7172546386719
282	405.7216796875	15.1484984717333					1	DETECTED	405.7217 m/z @15.15 [151020OFc1_NvH-0949-CRLM-16.raw]	405.7216796875	15.1484984717333	3.5104777768	97.9133665272	94.4028887504	187894.15625	2.429175268943364E8	0	7129	18.457076301813846	5.345090870915212	0.32463763052242217	405.7173156738281	405.7217102050781
283	405.7317199707031	38.7620360133333					1	DETECTED	405.7317 m/z @38.76 [151020OFc1_NvH-0949-CRLM-16.raw]	405.7317199707031	38.7620360133333	1.15807058	98.1491490301333	96.9910784501333	1424755.75	2.6356722369613656E8	0	7129	9.318862455168652	0.5100675980664695	0.7936833337433615	405.72174072265625	405.73492431640625
284	405.7449645996094	12.4364939442667					1	DETECTED	405.7450 m/z @12.44 [151020OFc1_NvH-0949-CRLM-16.raw]	405.7449645996094	12.4364939442667	1.4064450624	99.3971183138667	97.9906732514667	1673501.5	2.4654180991810516E8	2	7129	8.920063794183662	128.8494442801517	4.243004236473548	405.7349853515625	405.7547912597656
285	405.76300048828125	33.4942251818667					1	DETECTED	405.7630 m/z @33.49 [151020OFc1_NvH-0949-CRLM-16.raw]	405.76300048828125	33.4942251818667	3.76040229813333	96.9531230088	93.19272071066668	415078.65625	1.745828731486457E8	2	7129	0.20869639280291352	1.2372785869534342	5.070247416630608	405.7551574707031	405.77117919921875
286	405.8232116699219	24.6107573744					1	DETECTED	405.8232 m/z @24.61 [151020OFc1_NvH-0949-CRLM-16.raw]	405.8232116699219	24.6107573744	1.58488466986667	97.7570622421333	96.17217757226663	90378.625	1.9521067301205763E8	0	7129	74.64105287462192	2.0883503267464056	6.040582779602944	405.8134460449219	405.82403564453125
287	405.8502502441406	35.2882402882667					1	DETECTED	405.8503 m/z @35.29 [151020OFc1_NvH-0949-CRLM-16.raw]	405.8502502441406	35.2882402882667	0.442495599733333	99.2347531738667	98.79225757413336	1124080.625	2.489810721377428E8	3	7129	0.14248374808799014	0.5789084621855228	0.007859994606051687	405.8403625488281	405.8556823730469
288	405.8656921386719	20.4985624941333					1	DETECTED	405.8657 m/z @20.50 [151020OFc1_NvH-0949-CRLM-16.raw]	405.8656921386719	20.4985624941333	0.415256282133333	99.6736211325333	99.25836485039997	2957993.25	2.385333245795809E8	3	7129	0.13791752589489548	1.5614310343920195	0.7467888154856748	405.855712890625	405.8683776855469
289	405.87841796875	14.4475629008					1	DETECTED	405.8784 m/z @14.45 [151020OFc1_NvH-0949-CRLM-16.raw]	405.87841796875	14.4475629008	0.0641725112	98.1603821192	98.096209608	5071896.5	3.318085115282189E8	3	7129	0.14680023519756347	0.5224287136142194	0.40900409895883255	405.8684387207031	405.8883972167969
290	405.8910217285156	17.6813113709333					1	DETECTED	405.8910 m/z @17.68 [151020OFc1_NvH-0949-CRLM-16.raw]	405.8910217285156	17.6813113709333	0.0284246632	98.1698512336	98.1414265704	4991559.0	3.299933126826617E8	3	7129	0.30611712033151406	4.129387230596998	52.1356753091869	405.888427734375	405.9010009765625
291	405.9073791503906	36.2460918565333					1	DETECTED	405.9074 m/z @36.25 [151020OFc1_NvH-0949-CRLM-16.raw]	405.9073791503906	36.2460918565333	0.4604636336	97.4236116472	96.9631480136	1939351.125	2.7030431152333957E8	3	7129	5.6119921636010766	0.6351902732103669	0.11618002311144501	405.9010314941406	405.91729736328125
292	405.9324645996094	29.4689710237333					1	DETECTED	405.9325 m/z @29.47 [151020OFc1_NvH-0949-CRLM-16.raw]	405.9324645996094	29.4689710237333	0.108494840266667	95.6156220570667	95.50712721680003	103226.2265625	1.9222653786094183E8	0	7129	28.015302430386573	1.7463396190273335	2.4872413291980746	405.9225158691406	405.93505859375
293	405.9451599121094	12.4879512437333					1	DETECTED	405.9452 m/z @12.49 [151020OFc1_NvH-0949-CRLM-16.raw]	405.9451599121094	12.4879512437333	0.00988562773333333	99.9508388368	99.94095320906666	395182.0625	1.9914717831626916E8	0	7129	11.207624075621402	0.5070289184500911	0.9454978097837976	405.9351806640625	405.955078125
294	405.9607849121094	14.4475629008					1	DETECTED	405.9608 m/z @14.45 [151020OFc1_NvH-0949-CRLM-16.raw]	405.9607849121094	14.4475629008	0.9176920968	97.9614701376	97.0437780408	147638.84375	2.4375573060573155E8	0	7129	18.19357078538833	6.181832287722067	11.552942838431093	405.9552001953125	405.9607849121094
295	405.9707946777344	24.4414259296					1	DETECTED	405.9708 m/z @24.44 [151020OFc1_NvH-0949-CRLM-16.raw]	405.9707946777344	24.4414259296	1.2381534152	99.9228955173333	98.6847421021333	409685.09375	2.1196987188819253E8	0	7129	9.0814452568819	0.5038644604830671	0.004307468788041836	405.9608459472656	405.97216796875
296	405.982177734375	38.7138262408					1	DETECTED	405.9822 m/z @38.71 [151020OFc1_NvH-0949-CRLM-16.raw]	405.982177734375	38.7138262408	0.587387786666667	97.9133665272	97.32597874053333	1904013.125	2.5898831437160277E8	2	7129	0.10814587725508318	0.5261302151935191	2.7434157951616247	405.9721984863281	405.9920959472656
297	405.9931945800781	19.5306800322667					1	DETECTED	405.9932 m/z @19.53 [151020OFc1_NvH-0949-CRLM-16.raw]	405.9931945800781	19.5306800322667	0.542004611466667	98.3309407416	97.78893613013334	552037.0625	2.7839609289947027E8	0	7129	0.08109571493876899	0.5056895077407294	34.79597544707603	405.99237060546875	406.0030517578125
298	406.0225524902344	24.6273150552					1	DETECTED	406.0226 m/z @24.63 [151020OFc1_NvH-0949-CRLM-16.raw]	406.0225524902344	24.6273150552	0.0374499141333333	99.9045892408	99.86713932666666	75753.953125	1.8655105043954515E8	0	7129	83.50212617023233	2.1221674191796143	3.581035931736521	406.02130126953125	406.03131103515625
299	406.04608154296875	38.5254640861333					1	DETECTED	406.0461 m/z @38.53 [151020OFc1_NvH-0949-CRLM-16.raw]	406.04608154296875	38.5254640861333	0.944256700266667	99.1108258770667	98.16656917680004	268931.28125	2.216558924718971E8	0	7129	0.07064499292493309	1.4557781384710862	0.0024600098518367816	406.0362854003906	406.05572509765625
300	406.0820617675781	35.1866540864					1	DETECTED	406.0821 m/z @35.19 [151020OFc1_NvH-0949-CRLM-16.raw]	406.0820617675781	35.1866540864	0.00988562773333333	99.9975403098667	99.98765468213335	139868.109375	1.901824574622099E8	0	7129	98.50143026141387	1.392581505876536	1.7868320295625397	406.0721740722656	406.0918884277344
301	406.1125183105469	89.4208572325333					1	DETECTED	406.1125 m/z @89.42 [151020OFc1_NvH-0949-CRLM-16.raw]	406.1125183105469	89.4208572325333	4.7533580736	99.0356124616	94.282254388	398786.3125	2.0337014113367337E8	0	7129	0.19736254864737646	0.6863270042026126	0.7874991616565059	406.1049499511719	406.1210632324219
302	406.12451171875	86.0075107368					1	DETECTED	406.1245 m/z @86.01 [151020OFc1_NvH-0949-CRLM-16.raw]	406.12451171875	86.0075107368	1.61196151493333	97.1502186413333	95.53825712639997	170302.296875	3.8008720409682333E8	0	7129	87.34855615692517	0.5171766237307411	0.03450831800212131	406.12261962890625	406.1324157714844
303	406.14984130859375	16.3835321592					1	DETECTED	406.1498 m/z @16.38 [151020OFc1_NvH-0949-CRLM-16.raw]	406.14984130859375	16.3835321592	7.9117385752	97.3587705821333	89.4470320069333	117004.171875	1.9321517006151563E8	0	7129	0.07176767467244005	5.279108321044599	4811.998747871973	406.1401062011719	406.154296875
304	406.1648254394531	30.533438008					1	DETECTED	406.1648 m/z @30.53 [151020OFc1_NvH-0949-CRLM-16.raw]	406.1648254394531	30.533438008	1.69265026373333	99.9788094496	98.28615918586668	254489.03125	2.0942030002613416E8	0	7129	2.9250109003751916	2.0632824442946425	3.970435118113521	406.1549072265625	406.1748046875
305	406.18157958984375	22.8741538349333					1	DETECTED	406.1816 m/z @22.87 [151020OFc1_NvH-0949-CRLM-16.raw]	406.18157958984375	22.8741538349333	1.15807058	99.3503254034667	98.1922548234667	85699.6953125	1.8330363234922174E8	0	7129	70.4501060441379	2.5161069664595104	3.6212125301266886	406.1749572753906	406.18212890625
306	406.192138671875	24.3492624786667					1	DETECTED	406.1921 m/z @24.35 [151020OFc1_NvH-0949-CRLM-16.raw]	406.192138671875	24.3492624786667	2.9396591712	97.9995301261333	95.05987095493329	2729434.0	3.4910799308121383E8	3	7129	0.2465593958899035	4.500020659227671	8.048892365179807	406.1821594238281	406.2021179199219
307	406.2125244140625	14.4475629008					1	DETECTED	406.2125 m/z @14.45 [151020OFc1_NvH-0949-CRLM-16.raw]	406.2125244140625	14.4475629008	1.44227172106667	99.7393288010667	98.29705708000003	3317713.75	4.238345912880148E8	2	7129	25.146542672340594	2.7466245024101688	6.211444453542043	406.2025451660156	406.2225036621094
308	406.2257385253906	17.7033820610667					1	DETECTED	406.2257 m/z @17.70 [151020OFc1_NvH-0949-CRLM-16.raw]	406.2257385253906	17.7033820610667	3.17789048853333	98.7003201624	95.52242967386667	3269652.5	3.3312964523758686E8	3	7129	0.21185593721961027	1.2679377992265073	2.176857418727735	406.2225341796875	406.2357177734375
309	406.2418518066406	36.2218586941333					1	DETECTED	406.2419 m/z @36.22 [151020OFc1_NvH-0949-CRLM-16.raw]	406.2418518066406	36.2218586941333	2.46511059093333	98.5506238314667	96.08551324053336	1515828.375	2.842005108908534E8	2	7129	0.3166129466814738	0.524576330398838	0.023066000674665448	406.2357482910156	406.2450256347656
310	406.2550354003906	17.7473041133333					1	DETECTED	406.2550 m/z @17.75 [151020OFc1_NvH-0949-CRLM-16.raw]	406.2550354003906	17.7473041133333	1.86969602266667	98.0373607224	96.16766469973332	4029015.0	3.2932412040320754E8	2	7129	0.223517373133717	4.334618725019877	0.916023384591456	406.24505615234375	406.26495361328125
311	406.2734375	45.2960892853333					1	DETECTED	406.2734 m/z @45.30 [151020OFc1_NvH-0949-CRLM-16.raw]	406.2734375	45.2960892853333	3.86149957893333	97.2359659370667	93.37446635813336	674898.0	1.961000087571724E8	2	7129	0.1233724911123133	1.0866965504049229	1.161138960553586	406.2650451660156	406.2814025878906
312	406.2945556640625	89.8028965266667					1	DETECTED	406.2946 m/z @89.80 [151020OFc1_NvH-0949-CRLM-16.raw]	406.2945556640625	89.8028965266667	2.4378379816	99.4063993224	96.96856134080001	175408.15625	3.539375434973931E8	0	7129	88.72414072312273	0.5101407139405033	0.014830786333600686	406.28887939453125	406.3039855957031
313	406.3240966796875	33.3400710642667					1	DETECTED	406.3241 m/z @33.34 [151020OFc1_NvH-0949-CRLM-16.raw]	406.3240966796875	33.3400710642667	23.1377390725333	92.4654436685333	69.32770459599999	86094.28125	1.634912815690309E8	0	7129	67.98327776911316	3.397640100918782	5.722293370297829	406.3144836425781	406.32421875
314	406.39697265625	3.5774228664					1	DETECTED	406.3970 m/z @3.58 [151020OFc1_NvH-0949-CRLM-16.raw]	406.39697265625	3.5774228664	3.42263732746667	96.4446170125333	93.02197968506663	106442.78125	1.7962287742099106E8	0	7129	0.08876939307836418	1.165482960277802	0.5004265234746255	406.3874206542969	406.3993835449219
315	406.40985107421875	18.6123693421333					1	DETECTED	406.4099 m/z @18.61 [151020OFc1_NvH-0949-CRLM-16.raw]	406.40985107421875	18.6123693421333	3.30048036586667	99.9508388368	96.65035847093333	204564.609375	2.165435464935293E8	0	7129	0.10899375573396242	5.5469390700609456	14.366083297526671	406.3999328613281	406.4193115234375
316	406.44781494140625	31.8362651192					1	DETECTED	406.4478 m/z @31.84 [151020OFc1_NvH-0949-CRLM-16.raw]	406.44781494140625	31.8362651192	3.647731016	97.8530088629333	94.2052778469333	354685.21875	2.024811747363405E8	4	7129	19.362505874043308	2.3058850325378697	0.00864554408063628	406.4386901855469	406.4577941894531
317	406.4659423828125	41.6353519541333					1	DETECTED	406.4659 m/z @41.64 [151020OFc1_NvH-0949-CRLM-16.raw]	406.4659423828125	41.6353519541333	0.997460056533333	99.6736211325333	98.67616107599997	329980.6875	2.2569869196767694E8	0	7129	27.130830303633175	1.3270144588050388	null	406.4579162597656	406.4675598144531
318	406.47760009765625	24.9277266736					1	DETECTED	406.4776 m/z @24.93 [151020OFc1_NvH-0949-CRLM-16.raw]	406.47760009765625	24.9277266736	3.52918402666667	96.5211885032	92.99200447653332	376373.40625	2.0067550833589202E8	0	7129	16.635245606329644	0.7119450721242979	0.4230694495994779	406.4676208496094	406.4874572753906
319	406.48974609375	34.2789288733333					1	DETECTED	406.4897 m/z @34.28 [151020OFc1_NvH-0949-CRLM-16.raw]	406.48974609375	34.2789288733333	3.5104777768	94.8090019541333	91.29852417733329	298554.6875	1.891351201637171E8	0	7129	0.22059161132687422	1.7822880375556107	4.1956471400683375	406.48809814453125	406.4996643066406
320	406.51715087890625	35.2708054738667					1	DETECTED	406.5172 m/z @35.27 [151020OFc1_NvH-0949-CRLM-16.raw]	406.51715087890625	35.2708054738667	3.22331219653333	95.9536909872	92.73037879066668	633587.75	2.0997255522987983E8	0	7129	0.1745187778190953	0.5047499727743786	0.015359587885928012	406.5072021484375	406.5251770019531
321	406.53533935546875	23.1016535933333					1	DETECTED	406.5353 m/z @23.10 [151020OFc1_NvH-0949-CRLM-16.raw]	406.53533935546875	23.1016535933333	2.63698347573333	98.8662516064	96.22926813066667	1209334.125	2.7003823763005114E8	3	7129	3.4607029674465117	4.9451764807629575	0.014218178876821178	406.525390625	406.53717041015625
322	406.54718017578125	14.4576855058667					1	DETECTED	406.5472 m/z @14.46 [151020OFc1_NvH-0949-CRLM-16.raw]	406.54718017578125	14.4576855058667	1.00629348613333	98.5693860885333	97.56309260239998	1245085.25	2.4231961832888067E8	3	7129	0.14241626922258632	1.152148087389295	0.6381937781972781	406.5372009277344	406.54949951171875
323	406.5595397949219	17.6813113709333					1	DETECTED	406.5595 m/z @17.68 [151020OFc1_NvH-0949-CRLM-16.raw]	406.5595397949219	17.6813113709333	2.9396591712	94.7421798312	91.80252066	1315640.25	2.5842637995461175E8	3	7129	2.620874829093969	0.7238576155514235	0.17239169520951528	406.5495910644531	406.5694580078125
324	406.5758056640625	36.1872654445333					1	DETECTED	406.5758 m/z @36.19 [151020OFc1_NvH-0949-CRLM-16.raw]	406.5758056640625	36.1872654445333	3.31937363733333	95.9723991626667	92.65302552533338	648897.8125	2.4082462948767743E8	3	7129	0.08985319552697746	0.5621033477760792	0.15523694715634204	406.5695495605469	406.5857238769531
325	406.5875244140625	3.84203668293333					1	DETECTED	406.5875 m/z @3.84 [151020OFc1_NvH-0949-CRLM-16.raw]	406.5875244140625	3.84203668293333	3.39516274346667	92.2186876872	88.82352494373333	76017.0390625	1.7858413249798042E8	3	7129	0.3134269633160227	0.5252033650005651	199.54041029400224	406.5859680175781	406.5975036621094
326	406.610107421875	18.5823760082667					1	DETECTED	406.6101 m/z @18.58 [151020OFc1_NvH-0949-CRLM-16.raw]	406.610107421875	18.5823760082667	1.79112036053333	96.9717418149333	95.18062145439997	243873.375	1.832172755197724E8	0	7129	0.1873644853405878	5.354224794558544	0.33891535400817635	406.600341796875	406.6199951171875
327	406.6822509765625	19.4627826274667					1	DETECTED	406.6823 m/z @19.46 [151020OFc1_NvH-0949-CRLM-16.raw]	406.6822509765625	19.4627826274667	4.375457824	98.6912199024	94.3157620784	319613.34375	2.3325384459006894E8	0	7129	0.08425699331281322	7.6584448729239	0.04262385420417881	406.6730651855469	406.6836242675781
328	406.69366455078125	24.4166577344					1	DETECTED	406.6937 m/z @24.42 [151020OFc1_NvH-0949-CRLM-16.raw]	406.69366455078125	24.4166577344	0.829169994933333	98.3966423109333	97.56747231599996	1214508.125	2.3046054203381327E8	0	7129	0.20373087200418283	0.5173142282152028	0.21314550563119833	406.6840515136719	406.7035217285156
329	406.7059020996094	21.1278576917333					1	DETECTED	406.7059 m/z @21.13 [151020OFc1_NvH-0949-CRLM-16.raw]	406.7059020996094	21.1278576917333	4.16919800026667	95.1933000410667	91.02410204080003	172987.578125	1.7635524635308385E8	0	7129	75.37189194446958	3.5193095760969917	8.47615641476074	406.7037353515625	406.7086181640625
330	406.7186279296875	41.1261095389333					1	DETECTED	406.7186 m/z @41.13 [151020OFc1_NvH-0949-CRLM-16.raw]	406.7186279296875	41.1261095389333	3.09541780453333	99.9321871298667	96.83676932533338	2273779.25	3.0068511980930716E8	2	7129	1.8678507251293652	0.5121523297366852	0.017195978511069254	406.7087707519531	406.72479248046875
331	406.73480224609375	22.6495172274667					1	DETECTED	406.7348 m/z @22.65 [151020OFc1_NvH-0949-CRLM-16.raw]	406.73480224609375	22.6495172274667	0.307815372266667	98.7186591632	98.41084379093334	1.021006E7	4.9868799944172037E8	4	7129	18.512509777691957	1.4156204806427508	5.482338588433615	406.7248229980469	406.7447814941406
332	406.7469482421875	19.7184692202667					1	DETECTED	406.7469 m/z @19.72 [151020OFc1_NvH-0949-CRLM-16.raw]	406.7469482421875	19.7184692202667	7.18747193226667	97.5193441637333	90.33187223146662	1226350.0	3.2189323530324113E8	0	7129	7.485047967118184	0.6718923757840803	0.35120628452079306	406.74481201171875	406.7469787597656
333	406.7569885253906	17.7033820610667					1	DETECTED	406.7570 m/z @17.70 [151020OFc1_NvH-0949-CRLM-16.raw]	406.7569885253906	17.7033820610667	3.54009204586667	99.9694787682667	96.42938672240003	1745028.75	2.6244525422717056E8	2	7129	0.1903393794214132	3.04541682419842	1.6966453020899601	406.74700927734375	406.7667236328125
334	406.771240234375	26.9770890818667					1	DETECTED	406.7712 m/z @26.98 [151020OFc1_NvH-0949-CRLM-16.raw]	406.771240234375	26.9770890818667	4.6095512272	95.0583473434667	90.4487961162667	458497.28125	1.908127274060743E8	2	7129	18.37474540610582	2.1477785786376034	0.8350497513064212	406.7669982910156	406.78118896484375
335	406.7963562011719	45.1089247592					1	DETECTED	406.7964 m/z @45.11 [151020OFc1_NvH-0949-CRLM-16.raw]	406.7963562011719	45.1089247592	3.376152588	98.9982812762667	95.6221286882667	456331.6875	1.8563640239260265E8	0	7129	0.11689184971346123	1.1489921705476451	2.010038286855599	406.7866516113281	406.8062438964844
336	406.85137939453125	35.3223042834667					1	DETECTED	406.8514 m/z @35.32 [151020OFc1_NvH-0949-CRLM-16.raw]	406.85137939453125	35.3223042834667	0.316709233066667	95.7374766626667	95.42076742960003	485026.1875	2.00950113898064E8	0	7129	0.15397580897957397	1.7989113839388935	0.0234565515400346	406.84161376953125	406.8592529296875
337	406.86932373046875	23.1272330082667					1	DETECTED	406.8693 m/z @23.13 [151020OFc1_NvH-0949-CRLM-16.raw]	406.86932373046875	23.1272330082667	0.652047402933333	99.1965981474667	98.54455074453337	709737.9375	2.1866685481704283E8	3	7129	8.41611396878717	0.553972457555311	2.5436298162983153	406.85968017578125	406.8793029785156
338	406.88275146484375	16.6239483306667					1	DETECTED	406.8828 m/z @16.62 [151020OFc1_NvH-0949-CRLM-16.raw]	406.88275146484375	16.6239483306667	0.201170802666667	99.3314289925333	99.13025818986664	505119.09375	2.317585444563758E8	3	7129	9.78734142528931	0.7502471131019173	0.4368347631450727	406.8793640136719	406.8927307128906
339	406.8946838378906	17.6623280690667					1	DETECTED	406.8947 m/z @17.66 [151020OFc1_NvH-0949-CRLM-16.raw]	406.8946838378906	17.6623280690667	1.1668840128	95.8787088082667	94.7118247954667	329456.90625	2.1073270773707706E8	0	7129	0.09431869940035398	1.2558744092488814	4.6127639492320025	406.89276123046875	406.8985900878906
340	406.9085998535156	42.2596844424					1	DETECTED	406.9086 m/z @42.26 [151020OFc1_NvH-0949-CRLM-16.raw]	406.9085998535156	42.2596844424	0.00988562773333333	98.1989656565333	98.18908002879996	1825358.625	2.3001370559813902E8	3	7129	0.2312532610047171	0.5290405210290874	0.0258071357797262	406.89862060546875	406.91851806640625
341	406.9193420410156	36.2218586941333					1	DETECTED	406.9193 m/z @36.22 [151020OFc1_NvH-0949-CRLM-16.raw]	406.9193420410156	36.2218586941333	0.0194796248	99.9045892408	99.885109616	277278.0625	1.9896062208787376E8	0	7129	59.22561740331437	1.4024303367492972	3.7851537323045172	406.918701171875	406.9293212890625
342	406.9396667480469	45.2010698768					1	DETECTED	406.9397 m/z @45.20 [151020OFc1_NvH-0949-CRLM-16.raw]	406.9396667480469	45.2010698768	0.00988562773333333	99.5554248365333	99.54553920879997	360359.28125	1.972780292343827E8	0	7129	22.394833771622892	1.2489376269644459	0.007455943842585565	406.9296875	406.94891357421875
343	406.9589538574219	32.4487123653333					1	DETECTED	406.9590 m/z @32.45 [151020OFc1_NvH-0949-CRLM-16.raw]	406.9589538574219	32.4487123653333	0.0194796248	99.7580636797333	99.7385840549333	1574536.0	2.289952927735284E8	4	7129	0.09492165858120671	0.5685346706648876	1.4415436552082606	406.94915771484375	406.9688720703125
344	406.9788818359375	19.2867556525333					1	DETECTED	406.9789 m/z @19.29 [151020OFc1_NvH-0949-CRLM-16.raw]	406.9788818359375	19.2867556525333	0.8026807448	98.1603821192	97.3577013744	751287.375	2.1947288383906317E8	0	7129	0.0926009502260925	1.0013034328398038	1.0391467195070203	406.9689636230469	406.9884948730469
345	407.00469970703125	23.2239729218667					1	DETECTED	407.0047 m/z @23.22 [151020OFc1_NvH-0949-CRLM-16.raw]	407.00469970703125	23.2239729218667	0.0284246632	99.9881945408	99.9597698776	131499.953125	1.8799256991597903E8	0	7129	40.8095124414534	2.5042736023571353	4.494001741090211	406.9947204589844	407.0145568847656
346	407.0301208496094	36.4290525024					1	DETECTED	407.0301 m/z @36.43 [151020OFc1_NvH-0949-CRLM-16.raw]	407.0301208496094	36.4290525024	0.0284246632	99.8859669104	99.8575422472	82961.0	2.256513164011132E8	0	7129	84.75743703582329	1.4014245968615133	1.8549919934657533	407.02020263671875	407.0317077636719
347	407.060791015625	46.7378734336					1	DETECTED	407.0608 m/z @46.74 [151020OFc1_NvH-0949-CRLM-16.raw]	407.060791015625	46.7378734336	0.0819345981333333	99.8767457693333	99.79481117119997	950677.625	2.2097680180371362E8	3	7129	0.2621879286008024	1.2885967508444087	0.006196331146262029	407.051025390625	407.0707702636719
348	407.0830078125	45.1480705314667					1	DETECTED	407.0830 m/z @45.15 [151020OFc1_NvH-0949-CRLM-16.raw]	407.0830078125	45.1480705314667	2.90219512986667	99.3013774402667	96.39918231040004	306043.8125	1.8374058329969493E8	0	7129	0.19042424933336122	1.1409301073063927	0.5149910125748699	407.0731506347656	407.0903015136719
349	407.100830078125	90.3313264965333					1	DETECTED	407.1008 m/z @90.33 [151020OFc1_NvH-0949-CRLM-16.raw]	407.100830078125	90.3313264965333	0.740940056533333	99.05431776	98.31337770346667	312176.125	2.645947498300891E8	0	7129	0.09353978111697359	0.5413539999257644	0.001020110478102204	407.0911865234375	407.1100769042969
350	407.1348876953125	47.4918651178667					1	DETECTED	407.1349 m/z @47.49 [151020OFc1_NvH-0949-CRLM-16.raw]	407.1348876953125	47.4918651178667	0.0194796248	99.9975403098667	99.9780606850667	66774.7421875	2.0612315255679256E8	0	7129	89.18160844619713	1.046996232551753	1.0784495557669893	407.1287841796875	407.1448669433594
351	407.1736145019531	24.3938909901333					1	DETECTED	407.1736 m/z @24.39 [151020OFc1_NvH-0949-CRLM-16.raw]	407.1736145019531	24.3938909901333	3.67546146746667	96.9251256754667	93.24966420800003	166856.515625	2.1457875437614062E8	0	7129	16.626532636397815	2.884689629314679	4.660417599201262	407.16363525390625	407.1756286621094
352	407.1856384277344	26.7485144858667					1	DETECTED	407.1856 m/z @26.75 [151020OFc1_NvH-0949-CRLM-16.raw]	407.1856384277344	26.7485144858667	4.31044389466667	99.9788094496	95.66836555493333	1057331.875	2.257146942048456E8	2	7129	0.23204141635844167	1.088068430619663	1.1316231774971985	407.1756591796875	407.1919250488281
353	407.2019348144531	44.2311787106667					1	DETECTED	407.2019 m/z @44.23 [151020OFc1_NvH-0949-CRLM-16.raw]	407.2019348144531	44.2311787106667	1.86969602266667	99.9694787682667	98.09978274560002	4645118.5	3.5381211959895194E8	3	7129	0.21303455926551607	2.3131937433726653	0.013152622352183452	407.19195556640625	407.2119140625
354	407.2190246582031	15.9318875154667					1	DETECTED	407.2190 m/z @15.93 [151020OFc1_NvH-0949-CRLM-16.raw]	407.2190246582031	15.9318875154667	3.27291805306667	98.9982812762667	95.72536322320002	1903910.625	3.0850016718900806E8	3	7129	25.335126482803545	8.288036601936954	0.027357810799453368	407.21197509765625	407.2263488769531
355	407.2363586425781	22.6495172274667					1	DETECTED	407.2364 m/z @22.65 [151020OFc1_NvH-0949-CRLM-16.raw]	407.2363586425781	22.6495172274667	1.85206099146667	98.406164928	96.55410393653332	4236084.5	5.2010691374264956E8	2	7129	7.373207200932921	0.5269914100887907	4.228547429153241	407.22637939453125	407.246337890625
356	407.25750732421875	26.0842298821333					1	DETECTED	407.2575 m/z @26.08 [151020OFc1_NvH-0949-CRLM-16.raw]	407.25750732421875	26.0842298821333	3.43367493813333	99.5927411589333	96.15906622079996	464026.0625	2.151458676428614E8	2	7129	20.32343927794973	2.550631697157607	0.0771727576424945	407.2475891113281	407.26739501953125
357	407.2820129394531	53.5819441085333					1	DETECTED	407.2820 m/z @53.58 [151020OFc1_NvH-0949-CRLM-16.raw]	407.2820129394531	53.5819441085333	4.8327384368	95.257757336	90.4250188992	319867.90625	2.348255686751099E8	2	7129	86.50801355673082	0.9629356167058146	0.9020003162611531	407.272216796875	407.29193115234375
358	407.3008728027344	91.8522738157333					1	DETECTED	407.3009 m/z @91.85 [151020OFc1_NvH-0949-CRLM-16.raw]	407.3008728027344	91.8522738157333	21.8441556893333	97.7366809546667	75.8925252653334	251159.3125	2.738812770191547E8	0	7129	1.3995163208274874	0.6788405281602387	12.034005948380976	407.29229736328125	407.3098449707031
359	407.3147277832031	91.8522738157333					1	DETECTED	407.3147 m/z @91.85 [151020OFc1_NvH-0949-CRLM-16.raw]	407.3147277832031	91.8522738157333	14.7670985154667	92.6311896498667	77.8640911344	77748.4140625	1.9783502170667744E8	0	7129	0.9042435209135249	0.5050523063033802	2.271849929477317	407.3113708496094	407.322021484375
360	407.3519592285156	91.8522738157333					1	DETECTED	407.3520 m/z @91.85 [151020OFc1_NvH-0949-CRLM-16.raw]	407.3519592285156	91.8522738157333	3.54009204586667	98.7894084496	95.24931640373333	214449.984375	2.9271422530440766E8	0	7129	0.5065314019630449	0.928710275217712	2.841762532597865	407.3462219238281	407.361572265625
361	407.3950500488281	46.8420659856					1	DETECTED	407.3951 m/z @46.84 [151020OFc1_NvH-0949-CRLM-16.raw]	407.3950500488281	46.8420659856	2.5283451032	97.7777744565333	95.2494293533333	936669.25	2.284903206699675E8	0	7129	0.1595854500649594	0.7238468155865905	0.6516546346597842	407.38665771484375	407.4049987792969
362	407.4610595703125	32.477528744					1	DETECTED	407.4611 m/z @32.48 [151020OFc1_NvH-0949-CRLM-16.raw]	407.4610595703125	32.477528744	2.17687205173333	96.3891360530667	94.21226400133337	519243.4375	2.1863140506413803E8	0	7129	24.057176537450005	0.5043272121564268	0.5484902626727124	407.4511413574219	407.4708557128906
363	407.4723205566406	15.6208514050667					1	DETECTED	407.4723 m/z @15.62 [151020OFc1_NvH-0949-CRLM-16.raw]	407.4723205566406	15.6208514050667	3.85200745173333	99.0262769461333	95.17426949439997	177206.953125	1.885978495798659E8	0	7129	0.03359986501962986	59.122113119859506	0.009003984469287617	407.4710693359375	407.4746398925781
364	407.4846496582031	27.2680413370667					1	DETECTED	407.4846 m/z @27.27 [151020OFc1_NvH-0949-CRLM-16.raw]	407.4846496582031	27.2680413370667	0.289878333066667	97.9228540437333	97.63297571066663	1117614.0	2.214757468078221E8	4	7129	0.10353245393943311	0.526318282298825	2.192360087214386	407.4747009277344	407.49462890625
365	407.4949035644531	16.0764584506667					1	DETECTED	407.4949 m/z @16.08 [151020OFc1_NvH-0949-CRLM-16.raw]	407.4949035644531	16.0764584506667	0.550913012	98.6540181549333	98.1031051429333	304905.5625	1.868611183886597E8	4	7129	5.146356728273485	0.586531887965589	4.591801308361598	407.4946594238281	407.5048828125
366	407.51556396484375	16.4616373373333					1	DETECTED	407.5156 m/z @16.46 [151020OFc1_NvH-0949-CRLM-16.raw]	407.51556396484375	16.4616373373333	1.88996255226667	84.2734675954667	82.38350504320003	448058.09375	1.906593522333756E8	3	7129	0.646943312880623	0.5401881251118413	5.626146257053189	407.50567626953125	407.5201721191406
367	407.53021240234375	20.2546796026667					1	DETECTED	407.5302 m/z @20.25 [151020OFc1_NvH-0949-CRLM-16.raw]	407.53021240234375	20.2546796026667	0.569002033333333	98.5506238314667	97.98162179813336	883460.125	2.4683472911490744E8	3	7129	0.14855855791269335	0.8173885803099596	0.35206102898331226	407.5202331542969	407.5401916503906
368	407.5413818359375	22.3987029730667					1	DETECTED	407.5414 m/z @22.40 [151020OFc1_NvH-0949-CRLM-16.raw]	407.5413818359375	22.3987029730667	4.375457824	96.0771854194667	91.7017275954667	530916.5	2.0490736529507846E8	0	7129	0.24038750706807122	0.5145611786858767	0.030289086059158445	407.540283203125	407.5457763671875
369	407.5557861328125	29.6712792450667					1	DETECTED	407.5558 m/z @29.67 [151020OFc1_NvH-0949-CRLM-16.raw]	407.5557861328125	29.6712792450667	3.2142168944	97.3221588272	94.1079419328	3304547.5	3.068409658345561E8	3	7129	12.05195717647198	0.5368536470757982	0.0821093654737972	407.5458068847656	407.56573486328125
370	407.5677795410156	36.3888170586667					1	DETECTED	407.5678 m/z @36.39 [151020OFc1_NvH-0949-CRLM-16.raw]	407.5677795410156	36.3888170586667	3.56774857066667	96.8973802186667	93.32963164800003	1984784.5	7.236673011378671E8	3	7129	18.107259231260198	0.5027300722299741	0.011488468047529963	407.5657958984375	407.57769775390625
371	407.6872253417969	11.1587965285333					1	DETECTED	407.6872 m/z @11.16 [151020OFc1_NvH-0949-CRLM-16.raw]	407.6872253417969	11.1587965285333	3.34679827413333	98.2749208530667	94.92812257893337	3247009.25	2.3394500533584496E8	0	7129	0.1296043377053504	1.4622621471087847	138.77092205456302	407.6775207519531	407.69720458984375
372	407.70367431640625	44.2746517117333					1	DETECTED	407.7037 m/z @44.27 [151020OFc1_NvH-0949-CRLM-16.raw]	407.70367431640625	44.2746517117333	1.64779477333333	99.3408211824	97.69302640906668	2235284.0	2.3987061785578674E8	0	7129	0.28145884359852147	0.5156130492595598	0.012632370363879911	407.6972961425781	407.7136535644531
373	407.7201232910156	36.1872654445333					1	DETECTED	407.7201 m/z @36.19 [151020OFc1_NvH-0949-CRLM-16.raw]	407.7201232910156	36.1872654445333	2.39246932773333	95.8692400050667	93.47677067733338	580174.125	2.132569346094653E8	0	7129	0.4562945544107606	0.7100573165000202	0.021843319760289137	407.71368408203125	407.7203369140625
374	407.7303771972656	29.0271611544					1	DETECTED	407.7304 m/z @29.03 [151020OFc1_NvH-0949-CRLM-16.raw]	407.7303771972656	29.0271611544	2.2041197048	99.8199513018667	97.61583159706669	1355631.875	2.5301170055936727E8	2	7129	4.3914239903339976	10.601044581289006	5.482155933745504	407.7204284667969	407.7329406738281
375	407.74298095703125	18.9826821013333					1	DETECTED	407.7430 m/z @18.98 [151020OFc1_NvH-0949-CRLM-16.raw]	407.74298095703125	18.9826821013333	1.96169981786667	97.8153429805333	95.85364316266663	2540746.75	3.3644417470720124E8	2	7129	0.18932116377154173	0.6064648983393414	5.364012324690373	407.7330017089844	407.7528991699219
376	407.7611389160156	42.6650466706667					1	DETECTED	407.7611 m/z @42.67 [151020OFc1_NvH-0949-CRLM-16.raw]	407.7611389160156	42.6650466706667	3.52918402666667	99.1584148136	95.62923078693333	871449.25	2.6302713561901823E8	2	7129	15.227215889712934	0.6323072824891921	0.012035083937546247	407.7530517578125	407.7711181640625
377	407.78387451171875	53.4654913352					1	DETECTED	407.7839 m/z @53.47 [151020OFc1_NvH-0949-CRLM-16.raw]	407.78387451171875	53.4654913352	1.00629348613333	99.2918091194667	98.28551563333338	121477.6484375	2.34559861145667E8	0	7129	35.81516412763766	0.9716328758749092	0.9449103230312397	407.7738952636719	407.79266357421875
378	407.85040283203125	16.4488984301333					1	DETECTED	407.8504 m/z @16.45 [151020OFc1_NvH-0949-CRLM-16.raw]	407.85040283203125	16.4488984301333	0.343931639733333	95.9723991626667	95.62846752293338	274749.8125	1.9285554146594775E8	0	7129	0.19616653751358015	0.5631588336986821	0.21452126855955828	407.8404846191406	407.85430908203125
379	407.8644104003906	20.2983440176					1	DETECTED	407.8644 m/z @20.30 [151020OFc1_NvH-0949-CRLM-16.raw]	407.8644104003906	20.2983440176	0.0284246632	98.9501775573333	98.9217528941333	355844.6875	2.125791001914326E8	3	7129	2.88200104097643	0.5051350363624934	0.2539700451393294	407.85443115234375	407.8738098144531
380	407.8838195800781	21.3202595072					1	DETECTED	407.8838 m/z @21.32 [151020OFc1_NvH-0949-CRLM-16.raw]	407.8838195800781	21.3202595072	0.0284246632	99.9694787682667	99.9410541050667	2969997.5	3.2846661976665676E8	3	7129	10.129013266502326	0.5291737025162769	3.027177173829472	407.87384033203125	407.893798828125
381	407.902099609375	36.3888170586667					1	DETECTED	407.9021 m/z @36.39 [151020OFc1_NvH-0949-CRLM-16.raw]	407.902099609375	36.3888170586667	1.66574202693333	99.7486347208	98.08289269386667	989359.0	2.483710283152925E8	3	7129	20.46286752173845	0.5683143131117545	3.9656736502538465	407.89385986328125	407.9120788574219
382	407.91448974609375	32.7912477685333					1	DETECTED	407.9145 m/z @32.79 [151020OFc1_NvH-0949-CRLM-16.raw]	407.91448974609375	32.7912477685333	2.33841170346667	99.0356124616	96.69720075813332	784226.125	1.9171999700392777E8	3	7129	0.04656463709112302	0.7033215146996489	0.17125211111685246	407.912353515625	407.9242858886719
383	407.9377136230469	11.1456312994667					1	DETECTED	407.9377 m/z @11.15 [151020OFc1_NvH-0949-CRLM-16.raw]	407.9377136230469	11.1456312994667	0.00988562773333333	99.9975403098667	99.98765468213335	2653521.25	2.3832772931285143E8	0	7129	0.12970800478934486	1.5868327936293474	0.9070519975896781	407.9277648925781	407.9476623535156
384	407.95013427734375	16.8132440050667					1	DETECTED	407.9501 m/z @16.81 [151020OFc1_NvH-0949-CRLM-16.raw]	407.95013427734375	16.8132440050667	0.00988562773333333	97.8999148258667	97.89002919813336	114174.7265625	2.0794676404212183E8	0	7129	29.286863104019716	3.538652594045147	14.20348399470554	407.94805908203125	407.9601135253906
385	407.9781188964844	13.0607428338667					1	DETECTED	407.9781 m/z @13.06 [151020OFc1_NvH-0949-CRLM-16.raw]	407.9781188964844	13.0607428338667	0.0730640426666667	99.5088712762667	99.43580723360003	987356.9375	2.054646307555035E8	0	7129	0.10368813590078929	2.3423692017015845	171.03428863136673	407.9681396484375	407.98797607421875
386	407.9959716796875	15.9574851792					1	DETECTED	407.9960 m/z @15.96 [151020OFc1_NvH-0949-CRLM-16.raw]	407.9959716796875	15.9574851792	0.624149785066667	97.5782626805333	96.95411289546664	197003.375	1.8941415151499325E8	0	7129	5.151237703524062	9.19865845474637	0.8782491546200951	407.9881896972656	408.00592041015625
387	408.0141906738281	34.1839132450667					1	DETECTED	408.0142 m/z @34.18 [151020OFc1_NvH-0949-CRLM-16.raw]	408.0141906738281	34.1839132450667	0.0194796248	99.9975403098667	99.9780606850667	101496.609375	2.2413186880539107E8	0	7129	82.86073302718114	1.5170461346717017	1.872403017963252	408.0060119628906	408.0159606933594
388	408.02618408203125	15.4589843968					1	DETECTED	408.0262 m/z @15.46 [151020OFc1_NvH-0949-CRLM-16.raw]	408.02618408203125	15.4589843968	0.1262052728	99.9137664949333	99.7875612221333	140916.265625	1.8534698382808164E8	0	7129	17.52762729664493	4.458612333902749	0.04897678725396471	408.0162658691406	408.0361633300781
389	408.054931640625	22.8154379805333					1	DETECTED	408.0549 m/z @22.82 [151020OFc1_NvH-0949-CRLM-16.raw]	408.054931640625	22.8154379805333	0.696884341333333	98.7464965408	98.04961219946667	384449.3125	2.084888604066052E8	0	7129	0.23415570974800914	0.8328988117471571	1.1543933963700774	408.04498291015625	408.0646057128906
390	408.14422607421875	65.4586431005333					1	DETECTED	408.1442 m/z @65.46 [151020OFc1_NvH-0949-CRLM-16.raw]	408.14422607421875	65.4586431005333	6.48041765226667	95.8128946933333	89.33247704106664	88054.171875	2.3226094559585297E8	0	7129	84.08673978056379	0.757334392159913	0.514668784319826	408.1434631347656	408.15338134765625
391	408.164794921875	15.9787040114667					1	DETECTED	408.1648 m/z @15.98 [151020OFc1_NvH-0949-CRLM-16.raw]	408.164794921875	15.9787040114667	1.13995220773333	99.3690038090667	98.22905160133337	101254.3671875	1.71589891596113E8	0	7129	0.27148788437622606	3.309882559549899	833.6187093225727	408.1549072265625	408.16583251953125
392	408.1762390136719	9.93257629546667					1	DETECTED	408.1762 m/z @9.93 [151020OFc1_NvH-0949-CRLM-16.raw]	408.1762390136719	9.93257629546667	5.83337255093333	97.7570622421333	91.92368969119997	224508.921875	2.147860466499644E8	0	7129	0.1202883229587588	4.744307939099455	526.533867915664	408.1663513183594	408.1783752441406
393	408.1883850097656	11.1797790216					1	DETECTED	408.1884 m/z @11.18 [151020OFc1_NvH-0949-CRLM-16.raw]	408.1883850097656	11.1797790216	1.1668840128	98.7095281170667	97.5426441042667	1535248.625	2.38654125747081E8	2	7129	0.15020552118378916	0.7971102161713728	65.45000066400462	408.1785583496094	408.1983642578125
394	408.2081298828125	13.0404913168					1	DETECTED	408.2081 m/z @13.04 [151020OFc1_NvH-0949-CRLM-16.raw]	408.2081298828125	13.0404913168	2.976210812	98.7186591632	95.7424483512	653172.9375	2.326019701953046E8	3	7129	0.17361752482905146	1.2300668700469624	6.418040571255973	408.1983947753906	408.20947265625
395	408.219482421875	18.8540544666667					1	DETECTED	408.2195 m/z @18.85 [151020OFc1_NvH-0949-CRLM-16.raw]	408.219482421875	18.8540544666667	2.00628203706667	99.9508388368	97.94455679973333	2.0920436E7	6.30527423409862E8	3	7129	0.1637704418563537	34.287266715655335	76.16493839585245	408.2095031738281	408.2294616699219
396	408.2347106933594	29.1044145864					1	DETECTED	408.2347 m/z @29.10 [151020OFc1_NvH-0949-CRLM-16.raw]	408.2347106933594	29.1044145864	2.06016719786667	99.7020520541333	97.64188485626663	6269144.0	4.704423159773211E8	2	7129	14.302755062720895	0.6916060313285195	0.9622809650431989	408.2294921875	408.24468994140625
397	408.2477111816406	32.8247180514667					1	DETECTED	408.2477 m/z @32.82 [151020OFc1_NvH-0949-CRLM-16.raw]	408.2477111816406	32.8247180514667	3.2142168944	95.5688040509333	92.3545871565333	762129.3125	2.4918162878278515E8	2	7129	5.141674963253031	3.513950849511515	66.65724872120289	408.2447204589844	408.2506408691406
398	408.2607421875	45.8445168653333					1	DETECTED	408.2607 m/z @45.84 [151020OFc1_NvH-0949-CRLM-16.raw]	408.2607421875	45.8445168653333	1.88996255226667	98.0091278210667	96.11916526880003	1.4884071E7	4.4600130053402275E8	2	7129	0.2180335760581329	0.5064712991517535	1.0578320635563492	408.2508544921875	408.2707214355469
399	408.2773742675781	91.6351359034667					1	DETECTED	408.2774 m/z @91.64 [151020OFc1_NvH-0949-CRLM-16.raw]	408.2773742675781	91.6351359034667	2.99430659866667	97.0002311221333	94.00592452346663	603976.3125	2.5512657766358906E8	0	7129	0.8557075105909746	0.5054648311484368	0.5677862922543455	408.270751953125	408.2866516113281
400	408.3887939453125	90.4344371018667					1	DETECTED	408.3888 m/z @90.43 [151020OFc1_NvH-0949-CRLM-16.raw]	408.3887939453125	90.4344371018667	2.0242842064	99.0262769461333	97.0019927397333	144032.171875	2.3089029367951787E8	0	7129	0.34499493014345717	0.5485907984709929	0.004274897829755102	408.3789978027344	408.39862060546875
401	408.4091491699219	8.78158494773333					1	DETECTED	408.4091 m/z @8.78 [151020OFc1_NvH-0949-CRLM-16.raw]	408.4091491699219	8.78158494773333	3.8103496472	95.2370578178667	91.4267081706667	348668.25	1.9037051610593557E8	3	7129	0.02284045013375824	2.1544842895338103	1.0226206204645938	408.3997497558594	408.41912841796875
402	408.43853759765625	11.1685021922667					1	DETECTED	408.4385 m/z @11.17 [151020OFc1_NvH-0949-CRLM-16.raw]	408.43853759765625	11.1685021922667	2.90219512986667	95.7753762277333	92.87318109786663	501758.46875	1.8250298052133915E8	0	7129	36.46792788968691	1.1921978947102294	136.06520260690706	408.4285888671875	408.4484558105469
403	408.45611572265625	22.8355438216					1	DETECTED	408.4561 m/z @22.84 [151020OFc1_NvH-0949-CRLM-16.raw]	408.45611572265625	22.8355438216	3.95060837706667	97.1594024573333	93.20879408026663	351520.15625	2.0578049983216813E8	0	7129	0.1904169613783786	3.330824140736782	0.00665579831170942	408.44854736328125	408.4660339355469
404	408.4686279296875	24.5191644410667					1	DETECTED	408.4686 m/z @24.52 [151020OFc1_NvH-0949-CRLM-16.raw]	408.4686279296875	24.5191644410667	4.32890657093333	92.3566946944	88.02778812346668	256728.078125	1.6219129060205802E8	0	7129	11.246594478845083	2.8110530522465447	17.856652627952545	408.4661560058594	408.46917724609375
405	408.4792175292969	13.0514870392					1	DETECTED	408.4792 m/z @13.05 [151020OFc1_NvH-0949-CRLM-16.raw]	408.4792175292969	13.0514870392	3.5883339968	98.9128070226667	95.3244730258667	446131.53125	2.032788862558928E8	0	7129	24.653872832034672	5.136259601279752	44.595694709097145	408.46923828125	408.48907470703125
406	408.51092529296875	9.9794429584					1	DETECTED	408.5109 m/z @9.98 [151020OFc1_NvH-0949-CRLM-16.raw]	408.51092529296875	9.9794429584	3.8310137944	98.6540181549333	94.8230043605333	129042.015625	2.317313482057914E8	0	7129	1.2402981683459071	0.7824737884430304	0.08847843094950357	408.5010681152344	408.5208435058594
407	408.5308837890625	44.8878654405333					1	DETECTED	408.5309 m/z @44.89 [151020OFc1_NvH-0949-CRLM-16.raw]	408.5308837890625	44.8878654405333	3.7900749736	97.6992522504	93.9091772768	113185.5625	1.8367456885325682E8	0	7129	77.60630951308829	1.1435922242610728	1.4126124180674007	408.52105712890625	408.5323791503906
408	408.5423889160156	6.53931929786667					1	DETECTED	408.5424 m/z @6.54 [151020OFc1_NvH-0949-CRLM-16.raw]	408.5423889160156	6.53931929786667	2.23110046266667	98.1491490301333	95.91804856746663	965618.25	2.030831563799623E8	3	7129	0.16686262115632822	6.6445448871192765	67.73316407380361	408.532470703125	408.54315185546875
409	408.55316162109375	18.844681236					1	DETECTED	408.5532 m/z @18.84 [151020OFc1_NvH-0949-CRLM-16.raw]	408.55316162109375	18.844681236	2.1051124728	99.8951876053333	97.7900751325333	1.3104593E7	4.3783367692183924E8	3	7129	0.1540047681150405	1.4080764153227403	1.4028308097748383	408.5431823730469	408.5631408691406
410	408.56927490234375	15.3647105738667					1	DETECTED	408.5693 m/z @15.36 [151020OFc1_NvH-0949-CRLM-16.raw]	408.56927490234375	15.3647105738667	3.96957911973333	99.8385670157333	95.86898789599998	208449.828125	2.052742766250754E8	0	7129	2.1481067100247238	10.707572301349954	0.17590111283310145	408.56317138671875	408.5732116699219
411	408.58331298828125	32.7571105789333					1	DETECTED	408.5833 m/z @32.76 [151020OFc1_NvH-0949-CRLM-16.raw]	408.58331298828125	32.7571105789333	2.04222140613333	94.9893730237333	92.94715161759996	331026.65625	2.538764247582333E8	3	7129	18.054640548620508	1.8660356733648704	0.004543349218706436	408.5733337402344	408.5929870605469
412	408.6097717285156	8.7914162576					1	DETECTED	408.6098 m/z @8.79 [151020OFc1_NvH-0949-CRLM-16.raw]	408.6097717285156	8.7914162576	0.988643246666667	99.6113259738667	98.62268272720003	460252.15625	2.1549056938427836E8	0	7129	0.032047672854330855	11.905465396409676	1.4722517992003812	408.59991455078125	408.61968994140625
413	408.68927001953125	11.1685021922667					1	DETECTED	408.6893 m/z @11.17 [151020OFc1_NvH-0949-CRLM-16.raw]	408.68927001953125	11.1685021922667	5.03487998293333	98.6447393357333	93.60985935279997	122329.109375	2.4034521221023768E8	0	7129	2.3404467184855857	9.103112452041279	22.55276372968664	408.67938232421875	408.69091796875
414	408.70098876953125	33.2296034178667					1	DETECTED	408.7010 m/z @33.23 [151020OFc1_NvH-0949-CRLM-16.raw]	408.70098876953125	33.2296034178667	2.86583702293333	98.0091278210667	95.14329079813336	3434811.0	2.6565673781678957E8	2	7129	0.21864992451408227	0.5132033643234378	1.7906798203313166	408.6913146972656	408.7109375
415	408.7210693359375	30.3934645941333					1	DETECTED	408.7211 m/z @30.39 [151020OFc1_NvH-0949-CRLM-16.raw]	408.7210693359375	30.3934645941333	3.09541780453333	98.0651548144	94.96973700986668	1439040.0	2.581277571786236E8	2	7129	0.19367383131054794	0.5229897110879982	0.04546543120636613	408.71112060546875	408.7221984863281
416	408.7322082519531	13.1690936037333					1	DETECTED	408.7322 m/z @13.17 [151020OFc1_NvH-0949-CRLM-16.raw]	408.7322082519531	13.1690936037333	3.0862513144	95.7567268517333	92.6704755373333	2471119.75	2.6946599141294867E8	2	7129	0.22198319532672173	0.5486218964217243	0.6753665547932106	408.7222595214844	408.73486328125
417	408.7449035644531	28.8353864613333					1	DETECTED	408.7449 m/z @28.84 [151020OFc1_NvH-0949-CRLM-16.raw]	408.7449035644531	28.8353864613333	2.09597482773333	96.7281638288	94.63218900106668	1.1653499E7	7.187702429667538E8	2	7129	12.793874117345325	0.5276221161772301	0.029766057596087574	408.7350158691406	408.7548828125
418	408.7619323730469	45.829310424					1	DETECTED	408.7619 m/z @45.83 [151020OFc1_NvH-0949-CRLM-16.raw]	408.7619323730469	45.829310424	1.8987750536	97.6432487293333	95.74447367573329	7014269.0	4.316972472830948E8	2	7129	22.835963483815213	0.506121911622611	0.01901411538915353	408.7549133300781	408.77117919921875
419	408.8102111816406	8.7695226224					1	DETECTED	408.8102 m/z @8.77 [151020OFc1_NvH-0949-CRLM-16.raw]	408.8102111816406	8.7695226224	2.42871289253333	99.0449928261333	96.61627993359997	276152.78125	1.9177410231283513E8	0	7129	0.13388226633718325	0.6322981290737308	0.3140692276624525	408.80035400390625	408.8201599121094
420	408.83660888671875	28.2761736109333					1	DETECTED	408.8366 m/z @28.28 [151020OFc1_NvH-0949-CRLM-16.raw]	408.83660888671875	28.2761736109333	0.793879196	99.1012088664	98.3073296704	419372.5625	2.1959695062922075E8	5	7129	19.418027207949976	0.5144644403457882	0.031904181665818626	408.82666015625	408.8465270996094
421	408.8631591796875	16.6239483306667					1	DETECTED	408.8632 m/z @16.62 [151020OFc1_NvH-0949-CRLM-16.raw]	408.8631591796875	16.6239483306667	1.12215855626667	99.6203718984	98.49821334213333	419209.34375	2.2054483462022182E8	0	7129	2.333553392898118	0.8206343323185373	0.13555390334852244	408.8531799316406	408.8666687011719
422	408.8766784667969	6.50903372586667					1	DETECTED	408.8767 m/z @6.51 [151020OFc1_NvH-0949-CRLM-16.raw]	408.8766784667969	6.50903372586667	0.0194796248	99.9881945408	99.968714916	636384.5625	2.303096638255102E8	3	7129	0.13863158699692324	25.415334938035098	3.2633115005271	408.8667297363281	408.8771667480469
423	408.8872375488281	18.844681236					1	DETECTED	408.8872 m/z @18.84 [151020OFc1_NvH-0949-CRLM-16.raw]	408.8872375488281	18.844681236	0.00988562773333333	99.310908544	99.30102291626666	4464434.0	3.3882574652489316E8	3	7129	0.17123512457759205	0.5890803012479844	0.29565080217117407	408.87725830078125	408.897216796875
424	408.9065856933594	7.2576647032					1	DETECTED	408.9066 m/z @7.26 [151020OFc1_NvH-0949-CRLM-16.raw]	408.9065856933594	7.2576647032	0.00988562773333333	98.7799860274667	98.77010039973337	1268076.25	2.177291923986969E8	3	7129	0.11692321793368343	69.29233159235812	95.39475874651471	408.8972473144531	408.91656494140625
425	408.9188232421875	25.3809504101333					1	DETECTED	408.9188 m/z @25.38 [151020OFc1_NvH-0949-CRLM-16.raw]	408.9188232421875	25.3809504101333	0.00988562773333333	97.6340904898667	97.62420486213335	519102.71875	2.1930906522850516E8	3	7129	0.1722924962915826	0.5005682354731747	0.16511268112400404	408.9165954589844	408.9287109375
426	408.9482421875	41.1711198109333					1	DETECTED	408.9482 m/z @41.17 [151020OFc1_NvH-0949-CRLM-16.raw]	408.9482421875	41.1711198109333	0.0194796248	99.9228955173333	99.9034158925333	535300.5	2.0175972692318738E8	4	7129	27.211094368370766	0.5015720674538656	0.007314343298980415	408.93829345703125	408.9582214355469
427	408.9599914550781	9.66773778746667					1	DETECTED	408.9600 m/z @9.67 [151020OFc1_NvH-0949-CRLM-16.raw]	408.9599914550781	9.66773778746667	0.714434116266667	98.9688124778667	98.25437836160003	527038.125	2.2369300573037535E8	4	7129	9.76300969659482	28.239519497504528	326.8062908054192	408.9582824707031	408.969970703125
428	408.9789123535156	24.2145516248					1	DETECTED	408.9789 m/z @24.21 [151020OFc1_NvH-0949-CRLM-16.raw]	408.9789123535156	24.2145516248	3.55841075226667	97.787174104	94.22876335173333	224597.234375	2.2018433567558712E8	0	7129	4.87940115401609	3.564293292752416	0.510498520482069	408.9700012207031	408.9854736328125
429	408.99560546875	20.000941496					1	DETECTED	408.9956 m/z @20.00 [151020OFc1_NvH-0949-CRLM-16.raw]	408.99560546875	20.000941496	0.4604636336	98.1603821192	97.6999184856	237718.90625	2.1192134183007556E8	0	7129	23.242904210933702	3.148402732138519	0.6282706143118869	408.9856872558594	408.9990539550781
430	409.0091247558594	17.9110318685333					1	DETECTED	409.0091 m/z @17.91 [151020OFc1_NvH-0949-CRLM-16.raw]	409.0091247558594	17.9110318685333	0.0374499141333333	99.9975403098667	99.96009039573336	408796.71875	2.3393743253153414E8	2	7129	0.1657837177430146	0.9103187714189735	0.17872413592947423	408.9991760253906	409.0189514160156
431	409.0378112792969	28.1691519949333					1	DETECTED	409.0378 m/z @28.17 [151020OFc1_NvH-0949-CRLM-16.raw]	409.0378112792969	28.1691519949333	0.00988562773333333	99.7580636797333	99.74817805199996	415748.5	2.0856198149527243E8	0	7129	0.09732175131453502	3.135495499105944	797.1718771984945	409.02801513671875	409.04754638671875
432	409.0676574707031	52.5482324562667					1	DETECTED	409.0677 m/z @52.55 [151020OFc1_NvH-0949-CRLM-16.raw]	409.0676574707031	52.5482324562667	0.442495599733333	99.9788094496	99.53631384986667	190716.921875	2.0708431029204676E8	0	7129	84.00685538835967	0.9862316445484497	0.9757843707743828	409.05841064453125	409.0776062011719
433	409.1104431152344	1.29110688426667					1	DETECTED	409.1104 m/z @1.29 [151020OFc1_NvH-0949-CRLM-16.raw]	409.1104431152344	1.29110688426667	0.00988562773333333	99.9975403098667	99.98765468213335	124253.0234375	2.1625716564851215E8	0	7129	3.7407569714944673	42.27405300166472	3.834613474885531	409.1005554199219	409.11602783203125
434	409.1682434082031	15.8644233336					1	DETECTED	409.1682 m/z @15.86 [151020OFc1_NvH-0949-CRLM-16.raw]	409.1682434082031	15.8644233336	3.79938907733333	98.2177523768	94.41836329946666	528870.5	2.0719203542593947E8	0	7129	0.11492519664348322	10.094481672744644	1.365688423126749	409.15863037109375	409.17822265625
435	409.1846618652344	22.8449814469333					1	DETECTED	409.1847 m/z @22.84 [151020OFc1_NvH-0949-CRLM-16.raw]	409.1846618652344	22.8449814469333	2.6004233552	97.0002311221333	94.39980776693331	319700.8125	1.9423972374713513E8	0	7129	5.083731868855711	3.3640638935349365	9.833610453640343	409.17828369140625	409.1883850097656
436	409.19842529296875	12.8294369701333					1	DETECTED	409.1984 m/z @12.83 [151020OFc1_NvH-0949-CRLM-16.raw]	409.19842529296875	12.8294369701333	2.2041197048	99.8044799882667	97.6003602834667	2941886.25	2.8749613140290594E8	3	7129	20.484533336351557	10.146434211029227	15.207222508907892	409.1884460449219	409.2084045410156
437	409.2125549316406	24.73532464					1	DETECTED	409.2126 m/z @24.74 [151020OFc1_NvH-0949-CRLM-16.raw]	409.2125549316406	24.73532464	3.00338144266667	98.7095281170667	95.70614667440003	403534.75	2.5471422484633452E8	0	7129	12.75870996914604	0.5978090872763557	0.31982563118738433	409.20843505859375	409.2145080566406
438	409.2245178222656	14.9271052133333					1	DETECTED	409.2245 m/z @14.93 [151020OFc1_NvH-0949-CRLM-16.raw]	409.2245178222656	14.9271052133333	2.86583702293333	99.3219855656	96.45614854266667	1.088681E7	5.038189071986349E8	2	7129	0.23246004618456162	0.8078149459932951	1.6448847666148343	409.21453857421875	409.2344970703125
439	409.2369689941406	26.0842298821333					1	DETECTED	409.2370 m/z @26.08 [151020OFc1_NvH-0949-CRLM-16.raw]	409.2369689941406	26.0842298821333	0.117348765333333	99.5088712762667	99.39152251093337	4888915.5	5.266165091776179E8	2	7129	2.9388107511447643	0.7629684786099207	0.12330800271434388	409.2345275878906	409.2469482421875
440	409.2501220703125	38.9454154837333					1	DETECTED	409.2501 m/z @38.95 [151020OFc1_NvH-0949-CRLM-16.raw]	409.2501220703125	38.9454154837333	2.6004233552	99.0169456573333	96.4165223021333	711054.4375	2.4772242178941014E8	3	7129	3.507768464795987	0.5053501931902175	0.12031914698120727	409.2469787597656	409.2548828125
441	409.264892578125	23.1474534290667					1	DETECTED	409.2649 m/z @23.15 [151020OFc1_NvH-0949-CRLM-16.raw]	409.264892578125	23.1474534290667	3.2051981728	98.7894084496	95.58421027680001	2058449.375	2.816609726817696E8	0	7129	22.828986541728742	2.4145237643520714	0.041785869216768204	409.2549133300781	409.27410888671875
442	409.27655029296875	91.5219020506667					1	DETECTED	409.2766 m/z @91.52 [151020OFc1_NvH-0949-CRLM-16.raw]	409.27655029296875	91.5219020506667	3.01250034693333	98.4647995237333	95.45229917679997	298271.1875	1.6936389106497023E8	0	7129	0.17788038022689534	1.0736130910098554	1.8065065753538343	409.27496337890625	409.282958984375
443	409.2944641113281	91.5018312936					1	DETECTED	409.2945 m/z @91.50 [151020OFc1_NvH-0949-CRLM-16.raw]	409.2944641113281	91.5018312936	22.1649892168	97.2844071629333	75.11941794613331	80520.265625	9.382954791409504E7	0	7129	0.18277835771687023	0.5416991580243034	2.1004974871499105	409.2905578613281	409.2982482910156
444	409.3316345214844	90.613124824					1	DETECTED	409.3316 m/z @90.61 [151020OFc1_NvH-0949-CRLM-16.raw]	409.3316345214844	90.613124824	7.08180219173333	98.8381015538667	91.75629936213336	185249.109375	2.7090087584300923E8	0	7129	1.4552293387239388	0.5042977174834111	9.162000092441934	409.3246154785156	409.3406677246094
445	409.36749267578125	91.8522738157333					1	DETECTED	409.3675 m/z @91.85 [151020OFc1_NvH-0949-CRLM-16.raw]	409.36749267578125	91.8522738157333	1.45107390666667	97.9329913157333	96.48191740906664	401652.125	2.4600700239860374E8	0	7129	1.2875121404510992	0.7860484450723888	12.323419476694438	409.35858154296875	409.377197265625
446	409.4037780761719	91.8522738157333					1	DETECTED	409.4038 m/z @91.85 [151020OFc1_NvH-0949-CRLM-16.raw]	409.4037780761719	91.8522738157333	3.1870419168	96.5869920312	93.3999501144	472407.78125	2.292549867199817E8	0	7129	1.0192800703354692	0.6168512912837771	0.005126327155919098	409.3940124511719	409.41363525390625
447	409.4266052246094	22.8020985146667					1	DETECTED	409.4266 m/z @22.80 [151020OFc1_NvH-0949-CRLM-16.raw]	409.4266052246094	22.8020985146667	4.68730883093333	99.9881945408	95.30088570986666	496790.09375	2.237239004390019E8	0	7129	0.08150774567692665	4.3441817660353115	4.017274317964375	409.4166564941406	409.4364318847656
448	409.44989013671875	41.1073022226667					1	DETECTED	409.4499 m/z @41.11 [151020OFc1_NvH-0949-CRLM-16.raw]	409.44989013671875	41.1073022226667	2.89297837946667	99.5271648002667	96.63418642080003	245892.328125	2.0573818197442144E8	0	7129	28.986100333927716	1.6058570607610951	1.704092190547762	409.44000244140625	409.4598693847656
449	409.4706115722656	8.50147613333333					1	DETECTED	409.4706 m/z @8.50 [151020OFc1_NvH-0949-CRLM-16.raw]	409.4706115722656	8.50147613333333	3.1409304472	94.8090019541333	91.66807150693329	363375.21875	1.9500220930549008E8	0	7129	1.1647136064886219	6.8064561884718815	1.304419997183814	409.46063232421875	409.4759826660156
450	409.4859924316406	40.7373679962667					1	DETECTED	409.4860 m/z @40.74 [151020OFc1_NvH-0949-CRLM-16.raw]	409.4859924316406	40.7373679962667	3.41347079813333	99.8580799696	96.44460917146667	570105.0625	2.421843189543687E8	0	7129	2.296786582073473	0.5181065681162026	1.1933540523512618	409.47613525390625	409.4959716796875
451	409.4964904785156	17.1479571744					1	DETECTED	409.4965 m/z @17.15 [151020OFc1_NvH-0949-CRLM-16.raw]	409.4964904785156	17.1479571744	3.61873919333333	98.5788235	94.96008430666667	176199.59375	1.8149720253710395E8	0	7129	0.19537456956711807	3.88351960607608	0.15968351062447464	409.4961242675781	409.5007019042969
452	409.5107727050781	17.9468917658667					1	DETECTED	409.5108 m/z @17.95 [151020OFc1_NvH-0949-CRLM-16.raw]	409.5107727050781	17.9468917658667	3.1870419168	95.2257991802667	92.0387572634667	368907.5	2.0146627925343725E8	0	7129	2.1022466935987527	0.5130647825216113	253.16292669353697	409.5009460449219	409.5207214355469
453	409.5327453613281	12.8399910152					1	DETECTED	409.5327 m/z @12.84 [151020OFc1_NvH-0949-CRLM-16.raw]	409.5327453613281	12.8399910152	0.979833219733333	99.8479190917333	98.86808587199997	1566948.875	2.3370522974356142E8	3	7129	0.15748262951471226	33.3493772591614	0.22060352762616808	409.52276611328125	409.5426330566406
454	409.5472717285156	24.7184975088					1	DETECTED	409.5473 m/z @24.72 [151020OFc1_NvH-0949-CRLM-16.raw]	409.5472717285156	24.7184975088	2.00628203706667	70.2659223168	68.25964027973333	240476.6875	1.5049660977886793E8	0	7129	9.225916167392985	1.814338076914834	0.0085274692507451	409.5427551269531	409.5491638183594
455	409.5592041015625	51.0618784557333					1	DETECTED	409.5592 m/z @51.06 [151020OFc1_NvH-0949-CRLM-16.raw]	409.5592041015625	51.0618784557333	3.1409304472	97.6897943069333	94.54886385973329	1848441.75	2.548916943032051E8	3	7129	0.14495561819072122	0.5234759508734407	0.007192450032228098	409.5492858886719	409.5691223144531
456	409.5729675292969	30.3637881162667					1	DETECTED	409.5730 m/z @30.36 [151020OFc1_NvH-0949-CRLM-16.raw]	409.5729675292969	30.3637881162667	2.44697352053333	95.5874284672	93.14045494666667	958421.3125	2.363008452478461E8	0	7129	0.22823952410470127	0.544907987028231	19.609079099237384	409.5692443847656	409.5817565917969
457	409.5919189453125	47.9952171562667					1	DETECTED	409.5919 m/z @48.00 [151020OFc1_NvH-0949-CRLM-16.raw]	409.5919189453125	47.9952171562667	3.10438234666667	98.3591136266667	95.25473128000003	1004574.875	2.2898456740265754E8	3	7129	0.12050691742745556	0.5067334830283488	0.02368577597880107	409.5819396972656	409.6018981933594
458	409.61181640625	21.5005885453333					1	DETECTED	409.6118 m/z @21.50 [151020OFc1_NvH-0949-CRLM-16.raw]	409.61181640625	21.5005885453333	0.8556114128	98.0278529794667	97.1722415666667	249167.734375	2.739905188566499E8	0	7129	1.183830138192107	3.6139982318475705	0.026152295000267785	409.60211181640625	409.6217956542969
459	409.6873474121094	26.1920958405333					1	DETECTED	409.6873 m/z @26.19 [151020OFc1_NvH-0949-CRLM-16.raw]	409.6873474121094	26.1920958405333	4.78305767493333	97.5387707330667	92.75571305813337	1062095.375	2.157328173940624E8	0	7129	0.08697766434911358	3.0945341828383053	0.10931405112613028	409.6773681640625	409.696044921875
460	409.7061767578125	18.7266182674667					1	DETECTED	409.7062 m/z @18.73 [151020OFc1_NvH-0949-CRLM-16.raw]	409.7061767578125	18.7266182674667	0.397439941866667	98.5133473362667	98.11590739440004	1535730.875	2.4401590343239942E8	2	7129	0.2267129428208321	3.45304380183263	35.53732751244539	409.6961975097656	409.7156066894531
461	409.72564697265625	14.9445674944					1	DETECTED	409.7256 m/z @14.94 [151020OFc1_NvH-0949-CRLM-16.raw]	409.72564697265625	14.9445674944	1.65682185013333	98.9222193341333	97.26539748399998	5121773.5	3.9592323729750526E8	2	7129	11.06866153974364	0.7389695710228756	0.2798106555975489	409.7156677246094	409.7356262207031
462	409.7420959472656	32.5952958082667					1	DETECTED	409.7421 m/z @32.60 [151020OFc1_NvH-0949-CRLM-16.raw]	409.7420959472656	32.5952958082667	0.9176920968	97.6157157797333	96.69802368293331	1902663.0	3.478829879911873E8	2	7129	12.819008096199553	1.9874835014302286	0.382298757704009	409.73565673828125	409.75189208984375
463	409.7667541503906	23.1016535933333					1	DETECTED	409.7668 m/z @23.10 [151020OFc1_NvH-0949-CRLM-16.raw]	409.7667541503906	23.1016535933333	3.5774228664	96.0303419656	92.4529190992	525431.375	2.102277411675915E8	0	7129	0.16905935657795723	0.5074351819343509	1.418512417466531	409.7568359375	409.7767028808594
464	409.83502197265625	15.8426277106667					1	DETECTED	409.8350 m/z @15.84 [151020OFc1_NvH-0949-CRLM-16.raw]	409.83502197265625	15.8426277106667	1.45987571413333	98.5506238314667	97.09074811733336	423578.3125	1.9035812202340075E8	3	7129	0.12428746071812391	0.5132900201547298	2.1784322267754916	409.82525634765625	409.84478759765625
465	409.8575744628906	16.6332291664					1	DETECTED	409.8576 m/z @16.63 [151020OFc1_NvH-0949-CRLM-16.raw]	409.8575744628906	16.6332291664	0.723250425333333	98.1698512336	97.44660080826667	278674.21875	2.017608711844102E8	0	7129	0.09225067842526968	0.552170161701135	1.4384166591172007	409.8477783203125	409.8601989746094
466	409.8702087402344	17.4305744554667					1	DETECTED	409.8702 m/z @17.43 [151020OFc1_NvH-0949-CRLM-16.raw]	409.8702087402344	17.4305744554667	0.935358472	99.4063993224	98.4710408504	3979442.0	3.069873193275656E8	3	7129	3.2248959255334633	0.8715015245288582	0.9823023266218689	409.8603210449219	409.88018798828125
467	409.8873291015625	18.9526778010667					1	DETECTED	409.8873 m/z @18.95 [151020OFc1_NvH-0949-CRLM-16.raw]	409.8873291015625	18.9526778010667	0.00988562773333333	99.1297460965333	99.11986046879996	3735003.0	2.7125572344573665E8	3	7129	0.17168070941786695	1.2467838403735485	2.317118166808931	409.8802490234375	409.8973083496094
468	409.8991394042969	36.9038909968					1	DETECTED	409.8991 m/z @36.90 [151020OFc1_NvH-0949-CRLM-16.raw]	409.8991394042969	36.9038909968	2.33841170346667	99.6736211325333	97.33520942906662	612380.0625	2.1626587602430508E8	3	7129	6.666028929561843	0.502077620583319	0.03496556922198063	409.8973388671875	409.90911865234375
469	409.9117126464844	31.3494706136					1	DETECTED	409.9117 m/z @31.35 [151020OFc1_NvH-0949-CRLM-16.raw]	409.9117126464844	31.3494706136	1.65682185013333	99.9694787682667	98.31265691813337	245110.671875	1.86236350669396E8	0	7129	20.686826374526714	1.9466101942708918	2.858353872995193	409.9091491699219	409.9162292480469
470	409.92633056640625	47.9952171562667					1	DETECTED	409.9263 m/z @48.00 [151020OFc1_NvH-0949-CRLM-16.raw]	409.92633056640625	47.9952171562667	0.0194796248	99.9045892408	99.885109616	883615.9375	2.413325567955396E8	0	7129	12.914095508287552	0.502822435234335	0.030107536085818357	409.916748046875	409.9294128417969
471	409.939453125	44.3593670034667					1	DETECTED	409.9395 m/z @44.36 [151020OFc1_NvH-0949-CRLM-16.raw]	409.939453125	44.3593670034667	0.2276959448	99.4531842832	99.2254883384	1391926.25	2.492727583628777E8	3	7129	2.7266342269321626	0.5021506828304361	0.003464401845611178	409.9296569824219	409.94940185546875
472	409.95294189453125	15.3181967216					1	DETECTED	409.9529 m/z @15.32 [151020OFc1_NvH-0949-CRLM-16.raw]	409.95294189453125	15.3181967216	0.605854195733333	97.5782626805333	96.97240848479997	147420.484375	1.9552365816659895E8	0	7129	4.183300589102149	3.9413962966574805	0.07723718837811709	409.94952392578125	409.95513916015625
473	409.9651794433594	11.0797777133333					1	DETECTED	409.9652 m/z @11.08 [151020OFc1_NvH-0949-CRLM-16.raw]	409.9651794433594	11.0797777133333	1.97955542986667	99.0821903709333	97.10263494106664	1910761.125	2.3086874783190653E8	0	7129	0.23144524436041358	4.876769327389624	31.99154043615246	409.9552917480469	409.97515869140625
474	409.9875183105469	40.7229789912					1	DETECTED	409.9875 m/z @40.72 [151020OFc1_NvH-0949-CRLM-16.raw]	409.9875183105469	40.7229789912	0.00988562773333333	96.3523199592	96.34243433146666	125347.109375	2.0078133058928764E8	0	7129	7.006313443357627	1.1858075737291875	1.3975314658877864	409.97772216796875	409.99749755859375
475	410.02886962890625	25.2752936245333					1	DETECTED	410.0289 m/z @25.28 [151020OFc1_NvH-0949-CRLM-16.raw]	410.02886962890625	25.2752936245333	0.0464396781333333	99.9414783786667	99.89503870053336	76341.5625	2.0266050534510127E8	0	7129	88.03185791594144	2.0051784391851366	3.991961259802903	410.0227966308594	410.037841796875
476	410.06512451171875	47.2443594245333					1	DETECTED	410.0651 m/z @47.24 [151020OFc1_NvH-0949-CRLM-16.raw]	410.06512451171875	47.2443594245333	0.00988562773333333	99.9694787682667	99.95959314053336	99208.1484375	2.01344759034924E8	0	7129	46.96653088988548	1.0088514998028058	1.011021510110355	410.0556945800781	410.07501220703125
477	410.0802001953125	43.7974649541333					1	DETECTED	410.0802 m/z @43.80 [151020OFc1_NvH-0949-CRLM-16.raw]	410.0802001953125	43.7974649541333	0.0374499141333333	99.9881945408	99.95074462666666	92480.1015625	2.0245082158822653E8	0	7129	52.10329481478489	1.0830366252694055	1.1562391071473792	410.07574462890625	410.0862731933594
478	410.1162109375	43.1719178216					1	DETECTED	410.1162 m/z @43.17 [151020OFc1_NvH-0949-CRLM-16.raw]	410.1162109375	43.1719178216	0.0908076893333333	99.9975403098667	99.90673262053336	91886.015625	1.9670188156928644E8	0	7129	95.44586961837781	1.1925003147165643	1.3693780739440116	410.1065673828125	410.12213134765625
479	410.1473388671875	92.3566946944					1	DETECTED	410.1473 m/z @92.36 [151020OFc1_NvH-0949-CRLM-16.raw]	410.1473388671875	92.3566946944	6.90962925786667	95.5501288405333	88.64049958266664	193059.625	1.9781900423169327E8	0	7129	0.41562688830408945	0.5186866227050551	0.29414309159500296	410.1375732421875	410.15643310546875
480	410.1772766113281	22.9082810882667					1	DETECTED	410.1773 m/z @22.91 [151020OFc1_NvH-0949-CRLM-16.raw]	410.1772766113281	22.9082810882667	2.96703585226667	92.5762256210667	89.60918976880002	298312.90625	2.0488503069056424E8	0	7129	6.989229194795881	3.0774974346362063	0.004632811322186611	410.1675720214844	410.1795349121094
481	410.1896057128906	26.2390364808					1	DETECTED	410.1896 m/z @26.24 [151020OFc1_NvH-0949-CRLM-16.raw]	410.1896057128906	26.2390364808	2.6644728432	97.3496728746667	94.68520003146669	430283.78125	2.2244433098566675E8	3	7129	9.70301963734234	3.1870911857724207	2.0884224026611267	410.17962646484375	410.19482421875
482	410.204833984375	17.4114871466667					1	DETECTED	410.2048 m/z @17.41 [151020OFc1_NvH-0949-CRLM-16.raw]	410.204833984375	17.4114871466667	3.14987344453333	98.406164928	95.25629148346667	2837987.0	2.694801896180461E8	4	7129	0.10820154490609468	0.524388520657879	1.0127858417232425	410.19488525390625	410.20916748046875
483	410.21917724609375	16.6048255272					1	DETECTED	410.2192 m/z @16.60 [151020OFc1_NvH-0949-CRLM-16.raw]	410.21917724609375	16.6048255272	2.29395410346667	99.8767457693333	97.58279166586662	3568250.5	5.959428495698386E8	3	7129	3.9038524851563174	1.0142946582032932	37.04830578033882	410.2091979980469	410.2291564941406
484	410.2353210449219	31.5424872106667					1	DETECTED	410.2353 m/z @31.54 [151020OFc1_NvH-0949-CRLM-16.raw]	410.2353210449219	31.5424872106667	2.9396591712	99.3314289925333	96.3917698213333	2445384.0	3.6040595746601605E8	3	7129	11.402286364212411	0.6901307383519591	0.23393319442218277	410.22918701171875	410.24530029296875
485	410.2468566894531	15.4169495797333					1	DETECTED	410.2469 m/z @15.42 [151020OFc1_NvH-0949-CRLM-16.raw]	410.2468566894531	15.4169495797333	3.647731016	98.0278529794667	94.3801219634667	1407566.25	2.5218832180515525E8	0	7129	21.22961386901892	1.9376290628490145	8.21292034555863	410.2453308105469	410.2473449707031
486	410.2573547363281	40.5571746005333					1	DETECTED	410.2574 m/z @40.56 [151020OFc1_NvH-0949-CRLM-16.raw]	410.2573547363281	40.5571746005333	3.0214875872	98.1801320946667	95.1586445074667	1627254.5	2.7295911705046576E8	2	7129	0.21244168386652973	0.5093524377916114	0.6518186759274565	410.2474060058594	410.26727294921875
487	410.2740173339844	44.4425302424					1	DETECTED	410.2740 m/z @44.44 [151020OFc1_NvH-0949-CRLM-16.raw]	410.2740173339844	44.4425302424	3.5493336984	96.0019323984	92.4525987	953422.0625	2.1174544019995633E8	0	7129	2.7537689982633182	1.6063682208431438	0.055346839979418104	410.2674560546875	410.28375244140625
488	410.2999267578125	36.6660263328					1	DETECTED	410.2999 m/z @36.67 [151020OFc1_NvH-0949-CRLM-16.raw]	410.2999267578125	36.6660263328	12.3745968157333	92.190673236	79.8160764202667	53349.99609375	2.068332567660358E8	0	7129	79.18372030928866	1.6428855363203185	2.285771072640637	410.2900390625	410.2999267578125
489	410.4477233886719	20.3342620306667					1	DETECTED	410.4477 m/z @20.33 [151020OFc1_NvH-0949-CRLM-16.raw]	410.4477233886719	20.3342620306667	3.82147219626667	98.7558420938667	94.93436989760004	964464.0	2.138124597242246E8	0	7129	0.12810046769285321	0.5077476225823297	4.5148086074502904	410.4378967285156	410.4576110839844
490	410.4715881347656	36.814081296					1	DETECTED	410.4716 m/z @36.81 [151020OFc1_NvH-0949-CRLM-16.raw]	410.4715881347656	36.814081296	3.1409304472	99.1584148136	96.0174843664	2841812.75	2.6617413323299983E8	0	7129	0.2002707820101648	0.51143000164771	0.06894306937506635	410.46173095703125	410.4815368652344
491	410.48443603515625	38.5630138328					1	DETECTED	410.4844 m/z @38.56 [151020OFc1_NvH-0949-CRLM-16.raw]	410.48443603515625	38.5630138328	3.67546146746667	98.6169601877333	94.94149872026662	497204.15625	1.8155428510167676E8	0	7129	0.07159267346843734	1.643772558482419	37.64921577266656	410.48162841796875	410.4942626953125
492	410.4952392578125	17.1117242517333					1	DETECTED	410.4952 m/z @17.11 [151020OFc1_NvH-0949-CRLM-16.raw]	410.4952392578125	17.1117242517333	3.56774857066667	96.8211751088	93.25342653813334	222844.390625	2.350450373348755E8	0	7129	1.5799283861672055	5.02590487629715	0.08602627019283943	410.49444580078125	410.5051574707031
493	410.5242614746094	36.0292986138667					1	DETECTED	410.5243 m/z @36.03 [151020OFc1_NvH-0949-CRLM-16.raw]	410.5242614746094	36.0292986138667	3.44454152266667	95.3508982016	91.90635667893334	228635.65625	2.0090918859625968E8	3	7129	30.154839348393196	1.5979071120947415	3.045589102279603	410.5143737792969	410.52874755859375
494	410.5387878417969	17.4212244794667					1	DETECTED	410.5388 m/z @17.42 [151020OFc1_NvH-0949-CRLM-16.raw]	410.5387878417969	17.4212244794667	3.5774228664	99.6830170389333	96.1055941725333	885734.5625	2.024605367718669E8	3	7129	0.09891132117755319	0.7543031181252878	1.4755949987140542	410.52880859375	410.54345703125
495	410.553466796875	16.5709159445333					1	DETECTED	410.5535 m/z @16.57 [151020OFc1_NvH-0949-CRLM-16.raw]	410.553466796875	16.5709159445333	0.183304542933333	99.1965981474667	99.01329360453337	2342174.0	3.03736784468472E8	3	7129	4.238450422882824	19.783117097166024	8.690250180449828	410.5434875488281	410.5634460449219
496	410.57305908203125	42.6885604650667					1	DETECTED	410.5731 m/z @42.69 [151020OFc1_NvH-0949-CRLM-16.raw]	410.57305908203125	42.6885604650667	2.838883404	96.6701804824	93.8312970784	1160420.25	2.4352743708302826E8	3	7129	27.37432010648172	0.5100433632728599	0.008979240204245937	410.5634765625	410.5830383300781
497	410.5948486328125	35.1350231874667					1	DETECTED	410.5948 m/z @35.14 [151020OFc1_NvH-0949-CRLM-16.raw]	410.5948486328125	35.1350231874667	3.3096216992	99.3690038090667	96.0593821098667	342102.28125	1.899160887042932E8	0	7129	13.008909375243839	1.8147423491737862	0.5268286477799025	410.5848693847656	410.598876953125
498	410.6090087890625	44.4425302424					1	DETECTED	410.6090 m/z @44.44 [151020OFc1_NvH-0949-CRLM-16.raw]	410.6090087890625	44.4425302424	2.76680276266667	96.0491607688	93.28235800613332	430667.84375	1.829529136368878E8	0	7129	0.11997719039298005	1.1243454186713624	19.947138473399747	410.5990295410156	410.6090087890625
499	410.61920166015625	28.2931715786667					1	DETECTED	410.6192 m/z @28.29 [151020OFc1_NvH-0949-CRLM-16.raw]	410.61920166015625	28.2931715786667	3.23242066213333	94.7520858826667	91.51966522053337	634302.5625	1.9669854305920193E8	0	7129	0.16517380759318456	1.836264794277567	3.0666939903849806	410.60931396484375	410.6285095214844
500	410.6988830566406	20.3490622637333					1	DETECTED	410.6989 m/z @20.35 [151020OFc1_NvH-0949-CRLM-16.raw]	410.6988830566406	20.3490622637333	3.0214875872	97.2167955333333	94.1953079461333	544048.9375	2.4244096257244274E8	2	7129	0.10916587542244471	3.391850304808063	0.7965928901766223	410.68896484375	410.7088317871094
501	410.71917724609375	19.2867556525333					1	DETECTED	410.7192 m/z @19.29 [151020OFc1_NvH-0949-CRLM-16.raw]	410.71917724609375	19.2867556525333	2.22206076186667	99.1297460965333	96.90768533466662	7541154.5	4.802957938690696E8	4	7129	0.8722244978516756	0.7278727680808585	1.197804554308266	410.7091979980469	410.7291259765625
502	410.7318420410156	26.9490263264					1	DETECTED	410.7318 m/z @26.95 [151020OFc1_NvH-0949-CRLM-16.raw]	410.7318420410156	26.9490263264	2.71022203706667	99.8951876053333	97.18496556826663	1500198.25	2.9417015629314214E8	2	7129	9.336368661658653	0.5222986244575939	12.857252861766957	410.72918701171875	410.7418212890625
503	410.7422790527344	31.3667019168					1	DETECTED	410.7423 m/z @31.37 [151020OFc1_NvH-0949-CRLM-16.raw]	410.7422790527344	31.3667019168	3.4537997704	95.6061764565333	92.15237668613331	696387.1875	2.874840613206217E8	0	7129	18.54857765890369	0.5267648586194619	1.0704900664509525	410.7418518066406	410.749267578125
504	410.75927734375	40.5329784874667					1	DETECTED	410.7593 m/z @40.53 [151020OFc1_NvH-0949-CRLM-16.raw]	410.75927734375	40.5329784874667	0.325882234133333	96.7281638288	96.40228159466668	857608.9375	2.3530775845679376E8	0	7129	0.12791076043271943	0.6028216879518951	0.020877112417091382	410.7492980957031	410.7691345214844
505	410.82086181640625	28.3510231224					1	DETECTED	410.8209 m/z @28.35 [151020OFc1_NvH-0949-CRLM-16.raw]	410.82086181640625	28.3510231224	5.07796910293333	98.3686051013333	93.29063599839998	801228.625	2.048571974633616E8	0	7129	0.21499915366974065	0.5075909143715293	99.21280767842447	410.8110046386719	410.8301086425781
506	410.8402099609375	41.2605436912					1	DETECTED	410.8402 m/z @41.26 [151020OFc1_NvH-0949-CRLM-16.raw]	410.8402099609375	41.2605436912	0.559985803466667	97.3956181906667	96.83563238720002	1546581.375	2.6128929714181432E8	5	7129	0.3045129595511611	0.503418884996668	0.007122719038591208	410.8302917480469	410.8501892089844
507	410.8587341308594	35.3080197074667					1	DETECTED	410.8587 m/z @35.31 [151020OFc1_NvH-0949-CRLM-16.raw]	410.8587341308594	35.3080197074667	1.041669976	98.9594606322667	97.9177906562667	248865.25	1.98542263747354E8	0	7129	93.08755259060692	1.5873404573518366	2.175778396722712	410.8502197265625	410.8590087890625
508	410.8690490722656	23.7849125424					1	DETECTED	410.8690 m/z @23.78 [151020OFc1_NvH-0949-CRLM-16.raw]	410.8690490722656	23.7849125424	0.055276608	99.7206558896	99.6653792816	1488454.5	2.19128536139553E8	3	7129	0.1416132871695055	0.6145602925514336	0.6227855316852914	410.859130859375	410.8790283203125
509	410.8879699707031	16.5916819005333					1	DETECTED	410.8880 m/z @16.59 [151020OFc1_NvH-0949-CRLM-16.raw]	410.8879699707031	16.5916819005333	0.0995908504	97.9808696522667	97.8812788018667	910807.6875	2.4187305113000447E8	3	7129	9.749876068838716	0.6650064204983327	6.154753737171728	410.8790588378906	410.89794921875
510	410.9001770019531	25.7597233968					1	DETECTED	410.9002 m/z @25.76 [151020OFc1_NvH-0949-CRLM-16.raw]	410.9001770019531	25.7597233968	4.2727818672	64.5439014325333	60.2711195653333	276921.125	1.6065615528105512E8	0	7129	20.75876858476532	1.836154116280657	0.006862026064870089	410.89801025390625	410.901611328125
511	410.91162109375	38.9054905456					1	DETECTED	410.9116 m/z @38.91 [151020OFc1_NvH-0949-CRLM-16.raw]	410.91162109375	38.9054905456	0.00988562773333333	99.5363542261333	99.52646859839996	1455432.5	2.5694512247694403E8	3	7129	0.11973076784324377	0.5645826009775398	0.15869185490744603	410.9016418457031	410.92156982421875
512	410.92303466796875	34.9174549536					1	DETECTED	410.9230 m/z @34.92 [151020OFc1_NvH-0949-CRLM-16.raw]	410.92303466796875	34.9174549536	0.550913012	98.6447393357333	98.09382632373331	311790.1875	1.924814054246516E8	0	7129	0.16900362420326331	1.8170241832799312	0.03917295675094152	410.921630859375	410.9329833984375
513	410.9498596191406	14.0312382058667					1	DETECTED	410.9499 m/z @14.03 [151020OFc1_NvH-0949-CRLM-16.raw]	410.9498596191406	14.0312382058667	0.00988562773333333	99.8292026816	99.81931705386665	1363366.0	2.2018102303004795E8	0	7129	0.12649182414481075	1.292492503574317	0.14703655930160361	410.9400634765625	410.9593505859375
514	410.9725036621094	36.8460101261333					1	DETECTED	410.9725 m/z @36.85 [151020OFc1_NvH-0949-CRLM-16.raw]	410.9725036621094	36.8460101261333	0.397439941866667	97.2938840256	96.89644408373333	556514.125	2.1279502714931303E8	0	7129	0.03304827195042037	0.5045071162450119	0.03347667735287432	410.9625549316406	410.97991943359375
515	410.9900207519531	35.9590222928					1	DETECTED	410.9900 m/z @35.96 [151020OFc1_NvH-0949-CRLM-16.raw]	410.9900207519531	35.9590222928	0.487753085333333	99.2730671709333	98.78531408559996	1088137.375	2.148608355853099E8	4	7129	0.05327161170303185	3.897474121328219	0.0025513770444514786	410.9800720214844	410.99981689453125
516	411.02093505859375	28.4411012944					1	DETECTED	411.0209 m/z @28.44 [151020OFc1_NvH-0949-CRLM-16.raw]	411.02093505859375	28.4411012944	0.0284246632	99.5927411589333	99.5643164957333	440052.5	1.9706514628996328E8	0	7129	3.7399794050735338	2.2223547310936875	0.38757186536210025	411.01141357421875	411.0307312011719
517	411.0408020019531	41.2605436912					1	DETECTED	411.0408 m/z @41.26 [151020OFc1_NvH-0949-CRLM-16.raw]	411.0408020019531	41.2605436912	0.624149785066667	99.8199513018667	99.19580151680003	1875544.875	2.481815284373218E8	0	7129	0.20122110239463353	8.232914055109953	20.122825378897975	411.0311584472656	411.0504150390625
518	411.0821228027344	25.208806464					1	DETECTED	411.0821 m/z @25.21 [151020OFc1_NvH-0949-CRLM-16.raw]	411.0821228027344	25.208806464	0.00988562773333333	99.9975403098667	99.98765468213335	126169.8984375	2.0342244972736555E8	0	7129	75.4757534752391	2.2209751256257095	3.035983576675089	411.0732116699219	411.09210205078125
519	411.1001281738281	56.3611877973333					1	DETECTED	411.1001 m/z @56.36 [151020OFc1_NvH-0949-CRLM-16.raw]	411.1001281738281	56.3611877973333	0.0194796248	99.9788094496	99.95932982480001	93326.453125	2.227820812825181E8	0	7129	79.82787457576518	0.8632808925797479	0.7125128315280299	411.0921325683594	411.10980224609375
520	411.1225280761719	92.4749181269333					1	DETECTED	411.1225 m/z @92.47 [151020OFc1_NvH-0949-CRLM-16.raw]	411.1225280761719	92.4749181269333	1.0328138808	98.2466628112	97.21384893039999	921610.25	3.395771671557785E8	0	7129	2.0548522771586164	0.9594908300294983	0.18829287054096763	411.1131591796875	411.13177490234375
521	411.17742919921875	11.2068914968					1	DETECTED	411.1774 m/z @11.21 [151020OFc1_NvH-0949-CRLM-16.raw]	411.17742919921875	11.2068914968	0.811568189066667	98.7894084496	97.97784026053334	432309.6875	1.9268634800085145E8	0	7129	0.13075064707043182	1.1995607317221062	1.0291630758446826	411.1676330566406	411.18121337890625
522	411.1912841796875	11.8429107232					1	DETECTED	411.1913 m/z @11.84 [151020OFc1_NvH-0949-CRLM-16.raw]	411.1912841796875	11.8429107232	0.298730096266667	98.0184235082667	97.71969341200003	831848.3125	2.28621370305383E8	2	7129	0.07696160199085433	3.7595041247308765	45.97102864371051	411.18133544921875	411.19775390625
523	411.207763671875	25.1093263877333					1	DETECTED	411.2078 m/z @25.11 [151020OFc1_NvH-0949-CRLM-16.raw]	411.207763671875	25.1093263877333	1.211520212	99.867396032	98.65587582	5789498.0	5.474503524796135E8	2	7129	4.726193541351659	0.5649643682523448	0.03360958661905587	411.1977844238281	411.2177429199219
524	411.22186279296875	34.6166000997333					1	DETECTED	411.2219 m/z @34.62 [151020OFc1_NvH-0949-CRLM-16.raw]	411.22186279296875	34.6166000997333	2.1051124728	99.9788094496	97.8736969768	5165084.5	6.108471939235522E8	3	7129	11.043518662594341	0.523345199018236	1.4652723926655424	411.2177734375	411.2318115234375
525	411.2423400878906	29.5856341408					1	DETECTED	411.2423 m/z @29.59 [151020OFc1_NvH-0949-CRLM-16.raw]	411.2423400878906	29.5856341408	2.38355935573333	99.9414783786667	97.55791902293338	2585076.5	3.634949080609546E8	2	7129	0.12978856023300622	1.2744542847858908	1.8179052872474248	411.23236083984375	411.2522888183594
526	411.26043701171875	38.099676968					1	DETECTED	411.2604 m/z @38.10 [151020OFc1_NvH-0949-CRLM-16.raw]	411.26043701171875	38.099676968	3.1134051408	97.2657117981333	94.1523066573333	606611.6875	2.1925305613860065E8	0	7129	6.34321934766221	1.6183321276348028	0.1312468018788928	411.2523498535156	411.2703857421875
527	411.27471923828125	91.4568802826667					1	DETECTED	411.2747 m/z @91.46 [151020OFc1_NvH-0949-CRLM-16.raw]	411.27471923828125	91.4568802826667	5.64981828773333	92.5229991304	86.87318084266667	90064.921875	2.1143446173092294E8	0	7129	0.7528126813453468	0.5062123024780655	5.987729272867036	411.27044677734375	411.28167724609375
528	411.293701171875	91.4106925272					1	DETECTED	411.2937 m/z @91.41 [151020OFc1_NvH-0949-CRLM-16.raw]	411.293701171875	91.4106925272	11.1685021922667	93.9719447002667	82.803442508	76464.890625	1.867998450235641E8	0	7129	0.5988507425908125	0.5159595105914729	0.003562364227867278	411.2859802246094	411.2955627441406
529	411.3104248046875	91.3346022384					1	DETECTED	411.3104 m/z @91.33 [151020OFc1_NvH-0949-CRLM-16.raw]	411.3104248046875	91.3346022384	6.66547551333333	92.4133063904	85.74783087706666	107628.1640625	1.9868019959356108E8	0	7129	1.1305215202679335	0.5063701150213981	1.2587911635534001	411.3011169433594	411.31915283203125
530	411.3344421386719	36.4068674096					1	DETECTED	411.3344 m/z @36.41 [151020OFc1_NvH-0949-CRLM-16.raw]	411.3344421386719	36.4068674096	12.3596925650667	96.7555233786667	84.3958308136	117267.8203125	2.2073889346480486E8	0	7129	79.29744431269536	1.7547972133779766	2.2915779201193045	411.3258361816406	411.33599853515625
531	411.34649658203125	91.8522738157333					1	DETECTED	411.3465 m/z @91.85 [151020OFc1_NvH-0949-CRLM-16.raw]	411.34649658203125	91.8522738157333	7.51546881573333	92.4749181269333	84.95944931119998	232145.46875	1.961922060287787E8	0	7129	1.0646216716310448	1.967160082243132	1.5885652285402432	411.3374328613281	411.3532409667969
532	411.3652648925781	91.8522738157333					1	DETECTED	411.3653 m/z @91.85 [151020OFc1_NvH-0949-CRLM-16.raw]	411.3652648925781	91.8522738157333	0.210070811733333	97.8246424914667	97.61457167973337	253556.0625	2.576210731757602E8	0	7129	1.6843842536758729	0.9176010946940595	0.025976102216162925	411.3563537597656	411.3747253417969
533	411.3898620605469	49.8422631248					1	DETECTED	411.3899 m/z @49.84 [151020OFc1_NvH-0949-CRLM-16.raw]	411.3898620605469	49.8422631248	1.98833076133333	96.5499134117333	94.56158265039997	197139.109375	2.6311463406673646E8	0	7129	42.119915670255565	0.9905588621945791	0.9924587504790316	411.380126953125	411.3997802734375
534	411.42779541015625	11.2178741648					1	DETECTED	411.4278 m/z @11.22 [151020OFc1_NvH-0949-CRLM-16.raw]	411.42779541015625	11.2178741648	3.47389725813333	94.9606487210667	91.48675146293337	336706.1875	2.2467648777712986E8	0	7129	0.12264579806220866	3.4216206023730846	644.6017229718852	411.4179382324219	411.4317932128906
535	411.4418640136719	11.8232735536					1	DETECTED	411.4419 m/z @11.82 [151020OFc1_NvH-0949-CRLM-16.raw]	411.4418640136719	11.8232735536	1.1668840128	99.7299210909333	98.5630370781333	669712.9375	2.1975459140391326E8	0	7129	0.1472461669406382	4.972450441943839	2.166319619481599	411.431884765625	411.4518127441406
536	411.4586181640625	15.7847597784					1	DETECTED	411.4586 m/z @15.78 [151020OFc1_NvH-0949-CRLM-16.raw]	411.4586181640625	15.7847597784	3.4630907312	98.6726702250667	95.2095794938667	296097.25	2.1218273681381503E8	0	7129	1.8982428059186987	0.58415744747621	0.05131892544576529	411.4519958496094	411.4637145996094
537	411.4737548828125	22.8020985146667					1	DETECTED	411.4738 m/z @22.80 [151020OFc1_NvH-0949-CRLM-16.raw]	411.4737548828125	22.8020985146667	2.9211304368	99.2637615173333	96.3426310805333	582329.6875	1.9677177228243357E8	0	7129	0.0646662657720718	0.5434973450070578	0.16838162456839081	411.4637756347656	411.4814147949219
538	411.491455078125	35.9425933608					1	DETECTED	411.4915 m/z @35.94 [151020OFc1_NvH-0949-CRLM-16.raw]	411.491455078125	35.9425933608	2.24028607786667	98.6632832485333	96.42299717066663	634167.0	1.8083990605230606E8	0	7129	0.05447027072394661	0.6207603118119601	32.95202103407091	411.4814758300781	411.501220703125
539	411.52288818359375	19.6521365701333					1	DETECTED	411.5229 m/z @19.65 [151020OFc1_NvH-0949-CRLM-16.raw]	411.52288818359375	19.6521365701333	3.8103496472	99.1775101813333	95.3671605341333	447113.53125	2.0791124565852907E8	0	7129	0.15407598853254	1.3100744271932905	0.015631703880637872	411.512939453125	411.5314025878906
540	411.54144287109375	28.1830230781333					1	DETECTED	411.5414 m/z @28.18 [151020OFc1_NvH-0949-CRLM-16.raw]	411.54144287109375	28.1830230781333	3.13192176133333	95.3739436690667	92.24202190773337	3289782.75	3.048587605935808E8	0	7129	0.19306953737809351	1.3292076572604106	127.83737604023821	411.53155517578125	411.5514221191406
541	411.5519104003906	27.6235628178667					1	DETECTED	411.5519 m/z @27.62 [151020OFc1_NvH-0949-CRLM-16.raw]	411.5519104003906	27.6235628178667	4.53168937093333	81.0899097357333	76.55822036479996	2908987.0	2.6130611261018106E8	3	7129	0.1402403671563306	0.6493458288990241	0.060968286567937936	411.55145263671875	411.55535888671875
542	411.5653991699219	24.0850654293333					1	DETECTED	411.5654 m/z @24.09 [151020OFc1_NvH-0949-CRLM-16.raw]	411.5653991699219	24.0850654293333	1.13995220773333	98.9035076792	97.76355547146667	3340359.5	3.046880118724436E8	3	7129	6.498655183498705	1.215667143839738	0.8292384022941068	411.555419921875	411.57537841796875
543	411.58087158203125	42.8552130005333					1	DETECTED	411.5809 m/z @42.86 [151020OFc1_NvH-0949-CRLM-16.raw]	411.58087158203125	42.8552130005333	3.82147219626667	71.7917693416	67.97029714533333	753579.9375	1.9024334199794313E8	3	7129	3.9746589270097346	0.6141443289826662	0.011002862081833271	411.5754089355469	411.58251953125
544	411.5925598144531	53.5819441085333					1	DETECTED	411.5926 m/z @53.58 [151020OFc1_NvH-0949-CRLM-16.raw]	411.5925598144531	53.5819441085333	3.42263732746667	97.3496728746667	93.92703554720002	2151373.5	2.4986025161234978E8	3	7129	0.07250519647583786	0.5052549600941759	0.007948707907255806	411.58258056640625	411.6025085449219
545	411.68426513671875	28.1268339189333					1	DETECTED	411.6843 m/z @28.13 [151020OFc1_NvH-0949-CRLM-16.raw]	411.68426513671875	28.1268339189333	3.15894018586667	99.6020455322667	96.44310534640003	408964.65625	2.2504132716408652E8	0	7129	16.378768624738406	0.5061600285539124	0.018897439615664417	411.67437744140625	411.6942443847656
546	411.7091064453125	25.1847822890667					1	DETECTED	411.7091 m/z @25.18 [151020OFc1_NvH-0949-CRLM-16.raw]	411.7091064453125	25.1847822890667	3.40422514426667	99.8292026816	96.42497753733332	3148644.25	3.4961436791596776E8	2	7129	3.4369390778298765	0.6997515947643695	0.03500423194271744	411.6991882324219	411.7190856933594
547	411.7236022949219	34.6166000997333					1	DETECTED	411.7236 m/z @34.62 [151020OFc1_NvH-0949-CRLM-16.raw]	411.7236022949219	34.6166000997333	3.0214875872	99.0917525754667	96.0702649882667	2213923.0	2.925741753227292E8	0	7129	0.23282069494349145	0.5111469656941922	0.03588218514565886	411.71917724609375	411.7333679199219
548	411.7441101074219	29.5856341408					1	DETECTED	411.7441 m/z @29.59 [151020OFc1_NvH-0949-CRLM-16.raw]	411.7441101074219	29.5856341408	3.376152588	97.6526380272	94.2764854392	1052646.75	2.278806715348547E8	0	7129	0.19192364158386255	0.5460386629386735	0.013568695914297891	411.734130859375	411.7475891113281
549	411.7576599121094	27.5175159834667					1	DETECTED	411.7577 m/z @27.52 [151020OFc1_NvH-0949-CRLM-16.raw]	411.7576599121094	27.5175159834667	4.02725965893333	99.5836137978667	95.55635413893337	3240008.75	2.8229965518031496E8	2	7129	14.396985100602684	0.5101467997212393	0.8742352358830291	411.74774169921875	411.76654052734375
550	411.7746887207031	3.61873919333333					1	DETECTED	411.7747 m/z @3.62 [151020OFc1_NvH-0949-CRLM-16.raw]	411.7746887207031	3.61873919333333	3.51999045013333	83.3690276994667	79.84903724933336	524040.9375	1.8848722108454108E8	2	7129	0.07702878035320726	46.23575339895706	74.40759827500582	411.76824951171875	411.7845153808594
551	411.84381103515625	34.6381682618667					1	DETECTED	411.8438 m/z @34.64 [151020OFc1_NvH-0949-CRLM-16.raw]	411.84381103515625	34.6381682618667	2.21301779946667	99.867396032	97.65437823253333	104306.921875	1.9705819131138042E8	0	7129	0.0982232241509493	1.7250713586671695	2.6366859694397498	411.83544921875	411.85052490234375
552	411.8605651855469	12.3895217984					1	DETECTED	411.8606 m/z @12.39 [151020OFc1_NvH-0949-CRLM-16.raw]	411.8605651855469	12.3895217984	0.6336249216	99.8767457693333	99.2431208477333	1120456.875	2.2174562129029813E8	3	7129	12.506015457527559	3.798184935780705	1.2590153449095796	411.8505859375	411.8627014160156
553	411.8728942871094	25.17032818					1	DETECTED	411.8729 m/z @25.17 [151020OFc1_NvH-0949-CRLM-16.raw]	411.8728942871094	25.17032818	1.0864966088	98.884819736	97.79832312719999	1259989.125	2.275924723558929E8	3	7129	12.695917470026545	0.5935690439818415	1.293647240785925	411.86328125	411.8764343261719
554	411.8864440917969	27.6451770861333					1	DETECTED	411.8864 m/z @27.65 [151020OFc1_NvH-0949-CRLM-16.raw]	411.8864440917969	27.6451770861333	1.6388571864	97.5387707330667	95.8999135466667	2586654.5	3.2154321484035E8	3	7129	0.09641351339674031	1.3221247875447057	0.7133789280362275	411.87646484375	411.89642333984375
555	411.9032287597656	30.5188510018667					1	DETECTED	411.9032 m/z @30.52 [151020OFc1_NvH-0949-CRLM-16.raw]	411.9032287597656	30.5188510018667	0.361750576266667	99.4903609165333	99.12861034026663	1391817.75	2.4222890291066024E8	0	7129	6.56451780281143	0.7237266093687125	0.30983322221417886	411.8964538574219	411.9132080078125
556	411.91497802734375	42.8414909128					1	DETECTED	411.9150 m/z @42.84 [151020OFc1_NvH-0949-CRLM-16.raw]	411.91497802734375	42.8414909128	3.8310137944	94.4372521525333	90.60623835813331	456169.8125	2.4344053950724357E8	0	7129	5.11132951321899	0.5765090216904473	0.2425010442597072	411.9132385253906	411.916748046875
557	411.9268493652344	53.4654913352					1	DETECTED	411.9268 m/z @53.47 [151020OFc1_NvH-0949-CRLM-16.raw]	411.9268493652344	53.4654913352	0.271824681333333	99.4063993224	99.13457464106668	1786352.625	2.401053704726658E8	0	7129	0.09789568234093338	0.5055458926711037	0.010957929227489718	411.9169006347656	411.93682861328125
558	411.9427795410156	11.8685315290667					1	DETECTED	411.9428 m/z @11.87 [151020OFc1_NvH-0949-CRLM-16.raw]	411.9427795410156	11.8685315290667	3.49226360186667	95.9068746930667	92.41461109120003	117615.984375	1.9791539028263462E8	0	7129	2.4426060957914615	0.5121269786479926	0.026041863709742846	411.9369812011719	411.9432067871094
559	411.9532165527344	65.6534288984					1	DETECTED	411.9532 m/z @65.65 [151020OFc1_NvH-0949-CRLM-16.raw]	411.9532165527344	65.6534288984	0.00988562773333333	98.5323175517333	98.52243192399996	274247.3125	2.3749466869183445E8	0	7129	49.77846766887247	0.801935435172397	0.001202056879602246	411.9432373046875	411.9631042480469
560	411.98577880859375	30.1197575104					1	DETECTED	411.9858 m/z @30.12 [151020OFc1_NvH-0949-CRLM-16.raw]	411.98577880859375	30.1197575104	0.0194796248	96.011455316	95.9919756912	462603.46875	2.2384723167033327E8	0	7129	9.481489205853968	0.6176232155714356	0.11594896468020974	411.9757995605469	411.99560546875
561	412.00128173828125	5.94317322986667					1	DETECTED	412.0013 m/z @5.94 [151020OFc1_NvH-0949-CRLM-16.raw]	412.00128173828125	5.94317322986667	0.926575609866667	99.7020520541333	98.77547644426664	101329.234375	1.8642924887426707E8	0	7129	14.066932253541513	0.5772740351162602	1.3369463136120625	411.9958190917969	412.0111083984375
562	412.0232238769531	29.3677996106667					1	DETECTED	412.0232 m/z @29.37 [151020OFc1_NvH-0949-CRLM-16.raw]	412.0232238769531	29.3677996106667	1.2735927712	97.2359659370667	95.9623731658667	825518.6875	1.976166799574158E8	0	7129	0.08273330427311265	1.0872577241969446	0.7613723656172392	412.0132751464844	412.033203125
563	412.0936584472656	73.5791287010667					1	DETECTED	412.0937 m/z @73.58 [151020OFc1_NvH-0949-CRLM-16.raw]	412.0936584472656	73.5791287010667	0.00988562773333333	99.9975403098667	99.98765468213335	112197.2109375	2.057061067965802E8	0	7129	79.88693072694264	0.6486247777121528	0.3008729189222362	412.08392333984375	412.097412109375
564	412.12615966796875	92.4545977269333					1	DETECTED	412.1262 m/z @92.45 [151020OFc1_NvH-0949-CRLM-16.raw]	412.12615966796875	92.4545977269333	0.0374499141333333	98.0651548144	98.02770490026667	289960.4375	3.164761022250777E8	0	7129	0.11018304688806779	3.5975804290029223	0.25521992525977855	412.118896484375	412.135009765625
565	412.13995361328125	64.7666175810667					1	DETECTED	412.1400 m/z @64.77 [151020OFc1_NvH-0949-CRLM-16.raw]	412.13995361328125	64.7666175810667	1.44227172106667	92.5229991304	91.08072740933332	120932.0859375	2.1114834930926144E8	0	7129	90.93937072934307	0.7191604285237956	0.4359738026649505	412.13812255859375	412.14959716796875
566	412.1607666015625	90.3218758962667					1	DETECTED	412.1608 m/z @90.32 [151020OFc1_NvH-0949-CRLM-16.raw]	412.1607666015625	90.3218758962667	6.14205649653333	98.5034328885333	92.36137639199997	74193.6953125	2.2507167810299528E8	0	7129	85.47066205730448	0.5485957148079396	0.09719142961587901	412.1520080566406	412.16326904296875
567	412.17333984375	34.8099163736					1	DETECTED	412.1733 m/z @34.81 [151020OFc1_NvH-0949-CRLM-16.raw]	412.17333984375	34.8099163736	1.88996255226667	96.8322665709333	94.94230401866663	129813.3046875	1.8672963113965732E8	0	7129	76.95557887243292	1.6331580407915187	2.4008021588878794	412.1634521484375	412.18328857421875
568	412.1936950683594	25.3809504101333					1	DETECTED	412.1937 m/z @25.38 [151020OFc1_NvH-0949-CRLM-16.raw]	412.1936950683594	25.3809504101333	1.79112036053333	99.3690038090667	97.57788344853337	3464128.5	2.688272049554628E8	2	7129	0.19468525780627033	0.5221082176767329	0.5737823340195601	412.1837158203125	412.20367431640625
569	412.205322265625	19.9106551141333					1	DETECTED	412.2053 m/z @19.91 [151020OFc1_NvH-0949-CRLM-16.raw]	412.205322265625	19.9106551141333	3.54009204586667	97.2657117981333	93.72561975226662	965860.8125	2.364740334095153E8	0	7129	5.287988924930048	1.0561781258771554	13.085769936979016	412.2037048339844	412.20880126953125
570	412.21881103515625	23.7939558032					1	DETECTED	412.2188 m/z @23.79 [151020OFc1_NvH-0949-CRLM-16.raw]	412.21881103515625	23.7939558032	3.3096216992	99.6830170389333	96.3733953397333	1311303.125	3.370012834574348E8	2	7129	8.31150593418851	1.420450591770538	2.4187600702409595	412.2088317871094	412.22076416015625
571	412.23077392578125	21.8532178066667					1	DETECTED	412.2308 m/z @21.85 [151020OFc1_NvH-0949-CRLM-16.raw]	412.23077392578125	21.8532178066667	0.642972255466667	98.2285585082667	97.58558625280003	9084200.0	5.549467428621969E8	3	7129	4.646071177433626	1.3783506204700535	0.6443189701556128	412.2207946777344	412.2407531738281
572	412.2427062988281	17.2566366352					1	DETECTED	412.2427 m/z @17.26 [151020OFc1_NvH-0949-CRLM-16.raw]	412.2427062988281	17.2566366352	2.8118459504	99.7114184904	96.89957254000001	2667482.0	2.651855135363092E8	2	7129	0.17563208344386183	0.8003076739377051	12.186904090347593	412.24078369140625	412.252685546875
573	412.2592468261719	27.5378162176					1	DETECTED	412.2592 m/z @27.54 [151020OFc1_NvH-0949-CRLM-16.raw]	412.2592468261719	27.5378162176	3.5013737608	96.3798424725333	92.87846871173329	1645923.875	2.757586425154686E8	3	7129	0.2022406393632643	2.1699798499488168	4.825102726627768	412.2527770996094	412.2691955566406
574	412.2764587402344	3.61873919333333					1	DETECTED	412.2765 m/z @3.62 [151020OFc1_NvH-0949-CRLM-16.raw]	412.2764587402344	3.61873919333333	0.542004611466667	98.494351236	97.95234662453333	192720.625	1.8216131469909003E8	0	7129	0.14368871770074465	38.33984964717826	1270.6628936445707	412.2692565917969	412.2849426269531
575	412.3082275390625	91.5018312936					1	DETECTED	412.3082 m/z @91.50 [151020OFc1_NvH-0949-CRLM-16.raw]	412.3082275390625	91.5018312936	5.41651057466667	98.1603821192	92.74387154453332	233136.671875	3.8392732094296074E8	0	7129	1.474462265798735	0.5386741361360551	1.4712622411269898	412.3005065917969	412.31658935546875
576	412.3389892578125	28.2180577285333					1	DETECTED	412.3390 m/z @28.22 [151020OFc1_NvH-0949-CRLM-16.raw]	412.3389892578125	28.2180577285333	10.9865019973333	92.4265794082667	81.44007741093341	72662.578125	2.302510862372221E8	0	7129	80.47057426144067	2.3631086676484885	3.7262173352969765	412.3319396972656	412.3459777832031
577	412.3855285644531	21.7531896077333					1	DETECTED	412.3855 m/z @21.75 [151020OFc1_NvH-0949-CRLM-16.raw]	412.3855285644531	21.7531896077333	3.97877927946667	98.2285585082667	94.24977922880004	133673.921875	2.3594328132134324E8	0	7129	86.27377275352302	2.465694583715153	3.9309673417178663	412.3756103515625	412.3951110839844
578	412.4241638183594	29.3068391864					1	DETECTED	412.4242 m/z @29.31 [151020OFc1_NvH-0949-CRLM-16.raw]	412.4241638183594	29.3068391864	4.02725965893333	98.7651086637333	94.73784900479997	495749.0	2.5539331998384228E8	0	7129	61.13421099980026	2.1859460097896166	22.917780598950866	412.4141845703125	412.43414306640625
579	412.464111328125	10.254753692					1	DETECTED	412.4641 m/z @10.25 [151020OFc1_NvH-0949-CRLM-16.raw]	412.464111328125	10.254753692	1.46880505973333	98.3686051013333	96.89980004159997	463728.0	2.2457259541288784E8	0	7129	14.484959970003974	2.6997086898037694	110.01330988688298	412.4541320800781	412.4737854003906
580	412.4794921875	12.6730229285333					1	DETECTED	412.4795 m/z @12.67 [151020OFc1_NvH-0949-CRLM-16.raw]	412.4794921875	12.6730229285333	3.56774857066667	96.568567296	93.00081872533333	168290.4375	1.9541246173467267E8	0	7129	0.13370898198927783	9.964507032471273	18.837106219746723	412.4741516113281	412.48358154296875
581	412.4936218261719	42.2596844424					1	DETECTED	412.4936 m/z @42.26 [151020OFc1_NvH-0949-CRLM-16.raw]	412.4936218261719	42.2596844424	0.714434116266667	99.1678977928	98.45346367653333	312022.59375	1.8928091963597125E8	0	7129	9.988536679025266	1.5361171897845076	null	412.483642578125	412.5035400390625
582	412.50787353515625	12.2513129026667					1	DETECTED	412.5079 m/z @12.25 [151020OFc1_NvH-0949-CRLM-16.raw]	412.50787353515625	12.2513129026667	3.6938422624	96.6890517216	92.9952094592	97840.5546875	2.2154724561991554E8	0	7129	18.376458118321832	5.90528197373158	0.01651612846242692	412.503662109375	412.5129699707031
583	412.5229797363281	10.8164312378667					1	DETECTED	412.5230 m/z @10.82 [151020OFc1_NvH-0949-CRLM-16.raw]	412.5229797363281	10.8164312378667	6.22664527013333	98.626289528	92.39964425786667	200345.3125	1.7955947760748595E8	0	7129	26.87301125968296	0.5179979946406998	0.5077948057383579	412.51300048828125	412.5229797363281
584	412.5329895019531	22.0556551157333					1	DETECTED	412.5330 m/z @22.06 [151020OFc1_NvH-0949-CRLM-16.raw]	412.5329895019531	22.0556551157333	3.90756316213333	97.3587705821333	93.45120741999997	241252.625	1.87290922531048E8	0	7129	17.37421386370292	3.261445512786904	0.14444258767028062	412.52301025390625	412.5361328125
585	412.546142578125	37.1501314896					1	DETECTED	412.5461 m/z @37.15 [151020OFc1_NvH-0949-CRLM-16.raw]	412.546142578125	37.1501314896	3.1870419168	95.8315594682667	92.6445175514667	1341362.25	2.5182848014854845E8	3	7129	26.4234250735231	0.544203335314417	0.04610909118186282	412.53619384765625	412.5461730957031
586	412.5561828613281	13.8376880213333					1	DETECTED	412.5562 m/z @13.84 [151020OFc1_NvH-0949-CRLM-16.raw]	412.5561828613281	13.8376880213333	0.210070811733333	99.9788094496	99.76873863786668	7.8619848E7	1.5255384960907042E9	3	7129	0.19487987270004048	58.05533202562053	130.54864764979007	412.54620361328125	412.566162109375
587	412.576171875	38.0558945402667					1	DETECTED	412.5762 m/z @38.06 [151020OFc1_NvH-0949-CRLM-16.raw]	412.576171875	38.0558945402667	3.6570511704	98.6819387493333	95.0248875789333	2497247.25	2.6705160466894457E8	3	7129	0.1757111180258235	0.6368773030310536	0.00805885112653351	412.5661926269531	412.5860595703125
588	412.59521484375	53.543715276					1	DETECTED	412.5952 m/z @53.54 [151020OFc1_NvH-0949-CRLM-16.raw]	412.59521484375	53.543715276	0.469663994133333	92.3566946944	91.88703070026668	117609.3828125	1.9991596535702693E8	0	7129	0.13683135885522546	0.9187802633076567	0.8379339285556184	412.586181640625	412.5985412597656
589	412.6087646484375	80.3434415669333					1	DETECTED	412.6088 m/z @80.34 [151020OFc1_NvH-0949-CRLM-16.raw]	412.6087646484375	80.3434415669333	1.826021392	95.7753762277333	93.9493548357333	121461.421875	2.3293338966846195E8	0	7129	72.77118779888887	0.6021970543440858	0.20453979697363078	412.59881591796875	412.61419677734375
590	412.62445068359375	29.3068391864					1	DETECTED	412.6245 m/z @29.31 [151020OFc1_NvH-0949-CRLM-16.raw]	412.62445068359375	29.3068391864	3.6570511704	99.4158741085333	95.7588229381333	207102.71875	2.158180356984121E8	0	7129	0.10911363228257898	1.8654352410222763	2.6965586353068005	412.61468505859375	412.6343688964844
591	412.65679931640625	46.8204558048					1	DETECTED	412.6568 m/z @46.82 [151020OFc1_NvH-0949-CRLM-16.raw]	412.65679931640625	46.8204558048	4.6296927664	98.7464965408	94.1168037744	283252.375	2.0017674609266043E8	2	7129	0.23732759427876715	1.2612140424496625	0.006273194895412895	412.64697265625	412.6667785644531
592	412.6952819824219	25.3402761218667					1	DETECTED	412.6953 m/z @25.34 [151020OFc1_NvH-0949-CRLM-16.raw]	412.6952819824219	25.3402761218667	3.67546146746667	97.7178000805333	94.04233861306662	1334358.375	2.2039126266664436E8	0	7129	0.2174194035460495	3.677216326626164	0.1818718326850292	412.6855163574219	412.70526123046875
593	412.70587158203125	29.1652929933333					1	DETECTED	412.7059 m/z @29.17 [151020OFc1_NvH-0949-CRLM-16.raw]	412.70587158203125	29.1652929933333	3.5493336984	98.0651548144	94.515821116	426497.4375	2.553528004304648E8	0	7129	0.15060605015966289	2.336461560798443	0.17734730319676284	412.7052917480469	412.7073059082031
594	412.7173156738281	16.2501507328					1	DETECTED	412.7173 m/z @16.25 [151020OFc1_NvH-0949-CRLM-16.raw]	412.7173156738281	16.2501507328	3.4630907312	97.4523909266667	93.9893001954667	751403.8125	2.334692080508732E8	4	7129	4.777093476487497	1.1936384229196693	25.406895573873683	412.70733642578125	412.7189636230469
595	412.7289733886719	22.1006421154667					1	DETECTED	412.7290 m/z @22.10 [151020OFc1_NvH-0949-CRLM-16.raw]	412.7289733886719	22.1006421154667	2.93042790586667	97.7476492354667	94.81722132960003	4499769.0	3.590523332634142E8	2	7129	0.30277691811588525	2.115040511668623	0.8692275910168726	412.718994140625	412.73748779296875
596	412.7475280761719	25.3809504101333					1	DETECTED	412.7475 m/z @25.38 [151020OFc1_NvH-0949-CRLM-16.raw]	412.7475280761719	25.3809504101333	3.35616084346667	96.1897194509333	92.83355860746663	5868833.5	3.6757540647604656E8	2	7129	0.21019505512654746	1.8121490597404681	0.25963536002012333	412.7377624511719	412.7573547363281
597	412.7608947753906	27.49975806					1	DETECTED	412.7609 m/z @27.50 [151020OFc1_NvH-0949-CRLM-16.raw]	412.7608947753906	27.49975806	3.99682436586667	93.0748761192	89.07805175333333	420141.84375	2.4770635490713668E8	0	7129	0.12040860902275696	1.895041123644247	1.8575810290186434	412.757568359375	412.76104736328125
598	412.7710876464844	11.2178741648					1	DETECTED	412.7711 m/z @11.22 [151020OFc1_NvH-0949-CRLM-16.raw]	412.7710876464844	11.2178741648	3.55841075226667	70.8301718629333	67.27176111066663	1036681.1875	1.6834624436731014E8	0	7129	0.1889787322587395	0.5401329803085245	8.692546729135078	412.7611083984375	412.7801208496094
599	412.7926940917969	37.8998272618667					1	DETECTED	412.7927 m/z @37.90 [151020OFc1_NvH-0949-CRLM-16.raw]	412.7926940917969	37.8998272618667	0.433253959733333	96.1424803506667	95.70922639093337	87018.359375	1.8473170691392192E8	0	7129	83.86193794390073	1.5474416062159733	2.103961831656475	412.78375244140625	412.80255126953125
600	412.8287353515625	30.533438008					1	DETECTED	412.8287 m/z @30.53 [151020OFc1_NvH-0949-CRLM-16.raw]	412.8287353515625	30.533438008	3.89453212586667	98.6819387493333	94.78740662346662	358942.625	2.0467652166899574E8	0	7129	1.6126298287128762	2.844670514903421	0.020145776976803545	412.8188171386719	412.8382263183594
601	412.85308837890625	37.5888492914667					1	DETECTED	412.8531 m/z @37.59 [151020OFc1_NvH-0949-CRLM-16.raw]	412.85308837890625	37.5888492914667	0.6792008888	97.787174104	97.1079732152	133894.75	1.8517131112072828E8	0	7129	2.9672947090525312	1.508626450946508	2.1822245920507024	412.8431091308594	412.8565673828125
602	412.86676025390625	10.4188812341333					1	DETECTED	412.8668 m/z @10.42 [151020OFc1_NvH-0949-CRLM-16.raw]	412.86676025390625	10.4188812341333	0.0284246632	99.8767457693333	99.8483211061333	1546965.375	2.463574595380729E8	3	7129	34.373623820453645	1.9533045667565319	6.288434954541498	412.8567810058594	412.8767395019531
603	412.87713623046875	13.4030373805333					1	DETECTED	412.8771 m/z @13.40 [151020OFc1_NvH-0949-CRLM-16.raw]	412.87713623046875	13.4030373805333	5.463079244	40.4903002061333	35.0272209621333	686225.5	1.1280246024455342E8	0	7129	0.20286548059182863	4.2539680798663575	0.04353282628587292	412.87677001953125	412.87725830078125
604	412.88726806640625	13.8376880213333					1	DETECTED	412.8873 m/z @13.84 [151020OFc1_NvH-0949-CRLM-16.raw]	412.88726806640625	13.8376880213333	0.0284246632	99.9601386781333	99.9317140149333	4.8078848E7	1.0738905986569E9	3	7129	0.2102332982647379	55.3526002555725	121.31438482662095	412.8772888183594	412.8970947265625
605	412.9029846191406	16.368564052					1	DETECTED	412.9030 m/z @16.37 [151020OFc1_NvH-0949-CRLM-16.raw]	412.9029846191406	16.368564052	0.00988562773333333	97.3956181906667	97.38573256293336	3511563.75	3.438221139223496E8	3	7129	0.15617407428571184	1.179832508060793	2.023955900340406	412.89727783203125	412.9128723144531
606	412.9273986816406	50.4809515730667					1	DETECTED	412.9274 m/z @50.48 [151020OFc1_NvH-0949-CRLM-16.raw]	412.9273986816406	50.4809515730667	0.0374499141333333	99.6020455322667	99.56459561813337	98961.7109375	1.825164528846651E8	3	7129	47.57804910071321	1.0244091641188182	1.1935233125077818	412.9235534667969	412.93731689453125
607	412.949951171875	21.2245499552					1	DETECTED	412.9500 m/z @21.22 [151020OFc1_NvH-0949-CRLM-16.raw]	412.949951171875	21.2245499552	0.0284246632	99.8199513018667	99.7915266386667	198196.390625	2.193688735953812E8	0	7129	24.27445701731819	3.9259880882187526	0.010688909477512104	412.94000244140625	412.9598083496094
608	412.960693359375	12.8619825733333					1	DETECTED	412.9607 m/z @12.86 [151020OFc1_NvH-0949-CRLM-16.raw]	412.960693359375	12.8619825733333	4.64885877466667	68.8712502589333	64.22239148426664	121011.59375	1.5647125460412169E8	0	7129	0.06668973702811343	48.23996725109522	95.768923087245	412.9599609375	412.9619445800781
609	412.9719543457031	24.5534680608					1	DETECTED	412.9720 m/z @24.55 [151020OFc1_NvH-0949-CRLM-16.raw]	412.9719543457031	24.5534680608	3.1226320176	99.7206558896	96.598023872	3283427.5	2.4929864960872722E8	4	7129	0.20733274167984206	0.506592201996416	0.04824559546924155	412.9620361328125	412.9817810058594
610	412.9899597167969	20.2094118338667					1	DETECTED	412.9900 m/z @20.21 [151020OFc1_NvH-0949-CRLM-16.raw]	412.9899597167969	20.2094118338667	1.45107390666667	99.5363542261333	98.08528031946663	2484188.5	2.3842016997778934E8	4	7129	0.17202260956232962	47.85283786778772	4.590944667738714	412.98211669921875	412.9999084472656
611	413.0012512207031	43.509861684					1	DETECTED	413.0013 m/z @43.51 [151020OFc1_NvH-0949-CRLM-16.raw]	413.0012512207031	43.509861684	3.22331219653333	98.4554586170667	95.23214642053337	110596.6171875	2.3915839001255104E8	0	7129	37.88981473935712	1.2391901160521517	1.4497723074425448	412.9999694824219	413.00732421875
612	413.01751708984375	7.46037522026667					1	DETECTED	413.0175 m/z @7.46 [151020OFc1_NvH-0949-CRLM-16.raw]	413.01751708984375	7.46037522026667	1.49557103626667	98.3309407416	96.83536970533333	337182.5	1.895522982991587E8	0	7129	0.11459673701615536	18.52138500679114	0.1627611484727173	413.0077209472656	413.0274353027344
613	413.0292663574219	30.4427473762667					1	DETECTED	413.0293 m/z @30.44 [151020OFc1_NvH-0949-CRLM-16.raw]	413.0292663574219	30.4427473762667	1.32649393706667	99.4903609165333	98.16386697946663	317648.625	1.943472152798496E8	0	7129	0.1407037137752276	4.797443433728005	0.019318552639657795	413.02783203125	413.0387268066406
614	413.072998046875	68.1122587602667					1	DETECTED	413.0730 m/z @68.11 [151020OFc1_NvH-0949-CRLM-16.raw]	413.072998046875	68.1122587602667	0.00988562773333333	99.8767457693333	99.86686014159996	99270.53125	2.0270284562960696E8	0	7129	58.60434523235335	0.7175035984115543	0.43674587191376535	413.0632629394531	413.0769958496094
615	413.0870056152344	34.2347269906667					1	DETECTED	413.0870 m/z @34.23 [151020OFc1_NvH-0949-CRLM-16.raw]	413.0870056152344	34.2347269906667	0.0284246632	99.9975403098667	99.9691156466667	101440.0546875	1.9849200930545145E8	0	7129	82.09799309161897	1.5872296831477857	2.8386974374283738	413.07720947265625	413.09661865234375
616	413.12054443359375	42.3402649322667					1	DETECTED	413.1205 m/z @42.34 [151020OFc1_NvH-0949-CRLM-16.raw]	413.12054443359375	42.3402649322667	4.7533580736	97.766695444	93.01333737040001	116235.0625	2.2579301570745075E8	0	7129	86.83109895918426	1.2373103447983405	1.3117911782032894	413.11181640625	413.1300964355469
617	413.16705322265625	33.0135683618667					1	DETECTED	413.1671 m/z @33.01 [151020OFc1_NvH-0949-CRLM-16.raw]	413.16705322265625	33.0135683618667	5.84271639946667	99.1297460965333	93.28702969706663	123062.40625	2.1510046128646567E8	0	7129	30.54409349332224	1.7166747260292106	4.024383233790155	413.15765380859375	413.1714172363281
618	413.18145751953125	17.6173724114667					1	DETECTED	413.1815 m/z @17.62 [151020OFc1_NvH-0949-CRLM-16.raw]	413.18145751953125	17.6173724114667	4.9355846384	98.0837101056	93.1481254672	370215.5	2.057738906523735E8	0	7129	0.06062810403028962	0.5165961839874486	0.025506530542022617	413.171630859375	413.1827392578125
619	413.1927795410156	39.378469168					1	DETECTED	413.1928 m/z @39.38 [151020OFc1_NvH-0949-CRLM-16.raw]	413.1927795410156	39.378469168	0.361750576266667	93.7045477973333	93.34279722106663	823513.4375	2.1385658969357172E8	2	7129	0.23314271603420877	0.5117221715487356	0.02667725534850279	413.182861328125	413.19525146484375
620	413.20526123046875	19.3480963650667					1	DETECTED	413.2053 m/z @19.35 [151020OFc1_NvH-0949-CRLM-16.raw]	413.20526123046875	19.3480963650667	2.54629274533333	96.5028246	93.95653185466666	1142587.625	2.6364056175306502E8	4	7129	25.42644957424635	1.0725065495376056	1.2111715275157957	413.1952819824219	413.20989990234375
621	413.21990966796875	13.8376880213333					1	DETECTED	413.2199 m/z @13.84 [151020OFc1_NvH-0949-CRLM-16.raw]	413.21990966796875	13.8376880213333	0.183304542933333	99.8385670157333	99.65526247279998	1.881824E7	7.678441413282828E8	3	7129	0.19987751084521044	0.8664965251600593	28.29662234985985	413.2099304199219	413.2298889160156
622	413.237060546875	16.3966656418667					1	DETECTED	413.2371 m/z @16.40 [151020OFc1_NvH-0949-CRLM-16.raw]	413.237060546875	16.3966656418667	2.21301779946667	97.5100022336	95.29698443413334	2775082.25	3.9915755467849785E8	2	7129	0.1516407106797253	210.44757168708446	1.3255704917607116	413.22991943359375	413.2470397949219
623	413.2491760253906	25.4077357773333					1	DETECTED	413.2492 m/z @25.41 [151020OFc1_NvH-0949-CRLM-16.raw]	413.2491760253906	25.4077357773333	0.289878333066667	99.3013774402667	99.01149910720004	2086686.5	2.8854880194499457E8	2	7129	0.23047394027035395	1.4778203969628527	0.13853344504226459	413.2470703125	413.259033203125
624	413.2625427246094	33.3224291485333					1	DETECTED	413.2625 m/z @33.32 [151020OFc1_NvH-0949-CRLM-16.raw]	413.2625427246094	33.3224291485333	0.00988562773333333	99.9975403098667	99.98765468213335	618280.5625	2.280505829043403E8	0	7129	0.08659802097608349	1.6018262800734322	0.30628842350910285	413.2592468261719	413.27252197265625
625	413.2727966308594	11.2178741648					1	DETECTED	413.2728 m/z @11.22 [151020OFc1_NvH-0949-CRLM-16.raw]	413.2727966308594	11.2178741648	3.07722685226667	92.172538684	89.09531183173333	544680.0625	2.1039920511112586E8	0	7129	0.15482024667138283	14.090094959058227	80.15162036137853	413.2725524902344	413.2822265625
626	413.2897644042969	91.4656858402667					1	DETECTED	413.2898 m/z @91.47 [151020OFc1_NvH-0949-CRLM-16.raw]	413.2897644042969	91.4656858402667	3.27291805306667	94.5951627309333	91.32224467786662	87657.875	2.262745404421829E8	0	7129	0.3696561649746144	0.5177422535270562	0.4112915796301872	413.2828674316406	413.2921447753906
627	413.3053894042969	90.613124824					1	DETECTED	413.3054 m/z @90.61 [151020OFc1_NvH-0949-CRLM-16.raw]	413.3053894042969	90.613124824	4.82171771226667	96.7743632168	91.95264550453332	145642.0625	1.9462356372877687E8	0	7129	86.45987080370293	0.5058579850040841	0.012512722108112216	413.29656982421875	413.31378173828125
628	413.325927734375	90.1670115808					1	DETECTED	413.3259 m/z @90.17 [151020OFc1_NvH-0949-CRLM-16.raw]	413.325927734375	90.1670115808	9.9689695432	92.4360892808	82.4671197376	183172.3125	2.6554234756938294E8	0	7129	81.76117686427563	0.5112824018560435	0.017934442901434353	413.3169250488281	413.3334655761719
629	413.3446350097656	91.8522738157333					1	DETECTED	413.3446 m/z @91.85 [151020OFc1_NvH-0949-CRLM-16.raw]	413.3446350097656	91.8522738157333	3.09541780453333	92.4455169794667	89.35009917493338	152002.40625	2.6293279231948504E8	0	7129	1.6676750438190027	1.3628663722169452	0.4591471983244108	413.3370361328125	413.35125732421875
630	413.362060546875	91.8522738157333					1	DETECTED	413.3621 m/z @91.85 [151020OFc1_NvH-0949-CRLM-16.raw]	413.362060546875	91.8522738157333	0.0819345981333333	99.9975403098667	99.91560571173336	152425.375	2.7451877787839216E8	0	7129	1.5879640750076902	0.5372465197844565	1.1280998958099964	413.35333251953125	413.3649597167969
631	413.41845703125	7.4107276016					1	DETECTED	413.4185 m/z @7.41 [151020OFc1_NvH-0949-CRLM-16.raw]	413.41845703125	7.4107276016	3.42263732746667	98.7988145637333	95.37617723626663	216848.015625	2.3360069179594177E8	0	7129	0.13480333978118253	1.9825133316796582	139.31001860311298	413.40850830078125	413.4283752441406
632	413.4456481933594	19.9106551141333					1	DETECTED	413.4456 m/z @19.91 [151020OFc1_NvH-0949-CRLM-16.raw]	413.4456481933594	19.9106551141333	3.91726699013333	94.2846128144	90.36734582426668	235457.6875	2.0107334816323212E8	0	7129	0.3763990658293075	5.238373649743689	5.580788174553742	413.4356689453125	413.4457092285156
633	413.45574951171875	19.3480963650667					1	DETECTED	413.4557 m/z @19.35 [151020OFc1_NvH-0949-CRLM-16.raw]	413.45574951171875	19.3480963650667	2.54629274533333	98.5693860885333	96.02309334319997	1197585.125	2.2435189130754495E8	0	7129	5.783468542846306	0.8436913949276196	0.04992454844167126	413.4457702636719	413.45855712890625
634	413.46856689453125	27.5378162176					1	DETECTED	413.4686 m/z @27.54 [151020OFc1_NvH-0949-CRLM-16.raw]	413.46856689453125	27.5378162176	1.20242836586667	98.7799860274667	97.57755766160004	6144491.0	3.346148890725206E8	4	7129	0.12488248175805694	0.6441672649824932	0.16872072488214584	413.4585876464844	413.4783935546875
635	413.4914855957031	20.2094118338667					1	DETECTED	413.4915 m/z @20.21 [151020OFc1_NvH-0949-CRLM-16.raw]	413.4914855957031	20.2094118338667	3.19608361733333	95.5967990301333	92.40071541279997	1032059.625	2.072139023447136E8	0	7129	0.1037292347791805	20.628594619576827	81.71210739527321	413.4815979003906	413.50140380859375
636	413.5160827636719	17.6373534888					1	DETECTED	413.5161 m/z @17.64 [151020OFc1_NvH-0949-CRLM-16.raw]	413.5160827636719	17.6373534888	2.1051124728	81.7527460066667	79.6476335338667	247801.734375	1.708454914163933E8	0	7129	0.04260784675101803	0.5070420160208253	0.033992570843197546	413.5061950683594	413.522216796875
637	413.5322570800781	19.8138666344					1	DETECTED	413.5323 m/z @19.81 [151020OFc1_NvH-0949-CRLM-16.raw]	413.5322570800781	19.8138666344	3.30048036586667	96.5499134117333	93.24943304586662	765609.0625	2.2274287598339844E8	3	7129	0.11780884530964286	0.9166135813808964	2.950658598963339	413.5224304199219	413.542236328125
638	413.5431213378906	44.7734369290667					1	DETECTED	413.5431 m/z @44.77 [151020OFc1_NvH-0949-CRLM-16.raw]	413.5431213378906	44.7734369290667	5.19644446373333	95.4212951376	90.22485067386667	381674.1875	2.402502253070314E8	0	7129	34.491345861030965	1.227636224739901	1.5509204458926094	413.5422668457031	413.5439147949219
639	413.5539855957031	13.8376880213333					1	DETECTED	413.5540 m/z @13.84 [151020OFc1_NvH-0949-CRLM-16.raw]	413.5539855957031	13.8376880213333	1.2381534152	99.9508388368	98.7126854216	4246757.5	3.738775333588771E8	3	7129	0.21639319205845275	1.444142190215626	1.443607308346804	413.54400634765625	413.5639343261719
640	413.5715637207031	16.4139275869333					1	DETECTED	413.5716 m/z @16.41 [151020OFc1_NvH-0949-CRLM-16.raw]	413.5715637207031	16.4139275869333	2.32065800133333	97.5481460712	95.22748806986667	953084.125	2.2652251306460652E8	0	7129	1.8957022294272647	0.6888260727908119	0.8548919638749937	413.5639953613281	413.5815124511719
641	413.58746337890625	42.6650466706667					1	DETECTED	413.5875 m/z @42.67 [151020OFc1_NvH-0949-CRLM-16.raw]	413.58746337890625	42.6650466706667	3.17789048853333	98.406164928	95.22827443946666	547553.75	2.0801882678157005E8	0	7129	0.15383825861751887	0.5035340680928432	0.003354805967242135	413.58160400390625	413.5971374511719
642	413.60205078125	29.9802215058667					1	DETECTED	413.6021 m/z @29.98 [151020OFc1_NvH-0949-CRLM-16.raw]	413.60205078125	29.9802215058667	2.838883404	88.2656409512	85.4267575472	69544.75	1.9813227377624634E8	0	7129	84.69606211201196	1.597770997679545	2.197395655396679	413.5976867675781	413.6119689941406
643	413.6234130859375	28.5297336997333					1	DETECTED	413.6234 m/z @28.53 [151020OFc1_NvH-0949-CRLM-16.raw]	413.6234130859375	28.5297336997333	2.78467758773333	97.6992522504	94.91457466266667	158776.390625	1.9638577511816108E8	0	7129	69.24498739938994	2.1918419830116953	3.3643339029800634	413.6135559082031	413.6330871582031
644	413.6846618652344	19.9819514024					1	DETECTED	413.6847 m/z @19.98 [151020OFc1_NvH-0949-CRLM-16.raw]	413.6846618652344	19.9819514024	5.45408904026667	98.9688124778667	93.51472343760004	129779.6953125	2.14925810933287E8	0	7129	8.828550059044872	5.168084253919293	9.01176644656559	413.6747741699219	413.6871032714844
645	413.69720458984375	19.9638478754667					1	DETECTED	413.6972 m/z @19.96 [151020OFc1_NvH-0949-CRLM-16.raw]	413.69720458984375	19.9638478754667	2.59139466666667	84.5949053424	82.00351067573332	458406.25	1.956922368645932E8	0	7129	1.976110741167009	0.5357187185519203	0.32276943079028547	413.6873779296875	413.70458984375
646	413.7148132324219	30.2137581117333					1	DETECTED	413.7148 m/z @30.21 [151020OFc1_NvH-0949-CRLM-16.raw]	413.7148132324219	30.2137581117333	3.2614328536	98.4362583069333	95.1748254533333	1297790.875	2.4488545433536467E8	0	7129	9.417483436780778	0.5282025999283432	0.2020554325695499	413.7049560546875	413.7162780761719
647	413.7262878417969	41.7515403186667					1	DETECTED	413.7263 m/z @41.75 [151020OFc1_NvH-0949-CRLM-16.raw]	413.7262878417969	41.7515403186667	2.51919310373333	99.4998069837333	96.98061387999996	5943565.5	4.242579393628687E8	2	7129	0.19992746466279954	0.5083935471598269	0.010456751109990357	413.71630859375	413.73626708984375
648	413.74560546875	25.1954236941333					1	DETECTED	413.7456 m/z @25.20 [151020OFc1_NvH-0949-CRLM-16.raw]	413.74560546875	25.1954236941333	0.433253959733333	94.6156857218667	94.18243176213336	1118270.75	2.5948780494197968E8	4	7129	34.311716842033746	2.0562166205261247	1.0343937250547186	413.7362976074219	413.7555847167969
649	413.7604675292969	31.5986359557333					1	DETECTED	413.7605 m/z @31.60 [151020OFc1_NvH-0949-CRLM-16.raw]	413.7604675292969	31.5986359557333	4.2161220648	94.6538725890667	90.43775052426669	272232.15625	2.0757427950878134E8	0	7129	5.166501647398263	1.8851756068926104	1.678643209468474	413.755615234375	413.7629089355469
650	413.77301025390625	31.6391859842667					1	DETECTED	413.7730 m/z @31.64 [151020OFc1_NvH-0949-CRLM-16.raw]	413.77301025390625	31.6391859842667	3.5104777768	99.8859669104	96.3754891336	6997990.5	3.499893950106688E8	2	7129	0.21567124669261517	0.6733934000757482	0.016452258658394545	413.7630310058594	413.7829895019531
651	413.8092956542969	68.7429848026667					1	DETECTED	413.8093 m/z @68.74 [151020OFc1_NvH-0949-CRLM-16.raw]	413.8092956542969	68.7429848026667	2.185969932	96.7373133301333	94.5513433981333	86418.1015625	2.0086692006652096E8	0	7129	91.7692203922813	0.7191099319519728	0.4708176534866684	413.7994079589844	413.81597900390625
652	413.8486328125	27.8355748994667					1	DETECTED	413.8486 m/z @27.84 [151020OFc1_NvH-0949-CRLM-16.raw]	413.8486328125	27.8355748994667	1.4064450624	97.6432487293333	96.2368036669333	147190.390625	2.0272494602612773E8	0	7129	0.03084655186982843	1.9546208828359182	4.375972223710828	413.8387451171875	413.8586120605469
653	413.87017822265625	9.54182252933333					1	DETECTED	413.8702 m/z @9.54 [151020OFc1_NvH-0949-CRLM-16.raw]	413.87017822265625	9.54182252933333	0.8468518808	99.6830170389333	98.8361651581333	626287.9375	2.2070414670623192E8	3	7129	13.372748326706253	1.210847166977919	13.6183908259505	413.8601989746094	413.874755859375
654	413.884765625	26.3564310221333					1	DETECTED	413.8848 m/z @26.36 [151020OFc1_NvH-0949-CRLM-16.raw]	413.884765625	26.3564310221333	0.0641725112	99.7580636797333	99.6938911685333	2.259067E7	5.0620701121936345E8	3	7129	0.16335380302321312	0.5091538471517162	1.0797216650573762	413.8747863769531	413.8947448730469
655	413.89508056640625	18.8540544666667					1	DETECTED	413.8951 m/z @18.85 [151020OFc1_NvH-0949-CRLM-16.raw]	413.89508056640625	18.8540544666667	0.00988562773333333	98.4362583069333	98.42637267919996	627560.75	2.0407048470799723E8	0	7129	0.08521887831154018	0.7815224822214166	1.4539933074738305	413.894775390625	413.9002990722656
656	413.9103088378906	16.1323789352					1	DETECTED	413.9103 m/z @16.13 [151020OFc1_NvH-0949-CRLM-16.raw]	413.9103088378906	16.1323789352	0.334917550933333	98.8662516064	98.53133405546667	1203008.125	2.5148930996957102E8	3	7129	1.2730410204688916	1.2893713235883972	21.810867146568313	413.900390625	413.9200744628906
657	413.9209289550781	27.2155113056					1	DETECTED	413.9209 m/z @27.22 [151020OFc1_NvH-0949-CRLM-16.raw]	413.9209289550781	27.2155113056	1.50457941466667	92.4455169794667	90.94093756480004	241232.578125	1.8426374320863295E8	0	7129	16.42523319180989	2.5111376338189	0.01598591803023258	413.9204406738281	413.9308166503906
658	413.9396057128906	20.1146376952					1	DETECTED	413.9396 m/z @20.11 [151020OFc1_NvH-0949-CRLM-16.raw]	413.9396057128906	20.1146376952	3.2429997984	99.2444575648	96.0014577664	114464.515625	1.8754361364202952E8	0	7129	81.60130760760913	2.894065812926421	4.757432225945249	413.93096923828125	413.9409484863281
659	413.9509582519531	33.5610972088					1	DETECTED	413.9510 m/z @33.56 [151020OFc1_NvH-0949-CRLM-16.raw]	413.9509582519531	33.5610972088	2.85692046666667	98.626289528	95.76936906133334	946135.5625	2.1025961166650268E8	0	7129	0.1728124764485628	0.5055489451348033	0.006979545486677884	413.9411315917969	413.9543762207031
660	413.9644470214844	10.7896899138667					1	DETECTED	413.9644 m/z @10.79 [151020OFc1_NvH-0949-CRLM-16.raw]	413.9644470214844	10.7896899138667	1.2735927712	99.7206558896	98.4470631184	8211393.0	4.152466674415836E8	0	7129	0.23630517752289393	1.5782769245360413	65.2147710262258	413.95452880859375	413.9743957519531
661	413.9838562011719	43.3462200096					1	DETECTED	413.9839 m/z @43.35 [151020OFc1_NvH-0949-CRLM-16.raw]	413.9838562011719	43.3462200096	1.29110688426667	99.7206558896	98.42954900533333	6481139.0	2.7557887245460296E8	4	7129	0.1344956268306916	0.5145821179976602	0.13006431016576261	413.9744567871094	413.9936218261719
662	413.996337890625	25.2473250701333					1	DETECTED	413.9963 m/z @25.25 [151020OFc1_NvH-0949-CRLM-16.raw]	413.996337890625	25.2473250701333	0.334917550933333	99.9601386781333	99.62522112719998	851863.875	2.1712940836953378E8	0	7129	0.06714243125333397	7.801389290078133	589.3679704548795	413.9939270019531	414.0060119628906
663	414.0893859863281	89.8981701845333					1	DETECTED	414.0894 m/z @89.90 [151020OFc1_NvH-0949-CRLM-16.raw]	414.0893859863281	89.8981701845333	3.30048036586667	99.6830170389333	96.38253667306662	138443.828125	2.4235204054080647E8	0	7129	86.66474332347434	0.5261653104389591	0.05252867222217562	414.07940673828125	414.099365234375
664	414.1677551269531	80.8864038250667					1	DETECTED	414.1678 m/z @80.89 [151020OFc1_NvH-0949-CRLM-16.raw]	414.1677551269531	80.8864038250667	4.3564336776	99.3314289925333	94.97499531493331	295058.34375	2.7443451030853623E8	0	7129	66.12661732160728	0.5784729508566497	0.19240128336077258	414.1585388183594	414.1777038574219
665	414.1888427734375	10.552950396					1	DETECTED	414.1888 m/z @10.55 [151020OFc1_NvH-0949-CRLM-16.raw]	414.1888427734375	10.552950396	3.35616084346667	97.0861487173333	93.72998787386663	646942.75	2.013015041519744E8	0	7129	14.704595968866597	3.7581329074230445	10.836430111358947	414.1788635253906	414.1935729980469
666	414.2035827636719	18.1020692325333					1	DETECTED	414.2036 m/z @18.10 [151020OFc1_NvH-0949-CRLM-16.raw]	414.2035827636719	18.1020692325333	2.96703585226667	97.2167955333333	94.24975968106662	2848100.25	3.154743583663725E8	2	7129	0.24781576725284182	1.3201574634664661	2.7332231749915366	414.193603515625	414.2081298828125
667	414.2181701660156	34.2999911309333					1	DETECTED	414.2182 m/z @34.30 [151020OFc1_NvH-0949-CRLM-16.raw]	414.2181701660156	34.2999911309333	1.33530614266667	99.6297612544	98.29445511173333	1.7619758E7	8.678514175659564E8	2	7129	0.21771016301319435	1.5808980233404928	0.32056237457486914	414.20819091796875	414.2281494140625
668	414.22998046875	16.0521735354667					1	DETECTED	414.2300 m/z @16.05 [151020OFc1_NvH-0949-CRLM-16.raw]	414.22998046875	16.0521735354667	2.82984166906667	99.8479190917333	97.01807742266664	6823703.0	4.3316407309040713E8	3	7129	0.18628652819616143	8.108563712674545	2.747463862218489	414.2281799316406	414.2399597167969
669	414.2400817871094	19.4627826274667					1	DETECTED	414.2401 m/z @19.46 [151020OFc1_NvH-0949-CRLM-16.raw]	414.2400817871094	19.4627826274667	2.76680276266667	92.0322003728	89.26539761013333	415809.78125	2.173701355411456E8	0	7129	4.367449521096923	4.768604592642125	0.031957327047806745	414.239990234375	414.24273681640625
670	414.25274658203125	28.7871870578667					1	DETECTED	414.2527 m/z @28.79 [151020OFc1_NvH-0949-CRLM-16.raw]	414.25274658203125	28.7871870578667	2.7010578768	98.884819736	96.18376185919999	4171808.0	4.018369574532206E8	2	7129	42.49089279445543	0.5437722444852162	185.26258634180903	414.2427673339844	414.2626037597656
671	414.2712707519531	43.6489896088					1	DETECTED	414.2713 m/z @43.65 [151020OFc1_NvH-0949-CRLM-16.raw]	414.2712707519531	43.6489896088	0.469663994133333	99.9881945408	99.51853054666667	4124670.75	3.819466015096983E8	4	7129	13.346650696857829	0.5315911994212154	0.14086325796821914	414.2627868652344	414.28094482421875
672	414.2847595214844	92.6190377245333					1	DETECTED	414.2848 m/z @92.62 [151020OFc1_NvH-0949-CRLM-16.raw]	414.2847595214844	92.6190377245333	3.06815795146667	98.1212179773333	95.05306002586663	431649.375	2.02707557340268E8	0	7129	0.22803799369373223	2.353332686487756	0.13783723556945596	414.28131103515625	414.29132080078125
673	414.29998779296875	91.2148658538667					1	DETECTED	414.3000 m/z @91.21 [151020OFc1_NvH-0949-CRLM-16.raw]	414.29998779296875	91.2148658538667	4.6682130592	93.9576833021333	89.2894702429333	215731.71875	1.6086233475313565E8	0	7129	0.06156389738369228	0.5158922336852961	1.3139379865068421	414.2955017089844	414.3099060058594
674	414.32122802734375	91.6242028061333					1	DETECTED	414.3212 m/z @91.62 [151020OFc1_NvH-0949-CRLM-16.raw]	414.32122802734375	91.6242028061333	1.25578181226667	95.7660369653333	94.51025515306662	113406.1328125	1.9519783371541932E8	0	7129	0.9277956113941741	0.5229163800454205	0.45872323796242287	414.3141174316406	414.33074951171875
675	414.3576354980469	90.613124824					1	DETECTED	414.3576 m/z @90.61 [151020OFc1_NvH-0949-CRLM-16.raw]	414.3576354980469	90.613124824	0.5239779232	98.9890167349333	98.46503881173331	134317.1875	2.2126118563784975E8	0	7129	37.000366516968654	0.5464866867934506	0.013115173424377603	414.34783935546875	414.3675842285156
676	414.45123291015625	19.7093276893333					1	DETECTED	414.4512 m/z @19.71 [151020OFc1_NvH-0949-CRLM-16.raw]	414.45123291015625	19.7093276893333	3.70316103733333	99.4998069837333	95.79664594639996	615155.125	2.550233891169856E8	0	7129	1.621031959020705	0.7551318937433844	0.013722418616180603	414.4412536621094	414.4551696777344
677	414.4652099609375	10.7665189805333					1	DETECTED	414.4652 m/z @10.77 [151020OFc1_NvH-0949-CRLM-16.raw]	414.4652099609375	10.7665189805333	3.22331219653333	99.7580636797333	96.53475148319997	3566210.25	2.597523076333039E8	0	7129	0.22239789052294867	1.1247861963294934	1.2117710749282613	414.45526123046875	414.4751892089844
678	414.4853515625	43.3170637130667					1	DETECTED	414.4854 m/z @43.32 [151020OFc1_NvH-0949-CRLM-16.raw]	414.4853515625	43.3170637130667	3.0395669728	99.8767457693333	96.8371787965333	2313407.25	2.3674902767001435E8	0	7129	0.10777269002695533	0.5102323084208387	0.3350790978284757	414.47540283203125	414.49530029296875
679	414.5014953613281	38.0025762325333					1	DETECTED	414.5015 m/z @38.00 [151020OFc1_NvH-0949-CRLM-16.raw]	414.5014953613281	38.0025762325333	3.54009204586667	87.4796667344	83.93957468853333	423399.03125	2.2582237694428208E8	0	7129	0.07437618441220906	1.6577519963944363	0.008967819754257318	414.4954528808594	414.5062561035156
680	414.5162658691406	17.4777679426667					1	DETECTED	414.5163 m/z @17.48 [151020OFc1_NvH-0949-CRLM-16.raw]	414.5162658691406	17.4777679426667	3.5493336984	99.4531842832	95.9038505848	861131.125	2.2169346428035754E8	3	7129	1.0199291636253704	0.5164405507475681	1.136593463797098	414.50653076171875	414.5262145996094
681	414.52752685546875	21.1121198872					1	DETECTED	414.5275 m/z @21.11 [151020OFc1_NvH-0949-CRLM-16.raw]	414.52752685546875	21.1121198872	6.0082001992	24.0337535194667	18.0255533202667	42501.8671875	2.2562963844176006E7	0	7129	14.913763251566996	0.5967177293251873	0.1934354586503745	414.52630615234375	414.52752685546875
682	414.53753662109375	18.1298271962667					1	DETECTED	414.5375 m/z @18.13 [151020OFc1_NvH-0949-CRLM-16.raw]	414.53753662109375	18.1298271962667	2.88384325813333	96.105091172	93.22124791386668	2005456.25	2.6042129735767835E8	3	7129	10.805416641545076	4.661945242622031	0.7379456171401474	414.52777099609375	414.5452575683594
683	414.5552673339844	42.2412345674667					1	DETECTED	414.5553 m/z @42.24 [151020OFc1_NvH-0949-CRLM-16.raw]	414.5552673339844	42.2412345674667	3.25225187893333	98.6447393357333	95.39248745679997	7127573.5	3.4012847945991075E8	3	7129	0.11920169273189174	0.5248392349879119	0.014094207742579301	414.5452880859375	414.5566101074219
684	414.5666198730469	5.2945830256					1	DETECTED	414.5666 m/z @5.29 [151020OFc1_NvH-0949-CRLM-16.raw]	414.5666198730469	5.2945830256	2.0512214768	99.7206558896	97.6694344128	7642837.5	4.657921775123897E8	3	7129	10.777438212827864	51.627744071846614	9.92345927791086	414.556640625	414.5765380859375
685	414.5868225097656	26.2015515072					1	DETECTED	414.5868 m/z @26.20 [151020OFc1_NvH-0949-CRLM-16.raw]	414.5868225097656	26.2015515072	2.5283451032	84.6327155226667	82.1043704194667	300495.5625	2.2400738131729314E8	0	7129	10.159037472478573	1.9075191234353444	0.11899438458587719	414.576904296875	414.5914306640625
686	414.6015319824219	41.8760551562667					1	DETECTED	414.6015 m/z @41.88 [151020OFc1_NvH-0949-CRLM-16.raw]	414.6015319824219	41.8760551562667	3.2142168944	96.5869920312	93.3727751368	412718.78125	2.2665995658716276E8	3	7129	0.04827583670311952	0.6836336352382599	0.36848548316346924	414.5916748046875	414.6114807128906
687	414.64727783203125	10.7299569688					1	DETECTED	414.6473 m/z @10.73 [151020OFc1_NvH-0949-CRLM-16.raw]	414.64727783203125	10.7299569688	0.935358472	99.7860031258667	98.8506446538667	115104.5546875	1.9428290000655976E8	0	7129	31.60469199286794	0.9680250644307141	2.986585956284243	414.63787841796875	414.65667724609375
688	414.6933898925781	7.66840207733333					1	DETECTED	414.6934 m/z @7.67 [151020OFc1_NvH-0949-CRLM-16.raw]	414.6933898925781	7.66840207733333	3.0214875872	97.9614701376	94.9399825504	420781.90625	2.014975542033815E8	0	7129	10.556135025310319	42.85483957134706	151.30245296307538	414.6835021972656	414.6976318359375
689	414.7077331542969	21.2983322888					1	DETECTED	414.7077 m/z @21.30 [151020OFc1_NvH-0949-CRLM-16.raw]	414.7077331542969	21.2983322888	2.95769687226667	98.9594606322667	96.00176376000003	541880.6875	2.6087351236700475E8	0	7129	1.5514674745784873	1.2173991161707982	0.20393246508683532	414.69775390625	414.7099914550781
690	414.7200012207031	34.2789288733333					1	DETECTED	414.7200 m/z @34.28 [151020OFc1_NvH-0949-CRLM-16.raw]	414.7200012207031	34.2789288733333	1.85206099146667	99.9881945408	98.13613354933332	8027410.0	4.126947753538102E8	2	7129	0.2452658918932542	0.6606339715218731	0.029804008606905134	414.7100524902344	414.7299499511719
691	414.73577880859375	43.330666508					1	DETECTED	414.7358 m/z @43.33 [151020OFc1_NvH-0949-CRLM-16.raw]	414.73577880859375	43.330666508	3.1870419168	99.66405654	96.4770146232	1278995.125	2.4815560775427136E8	2	7129	21.366421190598995	0.507138933797418	0.04456273942223572	414.7300720214844	414.7436828613281
692	414.7536926269531	33.1022255906667					1	DETECTED	414.7537 m/z @33.10 [151020OFc1_NvH-0949-CRLM-16.raw]	414.7536926269531	33.1022255906667	3.5104777768	99.4810292098667	95.9705514330667	7387203.0	4.509475868976499E8	2	7129	0.1918670254841146	0.658422921271209	0.601885331104826	414.74371337890625	414.7636413574219
693	414.7731018066406	43.6636159888					1	DETECTED	414.7731 m/z @43.66 [151020OFc1_NvH-0949-CRLM-16.raw]	414.7731018066406	43.6636159888	4.47691720186667	99.7020520541333	95.22513485226663	1834644.5	3.8816489609195495E8	2	7129	29.931396903638102	0.5247528415567737	0.007443409135138939	414.7637023925781	414.7826232910156
694	414.8222961425781	21.4491075693333					1	DETECTED	414.8223 m/z @21.45 [151020OFc1_NvH-0949-CRLM-16.raw]	414.8222961425781	21.4491075693333	2.29395410346667	97.4822341381333	95.18828003466662	282849.65625	2.3077341117381448E8	0	7129	0.11765989679762967	2.484665032944962	243.01754694161795	414.8123779296875	414.8322448730469
695	414.8434753417969	42.9018061685333					1	DETECTED	414.8435 m/z @42.90 [151020OFc1_NvH-0949-CRLM-16.raw]	414.8434753417969	42.9018061685333	0.8556114128	98.1801320946667	97.3245206818667	89220.5625	2.0042479689919326E8	0	7129	89.3209424732469	1.3367925640845688	1.6207728472701064	414.83349609375	414.8457946777344
696	414.8558349609375	15.8426277106667					1	DETECTED	414.8558 m/z @15.84 [151020OFc1_NvH-0949-CRLM-16.raw]	414.8558349609375	15.8426277106667	0.245359856533333	99.148992	98.90363214346668	870551.3125	2.3368602152685785E8	0	7129	1.681960927084564	0.8475252263926691	0.10959214931513694	414.8458557128906	414.8564147949219
697	414.8664245605469	13.8376880213333					1	DETECTED	414.8664 m/z @13.84 [151020OFc1_NvH-0949-CRLM-16.raw]	414.8664245605469	13.8376880213333	0.316709233066667	99.4903609165333	99.17365168346664	2820639.5	2.7574719796568984E8	3	7129	0.15929300250541267	1.0560889227688244	33.695238445376354	414.8564758300781	414.87640380859375
698	414.8783264160156	21.3941357082667					1	DETECTED	414.8783 m/z @21.39 [151020OFc1_NvH-0949-CRLM-16.raw]	414.8783264160156	21.3941357082667	0.793879196	99.8767457693333	99.08286657333329	1197467.25	2.3089948245684993E8	0	7129	0.23990069486396592	1.6818236399220852	0.06021857021448515	414.8764343261719	414.8796081542969
699	414.8896179199219	42.2596844424					1	DETECTED	414.8896 m/z @42.26 [151020OFc1_NvH-0949-CRLM-16.raw]	414.8896179199219	42.2596844424	0.201170802666667	99.05431776	98.85314695733334	4047243.0	2.63601834537603E8	3	7129	0.19452484156661853	0.5079937013429244	0.01946959089796144	414.879638671875	414.89044189453125
700	414.90045166015625	5.2945830256					1	DETECTED	414.9005 m/z @5.29 [151020OFc1_NvH-0949-CRLM-16.raw]	414.90045166015625	5.2945830256	0.00988562773333333	99.9881945408	99.97830891306666	4608388.5	4.49700973368451E8	3	7129	14.368470450581139	3.5318277703973653	95.86560268278009	414.8905029296875	414.9104309082031
701	414.9212951660156	26.2015515072					1	DETECTED	414.9213 m/z @26.20 [151020OFc1_NvH-0949-CRLM-16.raw]	414.9212951660156	26.2015515072	0.00988562773333333	99.7860031258667	99.77611749813336	379547.9375	2.1761173880221844E8	0	7129	0.14237959680918522	0.6372692845075736	0.2791336645160473	414.9113464355469	414.9312744140625
702	414.94415283203125	7.6889140744					1	DETECTED	414.9442 m/z @7.69 [151020OFc1_NvH-0949-CRLM-16.raw]	414.94415283203125	7.6889140744	0.055276608	99.5088712762667	99.4535946682667	341910.375	1.994800091485315E8	0	7129	0.1098564416667136	0.856268266985221	106.12632090031107	414.9341735839844	414.9541320800781
703	414.9664001464844	10.7797318410667					1	DETECTED	414.9664 m/z @10.78 [151020OFc1_NvH-0949-CRLM-16.raw]	414.9664001464844	10.7797318410667	3.2913094368	98.2843435765333	94.9930341397333	358525.71875	1.9826040638648772E8	0	7129	0.2211752485289633	0.6207638441864911	2.2326091502631358	414.9564208984375	414.9762268066406
704	414.9953308105469	36.2218586941333					1	DETECTED	414.9953 m/z @36.22 [151020OFc1_NvH-0949-CRLM-16.raw]	414.9953308105469	36.2218586941333	2.59139466666667	96.5776965509333	93.98630188426662	341839.5625	2.3601053035580096E8	0	7129	10.498296742778034	1.770515591372518	0.33628518945001024	414.9854736328125	415.00531005859375
705	415.0666809082031	39.2949633949333					1	DETECTED	415.0667 m/z @39.29 [151020OFc1_NvH-0949-CRLM-16.raw]	415.0666809082031	39.2949633949333	0.00988562773333333	99.8385670157333	99.82868138799996	73382.6015625	2.0121648885563332E8	0	7129	95.59611606739813	1.2251470647755878	1.448516209671547	415.0606994628906	415.0717468261719
706	415.10052490234375	33.0811216816					1	DETECTED	415.1005 m/z @33.08 [151020OFc1_NvH-0949-CRLM-16.raw]	415.10052490234375	33.0811216816	0.0194796248	99.9975403098667	99.9780606850667	68959.46875	1.9674138497961184E8	0	7129	73.38606422303725	1.4692783549031867	2.406236322289965	415.0921936035156	415.1049499511719
707	415.16632080078125	11.9010078936					1	DETECTED	415.1663 m/z @11.90 [151020OFc1_NvH-0949-CRLM-16.raw]	415.16632080078125	11.9010078936	3.60804557493333	99.3314289925333	95.72338341759998	92460.65625	1.7292550047157073E8	0	7129	3.1339246839736745	14.300617968130824	0.0059420809263951956	415.1573486328125	415.1762390136719
708	415.18988037109375	15.7847597784					1	DETECTED	415.1899 m/z @15.78 [151020OFc1_NvH-0949-CRLM-16.raw]	415.18988037109375	15.7847597784	0.688084150133333	92.145124068	91.45703991786667	469410.46875	2.0523452152364156E8	0	7129	1.7927039350199685	0.6860627678917492	2.193317644419149	415.1799011230469	415.19110107421875
709	415.20111083984375	13.8504259698667					1	DETECTED	415.2011 m/z @13.85 [151020OFc1_NvH-0949-CRLM-16.raw]	415.20111083984375	13.8504259698667	1.97955542986667	99.4346320986667	97.45507666880003	2052471.75	2.76578754547929E8	4	7129	6.4620953045959055	24.291409888937032	27.81507737082998	415.19122314453125	415.2110900878906
710	415.22119140625	34.2789288733333					1	DETECTED	415.2212 m/z @34.28 [151020OFc1_NvH-0949-CRLM-16.raw]	415.22119140625	34.2789288733333	1.782330332	99.2918091194667	97.5094787874667	2423497.75	4.0766440285312486E8	2	7129	9.491125153502246	0.5058350498111669	0.029042243969820015	415.2112121582031	415.2311706542969
711	415.231201171875	35.8403588842667					1	DETECTED	415.2312 m/z @35.84 [151020OFc1_NvH-0949-CRLM-16.raw]	415.231201171875	35.8403588842667	3.09541780453333	97.3129799421333	94.21756213759997	2402764.25	3.075309349977177E8	3	7129	30.714595085103184	0.8484962227257945	1.303810109110451	415.231201171875	415.2366943359375
712	415.2467041015625	45.5925592072					1	DETECTED	415.2467 m/z @45.59 [151020OFc1_NvH-0949-CRLM-16.raw]	415.2467041015625	45.5925592072	2.13198925653333	99.6830170389333	97.55102778239997	4472956.5	5.377270129289473E8	3	7129	24.669347751766473	0.5760194195885064	0.08084892155031136	415.2367248535156	415.256591796875
713	415.258056640625	25.6261415722667					1	DETECTED	415.2581 m/z @25.63 [151020OFc1_NvH-0949-CRLM-16.raw]	415.258056640625	25.6261415722667	3.67546146746667	86.1379066773333	82.46244520986663	490321.28125	2.2502138978388572E8	0	7129	0.1209933068724709	269.74936174436846	1130.27590382689	415.25689697265625	415.2586669921875
714	415.2686767578125	50.9073949850667					1	DETECTED	415.2687 m/z @50.91 [151020OFc1_NvH-0949-CRLM-16.raw]	415.2686767578125	50.9073949850667	1.8433257472	98.5975793794667	96.7542536322667	1.3917567E7	5.626055502133282E8	2	7129	14.831454391159113	0.5160686069232915	0.024468401837168592	415.2586975097656	415.2786560058594
715	415.2806701660156	53.1074516522667					1	DETECTED	415.2807 m/z @53.11 [151020OFc1_NvH-0949-CRLM-16.raw]	415.2806701660156	53.1074516522667	2.78467758773333	91.906733084	89.12205549626667	760865.4375	2.1299207810043412E8	2	7129	0.14273811369330502	0.5047266779500671	0.0040485958296448965	415.2786865234375	415.28167724609375
716	415.2918395996094	43.5293805269333					1	DETECTED	415.2918 m/z @43.53 [151020OFc1_NvH-0949-CRLM-16.raw]	415.2918395996094	43.5293805269333	5.2074921992	92.6559956952	87.448503496	1199872.5	2.4642980626065663E8	0	7129	0.3284794894515102	1.9055507846802322	2.400955854886249	415.2818603515625	415.2986145019531
717	415.30401611328125	91.1808746741333					1	DETECTED	415.3040 m/z @91.18 [151020OFc1_NvH-0949-CRLM-16.raw]	415.30401611328125	91.1808746741333	16.6142840877333	92.6089421178667	75.99465803013341	86923.515625	1.0139054744999747E8	0	7129	1.152542088535725	0.50957578610275	0.007214417884186754	415.30364990234375	415.3128967285156
718	415.3282165527344	54.0012054989333					1	DETECTED	415.3282 m/z @54.00 [151020OFc1_NvH-0949-CRLM-16.raw]	415.3282165527344	54.0012054989333	54.0012054989333	92.3653093152	38.36410381626669	46104.65234375	6.7075249091445036E7	0	7129	36.84186619651737	null	null	415.3216552734375	415.3282165527344
719	415.44189453125	45.9156638514667					1	DETECTED	415.4419 m/z @45.92 [151020OFc1_NvH-0949-CRLM-16.raw]	415.44189453125	45.9156638514667	3.4630907312	99.7206558896	96.2575651584	225122.703125	2.0562805065205288E8	0	7129	10.408048061315789	1.2211097997641365	0.31813161444487115	415.43194580078125	415.4494934082031
720	415.45977783203125	20.5397119666667					1	DETECTED	415.4598 m/z @20.54 [151020OFc1_NvH-0949-CRLM-16.raw]	415.45977783203125	20.5397119666667	3.44454152266667	98.0651548144	94.62061329173333	4489570.0	2.93512368367551E8	2	7129	0.33857751088691046	0.8715365574425854	0.6611025673794059	415.4498596191406	415.4697570800781
721	415.47308349609375	16.2093695808					1	DETECTED	415.4731 m/z @16.21 [151020OFc1_NvH-0949-CRLM-16.raw]	415.47308349609375	16.2093695808	3.59893575226667	99.9228955173333	96.32395976506663	482076.46875	2.2086815849733633E8	0	7129	0.46685811252243603	9.58897377434881	67.01985529382488	415.4698181152344	415.4828186035156
722	415.48968505859375	42.0282913133333					1	DETECTED	415.4897 m/z @42.03 [151020OFc1_NvH-0949-CRLM-16.raw]	415.48968505859375	42.0282913133333	3.5774228664	99.2156348797333	95.6382120133333	341586.71875	2.0874707274021372E8	0	7129	13.975983658377832	1.4366899850224033	0.0030071556966395057	415.483154296875	415.4996643066406
723	415.50555419921875	6.3380169152					1	DETECTED	415.5056 m/z @6.34 [151020OFc1_NvH-0949-CRLM-16.raw]	415.50555419921875	6.3380169152	3.38550206986667	97.7777744565333	94.39227238666662	102231.7890625	2.033522883164025E8	0	7129	0.18232577704604136	0.714698535414466	0.9766918623257268	415.49969482421875	415.51385498046875
724	415.52398681640625	19.1447506874667					1	DETECTED	415.5240 m/z @19.14 [151020OFc1_NvH-0949-CRLM-16.raw]	415.52398681640625	19.1447506874667	2.1409535328	95.9536909872	93.81273745440001	464117.53125	2.2625416129354823E8	3	7129	4.268924849456715	1.1964403100419125	0.055417613035722124	415.51409912109375	415.52508544921875
725	415.5352783203125	13.8504259698667					1	DETECTED	415.5353 m/z @13.85 [151020OFc1_NvH-0949-CRLM-16.raw]	415.5352783203125	13.8504259698667	1.01512016906667	99.9881945408	98.97307437173332	630665.75	2.055543826491999E8	3	7129	2.219343543662312	6.285744560746804	62.33948699353748	415.5255126953125	415.5452575683594
726	415.5457763671875	22.0156179304					1	DETECTED	415.5458 m/z @22.02 [151020OFc1_NvH-0949-CRLM-16.raw]	415.5457763671875	22.0156179304	3.47389725813333	95.5002800373333	92.02638277919996	427707.90625	2.2699859921958184E8	3	7129	9.420460127396758	0.5280999014088573	0.31511824641404496	415.5453186035156	415.5535583496094
727	415.5636291503906	29.3220993114667					1	DETECTED	415.5636 m/z @29.32 [151020OFc1_NvH-0949-CRLM-16.raw]	415.5636291503906	29.3220993114667	2.7010578768	97.4141785072	94.7131206304	2303981.5	2.7702529947378975E8	3	7129	6.5756522665947905	0.8065941303725738	0.02004032957141423	415.55364990234375	415.5709228515625
728	415.5809326171875	45.5019916298667					1	DETECTED	415.5809 m/z @45.50 [151020OFc1_NvH-0949-CRLM-16.raw]	415.5809326171875	45.5019916298667	3.2051981728	99.3690038090667	96.1638056362667	3456686.5	3.390118405795042E8	3	7129	21.65321929563196	0.5285701872003628	0.047676407704542276	415.57098388671875	415.590087890625
729	415.5931396484375	25.5912338128					1	DETECTED	415.5931 m/z @25.59 [151020OFc1_NvH-0949-CRLM-16.raw]	415.5931396484375	25.5912338128	3.14987344453333	86.0454867874667	82.89561334293337	379146.40625	1.981139933832879E8	0	7129	0.06329622955571779	1.8751800277186284	2.7559602390797884	415.5915832519531	415.6030578613281
730	415.603271484375	32.4126295688					1	DETECTED	415.6033 m/z @32.41 [151020OFc1_NvH-0949-CRLM-16.raw]	415.603271484375	32.4126295688	3.2142168944	95.5312294658667	92.3170125714667	227603.265625	2.0372480338271904E8	0	7129	0.19507322437611663	2.055621226107149	3.1400809593234915	415.60321044921875	415.6132507324219
731	415.6671142578125	23.7468816584167					1	DETECTED	415.6671 m/z @23.75 [151020OFc1_NvH-0949-CRLM-16.raw]	415.6671142578125	23.7468816584167	5.06652121226667	99.0262769461333	93.95975573386663	445169.9375	2.5432274179237038E8	0	7129	0.11603517665978913	0.5066150594955058	0.41353155982857215	415.65789794921875	415.6770935058594
732	415.6844177246094	23.9170298693333					1	DETECTED	415.6844 m/z @23.92 [151020OFc1_NvH-0949-CRLM-16.raw]	415.6844177246094	23.9170298693333	1.9166184408	99.4810292098667	97.56441076906671	294013.09375	2.0279888882860285E8	0	7129	0.27122182131211403	3.11077859598254	0.1339499419986988	415.6786193847656	415.69439697265625
733	415.7103271484375	20.529795624					1	DETECTED	415.7103 m/z @20.53 [151020OFc1_NvH-0949-CRLM-16.raw]	415.7103271484375	20.529795624	1.88996255226667	99.9975403098667	98.10757775760003	3437202.5	3.301243592040789E8	2	7129	0.4455675205669678	0.9750104139393709	38.59646985686387	415.7003479003906	415.7203063964844
734	415.7229309082031	34.2789288733333					1	DETECTED	415.7229 m/z @34.28 [151020OFc1_NvH-0949-CRLM-16.raw]	415.7229309082031	34.2789288733333	2.9396591712	94.349734284	91.41007511279999	659352.1875	2.553303382151221E8	0	7129	5.104903357120087	0.5089932487151076	5.821639466391755	415.7203369140625	415.724365234375
735	415.7344055175781	21.3202595072					1	DETECTED	415.7344 m/z @21.32 [151020OFc1_NvH-0949-CRLM-16.raw]	415.7344055175781	21.3202595072	2.99430659866667	99.9788094496	96.98450285093334	6330526.5	4.3417768902251613E8	2	7129	0.3034263019915535	1.520820242259153	0.23485076123160772	415.72442626953125	415.744384765625
736	415.7528076171875	32.6357807088					1	DETECTED	415.7528 m/z @32.64 [151020OFc1_NvH-0949-CRLM-16.raw]	415.7528076171875	32.6357807088	1.80858829653333	96.8509371	95.04234880346667	4392566.0	3.1057520661274457E8	2	7129	0.16306439371435033	0.5464301513276385	0.032378975908719465	415.7444152832031	415.7608947753906
737	415.77093505859375	26.6610692098667					1	DETECTED	415.7709 m/z @26.66 [151020OFc1_NvH-0949-CRLM-16.raw]	415.77093505859375	26.6610692098667	3.7900749736	97.9710239610667	94.1809489874667	1.669622E7	5.658269422376413E8	2	7129	0.19158871302970581	2.179752599150411	143.83774360073778	415.7609558105469	415.7808837890625
738	415.7821960449219	53.0763931096					1	DETECTED	415.7822 m/z @53.08 [151020OFc1_NvH-0949-CRLM-16.raw]	415.7821960449219	53.0763931096	1.361955932	99.2250304962667	97.8630745642667	445691.125	2.0509077544292325E8	0	7129	0.12728184769028417	1.1085826696503231	0.006869757562800776	415.7810363769531	415.79168701171875
739	415.8003845214844	80.9731215394667					1	DETECTED	415.8004 m/z @80.97 [151020OFc1_NvH-0949-CRLM-16.raw]	415.8003845214844	80.9731215394667	2.01526983226667	94.2364150744	92.22114524213333	420771.0	3.667367113968479E8	0	7129	61.823756380941965	0.5839897062050121	0.24307303769921432	415.793701171875	415.809814453125
740	415.834228515625	16.0669188573333					1	DETECTED	415.8342 m/z @16.07 [151020OFc1_NvH-0949-CRLM-16.raw]	415.834228515625	16.0669188573333	1.43312419653333	97.9422226632	96.50909846666667	148671.171875	2.164316638856992E8	0	7129	0.03321791402794716	6.065976536611215	0.015585255804279195	415.82440185546875	415.8442077636719
741	415.85797119140625	19.1858793834667					1	DETECTED	415.8580 m/z @19.19 [151020OFc1_NvH-0949-CRLM-16.raw]	415.85797119140625	19.1858793834667	0.147792340533333	99.66405654	99.51626419946668	319463.90625	2.3274119183658025E8	0	7129	9.16750903783424	0.5027627776366662	0.013745857202304208	415.8482971191406	415.86663818359375
742	415.87664794921875	8.88202962186667					1	DETECTED	415.8766 m/z @8.88 [151020OFc1_NvH-0949-CRLM-16.raw]	415.87664794921875	8.88202962186667	1.35311675146667	97.9517369757333	96.59862022426663	1656949.25	2.2971346631678692E8	3	7129	0.12526054073512505	84.60765837421174	134.6625566553011	415.86669921875	415.8866271972656
743	415.89202880859375	26.4936236474667					1	DETECTED	415.8920 m/z @26.49 [151020OFc1_NvH-0949-CRLM-16.raw]	415.89202880859375	26.4936236474667	1.6209598328	60.0897269818667	58.4687671490667	597088.125	1.5123503820031878E8	3	7129	0.028854026706223834	0.5333408424464791	0.20889411611092817	415.88665771484375	415.89251708984375
744	415.9025573730469	26.4376053709333					1	DETECTED	415.9026 m/z @26.44 [151020OFc1_NvH-0949-CRLM-16.raw]	415.9025573730469	26.4376053709333	0.532965463466667	99.6547572344	99.12179177093333	3361947.25	3.171503008818038E8	3	7129	20.871711647257243	0.5767126387802716	2.7303334496566576	415.8926086425781	415.9125061035156
745	415.9151916503906	45.5019916298667					1	DETECTED	415.9152 m/z @45.50 [151020OFc1_NvH-0949-CRLM-16.raw]	415.9151916503906	45.5019916298667	1.86969602266667	99.6020455322667	97.73234950960003	1148931.25	2.489533820513638E8	0	7129	33.737671021456634	0.7848359050840562	0.04585315483097611	415.9125671386719	415.9239807128906
746	415.9345397949219	30.0472619816					1	DETECTED	415.9345 m/z @30.05 [151020OFc1_NvH-0949-CRLM-16.raw]	415.9345397949219	30.0472619816	0.00988562773333333	99.867396032	99.85751040426666	436116.9375	2.1230154338414302E8	0	7129	0.27783800386686863	2.211330820695138	0.4795749001570394	415.9252014160156	415.9443054199219
747	415.9608154296875	20.529795624					1	DETECTED	415.9608 m/z @20.53 [151020OFc1_NvH-0949-CRLM-16.raw]	415.9608154296875	20.529795624	0.487753085333333	99.1678977928	98.68014470746667	1891053.25	2.927451851640736E8	0	7129	0.38587836644341067	0.9371480991713554	0.5909529985844111	415.9508972167969	415.9706726074219
748	415.97259521484375	38.4872645541333					1	DETECTED	415.9726 m/z @38.49 [151020OFc1_NvH-0949-CRLM-16.raw]	415.97259521484375	38.4872645541333	0.864392689866667	98.5034328885333	97.63904019866663	452888.78125	1.9125775804304263E8	0	7129	0.25011711497288047	1.744991989851346	10.312441233608828	415.97113037109375	415.98248291015625
749	415.98834228515625	36.9656960066667					1	DETECTED	415.9883 m/z @36.97 [151020OFc1_NvH-0949-CRLM-16.raw]	415.98834228515625	36.9656960066667	0.0284246632	99.9975403098667	99.9691156466667	135193.203125	2.0108449329974604E8	0	7129	5.096523042215608	1.4591750726061052	1.9168703870085704	415.98284912109375	415.9942626953125
750	416.0042724609375	32.4126295688					1	DETECTED	416.0043 m/z @32.41 [151020OFc1_NvH-0949-CRLM-16.raw]	416.0042724609375	32.4126295688	0.0284246632	99.9414783786667	99.9130537154667	292721.875	1.815160759186811E8	0	7129	9.040112948985591	1.7575318125096093	0.0027648595344770465	415.9942932128906	416.0138854980469
751	416.0351867675781	16.0401548373333					1	DETECTED	416.0352 m/z @16.04 [151020OFc1_NvH-0949-CRLM-16.raw]	416.0351867675781	16.0401548373333	0.0819345981333333	99.9788094496	99.89687485146668	124111.1484375	1.9021616188047418E8	0	7129	30.446448300875545	3.044465220867855	5.092510771745282	416.0252380371094	416.0448913574219
752	416.1615295410156	29.9493923808					1	DETECTED	416.1615 m/z @29.95 [151020OFc1_NvH-0949-CRLM-16.raw]	416.1615295410156	29.9493923808	4.0947733992	94.7215365008	90.6267631016	108956.671875	2.3526104642168248E8	0	7129	61.36930212073951	2.035298132400102	2.9037645417666074	416.1515808105469	416.16986083984375
753	416.194580078125	23.3473879557333					1	DETECTED	416.1946 m/z @23.35 [151020OFc1_NvH-0949-CRLM-16.raw]	416.194580078125	23.3473879557333	0.00988562773333333	99.8479190917333	99.83803346399996	532292.625	2.244067783095508E8	3	7129	0.1553797181282981	3.4664134054331948	5.260872236433946	416.1846008300781	416.20166015625
754	416.2117004394531	17.2922884602667					1	DETECTED	416.2117 m/z @17.29 [151020OFc1_NvH-0949-CRLM-16.raw]	416.2117004394531	17.2922884602667	2.8118459504	99.1297460965333	96.3179001461333	2104534.75	3.171903339867581E8	3	7129	13.77662699849653	1.083136866558595	0.8309832266940111	416.20172119140625	416.2216796875
755	416.2317810058594	19.7544416192					1	DETECTED	416.2318 m/z @19.75 [151020OFc1_NvH-0949-CRLM-16.raw]	416.2317810058594	19.7544416192	3.0395669728	99.7114184904	96.6718515176	5516219.0	5.53456731234637E8	2	7129	0.19615259677244623	5.567021203452669	8.009308470023065	416.2218017578125	416.24151611328125
756	416.25152587890625	29.8968015506667					1	DETECTED	416.2515 m/z @29.90 [151020OFc1_NvH-0949-CRLM-16.raw]	416.25152587890625	29.8968015506667	2.1409535328	99.9694787682667	97.8285252354667	3.56880384E8	7.010356038328001E9	2	7129	0.2642033919081932	1.6624465860258155	2.068276845917353	416.2415466308594	416.261474609375
757	416.2724609375	26.6610692098667					1	DETECTED	416.2725 m/z @26.66 [151020OFc1_NvH-0949-CRLM-16.raw]	416.2724609375	26.6610692098667	3.62928475706667	99.7766055426667	96.14732078560003	7132907.5	5.940216488890797E8	3	7129	59.14648622215667	2.3539795554875305	114.9239082856862	416.2624816894531	416.2824401855469
758	416.2868347167969	46.0235337101333					1	DETECTED	416.2868 m/z @46.02 [151020OFc1_NvH-0949-CRLM-16.raw]	416.2868347167969	46.0235337101333	2.93042790586667	91.9434245562667	89.01299665040004	696891.1875	2.0079435239448112E8	0	7129	0.1723489576880013	0.7204614680881885	0.13585874960338454	416.282470703125	416.2961730957031
759	416.3004455566406	89.8028965266667					1	DETECTED	416.3004 m/z @89.80 [151020OFc1_NvH-0949-CRLM-16.raw]	416.3004455566406	89.8028965266667	18.8746705573333	96.8789832058667	78.0043126485334	640493.6875	1.8890415394019634E8	0	7129	0.10060189571369449	0.9596301156259732	0.33105826423753326	416.2988586425781	416.3087158203125
760	416.3373718261719	91.2419594386667					1	DETECTED	416.3374 m/z @91.24 [151020OFc1_NvH-0949-CRLM-16.raw]	416.3373718261719	91.2419594386667	2.17687205173333	96.9157089858667	94.73883693413337	99546.171875	2.3973699278699848E8	0	7129	0.8417277699767425	0.5318517037015359	0.003058829283203397	416.32769775390625	416.3469543457031
761	416.3773498535156	90.6585452962667					1	DETECTED	416.3773 m/z @90.66 [151020OFc1_NvH-0949-CRLM-16.raw]	416.3773498535156	90.6585452962667	0.108494840266667	99.3781956773333	99.26970083706662	190976.515625	2.1575763737670487E8	2	7129	0.33099291082540105	0.5038051528990696	0.017672434656217866	416.36773681640625	416.38726806640625
762	416.4492492675781	17.0706722045333					1	DETECTED	416.4492 m/z @17.07 [151020OFc1_NvH-0949-CRLM-16.raw]	416.4492492675781	17.0706722045333	2.89297837946667	99.9508388368	97.05786045733333	426813.90625	2.0751968829224804E8	4	7129	0.11609253586345503	3.1467360763249035	2.4706065209367116	416.4394836425781	416.45550537109375
763	416.46551513671875	16.3592596664					1	DETECTED	416.4655 m/z @16.36 [151020OFc1_NvH-0949-CRLM-16.raw]	416.46551513671875	16.3592596664	1.0594133816	99.8859669104	98.8265535288	428276.34375	2.2670137574626854E8	0	7129	4.30482978137805	2.424121089922124	8.376568668842543	416.45556640625	416.4754638671875
764	416.4932861328125	43.6180752917333					1	DETECTED	416.4933 m/z @43.62 [151020OFc1_NvH-0949-CRLM-16.raw]	416.4932861328125	43.6180752917333	2.95769687226667	98.5323175517333	95.57462067946663	3253516.75	2.6438594298158428E8	4	7129	0.13780440823909856	0.5031058679298873	26.45066861343615	416.4833068847656	416.5032653808594
765	416.51171875	33.1022255906667					1	DETECTED	416.5117 m/z @33.10 [151020OFc1_NvH-0949-CRLM-16.raw]	416.51171875	33.1022255906667	3.62928475706667	92.5887923464	88.95950758933333	75913.4921875	2.0838048951305225E8	0	7129	87.46553451024882	1.5595405192483958	2.0594617144591485	416.50335693359375	416.5124816894531
766	416.5224914550781	20.0363530069333					1	DETECTED	416.5225 m/z @20.04 [151020OFc1_NvH-0949-CRLM-16.raw]	416.5224914550781	20.0363530069333	1.50457941466667	95.6527758501333	94.14819643546663	385325.96875	2.4062143828628743E8	0	7129	4.5893601626367655	5.360243242374685	5.708092238050535	416.5125732421875	416.52886962890625
767	416.53887939453125	31.1428311992					1	DETECTED	416.5389 m/z @31.14 [151020OFc1_NvH-0949-CRLM-16.raw]	416.53887939453125	31.1428311992	1.33530614266667	99.0449928261333	97.70968668346663	1815136.875	2.6383853327683717E8	3	7129	13.962485828423013	0.5221870279305916	0.05493809461591803	416.5289306640625	416.5488586425781
768	416.54901123046875	25.7467069872					1	DETECTED	416.5490 m/z @25.75 [151020OFc1_NvH-0949-CRLM-16.raw]	416.54901123046875	25.7467069872	0.661197407466667	98.4156876522667	97.75449024480002	358795.09375	1.940956576238994E8	0	7129	14.260380421865289	3.763747266683178	2.546067452622349	416.54888916015625	416.5526123046875
769	416.5626220703125	25.0440210138667					1	DETECTED	416.5626 m/z @25.04 [151020OFc1_NvH-0949-CRLM-16.raw]	416.5626220703125	25.0440210138667	2.0242842064	97.8530088629333	95.8287246565333	5203607.0	3.501750664883016E8	3	7129	1.5758969648742749	2.5026412068101864	9.219581361009414	416.55267333984375	416.5726013183594
770	416.58099365234375	42.3978558264					1	DETECTED	416.5810 m/z @42.40 [151020OFc1_NvH-0949-CRLM-16.raw]	416.58099365234375	42.3978558264	2.47418600506667	94.0908458690667	91.61665986400003	1083063.625	2.1598030683078218E8	3	7129	7.831738223037561	0.5030243926536118	0.002870723062077234	416.5726623535156	416.59051513671875
771	416.59844970703125	54.1641624970667					1	DETECTED	416.5984 m/z @54.16 [151020OFc1_NvH-0949-CRLM-16.raw]	416.59844970703125	54.1641624970667	3.5104777768	97.8813687522667	94.3708909754667	1007070.375	2.1200505594606107E8	0	7129	0.15105038580222185	0.5023333885497759	0.9676989434099459	416.59161376953125	416.6080322265625
772	416.6998291015625	17.1117242517333					1	DETECTED	416.6998 m/z @17.11 [151020OFc1_NvH-0949-CRLM-16.raw]	416.6998291015625	17.1117242517333	0.6703303808	97.9517369757333	97.2814065949333	337867.625	2.1965529282911605E8	0	7129	0.14007052708264922	0.33301436744909946	22.303448108180106	416.6898498535156	416.7030334472656
773	416.7130432128906	20.7007623074667					1	DETECTED	416.7130 m/z @20.70 [151020OFc1_NvH-0949-CRLM-16.raw]	416.7130432128906	20.7007623074667	1.72868079093333	97.0861487173333	95.35746792639998	922061.125	2.596918417596071E8	4	7129	21.63770797562022	0.8681485941937256	0.11996531764925548	416.70306396484375	416.7230224609375
774	416.7333984375	19.7914604642667					1	DETECTED	416.7334 m/z @19.79 [151020OFc1_NvH-0949-CRLM-16.raw]	416.7333984375	19.7914604642667	3.15894018586667	99.9321871298667	96.77324694400004	2167493.5	3.0887616629595304E8	2	7129	1.273225749554726	3.674131282671413	1.095102140796298	416.7234191894531	416.739990234375
775	416.7500305175781	29.8968015506667					1	DETECTED	416.7500 m/z @29.90 [151020OFc1_NvH-0949-CRLM-16.raw]	416.7500305175781	29.8968015506667	1.42417408613333	99.8199513018667	98.39577721573336	1.5244448E8	3.292264825234468E9	2	7129	0.27287076647979447	0.6135336193490276	1.9096257039078441	416.7400817871094	416.760009765625
776	416.7638854980469	47.7076580938667					1	DETECTED	416.7639 m/z @47.71 [151020OFc1_NvH-0949-CRLM-16.raw]	416.7638854980469	47.7076580938667	3.67546146746667	99.6297612544	95.95429978693332	493008.6875	3.088230538803684E8	0	7129	0.22546022184024395	0.5005155802466473	28.097391207096038	416.76007080078125	416.763916015625
777	416.7740173339844	26.6358695709333					1	DETECTED	416.7740 m/z @26.64 [151020OFc1_NvH-0949-CRLM-16.raw]	416.7740173339844	26.6358695709333	3.31937363733333	98.8381015538667	95.51872791653336	1859581.25	2.0816324406466907E8	0	7129	0.16265567084578691	1.1833135852586516	1.3630700351008531	416.76409912109375	416.7839050292969
778	416.8556823730469	18.9826821013333					1	DETECTED	416.8557 m/z @18.98 [151020OFc1_NvH-0949-CRLM-16.raw]	416.8556823730469	18.9826821013333	0.2808596792	98.6447393357333	98.3638796565333	237059.9375	2.381607000608767E8	0	7129	0.47265957862262553	6.358417643760167	0.011002998062168702	416.845703125	416.8564758300781
779	416.8664855957031	35.3919554448					1	DETECTED	416.8665 m/z @35.39 [151020OFc1_NvH-0949-CRLM-16.raw]	416.8664855957031	35.3919554448	1.55806654906667	99.4531842832	97.89511773413334	405336.0625	2.168855298544219E8	0	7129	18.047963574154107	1.2516528267480065	6.964813368116889	416.85650634765625	416.86798095703125
780	416.8780212402344	9.21599295893333					1	DETECTED	416.8780 m/z @9.22 [151020OFc1_NvH-0949-CRLM-16.raw]	416.8780212402344	9.21599295893333	0.944256700266667	99.4158741085333	98.47161740826664	1864185.25	2.689147802805033E8	3	7129	18.58611976013433	6.173462996655564	54.611935272412666	416.8681335449219	416.88800048828125
781	416.89080810546875	19.2151082170667					1	DETECTED	416.8908 m/z @19.22 [151020OFc1_NvH-0949-CRLM-16.raw]	416.89080810546875	19.2151082170667	1.211520212	99.5741743122667	98.36265410026671	1084714.375	2.3623611808287036E8	3	7129	0.12838243447039588	3.0853712983556045	3.130819764924968	416.8880310058594	416.8935241699219
782	416.9035339355469	31.8526106125333					1	DETECTED	416.9035 m/z @31.85 [151020OFc1_NvH-0949-CRLM-16.raw]	416.9035339355469	31.8526106125333	0.00988562773333333	99.7486347208	99.73874909306666	5.1914304E7	8.84631229431412E8	3	7129	0.1723061622309281	0.5679603628614536	1.2132375484367057	416.8935852050781	416.91351318359375
783	416.9150695800781	42.3578539077333					1	DETECTED	416.9151 m/z @42.36 [151020OFc1_NvH-0949-CRLM-16.raw]	416.9150695800781	42.3578539077333	1.2470077784	99.2156348797333	97.9686271013333	930801.125	2.0049336299870792E8	3	7129	12.196589838666014	0.5483203103431648	0.46133726066282876	416.9135437011719	416.9249267578125
784	416.9320983886719	54.1246356501333					1	DETECTED	416.9321 m/z @54.12 [151020OFc1_NvH-0949-CRLM-16.raw]	416.9320983886719	54.1246356501333	0.334917550933333	99.9137664949333	99.57884894399997	530037.75	2.1531954894225717E8	0	7129	0.18860462789657362	0.4994327717257003	10.589825956515346	416.9251403808594	416.94207763671875
785	416.94775390625	7.43018191333333					1	DETECTED	416.9478 m/z @7.43 [151020OFc1_NvH-0949-CRLM-16.raw]	416.94775390625	7.43018191333333	1.81731950746667	97.4617822528	95.64446274533334	209792.734375	1.9310100057188833E8	0	7129	0.08918796457132583	1.953356291320186	141.39437931248096	416.9421081542969	416.9504089355469
786	416.9604797363281	42.1756622637333					1	DETECTED	416.9605 m/z @42.18 [151020OFc1_NvH-0949-CRLM-16.raw]	416.9604797363281	42.1756622637333	1.01512016906667	99.6736211325333	98.65850096346662	898769.25	2.5927307470936477E8	0	7129	0.16928547757702717	3.1021146410904525	0.004761994104235318	416.9507141113281	416.9704284667969
787	416.979736328125	38.0729002176					1	DETECTED	416.9797 m/z @38.07 [151020OFc1_NvH-0949-CRLM-16.raw]	416.979736328125	38.0729002176	0.0730640426666667	99.5180561712	99.44499212853333	409895.125	2.3642115306706944E8	0	7129	6.044009223480494	1.669658312889204	0.008650703682712353	416.9704895019531	416.9843444824219
788	416.9943542480469	43.6180752917333					1	DETECTED	416.9944 m/z @43.62 [151020OFc1_NvH-0949-CRLM-16.raw]	416.9943542480469	43.6180752917333	0.271824681333333	99.4998069837333	99.22798230239997	676020.5625	2.292243342384584E8	0	7129	22.985362761615345	0.4945642246502338	0.0013524843751626528	416.98443603515625	417.00421142578125
789	417.10858154296875	67.0106508677333					1	DETECTED	417.1086 m/z @67.01 [151020OFc1_NvH-0949-CRLM-16.raw]	417.10858154296875	67.0106508677333	8.50147613333333	98.6632832485333	90.16180711519998	137336.03125	2.738977908391647E8	0	7129	85.9508368585656	0.7337264138072	0.4655415938913033	417.0986328125	417.1164245605469
790	417.17620849609375	24.7445243384					1	DETECTED	417.1762 m/z @24.74 [151020OFc1_NvH-0949-CRLM-16.raw]	417.17620849609375	24.7445243384	7.31428904293333	98.5323175517333	91.21802850879997	74661.109375	1.873312422557404E8	0	7129	84.93647382840562	2.6166608471580513	4.2333216943161025	417.16644287109375	417.17718505859375
791	417.18743896484375	9.4836625096					1	DETECTED	417.1874 m/z @9.48 [151020OFc1_NvH-0949-CRLM-16.raw]	417.18743896484375	9.4836625096	3.47389725813333	97.3129799421333	93.83908268399996	280125.3125	2.0711031456362262E8	3	7129	0.22527408228745394	1.1647682846466456	10.92382905827359	417.1775207519531	417.1888122558594
792	417.1988220214844	15.6708948373333					1	DETECTED	417.1988 m/z @15.67 [151020OFc1_NvH-0949-CRLM-16.raw]	417.1988220214844	15.6708948373333	0.0464396781333333	99.6297612544	99.58332157626666	303580.46875	2.0776508665804362E8	0	7129	10.177905147658642	5.707626858285928	0.4289466516749956	417.1888427734375	417.19921875
793	417.209228515625	13.9924114410667					1	DETECTED	417.2092 m/z @13.99 [151020OFc1_NvH-0949-CRLM-16.raw]	417.209228515625	13.9924114410667	1.8433257472	97.9614701376	96.1181443904	1986039.125	3.4002150526770794E8	2	7129	18.84562769870004	1.6171923136560218	5.304620000696931	417.1992492675781	417.2154235839844
794	417.2254333496094	27.4328542992					1	DETECTED	417.2254 m/z @27.43 [151020OFc1_NvH-0949-CRLM-16.raw]	417.2254333496094	27.4328542992	3.54009204586667	97.0488706864	93.50877864053332	3890245.75	3.511432566134976E8	2	7129	11.416037332337677	1.4599344650070427	2.104550082044716	417.21551513671875	417.22711181640625
795	417.23712158203125	31.8526106125333					1	DETECTED	417.2371 m/z @31.85 [151020OFc1_NvH-0949-CRLM-16.raw]	417.23712158203125	31.8526106125333	3.17789048853333	98.3966423109333	95.21875182239997	3.485302E7	7.502398054058784E8	2	7129	0.17619781212039953	20.830406753677238	47.09269085014534	417.2271423339844	417.24029541015625
796	417.25030517578125	29.8968015506667					1	DETECTED	417.2503 m/z @29.90 [151020OFc1_NvH-0949-CRLM-16.raw]	417.25030517578125	29.8968015506667	3.0395669728	99.3314289925333	96.2918620197333	3.96499E7	1.0793518332438612E9	3	7129	0.2679332560220402	0.6175576029833405	0.188884543339941	417.2403259277344	417.26025390625
797	417.26580810546875	38.7620360133333					1	DETECTED	417.2658 m/z @38.76 [151020OFc1_NvH-0949-CRLM-16.raw]	417.26580810546875	38.7620360133333	2.63698347573333	94.6633664266667	92.02638295093337	2141152.5	3.001407910787224E8	2	7129	31.607528320067388	2.4599843500914105	3.8671736388616282	417.2606201171875	417.2757263183594
798	417.2780456542969	56.6388847872					1	DETECTED	417.2780 m/z @56.64 [151020OFc1_NvH-0949-CRLM-16.raw]	417.2780456542969	56.6388847872	3.16817357173333	96.4933474082667	93.32517383653337	328722.15625	3.324250616300239E8	2	7129	0.16897160273807543	0.8404449112633718	3.712176432427096	417.27587890625	417.2873840332031
799	417.3042297363281	87.7942732176					1	DETECTED	417.3042 m/z @87.79 [151020OFc1_NvH-0949-CRLM-16.raw]	417.3042297363281	87.7942732176	87.6165862328	92.3653093152	4.748723082399991	75757.09375	7749625.512789728	0	7129	3.5673523186301708	13.362608093511433	0.7287588490444069	417.3007507324219	417.304931640625
800	417.3210754394531	91.3544268994667					1	DETECTED	417.3211 m/z @91.35 [151020OFc1_NvH-0949-CRLM-16.raw]	417.3210754394531	91.3544268994667	63.7772869037333	94.9606487210667	31.183361817333406	104715.53125	7.873268322114053E7	0	7129	0.599923972637086	0.5653842606984977	0.5004381134756	417.31219482421875	417.3308410644531
801	417.45513916015625	15.2776320936					1	DETECTED	417.4551 m/z @15.28 [151020OFc1_NvH-0949-CRLM-16.raw]	417.45513916015625	15.2776320936	1.90764369653333	99.6736211325333	97.76597743599997	222747.765625	2.2744672097086573E8	0	7129	2.010936461521215	5.995405747854652	0.33956029392184633	417.4451599121094	417.4579162597656
802	417.4679260253906	11.1137607064					1	DETECTED	417.4679 m/z @11.11 [151020OFc1_NvH-0949-CRLM-16.raw]	417.4679260253906	11.1137607064	3.91726699013333	99.0449928261333	95.12772583599997	1528195.5	2.412218485337523E8	0	7129	0.2158251129206512	0.7950578130220709	0.6730439191185588	417.4580078125	417.47784423828125
803	417.4791564941406	37.0767199258667					1	DETECTED	417.4792 m/z @37.08 [151020OFc1_NvH-0949-CRLM-16.raw]	417.4791564941406	37.0767199258667	3.56774857066667	99.5647017090667	95.99695313840003	788702.1875	2.664016343874109E8	4	7129	0.18975582335980334	0.5252519109158151	1.8498425251386053	417.4780578613281	417.4889221191406
804	417.5080261230469	52.5482324562667					1	DETECTED	417.5080 m/z @52.55 [151020OFc1_NvH-0949-CRLM-16.raw]	417.5080261230469	52.5482324562667	3.0862513144	94.6633664266667	91.5771151122667	418435.1875	2.0487926901328683E8	0	7129	0.1702151574259574	1.0062181213121668	0.0035006307365630833	417.49810791015625	417.5174255371094
805	417.5210266113281	9.5322685952					1	DETECTED	417.5210 m/z @9.53 [151020OFc1_NvH-0949-CRLM-16.raw]	417.5210266113281	9.5322685952	3.16817357173333	98.2943079338667	95.12613436213337	188262.90625	2.774394135749182E8	0	7129	0.0809157084193668	13.06018286038481	0.7059559309772341	417.5184631347656	417.5233459472656
806	417.53338623046875	15.7123254885333					1	DETECTED	417.5334 m/z @15.71 [151020OFc1_NvH-0949-CRLM-16.raw]	417.53338623046875	15.7123254885333	3.51999045013333	95.8787088082667	92.35871835813336	211164.296875	2.3539371367418584E8	0	7129	8.635071879280265	5.426421008487023	0.13821551959622053	417.5234375	417.5335998535156
807	417.54364013671875	13.9586622642667					1	DETECTED	417.5436 m/z @13.96 [151020OFc1_NvH-0949-CRLM-16.raw]	417.54364013671875	13.9586622642667	0.4604636336	98.0932249557333	97.6327613221333	1210553.0	2.5029686139858538E8	6	7129	20.86019369998966	1.5298319993643574	0.7516466602134506	417.53375244140625	417.5536193847656
808	417.55419921875	12.0738774933333					1	DETECTED	417.5542 m/z @12.07 [151020OFc1_NvH-0949-CRLM-16.raw]	417.55419921875	12.0738774933333	2.93042790586667	98.0932249557333	95.16279704986664	828801.4375	2.2622866578690434E8	3	7129	3.628107663119186	1.780089252323707	1.973763374650677	417.5536804199219	417.5611267089844
809	417.5711364746094	31.8526106125333					1	DETECTED	417.5711 m/z @31.85 [151020OFc1_NvH-0949-CRLM-16.raw]	417.5711364746094	31.8526106125333	2.0512214768	97.9710239610667	95.91980248426671	1.3570979E7	4.643896329788076E8	6	7129	0.18996948401482072	0.8265171152394205	0.5876532236056037	417.5611572265625	417.58111572265625
810	417.5815734863281	38.5073707269333					1	DETECTED	417.5816 m/z @38.51 [151020OFc1_NvH-0949-CRLM-16.raw]	417.5815734863281	38.5073707269333	3.6570511704	97.9422226632	94.2851714928	685336.5	2.4430702432809517E8	0	7129	17.651492296504724	0.5036803285763508	0.020551294964430238	417.5811462402344	417.591552734375
811	417.5990905761719	29.4169420397333					1	DETECTED	417.5991 m/z @29.42 [151020OFc1_NvH-0949-CRLM-16.raw]	417.5990905761719	29.4169420397333	3.31937363733333	98.1698512336	94.85047759626667	324653.75	2.8600505507207924E8	0	7129	0.16824742284949323	1.8315000021609862	0.03603931451559965	417.5916442871094	417.6089782714844
812	417.61114501953125	8.72517375946667					1	DETECTED	417.6111 m/z @8.73 [151020OFc1_NvH-0949-CRLM-16.raw]	417.61114501953125	8.72517375946667	3.16817357173333	28.61387422	25.44570064826667	108135.8828125	4.456596782068069E7	0	7129	0.11786639423336176	0.5106726893735053	1.339304414312001	417.60943603515625	417.615234375
813	417.69281005859375	23.7736314776167					1	DETECTED	417.6928 m/z @23.77 [151020OFc1_NvH-0949-CRLM-16.raw]	417.69281005859375	23.7736314776167	4.30111689946667	94.9893730237333	90.68825612426662	292484.375	1.870935229979636E8	0	7129	0.17662291809791597	2.812869471020925	0.03322036899350099	417.68310546875	417.6933288574219
814	417.7033386230469	20.5397119666667					1	DETECTED	417.7033 m/z @20.54 [151020OFc1_NvH-0949-CRLM-16.raw]	417.7033386230469	20.5397119666667	2.6644728432	99.2347531738667	96.57028033066669	936438.5625	2.790658736340145E8	2	7129	7.707667017755188	3.3103888089917035	0.3515889446100248	417.6933898925781	417.71331787109375
815	417.7133483886719	25.1455696688					1	DETECTED	417.7133 m/z @25.15 [151020OFc1_NvH-0949-CRLM-16.raw]	417.7133483886719	25.1455696688	4.84228643866667	95.3318396829333	90.48955324426663	338822.5	2.006945038030264E8	0	7129	1.1319194604632123	3.4817669923947	5.555623965517004	417.7133483886719	417.7171325683594
816	417.7272033691406	27.49975806					1	DETECTED	417.7272 m/z @27.50 [151020OFc1_NvH-0949-CRLM-16.raw]	417.7272033691406	27.49975806	3.92906913093333	96.5869920312	92.65792290026667	1701847.0	3.2821624865542305E8	2	7129	9.291722090616176	0.6084167314325307	0.023425596197973693	417.7172546386719	417.7291564941406
817	417.7391662597656	35.3919554448					1	DETECTED	417.7392 m/z @35.39 [151020OFc1_NvH-0949-CRLM-16.raw]	417.7391662597656	35.3919554448	3.47389725813333	94.3390427250667	90.86514546693337	1.2787003E7	5.126634481065384E8	2	7129	0.22672050506928798	1.3567346167405763	0.3712481059670785	417.72918701171875	417.7491455078125
818	417.7518005371094	29.9068572984					1	DETECTED	417.7518 m/z @29.91 [151020OFc1_NvH-0949-CRLM-16.raw]	417.7518005371094	29.9068572984	3.61873919333333	87.7841108296	84.16537163626667	5801017.0	4.086976202038461E8	2	7129	1.2681789396598795	2.2886364565865267	0.13466537952494237	417.74920654296875	417.76123046875
819	417.767822265625	38.7411158210667					1	DETECTED	417.7678 m/z @38.74 [151020OFc1_NvH-0949-CRLM-16.raw]	417.767822265625	38.7411158210667	3.55841075226667	94.9893730237333	91.43096227146663	937304.0625	2.3076966043563968E8	0	7129	0.2417273695989124	0.5101044310825724	0.01428397254769315	417.76226806640625	417.77764892578125
820	417.7794189453125	56.6834336690667					1	DETECTED	417.7794 m/z @56.68 [151020OFc1_NvH-0949-CRLM-16.raw]	417.7794189453125	56.6834336690667	12.6326665952	88.1562920066667	75.5236254114667	108756.859375	2.0738557015386862E8	0	7129	0.14146766193384508	0.8572339419745473	0.7144678839490948	417.7783203125	417.7889709472656
821	417.8560485839844	17.4305744554667					1	DETECTED	417.8560 m/z @17.43 [151020OFc1_NvH-0949-CRLM-16.raw]	417.8560485839844	17.4305744554667	1.9166184408	95.0774261893333	93.1608077485333	90822.5703125	1.8574265761703226E8	0	7129	9.754168175728845	3.00248394608249	9.60912758801805	417.8494873046875	417.85675048828125
822	417.86676025390625	28.9459582245333					1	DETECTED	417.8668 m/z @28.95 [151020OFc1_NvH-0949-CRLM-16.raw]	417.86676025390625	28.9459582245333	1.26455907973333	82.9169167434667	81.65235766373337	325820.71875	2.289942487700012E8	0	7129	11.290364913803305	2.1175994157960525	0.29414032652127514	417.8568115234375	417.8669738769531
823	417.8769836425781	47.3168605877333					1	DETECTED	417.8770 m/z @47.32 [151020OFc1_NvH-0949-CRLM-16.raw]	417.8769836425781	47.3168605877333	1.35311675146667	95.3214899269333	93.96837317546662	2080919.625	3.139165178352625E8	3	7129	34.165369201992604	0.5044877016281687	0.0060462132018709955	417.86700439453125	417.8844909667969
824	417.8946228027344	23.5242652538667					1	DETECTED	417.8946 m/z @23.52 [151020OFc1_NvH-0949-CRLM-16.raw]	417.8946228027344	23.5242652538667	3.5104777768	98.8194372621333	95.3089594853333	2217696.75	2.638385912181961E8	3	7129	0.14656398905374246	1.2318664523867573	0.5546213359414591	417.8847351074219	417.89556884765625
825	417.90557861328125	31.8215440773333					1	DETECTED	417.9056 m/z @31.82 [151020OFc1_NvH-0949-CRLM-16.raw]	417.90557861328125	31.8215440773333	1.71063152613333	98.9035076792	97.19287615306668	3638884.0	3.367158962842154E8	3	7129	0.17726311801692418	0.5061347231641936	0.5238745641836042	417.8955993652344	417.9154357910156
826	417.9157409667969	38.5073707269333					1	DETECTED	417.9157 m/z @38.51 [151020OFc1_NvH-0949-CRLM-16.raw]	417.9157409667969	38.5073707269333	0.587387786666667	98.8941280066667	98.30674022000004	336131.59375	2.267962524506511E8	0	7129	77.91930966152376	1.5642420689477303	3.392663653060867	417.9156188964844	417.9252624511719
827	417.93389892578125	29.4297441498667					1	DETECTED	417.9339 m/z @29.43 [151020OFc1_NvH-0949-CRLM-16.raw]	417.93389892578125	29.4297441498667	0.838011848533333	99.8580799696	99.02006812106667	261302.375	2.1222411306120527E8	0	7129	26.22456871943778	2.0555021534191953	0.007156867104232078	417.9258117675781	417.9437561035156
828	417.94964599609375	23.3828527437333					1	DETECTED	417.9496 m/z @23.38 [151020OFc1_NvH-0949-CRLM-16.raw]	417.94964599609375	23.3828527437333	0.0641725112	99.6020455322667	99.5378730210667	129067.15625	2.1342292457473624E8	0	7129	44.19002328600249	2.7437480289525604	5.267894838487748	417.9439392089844	417.9590148925781
829	417.9692077636719	11.0667906216					1	DETECTED	417.9692 m/z @11.07 [151020OFc1_NvH-0949-CRLM-16.raw]	417.9692077636719	11.0667906216	3.15894018586667	97.7777744565333	94.61883427066662	630045.625	2.406186229949627E8	0	7129	0.764393170951351	7.931704818719818	25.142778552185305	417.95928955078125	417.9693603515625
830	417.9793701171875	27.1285414205333					1	DETECTED	417.9794 m/z @27.13 [151020OFc1_NvH-0949-CRLM-16.raw]	417.9793701171875	27.1285414205333	0.0194796248	99.9975403098667	99.9780606850667	675507.8125	2.6209442200221014E8	4	7129	20.766875432858342	0.9427232225123063	0.01689895045123037	417.9693908691406	417.9893493652344
831	417.9932861328125	26.2558384874667					1	DETECTED	417.9933 m/z @26.26 [151020OFc1_NvH-0949-CRLM-16.raw]	417.9932861328125	26.2558384874667	0.00988562773333333	98.6726702250667	98.66278459733336	413985.125	2.48365897967431E8	0	7129	0.21730150547883653	5.297747382089018	0.006750621070125422	417.9893798828125	418.0032653808594
832	418.1343994140625	76.0331109216					1	DETECTED	418.1344 m/z @76.03 [151020OFc1_NvH-0949-CRLM-16.raw]	418.1343994140625	76.0331109216	6.11049276826667	94.771291772	88.66079900373333	94998.1484375	2.1797828776673943E8	0	7129	13.634935541003713	0.6339922713513747	0.10429196147079663	418.12530517578125	418.1419982910156
833	418.17974853515625	40.8379980722667					1	DETECTED	418.1797 m/z @40.84 [151020OFc1_NvH-0949-CRLM-16.raw]	418.17974853515625	40.8379980722667	1.8345257528	97.1972747869333	95.3627490341333	350102.375	2.1134962384309933E8	3	7129	20.51406848120122	1.3535789900723554	2.0454364755400594	418.170166015625	418.1895751953125
834	418.1943359375	23.7559110504167					1	DETECTED	418.1943 m/z @23.76 [151020OFc1_NvH-0949-CRLM-16.raw]	418.1943359375	23.7559110504167	1.4064450624	98.6632832485333	97.25683818613331	172005.125	2.0559746069412267E8	0	7129	0.07383863926684242	2.591113374392676	4.781357816556943	418.1898498535156	418.1948547363281
835	418.2049255371094	13.310989936					1	DETECTED	418.2049 m/z @13.31 [151020OFc1_NvH-0949-CRLM-16.raw]	418.2049255371094	13.310989936	0.307815372266667	98.2749208530667	97.96710548080003	1101961.625	2.7823451614465135E8	3	7129	0.10137710785199516	1.097522440935969	0.4299158380424145	418.1949768066406	418.2087097167969
836	418.21875	34.4644516322667					1	DETECTED	418.2188 m/z @34.46 [151020OFc1_NvH-0949-CRLM-16.raw]	418.21875	34.4644516322667	2.6644728432	99.7020520541333	97.0375792109333	5.0447776E7	1.8441666261539102E9	2	7129	5.267621594770663	0.5252591966643708	0.0538169589191784	418.2087707519531	418.2287292480469
837	418.230712890625	38.1810843122667					1	DETECTED	418.2307 m/z @38.18 [151020OFc1_NvH-0949-CRLM-16.raw]	418.230712890625	38.1810843122667	3.43367493813333	79.1368845458667	75.70320960773337	1521197.25	2.508018401565151E8	3	7129	14.7858110887328	0.7190283865412007	0.44017361527598586	418.228759765625	418.2308349609375
838	418.2408447265625	35.4266324429333					1	DETECTED	418.2408 m/z @35.43 [151020OFc1_NvH-0949-CRLM-16.raw]	418.2408447265625	35.4266324429333	1.44227172106667	99.1678977928	97.72562607173333	5096019.5	4.735025044695581E8	2	7129	0.2013193815424117	0.8477030647184282	1.0465395009879082	418.2308654785156	418.2508239746094
839	418.2543029785156	29.9068572984					1	DETECTED	418.2543 m/z @29.91 [151020OFc1_NvH-0949-CRLM-16.raw]	418.2543029785156	29.9068572984	3.10438234666667	94.2936332656	91.18925091893333	1028157.9375	2.88601923857112E8	2	7129	19.26359017746585	0.5462912303110449	0.6272340953653782	418.2508544921875	418.26361083984375
840	418.2686767578125	38.7138262408					1	DETECTED	418.2687 m/z @38.71 [151020OFc1_NvH-0949-CRLM-16.raw]	418.2686767578125	38.7138262408	3.38550206986667	94.7326534888	91.34715141893332	309182.1875	2.2821880056146204E8	0	7129	22.087710794099902	1.1717391685173588	1.481336232811269	418.26446533203125	418.2785949707031
841	418.2790832519531	32.2446702808					1	DETECTED	418.2791 m/z @32.24 [151020OFc1_NvH-0949-CRLM-16.raw]	418.2790832519531	32.2446702808	3.23242066213333	92.4545977269333	89.22217706479996	288536.625	2.364617430525066E8	0	7129	59.12394232972499	1.777191331893541	2.4837809365144157	418.2787170410156	418.2888488769531
842	418.3072509765625	89.7841780397333					1	DETECTED	418.3073 m/z @89.78 [151020OFc1_NvH-0949-CRLM-16.raw]	418.3072509765625	89.7841780397333	1.1043879144	92.3166830456	91.21229513120001	188762.3125	3.4985505357931626E8	0	7129	90.20770162583997	0.5127766377756788	0.020020466701799116	418.2972717285156	418.317138671875
843	418.4459228515625	23.7225486384167					1	DETECTED	418.4459 m/z @23.72 [151020OFc1_NvH-0949-CRLM-16.raw]	418.4459228515625	23.7225486384167	3.52918402666667	98.6169601877333	95.08777616106663	408124.78125	2.0709534831378195E8	0	7129	3.5236233768879863	2.582154480192735	0.9708050134881314	418.4360046386719	418.4557800292969
844	418.45904541015625	19.9249399525333					1	DETECTED	418.4590 m/z @19.92 [151020OFc1_NvH-0949-CRLM-16.raw]	418.45904541015625	19.9249399525333	4.1126983248	61.8625251437333	57.7498268189333	199029.796875	1.640395770878446E8	0	7129	14.53424298289605	1.9871833636991556	2.852767894111014	418.4560546875	418.4617614746094
845	418.4718933105469	37.69421486					1	DETECTED	418.4719 m/z @37.69 [151020OFc1_NvH-0949-CRLM-16.raw]	418.4718933105469	37.69421486	3.7310462008	96.8603348538667	93.12928865306671	455013.34375	2.2711940640575495E8	4	7129	10.630699797716531	1.5784941771901138	0.4293674476959195	418.462158203125	418.48175048828125
846	418.48980712890625	31.9591845392					1	DETECTED	418.4898 m/z @31.96 [151020OFc1_NvH-0949-CRLM-16.raw]	418.48980712890625	31.9591845392	3.5013737608	81.3139510872	77.8125773264	274539.46875	2.3080081140675634E8	0	7129	17.1414433144125	1.5112505287206868	0.002300875689123025	418.4819030761719	418.4997253417969
847	418.5125732421875	33.4204180453333					1	DETECTED	418.5126 m/z @33.42 [151020OFc1_NvH-0949-CRLM-16.raw]	418.5125732421875	33.4204180453333	0.0641725112	98.884819736	98.8206472248	262995.6875	2.058111038024988E8	0	7129	24.718277430969202	1.859573511020601	0.5257115661024978	418.5026550292969	418.5224609375
848	418.5394287109375	13.2836089066667					1	DETECTED	418.5394 m/z @13.28 [151020OFc1_NvH-0949-CRLM-16.raw]	418.5394287109375	13.2836089066667	3.55841075226667	96.9908017784	93.43239102613333	377174.09375	2.870529800628094E8	0	7129	16.580973775321134	0.6138667693217434	0.6101965663860092	418.52947998046875	418.5433044433594
849	418.5533142089844	48.8074875106667					1	DETECTED	418.5533 m/z @48.81 [151020OFc1_NvH-0949-CRLM-16.raw]	418.5533142089844	48.8074875106667	1.46880505973333	96.8116022898667	95.34279723013337	1578257.125	3.252384119009317E8	3	7129	34.27601685072288	0.5044386209954684	0.00410331687751338	418.5433349609375	418.5632629394531
850	418.5663757324219	6.51833150746667					1	DETECTED	418.5664 m/z @6.52 [151020OFc1_NvH-0949-CRLM-16.raw]	418.5663757324219	6.51833150746667	4.05679267786667	99.3690038090667	95.31221113120003	682891.5	2.3895247301279956E8	3	7129	49.12194642359273	1.4890856436762385	43.51167035237892	418.5633239746094	418.57635498046875
851	418.58154296875	13.8504259698667					1	DETECTED	418.5815 m/z @13.85 [151020OFc1_NvH-0949-CRLM-16.raw]	418.58154296875	13.8504259698667	2.82079855493333	99.4063993224	96.58560076746667	243934.78125	2.548147656532769E8	0	7129	0.10197388430052001	4.378461625852216	120.03828515806434	418.5763854980469	418.5844421386719
852	418.5944519042969	34.1711965658667					1	DETECTED	418.5945 m/z @34.17 [151020OFc1_NvH-0949-CRLM-16.raw]	418.5944519042969	34.1711965658667	3.25225187893333	98.0932249557333	94.84097307679997	759001.5	2.3003041430620584E8	3	7129	0.6835267903281022	0.5067781555666329	1.254483694141753	418.58453369140625	418.6044006347656
853	418.6457824707031	23.7736314776167					1	DETECTED	418.6458 m/z @23.77 [151020OFc1_NvH-0949-CRLM-16.raw]	418.6457824707031	23.7736314776167	3.63842446186667	98.0651548144	94.42673035253333	307332.34375	2.0902248945157856E8	0	7129	0.03203527674940432	5.509228054884185	0.037570892585557174	418.63580322265625	418.65570068359375
854	418.68798828125	20.8010486912					1	DETECTED	418.6880 m/z @20.80 [151020OFc1_NvH-0949-CRLM-16.raw]	418.68798828125	20.8010486912	6.18702528053333	94.3116783861333	88.12465310559996	312108.65625	2.2131380803368336E8	2	7129	0.19029802844072918	6.560725966666113	516.8282132533583	418.6785583496094	418.6934814453125
855	418.7041320800781	15.5340145709333					1	DETECTED	418.7041 m/z @15.53 [151020OFc1_NvH-0949-CRLM-16.raw]	418.7041320800781	15.5340145709333	3.56774857066667	96.7649757733333	93.19722720266664	333122.65625	2.2344974655987182E8	0	7129	4.84125992172717	0.7868381073695525	0.01816696285099212	418.6943359375	418.7097473144531
856	418.7197570800781	34.4260334704					1	DETECTED	418.7198 m/z @34.43 [151020OFc1_NvH-0949-CRLM-16.raw]	418.7197570800781	34.4260334704	1.74671821706667	97.1972747869333	95.45055656986663	2.1665968E7	9.62598643710908E8	2	7129	0.20693833445581333	0.5310664399124246	0.0618318883367543	418.7098083496094	418.729736328125
857	418.7420654296875	35.3919554448					1	DETECTED	418.7421 m/z @35.39 [151020OFc1_NvH-0949-CRLM-16.raw]	418.7420654296875	35.3919554448	3.17789048853333	99.2347531738667	96.05686268533336	1405809.75	3.257948446169201E8	2	7129	0.1861219693155718	1.2560417012088325	1.9990780626916589	418.732177734375	418.74835205078125
858	418.75836181640625	18.2366427328					1	DETECTED	418.7584 m/z @18.24 [151020OFc1_NvH-0949-CRLM-16.raw]	418.75836181640625	18.2366427328	3.10438234666667	99.310908544	96.20652619733333	3208378.0	2.5475275236574695E8	2	7129	0.18475680279467355	0.5280536395630473	0.030805415206792187	418.7484436035156	418.767822265625
859	418.7713317871094	32.1232095181333					1	DETECTED	418.7713 m/z @32.12 [151020OFc1_NvH-0949-CRLM-16.raw]	418.7713317871094	32.1232095181333	3.6938422624	96.6149775330667	92.92113527066671	201751.515625	1.7926471630691487E8	0	7129	64.76324185452808	1.6342455749156266	2.2684911498312528	418.7688903808594	418.77239990234375
860	418.7826232910156	3.7215068312					1	DETECTED	418.7826 m/z @3.72 [151020OFc1_NvH-0949-CRLM-16.raw]	418.7826232910156	3.7215068312	3.56774857066667	98.3591136266667	94.79136505600003	7050819.0	3.0410943181878173E8	2	7129	0.14436910528693137	1.5891881930264151	1.4675966625706645	418.7734375	418.7899475097656
861	418.84735107421875	23.7112133376					1	DETECTED	418.8474 m/z @23.71 [151020OFc1_NvH-0949-CRLM-16.raw]	418.84735107421875	23.7112133376	0.926575609866667	99.7393288010667	98.81275319120004	93002.6015625	2.2822096927081028E8	0	7129	18.765132778723675	2.8926492941458295	4.742824349554402	418.8377685546875	418.8572692871094
862	418.8699645996094	20.000941496					1	DETECTED	418.8700 m/z @20.00 [151020OFc1_NvH-0949-CRLM-16.raw]	418.8699645996094	20.000941496	1.0594133816	99.0636138413333	98.0042004597333	213949.34375	2.051032160184081E8	0	7129	11.119701491297711	3.5390064488676063	0.30150605535527153	418.8603210449219	418.87762451171875
863	418.8876647949219	48.8074875106667					1	DETECTED	418.8877 m/z @48.81 [151020OFc1_NvH-0949-CRLM-16.raw]	418.8876647949219	48.8074875106667	0.0194796248	96.2299129394667	96.2104333146667	937140.0	2.5850476399973372E8	3	7129	34.2031841478141	0.7451881109777787	0.020610400428206607	418.8778076171875	418.89764404296875
864	418.9080810546875	26.0574676672					1	DETECTED	418.9081 m/z @26.06 [151020OFc1_NvH-0949-CRLM-16.raw]	418.9080810546875	26.0574676672	0.587387786666667	98.6540181549333	98.06663036826663	6029583.0	7.52710167804387E8	3	7129	0.2789187842192291	0.5659265859808984	1.3555611461626162	418.89813232421875	418.9176940917969
865	418.9217224121094	34.2347269906667					1	DETECTED	418.9217 m/z @34.23 [151020OFc1_NvH-0949-CRLM-16.raw]	418.9217224121094	34.2347269906667	0.506042856	98.0091278210667	97.5030849650667	1398141.0	2.2124960546913546E8	0	7129	0.1320120026095708	0.5060263547272837	1.907089738257605	418.91815185546875	418.9316711425781
866	418.94293212890625	13.089072028					1	DETECTED	418.9429 m/z @13.09 [151020OFc1_NvH-0949-CRLM-16.raw]	418.94293212890625	13.089072028	0.8026807448	98.9501775573333	98.1474968125333	426966.03125	2.8314059556389683E8	3	7129	0.09342330672262911	0.5140618081399361	0.453302874178227	418.93304443359375	418.9523620605469
867	418.9623718261719	22.2095367856					1	DETECTED	418.9624 m/z @22.21 [151020OFc1_NvH-0949-CRLM-16.raw]	418.9623718261719	22.2095367856	1.6209598328	99.7299210909333	98.1089612581333	874186.125	2.4794300371817076E8	4	7129	0.22517581583881352	1.163441767376848	51.83722437495002	418.9524230957031	418.9723205566406
868	418.97259521484375	21.5005885453333					1	DETECTED	418.9726 m/z @21.50 [151020OFc1_NvH-0949-CRLM-16.raw]	418.97259521484375	21.5005885453333	0.578081060266667	99.9414783786667	99.36339731840003	669941.25	2.472432673206065E8	0	7129	0.6850686338420466	0.5317231750384646	7.795138991420901	418.9724426269531	418.9824523925781
869	418.98779296875	30.3934645941333					1	DETECTED	418.9878 m/z @30.39 [151020OFc1_NvH-0949-CRLM-16.raw]	418.98779296875	30.3934645941333	0.236605942666667	99.7674288650667	99.53082292240003	463362.125	2.0822336731512576E8	0	7129	4.472193075662563	0.5449352230862766	1.149889542272157	418.9826354980469	418.99737548828125
870	419.0006408691406	35.2882402882667					1	DETECTED	419.0006 m/z @35.29 [151020OFc1_NvH-0949-CRLM-16.raw]	419.0006408691406	35.2882402882667	0.0284246632	97.9808696522667	97.9524449890667	108397.25	2.2581918048296538E8	0	7129	28.55316823340828	1.5317914363673577	2.220669405105348	418.99786376953125	419.0106201171875
871	419.1175842285156	33.8667293706667					1	DETECTED	419.1176 m/z @33.87 [151020OFc1_NvH-0949-CRLM-16.raw]	419.1175842285156	33.8667293706667	1.30879185813333	98.2749208530667	96.96612899493337	107168.5703125	2.1579258628687638E8	0	7129	88.90651265351194	1.4271064873127843	1.849625706320501	419.10986328125	419.1270751953125
872	419.18994140625	20.9524778237333					1	DETECTED	419.1899 m/z @20.95 [151020OFc1_NvH-0949-CRLM-16.raw]	419.18994140625	20.9524778237333	2.88384325813333	98.3497342757333	95.46589101759997	165889.0625	2.5064973111886162E8	0	7129	26.67520011121662	4.12857390164318	8.055600388712257	419.18316650390625	419.1927795410156
873	419.20281982421875	21.7439067304					1	DETECTED	419.2028 m/z @21.74 [151020OFc1_NvH-0949-CRLM-16.raw]	419.20281982421875	21.7439067304	3.32846162266667	95.6061764565333	92.27771483386664	372790.0	2.0663711842603317E8	0	7129	0.5479304507587912	0.5170927495443527	0.3276117098517626	419.19293212890625	419.2042236328125
874	419.2142333984375	14.915151116					1	DETECTED	419.2142 m/z @14.92 [151020OFc1_NvH-0949-CRLM-16.raw]	419.2142333984375	14.915151116	2.86583702293333	97.9228540437333	95.05701702079996	7920827.0	5.695177023350471E8	2	7129	19.657181283090466	20.451010094794253	98.4444271799543	419.2042541503906	419.2242126464844
875	419.22711181640625	24.4569609362667					1	DETECTED	419.2271 m/z @24.46 [151020OFc1_NvH-0949-CRLM-16.raw]	419.22711181640625	24.4569609362667	3.52918402666667	99.4346320986667	95.90544807200003	7558142.0	4.5733599757257926E8	2	7129	9.076560579935226	1.120564113335488	0.030490047964741345	419.2242431640625	419.2370910644531
876	419.24224853515625	26.0842298821333					1	DETECTED	419.2422 m/z @26.08 [151020OFc1_NvH-0949-CRLM-16.raw]	419.24224853515625	26.0842298821333	2.11414350346667	98.6169601877333	96.50281668426663	4826728.5	4.501274989894345E8	3	7129	0.27630583236459927	0.7609192645430888	0.07484635251567179	419.23712158203125	419.2520751953125
877	419.26031494140625	18.2366427328					1	DETECTED	419.2603 m/z @18.24 [151020OFc1_NvH-0949-CRLM-16.raw]	419.26031494140625	18.2366427328	3.30048036586667	94.9989770226667	91.69849665680002	1352129.875	2.784702396831916E8	0	7129	4.911019944414834	1.2188420964942017	0.12336918222891041	419.25225830078125	419.26983642578125
878	419.28350830078125	3.7215068312					1	DETECTED	419.2835 m/z @3.72 [151020OFc1_NvH-0949-CRLM-16.raw]	419.28350830078125	3.7215068312	3.4537997704	92.3474533141333	88.89365354373331	3361516.0	2.526305853864147E8	0	7129	0.14248959407255546	41.4013745947598	1.4320244463988787	419.2740478515625	419.2850341796875
879	419.31549072265625	91.8522738157333					1	DETECTED	419.3155 m/z @91.85 [151020OFc1_NvH-0949-CRLM-16.raw]	419.31549072265625	91.8522738157333	0.00988562773333333	99.9975403098667	99.98765468213335	1222726.125	3.016344576286826E8	0	7129	0.9967445200588543	0.5315027966104073	1.5162606547029427	419.3133239746094	419.3216857910156
880	419.38812255859375	91.8522738157333					1	DETECTED	419.3881 m/z @91.85 [151020OFc1_NvH-0949-CRLM-16.raw]	419.38812255859375	91.8522738157333	1.28235464666667	97.3315543154667	96.04919966880003	157979.9375	2.427535412105078E8	0	7129	1.4406879718812604	0.5302488980337128	0.00890981701844724	419.3781433105469	419.396728515625
881	419.4168395996094	9.87442094586667					1	DETECTED	419.4168 m/z @9.87 [151020OFc1_NvH-0949-CRLM-16.raw]	419.4168395996094	9.87442094586667	1.81731950746667	91.8976849368	90.08036542933334	323720.96875	2.0909343517862436E8	0	7129	0.14097149306577883	1.0352363899948904	0.9220698161880773	419.4068908691406	419.4266662597656
882	419.4419250488281	35.7304811333333					1	DETECTED	419.4419 m/z @35.73 [151020OFc1_NvH-0949-CRLM-16.raw]	419.4419250488281	35.7304811333333	2.78467758773333	99.7393288010667	96.95465121333338	2160111.75	2.538774045276909E8	0	7129	0.23469829095264316	4.782755205666924	11.473626652054124	419.4319763183594	419.4518127441406
883	419.458251953125	14.4576855058667					1	DETECTED	419.4583 m/z @14.46 [151020OFc1_NvH-0949-CRLM-16.raw]	419.458251953125	14.4576855058667	1.98833076133333	99.2250304962667	97.23669973493337	450534.6875	2.445590770298857E8	4	7129	0.23921847322326073	2.5325099202040087	1.3983535909904903	419.4520568847656	419.4682312011719
884	419.4739990234375	21.4819886298667					1	DETECTED	419.4740 m/z @21.48 [151020OFc1_NvH-0949-CRLM-16.raw]	419.4739990234375	21.4819886298667	4.26330919946667	95.3214899269333	91.05818072746662	225593.953125	2.0727040802329648E8	0	7129	8.60522933036261	2.7927484757719157	14.624199692159548	419.4682922363281	419.4749755859375
885	419.4849853515625	36.7814944410667					1	DETECTED	419.4850 m/z @36.78 [151020OFc1_NvH-0949-CRLM-16.raw]	419.4849853515625	36.7814944410667	4.0166286096	99.1394421909333	95.12281358133329	285848.90625	2.2686271663727552E8	0	7129	0.08298544401959873	1.5511959870072884	0.09788630246213849	419.47503662109375	419.49493408203125
886	419.5079345703125	27.7685109216					1	DETECTED	419.5079 m/z @27.77 [151020OFc1_NvH-0949-CRLM-16.raw]	419.5079345703125	27.7685109216	1.361955932	97.6897943069333	96.3278383749333	219081.5625	2.724997916322555E8	0	7129	40.2931183624232	2.1157751853351607	3.208848643215578	419.49798583984375	419.5175476074219
887	419.53753662109375	17.5029049330667					1	DETECTED	419.5375 m/z @17.50 [151020OFc1_NvH-0949-CRLM-16.raw]	419.53753662109375	17.5029049330667	2.94867839466667	98.1027876362667	95.15410924160003	1909997.625	2.6429680689971998E8	3	7129	0.16983929380437246	0.5287257920051194	20.217910428791015	419.5275573730469	419.5475158691406
888	419.55078125	20.1146376952					1	DETECTED	419.5508 m/z @20.11 [151020OFc1_NvH-0949-CRLM-16.raw]	419.55078125	20.1146376952	4.45888648746667	97.0670470418667	92.60816055440003	1754738.875	2.6158530226108262E8	3	7129	0.19206194422194756	0.5795266662312043	0.11046878450786263	419.54754638671875	419.5607604980469
889	419.5623779296875	35.8403588842667					1	DETECTED	419.5624 m/z @35.84 [151020OFc1_NvH-0949-CRLM-16.raw]	419.5623779296875	35.8403588842667	4.81207188826667	98.0184235082667	93.20635162000002	1734492.625	2.4827767872348186E8	0	7129	0.24092523012474487	0.5203309177945799	0.7275775808495051	419.560791015625	419.56683349609375
890	419.57684326171875	26.1029069837333					1	DETECTED	419.5768 m/z @26.10 [151020OFc1_NvH-0949-CRLM-16.raw]	419.57684326171875	26.1029069837333	0.732110738666667	99.3314289925333	98.59931825386664	2014697.75	3.331222449504733E8	3	7129	0.2895583343895609	0.7274088171693096	0.18861551926020462	419.5668640136719	419.5867919921875
891	419.5910339355469	34.2347269906667					1	DETECTED	419.5910 m/z @34.23 [151020OFc1_NvH-0949-CRLM-16.raw]	419.5910339355469	34.2347269906667	3.23242066213333	99.3876745442667	96.15525388213337	463447.3125	2.4525803796341023E8	0	7129	3.2404814502916857	1.6093098931023666	21.09121394901696	419.5870361328125	419.6006774902344
892	419.6178894042969	9.864122664					1	DETECTED	419.6179 m/z @9.86 [151020OFc1_NvH-0949-CRLM-16.raw]	419.6178894042969	9.864122664	3.43367493813333	98.626289528	95.19261458986666	187930.5625	2.3146687749105757E8	0	7129	0.14423307155789722	0.5321093803519032	8.338161278375516	419.60791015625	419.62713623046875
893	419.64263916015625	35.7742794042667					1	DETECTED	419.6426 m/z @35.77 [151020OFc1_NvH-0949-CRLM-16.raw]	419.64263916015625	35.7742794042667	5.76639006906667	95.5501288405333	89.78373877146663	1225273.625	2.3250575267270797E8	0	7129	0.23180061716196576	5.225217682397699	11.48719861652338	419.63330078125	419.6510925292969
894	419.70452880859375	46.2954951293333					1	DETECTED	419.7045 m/z @46.30 [151020OFc1_NvH-0949-CRLM-16.raw]	419.70452880859375	46.2954951293333	2.63698347573333	98.2843435765333	95.64736010079997	882714.0	2.684013884793841E8	4	7129	0.11755907260496201	1.2460654303890897	0.21883494765224004	419.6946105957031	419.7057189941406
895	419.7157287597656	14.9271052133333					1	DETECTED	419.7157 m/z @14.93 [151020OFc1_NvH-0949-CRLM-16.raw]	419.7157287597656	14.9271052133333	2.87483722613333	91.1345124872	88.25967526106666	3249009.5	2.885975802290843E8	4	7129	0.19781399946779032	1.1943956903508872	0.49878952365248513	419.70574951171875	419.7189025878906
896	419.7289123535156	24.4569609362667					1	DETECTED	419.7289 m/z @24.46 [151020OFc1_NvH-0949-CRLM-16.raw]	419.7289123535156	24.4569609362667	3.4630907312	99.3013774402667	95.83828670906671	3571889.25	3.568006111633094E8	2	7129	0.17669004698394275	0.7306833191186788	0.5135916322123232	419.71893310546875	419.7387390136719
897	419.7444152832031	49.3759307992					1	DETECTED	419.7444 m/z @49.38 [151020OFc1_NvH-0949-CRLM-16.raw]	419.7444152832031	49.3759307992	5.2468773248	95.7567268517333	90.50984952693331	1130266.5	2.3379705176684254E8	2	7129	0.2156785424821024	0.5038458263032766	0.01396326144280431	419.73919677734375	419.7450256347656
898	419.75506591796875	24.6440671178667					1	DETECTED	419.7551 m/z @24.64 [151020OFc1_NvH-0949-CRLM-16.raw]	419.75506591796875	24.6440671178667	1.19363336026667	95.3624315269333	94.16879816666663	2.485243E7	6.25539998165923E8	2	7129	0.2291210200342455	0.5313434042945715	1.3290627657011351	419.7450866699219	419.76495361328125
899	419.7666015625	91.419880676					1	DETECTED	419.7666 m/z @91.42 [151020OFc1_NvH-0949-CRLM-16.raw]	419.7666015625	91.419880676	3.13192176133333	91.5219020506667	88.38998028933337	68833.109375	2.0304096115676144E8	0	7129	null	0.5005777762671199	0.0012624348894810875	419.7654724121094	419.7681884765625
900	419.779052734375	38.0558945402667					1	DETECTED	419.7791 m/z @38.06 [151020OFc1_NvH-0949-CRLM-16.raw]	419.779052734375	38.0558945402667	3.47389725813333	90.8637697562667	87.38987249813337	1424442.375	2.395566081023124E8	2	7129	34.50713122646877	0.5032421716357371	0.007324055064244855	419.76910400390625	419.7887268066406
901	419.7917785644531	40.2635109816					1	DETECTED	419.7918 m/z @40.26 [151020OFc1_NvH-0949-CRLM-16.raw]	419.7917785644531	40.2635109816	3.67546146746667	97.1783687237333	93.50290725626662	976225.6875	2.090342115793276E8	2	7129	0.1756341967213899	0.5085111839077101	3.269875851939501	419.78961181640625	419.7998962402344
902	419.8185119628906	9.85247093146667					1	DETECTED	419.8185 m/z @9.85 [151020OFc1_NvH-0949-CRLM-16.raw]	419.8185119628906	9.85247093146667	0.370629793333333	95.0774261893333	94.70679639599996	94806.875	2.3420702186429724E8	0	7129	0.11208739414145086	4.994114276768226	35.77682340182897	419.8086242675781	419.82806396484375
903	419.8427734375	35.6820920752					1	DETECTED	419.8428 m/z @35.68 [151020OFc1_NvH-0949-CRLM-16.raw]	419.8427734375	35.6820920752	0.147792340533333	98.9982812762667	98.85048893573337	783892.9375	2.508211192910471E8	0	7129	0.2319049837970084	0.5066443079468804	0.007668042196170995	419.8327941894531	419.85272216796875
904	419.87188720703125	17.4681973722667					1	DETECTED	419.8719 m/z @17.47 [151020OFc1_NvH-0949-CRLM-16.raw]	419.87188720703125	17.4681973722667	0.0194796248	88.1412339384	88.12175431360001	1218950.625	2.571980408195322E8	3	7129	0.1223438071754579	1.0134693625062599	10.961703948753064	419.86224365234375	419.8728942871094
905	419.8829040527344	35.4429698642667					1	DETECTED	419.8829 m/z @35.44 [151020OFc1_NvH-0949-CRLM-16.raw]	419.8829040527344	35.4429698642667	0.1743711592	97.0861487173333	96.9117775581333	3052173.0	3.115254135928859E8	3	7129	6.623944463446655	0.7455549737757379	1.3076387906380997	419.8729553222656	419.88800048828125
906	419.89801025390625	24.2722090952					1	DETECTED	419.8980 m/z @24.27 [151020OFc1_NvH-0949-CRLM-16.raw]	419.89801025390625	24.2722090952	0.1262052728	97.3221588272	97.1959535544	3787135.0	3.224882040745446E8	3	7129	0.14554691100085648	0.5073578268007322	1.7296034218536354	419.8880310058594	419.907958984375
907	419.918701171875	45.8445168653333					1	DETECTED	419.9187 m/z @45.84 [151020OFc1_NvH-0949-CRLM-16.raw]	419.918701171875	45.8445168653333	0.165477567466667	99.7020520541333	99.53657448666664	1132161.25	2.4878891927668968E8	3	7129	19.721506179372767	0.8019795642819486	0.3377775665962861	419.90875244140625	419.92852783203125
908	419.955810546875	46.2382459306667					1	DETECTED	419.9558 m/z @46.24 [151020OFc1_NvH-0949-CRLM-16.raw]	419.955810546875	46.2382459306667	0.055276608	99.9788094496	99.92353284160001	575306.375	2.1510912251829132E8	0	7129	0.7069936229085485	1.1821629481653486	0.0037762843272862888	419.9458312988281	419.9657897949219
909	419.9674072265625	33.1798745426667					1	DETECTED	419.9674 m/z @33.18 [151020OFc1_NvH-0949-CRLM-16.raw]	419.9674072265625	33.1798745426667	0.873238692533333	98.5323175517333	97.65907885919997	448656.8125	2.0281914016601208E8	0	7129	0.08531721116279556	2.1881325946621226	0.008600301924866369	419.9658508300781	419.977294921875
910	419.97906494140625	12.7658273122667					1	DETECTED	419.9791 m/z @12.77 [151020OFc1_NvH-0949-CRLM-16.raw]	419.97906494140625	12.7658273122667	3.60804557493333	99.9881945408	96.38014896586667	409663.34375	2.450165457579481E8	0	7129	0.22059656289536278	1.2628411447929668	1.0929365588559063	419.9775085449219	419.9889831542969
911	420.0055236816406	15.200325124					1	DETECTED	420.0055 m/z @15.20 [151020OFc1_NvH-0949-CRLM-16.raw]	420.0055236816406	15.200325124	2.5011605176	97.680393844	95.1792333264	168233.921875	1.9966170099810055E8	0	7129	0.17212719295447698	5.07806100013908	0.00771918421835794	420.0016174316406	420.0152893066406
912	420.0434875488281	35.715972796					1	DETECTED	420.0435 m/z @35.72 [151020OFc1_NvH-0949-CRLM-16.raw]	420.0434875488281	35.715972796	0.0819345981333333	99.1297460965333	99.04781149839997	335204.78125	2.102007258528002E8	0	7129	12.074500782002701	1.495749116550255	0.6493436222726575	420.03350830078125	420.0533142089844
913	420.1146240234375	68.6722590066667					1	DETECTED	420.1146 m/z @68.67 [151020OFc1_NvH-0949-CRLM-16.raw]	420.1146240234375	68.6722590066667	4.1036583872	98.7371322482667	94.6334738610667	114075.3046875	2.4700055930100325E8	0	7129	52.974053200209084	0.7328134182339379	0.34494515312455254	420.1049499511719	420.1239929199219
914	420.189453125	32.8665682693333					1	DETECTED	420.1895 m/z @32.87 [151020OFc1_NvH-0949-CRLM-16.raw]	420.189453125	32.8665682693333	4.28221970186667	99.9228955173333	95.64067581546664	326294.4375	2.1410420631208387E8	0	7129	72.64813731741174	1.9528631740837972	3.7195949582572343	420.17962646484375	420.19903564453125
915	420.20904541015625	32.8849839522667					1	DETECTED	420.2090 m/z @32.88 [151020OFc1_NvH-0949-CRLM-16.raw]	420.20904541015625	32.8849839522667	1.59392500666667	98.1989656565333	96.60504064986664	974595.625	2.730432752720756E8	3	7129	9.24113118785128	1.1406367026190651	0.09635575766540463	420.1990661621094	420.20977783203125
916	420.21978759765625	34.2574563197333					1	DETECTED	420.2198 m/z @34.26 [151020OFc1_NvH-0949-CRLM-16.raw]	420.21978759765625	34.2574563197333	0.397439941866667	99.4063993224	99.00895938053334	4337969.0	4.687655345290457E8	3	7129	5.1113855222025855	0.69085407308995	0.14903719435824647	420.2098083496094	420.2297668457031
917	420.2321472167969	24.2722090952					1	DETECTED	420.2321 m/z @24.27 [151020OFc1_NvH-0949-CRLM-16.raw]	420.2321472167969	24.2722090952	1.81731950746667	97.4822341381333	95.66491463066663	2869011.25	3.7054919541105646E8	3	7129	0.1740635730834903	3.0713411161656166	0.4348781767355287	420.22979736328125	420.24212646484375
918	420.2462158203125	49.3577692429333					1	DETECTED	420.2462 m/z @49.36 [151020OFc1_NvH-0949-CRLM-16.raw]	420.2462158203125	49.3577692429333	3.40422514426667	96.4634145362667	93.05918939200002	534201.375	2.4004089327416584E8	2	7129	23.52187074654015	0.9869298081752881	0.007555345158653213	420.2421569824219	420.2465515136719
919	420.2566223144531	24.6788899466667					1	DETECTED	420.2566 m/z @24.68 [151020OFc1_NvH-0949-CRLM-16.raw]	420.2566223144531	24.6788899466667	3.01250034693333	96.9812669858667	93.96876663893336	1.2852325E7	4.412306432242942E8	3	7129	0.19699406761154137	1.0574275355279772	97.06765380610086	420.24664306640625	420.2659912109375
920	420.280517578125	38.04039546					1	DETECTED	420.2805 m/z @38.04 [151020OFc1_NvH-0949-CRLM-16.raw]	420.280517578125	38.04039546	3.61873919333333	96.9251256754667	93.30638648213338	817636.0	2.7801879873944724E8	0	7129	0.16964158479215996	1.5760823546020954	0.006478009266732919	420.2705993652344	420.2900695800781
921	420.2939758300781	40.2840084757333					1	DETECTED	420.2940 m/z @40.28 [151020OFc1_NvH-0949-CRLM-16.raw]	420.2939758300781	40.2840084757333	40.1796471850667	95.134775316	54.9551281309333	377784.03125	1.3303333611148974E8	0	7129	0.22131677768668823	245.80240424791774	1131.2118693752452	420.29156494140625	420.2982177734375
922	420.31903076171875	91.8522738157333					1	DETECTED	420.3190 m/z @91.85 [151020OFc1_NvH-0949-CRLM-16.raw]	420.31903076171875	91.8522738157333	0.00988562773333333	99.9975403098667	99.98765468213335	357871.84375	2.0775901448103535E8	0	7129	1.5197710806320686	0.5439300142398605	0.0032777781628244578	420.313232421875	420.3236083984375
923	420.3340148925781	89.7841780397333					1	DETECTED	420.3340 m/z @89.78 [151020OFc1_NvH-0949-CRLM-16.raw]	420.3340148925781	89.7841780397333	37.8278717869333	94.9989770226667	57.17110523573339	184764.703125	2.5232197849519035E8	0	7129	53.47381186455212	0.5173798993789128	0.034691754793084936	420.3293762207031	420.34381103515625
924	420.4521484375	48.2719390285333					1	DETECTED	420.4521 m/z @48.27 [151020OFc1_NvH-0949-CRLM-16.raw]	420.4521484375	48.2719390285333	3.38550206986667	97.5387707330667	94.15326866320002	238652.828125	2.5358692022969082E8	0	7129	51.34906639122593	1.1546380762641368	1.1338918897597905	420.4422302246094	420.4621276855469
925	420.4775085449219	38.04039546					1	DETECTED	420.4775 m/z @38.04 [151020OFc1_NvH-0949-CRLM-16.raw]	420.4775085449219	38.04039546	0.5239779232	93.3945122917333	92.87053436853331	335852.90625	2.1774897658567676E8	0	7129	25.2226847764505	1.5064697098466548	2.1589500358519134	420.4676818847656	420.4874267578125
926	420.4885559082031	34.4784721509333					1	DETECTED	420.4886 m/z @34.48 [151020OFc1_NvH-0949-CRLM-16.raw]	420.4885559082031	34.4784721509333	0.559985803466667	99.7674288650667	99.20744306160003	264526.65625	2.6215878369679612E8	0	7129	23.867471378357287	1.8573983379988388	2.8080089013912795	420.4875183105469	420.4985046386719
927	420.5141296386719	38.9631923266667					1	DETECTED	420.5141 m/z @38.96 [151020OFc1_NvH-0949-CRLM-16.raw]	420.5141296386719	38.9631923266667	3.3096216992	97.5005690730667	94.1909473738667	182962.546875	2.3736421483670798E8	0	7129	82.33738524663057	1.3329252004159557	2.305395553124119	420.5043029785156	420.51617431640625
928	420.5262145996094	20.7352491869333					1	DETECTED	420.5262 m/z @20.74 [151020OFc1_NvH-0949-CRLM-16.raw]	420.5262145996094	20.7352491869333	4.17916443093333	99.4346320986667	95.25546766773337	1899891.875	2.5755208638596746E8	3	7129	0.13816428302769168	0.685850795546877	0.11213710380338841	420.5165100097656	420.53619384765625
929	420.5459899902344	29.3068391864					1	DETECTED	420.5460 m/z @29.31 [151020OFc1_NvH-0949-CRLM-16.raw]	420.5459899902344	29.3068391864	3.76977970853333	99.1775101813333	95.40773047279997	1698466.625	2.4661616594397256E8	3	7129	6.143262142890688	1.4375277012945114	1.4574536831817542	420.5362243652344	420.552978515625
930	420.56304931640625	18.2499088853333					1	DETECTED	420.5630 m/z @18.25 [151020OFc1_NvH-0949-CRLM-16.raw]	420.56304931640625	18.2499088853333	3.05924754426667	97.7085005029333	94.64925295866664	3346097.75	3.268643133079956E8	3	7129	0.1467135281595482	0.7076731741884495	45.907259702836846	420.5531005859375	420.5719299316406
931	420.5820007324219	12.7658273122667					1	DETECTED	420.5820 m/z @12.77 [151020OFc1_NvH-0949-CRLM-16.raw]	420.5820007324219	12.7658273122667	3.38550206986667	96.2864765152	92.90097444533332	3443702.0	2.6574448922671008E8	3	7129	0.10759775690189244	3.1053992090205287	18.16635685582157	420.57220458984375	420.5916748046875
932	420.69451904296875	11.7967990312					1	DETECTED	420.6945 m/z @11.80 [151020OFc1_NvH-0949-CRLM-16.raw]	420.69451904296875	11.7967990312	3.4630907312	94.3815632445333	90.9184725133333	360345.625	2.5605438786821306E8	4	7129	0.10635167198494067	1.0506210492889236	44.53433518876432	420.6846618652344	420.697265625
933	420.707275390625	34.792077512					1	DETECTED	420.7073 m/z @34.79 [151020OFc1_NvH-0949-CRLM-16.raw]	420.707275390625	34.792077512	2.61876081173333	93.2957385045333	90.67697769279998	518420.5	2.2511028355346596E8	4	7129	2.7442698656347773	2.0111629676358294	0.275624418047976	420.6972961425781	420.7114562988281
934	420.7214660644531	34.2574563197333					1	DETECTED	420.7215 m/z @34.26 [151020OFc1_NvH-0949-CRLM-16.raw]	420.7214660644531	34.2574563197333	3.40422514426667	98.7988145637333	95.39458941946663	2179783.0	2.871613644447434E8	4	7129	4.3445798843756975	0.822222944562208	0.8565873828666016	420.71148681640625	420.724365234375
935	420.7344055175781	42.6650466706667					1	DETECTED	420.7344 m/z @42.67 [151020OFc1_NvH-0949-CRLM-16.raw]	420.7344055175781	42.6650466706667	2.838883404	98.6355687170667	95.7966853130667	3781429.5	3.4935930097328204E8	4	7129	0.2354751708225038	0.5651099422516542	0.01107869400581969	420.72442626953125	420.7443542480469
936	420.74493408203125	20.8788059648					1	DETECTED	420.7449 m/z @20.88 [151020OFc1_NvH-0949-CRLM-16.raw]	420.74493408203125	20.8788059648	3.51999045013333	94.5249991845333	91.00500873439996	382413.09375	2.3863033222903886E8	0	7129	0.27672452914511325	0.5349685695839382	1.6878000087370781	420.7444152832031	420.7479553222656
937	420.7580261230469	24.6885604616					1	DETECTED	420.7580 m/z @24.69 [151020OFc1_NvH-0949-CRLM-16.raw]	420.7580261230469	24.6885604616	3.2051981728	94.693441144	91.48824297120001	3065587.75	2.5218819050474146E8	0	7129	0.1914637353122437	0.9540261473873608	36.31483592837178	420.7480773925781	420.7595520019531
938	420.76959228515625	27.7428340949333					1	DETECTED	420.7696 m/z @27.74 [151020OFc1_NvH-0949-CRLM-16.raw]	420.76959228515625	27.7428340949333	1.8433257472	93.8351067197333	91.9917809725333	3.5204212E7	7.503579268179134E8	2	7129	0.17061321038352872	5.171855286564802	1.5697010162131773	420.7596435546875	420.778564453125
939	420.7869567871094	37.28065694					1	DETECTED	420.7870 m/z @37.28 [151020OFc1_NvH-0949-CRLM-16.raw]	420.7869567871094	37.28065694	2.2581627936	95.8505507477333	93.5923879541333	557693.5	2.2511518760323545E8	2	7129	4.823755051972512	0.6257064983405248	52.547648394175035	420.7797546386719	420.7967529296875
940	420.8066101074219	18.1986973464					1	DETECTED	420.8066 m/z @18.20 [151020OFc1_NvH-0949-CRLM-16.raw]	420.8066101074219	18.1986973464	3.1134051408	96.7094843277333	93.59607918693331	221871.765625	2.4184921132357424E8	0	7129	9.834903649948775	3.102229572728738	0.5259603143729266	420.7991027832031	420.8164367675781
941	420.8604431152344	20.7007623074667					1	DETECTED	420.8604 m/z @20.70 [151020OFc1_NvH-0949-CRLM-16.raw]	420.8604431152344	20.7007623074667	0.478761898933333	95.6341009125333	95.15533901359997	1180113.125	2.4407351862496656E8	0	7129	0.1295858754898518	1.0710908246271416	0.10331106150610668	420.8505859375	420.87042236328125
942	420.880126953125	29.3220993114667					1	DETECTED	420.8801 m/z @29.32 [151020OFc1_NvH-0949-CRLM-16.raw]	420.880126953125	29.3220993114667	0.605854195733333	99.5088712762667	98.90301708053337	681871.5	2.3273881684858033E8	3	7129	24.171900199118433	0.513662880337599	0.6832408287530572	420.8704528808594	420.886962890625
943	420.8970642089844	18.258983704					1	DETECTED	420.8971 m/z @18.26 [151020OFc1_NvH-0949-CRLM-16.raw]	420.8970642089844	18.258983704	0.0194796248	98.9890167349333	98.9695371101333	2771761.5	4.5628592776754725E8	3	7129	0.14927300245171793	2.132939102324463	0.3803789028664789	420.8870849609375	420.90704345703125
944	420.91632080078125	12.7811709874667					1	DETECTED	420.9163 m/z @12.78 [151020OFc1_NvH-0949-CRLM-16.raw]	420.91632080078125	12.7811709874667	0.0641725112	99.4719860176	99.4078135064	1900471.625	2.926728029997274E8	3	7129	25.958776043210605	74.66710994393586	76.54054530711686	420.9071044921875	420.9261169433594
945	420.9308776855469	5.80396244106667					1	DETECTED	420.9309 m/z @5.80 [151020OFc1_NvH-0949-CRLM-16.raw]	420.9308776855469	5.80396244106667	0.108494840266667	98.6169601877333	98.50846534746663	220755.265625	2.0777806662345698E8	3	7129	0.15545862326256188	1.6939486558208794	1.7449695333519166	420.9266052246094	420.9353332519531
946	420.9453430175781	11.8920959304					1	DETECTED	420.9453 m/z @11.89 [151020OFc1_NvH-0949-CRLM-16.raw]	420.9453430175781	11.8920959304	0.0284246632	99.9975403098667	99.9691156466667	301535.6875	2.4446050431184068E8	0	7129	0.13473488424561886	154.1683238812029	34.25449192720081	420.9356689453125	420.954345703125
947	420.96435546875	47.8067910965333					1	DETECTED	420.9644 m/z @47.81 [151020OFc1_NvH-0949-CRLM-16.raw]	420.96435546875	47.8067910965333	0.0995908504	98.1896798269333	98.0900889765333	528367.0625	2.2686660514808646E8	0	7129	15.774210473128349	1.1003232156433074	0.471622337400344	420.9545593261719	420.9743347167969
948	420.9777526855469	12.5885481328					1	DETECTED	420.9778 m/z @12.59 [151020OFc1_NvH-0949-CRLM-16.raw]	420.9777526855469	12.5885481328	0.749771260266667	96.0210092122667	95.27123795200004	91419.6953125	2.191670847723295E8	0	7129	91.47667588134262	5.658557145255575	10.329379844175959	420.9743957519531	420.9789733886719
949	420.98907470703125	47.3168605877333					1	DETECTED	420.9891 m/z @47.32 [151020OFc1_NvH-0949-CRLM-16.raw]	420.98907470703125	47.3168605877333	0.00988562773333333	99.1775101813333	99.16762455359996	1739877.5	2.5842622291233468E8	0	7129	0.1948516435302281	0.5034457875661523	0.011917366492606442	420.9791564941406	420.9990234375
950	420.9993896484375	29.4297441498667					1	DETECTED	420.9994 m/z @29.43 [151020OFc1_NvH-0949-CRLM-16.raw]	420.9993896484375	29.4297441498667	0.00988562773333333	96.4821599864	96.47227435866667	203545.703125	2.237859279055444E8	0	7129	0.030838759046606157	1.657442192532547	2.297765818604389	420.9991149902344	421.00933837890625
951	421.0592956542969	18.1020692325333					1	DETECTED	421.0593 m/z @18.10 [151020OFc1_NvH-0949-CRLM-16.raw]	421.0592956542969	18.1020692325333	4.9355846384	99.2822969944	94.346712356	587920.25	2.756323547975037E8	3	7129	0.93818357008535	12.23341662841358	1.3517328065039063	421.0494079589844	421.0681457519531
952	421.09783935546875	91.7431954597333					1	DETECTED	421.0978 m/z @91.74 [151020OFc1_NvH-0949-CRLM-16.raw]	421.09783935546875	91.7431954597333	10.9401068872	99.9881945408	89.04808765359999	89869.265625	1.9271097099909264E8	0	7129	87.11774507078779	0.5353841616641287	0.07734963843545897	421.09417724609375	421.0978698730469
953	421.1078796386719	34.8976198397333					1	DETECTED	421.1079 m/z @34.90 [151020OFc1_NvH-0949-CRLM-16.raw]	421.1078796386719	34.8976198397333	2.49219546	99.9694787682667	97.47728330826669	102528.8359375	2.5158783835077223E8	0	7129	89.16985496531059	1.4635461275810224	1.9287923506840021	421.097900390625	421.1168212890625
954	421.1438293457031	89.4208572325333					1	DETECTED	421.1438 m/z @89.42 [151020OFc1_NvH-0949-CRLM-16.raw]	421.1438293457031	89.4208572325333	1.60292818986667	98.5881004205333	96.98517223066662	404014.40625	1.9664067753035977E8	0	7129	0.33757199242023717	3.7337866138998006	1.5097613319055438	421.13409423828125	421.15350341796875
955	421.17913818359375	21.7101858757333					1	DETECTED	421.1791 m/z @21.71 [151020OFc1_NvH-0949-CRLM-16.raw]	421.17913818359375	21.7101858757333	3.90756316213333	96.7743632168	92.86680005466667	290275.59375	2.1604080295149156E8	0	7129	0.09065128459806715	4.202224929046668	9.291548742510479	421.1697082519531	421.1857604980469
956	421.19586181640625	16.3835321592					1	DETECTED	421.1959 m/z @16.38 [151020OFc1_NvH-0949-CRLM-16.raw]	421.19586181640625	16.3835321592	3.3096216992	98.6077040970667	95.29808239786671	624099.75	2.3299235765621927E8	2	7129	4.512019174952222	0.639485564306117	2.0876726353408217	421.1858825683594	421.19970703125
957	421.20989990234375	21.4708615336					1	DETECTED	421.2099 m/z @21.47 [151020OFc1_NvH-0949-CRLM-16.raw]	421.20989990234375	21.4708615336	2.4378379816	99.9045892408	97.4667512592	966508.4375	2.5968847603071144E8	2	7129	0.25037140314457673	0.5919710167635283	0.9572355785650696	421.1999816894531	421.2149963378906
958	421.2250061035156	39.0349499229333					1	DETECTED	421.2250 m/z @39.03 [151020OFc1_NvH-0949-CRLM-16.raw]	421.2250061035156	39.0349499229333	2.77582345973333	99.9788094496	97.20298598986668	7037349.5	5.690405183326292E8	3	7129	26.04130910221206	0.512942629944055	17.0452548146197	421.21502685546875	421.2349548339844
959	421.2361145019531	42.7151602554667					1	DETECTED	421.2361 m/z @42.72 [151020OFc1_NvH-0949-CRLM-16.raw]	421.2361145019531	42.7151602554667	3.34679827413333	99.7206558896	96.37385761546666	1361315.0	2.999500125986017E8	3	7129	11.888370700372768	1.453279126198097	0.13287971263272597	421.2350158691406	421.2460632324219
960	421.2503356933594	12.7544212978667					1	DETECTED	421.2503 m/z @12.75 [151020OFc1_NvH-0949-CRLM-16.raw]	421.2503356933594	12.7544212978667	3.48299729813333	94.1842511826667	90.70125388453337	531513.9375	2.45709271906372E8	2	7129	28.66771486820062	3.1988323032295827	0.5060113431932065	421.2461242675781	421.25054931640625
961	421.26055908203125	21.2378835885333					1	DETECTED	421.2606 m/z @21.24 [151020OFc1_NvH-0949-CRLM-16.raw]	421.26055908203125	21.2378835885333	3.1134051408	96.7649757733333	93.6515706325333	2936904.5	3.349792302009729E8	2	7129	0.21226108280805533	0.6729980150558748	6.400015310355476	421.2505798339844	421.2610168457031
962	421.2710266113281	27.7428340949333					1	DETECTED	421.2710 m/z @27.74 [151020OFc1_NvH-0949-CRLM-16.raw]	421.2710266113281	27.7428340949333	1.73770860026667	94.0788080952	92.34109949493333	1.4962376E7	4.5597282132393175E8	2	7129	0.1756763351981867	5.402073209451787	1.1705064195659534	421.26104736328125	421.2805480957031
963	421.2887268066406	37.2304849688					1	DETECTED	421.2887 m/z @37.23 [151020OFc1_NvH-0949-CRLM-16.raw]	421.2887268066406	37.2304849688	7.0476920152	97.5193441637333	90.4716521485333	376112.5	3.0038244017953575E8	0	7129	17.483200533293587	1.4844669103459	2.6606284726174914	421.2810974121094	421.2977600097656
964	421.3313293457031	90.1670115808					1	DETECTED	421.3313 m/z @90.17 [151020OFc1_NvH-0949-CRLM-16.raw]	421.3313293457031	90.1670115808	0.00988562773333333	99.9508388368	99.94095320906666	183552.015625	2.3534862558702794E8	0	7129	90.08684153833886	0.5407224150517665	0.018699868066574046	421.32135009765625	421.34002685546875
965	421.35418701171875	34.9737509306667					1	DETECTED	421.3542 m/z @34.97 [151020OFc1_NvH-0949-CRLM-16.raw]	421.35418701171875	34.9737509306667	11.6026259981333	92.9213775904	81.3187515922667	77628.1328125	2.3917580122166312E8	0	7129	79.7502932333505	1.7397269456864748	2.4794538913729496	421.3444519042969	421.35455322265625
966	421.3672790527344	91.8522738157333					1	DETECTED	421.3673 m/z @91.85 [151020OFc1_NvH-0949-CRLM-16.raw]	421.3672790527344	91.8522738157333	5.28538942746667	93.3059860365333	88.02059660906663	240488.640625	2.3951519292329913E8	0	7129	1.0597840119580155	0.7886223348265674	0.5518547559275887	421.357421875	421.3769226074219
967	421.47064208984375	17.9830790237333					1	DETECTED	421.4706 m/z @17.98 [151020OFc1_NvH-0949-CRLM-16.raw]	421.47064208984375	17.9830790237333	3.70316103733333	95.7374766626667	92.03431562533336	716057.25	2.364672457721499E8	4	7129	17.88415607260082	0.5154033740869467	1.2295289338851676	421.4606628417969	421.4805603027344
968	421.4898376464844	47.4207595258667					1	DETECTED	421.4898 m/z @47.42 [151020OFc1_NvH-0949-CRLM-16.raw]	421.4898376464844	47.4207595258667	4.7061871952	96.8322665709333	92.1260793757333	401279.25	2.258844748804566E8	4	7129	23.820226454330218	0.7203266964127577	0.5127709429642575	421.4806823730469	421.49981689453125
969	421.5091552734375	12.5589569637333					1	DETECTED	421.5092 m/z @12.56 [151020OFc1_NvH-0949-CRLM-16.raw]	421.5091552734375	12.5589569637333	3.15894018586667	98.2749208530667	95.11598066720003	268218.9375	2.0833932356247398E8	3	7129	5.06975914368968	0.5141199861017565	85.12256595097456	421.4999084472656	421.513671875
970	421.52398681640625	21.0598370584					1	DETECTED	421.5240 m/z @21.06 [151020OFc1_NvH-0949-CRLM-16.raw]	421.52398681640625	21.0598370584	3.48299729813333	99.5554248365333	96.07242753839998	756151.75	2.1003991460706154E8	0	7129	0.2545874361510805	1.165870227040382	1.037226291452909	421.5140686035156	421.53302001953125
971	421.54315185546875	35.0377243853333					1	DETECTED	421.5432 m/z @35.04 [151020OFc1_NvH-0949-CRLM-16.raw]	421.54315185546875	35.0377243853333	3.60804557493333	98.2085526677333	94.60050709279997	1908339.875	2.8008223925402147E8	3	7129	13.684051740370041	0.7222959270678597	0.9556313193709165	421.5331726074219	421.54931640625
972	421.559326171875	39.0349499229333					1	DETECTED	421.5593 m/z @39.03 [151020OFc1_NvH-0949-CRLM-16.raw]	421.559326171875	39.0349499229333	2.2759040376	99.9881945408	97.7122905032	4453434.5	3.61772714610175E8	3	7129	3.308974292258519	0.5418736209236359	1.5026055765287434	421.5493469238281	421.5693054199219
973	421.58074951171875	35.9590222928					1	DETECTED	421.5807 m/z @35.96 [151020OFc1_NvH-0949-CRLM-16.raw]	421.58074951171875	35.9590222928	3.15894018586667	99.1394421909333	95.98050200506663	703456.6875	2.442875451447987E8	3	7129	21.896770888533865	0.7131914117386313	0.03128720756396623	421.57080078125	421.5906066894531
974	421.59075927734375	20.9770715946667					1	DETECTED	421.5908 m/z @20.98 [151020OFc1_NvH-0949-CRLM-16.raw]	421.59075927734375	20.9770715946667	3.30048036586667	53.4475765224	50.14709615653333	329238.375	1.4731143789303893E8	0	7129	0.11537061822924599	1.5783664320141346	1.5590814845825056	421.59075927734375	421.6007080078125
975	421.7109375	29.1451741952					1	DETECTED	421.7109 m/z @29.15 [151020OFc1_NvH-0949-CRLM-16.raw]	421.7109375	29.1451741952	3.6570511704	98.8568888784	95.199837708	1708981.0	2.752945894119018E8	0	7129	0.22431106277072033	0.8579456672633905	0.043586287904646845	421.7010803222656	421.7209167480469
976	421.73162841796875	13.0607428338667					1	DETECTED	421.7316 m/z @13.06 [151020OFc1_NvH-0949-CRLM-16.raw]	421.73162841796875	13.0607428338667	2.71022203706667	99.7393288010667	97.02910676400003	2105310.25	2.839832697115089E8	0	7129	0.15840112529596873	2.471224880045555	14.370277523685624	421.7216491699219	421.7416076660156
977	421.7454528808594	35.6193634421333					1	DETECTED	421.7455 m/z @35.62 [151020OFc1_NvH-0949-CRLM-16.raw]	421.7454528808594	35.6193634421333	3.7215068312	95.1838085770667	91.4623017458667	631702.9375	2.2937893547958434E8	0	7129	0.3660448999082604	0.5160850987824473	0.5685483053164314	421.74163818359375	421.7489929199219
978	421.7590637207031	27.6727536325333					1	DETECTED	421.7591 m/z @27.67 [151020OFc1_NvH-0949-CRLM-16.raw]	421.7590637207031	27.6727536325333	2.8118459504	99.9601386781333	97.1482927277333	1.3372272E8	2.6025432901204557E9	2	7129	0.2410621201934866	1.0009746813159603	1.0404011066940848	421.7491760253906	421.76873779296875
979	421.7763366699219	30.0472619816					1	DETECTED	421.7763 m/z @30.05 [151020OFc1_NvH-0949-CRLM-16.raw]	421.7763366699219	30.0472619816	0.873238692533333	97.8058887274667	96.93265003493336	2898721.5	2.6968167587960434E8	2	7129	0.15538777820718153	1.2285189291349896	3.1156999909277023	421.7691955566406	421.7859802246094
980	421.84417724609375	47.7076580938667					1	DETECTED	421.8442 m/z @47.71 [151020OFc1_NvH-0949-CRLM-16.raw]	421.84417724609375	47.7076580938667	0.578081060266667	99.1394421909333	98.56136113066663	518418.96875	2.461150384848386E8	0	7129	8.290286516010958	1.2303588098278346	1.6868476404248707	421.8343811035156	421.8485412597656
981	421.85858154296875	21.0765599885333					1	DETECTED	421.8586 m/z @21.08 [151020OFc1_NvH-0949-CRLM-16.raw]	421.85858154296875	21.0765599885333	0.661197407466667	99.8479190917333	99.18672168426663	545974.1875	2.370501566399602E8	3	7129	0.25910448341071657	0.5097519830731172	0.1851672090259401	421.8486022949219	421.8677673339844
982	421.8777770996094	34.991116436					1	DETECTED	421.8778 m/z @34.99 [151020OFc1_NvH-0949-CRLM-16.raw]	421.8777770996094	34.991116436	3.44454152266667	96.011455316	92.56691379333333	983286.375	2.3928410651850066E8	0	7129	13.72101811932485	0.5978205100494317	0.09497376640128685	421.86785888671875	421.88372802734375
983	421.89373779296875	39.0518641405333					1	DETECTED	421.8937 m/z @39.05 [151020OFc1_NvH-0949-CRLM-16.raw]	421.89373779296875	39.0518641405333	0.0819345981333333	96.6890517216	96.60711712346667	2262590.75	2.827657009553663E8	3	7129	3.312567884980737	0.6210177644104483	0.2752998633074628	421.8837585449219	421.9037170410156
984	421.91278076171875	40.3495434626667					1	DETECTED	421.9128 m/z @40.35 [151020OFc1_NvH-0949-CRLM-16.raw]	421.91278076171875	40.3495434626667	0.532965463466667	97.7178000805333	97.18483461706663	501197.375	2.4962045398274294E8	3	7129	6.590627068038351	0.742345854479215	0.05227809064619921	421.90380859375	421.92254638671875
985	421.9256896972656	21.2029921256					1	DETECTED	421.9257 m/z @21.20 [151020OFc1_NvH-0949-CRLM-16.raw]	421.9256896972656	21.2029921256	0.1349925288	99.7206558896	99.5856633608	169712.46875	2.335415544488343E8	0	7129	20.138537981166458	2.894765628392232	4.767745198012544	421.92279052734375	421.9355773925781
986	421.9511413574219	34.2789288733333					1	DETECTED	421.9511 m/z @34.28 [151020OFc1_NvH-0949-CRLM-16.raw]	421.9511413574219	34.2789288733333	0.055276608	99.9975403098667	99.9422637018667	113389.953125	2.3062817550926057E8	0	7129	79.30419717497148	1.4789753570162243	1.945263602112262	421.94122314453125	421.9579772949219
987	421.9683532714844	8.91435641173333					1	DETECTED	421.9684 m/z @8.91 [151020OFc1_NvH-0949-CRLM-16.raw]	421.9683532714844	8.91435641173333	0.723250425333333	99.3690038090667	98.64575338373336	649179.25	2.5912642233262417E8	4	7129	9.111958738393415	3.5365809167012734	2.11390152782199	421.9584045410156	421.97833251953125
988	421.97845458984375	30.9513146269333					1	DETECTED	421.9785 m/z @30.95 [151020OFc1_NvH-0949-CRLM-16.raw]	421.97845458984375	30.9513146269333	3.2429997984	33.3062374541333	30.063237655733303	371042.1875	7.718649443413904E7	0	7129	2.6227111412784794	0.5430305993438355	0.03311552901809083	421.9783630371094	421.9801025390625
989	421.9902038574219	25.3402761218667					1	DETECTED	421.9902 m/z @25.34 [151020OFc1_NvH-0949-CRLM-16.raw]	421.9902038574219	25.3402761218667	0.210070811733333	99.9228955173333	99.71282470559997	396771.34375	2.338633853525879E8	0	7129	1.6657579089148022	0.5041533711375811	0.1511918823451695	421.980224609375	422.00018310546875
990	422.0198669433594	24.2145516248					1	DETECTED	422.0199 m/z @24.21 [151020OFc1_NvH-0949-CRLM-16.raw]	422.0198669433594	24.2145516248	1.0774237632	99.6736211325333	98.5961973693333	988278.5	2.2059554540411085E8	0	7129	0.0895735389936938	0.5037275037511041	0.019299737583506452	422.0100402832031	422.02972412109375
991	422.04473876953125	35.9590222928					1	DETECTED	422.0447 m/z @35.96 [151020OFc1_NvH-0949-CRLM-16.raw]	422.04473876953125	35.9590222928	0.1743711592	99.3219855656	99.1476144064	852059.5625	2.4086114418079478E8	0	7129	0.05703188535554915	1.188084129760274	0.01635749541640298	422.0348205566406	422.05419921875
992	422.06634521484375	54.8127010496					1	DETECTED	422.0663 m/z @54.81 [151020OFc1_NvH-0949-CRLM-16.raw]	422.06634521484375	54.8127010496	0.926575609866667	99.9228955173333	98.99631990746664	127383.125	2.392841267298809E8	0	7129	58.07866723858079	0.9737182712300841	0.9703063110337039	422.0563659667969	422.0760803222656
993	422.079833984375	78.8946681672					1	DETECTED	422.0798 m/z @78.89 [151020OFc1_NvH-0949-CRLM-16.raw]	422.079833984375	78.8946681672	0.8556114128	99.9881945408	99.132583128	62757.68359375	2.1739791656847462E8	0	7129	96.286952191481	0.6295866894485251	0.2283995914077032	422.0775451660156	422.0892639160156
994	422.0997009277344	91.7848549272					1	DETECTED	422.0997 m/z @91.78 [151020OFc1_NvH-0949-CRLM-16.raw]	422.0997009277344	91.7848549272	0.2276959448	99.9881945408	99.76049859599999	203423.515625	1.9559750985045943E8	0	7129	50.57895906778432	0.5329362015026128	8.708945378191923E-4	422.0902099609375	422.109619140625
995	422.1297302246094	90.3514507616					1	DETECTED	422.1297 m/z @90.35 [151020OFc1_NvH-0949-CRLM-16.raw]	422.1297302246094	90.3514507616	19.9106551141333	98.5881004205333	78.67744530639999	6291284.5	2.3908434624029255E8	0	7129	0.07238676910975528	1.2795828012775354	1.4372048907005373	422.11993408203125	422.1383056640625
996	422.166015625	90.8637697562667					1	DETECTED	422.1660 m/z @90.86 [151020OFc1_NvH-0949-CRLM-16.raw]	422.166015625	90.8637697562667	1.44227172106667	99.1203483784	97.67807665733332	87985.8046875	2.179105164183019E8	0	7129	82.85841291279036	0.5461666310873207	0.09233326217464123	422.1617736816406	422.1663513183594
997	422.1763916015625	12.5589569637333					1	DETECTED	422.1764 m/z @12.56 [151020OFc1_NvH-0949-CRLM-16.raw]	422.1763916015625	12.5589569637333	2.22206076186667	96.9625670661333	94.74050630426663	134204.5	2.0995520465679657E8	0	7129	77.77127229547368	4.582637982141993	0.319636874251574	422.16644287109375	422.1800842285156
998	422.190673828125	20.4030028218667					1	DETECTED	422.1907 m/z @20.40 [151020OFc1_NvH-0949-CRLM-16.raw]	422.190673828125	20.4030028218667	1.8433257472	98.626289528	96.7829637808	290927.125	2.0179785936258855E8	0	7129	3.8656986254510635	3.6543534709745535	12.380534916565924	422.18084716796875	422.19287109375
999	422.202880859375	91.8153763826667					1	DETECTED	422.2029 m/z @91.82 [151020OFc1_NvH-0949-CRLM-16.raw]	422.202880859375	91.8153763826667	2.9396591712	97.9422226632	95.002563492	4334540.0	3.0315924286612654E8	0	7129	0.09187894537751617	0.5025365189995952	1.4755633607435477	422.1929016113281	422.2128601074219
1000	422.2192687988281	46.9566896557333					1	DETECTED	422.2193 m/z @46.96 [151020OFc1_NvH-0949-CRLM-16.raw]	422.2192687988281	46.9566896557333	2.90219512986667	98.8100228346667	95.90782770480003	2367968.75	4.328647053655293E8	3	7129	26.115799396524427	0.5089009740222459	2.7358511410470285	422.2129211425781	422.229248046875
1001	422.2292785644531	20.8340984402667					1	DETECTED	422.2293 m/z @20.83 [151020OFc1_NvH-0949-CRLM-16.raw]	422.2292785644531	20.8340984402667	2.40151323066667	99.7486347208	97.34712149013333	715352.0	2.8107119021877474E8	2	7129	15.448738134392277	0.5773326106012909	0.41950667442307454	422.2292785644531	422.23681640625
1002	422.246826171875	25.4077357773333					1	DETECTED	422.2468 m/z @25.41 [151020OFc1_NvH-0949-CRLM-16.raw]	422.246826171875	25.4077357773333	1.69265026373333	99.9321871298667	98.23953686613338	2399491.0	3.417908411613709E8	2	7129	0.8734284667748291	1.0221888643735413	91.00684344792967	422.2368469238281	422.2486572265625
1003	422.2586975097656	27.6727536325333					1	DETECTED	422.2587 m/z @27.67 [151020OFc1_NvH-0949-CRLM-16.raw]	422.2586975097656	27.6727536325333	2.04222140613333	99.4251825218667	97.38296111573337	5.6533336E7	1.4525690079857912E9	2	7129	0.40946692362415504	1.0124697005015895	31.50721168181376	422.24871826171875	422.2686767578125
1004	422.2782897949219	30.0472619816					1	DETECTED	422.2783 m/z @30.05 [151020OFc1_NvH-0949-CRLM-16.raw]	422.2782897949219	30.0472619816	3.3669213824	99.0636138413333	95.6966924589333	1283513.375	2.5630028853347984E8	0	7129	0.12705364493018934	4.677872580552748	0.3714867014993798	422.2687072753906	422.2872009277344
1005	422.3005676269531	77.6788491002667					1	DETECTED	422.3006 m/z @77.68 [151020OFc1_NvH-0949-CRLM-16.raw]	422.3005676269531	77.6788491002667	20.0933815274667	92.3361699376	72.2427884101333	80306.5859375	2.3441417007677516E8	0	7129	71.96770275125901	0.6272657968679632	0.23868561025568025	422.2912292480469	422.310546875
1006	422.3106994628906	90.7443545045333					1	DETECTED	422.3107 m/z @90.74 [151020OFc1_NvH-0949-CRLM-16.raw]	422.3106994628906	90.7443545045333	86.5678978026667	92.0876911098667	5.51979330719999	63192.09375	1.3979690355392268E7	0	7129	0.026266489595727194	0.6608225226820871	0.32164504536417415	422.3106994628906	422.3183898925781
1007	422.32891845703125	91.4839046018667					1	DETECTED	422.3289 m/z @91.48 [151020OFc1_NvH-0949-CRLM-16.raw]	422.32891845703125	91.4839046018667	0.0374499141333333	99.8951876053333	99.85773769119997	42139.94921875	1.1718973521524025E8	0	7129	0.27493825584643616	0.5475672867467221	0.09238643782629029	422.32489013671875	422.3358154296875
1008	422.4154052734375	9.4024177328					1	DETECTED	422.4154 m/z @9.40 [151020OFc1_NvH-0949-CRLM-16.raw]	422.4154052734375	9.4024177328	2.1051124728	99.7486347208	97.643522248	1285715.0	2.4284247478272468E8	0	7129	14.878334951593143	1.5860075744036795	1.2234507952574176	422.40582275390625	422.42529296875
1009	422.4449157714844	36.0496547234667					1	DETECTED	422.4449 m/z @36.05 [151020OFc1_NvH-0949-CRLM-16.raw]	422.4449157714844	36.0496547234667	3.27291805306667	99.6830170389333	96.41009898586663	321687.34375	2.5239565777363676E8	0	7129	0.21918441138221567	1.8372286134604794	0.05970373487479323	422.4350891113281	422.4548645019531
1010	422.4697265625	8.91435641173333					1	DETECTED	422.4697 m/z @8.91 [151020OFc1_NvH-0949-CRLM-16.raw]	422.4697265625	8.91435641173333	1.1043879144	98.8288229994667	97.7244350850667	286266.03125	1.9617993547846103E8	0	7129	13.694468775712249	5.693103600800092	1.799264420320975	422.4597473144531	422.47100830078125
1011	422.48101806640625	17.7248609832					1	DETECTED	422.4810 m/z @17.72 [151020OFc1_NvH-0949-CRLM-16.raw]	422.48101806640625	17.7248609832	3.5104777768	99.9881945408	96.477716764	925374.875	2.4132609978482872E8	0	7129	0.17454962905464555	6.227674955634732	4.161242338022025	422.4710693359375	422.49090576171875
1012	422.5120544433594	34.2789288733333					1	DETECTED	422.5121 m/z @34.28 [151020OFc1_NvH-0949-CRLM-16.raw]	422.5120544433594	34.2789288733333	3.56774857066667	81.6754249338667	78.10767636320003	136887.859375	2.2977669063206977E8	0	7129	69.1191780627069	1.4063745965368282	2.182081760179674	422.50225830078125	422.5143737792969
1013	422.5244140625	20.3746038077333					1	DETECTED	422.5244 m/z @20.37 [151020OFc1_NvH-0949-CRLM-16.raw]	422.5244140625	20.3746038077333	3.5883339968	99.7486347208	96.160300724	169792.140625	2.0800362500867212E8	0	7129	4.436791902833965	3.7438144158298408	6.422022124826119	422.5144348144531	422.5280456542969
1014	422.5380859375	24.0727130485333					1	DETECTED	422.5381 m/z @24.07 [151020OFc1_NvH-0949-CRLM-16.raw]	422.5380859375	24.0727130485333	3.1409304472	97.3221588272	94.18122838	285087.8125	2.3255572815562114E8	0	7129	0.17445426951606535	3.033832864154665	0.16001201962609887	422.5281066894531	422.5426940917969
1015	422.55279541015625	25.7597233968					1	DETECTED	422.5528 m/z @25.76 [151020OFc1_NvH-0949-CRLM-16.raw]	422.55279541015625	25.7597233968	3.90756316213333	99.8292026816	95.92163951946667	8.039724E7	1.3209791435024118E9	3	7129	0.16907357199461615	1.3102212831533995	1.495339928683742	422.5428466796875	422.562744140625
1016	422.5639953613281	24.6598940010667					1	DETECTED	422.5640 m/z @24.66 [151020OFc1_NvH-0949-CRLM-16.raw]	422.5639953613281	24.6598940010667	3.0395669728	83.3042325138667	80.26466554106669	880881.9375	2.3486851011752874E8	3	7129	0.1392629859386041	1.9396104468369504	1.0387809073204088	422.56280517578125	422.57122802734375
1017	422.58123779296875	25.4717290941333					1	DETECTED	422.5812 m/z @25.47 [151020OFc1_NvH-0949-CRLM-16.raw]	422.58123779296875	25.4717290941333	3.34679827413333	99.3013774402667	95.95457916613337	1811911.25	2.4541748023609665E8	3	7129	0.13063390151389953	0.5664529548676364	0.46698878836809515	422.5712585449219	422.5910949707031
1018	422.59222412109375	35.1533358309333					1	DETECTED	422.5922 m/z @35.15 [151020OFc1_NvH-0949-CRLM-16.raw]	422.59222412109375	35.1533358309333	3.84203668293333	97.9133665272	94.07132984426667	252910.828125	1.8776688999807855E8	0	7129	62.775839085583954	1.5021946135102404	2.004389227020481	422.59124755859375	422.5950622558594
1019	422.6051330566406	29.8621373170667					1	DETECTED	422.6051 m/z @29.86 [151020OFc1_NvH-0949-CRLM-16.raw]	422.6051330566406	29.8621373170667	3.2614328536	98.9594606322667	95.6980277786667	320853.1875	2.9232477703430605E8	0	7129	0.19997595263163248	2.084382640370401	2.6703906435181017	422.5956726074219	422.6057434082031
1020	422.6158447265625	9.4429984312					1	DETECTED	422.6158 m/z @9.44 [151020OFc1_NvH-0949-CRLM-16.raw]	422.6158447265625	9.4429984312	3.39516274346667	97.0375597096	93.64239696613333	1349194.125	2.8468048492476696E8	0	7129	0.22041484975287595	0.8645771628264064	3.5164798468128167	422.6059265136719	422.6257629394531
1021	422.71710205078125	22.6315031549333					1	DETECTED	422.7171 m/z @22.63 [151020OFc1_NvH-0949-CRLM-16.raw]	422.71710205078125	22.6315031549333	4.4209385312	99.1394421909333	94.7185036597333	551625.4375	2.1771864848310894E8	0	7129	6.576657339959471	0.5859137504704511	11.72133933831957	422.7071228027344	422.72344970703125
1022	422.73345947265625	28.9925495349333					1	DETECTED	422.7335 m/z @28.99 [151020OFc1_NvH-0949-CRLM-16.raw]	422.73345947265625	28.9925495349333	2.46511059093333	97.2657117981333	94.80060120719996	9704799.0	5.151226099863183E8	2	7129	0.22459230285183907	0.9318140157210117	0.049565815458956414	422.7234802246094	422.7434387207031
1023	422.75762939453125	14.2811810514667					1	DETECTED	422.7576 m/z @14.28 [151020OFc1_NvH-0949-CRLM-16.raw]	422.75762939453125	14.2811810514667	2.00628203706667	99.1394421909333	97.13316015386663	5.7097028E7	1.5348986296636276E9	2	7129	0.17237285989862272	1.9484248791431753	106.10220131237823	422.7476501464844	422.7676086425781
1024	422.7696533203125	36.1678677730667					1	DETECTED	422.7697 m/z @36.17 [151020OFc1_NvH-0949-CRLM-16.raw]	422.7696533203125	36.1678677730667	6.01736203413333	92.4133063904	86.39594435626667	3856977.25	2.5606731763739777E8	2	7129	0.15398666400378147	0.7253141716461008	0.05949581358761583	422.7676696777344	422.7795715332031
1025	422.8163757324219	9.4024177328					1	DETECTED	422.8164 m/z @9.40 [151020OFc1_NvH-0949-CRLM-16.raw]	422.8163757324219	9.4024177328	5.0902475528	99.3690038090667	94.2787562562667	939168.4375	2.2087371065264904E8	0	7129	1.4175902016421684	3.0914739719295112	82.2243657663794	422.8065185546875	422.8262939453125
1026	422.8413391113281	33.0811216816					1	DETECTED	422.8413 m/z @33.08 [151020OFc1_NvH-0949-CRLM-16.raw]	422.8413391113281	33.0811216816	0.00988562773333333	99.9975403098667	99.98765468213335	474689.78125	4.5934729541885614E8	2	7129	26.566537917776774	2.3507093777934465	3.63423978054373	422.8322448730469	422.85009765625
1027	422.8655090332031	51.4491016370667					1	DETECTED	422.8655 m/z @51.45 [151020OFc1_NvH-0949-CRLM-16.raw]	422.8655090332031	51.4491016370667	0.550913012	98.9982812762667	98.4473682642667	505377.375	2.1521385251639935E8	5	7129	31.50438920918971	1.208089572591049	0.004683687901386261	422.8557434082031	422.8753967285156
1028	422.8854064941406	25.7597233968					1	DETECTED	422.8854 m/z @25.76 [151020OFc1_NvH-0949-CRLM-16.raw]	422.8854064941406	25.7597233968	0.0284246632	98.9982812762667	98.9698566130667	5.6720432E7	1.0489531762873582E9	3	7129	0.16817508510163393	0.538260603457276	1.8102790829148392	422.87542724609375	422.8953857421875
1029	422.8957214355469	30.3366713714667					1	DETECTED	422.8957 m/z @30.34 [151020OFc1_NvH-0949-CRLM-16.raw]	422.8957214355469	30.3366713714667	0.201170802666667	94.4856473133333	94.28447651066664	4198127.5	3.0789279079702514E8	3	7129	0.15042193937533455	2.3557570931997835	1.9684685408749194	422.8954162597656	422.90570068359375
1030	422.91021728515625	12.8619825733333					1	DETECTED	422.9102 m/z @12.86 [151020OFc1_NvH-0949-CRLM-16.raw]	422.91021728515625	12.8619825733333	0.00988562773333333	98.9501775573333	98.94029192959997	2761044.5	2.9431896348219264E8	3	7129	0.13628964757516293	4.149932907446587	150.09629227553674	422.90576171875	422.9200744628906
1031	422.9306335449219	34.3713068877333					1	DETECTED	422.9306 m/z @34.37 [151020OFc1_NvH-0949-CRLM-16.raw]	422.9306335449219	34.3713068877333	0.0464396781333333	99.9137664949333	99.86732681679996	123966.015625	2.2350648823852548E8	0	7129	28.341265409082617	1.5139776890044068	1.9724389070928865	422.9206848144531	422.9405517578125
1032	422.9558410644531	16.2364090405333					1	DETECTED	422.9558 m/z @16.24 [151020OFc1_NvH-0949-CRLM-16.raw]	422.9558410644531	16.2364090405333	0.433253959733333	99.4903609165333	99.05710695679997	375667.21875	2.0494674702917576E8	0	7129	9.169299999361986	0.5062336693299273	0.010564711558141624	422.9459228515625	422.96575927734375
1033	422.9713439941406	12.8619825733333					1	DETECTED	422.9713 m/z @12.86 [151020OFc1_NvH-0949-CRLM-16.raw]	422.9713439941406	12.8619825733333	3.27291805306667	91.4016010381333	88.12868298506662	121078.7421875	2.3103253370701137E8	0	7129	9.94956887282725	10.4925278879794	19.860169718483473	422.96588134765625	422.9718933105469
1034	422.98193359375	17.7683309824					1	DETECTED	422.9819 m/z @17.77 [151020OFc1_NvH-0949-CRLM-16.raw]	422.98193359375	17.7683309824	2.1409535328	94.7802462104	92.6392926776	389862.625	2.3745441200263852E8	0	7129	0.17266541336494612	0.7411400957720008	3.259961603746082	422.9720458984375	422.98272705078125
1035	422.9927673339844	33.5482911477333					1	DETECTED	422.9928 m/z @33.55 [151020OFc1_NvH-0949-CRLM-16.raw]	422.9927673339844	33.5482911477333	1.75567244586667	98.3403301650667	96.58465771920004	628257.3125	2.334183931249806E8	0	7129	9.93460493977117	2.304564572807415	0.39525955428535076	422.98284912109375	423.0025939941406
1036	423.01715087890625	9.42437178186667					1	DETECTED	423.0172 m/z @9.42 [151020OFc1_NvH-0949-CRLM-16.raw]	423.01715087890625	9.42437178186667	1.3176754208	99.7486347208	98.4309593	332543.3125	2.1726934189734498E8	0	7129	0.962347783689891	0.5573377981754468	1.2284654189175694	423.0072021484375	423.0270690917969
1037	423.054443359375	17.9659681624					1	DETECTED	423.0544 m/z @17.97 [151020OFc1_NvH-0949-CRLM-16.raw]	423.054443359375	17.9659681624	0.732110738666667	99.7393288010667	99.00721806240004	111966.1484375	1.915665023114138E8	0	7129	10.082573786520962	4.35496018653097	7.999486837569279	423.0520324707031	423.05517578125
1038	423.0849304199219	37.1645337546667					1	DETECTED	423.0849 m/z @37.16 [151020OFc1_NvH-0949-CRLM-16.raw]	423.0849304199219	37.1645337546667	2.6004233552	99.9975403098667	97.3971169546667	78992.8828125	2.074143505365773E8	0	7129	77.44735080355855	1.3844280846753814	1.7746421625019482	423.0751953125	423.09295654296875
1039	423.10302734375	40.2635109816					1	DETECTED	423.1030 m/z @40.26 [151020OFc1_NvH-0949-CRLM-16.raw]	423.10302734375	40.2635109816	0.550913012	99.9788094496	99.42789643760001	112781.84375	2.1787302560254905E8	0	7129	91.09207671247583	1.2263585432562054	1.4554872674232635	423.0932312011719	423.111572265625
1040	423.1331787109375	90.3514507616					1	DETECTED	423.1332 m/z @90.35 [151020OFc1_NvH-0949-CRLM-16.raw]	423.1331787109375	90.3514507616	20.3490622637333	98.5599611258667	78.2108988621334	1170407.125	5.896995738021846E8	0	7129	0.04663185236434231	0.540867852991926	0.05690166096357667	423.1237487792969	423.1419982910156
1041	423.1696472167969	91.0252453930667					1	DETECTED	423.1696 m/z @91.03 [151020OFc1_NvH-0949-CRLM-16.raw]	423.1696472167969	91.0252453930667	5.0119195888	99.6020455322667	94.5901259434667	270513.6875	2.0603515208430558E8	0	7129	0.09387669868810633	0.5543110809671414	1.3528064082064069	423.1596984863281	423.1795959472656
1042	423.19012451171875	18.7266182674667					1	DETECTED	423.1901 m/z @18.73 [151020OFc1_NvH-0949-CRLM-16.raw]	423.19012451171875	18.7266182674667	1.86969602266667	98.3403301650667	96.47063414240003	1221952.625	2.4519198089755982E8	0	7129	8.891018509144914	36.004338435009	0.06461559121707382	423.1803894042969	423.2001037597656
1043	423.20635986328125	91.8053549197333					1	DETECTED	423.2064 m/z @91.81 [151020OFc1_NvH-0949-CRLM-16.raw]	423.20635986328125	91.8053549197333	3.1409304472	96.0491607688	92.90823032159999	866246.9375	2.4249898387613213E8	0	7129	74.17705842582029	0.5023717445000196	0.0014017943374467026	423.2002258300781	423.2090148925781
1044	423.2190246582031	25.7597233968					1	DETECTED	423.2190 m/z @25.76 [151020OFc1_NvH-0949-CRLM-16.raw]	423.2190246582031	25.7597233968	3.13192176133333	98.8288229994667	95.69690123813336	2.3194832E7	6.298800172813786E8	3	7129	0.16477027578182657	0.5413113038940849	0.042367288286031694	423.2091064453125	423.22900390625
1045	423.2298278808594	25.4966531133333					1	DETECTED	423.2298 m/z @25.50 [151020OFc1_NvH-0949-CRLM-16.raw]	423.2298278808594	25.4966531133333	2.80280433253333	99.8767457693333	97.07394143679997	3674756.75	5.110641638480426E8	2	7129	5.035417387238677	0.7391224040094441	34.21042111530429	423.2290344238281	423.23980712890625
1046	423.2444152832031	12.9251483549333					1	DETECTED	423.2444 m/z @12.93 [151020OFc1_NvH-0949-CRLM-16.raw]	423.2444152832031	12.9251483549333	3.84203668293333	99.3408211824	95.49878449946668	1772222.125	3.5787699892666936E8	3	7129	22.349743178154917	3.2484121502309837	123.70855927630443	423.2398376464844	423.2477111816406
1047	423.25775146484375	14.2904498554667					1	DETECTED	423.2578 m/z @14.29 [151020OFc1_NvH-0949-CRLM-16.raw]	423.25775146484375	14.2904498554667	1.8345257528	97.0670470418667	95.2325212890667	2.645341E7	8.452850467423317E8	2	7129	0.1738179874108905	54.89027416832171	87.27578762935647	423.2478332519531	423.2677307128906
1048	423.267822265625	32.3575631936					1	DETECTED	423.2678 m/z @32.36 [151020OFc1_NvH-0949-CRLM-16.raw]	423.267822265625	32.3575631936	3.2142168944	95.3739436690667	92.15972677466671	1056152.5	2.770020234173267E8	2	7129	27.33069805687282	2.009418663194468	3.0096500886852358	423.26776123046875	423.2774963378906
1049	423.2891845703125	70.2965071933333					1	DETECTED	423.2892 m/z @70.30 [151020OFc1_NvH-0949-CRLM-16.raw]	423.2891845703125	70.2965071933333	3.49226360186667	95.6621440410667	92.16988043920003	90031.65625	3.3213859007116324E8	0	7129	73.76772383461316	0.6899990766700139	0.27692131702420564	423.2796936035156	423.2940673828125
1050	423.30535888671875	44.5364360429333					1	DETECTED	423.3054 m/z @44.54 [151020OFc1_NvH-0949-CRLM-16.raw]	423.30535888671875	44.5364360429333	1.61196151493333	93.8124488309333	92.20048731599998	109394.0546875	2.2715639269493645E8	0	7129	89.4243911663322	1.0739850438455207	1.0949200419638754	423.2972412109375	423.31488037109375
1051	423.3243103027344	44.1859040325333					1	DETECTED	423.3243 m/z @44.19 [151020OFc1_NvH-0949-CRLM-16.raw]	423.3243103027344	44.1859040325333	1.28235464666667	98.6169601877333	97.33460554106662	90730.40625	2.818768445065986E8	0	7129	90.26298993592759	1.1343421107850202	1.1057790638662521	423.31561279296875	423.3326110839844
1052	423.3468017578125	90.613124824					1	DETECTED	423.3468 m/z @90.61 [151020OFc1_NvH-0949-CRLM-16.raw]	423.3468017578125	90.613124824	1.46880505973333	97.2844071629333	95.81560210319998	171591.546875	2.438076627427865E8	0	7129	1.7649112542141836	0.5079863251897341	13.648305215499844	423.3415832519531	423.35589599609375
1053	423.39068603515625	18.7120453613333					1	DETECTED	423.3907 m/z @18.71 [151020OFc1_NvH-0949-CRLM-16.raw]	423.39068603515625	18.7120453613333	4.44043003893333	97.5577225517333	93.11729251279998	1067902.5	2.6287800972343758E8	0	7129	0.11394888412032955	0.5171845530902885	547.0278695020422	423.3807373046875	423.3999938964844
1054	423.4523620605469	17.8065637786667					1	DETECTED	423.4524 m/z @17.81 [151020OFc1_NvH-0949-CRLM-16.raw]	423.4523620605469	17.8065637786667	3.31937363733333	99.6113259738667	96.29195233653337	589978.0625	2.192755597011217E8	0	7129	0.11499076813585063	5.406711534981203	0.6347724311902533	423.4423828125	423.4580078125
1055	423.468017578125	13.2313533277333					1	DETECTED	423.4680 m/z @13.23 [151020OFc1_NvH-0949-CRLM-16.raw]	423.468017578125	13.2313533277333	3.7215068312	98.8100228346667	95.0885160034667	624750.75	2.7348649876539665E8	4	7129	10.967111025389599	0.5466340275804125	183.58159959163808	423.4581604003906	423.4779968261719
1056	423.4798278808594	36.2218586941333					1	DETECTED	423.4798 m/z @36.22 [151020OFc1_NvH-0949-CRLM-16.raw]	423.4798278808594	36.2218586941333	3.2429997984	83.0114130954667	79.76841329706669	301623.375	1.9458222674290785E8	0	7129	0.2806626566580803	1.4784340181517093	0.5400069062521514	423.478271484375	423.4897766113281
1057	423.4941101074219	24.0599782992					1	DETECTED	423.4941 m/z @24.06 [151020OFc1_NvH-0949-CRLM-16.raw]	423.4941101074219	24.0599782992	4.1883513808	94.7896583725333	90.6013069917333	220518.15625	1.9191904140410858E8	0	7129	2.4172833862929863	2.2796650562073912	232.85409447515624	423.49017333984375	423.4997863769531
1058	423.5099182128906	16.5403929496					1	DETECTED	423.5099 m/z @16.54 [151020OFc1_NvH-0949-CRLM-16.raw]	423.5099182128906	16.5403929496	3.63842446186667	98.9688124778667	95.33038801600003	294396.96875	1.9727281515473348E8	3	7129	0.0306323530887731	0.5047946329780154	1.3416978998080114	423.5000305175781	423.5196533203125
1059	423.5310363769531	21.9626209461333					1	DETECTED	423.5310 m/z @21.96 [151020OFc1_NvH-0949-CRLM-16.raw]	423.5310363769531	21.9626209461333	1.97053228266667	97.9329913157333	95.96245903306664	168769.234375	2.1449231958845466E8	0	7129	94.08969746701663	2.5301664004460966	4.04166801880393	423.5212707519531	423.5323181152344
1060	423.5423278808594	34.5258864586667					1	DETECTED	423.5423 m/z @34.53 [151020OFc1_NvH-0949-CRLM-16.raw]	423.5423278808594	34.5258864586667	2.5733468344	97.9614701376	95.3881233032	420230.4375	2.4490949109652328E8	3	7129	23.331299202559777	2.2618447180054218	0.01588402050391759	423.5323486328125	423.54302978515625
1061	423.55322265625	25.7832127144					1	DETECTED	423.5532 m/z @25.78 [151020OFc1_NvH-0949-CRLM-16.raw]	423.55322265625	25.7832127144	3.56774857066667	99.9788094496	96.41106087893334	6310637.0	3.8341483413786787E8	3	7129	0.17330698597135452	0.5307565035949015	9.054677429450898	423.5432434082031	423.5632019042969
1062	423.5644836425781	25.4267127528					1	DETECTED	423.5645 m/z @25.43 [151020OFc1_NvH-0949-CRLM-16.raw]	423.5644836425781	25.4267127528	2.74784689573333	96.4933474082667	93.74550051253337	1811616.375	3.249693672965174E8	3	7129	5.134896422759329	0.5650373083060103	0.5580072677710785	423.563232421875	423.57440185546875
1063	423.5787658691406	12.9030885754667					1	DETECTED	423.5788 m/z @12.90 [151020OFc1_NvH-0949-CRLM-16.raw]	423.5787658691406	12.9030885754667	0.785039398666667	99.1012088664	98.31616946773333	661881.4375	2.4229783351740605E8	3	7129	20.963699755334765	0.7165555422506835	129.2410444962428	423.57452392578125	423.5814208984375
1064	423.5914611816406	18.702328832					1	DETECTED	423.5915 m/z @18.70 [151020OFc1_NvH-0949-CRLM-16.raw]	423.5914611816406	18.702328832	3.01250034693333	96.8417579466667	93.82925759973337	756938.1875	2.5503853189041263E8	3	7129	11.997556249641615	0.5664832234505152	0.40956406418949887	423.58148193359375	423.60125732421875
1065	423.6588134765625	36.9656960066667					1	DETECTED	423.6588 m/z @36.97 [151020OFc1_NvH-0949-CRLM-16.raw]	423.6588134765625	36.9656960066667	2.23110046266667	96.8973802186667	94.66627975600002	311044.6875	2.165380447370062E8	0	7129	0.13491405533799394	1.362708824924729	1.7254176498494584	423.6488952636719	423.6684875488281
1066	423.694091796875	27.5378162176					1	DETECTED	423.6941 m/z @27.54 [151020OFc1_NvH-0949-CRLM-16.raw]	423.694091796875	27.5378162176	3.1134051408	94.3297637090667	91.2163585682667	363683.625	2.4495098008463255E8	0	7129	9.88663327606362	3.720084599556957	0.0027810016720076175	423.68426513671875	423.7040710449219
1067	423.7163391113281	25.7252490968					1	DETECTED	423.7163 m/z @25.73 [151020OFc1_NvH-0949-CRLM-16.raw]	423.7163391113281	25.7252490968	3.33766155973333	99.8292026816	96.49154112186666	1392463.75	2.504161692900455E8	4	7129	17.91231242211811	1.2213046765834432	3.915094039717848	423.70635986328125	423.726318359375
1068	423.7339172363281	23.2876666472					1	DETECTED	423.7339 m/z @23.29 [151020OFc1_NvH-0949-CRLM-16.raw]	423.7339172363281	23.2876666472	3.750902184	97.0766862616	93.3257840776	474222.40625	2.357236292722457E8	0	7129	1.0316372966077267	0.6356735669886759	0.018279516211815866	423.72637939453125	423.7345886230469
1069	423.7445983886719	35.2559095256					1	DETECTED	423.7446 m/z @35.26 [151020OFc1_NvH-0949-CRLM-16.raw]	423.7445983886719	35.2559095256	3.56774857066667	96.2864765152	92.71872794453333	1692306.0	3.7220115939893186E8	2	7129	12.399764654896003	0.6839367423077195	0.1582548686881519	423.734619140625	423.74713134765625
1070	423.7571716308594	14.2811810514667					1	DETECTED	423.7572 m/z @14.28 [151020OFc1_NvH-0949-CRLM-16.raw]	423.7571716308594	14.2811810514667	2.94867839466667	98.727852736	95.77917434133333	8907061.0	3.9799900720078963E8	0	7129	0.14002953727795386	1.1819543431614445	141.13898859601736	423.7471923828125	423.7671203613281
1071	423.7674255371094	54.9365934448					1	DETECTED	423.7674 m/z @54.94 [151020OFc1_NvH-0949-CRLM-16.raw]	423.7674255371094	54.9365934448	3.74174189626667	97.226787	93.48504510373333	662327.5625	2.867920342566651E8	0	7129	22.61378025463609	0.737206164674847	0.952142666323207	423.7672119140625	423.77734375
1072	423.7915954589844	18.7266182674667					1	DETECTED	423.7916 m/z @18.73 [151020OFc1_NvH-0949-CRLM-16.raw]	423.7915954589844	18.7266182674667	4.45888648746667	94.761662836	90.30277634853333	359822.78125	2.448214539873095E8	0	7129	0.09446803048946961	3.1645806684954776	0.07100341582694715	423.7828063964844	423.80133056640625
1073	423.8442077636719	16.5215847285333					1	DETECTED	423.8442 m/z @16.52 [151020OFc1_NvH-0949-CRLM-16.raw]	423.8442077636719	16.5215847285333	0.00988562773333333	99.9975403098667	99.98765468213335	211091.359375	2.2838385840990308E8	0	7129	0.07063756911035313	3.0734654495343054	6.249277118493771	423.8345947265625	423.85418701171875
1074	423.87030029296875	11.1587965285333					1	DETECTED	423.8703 m/z @11.16 [151020OFc1_NvH-0949-CRLM-16.raw]	423.87030029296875	11.1587965285333	0.605854195733333	99.6453196114667	99.03946541573337	256411.46875	2.245063663790165E8	0	7129	7.161337522352328	0.8203590070048377	1.9425676462018362	423.8604431152344	423.8779296875
1075	423.887939453125	25.7467069872					1	DETECTED	423.8879 m/z @25.75 [151020OFc1_NvH-0949-CRLM-16.raw]	423.887939453125	25.7467069872	0.00988562773333333	98.4554586170667	98.44557298933336	1300039.875	2.460588908289608E8	0	7129	5.770201923898064	1.1148011558397566	0.5182083266123164	423.8780212402344	423.88836669921875
1076	423.8984069824219	13.7792803370667					1	DETECTED	423.8984 m/z @13.78 [151020OFc1_NvH-0949-CRLM-16.raw]	423.8984069824219	13.7792803370667	1.0505741344	98.0837101056	97.03313597120001	3499202.75	3.2652351521505916E8	3	7129	0.2218718326566158	0.5417956171951064	3.459280479106677	423.888427734375	423.90838623046875
1077	423.91217041015625	37.0767199258667					1	DETECTED	423.9122 m/z @37.08 [151020OFc1_NvH-0949-CRLM-16.raw]	423.91217041015625	37.0767199258667	0.532965463466667	97.7570622421333	97.22409677866663	1155236.875	2.6662873115347525E8	0	7129	0.34060288190094923	0.5279383367319587	0.03199680348398749	423.9084777832031	423.922119140625
1078	423.927490234375	31.6391859842667					1	DETECTED	423.9275 m/z @31.64 [151020OFc1_NvH-0949-CRLM-16.raw]	423.927490234375	31.6391859842667	0.0995908504	99.7206558896	99.62106503919999	204583.359375	1.8473302936518875E8	0	7129	1.009264177008145	1.8532541954105723	3.220144590065624	423.92230224609375	423.9290771484375
1079	423.93927001953125	23.6254768869333					1	DETECTED	423.9393 m/z @23.63 [151020OFc1_NvH-0949-CRLM-16.raw]	423.93927001953125	23.6254768869333	0.1349925288	99.8859669104	99.7509743816	292700.46875	2.6399384897958037E8	0	7129	34.828664108012184	2.8648340574395936	8.269768456339667	423.9293518066406	423.94903564453125
1080	423.9535827636719	17.8258536728					1	DETECTED	423.9536 m/z @17.83 [151020OFc1_NvH-0949-CRLM-16.raw]	423.9535827636719	17.8258536728	0.00988562773333333	99.5647017090667	99.55481608133336	107544.015625	2.2383911340622777E8	0	7129	1.1361075125866904	2.6556005717883693	10.865592082885142	423.94927978515625	423.95758056640625
1081	423.9677429199219	25.7107527626667					1	DETECTED	423.9677 m/z @25.71 [151020OFc1_NvH-0949-CRLM-16.raw]	423.9677429199219	25.7107527626667	0.289878333066667	98.884819736	98.59494140293333	1211862.0	2.48329088388598E8	0	7129	0.16460464546716125	0.7546147441501132	0.3678730570971607	423.9580993652344	423.9703369140625
1082	423.9803466796875	27.5632631941333					1	DETECTED	423.9803 m/z @27.56 [151020OFc1_NvH-0949-CRLM-16.raw]	423.9803466796875	27.5632631941333	1.33530614266667	99.4158741085333	98.08056796586663	1315456.375	2.6588542618082604E8	0	7129	16.34750766876323	11.495833621096336	0.5741180393127784	423.9703674316406	423.9900817871094
1083	424.04486083984375	30.8782110674667					1	DETECTED	424.0449 m/z @30.88 [151020OFc1_NvH-0949-CRLM-16.raw]	424.04486083984375	30.8782110674667	0.0284246632	99.9881945408	99.9597698776	110162.84375	2.080219546522904E8	0	7129	15.349045399729647	1.9714003522425945	3.288430042853097	424.0353088378906	424.0478515625
1084	424.0789489746094	37.0969905928					1	DETECTED	424.0789 m/z @37.10 [151020OFc1_NvH-0949-CRLM-16.raw]	424.0789489746094	37.0969905928	0.7056693968	99.9881945408	99.28252514399999	658208.5625	2.3289124064278725E8	0	7129	1.5727603080119934	0.5286119238798741	16.665829434111625	424.0706481933594	424.08819580078125
1085	424.1258544921875	90.3313264965333					1	DETECTED	424.1259 m/z @90.33 [151020OFc1_NvH-0949-CRLM-16.raw]	424.1258544921875	90.3313264965333	12.8399910152	98.9781129168	86.1381219016	534968.375	2.3850197887199926E8	0	7129	0.0688289852248829	1.2078981774469784	2.396174682200017	424.1159362792969	424.1355895996094
1086	424.15576171875	43.6789785562667					1	DETECTED	424.1558 m/z @43.68 [151020OFc1_NvH-0949-CRLM-16.raw]	424.15576171875	43.6789785562667	5.25615600026667	95.3739436690667	90.11778766880003	69888.0546875	2.1229481877035537E8	0	7129	86.29373593673535	1.1727117071820563	1.3454234143641128	424.15338134765625	424.1647033691406
1087	424.1986999511719	91.8153763826667					1	DETECTED	424.1987 m/z @91.82 [151020OFc1_NvH-0949-CRLM-16.raw]	424.1986999511719	91.8153763826667	3.27291805306667	98.0837101056	94.81079205253333	446283.4375	2.0838257489068237E8	0	7129	72.78092212053096	0.5009828085041342	8.580749306379799E-4	424.188720703125	424.2013244628906
1088	424.21136474609375	26.2250579373333					1	DETECTED	424.2114 m/z @26.23 [151020OFc1_NvH-0949-CRLM-16.raw]	424.21136474609375	26.2250579373333	1.782330332	99.9228955173333	98.1405651853333	6047334.5	4.1452623166909575E8	2	7129	0.3379338490180288	18.05192068643572	19.507379274647175	424.201416015625	424.2213439941406
1089	424.22601318359375	42.4660488194667					1	DETECTED	424.2260 m/z @42.47 [151020OFc1_NvH-0949-CRLM-16.raw]	424.22601318359375	42.4660488194667	1.81731950746667	99.7580636797333	97.94074417226663	2474479.25	4.016357890715003E8	3	7129	28.637622559285226	0.5043081695253742	0.062110715242859584	424.22137451171875	424.2359924316406
1090	424.24285888671875	22.3251957061333					1	DETECTED	424.2429 m/z @22.33 [151020OFc1_NvH-0949-CRLM-16.raw]	424.24285888671875	22.3251957061333	2.84791265493333	97.6526380272	94.80472537226667	1319894.25	3.547686958025444E8	2	7129	10.200449990906286	1.014094024630968	3.0990350928532187	424.23602294921875	424.24761962890625
1091	424.25762939453125	29.6383294725333					1	DETECTED	424.2576 m/z @29.64 [151020OFc1_NvH-0949-CRLM-16.raw]	424.25762939453125	29.6383294725333	0.370629793333333	99.66405654	99.29342674666667	1867862.875	2.793400275497078E8	0	7129	15.381367416310606	1.7921267516780832	0.2747118225841402	424.2476501464844	424.2676086425781
1092	424.2688293457031	54.9048837485333					1	DETECTED	424.2688 m/z @54.90 [151020OFc1_NvH-0949-CRLM-16.raw]	424.2688293457031	54.9048837485333	3.70316103733333	92.3361699376	88.63300890026667	324874.9375	2.4748305826660946E8	0	7129	23.734253675848347	0.898819945091921	0.9592123255430234	424.26763916015625	424.27862548828125
1093	424.2966613769531	91.8522738157333					1	DETECTED	424.2967 m/z @91.85 [151020OFc1_NvH-0949-CRLM-16.raw]	424.2966613769531	91.8522738157333	0.829169994933333	95.1838085770667	94.35463858213336	121654.71875	1.7736768336599842E8	0	7129	73.57706322445071	0.5183004897739606	8.626311184736066	424.2875671386719	424.3065185546875
1094	424.3271179199219	90.613124824					1	DETECTED	424.3271 m/z @90.61 [151020OFc1_NvH-0949-CRLM-16.raw]	424.3271179199219	90.613124824	21.8441556893333	99.7114184904	77.86726280106672	279524.53125	2.208615265152018E8	0	7129	1.4142456770337333	0.5105880792866702	1.691504170855149	424.32061767578125	424.3286437988281
1095	424.35687255859375	25.2587583192					1	DETECTED	424.3569 m/z @25.26 [151020OFc1_NvH-0949-CRLM-16.raw]	424.35687255859375	25.2587583192	9.13774760373333	92.3931003898667	83.25535278613337	99308.96875	2.350530394921673E8	0	7129	81.87802551901805	2.58220015654035	4.134036211803899	424.3468933105469	424.36444091796875
1096	424.44482421875	48.261316424					1	DETECTED	424.4448 m/z @48.26 [151020OFc1_NvH-0949-CRLM-16.raw]	424.44482421875	48.261316424	4.04529057013333	99.6547572344	95.60946666426666	200758.765625	1.973420966062372E8	0	7129	87.81052278257005	1.177856979147021	1.410767274341967	424.4353942871094	424.4468688964844
1097	424.4569091796875	15.1484984717333					1	DETECTED	424.4569 m/z @15.15 [151020OFc1_NvH-0949-CRLM-16.raw]	424.4569091796875	15.1484984717333	1.42417408613333	96.8883573936	95.46418330746667	316397.96875	2.145281119147867E8	0	7129	4.997060837859454	0.5136682619160391	18.349756228685614	424.4469299316406	424.462646484375
1098	424.4729309082031	14.9554050984					1	DETECTED	424.4729 m/z @14.96 [151020OFc1_NvH-0949-CRLM-16.raw]	424.4729309082031	14.9554050984	3.17789048853333	98.7558420938667	95.57795160533337	703714.75	2.4183371055063263E8	0	7129	10.820406906147031	0.9233854631145905	7.241740525267627	424.4633483886719	424.48284912109375
1099	424.4867248535156	43.8439291365333					1	DETECTED	424.4867 m/z @43.84 [151020OFc1_NvH-0949-CRLM-16.raw]	424.4867248535156	43.8439291365333	4.44966949306667	98.2285585082667	93.77888901520004	689366.0625	2.5067290872322464E8	0	7129	23.88249447166879	1.6000448741336775	0.058228040068331724	424.4829406738281	424.4965515136719
1100	424.5084533691406	29.6103065858667					1	DETECTED	424.5085 m/z @29.61 [151020OFc1_NvH-0949-CRLM-16.raw]	424.5084533691406	29.6103065858667	3.4537997704	95.0583473434667	91.60454757306671	2078978.25	2.2888237380287057E8	0	7129	0.07917920407995283	1.6133631534801611	20.8607217555316	424.4986877441406	424.51837158203125
1101	424.5337219238281	34.9480270989333					1	DETECTED	424.5337 m/z @34.95 [151020OFc1_NvH-0949-CRLM-16.raw]	424.5337219238281	34.9480270989333	3.32846162266667	98.1698512336	94.84138961093333	211527.421875	2.3948038527080843E8	0	7129	16.0182341465048	1.7511180885370903	2.8091787994414505	424.52374267578125	424.5369567871094
1102	424.5469665527344	33.7162897056					1	DETECTED	424.5470 m/z @33.72 [151020OFc1_NvH-0949-CRLM-16.raw]	424.5469665527344	33.7162897056	2.19500755653333	94.4100565957333	92.21504903919997	361911.6875	2.2501894745996803E8	3	7129	12.621457687100428	1.691209973401779	0.47508658227838757	424.53704833984375	424.54864501953125
1103	424.55877685546875	21.7844621432					1	DETECTED	424.5588 m/z @21.78 [151020OFc1_NvH-0949-CRLM-16.raw]	424.55877685546875	21.7844621432	0.624149785066667	97.9614701376	97.33732035253334	3434382.75	3.245747079514991E8	3	7129	0.15191406023729215	0.8071254319672103	0.661868511839591	424.5490417480469	424.56866455078125
1104	424.5693359375	24.7021456053333					1	DETECTED	424.5693 m/z @24.70 [151020OFc1_NvH-0949-CRLM-16.raw]	424.5693359375	24.7021456053333	3.6938422624	54.5698371941333	50.8759949317333	316481.40625	1.432380173849197E8	0	7129	1.4655575773558915	1.624710065062477	0.003982095723298705	424.56878662109375	424.5715637207031
1105	424.58160400390625	44.0442871898667					1	DETECTED	424.5816 m/z @44.04 [151020OFc1_NvH-0949-CRLM-16.raw]	424.58160400390625	44.0442871898667	0.307815372266667	99.7114184904	99.40360311813333	5954524.5	2.90933033194766E8	3	7129	0.2792608275629931	0.5289674883531342	0.6878489750288462	424.5716247558594	424.591552734375
1106	424.5943908691406	23.7112133376					1	DETECTED	424.5944 m/z @23.71 [151020OFc1_NvH-0949-CRLM-16.raw]	424.5943908691406	23.7112133376	2.71022203706667	99.3503254034667	96.64010336640003	245572.21875	2.2097624706163904E8	0	7129	15.213021551016176	3.342377314006606	9.936085023604388	424.5918273925781	424.6038818359375
1107	424.686767578125	26.554777016					1	DETECTED	424.6868 m/z @26.55 [151020OFc1_NvH-0949-CRLM-16.raw]	424.686767578125	26.554777016	6.38091657946667	91.5774970162667	85.19658043680003	495249.5625	2.3200853408411586E8	0	7129	0.15224948155436024	13.571802530044408	110.23745925885895	424.6771240234375	424.6904296875
1108	424.7004699707031	29.4689710237333					1	DETECTED	424.7005 m/z @29.47 [151020OFc1_NvH-0949-CRLM-16.raw]	424.7004699707031	29.4689710237333	5.51323451066667	83.0114130954667	77.49817858480003	1422633.0	2.2431789062561452E8	2	7129	53.701936624725064	2.0210317041549315	4.135352008471603	424.69061279296875	424.70050048828125
1109	424.7105407714844	27.5378162176					1	DETECTED	424.7105 m/z @27.54 [151020OFc1_NvH-0949-CRLM-16.raw]	424.7105407714844	27.5378162176	0.829169994933333	96.6795204461333	95.85035045119996	9541980.0	6.27453838250497E8	2	7129	0.4217260130457703	0.9320611854616057	1.6448197210608348	424.7005615234375	424.72052001953125
1110	424.7207336425781	22.8355438216					1	DETECTED	424.7207 m/z @22.84 [151020OFc1_NvH-0949-CRLM-16.raw]	424.7207336425781	22.8355438216	7.02606519813333	98.5415256701333	91.51546047199997	645660.3125	2.283861286895303E8	0	7129	7.976569389161867	0.5711408504067521	0.3196940337323876	424.7205505371094	424.7253112792969
1111	424.7353515625	43.8641954210667					1	DETECTED	424.7354 m/z @43.86 [151020OFc1_NvH-0949-CRLM-16.raw]	424.7353515625	43.8641954210667	3.62928475706667	99.9321871298667	96.30290237280003	8120583.5	4.914256437514347E8	2	7129	0.2170686220830973	0.5103528493271686	0.028418397955182882	424.7254638671875	424.74530029296875
1112	424.746826171875	34.8976198397333					1	DETECTED	424.7468 m/z @34.90 [151020OFc1_NvH-0949-CRLM-16.raw]	424.746826171875	34.8976198397333	7.39059515386667	73.5379992877333	66.14740413386663	683884.1875	1.9258745046585E8	0	7129	0.057927724609101006	0.5377578626204375	0.03617516269903554	424.745361328125	424.74945068359375
1113	424.7595520019531	29.6103065858667					1	DETECTED	424.7596 m/z @29.61 [151020OFc1_NvH-0949-CRLM-16.raw]	424.7595520019531	29.6103065858667	4.17916443093333	99.3408211824	95.16165675146668	915170.875	2.1849101251858267E8	0	7129	0.1258308630029603	0.5705126068765768	0.13425460407446782	424.74957275390625	424.7608337402344
1114	424.7708435058594	17.5556228213333					1	DETECTED	424.7708 m/z @17.56 [151020OFc1_NvH-0949-CRLM-16.raw]	424.7708435058594	17.5556228213333	2.5011605176	98.4362583069333	95.9350977893333	2056850.75	2.5655754124119204E8	2	7129	0.1878270702737872	1.023867828118999	0.06903878353688836	424.7610168457031	424.7806091308594
1115	424.7842712402344	46.1888857938667					1	DETECTED	424.7843 m/z @46.19 [151020OFc1_NvH-0949-CRLM-16.raw]	424.7842712402344	46.1888857938667	4.26330919946667	77.5458671373333	73.28255793786663	64091.47265625	1.876033298872421E8	0	7129	73.27247949347827	0.8739600488601857	0.7508445247783767	424.7817687988281	424.7853088378906
1116	424.82781982421875	29.1044145864					1	DETECTED	424.8278 m/z @29.10 [151020OFc1_NvH-0949-CRLM-16.raw]	424.82781982421875	29.1044145864	0.00988562773333333	99.9975403098667	99.98765468213335	161043.109375	2.2873851508577114E8	0	7129	8.035908445081265	1.7544784872407022	2.6478892882147282	424.81787109375	424.8377990722656
1117	424.85382080078125	26.524356436					1	DETECTED	424.8538 m/z @26.52 [151020OFc1_NvH-0949-CRLM-16.raw]	424.85382080078125	26.524356436	0.00988562773333333	99.6922860042667	99.68240037653337	883396.4375	2.2239769171600044E8	0	7129	0.1664256138797775	0.5195660774104812	78.57858964694374	424.8438415527344	424.8636779785156
1118	424.8731689453125	19.2378104906667					1	DETECTED	424.8732 m/z @19.24 [151020OFc1_NvH-0949-CRLM-16.raw]	424.8731689453125	19.2378104906667	3.3096216992	94.8306603370667	91.52103863786671	428269.8125	2.421192887030615E8	3	7129	9.728949488975033	0.730952916079183	0.02609894946650969	424.86383056640625	424.8740234375
1119	424.884033203125	29.8759515837333					1	DETECTED	424.8840 m/z @29.88 [151020OFc1_NvH-0949-CRLM-16.raw]	424.884033203125	29.8759515837333	1.37971413306667	96.5963813442667	95.21666721120003	481714.4375	2.1345533179326537E8	3	7129	8.007305472560873	2.2320990340168714	0.40046878056977975	424.8740539550781	424.8881530761719
1120	424.8981628417969	37.949099912					1	DETECTED	424.8982 m/z @37.95 [151020OFc1_NvH-0949-CRLM-16.raw]	424.8981628417969	37.949099912	0.00988562773333333	99.0636138413333	99.05372821359995	2.3319752E7	7.003115823692588E8	3	7129	0.19870370462229658	0.5065500666413459	0.012807947325329482	424.88818359375	424.90814208984375
1121	424.916015625	44.0442871898667					1	DETECTED	424.9160 m/z @44.04 [151020OFc1_NvH-0949-CRLM-16.raw]	424.916015625	44.0442871898667	0.415256282133333	99.7020520541333	99.28679577199998	3977753.0	3.1208300401030934E8	3	7129	0.4539976169865554	0.570320521567822	0.7685018486239089	424.90826416015625	424.92559814453125
1122	424.9360046386719	50.8898763808					1	DETECTED	424.9360 m/z @50.89 [151020OFc1_NvH-0949-CRLM-16.raw]	424.9360046386719	50.8898763808	0.343931639733333	98.0932249557333	97.74929331599998	743384.375	2.536329230755929E8	3	7129	0.12605691197071422	1.1792101255650913	0.005949260793136951	424.92620849609375	424.94598388671875
1123	424.95928955078125	28.1399591176					1	DETECTED	424.9593 m/z @28.14 [151020OFc1_NvH-0949-CRLM-16.raw]	424.95928955078125	28.1399591176	0.882192433066667	96.9157089858667	96.03351655280004	300879.34375	3.178194104769225E8	0	7129	14.238051009509993	2.4204757768548086	6.944167358234709	424.94970703125	424.9605712890625
1124	424.9710998535156	38.0885936008					1	DETECTED	424.9711 m/z @38.09 [151020OFc1_NvH-0949-CRLM-16.raw]	424.9710998535156	38.0885936008	0.00988562773333333	97.5782626805333	97.56837705279996	536350.4375	2.3305301264140213E8	4	7129	29.189246179735434	0.5140432770105646	0.026697679232964837	424.96124267578125	424.98089599609375
1125	424.9927673339844	17.7033820610667					1	DETECTED	424.9928 m/z @17.70 [151020OFc1_NvH-0949-CRLM-16.raw]	424.9927673339844	17.7033820610667	0.451592973866667	99.4063993224	98.95480634853334	301851.21875	2.32205355016648E8	0	7129	2.927700319157271	3.414250164964492	0.8350038279165711	424.9828186035156	425.0000305175781
1126	425.01007080078125	29.6103065858667					1	DETECTED	425.0101 m/z @29.61 [151020OFc1_NvH-0949-CRLM-16.raw]	425.01007080078125	29.6103065858667	1.33530614266667	99.2822969944	97.94699085173333	468274.375	1.8448758416215548E8	0	7129	0.15316967994306907	0.6576816359486037	0.3354268155852844	425.0001220703125	425.01116943359375
1127	425.02117919921875	26.5380334989333					1	DETECTED	425.0212 m/z @26.54 [151020OFc1_NvH-0949-CRLM-16.raw]	425.02117919921875	26.5380334989333	0.0730640426666667	99.9788094496	99.90574540693333	500664.15625	2.2141616537053713E8	0	7129	0.0753338731904094	4.459015038988482	1.5891287996011478	425.0117492675781	425.03070068359375
1128	425.0439453125	57.1828451221333					1	DETECTED	425.0439 m/z @57.18 [151020OFc1_NvH-0949-CRLM-16.raw]	425.0439453125	57.1828451221333	0.055276608	99.9881945408	99.9329179328	79607.4140625	2.015456487688918E8	0	7129	37.486941769839056	0.8441936361897179	0.7771207547737183	425.03399658203125	425.0528259277344
1129	425.1264343261719	70.4863903450667					1	DETECTED	425.1264 m/z @70.49 [151020OFc1_NvH-0949-CRLM-16.raw]	425.1264343261719	70.4863903450667	16.3966656418667	90.8429535296	74.44628788773329	105764.546875	2.471611645546413E8	0	7129	73.97304857539882	0.6881740320942047	0.3763480641884093	425.1170349121094	425.1339416503906
1130	425.1659851074219	91.0157869112					1	DETECTED	425.1660 m/z @91.02 [151020OFc1_NvH-0949-CRLM-16.raw]	425.1659851074219	91.0157869112	6.60012840533333	98.8941280066667	92.29399960133337	85577.9375	2.1845444099684972E8	0	7129	0.1012162325789916	0.5466639793784182	0.0933279587568364	425.1573486328125	425.1757507324219
1131	425.1866455078125	26.4478343770667					1	DETECTED	425.1866 m/z @26.45 [151020OFc1_NvH-0949-CRLM-16.raw]	425.1866455078125	26.4478343770667	3.39516274346667	98.5693860885333	95.17422334506664	451626.375	2.0289193392151788E8	0	7129	0.157414396631939	1.7988901708667049	0.12075307551609217	425.1768798828125	425.1966247558594
1132	425.19781494140625	21.6324518933333					1	DETECTED	425.1978 m/z @21.63 [151020OFc1_NvH-0949-CRLM-16.raw]	425.19781494140625	21.6324518933333	3.59893575226667	91.4471195285333	87.84818377626664	259017.046875	1.925658701893725E8	0	7129	9.397046892919105	2.8143629939843082	7.429279986157045	425.1966857910156	425.1983642578125
1133	425.2083740234375	18.2273882997333					1	DETECTED	425.2084 m/z @18.23 [151020OFc1_NvH-0949-CRLM-16.raw]	425.2083740234375	18.2273882997333	1.62986794906667	99.8385670157333	98.20869906666664	1.5654017E7	7.365752302224741E8	3	7129	0.15063557042365616	46.92817387700824	70.50844382474357	425.1983947753906	425.2183532714844
1134	425.2213439941406	32.6208183058667					1	DETECTED	425.2213 m/z @32.62 [151020OFc1_NvH-0949-CRLM-16.raw]	425.2213439941406	32.6208183058667	3.42263732746667	99.0636138413333	95.64097651386662	850908.5	3.077738750493547E8	2	7129	10.49078193959075	2.454640344708255	0.008034765551269737	425.2183837890625	425.2221984863281
1135	425.2322082519531	37.8998272618667					1	DETECTED	425.2322 m/z @37.90 [151020OFc1_NvH-0949-CRLM-16.raw]	425.2322082519531	37.8998272618667	2.87483722613333	98.6447393357333	95.76990210959997	1.6183794E7	8.174168288412349E8	4	7129	0.19365069391515988	0.772702659850866	0.5332262202601145	425.22222900390625	425.2421569824219
1136	425.2452087402344	31.6781878493333					1	DETECTED	425.2452 m/z @31.68 [151020OFc1_NvH-0949-CRLM-16.raw]	425.2452087402344	31.6781878493333	2.74784689573333	99.6297612544	96.88191435866666	1.0683853E7	5.289639476883571E8	2	7129	0.19667707975650472	0.6915959170211062	0.5841949279172844	425.2422180175781	425.2551574707031
1137	425.25787353515625	39.2722513469333					1	DETECTED	425.2579 m/z @39.27 [151020OFc1_NvH-0949-CRLM-16.raw]	425.25787353515625	39.2722513469333	2.62787338346667	98.5599611258667	95.93208774240004	1203221.875	2.742723194527837E8	2	7129	14.542471585195262	0.5048484737974914	0.011937808209410535	425.2552795410156	425.2676696777344
1138	425.2729187011719	17.5556228213333					1	DETECTED	425.2729 m/z @17.56 [151020OFc1_NvH-0949-CRLM-16.raw]	425.2729187011719	17.5556228213333	3.85200745173333	95.3624315269333	91.51042407519998	873109.5	2.5502038630971482E8	0	7129	0.13666156032210708	10.314954996257766	0.01947463011346563	425.2680358886719	425.2828674316406
1139	425.28973388671875	91.2864445341333					1	DETECTED	425.2897 m/z @91.29 [151020OFc1_NvH-0949-CRLM-16.raw]	425.28973388671875	91.2864445341333	4.26330919946667	95.3624315269333	91.09912232746663	90097.828125	2.2574176226523203E8	0	7129	0.8828749273604473	0.5234184570699243	0.0026569028580936647	425.2832336425781	425.2912902832031
1140	425.3051452636719	91.8522738157333					1	DETECTED	425.3051 m/z @91.85 [151020OFc1_NvH-0949-CRLM-16.raw]	425.3051452636719	91.8522738157333	1.68363565226667	95.5312294658667	93.84759381360003	417080.625	2.975588620110106E8	0	7129	1.390711347389967	0.8100986657858443	0.12506515771564095	425.3038024902344	425.3125305175781
1141	425.3219909667969	41.61401486					1	DETECTED	425.3220 m/z @41.61 [151020OFc1_NvH-0949-CRLM-16.raw]	425.3219909667969	41.61401486	28.7341501064	92.4133063904	63.679156283999994	93702.3984375	1.981875705720642E8	0	7129	62.71317557601447	2.472042894169417	3.9017298259416733	425.3172607421875	425.3313293457031
1142	425.34442138671875	91.8522738157333					1	DETECTED	425.3444 m/z @91.85 [151020OFc1_NvH-0949-CRLM-16.raw]	425.34442138671875	91.8522738157333	2.838883404	97.5481460712	94.7092626672	150488.734375	2.9685915541034263E8	0	7129	0.5521728868223761	0.5319944686362373	0.3981371235866142	425.33514404296875	425.3451232910156
1143	425.3551330566406	26.4376053709333					1	DETECTED	425.3551 m/z @26.44 [151020OFc1_NvH-0949-CRLM-16.raw]	425.3551330566406	26.4376053709333	0.723250425333333	99.7860031258667	99.06275270053337	288324.625	2.5561589955331954E8	0	7129	64.41465692765857	1.7670301510630522	2.565717147170065	425.3452453613281	425.36444091796875
1144	425.41925048828125	9.68970814506667					1	DETECTED	425.4193 m/z @9.69 [151020OFc1_NvH-0949-CRLM-16.raw]	425.41925048828125	9.68970814506667	3.647731016	98.8754325346667	95.2277015186667	420030.90625	2.230146527122169E8	0	7129	0.17167427227878385	1.4695124353318736	1.4733638006055294	425.40948486328125	425.42919921875
1145	425.45355224609375	19.8948175109333					1	DETECTED	425.4536 m/z @19.89 [151020OFc1_NvH-0949-CRLM-16.raw]	425.45355224609375	19.8948175109333	3.14987344453333	96.4258686856	93.27599524106667	213297.9375	2.769557303594301E8	0	7129	14.15191561346427	2.8524868497503273	8.822397379321753	425.44403076171875	425.46295166015625
1146	425.47503662109375	11.6884377741333					1	DETECTED	425.4750 m/z @11.69 [151020OFc1_NvH-0949-CRLM-16.raw]	425.47503662109375	11.6884377741333	3.3096216992	99.6203718984	96.3107501992	5370244.5	3.548007446788426E8	4	7129	0.15915644725933653	2.1929211021519563	0.7070738009760564	425.4652099609375	425.4849853515625
1147	425.4935607910156	25.6562703770667					1	DETECTED	425.4936 m/z @25.66 [151020OFc1_NvH-0949-CRLM-16.raw]	425.4935607910156	25.6562703770667	3.43367493813333	99.3781956773333	95.94452073919996	1309754.125	2.3203160093554452E8	0	7129	0.1359586359246734	6.243904262328431	0.0631761644582292	425.485107421875	425.5035400390625
1148	425.5422668457031	18.2273882997333					1	DETECTED	425.5423 m/z @18.23 [151020OFc1_NvH-0949-CRLM-16.raw]	425.5422668457031	18.2273882997333	1.782330332	99.7766055426667	97.9942752106667	1.083594E7	5.464767564447056E8	3	7129	0.13395692553584126	0.748082179893903	0.4982346268469184	425.53228759765625	425.55224609375
1149	425.5564270019531	30.4257203888					1	DETECTED	425.5564 m/z @30.43 [151020OFc1_NvH-0949-CRLM-16.raw]	425.5564270019531	30.4257203888	2.6004233552	94.7802462104	92.1798228552	313360.53125	2.1257886248543763E8	0	7129	20.182851582882353	2.1029731819466626	1.2174255375055474	425.55230712890625	425.5565490722656
1150	425.56658935546875	37.949099912					1	DETECTED	425.5666 m/z @37.95 [151020OFc1_NvH-0949-CRLM-16.raw]	425.56658935546875	37.949099912	2.95769687226667	99.8292026816	96.87150580933333	5782247.5	4.548605638013171E8	3	7129	5.262425853126622	1.0118456803661053	0.01948676040858629	425.5566101074219	425.5765380859375
1151	425.5813293457031	24.1768520013333					1	DETECTED	425.5813 m/z @24.18 [151020OFc1_NvH-0949-CRLM-16.raw]	425.5813293457031	24.1768520013333	3.82147219626667	68.4891565690667	64.66768437280003	1159648.0	2.065719275332366E8	3	7129	0.0769644629840549	1.2156618001286397	18.456069774668666	425.57659912109375	425.5839538574219
1152	425.5939636230469	21.7101858757333					1	DETECTED	425.5940 m/z @21.71 [151020OFc1_NvH-0949-CRLM-16.raw]	425.5939636230469	21.7101858757333	3.48299729813333	97.2167955333333	93.73379823519997	5813518.0	2.75185496537321E8	3	7129	0.15091927149056517	0.6892184870896683	22.529976207445568	425.583984375	425.60394287109375
1153	425.6045837402344	50.8898763808					1	DETECTED	425.6046 m/z @50.89 [151020OFc1_NvH-0949-CRLM-16.raw]	425.6045837402344	50.8898763808	23.7559110504167	50.9611629434667	27.205251893049997	338461.0	1.2084774304393943E8	0	7129	0.06936074891090271	0.5013136038503535	0.002627207700706996	425.6041259765625	425.6046142578125
1154	425.6146240234375	9.06883181173333					1	DETECTED	425.6146 m/z @9.07 [151020OFc1_NvH-0949-CRLM-16.raw]	425.6146240234375	9.06883181173333	3.61873919333333	97.8906061013333	94.27186690799998	3657866.25	2.7252624036879843E8	3	7129	0.23431953564061914	2.2727314180588714	1.3994186596179765	425.6051330566406	425.62451171875
1155	425.7062072753906	16.8471934101333					1	DETECTED	425.7062 m/z @16.85 [151020OFc1_NvH-0949-CRLM-16.raw]	425.7062072753906	16.8471934101333	1.90764369653333	96.1519346946667	94.24429099813338	397614.0625	2.1309437262043792E8	2	7129	0.20374500976570076	1.9460660225377089	3.674672816120821	425.6962890625	425.7085876464844
1156	425.7185974121094	20.7007623074667					1	DETECTED	425.7186 m/z @20.70 [151020OFc1_NvH-0949-CRLM-16.raw]	425.7185974121094	20.7007623074667	2.19500755653333	96.5309722490667	94.33596469253338	1.9522096E7	6.621154193110249E8	2	7129	0.319458283094221	1.5344417804617465	2.0994970855466533	425.7086486816406	425.7216491699219
1157	425.731689453125	36.6436623122667					1	DETECTED	425.7317 m/z @36.64 [151020OFc1_NvH-0949-CRLM-16.raw]	425.731689453125	36.6436623122667	3.54009204586667	97.2844071629333	93.74431511706663	2.9874136E7	9.754310235404793E8	2	7129	0.2039927109271389	0.5099119390832841	0.014822124889093942	425.7218017578125	425.7416687011719
1158	425.7469177246094	31.7281288290667					1	DETECTED	425.7469 m/z @31.73 [151020OFc1_NvH-0949-CRLM-16.raw]	425.7469177246094	31.7281288290667	3.79938907733333	98.7651086637333	94.96571958639997	4881700.0	3.579788299029225E8	2	7129	0.14970459303250294	0.5219334413207418	0.01863496168001795	425.7417297363281	425.75689697265625
1159	425.7669372558594	22.9765932144					1	DETECTED	425.7669 m/z @22.98 [151020OFc1_NvH-0949-CRLM-16.raw]	425.7669372558594	22.9765932144	3.1870419168	99.7486347208	96.561592804	7.4286328E7	1.4664847445834656E9	2	7129	0.24408242101687705	0.8588781090560605	1.4485492203056547	425.75738525390625	425.7764892578125
1160	425.7901611328125	3.84203668293333					1	DETECTED	425.7902 m/z @3.84 [151020OFc1_NvH-0949-CRLM-16.raw]	425.7901611328125	3.84203668293333	1.47787148613333	86.3239756002667	84.84610411413338	990243.0625	2.1132569650642124E8	2	7129	0.16576087902353187	57.14682821664031	122.15526879223981	425.78228759765625	425.799072265625
1161	425.8148193359375	9.0560344624					1	DETECTED	425.8148 m/z @9.06 [151020OFc1_NvH-0949-CRLM-16.raw]	425.8148193359375	9.0560344624	3.88308872426667	99.8951876053333	96.01209888106663	4055598.75	2.7363164737568915E8	0	7129	0.23942486250053818	3.3753951144377354	5.80033339561244	425.80523681640625	425.82470703125
1162	425.86407470703125	26.3429587090667					1	DETECTED	425.8641 m/z @26.34 [151020OFc1_NvH-0949-CRLM-16.raw]	425.86407470703125	26.3429587090667	2.5283451032	98.727852736	96.1995076328	339948.09375	2.085235199004039E8	0	7129	0.059396854840809254	2.5285477030035284	0.06943323966458387	425.8541259765625	425.865966796875
1163	425.87603759765625	18.2125988045333					1	DETECTED	425.8760 m/z @18.21 [151020OFc1_NvH-0949-CRLM-16.raw]	425.87603759765625	18.2125988045333	0.0284246632	98.424954168	98.3965295048	4534341.0	3.985090685201423E8	3	7129	0.1352815933318503	0.6735307774814132	0.7984217893603389	425.8660888671875	425.8860168457031
1164	425.8871154785156	16.9033368682667					1	DETECTED	425.8871 m/z @16.90 [151020OFc1_NvH-0949-CRLM-16.raw]	425.8871154785156	16.9033368682667	1.60292818986667	96.7001496922667	95.09722150240003	903373.8125	2.2364377020609194E8	0	7129	0.03517761772440764	0.5093183141186817	1.4212837724377598	425.88604736328125	425.8916931152344
1165	425.9017028808594	23.2411246890667					1	DETECTED	425.9017 m/z @23.24 [151020OFc1_NvH-0949-CRLM-16.raw]	425.9017028808594	23.2411246890667	0.0374499141333333	99.8951876053333	99.85773769119997	5447154.5	4.2529703004445547E8	3	7129	5.6391373714779185	1.127579332468865	0.7375320792205141	425.8917541503906	425.9115295410156
1166	425.91497802734375	24.1055169621333					1	DETECTED	425.9150 m/z @24.11 [151020OFc1_NvH-0949-CRLM-16.raw]	425.91497802734375	24.1055169621333	1.30879185813333	95.0471223229333	93.73833046479997	348768.25	2.151579298972253E8	3	7129	31.717454034700967	3.1196037905673784	2.0276808611495296	425.9117431640625	425.9180908203125
1167	425.9281921386719	21.7101858757333					1	DETECTED	425.9282 m/z @21.71 [151020OFc1_NvH-0949-CRLM-16.raw]	425.9281921386719	21.7101858757333	0.00988562773333333	99.5088712762667	99.49898564853336	4294833.5	2.9570001965503883E8	0	7129	0.12884169623272967	1.1937442130081646	9.707317655564088	425.918212890625	425.9381103515625
1168	425.9534912109375	20.0189364453333					1	DETECTED	425.9535 m/z @20.02 [151020OFc1_NvH-0949-CRLM-16.raw]	425.9534912109375	20.0189364453333	0.00988562773333333	99.9321871298667	99.92230150213337	138266.90625	1.9604853244052836E8	0	7129	13.333621243149995	3.596639550429244	8.001845226248404	425.9435119628906	425.9627685546875
1169	425.9759521484375	11.6884377741333					1	DETECTED	425.9760 m/z @11.69 [151020OFc1_NvH-0949-CRLM-16.raw]	425.9759521484375	11.6884377741333	0.0284246632	99.8479190917333	99.8194944285333	1950681.25	2.418075124166135E8	0	7129	0.1904613659417187	31.115362745925	0.6560091850675761	425.966064453125	425.9761047363281
1170	425.9861145019531	27.235564628					1	DETECTED	425.9861 m/z @27.24 [151020OFc1_NvH-0949-CRLM-16.raw]	425.9861145019531	27.235564628	0.0819345981333333	98.7799860274667	98.69805142933338	2401376.5	2.809961101955239E8	0	7129	0.10237344850246188	1.0119371315394765	5.458946423841873	425.9761657714844	425.9959716796875
1171	426.0151672363281	9.08091299386667					1	DETECTED	426.0152 m/z @9.08 [151020OFc1_NvH-0949-CRLM-16.raw]	426.0151672363281	9.08091299386667	0.165477567466667	99.9975403098667	99.83206274240003	2625971.25	2.748492414271896E8	0	7129	0.21889947046006775	3.1750601526629185	0.9422841988234518	426.0054016113281	426.025146484375
1172	426.02716064453125	22.3642747069333					1	DETECTED	426.0272 m/z @22.36 [151020OFc1_NvH-0949-CRLM-16.raw]	426.02716064453125	22.3642747069333	0.758575169866667	95.5122649576	94.75368978773332	210738.65625	2.74830231018354E8	0	7129	73.16867911903854	2.9922364621917974	4.958016269244796	426.025390625	426.03704833984375
1173	426.0433044433594	25.2875434445333					1	DETECTED	426.0433 m/z @25.29 [151020OFc1_NvH-0949-CRLM-16.raw]	426.0433044433594	25.2875434445333	0.0730640426666667	99.9321871298667	99.85912308720003	90556.9375	1.8949705841981447E8	0	7129	91.38080474418962	2.258524383919678	3.5765028311409126	426.0378723144531	426.0443420410156
1174	426.055419921875	25.9585003717333					1	DETECTED	426.0554 m/z @25.96 [151020OFc1_NvH-0949-CRLM-16.raw]	426.055419921875	25.9585003717333	1.13995220773333	99.2822969944	98.14234478666667	338737.0	2.4087495237157512E8	0	7129	0.09074832030444213	1.974476195544878	520.7009478244048	426.04595947265625	426.06524658203125
1175	426.0986633300781	89.4208572325333					1	DETECTED	426.0987 m/z @89.42 [151020OFc1_NvH-0949-CRLM-16.raw]	426.0986633300781	89.4208572325333	1.0774237632	98.8754325346667	97.7980087714667	2040849.375	3.1137963720056033E8	0	7129	0.5503842831500805	0.6515430398997293	0.3872092630981317	426.0891418457031	426.10784912109375
1176	426.1358947753906	49.4662422877333					1	DETECTED	426.1359 m/z @49.47 [151020OFc1_NvH-0949-CRLM-16.raw]	426.1358947753906	49.4662422877333	0.0194796248	99.9975403098667	99.9780606850667	92159.609375	1.9960900522959453E8	0	7129	92.05747874604708	0.9873168849826487	1.036500338870857	426.1280517578125	426.1422119140625
1177	426.173095703125	11.1587965285333					1	DETECTED	426.1731 m/z @11.16 [151020OFc1_NvH-0949-CRLM-16.raw]	426.173095703125	11.1587965285333	4.40289688133333	92.1816442672	87.77874738586667	181350.46875	2.0086207814784876E8	3	7129	0.10491035792770376	1.0385072309243946	0.2046586852037482	426.1644287109375	426.1815185546875
1178	426.1918640136719	69.1895635498667					1	DETECTED	426.1919 m/z @69.19 [151020OFc1_NvH-0949-CRLM-16.raw]	426.1918640136719	69.1895635498667	2.26707104106667	92.3746632138667	90.10759217280003	457658.6875	2.4659330815778595E8	2	7129	50.391600473293984	0.7041385552818068	0.008476491654071888	426.1820068359375	426.1942443847656
1179	426.2042541503906	37.0386347450667					1	DETECTED	426.2043 m/z @37.04 [151020OFc1_NvH-0949-CRLM-16.raw]	426.2042541503906	37.0386347450667	1.81731950746667	97.2657117981333	95.44839229066663	712468.625	2.4890537746717668E8	0	7129	12.597821741558526	1.8001573577593513	0.38459778817412094	426.19427490234375	426.2068786621094
1180	426.2168884277344	23.277018344					1	DETECTED	426.2169 m/z @23.28 [151020OFc1_NvH-0949-CRLM-16.raw]	426.2168884277344	23.277018344	1.8987750536	99.1775101813333	97.2787351277333	3.3651128E7	1.7140559619333405E9	2	7129	0.4421807983566133	1.8114159174363749	6.707411501086482	426.2069091796875	426.22686767578125
1181	426.23297119140625	36.6850121669333					1	DETECTED	426.2330 m/z @36.69 [151020OFc1_NvH-0949-CRLM-16.raw]	426.23297119140625	36.6850121669333	2.80280433253333	99.4158741085333	96.61306977599997	1.4673864E7	6.803593463929958E8	3	7129	0.20671728275807055	0.8044379295202186	29.196369690678097	426.2268981933594	426.2429504394531
1182	426.2444763183594	22.1139547666667					1	DETECTED	426.2445 m/z @22.11 [151020OFc1_NvH-0949-CRLM-16.raw]	426.2444763183594	22.1139547666667	3.47389725813333	97.7963466221333	94.32244936399997	2514380.0	3.1943509022024584E8	4	7129	9.72384453016246	0.5117666141434619	0.8415240375365459	426.24298095703125	426.2544250488281
1183	426.2568054199219	20.6762686298667					1	DETECTED	426.2568 m/z @20.68 [151020OFc1_NvH-0949-CRLM-16.raw]	426.2568054199219	20.6762686298667	3.94094200346667	87.2287944416	83.28785243813333	254676.328125	2.2648629833421817E8	0	7129	13.172452099923534	3.834541478454241	9.176818318934695	426.2544860839844	426.25732421875
1184	426.267333984375	22.9765932144					1	DETECTED	426.2673 m/z @22.98 [151020OFc1_NvH-0949-CRLM-16.raw]	426.267333984375	22.9765932144	3.43367493813333	98.6912199024	95.25754496426666	3.5696568E7	1.0454431952128794E9	2	7129	0.22215371011305507	0.6478863354036644	0.04813746600912078	426.2573547363281	426.27716064453125
1185	426.2786865234375	22.1250023765333					1	DETECTED	426.2787 m/z @22.13 [151020OFc1_NvH-0949-CRLM-16.raw]	426.2786865234375	22.1250023765333	9.12193960693333	58.6158225829333	49.493882975999966	187525.875	1.3771250419611967E8	0	7129	12.1613109796891	2.0343046592834173	3.0599592087946754	426.27734375	426.281494140625
1186	426.2919006347656	3.8103496472					1	DETECTED	426.2919 m/z @3.81 [151020OFc1_NvH-0949-CRLM-16.raw]	426.2919006347656	3.8103496472	0.487753085333333	92.7263200538667	92.23856696853336	386626.78125	2.0690212915503624E8	0	7129	87.53387831809844	0.9759684251964854	860.4491212661861	426.28253173828125	426.293701171875
1187	426.30596923828125	90.6467351266667					1	DETECTED	426.3060 m/z @90.65 [151020OFc1_NvH-0949-CRLM-16.raw]	426.30596923828125	90.6467351266667	2.38355935573333	95.4512551901333	93.06769583439997	258943.296875	2.386041958799169E8	0	7129	0.32881884974089814	0.507280137933475	2.1405237321920167	426.3050231933594	426.3152160644531
1188	426.3214111328125	91.8886880034667					1	DETECTED	426.3214 m/z @91.89 [151020OFc1_NvH-0949-CRLM-16.raw]	426.3214111328125	91.8886880034667	33.7948368410667	92.4133063904	58.6184695493333	66560.75	1.5282659255456743E8	0	7129	0.053570442876448965	0.5045152660431027	0.009030532086205469	426.31951904296875	426.32708740234375
1189	426.3578186035156	91.3544268994667					1	DETECTED	426.3578 m/z @91.35 [151020OFc1_NvH-0949-CRLM-16.raw]	426.3578186035156	91.3544268994667	6.6751419896	92.3566946944	85.6815527048	78801.828125	1.932712140141951E8	0	7129	0.8830799211269493	0.5059180223120691	0.011836044624138295	426.35479736328125	426.36273193359375
1190	426.3929138183594	59.2776276141333					1	DETECTED	426.3929 m/z @59.28 [151020OFc1_NvH-0949-CRLM-16.raw]	426.3929138183594	59.2776276141333	4.78305767493333	95.9536909872	91.17063331226667	139698.90625	2.3663859000519198E8	0	7129	77.83177666694712	0.8887643892997904	0.6881553146337553	426.3840637207031	426.3995361328125
1191	426.4098815917969	36.4959471082667					1	DETECTED	426.4099 m/z @36.50 [151020OFc1_NvH-0949-CRLM-16.raw]	426.4098815917969	36.4959471082667	3.0862513144	98.0091278210667	94.9228765066667	358664.46875	2.2595586236219776E8	0	7129	27.561061151947452	1.538501663523499	2.007063630851283	426.40057373046875	426.41973876953125
1192	426.4447326660156	33.6982688933333					1	DETECTED	426.4447 m/z @33.70 [151020OFc1_NvH-0949-CRLM-16.raw]	426.4447326660156	33.6982688933333	3.7310462008	91.8522738157333	88.1212276149333	458757.78125	2.057426125864821E8	0	7129	0.1933706361522738	2.120105477827157	0.00580748094137487	426.434814453125	426.4477844238281
1193	426.4578552246094	21.6808325378667					1	DETECTED	426.4579 m/z @21.68 [151020OFc1_NvH-0949-CRLM-16.raw]	426.4578552246094	21.6808325378667	3.4537997704	99.5741743122667	96.12037454186671	1559005.375	2.4867157959829554E8	0	7129	0.22839568706676516	2.0245157267023055	0.8460960299927681	426.44793701171875	426.46783447265625
1194	426.4766540527344	46.6999387624					1	DETECTED	426.4767 m/z @46.70 [151020OFc1_NvH-0949-CRLM-16.raw]	426.4766540527344	46.6999387624	1.93450363093333	98.0559003522667	96.12139672133337	491068.90625	2.557283878701798E8	0	7129	0.12025107298421744	0.5030925766007999	0.006711625384929048	426.4678955078125	426.48663330078125
1195	426.4908752441406	28.7169524570667					1	DETECTED	426.4909 m/z @28.72 [151020OFc1_NvH-0949-CRLM-16.raw]	426.4908752441406	28.7169524570667	3.6570511704	95.4122930645333	91.7552418941333	438439.875	2.2333378171817923E8	0	7129	1.5246719400109257	2.8054642065759143	0.027372284568952673	426.4866638183594	426.493896484375
1196	426.5039978027344	38.9832360466667					1	DETECTED	426.5040 m/z @38.98 [151020OFc1_NvH-0949-CRLM-16.raw]	426.5039978027344	38.9832360466667	1.19363336026667	94.8402412696	93.64660790933333	713098.0	2.6010545348847362E8	4	7129	0.07978758282886389	0.8247998734457291	0.001225092031572038	426.49407958984375	426.5137634277344
1197	426.5285339355469	22.1799682370667					1	DETECTED	426.5285 m/z @22.18 [151020OFc1_NvH-0949-CRLM-16.raw]	426.5285339355469	22.1799682370667	4.60021351013333	94.6250126226667	90.02479911253337	170892.09375	2.051019066638991E8	0	7129	22.369134746637776	2.949638502314878	5.8273339559986965	426.51873779296875	426.5309143066406
1198	426.5413818359375	7.92216367626667					1	DETECTED	426.5414 m/z @7.92 [151020OFc1_NvH-0949-CRLM-16.raw]	426.5413818359375	7.92216367626667	2.32065800133333	95.3508982016	93.03024020026668	1080827.5	2.5650711746831262E8	3	7129	0.14570289843424522	9.885581696850432	20.826106611368154	426.53143310546875	426.55133056640625
1199	426.55706787109375	30.8633341768					1	DETECTED	426.5571 m/z @30.86 [151020OFc1_NvH-0949-CRLM-16.raw]	426.55706787109375	30.8633341768	2.63698347573333	95.4313742973333	92.79439082159998	608591.375	2.7632470618467E8	6	7129	5.451860934815443	0.5227892511069996	0.012719805179551905	426.5514221191406	426.5587463378906
1200	426.56878662109375	34.5258864586667					1	DETECTED	426.5688 m/z @34.53 [151020OFc1_NvH-0949-CRLM-16.raw]	426.56878662109375	34.5258864586667	2.47418600506667	95.7941721541333	93.31998614906664	2202128.0	3.17716433965324E8	3	7129	7.091692535697639	5.800692266832699	0.8124355514144859	426.5588073730469	426.5787658691406
1201	426.5804443359375	35.6032013533333					1	DETECTED	426.5804 m/z @35.60 [151020OFc1_NvH-0949-CRLM-16.raw]	426.5804443359375	35.6032013533333	0.793879196	83.0576252794667	82.2637460834667	914263.25	2.190949790828474E8	3	7129	13.640621262046682	0.6862692090333673	0.5355603859574073	426.57879638671875	426.5904235839844
1202	426.5968017578125	21.7238677378667					1	DETECTED	426.5968 m/z @21.72 [151020OFc1_NvH-0949-CRLM-16.raw]	426.5968017578125	21.7238677378667	3.10438234666667	96.4446170125333	93.34023466586663	436423.84375	2.216584327453534E8	0	7129	6.073303242100479	0.8797446788762425	0.7617396433701255	426.5904541015625	426.6067810058594
1203	426.61676025390625	9.0136453944					1	DETECTED	426.6168 m/z @9.01 [151020OFc1_NvH-0949-CRLM-16.raw]	426.61676025390625	9.0136453944	1.80858829653333	97.4050848442667	95.59649654773337	155247.390625	2.680885763864773E8	0	7129	1.0458669762914017	0.5647654084663957	0.14597369488041287	426.60687255859375	426.6267395019531
1204	426.6947021484375	69.1707737938667					1	DETECTED	426.6947 m/z @69.17 [151020OFc1_NvH-0949-CRLM-16.raw]	426.6947021484375	69.1707737938667	1.13101060133333	94.2846128144	93.15360221306668	219310.984375	2.1103479369216976E8	0	7129	0.03702081607173113	0.684552663340907	0.36910532668181417	426.6849060058594	426.6950988769531
1205	426.7051086425781	26.3429587090667					1	DETECTED	426.7051 m/z @26.34 [151020OFc1_NvH-0949-CRLM-16.raw]	426.7051086425781	26.3429587090667	3.0304040488	95.1061782205333	92.0757741717333	1159178.375	2.3952992546827006E8	0	7129	0.20610388125090395	0.5140959957789354	1.3933090013001759	426.69512939453125	426.70782470703125
1206	426.71783447265625	23.2876666472					1	DETECTED	426.7178 m/z @23.29 [151020OFc1_NvH-0949-CRLM-16.raw]	426.71783447265625	23.2876666472	2.0512214768	99.2347531738667	97.1835316970667	1.5181242E7	8.385748137506567E8	2	7129	0.3074196645923628	1.2210565718681843	0.5215152117705968	426.7078552246094	426.7278137207031
1207	426.7345886230469	36.6436623122667					1	DETECTED	426.7346 m/z @36.64 [151020OFc1_NvH-0949-CRLM-16.raw]	426.7345886230469	36.6436623122667	2.89297837946667	97.8530088629333	94.96003048346662	4192298.25	3.257591665634201E8	4	7129	0.1513349051014785	0.7634573031088076	0.011070532288354858	426.7279052734375	426.74456787109375
1208	426.7500915527344	18.2125988045333					1	DETECTED	426.7501 m/z @18.21 [151020OFc1_NvH-0949-CRLM-16.raw]	426.7500915527344	18.2125988045333	3.59893575226667	95.1061782205333	91.50724246826663	2580262.75	3.276999152797006E8	2	7129	0.2181952785708141	0.8191298553900133	7.051619775436586	426.7445983886719	426.7584228515625
1209	426.7684326171875	22.9522176957333					1	DETECTED	426.7684 m/z @22.95 [151020OFc1_NvH-0949-CRLM-16.raw]	426.7684326171875	22.9522176957333	4.04529057013333	99.8580799696	95.81278939946667	9236478.0	5.043860655967784E8	2	7129	0.1895703707260381	1.9146154746854924	1.2212340385497924	426.758544921875	426.7781677246094
1210	426.7871398925781	44.5364360429333					1	DETECTED	426.7871 m/z @44.54 [151020OFc1_NvH-0949-CRLM-16.raw]	426.7871398925781	44.5364360429333	3.5493336984	95.728052108	92.1787184096	3170843.0	2.854074564951471E8	2	7129	0.3446333249252973	1.2512691313852367	1.6760812549112791	426.7787780761719	426.7969055175781
1211	426.8045654296875	28.7341501064					1	DETECTED	426.8046 m/z @28.73 [151020OFc1_NvH-0949-CRLM-16.raw]	426.8045654296875	28.7341501064	3.22331219653333	98.0837101056	94.86039790906668	195883.328125	2.418204385347352E8	0	7129	0.5043104947145416	1.859217604772952	0.01664810077393928	426.7974548339844	426.81451416015625
1212	426.8168640136719	37.1501314896					1	DETECTED	426.8169 m/z @37.15 [151020OFc1_NvH-0949-CRLM-16.raw]	426.8168640136719	37.1501314896	0.6336249216	97.787174104	97.1535491824	164843.578125	2.43419293267227E8	0	7129	88.8429043130544	1.6108869627254447	2.1558193620346815	426.8146667480469	426.8265686035156
1213	426.8467712402344	39.3937876413333					1	DETECTED	426.8468 m/z @39.39 [151020OFc1_NvH-0949-CRLM-16.raw]	426.8467712402344	39.3937876413333	0.1349925288	99.6203718984	99.4853793696	315096.875	2.2094171499931467E8	0	7129	28.460244820354134	1.4395139786173043	0.0026499972520945643	426.83685302734375	426.85675048828125
1214	426.8688659667969	28.673325876					1	DETECTED	426.8689 m/z @28.67 [151020OFc1_NvH-0949-CRLM-16.raw]	426.8688659667969	28.673325876	0.00988562773333333	98.4156876522667	98.40580202453336	795163.875	2.0401115339968476E8	0	7129	0.16752577377317124	0.5034779212036035	1.2037243063770653	426.8589172363281	426.8722229003906
1215	426.88226318359375	17.0525729917333					1	DETECTED	426.8823 m/z @17.05 [151020OFc1_NvH-0949-CRLM-16.raw]	426.88226318359375	17.0525729917333	0.117348765333333	98.7095281170667	98.59217935173336	2385842.0	3.0259950187847495E8	3	7129	6.5974075918222574	0.5113255007328603	0.4891513050257481	426.8724060058594	426.8922424316406
1216	426.8926696777344	25.7980211362667					1	DETECTED	426.8927 m/z @25.80 [151020OFc1_NvH-0949-CRLM-16.raw]	426.8926696777344	25.7980211362667	0.0374499141333333	47.5265164170667	47.48906650293337	169199.40625	1.1948836401505342E8	0	7129	40.83455655190493	0.9900772905881394	0.9842091327704446	426.8923645019531	426.8935852050781
1217	426.9035949707031	34.5556132330667					1	DETECTED	426.9036 m/z @34.56 [151020OFc1_NvH-0949-CRLM-16.raw]	426.9035949707031	34.5556132330667	0.361750576266667	97.2359659370667	96.87421536080002	994726.0625	2.801110957111641E8	3	7129	7.629073998784115	1.39040724349424	0.1938202281989433	426.89361572265625	426.9134826660156
1218	426.9147644042969	35.6193634421333					1	DETECTED	426.9148 m/z @35.62 [151020OFc1_NvH-0949-CRLM-16.raw]	426.9147644042969	35.6193634421333	3.1134051408	91.6351359034667	88.5217307626667	771566.6875	2.6393537841222292E8	3	7129	0.15918464394668064	0.6902823241670552	0.848436590483967	426.9136657714844	426.9208068847656
1219	426.93096923828125	25.3809504101333					1	DETECTED	426.9310 m/z @25.38 [151020OFc1_NvH-0949-CRLM-16.raw]	426.93096923828125	25.3809504101333	0.370629793333333	99.0729596608	98.70232986746666	1306442.125	2.255851382369279E8	3	7129	0.15735580943750094	0.8077732473028744	0.22623261320858457	426.9210510253906	426.93853759765625
1220	426.94854736328125	44.3935207138667					1	DETECTED	426.9485 m/z @44.39 [151020OFc1_NvH-0949-CRLM-16.raw]	426.94854736328125	44.3935207138667	0.605854195733333	99.6113259738667	99.00547177813337	1556175.875	2.5359488438702995E8	4	7129	0.14990503223157248	0.5190177865052668	0.004562367202334631	426.9385681152344	426.9585266113281
1221	426.95916748046875	21.6714701712					1	DETECTED	426.9592 m/z @21.67 [151020OFc1_NvH-0949-CRLM-16.raw]	426.95916748046875	21.6714701712	0.624149785066667	97.1411126984	96.51696291333333	760439.375	2.3091651598045313E8	2	7129	0.19751330872416517	1.3195448037566326	23.66648957758414	426.9586181640625	426.96905517578125
1222	426.97747802734375	25.2752936245333					1	DETECTED	426.9775 m/z @25.28 [151020OFc1_NvH-0949-CRLM-16.raw]	426.97747802734375	25.2752936245333	0.262984618933333	99.9508388368	99.68785421786667	356381.84375	2.1306909714278284E8	0	7129	14.629938013510934	2.8027270963767172	1.2794915179245798	426.9692687988281	426.9873962402344
1223	427.0055847167969	26.7912516522667					1	DETECTED	427.0056 m/z @26.79 [151020OFc1_NvH-0949-CRLM-16.raw]	427.0055847167969	26.7912516522667	0.8468518808	99.66405654	98.8172046592	1257011.25	2.2462282110872102E8	0	7129	0.03645050471769906	0.7805632238950199	63.014168428931626	426.99560546875	427.0150451660156
1224	427.0849304199219	90.3514507616					1	DETECTED	427.0849 m/z @90.35 [151020OFc1_NvH-0949-CRLM-16.raw]	427.0849304199219	90.3514507616	0.0995908504	99.9975403098667	99.89794945946669	281260.4375	2.1638613582566255E8	0	7129	0.0530105420916982	0.5391293446594061	1.3565852823864502	427.0752258300781	427.0921936035156
[truncated: 32,510 more rows]
