# Supplementary material for: MSFC: a new feature construction method for accurate diagnosis of mass spectrometry data
Source: Sci Rep. 2023 Sep 21;13:15694. doi: 10.1038/s41598-023-42395-5 (PMC10514077; doi:10.1038/s41598-023-42395-5)
Supplement: Supplementary file 1 — Supplementary Information. [file 41598_2023_42395_MOESM1_ESM.zip › dataset/CRLM dataset/crlm/crlm17.csv]

row ID	row m/z	row retention time	row identity (main ID)	row identity (all IDs)	row identity (main ID + details)	row comment	row number of detected peaks	151020OFc1_NvH-0949-CRLM-17.raw Peak status	151020OFc1_NvH-0949-CRLM-17.raw Peak name	151020OFc1_NvH-0949-CRLM-17.raw Peak m/z	151020OFc1_NvH-0949-CRLM-17.raw Peak RT	151020OFc1_NvH-0949-CRLM-17.raw Peak RT start	151020OFc1_NvH-0949-CRLM-17.raw Peak RT end	151020OFc1_NvH-0949-CRLM-17.raw Peak duration time	151020OFc1_NvH-0949-CRLM-17.raw Peak height	151020OFc1_NvH-0949-CRLM-17.raw Peak area	151020OFc1_NvH-0949-CRLM-17.raw Peak charge	151020OFc1_NvH-0949-CRLM-17.raw Peak # data points	151020OFc1_NvH-0949-CRLM-17.raw Peak FWHM	151020OFc1_NvH-0949-CRLM-17.raw Peak tailing factor	151020OFc1_NvH-0949-CRLM-17.raw Peak asymmetry factor	151020OFc1_NvH-0949-CRLM-17.raw Peak m/z min	151020OFc1_NvH-0949-CRLM-17.raw Peak m/z max
1	400.0005798339844	37.576212092					1	DETECTED	400.0006 m/z @37.58 [151020OFc1_NvH-0949-CRLM-17.raw]	400.0005798339844	37.576212092	0.4125893344	99.5516503226667	99.1390609882667	39621.609375	7.540283161031029E7	0	8097	30.16290761959619	1.3468564762101491	1.8274191594392173	399.99676513671875	400.01019287109375
2	400.03594970703125	30.1773171176					1	DETECTED	400.0359 m/z @30.18 [151020OFc1_NvH-0949-CRLM-17.raw]	400.03594970703125	30.1773171176	0.893207002133333	99.4468741517333	98.55366714959996	46646.5390625	7.61141030868397E7	0	8097	5.291133018015049	1.7304522252023429	2.775834408210655	400.0302734375	400.0389099121094
3	400.0733642578125	90.9271186530667					1	DETECTED	400.0734 m/z @90.93 [151020OFc1_NvH-0949-CRLM-17.raw]	400.0733642578125	90.9271186530667	1.14457660613333	95.6934009458667	94.54882433973337	139964.59375	7.626618921514401E7	0	8097	0.06717786415205751	0.5060463344205794	0.007578115708488286	400.0636291503906	400.08306884765625
4	400.12432861328125	91.3157166450667					1	DETECTED	400.1243 m/z @91.32 [151020OFc1_NvH-0949-CRLM-17.raw]	400.12432861328125	91.3157166450667	17.6859515133333	98.0096060061333	80.32365449279999	235379.203125	7.39490586405438E7	0	8097	0.3453937430617344	0.5607808821086622	0.15190678136229185	400.1172180175781	400.1335144042969
5	400.1447448730469	89.990635456					1	DETECTED	400.1447 m/z @89.99 [151020OFc1_NvH-0949-CRLM-17.raw]	400.1447448730469	89.990635456	4.25220664906667	95.1612990357333	90.90909238666663	55676.3828125	8.196066347980519E7	0	8097	55.0220841833443	0.5301537108370428	0.060307421674085475	400.13714599609375	400.1512145996094
6	400.1622009277344	90.1746214304					1	DETECTED	400.1622 m/z @90.17 [151020OFc1_NvH-0949-CRLM-17.raw]	400.1622009277344	90.1746214304	2.16734510053333	96.0373698624	93.87002476186667	98795.8046875	7.312880103988512E7	0	8097	21.55177986724256	0.5467537726700673	0.06047341126072823	400.15240478515625	400.17156982421875
7	400.1816101074219	17.6754891090667					1	DETECTED	400.1816 m/z @17.68 [151020OFc1_NvH-0949-CRLM-17.raw]	400.1816101074219	17.6754891090667	3.72982693066667	99.7341103813333	96.00428345066662	449170.25	8.882778451636238E7	0	8097	0.4033185893475526	68.44037171347645	6.518607965656286	400.1717529296875	400.19158935546875
8	400.1918029785156	13.4413837034667					1	DETECTED	400.1918 m/z @13.44 [151020OFc1_NvH-0949-CRLM-17.raw]	400.1918029785156	13.4413837034667	4.22423367093333	94.92360144	90.69936776906667	81944.4765625	8.106573634751238E7	0	8097	5.682484093188906	0.5078356197196089	0.03767247098168703	400.1916198730469	400.1969299316406
9	400.2069396972656	10.6649615784					1	DETECTED	400.2069 m/z @10.66 [151020OFc1_NvH-0949-CRLM-17.raw]	400.2069396972656	10.6649615784	2.1581277632	99.6091868986667	97.4510591354667	343541.375	1.0313033090263017E8	2	8097	12.709797787276491	1.086166948453092	5.507117368350633	400.19696044921875	400.21490478515625
10	400.22491455078125	34.2374002213333					1	DETECTED	400.2249 m/z @34.24 [151020OFc1_NvH-0949-CRLM-17.raw]	400.22491455078125	34.2374002213333	3.5133438792	98.0681155285333	94.5547716493333	1038847.25	1.26995596151598E8	3	8097	0.22406039364415165	0.5118971819033845	0.02313218929216132	400.2149658203125	400.2316589355469
11	400.2416687011719	35.1604584325333					1	DETECTED	400.2417 m/z @35.16 [151020OFc1_NvH-0949-CRLM-17.raw]	400.2416687011719	35.1604584325333	0.004764012	99.9997057429333	99.9949417309333	1.28662432E8	2.5602199180418997E9	3	8097	0.2875606483748214	1.2318478461736426	1.3317584521950914	400.231689453125	400.25164794921875
12	400.25714111328125	76.6452737866667					1	DETECTED	400.2571 m/z @76.65 [151020OFc1_NvH-0949-CRLM-17.raw]	400.25714111328125	76.6452737866667	3.26748628453333	99.6183180408	96.35083175626667	5216563.5	2.820403198391273E8	0	8097	0.48971139161501753	1.5727897326110294	3.2350234626031518	400.2516784667969	400.2669372558594
13	400.2691650390625	90.5894702922667					1	DETECTED	400.2692 m/z @90.59 [151020OFc1_NvH-0949-CRLM-17.raw]	400.2691650390625	90.5894702922667	5.75456645546667	95.5748980898667	89.82033163440003	81952.6875	8.48434148602563E7	0	8097	1.013300369844771	0.6884291246162856	0.14265027416174683	400.26715087890625	400.27777099609375
14	400.2880554199219	91.7639112576					1	DETECTED	400.2881 m/z @91.76 [151020OFc1_NvH-0949-CRLM-17.raw]	400.2880554199219	91.7639112576	3.68294035546667	93.3830486850667	89.70010832960003	139458.140625	7.222317633046041E7	0	8097	0.0928595115354085	1.941363494975523	0.0036540874965251893	400.2784423828125	400.29595947265625
15	400.30609130859375	89.8024607456					1	DETECTED	400.3061 m/z @89.80 [151020OFc1_NvH-0949-CRLM-17.raw]	400.30609130859375	89.8024607456	0.5712998376	97.0296984221333	96.4583985845333	500233.65625	7.801265488776815E7	0	8097	1.9122872063710616	0.5041996546193227	0.010339598676543079	400.2978210449219	400.3151550292969
16	400.34185791015625	90.821424132					1	DETECTED	400.3419 m/z @90.82 [151020OFc1_NvH-0949-CRLM-17.raw]	400.34185791015625	90.821424132	0.004764012	99.9997057429333	99.9949417309333	65675.2421875	8.231147230582072E7	0	8097	0.8759708924375644	0.5404060445188256	0.18736015950611815	400.3321533203125	400.3517150878906
17	400.3948669433594	31.9776118093333					1	DETECTED	400.3949 m/z @31.98 [151020OFc1_NvH-0949-CRLM-17.raw]	400.3948669433594	31.9776118093333	1.59515918613333	98.5229287056	96.92776951946666	144525.109375	8.638626284586973E7	0	8097	3.6683243091530535	2.178487112924394	8.54535539795171	400.3848876953125	400.4046936035156
18	400.443115234375	36.6681225949333					1	DETECTED	400.4431 m/z @36.67 [151020OFc1_NvH-0949-CRLM-17.raw]	400.443115234375	36.6681225949333	3.08200689546667	98.6482126890667	95.56620579360002	225220.34375	7.738130318340482E7	0	8097	0.18647573493533542	0.5059614217590562	0.01530983432091155	400.4334411621094	400.4529113769531
19	400.46307373046875	14.3096443408					1	DETECTED	400.4631 m/z @14.31 [151020OFc1_NvH-0949-CRLM-17.raw]	400.46307373046875	14.3096443408	3.633459148	99.637466284	96.004007136	192190.390625	7.590726298973583E7	0	8097	35.25907528502543	1.7768936990705633	2.1059700290535686	400.4532165527344	400.466796875
20	400.4768981933594	30.9797417368					1	DETECTED	400.4769 m/z @30.98 [151020OFc1_NvH-0949-CRLM-17.raw]	400.4768981933594	30.9797417368	3.4565445816	96.1070545024	92.6505099208	861447.875	9.310358986009802E7	4	8097	0.16853646908949216	0.5770181856195625	1.9903076012243681	400.4671630859375	400.48663330078125
21	400.4960021972656	10.1800003138667					1	DETECTED	400.4960 m/z @10.18 [151020OFc1_NvH-0949-CRLM-17.raw]	400.4960021972656	10.1800003138667	3.522758724	92.3892955978667	88.8665368738667	836981.3125	8.282200130847518E7	4	8097	0.17726139006250996	1.231476821126041	1.5246404547353871	400.4869689941406	400.5055236816406
22	400.5196838378906	17.4350504674667					1	DETECTED	400.5197 m/z @17.44 [151020OFc1_NvH-0949-CRLM-17.raw]	400.5196838378906	17.4350504674667	2.71012382746667	95.9410897485333	93.23096592106663	272830.65625	8.734736615716475E7	3	8097	3.9377328864678987	0.7072352466484984	0.06686200820821156	400.5097351074219	400.529541015625
23	400.53973388671875	41.3468400442667					1	DETECTED	400.5397 m/z @41.35 [151020OFc1_NvH-0949-CRLM-17.raw]	400.53973388671875	41.3468400442667	2.1214551336	99.8483319642667	97.72687683066671	216118.375	9.015887489852747E7	3	8097	30.652093939754636	0.5867763973803999	0.15582764102838617	400.5299072265625	400.5496826171875
24	400.5523986816406	25.8386316285333					1	DETECTED	400.5524 m/z @25.84 [151020OFc1_NvH-0949-CRLM-17.raw]	400.5523986816406	25.8386316285333	2.99806020906667	97.1889178066667	94.19085759760003	140091.296875	8.081146675063004E7	0	8097	19.196087094615166	2.5700080481501932	0.22343369281346825	400.54974365234375	400.5621337890625
25	400.57220458984375	35.1604584325333					1	DETECTED	400.5722 m/z @35.16 [151020OFc1_NvH-0949-CRLM-17.raw]	400.57220458984375	35.1604584325333	3.1754484024	99.6091868986667	96.43373849626671	8.6949504E7	1.7590393367674127E9	3	8097	0.32090344049071007	1.228804030608474	1.3432400629760775	400.5622253417969	400.5821533203125
26	400.6076965332031	31.7820843664					1	DETECTED	400.6077 m/z @31.78 [151020OFc1_NvH-0949-CRLM-17.raw]	400.6076965332031	31.7820843664	3.77791619813333	99.1888671554667	95.41095095733337	415799.78125	7.724552514116593E7	3	8097	0.03858601754835789	1.3690170778648778	0.5274522501184675	400.59771728515625	400.6175537109375
27	400.6443786621094	36.7391508477333					1	DETECTED	400.6444 m/z @36.74 [151020OFc1_NvH-0949-CRLM-17.raw]	400.6443786621094	36.7391508477333	2.4621121488	99.6091868986667	97.1470747498667	157777.546875	7.815166293640672E7	0	8097	0.19289706338932433	1.1483961703188097	0.007632793633730937	400.63458251953125	400.65399169921875
28	400.6822814941406	33.2554987781333					1	DETECTED	400.6823 m/z @33.26 [151020OFc1_NvH-0949-CRLM-17.raw]	400.6822814941406	33.2554987781333	0.837936372533333	87.3179348741333	86.47999850159997	321126.28125	7.767822962185998E7	0	8097	0.21739919394928364	0.5575904734501427	0.176528488906983	400.6724548339844	400.6844177246094
29	400.6947326660156	38.0562066629333					1	DETECTED	400.6947 m/z @38.06 [151020OFc1_NvH-0949-CRLM-17.raw]	400.6947326660156	38.0562066629333	3.72051719493333	95.4875870034667	91.76706980853336	443850.71875	8.136921039819314E7	2	8097	0.11157923426066674	0.5048410866888616	0.06659199918495143	400.6847839355469	400.7047119140625
30	400.71417236328125	9.3209870432					1	DETECTED	400.7142 m/z @9.32 [151020OFc1_NvH-0949-CRLM-17.raw]	400.71417236328125	9.3209870432	3.2307203176	96.8781061642667	93.6473858466667	268545.0625	8.26326606336082E7	0	8097	5.126622742246388	32.26565760682964	1.2374213801217295	400.7047424316406	400.7177734375
31	400.7278137207031	30.9333383909333					1	DETECTED	400.7278 m/z @30.93 [151020OFc1_NvH-0949-CRLM-17.raw]	400.7278137207031	30.9333383909333	3.3439352944	98.9517529613333	95.6078176669333	895344.625	1.2060283748241676E8	2	8097	17.005191861192245	0.5912459579581697	0.11784403749367058	400.7178649902344	400.7376708984375
32	400.74029541015625	14.5973601293333					1	DETECTED	400.7403 m/z @14.60 [151020OFc1_NvH-0949-CRLM-17.raw]	400.74029541015625	14.5973601293333	3.02599960933333	81.8874059725333	78.86140636319998	150050.828125	8.021947517351237E7	0	8097	0.0348388528183623	6.798451161011754	16.357043867324915	400.7378845214844	400.7405700683594
33	400.7505798339844	23.4656297549333					1	DETECTED	400.7506 m/z @23.47 [151020OFc1_NvH-0949-CRLM-17.raw]	400.7505798339844	23.4656297549333	3.7961572904	98.4552481666667	94.6590908762667	984313.125	1.1964562723028088E8	4	8097	0.15763269692644855	0.634976928510359	0.41251106341807414	400.7406005859375	400.7605285644531
34	400.7712707519531	21.6308381688					1	DETECTED	400.7713 m/z @21.63 [151020OFc1_NvH-0949-CRLM-17.raw]	400.7712707519531	21.6308381688	4.03568581733333	99.6091868986667	95.57350108133338	4119098.25	1.2382400565504906E8	2	8097	0.20278630303025125	1.2093937616562074	1.0996949445848332	400.761474609375	400.78125
35	400.7998962402344	19.4675165456					1	DETECTED	400.7999 m/z @19.47 [151020OFc1_NvH-0949-CRLM-17.raw]	400.7998962402344	19.4675165456	3.27685517413333	98.7250037858667	95.44814861173337	67833.0859375	7.767319233127406E7	0	8097	20.28919733119043	3.2155278354008545	5.552995509034167	400.79046630859375	400.809814453125
36	400.8442077636719	36.6872814250667					1	DETECTED	400.8442 m/z @36.69 [151020OFc1_NvH-0949-CRLM-17.raw]	400.8442077636719	36.6872814250667	3.74828091733333	99.2942134757333	95.54593255839997	167113.390625	8.44372301376599E7	0	8097	19.361018572633554	1.725632281875352	0.0026163876665952074	400.8342590332031	400.85418701171875
37	400.8648376464844	26.0210215986667					1	DETECTED	400.8648 m/z @26.02 [151020OFc1_NvH-0949-CRLM-17.raw]	400.8648376464844	26.0210215986667	0.745687307466667	99.8009142090667	99.05522690160004	136219.765625	7.142165636091012E7	0	8097	14.05536068198876	2.7373611664583817	0.16672247475567464	400.8548583984375	400.8699645996094
38	400.8799743652344	34.2374002213333					1	DETECTED	400.8800 m/z @34.24 [151020OFc1_NvH-0949-CRLM-17.raw]	400.8799743652344	34.2374002213333	0.727273029066667	99.9616417426667	99.23436871360003	435178.65625	8.302771077526672E7	0	8097	0.1184396342956191	1.9115885778919541	0.300872007984883	400.8699951171875	400.8810119628906
39	400.8910827636719	15.8240881216					1	DETECTED	400.8911 m/z @15.82 [151020OFc1_NvH-0949-CRLM-17.raw]	400.8910827636719	15.8240881216	0.403070727466667	99.8953791981333	99.49230847066663	484073.59375	8.9202821178981E7	3	8097	0.13979594169293463	0.5205193232886112	0.8754660736520984	400.881103515625	400.8940124511719
40	400.9040222167969	35.1604584325333					1	DETECTED	400.9040 m/z @35.16 [151020OFc1_NvH-0949-CRLM-17.raw]	400.9040222167969	35.1604584325333	0.004764012	99.5614463448	99.55668233280001	3.1588278E7	6.772273971622143E8	3	8097	0.28269785596167196	1.1850317533444634	1.2716362099024434	400.89404296875	400.9139709472656
41	400.9174499511719	39.7322817712					1	DETECTED	400.9174 m/z @39.73 [151020OFc1_NvH-0949-CRLM-17.raw]	400.9174499511719	39.7322817712	0.0799948333333333	99.5516503226667	99.47165548933337	255561.421875	7.93159056210173E7	3	8097	7.562324472350028	0.7087340030090239	0.11655296472743815	400.9140319824219	400.92718505859375
42	400.9421691894531	31.8006802101333					1	DETECTED	400.9422 m/z @31.80 [151020OFc1_NvH-0949-CRLM-17.raw]	400.9421691894531	31.8006802101333	0.145749248266667	99.9711661701333	99.82541692186663	224895.46875	7.610297762135819E7	0	8097	0.14267558587008367	1.9877455367607886	2.980716380005717	400.9325866699219	400.9521484375
43	400.9648742675781	9.3001019792					1	DETECTED	400.9649 m/z @9.30 [151020OFc1_NvH-0949-CRLM-17.raw]	400.9648742675781	9.3001019792	3.3439352944	97.8928405898667	94.5489052954667	217319.890625	8.415531752584869E7	0	8097	9.193198526433221	0.6462331256809216	6.370890172281481	400.95489501953125	400.9684143066406
44	400.9784240722656	30.9634250152					1	DETECTED	400.9784 m/z @30.96 [151020OFc1_NvH-0949-CRLM-17.raw]	400.9784240722656	30.9634250152	1.52172449173333	99.4946655658667	97.97294107413337	329877.96875	8.13802673944692E7	0	8097	7.140367695946079	0.5424087084912017	0.2097838243865169	400.968505859375	400.98822021484375
45	401.0010986328125	23.5338035514667					1	DETECTED	401.0011 m/z @23.53 [151020OFc1_NvH-0949-CRLM-17.raw]	401.0010986328125	23.5338035514667	0.004764012	99.7627208688	99.7579568568	883936.5	9.005044973939553E7	2	8097	0.16130402389038423	1.2571501395497484	5.057584722910115	400.99151611328125	401.01068115234375
46	401.04083251953125	33.1491065170667					1	DETECTED	401.0408 m/z @33.15 [151020OFc1_NvH-0949-CRLM-17.raw]	401.04083251953125	33.1491065170667	0.700184102666667	99.2747783517333	98.57459424906664	50112.73046875	7.764869737756512E7	0	8097	9.518540114087344	1.3504710306681995	1.752499805709038	401.0308837890625	401.05023193359375
47	401.0610046386719	35.426441148					1	DETECTED	401.0610 m/z @35.43 [151020OFc1_NvH-0949-CRLM-17.raw]	401.0610046386719	35.426441148	6.6268904536	99.4373722834667	92.8104818298667	33697.14453125	7.746144111909313E7	0	8097	71.608638576737	1.6113182253206724	1.4970786320688751	401.05120849609375	401.0697326660156
48	401.0945129394531	90.0716911034667					1	DETECTED	401.0945 m/z @90.07 [151020OFc1_NvH-0949-CRLM-17.raw]	401.0945129394531	90.0716911034667	7.27630171013333	94.8854686144	87.60916690426667	87564.4296875	8.284704398254004E7	0	8097	0.05241429231047334	0.5132246275259833	0.018219254583175266	401.08453369140625	401.0987854003906
49	401.10894775390625	90.3448445496					1	DETECTED	401.1089 m/z @90.34 [151020OFc1_NvH-0949-CRLM-17.raw]	401.10894775390625	90.3448445496	0.004764012	98.5229287056	98.5181646936	372866.96875	8.449752008433822E7	0	8097	0.020898362766203604	25.076291820189187	14.207000667144351	401.099365234375	401.1180114746094
50	401.1279602050781	90.99905522					1	DETECTED	401.1280 m/z @91.00 [151020OFc1_NvH-0949-CRLM-17.raw]	401.1279602050781	90.99905522	21.3438914781333	91.944082092	70.6001906138667	46781.6015625	6.616190179677537E7	0	8097	33.8026066516294	0.5423684746066535	0.030472862647492653	401.119384765625	401.130859375
51	401.1431884765625	91.3731383277333					1	DETECTED	401.1432 m/z @91.37 [151020OFc1_NvH-0949-CRLM-17.raw]	401.1431884765625	91.3731383277333	16.9427419285333	97.8928405898667	80.95009866133339	53677.48828125	6.732286760869348E7	0	8097	1.4194674937378977	0.5437973098192681	0.009010853358647436	401.1356506347656	401.14935302734375
52	401.1594543457031	91.06964186					1	DETECTED	401.1595 m/z @91.07 [151020OFc1_NvH-0949-CRLM-17.raw]	401.1594543457031	91.06964186	5.63812626346667	97.2740982208	91.63597195733333	176568.34375	7.976634317247152E7	0	8097	0.6367568113426643	0.5321325147348817	11.180897410930267	401.15045166015625	401.1689758300781
53	401.17694091796875	20.1938312802667					1	DETECTED	401.1769 m/z @20.19 [151020OFc1_NvH-0949-CRLM-17.raw]	401.17694091796875	20.1938312802667	5.41336198213333	97.1131641957333	91.69980221359998	163072.234375	7.84723854510191E7	0	8097	0.051029560262996654	9.612978367165143	26.106832371394336	401.1698913574219	401.186279296875
54	401.19671630859375	38.0562066629333					1	DETECTED	401.1967 m/z @38.06 [151020OFc1_NvH-0949-CRLM-17.raw]	401.19671630859375	38.0562066629333	3.42864289786667	96.6469523037333	93.21830940586663	173108.578125	8.109602794996765E7	2	8097	20.713958262105958	1.5397978333735582	0.38032807761684456	401.1867370605469	401.1971435546875
55	401.2071533203125	32.2295006370667					1	DETECTED	401.2072 m/z @32.23 [151020OFc1_NvH-0949-CRLM-17.raw]	401.2071533203125	32.2295006370667	2.8969424648	98.9990709938667	96.10212852906669	535187.6875	1.1045625997567765E8	3	8097	81.03161399327337	5.062890285712473	3.733822258589702	401.19720458984375	401.2171325683594
56	401.2251892089844	15.8128585514667					1	DETECTED	401.2252 m/z @15.81 [151020OFc1_NvH-0949-CRLM-17.raw]	401.2251892089844	15.8128585514667	2.8784135032	96.6277549893333	93.7493414861333	323661.4375	1.0589090413711105E8	3	8097	24.607283878505985	0.7788237475153463	2.1466230633809413	401.2171630859375	401.2278747558594
57	401.2378845214844	35.1604584325333					1	DETECTED	401.2379 m/z @35.16 [151020OFc1_NvH-0949-CRLM-17.raw]	401.2378845214844	35.1604584325333	0.6084223088	99.8858818570667	99.2774595482667	7141496.0	2.797120965092777E8	2	8097	0.2848516700935093	0.6030231976521276	0.01990199464226331	401.2279052734375	401.24786376953125
58	401.2518310546875	23.5209348808					1	DETECTED	401.2518 m/z @23.52 [151020OFc1_NvH-0949-CRLM-17.raw]	401.2518310546875	23.5209348808	1.77913629066667	99.5516503226667	97.77251403200003	457550.21875	1.127281703350049E8	2	8097	53.10492879820155	0.9212956729637306	4.020796388885221	401.2478942871094	401.2618103027344
59	401.2627258300781	32.7184405205333					1	DETECTED	401.2627 m/z @32.72 [151020OFc1_NvH-0949-CRLM-17.raw]	401.2627258300781	32.7184405205333	3.1098799184	98.5042684642667	95.3943885458667	431932.75	3.6503427544956553E8	0	8097	67.4875547721734	1.260268829940023	1.5134357401803724	401.2618408203125	401.26275634765625
60	401.27276611328125	21.6469609266667					1	DETECTED	401.2728 m/z @21.65 [151020OFc1_NvH-0949-CRLM-17.raw]	401.27276611328125	21.6469609266667	0.108392548266667	97.6550117064	97.54661915813334	1690834.375	1.163844714494151E8	2	8097	0.21521354412769966	47.0362649685523	70.55275938875853	401.2627868652344	401.2806701660156
61	401.28759765625	29.9989136901333					1	DETECTED	401.2876 m/z @30.00 [151020OFc1_NvH-0949-CRLM-17.raw]	401.28759765625	29.9989136901333	3.77791619813333	92.5200357765333	88.74211957839998	105501.390625	8.831617323903343E7	0	8097	61.722968627070316	3.3004696819213346	5.732072723308414	401.28326416015625	401.29144287109375
62	401.3084411621094	89.8024607456					1	DETECTED	401.3084 m/z @89.80 [151020OFc1_NvH-0949-CRLM-17.raw]	401.3084411621094	89.8024607456	2.0200317832	99.2942134757333	97.2741816925333	131317.859375	7.409335927378242E7	0	8097	64.33525157084733	0.5110459917532297	0.033506765651076596	401.2988586425781	401.3175048828125
63	401.326416015625	91.8857285250667					1	DETECTED	401.3264 m/z @91.89 [151020OFc1_NvH-0949-CRLM-17.raw]	401.326416015625	91.8857285250667	10.3093501592	98.2423695624	87.9330194032	63715.17578125	7.668473550775017E7	0	8097	1.3516770443952737	0.5389612849005384	20.07851410639551	401.3208312988281	401.33062744140625
64	401.34100341796875	91.8857285250667					1	DETECTED	401.3410 m/z @91.89 [151020OFc1_NvH-0949-CRLM-17.raw]	401.34100341796875	91.8857285250667	2.2134833968	92.5004609741333	90.2869775773333	66772.1953125	8.668889306028767E7	0	8097	1.5359950767242907	0.5034276628637283	2.133315613555795	401.3331298828125	401.3503112792969
65	401.37744140625	20.2697745688					1	DETECTED	401.3774 m/z @20.27 [151020OFc1_NvH-0949-CRLM-17.raw]	401.37744140625	20.2697745688	3.4180055512	99.1888671554667	95.7708616042667	103076.921875	8.229324051817383E7	0	8097	0.7632033930027937	5.738320959744442	0.12262033887246565	401.3678283691406	401.3872985839844
66	401.3981018066406	22.7582329616					1	DETECTED	401.3981 m/z @22.76 [151020OFc1_NvH-0949-CRLM-17.raw]	401.3981018066406	22.7582329616	3.2307203176	99.5230503832	96.2923300656	157112.28125	7.417253862127303E7	0	8097	0.08584914273531652	4.036960491027892	0.28992451990828333	401.3881530761719	401.4080810546875
67	401.4259338378906	13.452594124					1	DETECTED	401.4259 m/z @13.45 [151020OFc1_NvH-0949-CRLM-17.raw]	401.4259338378906	13.452594124	3.72982693066667	95.1992903621333	91.46946343146662	161810.828125	7.756874564396688E7	0	8097	0.2064778480642655	0.5797435025175321	28.5309254591796	401.4160461425781	401.4358215332031
68	401.4471435546875	27.4445718333333					1	DETECTED	401.4471 m/z @27.44 [151020OFc1_NvH-0949-CRLM-17.raw]	401.4471435546875	27.4445718333333	3.64302562586667	99.5230503832	95.88002475733333	787507.875	8.867778790378693E7	0	8097	0.15617701861659583	0.5114841082880375	4.278904036271749	401.43719482421875	401.4571228027344
69	401.4681701660156	18.4624121192					1	DETECTED	401.4682 m/z @18.46 [151020OFc1_NvH-0949-CRLM-17.raw]	401.4681701660156	18.4624121192	3.72051719493333	96.7918715722667	93.07135437733336	53116.2890625	7.753856413527146E7	0	8097	9.458637893731185	3.317835664561619	6.482784647685503	401.4582824707031	401.4693298339844
70	401.4795837402344	30.7007965376					1	DETECTED	401.4796 m/z @30.70 [151020OFc1_NvH-0949-CRLM-17.raw]	401.4795837402344	30.7007965376	3.1754484024	99.9616417426667	96.7861933402667	705699.25	8.559455947670422E7	2	8097	0.11454545551904971	1.1158278261764214	0.5458101181875221	401.46966552734375	401.48956298828125
71	401.502685546875	23.4802249861333					1	DETECTED	401.5027 m/z @23.48 [151020OFc1_NvH-0949-CRLM-17.raw]	401.502685546875	23.4802249861333	2.98874564266667	96.7243495754667	93.73560393280003	154461.859375	7.681112837548648E7	0	8097	0.11075006679862298	3.255563823733616	10.625040699390754	401.4927978515625	401.51263427734375
72	401.5254211425781	27.5944972216					1	DETECTED	401.5254 m/z @27.59 [151020OFc1_NvH-0949-CRLM-17.raw]	401.5254211425781	27.5944972216	3.5623849992	96.413817544	92.85143254479999	128606.6796875	7.28959835308113E7	0	8097	18.471923945707626	2.0887370980948496	6.873804066864311	401.5157165527344	401.531494140625
73	401.54150390625	32.2546458261333					1	DETECTED	401.5415 m/z @32.25 [151020OFc1_NvH-0949-CRLM-17.raw]	401.54150390625	32.2546458261333	3.10068425146667	98.552213712	95.45152946053332	381588.9375	8.687932681231791E7	0	8097	22.419304422375824	0.6083761876571956	0.07945054690905513	401.5315856933594	401.5514831542969
74	401.55279541015625	28.9376943909333					1	DETECTED	401.5528 m/z @28.94 [151020OFc1_NvH-0949-CRLM-17.raw]	401.55279541015625	28.9376943909333	4.24276307013333	46.4949422349333	42.25217916479997	76771.4765625	5.3928133662012115E7	0	8097	16.696645874783286	0.8554828239026513	1.2274197791106423	401.551513671875	401.55291748046875
75	401.56292724609375	17.2623986426667					1	DETECTED	401.5629 m/z @17.26 [151020OFc1_NvH-0949-CRLM-17.raw]	401.56292724609375	17.2623986426667	2.970435348	97.9215272370667	94.9510918890667	226336.96875	8.850750667813717E7	0	8097	16.925151967567658	0.569900121291754	0.04223450841062961	401.5529479980469	401.5642395019531
76	401.5742492675781	35.0814134893333					1	DETECTED	401.5742 m/z @35.08 [151020OFc1_NvH-0949-CRLM-17.raw]	401.5742492675781	35.0814134893333	3.6047345512	99.5136116928	95.9088771416	969668.875	1.1646305951634331E8	0	8097	19.749462515101087	0.5360527179117252	0.1432042232393208	401.56427001953125	401.584228515625
77	401.588623046875	45.5313557090667					1	DETECTED	401.5886 m/z @45.53 [151020OFc1_NvH-0949-CRLM-17.raw]	401.588623046875	45.5313557090667	3.85029003466667	97.3788524418667	93.52856240720003	214809.0	7.396717665977602E7	0	8097	0.10957134058525497	0.5150312240753818	0.018964248549536357	401.5842590332031	401.5986022949219
78	401.6263427734375	13.4065881314667					1	DETECTED	401.6263 m/z @13.41 [151020OFc1_NvH-0949-CRLM-17.raw]	401.6263427734375	13.4065881314667	2.51711135466667	94.4343489437333	91.91723758906663	165813.40625	8.125008415264456E7	0	8097	0.22663884390536104	0.6015602263073895	38.9603104703821	401.6164245605469	401.6362609863281
79	401.6661682128906	31.5894560429333					1	DETECTED	401.6662 m/z @31.59 [151020OFc1_NvH-0949-CRLM-17.raw]	401.6661682128906	31.5894560429333	1.83403762533333	92.2060662096	90.37202858426667	130516.2890625	7.80885955235693E7	0	8097	0.17306578591346522	1.7609639893872062	1.3394594568418436	401.65618896484375	401.67535400390625
80	401.6978759765625	27.4445718333333					1	DETECTED	401.6979 m/z @27.44 [151020OFc1_NvH-0949-CRLM-17.raw]	401.6978759765625	27.4445718333333	2.30560511866667	97.2265750789333	94.92096996026662	649393.125	8.981624498124899E7	0	8097	0.1660471704980253	0.5593810367230793	0.24959576907015024	401.68792724609375	401.7078552246094
81	401.70806884765625	38.0418345997333					1	DETECTED	401.7081 m/z @38.04 [151020OFc1_NvH-0949-CRLM-17.raw]	401.70806884765625	38.0418345997333	1.71479336853333	72.742947668	71.02815429946666	133263.09375	7.203415334072345E7	0	8097	15.725000611385674	0.9776209662578186	0.011432682291719334	401.7078857421875	401.70947265625
82	401.719482421875	29.7623866402667					1	DETECTED	401.7195 m/z @29.76 [151020OFc1_NvH-0949-CRLM-17.raw]	401.719482421875	29.7623866402667	2.97951424906667	97.9998933128	95.02037906373333	2091052.25	1.6066073993478152E8	2	8097	0.3147569916409054	0.8395604248367107	0.073178944834249	401.7095031738281	401.72943115234375
83	401.7369079589844	23.4385234285333					1	DETECTED	401.7369 m/z @23.44 [151020OFc1_NvH-0949-CRLM-17.raw]	401.7369079589844	23.4385234285333	3.35321897946667	97.1797317296	93.82651275013332	652479.0625	1.3022774145827445E8	2	8097	14.121818674483762	1.2895429122696944	0.06280079616436879	401.7294921875	401.74688720703125
84	401.75018310546875	21.0266676888					1	DETECTED	401.7502 m/z @21.03 [151020OFc1_NvH-0949-CRLM-17.raw]	401.75018310546875	21.0266676888	2.832249496	97.2552389909333	94.42298949493329	436915.53125	1.0886124210865588E8	2	8097	0.3486458557177592	10.886501579449988	0.4124721943656179	401.7469177246094	401.7593078613281
85	401.7646179199219	32.7184405205333					1	DETECTED	401.7646 m/z @32.72 [151020OFc1_NvH-0949-CRLM-17.raw]	401.7646179199219	32.7184405205333	7.4049942864	97.0486748082667	89.6436805218667	247639.6875	1.1209298645540023E8	0	8097	63.13406769037749	1.250535376444444	1.5079412963625132	401.7602844238281	401.7646179199219
86	401.7746276855469	21.5938448610667					1	DETECTED	401.7746 m/z @21.59 [151020OFc1_NvH-0949-CRLM-17.raw]	401.7746276855469	21.5938448610667	4.03568581733333	97.2552389909333	93.21955317359996	442935.78125	8.657614628366189E7	0	8097	0.14553499436664197	1.7202251595383273	741.4647784255504	401.7646484375	401.78326416015625
87	401.796875	90.5518269882667					1	DETECTED	401.7969 m/z @90.55 [151020OFc1_NvH-0949-CRLM-17.raw]	401.796875	90.5518269882667	0.176587420533333	98.4260278573333	98.24944043679996	77974.4140625	9.453896584315784E7	0	8097	0.05602287178317056	0.5435639280555662	0.0012376009688383517	401.78704833984375	401.8045959472656
88	401.8149719238281	89.7690883178667					1	DETECTED	401.8150 m/z @89.77 [151020OFc1_NvH-0949-CRLM-17.raw]	401.8149719238281	89.7690883178667	0.993907570933333	99.8009142090667	98.80700663813337	129724.3046875	1.277132678751736E8	0	8097	82.73058291849469	0.5629728779551102	0.010157042945340639	401.8050537109375	401.8179626464844
89	401.828125	89.7690883178667					1	DETECTED	401.8281 m/z @89.77 [151020OFc1_NvH-0949-CRLM-17.raw]	401.828125	89.7690883178667	1.75164485493333	99.2081023914667	97.45645753653336	668139.5	1.617116288978058E8	2	8097	77.24899061248469	0.5049953105943545	0.009837591241346755	401.818359375	401.8381042480469
90	401.8602600097656	20.7885481008					1	DETECTED	401.8603 m/z @20.79 [151020OFc1_NvH-0949-CRLM-17.raw]	401.8602600097656	20.7885481008	0.700184102666667	99.7148796768	99.01469557413333	102678.515625	8.401216716083667E7	0	8097	28.498382686967535	3.060833312136241	0.01045289978286119	401.8515625	401.8634338378906
91	401.8734436035156	32.2398858730667					1	DETECTED	401.8734 m/z @32.24 [151020OFc1_NvH-0949-CRLM-17.raw]	401.8734436035156	32.2398858730667	0.0330330464	98.7250037858667	98.6919707394667	119747.640625	1.0210334586252803E8	0	8097	69.27319444456941	2.007531629215856	3.1287146319683488	401.86346435546875	401.8736267089844
92	401.8836364746094	27.1830830952					1	DETECTED	401.8836 m/z @27.18 [151020OFc1_NvH-0949-CRLM-17.raw]	401.8836364746094	27.1830830952	0.0799948333333333	99.9807390242667	99.90074419093337	711552.9375	1.1127210487216112E8	3	8097	8.185994543188738	0.7903910843693791	0.011497246903970325	401.8736572265625	401.89361572265625
93	401.89556884765625	32.4130983106667					1	DETECTED	401.8956 m/z @32.41 [151020OFc1_NvH-0949-CRLM-17.raw]	401.89556884765625	32.4130983106667	3.633459148	98.3875136426667	94.7540544946667	95392.3046875	9.859490797538769E7	0	8097	78.26434782985062	1.6461718690191225	2.4468481243555913	401.8936767578125	401.89556884765625
94	401.90557861328125	12.6229180506667					1	DETECTED	401.9056 m/z @12.62 [151020OFc1_NvH-0949-CRLM-17.raw]	401.90557861328125	12.6229180506667	0.051745156	99.8009142090667	99.74916905306671	437685.53125	1.0848068532723184E8	0	8097	3.121921604604852	3.551347355860183	1.0053518208783017	401.8955993652344	401.9155578613281
95	401.92633056640625	89.9006616341333					1	DETECTED	401.9263 m/z @89.90 [151020OFc1_NvH-0949-CRLM-17.raw]	401.92633056640625	89.9006616341333	4.1284100536	98.8186251714667	94.6902151178667	102128.375	9.931743629948281E7	0	8097	47.48154841322246	0.8818582207529299	0.6989521809415573	401.9164123535156	401.92633056640625
96	401.9363708496094	22.8939589709333					1	DETECTED	401.9364 m/z @22.89 [151020OFc1_NvH-0949-CRLM-17.raw]	401.9363708496094	22.8939589709333	0.5619395976	98.4260278573333	97.8640882597333	165880.328125	9.329040711967412E7	0	8097	0.04832342671033629	3.543174945897136	0.2031982972476234	401.92657470703125	401.9386901855469
97	401.9486999511719	27.4980669648					1	DETECTED	401.9487 m/z @27.50 [151020OFc1_NvH-0949-CRLM-17.raw]	401.9486999511719	27.4980669648	0.3370796208	98.9135177741333	98.5764381533333	312826.53125	9.628646617744505E7	4	8097	0.09642929505938369	2.6816869158165684	2.5561516130421458	401.9388122558594	401.95867919921875
98	401.9611511230469	89.9006616341333					1	DETECTED	401.9612 m/z @89.90 [151020OFc1_NvH-0949-CRLM-17.raw]	401.9611511230469	89.9006616341333	4.0266380312	98.7058765677333	94.6792385365333	248470.171875	1.0049000521670234E8	0	8097	10.657662596713905	0.5162304762961777	0.09898022970939331	401.958740234375	401.9647521972656
99	401.974853515625	89.8845018458667					1	DETECTED	401.9749 m/z @89.88 [151020OFc1_NvH-0949-CRLM-17.raw]	401.974853515625	89.8845018458667	0.7549330976	99.9711661701333	99.2162330725333	369624.1875	9.109166889226379E7	0	8097	59.29618770034828	0.5038300932401523	0.03952961788652555	401.965087890625	401.9848327636719
100	401.9905700683594	89.8845018458667					1	DETECTED	401.9906 m/z @89.88 [151020OFc1_NvH-0949-CRLM-17.raw]	401.9905700683594	89.8845018458667	0.108392548266667	99.9807390242667	99.87234647600003	344786.75	9.115403845494139E7	0	8097	3.101957968418205	0.5713624160097591	0.035765737120854395	401.98486328125	402.0005187988281
101	402.001220703125	89.9138162864					1	DETECTED	402.0012 m/z @89.91 [151020OFc1_NvH-0949-CRLM-17.raw]	402.001220703125	89.9138162864	0.167281629066667	98.552213712	98.38493208293333	237496.421875	8.6723192747312E7	0	8097	49.71576128430599	0.5890820621909858	0.10328703865885276	402.0005798339844	402.0111999511719
102	402.0165100097656	89.9138162864					1	DETECTED	402.0165 m/z @89.91 [151020OFc1_NvH-0949-CRLM-17.raw]	402.0165100097656	89.9138162864	3.85939229093333	98.5911096856	94.73171739466667	198892.671875	8.835636225573367E7	0	8097	49.72209902572881	0.5149346674950595	0.040645705015116204	402.01123046875	402.0234680175781
103	402.0335388183594	26.6906738453333					1	DETECTED	402.0335 m/z @26.69 [151020OFc1_NvH-0949-CRLM-17.raw]	402.0335388183594	26.6906738453333	0.167281629066667	99.8293698077333	99.66208817866664	821609.0625	1.0165473332886483E8	0	8097	0.25640211720772044	2.3552958128273205	4.793161290551632	402.0235595703125	402.04248046875
104	402.052490234375	22.7981600626667					1	DETECTED	402.0525 m/z @22.80 [151020OFc1_NvH-0949-CRLM-17.raw]	402.052490234375	22.7981600626667	0.155045902133333	99.2366127370667	99.08156683493335	2025292.0	1.5061000642462787E8	5	8097	0.26192557209036593	51.588746627780424	117.24224337295016	402.04254150390625	402.06243896484375
105	402.0634765625	93.0381092117333					1	DETECTED	402.0635 m/z @93.04 [151020OFc1_NvH-0949-CRLM-17.raw]	402.0634765625	93.0381092117333	0.167281629066667	98.9135177741333	98.74623614506663	377802.75	1.0371132289603354E8	0	8097	3.112073072359223	0.5112244497162283	0.01523278838853522	402.0625	402.0679016113281
106	402.07794189453125	89.8481582672					1	DETECTED	402.0779 m/z @89.85 [151020OFc1_NvH-0949-CRLM-17.raw]	402.07794189453125	89.8481582672	0.155045902133333	99.7053340392	99.55028813706666	438582.09375	9.619342356204917E7	0	8097	43.71089993914689	0.5239944666428205	0.13735656476149938	402.0681457519531	402.0859375
107	402.0959777832031	89.8481582672					1	DETECTED	402.0960 m/z @89.85 [151020OFc1_NvH-0949-CRLM-17.raw]	402.0959777832031	89.8481582672	0.155045902133333	99.7341103813333	99.57906447919996	634131.1875	9.362954075546408E7	0	8097	46.64393506767885	0.5483424482519129	0.01933319532624942	402.08599853515625	402.10589599609375
108	402.1119689941406	92.9137102253333					1	DETECTED	402.1120 m/z @92.91 [151020OFc1_NvH-0949-CRLM-17.raw]	402.1119689941406	92.9137102253333	0.108392548266667	99.4182497784	99.30985723013333	162812.125	9.927797489940144E7	0	8097	2.4192292531772637	0.681466300108373	0.053515775676539624	402.1059875488281	402.1219482421875
109	402.1320495605469	89.7787090048					1	DETECTED	402.1320 m/z @89.78 [151020OFc1_NvH-0949-CRLM-17.raw]	402.1320495605469	89.7787090048	0.108392548266667	99.7341103813333	99.62571783306663	218722.0625	9.794015521626447E7	0	8097	43.372829180758245	0.5495692751297193	14.738050848582535	402.1220703125	402.14202880859375
110	402.1550598144531	89.8274131528					1	DETECTED	402.1551 m/z @89.83 [151020OFc1_NvH-0949-CRLM-17.raw]	402.1550598144531	89.8274131528	1.2086612984	99.7341103813333	98.52544908293329	351554.46875	1.2721937420560057E8	0	8097	49.73407226113901	1.013015154894122	0.02248586623882554	402.14508056640625	402.1574401855469
111	402.1674499511719	89.7787090048					1	DETECTED	402.1674 m/z @89.78 [151020OFc1_NvH-0949-CRLM-17.raw]	402.1674499511719	89.7787090048	0.108392548266667	99.8199637349333	99.71157118666663	465744.59375	9.279466651445341E7	0	8097	46.634653297143586	0.5349606989927755	0.2272586594760186	402.157470703125	402.1753234863281
112	402.18572998046875	89.7787090048					1	DETECTED	402.1857 m/z @89.78 [151020OFc1_NvH-0949-CRLM-17.raw]	402.18572998046875	89.7787090048	0.004764012	99.9997057429333	99.9949417309333	614060.875	5.353646056066204E8	2	8097	91.11261150184583	0.5330145211167262	0.08475385373778369	402.17584228515625	402.1906433105469
113	402.2006530761719	89.8024607456					1	DETECTED	402.2007 m/z @89.80 [151020OFc1_NvH-0949-CRLM-17.raw]	402.2006530761719	89.8024607456	0.233116077333333	99.9616417426667	99.72852566533336	678986.125	1.1357963573107904E8	2	8097	60.90245218786404	0.5055834587139337	0.03428433251999243	402.190673828125	402.2102966308594
114	402.2203063964844	29.5995931309333					1	DETECTED	402.2203 m/z @29.60 [151020OFc1_NvH-0949-CRLM-17.raw]	402.2203063964844	29.5995931309333	0.233116077333333	99.9711661701333	99.73805009279997	788960.9375	1.5452140912256134E8	3	8097	2.6378044030270402	1.3379378586211657	4.280471857676334	402.2103271484375	402.2240905761719
115	402.2341003417969	26.6906738453333					1	DETECTED	402.2341 m/z @26.69 [151020OFc1_NvH-0949-CRLM-17.raw]	402.2341003417969	26.6906738453333	0.233116077333333	99.9711661701333	99.73805009279997	910612.25	1.4513958039399478E8	2	8097	0.2960981417313526	2.969443668976952	0.5821705077164053	402.22412109375	402.2433166503906
116	402.2533264160156	22.7738164853333					1	DETECTED	402.2533 m/z @22.77 [151020OFc1_NvH-0949-CRLM-17.raw]	402.2533264160156	22.7738164853333	0.0612657906666667	99.9711661701333	99.90990037946663	2390658.25	2.0609593975051805E8	5	8097	0.22283012979919192	19.091604413083267	40.60248668648223	402.24334716796875	402.2633056640625
117	402.2659912109375	93.1817239237333					1	DETECTED	402.2660 m/z @93.18 [151020OFc1_NvH-0949-CRLM-17.raw]	402.2659912109375	93.1817239237333	0.0612657906666667	99.9997057429333	99.93843995226663	378418.25	1.2523934604294807E8	0	8097	48.37091213634085	0.5046454525149464	0.0059059126233485535	402.2633361816406	402.2759704589844
118	402.2818298339844	93.2467189826667					1	DETECTED	402.2818 m/z @93.25 [151020OFc1_NvH-0949-CRLM-17.raw]	402.2818298339844	93.2467189826667	0.0706219309333333	99.9997057429333	99.92908381199997	184188.90625	1.4572676165685627E8	0	8097	52.376856671431334	0.5221864791892499	0.028952495966915955	402.2760009765625	402.283447265625
119	402.29345703125	46.194928844					1	DETECTED	402.2935 m/z @46.19 [151020OFc1_NvH-0949-CRLM-17.raw]	402.29345703125	46.194928844	0.0612657906666667	99.8579360410667	99.79667025040003	185168.71875	1.3283488682076469E8	0	8097	51.00387817899485	0.8042919782066578	67.15646635340094	402.2834777832031	402.2936096191406
120	402.3036193847656	91.8436668048					1	DETECTED	402.3036 m/z @91.84 [151020OFc1_NvH-0949-CRLM-17.raw]	402.3036193847656	91.8436668048	0.004764012	99.9997057429333	99.9949417309333	714460.25	1.3060778573667496E8	0	8097	0.18770570420831234	0.5046515849757882	0.022396580477518625	402.2936706542969	402.3119812011719
121	402.3219909667969	89.8024607456					1	DETECTED	402.3220 m/z @89.80 [151020OFc1_NvH-0949-CRLM-17.raw]	402.3219909667969	89.8024607456	0.004764012	99.8579360410667	99.8531720290667	3899966.5	1.4601057911120495E8	0	8097	0.04084963176019585	0.5007204310784871	1.511992192064998	402.31201171875	402.33197021484375
122	402.33203125	46.1820378909333					1	DETECTED	402.3320 m/z @46.18 [151020OFc1_NvH-0949-CRLM-17.raw]	402.33203125	46.1820378909333	0.004764012	99.8579360410667	99.8531720290667	246858.15625	1.6125336338448334E8	0	8097	15.834793484473742	0.7471525060067518	0.5578883757135371	402.3320007324219	402.3420104980469
123	402.35369873046875	46.1701880618667					1	DETECTED	402.3537 m/z @46.17 [151020OFc1_NvH-0949-CRLM-17.raw]	402.35369873046875	46.1701880618667	0.0144953506666667	99.8579360410667	99.84344069040003	173640.34375	1.3704913872870725E8	2	8097	23.01744838415525	0.9509518871654272	4.74981377148581	402.34381103515625	402.3636779785156
124	402.36376953125	40.4550294816					1	DETECTED	402.3638 m/z @40.46 [151020OFc1_NvH-0949-CRLM-17.raw]	402.36376953125	40.4550294816	0.792064117066667	99.8483319642667	99.05626784720003	167944.875	1.349312397256966E8	0	8097	33.71302362460088	1.084747790706819	0.6894668341936467	402.36370849609375	402.3737487792969
125	402.3800964355469	43.4703161984					1	DETECTED	402.3801 m/z @43.47 [151020OFc1_NvH-0949-CRLM-17.raw]	402.3800964355469	43.4703161984	0.792064117066667	99.5230503832	98.73098626613333	150244.59375	1.762732377267834E8	0	8097	25.07207053787839	1.137422390498385	2.369836689075865	402.373779296875	402.38031005859375
126	402.39031982421875	46.1153257330667					1	DETECTED	402.3903 m/z @46.12 [151020OFc1_NvH-0949-CRLM-17.raw]	402.39031982421875	46.1153257330667	0.801274240266667	99.8483319642667	99.04705772400004	172663.484375	1.4807190294568673E8	3	8097	15.398602615784434	0.9076804587814947	0.2796258824503125	402.3803405761719	402.39434814453125
127	402.40435791015625	44.0192618688					1	DETECTED	402.4044 m/z @44.02 [151020OFc1_NvH-0949-CRLM-17.raw]	402.40435791015625	44.0192618688	0.145749248266667	99.5516503226667	99.40590107440003	175369.078125	1.4946366626810905E8	0	8097	30.666607695710777	0.9169332887784707	0.14968139526764943	402.3943786621094	402.4078674316406
128	402.4178771972656	24.4955925176					1	DETECTED	402.4179 m/z @24.50 [151020OFc1_NvH-0949-CRLM-17.raw]	402.4178771972656	24.4955925176	0.117746465066667	99.9236147314667	99.80586826640003	658387.4375	1.5649762743368253E8	2	8097	0.14513630212654505	11.403453077338854	10.460916357547069	402.4079284667969	402.4278564453125
129	402.4350891113281	26.670653416					1	DETECTED	402.4351 m/z @26.67 [151020OFc1_NvH-0949-CRLM-17.raw]	402.4350891113281	26.670653416	0.136352918666667	99.7148796768	99.57852675813332	367559.875	1.679300338537719E8	2	8097	17.525898381317823	0.9711330249669309	2.0253701226166547	402.4278869628906	402.44354248046875
130	402.45355224609375	22.7981600626667					1	DETECTED	402.4536 m/z @22.80 [151020OFc1_NvH-0949-CRLM-17.raw]	402.45355224609375	22.7981600626667	0.117746465066667	99.7245485045333	99.60680203946663	1606780.375	2.1085502200203392E8	0	8097	0.21542734567644928	4.981135179323666	4.173382584326703	402.4435729980469	402.4635314941406
131	402.4637451171875	43.8511016898667					1	DETECTED	402.4637 m/z @43.85 [151020OFc1_NvH-0949-CRLM-17.raw]	402.4637451171875	43.8511016898667	0.136352918666667	99.7245485045333	99.58819558586663	236637.578125	1.7623999793101242E8	3	8097	1.7264327204940955	1.0296308220548764	0.47672034645031874	402.46356201171875	402.4737243652344
132	402.4793395996094	35.3103216376					1	DETECTED	402.4793 m/z @35.31 [151020OFc1_NvH-0949-CRLM-17.raw]	402.4793395996094	35.3103216376	0.0991364328	99.7245485045333	99.62541207173331	199965.828125	1.7265390290008774E8	0	8097	20.30925635993339	1.4716735191739305	3.9906010558325304	402.4737548828125	402.48931884765625
133	402.4895324707031	31.3470917064					1	DETECTED	402.4895 m/z @31.35 [151020OFc1_NvH-0949-CRLM-17.raw]	402.4895324707031	31.3470917064	0.127089895733333	99.7437089576	99.61661906186667	183540.21875	1.8060130785550657E8	0	8097	20.015603741533596	1.9136650762336491	4.253163151382141	402.4893493652344	402.49951171875
134	402.5005187988281	40.3197582890667					1	DETECTED	402.5005 m/z @40.32 [151020OFc1_NvH-0949-CRLM-17.raw]	402.5005187988281	40.3197582890667	0.117746465066667	99.7245485045333	99.60680203946663	164748.5	1.9873396662272966E8	0	8097	25.72003429659002	1.2060554134198325	0.050146635011546634	402.4995422363281	402.50274658203125
135	402.51275634765625	27.7695618314667					1	DETECTED	402.5128 m/z @27.77 [151020OFc1_NvH-0949-CRLM-17.raw]	402.51275634765625	27.7695618314667	0.0991364328	99.9426268010667	99.8434903682667	198943.296875	1.816745138188096E8	0	8097	14.541221670702356	1.7183690317705014	5.114691554774985	402.5027770996094	402.5227355957031
136	402.534423828125	34.3020431224					1	DETECTED	402.5344 m/z @34.30 [151020OFc1_NvH-0949-CRLM-17.raw]	402.534423828125	34.3020431224	0.0991364328	99.9426268010667	99.8434903682667	187488.125	1.8277185490750575E8	0	8097	38.69050243823844	1.282596988989788	0.16022484539005227	402.5244445800781	402.5397033691406
137	402.5497131347656	17.8666584077333					1	DETECTED	402.5497 m/z @17.87 [151020OFc1_NvH-0949-CRLM-17.raw]	402.5497131347656	17.8666584077333	0.0991364328	99.9807390242667	99.8816025914667	219505.421875	2.018421880006608E8	0	8097	19.528967774337097	2.771176635899943	6.061476406578827	402.53973388671875	402.5531921386719
138	402.5632019042969	16.3298547338667					1	DETECTED	402.5632 m/z @16.33 [151020OFc1_NvH-0949-CRLM-17.raw]	402.5632019042969	16.3298547338667	0.223538849333333	99.9903304989333	99.76679164959997	1195099.625	2.1226534719766477E8	3	8097	0.1866439614634139	6.848234975130668	86.79296238819511	402.55322265625	402.5653076171875
139	402.5753173828125	11.3090454157333					1	DETECTED	402.5753 m/z @11.31 [151020OFc1_NvH-0949-CRLM-17.raw]	402.5753173828125	11.3090454157333	0.0799948333333333	99.9903304989333	99.91033566559997	1962106.75	2.0591876677420336E8	3	8097	0.13514310423748022	36.58954133006364	270.66307290932707	402.5653381347656	402.5852966308594
140	402.59478759765625	35.5652266826667					1	DETECTED	402.5948 m/z @35.57 [151020OFc1_NvH-0949-CRLM-17.raw]	402.59478759765625	35.5652266826667	0.0799948333333333	99.9807390242667	99.90074419093337	207181.625	2.0696975532552636E8	2	8097	6.734452393210866	1.193223507240521	2.583544117947115	402.5853271484375	402.59576416015625
141	402.60577392578125	43.8919426717333					1	DETECTED	402.6058 m/z @43.89 [151020OFc1_NvH-0949-CRLM-17.raw]	402.60577392578125	43.8919426717333	0.0799948333333333	99.9903304989333	99.91033566559997	246795.34375	2.011186149029125E8	0	8097	29.095548175042694	0.8968066137490489	0.6635035448218176	402.5957946777344	402.6083984375
142	402.618408203125	24.4674138728					1	DETECTED	402.6184 m/z @24.47 [151020OFc1_NvH-0949-CRLM-17.raw]	402.618408203125	24.4674138728	0.0799948333333333	99.9903304989333	99.91033566559997	736821.0	2.1391986950666055E8	0	8097	0.12334691143648513	3.001640101089417	3.279006611495703	402.6085205078125	402.6283874511719
143	402.63543701171875	26.6202057626667					1	DETECTED	402.6354 m/z @26.62 [151020OFc1_NvH-0949-CRLM-17.raw]	402.63543701171875	26.6202057626667	0.0799948333333333	99.9903304989333	99.91033566559997	263769.75	1.973918375526224E8	0	8097	11.652734795935338	2.338388417082953	1.1707708745988183	402.62841796875	402.64404296875
144	402.654052734375	22.8267761626667					1	DETECTED	402.6541 m/z @22.83 [151020OFc1_NvH-0949-CRLM-17.raw]	402.654052734375	22.8267761626667	0.0236749944	99.9903304989333	99.9666555045333	598957.75	2.2676548606211716E8	0	8097	0.31423429410237347	18.137058835788093	5.734882267317001	402.6440734863281	402.6640319824219
145	402.6693420410156	32.0435233098667					1	DETECTED	402.6693 m/z @32.04 [151020OFc1_NvH-0949-CRLM-17.raw]	402.6693420410156	32.0435233098667	0.0424369349333333	99.9903304989333	99.94789356399997	149932.5625	2.0200643468048438E8	0	8097	38.81805230720667	1.9210422064322774	3.3669154284038054	402.6640625	402.67120361328125
146	402.6812438964844	34.2544314728					1	DETECTED	402.6812 m/z @34.25 [151020OFc1_NvH-0949-CRLM-17.raw]	402.6812438964844	34.2544314728	0.0236749944	99.8858818570667	99.86220686266671	199522.03125	1.9199621472795293E8	0	8097	24.996907052830895	1.5807376583917652	0.19938388344535035	402.6712646484375	402.68792724609375
147	402.69793701171875	21.6469609266667					1	DETECTED	402.6979 m/z @21.65 [151020OFc1_NvH-0949-CRLM-17.raw]	402.69793701171875	21.6469609266667	0.0236749944	99.8766008424	99.852925848	5481172.5	2.718111120634423E8	2	8097	0.25883015096685824	10.995844127794408	1.9824029007089314	402.6879577636719	402.7079162597656
148	402.71746826171875	21.7420058696					1	DETECTED	402.7175 m/z @21.74 [151020OFc1_NvH-0949-CRLM-17.raw]	402.71746826171875	21.7420058696	0.0236749944	99.8766008424	99.852925848	2467153.5	1.986821613528309E8	2	8097	0.29957116414370333	1.1957066441722553	0.1150291432676595	402.70794677734375	402.7274475097656
149	402.7401123046875	29.983561352					1	DETECTED	402.7401 m/z @29.98 [151020OFc1_NvH-0949-CRLM-17.raw]	402.7401123046875	29.983561352	0.0236749944	99.8388409429333	99.8151659485333	220829.71875	1.489226794013494E8	2	8097	8.974985491088304	1.6960803762317647	0.36961555840954063	402.7301330566406	402.7500915527344
150	402.750732421875	34.2374002213333					1	DETECTED	402.7507 m/z @34.24 [151020OFc1_NvH-0949-CRLM-17.raw]	402.750732421875	34.2374002213333	0.0236749944	99.5326151893333	99.5089401949333	209597.15625	1.973506997589547E8	2	8097	22.025991039452713	2.560317349633369	0.2500944981395093	402.7501220703125	402.7607116699219
151	402.7608947753906	50.9807268898667					1	DETECTED	402.7609 m/z @50.98 [151020OFc1_NvH-0949-CRLM-17.raw]	402.7608947753906	50.9807268898667	0.0330330464	69.8400369496	69.8070039032	133884.4375	2.0306708972326103E8	0	8097	33.44430795798547	0.6850459054383126	0.3953591989100174	402.7607421875	402.7617492675781
152	402.7717590332031	53.5361391861333					1	DETECTED	402.7718 m/z @53.54 [151020OFc1_NvH-0949-CRLM-17.raw]	402.7717590332031	53.5361391861333	0.0424369349333333	99.5326151893333	99.49017825439996	177107.578125	1.902847946237888E8	2	8097	33.76669483393364	0.6312027907392299	0.39353898897601625	402.76177978515625	402.78173828125
153	402.7933349609375	34.6642224685333					1	DETECTED	402.7933 m/z @34.66 [151020OFc1_NvH-0949-CRLM-17.raw]	402.7933349609375	34.6642224685333	1.01241146373333	99.5326151893333	98.52020372559997	176891.921875	2.1241988823344922E8	0	8097	33.693820136410054	1.524267955516816	0.14030826680580438	402.7833557128906	402.79937744140625
154	402.8094177246094	34.1425868629333					1	DETECTED	402.8094 m/z @34.14 [151020OFc1_NvH-0949-CRLM-17.raw]	402.8094177246094	34.1425868629333	1.01241146373333	99.5326151893333	98.52020372559997	188704.125	1.902504953384086E8	0	8097	10.113913845201825	2.18805336593124	0.3498581101345568	402.7994689941406	402.8097229003906
155	402.8197326660156	24.4495409245333					1	DETECTED	402.8197 m/z @24.45 [151020OFc1_NvH-0949-CRLM-17.raw]	402.8197326660156	24.4495409245333	1.01241146373333	97.9998933128	96.98748184906667	471019.28125	1.469788248896839E8	0	8097	0.04519782860039001	0.855580165881099	0.931343238872221	402.8099365234375	402.8297119140625
156	402.8326721191406	52.8621383330667					1	DETECTED	402.8327 m/z @52.86 [151020OFc1_NvH-0949-CRLM-17.raw]	402.8326721191406	52.8621383330667	1.01241146373333	96.7824847176	95.77007325386667	158122.0	1.5985060150563544E8	0	8097	26.964758284629998	1.1240413728475254	1.33550088080752	402.8297424316406	402.836669921875
157	402.8466796875	33.9707679848					1	DETECTED	402.8467 m/z @33.97 [151020OFc1_NvH-0949-CRLM-17.raw]	402.8466796875	33.9707679848	1.01241146373333	97.2456146842667	96.23320322053337	218908.09375	1.5423155628923374E8	3	8097	16.28947424973117	0.8825187059758209	0.04893431719152314	402.8367004394531	402.8565979003906
158	402.8585205078125	11.6947310181333					1	DETECTED	402.8585 m/z @11.69 [151020OFc1_NvH-0949-CRLM-17.raw]	402.8585205078125	11.6947310181333	1.10764821946667	99.1701298856	98.06248166613334	176711.046875	1.5669703222095445E8	0	8097	27.317728527493948	0.5752628974430681	477.41785275439224	402.856689453125	402.86187744140625
159	402.8719787597656	19.1270602237333					1	DETECTED	402.8720 m/z @19.13 [151020OFc1_NvH-0949-CRLM-17.raw]	402.8719787597656	19.1270602237333	0.3275964056	99.9616417426667	99.6340453370667	372419.875	1.3371632784387846E8	0	8097	17.472680092030185	1.022967548742982	0.8902679803750368	402.862060546875	402.8819580078125
160	402.8869323730469	33.9510247373333					1	DETECTED	402.8869 m/z @33.95 [151020OFc1_NvH-0949-CRLM-17.raw]	402.8869323730469	33.9510247373333	0.663436410666667	99.8483319642667	99.18489555360004	255954.109375	2.195076535641977E8	3	8097	16.16062328053748	0.520219779176581	2.4982610361558404	402.8819885253906	402.8875732421875
161	402.8975830078125	16.3426151456					1	DETECTED	402.8976 m/z @16.34 [151020OFc1_NvH-0949-CRLM-17.raw]	402.8975830078125	16.3426151456	1.236344468	99.255672176	98.019327708	846262.75	1.444653253997978E8	3	8097	0.19123539595534567	7.014472524858831	30.69376425670734	402.8876037597656	402.8995666503906
162	402.9095764160156	11.2967436002667					1	DETECTED	402.9096 m/z @11.30 [151020OFc1_NvH-0949-CRLM-17.raw]	402.9095764160156	11.2967436002667	0.242430740266667	99.7724493709333	99.53001863066663	1270036.125	1.4219704380479822E8	3	8097	0.48658227230749596	0.6083046923759547	3.287036989144002	402.89959716796875	402.9195556640625
163	402.9214782714844	37.7487317237333					1	DETECTED	402.9215 m/z @37.75 [151020OFc1_NvH-0949-CRLM-17.raw]	402.9214782714844	37.7487317237333	0.2709801256	99.5614463448	99.2904662192	150034.875	1.6197234990484396E8	0	8097	33.51230592104738	1.3609928106869449	0.4913383772527424	402.9195861816406	402.927978515625
164	402.93798828125	36.4824953669333					1	DETECTED	402.9380 m/z @36.48 [151020OFc1_NvH-0949-CRLM-17.raw]	402.93798828125	36.4824953669333	0.0236749944	99.9711661701333	99.9474911757333	176816.125	1.2209223576809102E8	0	8097	30.833565423404753	1.4666480721833992	0.08495069340783684	402.9280090332031	402.9478759765625
165	402.9591979980469	17.8030126925333					1	DETECTED	402.9592 m/z @17.80 [151020OFc1_NvH-0949-CRLM-17.raw]	402.9591979980469	17.8030126925333	0.617499202133333	99.7819101536	99.16441095146666	213848.1875	1.1326596273281595E8	2	8097	18.877653991606994	0.6704375861324662	0.5117918363805641	402.94921875	402.9690856933594
166	402.98419189453125	44.9353141765333					1	DETECTED	402.9842 m/z @44.94 [151020OFc1_NvH-0949-CRLM-17.raw]	402.98419189453125	44.9353141765333	1.3560308424	99.6183180408	98.2622871984	1087716.375	1.0673479818333131E8	0	8097	0.1044644142907103	1.448454919561755	0.05271323543499633	402.9742126464844	402.994140625
167	403.0063781738281	37.6982712789333					1	DETECTED	403.0064 m/z @37.70 [151020OFc1_NvH-0949-CRLM-17.raw]	403.0063781738281	37.6982712789333	0.393680723466667	97.1323302085333	96.73864948506663	141514.53125	9.574592765958342E7	0	8097	31.709911975413608	1.2868047026997413	2.673041908504155	402.99658203125	403.0094909667969
168	403.01971435546875	24.5609227805333					1	DETECTED	403.0197 m/z @24.56 [151020OFc1_NvH-0949-CRLM-17.raw]	403.01971435546875	24.5609227805333	0.496938056266667	98.7250037858667	98.22806572960003	171051.625	8.991592827399907E7	0	8097	1.8857856967897106	2.7948925307701917	325.1124946358888	403.0101013183594	403.02960205078125
169	403.0321350097656	37.6784155957333					1	DETECTED	403.0321 m/z @37.68 [151020OFc1_NvH-0949-CRLM-17.raw]	403.0321350097656	37.6784155957333	0.496938056266667	99.1323696066667	98.63543155040003	128273.6328125	8.971687091620024E7	0	8097	44.75556460015981	1.4830559063294406	1.7346295816693538	403.02972412109375	403.0418395996094
170	403.0553894042969	22.7453816901333					1	DETECTED	403.0554 m/z @22.75 [151020OFc1_NvH-0949-CRLM-17.raw]	403.0553894042969	22.7453816901333	1.16282020373333	99.8199637349333	98.65714353119996	90735.0234375	8.375384594134936E7	0	8097	4.93387235032683	2.2182232994934514	3.4429952499608603	403.0454406738281	403.065185546875
171	403.07232666015625	17.82834856					1	DETECTED	403.0723 m/z @17.83 [151020OFc1_NvH-0949-CRLM-17.raw]	403.07232666015625	17.82834856	6.17236000373333	99.255672176	93.08331217226667	51493.3984375	8.037362098784597E7	0	8097	84.56390083364015	3.9929394114848296	6.328185137425524	403.0660095214844	403.07794189453125
172	403.08807373046875	63.868084528					1	DETECTED	403.0881 m/z @63.87 [151020OFc1_NvH-0949-CRLM-17.raw]	403.08807373046875	63.868084528	0.0895200493333333	96.3748889056	96.28536885626667	59550.6171875	7.9895036597447E7	0	8097	0.6339153265027591	0.6596897353647609	0.3901141136916845	403.0783996582031	403.09765625
173	403.11077880859375	90.5518269882667					1	DETECTED	403.1108 m/z @90.55 [151020OFc1_NvH-0949-CRLM-17.raw]	403.11077880859375	90.5518269882667	2.53535102906667	94.7331104165333	92.19775938746662	50891.0859375	7.906090597714381E7	0	8097	0.18157806214028938	0.5237528450366772	0.01741560770021487	403.10089111328125	403.1201477050781
174	403.12457275390625	89.9687939232					1	DETECTED	403.1246 m/z @89.97 [151020OFc1_NvH-0949-CRLM-17.raw]	403.12457275390625	89.9687939232	8.4573242408	98.6387339568	90.18140971599999	35160.640625	6.3547627685693644E7	0	8097	2.1599089719956908	0.5531823316852305	18.321886683555846	403.1208190917969	403.12738037109375
175	403.1387634277344	92.4244555005333					1	DETECTED	403.1388 m/z @92.42 [151020OFc1_NvH-0949-CRLM-17.raw]	403.1387634277344	92.4244555005333	7.84257057466667	95.4288609488	87.58629037413333	134990.53125	7.275353501374333E7	0	8097	0.035835653811048473	2.085283300691174	0.25247238062900806	403.12982177734375	403.1476745605469
176	403.1673889160156	20.1846712864					1	DETECTED	403.1674 m/z @20.18 [151020OFc1_NvH-0949-CRLM-17.raw]	403.1673889160156	20.1846712864	4.5284096272	99.4562597352	94.927850108	86997.3984375	7.4099782256385E7	0	8097	72.05191394771381	4.482311854922037	8.187784304824836	403.1576843261719	403.1773376464844
177	403.18829345703125	18.9713389008					1	DETECTED	403.1883 m/z @18.97 [151020OFc1_NvH-0949-CRLM-17.raw]	403.18829345703125	18.9713389008	0.004764012	99.9997057429333	99.9949417309333	857941.5	1.311843223197913E8	2	8097	0.2375062170372786	2.8802918436097373	1.4406828717344953	403.1783142089844	403.1897277832031
178	403.1997985839844	21.6990557224					1	DETECTED	403.1998 m/z @21.70 [151020OFc1_NvH-0949-CRLM-17.raw]	403.1997985839844	21.6990557224	1.90983898853333	99.6671970768	97.75735808826667	2285175.25	1.3144802757321227E8	3	8097	0.2295676920624885	1.5212503204769274	43.45898810427414	403.1898193359375	403.2054138183594
179	403.2154235839844	21.3665302389333					1	DETECTED	403.2154 m/z @21.37 [151020OFc1_NvH-0949-CRLM-17.raw]	403.2154235839844	21.3665302389333	0.543422770933333	99.9141858541333	99.37076308319996	4121741.5	2.2831807085258147E8	4	8097	2.3668265386790424	0.6363690997318336	3.388917952574551	403.2054443359375	403.22540283203125
180	403.2347717285156	44.9052915					1	DETECTED	403.2348 m/z @44.91 [151020OFc1_NvH-0949-CRLM-17.raw]	403.2347717285156	44.9052915	0.004764012	99.9997057429333	99.9949417309333	1004184.625	1.3843283130723923E8	2	8097	13.570172907809766	0.5243869397288724	0.018427490830626152	403.2254333496094	403.2447509765625
181	403.2503662109375	34.3020431224					1	DETECTED	403.2504 m/z @34.30 [151020OFc1_NvH-0949-CRLM-17.raw]	403.2503662109375	34.3020431224	3.46580901973333	98.4844212296	95.01861220986667	120725.4140625	8.714782635920791E7	0	8097	75.12591983769136	1.6062071219624814	3.024112456418309	403.2447814941406	403.2602844238281
182	403.2694091796875	90.7542061346667					1	DETECTED	403.2694 m/z @90.75 [151020OFc1_NvH-0949-CRLM-17.raw]	403.2694091796875	90.7542061346667	3.26748628453333	94.6866940696	91.41920778506666	73218.34375	7.828050454426128E7	0	8097	76.86553472669466	0.5225331321940873	0.017598157087290355	403.2603759765625	403.2786560058594
183	403.2879333496094	91.5070265224					1	DETECTED	403.2879 m/z @91.51 [151020OFc1_NvH-0949-CRLM-17.raw]	403.2879333496094	91.5070265224	3.147310532	93.2934604072	90.1461498752	36528.44140625	7.847705170449787E7	0	8097	0.9726364839523853	0.5101088706814885	0.006211700562931695	403.2794494628906	403.2948303222656
184	403.3070373535156	91.8436668048					1	DETECTED	403.3070 m/z @91.84 [151020OFc1_NvH-0949-CRLM-17.raw]	403.3070373535156	91.8436668048	0.145749248266667	99.0087084837333	98.86295923546663	201679.515625	3.0438139277302228E7	0	8097	0.06779202046000421	1.3384021970777085	3.078339023265768	403.304443359375	403.31353759765625
185	403.32525634765625	89.8024607456					1	DETECTED	403.3253 m/z @89.80 [151020OFc1_NvH-0949-CRLM-17.raw]	403.32525634765625	89.8024607456	26.0707514029333	92.4435220362667	66.3727706333334	1043144.0625	8.816239173373836E7	0	8097	0.02933345656069264	3.8877240127113444	0.8003374546484788	403.3174743652344	403.3340148925781
186	403.4325256347656	35.0024249621333					1	DETECTED	403.4325 m/z @35.00 [151020OFc1_NvH-0949-CRLM-17.raw]	403.4325256347656	35.0024249621333	1.9286158616	94.1478253202667	92.21920945866671	94767.234375	7.540559415467769E7	0	8097	26.810189435304274	1.4496733989866237	3.366670071265697	403.42279052734375	403.4425048828125
187	403.4579772949219	30.0716163261333					1	DETECTED	403.4580 m/z @30.07 [151020OFc1_NvH-0949-CRLM-17.raw]	403.4579772949219	30.0716163261333	4.1848534608	98.923099384	94.7382459232	240080.734375	7.874781761497998E7	0	8097	0.29997233733246986	0.5151011460639354	0.06866716224168945	403.4480285644531	403.4678039550781
188	403.48516845703125	44.9475305098667					1	DETECTED	403.4852 m/z @44.95 [151020OFc1_NvH-0949-CRLM-17.raw]	403.48516845703125	44.9475305098667	1.9651656128	95.5165972189333	93.55143160613329	592343.375	9.442726162789541E7	2	8097	9.05351200683711	0.5040593351313986	0.026512816069830376	403.4752502441406	403.4951171875
189	403.5003356933594	56.2458794013333					1	DETECTED	403.5003 m/z @56.25 [151020OFc1_NvH-0949-CRLM-17.raw]	403.5003356933594	56.2458794013333	1.69644377413333	78.3533064378667	76.65686266373338	56879.59375	7.301336423200536E7	0	8097	8.110943245752097	0.7291962352314917	0.45844698379146653	403.49530029296875	403.5091857910156
190	403.5196533203125	10.6198969989333					1	DETECTED	403.5197 m/z @10.62 [151020OFc1_NvH-0949-CRLM-17.raw]	403.5196533203125	10.6198969989333	3.59494086746667	94.2053392013333	90.61039833386663	158344.78125	7.823063727518074E7	0	8097	0.18295381121048138	0.9907541702963318	0.9236963071069975	403.509765625	403.5258483886719
191	403.5361022949219	12.5302523090667					1	DETECTED	403.5361 m/z @12.53 [151020OFc1_NvH-0949-CRLM-17.raw]	403.5361022949219	12.5302523090667	3.50385231226667	96.5211128586667	93.01726054640002	4530997.0	1.376521570848932E8	3	8097	0.16302944660136376	1.5530705286374178	1.7510932263318129	403.5261535644531	403.54608154296875
192	403.5558166503906	27.3149958325333					1	DETECTED	403.5558 m/z @27.31 [151020OFc1_NvH-0949-CRLM-17.raw]	403.5558166503906	27.3149958325333	3.38106819973333	98.7348806194667	95.35381241973336	329269.6875	8.660702044924638E7	3	8097	0.1274867390262031	0.5515169411577456	0.09125489194310031	403.5461120605469	403.5657653808594
193	403.56829833984375	26.2521451178667					1	DETECTED	403.5683 m/z @26.25 [151020OFc1_NvH-0949-CRLM-17.raw]	403.56829833984375	26.2521451178667	1.11702943173333	99.4278040629333	98.31077463119998	215517.078125	7.98781206828102E7	0	8097	13.699360860810803	2.3528638753223983	0.25066272321488486	403.5658264160156	403.5782775878906
194	403.5836181640625	35.7616743429333					1	DETECTED	403.5836 m/z @35.76 [151020OFc1_NvH-0949-CRLM-17.raw]	403.5836181640625	35.7616743429333	3.48458254986667	89.7224553704	86.23787282053333	166168.734375	7.332375561981052E7	3	8097	0.030418264674437978	1.391925031881372	629.0367990022415	403.5783996582031	403.585693359375
195	403.59576416015625	43.5712585909333					1	DETECTED	403.5958 m/z @43.57 [151020OFc1_NvH-0949-CRLM-17.raw]	403.59576416015625	43.5712585909333	3.35321897946667	91.3731383277333	88.01991934826663	183279.0625	7.734945464714392E7	3	8097	0.127102926675704	1.2551420448189716	6.836111958009983E-4	403.5859069824219	403.60565185546875
196	403.6748962402344	11.2777125016					1	DETECTED	403.6749 m/z @11.28 [151020OFc1_NvH-0949-CRLM-17.raw]	403.6748962402344	11.2777125016	4.5469744704	98.4649397842667	93.9179653138667	171687.9375	7.686779164948584E7	0	8097	18.16151896828005	1.2268926076961388	344.322008730522	403.66510009765625	403.6800537109375
197	403.690185546875	18.9193751738667					1	DETECTED	403.6902 m/z @18.92 [151020OFc1_NvH-0949-CRLM-17.raw]	403.690185546875	18.9193751738667	1.10764821946667	96.1365502893333	95.02890206986663	347540.96875	8.173793329102167E7	0	8097	0.19263303332142456	0.8597993338911988	4.609169030072231	403.6802673339844	403.6905212402344
198	403.7005310058594	21.6604439786667					1	DETECTED	403.7005 m/z @21.66 [151020OFc1_NvH-0949-CRLM-17.raw]	403.7005310058594	21.6604439786667	3.3994702824	95.3703131933333	91.9708429109333	546648.0625	8.515954838457094E7	0	8097	0.16748520650151022	1.286506199629457	0.025778768967763887	403.6905517578125	403.7015075683594
199	403.7115173339844	26.1763856818667					1	DETECTED	403.7115 m/z @26.18 [151020OFc1_NvH-0949-CRLM-17.raw]	403.7115173339844	26.1763856818667	3.3347106544	99.255672176	95.9209615216	3630141.0	2.7008489839932877E8	2	8097	9.0682388955688	0.6254001780625211	0.4283089764602412	403.7015380859375	403.71942138671875
200	403.72943115234375	21.4068282173333					1	DETECTED	403.7294 m/z @21.41 [151020OFc1_NvH-0949-CRLM-17.raw]	403.72943115234375	21.4068282173333	3.522758724	99.8483319642667	96.3255732402667	3664832.75	1.830867163528687E8	2	8097	0.5589758337536885	0.6172579410548924	75.95571131172801	403.719482421875	403.7394104003906
201	403.7421569824219	31.9776118093333					1	DETECTED	403.7422 m/z @31.98 [151020OFc1_NvH-0949-CRLM-17.raw]	403.7421569824219	31.9776118093333	3.44727641146667	99.5996437101333	96.15236729866662	409064.9375	9.122711308690712E7	2	8097	1.5244407875755606	0.9583979284965695	0.8140320210466897	403.7394714355469	403.75213623046875
202	403.802001953125	12.976145216					1	DETECTED	403.8020 m/z @12.98 [151020OFc1_NvH-0949-CRLM-17.raw]	403.802001953125	12.976145216	3.4085408816	98.0974420298667	94.6889011482667	181759.765625	8.669697666220547E7	0	8097	4.172696409343871	0.7460749469661654	0.008939136637968477	403.79205322265625	403.8114318847656
203	403.84515380859375	29.2345906906667					1	DETECTED	403.8452 m/z @29.23 [151020OFc1_NvH-0949-CRLM-17.raw]	403.84515380859375	29.2345906906667	0.782862060533333	98.4066279877333	97.62376592719997	135970.484375	7.145466283939734E7	0	8097	19.910253783739165	2.1250005853682263	0.007254720331494295	403.83526611328125	403.8551330566406
204	403.87030029296875	12.5302523090667					1	DETECTED	403.8703 m/z @12.53 [151020OFc1_NvH-0949-CRLM-17.raw]	403.87030029296875	12.5302523090667	0.204758297333333	99.7627208688	99.55796257146667	2655444.5	1.1956783723752764E8	3	8097	0.15226727708393106	3.5987412156187406	1.053696521996475	403.8605041503906	403.8802795410156
205	403.8804931640625	15.9231992616					1	DETECTED	403.8805 m/z @15.92 [151020OFc1_NvH-0949-CRLM-17.raw]	403.8804931640625	15.9231992616	3.31475078346667	99.5516503226667	96.23689953920004	20386.0390625	5.38255376208251E7	0	8097	12.62767321482238	3.6838544533682405	6.332889568620539	403.88031005859375	403.88092041015625
206	403.89093017578125	26.4345391832					1	DETECTED	403.8909 m/z @26.43 [151020OFc1_NvH-0949-CRLM-17.raw]	403.89093017578125	26.4345391832	0.3275964056	99.9711661701333	99.6435697645333	303367.3125	9.368928030934411E7	3	8097	9.06200029135266	0.5163018896206532	0.44729858811865547	403.8809509277344	403.9009094238281
207	403.9022521972656	26.3061113533333					1	DETECTED	403.9023 m/z @26.31 [151020OFc1_NvH-0949-CRLM-17.raw]	403.9022521972656	26.3061113533333	0.0895200493333333	99.7627208688	99.67320081946667	147770.84375	7.840291377881935E7	0	8097	0.33681931623217665	2.6638844945112403	0.0014133925126391903	403.9009704589844	403.9073486328125
208	403.9173583984375	35.6618026794667					1	DETECTED	403.9174 m/z @35.66 [151020OFc1_NvH-0949-CRLM-17.raw]	403.9173583984375	35.6618026794667	0.204758297333333	99.8483319642667	99.64357366693338	153298.015625	8.144168177666657E7	3	8097	25.530344199264583	1.6015826062078573	2.391266760056463	403.9073791503906	403.9205322265625
209	403.9305419921875	43.5712585909333					1	DETECTED	403.9305 m/z @43.57 [151020OFc1_NvH-0949-CRLM-17.raw]	403.9305419921875	43.5712585909333	0.004764012	99.9807390242667	99.9759750122667	190299.921875	8.312299743882728E7	0	8097	32.33864216924033	1.308564110278862	0.004557407049046281	403.9205627441406	403.940185546875
210	403.9468994140625	11.9500384352					1	DETECTED	403.9469 m/z @11.95 [151020OFc1_NvH-0949-CRLM-17.raw]	403.9468994140625	11.9500384352	0.384007869333333	98.5424636133333	98.15845574399997	62959.140625	7.68858781756813E7	0	8097	15.648692095594548	8.721976029662672	0.07104814913641354	403.94091796875	403.9493408203125
211	403.95941162109375	30.1097055176					1	DETECTED	403.9594 m/z @30.11 [151020OFc1_NvH-0949-CRLM-17.raw]	403.95941162109375	30.1097055176	0.7182084784	99.8953791981333	99.1771707197333	111466.765625	7.94751970936913E7	0	8097	25.710300129852435	1.7611864824042223	0.9263375486814395	403.949462890625	403.9692687988281
212	403.9808349609375	35.4929216653333					1	DETECTED	403.9808 m/z @35.49 [151020OFc1_NvH-0949-CRLM-17.raw]	403.9808349609375	35.4929216653333	0.403070727466667	99.9048567925333	99.50178606506663	536944.5	8.690470594872068E7	4	8097	0.08869761416757882	0.6494541272934434	22.872025600609497	403.9708557128906	403.9833984375
213	403.9935302734375	10.744319112					1	DETECTED	403.9935 m/z @10.74 [151020OFc1_NvH-0949-CRLM-17.raw]	403.9935302734375	10.744319112	0.176587420533333	95.5555278664	95.37894044586666	608485.375	9.067745896729106E7	4	8097	0.2783118353088234	6.1137696324635336	7.503645610087886	403.983642578125	404.0032653808594
214	404.00439453125	17.1396271888					1	DETECTED	404.0044 m/z @17.14 [151020OFc1_NvH-0949-CRLM-17.raw]	404.00439453125	17.1396271888	0.681616981333333	98.5042684642667	97.82265148293337	70998.265625	7.585968198747918E7	0	8097	44.16061719572003	2.4430590164843005	61.03684763991899	404.0036315917969	404.0143737792969
215	404.01446533203125	64.6141486970667					1	DETECTED	404.0145 m/z @64.61 [151020OFc1_NvH-0949-CRLM-17.raw]	404.01446533203125	64.6141486970667	3.147310532	98.2519232896	95.1046127576	55702.0703125	8.050665987371522E7	0	8097	3.435402143192313	0.6992761433848361	0.4001638164315629	404.014404296875	404.0217590332031
216	404.0319519042969	46.2438679568					1	DETECTED	404.0320 m/z @46.24 [151020OFc1_NvH-0949-CRLM-17.raw]	404.0319519042969	46.2438679568	0.487611148	99.686361204	99.198750056	282849.84375	9.332523211149961E7	0	8097	0.6344187293792416	0.8361330626940398	6.107059601499112	404.02215576171875	404.0417785644531
217	404.0462341308594	29.3658103376					1	DETECTED	404.0462 m/z @29.37 [151020OFc1_NvH-0949-CRLM-17.raw]	404.0462341308594	29.3658103376	0.626783055466667	96.5789032133333	95.95212015786664	85571.4609375	7.369300766084263E7	0	8097	43.592771727141184	1.4586909803798804	2.435900408505256	404.0420837402344	404.0556640625
218	404.06890869140625	55.5159044362667					1	DETECTED	404.0689 m/z @55.52 [151020OFc1_NvH-0949-CRLM-17.raw]	404.06890869140625	55.5159044362667	1.5309370024	98.4066279877333	96.8756909853333	333723.6875	1.414496974506555E8	0	8097	1.561244274904901	1.3880284161726184	0.4406914870768491	404.059326171875	404.0785217285156
219	404.09637451171875	91.9918541901333					1	DETECTED	404.0964 m/z @91.99 [151020OFc1_NvH-0949-CRLM-17.raw]	404.09637451171875	91.9918541901333	0.214155844533333	98.2325820168	98.01842617226666	81083.765625	8.262807128029267E7	0	8097	0.39923227559968666	0.5343941277736713	0.06306950775915919	404.08648681640625	404.1063232421875
220	404.1196594238281	89.2308691957333					1	DETECTED	404.1197 m/z @89.23 [151020OFc1_NvH-0949-CRLM-17.raw]	404.1196594238281	89.2308691957333	10.5512312965333	99.9331873293333	89.38195603279999	1.1591698E7	7.281112977093759E8	0	8097	0.9350867615859784	1.1532533649392454	1.2308740643757772	404.1097717285156	404.129638671875
221	404.1348571777344	91.4971871714667					1	DETECTED	404.1349 m/z @91.50 [151020OFc1_NvH-0949-CRLM-17.raw]	404.1348571777344	91.4971871714667	4.85574177813333	91.6196627669333	86.76392098879997	14839.3671875	5.402808507640107E7	0	8097	0.06821494794432681	0.5007067956617678	0.001413591323535566	404.1307678222656	404.1348876953125
222	404.1560363769531	90.3448445496					1	DETECTED	404.1560 m/z @90.34 [151020OFc1_NvH-0949-CRLM-17.raw]	404.1560363769531	90.3448445496	0.920293634666667	99.6565698482667	98.73627621360004	164957.984375	7.161021120968115E7	0	8097	0.224336504818325	0.5078109840697205	7.5223396336297	404.14654541015625	404.1658630371094
223	404.1759338378906	11.2531500802667					1	DETECTED	404.1759 m/z @11.25 [151020OFc1_NvH-0949-CRLM-17.raw]	404.1759338378906	11.2531500802667	0.004764012	99.9997057429333	99.9949417309333	96499.8984375	1.074173080800599E8	0	8097	1.7664552266066291	5.494930763288888	7.473837331147061	404.166259765625	404.1822509765625
224	404.1922607421875	90.0906325058667					1	DETECTED	404.1923 m/z @90.09 [151020OFc1_NvH-0949-CRLM-17.raw]	404.1922607421875	90.0906325058667	0.223538849333333	99.9997057429333	99.77616689359996	2048785.75	1.774760011562858E8	0	8097	0.2324382506256626	0.5802646482345513	0.018544126446544913	404.1822814941406	404.1935729980469
225	404.2035827636719	25.1334643253333					1	DETECTED	404.2036 m/z @25.13 [151020OFc1_NvH-0949-CRLM-17.raw]	404.2035827636719	25.1334643253333	2.93344822586667	98.7058765677333	95.77242834186663	1.2081208E7	4.3888949617983496E8	2	8097	0.310608239851927	0.52700723366348	6.384365640420926	404.1938171386719	404.21356201171875
226	404.21368408203125	28.2257477221333					1	DETECTED	404.2137 m/z @28.23 [151020OFc1_NvH-0949-CRLM-17.raw]	404.21368408203125	28.2257477221333	3.00731052506667	98.4844212296	95.47711070453333	920527.25	1.1195558042648609E8	3	8097	0.026184219445880785	0.5973068532609125	0.04704533563366135	404.2135925292969	404.2210388183594
227	404.2310485839844	21.4678873146667					1	DETECTED	404.2310 m/z @21.47 [151020OFc1_NvH-0949-CRLM-17.raw]	404.2310485839844	21.4678873146667	1.41127361813333	99.8579360410667	98.44666242293336	1519016.875	1.911387732000317E8	3	8097	0.25255340947225946	1.170202718894087	1.0160974613582312	404.2210693359375	404.24102783203125
228	404.2414245605469	15.7399404874667					1	DETECTED	404.2414 m/z @15.74 [151020OFc1_NvH-0949-CRLM-17.raw]	404.2414245605469	15.7399404874667	3.44727641146667	92.123356524	88.67608011253333	136347.375	8.585550987261672E7	0	8097	0.12634101284131738	0.5908257270871788	0.08196432989676147	404.2410583496094	404.2427978515625
229	404.2528076171875	29.7532391384					1	DETECTED	404.2528 m/z @29.75 [151020OFc1_NvH-0949-CRLM-17.raw]	404.2528076171875	29.7532391384	3.47502790026667	99.4088287109333	95.93380081066664	638321.1875	1.3098760386212786E8	2	8097	79.80049976431154	0.9422045289758775	3.2017061434141496	404.2428283691406	404.2627868652344
230	404.2635192871094	24.2826031541333					1	DETECTED	404.2635 m/z @24.28 [151020OFc1_NvH-0949-CRLM-17.raw]	404.2635192871094	24.2826031541333	2.832249496	94.3705039802667	91.5382544842667	200503.03125	8.742826971073794E7	0	8097	19.391352391338444	1.7806719135569997	3.124579208734549	404.26300048828125	404.2734680175781
231	404.28253173828125	91.6795290069333					1	DETECTED	404.2825 m/z @91.68 [151020OFc1_NvH-0949-CRLM-17.raw]	404.28253173828125	91.6795290069333	3.64302562586667	94.5064044048	90.86337877893332	54767.140625	6.508936403562371E7	0	8097	0.3702753257458511	0.5160551321855126	0.7468374680673352	404.2737121582031	404.28875732421875
232	404.3004150390625	91.6196627669333					1	DETECTED	404.3004 m/z @91.62 [151020OFc1_NvH-0949-CRLM-17.raw]	404.3004150390625	91.6196627669333	1.38363056293333	94.3224794290667	92.93884886613337	125205.578125	7.348686953407212E7	0	8097	0.36378772568164663	1.2520599957985632	0.869799276376649	404.2921447753906	404.3094177246094
233	404.3190612792969	90.6464217389333					1	DETECTED	404.3191 m/z @90.65 [151020OFc1_NvH-0949-CRLM-17.raw]	404.3190612792969	90.6464217389333	3.59494086746667	95.9799185245333	92.38497765706663	51955.4453125	6.234488915137055E7	0	8097	1.9813717955645842	0.5306341531023179	0.017537262763383854	404.31097412109375	404.32623291015625
234	404.3387451171875	35.1604584325333					1	DETECTED	404.3387 m/z @35.16 [151020OFc1_NvH-0949-CRLM-17.raw]	404.3387451171875	35.1604584325333	17.8666584077333	92.3803142112	74.5136558034667	33841.03125	6.717927106462279E7	0	8097	73.75273032484542	2.1543459418002744	3.2810831282460033	404.329345703125	404.3387451171875
235	404.3684997558594	15.5156868746667					1	DETECTED	404.3685 m/z @15.52 [151020OFc1_NvH-0949-CRLM-17.raw]	404.3684997558594	15.5156868746667	2.047693588	99.4754427213333	97.4277491333333	70227.4453125	8.988986474933645E7	0	8097	0.1052591232561948	3.6170106065387877	null	404.35888671875	404.3761291503906
236	404.4018249511719	13.0293819064					1	DETECTED	404.4018 m/z @13.03 [151020OFc1_NvH-0949-CRLM-17.raw]	404.4018249511719	13.0293819064	3.81408421066667	96.1167256853333	92.30264147466663	61541.70703125	7.502586251245072E7	0	8097	10.076291397188829	8.150050826620875	0.2607854277076328	404.39617919921875	404.4071960449219
237	404.4176025390625	13.7173784493333					1	DETECTED	404.4176 m/z @13.72 [151020OFc1_NvH-0949-CRLM-17.raw]	404.4176025390625	13.7173784493333	3.3624771648	95.5845542552	92.2220770904	71490.3671875	7.800017022622024E7	3	8097	0.1033095784671012	0.5077004911575423	0.015144376260402567	404.4078369140625	404.4275817871094
238	404.44140625	7.57761676533333					1	DETECTED	404.4414 m/z @7.58 [151020OFc1_NvH-0949-CRLM-17.raw]	404.44140625	7.57761676533333	3.57393697146667	99.9807390242667	96.40680205280003	147711.0	7.788579168489847E7	0	8097	0.11207802054631255	0.5517563338183752	12.634383768380161	404.4314880371094	404.4513244628906
239	404.4523620605469	26.3888172005333					1	DETECTED	404.4524 m/z @26.39 [151020OFc1_NvH-0949-CRLM-17.raw]	404.4523620605469	26.3888172005333	1.80653623146667	94.5636829666667	92.75714673520004	95917.765625	7.221136038155577E7	0	8097	4.872931813320722	2.6141638155558424	0.02840087228743521	404.451416015625	404.46044921875
240	404.470703125	12.8248409853333					1	DETECTED	404.4707 m/z @12.82 [151020OFc1_NvH-0949-CRLM-17.raw]	404.470703125	12.8248409853333	3.54347303493333	95.9215838141333	92.37811077919997	121835.5859375	7.643170226203695E7	0	8097	0.08804583805716071	0.5072681442817433	0.05887766642000283	404.4608154296875	404.4719543457031
241	404.4819641113281	35.548077032					1	DETECTED	404.4820 m/z @35.55 [151020OFc1_NvH-0949-CRLM-17.raw]	404.4819641113281	35.548077032	2.7562420368	97.3028178304	94.5465757936	227712.71875	8.061113801724046E7	0	8097	10.052730782428224	0.6915935965588315	0.00207640722008434	404.47198486328125	404.4849548339844
242	404.4949951171875	10.6957880296					1	DETECTED	404.4950 m/z @10.70 [151020OFc1_NvH-0949-CRLM-17.raw]	404.4949951171875	10.6957880296	0.459711641333333	99.9807390242667	99.52102738293337	245910.765625	8.629942938160455E7	0	8097	0.303499207614756	16.25249324308041	18.07246003990383	404.4852294921875	404.5048828125
243	404.529052734375	14.4073119349333					1	DETECTED	404.5291 m/z @14.41 [151020OFc1_NvH-0949-CRLM-17.raw]	404.529052734375	14.4073119349333	3.38106819973333	97.1414427973333	93.76037459759996	354620.0	9.923078259584069E7	3	8097	1.950670194584628	19.154913252702954	2.7167185783366	404.5190734863281	404.5384521484375
244	404.5484619140625	23.4656297549333					1	DETECTED	404.5485 m/z @23.47 [151020OFc1_NvH-0949-CRLM-17.raw]	404.5484619140625	23.4656297549333	2.17673210293333	99.7627208688	97.58598876586667	729134.8125	1.1251875141664602E8	3	8097	15.307842032212521	1.089490207891513	0.07968170505955088	404.5384826660156	404.5584411621094
245	404.5641174316406	42.5031897045333					1	DETECTED	404.5641 m/z @42.50 [151020OFc1_NvH-0949-CRLM-17.raw]	404.5641174316406	42.5031897045333	3.3347106544	97.8077246410667	94.4730139866667	334034.1875	8.768237324031085E7	3	8097	7.67443195365388	0.5028786136562012	0.005431817182306942	404.5584716796875	404.5732116699219
246	404.5832214355469	27.7811408946667					1	DETECTED	404.5832 m/z @27.78 [151020OFc1_NvH-0949-CRLM-17.raw]	404.5832214355469	27.7811408946667	2.73784662	92.7720621642667	90.0342155442667	531773.3125	9.822303585771461E7	3	8097	4.198473105157355	1.7073313789206963	2.1956585405447013	404.5732421875	404.59320068359375
247	404.6177062988281	13.7033701648					1	DETECTED	404.6177 m/z @13.70 [151020OFc1_NvH-0949-CRLM-17.raw]	404.6177062988281	13.7033701648	2.27781599706667	94.7518684170667	92.47405242000004	58698.8671875	8.046413520927802E7	0	8097	8.29645857160581	4.046808192514376	2.2488650991141825	404.609130859375	404.6274719238281
248	404.6531066894531	26.4345391832					1	DETECTED	404.6531 m/z @26.43 [151020OFc1_NvH-0949-CRLM-17.raw]	404.6531066894531	26.4345391832	4.95121978453333	97.4639037733333	92.51268398879996	72985.6875	7.315086453093429E7	0	8097	0.12713889030424497	2.246964939622822	3.4788968667775393	404.6434631347656	404.65802001953125
249	404.6689147949219	23.9479758562667					1	DETECTED	404.6689 m/z @23.95 [151020OFc1_NvH-0949-CRLM-17.raw]	404.6689147949219	23.9479758562667	4.4709352848	97.0645476594667	92.59361237466669	101833.546875	7.287666974872565E7	0	8097	0.11144355778390391	2.5474447806498945	0.015291200436652221	404.6590881347656	404.6788024902344
250	404.6920471191406	7.57761676533333					1	DETECTED	404.6920 m/z @7.58 [151020OFc1_NvH-0949-CRLM-17.raw]	404.6920471191406	7.57761676533333	5.46832625013333	97.1797317296	91.71140547946666	109456.8515625	7.740242307043172E7	0	8097	4.392975412052327	5.179304344078399	16.22275504512844	404.68255615234375	404.6950378417969
251	404.7050476074219	25.1334643253333					1	DETECTED	404.7050 m/z @25.13 [151020OFc1_NvH-0949-CRLM-17.raw]	404.7050476074219	25.1334643253333	3.15673956426667	98.8186251714667	95.66188560720003	5591501.5	2.1194295540039837E8	0	8097	0.2505710684680338	3.188633625127791	0.11114927632226788	404.6950988769531	404.71502685546875
252	404.7190856933594	15.1917076832					1	DETECTED	404.7191 m/z @15.19 [151020OFc1_NvH-0949-CRLM-17.raw]	404.7190856933594	15.1917076832	2.99806020906667	99.2176038442667	96.21954363520004	686856.5625	1.0811562995976424E8	2	8097	0.2231314576307124	1.3569833747562823	1.4078266444494112	404.7150573730469	404.72906494140625
253	404.73162841796875	12.1610190728					1	DETECTED	404.7316 m/z @12.16 [151020OFc1_NvH-0949-CRLM-17.raw]	404.73162841796875	12.1610190728	3.54347303493333	98.2714609912	94.72798795626667	597660.3125	9.993655919734196E7	2	8097	9.32609304998941	6.343188196032527	5.7360121164195395	404.7291564941406	404.7416076660156
254	404.7431640625	9.68679085946667					1	DETECTED	404.7432 m/z @9.69 [151020OFc1_NvH-0949-CRLM-17.raw]	404.7431640625	9.68679085946667	3.57393697146667	52.3564025754667	48.78246560400003	54233.609375	5.001637010272687E7	0	8097	0.05892399958942107	3.990154721329406	0.9795174120378047	404.74169921875	404.743896484375
255	404.7539367675781	29.6493418693333					1	DETECTED	404.7539 m/z @29.65 [151020OFc1_NvH-0949-CRLM-17.raw]	404.7539367675781	29.6493418693333	1.93778020746667	98.8282292322667	96.89044902480002	272779.59375	8.163699677297752E7	0	8097	0.14894087585587457	1.3539113241109406	0.12596476964741157	404.74395751953125	404.7638854980469
256	404.76556396484375	24.3010596658667					1	DETECTED	404.7656 m/z @24.30 [151020OFc1_NvH-0949-CRLM-17.raw]	404.76556396484375	24.3010596658667	5.54390232586667	91.8952885424	86.35138621653333	73419.859375	6.675404059727037E7	0	8097	0.09279351418156878	2.3018249687650485	3.6036499375300965	404.7640380859375	404.77508544921875
257	404.8257141113281	21.6308381688					1	DETECTED	404.8257 m/z @21.63 [151020OFc1_NvH-0949-CRLM-17.raw]	404.8257141113281	21.6308381688	0.478275701066667	99.5996437101333	99.12136800906663	83881.8359375	7.548015839114484E7	0	8097	30.614986550346458	3.2130353496039312	5.678979896663107	404.8157653808594	404.8356018066406
258	404.8486633300781	22.6730843928					1	DETECTED	404.8487 m/z @22.67 [151020OFc1_NvH-0949-CRLM-17.raw]	404.8486633300781	22.6730843928	0.5712998376	99.686361204	99.1150613664	305704.03125	8.395823095366892E7	3	8097	13.024622911409068	0.6564650843081362	0.032083735831085806	404.8392028808594	404.858642578125
259	404.8622741699219	23.3700744712					1	DETECTED	404.8623 m/z @23.37 [151020OFc1_NvH-0949-CRLM-17.raw]	404.8622741699219	23.3700744712	0.440926661066667	99.7341103813333	99.29318372026663	170602.234375	8.088105710438453E7	0	8097	0.08266067268267108	0.5521260740393498	0.17311099932158494	404.8586730957031	404.865478515625
260	404.87548828125	17.1686740658667					1	DETECTED	404.8755 m/z @17.17 [151020OFc1_NvH-0949-CRLM-17.raw]	404.87548828125	17.1686740658667	0.051745156	98.5620634032	98.5103182472	2603318.25	1.2551687021886276E8	3	8097	0.16439374373345927	1.3319203703707847	9.68411559283618	404.8655090332031	404.88543701171875
261	404.8859558105469	33.1852351472					1	DETECTED	404.8860 m/z @33.19 [151020OFc1_NvH-0949-CRLM-17.raw]	404.8859558105469	33.1852351472	0.459711641333333	97.3977983493333	96.93808670799997	39159.359375	7.45591322631361E7	0	8097	24.004272533953603	1.481077708208732	2.4502846410601165	404.885498046875	404.889404296875
262	404.8994140625	28.8968902882667					1	DETECTED	404.8994 m/z @28.90 [151020OFc1_NvH-0949-CRLM-17.raw]	404.8994140625	28.8968902882667	0.004764012	99.7627208688	99.7579568568	532293.75	1.0805770044838858E8	3	8097	26.465232669639494	0.8277518382454218	0.9296504774126272	404.8894348144531	404.9093933105469
263	404.9175720214844	27.7414327269333					1	DETECTED	404.9176 m/z @27.74 [151020OFc1_NvH-0949-CRLM-17.raw]	404.9175720214844	27.7414327269333	0.004764012	99.1042846634667	99.0995206514667	311225.40625	7.851445412052622E7	3	8097	0.025811931301568336	1.0007587661199304	6.218972863695722	404.9095764160156	404.92755126953125
264	404.94708251953125	21.289175404					1	DETECTED	404.9471 m/z @21.29 [151020OFc1_NvH-0949-CRLM-17.raw]	404.94708251953125	21.289175404	0.0236749944	99.7437089576	99.72003396320001	1147137.625	9.05777394878984E7	0	8097	0.13932957295658	0.5961244005144276	1.8605313130763528	404.9371643066406	404.95703125
265	404.9728698730469	27.5944972216					1	DETECTED	404.9729 m/z @27.59 [151020OFc1_NvH-0949-CRLM-17.raw]	404.9728698730469	27.5944972216	0.0330330464	99.4278040629333	99.3947710165333	86187.421875	7.606721938832055E7	0	8097	2.4639221871493433	2.1481413361311383	0.21774301597521636	404.962890625	404.9730224609375
266	404.98321533203125	25.4052799986667					1	DETECTED	404.9832 m/z @25.41 [151020OFc1_NvH-0949-CRLM-17.raw]	404.98321533203125	25.4052799986667	0.478275701066667	99.4754427213333	98.99716702026663	114448.0390625	8.218209295135523E7	0	8097	46.52444342448962	1.8743216858042115	3.8723704210544527	404.9732971191406	404.98883056640625
267	404.99884033203125	49.2111910266667					1	DETECTED	404.9988 m/z @49.21 [151020OFc1_NvH-0949-CRLM-17.raw]	404.99884033203125	49.2111910266667	0.2709801256	99.9331873293333	99.66220720373329	256246.59375	1.3459488723890218E8	3	8097	1.374396877408337	0.7949706972563838	6.064888294956956	404.9889221191406	405.00628662109375
268	405.01629638671875	53.5101563669333					1	DETECTED	405.0163 m/z @53.51 [151020OFc1_NvH-0949-CRLM-17.raw]	405.01629638671875	53.5101563669333	0.459711641333333	99.8199637349333	99.36025209359997	760329.5625	1.229857313114611E8	0	8097	0.6966621195787397	0.5889495247889535	4.77102469819746	405.00634765625	405.0262756347656
269	405.0343322753906	15.9391742261333					1	DETECTED	405.0343 m/z @15.94 [151020OFc1_NvH-0949-CRLM-17.raw]	405.0343322753906	15.9391742261333	0.051745156	99.6469036498667	99.5951584938667	58844.63671875	7.759087469282223E7	0	8097	39.23479013754659	5.44885709102529	7.646843791027416	405.0263977050781	405.0425109863281
270	405.0526428222656	66.6226216770667					1	DETECTED	405.0526 m/z @66.62 [151020OFc1_NvH-0949-CRLM-17.raw]	405.0526428222656	66.6226216770667	0.384007869333333	99.7627208688	99.37871299946667	199644.234375	1.0113265467421296E8	2	8097	2.2316560439916344	1.4761594001151432	0.06853411519397684	405.0426940917969	405.0625305175781
271	405.0717468261719	55.5551245826667					1	DETECTED	405.0717 m/z @55.56 [151020OFc1_NvH-0949-CRLM-17.raw]	405.0717468261719	55.5551245826667	0.0706219309333333	99.7627208688	99.69209893786667	76566.6015625	7.586471581758377E7	0	8097	0.32334870516516645	0.9761778712488801	0.277560448835273	405.063232421875	405.08154296875
272	405.10369873046875	90.3448445496					1	DETECTED	405.1037 m/z @90.34 [151020OFc1_NvH-0949-CRLM-17.raw]	405.10369873046875	90.3448445496	8.59460356586667	96.6371196264	88.04251606053333	9335730.0	1.1551740732531023E8	0	8097	0.06720490116892108	1.5015359737150453	1.7353928828826082	405.0963439941406	405.1136779785156
273	405.1225891113281	89.2308691957333					1	DETECTED	405.1226 m/z @89.23 [151020OFc1_NvH-0949-CRLM-17.raw]	405.1225891113281	89.2308691957333	13.8934198389333	99.4946655658667	85.6012457269334	2458300.75	2.0695532243371898E8	0	8097	1.0079692455964562	1.1236181199806399	1.2440380604136527	405.1141357421875	405.1324768066406
274	405.14007568359375	90.9365308890667					1	DETECTED	405.1401 m/z @90.94 [151020OFc1_NvH-0949-CRLM-17.raw]	405.14007568359375	90.9365308890667	8.23627811973333	98.7639028968	90.52762477706668	47490.26953125	8.207216637098284E7	0	8097	0.8691295857386052	0.5473237489948508	0.005119449215888941	405.1335144042969	405.14996337890625
275	405.163818359375	13.8291584933333					1	DETECTED	405.1638 m/z @13.83 [151020OFc1_NvH-0949-CRLM-17.raw]	405.163818359375	13.8291584933333	2.17673210293333	99.4946655658667	97.31793346293337	35499.48828125	7.177038522494024E7	0	8097	83.16459864135417	4.175865618130412	14.427961057110881	405.15435791015625	405.1660461425781
276	405.1763610839844	90.7732330408					1	DETECTED	405.1764 m/z @90.77 [151020OFc1_NvH-0949-CRLM-17.raw]	405.1763610839844	90.7732330408	0.2805092096	99.9997057429333	99.7191965333333	661198.625	1.0418379085368702E8	0	8097	0.21424622445653085	0.5101843658461888	0.009975915591553725	405.1671447753906	405.18634033203125
277	405.19757080078125	21.3109124066667					1	DETECTED	405.1976 m/z @21.31 [151020OFc1_NvH-0949-CRLM-17.raw]	405.19757080078125	21.3109124066667	1.06149609013333	97.7216069562667	96.66011086613337	555832.3125	1.1418863031751575E8	3	8097	81.79383158652928	3.4345719391716374	6.417469710610387	405.1875915527344	405.19970703125
278	405.209716796875	17.1686740658667					1	DETECTED	405.2097 m/z @17.17 [151020OFc1_NvH-0949-CRLM-17.raw]	405.209716796875	17.1686740658667	2.71012382746667	99.0373291504	96.32720532293332	1717478.125	1.5934713611446792E8	2	8097	7.959200764009147	4.023942969445705	127.21802394159259	405.1997375488281	405.2196960449219
279	405.2236022949219	21.8879993386667					1	DETECTED	405.2236 m/z @21.89 [151020OFc1_NvH-0949-CRLM-17.raw]	405.2236022949219	21.8879993386667	2.98874564266667	99.7437089576	96.75496331493333	1607867.5	1.586169207246165E8	2	8097	7.99580931051165	1.0814671396271067	0.19593942888481383	405.2197570800781	405.23358154296875
280	405.2336120605469	28.9574248962667					1	DETECTED	405.2336 m/z @28.96 [151020OFc1_NvH-0949-CRLM-17.raw]	405.2336120605469	28.9574248962667	3.30550040773333	95.8621909512	92.55669054346667	389959.09375	8.934065437237644E7	3	8097	14.058999041500938	0.6411261216802732	0.31285175556933253	405.2336120605469	405.2353210449219
281	405.2453308105469	91.3157166450667					1	DETECTED	405.2453 m/z @91.32 [151020OFc1_NvH-0949-CRLM-17.raw]	405.2453308105469	91.3157166450667	3.16609148666667	98.0285739066667	94.86248242000002	606101.8125	9.826438138767372E7	2	8097	0.10517589685935036	0.5020576619934842	0.22710386251634757	405.2353515625	405.2552795410156
282	405.25982666015625	62.6901980912					1	DETECTED	405.2598 m/z @62.69 [151020OFc1_NvH-0949-CRLM-17.raw]	405.25982666015625	62.6901980912	0.524985817333333	98.9990709938667	98.47408517653336	174402.875	9.188662020072672E7	2	8097	0.2986674482222824	0.7673418977761925	0.7190716245796132	405.2553405761719	405.269775390625
283	405.28466796875	91.3916027757333					1	DETECTED	405.2847 m/z @91.39 [151020OFc1_NvH-0949-CRLM-17.raw]	405.28466796875	91.3916027757333	4.7581882152	95.594423124	90.83623490880001	222866.671875	7.92707088137199E7	0	8097	0.803242754854125	1.3547183857063139	0.340035286389116	405.27496337890625	405.29327392578125
284	405.30108642578125	91.4293773229333					1	DETECTED	405.3011 m/z @91.43 [151020OFc1_NvH-0949-CRLM-17.raw]	405.30108642578125	91.4293773229333	0.004764012	99.9807390242667	99.9759750122667	42274.875	6.639260074109182E7	0	8097	1.447623197155096	0.529763038847483	0.055814652452792574	405.2963562011719	405.3109436035156
285	405.33624267578125	91.8857285250667					1	DETECTED	405.3362 m/z @91.89 [151020OFc1_NvH-0949-CRLM-17.raw]	405.33624267578125	91.8857285250667	3.77791619813333	92.5004609741333	88.72254477599998	37543.77734375	9.630997083417788E7	0	8097	0.5860443072571115	0.5034885240753997	0.005864733538801768	405.3267517089844	405.345703125
286	405.4086608886719	35.4929216653333					1	DETECTED	405.4087 m/z @35.49 [151020OFc1_NvH-0949-CRLM-17.raw]	405.4086608886719	35.4929216653333	1.39292825653333	94.8281026024	93.43517434586667	178648.5625	7.827902411552455E7	0	8097	0.2714852591804586	2.009003380969682	0.015790395653066194	405.39923095703125	405.41815185546875
287	405.43389892578125	22.8405928250667					1	DETECTED	405.4339 m/z @22.84 [151020OFc1_NvH-0949-CRLM-17.raw]	405.43389892578125	22.8405928250667	5.5807065144	99.2270622816	93.64635576719999	88725.21875	7.412759329505008E7	0	8097	0.17204165444959685	2.905847812331612	0.011270580895638108	405.4320068359375	405.4384460449219
288	405.448486328125	21.3019103381333					1	DETECTED	405.4485 m/z @21.30 [151020OFc1_NvH-0949-CRLM-17.raw]	405.448486328125	21.3019103381333	3.58369334453333	96.4722966421333	92.88860329759997	260083.828125	7.887466488830031E7	0	8097	0.17964222805136032	0.8501382993769501	2.413297671715695	405.43853759765625	405.4584655761719
289	405.4648742675781	11.3352118202667					1	DETECTED	405.4649 m/z @11.34 [151020OFc1_NvH-0949-CRLM-17.raw]	405.4648742675781	11.3352118202667	1.9744484472	97.8459386936	95.8714902464	71812.96875	7.278477512225336E7	0	8097	2.3132085529636015	5.12092264410009	0.28976235044105725	405.45849609375	405.4648742675781
290	405.4748840332031	23.8958430650667					1	DETECTED	405.4749 m/z @23.90 [151020OFc1_NvH-0949-CRLM-17.raw]	405.4748840332031	23.8958430650667	3.31475078346667	95.1896484376	91.87489765413333	133135.421875	7.93164888934027E7	0	8097	12.512039053658368	0.5005004684296439	0.14581717621100887	405.46490478515625	405.4818420410156
291	405.4919128417969	19.7874525586667					1	DETECTED	405.4919 m/z @19.79 [151020OFc1_NvH-0949-CRLM-17.raw]	405.4919128417969	19.7874525586667	3.31475078346667	97.1889178066667	93.87416702320003	185868.171875	7.924276997583024E7	0	8097	0.07115731954054638	0.5221915073719688	0.0043781076553873815	405.48193359375	405.50189208984375
292	405.5157165527344	17.699303868					1	DETECTED	405.5157 m/z @17.70 [151020OFc1_NvH-0949-CRLM-17.raw]	405.5157165527344	17.699303868	3.633459148	96.6371196264	93.0036604784	146267.9375	8.063022833927129E7	0	8097	7.2849296498468235	0.5015875255150478	0.002389316606563686	405.5057373046875	405.5213928222656
293	405.5315246582031	20.4926112984					1	DETECTED	405.5315 m/z @20.49 [151020OFc1_NvH-0949-CRLM-17.raw]	405.5315246582031	20.4926112984	2.6456243544	94.2270431386667	91.5814187842667	565532.3125	9.185499547584096E7	3	8097	0.16648389052649648	0.7158652142706878	0.3188005524916725	405.5218505859375	405.5343017578125
294	405.5443115234375	17.1585323981333					1	DETECTED	405.5443 m/z @17.16 [151020OFc1_NvH-0949-CRLM-17.raw]	405.5443115234375	17.1585323981333	2.92435462666667	99.3993395010667	96.47498487440004	578105.5	9.372053384772015E7	3	8097	3.7124868705831915	0.8845337225529313	0.24877988340727336	405.5343322753906	405.5542907714844
295	405.5628356933594	14.7968576752					1	DETECTED	405.5628 m/z @14.80 [151020OFc1_NvH-0949-CRLM-17.raw]	405.5628356933594	14.7968576752	3.07282375306667	99.2366127370667	96.16378898400002	275583.0625	9.06339041588961E7	3	8097	27.507551924248293	29.982891013563645	0.3062319725725806	405.5543212890625	405.56463623046875
296	405.5746765136719	24.3283610872					1	DETECTED	405.5747 m/z @24.33 [151020OFc1_NvH-0949-CRLM-17.raw]	405.5746765136719	24.3283610872	1.7700050248	95.4972783570667	93.7272733322667	593343.5	9.516853277009323E7	3	8097	0.08288586449399915	1.566631690916499	0.09049897040098426	405.564697265625	405.58465576171875
297	405.5907897949219	11.8790639704					1	DETECTED	405.5908 m/z @11.88 [151020OFc1_NvH-0949-CRLM-17.raw]	405.5907897949219	11.8790639704	2.71012382746667	90.6275099138667	87.91738608640003	84521.7109375	7.527037743637837E7	0	8097	16.13020024700129	5.8697443048093785	0.12424491749802401	405.5846862792969	405.60015869140625
298	405.6982421875	19.7363640168					1	DETECTED	405.6982 m/z @19.74 [151020OFc1_NvH-0949-CRLM-17.raw]	405.6982421875	19.7363640168	3.31475078346667	99.6183180408	96.30356725733334	426608.8125	8.702089607997571E7	0	8097	5.713430175163783	1.6781377288844277	2.1820527702245696	405.6885070800781	405.7082214355469
299	405.7129821777344	16.6890588021333					1	DETECTED	405.7130 m/z @16.69 [151020OFc1_NvH-0949-CRLM-17.raw]	405.7129821777344	16.6890588021333	1.80653623146667	94.7518684170667	92.94533218560004	279104.40625	8.399769394188853E7	0	8097	0.2278411222977894	0.598758586435511	3.7855860640003316	405.708251953125	405.7150573730469
300	405.7250671386719	21.9271654690667					1	DETECTED	405.7251 m/z @21.93 [151020OFc1_NvH-0949-CRLM-17.raw]	405.7250671386719	21.9271654690667	2.43430824693333	98.5812969181333	96.14698867119998	672115.25	1.1006196783597259E8	4	8097	9.244521857474918	0.7057317097046587	0.03361337928224647	405.715087890625	405.73504638671875
301	405.7452392578125	10.6353799546667					1	DETECTED	405.7452 m/z @10.64 [151020OFc1_NvH-0949-CRLM-17.raw]	405.7452392578125	10.6353799546667	2.36079222293333	94.0444119202667	91.68361969733337	666681.75	9.400690246836144E7	2	8097	0.2717403554326143	66.39602177244532	11.239288452080359	405.7353210449219	405.7552185058594
302	405.7634582519531	35.8882962005333					1	DETECTED	405.7635 m/z @35.89 [151020OFc1_NvH-0949-CRLM-17.raw]	405.7634582519531	35.8882962005333	3.72051719493333	99.8766008424	96.15608364746666	180279.390625	8.04515577199927E7	2	8097	0.03233006499187496	0.7556464586724013	3.1705983112827645	405.75531005859375	405.7733459472656
303	405.8063659667969	54.2518376922667					1	DETECTED	405.8064 m/z @54.25 [151020OFc1_NvH-0949-CRLM-17.raw]	405.8063659667969	54.2518376922667	1.65046316613333	98.2132822597333	96.56281909359997	127832.9609375	7.431242536176762E7	0	8097	0.11355711807706115	0.93359746098818	0.005690259537490167	405.79644775390625	405.81634521484375
304	405.84991455078125	35.3689936296					1	DETECTED	405.8499 m/z @35.37 [151020OFc1_NvH-0949-CRLM-17.raw]	405.84991455078125	35.3689936296	0.4125893344	99.6469036498667	99.2343143154667	169768.0625	7.509109340234971E7	3	8097	21.733606466861694	1.8695051824583833	0.3486411001066893	405.8399353027344	405.855712890625
305	405.8657531738281	20.5185545277333					1	DETECTED	405.8658 m/z @20.52 [151020OFc1_NvH-0949-CRLM-17.raw]	405.8657531738281	20.5185545277333	0.672488398133333	98.628982116	97.95649371786666	435598.875	9.046980079971871E7	3	8097	3.1667515081061985	1.327227760115133	0.33744046732759825	405.85577392578125	405.86859130859375
306	405.87860107421875	14.4073119349333					1	DETECTED	405.8786 m/z @14.41 [151020OFc1_NvH-0949-CRLM-17.raw]	405.87860107421875	14.4073119349333	0.2805092096	99.8953791981333	99.6148699885333	554352.0	8.380019672196645E7	3	8097	0.1721866867484998	1.2580055532554113	0.6706450124189756	405.8686218261719	405.88116455078125
307	405.89117431640625	17.6859515133333					1	DETECTED	405.8912 m/z @17.69 [151020OFc1_NvH-0949-CRLM-17.raw]	405.89117431640625	17.6859515133333	0.204758297333333	99.4754427213333	99.27068442399997	1191655.75	1.142056831349919E8	3	8097	0.48869884247236683	0.9286921827347806	50.13164631678509	405.8811950683594	405.9011535644531
308	405.9079284667969	36.4266235192					1	DETECTED	405.9079 m/z @36.43 [151020OFc1_NvH-0949-CRLM-17.raw]	405.9079284667969	36.4266235192	0.004764012	99.8766008424	99.8718368304	626202.3125	1.0020427547467269E8	3	8097	12.224556365309176	0.5109023045713974	0.024020396301467125	405.90118408203125	405.91790771484375
309	405.9181213378906	35.4752362989333					1	DETECTED	405.9181 m/z @35.48 [151020OFc1_NvH-0949-CRLM-17.raw]	405.9181213378906	35.4752362989333	0.289890705333333	99.4182497784	99.12835907306666	50366.0546875	8.040035682047479E7	0	8097	87.57195042810369	1.4086597332029278	2.159642837592563	405.9179382324219	405.9280700683594
310	405.9452209472656	12.4972442949333					1	DETECTED	405.9452 m/z @12.50 [151020OFc1_NvH-0949-CRLM-17.raw]	405.9452209472656	12.4972442949333	0.004764012	99.8293698077333	99.8246057957333	80303.09375	7.915425466931376E7	0	8097	77.5904280293227	4.274632668195951	0.134625877417028	405.9354248046875	405.95452880859375
311	405.96453857421875	41.7630297464					1	DETECTED	405.9645 m/z @41.76 [151020OFc1_NvH-0949-CRLM-17.raw]	405.96453857421875	41.7630297464	0.355731822666667	99.4754427213333	99.11971089866663	140840.046875	8.097333005285685E7	0	8097	32.72092830537121	1.4127929234496148	0.13982234966496204	405.95458984375	405.974365234375
312	405.984375	31.1637247378667					1	DETECTED	405.9844 m/z @31.16 [151020OFc1_NvH-0949-CRLM-17.raw]	405.984375	31.1637247378667	2.92435462666667	98.8850372368	95.96068261013333	472971.34375	8.84316917536693E7	4	8097	0.30974613066807066	0.6554730421841263	0.19238172267612152	405.9747009277344	405.9942932128906
313	406.0052795410156	8.67906276186667					1	DETECTED	406.0053 m/z @8.68 [151020OFc1_NvH-0949-CRLM-17.raw]	406.0052795410156	8.67906276186667	0.6084223088	99.4850552210667	98.8766329122667	50666.890625	7.663610775041656E7	0	8097	0.08257736775399138	9.02236639199062	20.223876381101004	405.99530029296875	406.01007080078125
314	406.02008056640625	53.3791847554667					1	DETECTED	406.0201 m/z @53.38 [151020OFc1_NvH-0949-CRLM-17.raw]	406.02008056640625	53.3791847554667	1.08924430933333	95.9988626674667	94.90961835813337	86007.328125	7.849619483962801E7	0	8097	0.29435495883578966	0.944093218961677	0.7835567396741759	406.0101318359375	406.0201416015625
315	406.0301513671875	90.4285638032					1	DETECTED	406.0302 m/z @90.43 [151020OFc1_NvH-0949-CRLM-17.raw]	406.0301513671875	90.4285638032	0.004764012	99.9903304989333	99.98556648693331	145625.828125	9.182920982568647E7	0	8097	0.3219995063565335	0.5519965758809245	0.006069809257299076	406.0201721191406	406.04010009765625
316	406.046875	39.5098006962667					1	DETECTED	406.0469 m/z @39.51 [151020OFc1_NvH-0949-CRLM-17.raw]	406.046875	39.5098006962667	0.496938056266667	99.9523264981333	99.45538844186663	50577.04296875	7.662710763347854E7	0	8097	3.574220820080015	1.1561046785907672	1.5561226922731564	406.04034423828125	406.05401611328125
317	406.064208984375	54.8371683130667					1	DETECTED	406.0642 m/z @54.84 [151020OFc1_NvH-0949-CRLM-17.raw]	406.064208984375	54.8371683130667	1.7056435616	99.5230503832	97.8174068216	84765.1171875	7.894212991526021E7	0	8097	0.6956165525696463	0.9359806519252332	0.2726400047740288	406.05426025390625	406.0740051269531
318	406.08428955078125	89.9006616341333					1	DETECTED	406.0843 m/z @89.90 [151020OFc1_NvH-0949-CRLM-17.raw]	406.08428955078125	89.9006616341333	6.35066603226667	98.2810403301333	91.93037429786662	73445.1640625	7.858773753372817E7	0	8097	54.44064171480485	3.2060316159032585	40.344294349868704	406.0745849609375	406.0939636230469
319	406.1070251464844	90.3448445496					1	DETECTED	406.1070 m/z @90.34 [151020OFc1_NvH-0949-CRLM-17.raw]	406.1070251464844	90.3448445496	1.27317795573333	97.3406194402667	96.06744148453338	1636533.125	1.310938198887855E8	0	8097	0.8852250556759742	0.714583859606375	0.0540550415338496	406.0984191894531	406.1163635253906
320	406.1242370605469	89.3750885010667					1	DETECTED	406.1242 m/z @89.38 [151020OFc1_NvH-0949-CRLM-17.raw]	406.1242370605469	89.3750885010667	0.496938056266667	96.3847784882667	95.88784043200003	227977.671875	9.530890850581753E7	0	8097	0.9167569530606983	1.440761353440651	1.622622743179569	406.1173400878906	406.1337585449219
321	406.1353454589844	90.8598086714667					1	DETECTED	406.1353 m/z @90.86 [151020OFc1_NvH-0949-CRLM-17.raw]	406.1353454589844	90.8598086714667	11.9095716005333	98.9990709938667	87.0894993933334	66166.375	7.346370824796806E7	0	8097	0.0502918315893055	3.304085278767709	0.7204359391211559	406.13427734375	406.1452941894531
322	406.1717224121094	90.2509473466667					1	DETECTED	406.1717 m/z @90.25 [151020OFc1_NvH-0949-CRLM-17.raw]	406.1717224121094	90.2509473466667	1.93778020746667	99.8293698077333	97.89158960026663	243968.4375	8.430548009251115E7	0	8097	1.6469471400131823	0.5744518955846998	0.22371327344868586	406.1621398925781	406.1726379394531
323	406.1826477050781	90.3448445496					1	DETECTED	406.1826 m/z @90.34 [151020OFc1_NvH-0949-CRLM-17.raw]	406.1826477050781	90.3448445496	0.506248369866667	99.9997057429333	99.49345737306663	654720.6875	9.155536650684872E7	3	8097	0.2817972473730208	0.5121189280131004	2.442320524474521	406.17266845703125	406.1911315917969
324	406.2011413574219	19.6038027530667					1	DETECTED	406.2011 m/z @19.60 [151020OFc1_NvH-0949-CRLM-17.raw]	406.2011413574219	19.6038027530667	1.51257075573333	99.4278040629333	97.91523330719997	2030319.125	2.0749288807575816E8	2	8097	70.84030507222033	1.5256857429569042	19.32348675081091	406.1911926269531	406.21112060546875
325	406.212890625	14.453801004					1	DETECTED	406.2129 m/z @14.45 [151020OFc1_NvH-0949-CRLM-17.raw]	406.212890625	14.453801004	0.947811920533333	95.7431197197333	94.79530779919996	348352.59375	9.843931277647221E7	0	8097	6.761461904123669	1.3395334592574804	0.06893431136850509	406.2111511230469	406.2155456542969
326	406.2255554199219	17.7219808344					1	DETECTED	406.2256 m/z @17.72 [151020OFc1_NvH-0949-CRLM-17.raw]	406.2255554199219	17.7219808344	2.49887639866667	99.1701298856	96.67125348693334	979599.625	1.464444096047789E8	3	8097	22.312811761208252	1.2261582470482224	4.175708944866206	406.215576171875	406.23553466796875
327	406.2372131347656	10.2689821456					1	DETECTED	406.2372 m/z @10.27 [151020OFc1_NvH-0949-CRLM-17.raw]	406.2372131347656	10.2689821456	2.97951424906667	94.3609498557333	91.38143560666663	218756.875	8.593607223945457E7	2	8097	20.98093325012251	17.56513105488311	14.141461643032192	406.2355651855469	406.2382507324219
328	406.2482604980469	72.9721262250667					1	DETECTED	406.2483 m/z @72.97 [151020OFc1_NvH-0949-CRLM-17.raw]	406.2482604980469	72.9721262250667	2.03843953146667	98.6387339568	96.60029442533333	1260971.625	1.3677648088955495E8	2	8097	48.93291160988194	0.638250514101186	0.005227700593071231	406.23828125	406.2579040527344
329	406.2593994140625	91.4009403629333					1	DETECTED	406.2594 m/z @91.40 [151020OFc1_NvH-0949-CRLM-17.raw]	406.2593994140625	91.4009403629333	3.128435848	97.000634176	93.87219832800001	300068.34375	9.676431174140222E7	0	8097	1.2324137005763873	0.5070010053766693	0.020749827097764965	406.2583312988281	406.2693786621094
330	406.27978515625	89.8024607456					1	DETECTED	406.2798 m/z @89.80 [151020OFc1_NvH-0949-CRLM-17.raw]	406.27978515625	89.8024607456	1.59515918613333	94.4251971888	92.83003800266667	667210.4375	9.847739799601717E7	2	8097	44.45275907420422	0.5286990346205624	0.02464646222997029	406.2703857421875	406.2889404296875
331	406.31640625	90.8019886218667					1	DETECTED	406.3164 m/z @90.80 [151020OFc1_NvH-0949-CRLM-17.raw]	406.31640625	90.8019886218667	17.8167047797333	96.1993783624	78.3826735826667	50302.24609375	7.907678233819701E7	0	8097	0.6734225096078035	0.5369758768918937	0.014989712220481871	406.3069763183594	406.3252258300781
332	406.4052734375	25.2236425322667					1	DETECTED	406.4053 m/z @25.22 [151020OFc1_NvH-0949-CRLM-17.raw]	406.4052734375	25.2236425322667	3.1754484024	95.8024290149333	92.6269806125333	118876.6328125	7.709244332672028E7	0	8097	43.922585620690704	2.912673001704582	2.025612324260755	406.3958435058594	406.4147033691406
333	406.44708251953125	31.9250707376					1	DETECTED	406.4471 m/z @31.93 [151020OFc1_NvH-0949-CRLM-17.raw]	406.44708251953125	31.9250707376	3.5133438792	98.5132162962667	94.99987241706671	133101.703125	7.41555157137401E7	0	8097	0.1366488780147037	2.095151740339298	0.00502485980049306	406.4372863769531	406.45697021484375
334	406.46368408203125	15.1582513114667					1	DETECTED	406.4637 m/z @15.16 [151020OFc1_NvH-0949-CRLM-17.raw]	406.46368408203125	15.1582513114667	3.49395472906667	89.210938392	85.71698366293333	58556.8125	7.038854073203479E7	0	8097	7.969535083069827	5.2028828805756255	0.2477910894021674	406.45709228515625	406.4678649902344
335	406.4781188964844	24.9530147125333					1	DETECTED	406.4781 m/z @24.95 [151020OFc1_NvH-0949-CRLM-17.raw]	406.4781188964844	24.9530147125333	2.2963997352	96.423498828	94.12709909280001	169682.578125	8.292489106670542E7	0	8097	1.8015363714701387	0.7297186874700682	4.372165821402883	406.4681396484375	406.488037109375
336	406.490478515625	22.5320008306667					1	DETECTED	406.4905 m/z @22.53 [151020OFc1_NvH-0949-CRLM-17.raw]	406.490478515625	22.5320008306667	3.19395597573333	97.7024859101333	94.50852993439997	60985.09765625	7.439487817637175E7	0	8097	30.08962815721785	2.590458253116245	4.166300061369986	406.4881591796875	406.5003356933594
337	406.51739501953125	35.4070729032					1	DETECTED	406.5174 m/z @35.41 [151020OFc1_NvH-0949-CRLM-17.raw]	406.51739501953125	35.4070729032	3.4565445816	96.9816903437333	93.5251457621333	204440.90625	7.780302409338254E7	0	8097	0.08481925680253255	1.920171527285069	0.01241466186649508	406.5074157714844	406.5252990722656
338	406.5354309082031	19.6454500821333					1	DETECTED	406.5354 m/z @19.65 [151020OFc1_NvH-0949-CRLM-17.raw]	406.5354309082031	19.6454500821333	3.8968045272	99.0851199722667	95.18831544506669	1362855.25	1.2890422436427876E8	3	8097	0.32615423150294376	0.5888905651398545	1.0784837781767402	406.52557373046875	406.54541015625
339	406.5472412109375	32.0435233098667					1	DETECTED	406.5472 m/z @32.04 [151020OFc1_NvH-0949-CRLM-17.raw]	406.5472412109375	32.0435233098667	0.468977789333333	61.8090328693333	61.34005507999997	136318.1875	7.211196737865743E7	0	8097	12.836526019304333	1.185774910509099	0.49344209603128786	406.5454406738281	406.5500793457031
340	406.5600891113281	17.6859515133333					1	DETECTED	406.5601 m/z @17.69 [151020OFc1_NvH-0949-CRLM-17.raw]	406.5600891113281	17.6859515133333	1.91937628106667	96.6858816173333	94.76650533626662	402436.6875	9.8056373224908E7	0	8097	0.09844262688579164	0.6709911460153021	0.03963145170519791	406.55010986328125	406.5700378417969
341	406.5765075683594	36.4132670034667					1	DETECTED	406.5765 m/z @36.41 [151020OFc1_NvH-0949-CRLM-17.raw]	406.5765075683594	36.4132670034667	0.782862060533333	96.5886862888	95.80582422826667	240789.765625	7.705463360685927E7	0	8097	0.21176395574316587	1.1218813128975709	0.046354990899035796	406.5701599121094	406.5863037109375
342	406.5871887207031	27.9270763277333					1	DETECTED	406.5872 m/z @27.93 [151020OFc1_NvH-0949-CRLM-17.raw]	406.5871887207031	27.9270763277333	3.71121668026667	81.4097633477333	77.69854666746663	25202.279296875	6.845838695671543E7	0	8097	77.61811725075565	1.604290489757508	2.208580979515016	406.5867004394531	406.5895080566406
343	406.5998840332031	25.2751255445333					1	DETECTED	406.5999 m/z @25.28 [151020OFc1_NvH-0949-CRLM-17.raw]	406.5998840332031	25.2751255445333	0.801274240266667	83.0803385954667	82.27906435520003	37252.5703125	7.051808892770535E7	0	8097	33.28984606420842	1.8166588234097938	2.6307177129969173	406.5899658203125	406.60028076171875
344	406.662109375	38.0418345997333					1	DETECTED	406.6621 m/z @38.04 [151020OFc1_NvH-0949-CRLM-17.raw]	406.662109375	38.0418345997333	3.35321897946667	98.9990709938667	95.64585201440002	92276.0625	7.828110549228399E7	2	8097	40.602055727390876	1.1721272750880367	1.301567124379764	406.65216064453125	406.6720886230469
345	406.6822814941406	19.6130940562667					1	DETECTED	406.6823 m/z @19.61 [151020OFc1_NvH-0949-CRLM-17.raw]	406.6822814941406	19.6130940562667	0.745687307466667	99.3800796949333	98.63439238746663	91042.4375	7.25412462686622E7	0	8097	0.05098399768250417	5.730511423177815	0.05660275771528459	406.6727294921875	406.6907958984375
346	406.7008361816406	23.9479758562667					1	DETECTED	406.7008 m/z @23.95 [151020OFc1_NvH-0949-CRLM-17.raw]	406.7008361816406	23.9479758562667	4.0266380312	96.3163479978667	92.2897099666667	356665.0625	8.970552398417944E7	3	8097	0.19805148318879873	3.248232819717736	0.052699441744185574	406.69122314453125	406.7088623046875
347	406.7188720703125	23.9479758562667					1	DETECTED	406.7189 m/z @23.95 [151020OFc1_NvH-0949-CRLM-17.raw]	406.7188720703125	23.9479758562667	3.20309412266667	98.6965040304	95.49340990773334	1088195.625	1.0776458678259805E8	2	8097	17.388075239624246	1.577519759110748	0.05176789515234866	406.70904541015625	406.7213439941406
348	406.73138427734375	41.2534208426667					1	DETECTED	406.7314 m/z @41.25 [151020OFc1_NvH-0949-CRLM-17.raw]	406.73138427734375	41.2534208426667	2.0938182816	99.9807390242667	97.8869207426667	2045947.375	1.6716053701888213E8	4	8097	18.545353297518364	5.097236468725347	0.22944401019618377	406.7214050292969	406.7413635253906
349	406.7502746582031	72.9300602904					1	DETECTED	406.7503 m/z @72.93 [151020OFc1_NvH-0949-CRLM-17.raw]	406.7502746582031	72.9300602904	3.16609148666667	99.8388409429333	96.67274945626663	518764.28125	1.0661294460719422E8	2	8097	34.79636459548904	0.5075120027900377	0.009666615943179578	406.74139404296875	406.76019287109375
350	406.7656555175781	37.55563338					1	DETECTED	406.7657 m/z @37.56 [151020OFc1_NvH-0949-CRLM-17.raw]	406.7656555175781	37.55563338	5.1743733168	97.9327086474667	92.7583353306667	117791.9609375	7.624012558824703E7	2	8097	48.99446341292046	1.4013616172155814	1.7829216174065412	406.7610168457031	406.77557373046875
351	406.7799377441406	6.08534188506667					1	DETECTED	406.7799 m/z @6.09 [151020OFc1_NvH-0949-CRLM-17.raw]	406.7799377441406	6.08534188506667	3.78711582773333	97.0204085898667	93.23329276213337	47591.9609375	8.132464112693101E7	0	8097	0.0482024467003912	20.283751562349156	1.2648505420771377	406.7756652832031	406.7851867675781
352	406.7960205078125	45.7512238482667					1	DETECTED	406.7960 m/z @45.75 [151020OFc1_NvH-0949-CRLM-17.raw]	406.7960205078125	45.7512238482667	1.2086612984	97.9618041045333	96.7531428061333	83015.875	8.76736048699562E7	0	8097	79.7031651312551	1.1163140657445392	1.230692121883596	406.7862548828125	406.80584716796875
353	406.8515319824219	35.3223820909333					1	DETECTED	406.8515 m/z @35.32 [151020OFc1_NvH-0949-CRLM-17.raw]	406.8515319824219	35.3223820909333	1.22704462373333	99.3705566602667	98.14351203653337	54092.4140625	8.107714879464775E7	0	8097	27.230446610518634	1.6939266337287167	2.408671705234926	406.8415832519531	406.85980224609375
354	406.86981201171875	19.6246215146667					1	DETECTED	406.8698 m/z @19.62 [151020OFc1_NvH-0949-CRLM-17.raw]	406.86981201171875	19.6246215146667	0.185964277866667	98.9800282349333	98.79406395706663	452522.28125	1.0037869075420995E8	3	8097	5.714783185808537	1.880194365411568	6.197948372613335	406.8601379394531	406.8797912597656
355	406.8880310058594	13.1271142616					1	DETECTED	406.8880 m/z @13.13 [151020OFc1_NvH-0949-CRLM-17.raw]	406.8880310058594	13.1271142616	0.0895200493333333	99.6565698482667	99.56704979893337	140706.9375	8.605538113352995E7	3	8097	4.762944189718482	0.5430750090433198	8.95325621168945	406.87982177734375	406.89794921875
356	406.9089660644531	42.3894017669333					1	DETECTED	406.9090 m/z @42.39 [151020OFc1_NvH-0949-CRLM-17.raw]	406.9089660644531	42.3894017669333	0.004764012	99.0660330802667	99.06126906826671	1001134.8125	9.37643134032872E7	3	8097	0.1680609827386661	0.5118550895278173	0.023473414937179277	406.89898681640625	406.9189453125
357	406.9244079589844	34.3859651730667					1	DETECTED	406.9244 m/z @34.39 [151020OFc1_NvH-0949-CRLM-17.raw]	406.9244079589844	34.3859651730667	0.004764012	99.1228572026667	99.1180931906667	31491.3125	7.377877141482489E7	0	8097	41.42370939852172	1.4508966617029329	1.8992196181571144	406.9190979003906	406.92962646484375
358	406.93963623046875	45.6614640829333					1	DETECTED	406.9396 m/z @45.66 [151020OFc1_NvH-0949-CRLM-17.raw]	406.93963623046875	45.6614640829333	0.004764012	99.0565107178667	99.0517467058667	124219.4765625	7.423907569661435E7	0	8097	53.45700428763322	1.0875587657171484	1.1764234549049442	406.9297790527344	406.9486083984375
359	406.9590148925781	32.5263039530667					1	DETECTED	406.9590 m/z @32.53 [151020OFc1_NvH-0949-CRLM-17.raw]	406.9590148925781	32.5263039530667	0.004764012	98.8087756730667	98.80401166106671	488164.09375	8.081692934821637E7	4	8097	0.1767182578319293	0.538017748367512	0.005126226762344712	406.94903564453125	406.968994140625
360	406.9791564941406	19.2805207968					1	DETECTED	406.9792 m/z @19.28 [151020OFc1_NvH-0949-CRLM-17.raw]	406.9791564941406	19.2805207968	0.0144953506666667	99.1228572026667	99.10836185200003	364264.65625	8.735591768279865E7	2	8097	0.11540073002313278	4.85544440085487	8.231823180684767	406.96923828125	406.9891052246094
361	406.99517822265625	89.8481582672					1	DETECTED	406.9952 m/z @89.85 [151020OFc1_NvH-0949-CRLM-17.raw]	406.99517822265625	89.8481582672	0.3745329728	99.3322071274667	98.9576741546667	81471.5859375	8.198193725733924E7	0	8097	39.80557219796056	0.5556107832448355	0.17597228412738394	406.9891662597656	407.0025634765625
362	407.0127258300781	53.2738153394667					1	DETECTED	407.0127 m/z @53.27 [151020OFc1_NvH-0949-CRLM-17.raw]	407.0127258300781	53.2738153394667	0.0991364328	99.3226882781333	99.2235518453333	152908.859375	1.0023702246226917E8	0	8097	0.18554505128771837	0.7211917010857708	0.1786965994246699	407.0027770996094	407.0223388671875
363	407.0289001464844	0.700184102666667					1	DETECTED	407.0289 m/z @0.70 [151020OFc1_NvH-0949-CRLM-17.raw]	407.0289001464844	0.700184102666667	0.0612657906666667	99.637466284	99.57620049333333	68956.1015625	8.874704981247438E7	0	8097	4.807119453830157	4.650167525110209	6.686092804269616	407.02276611328125	407.0387878417969
364	407.0503234863281	90.4185577178667					1	DETECTED	407.0503 m/z @90.42 [151020OFc1_NvH-0949-CRLM-17.raw]	407.0503234863281	90.4185577178667	1.2455238328	99.0182609701333	97.7727371373333	126190.703125	7.459103775254782E7	0	8097	0.17250070103192172	0.5517974572104234	0.011051990200596596	407.0404968261719	407.0504150390625
365	407.0604553222656	47.4384482776					1	DETECTED	407.0605 m/z @47.44 [151020OFc1_NvH-0949-CRLM-17.raw]	407.0604553222656	47.4384482776	0.393680723466667	99.4278040629333	99.03412333946663	182706.1875	8.049322480769841E7	0	8097	0.28514315767734644	0.9880592312963767	0.002037678806519521	407.05047607421875	407.0702819824219
366	407.1002197265625	90.3448445496					1	DETECTED	407.1002 m/z @90.34 [151020OFc1_NvH-0949-CRLM-17.raw]	407.1002197265625	90.3448445496	4.04475509493333	99.7437089576	95.69895386266667	1133103.75	8.479359639917596E7	0	8097	0.037487724615004936	1.0063399239345048	1.0563027237119496	407.09039306640625	407.10919189453125
367	407.11871337890625	89.2308691957333					1	DETECTED	407.1187 m/z @89.23 [151020OFc1_NvH-0949-CRLM-17.raw]	407.11871337890625	89.2308691957333	2.39747154613333	98.4066279877333	96.00915644159997	218311.703125	8.388568516606645E7	0	8097	0.7828482047924297	2.28590354681404	2.7119718767153214	407.1103820800781	407.1280822753906
368	407.1440124511719	90.7637058704					1	DETECTED	407.1440 m/z @90.76 [151020OFc1_NvH-0949-CRLM-17.raw]	407.1440124511719	90.7637058704	0.004764012	99.9997057429333	99.9949417309333	49811.0	7.86131156493574E7	0	8097	0.1288345944921616	0.5472440897573158	1.0877339855261807	407.134033203125	407.1453552246094
369	407.1558837890625	92.0928362986667					1	DETECTED	407.1559 m/z @92.09 [151020OFc1_NvH-0949-CRLM-17.raw]	407.1558837890625	92.0928362986667	9.89389465973333	96.5886862888	86.69479162906667	233886.71875	7.04615454065963E7	0	8097	0.12261473028945602	0.8244392691597253	0.23426901148362372	407.14654541015625	407.1566467285156
370	407.166748046875	90.6182075978667					1	DETECTED	407.1667 m/z @90.62 [151020OFc1_NvH-0949-CRLM-17.raw]	407.166748046875	90.6182075978667	1.82493585653333	99.8672529301333	98.04231707359997	241340.3125	7.353735025254165E7	0	8097	0.4833919230123058	0.5026841807087515	4.872287273576747	407.1577453613281	407.17645263671875
371	407.1918640136719	90.7732330408					1	DETECTED	407.1919 m/z @90.77 [151020OFc1_NvH-0949-CRLM-17.raw]	407.1918640136719	90.7732330408	3.02599960933333	98.5812969181333	95.55529730879998	463581.0	8.973493334502158E7	2	8097	64.06973130664136	0.5062777317366782	4.064490805846281	407.1819152832031	407.1933288574219
372	407.2033386230469	90.3251504301333					1	DETECTED	407.2033 m/z @90.33 [151020OFc1_NvH-0949-CRLM-17.raw]	407.2033386230469	90.3251504301333	2.047693588	99.9711661701333	97.9234725821333	1424951.125	1.3098910272755936E8	3	8097	45.98744730039746	0.5056365000536783	0.007917437823584018	407.19342041015625	407.21331787109375
373	407.2192077636719	15.9391742261333					1	DETECTED	407.2192 m/z @15.94 [151020OFc1_NvH-0949-CRLM-17.raw]	407.2192077636719	15.9391742261333	1.12622709466667	99.179554372	98.05332727733332	882291.5	1.1228729898177928E8	4	8097	0.14189615495609686	0.5654659221078452	3.6323618505006525	407.2133483886719	407.2228698730469
374	407.2328796386719	41.2301542488					1	DETECTED	407.2329 m/z @41.23 [151020OFc1_NvH-0949-CRLM-17.raw]	407.2328796386719	41.2301542488	3.13788409066667	99.6281053493333	96.49022125866662	1051265.5	1.500217182848721E8	2	8097	32.63428900649023	0.5112072928019423	0.26639444377989707	407.222900390625	407.24285888671875
375	407.2436218261719	42.3894017669333					1	DETECTED	407.2436 m/z @42.39 [151020OFc1_NvH-0949-CRLM-17.raw]	407.2436218261719	42.3894017669333	2.231814688	97.9023693178667	95.6705546298667	605169.5	1.1065052701062426E8	2	8097	0.15157804148464038	1.6571876551375802	0.010768533338001192	407.2428894042969	407.25360107421875
376	407.256591796875	35.0814134893333					1	DETECTED	407.2566 m/z @35.08 [151020OFc1_NvH-0949-CRLM-17.raw]	407.256591796875	35.0814134893333	3.1098799184	99.3800796949333	96.2701997765333	201337.953125	8.92523210072565E7	2	8097	61.63917466734444	1.6280189392104325	5.140726263948476	407.2536315917969	407.2665710449219
377	407.2796936035156	90.3251504301333					1	DETECTED	407.2797 m/z @90.33 [151020OFc1_NvH-0949-CRLM-17.raw]	407.2796936035156	90.3251504301333	2.30560511866667	95.594423124	93.28881800533333	104025.0703125	7.276231437526232E7	0	8097	77.62687563794239	0.5108538376979039	0.022095804169156116	407.2701721191406	407.2889709472656
378	407.30096435546875	91.8857285250667					1	DETECTED	407.3010 m/z @91.89 [151020OFc1_NvH-0949-CRLM-17.raw]	407.30096435546875	91.8857285250667	3.15673956426667	96.423498828	93.26675926373333	124662.84375	9.402017746492139E7	0	8097	1.5203605959517716	1.0419707300174554	0.46655124579248025	407.2911682128906	407.3109130859375
379	407.3153381347656	90.9837264296					1	DETECTED	407.3153 m/z @90.98 [151020OFc1_NvH-0949-CRLM-17.raw]	407.3153381347656	90.9837264296	5.79237630373333	96.8107423805333	91.01836607679996	115008.265625	8.408669186790921E7	0	8097	1.4894837740996252	0.514196690210491	0.04084242746572903	407.3110046386719	407.3251647949219
380	407.33746337890625	27.635427856					1	DETECTED	407.3375 m/z @27.64 [151020OFc1_NvH-0949-CRLM-17.raw]	407.33746337890625	27.635427856	7.42663353493333	99.8105407530667	92.38390721813337	35452.109375	7.735597502472508E7	0	8097	83.96980721105193	2.2857352534343853	3.159447088392749	407.3327331542969	407.3414611816406
381	407.35186767578125	91.8857285250667					1	DETECTED	407.3519 m/z @91.89 [151020OFc1_NvH-0949-CRLM-17.raw]	407.35186767578125	91.8857285250667	8.43816328213333	96.8971747538667	88.45901147173336	86723.3046875	9.745903657376744E7	0	8097	0.6254015521061547	3.857698534142849	0.1254764989305474	407.342041015625	407.36163330078125
382	407.3948059082031	47.4236359653333					1	DETECTED	407.3948 m/z @47.42 [151020OFc1_NvH-0949-CRLM-17.raw]	407.3948059082031	47.4236359653333	2.66421235253333	99.5806622074667	96.91644985493338	221335.046875	8.468238911924072E7	0	8097	0.11867345613441671	1.091745201604514	0.01240945984372087	407.38482666015625	407.4046325683594
383	407.4092712402344	19.0787294605333					1	DETECTED	407.4093 m/z @19.08 [151020OFc1_NvH-0949-CRLM-17.raw]	407.4092712402344	19.0787294605333	0.552562281066667	74.6053515986667	74.05278931760003	86204.6484375	7.445110010019214E7	0	8097	0.07944261219684634	1.9985998344999283	0.14898464101927392	407.4048767089844	407.4192199707031
384	407.44268798828125	19.9963229949333					1	DETECTED	407.4427 m/z @20.00 [151020OFc1_NvH-0949-CRLM-17.raw]	407.44268798828125	19.9963229949333	2.42510807226667	98.1845931954667	95.75948512320004	54779.80078125	7.53369123771706E7	0	8097	30.040297811583695	3.3063693327676527	6.316575416222143	407.4327087402344	407.4508972167969
385	407.4609375	32.5734067365333					1	DETECTED	407.4609 m/z @32.57 [151020OFc1_NvH-0949-CRLM-17.raw]	407.4609375	32.5734067365333	3.31475078346667	99.637466284	96.32271550053333	235869.25	8.539918145003791E7	0	8097	0.09112293859412546	0.6776115827826371	0.5531107607697512	407.45098876953125	407.4662170410156
386	407.47625732421875	19.3981194306667					1	DETECTED	407.4763 m/z @19.40 [151020OFc1_NvH-0949-CRLM-17.raw]	407.47625732421875	19.3981194306667	2.86920520693333	97.0833079085333	94.21410270159997	264509.75	8.95161947408395E7	0	8097	10.876619547825818	0.5392084889470933	0.01716361130421992	407.4662780761719	407.4862365722656
387	407.4976501464844	11.1250059805333					1	DETECTED	407.4977 m/z @11.13 [151020OFc1_NvH-0949-CRLM-17.raw]	407.4976501464844	11.1250059805333	3.1098799184	98.3094855944	95.199605676	181260.515625	7.699364831181033E7	3	8097	0.1254108680775765	0.5087050146845046	1.528708448918726	407.4876708984375	407.50750732421875
388	407.5301818847656	20.2539995866833					1	DETECTED	407.5302 m/z @20.25 [151020OFc1_NvH-0949-CRLM-17.raw]	407.5301818847656	20.2539995866833	1.4204737176	99.5516503226667	98.1311766050667	360283.21875	8.306684795839562E7	3	8097	12.645622584652223	0.5153898765302375	1.2067370543892126	407.52032470703125	407.5401611328125
389	407.5402526855469	32.796849796					1	DETECTED	407.5403 m/z @32.80 [151020OFc1_NvH-0949-CRLM-17.raw]	407.5402526855469	32.796849796	3.58369334453333	99.0373291504	95.45363580586667	137711.34375	7.884556898262145E7	0	8097	11.09438198498053	1.9664846830462674	0.23718243687501525	407.5402526855469	407.5462646484375
390	407.5562744140625	29.7784446034667					1	DETECTED	407.5563 m/z @29.78 [151020OFc1_NvH-0949-CRLM-17.raw]	407.5562744140625	29.7784446034667	2.05687259866667	98.8850372368	96.82816463813333	862405.25	1.1651507846749502E8	3	8097	12.27116569815847	0.5238016727274043	1.6914944042052669	407.5462951660156	407.5662536621094
391	407.5677490234375	36.5220847994667					1	DETECTED	407.5677 m/z @36.52 [151020OFc1_NvH-0949-CRLM-17.raw]	407.5677490234375	36.5220847994667	3.0352429008	91.5168972509333	88.4816543501333	433917.21875	9.234851002283803E7	3	8097	33.77601252295966	1.0583284361955003	4.62214076467853	407.5662841796875	407.57769775390625
392	407.57861328125	42.3894017669333					1	DETECTED	407.5786 m/z @42.39 [151020OFc1_NvH-0949-CRLM-17.raw]	407.57861328125	42.3894017669333	3.6524654096	99.0373291504	95.3848637408	198173.28125	8.68791595565957E7	2	8097	18.895480395815	1.2817929824070313	0.00588919832966734	407.5777587890625	407.5885314941406
393	407.6097717285156	19.1270602237333					1	DETECTED	407.6098 m/z @19.13 [151020OFc1_NvH-0949-CRLM-17.raw]	407.6097717285156	19.1270602237333	4.25220664906667	98.6676001482667	94.41539349920004	70696.515625	7.522909526189567E7	0	8097	28.563043101901012	4.866354768860783	8.772695092644883	407.60015869140625	407.61968994140625
394	407.68701171875	11.1755969184					1	DETECTED	407.6870 m/z @11.18 [151020OFc1_NvH-0949-CRLM-17.raw]	407.68701171875	11.1755969184	1.90983898853333	99.5516503226667	97.64181133413338	479281.15625	7.825279257189177E7	0	8097	0.1978452506211692	68.80815411663016	136.60015587341232	407.67706298828125	407.69677734375
395	407.7034912109375	44.3957184416					1	DETECTED	407.7035 m/z @44.40 [151020OFc1_NvH-0949-CRLM-17.raw]	407.7034912109375	44.3957184416	3.44727641146667	92.3714315738667	88.92415516240003	392674.875	8.321464255174328E7	0	8097	0.18324438034379398	0.8694502030616119	61.17419292239286	407.697021484375	407.7134704589844
396	407.7156982421875	36.5110472018667					1	DETECTED	407.7157 m/z @36.51 [151020OFc1_NvH-0949-CRLM-17.raw]	407.7156982421875	36.5110472018667	2.79515838293333	99.3132776746667	96.51811929173337	212772.546875	9.37410924302804E7	2	8097	0.21452892322806605	1.903330586048278	0.005779376756278637	407.71356201171875	407.72015380859375
397	407.73016357421875	29.0543950074667					1	DETECTED	407.7302 m/z @29.05 [151020OFc1_NvH-0949-CRLM-17.raw]	407.73016357421875	29.0543950074667	3.128435848	96.9258409581333	93.79740511013331	225396.609375	9.235384544251543E7	0	8097	7.538069870055665	1.776008643716203	1.4168352285561256	407.7201843261719	407.732666015625
398	407.74267578125	19.0169137250667					1	DETECTED	407.7427 m/z @19.02 [151020OFc1_NvH-0949-CRLM-17.raw]	407.74267578125	19.0169137250667	2.61789323093333	99.6768778938667	97.05898466293337	2292635.25	1.4952163089585054E8	2	8097	0.20080128130823383	1.2321319142085216	71.12574870773751	407.73272705078125	407.7526550292969
399	407.7550048828125	27.5944972216					1	DETECTED	407.7550 m/z @27.59 [151020OFc1_NvH-0949-CRLM-17.raw]	407.7550048828125	27.5944972216	3.24907402906667	97.6550117064	94.40593767733333	1015995.0	9.678231222521514E7	2	8097	0.18062139506280417	1.8386195757230281	0.6951028818010033	407.752685546875	407.76495361328125
400	407.7665710449219	11.9718469072					1	DETECTED	407.7666 m/z @11.97 [151020OFc1_NvH-0949-CRLM-17.raw]	407.7665710449219	11.9718469072	4.36643425253333	97.6358731661333	93.26943891359997	139787.609375	7.16557690144895E7	0	8097	0.13487682863106976	0.5208788729616276	40.843915257614306	407.7650451660156	407.7763366699219
401	407.7877502441406	46.2599178824					1	DETECTED	407.7878 m/z @46.26 [151020OFc1_NvH-0949-CRLM-17.raw]	407.7877502441406	46.2599178824	3.43799319786667	95.5845542552	92.14656105733333	37135.98046875	8.456240323800245E7	0	8097	64.84426675933221	1.0759273635663478	0.8057441370152052	407.7780456542969	407.7972717285156
402	407.8481140136719	26.8607218496					1	DETECTED	407.8481 m/z @26.86 [151020OFc1_NvH-0949-CRLM-17.raw]	407.8481140136719	26.8607218496	0.0612657906666667	99.7534211277333	99.69215533706664	180557.4375	8.02316203563986E7	0	8097	10.182742677575842	0.503540969919316	0.01241647135814292	407.838134765625	407.8580627441406
403	407.8594665527344	20.159452536					1	DETECTED	407.8595 m/z @20.16 [151020OFc1_NvH-0949-CRLM-17.raw]	407.8594665527344	20.159452536	2.2963997352	99.9711661701333	97.6747664349333	87563.3828125	8.416046351963341E7	0	8097	18.412628486607243	3.212130049872553	0.14529426490335734	407.85833740234375	407.869384765625
404	407.8727722167969	16.6785860962667					1	DETECTED	407.8728 m/z @16.68 [151020OFc1_NvH-0949-CRLM-17.raw]	407.8727722167969	16.6785860962667	0.7182084784	99.5516503226667	98.8334418442667	54836.015625	7.947352346718554E7	0	8097	4.775272536630856	5.4631361322230525	0.005422272899168584	407.8694763183594	407.8736267089844
405	407.8838806152344	21.4068282173333					1	DETECTED	407.8839 m/z @21.41 [151020OFc1_NvH-0949-CRLM-17.raw]	407.8838806152344	21.4068282173333	0.681616981333333	99.6091868986667	98.92756991733337	907500.0625	1.1997708306719193E8	3	8097	10.291282314777497	0.7176109147762642	2.0515423035570044	407.8739318847656	407.8938293457031
406	407.9024963378906	36.5552384136					1	DETECTED	407.9025 m/z @36.56 [151020OFc1_NvH-0949-CRLM-17.raw]	407.9024963378906	36.5552384136	0.902300268533333	99.4182497784	98.51594950986666	278481.5	9.133181722467934E7	3	8097	21.621379759651532	0.5147839541146274	6.843572973631787E-4	407.8939208984375	407.9122619628906
407	407.9148864746094	32.8807825768					1	DETECTED	407.9149 m/z @32.88 [151020OFc1_NvH-0949-CRLM-17.raw]	407.9148864746094	32.8807825768	0.534129343733333	98.9135177741333	98.37938843039997	258508.1875	7.858835733320796E7	3	8097	0.132935921564993	1.7316178740499024	0.0033890674364935366	407.9125061035156	407.9248352050781
408	407.9378662109375	11.1569118605333					1	DETECTED	407.9379 m/z @11.16 [151020OFc1_NvH-0949-CRLM-17.raw]	407.9378662109375	11.1569118605333	0.004764012	99.9997057429333	99.9949417309333	369045.40625	8.608065271492386E7	0	8097	0.13475905294426305	6.312726333989532	0.3078585905055286	407.92828369140625	407.9476318359375
409	407.94952392578125	17.0555656266667					1	DETECTED	407.9495 m/z @17.06 [151020OFc1_NvH-0949-CRLM-17.raw]	407.94952392578125	17.0555656266667	5.54390232586667	97.7509687802667	92.20706645440004	68784.859375	8.365993885147046E7	0	8097	7.6304619966995375	4.00494107780202	0.6245910615668748	407.9479064941406	407.9501037597656
410	407.9601135253906	18.3295948832					1	DETECTED	407.9601 m/z @18.33 [151020OFc1_NvH-0949-CRLM-17.raw]	407.9601135253906	18.3295948832	0.3370796208	98.4745795410667	98.1374999202667	80521.3046875	7.887259342802064E7	0	8097	0.13544844453248217	3.2160800324771146	7.125247049734825	407.95013427734375	407.9679870605469
411	407.9779968261719	13.1271142616					1	DETECTED	407.9780 m/z @13.13 [151020OFc1_NvH-0949-CRLM-17.raw]	407.9779968261719	13.1271142616	0.0612657906666667	98.2714609912	98.21019520053333	417538.59375	8.449701285049069E7	0	8097	0.155982550162733	18.952528750357164	0.051936295417530476	407.968017578125	407.98797607421875
412	407.9928283691406	24.5463839125333					1	DETECTED	407.9928 m/z @24.55 [151020OFc1_NvH-0949-CRLM-17.raw]	407.9928283691406	24.5463839125333	0.792064117066667	99.9903304989333	99.19826638186663	165525.125	8.367264383812703E7	0	8097	19.65465500011577	3.00115159407764	0.19690546638324685	407.9880065917969	408.002685546875
413	408.0129699707031	6.1617245112					1	DETECTED	408.0130 m/z @6.16 [151020OFc1_NvH-0949-CRLM-17.raw]	408.0129699707031	6.1617245112	0.117746465066667	99.3322071274667	99.21446066240003	80284.015625	9.999895751097064E7	0	8097	3.6108210353934114	1.0274890765201332	1.1482691558296079	408.0032958984375	408.0155029296875
414	408.0256042480469	15.8036918290667					1	DETECTED	408.0256 m/z @15.80 [151020OFc1_NvH-0949-CRLM-17.raw]	408.0256042480469	15.8036918290667	0.0236749944	99.7914019061333	99.7677269117333	98814.6015625	8.701762299381343E7	0	8097	14.915527679189456	0.5265398772675332	0.07916355164254583	408.0158386230469	408.03558349609375
415	408.0545349121094	22.9354248005333					1	DETECTED	408.0545 m/z @22.94 [151020OFc1_NvH-0949-CRLM-17.raw]	408.0545349121094	22.9354248005333	0.617499202133333	99.9141858541333	99.29668665199996	126024.2578125	8.861430586085849E7	2	8097	67.70440466085489	2.497124335675983	6.621090592973609	408.0445556640625	408.06451416015625
416	408.0840759277344	27.7147787922667					1	DETECTED	408.0841 m/z @27.71 [151020OFc1_NvH-0949-CRLM-17.raw]	408.0840759277344	27.7147787922667	1.01241146373333	95.6934009458667	94.68098948213337	49093.46875	8.104880112671433E7	0	8097	11.888673843930242	1.770188031169832	3.0387829897294316	408.0741882324219	408.09246826171875
417	408.1030578613281	90.3448445496					1	DETECTED	408.1031 m/z @90.34 [151020OFc1_NvH-0949-CRLM-17.raw]	408.1030578613281	90.3448445496	4.26177501066667	94.1763768282667	89.91460181760003	172770.0	7.747974428482467E7	0	8097	0.07085749249135631	1.9244891258342423	0.055085337266878434	408.0931396484375	408.1130065917969
418	408.123779296875	92.3623290234667					1	DETECTED	408.1238 m/z @92.36 [151020OFc1_NvH-0949-CRLM-17.raw]	408.123779296875	92.3623290234667	1.88015217653333	96.0087559005333	94.12860372399997	81765.8125	7.464523377814633E7	0	8097	0.07838695355836478	1.0961334237975253	0.05771967216641751	408.1143798828125	408.12646484375
419	408.136474609375	91.2963100997333					1	DETECTED	408.1365 m/z @91.30 [151020OFc1_NvH-0949-CRLM-17.raw]	408.136474609375	91.2963100997333	6.54394705973333	99.8199637349333	93.27601667519997	396191.84375	8.545274791747E7	0	8097	0.20166959478804358	0.8079037938595498	0.6098761314205284	408.12738037109375	408.1403503417969
420	408.1508483886719	90.9079401352					1	DETECTED	408.1508 m/z @90.91 [151020OFc1_NvH-0949-CRLM-17.raw]	408.1508483886719	90.9079401352	2.1030431968	96.3944307288	94.291387532	714176.4375	8.333354056541918E7	2	8097	0.0991929881739253	0.5288691926419195	0.9375247692900631	408.14178466796875	408.1606140136719
421	408.17529296875	19.4124467965333					1	DETECTED	408.1753 m/z @19.41 [151020OFc1_NvH-0949-CRLM-17.raw]	408.17529296875	19.4124467965333	3.46580901973333	97.7216069562667	94.25579793653337	67372.140625	7.666263814295463E7	0	8097	21.485413930408175	4.602059675907094	7.660060688751168	408.165771484375	408.1768493652344
422	408.18695068359375	91.1712260826667					1	DETECTED	408.1870 m/z @91.17 [151020OFc1_NvH-0949-CRLM-17.raw]	408.18695068359375	91.1712260826667	4.36643425253333	99.8858818570667	95.51944760453338	1158080.625	9.832109246187955E7	0	8097	0.08338790787675521	1.7183994891081915	0.34296182881001375	408.1769714355469	408.19580078125
423	408.205810546875	20.3514321461333					1	DETECTED	408.2058 m/z @20.35 [151020OFc1_NvH-0949-CRLM-17.raw]	408.205810546875	20.3514321461333	3.35321897946667	99.3418503784	95.98863139893332	1170527.25	1.1991818391708511E8	2	8097	0.26430045923583023	0.5578023813689122	9.550131469577918	408.1958312988281	408.2119445800781
424	408.2219543457031	19.7980442237333					1	DETECTED	408.2220 m/z @19.80 [151020OFc1_NvH-0949-CRLM-17.raw]	408.2219543457031	19.7980442237333	2.388227468	99.9616417426667	97.5734142746667	3806614.5	2.6280140358194435E8	2	8097	73.15427100779091	1.1301810701072594	69.78945862080049	408.21197509765625	408.2319030761719
425	408.2347412109375	29.1850519533333					1	DETECTED	408.2347 m/z @29.19 [151020OFc1_NvH-0949-CRLM-17.raw]	408.2347412109375	29.1850519533333	3.3439352944	98.9895569170667	95.6456216226667	3282904.5	1.947003073621393E8	2	8097	0.22909246669988548	0.5375634112062324	0.018205255453033264	408.2319641113281	408.2447204589844
426	408.2494201660156	32.8218668472					1	DETECTED	408.2494 m/z @32.82 [151020OFc1_NvH-0949-CRLM-17.raw]	408.2494201660156	32.8218668472	3.38106819973333	91.9918541901333	88.61078599039996	214916.71875	9.636574337694706E7	2	8097	4.527132809467641	0.7722465129984359	0.27513239032930076	408.2447509765625	408.2505798339844
427	408.2605895996094	45.9339547834667					1	DETECTED	408.2606 m/z @45.93 [151020OFc1_NvH-0949-CRLM-17.raw]	408.2605895996094	45.9339547834667	2.7192591544	99.9616417426667	97.2423825882667	4235556.0	1.5843636185446745E8	2	8097	0.23408588110867612	0.5088603974529916	0.015155675289390592	408.2506103515625	408.27056884765625
428	408.27752685546875	91.6196627669333					1	DETECTED	408.2775 m/z @91.62 [151020OFc1_NvH-0949-CRLM-17.raw]	408.27752685546875	91.6196627669333	2.17673210293333	99.0565107178667	96.87977861493337	589986.875	1.1711941727015541E8	0	8097	1.0362155286064478	0.5479011053554511	0.7735517285002833	408.2705993652344	408.2867431640625
429	408.2950134277344	91.6398477032					1	DETECTED	408.2950 m/z @91.64 [151020OFc1_NvH-0949-CRLM-17.raw]	408.2950134277344	91.6398477032	0.4125893344	95.6141268088	95.2015374744	29387.55859375	6.804147660216519E7	0	8097	1.1596155963368773	0.5217823004695229	0.043564600939045704	408.2923278808594	408.3004455566406
430	408.4091796875	8.9493657088					1	DETECTED	408.4092 m/z @8.95 [151020OFc1_NvH-0949-CRLM-17.raw]	408.4091796875	8.9493657088	3.24907402906667	98.8472420952	95.59816806613333	124336.4765625	7.564470236305198E7	0	8097	0.14483047061826682	1.958088668828453	50.318591668552685	408.3995056152344	408.4189758300781
431	408.4267578125	15.7399404874667					1	DETECTED	408.4268 m/z @15.74 [151020OFc1_NvH-0949-CRLM-17.raw]	408.4267578125	15.7399404874667	3.1754484024	98.4844212296	95.30897282720001	78596.921875	7.704047416254432E7	0	8097	0.9176297416794075	4.537942694986658	0.9467295039161019	408.4194030761719	408.4335632324219
432	408.4436340332031	47.8592869904					1	DETECTED	408.4436 m/z @47.86 [151020OFc1_NvH-0949-CRLM-17.raw]	408.4436340332031	47.8592869904	1.19034721333333	98.9422988618667	97.75195164853338	108519.2578125	8.334393491117366E7	0	8097	64.58074522068921	0.8922282228788727	0.9037222637711778	408.43365478515625	408.45361328125
433	408.45623779296875	22.9354248005333					1	DETECTED	408.4562 m/z @22.94 [151020OFc1_NvH-0949-CRLM-17.raw]	408.45623779296875	22.9354248005333	3.4085408816	97.7411439765333	94.33260309493329	103006.8046875	7.884220808431725E7	0	8097	9.777999084643195	3.1754353820554573	0.01770836270408673	408.4537353515625	408.4662170410156
434	408.4795227050781	13.0792042826667					1	DETECTED	408.4795 m/z @13.08 [151020OFc1_NvH-0949-CRLM-17.raw]	408.4795227050781	13.0792042826667	3.147310532	99.4946655658667	96.34735503386669	232891.0	7.736979918447804E7	0	8097	0.09671308331435391	0.8199265069401723	159.6358225460136	408.46954345703125	408.489501953125
435	408.5234680175781	29.9090438386667					1	DETECTED	408.5235 m/z @29.91 [151020OFc1_NvH-0949-CRLM-17.raw]	408.5234680175781	29.9090438386667	3.71121668026667	95.0275440557333	91.31632737546663	36600.60546875	7.508362986831705E7	0	8097	88.85497539043703	1.7428225406508016	2.7565769088934826	408.52020263671875	408.5324401855469
436	408.5424499511719	6.3996216264					1	DETECTED	408.5424 m/z @6.40 [151020OFc1_NvH-0949-CRLM-17.raw]	408.5424499511719	6.3996216264	3.72982693066667	92.5102296837333	88.78040275306662	127078.34375	7.729635147579288E7	3	8097	6.715251726507849	10.304706658754892	30.46438677782385	408.532470703125	408.54339599609375
437	408.55340576171875	18.8739259624					1	DETECTED	408.5534 m/z @18.87 [151020OFc1_NvH-0949-CRLM-17.raw]	408.55340576171875	18.8739259624	1.4570669568	99.9903304989333	98.5332635421333	1601455.75	1.1364987149104859E8	3	8097	0.1535308826766162	0.736232046455596	0.2297999275481461	408.54345703125	408.5633850097656
438	408.56829833984375	18.9970868757333					1	DETECTED	408.5683 m/z @19.00 [151020OFc1_NvH-0949-CRLM-17.raw]	408.56829833984375	18.9970868757333	2.6456243544	94.3133941648	91.6677698104	69427.1796875	7.892800578597163E7	0	8097	21.60815174328247	3.973373444324796	6.144544933741155	408.56341552734375	408.5689697265625
439	408.5789794921875	31.0105598605333					1	DETECTED	408.5790 m/z @31.01 [151020OFc1_NvH-0949-CRLM-17.raw]	408.5789794921875	31.0105598605333	2.832249496	98.2714609912	95.4392114952	190778.125	7.954943339842033E7	3	8097	0.45479430929069764	0.5021246490932663	0.29111210129847664	408.5690002441406	408.5888671875
440	408.6095886230469	8.8697105016					1	DETECTED	408.6096 m/z @8.87 [151020OFc1_NvH-0949-CRLM-17.raw]	408.6095886230469	8.8697105016	3.27685517413333	89.6929412344	86.41608606026666	161330.953125	7.145342327425195E7	0	8097	0.16172086107656547	0.6862472340516604	62.577594678779626	408.5996398925781	408.61956787109375
441	408.6274108886719	16.0715849349333					1	DETECTED	408.6274 m/z @16.07 [151020OFc1_NvH-0949-CRLM-17.raw]	408.6274108886719	16.0715849349333	1.62295279466667	94.5346058864	92.91165309173333	43203.453125	8.21943643948998E7	0	8097	14.930266955994927	3.215240452859186	6.299379899810226	408.6201171875	408.6373596191406
442	408.6815185546875	19.6899102138667					1	DETECTED	408.6815 m/z @19.69 [151020OFc1_NvH-0949-CRLM-17.raw]	408.6815185546875	19.6899102138667	2.90606734773333	98.0096060061333	95.10353865839997	63741.171875	7.009636793756197E7	0	8097	0.03509039701721761	2.833187233011487	1076.4352003451254	408.6716613769531	408.6855163574219
443	408.6956481933594	16.0246211378667					1	DETECTED	408.6956 m/z @16.02 [151020OFc1_NvH-0949-CRLM-17.raw]	408.6956481933594	16.0246211378667	4.67145574426667	98.2423695624	93.57091381813333	115347.6953125	7.883502254725699E7	0	8097	0.14587420236251702	6.69531449098177	0.16880519585748027	408.6856689453125	408.69757080078125
444	408.70758056640625	20.3664797978667					1	DETECTED	408.7076 m/z @20.37 [151020OFc1_NvH-0949-CRLM-17.raw]	408.70758056640625	20.3664797978667	2.8784135032	97.4926413872	94.614227884	519635.84375	9.537206805060525E7	2	8097	0.1954838067653064	1.9171213935942988	0.0665339736035181	408.6976318359375	408.71343994140625
445	408.72344970703125	19.8417873781333					1	DETECTED	408.7234 m/z @19.84 [151020OFc1_NvH-0949-CRLM-17.raw]	408.72344970703125	19.8417873781333	2.3514421528	99.637466284	97.2860241312	1449452.5	1.5870641102392754E8	2	8097	0.6868849549748646	5.141676818598085	0.5801613107536912	408.7134704589844	408.7334289550781
446	408.7449645996094	28.8968902882667					1	DETECTED	408.7450 m/z @28.90 [151020OFc1_NvH-0949-CRLM-17.raw]	408.7449645996094	28.8968902882667	3.2961818248	99.9807390242667	96.6845571994667	4162898.25	2.2003842284823227E8	2	8097	0.1860201107384576	0.9617940135428565	3.9044635364156055	408.7350158691406	408.7548828125
447	408.7621765136719	45.9339547834667					1	DETECTED	408.7622 m/z @45.93 [151020OFc1_NvH-0949-CRLM-17.raw]	408.7621765136719	45.9339547834667	3.57393697146667	99.0565107178667	95.48257374640004	1950695.75	1.2942872122620068E8	2	8097	22.821263689600787	0.5188572459524303	0.01153077908967861	408.7549743652344	408.77203369140625
448	408.81024169921875	8.8697105016					1	DETECTED	408.8102 m/z @8.87 [151020OFc1_NvH-0949-CRLM-17.raw]	408.81024169921875	8.8697105016	1.07073381546667	99.9236147314667	98.85288091600003	90519.7734375	8.044873699391523E7	0	8097	0.2047031858221562	0.6389619012618989	0.31955125091107633	408.80035400390625	408.82012939453125
449	408.8606872558594	18.9970868757333					1	DETECTED	408.8607 m/z @19.00 [151020OFc1_NvH-0949-CRLM-17.raw]	408.8606872558594	18.9970868757333	0.108392548266667	98.3389266085333	98.23053406026663	159433.84375	7.999302177618167E7	3	8097	4.155743081527147	0.5156123729463621	0.011541783618817419	408.8507080078125	408.87066650390625
450	408.8825378417969	9.5817672584					1	DETECTED	408.8825 m/z @9.58 [151020OFc1_NvH-0949-CRLM-17.raw]	408.8825378417969	9.5817672584	0.004764012	99.6469036498667	99.6421396378667	643499.625	1.0598108477966166E8	3	8097	17.033841537980372	2.7454177839917064	2.672635366614699	408.87261962890625	408.89239501953125
451	408.89453125	12.0762449397333					1	DETECTED	408.8945 m/z @12.08 [151020OFc1_NvH-0949-CRLM-17.raw]	408.89453125	12.0762449397333	0.004764012	99.7819101536	99.7771461416	572020.375	8.675809694834086E7	3	8097	0.19204888515065477	1.372288144763543	0.11199893380167972	408.8925476074219	408.9044189453125
452	408.9068603515625	25.1713264253333					1	DETECTED	408.9069 m/z @25.17 [151020OFc1_NvH-0949-CRLM-17.raw]	408.9068603515625	25.1713264253333	3.147310532	99.8105407530667	96.6632302210667	154930.046875	8.068025549558455E7	0	8097	0.27055365949892973	2.574443691393958	0.011321148872385651	408.904541015625	408.908935546875
453	408.9189453125	25.3812512373333					1	DETECTED	408.9189 m/z @25.38 [151020OFc1_NvH-0949-CRLM-17.raw]	408.9189453125	25.3812512373333	0.004764012	99.8766008424	99.8718368304	175667.828125	8.359807768997672E7	3	8097	75.6580955047005	1.7725222901311741	0.18209212493805066	408.90899658203125	408.9286804199219
454	408.9359436035156	44.4582382165333					1	DETECTED	408.9359 m/z @44.46 [151020OFc1_NvH-0949-CRLM-17.raw]	408.9359436035156	44.4582382165333	0.004764012	99.9997057429333	99.9949417309333	45316.0234375	7.337190462957643E7	0	8097	26.592019637021476	1.0894279921325165	1.403908923908274	408.9291076660156	408.9385681152344
455	408.9486389160156	41.3799108205333					1	DETECTED	408.9486 m/z @41.38 [151020OFc1_NvH-0949-CRLM-17.raw]	408.9486389160156	41.3799108205333	0.004764012	99.1512925077333	99.1465284957333	244800.421875	8.783357106961766E7	4	8097	23.150175001143847	0.8065790361631066	0.012326410334056464	408.93865966796875	408.9586181640625
456	408.9691467285156	19.3749767498667					1	DETECTED	408.9691 m/z @19.37 [151020OFc1_NvH-0949-CRLM-17.raw]	408.9691467285156	19.3749767498667	1.17198057093333	99.3993395010667	98.22735893013338	457380.78125	8.55079352065134E7	0	8097	9.742747527622848	0.9335027672016386	2.0996031645169926	408.95916748046875	408.97869873046875
457	408.98876953125	29.3967869709333					1	DETECTED	408.9888 m/z @29.40 [151020OFc1_NvH-0949-CRLM-17.raw]	408.98876953125	29.3967869709333	0.6450550712	98.7832279696	98.1381728984	465803.59375	8.246414923946485E7	0	8097	0.12940746845733386	0.7154467239762964	0.8680857430386383	408.97882080078125	408.9987487792969
458	409.009521484375	18.2162331008					1	DETECTED	409.0095 m/z @18.22 [151020OFc1_NvH-0949-CRLM-17.raw]	409.009521484375	18.2162331008	0.0144953506666667	99.7819101536	99.76741480293333	68425.5625	9.352445205632116E7	0	8097	40.080476523400215	2.699165163521466	4.377431934716898	408.99957275390625	409.0162353515625
459	409.0262451171875	20.9770074941333					1	DETECTED	409.0262 m/z @20.98 [151020OFc1_NvH-0949-CRLM-17.raw]	409.0262451171875	20.9770074941333	0.459711641333333	99.5516503226667	99.09193868133337	108088.875	7.591225442259212E7	0	8097	0.07445246770731373	3.5571591018487525	5.032393982912643	409.0162658691406	409.03619384765625
460	409.03765869140625	28.3159404005333					1	DETECTED	409.0377 m/z @28.32 [151020OFc1_NvH-0949-CRLM-17.raw]	409.03765869140625	28.3159404005333	0.346368858666667	99.5041217416	99.15775288293334	107460.828125	7.28855984570684E7	0	8097	89.99695375465568	1.5595516854715696	2.2179554534055606	409.0362548828125	409.0474853515625
461	409.0484313964844	36.5022889629333					1	DETECTED	409.0484 m/z @36.50 [151020OFc1_NvH-0949-CRLM-17.raw]	409.0484313964844	36.5022889629333	0.468977789333333	98.9135177741333	98.44453998479996	49312.0390625	7.797690487080903E7	0	8097	83.40016197260725	1.5677028524769776	1.7523302793880362	409.04779052734375	409.0582580566406
462	409.07525634765625	15.2038739994667					1	DETECTED	409.0753 m/z @15.20 [151020OFc1_NvH-0949-CRLM-17.raw]	409.07525634765625	15.2038739994667	0.127089895733333	99.0755828781333	98.94849298239997	57134.7421875	8.117959459499742E7	0	8097	26.109576093661218	3.7816795590066103	0.13006953989582906	409.06610107421875	409.0847473144531
463	409.0970458984375	90.3251504301333					1	DETECTED	409.0970 m/z @90.33 [151020OFc1_NvH-0949-CRLM-17.raw]	409.0970458984375	90.3251504301333	1.2086612984	97.99006824	96.7814069416	81093.125	9.704295584106214E7	0	8097	0.5288576314838025	0.5430050481372549	1.593395666831264	409.08734130859375	409.1004333496094
464	409.1104736328125	0.7182084784					1	DETECTED	409.1105 m/z @0.72 [151020OFc1_NvH-0949-CRLM-17.raw]	409.1104736328125	0.7182084784	0.004764012	99.9997057429333	99.9949417309333	126503.375	9.980253761883752E7	0	8097	3.220712068279547	12.443979036718847	182.44813915309675	409.1007995605469	409.1195068359375
465	409.1398010253906	91.2576438853333					1	DETECTED	409.1398 m/z @91.26 [151020OFc1_NvH-0949-CRLM-17.raw]	409.1398010253906	91.2576438853333	1.5309370024	99.9903304989333	98.45939349653331	67695.7734375	8.005258214011264E7	0	8097	0.08555830965399025	0.5422312031356274	7.428334284339843	409.13018798828125	409.14404296875
466	409.1545104980469	90.9174271472					1	DETECTED	409.1545 m/z @90.92 [151020OFc1_NvH-0949-CRLM-17.raw]	409.1545104980469	90.9174271472	0.3745329728	98.1651312810667	97.79059830826671	126527.7109375	8.309248177702458E7	0	8097	0.07196356213360389	0.5577144162877776	4.167660421452476	409.1448974609375	409.16436767578125
467	409.1685485839844	15.8698562264					1	DETECTED	409.1685 m/z @15.87 [151020OFc1_NvH-0949-CRLM-17.raw]	409.1685485839844	15.8698562264	3.128435848	97.4829055090667	94.3544696610667	115027.5234375	7.808915311325078E7	0	8097	74.85571462236346	5.825505365595403	20.12814660938853	409.1646728515625	409.178466796875
468	409.1985778808594	12.7732909618667					1	DETECTED	409.1986 m/z @12.77 [151020OFc1_NvH-0949-CRLM-17.raw]	409.1985778808594	12.7732909618667	3.016757928	99.0472414189333	96.03048349093329	634614.8125	1.0600675014986758E8	3	8097	0.1590532638740747	62.612374486516906	109.19104297302232	409.18865966796875	409.20855712890625
469	409.2143249511719	15.9039826650667					1	DETECTED	409.2143 m/z @15.90 [151020OFc1_NvH-0949-CRLM-17.raw]	409.2143249511719	15.9039826650667	2.93344822586667	98.8946517858667	95.96120356000003	198047.359375	8.860790431802307E7	4	8097	34.74230179063455	0.5265637907363626	0.5402232354383557	409.2085876464844	409.21441650390625
470	409.22442626953125	14.9435308458667					1	DETECTED	409.2244 m/z @14.94 [151020OFc1_NvH-0949-CRLM-17.raw]	409.22442626953125	14.9435308458667	3.00731052506667	99.6091868986667	96.60187637360004	1717670.375	1.7106228244262555E8	2	8097	0.27187626973312895	1.336872355246513	0.4828783575271134	409.2144775390625	409.2344055175781
471	409.2366027832031	26.1415095746667					1	DETECTED	409.2366 m/z @26.14 [151020OFc1_NvH-0949-CRLM-17.raw]	409.2366027832031	26.1415095746667	3.30550040773333	96.8687563704	93.56325596266667	693263.5625	1.0905711868171798E8	0	8097	8.192104859333593	0.9771823098213782	0.11902311119490855	409.23443603515625	409.2366027832031
472	409.2466125488281	28.8804091184					1	DETECTED	409.2466 m/z @28.88 [151020OFc1_NvH-0949-CRLM-17.raw]	409.2466125488281	28.8804091184	0.108392548266667	99.637466284	99.52907373573333	1544172.875	1.6098877394809374E8	2	8097	2.8452619834138453	3.894380647128817	0.03986320040500058	409.23663330078125	409.256591796875
473	409.26470947265625	23.1424015368					1	DETECTED	409.2647 m/z @23.14 [151020OFc1_NvH-0949-CRLM-17.raw]	409.26470947265625	23.1424015368	2.33318018053333	97.000634176	94.66745399546667	597351.5	9.280704199575631E7	0	8097	0.14116389792049944	7.260072192508943	11.188290637449292	409.2566223144531	409.2662048339844
474	409.2768249511719	91.5265593501333					1	DETECTED	409.2768 m/z @91.53 [151020OFc1_NvH-0949-CRLM-17.raw]	409.2768249511719	91.5265593501333	3.1098799184	97.9618041045333	94.8519241861333	2442639.25	9.403158263757408E7	0	8097	0.053787003400728395	0.5712118727296326	0.0907675136684612	409.2669982910156	409.28533935546875
475	409.29498291015625	90.7349814629333					1	DETECTED	409.2950 m/z @90.73 [151020OFc1_NvH-0949-CRLM-17.raw]	409.29498291015625	90.7349814629333	11.2144236458667	95.7827061557333	84.56828250986659	74170.8671875	7.153539471249087E7	0	8097	0.9703739369350757	0.531738488960377	4.693105350730868	409.28704833984375	409.3016662597656
476	409.3142395019531	89.8024607456					1	DETECTED	409.3142 m/z @89.80 [151020OFc1_NvH-0949-CRLM-17.raw]	409.3142395019531	89.8024607456	2.8506521752	99.3132776746667	96.4626254994667	202632.75	8.382187588536198E7	0	8097	88.54155845426392	0.5081957278482999	0.006235026110695136	409.3047180175781	409.32391357421875
477	409.3309631347656	90.9837264296					1	DETECTED	409.3310 m/z @90.98 [151020OFc1_NvH-0949-CRLM-17.raw]	409.3309631347656	90.9837264296	4.40493404133333	92.7806202682667	88.37568622693337	135924.828125	9.621732599886627E7	0	8097	1.4310244423942038	3.7092316541245745	1.3389916191769617	409.3260803222656	409.3403625488281
478	409.3496398925781	91.4293773229333					1	DETECTED	409.3496 m/z @91.43 [151020OFc1_NvH-0949-CRLM-17.raw]	409.3496398925781	91.4293773229333	3.64302562586667	98.7250037858667	95.08197816000003	61530.15234375	8.678352092587052E7	0	8097	0.24620544356349683	0.5415533071023908	56.03909751347169	409.341064453125	409.3572998046875
479	409.3675537109375	91.8857285250667					1	DETECTED	409.3676 m/z @91.89 [151020OFc1_NvH-0949-CRLM-17.raw]	409.3675537109375	91.8857285250667	0.0991364328	99.4088287109333	99.30969227813331	160829.328125	1.0415765710370092E8	0	8097	1.5268865790916522	1.13712936952259	1.149328533041865	409.35797119140625	409.37744140625
480	409.40399169921875	91.8857285250667					1	DETECTED	409.4040 m/z @91.89 [151020OFc1_NvH-0949-CRLM-17.raw]	409.40399169921875	91.8857285250667	3.00731052506667	99.9236147314667	96.91630420640003	134374.796875	8.873283182256182E7	0	8097	1.3485649550255943	0.5020408255233035	0.005454985865619313	409.3943176269531	409.4139709472656
481	409.4263916015625	22.8405928250667					1	DETECTED	409.4264 m/z @22.84 [151020OFc1_NvH-0949-CRLM-17.raw]	409.4263916015625	22.8405928250667	3.50385231226667	98.5424636133333	95.03861130106662	87885.03125	7.750371525644173E7	0	8097	1.9365550686271078	2.9654211110174185	0.2389541131934823	409.4164733886719	409.4363708496094
482	409.45147705078125	27.7811408946667					1	DETECTED	409.4515 m/z @27.78 [151020OFc1_NvH-0949-CRLM-17.raw]	409.45147705078125	27.7811408946667	2.99806020906667	96.9632074165333	93.96514720746663	114052.0078125	8.14899689806972E7	0	8097	13.668021021954372	1.9047536893742727	0.08366119438011911	409.441650390625	409.46038818359375
483	409.470458984375	19.4124467965333					1	DETECTED	409.4705 m/z @19.41 [151020OFc1_NvH-0949-CRLM-17.raw]	409.470458984375	19.4124467965333	3.02599960933333	97.5495087525333	94.52350914319997	160309.5	8.445874499827325E7	0	8097	11.4462815115096	0.8527326783742539	0.013938434030986848	409.4604797363281	409.4803771972656
484	409.48626708984375	40.8426816738667					1	DETECTED	409.4863 m/z @40.84 [151020OFc1_NvH-0949-CRLM-17.raw]	409.48626708984375	40.8426816738667	3.371720428	84.3372027464	80.96548231839999	119148.8125	7.213298324702847E7	0	8097	2.2615287490734417	1.194088563190813	9.620737706137943E-4	409.4804992675781	409.4928894042969
485	409.5028991699219	15.8355831152					1	DETECTED	409.5029 m/z @15.84 [151020OFc1_NvH-0949-CRLM-17.raw]	409.5028991699219	15.8355831152	3.24907402906667	96.7243495754667	93.47527554640003	126392.515625	7.490784940136349E7	0	8097	0.08953008949720243	0.53650008647454	4.779435056419909	409.492919921875	409.5128479003906
486	409.53277587890625	12.7732909618667					1	DETECTED	409.5328 m/z @12.77 [151020OFc1_NvH-0949-CRLM-17.raw]	409.53277587890625	12.7732909618667	3.00731052506667	97.4829055090667	94.47559498400003	349904.9375	8.61981914940434E7	3	8097	14.507764157998825	14.860845850353074	1.1577689275347576	409.5228271484375	409.542724609375
487	409.5543212890625	17.7930755698667					1	DETECTED	409.5543 m/z @17.79 [151020OFc1_NvH-0949-CRLM-17.raw]	409.5543212890625	17.7930755698667	2.942729492	96.413817544	93.471088052	364124.96875	9.555259925963579E7	3	8097	10.174503981979438	2.1988104102779125	2.9776095186328306	409.54443359375	409.5632019042969
488	409.5732421875	30.3580570029333					1	DETECTED	409.5732 m/z @30.36 [151020OFc1_NvH-0949-CRLM-17.raw]	409.5732421875	30.3580570029333	2.17673210293333	96.6469523037333	94.47022020079997	395760.90625	8.773901513462478E7	6	8097	0.11145377270291235	0.5065420182276007	0.03799167194974122	409.5632629394531	409.5830993652344
489	409.5920715332031	48.1464402885333					1	DETECTED	409.5921 m/z @48.15 [151020OFc1_NvH-0949-CRLM-17.raw]	409.5920715332031	48.1464402885333	3.06353471253333	96.8781061642667	93.81457145173337	230370.890625	8.112030317548522E7	3	8097	0.1579782630106905	1.0686752575606966	2.5532183387600615	409.5833740234375	409.60205078125
490	409.6517639160156	27.6833018237333					1	DETECTED	409.6518 m/z @27.68 [151020OFc1_NvH-0949-CRLM-17.raw]	409.6517639160156	27.6833018237333	2.4621121488	95.5748980898667	93.1127859410667	57192.1875	7.757514784725036E7	0	8097	6.529784805952488	2.0889090345384975	3.1984463783536525	409.64178466796875	409.6617431640625
491	409.6872253417969	26.2892951613333					1	DETECTED	409.6872 m/z @26.29 [151020OFc1_NvH-0949-CRLM-17.raw]	409.6872253417969	26.2892951613333	5.05306208426667	98.6576980138667	93.60463592960004	110278.140625	7.873503276289389E7	0	8097	18.1349232256183	2.275727834979036	0.04350604931480671	409.67724609375	409.69549560546875
492	409.7057189941406	18.7813291722667					1	DETECTED	409.7057 m/z @18.78 [151020OFc1_NvH-0949-CRLM-17.raw]	409.7057189941406	18.7813291722667	3.08200689546667	98.8664060432	95.78439914773332	973067.75	1.0854394840174998E8	2	8097	6.655330550230481	0.7424244381664756	8.925465110636562	409.69573974609375	409.7138671875
493	409.7239074707031	26.0582441472					1	DETECTED	409.7239 m/z @26.06 [151020OFc1_NvH-0949-CRLM-17.raw]	409.7239074707031	26.0582441472	1.36519279786667	99.3418503784	97.97665758053333	2530703.0	1.667020807846019E8	2	8097	10.121100863643257	0.521713230499366	0.03541013288554028	409.7139587402344	409.73388671875
494	409.74005126953125	17.8666584077333					1	DETECTED	409.7401 m/z @17.87 [151020OFc1_NvH-0949-CRLM-17.raw]	409.74005126953125	17.8666584077333	3.20309412266667	99.8009142090667	96.59782008640003	524633.0	1.1314534452909088E8	2	8097	11.052569961173173	2.1288241657359093	0.3152636646619719	409.7339172363281	409.75
495	409.75164794921875	28.6075082786667					1	DETECTED	409.7516 m/z @28.61 [151020OFc1_NvH-0949-CRLM-17.raw]	409.75164794921875	28.6075082786667	3.58369334453333	96.1464621690667	92.56276882453336	343184.5625	7.952179089664106E7	0	8097	3.558972861647206	0.516669897326061	0.776157651305845	409.75006103515625	409.76141357421875
496	409.7659912109375	23.1896227693333					1	DETECTED	409.7660 m/z @23.19 [151020OFc1_NvH-0949-CRLM-17.raw]	409.7659912109375	23.1896227693333	3.3240190664	94.0340117245333	90.7099926581333	125062.796875	6.86823240122829E7	0	8097	0.2272226361337033	2.5518593968866754	0.02752703893025032	409.7618408203125	409.7756042480469
497	409.8226318359375	29.0198740888					1	DETECTED	409.8226 m/z @29.02 [151020OFc1_NvH-0949-CRLM-17.raw]	409.8226318359375	29.0198740888	5.25072670693333	98.1166610002667	92.86593429333337	42084.9609375	7.336727183923937E7	0	8097	0.11086020337269176	1.9534973804777738	3.3766605099902414	409.81298828125	409.8243408203125
498	409.83447265625	15.860477112					1	DETECTED	409.8345 m/z @15.86 [151020OFc1_NvH-0949-CRLM-17.raw]	409.83447265625	15.860477112	0.1954397344	99.4278040629333	99.23236432853331	126943.3515625	7.93507929080069E7	0	8097	0.17226131606037853	0.5409648128965768	52.12950903152245	409.8246154785156	409.8443603515625
499	409.85711669921875	16.6984214698667					1	DETECTED	409.8571 m/z @16.70 [151020OFc1_NvH-0949-CRLM-17.raw]	409.85711669921875	16.6984214698667	0.0612657906666667	99.3226882781333	99.26142248746663	131924.296875	7.660500063183339E7	0	8097	2.4597858745821704	0.5165403455197456	0.2284040543452272	409.84716796875	409.86651611328125
500	409.87652587890625	26.4345391832					1	DETECTED	409.8765 m/z @26.43 [151020OFc1_NvH-0949-CRLM-17.raw]	409.87652587890625	26.4345391832	0.261444644	99.7627208688	99.50127622480001	511908.5625	8.627447143211508E7	0	8097	9.198038308048332	0.6723120123857006	0.03010160239527018	409.8665466308594	409.8774108886719
501	409.88751220703125	19.0299883144					1	DETECTED	409.8875 m/z @19.03 [151020OFc1_NvH-0949-CRLM-17.raw]	409.88751220703125	19.0299883144	0.136352918666667	99.5136116928	99.37725877413332	804970.5	9.786777985627742E7	3	8097	0.14274669281201469	0.8727006370137277	3.618186110339465	409.87762451171875	409.8974609375
502	409.8982849121094	7.27630171013333					1	DETECTED	409.8983 m/z @7.28 [151020OFc1_NvH-0949-CRLM-17.raw]	409.8982849121094	7.27630171013333	0.004764012	98.5812969181333	98.57653290613331	218664.53125	8.032960338114844E7	3	8097	27.356161611931288	1.8354077252079268	106.558335278857	409.89752197265625	409.90826416015625
503	409.91192626953125	20.6942402589333					1	DETECTED	409.9119 m/z @20.69 [151020OFc1_NvH-0949-CRLM-17.raw]	409.91192626953125	20.6942402589333	0.468977789333333	98.9895569170667	98.52057912773336	70578.03125	8.094244091318838E7	0	8097	24.322521450643478	3.159758881220204	6.649020995991229	409.9082946777344	409.91656494140625
504	409.92657470703125	35.1703500810667					1	DETECTED	409.9266 m/z @35.17 [151020OFc1_NvH-0949-CRLM-17.raw]	409.92657470703125	35.1703500810667	0.0612657906666667	99.9903304989333	99.92906470826664	374116.0625	8.325467755059554E7	0	8097	0.11892006777761566	0.5551567416447707	1.0774671881712845	409.9166259765625	409.9365539550781
505	409.9390869140625	44.5919849293333					1	DETECTED	409.9391 m/z @44.59 [151020OFc1_NvH-0949-CRLM-17.raw]	409.9390869140625	44.5919849293333	0.318058801333333	99.4373722834667	99.11931348213336	256194.0625	8.079753378151222E7	3	8097	2.689819540106207	0.5032070204892594	0.3532292630819058	409.93658447265625	409.94903564453125
506	409.95294189453125	15.2963774160167					1	DETECTED	409.9529 m/z @15.30 [151020OFc1_NvH-0949-CRLM-17.raw]	409.95294189453125	15.2963774160167	0.681616981333333	99.2942134757333	98.61259649439997	68371.9453125	8.298107028905715E7	0	8097	17.684276003463715	3.9939545147422257	0.13743367198779843	409.94915771484375	409.9554138183594
507	409.9654541015625	11.0746922392					1	DETECTED	409.9655 m/z @11.07 [151020OFc1_NvH-0949-CRLM-17.raw]	409.9654541015625	11.0746922392	0.0612657906666667	99.8766008424	99.81533505173333	765595.875	9.112464840487474E7	0	8097	0.23062236167180927	1.471723274598353	36.35753967995021	409.95550537109375	409.9754333496094
508	409.9895324707031	12.4877130722667					1	DETECTED	409.9895 m/z @12.49 [151020OFc1_NvH-0949-CRLM-17.raw]	409.9895324707031	12.4877130722667	0.004764012	99.9048567925333	99.9000927805333	107854.03125	7.468036059657137E7	0	8097	4.675688099333497	0.6837493954279145	43.71532462759005	409.9795837402344	409.9994201660156
509	410.0018005371094	53.3791847554667					1	DETECTED	410.0018 m/z @53.38 [151020OFc1_NvH-0949-CRLM-17.raw]	410.0018005371094	53.3791847554667	0.764243624266667	98.2519232896	97.48767966533333	35042.8671875	7.87850108491448E7	0	8097	93.57077123596133	0.9264258171670204	0.9359183263161788	409.9996643066406	410.0116882324219
510	410.0238952636719	28.8685785192					1	DETECTED	410.0239 m/z @28.87 [151020OFc1_NvH-0949-CRLM-17.raw]	410.0238952636719	28.8685785192	0.117746465066667	97.3214700021333	97.20372353706662	40615.375	7.614542827758516E7	0	8097	23.14409375025408	1.5981962751158898	2.6236399016451286	410.013916015625	410.0315246582031
511	410.0415344238281	90.8502402378667					1	DETECTED	410.0415 m/z @90.85 [151020OFc1_NvH-0949-CRLM-17.raw]	410.0415344238281	90.8502402378667	0.223538849333333	96.3944307288	96.17089187946667	49264.61328125	7.591953654203372E7	0	8097	60.66685859714595	0.5314214316300712	0.06679872029063669	410.03155517578125	410.0512390136719
512	410.0612487792969	90.4185577178667					1	DETECTED	410.0612 m/z @90.42 [151020OFc1_NvH-0949-CRLM-17.raw]	410.0612487792969	90.4185577178667	0.004764012	97.3312776848	97.3265136728	86819.2734375	8.049408161426175E7	0	8097	18.51610711398709	3.7719964166481996	0.007073163928996836	410.05157470703125	410.07122802734375
513	410.0780334472656	41.5545335029333					1	DETECTED	410.0780 m/z @41.55 [151020OFc1_NvH-0949-CRLM-17.raw]	410.0780334472656	41.5545335029333	0.155045902133333	99.9523264981333	99.79728059599996	39477.80078125	7.222379863633572E7	0	8097	96.49581078565924	1.2121461621569851	1.4584161555218105	410.071533203125	410.0788269042969
514	410.0888366699219	25.1334643253333					1	DETECTED	410.0888 m/z @25.13 [151020OFc1_NvH-0949-CRLM-17.raw]	410.0888366699219	25.1334643253333	0.468977789333333	99.6768778938667	99.20790010453337	230823.515625	8.38854832146708E7	6	8097	0.36324642051575395	0.5244858093381541	0.4543318027668766	410.078857421875	410.09844970703125
515	410.11224365234375	91.7100349285333					1	DETECTED	410.1122 m/z @91.71 [151020OFc1_NvH-0949-CRLM-17.raw]	410.11224365234375	91.7100349285333	0.004764012	99.9997057429333	99.9949417309333	43230.0625	7.384289189849971E7	0	8097	86.67772357036564	0.5391688136249774	0.07570428967124317	410.10260009765625	410.11920166015625
516	410.13214111328125	91.2963100997333					1	DETECTED	410.1321 m/z @91.30 [151020OFc1_NvH-0949-CRLM-17.raw]	410.13214111328125	91.2963100997333	3.13788409066667	97.8363908205333	94.69850672986662	66212.5703125	9.093489020932598E7	0	8097	0.28847350245891334	1.3710212669912296	0.0403968764536653	410.12274169921875	410.1359558105469
517	410.1470642089844	92.3714315738667					1	DETECTED	410.1471 m/z @92.37 [151020OFc1_NvH-0949-CRLM-17.raw]	410.1470642089844	92.3714315738667	1.9651656128	97.5306387069333	95.5654730941333	336635.25	9.042230695606004E7	0	8097	0.18351960873283701	0.5924958785708302	0.11175036705947539	410.1377868652344	410.1561584472656
518	410.1667175292969	90.7149962304					1	DETECTED	410.1667 m/z @90.71 [151020OFc1_NvH-0949-CRLM-17.raw]	410.1667175292969	90.7149962304	4.1466832072	98.3094855944	94.1628023872	147505.265625	7.619523228726998E7	0	8097	74.85578480049328	0.6520098983147015	3.3062796942286705	410.1572570800781	410.1766662597656
519	410.1775207519531	22.8839218962667					1	DETECTED	410.1775 m/z @22.88 [151020OFc1_NvH-0949-CRLM-17.raw]	410.1775207519531	22.8839218962667	3.54347303493333	98.2325820168	94.68910898186667	108033.3828125	8.115501242640159E7	0	8097	73.13817250509346	2.742022920008961	8.99426790313677	410.1767272949219	410.18670654296875
520	410.19708251953125	20.3514321461333					1	DETECTED	410.1971 m/z @20.35 [151020OFc1_NvH-0949-CRLM-17.raw]	410.19708251953125	20.3514321461333	2.08454913306667	98.4944228938667	96.40987376080002	1332122.375	1.0882510434960167E8	3	8097	0.1585742808854569	9.996050781446888	1.0519591989828638	410.18719482421875	410.2070617675781
521	410.2076110839844	18.7592476186667					1	DETECTED	410.2076 m/z @18.76 [151020OFc1_NvH-0949-CRLM-17.raw]	410.2076110839844	18.7592476186667	3.15673956426667	73.6101665978667	70.45342703360002	385093.46875	8.463206746407786E7	0	8097	0.23687165585965175	0.5440452079831943	43.673809740311434	410.20709228515625	410.2092590332031
522	410.2192687988281	16.5833957941333					1	DETECTED	410.2193 m/z @16.58 [151020OFc1_NvH-0949-CRLM-17.raw]	410.2192687988281	16.5833957941333	2.68280109066667	99.6469036498667	96.96410255920003	1605089.625	2.269713008803351E8	3	8097	4.2213308564055545	3.8296479494365054	14.480542555814711	410.20928955078125	410.229248046875
523	410.23406982421875	33.9707679848					1	DETECTED	410.2341 m/z @33.97 [151020OFc1_NvH-0949-CRLM-17.raw]	410.23406982421875	33.9707679848	2.45268684853333	96.9258409581333	94.47315410959997	598378.9375	9.33640887787125E7	0	8097	0.148870587327103	0.6393590244683511	2.1732861109323176	410.2292785644531	410.2342224121094
524	410.2442321777344	17.1686740658667					1	DETECTED	410.2442 m/z @17.17 [151020OFc1_NvH-0949-CRLM-17.raw]	410.2442321777344	17.1686740658667	2.61789323093333	99.637466284	97.01957305306667	2330716.5	1.6535063822613722E8	2	8097	0.16379123200691126	0.6153717039562153	5.4964427152904785	410.2342529296875	410.25421142578125
525	410.2579345703125	40.6395340616					1	DETECTED	410.2579 m/z @40.64 [151020OFc1_NvH-0949-CRLM-17.raw]	410.2579345703125	40.6395340616	2.8784135032	99.3418503784	96.4634368752	280829.5625	9.335163300762261E7	2	8097	15.658237252253866	1.3508355704750576	1.227285391878327	410.2542419433594	410.2679138183594
526	410.28021240234375	91.5265593501333					1	DETECTED	410.2802 m/z @91.53 [151020OFc1_NvH-0949-CRLM-17.raw]	410.28021240234375	91.5265593501333	5.3769416616	94.9141975226667	89.5372558610667	577372.75	8.348719919963811E7	0	8097	0.050928356046497925	0.5012005069828707	0.0021659029891169484	410.2708740234375	410.2901916503906
527	410.2907409667969	89.8024607456					1	DETECTED	410.2907 m/z @89.80 [151020OFc1_NvH-0949-CRLM-17.raw]	410.2907409667969	89.8024607456	29.983561352	92.5626246728	62.5790633208	128343.015625	1.503808701953932E8	0	8097	61.185471550058665	0.5195017391869448	0.031547229031275714	410.29022216796875	410.2991027832031
528	410.3110656738281	90.6182075978667					1	DETECTED	410.3111 m/z @90.62 [151020OFc1_NvH-0949-CRLM-17.raw]	410.3110656738281	90.6182075978667	18.9970868757333	93.0737897674667	74.0767028917334	137315.234375	5.675505049084133E7	0	8097	0.195420775630069	11.752691205816106	4.571518495233456	410.3059387207031	410.3181457519531
529	410.326416015625	89.8024607456					1	DETECTED	410.3264 m/z @89.80 [151020OFc1_NvH-0949-CRLM-17.raw]	410.326416015625	89.8024607456	19.1074421778667	92.4435220362667	73.3360798584	110766.0390625	1.2186792248450899E8	0	8097	71.80631639893807	0.5128068177315173	0.03384686433386923	410.32464599609375	410.3358154296875
530	410.42254638671875	25.424138172					1	DETECTED	410.4225 m/z @25.42 [151020OFc1_NvH-0949-CRLM-17.raw]	410.42254638671875	25.424138172	3.16609148666667	98.6771063226667	95.51101483600003	218424.59375	9.0853669852305E7	3	8097	3.193321568943535	0.7049087408374516	1.0317801056553888	410.4127197265625	410.4324035644531
531	410.44781494140625	20.3514321461333					1	DETECTED	410.4478 m/z @20.35 [151020OFc1_NvH-0949-CRLM-17.raw]	410.44781494140625	20.3514321461333	3.94335016426667	99.3993395010667	95.45598933680003	925342.0	8.253014145460883E7	0	8097	0.15946740509575008	56.88339502399074	1.811102344020794	410.4378356933594	410.4576721191406
532	410.4612731933594	20.6588114522667					1	DETECTED	410.4613 m/z @20.66 [151020OFc1_NvH-0949-CRLM-17.raw]	410.4612731933594	20.6588114522667	2.57222099626667	95.2669892930667	92.69476829680004	125201.609375	8.400314657993686E7	0	8097	0.07491748853555791	3.7530968168264387	70.95861774542841	410.4580078125	410.46221923828125
533	410.4723205566406	36.9315237474667					1	DETECTED	410.4723 m/z @36.93 [151020OFc1_NvH-0949-CRLM-17.raw]	410.4723205566406	36.9315237474667	2.1398240752	96.6083799373333	94.4685558621333	1108532.625	9.893409296613793E7	0	8097	0.2640068929434207	0.5075560643133736	0.012899748819655816	410.46234130859375	410.4822692871094
534	410.4949035644531	17.1686740658667					1	DETECTED	410.4949 m/z @17.17 [151020OFc1_NvH-0949-CRLM-17.raw]	410.4949035644531	17.1686740658667	2.61789323093333	98.5327708976	95.91487766666667	2132459.5	1.0785704202184856E8	0	8097	0.1664358438819349	7.967641593540303	1.4698050633817235	410.4849548339844	410.5046081542969
535	410.52001953125	19.0299883144					1	DETECTED	410.5200 m/z @19.03 [151020OFc1_NvH-0949-CRLM-17.raw]	410.52001953125	19.0299883144	3.76815217093333	99.179554372	95.41140220106666	55609.9296875	8.030692276953319E7	0	8097	30.449825907766932	3.496927522808766	5.932460722879998	410.5100402832031	410.5250244140625
536	410.53515625	22.1051722912					1	DETECTED	410.5352 m/z @22.11 [151020OFc1_NvH-0949-CRLM-17.raw]	410.53515625	22.1051722912	3.62396606266667	99.5516503226667	95.92768426000004	275983.875	8.149088365266149E7	0	8097	0.0871370834046985	0.7030488341505915	0.009297989062373856	410.52520751953125	410.5435485839844
537	410.5535583496094	16.6243614285333					1	DETECTED	410.5536 m/z @16.62 [151020OFc1_NvH-0949-CRLM-17.raw]	410.5535583496094	16.6243614285333	1.4204737176	95.9509733626667	94.5304996450667	1140032.5	1.0583662313764688E8	3	8097	4.196690490085469	2.0669439278873636	7.091399686655679	410.5435791015625	410.56353759765625
538	410.5728454589844	40.2259134968					1	DETECTED	410.5728 m/z @40.23 [151020OFc1_NvH-0949-CRLM-17.raw]	410.5728454589844	40.2259134968	1.88015217653333	95.5845542552	93.70440207866667	816294.5	1.0529118124888462E8	3	8097	26.737935294749093	0.5085034645519071	0.10771396382789673	410.5635681152344	410.58282470703125
539	410.58367919921875	24.0504996792					1	DETECTED	410.5837 m/z @24.05 [151020OFc1_NvH-0949-CRLM-17.raw]	410.58367919921875	24.0504996792	3.13788409066667	99.1228572026667	95.98497311200002	182761.78125	8.080801969488607E7	0	8097	1.5889470801161387	0.50977195071515	0.3613163913354693	410.5829772949219	410.5936279296875
540	410.59527587890625	35.1806624210667					1	DETECTED	410.5953 m/z @35.18 [151020OFc1_NvH-0949-CRLM-17.raw]	410.59527587890625	35.1806624210667	2.86002202053333	95.1228136930667	92.26279167253337	124696.6953125	7.614534410361056E7	0	8097	32.20836745123818	1.4302937918708196	1.8743047370896015	410.59375	410.6048278808594
541	410.67767333984375	22.8652193325333					1	DETECTED	410.6777 m/z @22.87 [151020OFc1_NvH-0949-CRLM-17.raw]	410.67767333984375	22.8652193325333	3.61441835573333	96.6669025533333	93.05248419759997	83656.0625	7.644167981241524E7	0	8097	0.026235791531338037	2.416847078460315	4.275178344595252	410.66802978515625	410.6876220703125
542	410.6985778808594	20.3936210221333					1	DETECTED	410.6986 m/z @20.39 [151020OFc1_NvH-0949-CRLM-17.raw]	410.6985778808594	20.3936210221333	3.13788409066667	96.6277549893333	93.48987089866662	497971.71875	8.267964174929634E7	0	8097	0.15551588107397407	0.5728302965417937	1.3319916420963602	410.6886291503906	410.70855712890625
543	410.7091064453125	18.8052057845333					1	DETECTED	410.7091 m/z @18.81 [151020OFc1_NvH-0949-CRLM-17.raw]	410.7091064453125	18.8052057845333	8.348904496	48.6826489757333	40.3337444797333	126699.25	4.167591913518204E7	0	8097	5.406130364881445	1.9286812500307597	2.85736250006152	410.7085876464844	410.70928955078125
544	410.71929931640625	19.3749767498667					1	DETECTED	410.7193 m/z @19.37 [151020OFc1_NvH-0949-CRLM-17.raw]	410.71929931640625	19.3749767498667	1.88937088533333	98.5911096856	96.70173880026667	1800607.875	1.6643838339647627E8	2	8097	0.8079430802869219	0.5259698248011214	29.463579195488578	410.70941162109375	410.7292175292969
545	410.73150634765625	27.0795296050667					1	DETECTED	410.7315 m/z @27.08 [151020OFc1_NvH-0949-CRLM-17.raw]	410.73150634765625	27.0795296050667	3.13788409066667	96.2578305730667	93.11994648240002	440383.1875	9.636884323277093E7	2	8097	0.2638346880617952	0.5239007140844771	34.141324154640515	410.72930908203125	410.7356262207031
546	410.7456359863281	17.1585323981333					1	DETECTED	410.7456 m/z @17.16 [151020OFc1_NvH-0949-CRLM-17.raw]	410.7456359863281	17.1585323981333	2.02929194773333	94.5064044048	92.47711245706667	959822.375	1.11572450556053E8	2	8097	1.8106146687322884	44.81706819967863	2.3102698788049425	410.73565673828125	410.755615234375
547	410.7595520019531	40.6731290944					1	DETECTED	410.7596 m/z @40.67 [151020OFc1_NvH-0949-CRLM-17.raw]	410.7595520019531	40.6731290944	3.50385231226667	98.6965040304	95.19265171813333	181036.890625	8.143576258660962E7	0	8097	21.125702194956354	1.3818447198527843	0.0067513977362462394	410.7556457519531	410.76947021484375
548	410.82080078125	28.5641732882667					1	DETECTED	410.8208 m/z @28.56 [151020OFc1_NvH-0949-CRLM-17.raw]	410.82080078125	28.5641732882667	6.02658004426667	98.9135177741333	92.88693772986663	158587.984375	7.57548648590652E7	0	8097	0.12996068561425034	0.5075448676488616	0.027415328561008177	410.81097412109375	410.83013916015625
549	410.8402404785156	41.5718149104					1	DETECTED	410.8402 m/z @41.57 [151020OFc1_NvH-0949-CRLM-17.raw]	410.8402404785156	41.5718149104	0.543422770933333	99.8483319642667	99.30490919333337	185069.859375	8.188097292090723E7	3	8097	3.1347656362513874	1.3376096887788755	0.006531442716470219	410.8302917480469	410.85015869140625
550	410.85455322265625	24.6544472789333					1	DETECTED	410.8546 m/z @24.65 [151020OFc1_NvH-0949-CRLM-17.raw]	410.85455322265625	24.6544472789333	0.308715247733333	99.9141858541333	99.60547060639996	61755.21484375	7.383799091677007E7	0	8097	1.2625813055352744	2.419078982055069	4.568300088627201	410.8502502441406	410.8586120605469
551	410.86895751953125	23.8958430650667					1	DETECTED	410.8690 m/z @23.90 [151020OFc1_NvH-0949-CRLM-17.raw]	410.86895751953125	23.8958430650667	0.051745156	99.7627208688	99.7109757128	276457.125	8.286409022661223E7	0	8097	0.08622957972320577	1.0454501731905044	12.54413437099431	410.8589782714844	410.8773193359375
552	410.8873291015625	16.5833957941333					1	DETECTED	410.8873 m/z @16.58 [151020OFc1_NvH-0949-CRLM-17.raw]	410.8873291015625	16.5833957941333	0.0991364328	99.4659909501333	99.36685451733331	417073.5	9.586014739520079E7	0	8097	0.16535222069171596	1.0320598060413175	13.820687561598692	410.8774108886719	410.8973083496094
553	410.8981018066406	10.78894094					1	DETECTED	410.8981 m/z @10.79 [151020OFc1_NvH-0949-CRLM-17.raw]	410.8981018066406	10.78894094	4.424134048	98.9135177741333	94.4893837261333	191744.875	8.03718436211289E7	3	8097	0.05558734551312661	15.386852700429085	0.054240066987537104	410.8973388671875	410.9013366699219
554	410.91143798828125	39.0603683858667					1	DETECTED	410.9114 m/z @39.06 [151020OFc1_NvH-0949-CRLM-17.raw]	410.91143798828125	39.0603683858667	0.004764012	99.9997057429333	99.9949417309333	651959.5625	1.0403655057319735E8	3	8097	25.527712231651257	0.5656481629229183	0.04285529271240094	410.9014892578125	410.9212341308594
555	410.949951171875	14.0017874546667					1	DETECTED	410.9500 m/z @14.00 [151020OFc1_NvH-0949-CRLM-17.raw]	410.949951171875	14.0017874546667	0.7182084784	99.9616417426667	99.2434332642667	333215.375	8.265818738463415E7	0	8097	6.452192870890084	49.29611539613477	160.92131476753835	410.94000244140625	410.9599304199219
556	410.9625549316406	25.20908464					1	DETECTED	410.9626 m/z @25.21 [151020OFc1_NvH-0949-CRLM-17.raw]	410.9625549316406	25.20908464	3.71121668026667	98.1845931954667	94.47337651520003	68156.9609375	8.154294189239377E7	0	8097	18.74488204592535	2.67578431439605	5.100917859512371	410.9599609375	410.9707336425781
557	410.98077392578125	19.594673496					1	DETECTED	410.9808 m/z @19.59 [151020OFc1_NvH-0949-CRLM-17.raw]	410.98077392578125	19.594673496	0.893207002133333	99.7341103813333	98.84090337919996	195554.078125	8.296861103415647E7	4	8097	0.054931252474240466	5.747222927280158	77.40633310612837	410.9708557128906	410.986572265625
558	410.9966125488281	17.1911055413333					1	DETECTED	410.9966 m/z @17.19 [151020OFc1_NvH-0949-CRLM-17.raw]	410.9966125488281	17.1911055413333	0.0236749944	98.2905585944	98.2668836	342121.53125	8.443880796226026E7	4	8097	1.8138155035834203	0.5142686410574739	1.9218795204186732	410.9866943359375	411.00628662109375
559	411.02032470703125	28.7105485837333					1	DETECTED	411.0203 m/z @28.71 [151020OFc1_NvH-0949-CRLM-17.raw]	411.02032470703125	28.7105485837333	0.108392548266667	99.9711661701333	99.86277362186664	96333.328125	7.662855230584596E7	0	8097	0.6452720168912087	2.21506844387009	0.19230547315499763	411.0104064941406	411.03009033203125
560	411.0408935546875	41.4955154765333					1	DETECTED	411.0409 m/z @41.50 [151020OFc1_NvH-0949-CRLM-17.raw]	411.0408935546875	41.4955154765333	0.874792132	96.7054349450667	95.8306428130667	202037.15625	8.150155894628568E7	0	8097	0.04509310055374982	1.4473288657807684	2.017110751325887	411.0309143066406	411.05078125
561	411.0536193847656	65.3998194117333					1	DETECTED	411.0536 m/z @65.40 [151020OFc1_NvH-0949-CRLM-17.raw]	411.0536193847656	65.3998194117333	0.4125893344	99.8672529301333	99.45466359573331	74381.4296875	8.044685421359813E7	0	8097	0.329503770095414	0.6508425146898785	0.3157898678970475	411.0510559082031	411.06329345703125
562	411.0855407714844	24.1319992088					1	DETECTED	411.0855 m/z @24.13 [151020OFc1_NvH-0949-CRLM-17.raw]	411.0855407714844	24.1319992088	0.004764012	99.9997057429333	99.9949417309333	102382.484375	8.540195424780165E7	6	8097	9.277778621079268	2.6752474450825274	4.7933844279341065	411.0758056640625	411.09466552734375
563	411.1226501464844	92.5292688157333					1	DETECTED	411.1227 m/z @92.53 [151020OFc1_NvH-0949-CRLM-17.raw]	411.1226501464844	92.5292688157333	0.0895200493333333	99.4468741517333	99.35735410239997	1112170.625	1.2012933192569196E8	0	8097	0.12691320904160364	0.5928498021380735	0.22917087470663847	411.1134338378906	411.13140869140625
564	411.150146484375	92.434945052					1	DETECTED	411.1501 m/z @92.43 [151020OFc1_NvH-0949-CRLM-17.raw]	411.150146484375	92.434945052	5.5052238432	98.7058765677333	93.2006527245333	69152.0546875	6.962759990751138E7	0	8097	0.12572690409851361	0.5360689728928895	0.3659800321872363	411.14117431640625	411.1596374511719
565	411.1652526855469	92.0719742141333					1	DETECTED	411.1653 m/z @92.07 [151020OFc1_NvH-0949-CRLM-17.raw]	411.1652526855469	92.0719742141333	0.214155844533333	99.7341103813333	99.51995453679996	55087.20703125	7.48648471291701E7	0	8097	66.24135077372198	0.5349554901590527	0.3117887295321168	411.1605529785156	411.1732177734375
566	411.1833801269531	28.2366288202667					1	DETECTED	411.1834 m/z @28.24 [151020OFc1_NvH-0949-CRLM-17.raw]	411.1833801269531	28.2366288202667	4.26177501066667	98.8946517858667	94.63287677520003	339874.90625	9.20913917784377E7	2	8097	24.36479166909204	6.089736679269359	0.8469268394732091	411.1735534667969	411.1932067871094
567	411.1971435546875	14.2510178752					1	DETECTED	411.1971 m/z @14.25 [151020OFc1_NvH-0949-CRLM-17.raw]	411.1971435546875	14.2510178752	4.5082265936	94.4069157512	89.8986891576	69121.9375	7.751754072294328E7	0	8097	79.62649631079636	8.280622906425169	14.610354706472748	411.1933898925781	411.1973876953125
568	411.2073974609375	28.2660291602667					1	DETECTED	411.2074 m/z @28.27 [151020OFc1_NvH-0949-CRLM-17.raw]	411.2073974609375	28.2660291602667	3.16609148666667	99.9807390242667	96.81464753760002	2443028.25	1.8120529917406338E8	2	8097	1.4815290676316657	0.6327392055654574	0.9754183260863252	411.1974182128906	411.2173767089844
569	411.22100830078125	19.3066686616					1	DETECTED	411.2210 m/z @19.31 [151020OFc1_NvH-0949-CRLM-17.raw]	411.22100830078125	19.3066686616	3.73907880053333	95.1325181898667	91.39343938933337	757688.5625	1.310722540109738E8	3	8097	0.2681588449204675	1.4684498887894308	382.5814910627677	411.2174072265625	411.22119140625
570	411.231201171875	24.1531987605333					1	DETECTED	411.2312 m/z @24.15 [151020OFc1_NvH-0949-CRLM-17.raw]	411.231201171875	24.1531987605333	2.1398240752	99.0087084837333	96.8688844085333	2151440.0	2.1567750634403998E8	3	8097	5.198924351959636	0.509185234141078	0.19288508757843162	411.2212219238281	411.2411804199219
571	411.24224853515625	29.6844252536					1	DETECTED	411.2422 m/z @29.68 [151020OFc1_NvH-0949-CRLM-17.raw]	411.24224853515625	29.6844252536	1.37436572293333	99.8388409429333	98.46447521999997	861297.0625	1.1280293965442827E8	3	8097	9.466720523394969	1.0544121149993637	0.6569444005128834	411.2412109375	411.2522277832031
572	411.2598876953125	38.203950928					1	DETECTED	411.2599 m/z @38.20 [151020OFc1_NvH-0949-CRLM-17.raw]	411.2598876953125	38.203950928	3.0446323896	97.9618041045333	94.9171717149333	170389.359375	9.299292666440119E7	0	8097	71.71035298904832	1.418509906851465	3.295986353052504	411.25225830078125	411.2698669433594
573	411.27392578125	91.5265593501333					1	DETECTED	411.2739 m/z @91.53 [151020OFc1_NvH-0949-CRLM-17.raw]	411.27392578125	91.5265593501333	3.6716322224	92.5445961546667	88.8729639322667	124905.7890625	7.292680441506816E7	0	8097	0.8398188891617906	0.8468515667657086	0.2067650207919998	411.2698974609375	411.2832946777344
574	411.2926940917969	91.3916027757333					1	DETECTED	411.2927 m/z @91.39 [151020OFc1_NvH-0949-CRLM-17.raw]	411.2926940917969	91.3916027757333	13.1360930424	98.8946517858667	85.7585587434667	72387.84375	6.44836441504548E7	0	8097	0.9006983899061822	1.5094381214778105	0.05070523122893101	411.283935546875	411.299072265625
575	411.3102722167969	90.8407053642667					1	DETECTED	411.3103 m/z @90.84 [151020OFc1_NvH-0949-CRLM-17.raw]	411.3102722167969	90.8407053642667	0.947811920533333	94.1009944645333	93.15318254399996	73822.1015625	7.970907729368052E7	0	8097	1.1214275614734959	0.5181342983597881	4.6781955821995975	411.30926513671875	411.3200988769531
576	411.3295593261719	90.7925159509333					1	DETECTED	411.3296 m/z @90.79 [151020OFc1_NvH-0949-CRLM-17.raw]	411.3295593261719	90.7925159509333	3.07282375306667	92.8521362813333	89.77931252826663	58329.1171875	6.8315284763897E7	0	8097	0.72597339180777	0.5117397831592602	1.2677458721351782	411.3226623535156	411.33160400390625
577	411.34625244140625	90.7542061346667					1	DETECTED	411.3463 m/z @90.75 [151020OFc1_NvH-0949-CRLM-17.raw]	411.34625244140625	90.7542061346667	4.94195309361667	95.218575236	90.27662214238333	99750.9453125	9.644818179144906E7	0	8097	0.7996172293184713	0.5096361425337309	0.872723193740945	411.33709716796875	411.3549499511719
578	411.3656921386719	91.8857285250667					1	DETECTED	411.3657 m/z @91.89 [151020OFc1_NvH-0949-CRLM-17.raw]	411.3656921386719	91.8857285250667	3.2307203176	99.9711661701333	96.7404458525333	108964.21875	7.829535663928938E7	0	8097	1.4922073051120321	1.2000490026374817	0.6322286266495643	411.35595703125	411.3755187988281
579	411.3831787109375	91.8857285250667					1	DETECTED	411.3832 m/z @91.89 [151020OFc1_NvH-0949-CRLM-17.raw]	411.3831787109375	91.8857285250667	5.38600445946667	98.3194503066667	92.93344584720002	56555.4140625	8.039342969615358E7	0	8097	1.2941280887715152	0.5371892618797302	9.268788353792237	411.3759460449219	411.3931579589844
580	411.428466796875	11.1662054784					1	DETECTED	411.4285 m/z @11.17 [151020OFc1_NvH-0949-CRLM-17.raw]	411.428466796875	11.1662054784	5.12737192133333	99.8579360410667	94.73056411973336	187978.796875	7.524593922108792E7	0	8097	0.14600203869783712	12.245747030454105	135.36863258257412	411.41876220703125	411.4383239746094
581	411.4514465332031	13.9922607688					1	DETECTED	411.4514 m/z @13.99 [151020OFc1_NvH-0949-CRLM-17.raw]	411.4514465332031	13.9922607688	1.12622709466667	98.4164381794667	97.29021108480002	149403.78125	7.695376719430988E7	0	8097	2.2501199510505394	0.7372931229964415	0.01967407810440189	411.44146728515625	411.4613952636719
582	411.47369384765625	22.8839218962667					1	DETECTED	411.4737 m/z @22.88 [151020OFc1_NvH-0949-CRLM-17.raw]	411.47369384765625	22.8839218962667	3.1098799184	99.1228572026667	96.0129772842667	231384.1875	7.485859723813932E7	0	8097	0.09844378865258108	6.169714789677211	0.5728363825780496	411.4637145996094	411.4836120605469
583	411.4916076660156	36.0338985856					1	DETECTED	411.4916 m/z @36.03 [151020OFc1_NvH-0949-CRLM-17.raw]	411.4916076660156	36.0338985856	3.2307203176	99.265236696	96.0345163784	167338.0	7.956955786283647E7	0	8097	23.796483999916795	1.7213652273046693	1.0656448857214251	411.48382568359375	411.50152587890625
584	411.5062561035156	31.4792606416					1	DETECTED	411.5063 m/z @31.48 [151020OFc1_NvH-0949-CRLM-17.raw]	411.5062561035156	31.4792606416	3.00731052506667	94.780486476	91.77317595093332	77017.328125	7.986806322394823E7	0	8097	20.15864225659895	1.834528120783966	2.67975363328557	411.50164794921875	411.51226806640625
585	411.522705078125	19.6665958178667					1	DETECTED	411.5227 m/z @19.67 [151020OFc1_NvH-0949-CRLM-17.raw]	411.522705078125	19.6665958178667	3.54347303493333	97.3028178304	93.75934479546667	142180.625	8.002865620929554E7	0	8097	0.13374529799256507	4.968450622622531	1.8432730630114544	411.51275634765625	411.5316162109375
586	411.5416259765625	28.2660291602667					1	DETECTED	411.5416 m/z @28.27 [151020OFc1_NvH-0949-CRLM-17.raw]	411.5416259765625	28.2660291602667	3.24907402906667	99.3226882781333	96.07361424906662	1774572.75	9.866441526207562E7	0	8097	0.1371599319075152	0.5701252385679805	0.014079555923032526	411.53167724609375	411.5516052246094
587	411.552734375	23.6979390605333					1	DETECTED	411.5527 m/z @23.70 [151020OFc1_NvH-0949-CRLM-17.raw]	411.552734375	23.6979390605333	4.77734877226667	76.338544248	71.56119547573334	494563.3125	7.767998082400198E7	0	8097	4.078129780487227	1.1113016303354666	0.910905701327716	411.5516662597656	411.5541076660156
588	411.5641174316406	18.8959485586667					1	DETECTED	411.5641 m/z @18.90 [151020OFc1_NvH-0949-CRLM-17.raw]	411.5641174316406	18.8959485586667	0.957137356533333	95.9988626674667	95.04172531093336	1409797.375	1.2209413825096874E8	3	8097	5.382598747273168	0.7546866147746052	0.37694371859964143	411.55413818359375	411.5740051269531
589	411.579833984375	39.0698825696					1	DETECTED	411.5798 m/z @39.07 [151020OFc1_NvH-0949-CRLM-17.raw]	411.579833984375	39.0698825696	3.44727641146667	99.7627208688	96.31544445733333	240288.984375	8.924080619451487E7	0	8097	3.9367110108961185	0.5624766441579416	0.008922105419507309	411.5741271972656	411.58154296875
590	411.59161376953125	53.660602544					1	DETECTED	411.5916 m/z @53.66 [151020OFc1_NvH-0949-CRLM-17.raw]	411.59161376953125	53.660602544	2.02929194773333	88.1263699282667	86.09707798053337	269660.9375	7.747843204002173E7	3	8097	25.210947655285167	0.5035495007922247	0.0039482320158094565	411.5816650390625	411.6015930175781
591	411.6788024902344	11.1755969184					1	DETECTED	411.6788 m/z @11.18 [151020OFc1_NvH-0949-CRLM-17.raw]	411.6788024902344	11.1755969184	8.58156372373333	93.7416134568	85.16004973306667	115190.3203125	8.772638099420516E7	0	8097	0.05146179175445553	619.1212487448779	3.7020590726999414	411.6694641113281	411.6817626953125
592	411.6920166015625	38.9342070704					1	DETECTED	411.6920 m/z @38.93 [151020OFc1_NvH-0949-CRLM-17.raw]	411.6920166015625	38.9342070704	1.82493585653333	95.6439492522667	93.81901339573336	227690.515625	7.850225032366739E7	0	8097	10.678856626056174	0.6382016947597682	49.656014987971176	411.6822204589844	411.7008056640625
593	411.7108459472656	38.3801887565333					1	DETECTED	411.7108 m/z @38.38 [151020OFc1_NvH-0949-CRLM-17.raw]	411.7108459472656	38.3801887565333	3.24907402906667	99.7819101536	96.53283612453332	645274.875	1.1854659345678058E8	2	8097	13.282737841771173	0.5421860246159651	0.05935457534894399	411.70086669921875	411.7208251953125
594	411.7240295410156	34.7005843794667					1	DETECTED	411.7240 m/z @34.70 [151020OFc1_NvH-0949-CRLM-17.raw]	411.7240295410156	34.7005843794667	2.832249496	99.6959528970667	96.8637034010667	511889.3125	1.0626738429972593E8	0	8097	0.3851810766559751	0.6221538652295213	0.10572964831174539	411.7208557128906	411.73394775390625
595	411.7441711425781	29.7014938176					1	DETECTED	411.7442 m/z @29.70 [151020OFc1_NvH-0949-CRLM-17.raw]	411.7441711425781	29.7014938176	2.8784135032	94.8375671738667	91.95915367066671	456977.6875	8.673016280805856E7	0	8097	0.22657676264745064	0.9144253547360599	0.35637368279828124	411.73419189453125	411.74810791015625
596	411.75811767578125	27.58400536					1	DETECTED	411.7581 m/z @27.58 [151020OFc1_NvH-0949-CRLM-17.raw]	411.75811767578125	27.58400536	1.91937628106667	98.8282292322667	96.90885295120002	1711483.875	1.112585771759812E8	2	8097	0.1882758530567834	0.5132555790527651	0.01614169280149123	411.7481384277344	411.76806640625
597	411.77459716796875	3.50385231226667					1	DETECTED	411.7746 m/z @3.50 [151020OFc1_NvH-0949-CRLM-17.raw]	411.77459716796875	3.50385231226667	1.4570669568	93.445814996	91.98874803919999	214060.015625	9.300355469401376E7	2	8097	0.08788286380899057	18.46411919660241	150.87583102157498	411.76812744140625	411.78399658203125
598	411.8448791503906	34.6642224685333					1	DETECTED	411.8449 m/z @34.66 [151020OFc1_NvH-0949-CRLM-17.raw]	411.8448791503906	34.6642224685333	0.810455297066667	99.3897896397333	98.57933434266663	88043.1484375	7.805225712727343E7	0	8097	0.08442751479585553	1.7112416417836496	3.189251455992377	411.8350830078125	411.8506774902344
599	411.8607482910156	12.346435532					1	DETECTED	411.8607 m/z @12.35 [151020OFc1_NvH-0949-CRLM-17.raw]	411.8607482910156	12.346435532	1.59515918613333	99.3897896397333	97.79463045359996	192534.390625	7.965778053161207E7	3	8097	0.04916762512287676	1.5651561291378941	19.964159980829766	411.8507995605469	411.86590576171875
600	411.87591552734375	28.2660291602667					1	DETECTED	411.8759 m/z @28.27 [151020OFc1_NvH-0949-CRLM-17.raw]	411.87591552734375	28.2660291602667	0.506248369866667	99.9997057429333	99.49345737306663	817912.125	9.607551602983932E7	3	8097	3.0928792390953994	0.5148017414129603	0.08660188478554261	411.865966796875	411.8858642578125
601	411.8865966796875	27.6716522184					1	DETECTED	411.8866 m/z @27.67 [151020OFc1_NvH-0949-CRLM-17.raw]	411.8865966796875	27.6716522184	2.9612648944	92.5445961546667	89.5833312602667	250592.15625	9.927125198937482E7	3	8097	4.049928093401405	0.681520172485272	0.013009309920208191	411.88592529296875	411.8898010253906
602	411.8999938964844	24.1531987605333					1	DETECTED	411.9000 m/z @24.15 [151020OFc1_NvH-0949-CRLM-17.raw]	411.8999938964844	24.1531987605333	0.0144953506666667	99.9903304989333	99.97583514826664	526393.125	1.0439897830016631E8	0	8097	5.224709437154431	0.5745009166293704	1.0883202981732896	411.8900451660156	411.90997314453125
603	411.9153747558594	43.0093654184					1	DETECTED	411.9154 m/z @43.01 [151020OFc1_NvH-0949-CRLM-17.raw]	411.9153747558594	43.0093654184	0.051745156	99.3897896397333	99.3380444837333	141734.0625	7.99551622906271E7	0	8097	20.84399847021275	1.2833352196631291	0.248733170961811	411.9100341796875	411.92535400390625
604	411.92633056640625	53.5604136949333					1	DETECTED	411.9263 m/z @53.56 [151020OFc1_NvH-0949-CRLM-17.raw]	411.92633056640625	53.5604136949333	0.117746465066667	99.8293698077333	99.71162334266663	113754.6328125	7.490430145747611E7	0	8097	42.39958756247573	1.0463098012842758	2.971325910192318E-4	411.9254150390625	411.9362487792969
605	411.9473876953125	17.0945208152					1	DETECTED	411.9474 m/z @17.09 [151020OFc1_NvH-0949-CRLM-17.raw]	411.9473876953125	17.0945208152	0.0236749944	99.0472414189333	99.0235664245333	65296.09765625	8.093391391075718E7	0	8097	0.11068793913502617	3.1624307774741856	4.715062006753882	411.9375	411.9505920410156
606	411.96099853515625	15.7621966736					1	DETECTED	411.9610 m/z @15.76 [151020OFc1_NvH-0949-CRLM-17.raw]	411.96099853515625	15.7621966736	0.0330330464	99.8672529301333	99.8342198837333	87085.5703125	7.689293833141921E7	0	8097	10.118163075103656	3.8973790743574854	0.06592910462737937	411.9510498046875	411.9709777832031
607	411.9744567871094	14.453801004					1	DETECTED	411.9745 m/z @14.45 [151020OFc1_NvH-0949-CRLM-17.raw]	411.9744567871094	14.453801004	2.86002202053333	99.1986107362667	96.33858871573337	58252.05859375	7.498384747366305E7	0	8097	8.743521339123468	5.465499685184512	12.342089598908995	411.97100830078125	411.9752502441406
608	411.9852600097656	30.2764373066667					1	DETECTED	411.9853 m/z @30.28 [151020OFc1_NvH-0949-CRLM-17.raw]	411.9852600097656	30.2764373066667	0.0895200493333333	97.5590961594667	97.46957611013337	330361.96875	8.239682267818059E7	4	8097	7.293583547450819	0.9384574811938843	2.6786946845508934	411.97540283203125	411.9952087402344
609	412.0233459472656	29.4492550986667					1	DETECTED	412.0233 m/z @29.45 [151020OFc1_NvH-0949-CRLM-17.raw]	412.0233459472656	29.4492550986667	2.34233630453333	98.3875136426667	96.04517733813337	231309.5	7.930791874474744E7	5	8097	0.13561657640762803	2.242072224263696	0.14015672216428163	412.0135803222656	412.03326416015625
610	412.08404541015625	14.8534568330667					1	DETECTED	412.0840 m/z @14.85 [151020OFc1_NvH-0949-CRLM-17.raw]	412.08404541015625	14.8534568330667	0.145749248266667	99.8483319642667	99.70258271600004	65297.44140625	8.438857985437843E7	0	8097	25.803639386468877	3.682638881977888	11.039708113970487	412.0740661621094	412.0940246582031
611	412.0941467285156	11.7518865338667					1	DETECTED	412.0941 m/z @11.75 [151020OFc1_NvH-0949-CRLM-17.raw]	412.0941467285156	11.7518865338667	0.004764012	99.9048567925333	99.9000927805333	45834.63671875	8.552226576101302E7	2	8097	29.28801305513774	4.538159085215665	7.444391494357035	412.09405517578125	412.1029357910156
612	412.1259765625	92.5292688157333					1	DETECTED	412.1260 m/z @92.53 [151020OFc1_NvH-0949-CRLM-17.raw]	412.1259765625	92.5292688157333	2.06615640533333	96.4331779170667	94.36702151173337	315469.375	9.300877706754975E7	0	8097	0.14427360098757447	0.6125253586930401	0.14995979963861655	412.1161804199219	412.1355895996094
613	412.1421203613281	92.434945052					1	DETECTED	412.1421 m/z @92.43 [151020OFc1_NvH-0949-CRLM-17.raw]	412.1421203613281	92.434945052	4.1284100536	92.9050190032	88.77660894959999	142899.0625	7.186177754001954E7	0	8097	0.14581538859981436	0.511503043502789	0.005392865144140605	412.1366271972656	412.15191650390625
614	412.1683654785156	18.2722075029333					1	DETECTED	412.1684 m/z @18.27 [151020OFc1_NvH-0949-CRLM-17.raw]	412.1683654785156	18.2722075029333	6.64589395333333	99.9236147314667	93.27772077813337	117002.2734375	7.55235079981339E7	0	8097	0.22232219833228584	4.776540344216833	257.1944222705773	412.15875244140625	412.17181396484375
615	412.1820373535156	47.7789821192					1	DETECTED	412.1820 m/z @47.78 [151020OFc1_NvH-0949-CRLM-17.raw]	412.1820373535156	47.7789821192	7.3272533168	99.7148796768	92.38762636	336932.4375	8.972480310804385E7	3	8097	7.359681774551447	0.8277396934432897	132.51415082203783	412.1723937988281	412.1835021972656
616	412.19354248046875	25.4052799986667					1	DETECTED	412.1935 m/z @25.41 [151020OFc1_NvH-0949-CRLM-17.raw]	412.19354248046875	25.4052799986667	3.2307203176	99.7053340392	96.4746137216	1856338.5	1.1431376986948483E8	2	8097	0.1832243052401239	0.6893079286453685	0.35877821972568014	412.1835632324219	412.2035217285156
617	412.2064514160156	25.1713264253333					1	DETECTED	412.2065 m/z @25.17 [151020OFc1_NvH-0949-CRLM-17.raw]	412.2064514160156	25.1713264253333	3.42864289786667	96.5113880106667	93.08274511280004	342293.34375	9.223168093679625E7	3	8097	10.29729245493364	0.5435014096716689	0.25431056727071566	412.20355224609375	412.2090148925781
618	412.2190246582031	23.8069050056					1	DETECTED	412.2190 m/z @23.81 [151020OFc1_NvH-0949-CRLM-17.raw]	412.2190246582031	23.8069050056	2.27781599706667	99.5136116928	97.23579569573333	399435.375	1.1922938631556505E8	2	8097	9.275151835173588	0.5720328665965703	3.7643542067264706	412.20904541015625	412.22119140625
619	412.231201171875	26.4345391832					1	DETECTED	412.2312 m/z @26.43 [151020OFc1_NvH-0949-CRLM-17.raw]	412.231201171875	26.4345391832	0.5712998376	99.1042846634667	98.5329848258667	6612299.0	2.171728414730995E8	3	8097	0.16017532366047504	0.5073261656288546	1.1348147339833998	412.2212219238281	412.2411804199219
620	412.2425842285156	17.2516864981333					1	DETECTED	412.2426 m/z @17.25 [151020OFc1_NvH-0949-CRLM-17.raw]	412.2425842285156	17.2516864981333	2.07531602133333	99.2366127370667	97.16129671573336	1510840.375	1.0884287295095694E8	2	8097	0.16375029563261734	0.7341622361474593	4.768630512323198	412.2412109375	412.2525634765625
621	412.2539978027344	89.990635456					1	DETECTED	412.2540 m/z @89.99 [151020OFc1_NvH-0949-CRLM-17.raw]	412.2539978027344	89.990635456	0.223538849333333	98.8664060432	98.64286719386666	1377229.75	1.4136084053922316E8	0	8097	64.48766560084007	0.5019933334000276	0.019251992320333564	412.2525939941406	412.2637939453125
622	412.26910400390625	91.8436668048					1	DETECTED	412.2691 m/z @91.84 [151020OFc1_NvH-0949-CRLM-17.raw]	412.26910400390625	91.8436668048	2.970435348	92.6997482650667	89.72931291706671	143403.671875	8.340565072903994E7	0	8097	1.1901987102008462	0.5038375912727523	0.008596081769590301	412.26434326171875	412.2790832519531
623	412.2908630371094	90.041568448					1	DETECTED	412.2909 m/z @90.04 [151020OFc1_NvH-0949-CRLM-17.raw]	412.2908630371094	90.041568448	1.31007091253333	94.7237603218667	93.41368940933337	127740.6953125	6.982242591057417E7	0	8097	0.1324056812575236	0.509928830642866	0.002145267415919567	412.2828063964844	412.2950134277344
624	412.30548095703125	91.5598279330667					1	DETECTED	412.3055 m/z @91.56 [151020OFc1_NvH-0949-CRLM-17.raw]	412.30548095703125	91.5598279330667	3.00731052506667	93.3717944392	90.36448391413333	185475.59375	9.507854282129152E7	0	8097	0.9069723235975147	0.5226110487111373	0.6480438696878796	412.2958679199219	412.31341552734375
625	412.3263854980469	90.8878483738667					1	DETECTED	412.3264 m/z @90.89 [151020OFc1_NvH-0949-CRLM-17.raw]	412.3263854980469	90.8878483738667	0.355731822666667	92.5292688157333	92.17353699306663	99884.15625	6.692957802394762E7	0	8097	0.06488506052428988	0.509065404104069	0.5400814327274605	412.3182678222656	412.3329772949219
626	412.34246826171875	90.7349814629333					1	DETECTED	412.3425 m/z @90.73 [151020OFc1_NvH-0949-CRLM-17.raw]	412.34246826171875	90.7349814629333	11.7664673130667	94.1853852658667	82.4189179528	66283.734375	9.866520295758034E7	0	8097	1.3254780166619327	0.5218467058680198	8.76907395890084	412.337646484375	412.3522644042969
627	412.37847900390625	90.8019886218667					1	DETECTED	412.3785 m/z @90.80 [151020OFc1_NvH-0949-CRLM-17.raw]	412.37847900390625	90.8019886218667	4.80645211813333	98.7832279696	93.97677585146667	54479.28125	7.622595231280805E7	0	8097	0.15576520342710864	0.5464049628168016	0.01686708513416164	412.3686218261719	412.38836669921875
628	412.4147644042969	90.3990893016					1	DETECTED	412.4148 m/z @90.40 [151020OFc1_NvH-0949-CRLM-17.raw]	412.4147644042969	90.3990893016	3.06353471253333	98.038605048	94.97507033546667	73657.6953125	7.553174414444567E7	0	8097	62.55008437627293	0.546051820124066	0.011727657574795923	412.40484619140625	412.4149169921875
629	412.4249267578125	29.4145074165333					1	DETECTED	412.4249 m/z @29.41 [151020OFc1_NvH-0949-CRLM-17.raw]	412.4249267578125	29.4145074165333	4.35698224453333	98.552213712	94.19523146746667	315283.125	8.479460704909153E7	0	8097	0.175836855799691	5.152492067229571	2.7814717915305764	412.4149475097656	412.4343566894531
630	412.4523620605469	21.7420058696					1	DETECTED	412.4524 m/z @21.74 [151020OFc1_NvH-0949-CRLM-17.raw]	412.4523620605469	21.7420058696	0.3651627008	99.6469036498667	99.2817409490667	83829.78125	7.547457671031463E7	0	8097	0.12253237836634057	3.127565290348741	5.2588816004776975	412.4425048828125	412.4541015625
631	412.464111328125	10.2131471984					1	DETECTED	412.4641 m/z @10.21 [151020OFc1_NvH-0949-CRLM-17.raw]	412.464111328125	10.2131471984	3.25835915626667	99.3226882781333	96.06432912186663	187179.078125	7.633048580334537E7	0	8097	0.11023254476459421	9.794392663752177	2.148004289633901	412.4541931152344	412.4739990234375
632	412.4878234863281	30.3005469981333					1	DETECTED	412.4878 m/z @30.30 [151020OFc1_NvH-0949-CRLM-17.raw]	412.4878234863281	30.3005469981333	3.24907402906667	97.7216069562667	94.47253292720002	214039.828125	8.343100498288716E7	0	8097	12.322422589793376	0.592231515019347	0.14497410136096742	412.47784423828125	412.4977722167969
633	412.51312255859375	17.2401089277333					1	DETECTED	412.5131 m/z @17.24 [151020OFc1_NvH-0949-CRLM-17.raw]	412.51312255859375	17.2401089277333	3.212282912	99.5709025634667	96.3586196514667	71073.046875	7.865835942074895E7	0	8097	14.982679255614602	4.030451121178252	0.0070926803128809985	412.50335693359375	412.5231018066406
634	412.5423278808594	11.5666242218667					1	DETECTED	412.5423 m/z @11.57 [151020OFc1_NvH-0949-CRLM-17.raw]	412.5423278808594	11.5666242218667	3.62396606266667	97.7120049432	94.08803888053333	509273.5625	9.413001100283563E7	3	8097	0.1840488277297343	2.224968985321801	2.3206181655152522	412.5323791503906	412.54522705078125
635	412.55523681640625	13.819718632					1	DETECTED	412.5552 m/z @13.82 [151020OFc1_NvH-0949-CRLM-17.raw]	412.55523681640625	13.819718632	1.87088295493333	99.6565698482667	97.78568689333336	1.6097034E7	3.677683763060264E8	3	8097	0.1985510813364062	54.70513509225776	1.0016510899363817	412.5452575683594	412.5652160644531
636	412.5653381347656	26.4345391832					1	DETECTED	412.5653 m/z @26.43 [151020OFc1_NvH-0949-CRLM-17.raw]	412.5653381347656	26.4345391832	3.3624771648	97.683553032	94.32107586720001	4695119.5	1.4689974034600985E8	3	8097	0.1479253442632107	1.0631647229593422	1.6854868982591409	412.56524658203125	412.5753173828125
637	412.5765686035156	38.1893532098667					1	DETECTED	412.5766 m/z @38.19 [151020OFc1_NvH-0949-CRLM-17.raw]	412.5765686035156	38.1893532098667	3.1191212024	97.3883318146667	94.2692106122667	1232631.5	9.59700754457763E7	3	8097	0.20830380762330947	0.504795602205922	1.387583004571278	412.5753479003906	412.5863037109375
638	412.59130859375	29.7014938176					1	DETECTED	412.5913 m/z @29.70 [151020OFc1_NvH-0949-CRLM-17.raw]	412.59130859375	29.7014938176	2.41591034933333	97.4926413872	95.07673103786667	428857.6875	8.105234218010907E7	0	8097	0.16529089174197864	0.5776642305934333	2.058758721099065	412.5865783691406	412.6012878417969
639	412.6122131347656	30.0568269722667					1	DETECTED	412.6122 m/z @30.06 [151020OFc1_NvH-0949-CRLM-17.raw]	412.6122131347656	30.0568269722667	3.212282912	98.8186251714667	95.6063422594667	38910.1640625	7.466777992543168E7	0	8097	30.296474097819658	1.8390927771406762	2.7067390125159716	412.6023254394531	412.6153869628906
640	412.6700439453125	18.2722075029333					1	DETECTED	412.6700 m/z @18.27 [151020OFc1_NvH-0949-CRLM-17.raw]	412.6700439453125	18.2722075029333	6.02658004426667	98.8567690877333	92.83018904346663	51168.984375	7.731549816558196E7	0	8097	0.23886329516613714	3.790340240089849	6.580680480179697	412.66015625	412.6799011230469
641	412.6954345703125	25.433275612					1	DETECTED	412.6954 m/z @25.43 [151020OFc1_NvH-0949-CRLM-17.raw]	412.6954345703125	25.433275612	0.874792132	97.6930424285333	96.81825029653331	654202.0	9.476084892721644E7	2	8097	0.250506110495909	9.70784902592702	19.623622570806333	412.68572998046875	412.70538330078125
642	412.71746826171875	16.2296078290667					1	DETECTED	412.7175 m/z @16.23 [151020OFc1_NvH-0949-CRLM-17.raw]	412.71746826171875	16.2296078290667	3.88744378933333	99.8293698077333	95.94192601839997	318454.15625	8.781373841372846E7	0	8097	10.594319715754192	2.2357031131633245	1.4311144847382462	412.7074890136719	412.71917724609375
643	412.7292175292969	22.1480801442667					1	DETECTED	412.7292 m/z @22.15 [151020OFc1_NvH-0949-CRLM-17.raw]	412.7292175292969	22.1480801442667	3.16609148666667	99.8953791981333	96.72928771146663	1085867.75	1.0794333253271912E8	2	8097	0.273154823401061	0.5783102828110908	4.6345426810696075	412.71923828125	412.7391052246094
644	412.7404479980469	11.4193792976					1	DETECTED	412.7404 m/z @11.42 [151020OFc1_NvH-0949-CRLM-17.raw]	412.7404479980469	11.4193792976	3.94335016426667	91.5598279330667	87.61647776880002	509145.875	8.34643116687103E7	0	8097	0.15010499056192117	2.6322413531487228	1.258119333901411	412.7392272949219	412.74346923828125
645	412.75347900390625	27.6833018237333					1	DETECTED	412.7535 m/z @27.68 [151020OFc1_NvH-0949-CRLM-17.raw]	412.75347900390625	27.6833018237333	3.3994702824	98.6482126890667	95.2487424066667	7538046.5	2.613478728845418E8	2	8097	0.28211054179984174	0.5210788975380478	0.1382004921132627	412.7434997558594	412.7633056640625
646	412.7712097167969	11.1662054784					1	DETECTED	412.7712 m/z @11.17 [151020OFc1_NvH-0949-CRLM-17.raw]	412.7712097167969	11.1662054784	3.42864289786667	95.8122606685333	92.38361777066663	458939.03125	8.369589022272679E7	2	8097	0.1862214559770905	2.0362192774547356	0.9009931185803042	412.76348876953125	412.7803649902344
647	412.82855224609375	30.8267250802667					1	DETECTED	412.8286 m/z @30.83 [151020OFc1_NvH-0949-CRLM-17.raw]	412.82855224609375	30.8267250802667	3.49395472906667	99.637466284	96.14351155493333	489319.84375	7.990923565050986E7	0	8097	0.19115193770426941	0.9514177281288609	0.017791983949126015	412.8187561035156	412.83831787109375
648	412.8539733886719	13.2813339234833					1	DETECTED	412.8540 m/z @13.28 [151020OFc1_NvH-0949-CRLM-17.raw]	412.8539733886719	13.2813339234833	1.28235290693333	99.7437089576	98.46135605066668	79316.2734375	8.249220932938598E7	0	8097	3.371527282963644	9.041486318931602	0.024602626552619286	412.8443298339844	412.85662841796875
649	412.86663818359375	10.4048078405333					1	DETECTED	412.8666 m/z @10.40 [151020OFc1_NvH-0949-CRLM-17.raw]	412.86663818359375	10.4048078405333	0.0424369349333333	98.6006886077333	98.55825167279997	310769.1875	9.026247999159043E7	3	8097	34.51505716819316	7.159296812602395	0.5418553131079091	412.8567810058594	412.8766174316406
650	412.8768615722656	11.5547450274667					1	DETECTED	412.8769 m/z @11.55 [151020OFc1_NvH-0949-CRLM-17.raw]	412.8768615722656	11.5547450274667	5.14536311386667	64.5237495346667	59.378386420800034	291309.15625	6.712492044007024E7	0	8097	0.24361012461267428	0.7661419000695839	31.101586431310174	412.87664794921875	412.8781433105469
651	412.8881530761719	13.8010254362667					1	DETECTED	412.8882 m/z @13.80 [151020OFc1_NvH-0949-CRLM-17.raw]	412.8881530761719	13.8010254362667	0.0144953506666667	99.9997057429333	99.98521039226664	1.0282895E7	2.8173269488174915E8	3	8097	0.21413294551229178	56.554233715467774	1.1567036385629723	412.8782043457031	412.8981018066406
652	412.8996276855469	26.4221412032					1	DETECTED	412.8996 m/z @26.42 [151020OFc1_NvH-0949-CRLM-17.raw]	412.8996276855469	26.4221412032	0.0991364328	99.5709025634667	99.47176613066671	1976704.875	1.2468825989289904E8	3	8097	10.071608231163115	0.9526590424714045	6.794896415687216	412.8981628417969	412.90960693359375
653	412.9111328125	38.1893532098667					1	DETECTED	412.9111 m/z @38.19 [151020OFc1_NvH-0949-CRLM-17.raw]	412.9111328125	38.1893532098667	0.0895200493333333	99.3322071274667	99.24268707813337	876793.8125	9.63033424158925E7	3	8097	17.726796639909853	1.165876066981437	0.018917455552526323	412.9096374511719	412.9211120605469
654	412.9260559082031	29.7014938176					1	DETECTED	412.9261 m/z @29.70 [151020OFc1_NvH-0949-CRLM-17.raw]	412.9260559082031	29.7014938176	0.764243624266667	99.6565698482667	98.89232622400003	238887.203125	7.795326755450438E7	3	8097	0.184111227027703	2.6242619957433035	0.05708167128706983	412.9211730957031	412.93603515625
655	412.9395751953125	8.37999938533333					1	DETECTED	412.9396 m/z @8.38 [151020OFc1_NvH-0949-CRLM-17.raw]	412.9395751953125	8.37999938533333	5.6772029984	97.7411439765333	92.06394097813329	64937.51171875	7.434711689728421E7	3	8097	0.05713367450153228	17.304637079930835	33.78923681434687	412.9360656738281	412.9403076171875
656	412.95037841796875	21.2345051648					1	DETECTED	412.9504 m/z @21.23 [151020OFc1_NvH-0949-CRLM-17.raw]	412.95037841796875	21.2345051648	0.0612657906666667	99.0087084837333	98.94744269306663	98545.6953125	8.100026557224327E7	0	8097	10.410851184910062	3.505604437143283	1.9275865913210595	412.9404602050781	412.9603576660156
657	412.9718322753906	24.5609227805333					1	DETECTED	412.9718 m/z @24.56 [151020OFc1_NvH-0949-CRLM-17.raw]	412.9718322753906	24.5609227805333	3.1098799184	99.8483319642667	96.73845204586671	1247886.25	8.941644115314607E7	4	8097	0.20865272661385958	0.5066959804417587	9.229073860307157	412.96185302734375	412.9817199707031
658	412.9895935058594	20.2539995866833					1	DETECTED	412.9896 m/z @20.25 [151020OFc1_NvH-0949-CRLM-17.raw]	412.9895935058594	20.2539995866833	0.617499202133333	99.3611422133333	98.74364301119996	355064.6875	8.186465356927085E7	4	8097	19.660522476344948	0.9340083863140346	176.03636252940092	412.9818420410156	412.99951171875
659	413.003662109375	50.9011899466667					1	DETECTED	413.0037 m/z @50.90 [151020OFc1_NvH-0949-CRLM-17.raw]	413.003662109375	50.9011899466667	1.4846939304	98.1069899578667	96.6222960274667	30416.001953125	7.45430279469234E7	0	8097	75.08729605130891	0.9776320036497631	0.8846247225796774	412.9996337890625	413.0075988769531
660	413.0177001953125	7.4364268848					1	DETECTED	413.0177 m/z @7.44 [151020OFc1_NvH-0949-CRLM-17.raw]	413.0177001953125	7.4364268848	3.47502790026667	96.9258409581333	93.45081305786664	101354.3515625	8.500120601061265E7	0	8097	0.05986160590723788	10.043755867462684	74.05738471303515	413.0079040527344	413.01934814453125
661	413.02935791015625	30.8966989314667					1	DETECTED	413.0294 m/z @30.90 [151020OFc1_NvH-0949-CRLM-17.raw]	413.02935791015625	30.8966989314667	1.6413399648	99.7627208688	98.121380904	514383.65625	8.961571113659509E7	5	8097	0.15137395068159876	0.5846218521189142	4.458410144873411	413.0193786621094	413.0392761230469
662	413.055419921875	82.9493164261333					1	DETECTED	413.0554 m/z @82.95 [151020OFc1_NvH-0949-CRLM-17.raw]	413.055419921875	82.9493164261333	2.90606734773333	98.6676001482667	95.76153280053337	49433.8671875	8.504441209396441E7	2	8097	1.2982441620919474	1.0975298752904017	1.3620427814782219	413.054443359375	413.058837890625
663	413.0692443847656	72.8026575744					1	DETECTED	413.0692 m/z @72.80 [151020OFc1_NvH-0949-CRLM-17.raw]	413.0692443847656	72.8026575744	0.004764012	99.8953791981333	99.8906151861333	115488.7578125	8.82587434671275E7	0	8097	1.771005888760115	0.554279138680804	2.0750781603682418	413.0593566894531	413.0790710449219
664	413.099609375	93.1817239237333					1	DETECTED	413.0996 m/z @93.18 [151020OFc1_NvH-0949-CRLM-17.raw]	413.099609375	93.1817239237333	0.004764012	99.8483319642667	99.84356795226671	62428.09375	8.17732212629858E7	0	8097	62.564673767919516	0.5064669093858809	0.011277788206400907	413.0898742675781	413.1094970703125
665	413.1184997558594	91.6301211722667					1	DETECTED	413.1185 m/z @91.63 [151020OFc1_NvH-0949-CRLM-17.raw]	413.1184997558594	91.6301211722667	2.78593397706667	94.2270431386667	91.44110916160002	54856.52734375	7.86806961891571E7	0	8097	0.1780882561226207	0.5146150358756408	2.6583798643389476	413.11041259765625	413.1284484863281
666	413.1461486816406	92.3533997802667					1	DETECTED	413.1461 m/z @92.35 [151020OFc1_NvH-0949-CRLM-17.raw]	413.1461486816406	92.3533997802667	1.81562340853333	95.3703131933333	93.55468978479998	50767.52734375	7.497983173348123E7	0	8097	0.5590516293297867	0.7068610896025082	0.01715906853172084	413.1396484375	413.1500244140625
667	413.1602478027344	89.9995128477333					1	DETECTED	413.1602 m/z @90.00 [151020OFc1_NvH-0949-CRLM-17.raw]	413.1602478027344	89.9995128477333	1.87088295493333	98.2905585944	96.41967563946666	58492.83203125	7.492122007553804E7	0	8097	48.7544446755028	0.5470394567392682	0.16553542449732472	413.1522216796875	413.170166015625
668	413.18145751953125	17.6365653205333					1	DETECTED	413.1815 m/z @17.64 [151020OFc1_NvH-0949-CRLM-17.raw]	413.18145751953125	17.6365653205333	1.50329965226667	99.3800796949333	97.87678004266662	257986.4375	8.241084858321701E7	0	8097	0.06850204803683013	6.061943820189619	10.944897000100344	413.1716003417969	413.18243408203125
669	413.19244384765625	39.3706336629333					1	DETECTED	413.1924 m/z @39.37 [151020OFc1_NvH-0949-CRLM-17.raw]	413.19244384765625	39.3706336629333	3.18471678826667	99.8953791981333	96.71066240986663	301410.34375	8.127854737315248E7	2	8097	0.18005502410854035	1.4785969553894893	0.10324956905384572	413.1824645996094	413.1954040527344
670	413.2054138183594	19.4456235154667					1	DETECTED	413.2054 m/z @19.45 [151020OFc1_NvH-0949-CRLM-17.raw]	413.2054138183594	19.4456235154667	2.25948516773333	99.3226882781333	97.06320311039997	558222.375	1.0494872678937404E8	3	8097	9.08480594434453	0.6975544637952726	0.01992295528830426	413.1954345703125	413.2120666503906
671	413.22210693359375	13.7793071688					1	DETECTED	413.2221 m/z @13.78 [151020OFc1_NvH-0949-CRLM-17.raw]	413.22210693359375	13.7793071688	3.02599960933333	99.6565698482667	96.63057023893337	4110109.5	2.2648604138853556E8	3	8097	0.19248065232845946	0.9020949667503652	33.676898835559165	413.2121276855469	413.2320861816406
672	413.2370910644531	16.3676501458667					1	DETECTED	413.2371 m/z @16.37 [151020OFc1_NvH-0949-CRLM-17.raw]	413.2370910644531	16.3676501458667	3.2861987224	99.8672529301333	96.5810542077333	854630.875	1.2638151108120969E8	2	8097	0.1361473751313298	0.7372634318725955	0.6606015867096259	413.23211669921875	413.2435302734375
673	413.2535705566406	91.7639112576					1	DETECTED	413.2536 m/z @91.76 [151020OFc1_NvH-0949-CRLM-17.raw]	413.2535705566406	91.7639112576	2.1030431968	99.9711661701333	97.8681229733333	4284799.5	2.0885940814239618E8	2	8097	64.06159333287786	0.5013373723829996	0.0018584258881287944	413.24359130859375	413.2635498046875
674	413.2637023925781	33.5081377397333					1	DETECTED	413.2637 m/z @33.51 [151020OFc1_NvH-0949-CRLM-17.raw]	413.2637023925781	33.5081377397333	0.0991364328	99.9997057429333	99.9005693101333	132742.859375	8.334483318605639E7	0	8097	30.07305713957613	1.8133268615840397	2.2037324712659148	413.2635803222656	413.26580810546875
675	413.27581787109375	37.83886328					1	DETECTED	413.2758 m/z @37.84 [151020OFc1_NvH-0949-CRLM-17.raw]	413.27581787109375	37.83886328	0.004764012	99.9903304989333	99.98556648693331	247849.421875	8.70395668336251E7	0	8097	27.308961397784017	1.330325139383941	1.7883265682296094	413.2658386230469	413.2850341796875
676	413.2896423339844	90.6182075978667					1	DETECTED	413.2896 m/z @90.62 [151020OFc1_NvH-0949-CRLM-17.raw]	413.2896423339844	90.6182075978667	3.522758724	94.4435300333333	90.9207713093333	91764.71875	6.562914077753483E7	0	8097	1.2333428531414228	0.5060763489727749	0.1009328122748478	413.2862854003906	413.2993469238281
677	413.3094482421875	89.8024607456					1	DETECTED	413.3094 m/z @89.80 [151020OFc1_NvH-0949-CRLM-17.raw]	413.3094482421875	89.8024607456	1.956061856	92.8933231621333	90.9372613061333	123596.328125	1.6473569199656147E8	0	8097	87.04468015760769	0.5084222249877969	0.022011478292745072	413.2994689941406	413.3179931640625
678	413.326171875	91.8857285250667					1	DETECTED	413.3262 m/z @91.89 [151020OFc1_NvH-0949-CRLM-17.raw]	413.326171875	91.8857285250667	18.4624121192	93.1694967717333	74.7070846525333	111579.3671875	7.494258223392455E7	0	8097	0.739641233817224	7.726139083350792	0.1615739815292262	413.3204040527344	413.3339538574219
679	413.3447265625	91.8857285250667					1	DETECTED	413.3447 m/z @91.89 [151020OFc1_NvH-0949-CRLM-17.raw]	413.3447265625	91.8857285250667	10.0247891837333	92.5292688157333	82.504479632	73277.609375	8.29538647932011E7	0	8097	0.2642064277736722	13.87390965729819	1.5389650821037422	413.3392028808594	413.3544616699219
680	413.36212158203125	91.5265593501333					1	DETECTED	413.3621 m/z @91.53 [151020OFc1_NvH-0949-CRLM-17.raw]	413.36212158203125	91.5265593501333	0.004764012	99.9997057429333	99.9949417309333	39325.5625	7.756658466189083E7	0	8097	1.4641727678234702	0.5419253649966411	0.047891384342812184	413.354736328125	413.37200927734375
681	413.41864013671875	7.5210422848					1	DETECTED	413.4186 m/z @7.52 [151020OFc1_NvH-0949-CRLM-17.raw]	413.41864013671875	7.5210422848	1.82493585653333	97.9424083389333	96.11747248239998	46787.6640625	7.787167482720575E7	0	8097	0.5715914360750833	2.5129674876415926	2.0571909847091674	413.408935546875	413.4198303222656
682	413.429931640625	30.7965017168					1	DETECTED	413.4299 m/z @30.80 [151020OFc1_NvH-0949-CRLM-17.raw]	413.429931640625	30.7965017168	3.75894124986667	99.6671970768	95.90825582693333	193610.421875	7.710735784119105E7	0	8097	0.08319257347256936	0.6731270890161769	1.3688496627844733	413.4200134277344	413.4399108886719
683	413.4463806152344	20.0569019450667					1	DETECTED	413.4464 m/z @20.06 [151020OFc1_NvH-0949-CRLM-17.raw]	413.4463806152344	20.0569019450667	3.49395472906667	98.0285739066667	94.53461917760002	142084.921875	8.340334862343001E7	0	8097	0.3617740773467659	4.353883577829637	0.47826137712073663	413.44000244140625	413.4483947753906
684	413.45849609375	14.1860106664					1	DETECTED	413.4585 m/z @14.19 [151020OFc1_NvH-0949-CRLM-17.raw]	413.45849609375	14.1860106664	2.48964079413333	98.4164381794667	95.92679738533336	707278.875	9.911791450638543E7	0	8097	5.447909368884627	32.943380327826596	13.54465023261611	413.4485168457031	413.4592590332031
685	413.4692687988281	27.6055008914667					1	DETECTED	413.4693 m/z @27.61 [151020OFc1_NvH-0949-CRLM-17.raw]	413.4692687988281	27.6055008914667	3.4565445816	95.7032278234667	92.2466832418667	708507.9375	9.844314169583687E7	0	8097	3.118714652180657	3.1187192973830373	0.1704384749819735	413.45928955078125	413.4791564941406
686	413.48431396484375	34.1748300450667					1	DETECTED	413.4843 m/z @34.17 [151020OFc1_NvH-0949-CRLM-17.raw]	413.48431396484375	34.1748300450667	3.08200689546667	94.5914410397333	91.50943414426662	97192.265625	7.666585619651957E7	0	8097	0.056821890562318345	1.6791006958255188	2.353490234154848	413.47930908203125	413.4849853515625
687	413.4949951171875	21.0512900578667					1	DETECTED	413.4950 m/z @21.05 [151020OFc1_NvH-0949-CRLM-17.raw]	413.4949951171875	21.0512900578667	3.39029955386667	99.9997057429333	96.60940618906663	291311.375	8.021608482527152E7	0	8097	0.06984279597436327	0.7041868446504878	0.9025283383541562	413.4850158691406	413.50494384765625
688	413.5159912109375	17.6162818474667					1	DETECTED	413.5160 m/z @17.62 [151020OFc1_NvH-0949-CRLM-17.raw]	413.5159912109375	17.6162818474667	3.128435848	99.8483319642667	96.71989611626671	162471.0625	7.591428836933836E7	0	8097	1.9737206035472994	0.5124056274394811	0.045929212286490224	413.5060119628906	413.52423095703125
689	413.5342712402344	28.4328455072					1	DETECTED	413.5343 m/z @28.43 [151020OFc1_NvH-0949-CRLM-17.raw]	413.5342712402344	28.4328455072	3.2961818248	94.5821493373333	91.2859675125333	254540.53125	8.089447954689384E7	0	8097	0.17195761456497394	0.5466947081846982	1.536211121003377	413.5242919921875	413.5351257324219
690	413.5451354980469	19.6038027530667					1	DETECTED	413.5451 m/z @19.60 [151020OFc1_NvH-0949-CRLM-17.raw]	413.5451354980469	19.6038027530667	3.26748628453333	87.3881591474667	84.12067286293336	338456.59375	8.241180083047548E7	0	8097	0.15873820441516173	0.509914149272897	0.02195406792763169	413.53515625	413.54632568359375
691	413.55633544921875	13.819718632					1	DETECTED	413.5563 m/z @13.82 [151020OFc1_NvH-0949-CRLM-17.raw]	413.55633544921875	13.819718632	3.147310532	98.3776016701333	95.2302911381333	1047387.9375	1.1300968320184639E8	3	8097	5.152716409925453	1.117097411278359	0.9661097272044188	413.5463562011719	413.5662841796875
692	413.5680236816406	20.4203082584					1	DETECTED	413.5680 m/z @20.42 [151020OFc1_NvH-0949-CRLM-17.raw]	413.5680236816406	20.4203082584	0.938760523733333	62.3758075288	61.43704700506667	162212.4375	6.78254376650035E7	0	8097	0.21903549658589938	0.5065579081347176	0.9690018077297645	413.56634521484375	413.5686950683594
693	413.5787048339844	23.6056795912					1	DETECTED	413.5787 m/z @23.61 [151020OFc1_NvH-0949-CRLM-17.raw]	413.5787048339844	23.6056795912	2.130657812	98.5327708976	96.4021130856	436865.46875	9.379726482662354E7	3	8097	1.5624966547195633	0.6465261085193562	0.7211610513834131	413.5687255859375	413.58868408203125
694	413.6130065917969	46.0853808701333					1	DETECTED	413.6130 m/z @46.09 [151020OFc1_NvH-0949-CRLM-17.raw]	413.6130065917969	46.0853808701333	3.06353471253333	96.6566942562667	93.59315954373338	68942.09375	7.633207855234675E7	0	8097	88.66049204493432	1.0926311445666634	1.3436455219955266	413.60302734375	413.6198425292969
695	413.698486328125	29.7784446034667					1	DETECTED	413.6985 m/z @29.78 [151020OFc1_NvH-0949-CRLM-17.raw]	413.698486328125	29.7784446034667	3.2961818248	96.9258409581333	93.6296591333333	191188.4375	8.090312854634616E7	0	8097	19.20691827771077	0.8611214591271272	1.715112076234455	413.6886291503906	413.7035827636719
696	413.7135925292969	22.7582329616					1	DETECTED	413.7136 m/z @22.76 [151020OFc1_NvH-0949-CRLM-17.raw]	413.7135925292969	22.7582329616	2.98874564266667	95.9019091429333	92.91316350026663	824783.6875	9.980412312371454E7	0	8097	0.1551916714343058	0.9325344133763754	0.7859489928995796	413.70361328125	413.7162170410156
697	413.7262268066406	41.9179086386667					1	DETECTED	413.7262 m/z @41.92 [151020OFc1_NvH-0949-CRLM-17.raw]	413.7262268066406	41.9179086386667	3.1191212024	99.1417296722667	96.02260846986671	1627036.375	1.3355838616716813E8	2	8097	0.15563235612102488	0.5099002860472407	0.03367532890409072	413.71624755859375	413.7361755371094
698	413.7451171875	25.3586307096					1	DETECTED	413.7451 m/z @25.36 [151020OFc1_NvH-0949-CRLM-17.raw]	413.7451171875	25.3586307096	3.0540556912	99.8009142090667	96.7468585178667	367992.0	9.165174408739693E7	4	8097	0.11342675850017159	0.8952546761467948	0.9445950396204612	413.7362365722656	413.7466735839844
699	413.7566833496094	27.6470589482667					1	DETECTED	413.7567 m/z @27.65 [151020OFc1_NvH-0949-CRLM-17.raw]	413.7566833496094	27.6470589482667	2.80452053946667	99.4088287109333	96.60430817146664	867590.125	1.0841182773449144E8	2	8097	4.420121831970395	0.5186108508963275	0.7582524035058699	413.7467041015625	413.7631530761719
700	413.7731628417969	31.7072519453333					1	DETECTED	413.7732 m/z @31.71 [151020OFc1_NvH-0949-CRLM-17.raw]	413.7731628417969	31.7072519453333	3.3439352944	98.5424636133333	95.1985283189333	913881.625	1.0458170888942353E8	2	8097	0.21185290091806763	0.5393679560615301	0.022921216223624405	413.76318359375	413.78314208984375
701	413.7848205566406	23.0899855664					1	DETECTED	413.7848 m/z @23.09 [151020OFc1_NvH-0949-CRLM-17.raw]	413.7848205566406	23.0899855664	2.60889372213333	98.923099384	96.31420566186667	88485.984375	8.744747611208092E7	0	8097	0.1221584030979237	3.075778345079344	4.214608683040452	413.7831726074219	413.794677734375
702	413.8489990234375	27.9890697762667					1	DETECTED	413.8490 m/z @27.99 [151020OFc1_NvH-0949-CRLM-17.raw]	413.8489990234375	27.9890697762667	0.0330330464	99.8483319642667	99.8152989178667	68316.03125	8.414017888140996E7	0	8097	14.935217754577668	2.105417973707744	3.6212681813807865	413.8390197753906	413.8589782714844
703	413.8703308105469	9.51339916586667					1	DETECTED	413.8703 m/z @9.51 [151020OFc1_NvH-0949-CRLM-17.raw]	413.8703308105469	9.51339916586667	0.185964277866667	99.8388409429333	99.65287666506663	215649.796875	7.773378162329805E7	0	8097	13.465067038347579	3.9626040349214184	70.90793184561569	413.8604736328125	413.8747253417969
704	413.8847351074219	26.4087642696					1	DETECTED	413.8847 m/z @26.41 [151020OFc1_NvH-0949-CRLM-17.raw]	413.8847351074219	26.4087642696	0.403070727466667	99.9711661701333	99.56809544266663	8061417.0	1.8093756658576536E8	3	8097	0.15560322141240945	1.428494561018008	1.6416451168920911	413.8747863769531	413.89471435546875
705	413.894775390625	18.8522575106667					1	DETECTED	413.8948 m/z @18.85 [151020OFc1_NvH-0949-CRLM-17.raw]	413.894775390625	18.8522575106667	0.204758297333333	99.9426268010667	99.73786850373337	200477.453125	8.618328579148364E7	0	8097	0.14523110377863446	0.8427825154408859	14.038493050039916	413.8947448730469	413.90057373046875
706	413.91058349609375	16.1513191941333					1	DETECTED	413.9106 m/z @16.15 [151020OFc1_NvH-0949-CRLM-17.raw]	413.91058349609375	16.1513191941333	0.0236749944	99.5041217416	99.4804467472	315026.1875	8.835308925196284E7	3	8097	7.432785709053739	0.8771643064296922	0.43672868010177845	413.9006042480469	413.9205627441406
707	413.95147705078125	33.5081377397333					1	DETECTED	413.9515 m/z @33.51 [151020OFc1_NvH-0949-CRLM-17.raw]	413.95147705078125	33.5081377397333	0.496938056266667	98.5911096856	98.09417162933333	488147.4375	8.10908602475078E7	4	8097	0.4233876779820278	0.5104897622046441	0.013248885919328995	413.9415283203125	413.9540710449219
708	413.9642333984375	10.8470094973333					1	DETECTED	413.9642 m/z @10.85 [151020OFc1_NvH-0949-CRLM-17.raw]	413.9642333984375	10.8470094973333	0.0991364328	99.7148796768	99.615743244	2020832.875	1.3152389613890037E8	4	8097	0.27452510156352794	1.6921600284983696	42.48232185881607	413.95428466796875	413.9742126464844
709	413.98333740234375	43.5436839682667					1	DETECTED	413.9833 m/z @43.54 [151020OFc1_NvH-0949-CRLM-17.raw]	413.98333740234375	43.5436839682667	3.47502790026667	98.2519232896	94.77689538933333	318058.65625	8.597326368925907E7	4	8097	18.630729948779557	0.5072146930438631	0.008521642150422636	413.9742431640625	413.9866943359375
710	413.9967956542969	25.3382079426667					1	DETECTED	413.9968 m/z @25.34 [151020OFc1_NvH-0949-CRLM-17.raw]	413.9967956542969	25.3382079426667	0.0991364328	98.8567690877333	98.7576326549333	508949.96875	8.482049716008575E7	0	8097	0.10809740053032257	0.9685310776750586	0.2667396108482493	413.98687744140625	414.0067443847656
711	414.0528869628906	71.9454399565333					1	DETECTED	414.0529 m/z @71.95 [151020OFc1_NvH-0949-CRLM-17.raw]	414.0528869628906	71.9454399565333	0.947811920533333	99.0660330802667	98.11822115973337	92174.6328125	8.88116352583115E7	0	8097	4.440612665457763	0.5883591772220927	2.3711080681545336	414.0429382324219	414.062255859375
712	414.0657043457031	27.7057832690667					1	DETECTED	414.0657 m/z @27.71 [151020OFc1_NvH-0949-CRLM-17.raw]	414.0657043457031	27.7057832690667	0.127089895733333	99.637466284	99.51037638826666	40900.4296875	7.787694236165266E7	0	8097	68.02874953987342	1.8041169507415118	1.9156249737453224	414.0632629394531	414.07562255859375
713	414.0894470214844	89.990635456					1	DETECTED	414.0894 m/z @89.99 [151020OFc1_NvH-0949-CRLM-17.raw]	414.0894470214844	89.990635456	2.1581277632	96.1365502893333	93.9784225261333	2765789.5	1.1330737053445458E8	0	8097	0.14586839503068916	1.858002382859759	1.884133053249268	414.0796813964844	414.09918212890625
714	414.1404724121094	90.3448445496					1	DETECTED	414.1405 m/z @90.34 [151020OFc1_NvH-0949-CRLM-17.raw]	414.1404724121094	90.3448445496	0.874792132	99.1042846634667	98.2294925314667	160192.34375	7.76403768203016E7	0	8097	0.02521974077248501	0.5133803182136211	13.767440650097532	414.13092041015625	414.149658203125
715	414.1612854003906	90.9652119192					1	DETECTED	414.1613 m/z @90.97 [151020OFc1_NvH-0949-CRLM-17.raw]	414.1612854003906	90.9652119192	3.3347106544	98.7156596741333	95.38094901973331	69563.84375	7.08498202219129E7	0	8097	0.061995395136037246	1.0826905193322574	0.012385614743573995	414.15130615234375	414.16387939453125
716	414.1744689941406	91.4485500392					1	DETECTED	414.1745 m/z @91.45 [151020OFc1_NvH-0949-CRLM-17.raw]	414.1744689941406	91.4485500392	4.08253797253333	96.4818957093333	92.39935773679997	273973.5	7.820727939200476E7	0	8097	0.37929705277774417	0.503525168615839	0.7376253596351119	414.1645202636719	414.1844177246094
717	414.1886291503906	10.4966899293333					1	DETECTED	414.1886 m/z @10.50 [151020OFc1_NvH-0949-CRLM-17.raw]	414.1886291503906	10.4966899293333	5.27792015093333	93.6618642589333	88.38394410799998	126591.0703125	7.414671026889898E7	0	8097	82.33581361745361	0.5607133317508443	0.09328504771758118	414.1844787597656	414.19342041015625
718	414.2034606933594	18.1062725581333					1	DETECTED	414.2035 m/z @18.11 [151020OFc1_NvH-0949-CRLM-17.raw]	414.2034606933594	18.1062725581333	3.147310532	98.3581139637333	95.2108034317333	1619297.625	1.31121447041582E8	0	8097	1.7242575105619942	6.390472176091094	0.4341870685603673	414.19354248046875	414.2088317871094
719	414.2188415527344	26.4087642696					1	DETECTED	414.2188 m/z @26.41 [151020OFc1_NvH-0949-CRLM-17.raw]	414.2188415527344	26.4087642696	1.236344468	99.6469036498667	98.4105591818667	5067820.0	1.9732110587373513E8	2	8097	0.22713588460121414	0.5097729897950442	0.024567452501578203	414.2088623046875	414.2203369140625
720	414.2303466796875	16.0246211378667					1	DETECTED	414.2303 m/z @16.02 [151020OFc1_NvH-0949-CRLM-17.raw]	414.2303466796875	16.0246211378667	1.41127361813333	99.9523264981333	98.54105287999997	1.0734492E7	2.7834216760122645E8	3	8097	0.20007527931133318	18.581899095055803	0.9741018192733758	414.2203674316406	414.2403259277344
721	414.24847412109375	69.181769412					1	DETECTED	414.2485 m/z @69.18 [151020OFc1_NvH-0949-CRLM-17.raw]	414.24847412109375	69.181769412	2.57222099626667	99.7627208688	97.19049987253334	7114548.5	5.978058229459957E8	2	8097	0.4450508731339937	1.8631609010564916	0.06801389921772612	414.2403564453125	414.2584533691406
722	414.2591247558594	27.6716522184					1	DETECTED	414.2591 m/z @27.67 [151020OFc1_NvH-0949-CRLM-17.raw]	414.2591247558594	27.6716522184	3.16609148666667	97.9998933128	94.83380182613332	130030.921875	9.772168926710312E7	0	8097	0.059196947634607255	1.6663822245610727	2.2670345631507907	414.25848388671875	414.26092529296875
723	414.27093505859375	43.7539133082667					1	DETECTED	414.2709 m/z @43.75 [151020OFc1_NvH-0949-CRLM-17.raw]	414.27093505859375	43.7539133082667	0.004764012	99.9903304989333	99.98556648693331	902522.0	1.0255463108655532E8	2	8097	1.6326465417819804	1.2336423491688415	0.04061607041680306	414.2609558105469	414.2749938964844
724	414.2850036621094	92.5827431085333					1	DETECTED	414.2850 m/z @92.58 [151020OFc1_NvH-0949-CRLM-17.raw]	414.2850036621094	92.5827431085333	3.26748628453333	99.9331873293333	96.66570104479996	3423528.75	2.271695380063194E8	2	8097	77.53417517893801	2.074725217664418	0.03265803874769968	414.27508544921875	414.2938232421875
725	414.3004150390625	91.1806906784					1	DETECTED	414.3004 m/z @91.18 [151020OFc1_NvH-0949-CRLM-17.raw]	414.3004150390625	91.1806906784	1.75164485493333	93.2371465493333	91.48550169439997	128340.7890625	5.513016969123101E7	0	8097	0.13969481941271056	0.506152328171444	2.57442012091452	414.2957763671875	414.3103332519531
726	414.3212585449219	91.6995058216					1	DETECTED	414.3213 m/z @91.70 [151020OFc1_NvH-0949-CRLM-17.raw]	414.3212585449219	91.6995058216	0.004764012	97.2552389909333	97.2504749789333	88835.8046875	9.25310117902933E7	0	8097	1.1881713644465464	0.530294720611513	0.6239177940261695	414.31427001953125	414.329833984375
727	414.3575744628906	90.6182075978667					1	DETECTED	414.3576 m/z @90.62 [151020OFc1_NvH-0949-CRLM-17.raw]	414.3575744628906	90.6182075978667	0.506248369866667	99.5421792570667	99.03593088720004	74597.078125	8.527701106027773E7	0	8097	0.874969704211523	0.5106694853568157	21.54526453273894	414.3478698730469	414.3674011230469
728	414.45086669921875	19.7363640168					1	DETECTED	414.4509 m/z @19.74 [151020OFc1_NvH-0949-CRLM-17.raw]	414.45086669921875	19.7363640168	3.97100807733333	97.9327086474667	93.96170057013337	582563.5625	9.41240652045351E7	0	8097	0.15833873640722018	3.2337592799220176	1.603447291960613	414.4408874511719	414.4552001953125
729	414.4652099609375	10.8681507904					1	DETECTED	414.4652 m/z @10.87 [151020OFc1_NvH-0949-CRLM-17.raw]	414.4652099609375	10.8681507904	3.2307203176	99.637466284	96.4067459664	892125.0625	9.220777634048526E7	0	8097	0.7010907100388746	0.9204543997439808	43.88842886754753	414.45526123046875	414.47515869140625
730	414.486083984375	22.6601243048					1	DETECTED	414.4861 m/z @22.66 [151020OFc1_NvH-0949-CRLM-17.raw]	414.486083984375	22.6601243048	3.39029955386667	98.3969927994667	95.00669324560003	281378.90625	8.45870751563686E7	0	8097	10.35849185954515	0.541360318266461	0.2789806634787834	414.47613525390625	414.4959716796875
731	414.5	38.1288105706667					1	DETECTED	414.5000 m/z @38.13 [151020OFc1_NvH-0949-CRLM-17.raw]	414.5	38.1288105706667	3.62396606266667	94.7518684170667	91.12790235440004	165321.21875	7.611254843578479E7	0	8097	0.23114132247720676	1.5830090842361746	0.005243339877421456	414.49609375	414.50640869140625
732	414.5165100097656	17.5108141762667					1	DETECTED	414.5165 m/z @17.51 [151020OFc1_NvH-0949-CRLM-17.raw]	414.5165100097656	17.5108141762667	3.46580901973333	99.7053340392	96.23952501946667	379685.3125	8.41269095032371E7	3	8097	0.18845979457541873	1.9701431711345638	1.1062868742927985	414.5066223144531	414.5264892578125
733	414.53753662109375	18.0940099336					1	DETECTED	414.5375 m/z @18.09 [151020OFc1_NvH-0949-CRLM-17.raw]	414.53753662109375	18.0940099336	2.88764532266667	99.9523264981333	97.06468117546663	1019208.125	9.661574566571255E7	0	8097	0.22781884801568708	0.6079295396877126	0.48245576832816145	414.5277404785156	414.5426940917969
734	414.5527038574219	26.4221412032					1	DETECTED	414.5527 m/z @26.42 [151020OFc1_NvH-0949-CRLM-17.raw]	414.5527038574219	26.4221412032	3.87780643493333	95.218575236	91.34076880106667	2105760.0	1.0599437362051801E8	0	8097	0.13559822703214408	1.3815598733452528	2.9557525907056337	414.542724609375	414.5539855957031
735	414.56402587890625	16.0132127090667					1	DETECTED	414.5640 m/z @16.01 [151020OFc1_NvH-0949-CRLM-17.raw]	414.56402587890625	16.0132127090667	2.36990125573333	99.3226882781333	96.95278702239997	6865735.5	2.954586926669152E8	3	8097	0.21624013442306556	1.9968115751781543	0.3026135005981243	414.5540466308594	414.5740051269531
736	414.58648681640625	26.2727180333333					1	DETECTED	414.5865 m/z @26.27 [151020OFc1_NvH-0949-CRLM-17.raw]	414.58648681640625	26.2727180333333	0.2805092096	98.2325820168	97.9520728072	135268.53125	8.52530346851387E7	3	8097	10.229966026516905	1.9755986164816457	0.4787060629781126	414.5765380859375	414.59637451171875
737	414.5977478027344	89.4859060669333					1	DETECTED	414.5977 m/z @89.49 [151020OFc1_NvH-0949-CRLM-17.raw]	414.5977478027344	89.4859060669333	3.09137797146667	94.6006345672	91.50925659573333	71611.5078125	7.622857952500367E7	3	8097	0.27346225738143914	0.5012140757957596	0.00124822872545478	414.59661865234375	414.60760498046875
738	414.63751220703125	35.2427578618667					1	DETECTED	414.6375 m/z @35.24 [151020OFc1_NvH-0949-CRLM-17.raw]	414.63751220703125	35.2427578618667	3.58369334453333	99.0087084837333	95.42501513919997	43924.8671875	8.08072012091901E7	0	8097	22.78389626500248	1.5070725650619694	1.3535097996832044	414.6279296875	414.6474914550781
739	414.7012939453125	19.756546804					1	DETECTED	414.7013 m/z @19.76 [151020OFc1_NvH-0949-CRLM-17.raw]	414.7012939453125	19.756546804	2.53535102906667	97.3312776848	94.79592665573333	331498.59375	9.000049385364784E7	0	8097	12.230461596631557	1.4621660040027609	3.0515851181177553	414.69134521484375	414.7112731933594
740	414.720703125	34.4211005082667					1	DETECTED	414.7207 m/z @34.42 [151020OFc1_NvH-0949-CRLM-17.raw]	414.720703125	34.4211005082667	1.83403762533333	96.3651016794667	94.53106405413338	321906.0625	1.0423775309595744E8	0	8097	22.4224441754733	0.5073510454370226	0.010057442861507247	414.7113342285156	414.7306823730469
741	414.7313537597656	24.8800716309333					1	DETECTED	414.7314 m/z @24.88 [151020OFc1_NvH-0949-CRLM-17.raw]	414.7313537597656	24.8800716309333	3.46580901973333	99.7341103813333	96.26830136159997	296482.90625	9.506028144062787E7	0	8097	0.30795267303233587	0.615893910398661	0.4582596520037995	414.730712890625	414.7413330078125
742	414.7439880371094	21.7098892554667					1	DETECTED	414.7440 m/z @21.71 [151020OFc1_NvH-0949-CRLM-17.raw]	414.7439880371094	21.7098892554667	3.822975736	98.5911096856	94.7681339496	117172.5078125	7.920005400142056E7	0	8097	62.91628529834741	2.020207446826975	4.3684501320324305	414.7413635253906	414.7441101074219
743	414.7541198730469	33.207940964					1	DETECTED	414.7541 m/z @33.21 [151020OFc1_NvH-0949-CRLM-17.raw]	414.7541198730469	33.207940964	3.18471678826667	99.1228572026667	95.93814041440002	2270174.5	1.856290314196884E8	2	8097	63.629241043655995	0.601547484201132	0.04205001645083369	414.744140625	414.7640075683594
744	414.7779846191406	15.14758692					1	DETECTED	414.7780 m/z @15.15 [151020OFc1_NvH-0949-CRLM-17.raw]	414.7779846191406	15.14758692	0.117746465066667	85.8735038922667	85.75575742720002	803842.875	9.747470992985149E7	2	8097	28.662857064245024	3.06372471098101	0.9813916885998665	414.76800537109375	414.78778076171875
745	414.85076904296875	17.4578917768					1	DETECTED	414.8508 m/z @17.46 [151020OFc1_NvH-0949-CRLM-17.raw]	414.85076904296875	17.4578917768	0.204758297333333	99.2942134757333	99.08945517839997	328148.0625	7.328677216307127E7	0	8097	0.18641467672653178	10.200515820422918	1.1120329682263725	414.8408203125	414.8575439453125
746	414.86761474609375	13.8102670541333					1	DETECTED	414.8676 m/z @13.81 [151020OFc1_NvH-0949-CRLM-17.raw]	414.86761474609375	13.8102670541333	0.0706219309333333	99.9903304989333	99.91970856799998	812426.5625	1.0469767546157762E8	3	8097	15.977856622048119	5.155667486560518	14.54471686779807	414.857666015625	414.8775939941406
747	414.8870544433594	26.4221412032					1	DETECTED	414.8871 m/z @26.42 [151020OFc1_NvH-0949-CRLM-17.raw]	414.8870544433594	26.4221412032	0.136352918666667	99.9807390242667	99.84438610560002	550014.375	8.832929789835301E7	0	8097	4.890145300353868	0.5040135362014655	0.026415800383941403	414.87762451171875	414.887939453125
748	414.8979797363281	16.0132127090667					1	DETECTED	414.8980 m/z @16.01 [151020OFc1_NvH-0949-CRLM-17.raw]	414.8979797363281	16.0132127090667	0.167281629066667	99.9523264981333	99.78504486906664	2479804.5	2.0216294055246186E8	3	8097	26.495028946001938	1.715443437262605	16.04239734407881	414.8880310058594	414.907958984375
749	414.9102478027344	9.50324749866667					1	DETECTED	414.9102 m/z @9.50 [151020OFc1_NvH-0949-CRLM-17.raw]	414.9102478027344	9.50324749866667	0.0895200493333333	99.5614463448	99.47192629546667	174730.265625	8.170584953243646E7	3	8097	3.7340873559004777	1.2983705446415557	2.058046435727109	414.9079895019531	414.92022705078125
750	414.92138671875	26.3224360954667					1	DETECTED	414.9214 m/z @26.32 [151020OFc1_NvH-0949-CRLM-17.raw]	414.92138671875	26.3224360954667	0.0144953506666667	99.8483319642667	99.83383661360004	45253.4453125	7.8765434127051E7	0	8097	81.7422538262523	2.0843613500658504	2.8004864488863803	414.9202575683594	414.9311218261719
751	414.9317321777344	89.4271341704					1	DETECTED	414.9317 m/z @89.43 [151020OFc1_NvH-0949-CRLM-17.raw]	414.9317321777344	89.4271341704	3.62396606266667	98.7992946408	95.17532857813333	42214.08984375	7.475132310571542E7	0	8097	0.12415972197128156	0.5012830491954811	0.0027048028280469874	414.93145751953125	414.9341735839844
752	414.9441833496094	7.6087712288					1	DETECTED	414.9442 m/z @7.61 [151020OFc1_NvH-0949-CRLM-17.raw]	414.9441833496094	7.6087712288	1.59515918613333	99.3132776746667	97.71811848853336	152097.296875	7.854029448338339E7	0	8097	0.11295066353191086	2.379960687188203	2.7486401182838684	414.9342346191406	414.95416259765625
753	414.97491455078125	23.4385234285333					1	DETECTED	414.9749 m/z @23.44 [151020OFc1_NvH-0949-CRLM-17.raw]	414.97491455078125	23.4385234285333	2.93344822586667	99.9236147314667	96.99016650560003	160485.140625	8.414907476947759E7	0	8097	0.12266645330901227	1.846328842062831	0.05596380338013371	414.9649353027344	414.98486328125
754	414.98614501953125	22.7168939688					1	DETECTED	414.9861 m/z @22.72 [151020OFc1_NvH-0949-CRLM-17.raw]	414.98614501953125	22.7168939688	0.308715247733333	99.1986107362667	98.88989548853337	129712.625	7.853699433591948E7	0	8097	17.242860247709977	2.7531481181765036	0.7105151537251141	414.98492431640625	414.9961242675781
755	415.00653076171875	46.7544436837333					1	DETECTED	415.0065 m/z @46.75 [151020OFc1_NvH-0949-CRLM-17.raw]	415.00653076171875	46.7544436837333	0.966295433066667	99.8483319642667	98.88203653120004	126366.90625	7.714813197698508E7	0	8097	24.616117718738636	0.7857044267302997	0.8909852813074904	414.99664306640625	415.0165100097656
756	415.0166320800781	43.9047803461333					1	DETECTED	415.0166 m/z @43.90 [151020OFc1_NvH-0949-CRLM-17.raw]	415.0166320800781	43.9047803461333	0.422001235466667	98.3776016701333	97.95560043466664	41808.27734375	7.509965838779303E7	0	8097	52.66202546402448	1.1263723528958782	0.8708772339760081	415.01654052734375	415.0252990722656
757	415.0353088378906	25.2751255445333					1	DETECTED	415.0353 m/z @25.28 [151020OFc1_NvH-0949-CRLM-17.raw]	415.0353088378906	25.2751255445333	0.004764012	99.9426268010667	99.9378627890667	55271.94140625	8.122839305185264E7	0	8097	14.36347055474879	1.9748619208219222	4.117421816750902	415.0254211425781	415.045166015625
758	415.0650329589844	72.4609117181333					1	DETECTED	415.0650 m/z @72.46 [151020OFc1_NvH-0949-CRLM-17.raw]	415.0650329589844	72.4609117181333	0.004764012	98.5424636133333	98.5376996013333	28403.79296875	7.556202767329992E7	0	8097	0.5398001395336678	0.6811186196148207	0.36096068603866177	415.06182861328125	415.0692443847656
759	415.0931701660156	89.990635456					1	DETECTED	415.0932 m/z @89.99 [151020OFc1_NvH-0949-CRLM-17.raw]	415.0931701660156	89.990635456	0.004764012	99.8672529301333	99.86248891813331	456257.0625	9.058703045924461E7	0	8097	0.1422421303467445	0.5018954544671579	0.003522943081105283	415.0833740234375	415.10308837890625
760	415.1130065917969	48.1464402885333					1	DETECTED	415.1130 m/z @48.15 [151020OFc1_NvH-0949-CRLM-17.raw]	415.1130065917969	48.1464402885333	9.45938132346667	95.4582890784	85.99890775493333	33211.1328125	8.03174016352658E7	0	8097	72.86144936965373	1.1114686675018128	1.2229373350036257	415.1031799316406	415.11444091796875
761	415.12451171875	92.3167087058667					1	DETECTED	415.1245 m/z @92.32 [151020OFc1_NvH-0949-CRLM-17.raw]	415.12451171875	92.3167087058667	10.8470094973333	98.3969927994667	87.5499833021334	83673.234375	8.4126830295289E7	0	8097	2.1090174940351574	53.40183437770529	11.03140608591954	415.1154479980469	415.1337585449219
762	415.1451416015625	62.04371149015					1	DETECTED	415.1451 m/z @62.04 [151020OFc1_NvH-0949-CRLM-17.raw]	415.1451416015625	62.04371149015	1.19034721333333	96.4043097026667	95.21396248933337	97926.8984375	8.297079775953673E7	0	8097	0.9490315145069133	0.5956275303360122	22.33326349346729	415.1357421875	415.15411376953125
763	415.1607666015625	92.2254659504					1	DETECTED	415.1608 m/z @92.23 [151020OFc1_NvH-0949-CRLM-17.raw]	415.1607666015625	92.2254659504	0.117746465066667	98.8757081333333	98.75796166826663	74418.0390625	7.292279304981838E7	0	8097	0.09138738402059232	5.4534320701867065	1.8970896623349822	415.1552734375	415.161865234375
764	415.171875	90.7049729397333					1	DETECTED	415.1719 m/z @90.70 [151020OFc1_NvH-0949-CRLM-17.raw]	415.171875	90.7049729397333	6.14247739946667	98.5229287056	92.38045130613332	117277.1875	7.4921432185065E7	0	8097	0.8388712181306204	0.5067861464245981	0.014275389339776744	415.1618957519531	415.18170166015625
765	415.1839294433594	17.4578917768					1	DETECTED	415.1839 m/z @17.46 [151020OFc1_NvH-0949-CRLM-17.raw]	415.1839294433594	17.4578917768	6.70342248533333	93.1056101496	86.40218766426666	94689.7578125	8.066123697503491E7	0	8097	0.14518249761565727	0.5085741163790989	2.5500698493635916	415.1819152832031	415.18597412109375
766	415.19598388671875	15.9513073616					1	DETECTED	415.1960 m/z @15.95 [151020OFc1_NvH-0949-CRLM-17.raw]	415.19598388671875	15.9513073616	3.49395472906667	97.7024859101333	94.20853118106663	168971.65625	8.260519155751462E7	3	8097	0.19918446295329062	21.170018831045784	8.963639677388082	415.1860046386719	415.19976806640625
767	415.20977783203125	29.6155014437333					1	DETECTED	415.2098 m/z @29.62 [151020OFc1_NvH-0949-CRLM-17.raw]	415.20977783203125	29.6155014437333	1.49396863493333	98.7737201952	97.27975156026667	550974.875	1.1113826091090919E8	2	8097	3.154100382232677	1.233323927794412	0.29210003103198434	415.1997985839844	415.2179870605469
768	415.2279968261719	19.5816591714667					1	DETECTED	415.2280 m/z @19.58 [151020OFc1_NvH-0949-CRLM-17.raw]	415.2279968261719	19.5816591714667	3.20309412266667	99.686361204	96.48326708133332	790576.5625	1.662171490681663E8	3	8097	0.1985552438576903	0.8635956907603707	1.0799115125173577	415.218017578125	415.23797607421875
769	415.241943359375	25.9774529792					1	DETECTED	415.2419 m/z @25.98 [151020OFc1_NvH-0949-CRLM-17.raw]	415.241943359375	25.9774529792	3.64302562586667	96.5310057069333	92.88798008106663	438475.84375	1.0260938160227326E8	3	8097	5.756030595720343	0.9483802560623834	0.6642927897189282	415.2380065917969	415.2419738769531
770	415.2519836425781	69.0798667282667					1	DETECTED	415.2520 m/z @69.08 [151020OFc1_NvH-0949-CRLM-17.raw]	415.2519836425781	69.0798667282667	2.1214551336	99.3993395010667	97.27788436746671	1706889.0	3.032345453641362E8	2	8097	47.28233617908246	0.5090261659700792	12.615213003982884	415.24200439453125	415.2580871582031
771	415.26824951171875	51.1149590698667					1	DETECTED	415.2682 m/z @51.11 [151020OFc1_NvH-0949-CRLM-17.raw]	415.26824951171875	51.1149590698667	0.810455297066667	99.7053340392	98.89487874213333	4735953.0	2.0635378446325192E8	2	8097	14.88524741317071	0.8077705740376216	0.015713166485388487	415.2582702636719	415.2782287597656
772	415.2884521484375	92.5916599056					1	DETECTED	415.2885 m/z @92.59 [151020OFc1_NvH-0949-CRLM-17.raw]	415.2884521484375	92.5916599056	4.97919210773333	99.637466284	94.65827417626667	736167.4375	1.4696645366322875E8	2	8097	48.70017083750752	0.5902025625138623	0.0028559645593883745	415.2784729003906	415.2930603027344
773	415.3049621582031	91.5265593501333					1	DETECTED	415.3050 m/z @91.53 [151020OFc1_NvH-0949-CRLM-17.raw]	415.3049621582031	91.5265593501333	9.6050647296	97.1700612610667	87.5649965314667	50273.171875	5.772533843141864E7	0	8097	0.8624224567703322	0.5344445736560017	2.1173822574606196	415.3016357421875	415.3116455078125
774	415.3243408203125	90.9837264296					1	DETECTED	415.3243 m/z @90.98 [151020OFc1_NvH-0949-CRLM-17.raw]	415.3243408203125	90.9837264296	0.0991364328	92.6797421568	92.58060572400001	38627.203125	7.32122767343308E7	0	8097	0.26398503309860644	0.5093306011902553	0.01431059848671884	415.3155822753906	415.3301086425781
775	415.4425048828125	23.5209348808					1	DETECTED	415.4425 m/z @23.52 [151020OFc1_NvH-0949-CRLM-17.raw]	415.4425048828125	23.5209348808	3.48458254986667	99.3611422133333	95.87655966346662	59556.44921875	7.651110513685192E7	0	8097	22.592854742635524	2.944215307685014	4.763289702785944	415.43304443359375	415.44952392578125
776	415.4598083496094	20.5518775154667					1	DETECTED	415.4598 m/z @20.55 [151020OFc1_NvH-0949-CRLM-17.raw]	415.4598083496094	20.5518775154667	3.3439352944	98.2714609912	94.9275256968	2510353.5	1.4633708336134708E8	5	8097	0.3645409050085675	3.9700062654689248	8.42296430541556	415.449951171875	415.46978759765625
777	415.47320556640625	16.1925983130667					1	DETECTED	415.4732 m/z @16.19 [151020OFc1_NvH-0949-CRLM-17.raw]	415.47320556640625	16.1925983130667	3.633459148	99.1228572026667	95.4893980546667	264591.25	8.02447821466143E7	0	8097	4.0105969758627396	0.8818207930656847	35.511818520853055	415.4698181152344	415.48272705078125
778	415.4871520996094	28.7203655968					1	DETECTED	415.4872 m/z @28.72 [151020OFc1_NvH-0949-CRLM-17.raw]	415.4871520996094	28.7203655968	3.1098799184	98.6006886077333	95.4908086893333	200196.390625	7.826963805711626E7	0	8097	4.653997712636521	0.5196267235278497	0.3016246086264975	415.4833679199219	415.49713134765625
779	415.5227355957031	15.0428885746667					1	DETECTED	415.5227 m/z @15.04 [151020OFc1_NvH-0949-CRLM-17.raw]	415.5227355957031	15.0428885746667	4.89375557493333	96.6566942562667	91.76293868133337	130813.8671875	7.613034920436174E7	0	8097	10.380550426431904	0.7585729552958058	0.19039940051198062	415.5127868652344	415.5281677246094
780	415.5383605957031	27.4808902066667					1	DETECTED	415.5384 m/z @27.48 [151020OFc1_NvH-0949-CRLM-17.raw]	415.5383605957031	27.4808902066667	0.874792132	94.3609498557333	93.4861577237333	198317.375	8.392086311628795E7	3	8097	13.737196462359877	0.5241457567617539	0.13679837210877846	415.5284118652344	415.5397644042969
781	415.5497741699219	12.2752493544					1	DETECTED	415.5498 m/z @12.28 [151020OFc1_NvH-0949-CRLM-17.raw]	415.5497741699219	12.2752493544	3.62396606266667	94.780486476	91.15652041333333	266694.25	8.474509593315673E7	3	8097	9.311826334448392	5.383855995194329	12.961905142109755	415.539794921875	415.5544128417969
782	415.5644226074219	29.3967869709333					1	DETECTED	415.5644 m/z @29.40 [151020OFc1_NvH-0949-CRLM-17.raw]	415.5644226074219	29.3967869709333	2.942729492	98.7250037858667	95.7822742938667	1020892.375	1.2576589581931533E8	3	8097	9.910857702813857	0.8128955674939068	1.1339624435347564	415.554443359375	415.5743713378906
783	415.5813293457031	45.7371237189333					1	DETECTED	415.5813 m/z @45.74 [151020OFc1_NvH-0949-CRLM-17.raw]	415.5813293457031	45.7371237189333	2.18591684773333	97.9023693178667	95.71645247013338	563366.8125	9.840350535615166E7	3	8097	10.869060675196039	0.5056168046195136	0.08491117485923858	415.5744323730469	415.5912780761719
784	415.593017578125	40.5051103509333					1	DETECTED	415.5930 m/z @40.51 [151020OFc1_NvH-0949-CRLM-17.raw]	415.593017578125	40.5051103509333	3.49395472906667	96.3460957210667	92.85214099200003	50241.7109375	7.144440404266022E7	0	8097	0.1881011061455311	1.2543804622131536	1.666039996429684	415.5914611816406	415.60272216796875
785	415.6416320800781	35.8547547376					1	DETECTED	415.6416 m/z @35.85 [151020OFc1_NvH-0949-CRLM-17.raw]	415.6416320800781	35.8547547376	3.62396606266667	95.438654428	91.81468836533334	123591.8828125	7.714452356969175E7	0	8097	50.11466999825433	1.4310854615859825	1.940731606190315	415.6317443847656	415.6515808105469
786	415.6662902832031	24.1531987605333					1	DETECTED	415.6663 m/z @24.15 [151020OFc1_NvH-0949-CRLM-17.raw]	415.6662902832031	24.1531987605333	6.28005676853333	97.6358731661333	91.35581639759997	310699.5625	7.8815113979125E7	0	8097	0.2345734066226477	1.350590790609412	0.5029164442554035	415.6565856933594	415.6760559082031
787	415.68414306640625	23.9795483922667					1	DETECTED	415.6841 m/z @23.98 [151020OFc1_NvH-0949-CRLM-17.raw]	415.68414306640625	23.9795483922667	4.7868276512	96.2865155728	91.4996879216	125821.84375	7.831078792133878E7	0	8097	0.16432789845739393	2.8646469483827746	0.26800306883314196	415.6764221191406	415.6941223144531
788	415.71014404296875	20.6199575634667					1	DETECTED	415.7101 m/z @20.62 [151020OFc1_NvH-0949-CRLM-17.raw]	415.71014404296875	20.6199575634667	3.72051719493333	99.3418503784	95.62133318346666	2417464.25	1.4541410531172505E8	2	8097	0.3370113392569323	0.8866464717975179	38.8911000343159	415.7001647949219	415.7201232910156
789	415.724365234375	25.3382079426667					1	DETECTED	415.7244 m/z @25.34 [151020OFc1_NvH-0949-CRLM-17.raw]	415.724365234375	25.3382079426667	3.49395472906667	98.8946517858667	95.40069705680003	258392.3125	9.248540360968766E7	2	8097	5.464236506731275	3.341810533877283	0.07567758894277848	415.7201843261719	415.7246398925781
790	415.7346496582031	21.3881885733333					1	DETECTED	415.7346 m/z @21.39 [151020OFc1_NvH-0949-CRLM-17.raw]	415.7346496582031	21.3881885733333	0.506248369866667	98.4260278573333	97.91977948746663	1425264.75	1.5904521087651727E8	2	8097	23.548153326463062	0.6628649339521612	2.0301966707959758	415.72467041015625	415.74462890625
791	415.7526550292969	32.6724722906667					1	DETECTED	415.7527 m/z @32.67 [151020OFc1_NvH-0949-CRLM-17.raw]	415.7526550292969	32.6724722906667	2.95207319813333	95.1612990357333	92.20922583759996	627686.875	9.523215097425574E7	2	8097	0.2015921254354609	1.8412384382549243	0.0885479005509667	415.7446594238281	415.7597961425781
792	415.76983642578125	51.0854154472					1	DETECTED	415.7698 m/z @51.09 [151020OFc1_NvH-0949-CRLM-17.raw]	415.76983642578125	51.0854154472	1.83403762533333	98.923099384	97.08906175866667	2108137.75	1.395158192089599E8	2	8097	0.257441749217314	0.5099811134597272	101.78538052884772	415.7598571777344	415.77960205078125
793	415.78118896484375	15.1353623178667					1	DETECTED	415.7812 m/z @15.14 [151020OFc1_NvH-0949-CRLM-17.raw]	415.78118896484375	15.1353623178667	3.6524654096	87.6079693048	83.9555038952	57738.3125	7.54990078120541E7	0	8097	43.84444995673955	3.6556761140457175	0.012585470607879961	415.7799987792969	415.79095458984375
794	415.8394470214844	35.7932147965333					1	DETECTED	415.8394 m/z @35.79 [151020OFc1_NvH-0949-CRLM-17.raw]	415.8394470214844	35.7932147965333	0.0991364328	98.7737201952	98.6745837624	100445.6171875	8.572524350205258E7	0	8097	19.737396741156466	1.690089456035153	1.3168716209370694	415.8294677734375	415.8482360839844
795	415.8582763671875	19.1939322384					1	DETECTED	415.8583 m/z @19.19 [151020OFc1_NvH-0949-CRLM-17.raw]	415.8582763671875	19.1939322384	0.5898332936	99.8579360410667	99.2681027474667	100906.7265625	7.798969828756666E7	0	8097	4.2635455935022595	3.3933650250564664	0.010685345637203341	415.8482971191406	415.8666687011719
796	415.8766784667969	8.84839405866667					1	DETECTED	415.8767 m/z @8.85 [151020OFc1_NvH-0949-CRLM-17.raw]	415.8766784667969	8.84839405866667	0.242430740266667	99.7437089576	99.50127821733334	271234.6875	8.87232555006566E7	3	8097	0.13351203476797835	2.276215714153829	21.531698427443303	415.86669921875	415.8818359375
797	415.8918762207031	26.6036391570667					1	DETECTED	415.8919 m/z @26.60 [151020OFc1_NvH-0949-CRLM-17.raw]	415.8918762207031	26.6036391570667	0.626783055466667	99.7437089576	99.11692590213335	322052.46875	8.938756813398762E7	3	8097	14.45232790728399	41.68392096243042	3.802005289750017	415.88189697265625	415.8929138183594
798	415.9029235839844	26.5628696341333					1	DETECTED	415.9029 m/z @26.56 [151020OFc1_NvH-0949-CRLM-17.raw]	415.9029235839844	26.5628696341333	0.468977789333333	99.9807390242667	99.51176123493336	1259150.25	1.3139010041981581E8	3	8097	18.042386074478458	0.7637895783658084	0.2459662564898614	415.8929443359375	415.9128723144531
799	415.9140625	34.9280427093333					1	DETECTED	415.9141 m/z @34.93 [151020OFc1_NvH-0949-CRLM-17.raw]	415.9140625	34.9280427093333	0.108392548266667	99.8579360410667	99.74954349280003	196890.5625	8.328652831784567E7	3	8097	19.89390923715196	0.9705052396938831	1.7005239931295655	415.9129333496094	415.9237060546875
800	415.9313049316406	30.2443853258667					1	DETECTED	415.9313 m/z @30.24 [151020OFc1_NvH-0949-CRLM-17.raw]	415.9313049316406	30.2443853258667	0.0330330464	99.5326151893333	99.49958214293329	92254.140625	7.296172404401472E7	0	8097	0.06718201721974992	1.5963708366369296	6.288349491845801	415.924072265625	415.9407958984375
801	415.9609375	20.5962417946667					1	DETECTED	415.9609 m/z @20.60 [151020OFc1_NvH-0949-CRLM-17.raw]	415.9609375	20.5962417946667	0.0330330464	99.6469036498667	99.6138706034667	1220251.75	1.0435058551285368E8	0	8097	0.36112952955394206	0.786765919300401	0.6090773847912402	415.9509582519531	415.9709167480469
802	415.9763488769531	24.214708072					1	DETECTED	415.9763 m/z @24.21 [151020OFc1_NvH-0949-CRLM-17.raw]	415.9763488769531	24.214708072	0.0612657906666667	99.7437089576	99.68244316693334	114269.3671875	8.348706390436703E7	0	8097	8.012138539916066	2.5033919333135315	9.309980233368702	415.97119140625	415.9862365722656
803	415.99749755859375	43.8118269408					1	DETECTED	415.9975 m/z @43.81 [151020OFc1_NvH-0949-CRLM-17.raw]	415.99749755859375	43.8118269408	0.185964277866667	99.9997057429333	99.81374146506663	358331.28125	8.296021561190684E7	0	8097	0.08159451279953345	1.7710948360396852	0.010475416621466562	415.9875793457031	416.0074157714844
804	416.0108337402344	44.9175273442667					1	DETECTED	416.0108 m/z @44.92 [151020OFc1_NvH-0949-CRLM-17.raw]	416.0108337402344	44.9175273442667	0.0330330464	99.3897896397333	99.35675659333329	43636.5703125	8.48263791718239E7	0	8097	57.709832318869196	0.9728698900023657	0.9759998829154293	416.007568359375	416.0205383300781
805	416.0342712402344	16.0599680456					1	DETECTED	416.0343 m/z @16.06 [151020OFc1_NvH-0949-CRLM-17.raw]	416.0342712402344	16.0599680456	0.051745156	99.6281053493333	99.5763601933333	62229.0234375	7.904234863212626E7	0	8097	19.865357575262543	2.9674780903065425	4.813631413982714	416.0248718261719	416.04425048828125
806	416.0677185058594	24.1081467293333					1	DETECTED	416.0677 m/z @24.11 [151020OFc1_NvH-0949-CRLM-17.raw]	416.0677185058594	24.1081467293333	1.80653623146667	99.1888671554667	97.38233092400003	152786.046875	8.498054721081184E7	0	8097	41.09388476930798	2.0462504479287413	483.34040610421636	416.0577697753906	416.0751953125
807	416.085205078125	89.990635456					1	DETECTED	416.0852 m/z @89.99 [151020OFc1_NvH-0949-CRLM-17.raw]	416.085205078125	89.990635456	5.25971999173333	99.3705566602667	94.11083666853337	568713.5625	8.106899456134832E7	0	8097	0.12922296312403603	0.5017015128390253	0.00300694361325665	416.0753173828125	416.0943603515625
808	416.0983581542969	90.8784732632					1	DETECTED	416.0984 m/z @90.88 [151020OFc1_NvH-0949-CRLM-17.raw]	416.0983581542969	90.8784732632	6.43790881493333	93.9751605808	87.53725176586667	45610.99609375	8.331552428348929E7	0	8097	0.04167733025249731	0.518336491103735	0.03667298220746993	416.0954284667969	416.108154296875
809	416.1198425292969	90.3448445496					1	DETECTED	416.1198 m/z @90.34 [151020OFc1_NvH-0949-CRLM-17.raw]	416.1198425292969	90.3448445496	1.88015217653333	96.8875975277333	95.00744535119998	75992.8515625	7.2340631504223E7	0	8097	0.3882584746558422	0.5369794592770509	0.07395891855410179	416.1103820800781	416.12969970703125
810	416.1512756347656	92.4244555005333					1	DETECTED	416.1513 m/z @92.42 [151020OFc1_NvH-0949-CRLM-17.raw]	416.1512756347656	92.4244555005333	7.00575702906667	94.7331104165333	87.72735338746662	131480.921875	8.034398573289637E7	0	8097	1.798364526006793	1.9704203711915458	0.05323692955478303	416.1414794921875	416.1605529785156
811	416.1707763671875	91.3731383277333					1	DETECTED	416.1708 m/z @91.37 [151020OFc1_NvH-0949-CRLM-17.raw]	416.1707763671875	91.3731383277333	5.28685744346667	99.5901314008	94.30327395733333	53674.19140625	7.238344747068374E7	0	8097	67.35247670665262	0.5477253343312248	0.016221155290619627	416.16143798828125	416.18048095703125
812	416.1923828125	91.9233259581333					1	DETECTED	416.1924 m/z @91.92 [151020OFc1_NvH-0949-CRLM-17.raw]	416.1923828125	91.9233259581333	0.0612657906666667	99.7819101536	99.72064436293333	278961.03125	8.267449497805262E7	0	8097	68.59190654152466	0.54200618454914	0.1575254824602884	416.1824035644531	416.20166015625
813	416.2117614746094	17.3144476237333					1	DETECTED	416.2118 m/z @17.31 [151020OFc1_NvH-0949-CRLM-17.raw]	416.2117614746094	17.3144476237333	3.3994702824	97.6165101344	94.217039852	836537.375	1.2413523557014108E8	3	8097	3.3864511940268613	0.5369324524761528	0.9393840394656278	416.2018127441406	416.22174072265625
814	416.2319030761719	19.8323025152					1	DETECTED	416.2319 m/z @19.83 [151020OFc1_NvH-0949-CRLM-17.raw]	416.2319030761719	19.8323025152	3.16609148666667	99.7437089576	96.57761747093333	2274190.75	2.0193303600244835E8	2	8097	0.2437876122824889	41.13352991589168	27.01135663826239	416.221923828125	416.2410583496094
815	416.2510681152344	29.9697656378667					1	DETECTED	416.2511 m/z @29.97 [151020OFc1_NvH-0949-CRLM-17.raw]	416.2510681152344	29.9697656378667	2.942729492	97.2168606893333	94.2741311973333	7.39368E7	1.5385675563290796E9	2	8097	0.24535522202558369	1.8023963992094738	2.206151555849953	416.2410888671875	416.2610168457031
816	416.2641906738281	85.7703256904					1	DETECTED	416.2642 m/z @85.77 [151020OFc1_NvH-0949-CRLM-17.raw]	416.2641906738281	85.7703256904	2.627208324	99.9807390242667	97.3535307002667	5892356.0	3.90384163380792E8	0	8097	4.790573004796869	0.6408107684769356	0.014022082238535965	416.2610778808594	416.2741394042969
817	416.2760009765625	6.8455422424					1	DETECTED	416.2760 m/z @6.85 [151020OFc1_NvH-0949-CRLM-17.raw]	416.2760009765625	6.8455422424	5.03428091573333	86.1195925042667	81.08531158853337	66888.7421875	9.009668152654634E7	4	8097	1.909141434518978	3.325756314147925	0.8735392835921781	416.2743225097656	416.2763977050781
818	416.28643798828125	46.1400380818667					1	DETECTED	416.2864 m/z @46.14 [151020OFc1_NvH-0949-CRLM-17.raw]	416.28643798828125	46.1400380818667	4.2712525144	94.8375671738667	90.5663146594667	241629.34375	8.360563555560501E7	0	8097	45.11245037678146	1.1846828102931508	0.2772325720085636	416.2765808105469	416.2913513183594
819	416.3013916015625	89.8024607456					1	DETECTED	416.3014 m/z @89.80 [151020OFc1_NvH-0949-CRLM-17.raw]	416.3013916015625	89.8024607456	9.94227349653333	99.0087084837333	89.06643498719997	3902365.25	1.2214363713882686E8	0	8097	0.07387494650335213	0.5470853088908929	0.04957625263556714	416.2914123535156	416.3095703125
820	416.337158203125	90.6367180408					1	DETECTED	416.3372 m/z @90.64 [151020OFc1_NvH-0949-CRLM-17.raw]	416.337158203125	90.6367180408	3.39029955386667	92.5292688157333	89.13896926186663	74507.765625	8.76201540894346E7	0	8097	1.175491775350224	0.5108460083964177	40.18600997327969	416.3285217285156	416.3421936035156
821	416.3735046386719	91.8857285250667					1	DETECTED	416.3735 m/z @91.89 [151020OFc1_NvH-0949-CRLM-17.raw]	416.3735046386719	91.8857285250667	0.108392548266667	99.7245485045333	99.61615595626664	42048.32421875	8.187395363315472E7	0	8097	1.5396421861811262	0.5310250850957201	0.06043929867015949	416.3638916015625	416.3741149902344
822	416.44915771484375	17.1254414744					1	DETECTED	416.4492 m/z @17.13 [151020OFc1_NvH-0949-CRLM-17.raw]	416.44915771484375	17.1254414744	1.31007091253333	99.1228572026667	97.81278629013336	547268.3125	8.966785614072464E7	0	8097	0.1360997343139836	1.360284648601937	0.02710539057167573	416.439453125	416.4591369628906
823	416.46173095703125	20.5962417946667					1	DETECTED	416.4617 m/z @20.60 [151020OFc1_NvH-0949-CRLM-17.raw]	416.46173095703125	20.5962417946667	3.43799319786667	99.5614463448	96.12345314693333	185453.3125	8.065455081716973E7	0	8097	4.493622724890336	0.649639431463505	1.0693157089975547	416.4591979980469	416.4717102050781
824	416.47576904296875	24.9434459117333					1	DETECTED	416.4758 m/z @24.94 [151020OFc1_NvH-0949-CRLM-17.raw]	416.47576904296875	24.9434459117333	3.3240190664	96.6763006021333	93.3522815357333	107862.921875	7.625526299136299E7	0	8097	3.2834774027833795	2.9304321663686674	0.0678960322080041	416.47174072265625	416.4825134277344
825	416.4927062988281	43.7884732050667					1	DETECTED	416.4927 m/z @43.79 [151020OFc1_NvH-0949-CRLM-17.raw]	416.4927062988281	43.7884732050667	3.42864289786667	99.7914019061333	96.36275900826664	1191803.125	9.97557110254583E7	0	8097	0.05936470121214654	0.5934241987210985	0.15061675103188693	416.48284912109375	416.5026550292969
826	416.5223083496094	20.0138545701333					1	DETECTED	416.5223 m/z @20.01 [151020OFc1_NvH-0949-CRLM-17.raw]	416.5223083496094	20.0138545701333	3.16609148666667	97.3977983493333	94.23170686266663	118341.015625	7.942799151032503E7	0	8097	11.932382457252356	4.440317085719297	0.26861191957721015	416.5123596191406	416.5322570800781
827	416.5459899902344	17.3144476237333					1	DETECTED	416.5460 m/z @17.31 [151020OFc1_NvH-0949-CRLM-17.raw]	416.5459899902344	17.3144476237333	3.68294035546667	98.0974420298667	94.41450167440003	444721.90625	9.971965821330151E7	0	8097	0.18084446220147754	0.6195252042409335	13.929419927380264	416.53607177734375	416.55596923828125
828	416.5664978027344	23.6474650496					1	DETECTED	416.5665 m/z @23.65 [151020OFc1_NvH-0949-CRLM-17.raw]	416.5664978027344	23.6474650496	2.49887639866667	99.5806622074667	97.08178580880003	1893570.125	1.2619933933960703E8	3	8097	1.5253061185762924	1.255926861979846	18.194852387157756	416.5565185546875	416.5764465332031
829	416.5810852050781	42.5504476026667					1	DETECTED	416.5811 m/z @42.55 [151020OFc1_NvH-0949-CRLM-17.raw]	416.5810852050781	42.5504476026667	3.25835915626667	89.5061161504	86.24775699413334	519183.90625	8.704607233826645E7	3	8097	0.15606962874234398	0.5574031219672476	0.1109788149513487	416.5765075683594	416.5835266113281
830	416.5935363769531	29.502127356					1	DETECTED	416.5935 m/z @29.50 [151020OFc1_NvH-0949-CRLM-17.raw]	416.5935363769531	29.502127356	3.3347106544	97.3028178304	93.968107176	703258.6875	8.524150761284022E7	0	8097	0.1896208874722518	0.5111328179882483	0.016599521551568984	416.5836486816406	416.60302734375
831	416.6430358886719	11.3090454157333					1	DETECTED	416.6430 m/z @11.31 [151020OFc1_NvH-0949-CRLM-17.raw]	416.6430358886719	11.3090454157333	3.47502790026667	96.8397046029333	93.36467670266663	119786.890625	8.416349085606019E7	0	8097	0.11437919342125724	9.869503454672168	0.6894078077336945	416.6331787109375	416.65301513671875
832	416.6996765136719	17.1686740658667					1	DETECTED	416.6997 m/z @17.17 [151020OFc1_NvH-0949-CRLM-17.raw]	416.6996765136719	17.1686740658667	3.87780643493333	92.4244555005333	88.54664906559996	507144.09375	8.234011412592116E7	2	8097	32.60215115167911	2.0905555713945145	5.8242144912685	416.6897277832031	416.7096252441406
833	416.7137145996094	20.7095401645333					1	DETECTED	416.7137 m/z @20.71 [151020OFc1_NvH-0949-CRLM-17.raw]	416.7137145996094	20.7095401645333	3.46580901973333	97.7606877866667	94.29487876693337	254156.3125	9.124956313293312E7	4	8097	0.14849622024473064	0.7668242320592219	90.42323475865456	416.70977783203125	416.72369384765625
834	416.73370361328125	19.8179026082667					1	DETECTED	416.7337 m/z @19.82 [151020OFc1_NvH-0949-CRLM-17.raw]	416.73370361328125	19.8179026082667	2.79515838293333	99.8105407530667	97.01538237013338	927392.25	1.2065913576182337E8	2	8097	0.21626201099059017	4.521015407257563	4.867970109504493	416.7237243652344	416.74090576171875
835	416.75091552734375	29.9697656378667					1	DETECTED	416.7509 m/z @29.97 [151020OFc1_NvH-0949-CRLM-17.raw]	416.75091552734375	29.9697656378667	3.35321897946667	98.1069899578667	94.75377097840003	3.301765E7	8.204108652351544E8	2	8097	0.22061432764697386	1.678185875576128	0.16697721719174402	416.7409362792969	416.7608947753906
836	416.7733459472656	26.7238237272					1	DETECTED	416.7733 m/z @26.72 [151020OFc1_NvH-0949-CRLM-17.raw]	416.7733459472656	26.7238237272	3.4085408816	87.0662653	83.6577244184	124882.171875	7.530916281333335E7	0	8097	24.347978821817073	1.3536556506616837	1.8149338754940316	416.763427734375	416.78326416015625
837	416.7876892089844	25.9089079426667					1	DETECTED	416.7877 m/z @25.91 [151020OFc1_NvH-0949-CRLM-17.raw]	416.7876892089844	25.9089079426667	5.12737192133333	99.2366127370667	94.10924081573336	80676.21875	7.825950174711189E7	0	8097	16.88085560704647	2.5360292577647443	4.3183040061935065	416.78424072265625	416.7975158691406
838	416.8432312011719	11.3452076448					1	DETECTED	416.8432 m/z @11.35 [151020OFc1_NvH-0949-CRLM-17.raw]	416.8432312011719	11.3452076448	0.3651627008	99.6768778938667	99.3117151930667	123204.296875	8.160144644751333E7	0	8097	0.14843238748954946	0.5362816816923615	70.17479475165584	416.833251953125	416.8531799316406
839	416.85662841796875	20.0569019450667					1	DETECTED	416.8566 m/z @20.06 [151020OFc1_NvH-0949-CRLM-17.raw]	416.85662841796875	20.0569019450667	0.975509858133333	99.5901314008	98.61462154266667	83342.5078125	7.40480233346454E7	0	8097	4.570030871251252	4.522062400413871	0.3880307261379876	416.8533630371094	416.85699462890625
840	416.86700439453125	33.9862489626667					1	DETECTED	416.8670 m/z @33.99 [151020OFc1_NvH-0949-CRLM-17.raw]	416.86700439453125	33.9862489626667	0.051745156	99.9997057429333	99.9479605869333	142777.015625	7.556908404487742E7	3	8097	14.050382328140138	1.753508614456723	1.2821915293559143	416.8570251464844	416.8680725097656
841	416.8780822753906	9.22842969466667					1	DETECTED	416.8781 m/z @9.23 [151020OFc1_NvH-0949-CRLM-17.raw]	416.8780822753906	9.22842969466667	0.0706219309333333	99.8293698077333	99.75874787679997	744974.0625	1.0255016607718988E8	3	8097	11.154771012202634	9.358881707330138	12.667643545258496	416.8681335449219	416.8880615234375
842	416.8886413574219	15.6754162133333					1	DETECTED	416.8886 m/z @15.68 [151020OFc1_NvH-0949-CRLM-17.raw]	416.8886413574219	15.6754162133333	0.9846928512	61.1650215824	60.1803287312	269978.84375	6.995723347379568E7	0	8097	0.11402098659718973	0.5395537460768595	0.031047545440004744	416.8880920410156	416.8908386230469
843	416.9008483886719	23.67969796					1	DETECTED	416.9008 m/z @23.68 [151020OFc1_NvH-0949-CRLM-17.raw]	416.9008483886719	23.67969796	0.004764012	99.9236147314667	99.9188507194667	1202507.25	1.1989451973812085E8	3	8097	1.5891163580003855	1.5649003294238455	0.7387200733577068	416.890869140625	416.91082763671875
844	416.9148864746094	42.5031897045333					1	DETECTED	416.9149 m/z @42.50 [151020OFc1_NvH-0949-CRLM-17.raw]	416.9148864746094	42.5031897045333	0.185964277866667	99.1228572026667	98.93689292480002	338477.84375	8.460518670527002E7	3	8097	7.354769957595082	0.9324193378322384	0.10728931698077013	416.9108581542969	416.9248352050781
845	416.927734375	29.5995931309333					1	DETECTED	416.9277 m/z @29.60 [151020OFc1_NvH-0949-CRLM-17.raw]	416.927734375	29.5995931309333	0.136352918666667	99.6671970768	99.53084415813332	329008.0	8.453677422275734E7	0	8097	1.2336196245473552	0.5258323925824036	6.682677494161652	416.9249572753906	416.93756103515625
846	416.9504089355469	17.1254414744					1	DETECTED	416.9504 m/z @17.13 [151020OFc1_NvH-0949-CRLM-17.raw]	416.9504089355469	17.1254414744	0.242430740266667	98.6965040304	98.45407329013334	215255.546875	8.199192356133573E7	0	8097	0.09523154420889313	0.5256232287492358	0.012842831444074455	416.9407043457031	416.9508972167969
847	416.9609069824219	42.3894017669333					1	DETECTED	416.9609 m/z @42.39 [151020OFc1_NvH-0949-CRLM-17.raw]	416.9609069824219	42.3894017669333	0.3275964056	99.7148796768	99.38728327119999	225946.625	8.134565128219715E7	0	8097	18.82540819852184	1.373398307436263	0.0040945593805704	416.950927734375	416.97088623046875
848	416.98870849609375	33.7837385362667					1	DETECTED	416.9887 m/z @33.78 [151020OFc1_NvH-0949-CRLM-17.raw]	416.98870849609375	33.7837385362667	0.3370796208	99.9616417426667	99.6245621218667	342526.78125	9.780373534902154E7	0	8097	0.13582172811125304	55.57372191274034	0.40919105561767627	416.9787292480469	416.9986877441406
849	417.0029296875	14.8123680984					1	DETECTED	417.0029 m/z @14.81 [151020OFc1_NvH-0949-CRLM-17.raw]	417.0029296875	14.8123680984	3.1754484024	96.6566942562667	93.48124585386671	126465.0625	8.203222728496832E7	0	8097	0.03864413143547907	5.9710993327723525	1153.872652355619	416.99871826171875	417.0129089355469
850	417.02838134765625	32.733904816					1	DETECTED	417.0284 m/z @32.73 [151020OFc1_NvH-0949-CRLM-17.raw]	417.02838134765625	32.733904816	0.0799948333333333	98.3875136426667	98.30751880933337	144111.984375	7.761359513389982E7	0	8097	58.02586088064445	1.2787504940727181	5.607034434175482	417.0184326171875	417.038330078125
851	417.0438232421875	23.7418761669333					1	DETECTED	417.0438 m/z @23.74 [151020OFc1_NvH-0949-CRLM-17.raw]	417.0438232421875	23.7418761669333	0.801274240266667	99.3226882781333	98.52141403786663	71968.0625	8.206067763524911E7	0	8097	37.396258981169666	2.29989089143591	3.8890372503678776	417.0384216308594	417.0538024902344
852	417.0882263183594	89.9377340712					1	DETECTED	417.0882 m/z @89.94 [151020OFc1_NvH-0949-CRLM-17.raw]	417.0882263183594	89.9377340712	0.204758297333333	98.3094855944	98.10472729706667	145357.46875	8.480109698119946E7	0	8097	0.06386495620296273	0.5125503106648316	0.004363792292512568	417.0784606933594	417.0977783203125
853	417.11553955078125	93.7109014517333					1	DETECTED	417.1155 m/z @93.71 [151020OFc1_NvH-0949-CRLM-17.raw]	417.11553955078125	93.7109014517333	14.7402399874667	96.5211128586667	81.7808728712	75748.5234375	7.108010556297803E7	0	8097	46.521920697708794	0.503816939780516	6.182341978947166	417.105712890625	417.1159362792969
854	417.1259460449219	91.4009403629333					1	DETECTED	417.1259 m/z @91.40 [151020OFc1_NvH-0949-CRLM-17.raw]	417.1259460449219	91.4009403629333	0.810455297066667	99.7245485045333	98.91409320746664	79196.0	9.458198231675021E7	0	8097	0.14486154391215678	0.5140316661245226	10.563968912451186	417.115966796875	417.1349792480469
855	417.14019775390625	90.7149962304					1	DETECTED	417.1402 m/z @90.71 [151020OFc1_NvH-0949-CRLM-17.raw]	417.14019775390625	90.7149962304	0.626783055466667	98.0778530810667	97.45107002560005	69238.125	7.427923407779936E7	0	8097	0.466152244572001	0.540864706886624	0.007286706760904776	417.1361389160156	417.150146484375
856	417.157470703125	53.3032380416					1	DETECTED	417.1575 m/z @53.30 [151020OFc1_NvH-0949-CRLM-17.raw]	417.157470703125	53.3032380416	5.74402273786667	93.8263315376	88.08230879973333	30489.2890625	7.71119524838674E7	0	8097	85.62855710725678	0.9260277765013819	0.8520555530027637	417.1507263183594	417.1662292480469
857	417.1766357421875	92.2973737021333					1	DETECTED	417.1766 m/z @92.30 [151020OFc1_NvH-0949-CRLM-17.raw]	417.1766357421875	92.2973737021333	5.295980044	93.2159552128	87.9199751688	52063.69921875	7.060872549271886E7	0	8097	1.8689080363236457	0.5052791195177643	0.0069940842313816086	417.16705322265625	417.1772155761719
858	417.1872253417969	9.450376828					1	DETECTED	417.1872 m/z @9.45 [151020OFc1_NvH-0949-CRLM-17.raw]	417.1872253417969	9.450376828	4.98853786106667	99.6959528970667	94.70741503600003	69781.2734375	7.718350525609294E7	3	8097	0.15961413938269864	1.1287403959814977	15.603884300424633	417.17724609375	417.1891784667969
859	417.1991882324219	15.6880976536					1	DETECTED	417.1992 m/z @15.69 [151020OFc1_NvH-0949-CRLM-17.raw]	417.1991882324219	15.6880976536	0.534129343733333	97.5306387069333	96.99650936319998	129001.296875	8.126202086467777E7	0	8097	1.4296584712125213	6.811265920999248	1.8222903255657876	417.18927001953125	417.1998596191406
860	417.2098693847656	13.9922607688					1	DETECTED	417.2099 m/z @13.99 [151020OFc1_NvH-0949-CRLM-17.raw]	417.2098693847656	13.9922607688	1.88937088533333	99.1323696066667	97.24299872133336	849873.9375	1.3052016628334644E8	3	8097	4.861820018403293	1.767769291933034	453.2843386369371	417.19989013671875	417.2165222167969
861	417.2265319824219	27.5276225117333					1	DETECTED	417.2265 m/z @27.53 [151020OFc1_NvH-0949-CRLM-17.raw]	417.2265319824219	27.5276225117333	2.388227468	99.0948573173333	96.7066298493333	1142583.375	1.3887821845237023E8	2	8097	11.501465529546511	1.0775887630547412	6.3888425954116395	417.216552734375	417.22857666015625
862	417.23858642578125	39.0698825696					1	DETECTED	417.2386 m/z @39.07 [151020OFc1_NvH-0949-CRLM-17.raw]	417.23858642578125	39.0698825696	3.50385231226667	98.8472420952	95.34338978293333	1452942.25	1.3600622918261287E8	2	8097	0.20618433902032507	0.5232200672473343	0.16549799607606358	417.2286071777344	417.24212646484375
863	417.25213623046875	29.9697656378667					1	DETECTED	417.2521 m/z @29.97 [151020OFc1_NvH-0949-CRLM-17.raw]	417.25213623046875	29.9697656378667	2.82300792186667	98.9706945736	96.14768665173332	8896534.0	2.93898882442244E8	3	8097	0.20763775106170712	3.1261338492130983	0.15344652854964497	417.2421569824219	417.2620849609375
864	417.267578125	85.7703256904					1	DETECTED	417.2676 m/z @85.77 [151020OFc1_NvH-0949-CRLM-17.raw]	417.267578125	85.7703256904	3.0446323896	98.923099384	95.8784669944	1362321.625	1.4409324715859985E8	0	8097	0.24229873922396905	0.6586104888083907	0.008328269796310543	417.26214599609375	417.2775573730469
865	417.2781982421875	56.7943315472					1	DETECTED	417.2782 m/z @56.79 [151020OFc1_NvH-0949-CRLM-17.raw]	417.2781982421875	56.7943315472	3.1191212024	91.6995058216	88.5803846192	24235.759765625	5.865827972418435E7	0	8097	13.460888680538645	0.8251517232086785	0.6506928376817219	417.2777404785156	417.2801208496094
866	417.2903747558594	46.1820378909333					1	DETECTED	417.2904 m/z @46.18 [151020OFc1_NvH-0949-CRLM-17.raw]	417.2903747558594	46.1820378909333	0.543422770933333	92.6148724461333	92.07144967519997	45234.5625	7.715381239967991E7	0	8097	0.13992610059612076	1.06131447524619	1.1544940971060542	417.28106689453125	417.2939758300781
867	417.3044128417969	89.8024607456					1	DETECTED	417.3044 m/z @89.80 [151020OFc1_NvH-0949-CRLM-17.raw]	417.3044128417969	89.8024607456	2.06615640533333	99.7341103813333	97.66795397599996	1236708.375	7.621708537961604E7	0	8097	0.06114464683152221	0.7404796193815403	0.029719636990894503	417.2950744628906	417.30523681640625
868	417.3213806152344	91.8857285250667					1	DETECTED	417.3214 m/z @91.89 [151020OFc1_NvH-0949-CRLM-17.raw]	417.3213806152344	91.8857285250667	46.2040250234667	97.8363908205333	51.6323657970666	71680.328125	7.344373165647417E7	0	8097	0.8201568923458922	0.5651317906222365	0.5449699783401464	417.3147277832031	417.32843017578125
869	417.4040832519531	16.9698354389333					1	DETECTED	417.4041 m/z @16.97 [151020OFc1_NvH-0949-CRLM-17.raw]	417.4040832519531	16.9698354389333	2.39747154613333	97.4639037733333	95.06643222719997	71196.7734375	8.190307394780482E7	0	8097	0.0322831666718173	3.261874083249155	0.024435742926721907	417.3941345214844	417.41339111328125
870	417.42901611328125	20.5675186722667					1	DETECTED	417.4290 m/z @20.57 [151020OFc1_NvH-0949-CRLM-17.raw]	417.42901611328125	20.5675186722667	3.00731052506667	99.8953791981333	96.88806867306663	220728.609375	8.462726321672988E7	0	8097	0.1646926635223913	0.6976542263044735	102.4223739648745	417.4191589355469	417.4385986328125
871	417.4552917480469	34.0731875109333					1	DETECTED	417.4553 m/z @34.07 [151020OFc1_NvH-0949-CRLM-17.raw]	417.4552917480469	34.0731875109333	2.82300792186667	99.7819101536	96.95890223173332	104615.3515625	8.89425994653964E7	0	8097	82.67603733455664	1.7266582161432127	2.8381983357168705	417.4453430175781	417.45782470703125
872	417.46783447265625	11.1755969184					1	DETECTED	417.4678 m/z @11.18 [151020OFc1_NvH-0949-CRLM-17.raw]	417.46783447265625	11.1755969184	3.50385231226667	97.1022954224	93.59844311013333	517914.96875	1.0019798488169241E8	0	8097	0.09535296580281205	3.6951086094374386	0.6568778771428228	417.4578857421875	417.47772216796875
873	417.4788513183594	37.1802936930667					1	DETECTED	417.4789 m/z @37.18 [151020OFc1_NvH-0949-CRLM-17.raw]	417.4788513183594	37.1802936930667	3.4180055512	98.9135177741333	95.4955122229333	233322.546875	9.316804975249895E7	0	8097	8.573234215608004	0.6307593916535744	84.82595969465876	417.47802734375	417.48870849609375
874	417.4928283691406	11.3090454157333					1	DETECTED	417.4928 m/z @11.31 [151020OFc1_NvH-0949-CRLM-17.raw]	417.4928283691406	11.3090454157333	2.86920520693333	97.0296984221333	94.16049321519996	80427.9140625	8.270118933803502E7	0	8097	0.26163501282718116	0.5164035661413952	1.1509964823409575	417.48895263671875	417.5027160644531
875	417.5218505859375	9.40971305093333					1	DETECTED	417.5219 m/z @9.41 [151020OFc1_NvH-0949-CRLM-17.raw]	417.5218505859375	9.40971305093333	3.5623849992	98.8377066861333	95.2753216869333	54896.6171875	8.787979788438644E7	0	8097	10.001442684779114	8.146910934703818	5.209610155840179	417.5123596191406	417.5220642089844
876	417.5322265625	16.5737440330667					1	DETECTED	417.5322 m/z @16.57 [151020OFc1_NvH-0949-CRLM-17.raw]	417.5322265625	16.5737440330667	3.3439352944	95.9898975877333	92.6459622933333	105642.3515625	8.272223013693577E7	0	8097	0.12535573610247397	5.244659583211316	0.378615593313194	417.5222473144531	417.533935546875
877	417.5439453125	13.97144424					1	DETECTED	417.5439 m/z @13.97 [151020OFc1_NvH-0949-CRLM-17.raw]	417.5439453125	13.97144424	3.81408421066667	99.2747783517333	95.46069414106664	524381.9375	9.98492785993922E7	3	8097	0.13675805601428692	3.119907806031638	1.8017725359793566	417.5339660644531	417.5539245605469
878	417.55419921875	12.0487888776					1	DETECTED	417.5542 m/z @12.05 [151020OFc1_NvH-0949-CRLM-17.raw]	417.55419921875	12.0487888776	1.82493585653333	94.4779048368	92.65296898026666	207292.109375	8.98694251655097E7	0	8097	43.27662662673813	1.0892233671561722	0.9343136736796203	417.553955078125	417.5641784667969
879	417.574951171875	24.8423511637333					1	DETECTED	417.5750 m/z @24.84 [151020OFc1_NvH-0949-CRLM-17.raw]	417.574951171875	24.8423511637333	2.0938182816	99.8009142090667	97.70709592746671	635006.625	1.1819018259769915E8	3	8097	0.6716090848376091	0.8393170128013402	0.11366645479137691	417.5649719238281	417.5849304199219
880	417.59918212890625	29.5995931309333					1	DETECTED	417.5992 m/z @29.60 [151020OFc1_NvH-0949-CRLM-17.raw]	417.59918212890625	29.5995931309333	0.261444644	94.4343489437333	94.1729042997333	147205.546875	8.403122398766717E7	0	8097	0.3270364381944084	1.8069030705429412	0.03663947532948203	417.5892333984375	417.60888671875
881	417.6112060546875	8.89040610426667					1	DETECTED	417.6112 m/z @8.89 [151020OFc1_NvH-0949-CRLM-17.raw]	417.6112060546875	8.89040610426667	2.99806020906667	89.265577224	86.26751701493333	52371.0234375	8.796800804016362E7	0	8097	0.17793124736831523	7.446171204989368	0.007787265751153719	417.6097717285156	417.61920166015625
882	417.69329833984375	23.8295168544					1	DETECTED	417.6933 m/z @23.83 [151020OFc1_NvH-0949-CRLM-17.raw]	417.69329833984375	23.8295168544	9.11835792186667	92.2060662096	83.08770828773332	113984.3515625	8.528479617477101E7	0	8097	0.272551912424575	4.048146635806139	0.3337278870972499	417.6833190917969	417.6935119628906
883	417.7038879394531	20.4926112984					1	DETECTED	417.7039 m/z @20.49 [151020OFc1_NvH-0949-CRLM-17.raw]	417.7038879394531	20.4926112984	3.64302562586667	88.5906247453333	84.94759911946663	306726.9375	9.156961976611918E7	0	8097	8.089165659716212	1.6899295602016056	2.5333281024797327	417.69403076171875	417.71124267578125
884	417.72125244140625	18.2597142488					1	DETECTED	417.7213 m/z @18.26 [151020OFc1_NvH-0949-CRLM-17.raw]	417.72125244140625	18.2597142488	3.47502790026667	97.8742485922667	94.39922069200003	549857.25	1.2644161718042594E8	2	8097	11.992586734497507	1.997854514516152	0.2870503820042463	417.7112731933594	417.7295837402344
885	417.7395935058594	35.4929216653333					1	DETECTED	417.7396 m/z @35.49 [151020OFc1_NvH-0949-CRLM-17.raw]	417.7395935058594	35.4929216653333	2.80452053946667	96.9912592490667	94.18673870960004	4984195.0	1.9775118839132616E8	2	8097	0.1748921520123119	0.9911292058753988	0.35575210368047355	417.72967529296875	417.74957275390625
886	417.7534484863281	29.9547594352					1	DETECTED	417.7534 m/z @29.95 [151020OFc1_NvH-0949-CRLM-17.raw]	417.7534484863281	29.9547594352	2.832249496	97.1984608384	94.36621134239999	1362294.625	1.530205825188888E8	0	8097	2.108432214488186	0.9431401583274306	0.04015450287508432	417.7497253417969	417.763427734375
887	417.7671813964844	38.8047901162667					1	DETECTED	417.7672 m/z @38.80 [151020OFc1_NvH-0949-CRLM-17.raw]	417.7671813964844	38.8047901162667	1.75164485493333	97.3788524418667	95.62720758693337	141173.046875	9.272533443457276E7	0	8097	20.532325341329997	1.9321183479902566	2.836172458024341	417.7634582519531	417.776611328125
888	417.8574523925781	42.0936386888					1	DETECTED	417.8575 m/z @42.09 [151020OFc1_NvH-0949-CRLM-17.raw]	417.8574523925781	42.0936386888	0.810455297066667	99.9048567925333	99.09440149546663	39753.23828125	8.471000397344576E7	0	8097	65.28686608447076	1.1524991957902473	1.5762873748198163	417.8475036621094	417.8606872558594
889	417.8707275390625	13.3202813365333					1	DETECTED	417.8707 m/z @13.32 [151020OFc1_NvH-0949-CRLM-17.raw]	417.8707275390625	13.3202813365333	0.938760523733333	98.9135177741333	97.97475725039996	750511.4375	1.0992914787524219E8	3	8097	15.737037886122275	0.5514351940670247	0.05290061474613136	417.86077880859375	417.8807067871094
890	417.8836364746094	42.2177579338667					1	DETECTED	417.8836 m/z @42.22 [151020OFc1_NvH-0949-CRLM-17.raw]	417.8836364746094	42.2177579338667	2.8969424648	96.0870859165333	93.19014345173329	134759.609375	8.843031538352163E7	0	8097	24.61396603181635	1.2758706569474827	2.1746850190751794	417.8807373046875	417.8841552734375
891	417.89434814453125	23.5338035514667					1	DETECTED	417.8943 m/z @23.53 [151020OFc1_NvH-0949-CRLM-17.raw]	417.89434814453125	23.5338035514667	0.155045902133333	99.6959528970667	99.54090699493337	514470.375	9.645557431745827E7	3	8097	15.552008259953778	28.7377776384732	0.03228004314626092	417.8843994140625	417.89666748046875
892	417.90667724609375	26.8284347533333					1	DETECTED	417.9067 m/z @26.83 [151020OFc1_NvH-0949-CRLM-17.raw]	417.90667724609375	26.8284347533333	0.847173473333333	99.8766008424	99.02942736906667	632989.5	1.0703215161209133E8	3	8097	1.9718531341425631	1.9631954614042477	2.0562707425714657	417.896728515625	417.9166259765625
893	417.9226989746094	89.8481582672					1	DETECTED	417.9227 m/z @89.85 [151020OFc1_NvH-0949-CRLM-17.raw]	417.9226989746094	89.8481582672	0.145749248266667	99.9711661701333	99.82541692186663	179832.984375	1.249771578529777E8	0	8097	69.23885303008701	0.5501309303997526	0.12574975768036797	417.9167785644531	417.9326477050781
894	417.9338684082031	29.7784446034667					1	DETECTED	417.9339 m/z @29.78 [151020OFc1_NvH-0949-CRLM-17.raw]	417.9338684082031	29.7784446034667	0.636057814666667	98.5812969181333	97.94523910346663	140925.40625	8.520868135468228E7	0	8097	0.4363192090923427	1.8153688416633142	0.020991500830941427	417.9327697753906	417.9436340332031
895	417.9543762207031	20.0935558045333					1	DETECTED	417.9544 m/z @20.09 [151020OFc1_NvH-0949-CRLM-17.raw]	417.9543762207031	20.0935558045333	0.9846928512	99.5996437101333	98.6149508589333	118219.0234375	8.641558816919795E7	0	8097	0.37438524631268066	3.94179054191527	0.07695119236929897	417.944580078125	417.9593200683594
896	417.9693298339844	11.1662054784					1	DETECTED	417.9693 m/z @11.17 [151020OFc1_NvH-0949-CRLM-17.raw]	417.9693298339844	11.1662054784	0.5712998376	96.5692228762667	95.99792303866671	166550.890625	8.917062183529422E7	0	8097	0.8587025900894538	2.0682105836512843	15.600395720996119	417.9593505859375	417.9694519042969
897	417.9794616699219	27.2990650112					1	DETECTED	417.9795 m/z @27.30 [151020OFc1_NvH-0949-CRLM-17.raw]	417.9794616699219	27.2990650112	0.004764012	99.9997057429333	99.9949417309333	188505.359375	8.926765364883132E7	4	8097	0.062444453054766313	2.291877025754503	6.298024214809875	417.969482421875	417.98931884765625
898	417.9939880371094	11.2331190394667					1	DETECTED	417.9940 m/z @11.23 [151020OFc1_NvH-0949-CRLM-17.raw]	417.9939880371094	11.2331190394667	0.5712998376	95.7330219138667	95.1617220762667	55071.1484375	8.4646028291115E7	0	8097	15.25649881975848	4.61577640488557	0.0020491522566	417.9894714355469	417.994873046875
899	418.0048828125	34.5969692728					1	DETECTED	418.0049 m/z @34.60 [151020OFc1_NvH-0949-CRLM-17.raw]	418.0048828125	34.5969692728	3.016757928	98.7156596741333	95.6989017461333	111141.90625	8.988893446724509E7	0	8097	20.81223597575169	1.6418396051195314	2.3061843692003055	417.9949035644531	418.0145263671875
900	418.0306091308594	90.2229999328					1	DETECTED	418.0306 m/z @90.22 [151020OFc1_NvH-0949-CRLM-17.raw]	418.0306091308594	90.2229999328	0.155045902133333	98.8757081333333	98.72066223119997	109407.7578125	9.077339848295236E7	0	8097	0.2167382489470242	0.5751341086794258	0.06332258567818176	418.0206298828125	418.0398254394531
901	418.04827880859375	64.3520328056					1	DETECTED	418.0483 m/z @64.35 [151020OFc1_NvH-0949-CRLM-17.raw]	418.04827880859375	64.3520328056	0.883931971466667	96.5596954416	95.67576347013333	57395.67578125	8.444285874809906E7	0	8097	0.4964321138818235	0.7537311043871555	0.0013694226772886545	418.0408020019531	418.0579833984375
902	418.0845947265625	63.3496671845333					1	DETECTED	418.0846 m/z @63.35 [151020OFc1_NvH-0949-CRLM-17.raw]	418.0845947265625	63.3496671845333	7.84257057466667	98.2230011965333	90.38043062186664	202139.140625	1.2897825227179767E8	0	8097	1.2815839343073065	0.6251088476059343	3.9598995306917333	418.0751647949219	418.0945739746094
903	418.0989685058594	30.4049588042667					1	DETECTED	418.0990 m/z @30.40 [151020OFc1_NvH-0949-CRLM-17.raw]	418.0989685058594	30.4049588042667	8.56189521173333	92.4154824258667	83.85358721413337	105501.7734375	7.717582325444986E7	0	8097	0.6538962253544547	1.9194557315393501	2.837398765820337	418.0946044921875	418.1083984375
904	418.1212158203125	90.7149962304					1	DETECTED	418.1212 m/z @90.71 [151020OFc1_NvH-0949-CRLM-17.raw]	418.1212158203125	90.7149962304	15.4502482688	97.2168606893333	81.7666124205333	72431.6171875	8.522196494345193E7	0	8097	1.301535387918932	0.5431932919130383	13.938603969505431	418.11175537109375	418.124755859375
905	418.1353454589844	70.1586897101333					1	DETECTED	418.1353 m/z @70.16 [151020OFc1_NvH-0949-CRLM-17.raw]	418.1353454589844	70.1586897101333	6.38090753146667	95.0275440557333	88.64663652426663	137211.4375	1.179340570314228E8	0	8097	1.24601353514133	4.600865447753019	3.5783698344927286	418.1254577636719	418.14459228515625
906	418.1717834472656	90.6464217389333					1	DETECTED	418.1718 m/z @90.65 [151020OFc1_NvH-0949-CRLM-17.raw]	418.1717834472656	90.6464217389333	1.40206542106667	99.0851199722667	97.68305455120003	94814.265625	8.188018291563034E7	0	8097	0.8638568732568928	0.7435113527615447	0.028459608825954306	418.16253662109375	418.1817626953125
907	418.1862487792969	20.7885481008					1	DETECTED	418.1862 m/z @20.79 [151020OFc1_NvH-0949-CRLM-17.raw]	418.1862487792969	20.7885481008	1.82493585653333	97.5495087525333	95.72457289599997	82841.3984375	8.676378640482841E7	0	8097	58.394452979083745	3.3052081595634357	3.556718776207621	418.1817932128906	418.1950988769531
908	418.20513916015625	13.3202813365333					1	DETECTED	418.2051 m/z @13.32 [151020OFc1_NvH-0949-CRLM-17.raw]	418.20513916015625	13.3202813365333	1.55851595226667	95.0275440557333	93.46902810346663	457606.53125	1.0620677505730684E8	0	8097	34.1520531405886	1.1112845901630244	10.411520486134853	418.1951599121094	418.2107849121094
909	418.2207946777344	29.2754052736					1	DETECTED	418.2208 m/z @29.28 [151020OFc1_NvH-0949-CRLM-17.raw]	418.2207946777344	29.2754052736	3.0540556912	98.5327708976	95.4787152064	1.1069083E7	3.964240405104293E8	2	8097	0.29132988789132597	19.699281597685648	2.053377252804844	418.2108154296875	418.23077392578125
910	418.2413024902344	35.4929216653333					1	DETECTED	418.2413 m/z @35.49 [151020OFc1_NvH-0949-CRLM-17.raw]	418.2413024902344	35.4929216653333	1.7056435616	99.1888671554667	97.4832235938667	2231422.0	1.8977902109375507E8	3	8097	0.1771636058253776	1.1142749629484916	1.492110709029063	418.2313232421875	418.251220703125
911	418.2559509277344	41.6893219224					1	DETECTED	418.2560 m/z @41.69 [151020OFc1_NvH-0949-CRLM-17.raw]	418.2559509277344	41.6893219224	3.1754484024	99.2270622816	96.0516138792	236590.890625	1.0398478230870058E8	3	8097	7.99915419714376	1.3275589487956072	0.00838370282180429	418.2513122558594	418.265869140625
912	418.2705078125	70.1488957882667					1	DETECTED	418.2705 m/z @70.15 [151020OFc1_NvH-0949-CRLM-17.raw]	418.2705078125	70.1488957882667	3.1754484024	92.5626246728	89.3871762704	177309.484375	1.0319777301604639E8	3	8097	86.9043735739672	0.5049536036037898	0.3891834652178385	418.2659606933594	418.2804870605469
913	418.2980041503906	89.9377340712					1	DETECTED	418.2980 m/z @89.94 [151020OFc1_NvH-0949-CRLM-17.raw]	418.2980041503906	89.9377340712	22.1738443362667	92.5445961546667	70.37075181840001	33601.703125	4.5950115306916095E7	0	8097	4.220862554933888	0.5192348911320156	1.1401929777199766	418.2929992675781	418.3071594238281
914	418.31719970703125	89.8024607456					1	DETECTED	418.3172 m/z @89.80 [151020OFc1_NvH-0949-CRLM-17.raw]	418.31719970703125	89.8024607456	0.5619395976	92.6237614696	92.061821872	1199072.0	4.880823296051068E7	0	8097	0.03880647847410046	26.217813959067666	0.7657686949032518	418.3072814941406	418.32427978515625
915	418.35272216796875	90.9837264296					1	DETECTED	418.3527 m/z @90.98 [151020OFc1_NvH-0949-CRLM-17.raw]	418.35272216796875	90.9837264296	4.86525373813333	97.3214700021333	92.45621626399996	41619.4765625	8.565686161425267E7	0	8097	1.485643731478845	0.5367966556678222	0.07359331133564442	418.3434143066406	418.3615417480469
916	418.44573974609375	24.0068582957333					1	DETECTED	418.4457 m/z @24.01 [151020OFc1_NvH-0949-CRLM-17.raw]	418.44573974609375	24.0068582957333	3.62396606266667	97.626381512	94.00241544933333	164602.765625	8.716026756587233E7	0	8097	0.09102887149499495	3.616857429543417	0.38142179643837965	418.4357604980469	418.455322265625
917	418.4599609375	19.9327281653333					1	DETECTED	418.4600 m/z @19.93 [151020OFc1_NvH-0949-CRLM-17.raw]	418.4599609375	19.9327281653333	4.6335061568	69.6034165362667	64.96991037946671	62683.1484375	7.39135807974354E7	0	8097	14.68831962057692	2.19252889162081	3.3730374247119626	418.45599365234375	418.4615478515625
918	418.4716491699219	37.8200515082667					1	DETECTED	418.4716 m/z @37.82 [151020OFc1_NvH-0949-CRLM-17.raw]	418.4716491699219	37.8200515082667	3.522758724	99.4659909501333	95.9432322261333	225028.625	9.29577523330195E7	0	8097	14.177080240775098	0.7921216999810428	0.9826655158990973	418.46173095703125	418.4815673828125
919	418.48486328125	20.7481539584					1	DETECTED	418.4849 m/z @20.75 [151020OFc1_NvH-0949-CRLM-17.raw]	418.48486328125	20.7481539584	4.395365504	95.0275440557333	90.6321785517333	126008.2421875	8.236735959551045E7	0	8097	2.4437808010575317	3.3150867937397064	0.013174452649960334	418.481689453125	418.4947204589844
920	418.497802734375	17.8893970232					1	DETECTED	418.4978 m/z @17.89 [151020OFc1_NvH-0949-CRLM-17.raw]	418.497802734375	17.8893970232	3.57393697146667	94.2844213194667	90.71048434800004	74022.0234375	8.175324772971004E7	0	8097	10.045268948064379	3.892104875250195	6.796470805009456	418.4949035644531	418.5023193359375
921	418.5127258300781	33.745941032					1	DETECTED	418.5127 m/z @33.75 [151020OFc1_NvH-0949-CRLM-17.raw]	418.5127258300781	33.745941032	3.3994702824	97.9327086474667	94.5332383650667	239395.578125	8.569491730660394E7	0	8097	0.16533595438583149	2.0553765921774825	0.6575482235326331	418.5028076171875	418.5226745605469
922	418.5395812988281	13.2813339234833					1	DETECTED	418.5396 m/z @13.28 [151020OFc1_NvH-0949-CRLM-17.raw]	418.5395812988281	13.2813339234833	4.4801642944	99.3897896397333	94.9096253453333	203751.375	8.706424153211738E7	0	8097	0.03762571737020792	0.5165583335391145	0.09420518023665861	418.5296630859375	418.5436706542969
923	418.5536804199219	48.9170504490667					1	DETECTED	418.5537 m/z @48.92 [151020OFc1_NvH-0949-CRLM-17.raw]	418.5536804199219	48.9170504490667	3.53404637066667	99.686361204	96.15231483333332	583528.125	1.1342004704190043E8	2	8097	18.77615175843932	0.5073095886578896	0.008649677416526074	418.54376220703125	418.56365966796875
924	418.57147216796875	23.4802249861333					1	DETECTED	418.5715 m/z @23.48 [151020OFc1_NvH-0949-CRLM-17.raw]	418.57147216796875	23.4802249861333	2.49887639866667	94.6287345989333	92.12985820026664	580552.75	1.0176453712342763E8	3	8097	20.401556153642534	0.9542497760398461	2.418512453156278	418.5636901855469	418.58135986328125
925	418.58154296875	13.8291584933333					1	DETECTED	418.5815 m/z @13.83 [151020OFc1_NvH-0949-CRLM-17.raw]	418.58154296875	13.8291584933333	3.1191212024	71.8488700594667	68.72974885706671	81004.78125	8.2936650600614E7	0	8097	0.12168726497662341	3.2086605765252862	2.671002882586695	418.58148193359375	418.5846862792969
926	418.5947265625	6.2115784456					1	DETECTED	418.5947 m/z @6.21 [151020OFc1_NvH-0949-CRLM-17.raw]	418.5947265625	6.2115784456	2.92435462666667	97.9618041045333	95.03744947786663	170114.53125	1.1952075137113938E8	3	8097	27.504440329945428	0.5935725554865372	67.4113608271154	418.5847473144531	418.60443115234375
927	418.6089782714844	3.85939229093333					1	DETECTED	418.6090 m/z @3.86 [151020OFc1_NvH-0949-CRLM-17.raw]	418.6089782714844	3.85939229093333	3.07282375306667	92.9457081082667	89.87288435520003	97206.1484375	8.440375063709512E7	0	8097	0.06280148050389345	0.6313666001947975	1.8632698434307229	418.6048583984375	418.6187744140625
928	418.64630126953125	24.0378871864					1	DETECTED	418.6463 m/z @24.04 [151020OFc1_NvH-0949-CRLM-17.raw]	418.64630126953125	24.0378871864	3.5623849992	98.8186251714667	95.2562401722667	160749.78125	8.241966060410608E7	0	8097	0.0922056817757202	2.3261026592015637	0.03193254317370835	418.6365966796875	418.65606689453125
929	418.6875915527344	20.7481539584					1	DETECTED	418.6876 m/z @20.75 [151020OFc1_NvH-0949-CRLM-17.raw]	418.6875915527344	20.7481539584	5.46832625013333	97.9215272370667	92.45320098693337	57877.69921875	7.949966922493666E7	0	8097	12.320085771669039	3.0253351919967812	5.050670383993563	418.6781311035156	418.693603515625
930	418.7036437988281	15.5537551805333					1	DETECTED	418.7036 m/z @15.55 [151020OFc1_NvH-0949-CRLM-17.raw]	418.7036437988281	15.5537551805333	4.4988521768	99.8009142090667	95.3020620322667	142078.84375	8.917317645119096E7	2	8097	0.12716090648464728	0.6150038250587371	0.4842894472164292	418.6936950683594	418.71209716796875
931	418.72216796875	29.2552338994667					1	DETECTED	418.7222 m/z @29.26 [151020OFc1_NvH-0949-CRLM-17.raw]	418.72216796875	29.2552338994667	3.35321897946667	98.329298336	94.97607935653332	4616181.0	3.1810289458402264E8	2	8097	7.446863561818571	0.5205194148532276	0.03037763921662362	418.7122802734375	418.73211669921875
932	418.7427673339844	35.5091280853333					1	DETECTED	418.7428 m/z @35.51 [151020OFc1_NvH-0949-CRLM-17.raw]	418.7427673339844	35.5091280853333	3.27685517413333	88.448669792	85.17181461786667	533590.8125	1.1186852120492966E8	2	8097	7.272045634753056	0.8136101993702911	0.01008362828262308	418.73284912109375	418.74859619140625
933	418.7586364746094	18.2597142488					1	DETECTED	418.7586 m/z @18.26 [151020OFc1_NvH-0949-CRLM-17.raw]	418.7586364746094	18.2597142488	3.44727641146667	94.8471630957333	91.39988668426662	1524662.75	1.0965909217857327E8	2	8097	0.16830668130570814	1.149738381997951	1.3143231601249403	418.7486572265625	418.7677917480469
934	418.7712097167969	31.6026762506667					1	DETECTED	418.7712 m/z @31.60 [151020OFc1_NvH-0949-CRLM-17.raw]	418.7712097167969	31.6026762506667	7.84257057466667	94.2657468376	86.42317626293334	97899.6953125	8.088245710854548E7	0	8097	0.19931439978988763	1.8186614453956107	0.020180464413567863	418.7690734863281	418.7721862792969
935	418.7825012207031	3.62396606266667					1	DETECTED	418.7825 m/z @3.62 [151020OFc1_NvH-0949-CRLM-17.raw]	418.7825012207031	3.62396606266667	3.47502790026667	98.2519232896	94.77689538933333	1939518.375	9.753389143731111E7	2	8097	0.13960871845692946	1.579247043609499	1.763555452911817	418.77252197265625	418.79205322265625
936	418.8469543457031	24.0183587829333					1	DETECTED	418.8470 m/z @24.02 [151020OFc1_NvH-0949-CRLM-17.raw]	418.8469543457031	24.0183587829333	1.0799484536	99.9331873293333	98.8532388757333	108719.8671875	8.1955259239781E7	0	8097	12.096001876167115	2.8211702932671723	0.35547533207905885	418.8370056152344	418.8568420410156
937	418.8758850097656	24.8423511637333					1	DETECTED	418.8759 m/z @24.84 [151020OFc1_NvH-0949-CRLM-17.raw]	418.8758850097656	24.8423511637333	0.136352918666667	99.9903304989333	99.85397758026663	95151.9765625	8.238048713187706E7	0	8097	18.794121717252107	2.3847067379369613	3.814983502798576	418.8659362792969	418.8777160644531
938	418.88775634765625	48.8673277304					1	DETECTED	418.8878 m/z @48.87 [151020OFc1_NvH-0949-CRLM-17.raw]	418.88775634765625	48.8673277304	0.0612657906666667	99.8199637349333	99.75869794426663	396345.4375	1.0517544617481555E8	3	8097	35.60041741241296	0.5049655862246358	0.008884305063805198	418.8778381347656	418.8977355957031
939	418.9078674316406	26.2727180333333					1	DETECTED	418.9079 m/z @26.27 [151020OFc1_NvH-0949-CRLM-17.raw]	418.9078674316406	26.2727180333333	0.727273029066667	99.7341103813333	99.00683735226663	2623480.0	1.5947245040977076E8	3	8097	0.29832244125994123	1.4089926518975628	56.74311822826467	418.89788818359375	418.9178466796875
940	418.92913818359375	6.36030143493333					1	DETECTED	418.9291 m/z @6.36 [151020OFc1_NvH-0949-CRLM-17.raw]	418.92913818359375	6.36030143493333	0.117746465066667	99.6768778938667	99.55913142880003	119691.4140625	8.520745910929102E7	0	8097	28.15473745126928	3.8377444761191506	273.0866860183116	418.91943359375	418.9390869140625
941	418.94287109375	13.1454458509333					1	DETECTED	418.9429 m/z @13.15 [151020OFc1_NvH-0949-CRLM-17.raw]	418.94287109375	13.1454458509333	0.0612657906666667	99.4278040629333	99.36653827226664	111597.3359375	8.14028736361634E7	0	8097	0.12573183225725337	5.706720639213997	0.006238003220559078	418.93914794921875	418.9520568847656
942	418.9624938964844	22.186987804					1	DETECTED	418.9625 m/z @22.19 [151020OFc1_NvH-0949-CRLM-17.raw]	418.9624938964844	22.186987804	0.2709801256	99.4373722834667	99.1663921578667	286000.5625	8.848348704040839E7	0	8097	0.16356393233471778	0.6000097076843053	7.593701958106426	418.9525146484375	418.9671936035156
943	418.9772033691406	22.1146385013333					1	DETECTED	418.9772 m/z @22.11 [151020OFc1_NvH-0949-CRLM-17.raw]	418.9772033691406	22.1146385013333	0.0612657906666667	99.7534211277333	99.69215533706664	732031.125	9.85963857790134E7	2	8097	0.6697613294933156	87.93917843340087	0.008667106089186444	418.96722412109375	418.9871826171875
944	419.0141906738281	33.5747494504					1	DETECTED	419.0142 m/z @33.57 [151020OFc1_NvH-0949-CRLM-17.raw]	419.0141906738281	33.5747494504	0.127089895733333	99.7724493709333	99.64535947519997	119560.7265625	9.61070767680114E7	0	8097	50.839388150373345	1.4500434313258248	1.5400629629475575	419.0043640136719	419.024169921875
945	419.0335693359375	33.207940964					1	DETECTED	419.0336 m/z @33.21 [151020OFc1_NvH-0949-CRLM-17.raw]	419.0335693359375	33.207940964	2.1951585424	99.8105407530667	97.61538221066671	80025.5	8.565070315815625E7	0	8097	41.55553135628428	1.190313507785781	1.3591786623776396	419.0242004394531	419.034912109375
946	419.0452880859375	89.9377340712					1	DETECTED	419.0453 m/z @89.94 [151020OFc1_NvH-0949-CRLM-17.raw]	419.0452880859375	89.9377340712	1.19034721333333	99.1417296722667	97.95138245893338	182443.890625	8.146206245904922E7	0	8097	54.0966984647145	14.137574072927755	0.6264493232435215	419.0354309082031	419.0550537109375
947	419.0684509277344	71.4996908005333					1	DETECTED	419.0685 m/z @71.50 [151020OFc1_NvH-0949-CRLM-17.raw]	419.0684509277344	71.4996908005333	0.214155844533333	95.0845770424	94.87042119786666	81464.0625	8.653394790926178E7	0	8097	0.2716477299509279	6.9485520679834964	3.179364358450141	419.0588073730469	419.0775451660156
948	419.0843811035156	35.1103987256					1	DETECTED	419.0844 m/z @35.11 [151020OFc1_NvH-0949-CRLM-17.raw]	419.0843811035156	35.1103987256	7.95706277573333	97.6741826930667	89.71711991733336	34657.1796875	8.375317301040636E7	0	8097	63.721807505161614	1.652045996907682	2.372998897974385	419.0784912109375	419.0881652832031
949	419.1188049316406	90.1560522282667					1	DETECTED	419.1188 m/z @90.16 [151020OFc1_NvH-0949-CRLM-17.raw]	419.1188049316406	90.1560522282667	13.4747064845333	99.6768778938667	86.2021714093334	209279.828125	8.56983032850692E7	0	8097	0.3768746063995678	0.8080596016500083	0.5347152773681829	419.1095886230469	419.1271667480469
950	419.13922119140625	70.5291064976					1	DETECTED	419.1392 m/z @70.53 [151020OFc1_NvH-0949-CRLM-17.raw]	419.13922119140625	70.5291064976	16.8260701488	96.096915664	79.2708455152	37895.86328125	8.128453761689374E7	0	8097	1.417978250343893	0.7380480779553846	0.3232021648919241	419.1292724609375	419.1451110839844
951	419.1553649902344	90.6754987864					1	DETECTED	419.1554 m/z @90.68 [151020OFc1_NvH-0949-CRLM-17.raw]	419.1553649902344	90.6754987864	13.9826777618667	98.9327326346667	84.95005487280001	69619.984375	8.513784487019226E7	0	8097	0.6995384437692138	0.5538331602486319	0.010617290055492076	419.1454162597656	419.15899658203125
952	419.1699523925781	91.06964186					1	DETECTED	419.1700 m/z @91.07 [151020OFc1_NvH-0949-CRLM-17.raw]	419.1699523925781	91.06964186	8.85971060106667	92.8933231621333	84.03361256106663	133566.84375	7.433694573130356E7	0	8097	0.24975850460479876	0.5061734973513883	4.082370706635241	419.1602783203125	419.1798400878906
953	419.192138671875	91.9046508506667					1	DETECTED	419.1921 m/z @91.90 [151020OFc1_NvH-0949-CRLM-17.raw]	419.192138671875	91.9046508506667	5.5529626192	98.9895569170667	93.43659429786669	97071.9296875	8.253690669700569E7	0	8097	0.05676431002528659	0.5021972858561822	0.9972430937673248	419.1821594238281	419.19293212890625
954	419.2030944824219	39.8445822189333					1	DETECTED	419.2031 m/z @39.84 [151020OFc1_NvH-0949-CRLM-17.raw]	419.2030944824219	39.8445822189333	2.58140855386667	96.7528495210667	94.17144096720003	636123.75	1.0775708416645746E8	2	8097	0.3698058749669144	0.512855509595276	0.02342973198749626	419.19317626953125	419.20843505859375
955	419.21844482421875	22.1146385013333					1	DETECTED	419.2184 m/z @22.11 [151020OFc1_NvH-0949-CRLM-17.raw]	419.21844482421875	22.1146385013333	2.72847565466667	99.9236147314667	97.19513907680003	1731620.0	2.143295947572802E8	2	8097	7.2892214741635755	4.01544855547563	0.7422025023037494	419.2084655761719	419.2284240722656
956	419.2293701171875	89.8663475029333					1	DETECTED	419.2294 m/z @89.87 [151020OFc1_NvH-0949-CRLM-17.raw]	419.2293701171875	89.8663475029333	3.47502790026667	98.0585466133333	94.58351871306664	662809.875	1.1938397853427391E8	2	8097	71.56178962324722	0.5005748889165305	0.0254212925075696	419.22845458984375	419.23272705078125
957	419.24273681640625	35.8547547376					1	DETECTED	419.2427 m/z @35.85 [151020OFc1_NvH-0949-CRLM-17.raw]	419.24273681640625	35.8547547376	2.4435140816	99.8009142090667	97.3574001274667	1.1956542E7	3.207355358099147E8	2	8097	0.20104307861328863	0.5722016437728779	0.027712690505714194	419.2327575683594	419.252685546875
958	419.2603759765625	18.2597142488					1	DETECTED	419.2604 m/z @18.26 [151020OFc1_NvH-0949-CRLM-17.raw]	419.2603759765625	18.2597142488	3.3347106544	99.4562597352	96.12154908080001	640776.625	9.983297025488171E7	0	8097	0.2323723536904545	3.0942730235268705	0.044174542469366175	419.25274658203125	419.2701110839844
959	419.2733154296875	32.0435233098667					1	DETECTED	419.2733 m/z @32.04 [151020OFc1_NvH-0949-CRLM-17.raw]	419.2733154296875	32.0435233098667	5.96742625893333	86.0866406786667	80.11921441973337	32970.4453125	6.818412834351692E7	0	8097	38.24385875814787	1.5362577893317353	2.056515112744164	419.27069091796875	419.2737121582031
960	419.2839050292969	3.62396606266667					1	DETECTED	419.2839 m/z @3.62 [151020OFc1_NvH-0949-CRLM-17.raw]	419.2839050292969	3.62396606266667	3.2861987224	99.1323696066667	95.8461708842667	812936.1875	9.334133961347711E7	0	8097	0.12941918354528603	1.4842146222149242	91.63546174023364	419.2740783691406	419.29296875
961	419.315673828125	91.8857285250667					1	DETECTED	419.3157 m/z @91.89 [151020OFc1_NvH-0949-CRLM-17.raw]	419.315673828125	91.8857285250667	0.004764012	99.9997057429333	99.9949417309333	621687.3125	2.5657820717986363E8	3	8097	1.5518444229204107	0.6316076621594636	0.5245808539931021	419.3136291503906	419.31976318359375
962	419.3630065917969	48.2173831805333					1	DETECTED	419.3630 m/z @48.22 [151020OFc1_NvH-0949-CRLM-17.raw]	419.3630065917969	48.2173831805333	3.97100807733333	95.438654428	91.46764635066668	116447.078125	8.602745714018103E7	0	8097	0.0981735596109985	1.0336173995872897	0.0063169497878245865	419.35430908203125	419.3727111816406
963	419.4169006347656	9.91301591173333					1	DETECTED	419.4169 m/z @9.91 [151020OFc1_NvH-0949-CRLM-17.raw]	419.4169006347656	9.91301591173333	0.938760523733333	98.9800282349333	98.04126771119996	266395.9375	8.812236865724388E7	0	8097	0.16151428813971158	1.0542788941721377	0.5605096629726208	419.40728759765625	419.4266357421875
964	419.4426574707031	35.8547547376					1	DETECTED	419.4427 m/z @35.85 [151020OFc1_NvH-0949-CRLM-17.raw]	419.4426574707031	35.8547547376	4.7013666712	99.8672529301333	95.1658862589333	1.4099044E7	2.8665908635894746E8	5	8097	0.15642766897425986	1.4583818750691855	12.196615706816349	419.4327087402344	419.4518737792969
965	419.45855712890625	14.6444305805333					1	DETECTED	419.4586 m/z @14.64 [151020OFc1_NvH-0949-CRLM-17.raw]	419.45855712890625	14.6444305805333	3.87780643493333	99.5709025634667	95.69309612853337	256004.484375	9.836339342746459E7	0	8097	0.0617255913866277	1.4893971814347013	12.406290862268099	419.45294189453125	419.4685363769531
966	419.4731140136719	21.5328055770667					1	DETECTED	419.4731 m/z @21.53 [151020OFc1_NvH-0949-CRLM-17.raw]	419.4731140136719	21.5328055770667	4.10998754506667	97.7024859101333	93.59249836506663	109864.1953125	8.871618085480028E7	0	8097	22.324838298640415	4.724984550856001	0.21018034791067228	419.4685974121094	419.475341796875
967	419.4853820800781	36.8562806965333					1	DETECTED	419.4854 m/z @36.86 [151020OFc1_NvH-0949-CRLM-17.raw]	419.4853820800781	36.8562806965333	2.73784662	97.9215272370667	95.1836806170667	319374.125	8.634193661175774E7	4	8097	0.08735445991258217	0.5057527626160153	0.005171683674082516	419.47540283203125	419.4953308105469
968	419.5016784667969	46.4783965658667					1	DETECTED	419.5017 m/z @46.48 [151020OFc1_NvH-0949-CRLM-17.raw]	419.5016784667969	46.4783965658667	3.77791619813333	96.4524740576	92.67455785946667	229641.4375	8.13150184644218E7	0	8097	0.14169697972777584	1.041330153117462	9.086767060899279	419.4954833984375	419.5116271972656
969	419.5265808105469	11.7848824141333					1	DETECTED	419.5266 m/z @11.78 [151020OFc1_NvH-0949-CRLM-17.raw]	419.5265808105469	11.7848824141333	2.72847565466667	97.9424083389333	95.21393268426664	55073.859375	7.792349721281965E7	0	8097	4.315347071607045	7.34770108395762	0.9924681502804266	419.5166931152344	419.52734375
970	419.5374755859375	17.5108141762667					1	DETECTED	419.5375 m/z @17.51 [151020OFc1_NvH-0949-CRLM-17.raw]	419.5374755859375	17.5108141762667	3.1191212024	97.4354601274667	94.3163389250667	1280128.375	1.0714759585466975E8	2	8097	116.66579338493372	1.2319756265598945	28.809935299575784	419.5274963378906	419.5474548339844
971	419.5509948730469	20.1114306224					1	DETECTED	419.5510 m/z @20.11 [151020OFc1_NvH-0949-CRLM-17.raw]	419.5509948730469	20.1114306224	3.68294035546667	98.6387339568	94.95579360133333	338311.1875	9.819896260304122E7	0	8097	0.16310453253710122	0.5988148643042436	0.14410781896546926	419.5474853515625	419.55279541015625
972	419.5628356933594	35.9349393122667					1	DETECTED	419.5628 m/z @35.93 [151020OFc1_NvH-0949-CRLM-17.raw]	419.5628356933594	35.9349393122667	2.71012382746667	94.9048060192	92.19468219173332	419998.03125	1.0495331737325926E8	0	8097	0.15793926647848622	0.6588689779205588	1.1421267470500824	419.5528869628906	419.56671142578125
973	419.57672119140625	26.1871734605333					1	DETECTED	419.5767 m/z @26.19 [151020OFc1_NvH-0949-CRLM-17.raw]	419.57672119140625	26.1871734605333	2.36079222293333	93.144930724	90.78413850106668	742678.6875	1.1388156860705048E8	0	8097	0.28782826532945904	0.5426444203271886	0.938965968498761	419.5667419433594	419.5867004394531
974	419.592529296875	31.1841391498667					1	DETECTED	419.5925 m/z @31.18 [151020OFc1_NvH-0949-CRLM-17.raw]	419.592529296875	31.1841391498667	3.3439352944	93.9338631189333	90.5899278245333	100202.1953125	8.174490688726504E7	0	8097	0.2803535827804886	1.6449350110056806	2.3243287227919893	419.58673095703125	419.60223388671875
975	419.6177978515625	9.92201303466667					1	DETECTED	419.6178 m/z @9.92 [151020OFc1_NvH-0949-CRLM-17.raw]	419.6177978515625	9.92201303466667	3.27685517413333	96.1556561336	92.87880095946667	156716.953125	7.78705456453591E7	0	8097	0.18951192266472638	0.6628584264099742	6.6167922040560265	419.6084289550781	419.62750244140625
976	419.6424865722656	35.8547547376					1	DETECTED	419.6425 m/z @35.85 [151020OFc1_NvH-0949-CRLM-17.raw]	419.6424865722656	35.8547547376	0.318058801333333	98.9990709938667	98.68101219253336	9030073.0	2.1821457263025597E8	0	8097	0.043987141997114065	1.1796621851705962	13.104780287913362	419.6325988769531	419.65203857421875
977	419.66229248046875	9.71072870586667					1	DETECTED	419.6623 m/z @9.71 [151020OFc1_NvH-0949-CRLM-17.raw]	419.66229248046875	9.71072870586667	1.10764821946667	93.9635770394667	92.85592882000003	60651.1328125	8.075504329377022E7	0	8097	0.1873732191071138	5.396667447595625	4.06927672811153	419.6536560058594	419.6720886230469
978	419.7047119140625	39.9398605493333					1	DETECTED	419.7047 m/z @39.94 [151020OFc1_NvH-0949-CRLM-17.raw]	419.7047119140625	39.9398605493333	2.1951585424	99.4373722834667	97.2422137410667	297013.25	9.259117629383974E7	0	8097	25.57579573708194	0.6885451700150468	1.0172870909719856	419.6947326660156	419.7093811035156
979	419.7193908691406	22.1051722912					1	DETECTED	419.7194 m/z @22.11 [151020OFc1_NvH-0949-CRLM-17.raw]	419.7193908691406	22.1051722912	3.38106819973333	92.2157162701333	88.83464807039996	503022.125	1.185131974547995E8	2	8097	0.23386793118552518	1.0141484440516841	0.8211564079336221	419.70941162109375	419.7293395996094
980	419.73687744140625	36.8722828509333					1	DETECTED	419.7369 m/z @36.87 [151020OFc1_NvH-0949-CRLM-17.raw]	419.73687744140625	36.8722828509333	3.76815217093333	99.0755828781333	95.30743070719997	236396.265625	9.63832545118318E7	2	8097	31.190386788026927	1.3609735895328559	0.33966712413902056	419.7294006347656	419.7450866699219
981	419.7551574707031	24.7155418610667					1	DETECTED	419.7552 m/z @24.72 [151020OFc1_NvH-0949-CRLM-17.raw]	419.7551574707031	24.7155418610667	3.73907880053333	99.3418503784	95.60277157786666	1.3478817E7	2.878708428331155E8	2	8097	0.1902826590002462	1.226928728807479	1.1386295874841181	419.74517822265625	419.764892578125
982	419.76898193359375	28.5291609746667					1	DETECTED	419.7690 m/z @28.53 [151020OFc1_NvH-0949-CRLM-17.raw]	419.76898193359375	28.5291609746667	4.7013666712	92.3979890034667	87.6966223322667	33631.609375	8.404159324077557E7	0	8097	85.13442383346394	1.840216958720089	2.991957521557825	419.76556396484375	419.76904296875
983	419.779052734375	38.0909355904					1	DETECTED	419.7791 m/z @38.09 [151020OFc1_NvH-0949-CRLM-17.raw]	419.779052734375	38.0909355904	4.4146321584	92.5535227272	88.13889056880001	314675.6875	9.091952937337567E7	0	8097	0.16104280476542954	1.549830071017454	2.11467006948504	419.76947021484375	419.7806396484375
984	419.791259765625	40.3671952232					1	DETECTED	419.7913 m/z @40.37 [151020OFc1_NvH-0949-CRLM-17.raw]	419.791259765625	40.3671952232	0.837936372533333	99.3132776746667	98.47534130213336	327183.34375	8.395671158859009E7	0	8097	36.76829933686013	0.5040192459566776	0.005695658053767752	419.78155517578125	419.801025390625
985	419.80645751953125	89.7787090048					1	DETECTED	419.8065 m/z @89.78 [151020OFc1_NvH-0949-CRLM-17.raw]	419.80645751953125	89.7787090048	4.31881822666667	94.4251971888	90.10637896213333	113768.21875	1.3205977909261411E8	0	8097	70.97194716719082	0.5293759195447928	0.05871036302162209	419.8023986816406	419.8163757324219
986	419.81842041015625	9.92201303466667					1	DETECTED	419.8184 m/z @9.92 [151020OFc1_NvH-0949-CRLM-17.raw]	419.81842041015625	9.92201303466667	0.5712998376	97.3501968093333	96.7788969717333	76526.90625	8.472989787754448E7	0	8097	0.06092966647850595	0.5036724936221588	0.6776890879222328	419.816650390625	419.8280334472656
987	419.8426208496094	35.8547547376					1	DETECTED	419.8426 m/z @35.85 [151020OFc1_NvH-0949-CRLM-17.raw]	419.8426208496094	35.8547547376	0.223538849333333	99.7534211277333	99.52988227839997	4263736.5	1.4808455387146157E8	0	8097	0.1539581987474321	6.657601996639513	1.437494487417508	419.8330078125	419.85260009765625
988	419.87213134765625	17.4831913370667					1	DETECTED	419.8721 m/z @17.48 [151020OFc1_NvH-0949-CRLM-17.raw]	419.87213134765625	17.4831913370667	0.0991364328	98.9517529613333	98.8526165285333	858890.0625	9.872342892899056E7	0	8097	0.13113101960837525	0.5881179872952018	24.21031508851016	419.8621520996094	419.8733825683594
989	419.8835144042969	35.5091280853333					1	DETECTED	419.8835 m/z @35.51 [151020OFc1_NvH-0949-CRLM-17.raw]	419.8835144042969	35.5091280853333	0.155045902133333	99.3611422133333	99.20609631119996	1380759.625	1.349508347647041E8	3	8097	14.223414151104073	0.5424455497352445	0.49229862228696925	419.8735656738281	419.89349365234375
990	419.89813232421875	24.3466901002667					1	DETECTED	419.8981 m/z @24.35 [151020OFc1_NvH-0949-CRLM-17.raw]	419.89813232421875	24.3466901002667	0.4125893344	99.5230503832	99.1104610488	686470.3125	1.0813410004436657E8	3	8097	11.633582535152392	0.7510371489227573	0.10417665019602884	419.8935241699219	419.9081115722656
991	419.91058349609375	26.3518780826667					1	DETECTED	419.9106 m/z @26.35 [151020OFc1_NvH-0949-CRLM-17.raw]	419.91058349609375	26.3518780826667	0.0706219309333333	98.2325820168	98.16196008586667	224149.453125	9.263015468529058E7	0	8097	16.040061256164027	0.5986315819503885	1.6141555943350965	419.9082336425781	419.9205017089844
992	419.92724609375	15.544745332					1	DETECTED	419.9272 m/z @15.54 [151020OFc1_NvH-0949-CRLM-17.raw]	419.92724609375	15.544745332	0.004764012	99.5996437101333	99.5948796981333	164664.875	7.982628745153464E7	0	8097	0.20384254498564758	0.5489923317198482	0.8899072506013892	419.92059326171875	419.93719482421875
993	419.951171875	35.2963903661333					1	DETECTED	419.9512 m/z @35.30 [151020OFc1_NvH-0949-CRLM-17.raw]	419.951171875	35.2963903661333	0.1954397344	99.7534211277333	99.5579813933333	130344.9296875	9.467051340957265E7	0	8097	29.31950156612345	1.5215873127005526	0.32492457710425937	419.9416809082031	419.9573059082031
994	419.9676208496094	33.2768027128					1	DETECTED	419.9676 m/z @33.28 [151020OFc1_NvH-0949-CRLM-17.raw]	419.9676208496094	33.2768027128	0.318058801333333	99.9236147314667	99.60555593013336	182657.34375	8.898806856723087E7	0	8097	18.829412531841008	1.911972490805189	3.519113505459473	419.9578857421875	419.9691162109375
995	419.9792175292969	13.0293819064					1	DETECTED	419.9792 m/z @13.03 [151020OFc1_NvH-0949-CRLM-17.raw]	419.9792175292969	13.0293819064	0.214155844533333	99.9997057429333	99.78554989839996	317419.46875	1.007218636963604E8	4	8097	0.6981743202269026	5.220559557484528	30.32877031405791	419.96923828125	419.98919677734375
996	420.00506591796875	15.3722136					1	DETECTED	420.0051 m/z @15.37 [151020OFc1_NvH-0949-CRLM-17.raw]	420.00506591796875	15.3722136	1.78816298986667	99.5136116928	97.72544870293333	134982.515625	8.682151791918918E7	0	8097	22.7418608859455	3.03294039296666	107.05833061769442	419.9952392578125	420.0150146484375
997	420.0252380371094	36.6497521328					1	DETECTED	420.0252 m/z @36.65 [151020OFc1_NvH-0949-CRLM-17.raw]	420.0252380371094	36.6497521328	0.487611148	98.7444033589333	98.2567922109333	37008.09375	8.350386190963104E7	0	8097	69.35782147728195	1.3585588343930393	1.1753284649513136	420.01531982421875	420.0321044921875
998	420.0428466796875	35.8547547376					1	DETECTED	420.0428 m/z @35.85 [151020OFc1_NvH-0949-CRLM-17.raw]	420.0428466796875	35.8547547376	0.318058801333333	99.5614463448	99.24338754346667	1435829.125	1.0777002544573407E8	0	8097	0.07478861093282774	0.5109509824408497	1.9440795841431586	420.03302001953125	420.0528259277344
999	420.06439208984375	31.1488769944					1	DETECTED	420.0644 m/z @31.15 [151020OFc1_NvH-0949-CRLM-17.raw]	420.06439208984375	31.1488769944	5.82032203893333	99.3897896397333	93.56946760079997	75722.6640625	9.59898823949177E7	0	8097	72.05673682328724	1.8274718405702777	2.5504964669852317	420.0544738769531	420.073974609375
1000	420.0838928222656	34.1169415672					1	DETECTED	420.0839 m/z @34.12 [151020OFc1_NvH-0949-CRLM-17.raw]	420.0838928222656	34.1169415672	8.02139505493333	90.8502402378667	82.82884518293336	34782.171875	7.538193860862911E7	0	8097	43.512364826762045	1.5870302839604873	2.174060567920975	420.0746765136719	420.086669921875
1001	420.09698486328125	36.975140044					1	DETECTED	420.0970 m/z @36.98 [151020OFc1_NvH-0949-CRLM-17.raw]	420.09698486328125	36.975140044	7.6087712288	90.99905522	83.39028399120001	35253.59765625	8.336833854718241E7	0	8097	64.99056774230706	1.4198262733123017	1.7096872421188891	420.0870666503906	420.1042785644531
1002	420.1145324707031	64.0305237874667					1	DETECTED	420.1145 m/z @64.03 [151020OFc1_NvH-0949-CRLM-17.raw]	420.1145324707031	64.0305237874667	7.8706242608	97.6930424285333	89.8224181677333	317567.8125	1.4000660712466502E8	0	8097	1.3225889573984873	11.12443849178417	11.747847939201034	420.104736328125	420.1243591308594
1003	420.1364440917969	90.6275099138667					1	DETECTED	420.1364 m/z @90.63 [151020OFc1_NvH-0949-CRLM-17.raw]	420.1364440917969	90.6275099138667	17.7450008864	99.7341103813333	81.9891094949333	136268.984375	8.356341575464846E7	0	8097	0.25522788573751143	0.5830199242190912	0.0666919419824745	420.1279602050781	420.1416931152344
1004	420.1504211425781	90.3448445496					1	DETECTED	420.1504 m/z @90.34 [151020OFc1_NvH-0949-CRLM-17.raw]	420.1504211425781	90.3448445496	1.8617874432	95.9019091429333	94.0401216997333	60918.1015625	7.718563442966141E7	0	8097	18.866204533781328	1.6577650536236002	0.1235595645035869	420.1474609375	420.1602783203125
1005	420.17034912109375	89.9377340712					1	DETECTED	420.1703 m/z @89.94 [151020OFc1_NvH-0949-CRLM-17.raw]	420.17034912109375	89.9377340712	1.81562340853333	99.6091868986667	97.79356349013338	51783.66796875	8.367341550148593E7	0	8097	89.20954251412608	0.554875290405204	0.01338062651452317	420.1614990234375	420.1769104003906
1006	420.187255859375	90.8019886218667					1	DETECTED	420.1873 m/z @90.80 [151020OFc1_NvH-0949-CRLM-17.raw]	420.187255859375	90.8019886218667	3.55286829946667	98.3389266085333	94.78605830906663	877054.0	1.0575564547665359E8	0	8097	0.22310758640811912	0.5057385267813841	4.070011365670084	420.17767333984375	420.1971740722656
1007	420.2061462402344	34.8508576413333					1	DETECTED	420.2061 m/z @34.85 [151020OFc1_NvH-0949-CRLM-17.raw]	420.2061462402344	34.8508576413333	1.59515918613333	99.2270622816	97.63190309546667	656715.875	1.245228734978659E8	2	8097	0.35775357698438626	0.9586134345244063	0.019826472354275856	420.197265625	420.21044921875
1008	420.220458984375	34.3498596325333					1	DETECTED	420.2205 m/z @34.35 [151020OFc1_NvH-0949-CRLM-17.raw]	420.220458984375	34.3498596325333	2.22270844533333	99.7148796768	97.49217123146667	1573791.125	1.9488404428885335E8	2	8097	0.18731494758527134	1.884514854273583	0.06520717959107998	420.21051025390625	420.2304382324219
1009	420.2356262207031	91.1806906784					1	DETECTED	420.2356 m/z @91.18 [151020OFc1_NvH-0949-CRLM-17.raw]	420.2356262207031	91.1806906784	2.79515838293333	99.9807390242667	97.18558064133336	1048725.0	1.329053014738423E8	0	8097	0.0871003168462181	0.5142313291635919	1.2408540884584265	420.23046875	420.24560546875
1010	420.2566223144531	24.7155418610667					1	DETECTED	420.2566 m/z @24.72 [151020OFc1_NvH-0949-CRLM-17.raw]	420.2566223144531	24.7155418610667	3.147310532	99.9236147314667	96.7763041994667	6370418.5	1.939827246601483E8	3	8097	0.18462557014121117	0.53371398328582	1.0702287451756487	420.24664306640625	420.26654052734375
1011	420.27801513671875	90.0716911034667					1	DETECTED	420.2780 m/z @90.07 [151020OFc1_NvH-0949-CRLM-17.raw]	420.27801513671875	90.0716911034667	3.4085408816	92.5292688157333	89.1207279341333	225077.40625	8.39791825122926E7	0	8097	61.412576066514255	0.5082560762552819	0.010230248286401289	420.2680358886719	420.2877502441406
1012	420.2928771972656	40.4424654538667					1	DETECTED	420.2929 m/z @40.44 [151020OFc1_NvH-0949-CRLM-17.raw]	420.2928771972656	40.4424654538667	3.71121668026667	98.8567690877333	95.14555240746662	161129.171875	8.418114527754721E7	0	8097	51.52023832859061	1.1199447196444057	618.088083888829	420.28802490234375	420.30267333984375
1013	420.31915283203125	91.8857285250667					1	DETECTED	420.3192 m/z @91.89 [151020OFc1_NvH-0949-CRLM-17.raw]	420.31915283203125	91.8857285250667	0.004764012	99.9997057429333	99.9949417309333	150295.953125	9.989875114498001E7	0	8097	0.7965858420125613	0.5743391292181489	0.024677153667078885	420.3118591308594	420.32135009765625
1014	420.3322448730469	89.8024607456					1	DETECTED	420.3322 m/z @89.80 [151020OFc1_NvH-0949-CRLM-17.raw]	420.3322448730469	89.8024607456	30.9797417368	99.8579360410667	68.87819430426669	672472.1875	7.42441045004481E7	0	8097	0.03604388530678193	0.5145691255202982	28.947804593461118	420.3281555175781	420.3416748046875
1015	420.4311218261719	40.3671952232					1	DETECTED	420.4311 m/z @40.37 [151020OFc1_NvH-0949-CRLM-17.raw]	420.4311218261719	40.3671952232	2.1951585424	96.0572325224	93.86207398	154558.390625	9.507323716605856E7	0	8097	0.6324052354210181	1.5341228923783305	0.0013273056776703092	420.42132568359375	420.44091796875
1016	420.4521789550781	35.4389219824					1	DETECTED	420.4522 m/z @35.44 [151020OFc1_NvH-0949-CRLM-17.raw]	420.4521789550781	35.4389219824	3.88744378933333	99.3705566602667	95.48311287093337	132114.125	8.831787969822702E7	0	8097	18.48094711034596	1.7722344456736852	0.025203189262885246	420.44232177734375	420.462158203125
1017	420.48028564453125	13.0293819064					1	DETECTED	420.4803 m/z @13.03 [151020OFc1_NvH-0949-CRLM-17.raw]	420.48028564453125	13.0293819064	3.73907880053333	92.7910051613333	89.05192636079997	225600.859375	9.401498144002543E7	0	8097	6.841947210320621	1.2486319343581702	4.682332730121319	420.47039794921875	420.490234375
1018	420.4942321777344	11.1945839461333					1	DETECTED	420.4942 m/z @11.19 [151020OFc1_NvH-0949-CRLM-17.raw]	420.4942321777344	11.1945839461333	3.0352429008	98.4456921672	95.4104492664	111275.84375	8.530965446052615E7	0	8097	0.3421066458653321	0.5139541263831311	0.6571814169004568	420.4903259277344	420.5039978027344
1019	420.5262756347656	20.7202152138667					1	DETECTED	420.5263 m/z @20.72 [151020OFc1_NvH-0949-CRLM-17.raw]	420.5262756347656	20.7202152138667	3.53404637066667	97.9711187394667	94.43707236880003	348550.75	8.914397568405734E7	3	8097	0.1318385021929629	0.8118355938254972	0.07561421203067567	420.51641845703125	420.5362548828125
1020	420.5469055175781	29.3967869709333					1	DETECTED	420.5469 m/z @29.40 [151020OFc1_NvH-0949-CRLM-17.raw]	420.5469055175781	29.3967869709333	2.8137606664	97.9424083389333	95.1286476725333	565345.875	1.0206504187891084E8	0	8097	8.18991622027199	0.7389463953915758	0.5318258680173302	420.5369873046875	420.5568542480469
1021	420.5667419433594	20.5294064642667					1	DETECTED	420.5667 m/z @20.53 [151020OFc1_NvH-0949-CRLM-17.raw]	420.5667419433594	20.5294064642667	3.2399284728	98.4358884992	95.1959600264	244297.53125	1.0408343654241842E8	0	8097	26.038315391767114	0.6007349913996178	6.573835777012752	420.55694580078125	420.5719299316406
1022	420.5819396972656	12.7255123384					1	DETECTED	420.5819 m/z @12.73 [151020OFc1_NvH-0949-CRLM-17.raw]	420.5819396972656	12.7255123384	2.78593397706667	99.1228572026667	96.33692322560002	691356.5	1.0802600694750564E8	3	8097	17.6670662790661	2.2107370308137693	10.044587371004273	420.57196044921875	420.5914611816406
1023	420.6975402832031	21.6722500336					1	DETECTED	420.6975 m/z @21.67 [151020OFc1_NvH-0949-CRLM-17.raw]	420.6975402832031	21.6722500336	6.38090753146667	95.8424617586667	89.46155422720003	106499.25	9.152136562539656E7	0	8097	17.857012784940977	5.865358420074675	0.002454470451723863	420.6878356933594	420.6979675292969
1024	420.7079772949219	34.8508576413333					1	DETECTED	420.7080 m/z @34.85 [151020OFc1_NvH-0949-CRLM-17.raw]	420.7079772949219	34.8508576413333	2.80452053946667	95.4972783570667	92.69275781760004	314124.3125	9.32565878978278E7	0	8097	13.891253119388967	0.5859293862593089	0.7331413706391094	420.697998046875	420.7117614746094
1025	420.7218322753906	34.3354016096					1	DETECTED	420.7218 m/z @34.34 [151020OFc1_NvH-0949-CRLM-17.raw]	420.7218322753906	34.3354016096	3.43799319786667	99.7148796768	96.27688647893332	645962.6875	1.1616784183219911E8	2	8097	4.379516405677357	0.7982033164371274	2.638420779545664	420.71185302734375	420.7318115234375
1026	420.734130859375	42.8106947962667					1	DETECTED	420.7341 m/z @42.81 [151020OFc1_NvH-0949-CRLM-17.raw]	420.734130859375	42.8106947962667	3.85939229093333	97.8363908205333	93.97699852959997	636202.875	9.99949958717691E7	4	8097	4.940855305996813	0.6059908863350542	0.1598146334587611	420.7318420410156	420.7441101074219
1027	420.7447814941406	20.7334230133333					1	DETECTED	420.7448 m/z @20.73 [151020OFc1_NvH-0949-CRLM-17.raw]	420.7447814941406	20.7334230133333	3.09137797146667	94.4540846434667	91.36270667200003	120055.0234375	8.96452666777098E7	0	8097	0.3122913431786998	2.979805658717069	0.0878745002506724	420.744140625	420.75335693359375
1028	420.763427734375	29.7014938176					1	DETECTED	420.7634 m/z @29.70 [151020OFc1_NvH-0949-CRLM-17.raw]	420.763427734375	29.7014938176	3.1754484024	95.6341911477333	92.45874274533331	1.6083683E7	5.049096871549551E8	2	8097	2.015463240583088	0.5374300627988813	0.16149446388766622	420.75347900390625	420.7734069824219
1029	420.77374267578125	27.6265592634667					1	DETECTED	420.7737 m/z @27.63 [151020OFc1_NvH-0949-CRLM-17.raw]	420.77374267578125	27.6265592634667	3.73907880053333	90.380055876	86.64097707546667	623247.75	1.7855003134860083E8	0	8097	75.20997572443466	0.715098934565725	5.304662279766095	420.7735290527344	420.7833251953125
1030	420.7870788574219	37.345193848					1	DETECTED	420.7871 m/z @37.35 [151020OFc1_NvH-0949-CRLM-17.raw]	420.7870788574219	37.345193848	3.55286829946667	96.829746392	93.27687809253334	188184.625	8.696999803217782E7	0	8097	0.10815092105428192	1.3879617905269077	0.5251129641350836	420.78375244140625	420.7969970703125
1031	420.8606872558594	20.7202152138667					1	DETECTED	420.8607 m/z @20.72 [151020OFc1_NvH-0949-CRLM-17.raw]	420.8606872558594	20.7202152138667	0.1954397344	99.8199637349333	99.6245240005333	282742.34375	8.90000790162741E7	0	8097	0.07135199486550192	0.7633560589175752	2.3295582728561666	420.85089111328125	420.87066650390625
1032	420.87109375	22.3448172645333					1	DETECTED	420.8711 m/z @22.34 [151020OFc1_NvH-0949-CRLM-17.raw]	420.87109375	22.3448172645333	0.810455297066667	99.637466284	98.82701098693333	94752.328125	9.720994152295558E7	0	8097	16.846663351745704	3.084878297943761	6.156219564889761	420.8706970214844	420.8758544921875
1033	420.8858642578125	16.8606611141333					1	DETECTED	420.8859 m/z @16.86 [151020OFc1_NvH-0949-CRLM-17.raw]	420.8858642578125	16.8606611141333	0.543422770933333	98.628982116	98.08555934506667	293613.0	9.299247786556557E7	3	8097	12.589703896232862	0.6940981139102113	25.15296901508783	420.8759765625	420.8884582519531
1034	420.8984680175781	18.2597142488					1	DETECTED	420.8985 m/z @18.26 [151020OFc1_NvH-0949-CRLM-17.raw]	420.8984680175781	18.2597142488	0.004764012	98.8087756730667	98.80401166106671	566727.5	1.0198174931816852E8	0	8097	1.4744045948452715	1.577761173696494	0.2583260275134619	420.88848876953125	420.908447265625
1035	420.91046142578125	38.7921922312					1	DETECTED	420.9105 m/z @38.79 [151020OFc1_NvH-0949-CRLM-17.raw]	420.91046142578125	38.7921922312	0.393680723466667	99.5996437101333	99.20596298666662	251499.3125	9.920550762378462E7	0	8097	8.522631024578097	1.3616675958910656	0.03417081002006656	420.9085388183594	420.9123840332031
1036	420.9223937988281	21.01177228					1	DETECTED	420.9224 m/z @21.01 [151020OFc1_NvH-0949-CRLM-17.raw]	420.9223937988281	21.01177228	0.2709801256	99.9523264981333	99.6813463725333	720023.1875	1.0026199953542455E8	3	8097	9.244458191650786	1.3212317723915166	0.00911686811155456	420.91241455078125	420.93231201171875
1037	420.95452880859375	31.0246033912					1	DETECTED	420.9545 m/z @31.02 [151020OFc1_NvH-0949-CRLM-17.raw]	420.95452880859375	31.0246033912	0.0236749944	99.4659909501333	99.4423159557333	116203.2890625	9.23330870396014E7	0	8097	20.594267465061094	1.6809281287737088	2.1841555801076806	420.944580078125	420.9625244140625
1038	420.97259521484375	91.4009403629333					1	DETECTED	420.9726 m/z @91.40 [151020OFc1_NvH-0949-CRLM-17.raw]	420.97259521484375	91.4009403629333	0.0991364328	99.8388409429333	99.73970451013331	971291.6875	9.706638979379983E7	0	8097	0.08391896681261812	0.501451401854836	0.0015366352568613004	420.96270751953125	420.98236083984375
1039	420.98870849609375	47.5620656661333					1	DETECTED	420.9887 m/z @47.56 [151020OFc1_NvH-0949-CRLM-17.raw]	420.98870849609375	47.5620656661333	0.468977789333333	97.9023693178667	97.43339152853336	390542.0625	9.711979021014364E7	0	8097	0.07406633069045654	0.5044150709634108	0.009409766355846725	420.9826354980469	420.9986267089844
1040	421.0360412597656	29.8801143269333					1	DETECTED	421.0360 m/z @29.88 [151020OFc1_NvH-0949-CRLM-17.raw]	421.0360412597656	29.8801143269333	0.155045902133333	98.0189828037333	97.86393690159996	53517.8125	8.508894044972162E7	0	8097	28.926643035962382	1.6753389936591025	1.6960557311647906	421.0263366699219	421.0460205078125
1041	421.0589904785156	18.1239298973333					1	DETECTED	421.0590 m/z @18.12 [151020OFc1_NvH-0949-CRLM-17.raw]	421.0589904785156	18.1239298973333	0.0330330464	99.0472414189333	99.01420837253329	613444.125	3.0699382849560463E8	2	8097	0.659485496525356	1.3507160903682622	2.624977222564286	421.0492858886719	421.0680847167969
1042	421.0833435058594	47.1976570216					1	DETECTED	421.0833 m/z @47.20 [151020OFc1_NvH-0949-CRLM-17.raw]	421.0833435058594	47.1976570216	1.30091262533333	98.3094855944	97.00857296906668	138539.3125	9.020014698522148E7	0	8097	0.16666183107977872	1.2300073221174912	1.2482583280250432	421.0733947753906	421.08856201171875
1043	421.09857177734375	91.6196627669333					1	DETECTED	421.0986 m/z @91.62 [151020OFc1_NvH-0949-CRLM-17.raw]	421.09857177734375	91.6196627669333	7.20240669226667	97.9023693178667	90.69996262560004	229705.234375	9.355698828448303E7	0	8097	0.42277742668565566	0.5165966820242426	0.032119426441392505	421.0888366699219	421.1076965332031
1044	421.1184387207031	90.9174271472					1	DETECTED	421.1184 m/z @90.92 [151020OFc1_NvH-0949-CRLM-17.raw]	421.1184387207031	90.9174271472	3.1754484024	94.0244810008	90.8490325984	70727.328125	9.14096420443769E7	0	8097	27.16006738838753	0.6846038484780149	0.02189906280620121	421.1086730957031	421.1283874511719
1045	421.1329040527344	73.0861563064					1	DETECTED	421.1329 m/z @73.09 [151020OFc1_NvH-0949-CRLM-17.raw]	421.1329040527344	73.0861563064	12.1025321221333	92.4435220362667	80.3409899141334	61038.7734375	8.50411684088239E7	0	8097	0.28185936614542584	0.65870953873926	1.7938014824030004	421.1286926269531	421.1363220214844
1046	421.1463317871094	89.2308691957333					1	DETECTED	421.1463 m/z @89.23 [151020OFc1_NvH-0949-CRLM-17.raw]	421.1463317871094	89.2308691957333	2.2134833968	97.3028178304	95.0893344336	1046976.25	1.5903726280333406E8	0	8097	0.8658086347214038	1.110673385390111	1.082941694232298	421.13641357421875	421.15509033203125
1047	421.171875	90.1115299192					1	DETECTED	421.1719 m/z @90.11 [151020OFc1_NvH-0949-CRLM-17.raw]	421.171875	90.1115299192	6.08534188506667	92.4435220362667	86.35818015120003	135548.65625	7.203518648461282E7	0	8097	0.21659985397845105	0.5085263133628463	33.99706594324283	421.1641845703125	421.1722717285156
1048	421.18231201171875	90.0906325058667					1	DETECTED	421.1823 m/z @90.09 [151020OFc1_NvH-0949-CRLM-17.raw]	421.18231201171875	90.0906325058667	4.67145574426667	96.7824847176	92.11102897333333	406048.25	8.5510969734955E7	0	8097	0.7413584569209064	0.5147292291953968	0.02487196286354536	421.17340087890625	421.1922912597656
1049	421.1950988769531	20.7095401645333					1	DETECTED	421.1951 m/z @20.71 [151020OFc1_NvH-0949-CRLM-17.raw]	421.1950988769531	20.7095401645333	4.69031243733333	91.5598279330667	86.86951549573337	142152.90625	8.164888056558388E7	0	8097	3.4652675442741945	4.64373776582409	0.010044164041958783	421.19232177734375	421.1972351074219
1050	421.2072448730469	16.1697423029333					1	DETECTED	421.2072 m/z @16.17 [151020OFc1_NvH-0949-CRLM-17.raw]	421.2072448730469	16.1697423029333	3.35321897946667	96.0870859165333	92.73386693706662	236501.75	9.529682343715864E7	0	8097	2.188957364845937	11.963454651527314	0.45437940851968806	421.197265625	421.2087707519531
1051	421.2187805175781	90.7446437970667					1	DETECTED	421.2188 m/z @90.74 [151020OFc1_NvH-0949-CRLM-17.raw]	421.2187805175781	90.7446437970667	3.016757928	98.6576980138667	95.6409400858667	1.2120152E7	2.3634667710506704E8	3	8097	0.07367841959450061	0.502466300444413	7.1249130383291295	421.20880126953125	421.2287292480469
1052	421.2323913574219	23.7923214146667					1	DETECTED	421.2324 m/z @23.79 [151020OFc1_NvH-0949-CRLM-17.raw]	421.2323913574219	23.7923214146667	2.86920520693333	99.8483319642667	96.97912675733338	458081.53125	1.2106812697275048E8	3	8097	17.701842258019468	2.514282455751704	1.2988024525310142	421.2287902832031	421.24237060546875
1053	421.24285888671875	39.3272280274667					1	DETECTED	421.2429 m/z @39.33 [151020OFc1_NvH-0949-CRLM-17.raw]	421.24285888671875	39.3272280274667	3.3439352944	99.637466284	96.2935309896	336654.46875	1.1183705990442619E8	3	8097	0.24012298224636197	1.2522679405687829	0.23787289297780653	421.2424011230469	421.2528381347656
1054	421.2538146972656	68.7056838104					1	DETECTED	421.2538 m/z @68.71 [151020OFc1_NvH-0949-CRLM-17.raw]	421.2538146972656	68.7056838104	3.4085408816	94.0828241170667	90.6742832354667	111778.2890625	9.053983952902439E7	0	8097	0.33274520132187035	0.5132396408081779	5.50090682726718	421.25286865234375	421.2545166015625
1055	421.2645263671875	29.6493418693333					1	DETECTED	421.2645 m/z @29.65 [151020OFc1_NvH-0949-CRLM-17.raw]	421.2645263671875	29.6493418693333	3.15673956426667	99.1323696066667	95.97563004240003	7475198.5	2.603095436121037E8	2	8097	0.22994993026239996	0.5250876528302543	0.035276160596356534	421.2545471191406	421.2742919921875
1056	421.2753601074219	27.7958865456					1	DETECTED	421.2754 m/z @27.80 [151020OFc1_NvH-0949-CRLM-17.raw]	421.2753601074219	27.7958865456	5.3053757656	92.434945052	87.1295692864	2178447.75	2.5170640495515117E8	0	8097	0.17768827613294036	57.398475277349554	131.17857407954136	421.2745361328125	421.28521728515625
1057	421.2886657714844	37.3207505616					1	DETECTED	421.2887 m/z @37.32 [151020OFc1_NvH-0949-CRLM-17.raw]	421.2886657714844	37.3207505616	6.2214182152	94.13882326	87.91740504479999	95086.640625	9.211946354761647E7	0	8097	54.99181389138868	1.3708090971353832	3.113150647145087	421.287353515625	421.29864501953125
1058	421.33154296875	90.6275099138667					1	DETECTED	421.3315 m/z @90.63 [151020OFc1_NvH-0949-CRLM-17.raw]	421.33154296875	90.6275099138667	0.004764012	99.9616417426667	99.9568777306667	75312.8671875	8.443620741483715E7	0	8097	1.2435190046302722	0.5440026185508319	0.01960564773673859	421.3215637207031	421.33819580078125
1059	421.3492126464844	91.5265593501333					1	DETECTED	421.3492 m/z @91.53 [151020OFc1_NvH-0949-CRLM-17.raw]	421.3492126464844	91.5265593501333	0.3275964056	99.8579360410667	99.53033963546669	59361.87109375	8.705208008715987E7	0	8097	0.2834602455032922	0.5456769266992679	3.4370730003081027	421.3416442871094	421.359130859375
1060	421.3692932128906	47.2723209541333					1	DETECTED	421.3693 m/z @47.27 [151020OFc1_NvH-0949-CRLM-17.raw]	421.3692932128906	47.2723209541333	5.49616171146667	97.5977122933333	92.10155058186663	94385.9609375	1.0059133988231185E8	0	8097	43.61732386841339	1.1326299011518712	1.2436287222053446	421.3594055175781	421.3788146972656
1061	421.4707946777344	18.1062725581333					1	DETECTED	421.4708 m/z @18.11 [151020OFc1_NvH-0949-CRLM-17.raw]	421.4707946777344	18.1062725581333	3.64302562586667	97.0833079085333	93.44028228266663	733392.0	9.539720275594985E7	4	8097	0.1501013385923784	0.51330631150631	1.491771037891171	421.4608154296875	421.48077392578125
1062	421.4808044433594	30.2443853258667					1	DETECTED	421.4808 m/z @30.24 [151020OFc1_NvH-0949-CRLM-17.raw]	421.4808044433594	30.2443853258667	3.50385231226667	95.1896484376	91.68579612533333	107896.3828125	9.07644268255987E7	0	8097	40.714097651184034	2.229739085884182	1.1592165489860238	421.4808044433594	421.49078369140625
1063	421.5008239746094	41.8639904445333					1	DETECTED	421.5008 m/z @41.86 [151020OFc1_NvH-0949-CRLM-17.raw]	421.5008239746094	41.8639904445333	0.828793136266667	94.5821493373333	93.75335620106664	93369.4609375	8.427358537967105E7	0	8097	12.445335379223945	1.2793068922069422	1.6215271939627047	421.49102783203125	421.5106506347656
1064	421.53314208984375	27.6159947277333					1	DETECTED	421.5331 m/z @27.62 [151020OFc1_NvH-0949-CRLM-17.raw]	421.53314208984375	27.6159947277333	3.66204242053333	98.9706945736	95.30865215306667	141885.421875	8.784219837228885E7	0	8097	18.245814303269388	2.5210535635360687	1.0476047974769702	421.523193359375	421.5335998535156
1065	421.5436096191406	35.1234693805333					1	DETECTED	421.5436 m/z @35.12 [151020OFc1_NvH-0949-CRLM-17.raw]	421.5436096191406	35.1234693805333	3.4565445816	96.8493084866667	93.3927639050667	1419952.5	1.0839076329420334E8	3	8097	0.1492650931967674	0.5080034389658449	0.008275521548897012	421.53363037109375	421.5534973144531
1066	421.5594787597656	39.1535591032					1	DETECTED	421.5595 m/z @39.15 [151020OFc1_NvH-0949-CRLM-17.raw]	421.5594787597656	39.1535591032	3.13788409066667	86.0866406786667	82.94875658800002	1084086.5	1.078780299698609E8	0	8097	0.21798903131677605	0.5115708736143906	0.011964320597542627	421.55364990234375	421.5694274902344
1067	421.5771789550781	39.2791513549333					1	DETECTED	421.5772 m/z @39.28 [151020OFc1_NvH-0949-CRLM-17.raw]	421.5771789550781	39.2791513549333	3.07282375306667	98.9615008448	95.88867709173333	281854.4375	9.470876587321922E7	0	8097	11.695946114875952	0.6778925820777439	0.018156734155176414	421.5697021484375	421.587158203125
1068	421.5910339355469	20.9679452578667					1	DETECTED	421.5910 m/z @20.97 [151020OFc1_NvH-0949-CRLM-17.raw]	421.5910339355469	20.9679452578667	3.92484748613333	88.5303168677333	84.60546938159997	250916.8125	9.113652182215108E7	0	8097	0.11491934967132877	0.5095809895002152	1.5668363570554307	421.5872497558594	421.6009826660156
1069	421.6413879394531	39.7976040229333					1	DETECTED	421.6414 m/z @39.80 [151020OFc1_NvH-0949-CRLM-17.raw]	421.6413879394531	39.7976040229333	3.48458254986667	96.6669025533333	93.18232000346663	188484.375	8.746657352719896E7	0	8097	0.08669978811131784	1.2823912999739657	2.148610094845684	421.6317443847656	421.650634765625
1070	421.69036865234375	27.4593318997333					1	DETECTED	421.6904 m/z @27.46 [151020OFc1_NvH-0949-CRLM-17.raw]	421.69036865234375	27.4593318997333	5.48651749013333	97.4354601274667	91.94894263733337	68695.453125	7.80558078050112E7	0	8097	2.075366027921021	2.0923342117967527	7.034450771733614	421.6803894042969	421.7003173828125
1071	421.7113037109375	29.1665458381333					1	DETECTED	421.7113 m/z @29.17 [151020OFc1_NvH-0949-CRLM-17.raw]	421.7113037109375	29.1665458381333	3.15673956426667	95.2960578498667	92.13931828560003	369148.6875	9.06649819080047E7	0	8097	6.291470184920982	0.6758186040079496	0.23667748005624165	421.7015380859375	421.7113952636719
1072	421.7214050292969	18.0614161648					1	DETECTED	421.7214 m/z @18.06 [151020OFc1_NvH-0949-CRLM-17.raw]	421.7214050292969	18.0614161648	2.99806020906667	96.9067894352	93.90872922613333	681882.4375	1.2117486894480555E8	2	8097	0.17116192203149794	1.0088347640099404	1.4797146340256258	421.71142578125	421.73138427734375
1073	421.7344970703125	30.7202053504					1	DETECTED	421.7345 m/z @30.72 [151020OFc1_NvH-0949-CRLM-17.raw]	421.7344970703125	30.7202053504	3.64302562586667	92.6022098106667	88.95918418480002	182405.703125	9.185752076556823E7	0	8097	17.869974333519146	1.2478972871406788	1.2841752309822863	421.7314147949219	421.7364501953125
1074	421.7464599609375	27.6470589482667					1	DETECTED	421.7465 m/z @27.65 [151020OFc1_NvH-0949-CRLM-17.raw]	421.7464599609375	27.6470589482667	3.0540556912	99.5516503226667	96.4975946314667	4255112.5	1.7397978897838837E8	2	8097	0.09921973778659421	0.9035123184995077	0.8147869739313903	421.7364807128906	421.75006103515625
1075	421.76007080078125	27.6716522184					1	DETECTED	421.7601 m/z @27.67 [151020OFc1_NvH-0949-CRLM-17.raw]	421.76007080078125	27.6716522184	3.1754484024	99.9807390242667	96.8052906218667	5.59294272E8	1.125091188068842E10	2	8097	0.30120096345683933	1.3593482574203086	1.3435367865221846	421.7500915527344	421.77001953125
1076	421.7759094238281	30.2206457917333					1	DETECTED	421.7759 m/z @30.22 [151020OFc1_NvH-0949-CRLM-17.raw]	421.7759094238281	30.2206457917333	3.16609148666667	98.5229287056	95.35683721893332	647323.0	1.1840496105969569E8	0	8097	0.26029428929771825	0.5062497239584397	0.015337891769114613	421.77008056640625	421.7855529785156
1077	421.8419494628906	39.5896226613333					1	DETECTED	421.8419 m/z @39.59 [151020OFc1_NvH-0949-CRLM-17.raw]	421.8419494628906	39.5896226613333	1.40206542106667	99.7437089576	98.34164353653334	228226.4375	8.935271902183166E7	0	8097	3.7419622856480927	0.5469667811969815	0.019308290321166186	421.8320007324219	421.8519287109375
1078	421.85430908203125	27.7811408946667					1	DETECTED	421.8543 m/z @27.78 [151020OFc1_NvH-0949-CRLM-17.raw]	421.85430908203125	27.7811408946667	4.77734877226667	98.6676001482667	93.89025137600004	141003.640625	8.919147198768783E7	0	8097	77.33121304136282	2.2221505529461183	11.954206373819028	421.8519592285156	421.854736328125
1079	421.86480712890625	49.3853801050667					1	DETECTED	421.8648 m/z @49.39 [151020OFc1_NvH-0949-CRLM-17.raw]	421.86480712890625	49.3853801050667	0.051745156	95.8523386581333	95.80059350213331	271776.6875	8.94924403303646E7	3	8097	21.737119609046527	0.5042735309114513	0.0073257175669834244	421.8548278808594	421.8682861328125
1080	421.8782958984375	35.1416715973333					1	DETECTED	421.8783 m/z @35.14 [151020OFc1_NvH-0949-CRLM-17.raw]	421.8782958984375	35.1416715973333	0.223538849333333	99.0182609701333	98.79472212079996	681738.3125	1.0286197001942684E8	0	8097	0.17460338997835123	0.5546465109927106	0.13050518665225813	421.86846923828125	421.8882141113281
1081	421.89361572265625	39.1247427013333					1	DETECTED	421.8936 m/z @39.12 [151020OFc1_NvH-0949-CRLM-17.raw]	421.89361572265625	39.1247427013333	0.0236749944	99.9048567925333	99.8811817981333	344067.34375	1.0689073887072036E8	3	8097	7.964235026691966	0.5098634686289225	0.011247516556269474	421.8883972167969	421.9035949707031
1082	421.9129943847656	38.6755810197333					1	DETECTED	421.9130 m/z @38.68 [151020OFc1_NvH-0949-CRLM-17.raw]	421.9129943847656	38.6755810197333	0.0895200493333333	97.9023693178667	97.81284926853337	234736.21875	9.663243341262493E7	0	8097	2.0699945250235956	0.7175158533410259	0.015095030050123323	421.9037170410156	421.9229736328125
1083	421.92547607421875	21.0026702056					1	DETECTED	421.9255 m/z @21.00 [151020OFc1_NvH-0949-CRLM-17.raw]	421.92547607421875	21.0026702056	0.0895200493333333	99.7724493709333	99.68292932159997	76033.7109375	9.276197502393939E7	0	8097	0.3574151670654402	2.766990419554988	4.537599688063746	421.9230041503906	421.9354248046875
1084	421.9510803222656	27.6833018237333					1	DETECTED	421.9511 m/z @27.68 [151020OFc1_NvH-0949-CRLM-17.raw]	421.9510803222656	27.6833018237333	0.0236749944	99.1228572026667	99.0991822082667	58226.40234375	8.226945344556814E7	0	8097	10.876567574286913	1.7860733927293626	2.777324930648322	421.941162109375	421.9610595703125
1085	421.9720153808594	18.0516666221333					1	DETECTED	421.9720 m/z @18.05 [151020OFc1_NvH-0949-CRLM-17.raw]	421.9720153808594	18.0516666221333	0.3745329728	98.4456921672	98.0711591944	370958.3125	1.1051747747584227E8	0	8097	0.0897429556651197	6.666063077640072	1.4924687380335258	421.9620361328125	421.9819641113281
1086	421.989990234375	25.4753733389333					1	DETECTED	421.9900 m/z @25.48 [151020OFc1_NvH-0949-CRLM-17.raw]	421.989990234375	25.4753733389333	0.5712998376	99.6183180408	99.04701820320001	312471.53125	8.687811507544056E7	0	8097	0.09751183670113761	3.3667039314563154	18.238324380289626	421.982177734375	421.9999694824219
1087	422.00689697265625	21.2345051648					1	DETECTED	422.0069 m/z @21.23 [151020OFc1_NvH-0949-CRLM-17.raw]	422.00689697265625	21.2345051648	0.5619395976	97.5782626877333	97.0163230901333	167579.046875	9.610607700195588E7	0	8097	0.0628632007701917	2.885423643388298	2540.130936853196	422.0003356933594	422.0146789550781
1088	422.02520751953125	64.8963932168					1	DETECTED	422.0252 m/z @64.90 [151020OFc1_NvH-0949-CRLM-17.raw]	422.02520751953125	64.8963932168	0.440926661066667	99.6281053493333	99.18717868826663	598248.9375	2.2863373539150268E8	0	8097	3.8439596137962297	0.7756752525471234	1.0793745389531761	422.0155944824219	422.03509521484375
1089	422.04534912109375	36.1428889224					1	DETECTED	422.0453 m/z @36.14 [151020OFc1_NvH-0949-CRLM-17.raw]	422.04534912109375	36.1428889224	0.242430740266667	99.2081023914667	98.96567165120003	4942293.5	2.5975134924769238E8	5	8097	0.16383299531472062	0.5175950635838386	0.025058133859361675	422.03546142578125	422.0553283691406
1090	422.062255859375	18.1727439421333					1	DETECTED	422.0623 m/z @18.17 [151020OFc1_NvH-0949-CRLM-17.raw]	422.062255859375	18.1727439421333	1.09837285013333	93.3623678074667	92.26399495733337	110564.609375	8.598693437704277E7	0	8097	0.3648391582192616	3.3459931815959427	7.591906532441522	422.0555419921875	422.0682678222656
1091	422.07928466796875	66.612727864					1	DETECTED	422.0793 m/z @66.61 [151020OFc1_NvH-0949-CRLM-17.raw]	422.07928466796875	66.612727864	1.54016402986667	98.6867853962667	97.14662136640003	421614.53125	1.3129983253745042E8	0	8097	0.8795960604203259	0.6931513447372234	13.33651593618963	422.0697021484375	422.0892639160156
1092	422.1005859375	91.7639112576					1	DETECTED	422.1006 m/z @91.76 [151020OFc1_NvH-0949-CRLM-17.raw]	422.1005859375	91.7639112576	5.8886132008	96.4524740576	90.5638608568	177627.09375	8.627176704903525E7	0	8097	0.11179035332730791	0.5197168285865129	0.001764705780817275	422.0907287597656	422.1105651855469
1093	422.1169738769531	90.3642915504					1	DETECTED	422.1170 m/z @90.36 [151020OFc1_NvH-0949-CRLM-17.raw]	422.1169738769531	90.3642915504	11.5547450274667	98.3679658125333	86.8132207850666	91711.921875	8.725690074958631E7	0	8097	23.503286597445623	0.7398629461387034	0.05536227797888995	422.1106872558594	422.1196594238281
1094	422.13031005859375	90.3448445496					1	DETECTED	422.1303 m/z @90.34 [151020OFc1_NvH-0949-CRLM-17.raw]	422.13031005859375	90.3448445496	7.42663353493333	99.7627208688	92.33608733386667	2.967474E7	2.200620498951166E8	0	8097	0.06803406885219943	1.4914554522947843	1.7606834074656323	422.1203308105469	422.13897705078125
1095	422.1496887207031	89.3750885010667					1	DETECTED	422.1497 m/z @89.38 [151020OFc1_NvH-0949-CRLM-17.raw]	422.1496887207031	89.3750885010667	15.7621966736	94.7708033837333	79.0086067101333	195431.03125	9.55297984146646E7	0	8097	0.8234633291084492	2.14792642012647	3.664221609933814	422.1429748535156	422.15576171875
1096	422.1661376953125	89.9377340712					1	DETECTED	422.1661 m/z @89.94 [151020OFc1_NvH-0949-CRLM-17.raw]	422.1661376953125	89.9377340712	4.61448567466667	99.3418503784	94.72736470373333	252617.875	8.60620546584995E7	0	8097	62.38170668231972	0.5425153928647883	0.017832562120890624	422.1561584472656	422.17608642578125
1097	422.1841125488281	90.7637058704					1	DETECTED	422.1841 m/z @90.76 [151020OFc1_NvH-0949-CRLM-17.raw]	422.1841125488281	90.7637058704	3.15673956426667	97.9998933128	94.84315374853333	119767.1953125	8.502231886502954E7	0	8097	0.2187044912105307	0.8217908992992135	0.003894647690798186	422.17626953125	422.1929016113281
1098	422.2029724121094	91.8436668048					1	DETECTED	422.2030 m/z @91.84 [151020OFc1_NvH-0949-CRLM-17.raw]	422.2029724121094	91.8436668048	3.371720428	99.7627208688	96.3910004408	1.2498785E7	2.5786000123044825E8	0	8097	0.08251809261800247	0.6171508357018942	0.06744357244651918	422.1930236816406	422.21295166015625
1099	422.2220458984375	90.7446437970667					1	DETECTED	422.2220 m/z @90.74 [151020OFc1_NvH-0949-CRLM-17.raw]	422.2220458984375	90.7446437970667	2.942729492	98.552213712	95.60948422	2479297.75	2.027217445793594E8	3	8097	69.76964505978637	0.5029623802868665	0.004835454155940116	422.2129821777344	422.2320251464844
1100	422.23492431640625	28.6075082786667					1	DETECTED	422.2349 m/z @28.61 [151020OFc1_NvH-0949-CRLM-17.raw]	422.23492431640625	28.6075082786667	3.18471678826667	94.9423078173333	91.75759102906663	167186.4375	9.802255451789273E7	0	8097	16.58101625310784	2.0098354135822074	0.2104071745814864	422.2320556640625	422.2352600097656
1101	422.2452697753906	36.0338985856					1	DETECTED	422.2453 m/z @36.03 [151020OFc1_NvH-0949-CRLM-17.raw]	422.2452697753906	36.0338985856	2.48964079413333	99.2081023914667	96.71846159733336	2314202.5	1.7126612958106685E8	0	8097	12.012702417810587	2.030828985446506	0.18342806899626304	422.23529052734375	422.2452697753906
1102	422.2552795410156	27.6716522184					1	DETECTED	422.2553 m/z @27.67 [151020OFc1_NvH-0949-CRLM-17.raw]	422.2552795410156	27.6716522184	1.83403762533333	99.7914019061333	97.95736428079998	2.43151664E8	5.080782024758649E9	2	8097	0.31580462715507807	1.3629792147636186	1.4041305649838196	422.24530029296875	422.2652282714844
1103	422.2681884765625	36.2791601325333					1	DETECTED	422.2682 m/z @36.28 [151020OFc1_NvH-0949-CRLM-17.raw]	422.2681884765625	36.2791601325333	0.506248369866667	94.7708033837333	94.26455501386663	1815232.25	1.1883488035151976E8	2	8097	0.1810040750449602	0.5423484620616981	0.008440733266168775	422.2656555175781	422.2781677246094
1104	422.278564453125	25.2619319184					1	DETECTED	422.2786 m/z @25.26 [151020OFc1_NvH-0949-CRLM-17.raw]	422.278564453125	25.2619319184	3.20309412266667	57.9277731994667	54.72467907680003	167987.421875	6.277185606323056E7	0	8097	6.1713066330362025	1.5870066594068586	0.0023566229597395427	422.2781982421875	422.28814697265625
1105	422.2933044433594	92.0719742141333					1	DETECTED	422.2933 m/z @92.07 [151020OFc1_NvH-0949-CRLM-17.raw]	422.2933044433594	92.0719742141333	3.83200711173333	93.7228407250667	89.89083361333337	121179.1484375	1.428628338346785E8	0	8097	0.21295492576696518	0.9660487457667878	0.4244385661818274	422.2890319824219	422.3006591796875
1106	422.3109130859375	90.6851944488					1	DETECTED	422.3109 m/z @90.69 [151020OFc1_NvH-0949-CRLM-17.raw]	422.3109130859375	90.6851944488	33.9510247373333	99.8105407530667	65.8595160157334	230515.359375	5.225438127780857E7	0	8097	0.14299020350395608	4.261547331215221	1.5598317935301456	422.30401611328125	422.3205871582031
1107	422.3323669433594	45.4468439389333					1	DETECTED	422.3324 m/z @45.45 [151020OFc1_NvH-0949-CRLM-17.raw]	422.3323669433594	45.4468439389333	0.004764012	95.2669892930667	95.2622252810667	46175.859375	1.1373805172747421E8	0	8097	90.2162177986565	1.059698051525445	1.0208166668856622	422.32275390625	422.3348083496094
1108	422.4153137207031	9.45938132346667					1	DETECTED	422.4153 m/z @9.46 [151020OFc1_NvH-0949-CRLM-17.raw]	422.4153137207031	9.45938132346667	1.3468808288	99.9616417426667	98.6147609138667	690644.4375	9.784691091223855E7	0	8097	0.20472491095474865	39.854887259738014	1.5297702635661274	422.40545654296875	422.4250793457031
1109	422.4457702636719	36.2070532536					1	DETECTED	422.4458 m/z @36.21 [151020OFc1_NvH-0949-CRLM-17.raw]	422.4457702636719	36.2070532536	1.0799484536	99.686361204	98.6064127504	2816779.5	1.524970640069876E8	0	8097	0.1577710626951685	0.6579742081393217	0.30379682787796874	422.43585205078125	422.45574951171875
1110	422.46685791015625	22.7299151114667					1	DETECTED	422.4669 m/z @22.73 [151020OFc1_NvH-0949-CRLM-17.raw]	422.46685791015625	22.7299151114667	2.74700660586667	99.3611422133333	96.61413560746662	186087.203125	8.730360644685823E7	0	8097	0.0807812679558424	0.5294766296080149	0.1608037894292634	422.4568786621094	422.4708557128906
1111	422.4808654785156	17.8030126925333					1	DETECTED	422.4809 m/z @17.80 [151020OFc1_NvH-0949-CRLM-17.raw]	422.4808654785156	17.8030126925333	3.00731052506667	96.916185356	93.90887483093333	647338.0	9.094430281681044E7	0	8097	0.17319771749398782	0.6519115705050557	1.3612896629031508	422.4709167480469	422.4908142089844
1112	422.5378112792969	24.0993594032					1	DETECTED	422.5378 m/z @24.10 [151020OFc1_NvH-0949-CRLM-17.raw]	422.5378112792969	24.0993594032	4.1284100536	95.4972783570667	91.36886830346671	148450.859375	8.714021835817459E7	0	8097	14.059090938089755	3.110869831239546	0.0031730323333887347	422.52783203125	422.5420227050781
1113	422.5520324707031	25.8878481808					1	DETECTED	422.5520 m/z @25.89 [151020OFc1_NvH-0949-CRLM-17.raw]	422.5520324707031	25.8878481808	2.1951585424	99.5516503226667	97.35649178026671	1.2728913E7	2.8406981329963523E8	3	8097	0.16826204173908366	0.5607014703798009	0.037941447556310744	422.54205322265625	422.5619812011719
1114	422.5645446777344	24.8110951746667					1	DETECTED	422.5645 m/z @24.81 [151020OFc1_NvH-0949-CRLM-17.raw]	422.5645446777344	24.8110951746667	3.18471678826667	99.6768778938667	96.49216110560003	295783.5625	9.138866375610547E7	3	8097	14.00904512596738	0.6029231818612091	0.4419666998478464	422.56207275390625	422.57452392578125
1115	422.5809631347656	25.4996912464					1	DETECTED	422.5810 m/z @25.50 [151020OFc1_NvH-0949-CRLM-17.raw]	422.5809631347656	25.4996912464	1.84322723973333	97.9122377074667	96.06901046773338	224204.171875	9.646390032024477E7	0	8097	12.193662705578744	2.5007196604333837	5.176982158040703	422.5745544433594	422.59088134765625
1116	422.60552978515625	29.8952601829333					1	DETECTED	422.6055 m/z @29.90 [151020OFc1_NvH-0949-CRLM-17.raw]	422.60552978515625	29.8952601829333	3.46580901973333	88.4087019832	84.94289296346668	61840.39453125	8.013660766402136E7	0	8097	37.29503781689525	1.7026921446322398	2.6480694174361927	422.5955505371094	422.60552978515625
1117	422.6159362792969	9.48357451066667					1	DETECTED	422.6159 m/z @9.48 [151020OFc1_NvH-0949-CRLM-17.raw]	422.6159362792969	9.48357451066667	3.22150962986667	96.9258409581333	93.70433132826663	784072.375	9.147332798592745E7	0	8097	0.1474362582915152	1.0573267465323308	3.987342214600034	422.6060791015625	422.6258850097656
1118	422.64642333984375	36.1793906237333					1	DETECTED	422.6464 m/z @36.18 [151020OFc1_NvH-0949-CRLM-17.raw]	422.64642333984375	36.1793906237333	3.83200711173333	99.2270622816	95.39505516986667	1610212.75	1.2281089041737995E8	0	8097	0.18625491062073252	0.7647712456536179	1.198361713498936	422.6365051269531	422.65625
1119	422.70599365234375	31.8494090525333					1	DETECTED	422.7060 m/z @31.85 [151020OFc1_NvH-0949-CRLM-17.raw]	422.70599365234375	31.8494090525333	3.934199944	95.0466376954667	91.1124377514667	94146.40625	7.86093160999751E7	0	8097	0.19874226160363762	1.7086216364737004	3.0309264065721417	422.6960754394531	422.7074890136719
1120	422.717529296875	30.5367154352					1	DETECTED	422.7175 m/z @30.54 [151020OFc1_NvH-0949-CRLM-17.raw]	422.717529296875	30.5367154352	3.2961818248	95.1421116712	91.8459298464	236073.4375	9.224131187201923E7	0	8097	0.1226217269727492	0.5991541910811067	0.02812576768983442	422.7076110839844	422.7231750488281
1121	422.7331848144531	29.0543950074667					1	DETECTED	422.7332 m/z @29.05 [151020OFc1_NvH-0949-CRLM-17.raw]	422.7331848144531	29.0543950074667	2.6548348592	98.4649397842667	95.81010492506671	2103280.75	1.8018152923952562E8	2	8097	5.812963005617711	0.5231070165125117	1.2343978203381634	422.7232360839844	422.7418212890625
1122	422.7518310546875	27.6265592634667					1	DETECTED	422.7518 m/z @27.63 [151020OFc1_NvH-0949-CRLM-17.raw]	422.7518310546875	27.6265592634667	3.22150962986667	99.5230503832	96.30154075333333	5.0817904E7	1.371586748413211E9	2	8097	0.3139950084712524	0.5273891366067299	0.03042141232386295	422.7418518066406	422.7618103027344
1123	422.76214599609375	28.197583936					1	DETECTED	422.7621 m/z @28.20 [151020OFc1_NvH-0949-CRLM-17.raw]	422.76214599609375	28.197583936	2.00187136293333	99.3226882781333	97.32081691519997	1886566.75	2.479683471195973E8	2	8097	28.390197086396256	0.6134690712885759	0.21541020766246377	422.7618408203125	422.77197265625
1124	422.7740783691406	18.8630281656					1	DETECTED	422.7741 m/z @18.86 [151020OFc1_NvH-0949-CRLM-17.raw]	422.7740783691406	18.8630281656	2.95207319813333	86.7302084821333	83.77813528399997	154240.15625	7.895006645717216E7	0	8097	0.06327990493437241	3.263069212436881	2.539223449196666	422.7723693847656	422.7835388183594
1125	422.81646728515625	9.40971305093333					1	DETECTED	422.8165 m/z @9.41 [151020OFc1_NvH-0949-CRLM-17.raw]	422.81646728515625	9.40971305093333	1.90072904666667	93.8622431933333	91.96151414666663	401772.21875	9.310684626569337E7	0	8097	0.24397128324249806	104.32944246176332	3.1691877055430573	422.8079528808594	422.8264465332031
1126	422.84149169921875	30.1591114904					1	DETECTED	422.8415 m/z @30.16 [151020OFc1_NvH-0949-CRLM-17.raw]	422.84149169921875	30.1591114904	0.004764012	99.9997057429333	99.9949417309333	561608.0625	6.016664210745739E8	2	8097	6.367601092975175	1.9305051857665234	5.518865922734952	422.8336181640625	422.8478698730469
1127	422.8533020019531	25.5775222736					1	DETECTED	422.8533 m/z @25.58 [151020OFc1_NvH-0949-CRLM-17.raw]	422.8533020019531	25.5775222736	3.6524654096	99.1228572026667	95.4703917930667	35880.72265625	7.953499174355958E7	0	8097	25.596217806521388	2.1771982710299143	3.597722292539959	422.851806640625	422.8613586425781
1128	422.8713684082031	20.2094934821333					1	DETECTED	422.8714 m/z @20.21 [151020OFc1_NvH-0949-CRLM-17.raw]	422.8713684082031	20.2094934821333	0.3275964056	98.7058765677333	98.3782801621333	176365.46875	8.519036537893927E7	0	8097	0.2374845497054885	0.6153533856907487	0.022158065835267266	422.8614501953125	422.8758544921875
1129	422.8858642578125	25.8708166053333					1	DETECTED	422.8859 m/z @25.87 [151020OFc1_NvH-0949-CRLM-17.raw]	422.8858642578125	25.8708166053333	0.0144953506666667	99.7245485045333	99.71005315386664	9468980.0	2.5532347086915877E8	3	8097	0.16979330586570285	0.5180526043487236	0.0350313276083267	422.8758850097656	422.8957824707031
1130	422.9007263183594	41.6893219224					1	DETECTED	422.9007 m/z @41.69 [151020OFc1_NvH-0949-CRLM-17.raw]	422.9007263183594	41.6893219224	0.004764012	99.8293698077333	99.8246057957333	1377386.25	1.1526641532925132E8	3	8097	0.15387567256239976	0.7336102015897449	0.022589887762591895	422.8958740234375	422.91070556640625
1131	422.9107971191406	47.6432274050667					1	DETECTED	422.9108 m/z @47.64 [151020OFc1_NvH-0949-CRLM-17.raw]	422.9107971191406	47.6432274050667	2.14895895653333	99.9426268010667	97.79366784453336	153895.5	8.845758065038754E7	0	8097	27.571754128207914	0.9401510900761613	1.256170206815384	422.9107666015625	422.9207763671875
1132	422.9305725097656	34.573954776					1	DETECTED	422.9306 m/z @34.57 [151020OFc1_NvH-0949-CRLM-17.raw]	422.9305725097656	34.573954776	0.299365601333333	99.9331873293333	99.63382172799996	53259.09375	8.621971750732334E7	0	8097	93.09584178101427	1.5061483336628467	2.344996312419954	422.9208984375	422.9405212402344
1133	422.9561767578125	16.2296078290667					1	DETECTED	422.9562 m/z @16.23 [151020OFc1_NvH-0949-CRLM-17.raw]	422.9561767578125	16.2296078290667	0.422001235466667	96.4624820888	96.04048085333334	99200.5390625	8.304345248834565E7	0	8097	9.24714705061345	4.572759837977307	0.7472677539868808	422.9461975097656	422.9582824707031
1134	422.9682922363281	91.3916027757333					1	DETECTED	422.9683 m/z @91.39 [151020OFc1_NvH-0949-CRLM-17.raw]	422.9682922363281	91.3916027757333	0.5619395976	95.6341911477333	95.0722515501333	227719.671875	8.408990436517882E7	0	8097	0.07974445599150215	0.5009155810611767	0.001788756671094725	422.95831298828125	422.9725036621094
1135	422.9825134277344	17.82834856					1	DETECTED	422.9825 m/z @17.83 [151020OFc1_NvH-0949-CRLM-17.raw]	422.9825134277344	17.82834856	1.40206542106667	96.4043097026667	95.00224428160003	239734.921875	8.610232029050782E7	0	8097	0.193432647576266	0.5868578096622045	36.84869321005718	422.9725341796875	422.9830627441406
1136	422.9930725097656	33.6440574533333					1	DETECTED	422.9931 m/z @33.64 [151020OFc1_NvH-0949-CRLM-17.raw]	422.9930725097656	33.6440574533333	2.95207319813333	99.8953791981333	96.94330599999996	356557.46875	1.1394301281817877E8	0	8097	38.303956500240176	3.4675850167670954	4.242090398663144	422.9831237792969	422.9989318847656
1137	423.0089416503906	26.4087642696					1	DETECTED	423.0089 m/z @26.41 [151020OFc1_NvH-0949-CRLM-17.raw]	423.0089416503906	26.4087642696	0.3651627008	99.5614463448	99.196283644	382162.25	9.813035847365345E7	0	8097	32.067664404856785	1.4257857069620263	2.5394300703417296	422.9990234375	423.0188903808594
1138	423.02838134765625	64.8801058965333					1	DETECTED	423.0284 m/z @64.88 [151020OFc1_NvH-0949-CRLM-17.raw]	423.02838134765625	64.8801058965333	0.3651627008	97.8363908205333	97.4712281197333	82459.21875	8.217182148092304E7	0	8097	5.647204268900055	0.5515924488732958	0.08778550326890514	423.0190124511719	423.0310363769531
1139	423.0413513183594	30.0441186493333					1	DETECTED	423.0414 m/z @30.04 [151020OFc1_NvH-0949-CRLM-17.raw]	423.0413513183594	30.0441186493333	0.204758297333333	96.2091968856	96.00443858826667	194199.515625	9.162444533220346E7	0	8097	6.656308937704715	1.3542176509467876	0.9995310032134921	423.03155517578125	423.0513000488281
1140	423.0545349121094	18.1062725581333					1	DETECTED	423.0545 m/z @18.11 [151020OFc1_NvH-0949-CRLM-17.raw]	423.0545349121094	18.1062725581333	0.745687307466667	98.2230011965333	97.47731388906664	118414.234375	9.32261329600317E7	0	8097	0.3598683833414391	3.941320770709969	0.21642277959293588	423.0515441894531	423.0643005371094
1141	423.08282470703125	66.6011090229333					1	DETECTED	423.0828 m/z @66.60 [151020OFc1_NvH-0949-CRLM-17.raw]	423.08282470703125	66.6011090229333	1.14457660613333	98.0585466133333	96.91397000719998	65171.77734375	9.003358942222457E7	0	8097	59.303826882448845	0.7636576309728498	0.028442009468024516	423.0729064941406	423.0928039550781
1142	423.10308837890625	91.7947357277333					1	DETECTED	423.1031 m/z @91.79 [151020OFc1_NvH-0949-CRLM-17.raw]	423.10308837890625	91.7947357277333	2.7562420368	98.3581139637333	95.6018719269333	38672.74609375	8.519513122879092E7	0	8097	0.06712495604534752	0.5368569703053521	60.73221435117467	423.09332275390625	423.1130676269531
1143	423.1330871582031	90.3448445496					1	DETECTED	423.1331 m/z @90.34 [151020OFc1_NvH-0949-CRLM-17.raw]	423.1330871582031	90.3448445496	3.81408421066667	95.3056101450667	91.49152593440003	5921958.0	1.1394351516741213E8	0	8097	0.05597760662959672	1.4927367348589584	1.7131271334071556	423.124267578125	423.1425476074219
1144	423.1482849121094	78.6422825077333					1	DETECTED	423.1483 m/z @78.64 [151020OFc1_NvH-0949-CRLM-17.raw]	423.1482849121094	78.6422825077333	2.58140855386667	96.2676586965333	93.68625014266664	76575.953125	9.196995319955444E7	0	8097	0.7333064114823173	5.838665473431086	6.545670880175719	423.1443786621094	423.15826416015625
1145	423.1694030761719	91.0289529917333					1	DETECTED	423.1694 m/z @91.03 [151020OFc1_NvH-0949-CRLM-17.raw]	423.1694030761719	91.0289529917333	3.87780643493333	92.434945052	88.55713861706667	267405.40625	7.999776025685106E7	0	8097	0.1252642436028708	0.5009448170562285	4.553039890758947	423.1600646972656	423.1793212890625
1146	423.1896057128906	18.7700687093333					1	DETECTED	423.1896 m/z @18.77 [151020OFc1_NvH-0949-CRLM-17.raw]	423.1896057128906	18.7700687093333	4.4146321584	95.5165972189333	91.1019650605333	493266.25	9.144102199945249E7	0	8097	0.11869826611611956	18.667619647180867	35.956821393114616	423.1796569824219	423.19610595703125
1147	423.20611572265625	91.8436668048					1	DETECTED	423.2061 m/z @91.84 [151020OFc1_NvH-0949-CRLM-17.raw]	423.20611572265625	91.8436668048	3.54347303493333	99.9997057429333	96.45623270799997	2662668.25	1.2249897713701825E8	0	8097	0.07897703633919662	0.6439920979507222	1.2566539614015022	423.1961669921875	423.2099304199219
1148	423.2199401855469	25.8708166053333					1	DETECTED	423.2199 m/z @25.87 [151020OFc1_NvH-0949-CRLM-17.raw]	423.2199401855469	25.8708166053333	3.07282375306667	98.4358884992	95.36306474613333	4226947.5	2.2309940853015053E8	3	8097	0.1400751977838013	12.407284683914702	25.031266469386626	423.2100524902344	423.22991943359375
1149	423.235107421875	29.0350746482667					1	DETECTED	423.2351 m/z @29.04 [151020OFc1_NvH-0949-CRLM-17.raw]	423.235107421875	29.0350746482667	3.2307203176	99.3038071269333	96.07308680933329	916348.125	1.7370495305923858E8	2	8097	18.151706905574326	0.8859783943807312	0.37128005600607744	423.2299499511719	423.2450866699219
1150	423.2474060058594	31.5894560429333					1	DETECTED	423.2474 m/z @31.59 [151020OFc1_NvH-0949-CRLM-17.raw]	423.2474060058594	31.5894560429333	3.2307203176	94.7518684170667	91.5211480994667	316412.21875	9.265389272185984E7	0	8097	9.498762284885625	0.9793378453532157	0.45315896130655337	423.2451171875	423.2482604980469
1151	423.2582702636719	14.2899133256					1	DETECTED	423.2583 m/z @14.29 [151020OFc1_NvH-0949-CRLM-17.raw]	423.2582702636719	14.2899133256	2.0109983784	99.265236696	97.2542383176	7492332.0	3.592428299001947E8	2	8097	13.332306520171587	37.619519255644946	116.0574756085651	423.248291015625	423.26824951171875
1152	423.275146484375	72.9420146477333					1	DETECTED	423.2751 m/z @72.94 [151020OFc1_NvH-0949-CRLM-17.raw]	423.275146484375	72.9420146477333	3.26748628453333	92.9228037957333	89.65531751119997	426661.96875	9.369945517233534E7	2	8097	18.585819924188087	0.679847226523333	0.28544283738893494	423.268310546875	423.28448486328125
1153	423.292236328125	91.3545682664					1	DETECTED	423.2922 m/z @91.35 [151020OFc1_NvH-0949-CRLM-17.raw]	423.292236328125	91.3545682664	0.636057814666667	92.8140719477333	92.17801413306663	56427.08984375	8.024056544916782E7	0	8097	0.07047002619819409	0.5083026117366336	0.00220392556092859	423.2854919433594	423.2998962402344
1154	423.3102111816406	90.3990893016					1	DETECTED	423.3102 m/z @90.40 [151020OFc1_NvH-0949-CRLM-17.raw]	423.3102111816406	90.3990893016	58.4047922328	94.951653484	36.546861251200006	67588.171875	3.480498715076792E7	0	8097	1.287302124591946	0.5711464948364118	0.06512140714378041	423.30181884765625	423.315673828125
1155	423.3315734863281	90.1115299192					1	DETECTED	423.3316 m/z @90.11 [151020OFc1_NvH-0949-CRLM-17.raw]	423.3315734863281	90.1115299192	0.167281629066667	96.8781061642667	96.71082453520003	112070.1875	7.799362685635187E7	0	8097	1.3454637432802201	0.51213150919361	0.019728464505908934	423.3229064941406	423.3403625488281
1156	423.3464050292969	91.8857285250667					1	DETECTED	423.3464 m/z @91.89 [151020OFc1_NvH-0949-CRLM-17.raw]	423.3464050292969	91.8857285250667	6.31211506586667	94.1298629304	87.81774786453333	95503.7421875	9.738669315536585E7	0	8097	1.0507762794668025	0.8578952619200038	0.09841389177288973	423.3430480957031	423.3551940917969
1157	423.3683166503906	44.2003410296					1	DETECTED	423.3683 m/z @44.20 [151020OFc1_NvH-0949-CRLM-17.raw]	423.3683166503906	44.2003410296	6.70342248533333	96.3944307288	89.69100824346667	54916.16015625	9.477641084374574E7	0	8097	84.73823572723971	1.1959783860316777	1.278747124499249	423.3603820800781	423.37786865234375
1158	423.3904724121094	18.8052057845333					1	DETECTED	423.3905 m/z @18.81 [151020OFc1_NvH-0949-CRLM-17.raw]	423.3904724121094	18.8052057845333	3.20309412266667	99.2366127370667	96.03351861440002	422114.28125	9.324091006197295E7	0	8097	0.2045174960868188	18.93830530853218	35.08265261754096	423.3808898925781	423.4002685546875
1159	423.4197692871094	91.8857285250667					1	DETECTED	423.4198 m/z @91.89 [151020OFc1_NvH-0949-CRLM-17.raw]	423.4197692871094	91.8857285250667	3.9060750384	96.8687563704	92.962681332	142754.9375	8.113680881387833E7	0	8097	83.1394686229554	0.5026661799636096	0.3045343101392204	423.4100341796875	423.4295349121094
1160	423.4576110839844	37.1802936930667					1	DETECTED	423.4576 m/z @37.18 [151020OFc1_NvH-0949-CRLM-17.raw]	423.4576110839844	37.1802936930667	0.0236749944	98.9327326346667	98.90905764026671	175474.15625	8.327364561799821E7	0	8097	19.32804848008931	1.656788769372745	0.004054987529694303	423.4478759765625	423.4579772949219
1161	423.4679870605469	13.2274671864167					1	DETECTED	423.4680 m/z @13.23 [151020OFc1_NvH-0949-CRLM-17.raw]	423.4679870605469	13.2274671864167	3.54347303493333	98.7348806194667	95.19140758453337	281399.0625	8.887817665709211E7	0	8097	18.614979203961532	0.5228701182740811	157.49610175164412	423.4580078125	423.4776611328125
1162	423.4800109863281	36.37723214					1	DETECTED	423.4800 m/z @36.38 [151020OFc1_NvH-0949-CRLM-17.raw]	423.4800109863281	36.37723214	5.3053757656	97.626381512	92.32100574639999	198668.984375	8.208019204399224E7	0	8097	0.11003226306527836	1.9227279299432287	1.4581271016693313	423.4781188964844	423.4899597167969
1163	423.5014343261719	26.4345391832					1	DETECTED	423.5014 m/z @26.43 [151020OFc1_NvH-0949-CRLM-17.raw]	423.5014343261719	26.4345391832	3.76815217093333	98.9422988618667	95.17414669093337	149949.1875	9.286158469713512E7	3	8097	10.089312398641628	2.1969901792151134	0.019112549239884598	423.4914855957031	423.5111083984375
1164	423.5390625	24.3594209821333					1	DETECTED	423.5391 m/z @24.36 [151020OFc1_NvH-0949-CRLM-17.raw]	423.5390625	24.3594209821333	3.77791619813333	99.1512925077333	95.37337630959998	102391.109375	8.9965407824477E7	0	8097	13.30371605635299	2.8034185994006013	0.1708280482341208	423.5295104980469	423.5444030761719
1165	423.554443359375	25.8708166053333					1	DETECTED	423.5544 m/z @25.87 [151020OFc1_NvH-0949-CRLM-17.raw]	423.554443359375	25.8708166053333	2.27781599706667	99.2270622816	96.94924628453333	1040658.8125	1.4076634338665444E8	3	8097	2.707669068894166	1.8244555213716396	3.6375320505647157	423.5445556640625	423.5644226074219
1166	423.5645446777344	25.5911737754667					1	DETECTED	423.5645 m/z @25.59 [151020OFc1_NvH-0949-CRLM-17.raw]	423.5645446777344	25.5911737754667	2.32394267653333	95.1801380762667	92.85619539973337	423720.625	1.046417602165157E8	3	8097	16.37574783665064	1.9273320612642848	0.6286170591478514	423.564453125	423.574462890625
1167	423.5784606933594	45.9437110944					1	DETECTED	423.5785 m/z @45.94 [151020OFc1_NvH-0949-CRLM-17.raw]	423.5784606933594	45.9437110944	2.970435348	92.9323458813333	89.96191053333331	301517.6875	1.0133457560867842E8	3	8097	12.06641475369301	1.3377833859577428	1.0744041171128307	423.57464599609375	423.5882568359375
1168	423.59100341796875	18.7478039821333					1	DETECTED	423.5910 m/z @18.75 [151020OFc1_NvH-0949-CRLM-17.raw]	423.59100341796875	18.7478039821333	2.88764532266667	97.2265750789333	94.33892975626662	297048.09375	9.432372925875047E7	3	8097	21.825243315776362	1.3340831196011111	1.8156126613373658	423.5884704589844	423.60089111328125
1169	423.65863037109375	37.1901320045333					1	DETECTED	423.6586 m/z @37.19 [151020OFc1_NvH-0949-CRLM-17.raw]	423.65863037109375	37.1901320045333	3.72982693066667	87.9482840962667	84.21845716560003	211328.65625	7.638484496919791E7	0	8097	0.26073084361747334	0.5217509536733989	0.23941535960065602	423.6488342285156	423.6676940917969
1170	423.68682861328125	24.4955925176					1	DETECTED	423.6868 m/z @24.50 [151020OFc1_NvH-0949-CRLM-17.raw]	423.68682861328125	24.4955925176	8.8802648856	98.1845931954667	89.3043283098667	246709.515625	1.0004938831840037E8	0	8097	0.39867262110536217	0.5639120975391443	12.422440547338459	423.6768493652344	423.6961364746094
1171	423.7027893066406	19.0078514461333					1	DETECTED	423.7028 m/z @19.01 [151020OFc1_NvH-0949-CRLM-17.raw]	423.7027893066406	19.0078514461333	4.86525373813333	94.6193697544	89.75411601626666	99429.046875	8.316991659739426E7	0	8097	1.1968021185017186	3.1731835222003064	0.777602113685099	423.69708251953125	423.7049560546875
1172	423.7149658203125	25.1334643253333					1	DETECTED	423.7150 m/z @25.13 [151020OFc1_NvH-0949-CRLM-17.raw]	423.7149658203125	25.1334643253333	3.53404637066667	97.7024859101333	94.16843953946663	481382.90625	1.0540493448126967E8	4	8097	0.23516504765053625	0.5419906984257857	0.14294609271636122	423.70501708984375	423.724853515625
1173	423.7264709472656	22.1051722912					1	DETECTED	423.7265 m/z @22.11 [151020OFc1_NvH-0949-CRLM-17.raw]	423.7264709472656	22.1051722912	1.06149609013333	98.7639028968	97.70240680666667	264315.90625	9.849316356971096E7	0	8097	4.769038469280968	0.566484125464815	4.401711473375253	423.7249755859375	423.7344055175781
1174	423.7444152832031	37.9127395885333					1	DETECTED	423.7444 m/z @37.91 [151020OFc1_NvH-0949-CRLM-17.raw]	423.7444152832031	37.9127395885333	2.5445440224	99.7148796768	97.17033565439999	1686291.875	2.3650217729779568E8	2	8097	0.5689372037184697	0.5611346979074221	0.08139995179610013	423.73443603515625	423.7491760253906
1175	423.7591857910156	14.2899133256					1	DETECTED	423.7592 m/z @14.29 [151020OFc1_NvH-0949-CRLM-17.raw]	423.7591857910156	14.2899133256	2.832249496	98.1069899578667	95.2747404618667	1725357.0	1.278993950970458E8	2	8097	0.16910853781143054	115.62702045443406	88.92672412760581	423.74920654296875	423.7690734863281
1176	423.77685546875	72.959857392					1	DETECTED	423.7769 m/z @72.96 [151020OFc1_NvH-0949-CRLM-17.raw]	423.77685546875	72.959857392	0.792064117066667	97.1984608384	96.40639672133332	203273.640625	8.848591662503389E7	0	8097	42.39394832722894	0.5023784822674844	0.002587935446779781	423.76922607421875	423.7863464355469
1177	423.79156494140625	18.7954120568					1	DETECTED	423.7916 m/z @18.80 [151020OFc1_NvH-0949-CRLM-17.raw]	423.79156494140625	18.7954120568	1.37436572293333	98.2423695624	96.86800383946667	202224.15625	8.615903682859972E7	0	8097	0.06886696597230824	0.5013110542542288	2.025991246636708	423.7872009277344	423.80133056640625
1178	423.8446960449219	16.4529433858667					1	DETECTED	423.8447 m/z @16.45 [151020OFc1_NvH-0949-CRLM-17.raw]	423.8446960449219	16.4529433858667	0.004764012	99.9997057429333	99.9949417309333	81057.5234375	9.02169999790824E7	0	8097	13.796903241416729	2.8820437239084566	8.038385415185392	423.834716796875	423.8490295410156
1179	423.8592529296875	37.1901320045333					1	DETECTED	423.8593 m/z @37.19 [151020OFc1_NvH-0949-CRLM-17.raw]	423.8592529296875	37.1901320045333	0.0144953506666667	99.5901314008	99.57563605013334	149612.1875	8.189948399990992E7	0	8097	12.564174336686847	1.580448718527017	0.3932211631551436	423.84942626953125	423.8692321777344
1180	423.8740234375	25.433275612					1	DETECTED	423.8740 m/z @25.43 [151020OFc1_NvH-0949-CRLM-17.raw]	423.8740234375	25.433275612	0.672488398133333	99.9997057429333	99.32721734479996	103496.390625	7.675160913593513E7	0	8097	14.429789629346224	2.632975645318219	4.858977919602038	423.8692626953125	423.8756103515625
1181	423.88568115234375	23.2456423128					1	DETECTED	423.8857 m/z @23.25 [151020OFc1_NvH-0949-CRLM-17.raw]	423.88568115234375	23.2456423128	0.0144953506666667	99.7341103813333	99.71961503066663	310667.03125	9.53012072629355E7	0	8097	9.985066522669356	0.7530635401779222	4.898017994739676	423.87591552734375	423.8885803222656
1182	423.8985900878906	13.8387062277333					1	DETECTED	423.8986 m/z @13.84 [151020OFc1_NvH-0949-CRLM-17.raw]	423.8985900878906	13.8387062277333	1.9744484472	99.2942134757333	97.3197650285333	2482490.0	1.5384301883498368E8	3	8097	0.21034569344932486	15.672816790804648	3.280360848857692	423.88861083984375	423.9085388183594
1183	423.9121398925781	37.4592175562667					1	DETECTED	423.9121 m/z @37.46 [151020OFc1_NvH-0949-CRLM-17.raw]	423.9121398925781	37.4592175562667	0.0236749944	99.7914019061333	99.7677269117333	2200578.25	2.560530043781306E8	0	8097	0.8855120840457857	0.6374428564109069	1.9067898473577656	423.9085998535156	423.9220886230469
1184	423.93255615234375	89.7787090048					1	DETECTED	423.9326 m/z @89.78 [151020OFc1_NvH-0949-CRLM-17.raw]	423.93255615234375	89.7787090048	0.0799948333333333	99.6768778938667	99.59688306053337	268152.40625	1.3854005199882638E8	0	8097	89.00176080223683	0.5619560849930798	0.12480363180927712	423.9226989746094	423.9420471191406
1185	423.972412109375	27.6265592634667					1	DETECTED	423.9724 m/z @27.63 [151020OFc1_NvH-0949-CRLM-17.raw]	423.972412109375	27.6265592634667	0.185964277866667	99.8858818570667	99.69991757920003	254133.21875	9.219642577004994E7	0	8097	30.600318762146415	2.7250354303819506	0.4128617652486568	423.9624328613281	423.9748840332031
1186	423.9849548339844	44.0192618688					1	DETECTED	423.9850 m/z @44.02 [151020OFc1_NvH-0949-CRLM-17.raw]	423.9849548339844	44.0192618688	0.0424369349333333	96.9258409581333	96.88340402319997	378723.40625	1.0105154801518391E8	0	8097	0.14016791177482446	1.9061438117323963	0.014630646457238527	423.97509765625	423.9949035644531
1187	423.9950866699219	18.9970868757333					1	DETECTED	423.9951 m/z @19.00 [151020OFc1_NvH-0949-CRLM-17.raw]	423.9950866699219	18.9970868757333	0.422001235466667	90.4580095005333	90.03600826506663	113702.828125	8.35241995326522E7	0	8097	2.0988708967777256	2.1307704005730264	1408.9769100423177	423.9950256347656	424.00506591796875
1188	424.0067138671875	21.7661693970667					1	DETECTED	424.0067 m/z @21.77 [151020OFc1_NvH-0949-CRLM-17.raw]	424.0067138671875	21.7661693970667	0.3651627008	98.7737201952	98.4085574944	57787.94921875	1.0933605341507973E8	0	8097	86.8429300305519	2.583580028650979	4.886434476110043	424.0051574707031	424.0110778808594
1189	424.0212707519531	64.9688569501333					1	DETECTED	424.0213 m/z @64.97 [151020OFc1_NvH-0949-CRLM-17.raw]	424.0212707519531	64.9688569501333	0.3275964056	99.4754427213333	99.14784631573329	147681.015625	1.0089223938307016E8	0	8097	32.558819787959266	0.5735535272969953	2.4749715395265155	424.0113830566406	424.0311584472656
1190	424.034912109375	73.0861563064					1	DETECTED	424.0349 m/z @73.09 [151020OFc1_NvH-0949-CRLM-17.raw]	424.034912109375	73.0861563064	8.48651085013333	94.5914410397333	86.10493018959997	72797.96875	7.004315343432231E7	0	8097	0.902492174200134	1.1492480176783741	1.2846934953743379	424.03131103515625	424.03564453125
1191	424.045654296875	61.0963199666667					1	DETECTED	424.0457 m/z @61.10 [151020OFc1_NvH-0949-CRLM-17.raw]	424.045654296875	61.0963199666667	0.0424369349333333	99.1986107362667	99.15617380133337	131642.21875	1.0873057702023445E8	0	8097	0.4280314374487233	0.6335250336032926	0.033768572720531964	424.0356750488281	424.0555419921875
1192	424.0792236328125	37.8063408461333					1	DETECTED	424.0792 m/z @37.81 [151020OFc1_NvH-0949-CRLM-17.raw]	424.0792236328125	37.8063408461333	0.966295433066667	99.0851199722667	98.11882453920003	1655256.0	2.145426884362232E8	0	8097	0.9794003642781703	11.204335563517278	1.5542669966289053	424.0693359375	424.0885314941406
1193	424.0953063964844	65.0276896045333					1	DETECTED	424.0953 m/z @65.03 [151020OFc1_NvH-0949-CRLM-17.raw]	424.0953063964844	65.0276896045333	7.1927235656	92.0312895901333	84.83856602453329	70182.21875	8.018433303124982E7	0	8097	1.0281940608229831	0.6733204101967599	0.3454407651204352	424.0893249511719	424.10467529296875
1194	424.1260986328125	90.3448445496					1	DETECTED	424.1261 m/z @90.34 [151020OFc1_NvH-0949-CRLM-17.raw]	424.1260986328125	90.3448445496	11.9384257504	99.179554372	87.2411286216	2678786.75	9.817916285175209E7	0	8097	0.07049600961879321	1.4017267037050496	1.7798035997943236	424.11627197265625	424.1351623535156
1195	424.15155029296875	90.24208502					1	DETECTED	424.1516 m/z @90.24 [151020OFc1_NvH-0949-CRLM-17.raw]	424.15155029296875	90.24208502	21.6604439786667	97.2168606893333	75.55641671066661	176040.921875	6.852212306888698E7	0	8097	0.06053644897016852	1.3039220480541047	0.7935386042566898	424.14190673828125	424.1615295410156
1196	424.16156005859375	90.8019886218667					1	DETECTED	424.1616 m/z @90.80 [151020OFc1_NvH-0949-CRLM-17.raw]	424.16156005859375	90.8019886218667	14.2800619450667	92.3167087058667	78.0366467608	49394.52734375	7.82279250814436E7	0	8097	2.041661103713153	0.5098972944735017	0.019794588947003585	424.16156005859375	424.17095947265625
1197	424.18231201171875	90.0716911034667					1	DETECTED	424.1823 m/z @90.07 [151020OFc1_NvH-0949-CRLM-17.raw]	424.18231201171875	90.0716911034667	2.88764532266667	92.8710753232	89.98343000053333	125486.34375	8.311673584840809E7	0	8097	0.761150565904785	0.89791627454095	0.02211635489850496	424.1724853515625	424.18853759765625
1198	424.19854736328125	91.8246705357333					1	DETECTED	424.1985 m/z @91.82 [151020OFc1_NvH-0949-CRLM-17.raw]	424.19854736328125	91.8246705357333	2.231814688	99.7534211277333	97.5216064397333	1144768.5	1.1550820145030138E8	0	8097	0.08086913958346997	0.525018831010181	4.169237521923675	424.1885681152344	424.20843505859375
1199	424.2185974121094	90.2973864058667					1	DETECTED	424.2186 m/z @90.30 [151020OFc1_NvH-0949-CRLM-17.raw]	424.2185974121094	90.2973864058667	2.047693588	99.113614148	97.06592056	2473434.5	1.940337861230063E8	2	8097	0.1859292811016644	0.5013660912773764	0.0017468842239451584	424.2086486816406	424.22857666015625
1200	424.2326354980469	13.8696562581333					1	DETECTED	424.2326 m/z @13.87 [151020OFc1_NvH-0949-CRLM-17.raw]	424.2326354980469	13.8696562581333	1.10764821946667	98.4066279877333	97.29897976826663	1608709.875	1.776518355213289E8	3	8097	0.23784824450378395	1.4314744179576737	1.9334570167617833	424.2286071777344	424.24261474609375
1201	424.2459411621094	37.83886328					1	DETECTED	424.2459 m/z @37.84 [151020OFc1_NvH-0949-CRLM-17.raw]	424.2459411621094	37.83886328	3.0352429008	97.9327086474667	94.8974657466667	907999.5	1.7743163064386198E8	2	8097	1.771261425623635	0.6346616898688564	3.069623207198736	424.2426452636719	424.25592041015625
1202	424.2575988769531	29.7532391384					1	DETECTED	424.2576 m/z @29.75 [151020OFc1_NvH-0949-CRLM-17.raw]	424.2575988769531	29.7532391384	3.0540556912	93.1817239237333	90.1276682325333	627958.25	1.0079594095356646E8	4	8097	0.16048346672245728	0.516645111792348	6.764463771231169	424.2559509277344	424.267578125
1203	424.2698974609375	89.8024607456					1	DETECTED	424.2699 m/z @89.80 [151020OFc1_NvH-0949-CRLM-17.raw]	424.2698974609375	89.8024607456	3.48458254986667	97.3121801618667	93.82759761200003	180445.484375	9.211900657116579E7	0	8097	8.380729290388373	0.5697906032005038	0.14850332098633925	424.2676086425781	424.27972412109375
1204	424.2900085449219	91.7100349285333					1	DETECTED	424.2900 m/z @91.71 [151020OFc1_NvH-0949-CRLM-17.raw]	424.2900085449219	91.7100349285333	3.76815217093333	99.6469036498667	95.87875147893337	31237.482421875	6.686169982040568E7	0	8097	0.377894092072637	0.5451256470322015	0.0902512940644029	424.28057861328125	424.2957458496094
1205	424.3057556152344	89.7787090048					1	DETECTED	424.3058 m/z @89.78 [151020OFc1_NvH-0949-CRLM-17.raw]	424.3057556152344	89.7787090048	78.0443623010667	94.1009944645333	16.056632163466602	244151.625	2.712973010981871E7	0	8097	12.962706735164247	0.5758863661797317	0.10388844121075894	424.296142578125	424.3145751953125
1206	424.32672119140625	90.7637058704					1	DETECTED	424.3267 m/z @90.76 [151020OFc1_NvH-0949-CRLM-17.raw]	424.32672119140625	90.7637058704	49.6468688890833	92.8323760394667	43.185507150383394	190333.546875	3.4406894938380405E7	0	8097	0.16460840964616352	2.484925062437298	2.3918382599593784	424.3168640136719	424.3346862792969
1207	424.3627624511719	90.3251504301333					1	DETECTED	424.3628 m/z @90.33 [151020OFc1_NvH-0949-CRLM-17.raw]	424.3627624511719	90.3251504301333	6.6945226696	94.9706052410667	88.2760825714667	76758.40625	8.78552552877185E7	0	8097	1.2718625769075231	0.5277736454653619	23.898776408243634	424.3530578613281	424.3722839355469
1208	424.413330078125	37.7759749637333					1	DETECTED	424.4133 m/z @37.78 [151020OFc1_NvH-0949-CRLM-17.raw]	424.413330078125	37.7759749637333	2.08454913306667	99.3800796949333	97.29553056186663	469959.5625	1.0943284431436937E8	0	8097	1.3194970285043013	0.762459174725619	1.115525608373806	424.40350341796875	424.42327880859375
1209	424.45416259765625	35.3871662058667					1	DETECTED	424.4542 m/z @35.39 [151020OFc1_NvH-0949-CRLM-17.raw]	424.45416259765625	35.3871662058667	1.01241146373333	98.7737201952	97.76130873146667	204119.015625	9.343637964233707E7	0	8097	24.780512536670138	2.164789880094101	0.22977100919829888	424.4442443847656	424.4627990722656
1210	424.4731140136719	15.0693194282667					1	DETECTED	424.4731 m/z @15.07 [151020OFc1_NvH-0949-CRLM-17.raw]	424.4731140136719	15.0693194282667	2.98874564266667	99.4373722834667	96.44862664080003	363160.5625	9.311813111914927E7	0	8097	0.14393937253072586	2.6441490301138364	3.6201182721388	424.463134765625	424.4830627441406
1211	424.4862976074219	44.0664133701333					1	DETECTED	424.4863 m/z @44.07 [151020OFc1_NvH-0949-CRLM-17.raw]	424.4862976074219	44.0664133701333	2.99806020906667	94.9894612034667	91.99140099440004	298656.125	8.935670366272466E7	0	8097	0.18929724123841396	0.5021469761959859	0.07036057585480521	424.4831237792969	424.49615478515625
1212	424.5086975097656	29.7623866402667					1	DETECTED	424.5087 m/z @29.76 [151020OFc1_NvH-0949-CRLM-17.raw]	424.5086975097656	29.7623866402667	3.26748628453333	91.2277652138667	87.96027892933337	593508.875	9.208049712622964E7	0	8097	0.20157291517296017	0.6024008658285877	0.7291646633914745	424.4988098144531	424.5186767578125
1213	424.539794921875	18.6932445077333					1	DETECTED	424.5398 m/z @18.69 [151020OFc1_NvH-0949-CRLM-17.raw]	424.539794921875	18.6932445077333	1.57677209866667	94.7237603218667	93.14698822320004	569136.0	9.15740532034858E7	3	8097	0.18741086108268235	0.5120588149251943	0.04168180335537541	424.52984619140625	424.5487976074219
1214	424.5588073730469	21.8025461706667					1	DETECTED	424.5588 m/z @21.80 [151020OFc1_NvH-0949-CRLM-17.raw]	424.5588073730469	21.8025461706667	3.24907402906667	97.8266390381333	94.57756500906662	1530506.625	1.306707051241344E8	3	8097	0.13045611130799983	0.5125877810720219	1.1967953363343296	424.54888916015625	424.5686950683594
1215	424.57012939453125	17.606941992					1	DETECTED	424.5701 m/z @17.61 [151020OFc1_NvH-0949-CRLM-17.raw]	424.57012939453125	17.606941992	3.6524654096	93.7228407250667	90.0703753154667	72255.546875	8.690586787307133E7	0	8097	26.74655766562872	3.5998081255837606	0.01019429209760264	424.5688781738281	424.5710144042969
1216	424.5810241699219	44.1529271890667					1	DETECTED	424.5810 m/z @44.15 [151020OFc1_NvH-0949-CRLM-17.raw]	424.5810241699219	44.1529271890667	3.08200689546667	99.2942134757333	96.21220658026662	827945.25	1.032947764866628E8	3	8097	0.10293666613103625	0.505135476495652	0.009520617357024854	424.57110595703125	424.5906066894531
1217	424.5937194824219	43.6653267250667					1	DETECTED	424.5937 m/z @43.67 [151020OFc1_NvH-0949-CRLM-17.raw]	424.5937194824219	43.6653267250667	2.41591034933333	94.6193697544	92.20345940506667	180157.328125	8.262825115796661E7	0	8097	0.21193478011687716	1.1315035991671258	0.1410166840043891	424.5912170410156	424.6036376953125
1218	424.6868591308594	27.0522924096					1	DETECTED	424.6869 m/z @27.05 [151020OFc1_NvH-0949-CRLM-17.raw]	424.6868591308594	27.0522924096	3.6524654096	92.3892955978667	88.73683018826671	224251.15625	8.153039995479523E7	0	8097	0.09594888477807473	4.259253357336305	1.8744271003129522	424.677001953125	424.69683837890625
1219	424.70855712890625	27.5276225117333					1	DETECTED	424.7086 m/z @27.53 [151020OFc1_NvH-0949-CRLM-17.raw]	424.70855712890625	27.5276225117333	1.18115177626667	94.7143000650667	93.53314828880002	1694814.375	1.5408796188418478E8	2	8097	0.2124532741314482	0.5705356211722934	0.07901695489265526	424.6986389160156	424.7185363769531
1220	424.720458984375	22.7981600626667					1	DETECTED	424.7205 m/z @22.80 [151020OFc1_NvH-0949-CRLM-17.raw]	424.720458984375	22.7981600626667	3.15673956426667	85.8840954312	82.72735586693332	214682.328125	8.996717330295728E7	0	8097	0.2730098359016857	0.5121047159684624	0.03251242831878061	424.7185974121094	424.7206726074219
1221	424.7306823730469	40.9538697008					1	DETECTED	424.7307 m/z @40.95 [151020OFc1_NvH-0949-CRLM-17.raw]	424.7306823730469	40.9538697008	4.56698411626667	89.2015095994667	84.63452548320004	408257.9375	1.08706714292688E8	0	8097	9.651007833937314	0.8738586755023061	0.010372519396177565	424.720703125	424.7306823730469
1222	424.7406921386719	9.079783412					1	DETECTED	424.7407 m/z @9.08 [151020OFc1_NvH-0949-CRLM-17.raw]	424.7406921386719	9.079783412	3.26748628453333	99.8766008424	96.60911455786666	4030315.0	1.8519408961041254E8	2	8097	0.15617010427729383	82.78131996036139	79.71067618170382	424.730712890625	424.75054931640625
1223	424.7585754394531	29.7532391384					1	DETECTED	424.7586 m/z @29.75 [151020OFc1_NvH-0949-CRLM-17.raw]	424.7585754394531	29.7532391384	2.60889372213333	99.0277291730667	96.41883545093337	430548.9375	9.500892931695986E7	0	8097	0.05692744758295376	0.5693638590666572	0.146670323664767	424.7507019042969	424.76104736328125
1224	424.77105712890625	17.5358348746667					1	DETECTED	424.7711 m/z @17.54 [151020OFc1_NvH-0949-CRLM-17.raw]	424.77105712890625	17.5358348746667	3.522758724	94.9799491144	91.4571903904	948924.25	9.423404490031618E7	2	8097	0.13806920134277334	1.7091886078889147	2.242394023644786	424.7613525390625	424.78076171875
1225	424.8279113769531	29.220847416					1	DETECTED	424.8279 m/z @29.22 [151020OFc1_NvH-0949-CRLM-17.raw]	424.8279113769531	29.220847416	0.004764012	99.9997057429333	99.9949417309333	90303.8046875	8.404383977823143E7	0	8097	66.83675147761966	1.6696030450989188	2.3558539733339416	424.8180847167969	424.83782958984375
[truncated: 30,373 more rows]
