# Supplementary material for: MSFC: a new feature construction method for accurate diagnosis of mass spectrometry data
Source: Sci Rep. 2023 Sep 21;13:15694. doi: 10.1038/s41598-023-42395-5 (PMC10514077; doi:10.1038/s41598-023-42395-5)
Supplement: Supplementary file 1 — Supplementary Information. [file 41598_2023_42395_MOESM1_ESM.zip › dataset/CRLM dataset/crlm/crlm18.csv]

row ID	row m/z	row retention time	row identity (main ID)	row identity (all IDs)	row identity (main ID + details)	row comment	row number of detected peaks	151020OFc1_NvH-0949-CRLM-18.raw Peak status	151020OFc1_NvH-0949-CRLM-18.raw Peak name	151020OFc1_NvH-0949-CRLM-18.raw Peak m/z	151020OFc1_NvH-0949-CRLM-18.raw Peak RT	151020OFc1_NvH-0949-CRLM-18.raw Peak RT start	151020OFc1_NvH-0949-CRLM-18.raw Peak RT end	151020OFc1_NvH-0949-CRLM-18.raw Peak duration time	151020OFc1_NvH-0949-CRLM-18.raw Peak height	151020OFc1_NvH-0949-CRLM-18.raw Peak area	151020OFc1_NvH-0949-CRLM-18.raw Peak charge	151020OFc1_NvH-0949-CRLM-18.raw Peak # data points	151020OFc1_NvH-0949-CRLM-18.raw Peak FWHM	151020OFc1_NvH-0949-CRLM-18.raw Peak tailing factor	151020OFc1_NvH-0949-CRLM-18.raw Peak asymmetry factor	151020OFc1_NvH-0949-CRLM-18.raw Peak m/z min	151020OFc1_NvH-0949-CRLM-18.raw Peak m/z max
1	400.124267578125	90.3724213856					1	DETECTED	400.1243 m/z @90.37 [151020OFc1_NvH-0949-CRLM-18.raw]	400.124267578125	90.3724213856	7.13851946533333	99.8139897325333	92.67547026719997	489814.3125	1.3906276133803496E8	0	7410	0.6867755280395329	0.5145475924541855	6.737470168084163	400.1156921386719	400.133056640625
2	400.1377868652344	31.3988656048					1	DETECTED	400.1378 m/z @31.40 [151020OFc1_NvH-0949-CRLM-18.raw]	400.1377868652344	31.3988656048	5.30378660106667	98.6164010696	93.31261446853333	247053.203125	1.5169384512049174E8	0	7410	0.23567714840248755	1.7879350826104687	0.8622189758545405	400.13623046875	400.147705078125
3	400.1665954589844	71.8404496634667					1	DETECTED	400.1666 m/z @71.84 [151020OFc1_NvH-0949-CRLM-18.raw]	400.1665954589844	71.8404496634667	3.65679216266667	95.1659466016	91.50915443893332	392402.40625	1.4981831138003734E8	2	7410	0.26781254481457495	1.0217210210676282	0.38172920634764085	400.1572265625	400.1752014160156
4	400.18524169921875	17.4675096789333					1	DETECTED	400.1852 m/z @17.47 [151020OFc1_NvH-0949-CRLM-18.raw]	400.18524169921875	17.4675096789333	0.4443822112	99.6690519336	99.22466972240001	1481366.875	1.8040248558421066E8	0	7410	0.1436950164798816	1.5243849977616364	0.06513095139446234	400.1752624511719	400.1952209472656
5	400.2070617675781	10.7074523421333					1	DETECTED	400.2071 m/z @10.71 [151020OFc1_NvH-0949-CRLM-18.raw]	400.2070617675781	10.7074523421333	3.1054234368	98.606126488	95.5007030512	1442262.75	1.9236560217888337E8	3	7410	0.13895876814008368	1.442934926895378	2.2986062532593676	400.19708251953125	400.217041015625
6	400.2192077636719	14.9502213296					1	DETECTED	400.2192 m/z @14.95 [151020OFc1_NvH-0949-CRLM-18.raw]	400.2192077636719	14.9502213296	4.55836522693333	99.5241405109333	94.96577528399996	385720.375	1.8159334030281118E8	0	7410	8.218976110397453	0.583727883928904	1.0126091078793218	400.2170715332031	400.22174072265625
7	400.23175048828125	44.7801040637333					1	DETECTED	400.2318 m/z @44.78 [151020OFc1_NvH-0949-CRLM-18.raw]	400.23175048828125	44.7801040637333	0.0746406	98.9094981261333	98.8348575261333	3375267.5	2.6576436205299413E8	2	7410	10.496274439568325	0.5052476676293179	0.028462620519312202	400.2217712402344	400.2318420410156
8	400.2418518066406	35.1658899461333					1	DETECTED	400.2419 m/z @35.17 [151020OFc1_NvH-0949-CRLM-18.raw]	400.2418518066406	35.1658899461333	0.571341430933333	99.9904397221333	99.41909829119997	1.66782032E8	3.591932645064669E9	3	7410	0.2982439321172521	1.0991970849524595	1.0652635153196224	400.23187255859375	400.2516784667969
9	400.259521484375	76.7620249258667					1	DETECTED	400.2595 m/z @76.76 [151020OFc1_NvH-0949-CRLM-18.raw]	400.259521484375	76.7620249258667	2.77520004586667	98.8675460056	96.09234595973334	1016170.25	2.0475450313928884E8	3	7410	0.4171888532393666	0.6867327039293767	0.21877522458323692	400.2518615722656	400.2695007324219
10	400.2879333496094	91.7654306594667					1	DETECTED	400.2879 m/z @91.77 [151020OFc1_NvH-0949-CRLM-18.raw]	400.2879333496094	91.7654306594667	1.9602152328	99.7726927506667	97.81247751786671	76635.9609375	7.791288913479088E7	0	7410	0.16225641419508463	0.5445812754479643	0.48260245764034543	400.27972412109375	400.2953186035156
11	400.3053894042969	91.4116181421333					1	DETECTED	400.3054 m/z @91.41 [151020OFc1_NvH-0949-CRLM-18.raw]	400.3053894042969	91.4116181421333	0.8719374384	99.5548655688	98.6829281304	90526.4765625	1.4874128224574172E8	0	7410	1.951871846655635	0.544970599428737	9.972090897820749	400.29541015625	400.3146667480469
12	400.34234619140625	91.0198644072					1	DETECTED	400.3423 m/z @91.02 [151020OFc1_NvH-0949-CRLM-18.raw]	400.34234619140625	91.0198644072	14.0310294549333	92.5558390909333	78.524809636	72552.4609375	1.6667866069884032E8	0	7410	0.7726841185676392	0.5099753080085289	0.0059436561295805965	400.33624267578125	400.3428649902344
13	400.35369873046875	65.6751357736					1	DETECTED	400.3537 m/z @65.68 [151020OFc1_NvH-0949-CRLM-18.raw]	400.35369873046875	65.6751357736	0.00504750053333333	100.0009934816	99.99594598106667	75976.328125	1.613508115456953E8	0	7410	128.65682430969738	0.7564179371113938	0.47614716714007055	400.3438415527344	400.3631591796875
14	400.3793640136719	24.0599718544					1	DETECTED	400.3794 m/z @24.06 [151020OFc1_NvH-0949-CRLM-18.raw]	400.3793640136719	24.0599718544	7.59465677948333	98.7325355357333	91.13787875624998	44080.75	1.3430680791085544E8	0	7410	84.19870326054513	2.767571660231689	4.539424903945108	400.3778076171875	400.3846435546875
15	400.4114685058594	43.9073953738667					1	DETECTED	400.4115 m/z @43.91 [151020OFc1_NvH-0949-CRLM-18.raw]	400.4114685058594	43.9073953738667	6.00981623626667	99.8760954274667	93.86627919120002	81556.671875	1.8044226296833512E8	0	7410	82.79069833135982	1.2742663719702705	1.5494179086466455	400.40509033203125	400.421142578125
16	400.44378662109375	36.6347081573333					1	DETECTED	400.4438 m/z @36.63 [151020OFc1_NvH-0949-CRLM-18.raw]	400.44378662109375	36.6347081573333	3.67520499946667	97.0131084050667	93.33790340560003	679260.0	1.334017829210353E8	0	7410	0.14944697227029025	0.508918926647206	0.008806337439904895	400.4338073730469	400.45367431640625
17	400.47698974609375	30.9447311122667					1	DETECTED	400.4770 m/z @30.94 [151020OFc1_NvH-0949-CRLM-18.raw]	400.47698974609375	30.9447311122667	0.0843739333333333	97.6981618	97.61378786666666	1619863.5	1.627176800414381E8	0	7410	13.889848676131521	1.2055216819099273	69.86021254539874	400.467041015625	400.48681640625
18	400.4962158203125	10.2093207650667					1	DETECTED	400.4962 m/z @10.21 [151020OFc1_NvH-0949-CRLM-18.raw]	400.4962158203125	10.2093207650667	3.42048641493333	96.9371349186667	93.51664850373336	515359.5	1.5413795639390105E8	4	7410	0.15250062454670577	1.059622417640311	118.54913858576346	400.4870300292969	400.5061340332031
19	400.5196228027344	17.4817379989333					1	DETECTED	400.5196 m/z @17.48 [151020OFc1_NvH-0949-CRLM-18.raw]	400.5196228027344	17.4817379989333	3.3595105072	99.5651844626667	96.20567395546671	773261.25	1.6575081125017613E8	3	7410	3.778937034283926	0.9670888363267564	0.26210811016024804	400.5096740722656	400.52960205078125
20	400.5412292480469	10.7367214562667					1	DETECTED	400.5412 m/z @10.74 [151020OFc1_NvH-0949-CRLM-18.raw]	400.5412292480469	10.7367214562667	3.4314554296	99.3743550949333	95.9428996653333	770999.875	1.7668947610067675E8	3	7410	35.16755819113217	6.860966453671478	70.73807721648554	400.53125	400.5494689941406
21	400.5594787597656	34.2917245770667					1	DETECTED	400.5595 m/z @34.29 [151020OFc1_NvH-0949-CRLM-18.raw]	400.5594787597656	34.2917245770667	3.33112925466667	95.4001773933333	92.06904813866663	2190735.0	1.9922519596392137E8	3	7410	20.402787995118572	0.5180994572565505	0.04764114726608947	400.5495300292969	400.5624694824219
22	400.572509765625	35.1516000397333					1	DETECTED	400.5725 m/z @35.15 [151020OFc1_NvH-0949-CRLM-18.raw]	400.572509765625	35.1516000397333	2.82136226426667	99.5241405109333	96.70277824666663	1.15578864E8	2.444515247790499E9	2	7410	0.30088079025065184	1.1467104694484875	1.3074213011872664	400.5625305175781	400.5822448730469
23	400.5929260253906	35.3092549085333					1	DETECTED	400.5929 m/z @35.31 [151020OFc1_NvH-0949-CRLM-18.raw]	400.5929260253906	35.3092549085333	2.7108173224	88.9298400530667	86.2190227306667	115639.796875	1.3237123866372477E8	0	7410	77.01336152892054	1.6520728613685671	2.281273260120766	400.5829772949219	400.59759521484375
24	400.60760498046875	31.5562892205333					1	DETECTED	400.6076 m/z @31.56 [151020OFc1_NvH-0949-CRLM-18.raw]	400.60760498046875	31.5562892205333	3.78888635893333	98.2676113741333	94.47872501519997	293031.8125	1.4075494239135966E8	0	7410	0.06445787149679916	1.8277285257185727	2.0691358783122435	400.5976257324219	400.6175842285156
25	400.6210632324219	7.8761494096					1	DETECTED	400.6211 m/z @7.88 [151020OFc1_NvH-0949-CRLM-18.raw]	400.6210632324219	7.8761494096	4.71293233493333	98.2676113741333	93.55467903919997	78728.875	1.442602852102915E8	0	7410	0.05595000343652945	1.4437190500564523	154.23671589194933	400.61761474609375	400.6308288574219
26	400.644775390625	36.6642145336					1	DETECTED	400.6448 m/z @36.66 [151020OFc1_NvH-0949-CRLM-18.raw]	400.644775390625	36.6642145336	3.72194978506667	99.3232848917333	95.60133510666662	771229.4375	1.3517997153241888E8	0	7410	0.1350022332579357	0.7700005359964883	16.905432708864762	400.6348876953125	400.6533508300781
27	400.66839599609375	71.8876487546667					1	DETECTED	400.6684 m/z @71.89 [151020OFc1_NvH-0949-CRLM-18.raw]	400.66839599609375	71.8876487546667	4.49898264053333	99.9176177114667	95.41863507093338	188112.953125	1.2912049374518612E8	0	7410	0.34872792692520704	0.5070703603456416	0.1771784852130951	400.6584777832031	400.6692199707031
28	400.6792297363281	20.0362193674667					1	DETECTED	400.6792 m/z @20.04 [151020OFc1_NvH-0949-CRLM-18.raw]	400.6792297363281	20.0362193674667	3.73128492453333	93.4395741077333	89.70828918319998	196309.625	1.4050663067286375E8	0	7410	2.573329451160138	6.0397694934176505	0.02857710500178764	400.66925048828125	400.6846618652344
29	400.6947326660156	38.1412645872					1	DETECTED	400.6947 m/z @38.14 [151020OFc1_NvH-0949-CRLM-18.raw]	400.6947326660156	38.1412645872	2.04240636053333	94.9831841650667	92.94077780453337	560184.0	1.5493753283712482E8	2	7410	0.22549034606677054	0.5229439344782353	0.04687516227277135	400.68475341796875	400.7047119140625
30	400.7153015136719	18.3992173682667					1	DETECTED	400.7153 m/z @18.40 [151020OFc1_NvH-0949-CRLM-18.raw]	400.7153015136719	18.3992173682667	3.510483372	99.0545215733333	95.54403820133331	927291.8125	1.641664855941711E8	4	7410	0.08501287698469895	0.5899068222947291	0.12511476159687263	400.705322265625	400.7247009277344
31	400.7347412109375	18.2958810952					1	DETECTED	400.7347 m/z @18.30 [151020OFc1_NvH-0949-CRLM-18.raw]	400.7347412109375	18.2958810952	2.83052214826667	95.8233366424	92.99281449413333	3690138.0	2.7909752985502154E8	2	7410	0.1832097123431886	0.6327231537361145	93.32923358309813	400.724853515625	400.74468994140625
32	400.7514343261719	25.2334210933333					1	DETECTED	400.7514 m/z @25.23 [151020OFc1_NvH-0949-CRLM-18.raw]	400.7514343261719	25.2334210933333	3.34088517386667	92.0821691512	88.74128397733334	1690185.125	2.2146651863418937E8	4	7410	0.05000639524407546	1.2683899934872358	1.1859827252780202	400.7447509765625	400.76123046875
33	400.7713623046875	21.6110203848					1	DETECTED	400.7714 m/z @21.61 [151020OFc1_NvH-0949-CRLM-18.raw]	400.7713623046875	21.6110203848	3.28357127706667	96.8613273797333	93.57775610266663	1.9565306E7	3.516714418198608E8	2	7410	0.1949385798518648	1.2072404118344149	1.1557221675373188	400.76141357421875	400.7812194824219
34	400.7977600097656	5.47349482906667					1	DETECTED	400.7978 m/z @5.47 [151020OFc1_NvH-0949-CRLM-18.raw]	400.7977600097656	5.47349482906667	2.79363933013333	99.3538588653333	96.56021953519996	80042.7734375	1.337890735225211E8	0	7410	0.2831648897290151	0.7705115489564621	0.755714642751849	400.7894287109375	400.8068542480469
35	400.82574462890625	24.743645632					1	DETECTED	400.8257 m/z @24.74 [151020OFc1_NvH-0949-CRLM-18.raw]	400.82574462890625	24.743645632	0.37572838	99.824526648	99.448798268	81437.5390625	1.620566337913223E8	0	7410	24.431348096222123	2.7072108624572233	4.481031213712028	400.81640625	400.83465576171875
36	400.84466552734375	36.6196026216					1	DETECTED	400.8447 m/z @36.62 [151020OFc1_NvH-0949-CRLM-18.raw]	400.84466552734375	36.6196026216	0.5030564128	99.9280632122667	99.42500679946669	645094.625	1.550428607966601E8	0	7410	19.269299701474196	0.5628139951838625	0.007867298579446276	400.83477783203125	400.8546447753906
37	400.8642883300781	25.9717770653333					1	DETECTED	400.8643 m/z @25.97 [151020OFc1_NvH-0949-CRLM-18.raw]	400.8642883300781	25.9717770653333	0.00504750053333333	100.0009934816	99.99594598106667	347059.0625	1.5359959899425378E8	0	7410	22.287557223353637	0.5162269299815049	0.022458789044064977	400.8547058105469	400.869873046875
38	400.8798828125	34.2608454677333					1	DETECTED	400.8799 m/z @34.26 [151020OFc1_NvH-0949-CRLM-18.raw]	400.8798828125	34.2608454677333	0.171698029866667	99.9904397221333	99.81874169226664	553745.625	1.691503636774557E8	3	7410	30.62483250449162	0.7933691972960798	0.29146607138905417	400.8699035644531	400.8836669921875
39	400.8936767578125	34.2917245770667					1	DETECTED	400.8937 m/z @34.29 [151020OFc1_NvH-0949-CRLM-18.raw]	400.8936767578125	34.2917245770667	0.0253658904	99.6067693210667	99.5814034306667	1713662.25	1.8293347689548188E8	0	7410	18.49467142034662	0.787266643607855	0.016837809077701937	400.8836975097656	400.8946838378906
40	400.9046936035156	35.1658899461333					1	DETECTED	400.9047 m/z @35.17 [151020OFc1_NvH-0949-CRLM-18.raw]	400.9046936035156	35.1658899461333	0.00504750053333333	99.9904397221333	99.98539222159997	4.1622408E7	9.741541848614167E8	3	7410	0.31324217916866104	0.7064725336400176	1.0018342052401181	400.894775390625	400.9146728515625
41	400.9179382324219	39.811602068					1	DETECTED	400.9179 m/z @39.81 [151020OFc1_NvH-0949-CRLM-18.raw]	400.9179382324219	39.811602068	0.2980382384	99.9904397221333	99.6924014837333	792453.9375	1.5432250892348906E8	3	7410	0.1994946499799397	0.5640773240110927	0.00840640168986821	400.9147033691406	400.9276428222656
42	400.9439392089844	9.0560069872					1	DETECTED	400.9439 m/z @9.06 [151020OFc1_NvH-0949-CRLM-18.raw]	400.9439392089844	9.0560069872	0.0153077733333333	99.9385635216	99.92325574826667	225674.09375	1.34606688549131E8	4	7410	9.258123023539161	0.9103925180012201	4.636020403340341	400.9339599609375	400.9538269042969
43	400.96588134765625	18.411411376					1	DETECTED	400.9659 m/z @18.41 [151020OFc1_NvH-0949-CRLM-18.raw]	400.96588134765625	18.411411376	0.4443822112	99.6482518602667	99.2038696490667	525578.4375	1.5203573130791473E8	2	7410	0.20367811916142387	0.532655636791797	0.23052789930709466	400.9559631347656	400.96844482421875
44	400.97845458984375	30.9314734090667					1	DETECTED	400.9785 m/z @30.93 [151020OFc1_NvH-0949-CRLM-18.raw]	400.97845458984375	30.9314734090667	0.0153077733333333	99.9176177114667	99.90230993813337	647370.375	1.4583726988987297E8	5	7410	0.07674576343642059	0.7400885164783754	0.1562955225887077	400.9685363769531	400.9883728027344
45	401.0010986328125	23.2897115368					1	DETECTED	401.0011 m/z @23.29 [151020OFc1_NvH-0949-CRLM-18.raw]	401.0010986328125	23.2897115368	0.00504750053333333	99.4302084978667	99.42516099733336	1358550.75	1.628138822657556E8	0	7410	0.1616222612478211	1.065772340149271	1.7649307656639879	400.99127197265625	401.010986328125
46	401.045166015625	36.6642145336					1	DETECTED	401.0452 m/z @36.66 [151020OFc1_NvH-0949-CRLM-18.raw]	401.045166015625	36.6642145336	1.42540034533333	99.7414341272	98.31603378186666	381803.875	1.3292170379832077E8	0	7410	0.1705137192391888	1.3603546204804384	0.4457528042281244	401.03521728515625	401.0551452636719
47	401.1086120605469	90.3450280984					1	DETECTED	401.1086 m/z @90.35 [151020OFc1_NvH-0949-CRLM-18.raw]	401.1086120605469	90.3450280984	0.00504750053333333	96.5123437816	96.50729628106666	133293.3125	1.4487855462868756E8	0	7410	0.019466196587089257	0.5342705749464651	0.0685237731407431	401.09869384765625	401.1179504394531
48	401.1282958984375	90.3450280984					1	DETECTED	401.1283 m/z @90.35 [151020OFc1_NvH-0949-CRLM-18.raw]	401.1282958984375	90.3450280984	7.01161922053333	99.0022151816	91.99059596106666	57085.27734375	1.314547252020959E8	0	7410	0.058294591753139	0.5519430754110153	0.1038861508220306	401.119873046875	401.1365051269531
49	401.1448059082031	39.795337624					1	DETECTED	401.1448 m/z @39.80 [151020OFc1_NvH-0949-CRLM-18.raw]	401.1448059082031	39.795337624	8.27833050773333	99.6690519336	91.39072142586667	40729.83203125	1.1643377828076889E8	0	7410	83.00524697315493	1.4498635782376965	1.899727156475393	401.13848876953125	401.14892578125
50	401.1605224609375	91.3434894997333					1	DETECTED	401.1605 m/z @91.34 [151020OFc1_NvH-0949-CRLM-18.raw]	401.1605224609375	91.3434894997333	4.07254161093333	98.8990005301333	94.82645891919998	105361.7734375	1.452907445606169E8	0	7410	0.5599337910630879	0.5432876645274164	0.0013857409198673046	401.1507873535156	401.16650390625
51	401.1768493652344	20.0457381933333					1	DETECTED	401.1768 m/z @20.05 [151020OFc1_NvH-0949-CRLM-18.raw]	401.1768493652344	20.0457381933333	1.08996242133333	97.2053566338667	96.11539421253337	311639.53125	1.3667446333675548E8	0	7410	4.649029275291525	9.511267201604369	0.13348429644594667	401.1668701171875	401.1790771484375
52	401.1890869140625	21.436320672					1	DETECTED	401.1891 m/z @21.44 [151020OFc1_NvH-0949-CRLM-18.raw]	401.1890869140625	21.436320672	2.07913049786667	99.7933690274667	97.71423852960002	359762.59375	1.6657802382694614E8	0	7410	15.41585705198133	3.9158814288786945	0.032701905829412195	401.1791687011719	401.1969909667969
53	401.2070007324219	32.2599796192					1	DETECTED	401.2070 m/z @32.26 [151020OFc1_NvH-0949-CRLM-18.raw]	401.2070007324219	32.2599796192	2.2620498344	98.7737886866667	96.5117388522667	880783.8125	2.2727837047640404E8	3	7410	20.322256178448914	0.7130351800976154	0.036224474983897186	401.197021484375	401.21697998046875
54	401.2170104980469	18.433608968					1	DETECTED	401.2170 m/z @18.43 [151020OFc1_NvH-0949-CRLM-18.raw]	401.2170104980469	18.433608968	2.97691402266667	96.0398681741333	93.06295415146663	197746.703125	2.2433578827003828E8	0	7410	80.14676705625017	2.861410822805518	11.756545651885526	401.2170104980469	401.218017578125
55	401.22802734375	34.2482774997333					1	DETECTED	401.2280 m/z @34.25 [151020OFc1_NvH-0949-CRLM-18.raw]	401.22802734375	34.2482774997333	2.04240636053333	95.1157178424	93.07331148186667	629140.5625	1.9855551220230737E8	3	7410	30.119777208770543	0.5596552553245064	1.029324962004872	401.2180480957031	401.2290344238281
56	401.2390441894531	35.1055089725333					1	DETECTED	401.2390 m/z @35.11 [151020OFc1_NvH-0949-CRLM-18.raw]	401.2390441894531	35.1055089725333	0.938539414666667	99.1675573064	98.22901789173333	9708603.0	5.091988959838749E8	2	7410	0.3761778224295682	0.5110295814184631	0.25464487696326826	401.22906494140625	401.2490234375
57	401.2492980957031	22.6599334128					1	DETECTED	401.2493 m/z @22.66 [151020OFc1_NvH-0949-CRLM-18.raw]	401.2492980957031	22.6599334128	3.4824861784	96.2644760576	92.78198987920001	728704.8125	1.7965209383357787E8	3	7410	22.98957165668793	0.5979442842760205	2.424836623985588	401.2490539550781	401.25927734375
58	401.262451171875	76.8966930648					1	DETECTED	401.2625 m/z @76.90 [151020OFc1_NvH-0949-CRLM-18.raw]	401.262451171875	76.8966930648	3.5670389184	96.3085480098667	92.7415090914667	187216.515625	1.4554576791772354E8	0	7410	14.381379484551914	21.330817149837166	0.695977634321902	401.2593078613281	401.2625427246094
59	401.2725524902344	21.6110203848					1	DETECTED	401.2726 m/z @21.61 [151020OFc1_NvH-0949-CRLM-18.raw]	401.2725524902344	21.6110203848	0.995665438133333	94.9539797298667	93.95831429173337	8488446.0	2.795137927987488E8	2	7410	0.2532569421464643	0.9799933991858171	1.0930659184221219	401.2625732421875	401.2809753417969
60	401.2860412597656	30.0812285824					1	DETECTED	401.2860 m/z @30.08 [151020OFc1_NvH-0949-CRLM-18.raw]	401.2860412597656	30.0812285824	6.810626232	95.1358151842667	88.3251889522667	388498.15625	1.4109372729983377E8	0	7410	0.12321317991718317	3.0710279765616093	9.07840351571551	401.2832336425781	401.29541015625
61	401.3118591308594	26.3883908744					1	DETECTED	401.3119 m/z @26.39 [151020OFc1_NvH-0949-CRLM-18.raw]	401.3118591308594	26.3883908744	21.6835031117333	92.3754408877333	70.691937776	44952.9765625	1.2808210913228694E8	0	7410	69.37627819240281	7.512606181271826	14.025212362543652	401.3059997558594	401.3162536621094
62	401.3768310546875	20.0944728826667					1	DETECTED	401.3768 m/z @20.09 [151020OFc1_NvH-0949-CRLM-18.raw]	401.3768310546875	20.0944728826667	3.53946025253333	98.5749679496	95.03550769706666	223901.4375	1.496887262746685E8	0	7410	1.536450823810089	0.5306155942178498	4.893519174944457	401.367431640625	401.3868103027344
63	401.3987121582031	22.7226829093333					1	DETECTED	401.3987 m/z @22.72 [151020OFc1_NvH-0949-CRLM-18.raw]	401.3987121582031	22.7226829093333	0.900663024266667	99.6796223042667	98.77895928000004	276591.65625	1.3166663087645607E8	0	7410	7.728301717839173	2.768180938765848	506.34034764751453	401.388916015625	401.40869140625
64	401.4262390136719	13.2051697712					1	DETECTED	401.4262 m/z @13.21 [151020OFc1_NvH-0949-CRLM-18.raw]	401.4262390136719	13.2051697712	1.3046851168	99.94875702	98.6440719032	235315.03125	1.4142273699453408E8	0	7410	13.88009465547043	0.630464261851362	10.023590894107455	401.41650390625	401.4361877441406
65	401.4472351074219	27.4879325813333					1	DETECTED	401.4472 m/z @27.49 [151020OFc1_NvH-0949-CRLM-18.raw]	401.4472351074219	27.4879325813333	3.25428412693333	99.7519490272	96.49766490026667	792830.8125	1.435665574069398E8	0	7410	0.1824525680819704	0.7308329183017146	0.011327469196505367	401.43731689453125	401.4571533203125
66	401.46722412109375	18.35944324					1	DETECTED	401.4672 m/z @18.36 [151020OFc1_NvH-0949-CRLM-18.raw]	401.46722412109375	18.35944324	1.7066908424	99.5034513330667	97.79676049066671	108368.4140625	1.2553281544182509E8	0	7410	24.193731688407112	3.857249924138789	0.004503870405962744	401.45733642578125	401.4700012207031
67	401.4800109863281	30.2965030552					1	DETECTED	401.4800 m/z @30.30 [151020OFc1_NvH-0949-CRLM-18.raw]	401.4800109863281	30.2965030552	1.78965873653333	99.5034513330667	97.71379259653338	913863.3125	1.4912149981979337E8	4	7410	0.14356048713561265	0.5151802130410125	0.907561299984166	401.4700927734375	401.489990234375
68	401.4911804199219	15.4901189986667					1	DETECTED	401.4912 m/z @15.49 [151020OFc1_NvH-0949-CRLM-18.raw]	401.4911804199219	15.4901189986667	3.97633222773333	98.28869632	94.31236409226668	108914.234375	1.5096174349432006E8	0	7410	0.1482367377613052	4.704818414818899	0.004889482941332439	401.49005126953125	401.49261474609375
69	401.50274658203125	23.2675827752					1	DETECTED	401.5027 m/z @23.27 [151020OFc1_NvH-0949-CRLM-18.raw]	401.50274658203125	23.2675827752	4.42534006346667	99.3232848917333	94.89794482826662	219703.625	1.3924177784724385E8	0	7410	7.071766771127326	3.0477550420313437	0.016933406916422433	401.4927978515625	401.5125427246094
70	401.52587890625	27.6162502032					1	DETECTED	401.5259 m/z @27.62 [151020OFc1_NvH-0949-CRLM-18.raw]	401.52587890625	27.6162502032	3.58906026586667	99.0022151816	95.41315491573333	156951.65625	1.3014438327992578E8	0	7410	20.833372058077153	2.1017931116034134	5.082268980596708	401.5158996582031	401.5313415527344
71	401.5413513183594	32.2599796192					1	DETECTED	401.5414 m/z @32.26 [151020OFc1_NvH-0949-CRLM-18.raw]	401.5413513183594	32.2599796192	3.5670389184	99.7414341272	96.1743952088	558317.125	1.609772227875377E8	3	7410	19.693144920568457	0.5053772611950254	0.5754517193681602	401.5313720703125	401.5513000488281
72	401.5628662109375	17.3525709525333					1	DETECTED	401.5629 m/z @17.35 [151020OFc1_NvH-0949-CRLM-18.raw]	401.5628662109375	17.3525709525333	3.26516138	99.8139897325333	96.5488283525333	361847.40625	1.5801422650310457E8	0	7410	13.667857257349489	0.5317876914137907	3.5084974608660366	401.55291748046875	401.5660095214844
73	401.5760192871094	35.292031868					1	DETECTED	401.5760 m/z @35.29 [151020OFc1_NvH-0949-CRLM-18.raw]	401.5760192871094	35.292031868	3.28357127706667	95.3684292736	92.08485799653333	1507539.75	1.9729867638751498E8	3	7410	0.06800258832522132	1.9136135774068532	0.5782324938247105	401.5660400390625	401.5859375
74	401.5892333984375	45.4758526437333					1	DETECTED	401.5892 m/z @45.48 [151020OFc1_NvH-0949-CRLM-18.raw]	401.5892333984375	45.4758526437333	3.66605251253333	96.5556058186667	92.88955330613338	454897.1875	1.3935158258118588E8	0	7410	0.21779402328994735	0.5037189123214147	0.027737788613017452	401.5860290527344	401.5988464355469
75	401.62640380859375	13.3050166312					1	DETECTED	401.6264 m/z @13.31 [151020OFc1_NvH-0949-CRLM-18.raw]	401.62640380859375	13.3050166312	3.11470697706667	95.3790585213333	92.26435154426663	191533.328125	1.5142638575499305E8	0	7410	4.308708012359553	0.5341204192887525	0.9976622895675655	401.61669921875	401.63616943359375
76	401.6494140625	25.9717770653333					1	DETECTED	401.6494 m/z @25.97 [151020OFc1_NvH-0949-CRLM-18.raw]	401.6494140625	25.9717770653333	3.99839249573333	99.94875702	95.95036452426667	231963.6875	1.5677981189542353E8	0	7410	3.791320774818381	2.3138047240598563	0.004228004782643151	401.6397399902344	401.6590576171875
77	401.68157958984375	18.7419305037333					1	DETECTED	401.6816 m/z @18.74 [151020OFc1_NvH-0949-CRLM-18.raw]	401.68157958984375	18.7419305037333	5.2177496136	98.1721228088	92.95437319519999	119893.296875	1.2235823499345419E8	0	7410	0.12300355237326599	6.071353799078118	0.009516180912222632	401.6718444824219	401.6878967285156
78	401.69793701171875	27.4720079717333					1	DETECTED	401.6979 m/z @27.47 [151020OFc1_NvH-0949-CRLM-18.raw]	401.69793701171875	27.4720079717333	3.68449809653333	97.6774038336	93.99290573706666	670605.75	1.4749092035810208E8	2	7410	19.292738080281776	0.5187109871437863	7.038452775809858	401.6880187988281	401.7078857421875
79	401.7192687988281	29.7445740776					1	DETECTED	401.7193 m/z @29.74 [151020OFc1_NvH-0949-CRLM-18.raw]	401.7192687988281	29.7445740776	2.31691940533333	99.824526648	97.50760724266667	715317.6875	2.0668960307231146E8	2	7410	0.4136890734074896	0.6880650336299994	0.29112753030484534	401.70928955078125	401.726806640625
80	401.7368469238281	23.3833129984					1	DETECTED	401.7368 m/z @23.38 [151020OFc1_NvH-0949-CRLM-18.raw]	401.7368469238281	23.3833129984	1.5462346848	99.5342633773333	97.9880286925333	2575466.75	2.920825570803933E8	2	7410	0.24988704555192598	0.5454103129649726	1.1710857834492023	401.72686767578125	401.746826171875
81	401.7500915527344	21.0224872877333					1	DETECTED	401.7501 m/z @21.02 [151020OFc1_NvH-0949-CRLM-18.raw]	401.7500915527344	21.0224872877333	3.9575368688	86.3836272730667	82.42609040426669	1564389.375	2.129247646202284E8	2	7410	0.40503217702962147	1.5101381985968623	2.832169271148495	401.7468566894531	401.7600402832031
82	401.7637023925781	70.3732726037333					1	DETECTED	401.7637 m/z @70.37 [151020OFc1_NvH-0949-CRLM-18.raw]	401.7637023925781	70.3732726037333	7.43790594773333	70.6241550770667	63.186249129333376	74591.4375	9.439908124475506E7	0	7410	61.34669587223654	0.5019947687571934	0.003998671468207703	401.76031494140625	401.7640380859375
83	401.7740478515625	21.6110203848					1	DETECTED	401.7740 m/z @21.61 [151020OFc1_NvH-0949-CRLM-18.raw]	401.7740478515625	21.6110203848	3.98756140426667	99.2194880490667	95.23192664480003	1801591.75	1.6995451905137515E8	0	7410	11.209071666845517	36.36423284986779	78.91226594418397	401.76416015625	401.7837219238281
84	401.8269348144531	13.2930385274667					1	DETECTED	401.8269 m/z @13.29 [151020OFc1_NvH-0949-CRLM-18.raw]	401.8269348144531	13.2930385274667	0.210757530933333	99.7933690274667	99.58261149653336	153405.203125	1.3468845163413638E8	0	7410	0.03330107299481888	0.5873703379296044	1.838790313791234	401.8170166015625	401.83673095703125
85	401.8458251953125	32.7766667629333					1	DETECTED	401.8458 m/z @32.78 [151020OFc1_NvH-0949-CRLM-18.raw]	401.8458251953125	32.7766667629333	0.3561516056	99.4929557152	99.13680410959999	94226.078125	1.2817449746021537E8	0	7410	16.606019063380014	1.7131972839863032	2.4088425175830754	401.8370666503906	401.8460998535156
86	401.8561096191406	17.5755040405333					1	DETECTED	401.8561 m/z @17.58 [151020OFc1_NvH-0949-CRLM-18.raw]	401.8561096191406	17.5755040405333	0.00504750053333333	99.8139897325333	99.80894223199996	442149.21875	1.5754932784244233E8	0	7410	14.378046942472906	0.7066261579832158	1.0986564045164553	401.84619140625	401.8660888671875
87	401.8687744140625	22.9557472357333					1	DETECTED	401.8688 m/z @22.96 [151020OFc1_NvH-0949-CRLM-18.raw]	401.8687744140625	22.9557472357333	0.0153077733333333	99.6690519336	99.65374416026667	435788.5625	1.397424816584599E8	0	7410	0.1579165167347334	0.5294766186060014	0.016128224829827568	401.8661193847656	401.8736267089844
88	401.8836975097656	27.1457263114667					1	DETECTED	401.8837 m/z @27.15 [151020OFc1_NvH-0949-CRLM-18.raw]	401.8836975097656	27.1457263114667	0.00504750053333333	100.0009934816	99.99594598106667	1506963.875	1.8529936145146438E8	3	7410	16.15771293869141	0.6517807662325111	0.3358503370444459	401.87371826171875	401.8936767578125
89	401.9054870605469	12.6617888130667					1	DETECTED	401.9055 m/z @12.66 [151020OFc1_NvH-0949-CRLM-18.raw]	401.9054870605469	12.6617888130667	0.00504750053333333	99.9176177114667	99.91257021093337	446282.0625	1.6140186318426248E8	3	7410	0.076391797611981	0.9405360131980837	241.2222872128035	401.8955383300781	401.91546630859375
90	401.91802978515625	19.1370172413333					1	DETECTED	401.9180 m/z @19.14 [151020OFc1_NvH-0949-CRLM-18.raw]	401.91802978515625	19.1370172413333	0.852821379733333	100.0009934816	99.14817210186668	92513.9921875	1.42224365913493E8	0	7410	26.48539662802237	3.073081287031353	5.197278874869772	401.9154968261719	401.9261474609375
91	401.9364929199219	22.7752471770667					1	DETECTED	401.9365 m/z @22.78 [151020OFc1_NvH-0949-CRLM-18.raw]	401.9364929199219	22.7752471770667	0.00504750053333333	99.9069572101333	99.90190970959996	337168.5625	1.4396612170404598E8	0	7410	0.11430893021812594	2.9386331516684856	0.013106209863424846	401.9265441894531	401.9379577636719
92	401.9482421875	27.4323149616					1	DETECTED	401.9482 m/z @27.43 [151020OFc1_NvH-0949-CRLM-18.raw]	401.9482421875	27.4323149616	0.0843739333333333	99.9697319093333	99.88535797599997	389017.78125	1.6104783700168037E8	0	7410	14.399423444995788	0.6090851671755214	0.006703504316669024	401.93841552734375	401.95819091796875
93	401.96954345703125	22.5205832501333					1	DETECTED	401.9695 m/z @22.52 [151020OFc1_NvH-0949-CRLM-18.raw]	401.96954345703125	22.5205832501333	0.424809139466667	100.0009934816	99.57618434213335	95338.140625	1.491607043886536E8	0	7410	84.67330864499468	2.794595546387934	5.304227442929334	401.9595642089844	401.9712219238281
94	401.98126220703125	30.2614098349333					1	DETECTED	401.9813 m/z @30.26 [151020OFc1_NvH-0949-CRLM-18.raw]	401.98126220703125	30.2614098349333	0.0153077733333333	100.0009934816	99.98568570826667	431093.59375	1.3176649686148809E8	0	7410	0.16324258050787677	4.077055716371254	0.03793573454679447	401.9712829589844	401.9911193847656
95	401.9990539550781	90.8602452826667					1	DETECTED	401.9991 m/z @90.86 [151020OFc1_NvH-0949-CRLM-18.raw]	401.9990539550781	90.8602452826667	0.00504750053333333	99.8139897325333	99.80894223199996	175612.296875	1.3955282829220456E8	0	7410	86.64868061315705	0.5265539426099685	0.0010152525430602323	401.9913635253906	402.0084533691406
96	402.0198669433594	35.3092549085333					1	DETECTED	402.0199 m/z @35.31 [151020OFc1_NvH-0949-CRLM-18.raw]	402.0198669433594	35.3092549085333	0.3078544472	98.6905651402667	98.3827106930667	96798.7890625	1.6773284801990098E8	0	7410	89.02711526610764	1.5512076997410194	2.4917159430354916	402.0100402832031	402.02392578125
97	402.0339660644531	26.3072903765333					1	DETECTED	402.0340 m/z @26.31 [151020OFc1_NvH-0949-CRLM-18.raw]	402.0339660644531	26.3072903765333	2.0151376992	99.9069572101333	97.8918195109333	575696.1875	1.5189004184298903E8	0	7410	0.2673435673058151	0.5315299902127338	1.4640438917927652	402.02398681640625	402.0430908203125
98	402.0531311035156	22.4016574616					1	DETECTED	402.0531 m/z @22.40 [151020OFc1_NvH-0949-CRLM-18.raw]	402.0531311035156	22.4016574616	0.900663024266667	99.9280632122667	99.02740018800003	8568789.0	4.313248517604046E8	0	7410	0.5766400131650649	1.86649391177673	0.8998683604173052	402.0432434082031	402.06231689453125
99	402.118896484375	25.7950439496					1	DETECTED	402.1189 m/z @25.80 [151020OFc1_NvH-0949-CRLM-18.raw]	402.118896484375	25.7950439496	2.04240636053333	99.824526648	97.78212028746667	45814.1171875	1.3690475699758542E8	0	7410	88.9787095468691	2.058342361365286	3.1166847227305716	402.11358642578125	402.12774658203125
100	402.1396789550781	90.3814880466667					1	DETECTED	402.1397 m/z @90.38 [151020OFc1_NvH-0949-CRLM-18.raw]	402.1396789550781	90.3814880466667	1.44404396986667	99.6482518602667	98.20420789040003	108991.8359375	1.3199673385514551E8	0	7410	1.8859955664931363	0.5520970886323081	0.020222304138659653	402.12969970703125	402.1475524902344
101	402.1580810546875	91.8224155490667					1	DETECTED	402.1581 m/z @91.82 [151020OFc1_NvH-0949-CRLM-18.raw]	402.1580810546875	91.8224155490667	7.3639900848	95.1558633706667	87.7918732858667	114302.421875	1.3641093233640784E8	0	7410	0.8099810052031842	0.5197342527005214	22.495750840663554	402.1488952636719	402.1631164550781
102	402.1733703613281	18.433608968					1	DETECTED	402.1734 m/z @18.43 [151020OFc1_NvH-0949-CRLM-18.raw]	402.1733703613281	18.433608968	0.00504750053333333	100.0009934816	99.99594598106667	405108.8125	6.337926999002166E8	2	7410	9.467824948000283	2.491577241744006	2.5883546717511314	402.1709289550781	402.1822814941406
103	402.1905517578125	17.5660827957333					1	DETECTED	402.1906 m/z @17.57 [151020OFc1_NvH-0949-CRLM-18.raw]	402.1905517578125	17.5660827957333	3.59838928346667	97.9393315754667	94.34094229200002	309406.46875	1.413122494908043E8	0	7410	16.354014643972185	0.5295535023877205	0.38196097266008244	402.18414306640625	402.1959533691406
104	402.2059631347656	29.0185048544					1	DETECTED	402.2060 m/z @29.02 [151020OFc1_NvH-0949-CRLM-18.raw]	402.2059631347656	29.0185048544	1.851837304	94.7128369296	92.8609996256	745984.9375	1.836792816898906E8	2	7410	2.2025047690499306	1.1020351402488184	0.5388706798185872	402.19598388671875	402.21038818359375
105	402.22039794921875	22.7855343037333					1	DETECTED	402.2204 m/z @22.79 [151020OFc1_NvH-0949-CRLM-18.raw]	402.22039794921875	22.7855343037333	3.09627122666667	97.1410113669333	94.04474014026663	3787446.5	2.661910832739337E8	3	7410	0.2617079499015027	1.2298404423189195	0.5944103268713623	402.2104187011719	402.2303771972656
106	402.23876953125	23.3315006973333					1	DETECTED	402.2388 m/z @23.33 [151020OFc1_NvH-0949-CRLM-18.raw]	402.23876953125	23.3315006973333	3.1696642176	95.0417189933333	91.8720547757333	1048990.75	2.189085297519634E8	0	7410	8.278554445270835	2.121184506897067	1.5910701546436752	402.23040771484375	402.2431335449219
107	402.2531433105469	22.4016574616					1	DETECTED	402.2531 m/z @22.40 [151020OFc1_NvH-0949-CRLM-18.raw]	402.2531433105469	22.4016574616	0.2785422632	99.5548655688	99.2763233056	1.0473193E7	5.622315654565293E8	0	7410	0.5322563901887776	0.7292900281994014	3.0882244663891085	402.2431945800781	402.2630920410156
108	402.2756042480469	21.5998873082667					1	DETECTED	402.2756 m/z @21.60 [151020OFc1_NvH-0949-CRLM-18.raw]	402.2756042480469	21.5998873082667	3.92012491146667	92.5447697389333	88.62464482746662	346561.125	1.5300678423768258E8	0	7410	11.322172020834845	266.7667496865402	532.0478698116576	402.2657165527344	402.2855529785156
109	402.29052734375	29.9582216944					1	DETECTED	402.2905 m/z @29.96 [151020OFc1_NvH-0949-CRLM-18.raw]	402.29052734375	29.9582216944	16.8291375922667	93.2786988525333	76.44956126026659	79111.7421875	1.4531019314556897E8	0	7410	0.06191286488496672	2.9114582809262597	4.685463512680058	402.2856140136719	402.29339599609375
110	402.30364990234375	91.8364177632					1	DETECTED	402.3036 m/z @91.84 [151020OFc1_NvH-0949-CRLM-18.raw]	402.30364990234375	91.8364177632	21.6395847466667	92.3851783456	70.7455935989333	256857.328125	1.0157359851634748E8	0	7410	0.23936199719990725	1.8230146355080077	5.079657333794206	402.3017883300781	402.31170654296875
111	402.32177734375	89.8127756389333					1	DETECTED	402.3218 m/z @89.81 [151020OFc1_NvH-0949-CRLM-18.raw]	402.32177734375	89.8127756389333	23.5116054029333	92.5447697389333	69.033164336	980915.75	3.2519781171797186E8	0	7410	0.23571744442901377	0.5119155813219336	0.0204887933499221	402.3127136230469	402.3316345214844
112	402.36468505859375	37.3113508485333					1	DETECTED	402.3647 m/z @37.31 [151020OFc1_NvH-0949-CRLM-18.raw]	402.36468505859375	37.3113508485333	1.05230428213333	99.7519490272	98.69964474506666	55264.3046875	1.5266860124246716E8	0	7410	90.95337527860325	1.3610347498288644	1.722069499657729	402.35498046875	402.3730163574219
113	402.41790771484375	24.1934540666667					1	DETECTED	402.4179 m/z @24.19 [151020OFc1_NvH-0949-CRLM-18.raw]	402.41790771484375	24.1934540666667	1.2113134632	99.9280632122667	98.7167497490667	1212136.5	1.6926711516494396E8	0	7410	1.5414008645877608	0.5098633010539387	0.11710562818219128	402.4079284667969	402.4277038574219
114	402.43548583984375	26.3433480624					1	DETECTED	402.4355 m/z @26.34 [151020OFc1_NvH-0949-CRLM-18.raw]	402.43548583984375	26.3433480624	3.79809501173333	83.4702575642667	79.67216255253338	519295.5625	1.3777466114635074E8	0	7410	0.275991350753646	0.5525290949057384	1.5935581023351288	402.4280090332031	402.4432678222656
115	402.4533996582031	22.4016574616					1	DETECTED	402.4534 m/z @22.40 [151020OFc1_NvH-0949-CRLM-18.raw]	402.4533996582031	22.4016574616	3.28357127706667	99.8657595544	96.58218827733333	5766468.0	3.943201456377647E8	0	7410	0.48234036836500493	0.7308162098525018	6.585677467173996	402.44378662109375	402.4630126953125
116	402.46563720703125	6.35044743466667					1	DETECTED	402.4656 m/z @6.35 [151020OFc1_NvH-0949-CRLM-18.raw]	402.46563720703125	6.35044743466667	3.46237776693333	98.5853014032	95.12292363626668	296446.75	1.5559860127724648E8	4	7410	10.592756001971953	34.218381158650175	1.0811364172456528	402.4634094238281	402.4705810546875
117	402.4806213378906	51.2900331648					1	DETECTED	402.4806 m/z @51.29 [151020OFc1_NvH-0949-CRLM-18.raw]	402.4806213378906	51.2900331648	3.62629087626667	98.8570751597333	95.23078428346663	399224.0	1.4747949182428584E8	0	7410	23.59763236380374	1.202938492675055	5.040788162601821E-4	402.4707336425781	402.4906005859375
118	402.5003967285156	20.17242454					1	DETECTED	402.5004 m/z @20.17 [151020OFc1_NvH-0949-CRLM-18.raw]	402.5003967285156	20.17242454	1.50916210853333	96.6922496634667	95.18308755493337	258255.5625	1.4172219223278174E8	0	7410	0.10491600023369685	0.5383419988069242	0.011054547549114955	402.49066162109375	402.5103454589844
119	402.5228576660156	11.7001432178667					1	DETECTED	402.5229 m/z @11.70 [151020OFc1_NvH-0949-CRLM-18.raw]	402.5228576660156	11.7001432178667	3.5670389184	98.1822412050667	94.6152022866667	402972.71875	1.4418002350733706E8	0	7410	0.07430674048126917	1.4266252841466098	2.084882663307465	402.51300048828125	402.5328369140625
120	402.5384521484375	15.5003342186667					1	DETECTED	402.5385 m/z @15.50 [151020OFc1_NvH-0949-CRLM-18.raw]	402.5384521484375	15.5003342186667	2.67419296853333	97.6017690522667	94.92757608373337	401742.96875	1.5430689133343178E8	3	7410	0.0930826661236015	0.5124548987181259	1.8718173073977624	402.532958984375	402.53955078125
121	402.549560546875	17.8839567504					1	DETECTED	402.5496 m/z @17.88 [151020OFc1_NvH-0949-CRLM-18.raw]	402.549560546875	17.8839567504	2.6650698312	97.2053566338667	94.5402868026667	594212.0	1.563333201586228E8	0	7410	9.337108464974342	0.9772212258648805	0.27817706602575476	402.5395812988281	402.5531005859375
122	402.5631103515625	16.3136348882667					1	DETECTED	402.5631 m/z @16.31 [151020OFc1_NvH-0949-CRLM-18.raw]	402.5631103515625	16.3136348882667	3.34088517386667	99.3538588653333	96.01297369146663	2318980.5	1.8963734145175898E8	3	7410	0.17191298849580505	1.4106341928377255	15.417269700806674	402.5531311035156	402.57305908203125
123	402.57513427734375	11.3482784458667					1	DETECTED	402.5751 m/z @11.35 [151020OFc1_NvH-0949-CRLM-18.raw]	402.57513427734375	11.3482784458667	3.510483372	98.3311250989333	94.8206417269333	404078.5625	1.4169810850903657E8	3	7410	35.59404385933284	0.5864757374205202	0.04048347865456908	402.5731201171875	402.58477783203125
124	402.58551025390625	34.6977302781333					1	DETECTED	402.5855 m/z @34.70 [151020OFc1_NvH-0949-CRLM-18.raw]	402.58551025390625	34.6977302781333	5.19889810346667	82.4101157656	77.21121766213332	37798.6875	1.0189597690754122E8	0	7410	77.22895067668848	1.3087165146903972	1.6245279301754643	402.5852355957031	402.5932922363281
125	402.61865234375	24.1535664016					1	DETECTED	402.6187 m/z @24.15 [151020OFc1_NvH-0949-CRLM-18.raw]	402.61865234375	24.1535664016	3.82632759786667	98.7325355357333	94.90620793786664	1444393.125	1.7008122054987663E8	0	7410	1.6962558330891966	0.6951941902500376	0.09957580967592215	402.6092529296875	402.62841796875
126	402.6349792480469	26.1691435936					1	DETECTED	402.6350 m/z @26.17 [151020OFc1_NvH-0949-CRLM-18.raw]	402.6349792480469	26.1691435936	2.74760872666667	99.9280632122667	97.18045448560002	262938.75	1.4601882688348344E8	0	7410	0.19785002660766793	2.0745962004138336	15.963820615175603	402.6293640136719	402.64373779296875
127	402.6537780761719	22.4442800498667					1	DETECTED	402.6538 m/z @22.44 [151020OFc1_NvH-0949-CRLM-18.raw]	402.6537780761719	22.4442800498667	0.542070445066667	98.8363751202667	98.29430467520002	2592004.5	2.5101866259366056E8	0	7410	2.1365300038294173	0.8529982993608861	3.103167362087672	402.64410400390625	402.6637268066406
128	402.6700439453125	26.4651504965333					1	DETECTED	402.6700 m/z @26.47 [151020OFc1_NvH-0949-CRLM-18.raw]	402.6700439453125	26.4651504965333	3.03201779813333	97.548428016	94.51641021786668	144250.140625	1.3629933705664313E8	0	7410	4.446843102964294	2.0167258777209995	6.892106151714826	402.6640625	402.67327880859375
129	402.68328857421875	21.6203867298667					1	DETECTED	402.6833 m/z @21.62 [151020OFc1_NvH-0949-CRLM-18.raw]	402.68328857421875	21.6203867298667	6.4610526704	97.3653089746667	90.90425630426671	302265.84375	1.4175546229291135E8	0	7410	0.19072648919583557	0.5190151178226194	0.11101528567210094	402.67333984375	402.6884460449219
130	402.6984558105469	25.6402641973333					1	DETECTED	402.6985 m/z @25.64 [151020OFc1_NvH-0949-CRLM-18.raw]	402.6984558105469	25.6402641973333	3.19739712213333	98.8468229290667	95.64942580693338	2545913.0	2.201494625899456E8	2	7410	0.4166590082584172	0.5997795790908736	0.08804293601162147	402.68865966796875	402.7076110839844
131	402.7176208496094	21.7374583725333					1	DETECTED	402.7176 m/z @21.74 [151020OFc1_NvH-0949-CRLM-18.raw]	402.7176208496094	21.7374583725333	2.84875348026667	99.6482518602667	96.79949838000003	1.2141581E7	4.2543159203513396E8	2	7410	0.44415350008214816	18.056331965062856	1.4129949252685974	402.7076416015625	402.72760009765625
132	402.7303771972656	51.1867755682667					1	DETECTED	402.7304 m/z @51.19 [151020OFc1_NvH-0949-CRLM-18.raw]	402.7303771972656	51.1867755682667	3.63583624106667	92.3754408877333	88.73960464666663	302630.28125	1.514794882260669E8	0	7410	69.36998181931685	1.0184557850761684	1.0349758726860852	402.7276306152344	402.73046875
133	402.740478515625	30.0120293752					1	DETECTED	402.7405 m/z @30.01 [151020OFc1_NvH-0949-CRLM-18.raw]	402.740478515625	30.0120293752	2.5092237112	98.6380116546667	96.1287879434667	402912.09375	1.638555856585746E8	0	7410	6.694956060228467	0.5122124570019713	0.018503360090143462	402.73052978515625	402.7504577636719
134	402.75347900390625	21.0725368592					1	DETECTED	402.7535 m/z @21.07 [151020OFc1_NvH-0949-CRLM-18.raw]	402.75347900390625	21.0725368592	3.34088517386667	97.3438738469333	94.00298867306664	241661.5625	1.3275398717453898E8	0	7410	0.8641083457125767	0.5106396543838839	0.4737199783076002	402.7505798339844	402.7633361816406
135	402.819091796875	24.224374228					1	DETECTED	402.8191 m/z @24.22 [151020OFc1_NvH-0949-CRLM-18.raw]	402.819091796875	24.224374228	1.3697236808	99.9591113514667	98.5893876706667	867226.5625	1.4523406709547973E8	0	7410	1.6409832600855765	1.1519355008274565	1.7410659689309451	402.80926513671875	402.8280334472656
136	402.8350524902344	20.1814388098667					1	DETECTED	402.8351 m/z @20.18 [151020OFc1_NvH-0949-CRLM-18.raw]	402.8350524902344	20.1814388098667	0.814613315733333	99.1778693064	98.36325599066666	152541.625	1.4521316134350318E8	0	7410	1.2934120552237012	2.5169648771464073	0.00832293424444178	402.8291931152344	402.844482421875
137	402.8544921875	22.4177366696					1	DETECTED	402.8545 m/z @22.42 [151020OFc1_NvH-0949-CRLM-18.raw]	402.8544921875	22.4177366696	0.0153077733333333	99.9280632122667	99.91275543893336	1096330.75	1.8966341548038983E8	0	7410	10.197980817304565	0.6946087483307046	0.3112468975444329	402.84454345703125	402.8644104003906
138	402.8752136230469	21.528983476					1	DETECTED	402.8752 m/z @21.53 [151020OFc1_NvH-0949-CRLM-18.raw]	402.8752136230469	21.528983476	0.00504750053333333	99.9591113514667	99.95406385093337	741361.1875	1.5694837535450876E8	0	7410	0.2086519514512375	0.5242195961351929	1.3989846480882266	402.865234375	402.88519287109375
139	402.8852233886719	10.6698255152					1	DETECTED	402.8852 m/z @10.67 [151020OFc1_NvH-0949-CRLM-18.raw]	402.8852233886719	10.6698255152	0.00504750053333333	99.7933690274667	99.78832152693336	136618.609375	1.213303946691903E8	0	7410	0.1209559466574035	15.609272302776409	1.183816507175291	402.8852233886719	402.8861389160156
140	402.8961486816406	32.5370596528					1	DETECTED	402.8961 m/z @32.54 [151020OFc1_NvH-0949-CRLM-18.raw]	402.8961486816406	32.5370596528	0.0746406	99.9697319093333	99.89509130933331	1862437.375	1.9574820294845435E8	3	7410	16.246776503593264	0.6372970623811828	0.4521439665721408	402.88616943359375	402.9060974121094
141	402.9062805175781	14.2622896368					1	DETECTED	402.9063 m/z @14.26 [151020OFc1_NvH-0949-CRLM-18.raw]	402.9062805175781	14.2622896368	0.0449822544	100.0009934816	99.95601122720001	248016.515625	1.357901520806888E8	0	7410	2.9570128166726892	0.6135798929922984	0.0281311595804083	402.9061584472656	402.916259765625
142	402.92333984375	28.6086639330667					1	DETECTED	402.9233 m/z @28.61 [151020OFc1_NvH-0949-CRLM-18.raw]	402.92333984375	28.6086639330667	0.00504750053333333	99.7519490272	99.74690152666666	70107.59375	1.307999846808034E8	0	7410	5.378373603315289	1.6744786039348494	2.957998863694731	402.91632080078125	402.92596435546875
143	402.9524841308594	18.2222107312					1	DETECTED	402.9525 m/z @18.22 [151020OFc1_NvH-0949-CRLM-18.raw]	402.9524841308594	18.2222107312	0.00504750053333333	99.9069572101333	99.90190970959996	296431.0625	1.4621931296255463E8	0	7410	0.1803024430136695	0.5470478266338832	0.2924160766197175	402.942626953125	402.9580078125
144	402.96807861328125	24.9973132032					1	DETECTED	402.9681 m/z @25.00 [151020OFc1_NvH-0949-CRLM-18.raw]	402.96807861328125	24.9973132032	0.0253658904	99.8965788173333	99.87121292693331	399672.09375	1.434567557413526E8	0	7410	4.750478428622326	0.7504894763030444	0.7496801352837995	402.9580993652344	402.97369384765625
145	402.98406982421875	44.8606801026667					1	DETECTED	402.9841 m/z @44.86 [151020OFc1_NvH-0949-CRLM-18.raw]	402.98406982421875	44.8606801026667	0.201080686133333	100.0009934816	99.79991279546667	2713789.75	1.922356678373937E8	2	7410	1.1772679750779247	16.519192426453664	1.7193409314066173	402.9742431640625	402.9940185546875
146	403.0043640136719	43.8684958570667					1	DETECTED	403.0044 m/z @43.87 [151020OFc1_NvH-0949-CRLM-18.raw]	403.0043640136719	43.8684958570667	0.0546739669333333	99.7210176944	99.66634372746667	103330.3671875	1.4715036213562253E8	0	7410	40.23450198501766	1.2391520489817855	1.3870079297649083	402.99456787109375	403.0093688964844
147	403.0195007324219	24.1776603808					1	DETECTED	403.0195 m/z @24.18 [151020OFc1_NvH-0949-CRLM-18.raw]	403.0195007324219	24.1776603808	3.4314554296	98.6589422968	95.2274868672	300119.40625	1.3522647210336205E8	0	7410	1.6168815995061578	22.721460676208213	0.026620350653546763	403.0096435546875	403.0290222167969
148	403.05218505859375	24.3175439477333					1	DETECTED	403.0522 m/z @24.32 [151020OFc1_NvH-0949-CRLM-18.raw]	403.05218505859375	24.3175439477333	0.0546739669333333	99.6690519336	99.61437796666667	258841.140625	1.452144958667249E8	0	7410	2.3208461587465337	2.768892951458255	0.05159989705950572	403.0423583984375	403.06146240234375
149	403.0882873535156	35.2406142912					1	DETECTED	403.0883 m/z @35.24 [151020OFc1_NvH-0949-CRLM-18.raw]	403.0882873535156	35.2406142912	0.00504750053333333	81.300707524	81.29566002346667	55372.1875	1.1722079973098055E8	0	7410	80.85964390057438	1.1661512179388864	1.3267574802376603	403.08709716796875	403.0888977050781
150	403.16778564453125	20.17242454					1	DETECTED	403.1678 m/z @20.17 [151020OFc1_NvH-0949-CRLM-18.raw]	403.16778564453125	20.17242454	4.16540552906667	95.1659466016	91.00054107253332	148749.59375	1.316835824617778E8	0	7410	71.6833767715905	3.073985886524605	9.908293224324497	403.1583251953125	403.1777648925781
151	403.1787414550781	37.7707245056					1	DETECTED	403.1787 m/z @37.77 [151020OFc1_NvH-0949-CRLM-18.raw]	403.1787414550781	37.7707245056	0.0646118256	99.1166831893333	99.0520713637333	76378.40625	1.7671926979921538E8	0	7410	82.93939335776253	1.4075703981348786	1.5822639226713058	403.17779541015625	403.17877197265625
152	403.18878173828125	18.8925558405333					1	DETECTED	403.1888 m/z @18.89 [151020OFc1_NvH-0949-CRLM-18.raw]	403.18878173828125	18.8925558405333	0.00504750053333333	100.0009934816	99.99594598106667	1174354.875	2.0390310763449818E8	2	7410	0.2245425296365262	0.6402134471703023	0.042351439984424755	403.1788024902344	403.1943664550781
153	403.2043762207031	30.4628240418667					1	DETECTED	403.2044 m/z @30.46 [151020OFc1_NvH-0949-CRLM-18.raw]	403.2043762207031	30.4628240418667	1.8249502776	99.1266074962667	97.3016572186667	1452702.0	2.138052883278147E8	3	7410	4.928171199020603	4.01519339766418	0.020903287909289355	403.1944580078125	403.2090148925781
154	403.2190246582031	21.6955840784					1	DETECTED	403.2190 m/z @21.70 [151020OFc1_NvH-0949-CRLM-18.raw]	403.2190246582031	21.6955840784	3.1881602432	99.3338614061333	96.14570116293329	4889148.5	4.1159178521185994E8	2	7410	2.33704380040459	8.496056601638259	4.68347359145433	403.2090759277344	403.2289733886719
155	403.2347412109375	44.8606801026667					1	DETECTED	403.2347 m/z @44.86 [151020OFc1_NvH-0949-CRLM-18.raw]	403.2347412109375	44.8606801026667	0.00504750053333333	100.0009934816	99.99594598106667	2507247.0	2.83609934488286E8	2	7410	11.710356540047812	1.4416721311824656	0.02114566532811168	403.2290344238281	403.2447204589844
156	403.2448425292969	33.322737476					1	DETECTED	403.2448 m/z @33.32 [151020OFc1_NvH-0949-CRLM-18.raw]	403.2448425292969	33.322737476	3.53946025253333	99.419729564	95.88026931146666	1006800.9375	1.7785685305732846E8	0	7410	754.012293385343	3.1342872903339845	0.8271282981400809	403.2447814941406	403.25482177734375
157	403.2560729980469	16.5789150882667					1	DETECTED	403.2561 m/z @16.58 [151020OFc1_NvH-0949-CRLM-18.raw]	403.2560729980469	16.5789150882667	4.28929785333333	97.3545757184	93.06527786506668	517853.75	1.4563661442993608E8	0	7410	0.1573115951691335	1.2577930659515353	56.28291171550463	403.2548522949219	403.2658996582031
158	403.269287109375	91.5111212493333					1	DETECTED	403.2693 m/z @91.51 [151020OFc1_NvH-0949-CRLM-18.raw]	403.269287109375	91.5111212493333	3.510483372	98.2242700834667	94.71378671146671	58020.66796875	1.2133404569977166E8	0	7410	0.7793962804100545	0.5382279466902287	0.004278257094728005	403.2666320800781	403.2791442871094
159	403.2862854003906	74.255857784					1	DETECTED	403.2863 m/z @74.26 [151020OFc1_NvH-0949-CRLM-18.raw]	403.2862854003906	74.255857784	0.1134190608	99.3338614061333	99.2204423453333	37654.30859375	1.2761968360833049E8	0	7410	81.25883369548154	0.6691204393462047	0.3915082582576111	403.2796936035156	403.29547119140625
160	403.30706787109375	91.8224155490667					1	DETECTED	403.3071 m/z @91.82 [151020OFc1_NvH-0949-CRLM-18.raw]	403.30706787109375	91.8224155490667	2.30775310453333	92.3754408877333	90.06768778319997	82920.8671875	1.3927446538541502E8	0	7410	0.15803907769149816	0.5030890209691026	3.4928860730824507	403.30242919921875	403.3134765625
161	403.3975524902344	38.3095247757333					1	DETECTED	403.3976 m/z @38.31 [151020OFc1_NvH-0949-CRLM-18.raw]	403.3975524902344	38.3095247757333	3.45182979626667	99.4302084978667	95.97837870160004	62685.3828125	1.5413697075251377E8	0	7410	93.57991136083359	1.4424595360066217	1.8857088330298537	403.3876037597656	403.4068603515625
162	403.4169616699219	20.9719947205333					1	DETECTED	403.4170 m/z @20.97 [151020OFc1_NvH-0949-CRLM-18.raw]	403.4169616699219	20.9719947205333	2.8853594616	99.9280632122667	97.04270375066669	198533.375	1.4618320292926297E8	0	7410	0.9715053593376659	0.5123067869788733	0.2570448314171207	403.4074401855469	403.426513671875
163	403.441650390625	8.34003532586667					1	DETECTED	403.4417 m/z @8.34 [151020OFc1_NvH-0949-CRLM-18.raw]	403.441650390625	8.34003532586667	4.1094460176	99.824526648	95.7150806304	491550.6875	1.3273859508500905E8	0	7410	0.09123380214098376	0.8850897197736033	250.4138343829723	403.4317932128906	403.4516296386719
164	403.4580383300781	30.1283633274667					1	DETECTED	403.4580 m/z @30.13 [151020OFc1_NvH-0949-CRLM-18.raw]	403.4580383300781	30.1283633274667	3.35014571146667	99.6274312957333	96.27728558426664	393584.09375	1.7676748060597926E8	0	7410	0.2539651534428451	0.545148913342729	0.06671467443837026	403.45172119140625	403.468017578125
165	403.4788513183594	35.9644640829333					1	DETECTED	403.4789 m/z @35.96 [151020OFc1_NvH-0949-CRLM-18.raw]	403.4788513183594	35.9644640829333	3.26516138	98.6589422968	95.39378091680001	3530276.75	2.2870723234946874E8	4	7410	0.7071914227582923	0.5166060890490211	68.26871862623722	403.4688720703125	403.4888000488281
166	403.4891662597656	13.0172239664					1	DETECTED	403.4892 m/z @13.02 [151020OFc1_NvH-0949-CRLM-18.raw]	403.4891662597656	13.0172239664	3.5304458376	98.2351554352	94.7047095976	670814.1875	1.5999391525899246E8	4	7410	0.2958991240948077	5.861155230961918	1.2180688903560013	403.4888610839844	403.4991149902344
167	403.5195617675781	10.6698255152					1	DETECTED	403.5196 m/z @10.67 [151020OFc1_NvH-0949-CRLM-18.raw]	403.5195617675781	10.6698255152	3.4824861784	97.0239213378667	93.5414351594667	228164.109375	1.745870897254912E8	3	7410	3.59857140212881	0.9400599682952911	0.04219402774918047	403.5096740722656	403.5265197753906
168	403.5365295410156	12.5605797770667					1	DETECTED	403.5365 m/z @12.56 [151020OFc1_NvH-0949-CRLM-18.raw]	403.5365295410156	12.5605797770667	2.58269141493333	98.6164010696	96.03370965466667	1.188466E7	3.06784594137978E8	3	7410	0.1528356575800327	1.7016958728538407	1.9098328847639465	403.52655029296875	403.5465087890625
169	403.55548095703125	27.2085280330667					1	DETECTED	403.5555 m/z @27.21 [151020OFc1_NvH-0949-CRLM-18.raw]	403.55548095703125	27.2085280330667	3.292808836	99.7000536608	96.40724482479999	422696.15625	1.5123310078854436E8	3	7410	14.722733614340765	0.7965044927229454	0.009282968909260414	403.5465393066406	403.5577392578125
170	403.5678405761719	26.2309933546667					1	DETECTED	403.5678 m/z @26.23 [151020OFc1_NvH-0949-CRLM-18.raw]	403.5678405761719	26.2309933546667	3.25428412693333	99.3338614061333	96.07957727919997	656639.0625	1.689598902494784E8	3	7410	15.371548280524078	0.5490117188147655	0.24495616119362196	403.5578918457031	403.57781982421875
171	403.5827941894531	20.9866274042667					1	DETECTED	403.5828 m/z @20.99 [151020OFc1_NvH-0949-CRLM-18.raw]	403.5827941894531	20.9866274042667	3.5486186816	97.9393315754667	94.39071289386669	208962.90625	1.3771316301494882E8	0	7410	0.3047488857983538	2.9668115950242657	0.07675823313662221	403.5779113769531	403.5923767089844
172	403.6153869628906	24.9493968712					1	DETECTED	403.6154 m/z @24.95 [151020OFc1_NvH-0949-CRLM-18.raw]	403.6153869628906	24.9493968712	3.21588929813333	98.7110084416	95.49511914346667	67470.1953125	1.8311363848856926E8	0	7410	90.50834121965613	2.6391324825745013	4.266457136153273	403.6141357421875	403.6253662109375
173	403.6644592285156	24.9147937066667					1	DETECTED	403.6645 m/z @24.91 [151020OFc1_NvH-0949-CRLM-18.raw]	403.6644592285156	24.9147937066667	1.15546998133333	97.0455857282667	95.89011574693338	223032.9375	1.4281955291080815E8	0	7410	0.20840273433369205	3.140848493187889	0.006887006084722607	403.6549072265625	403.6744384765625
174	403.6751403808594	11.3482784458667					1	DETECTED	403.6751 m/z @11.35 [151020OFc1_NvH-0949-CRLM-18.raw]	403.6751403808594	11.3482784458667	6.3849846832	57.0999296013333	50.7149449181333	84696.3046875	1.0037109868871993E8	0	7410	0.09626271711782763	5.109000931962261	0.0060998005110485184	403.6745910644531	403.6804504394531
175	403.6905517578125	18.916659488					1	DETECTED	403.6906 m/z @18.92 [151020OFc1_NvH-0949-CRLM-18.raw]	403.6905517578125	18.916659488	3.20662418853333	94.0948041648	90.88817997626667	468170.75	1.4793463492493474E8	0	7410	10.590532607332344	0.7045722394907252	0.9468377535407412	403.6806335449219	403.7005310058594
176	403.71142578125	26.1232378992					1	DETECTED	403.7114 m/z @26.12 [151020OFc1_NvH-0949-CRLM-18.raw]	403.71142578125	26.1232378992	3.42048641493333	99.0960811728	95.67559475786666	7448534.5	5.436922291522708E8	2	7410	8.889866898545261	0.6785461172376042	0.09071460525901505	403.70147705078125	403.7193298339844
177	403.7293701171875	21.3776318282667					1	DETECTED	403.7294 m/z @21.38 [151020OFc1_NvH-0949-CRLM-18.raw]	403.7293701171875	21.3776318282667	0.699820776533333	98.9299309229333	98.23011014639997	1.0796746E7	4.206284185646189E8	2	7410	0.27636184381836415	8.76469864676741	86.64593498186285	403.7193908691406	403.7391052246094
178	403.7423095703125	32.0133132482667					1	DETECTED	403.7423 m/z @32.01 [151020OFc1_NvH-0949-CRLM-18.raw]	403.7423095703125	32.0133132482667	2.04240636053333	99.4616457650667	97.41923940453337	1552673.75	1.9798827897964928E8	2	7410	0.2951275261608721	0.678139885588506	0.9157303160506622	403.7393798828125	403.75225830078125
179	403.75750732421875	16.5647841008					1	DETECTED	403.7575 m/z @16.56 [151020OFc1_NvH-0949-CRLM-18.raw]	403.75750732421875	16.5647841008	1.7619257944	83.7983460701333	82.0364202757333	260906.671875	1.347165257608551E8	2	7410	7.767531431868823	0.5102106104945499	0.037159546381195	403.7523498535156	403.7672119140625
180	403.8016357421875	12.9335709178667					1	DETECTED	403.8016 m/z @12.93 [151020OFc1_NvH-0949-CRLM-18.raw]	403.8016357421875	12.9335709178667	2.2438284096	99.3538588653333	97.1100304557333	147688.078125	2.015094827405235E8	0	7410	0.11323523829861948	5.903919892346401	8.158630037664052	403.79217529296875	403.80413818359375
181	403.8141784667969	36.7612551154667					1	DETECTED	403.8142 m/z @36.76 [151020OFc1_NvH-0949-CRLM-18.raw]	403.8141784667969	36.7612551154667	0.8050347304	99.6167230621333	98.81168833173331	156024.859375	1.4470559284701186E8	0	7410	10.363771293079125	1.6880943344452177	2.864725513821256	403.804443359375	403.82415771484375
182	403.8451843261719	29.0597172050667					1	DETECTED	403.8452 m/z @29.06 [151020OFc1_NvH-0949-CRLM-18.raw]	403.8451843261719	29.0597172050667	0.670634126133333	100.0009934816	99.33035935546667	234845.953125	1.2882982349342178E8	0	7410	13.264317470224547	2.4667988684941307	0.009179934326673259	403.83526611328125	403.85516357421875
183	403.85943603515625	17.2439055173333					1	DETECTED	403.8594 m/z @17.24 [151020OFc1_NvH-0949-CRLM-18.raw]	403.85943603515625	17.2439055173333	0.0351866906666667	99.9069572101333	99.87177051946664	91642.5234375	1.1231959458334969E8	0	7410	14.859260297856343	3.9780240993975187	6.788697560735545	403.8552551269531	403.8601379394531
184	403.8701477050781	12.5748105245333					1	DETECTED	403.8701 m/z @12.57 [151020OFc1_NvH-0949-CRLM-18.raw]	403.8701477050781	12.5748105245333	0.00504750053333333	99.8348036570667	99.82975615653336	6799316.0	2.5237717586138254E8	3	7410	0.15993495129313828	32.069465521029365	13.774381093262313	403.86016845703125	403.880126953125
185	403.88934326171875	35.0886718048					1	DETECTED	403.8893 m/z @35.09 [151020OFc1_NvH-0949-CRLM-18.raw]	403.88934326171875	35.0886718048	0.1619537464	100.0009934816	99.8390397352	363745.3125	1.5274515795839193E8	3	7410	26.510872675061584	1.555288147871425	0.07265511845790623	403.8801574707031	403.8925476074219
186	403.90264892578125	26.2431935941333					1	DETECTED	403.9026 m/z @26.24 [151020OFc1_NvH-0949-CRLM-18.raw]	403.90264892578125	26.2431935941333	0.00504750053333333	99.9904397221333	99.98539222159997	391930.0625	1.5973888550385407E8	3	7410	9.173638007819338	0.5830865931765639	0.25934236929081733	403.8926696777344	403.91241455078125
187	403.91900634765625	20.6376027618667					1	DETECTED	403.9190 m/z @20.64 [151020OFc1_NvH-0949-CRLM-18.raw]	403.91900634765625	20.6376027618667	0.00504750053333333	99.9069572101333	99.90190970959996	119255.8828125	1.3370337142804267E8	0	7410	9.459476482406838	3.633275302482447	0.021618408477541286	403.912841796875	403.9289855957031
188	403.9347229003906	35.3092549085333					1	DETECTED	403.9347 m/z @35.31 [151020OFc1_NvH-0949-CRLM-18.raw]	403.9347229003906	35.3092549085333	0.00504750053333333	99.9801397645333	99.97509226399997	80524.4921875	1.3673086362191284E8	0	7410	85.81478993957607	1.405627284483238	1.783754953019114	403.9291687011719	403.94171142578125
189	403.95172119140625	21.3419298218667					1	DETECTED	403.9517 m/z @21.34 [151020OFc1_NvH-0949-CRLM-18.raw]	403.95172119140625	21.3419298218667	0.0153077733333333	99.9069572101333	99.89164943679997	304716.6875	1.5103340013268062E8	0	7410	7.933591066767985	0.5676311669057295	0.014893449328369678	403.9420471191406	403.9616394042969
190	403.9633483886719	26.7510118357333					1	DETECTED	403.9633 m/z @26.75 [151020OFc1_NvH-0949-CRLM-18.raw]	403.9633483886719	26.7510118357333	0.336948237866667	99.9591113514667	99.62216311360004	178968.46875	1.4347098320842746E8	0	7410	15.237189865227688	2.9003626119962487	0.0022590406142991466	403.96173095703125	403.969970703125
191	403.9800109863281	35.9977887424					1	DETECTED	403.9800 m/z @36.00 [151020OFc1_NvH-0949-CRLM-18.raw]	403.9800109863281	35.9977887424	0.0646118256	100.0009934816	99.93638165600001	1259978.875	1.752326346384642E8	2	7410	0.12232668678741732	0.5110996182809823	1.861801660263982	403.97015380859375	403.989990234375
192	403.9905700683594	12.9335709178667					1	DETECTED	403.9906 m/z @12.93 [151020OFc1_NvH-0949-CRLM-18.raw]	403.9905700683594	12.9335709178667	3.17884564453333	99.0853688984	95.90652325386668	314046.78125	1.5066856288012442E8	0	7410	2.2939653829413054	1.7148421237652955	109.607462653054	403.9900207519531	404.00048828125
193	404.001953125	12.9227106626667					1	DETECTED	404.0020 m/z @12.92 [151020OFc1_NvH-0949-CRLM-18.raw]	404.001953125	12.9227106626667	0.191408159733333	99.9176177114667	99.72620955173338	191428.328125	1.3778067419684815E8	0	7410	0.16362943423543364	0.7580714078308389	52.61684119514144	404.0005798339844	404.01129150390625
194	404.0320739746094	46.3212032277333					1	DETECTED	404.0321 m/z @46.32 [151020OFc1_NvH-0949-CRLM-18.raw]	404.0320739746094	46.3212032277333	1.57382840506667	98.8159885232	97.24216011813334	193515.578125	1.3692845212649283E8	0	7410	24.055403315192233	1.0670400326679368	1.803467148136092	404.0222473144531	404.0418701171875
195	404.0615539550781	81.8336699701333					1	DETECTED	404.0616 m/z @81.83 [151020OFc1_NvH-0949-CRLM-18.raw]	404.0615539550781	81.8336699701333	3.948197516	99.7828839248	95.83468640880001	508756.71875	1.9191201952668187E8	0	7410	42.426146140197176	0.8892435236348988	0.7139689462282444	404.0519714355469	404.07122802734375
196	404.119384765625	89.1302126024					1	DETECTED	404.1194 m/z @89.13 [151020OFc1_NvH-0949-CRLM-18.raw]	404.119384765625	89.1302126024	0.103781451733333	99.4724164589333	99.36863500719997	4786281.5	3.2357074509427947E8	0	7410	0.7345935686316807	1.4937009906764127	1.386006686685466	404.1102600097656	404.1275634765625
197	404.1561584472656	91.1954332106667					1	DETECTED	404.1562 m/z @91.20 [151020OFc1_NvH-0949-CRLM-18.raw]	404.1561584472656	91.1954332106667	0.631373451733333	99.9904397221333	99.35906627039996	107888.7109375	1.288356531481096E8	0	7410	1.1296004105700206	0.5224220964255338	9.072055382629372E-4	404.1462097167969	404.1653747558594
198	404.1754150390625	15.9348764696					1	DETECTED	404.1754 m/z @15.93 [151020OFc1_NvH-0949-CRLM-18.raw]	404.1754150390625	15.9348764696	0.00504750053333333	100.0009934816	99.99594598106667	158836.46875	1.7006690060809755E8	0	7410	4.211695631538598	4.024691226914259	0.09781303180219834	404.1656188964844	404.18194580078125
199	404.1921081542969	90.0733270808					1	DETECTED	404.1921 m/z @90.07 [151020OFc1_NvH-0949-CRLM-18.raw]	404.1921081542969	90.0733270808	0.424809139466667	99.9697319093333	99.54492276986664	1592858.625	2.2919537915571567E8	2	7410	0.20237584266040187	0.5062062142177436	0.018405399568561243	404.1822204589844	404.1935729980469
200	404.2035827636719	25.1509448472					1	DETECTED	404.2036 m/z @25.15 [151020OFc1_NvH-0949-CRLM-18.raw]	404.2035827636719	25.1509448472	1.99676051626667	99.3992968458667	97.40253632960003	3.1298182E7	1.0343169086716627E9	2	7410	0.28926103691907556	1.0717093254549968	0.02163552355034146	404.1936340332031	404.21356201171875
201	404.2193908691406	90.0444672666667					1	DETECTED	404.2194 m/z @90.04 [151020OFc1_NvH-0949-CRLM-18.raw]	404.2193908691406	90.0444672666667	3.26516138	98.4041846234667	95.13902324346671	3882259.25	2.721505809683199E8	2	7410	0.09651009251562925	0.5015351662998542	0.0019271980096133652	404.2135925292969	404.2211608886719
202	404.2311706542969	21.4271223898667					1	DETECTED	404.2312 m/z @21.43 [151020OFc1_NvH-0949-CRLM-18.raw]	404.2311706542969	21.4271223898667	0.00504750053333333	99.8965788173333	99.89153131679997	4489893.5	4.078025957864491E8	3	7410	7.347493130139529	2.4131881907037207	5.159800183791962	404.22119140625	404.24114990234375
203	404.2525939941406	29.7232599986667					1	DETECTED	404.2526 m/z @29.72 [151020OFc1_NvH-0949-CRLM-18.raw]	404.2525939941406	29.7232599986667	3.09627122666667	99.8348036570667	96.73853243040003	2256230.25	2.3171518699791682E8	3	7410	6.4015653480431	2.1260930720863285	10.566865320301467	404.2426452636719	404.2624816894531
204	404.2629699707031	24.2858899706667					1	DETECTED	404.2630 m/z @24.29 [151020OFc1_NvH-0949-CRLM-18.raw]	404.2629699707031	24.2858899706667	2.170725844	95.5991494298667	93.4284235858667	279919.5625	1.4779320537954748E8	0	7410	0.16379933903034782	2.756719642583048	793.8023412851844	404.2626037597656	404.2723083496094
205	404.3006591796875	90.7923605352					1	DETECTED	404.3007 m/z @90.79 [151020OFc1_NvH-0949-CRLM-18.raw]	404.3006591796875	90.7923605352	21.0851389957333	99.0022151816	77.91707618586669	322294.09375	1.0991262862087335E8	0	7410	0.4553402991124216	4.1672759601726295	3.72535371595454	404.2919616699219	404.3070373535156
206	404.31878662109375	40.3563580330667					1	DETECTED	404.3188 m/z @40.36 [151020OFc1_NvH-0949-CRLM-18.raw]	404.31878662109375	40.3563580330667	9.9020572816	92.6730315941333	82.77097431253331	77631.421875	2.000676170377898E8	0	7410	81.1184627893556	1.3589373630347925	1.6840347815712047	404.3139953613281	404.32330322265625
207	404.38623046875	25.2754911138667					1	DETECTED	404.3862 m/z @25.28 [151020OFc1_NvH-0949-CRLM-18.raw]	404.38623046875	25.2754911138667	2.5276655968	98.28869632	95.7610307232	173585.484375	1.4178965925321484E8	0	7410	0.08324089876330376	2.462887305939517	0.242669323802187	404.3762512207031	404.3961181640625
208	404.403564453125	37.3769420168					1	DETECTED	404.4036 m/z @37.38 [151020OFc1_NvH-0949-CRLM-18.raw]	404.403564453125	37.3769420168	5.08815147653333	99.4616457650667	94.37349428853338	80624.40625	1.3110748293055639E8	0	7410	86.50438280720365	1.4613971708051772	2.5474963493979277	404.39630126953125	404.41339111328125
209	404.4167175292969	13.7833137					1	DETECTED	404.4167 m/z @13.78 [151020OFc1_NvH-0949-CRLM-18.raw]	404.4167175292969	13.7833137	6.6268630224	99.7414341272	93.11457110479999	67082.546875	1.569631483130022E8	0	7410	16.414367067744514	6.5056391289227085	312.93170811046576	404.4136962890625	404.42633056640625
210	404.44140625	7.615325052					1	DETECTED	404.4414 m/z @7.62 [151020OFc1_NvH-0949-CRLM-18.raw]	404.44140625	7.615325052	4.9152070368	99.1883087984	94.2731017616	289013.84375	1.3838719407354987E8	0	7410	0.4541176656653372	2.457880239517438	0.25513544355908063	404.4315185546875	404.442626953125
211	404.4526672363281	26.3169048256					1	DETECTED	404.4527 m/z @26.32 [151020OFc1_NvH-0949-CRLM-18.raw]	404.4526672363281	26.3169048256	1.87866179973333	99.9280632122667	98.04940141253336	4009152.25	2.1449814890146738E8	0	7410	0.3399867667102541	1.0669969405707025	1.7236816370780403	404.44268798828125	404.462646484375
212	404.4643859863281	26.7659351954667					1	DETECTED	404.4644 m/z @26.77 [151020OFc1_NvH-0949-CRLM-18.raw]	404.4643859863281	26.7659351954667	4.13751810213333	98.7110084416	94.57349033946667	165823.859375	1.3691031607466492E8	0	7410	0.389242848149177	2.3788013093806475	3.766931302482897	404.4626770019531	404.4671936035156
213	404.4772033691406	29.897301204					1	DETECTED	404.4772 m/z @29.90 [151020OFc1_NvH-0949-CRLM-18.raw]	404.4772033691406	29.897301204	1.87866179973333	99.2401398448	97.36147804506666	381363.53125	1.5207027757587504E8	0	7410	23.165296746590606	0.5428054208157114	0.15646890936070068	404.4672546386719	404.4871520996094
214	404.4875183105469	16.777064632					1	DETECTED	404.4875 m/z @16.78 [151020OFc1_NvH-0949-CRLM-18.raw]	404.4875183105469	16.777064632	1.87866179973333	97.6882682525333	95.80960645279997	98222.921875	1.2804963334719992E8	0	7410	6.104492427023498	4.211598551445168	0.018626548670981243	404.4873046875	404.4974670410156
215	404.5022277832031	19.1968065682667					1	DETECTED	404.5022 m/z @19.20 [151020OFc1_NvH-0949-CRLM-18.raw]	404.5022277832031	19.1968065682667	1.8337667024	98.1930432533333	96.3592765509333	86675.7734375	1.5177905077903622E8	0	7410	14.150297605677432	3.269627723197395	9.064025464012579	404.49755859375	404.5097351074219
216	404.5204772949219	12.4372061005333					1	DETECTED	404.5205 m/z @12.44 [151020OFc1_NvH-0949-CRLM-18.raw]	404.5204772949219	12.4372061005333	0.3078544472	96.5340164752	96.226162028	1154760.0	1.8316548008980587E8	3	7410	4.930903625103928	0.8631876478292213	34.69398730564172	404.51068115234375	404.5303955078125
217	404.5413513183594	8.27833050773333					1	DETECTED	404.5414 m/z @8.28 [151020OFc1_NvH-0949-CRLM-18.raw]	404.5413513183594	8.27833050773333	1.807290024	98.9094981261333	97.1022081021333	3344789.25	2.3400249275444293E8	3	7410	15.177639376056764	16.0873189982132	30.387071386501983	404.5313720703125	404.55133056640625
218	404.5592956542969	9.37799279706667					1	DETECTED	404.5593 m/z @9.38 [151020OFc1_NvH-0949-CRLM-18.raw]	404.5592956542969	9.37799279706667	1.6975495712	99.8348036570667	98.1372540858667	613321.125	1.6968554623323607E8	3	7410	32.843176997796405	1.6106363850442789	17.641133063531417	404.5513610839844	404.5692443847656
219	404.5693664550781	23.5625460461333					1	DETECTED	404.5694 m/z @23.56 [151020OFc1_NvH-0949-CRLM-18.raw]	404.5693664550781	23.5625460461333	1.7066908424	42.7080631242667	41.0013722818667	216580.53125	7.16184867461782E7	0	7410	11.41068414358957	1.0163039904313553	0.2961300546726296	404.5693054199219	404.5713806152344
220	404.5813903808594	23.6666431072					1	DETECTED	404.5814 m/z @23.67 [151020OFc1_NvH-0949-CRLM-18.raw]	404.5813903808594	23.6666431072	1.45328315306667	96.7339641165333	95.28068096346664	1184646.5	2.2298241444915602E8	3	7410	4.101658953903325	1.9316330262459793	0.34647073647847115	404.5714111328125	404.5912170410156
221	404.605224609375	69.9541640381333					1	DETECTED	404.6052 m/z @69.95 [151020OFc1_NvH-0949-CRLM-18.raw]	404.605224609375	69.9541640381333	1.55544902453333	94.5628678512	93.00741882666667	67834.46875	1.6638051709808382E8	0	7410	74.96972668590763	0.6893730255453119	0.38818550033838517	404.5953369140625	404.6152038574219
222	404.6260986328125	35.6632422872					1	DETECTED	404.6261 m/z @35.66 [151020OFc1_NvH-0949-CRLM-18.raw]	404.6260986328125	35.6632422872	0.2591360136	98.3102669258667	98.0511309122667	62255.90234375	1.460635201729372E8	0	7410	79.40312084293902	1.4209660962092827	2.150158971305784	404.61614990234375	404.6273193359375
223	404.6373291015625	35.9113420472					1	DETECTED	404.6373 m/z @35.91 [151020OFc1_NvH-0949-CRLM-18.raw]	404.6373291015625	35.9113420472	0.1424663728	99.6167230621333	99.4742566893333	75754.2109375	1.525282674139375E8	0	7410	93.05978626755626	1.4374153639477352	1.8594817985682592	404.62738037109375	404.64239501953125
224	404.6524963378906	26.2598342858667					1	DETECTED	404.6525 m/z @26.26 [151020OFc1_NvH-0949-CRLM-18.raw]	404.6524963378906	26.2598342858667	0.1424663728	99.7726927506667	99.6302263778667	5291746.0	2.288409358215559E8	0	7410	0.108638546205583	3.4941012871490296	13.242298083552294	404.64251708984375	404.6623840332031
225	404.6684875488281	23.79701818					1	DETECTED	404.6685 m/z @23.80 [151020OFc1_NvH-0949-CRLM-18.raw]	404.6684875488281	23.79701818	0.1328794592	97.6981618	97.5652823408	373617.75	1.528376231537598E8	0	7410	0.22170784239426666	0.7655629225921614	15.227307603010217	404.66253662109375	404.67828369140625
226	404.6872253417969	8.11288406613333					1	DETECTED	404.6872 m/z @8.11 [151020OFc1_NvH-0949-CRLM-18.raw]	404.6872253417969	8.11288406613333	0.1328794592	99.4929557152	99.360076256	247397.890625	1.514952924192608E8	3	7410	10.870637819030058	0.5161393395633889	6.991936738322498	404.6786804199219	404.6947021484375
227	404.70477294921875	25.1615089842667					1	DETECTED	404.7048 m/z @25.16 [151020OFc1_NvH-0949-CRLM-18.raw]	404.70477294921875	25.1615089842667	0.1134190608	97.6342668106667	97.5208477498667	1.3482813E7	4.675537102591613E8	4	7410	0.26416589518068534	0.6356558372698167	0.08384881433198932	404.69482421875	404.7147521972656
228	404.7192077636719	15.1978554826667					1	DETECTED	404.7192 m/z @15.20 [151020OFc1_NvH-0949-CRLM-18.raw]	404.7192077636719	15.1978554826667	0.123121400266667	96.9477034373333	96.82458203706663	3003913.5	2.4316738716510686E8	2	7410	0.19251378221776072	2.9798116884249124	52.26821492015055	404.71478271484375	404.72918701171875
229	404.73284912109375	21.4180892856					1	DETECTED	404.7328 m/z @21.42 [151020OFc1_NvH-0949-CRLM-18.raw]	404.73284912109375	21.4180892856	0.1134190608	97.3653089746667	97.2518899138667	1105260.75	1.764512877563091E8	2	7410	0.21191031561099294	1.888521618107176	13.1088145534973	404.7292175292969	404.7427978515625
230	404.7435607910156	9.74948246826667					1	DETECTED	404.7436 m/z @9.75 [151020OFc1_NvH-0949-CRLM-18.raw]	404.7435607910156	9.74948246826667	0.2785422632	44.532153276	44.2536110128	307000.8125	8.084720798184898E7	2	7410	0.17267732248925327	0.5087081153746937	2.365999503143142	404.74285888671875	404.74432373046875
231	404.75433349609375	29.6893705749333					1	DETECTED	404.7543 m/z @29.69 [151020OFc1_NvH-0949-CRLM-18.raw]	404.75433349609375	29.6893705749333	0.1134190608	97.2897928984	97.1763738376	861200.625	1.4666076427179337E8	0	7410	0.24219795402410327	0.5066854891331293	0.0146825064929522	404.7443542480469	404.7642822265625
232	404.7693786621094	18.8386856578667					1	DETECTED	404.7694 m/z @18.84 [151020OFc1_NvH-0949-CRLM-18.raw]	404.7693786621094	18.8386856578667	0.288186238933333	97.6236039741333	97.33541773519997	111710.171875	1.2567432103982918E8	0	7410	10.633132941904138	4.089295468806065	7.193922433303306	404.76446533203125	404.7730407714844
233	404.7831726074219	18.8493500832					1	DETECTED	404.7832 m/z @18.85 [151020OFc1_NvH-0949-CRLM-18.raw]	404.7831726074219	18.8493500832	0.103781451733333	77.1968120472	77.09303059546667	126746.9140625	1.2070383559340632E8	0	7410	0.027632279847754404	2.8530238029184067	3.1484206242135686	404.77325439453125	404.7839050292969
234	404.7940673828125	18.8925558405333					1	DETECTED	404.7941 m/z @18.89 [151020OFc1_NvH-0949-CRLM-18.raw]	404.7940673828125	18.8925558405333	0.103781451733333	97.3545757184	97.25079426666667	134412.203125	1.38892142728141E8	0	7410	11.57653508045697	2.6723236327942987	0.005889937458082999	404.7841796875	404.80401611328125
235	404.8075256347656	18.8802120690667					1	DETECTED	404.8075 m/z @18.88 [151020OFc1_NvH-0949-CRLM-18.raw]	404.8075256347656	18.8802120690667	0.103781451733333	99.6896033802667	99.58582192853338	103807.3125	1.5305150368101376E8	0	7410	0.27859274279875734	3.503260043258538	6.370992740100166	404.8042907714844	404.8175048828125
236	404.8295593261719	13.8335626144					1	DETECTED	404.8296 m/z @13.83 [151020OFc1_NvH-0949-CRLM-18.raw]	404.8295593261719	13.8335626144	0.00504750053333333	99.8965788173333	99.89153131679997	222854.421875	1.4127505099416798E8	0	7410	5.9902294061719665	0.5135795239624695	0.22779554388183545	404.819580078125	404.8394775390625
237	404.8412780761719	13.3050166312					1	DETECTED	404.8413 m/z @13.31 [151020OFc1_NvH-0949-CRLM-18.raw]	404.8412780761719	13.3050166312	0.0940544941333333	99.6167230621333	99.52266856799997	63204.06640625	1.182982835385984E8	0	7410	0.5170518159250328	4.243112605254469	0.0022691736162854235	404.839599609375	404.8428955078125
238	404.8529357910156	26.2598342858667					1	DETECTED	404.8529 m/z @26.26 [151020OFc1_NvH-0949-CRLM-18.raw]	404.8529357910156	26.2598342858667	0.00504750053333333	99.824526648	99.81947914746667	2901354.25	2.5650152149817854E8	0	7410	0.3646405331931639	1.9745639768665448	0.5032506730755653	404.843017578125	404.8629150390625
239	404.86309814453125	11.3781556696					1	DETECTED	404.8631 m/z @11.38 [151020OFc1_NvH-0949-CRLM-18.raw]	404.86309814453125	11.3781556696	0.650917664	99.8348036570667	99.1838859930667	298819.875	1.2946503579081985E8	0	7410	0.13749463982171584	0.5399462402321099	3.9086010534120685	404.8629455566406	404.86541748046875
240	404.87542724609375	17.2060039930667					1	DETECTED	404.8754 m/z @17.21 [151020OFc1_NvH-0949-CRLM-18.raw]	404.87542724609375	17.2060039930667	0.00504750053333333	99.7933690274667	99.78832152693336	4631676.5	2.4131156082135928E8	3	7410	0.16014462222163317	3.819308546665037	40.91509493596911	404.8654479980469	404.8854064941406
241	404.88690185546875	48.1592371376					1	DETECTED	404.8869 m/z @48.16 [151020OFc1_NvH-0949-CRLM-18.raw]	404.88690185546875	48.1592371376	0.0546739669333333	99.8760954274667	99.82142146053336	194249.671875	1.4263141737756553E8	2	7410	72.52459219971067	1.0252196754166563	1.4169169655864142	404.88543701171875	404.88916015625
242	404.899169921875	28.9644098533333					1	DETECTED	404.8992 m/z @28.96 [151020OFc1_NvH-0949-CRLM-18.raw]	404.899169921875	28.9644098533333	0.00504750053333333	99.9069572101333	99.90190970959996	879267.125	1.9438623806310531E8	3	7410	15.122440834856334	0.5062344809314544	0.6344655632977566	404.8892517089844	404.9091491699219
243	404.91552734375	23.6126354845333					1	DETECTED	404.9155 m/z @23.61 [151020OFc1_NvH-0949-CRLM-18.raw]	404.91552734375	23.6126354845333	0.00504750053333333	99.9280632122667	99.92301571173336	682435.9375	1.9444666596214563E8	2	7410	8.5164847912142	0.540717087030172	0.6248952232189786	404.9091796875	404.92529296875
244	404.93255615234375	19.0206208034667					1	DETECTED	404.9326 m/z @19.02 [151020OFc1_NvH-0949-CRLM-18.raw]	404.93255615234375	19.0206208034667	0.0153077733333333	99.3442717144	99.32896394106666	115749.6328125	1.3846690873281422E8	0	7410	14.940543282397108	3.265371786046062	0.0014488728045148225	404.92559814453125	404.9371032714844
245	404.9471130371094	21.2931032701333					1	DETECTED	404.9471 m/z @21.29 [151020OFc1_NvH-0949-CRLM-18.raw]	404.9471130371094	21.2931032701333	0.00504750053333333	99.9280632122667	99.92301571173336	3042290.0	1.8685554900703642E8	0	7410	0.1542763381047365	0.5100370965791015	1.110615063457894	404.93719482421875	404.95709228515625
246	404.963623046875	26.2431935941333					1	DETECTED	404.9636 m/z @26.24 [151020OFc1_NvH-0949-CRLM-18.raw]	404.963623046875	26.2431935941333	0.31755652	99.7933690274667	99.4758125074667	245875.65625	1.3690190228929865E8	0	7410	25.056308760748493	2.9494979058869966	0.9089446368672549	404.9571228027344	404.9734802246094
247	404.9772644042969	29.3296831282667					1	DETECTED	404.9773 m/z @29.33 [151020OFc1_NvH-0949-CRLM-18.raw]	404.9772644042969	29.3296831282667	0.6411948072	99.6377872077333	98.9965924005333	214017.828125	1.4549259244023484E8	0	7410	10.816331333921084	1.4927862759575126	1.6705895947267564	404.9736633300781	404.9872131347656
248	404.9997253417969	43.3085413810667					1	DETECTED	404.9997 m/z @43.31 [151020OFc1_NvH-0949-CRLM-18.raw]	404.9997253417969	43.3085413810667	0.0449822544	99.9176177114667	99.8726354570667	459421.0	1.6480226756192464E8	4	7410	0.1345758429108912	0.9454035675254796	0.3337823831487901	404.98974609375	405.00634765625
249	405.016357421875	53.2442876456					1	DETECTED	405.0164 m/z @53.24 [151020OFc1_NvH-0949-CRLM-18.raw]	405.016357421875	53.2442876456	0.210757530933333	99.5034513330667	99.29269380213337	554451.0	1.6024160198449504E8	0	7410	0.5673932702882638	1.0449998561861407	0.9300645712917692	405.00653076171875	405.0262756347656
250	405.0328674316406	26.6408363648					1	DETECTED	405.0329 m/z @26.64 [151020OFc1_NvH-0949-CRLM-18.raw]	405.0328674316406	26.6408363648	0.210757530933333	99.8862346901333	99.67547715919997	178659.734375	1.3628705147938225E8	0	7410	13.75849140180932	1.9698454783428552	0.010607674925530344	405.0263671875	405.0428161621094
251	405.0534973144531	26.2598342858667					1	DETECTED	405.0535 m/z @26.26 [151020OFc1_NvH-0949-CRLM-18.raw]	405.0534973144531	26.2598342858667	0.210757530933333	99.5548655688	99.34410803786666	1177759.625	2.1088112615990394E8	6	7410	4.298321005299261	5.146106303682952	5.728669509306575	405.0436096191406	405.0634765625
252	405.0743103027344	21.7467610789333					1	DETECTED	405.0743 m/z @21.75 [151020OFc1_NvH-0949-CRLM-18.raw]	405.0743103027344	21.7467610789333	0.210757530933333	99.4616457650667	99.25088823413337	192396.703125	1.6089888045674223E8	2	7410	7.621222773824126	3.203128179431919	0.03625086403461169	405.0644226074219	405.0780029296875
253	405.0880126953125	27.7425950706667					1	DETECTED	405.0880 m/z @27.74 [151020OFc1_NvH-0949-CRLM-18.raw]	405.0880126953125	27.7425950706667	0.210757530933333	99.7103514309333	99.49959389999997	227140.96875	1.697375598599695E8	0	7410	10.424325991085869	2.552110086150261	7.920685861768669	405.0780334472656	405.0938720703125
254	405.1038818359375	90.3545594749333					1	DETECTED	405.1039 m/z @90.35 [151020OFc1_NvH-0949-CRLM-18.raw]	405.1038818359375	90.3545594749333	0.405295523466667	99.4092880394667	99.00399251600004	2387208.0	1.8011792784312752E8	0	7410	0.0765065715325619	0.5011798605899671	1.6918047123500477	405.0940856933594	405.1138610839844
255	405.122802734375	89.1302126024					1	DETECTED	405.1228 m/z @89.13 [151020OFc1_NvH-0949-CRLM-18.raw]	405.122802734375	89.1302126024	0.405295523466667	97.0131084050667	96.60781288160004	934499.5	1.8064963119443277E8	0	7410	0.6398491096706067	0.564041353324826	0.008512537492365382	405.1139221191406	405.1327819824219
256	405.1400146484375	27.6162502032					1	DETECTED	405.1400 m/z @27.62 [151020OFc1_NvH-0949-CRLM-18.raw]	405.1400146484375	27.6162502032	0.5809936664	98.4991421781333	97.91814851173329	271626.34375	1.4512184297483382E8	0	7410	9.515239730157194	1.9501168944427225	3.4834305159267376	405.1330871582031	405.1499938964844
257	405.15069580078125	21.7726982888					1	DETECTED	405.1507 m/z @21.77 [151020OFc1_NvH-0949-CRLM-18.raw]	405.15069580078125	21.7726982888	0.5809936664	99.1166831893333	98.5356895229333	201525.578125	1.4740743640377128E8	0	7410	71.24768184976924	2.531119441516848	17.464195536198485	405.1501159667969	405.1606750488281
258	405.1617736816406	27.5962985872					1	DETECTED	405.1618 m/z @27.60 [151020OFc1_NvH-0949-CRLM-18.raw]	405.1617736816406	27.5962985872	0.8050347304	99.3743550949333	98.56932036453331	190430.21875	1.4668225279948992E8	0	7410	11.016497231412295	2.810786692888488	3.1745922770618247	405.16070556640625	405.1659851074219
259	405.1760559082031	90.536588296					1	DETECTED	405.1761 m/z @90.54 [151020OFc1_NvH-0949-CRLM-18.raw]	405.1760559082031	90.536588296	0.00504750053333333	100.0009934816	99.99594598106667	547187.8125	1.7464369251287016E8	3	7410	0.6590272648850828	0.5107848515652199	0.013306158642827361	405.1661682128906	405.1792907714844
260	405.1893005371094	10.0832660458667					1	DETECTED	405.1893 m/z @10.08 [151020OFc1_NvH-0949-CRLM-18.raw]	405.1893005371094	10.0832660458667	0.5809936664	100.0009934816	99.4199998152	1712684.25	1.941688649527402E8	3	7410	0.14295252404395598	12.241060569777774	141.23162001731714	405.1793212890625	405.1960754394531
261	405.2060852050781	25.1196433162667					1	DETECTED	405.2061 m/z @25.12 [151020OFc1_NvH-0949-CRLM-18.raw]	405.2060852050781	25.1196433162667	0.0351866906666667	99.7210176944	99.68583100373334	3424848.75	3.7197940653455704E8	2	7410	8.107028616152139	0.7881993550127661	1.3696808864486538	405.19610595703125	405.216064453125
262	405.2167053222656	22.9089788853333					1	DETECTED	405.2167 m/z @22.91 [151020OFc1_NvH-0949-CRLM-18.raw]	405.2167053222656	22.9089788853333	0.0449822544	87.1601478152	87.11516556080001	912357.6875	1.925234966682745E8	3	7410	0.18116080884652064	0.5281641550748565	0.028448712723128385	405.2160949707031	405.22003173828125
263	405.23004150390625	29.8193458653333					1	DETECTED	405.2300 m/z @29.82 [151020OFc1_NvH-0949-CRLM-18.raw]	405.23004150390625	29.8193458653333	0.0449822544	99.8657595544	99.8207773	2227235.75	3.5019848244723225E8	2	7410	0.22671586396644727	0.5221892752713425	1.6124372481813016	405.2200622558594	405.239990234375
264	405.2503662109375	43.2756353242667					1	DETECTED	405.2504 m/z @43.28 [151020OFc1_NvH-0949-CRLM-18.raw]	405.2503662109375	43.2756353242667	0.0351866906666667	99.8965788173333	99.86139212666664	518898.53125	2.1405736840370286E8	2	7410	60.23914485266972	1.110511290522507	2.1254671777016476	405.2403869628906	405.2603454589844
265	405.26116943359375	27.5513652472					1	DETECTED	405.2612 m/z @27.55 [151020OFc1_NvH-0949-CRLM-18.raw]	405.26116943359375	27.5513652472	0.0351866906666667	99.7933690274667	99.75818233680003	252254.40625	1.9954999612872863E8	0	7410	9.350461890389123	2.688903821489677	0.020674605264041027	405.2603759765625	405.2711486816406
266	405.28192138671875	25.8768008717333					1	DETECTED	405.2819 m/z @25.88 [151020OFc1_NvH-0949-CRLM-18.raw]	405.28192138671875	25.8768008717333	0.0351866906666667	99.6690519336	99.63386524293334	217791.375	1.7691300577503014E8	3	7410	3.714263442505615	2.5575251764087032	0.06233400422806689	405.2719421386719	405.28228759765625
267	405.29229736328125	23.9525209232					1	DETECTED	405.2923 m/z @23.95 [151020OFc1_NvH-0949-CRLM-18.raw]	405.29229736328125	23.9525209232	0.00504750053333333	100.0009934816	99.99594598106667	255360.234375	1.8693503991923538E8	0	7410	4.723370710014052	3.4740422150077253	4.260307198542589	405.2823486328125	405.3022766113281
268	405.3053894042969	26.3883908744					1	DETECTED	405.3054 m/z @26.39 [151020OFc1_NvH-0949-CRLM-18.raw]	405.3053894042969	26.3883908744	0.900663024266667	99.6896033802667	98.78894035600004	218071.40625	2.862892313785559E8	0	7410	7.862512967265975	2.7831302305307926	0.03387680090174601	405.30230712890625	405.3087463378906
269	405.3187561035156	24.7120855504					1	DETECTED	405.3188 m/z @24.71 [151020OFc1_NvH-0949-CRLM-18.raw]	405.3187561035156	24.7120855504	0.928966253333333	99.6796223042667	98.75065605093337	277671.5625	1.7318242457648477E8	0	7410	7.532384607602136	3.283936171232433	1.5451485308059427	405.30877685546875	405.31939697265625
270	405.32940673828125	33.8771813005333					1	DETECTED	405.3294 m/z @33.88 [151020OFc1_NvH-0949-CRLM-18.raw]	405.32940673828125	33.8771813005333	0.928966253333333	99.6896033802667	98.76063712693337	300534.75	2.0364839354545182E8	0	7410	6.538189654309882	2.197256985269195	6.242032865657445	405.31951904296875	405.33935546875
271	405.3467102050781	28.1726482626667					1	DETECTED	405.3467 m/z @28.17 [151020OFc1_NvH-0949-CRLM-18.raw]	405.3467102050781	28.1726482626667	0.928966253333333	99.6896033802667	98.76063712693337	237844.390625	2.0574099728629437E8	0	7410	8.372078717000477	2.799567635262416	0.024778559227266878	405.33941650390625	405.34844970703125
272	405.35845947265625	25.2869579618667					1	DETECTED	405.3585 m/z @25.29 [151020OFc1_NvH-0949-CRLM-18.raw]	405.35845947265625	25.2869579618667	0.928966253333333	99.6896033802667	98.76063712693337	250154.828125	2.1302656306529477E8	2	7410	16.1526369271043	0.5868511598072146	0.10669091747525226	405.3485412597656	405.36474609375
273	405.374755859375	25.2334210933333					1	DETECTED	405.3748 m/z @25.23 [151020OFc1_NvH-0949-CRLM-18.raw]	405.374755859375	25.2334210933333	0.9860784864	99.8760954274667	98.89001694106669	428288.5625	2.078034021356225E8	3	7410	0.6413318806947075	0.6188523541098246	0.39565780269433865	405.3647766113281	405.38470458984375
274	405.3925476074219	25.3005033392					1	DETECTED	405.3925 m/z @25.30 [151020OFc1_NvH-0949-CRLM-18.raw]	405.3925476074219	25.3005033392	0.995665438133333	99.9904397221333	98.99477428399997	422826.15625	1.716513439014318E8	2	7410	8.57969045032129	1.1819433951352258	1.644712293865987	405.3847961425781	405.40252685546875
275	405.4052734375	33.8478547450667					1	DETECTED	405.4053 m/z @33.85 [151020OFc1_NvH-0949-CRLM-18.raw]	405.4052734375	33.8478547450667	0.995665438133333	99.7103514309333	98.71468599279997	210288.828125	1.8552357977530736E8	0	7410	6.646126258042678	1.5756366605597754	0.07711537899404358	405.402587890625	405.4119567871094
276	405.4219970703125	24.5955030728					1	DETECTED	405.4220 m/z @24.60 [151020OFc1_NvH-0949-CRLM-18.raw]	405.4219970703125	24.5955030728	0.995665438133333	99.7103514309333	98.71468599279997	386047.875	1.7744080903496525E8	3	7410	9.150378843328753	0.7879332282180425	2.2356319305465844	405.4120178222656	405.4318542480469
277	405.4382019042969	24.76221776					1	DETECTED	405.4382 m/z @24.76 [151020OFc1_NvH-0949-CRLM-18.raw]	405.4382019042969	24.76221776	1.28572509173333	99.9801397645333	98.69441467279998	241030.421875	1.6719013652313522E8	2	7410	10.83659879836853	3.506292529620732	0.5722583525884806	405.4320983886719	405.43841552734375
278	405.44842529296875	21.303980176					1	DETECTED	405.4484 m/z @21.30 [151020OFc1_NvH-0949-CRLM-18.raw]	405.44842529296875	21.303980176	1.3046851168	99.9904397221333	98.6857546053333	650045.5	1.8192760826740226E8	2	7410	3.7823333003102135	1.2674606652407845	0.2870395452042808	405.4384460449219	405.4583435058594
279	405.4599304199219	35.7390120554667					1	DETECTED	405.4599 m/z @35.74 [151020OFc1_NvH-0949-CRLM-18.raw]	405.4599304199219	35.7390120554667	1.3324576312	99.6274312957333	98.2949736645333	203832.359375	1.9382948009577435E8	0	7410	8.212644213996722	1.938037507879052	2.8498232179686793	405.45843505859375	405.4627380371094
280	405.4728698730469	35.435367788					1	DETECTED	405.4729 m/z @35.44 [151020OFc1_NvH-0949-CRLM-18.raw]	405.4728698730469	35.435367788	1.3046851168	100.0009934816	98.6963083648	317252.90625	1.7055754727667105E8	2	7410	5.578693952647495	1.820122188372853	0.12272492284903612	405.4630126953125	405.4821472167969
281	405.4922180175781	19.6294890029333					1	DETECTED	405.4922 m/z @19.63 [151020OFc1_NvH-0949-CRLM-18.raw]	405.4922180175781	19.6294890029333	1.3324576312	100.0009934816	98.6685358504	960824.25	1.8035098041510928E8	4	7410	0.1851390151248289	0.9626738913616316	99.45006557443325	405.48223876953125	405.50201416015625
282	405.5028991699219	33.3087150128					1	DETECTED	405.5029 m/z @33.31 [151020OFc1_NvH-0949-CRLM-18.raw]	405.5028991699219	33.3087150128	3.07800119893333	100.0009934816	96.92299228266667	258356.765625	1.677583137140005E8	3	7410	7.8480550272212675	2.121340682293878	0.027102125045586924	405.5022277832031	405.5128479003906
283	405.5235595703125	10.0927721066667					1	DETECTED	405.5236 m/z @10.09 [151020OFc1_NvH-0949-CRLM-18.raw]	405.5235595703125	10.0927721066667	2.77520004586667	100.0009934816	97.22579343573334	1412150.0	2.138258428243486E8	3	7410	4.37934366068928	1.4436269811295173	5.086044751512348	405.51361083984375	405.5335388183594
284	405.5437927246094	17.2060039930667					1	DETECTED	405.5438 m/z @17.21 [151020OFc1_NvH-0949-CRLM-18.raw]	405.5437927246094	17.2060039930667	3.08714425786667	100.0009934816	96.91384922373334	1102545.0	1.9552212058036566E8	3	7410	0.1322916797021989	1.39006524954853	1.0999087063077553	405.5338134765625	405.5535583496094
285	405.56097412109375	40.6922628469333					1	DETECTED	405.5610 m/z @40.69 [151020OFc1_NvH-0949-CRLM-18.raw]	405.56097412109375	40.6922628469333	0.852821379733333	99.9697319093333	99.11691052959998	1012856.375	1.9793937668286982E8	3	7410	24.93445103988389	0.5244264084585617	0.01626509598986521	405.5538024902344	405.5709533691406
286	405.5751953125	24.3446226266667					1	DETECTED	405.5752 m/z @24.34 [151020OFc1_NvH-0949-CRLM-18.raw]	405.5751953125	24.3446226266667	3.13306860373333	99.9697319093333	96.83666330559997	466340.8125	1.6849362564882615E8	0	7410	8.073357799447866	0.7708657631426522	5.609391712078701	405.57098388671875	405.5851745605469
287	405.5945739746094	33.9763784144					1	DETECTED	405.5946 m/z @33.98 [151020OFc1_NvH-0949-CRLM-18.raw]	405.5945739746094	33.9763784144	2.76600591626667	99.9591113514667	97.19310543520004	333950.15625	1.7567005226751682E8	0	7410	4.375032233387149	1.9563907416025124	0.148321972113698	405.585205078125	405.6045227050781
288	405.6172180175781	32.8826196557333					1	DETECTED	405.6172 m/z @32.88 [151020OFc1_NvH-0949-CRLM-18.raw]	405.6172180175781	32.8826196557333	4.41608621146667	99.9591113514667	95.54302514000003	281245.4375	1.8531414059893623E8	3	7410	11.221697171751156	1.9381066748247102	51.26564146306858	405.60723876953125	405.627197265625
289	405.63006591796875	34.5529051181333					1	DETECTED	405.6301 m/z @34.55 [151020OFc1_NvH-0949-CRLM-18.raw]	405.63006591796875	34.5529051181333	3.1696642176	99.9591113514667	96.7894471338667	278362.40625	2.076962939440885E8	0	7410	4.8539524716875135	2.7094752521186845	2.964098187891614	405.62744140625	405.6400146484375
290	405.64129638671875	33.1989224605333					1	DETECTED	405.6413 m/z @33.20 [151020OFc1_NvH-0949-CRLM-18.raw]	405.64129638671875	33.1989224605333	2.37276276133333	99.8037625832	97.43099982186666	250183.28125	2.6427372468485445E8	0	7410	8.875851819777626	1.567334405020243	0.5877107208109574	405.64007568359375	405.6471252441406
291	405.6571960449219	34.3385722530667					1	DETECTED	405.6572 m/z @34.34 [151020OFc1_NvH-0949-CRLM-18.raw]	405.6571960449219	34.3385722530667	4.1094460176	99.94875702	95.8393110024	414544.0	1.6708550633791E8	4	7410	1.586644853491478	0.6098480471192966	0.31524156041476664	405.6473693847656	405.6670837402344
292	405.681640625	37.4579532965333					1	DETECTED	405.6816 m/z @37.46 [151020OFc1_NvH-0949-CRLM-18.raw]	405.681640625	37.4579532965333	3.5670389184	99.94875702	96.3817181016	320499.03125	1.714033034046593E8	2	7410	10.333093993638798	2.090615302906428	0.020381264743324825	405.67169189453125	405.6844177246094
293	405.6944274902344	25.6058771066667					1	DETECTED	405.6944 m/z @25.61 [151020OFc1_NvH-0949-CRLM-18.raw]	405.6944274902344	25.6058771066667	2.90376284426667	99.94875702	97.04499417573334	444282.71875	1.8900146256716177E8	0	7410	28.35961444363836	0.6944859733764583	3.9749099670189985	405.6844482421875	405.7027282714844
294	405.7127685546875	16.6567934746667					1	DETECTED	405.7128 m/z @16.66 [151020OFc1_NvH-0949-CRLM-18.raw]	405.7127685546875	16.6567934746667	3.05967972693333	99.8451808850667	96.78550115813337	803849.5	1.9596072944493154E8	0	7410	0.19327892554445825	3.8106852634397717	7.6556029422040055	405.7027893066406	405.7149353027344
295	405.7250061035156	21.872928128					1	DETECTED	405.7250 m/z @21.87 [151020OFc1_NvH-0949-CRLM-18.raw]	405.7250061035156	21.872928128	1.59235883093333	99.9385635216	98.34620469066667	1042923.5	2.164302028578405E8	4	7410	8.14374448919839	1.1191907314097578	0.06278993540706627	405.71502685546875	405.73492431640625
296	405.7450256347656	12.4372061005333					1	DETECTED	405.7450 m/z @12.44 [151020OFc1_NvH-0949-CRLM-18.raw]	405.7450256347656	12.4372061005333	3.77964064453333	99.9801397645333	96.20049911999998	2209123.75	2.4009684175570932E8	2	7410	0.1473095384048051	3.2752259482651795	103.03649417099106	405.73504638671875	405.75286865234375
297	405.7629089355469	35.8541096213333					1	DETECTED	405.7629 m/z @35.85 [151020OFc1_NvH-0949-CRLM-18.raw]	405.7629089355469	35.8541096213333	3.8541877704	99.9280632122667	96.07387544186669	4016256.25	2.799746180248298E8	2	7410	0.2836225122803171	0.8408523421051755	0.21263199960307053	405.75311279296875	405.7728576660156
298	405.7729797363281	37.3769420168					1	DETECTED	405.7730 m/z @37.38 [151020OFc1_NvH-0949-CRLM-18.raw]	405.7729797363281	37.3769420168	3.3688014928	99.9280632122667	96.55926171946669	481709.3125	3.003704321727086E8	2	7410	6.9455747721561565	0.6174673967927974	0.4891455063844819	405.7729187011719	405.7828063964844
299	405.7850646972656	34.2203981549333					1	DETECTED	405.7851 m/z @34.22 [151020OFc1_NvH-0949-CRLM-18.raw]	405.7850646972656	34.2203981549333	0.757585317066667	99.9176177114667	99.16003239440003	397093.21875	1.9414746478389695E8	0	7410	3.6747672109559133	0.703218398035545	169.81022249765877	405.7831115722656	405.7950439453125
300	405.7986755371094	43.4194879138667					1	DETECTED	405.7987 m/z @43.42 [151020OFc1_NvH-0949-CRLM-18.raw]	405.7986755371094	43.4194879138667	3.58906026586667	99.9176177114667	96.32855744560004	284702.375	2.9601077388188326E8	0	7410	6.203311975953056	1.203933539715271	8.287477591926314E-4	405.79510498046875	405.80120849609375
301	405.81121826171875	37.5722379218667					1	DETECTED	405.8112 m/z @37.57 [151020OFc1_NvH-0949-CRLM-18.raw]	405.81121826171875	37.5722379218667	0.747666284	99.9069572101333	99.1592909261333	361448.78125	1.9467677240149948E8	0	7410	5.302860857516563	2.341469604702189	3.692106587810179	405.8013610839844	405.8211669921875
302	405.8236083984375	34.9934248773333					1	DETECTED	405.8236 m/z @34.99 [151020OFc1_NvH-0949-CRLM-18.raw]	405.8236083984375	34.9934248773333	5.51796537226667	99.419729564	93.90176419173332	288787.53125	1.9100193322847056E8	0	7410	6.504994105195145	1.7032609748907377	2.0332755085222685	405.82122802734375	405.8301086425781
303	405.84014892578125	35.2169514730667					1	DETECTED	405.8401 m/z @35.22 [151020OFc1_NvH-0949-CRLM-18.raw]	405.84014892578125	35.2169514730667	0.2980382384	99.7726927506667	99.47465451226671	328469.34375	1.8235478191161227E8	0	7410	14.096174327585047	1.6492163353968061	33.35920597349816	405.8302001953125	405.8406677246094
304	405.8506774902344	35.3390540656					1	DETECTED	405.8507 m/z @35.34 [151020OFc1_NvH-0949-CRLM-18.raw]	405.8506774902344	35.3390540656	0.0351866906666667	99.7313072008	99.69612051013334	727706.5625	1.9700067402063677E8	3	7410	0.06998965326220485	0.575924351796768	0.5397075325688538	405.8406982421875	405.8558349609375
305	405.8658447265625	20.4980208178667					1	DETECTED	405.8658 m/z @20.50 [151020OFc1_NvH-0949-CRLM-18.raw]	405.8658447265625	20.4980208178667	0.0646118256	99.8139897325333	99.7493779069333	986628.8125	2.15917856782242E8	3	7410	14.0637417388839	1.0612717151069324	0.12705078968340464	405.8558654785156	405.8693542480469
306	405.8793640136719	14.4671431488					1	DETECTED	405.8794 m/z @14.47 [151020OFc1_NvH-0949-CRLM-18.raw]	405.8793640136719	14.4671431488	0.00504750053333333	100.0009934816	99.99594598106667	2.9023192E7	5.0891263107953686E8	3	7410	0.1512749121214494	1.2329639295287895	1.2782215479977381	405.869384765625	405.8893127441406
307	405.891357421875	17.7130440568					1	DETECTED	405.8914 m/z @17.71 [151020OFc1_NvH-0949-CRLM-18.raw]	405.891357421875	17.7130440568	0.1328794592	99.7726927506667	99.63981329146671	3101671.75	2.5158539248335123E8	3	7410	0.1683098554397695	6.353921149307322	6.084154518799614	405.889404296875	405.90130615234375
308	405.90802001953125	36.4033984602667					1	DETECTED	405.9080 m/z @36.40 [151020OFc1_NvH-0949-CRLM-18.raw]	405.90802001953125	36.4033984602667	0.00504750053333333	99.94875702	99.94370951946667	1658470.5	2.3628399391402116E8	3	7410	0.23264200753713737	0.7385511712295968	0.07424506455342886	405.9013671875	405.9179992675781
309	405.9188232421875	35.2823573962667					1	DETECTED	405.9188 m/z @35.28 [151020OFc1_NvH-0949-CRLM-18.raw]	405.9188232421875	35.2823573962667	0.0746406	99.9176177114667	99.84297711146671	292866.625	1.968963904106473E8	0	7410	33.590668718704535	1.096475275116354	4.836954930048331	405.91802978515625	405.9288024902344
310	405.9405212402344	42.3555859544					1	DETECTED	405.9405 m/z @42.36 [151020OFc1_NvH-0949-CRLM-18.raw]	405.9405212402344	42.3555859544	0.00504750053333333	99.8139897325333	99.80894223199996	266151.03125	1.898157500624385E8	0	7410	22.259224517451024	1.4563689450290507	0.13502664683254065	405.9305725097656	405.95050048828125
311	405.95391845703125	38.6123075717333					1	DETECTED	405.9539 m/z @38.61 [151020OFc1_NvH-0949-CRLM-18.raw]	405.95391845703125	38.6123075717333	0.00504750053333333	100.0009934816	99.99594598106667	233857.5625	2.135457252858201E8	0	7410	48.31815959949435	1.2995337092781942	0.17591268102737173	405.95062255859375	405.95538330078125
312	405.96539306640625	41.7291509925333					1	DETECTED	405.9654 m/z @41.73 [151020OFc1_NvH-0949-CRLM-18.raw]	405.96539306640625	41.7291509925333	0.0843739333333333	99.9069572101333	99.82258327679996	534295.6875	1.9730678000764433E8	4	7410	29.023171982912977	0.9425383452230661	0.02857038151726544	405.9554138183594	405.9715881347656
313	405.9815979003906	38.9367243466667					1	DETECTED	405.9816 m/z @38.94 [151020OFc1_NvH-0949-CRLM-18.raw]	405.9815979003906	38.9367243466667	2.5919336936	99.8657595544	97.2738258608	1046374.125	1.8404279291200963E8	0	7410	4.675137601092501	0.784864313542707	0.23450933812269323	405.9716491699219	405.9915466308594
314	405.99249267578125	21.2476768522667					1	DETECTED	405.9925 m/z @21.25 [151020OFc1_NvH-0949-CRLM-18.raw]	405.99249267578125	21.2476768522667	0.0646118256	99.8965788173333	99.83196699173331	700430.125	2.0650437128154135E8	0	7410	0.04820498660762951	1.5401283193387898	1.3604435910449635	405.9916076660156	406.00244140625
315	406.0065612792969	38.2136757986667					1	DETECTED	406.0066 m/z @38.21 [151020OFc1_NvH-0949-CRLM-18.raw]	406.0065612792969	38.2136757986667	0.464157233333333	99.9697319093333	99.50557467599997	338041.125	1.8964083327224103E8	0	7410	16.509894172463426	0.9484888252424144	0.5244453880969108	406.00250244140625	406.0165100097656
316	406.017578125	44.0846392768					1	DETECTED	406.0176 m/z @44.08 [151020OFc1_NvH-0949-CRLM-18.raw]	406.017578125	44.0846392768	0.833571602933333	99.8139897325333	98.98041812959997	325028.125	2.0676974195071295E8	0	7410	7.921328246263215	0.788222022856098	2.080830983768063	406.0165710449219	406.0274963378906
317	406.0403137207031	38.1705221458667					1	DETECTED	406.0403 m/z @38.17 [151020OFc1_NvH-0949-CRLM-18.raw]	406.0403137207031	38.1705221458667	0.852821379733333	99.8139897325333	98.96116835279997	376427.0625	2.105403208069625E8	0	7410	9.437722602995542	0.9582175273950279	346.01240268137974	406.0303649902344	406.0438232421875
318	406.0538330078125	44.7458063941333					1	DETECTED	406.0538 m/z @44.75 [151020OFc1_NvH-0949-CRLM-18.raw]	406.0538330078125	44.7458063941333	3.45182979626667	99.8139897325333	96.36215993626664	401807.8125	2.0016836251774034E8	0	7410	4.5951778233248035	3.2015739266009438	2.8171382903854996	406.0439453125	406.0638122558594
319	406.0677795410156	38.1412645872					1	DETECTED	406.0678 m/z @38.14 [151020OFc1_NvH-0949-CRLM-18.raw]	406.0677795410156	38.1412645872	0.191408159733333	99.8965788173333	99.70517065759998	322814.6875	1.9531909780950472E8	2	7410	16.752635956881868	0.9234774455853522	0.35824186953629084	406.0638732910156	406.075927734375
320	406.0859375	44.8164035077333					1	DETECTED	406.0859 m/z @44.82 [151020OFc1_NvH-0949-CRLM-18.raw]	406.0859375	44.8164035077333	6.16302435306667	98.9707552357333	92.80773088266662	368277.75	2.451142685471319E8	0	7410	11.995283495524646	1.0710084188071234	18.566700102674904	406.0759582519531	406.0958557128906
321	406.10784912109375	72.3588182669333					1	DETECTED	406.1078 m/z @72.36 [151020OFc1_NvH-0949-CRLM-18.raw]	406.10784912109375	72.3588182669333	7.84574323333333	99.8965788173333	92.05083558399997	436366.625	2.609531425489199E8	0	7410	49.95467684557073	8.026393088914384	0.6912153474032019	406.097900390625	406.1178283691406
322	406.12060546875	72.4498737013333					1	DETECTED	406.1206 m/z @72.45 [151020OFc1_NvH-0949-CRLM-18.raw]	406.12060546875	72.4498737013333	7.7982668304	99.8965788173333	92.09831198693331	407147.125	2.695783988676032E8	0	7410	38.11641531834407	6.403552277476674	1.2586629567462564	406.117919921875	406.1305847167969
323	406.133544921875	58.30530364					1	DETECTED	406.1335 m/z @58.31 [151020OFc1_NvH-0949-CRLM-18.raw]	406.133544921875	58.30530364	2.9586708568	99.8965788173333	96.93790796053331	342819.25	3.3479520093954456E8	0	7410	16.508887596342497	4.724851265302804	0.021933536153028753	406.130615234375	406.1435241699219
324	406.1470031738281	43.8291003496					1	DETECTED	406.1470 m/z @43.83 [151020OFc1_NvH-0949-CRLM-18.raw]	406.1470031738281	43.8291003496	9.43295820346667	99.8760954274667	90.44313722400003	333749.375	4.639059766517939E8	0	7410	2.4325796966409925	0.7665357599446732	8.101624752113123	406.1435546875	406.14776611328125
325	406.15777587890625	71.2955661306667					1	DETECTED	406.1578 m/z @71.30 [151020OFc1_NvH-0949-CRLM-18.raw]	406.15777587890625	71.2955661306667	7.53295534213333	99.8965788173333	92.36362347519997	682345.75	2.568759707308841E8	2	7410	27.474960207492046	0.5251944947590961	0.05700611520826548	406.1477966308594	406.1677551269531
326	406.1788635253906	62.8367969184					1	DETECTED	406.1789 m/z @62.84 [151020OFc1_NvH-0949-CRLM-18.raw]	406.1788635253906	62.8367969184	1.05230428213333	100.0009934816	98.94868919946667	432862.1875	2.3713796949465728E8	0	7410	13.919288743795377	0.5091161302363608	2.2118325935666836	406.16888427734375	406.1809997558594
327	406.1910400390625	24.3446226266667					1	DETECTED	406.1910 m/z @24.34 [151020OFc1_NvH-0949-CRLM-18.raw]	406.1910400390625	24.3446226266667	2.9312855416	99.4408000554667	96.50951451386669	528602.5625	2.6411893123576307E8	0	7410	66.13948881078812	3.0284095430823275	2.7897288182491913	406.1810607910156	406.1913757324219
328	406.2013854980469	19.5439983656					1	DETECTED	406.2014 m/z @19.54 [151020OFc1_NvH-0949-CRLM-18.raw]	406.2013854980469	19.5439983656	1.7619257944	99.6896033802667	97.9276775858667	1.4456131E7	7.187866551616226E8	3	7410	0.37428055902030977	1.1773815242215449	0.21359625738194016	406.19140625	406.2018127441406
329	406.2118225097656	14.4671431488					1	DETECTED	406.2118 m/z @14.47 [151020OFc1_NvH-0949-CRLM-18.raw]	406.2118225097656	14.4671431488	2.56443793493333	99.6796223042667	97.11518436933338	1.8318316E7	5.706257243685231E8	2	7410	0.14593954741438253	1.2847661248300526	1.3911930816381821	406.20184326171875	406.2218017578125
330	406.2254638671875	17.7385519610667					1	DETECTED	406.2255 m/z @17.74 [151020OFc1_NvH-0949-CRLM-18.raw]	406.2254638671875	17.7385519610667	3.1239397224	99.6167230621333	96.49278333973331	1944072.5	2.9126634519968957E8	2	7410	0.3545952598461213	6.563695793134989	65.23596434933867	406.2218322753906	406.2354431152344
331	406.2426452636719	36.3535178618667					1	DETECTED	406.2426 m/z @36.35 [151020OFc1_NvH-0949-CRLM-18.raw]	406.2426452636719	36.3535178618667	2.53685860586667	99.8965788173333	97.35972021146664	1297502.25	2.8875891437123406E8	4	7410	24.105515702285842	1.2721230548595002	0.99383221803916	406.2354736328125	406.25262451171875
332	406.26483154296875	35.873779568					1	DETECTED	406.2648 m/z @35.87 [151020OFc1_NvH-0949-CRLM-18.raw]	406.26483154296875	35.873779568	3.8729738488	98.8990005301333	95.0260266813333	1763788.25	3.433500080165238E8	2	7410	19.342315042040937	1.0921806206934834	0.9354013101962942	406.2548522949219	406.2747802734375
333	406.2822570800781	71.0334545197333					1	DETECTED	406.2823 m/z @71.03 [151020OFc1_NvH-0949-CRLM-18.raw]	406.2822570800781	71.0334545197333	5.47349482906667	98.8990005301333	93.42550570106664	447514.25	3.3539780873880476E8	0	7410	16.240770299919397	1.555977321198453	2.285948957563222	406.27490234375	406.28765869140625
334	406.29766845703125	71.0334545197333					1	DETECTED	406.2977 m/z @71.03 [151020OFc1_NvH-0949-CRLM-18.raw]	406.29766845703125	71.0334545197333	2.4635513632	99.8348036570667	97.3712522938667	452848.8125	3.242313154144861E8	0	7410	18.297838417032118	0.630396433222885	0.5865520169457658	406.2876892089844	406.3076477050781
335	406.3135986328125	61.3799487826667					1	DETECTED	406.3136 m/z @61.38 [151020OFc1_NvH-0949-CRLM-18.raw]	406.3135986328125	61.3799487826667	4.48975392853333	97.6451896712	93.15543574266667	312344.125	2.2871746426483992E8	0	7410	12.47592115612003	5.162900642373582	1.5892626197863997	406.30767822265625	406.317626953125
336	406.3276672363281	64.4771403626667					1	DETECTED	406.3277 m/z @64.48 [151020OFc1_NvH-0949-CRLM-18.raw]	406.3276672363281	64.4771403626667	1.26733977466667	98.5651055629333	97.29776578826663	333740.0	2.48774105904043E8	3	7410	22.099965599217214	2.022106849946541	0.15014733647984205	406.31768798828125	406.337646484375
337	406.3515319824219	48.3595892072					1	DETECTED	406.3515 m/z @48.36 [151020OFc1_NvH-0949-CRLM-18.raw]	406.3515319824219	48.3595892072	1.1648258656	95.3254740098667	94.1606481442667	307005.6875	2.5070535753651068E8	0	7410	7.824094277180308	0.88635781484885	146.23631844409493	406.341552734375	406.35687255859375
338	406.36688232421875	80.1216958221333					1	DETECTED	406.3669 m/z @80.12 [151020OFc1_NvH-0949-CRLM-18.raw]	406.36688232421875	80.1216958221333	3.9389977872	97.9696980037333	94.0307002165333	485977.84375	2.6474783630572647E8	2	7410	32.56788236195669	0.516647843890602	0.12940063930671591	406.3569030761719	406.3741455078125
339	406.3842468261719	80.1216958221333					1	DETECTED	406.3842 m/z @80.12 [151020OFc1_NvH-0949-CRLM-18.raw]	406.3842468261719	80.1216958221333	1.62029612	97.3864544928	95.76615837279999	868530.1875	2.4336016090722817E8	3	7410	10.768352119743497	1.0170859960551826	0.025361499534359542	406.374267578125	406.39422607421875
340	406.3948974609375	79.8141787008					1	DETECTED	406.3949 m/z @79.81 [151020OFc1_NvH-0949-CRLM-18.raw]	406.3948974609375	79.8141787008	3.26516138	99.3538588653333	96.0886974853333	348958.28125	2.1467600387412545E8	0	7410	21.031109792309095	0.5031980322489898	0.46796129895196226	406.394287109375	406.4048767089844
341	406.4194641113281	69.5507063328					1	DETECTED	406.4195 m/z @69.55 [151020OFc1_NvH-0949-CRLM-18.raw]	406.4194641113281	69.5507063328	2.54599398186667	99.6377872077333	97.09179322586662	551830.375	2.509739270480371E8	0	7410	2.7913925996371773	5.214083950386176	496.49286600838957	406.40948486328125	406.4286193847656
342	406.4386901855469	69.5507063328					1	DETECTED	406.4387 m/z @69.55 [151020OFc1_NvH-0949-CRLM-18.raw]	406.4386901855469	69.5507063328	1.7711654496	98.5955887109333	96.8244232613333	766949.75	2.3592545524331313E8	0	7410	1.685556153966175	1.82005845872023	5.036168111153734	406.4288024902344	406.4486389160156
343	406.45294189453125	69.5507063328					1	DETECTED	406.4529 m/z @69.55 [151020OFc1_NvH-0949-CRLM-18.raw]	406.45294189453125	69.5507063328	3.44052803013333	97.3864544928	93.94592646266666	551126.375	2.1413356713777316E8	0	7410	13.782815707746472	0.8465994347728341	2.262775467211705	406.4486999511719	406.4629211425781
344	406.4660339355469	68.7176114152					1	DETECTED	406.4660 m/z @68.72 [151020OFc1_NvH-0949-CRLM-18.raw]	406.4660339355469	68.7176114152	3.9295557456	95.0122582872	91.0827025416	344649.375	2.404571480003245E8	0	7410	29.866491333583106	0.643707598211537	14.213753601630767	406.46295166015625	406.4679870605469
345	406.4779968261719	24.9147937066667					1	DETECTED	406.4780 m/z @24.91 [151020OFc1_NvH-0949-CRLM-18.raw]	406.4779968261719	24.9147937066667	0.995665438133333	99.5548655688	98.55920013066667	619864.875	2.484094129650525E8	4	7410	51.69091663644307	20.115881171928333	3.9159440121392413	406.4681396484375	406.48797607421875
346	406.49591064453125	80.9958149453333					1	DETECTED	406.4959 m/z @81.00 [151020OFc1_NvH-0949-CRLM-18.raw]	406.49591064453125	80.9958149453333	2.45441193253333	99.5859841901333	97.13157225759997	596925.625	2.0224147075843912E8	2	7410	20.96043653116095	1.1638552264457858	1.631214142943705	406.4880065917969	406.5024719238281
347	406.5124816894531	80.9958149453333					1	DETECTED	406.5125 m/z @81.00 [151020OFc1_NvH-0949-CRLM-18.raw]	406.5124816894531	80.9958149453333	2.9129982872	98.9094981261333	95.9964998389333	996791.125	2.3073091010155335E8	3	7410	54.3188603120739	1.1082915877325727	0.26440644295461946	406.5025329589844	406.5224609375
348	406.53497314453125	19.5536294002667					1	DETECTED	406.5350 m/z @19.55 [151020OFc1_NvH-0949-CRLM-18.raw]	406.53497314453125	19.5536294002667	2.57362114666667	99.1883087984	96.61468765173333	9622295.0	5.371340887744077E8	3	7410	0.3835188255415396	5.125233564159867	3.766780068129335	406.5249938964844	406.5449523925781
349	406.5452575683594	14.4671431488					1	DETECTED	406.5453 m/z @14.47 [151020OFc1_NvH-0949-CRLM-18.raw]	406.5452575683594	14.4671431488	4.0264491304	98.9813257029333	94.95487657253331	6894258.5	2.871919975403071E8	0	7410	0.14042757139657525	0.5714752899733921	1.263920264262223	406.54498291015625	406.55523681640625
350	406.5595397949219	76.220039968					1	DETECTED	406.5595 m/z @76.22 [151020OFc1_NvH-0949-CRLM-18.raw]	406.5595397949219	76.220039968	1.9602152328	99.7000536608	97.739838428	1019223.3125	2.746394566624442E8	2	7410	81.53181913438428	0.9463992425068989	0.06026670402340259	406.5552673339844	406.56951904296875
351	406.5799255371094	89.7656929666667					1	DETECTED	406.5799 m/z @89.77 [151020OFc1_NvH-0949-CRLM-18.raw]	406.5799255371094	89.7656929666667	3.04121992693333	99.0853688984	96.04414897146668	967868.875	2.470943870725541E8	3	7410	53.49317429098139	0.5219809704945324	0.01620276796583751	406.5699462890625	406.58990478515625
352	406.6036682128906	89.7928787824					1	DETECTED	406.6037 m/z @89.79 [151020OFc1_NvH-0949-CRLM-18.raw]	406.6036682128906	89.7928787824	3.3595105072	99.9904397221333	96.6309292149333	741879.0625	2.5074502277038348E8	2	7410	7.729225094395261	0.7063731511869035	0.05935343230696077	406.59368896484375	406.6136474609375
353	406.61639404296875	89.958691208					1	DETECTED	406.6164 m/z @89.96 [151020OFc1_NvH-0949-CRLM-18.raw]	406.61639404296875	89.958691208	6.36302478933333	94.6100447717333	88.24701998239998	437343.40625	1.815522027666699E8	2	7410	24.260927423701233	0.5552061624122243	0.695089877748025	406.6136779785156	406.61749267578125
354	406.62750244140625	89.8391878168					1	DETECTED	406.6275 m/z @89.84 [151020OFc1_NvH-0949-CRLM-18.raw]	406.62750244140625	89.8391878168	4.1842526776	99.9904397221333	95.8061870445333	866932.4375	2.6254632563995776E8	2	7410	11.344885902941698	0.5566344771046399	0.09468691632432144	406.61761474609375	406.637451171875
355	406.6399230957031	89.9082580458667					1	DETECTED	406.6399 m/z @89.91 [151020OFc1_NvH-0949-CRLM-18.raw]	406.6399230957031	89.9082580458667	3.91084797306667	98.3311250989333	94.42027712586663	661901.625	2.1260338102573285E8	2	7410	15.346838485668371	0.5274931295819261	0.004203933082139389	406.63751220703125	406.64990234375
356	406.6609802246094	81.8336699701333					1	DETECTED	406.6610 m/z @81.83 [151020OFc1_NvH-0949-CRLM-18.raw]	406.6609802246094	81.8336699701333	4.9152070368	98.8056614424	93.8904544056	588268.5625	2.1361494246885517E8	0	7410	22.329919671767314	1.1797372146574574	0.6863932005556677	406.6510314941406	406.6649475097656
357	406.6749572753906	81.8336699701333					1	DETECTED	406.6750 m/z @81.83 [151020OFc1_NvH-0949-CRLM-18.raw]	406.6749572753906	81.8336699701333	7.6402934424	94.1036521264	86.463358684	1388019.5	1.9488671833357602E8	0	7410	22.674660091389796	0.7745393361330323	0.6698189747830999	406.66497802734375	406.67584228515625
358	406.68585205078125	81.8336699701333					1	DETECTED	406.6859 m/z @81.83 [151020OFc1_NvH-0949-CRLM-18.raw]	406.68585205078125	81.8336699701333	4.3864567752	99.5548655688	95.1684087936	2137432.75	2.3463028436133125E8	0	7410	65.82855700754813	0.5072813442974238	0.13756610215865592	406.6758728027344	406.6951599121094
359	406.7051696777344	81.8336699701333					1	DETECTED	406.7052 m/z @81.83 [151020OFc1_NvH-0949-CRLM-18.raw]	406.7051696777344	81.8336699701333	3.70345409013333	98.6270551824	94.92360109226667	2153614.0	2.26761512341173E8	0	7410	74.32494364585756	49.64024584678897	0.12561976963232058	406.6952209472656	406.7085266113281
360	406.7185363769531	23.9267074562667					1	DETECTED	406.7185 m/z @23.93 [151020OFc1_NvH-0949-CRLM-18.raw]	406.7185363769531	23.9267074562667	0.6214549672	97.6017690522667	96.98031408506671	4003877.25	3.1515642356989443E8	2	7410	0.15353034789226783	2.3042403728834904	119.4540873795046	406.70855712890625	406.7211608886719
361	406.7311706542969	41.2972226304					1	DETECTED	406.7312 m/z @41.30 [151020OFc1_NvH-0949-CRLM-18.raw]	406.7311706542969	41.2972226304	1.19267793386667	98.8885524226667	97.69587448880003	4669710.5	3.964330042685625E8	2	7410	28.052745427510203	0.5364284778341231	0.06347048121626112	406.72119140625	406.74114990234375
362	406.7530822753906	30.0812285824					1	DETECTED	406.7531 m/z @30.08 [151020OFc1_NvH-0949-CRLM-18.raw]	406.7530822753906	30.0812285824	3.3780139616	92.8947677693333	89.5167538077333	656360.4375	2.318342001072275E8	2	7410	7.940281760366915	0.5502396294503066	2.980806627466292	406.74310302734375	406.7611999511719
363	406.7712097167969	27.0069463941333					1	DETECTED	406.7712 m/z @27.01 [151020OFc1_NvH-0949-CRLM-18.raw]	406.7712097167969	27.0069463941333	4.8941219856	99.0022151816	94.108093196	1816781.25	2.4204259191339484E8	2	7410	0.14711486198001822	16.272599217416058	56.64184918330429	406.76129150390625	406.7810974121094
364	406.78302001953125	67.4314195858667					1	DETECTED	406.7830 m/z @67.43 [151020OFc1_NvH-0949-CRLM-18.raw]	406.78302001953125	67.4314195858667	3.8168049192	97.7088514650667	93.8920465458667	246767.40625	2.2334430636171046E8	0	7410	25.44455929349752	0.6962711198615719	0.4878794775385074	406.7812194824219	406.7929992675781
365	406.79705810546875	45.1971243445333					1	DETECTED	406.7971 m/z @45.20 [151020OFc1_NvH-0949-CRLM-18.raw]	406.79705810546875	45.1971243445333	2.16147956693333	99.7828839248	97.62140435786668	166878.140625	1.8169306840611133E8	0	7410	67.54595632731495	1.0894823409189762	1.0578253678642253	406.7931823730469	406.8069763183594
366	406.81671142578125	88.9046840738667					1	DETECTED	406.8167 m/z @88.90 [151020OFc1_NvH-0949-CRLM-18.raw]	406.81671142578125	88.9046840738667	0.747666284	99.5756715762667	98.8280052922667	141010.0625	2.0332088151567715E8	0	7410	4.85454085696297	0.5047382868914088	43.61729770157715	406.8072204589844	406.823486328125
367	406.83355712890625	88.9046840738667					1	DETECTED	406.8336 m/z @88.90 [151020OFc1_NvH-0949-CRLM-18.raw]	406.83355712890625	88.9046840738667	0.00504750053333333	99.419729564	99.41468206346666	182963.15625	1.6969163098447555E8	0	7410	23.76867923750531	0.501795012154065	3.3463438013219027	406.8235778808594	406.8421936035156
368	406.85223388671875	35.3799683674667					1	DETECTED	406.8522 m/z @35.38 [151020OFc1_NvH-0949-CRLM-18.raw]	406.85223388671875	35.3799683674667	0.0153077733333333	99.9591113514667	99.94380357813337	329352.90625	1.4800802870513904E8	0	7410	84.56964071275446	1.670222541170119	2.404432055661238	406.8422546386719	406.8589782714844
369	406.8690185546875	19.5949540538667					1	DETECTED	406.8690 m/z @19.59 [151020OFc1_NvH-0949-CRLM-18.raw]	406.8690185546875	19.5949540538667	0.3078544472	99.9385635216	99.6307090744	3985139.0	2.962739447308071E8	3	7410	0.31568587892267175	2.2216474028888524	2.9900029345923906	406.85906982421875	406.87896728515625
370	406.879638671875	14.4671431488					1	DETECTED	406.8796 m/z @14.47 [151020OFc1_NvH-0949-CRLM-18.raw]	406.879638671875	14.4671431488	0.00504750053333333	99.94875702	99.94370951946667	2017726.5	2.025563145978167E8	3	7410	0.11860160041939061	0.5748716892560697	0.13680464293041297	406.8790283203125	406.8896179199219
371	406.8926086425781	8.06397842426667					1	DETECTED	406.8926 m/z @8.06 [151020OFc1_NvH-0949-CRLM-18.raw]	406.8926086425781	8.06397842426667	0.00504750053333333	99.9591113514667	99.95406385093337	421298.78125	1.862208519176999E8	3	7410	3.3453248549986316	0.7009771060066662	6.069732416345141	406.8896484375	406.8992004394531
372	406.9092102050781	42.4434097178667					1	DETECTED	406.9092 m/z @42.44 [151020OFc1_NvH-0949-CRLM-18.raw]	406.9092102050781	42.4434097178667	0.00504750053333333	99.9385635216	99.93351602106667	2791004.5	2.1624687297455618E8	3	7410	0.23262794785001972	0.5867828665909255	0.06578562503558617	406.89923095703125	406.91912841796875
373	406.93109130859375	34.9549609914667					1	DETECTED	406.9311 m/z @34.95 [151020OFc1_NvH-0949-CRLM-18.raw]	406.93109130859375	34.9549609914667	0.00504750053333333	99.8348036570667	99.82975615653336	85506.71875	1.489919437542777E8	5	7410	88.64256761869821	1.5546772154817026	1.5978655460868045	406.9211120605469	406.9366455078125
374	406.9466552734375	13.5797638429333					1	DETECTED	406.9467 m/z @13.58 [151020OFc1_NvH-0949-CRLM-18.raw]	406.9466552734375	13.5797638429333	0.0546739669333333	99.9697319093333	99.91505794239997	135940.796875	1.4132678663615918E8	0	7410	0.0808457466344148	8.886055626078285	0.011189116512974976	406.9366760253906	406.94927978515625
375	406.9593811035156	32.5554423042667					1	DETECTED	406.9594 m/z @32.56 [151020OFc1_NvH-0949-CRLM-18.raw]	406.9593811035156	32.5554423042667	0.00504750053333333	99.9904397221333	99.98539222159997	790548.5	1.6522961593200904E8	4	7410	0.2059471659091514	17.817249646448406	0.010156365352290964	406.9494323730469	406.96929931640625
376	406.9791259765625	19.2739760557333					1	DETECTED	406.9791 m/z @19.27 [151020OFc1_NvH-0949-CRLM-18.raw]	406.9791259765625	19.2739760557333	0.1134190608	99.7103514309333	99.5969323701333	546168.875	1.8142250293972325E8	2	7410	0.14260072728290396	9.26459724566415	3.816290353742077	406.96942138671875	406.9889221191406
377	406.989501953125	46.1358554946667					1	DETECTED	406.9895 m/z @46.14 [151020OFc1_NvH-0949-CRLM-18.raw]	406.989501953125	46.1358554946667	0.532293418133333	99.9591113514667	99.42681793333337	159125.296875	1.5235775098617545E8	0	7410	1.2085020090490275	1.2301296529682033	1.394378147084072	406.9892578125	406.9993896484375
378	407.0013427734375	89.3886183904					1	DETECTED	407.0013 m/z @89.39 [151020OFc1_NvH-0949-CRLM-18.raw]	407.0013427734375	89.3886183904	3.61699864693333	98.6270551824	95.01005653546667	56743.6953125	1.4353564512376663E8	0	7410	89.89430950246663	0.5547261937384057	0.11456228653459304	406.999755859375	407.0018615722656
379	407.01190185546875	53.5156741064					1	DETECTED	407.0119 m/z @53.52 [151020OFc1_NvH-0949-CRLM-18.raw]	407.01190185546875	53.5156741064	0.00504750053333333	99.9801397645333	99.97509226399997	74143.25	1.5008230815123215E8	0	7410	36.3420814723366	0.9558883769944027	0.9083593622437123	407.00201416015625	407.0218505859375
380	407.0353698730469	35.8188424250667					1	DETECTED	407.0354 m/z @35.82 [151020OFc1_NvH-0949-CRLM-18.raw]	407.0353698730469	35.8188424250667	0.201080686133333	99.0960811728	98.89500048666666	73542.65625	1.464407213254384E8	0	7410	0.05190418514770556	1.428016814944172	1.8498420952307042	407.02587890625	407.04010009765625
381	407.06072998046875	46.777875784					1	DETECTED	407.0607 m/z @46.78 [151020OFc1_NvH-0949-CRLM-18.raw]	407.06072998046875	46.777875784	0.814613315733333	99.8965788173333	99.08196550159997	900994.3125	1.737656171197333E8	0	7410	0.2641517767417696	0.5098289433649762	1.4418610404696381	407.05078125	407.0699462890625
382	407.1011657714844	90.3332825896					1	DETECTED	407.1012 m/z @90.33 [151020OFc1_NvH-0949-CRLM-18.raw]	407.1011657714844	90.3332825896	0.592297222133333	99.4509144592	98.85861723706667	936895.0	1.6024426666892335E8	0	7410	0.13847264358514622	0.5007923878039428	0.0020456468194912903	407.0927429199219	407.1106872558594
383	407.1186828613281	89.1302126024					1	DETECTED	407.1187 m/z @89.13 [151020OFc1_NvH-0949-CRLM-18.raw]	407.1186828613281	89.1302126024	1.15546998133333	99.85513902	98.69966903866667	130602.9921875	1.5960613729255173E8	0	7410	0.5954915026672296	25.874462813030387	1.2300498924515368	407.11212158203125	407.1282958984375
384	407.1369934082031	79.6504861728					1	DETECTED	407.1370 m/z @79.65 [151020OFc1_NvH-0949-CRLM-18.raw]	407.1369934082031	79.6504861728	0.327235598933333	100.0009934816	99.67375788266668	55114.18359375	1.2249128580061461E8	0	7410	87.9945912992047	0.5960360494149359	0.24870298213939881	407.1324462890625	407.1456298828125
385	407.1556396484375	92.11015638					1	DETECTED	407.1556 m/z @92.11 [151020OFc1_NvH-0949-CRLM-18.raw]	407.1556396484375	92.11015638	7.0303797256	94.9053765122667	87.8749967866667	95941.140625	1.3204009776677826E8	0	7410	1.1611401336825509	0.5164270537734312	8.353834103038266E-4	407.1474609375	407.1566162109375
386	407.166748046875	90.6039086728					1	DETECTED	407.1667 m/z @90.60 [151020OFc1_NvH-0949-CRLM-18.raw]	407.166748046875	90.6039086728	0.6214549672	99.824526648	99.20307168080001	146490.96875	1.340237728939871E8	0	7410	48.52245109621859	0.5070577917697523	0.009452926339979538	407.1570129394531	407.1750183105469
387	407.1850280761719	26.8373319656					1	DETECTED	407.1850 m/z @26.84 [151020OFc1_NvH-0949-CRLM-18.raw]	407.1850280761719	26.8373319656	2.28024299866667	99.7103514309333	97.43010843226664	1948744.625	1.842175540474237E8	2	7410	0.20918672229494817	0.7053111798091949	0.015126662222833695	407.17510986328125	407.1949768066406
388	407.19610595703125	20.2907604378667					1	DETECTED	407.1961 m/z @20.29 [151020OFc1_NvH-0949-CRLM-18.raw]	407.19610595703125	20.2907604378667	3.38916380266667	99.5651844626667	96.17602066000003	1350845.75	2.3799751715127218E8	2	7410	0.7114323216471483	3.339300227037057	7.7467385106744535	407.1950378417969	407.2060852050781
389	407.2096862792969	32.5702960818667					1	DETECTED	407.2097 m/z @32.57 [151020OFc1_NvH-0949-CRLM-18.raw]	407.2096862792969	32.5702960818667	3.1605579384	99.9801397645333	96.8195818261333	916427.9375	2.0498003069610012E8	3	7410	17.17161961783671	0.7004589218165743	3.3664241259248002	407.20611572265625	407.21881103515625
390	407.22882080078125	29.0597172050667					1	DETECTED	407.2288 m/z @29.06 [151020OFc1_NvH-0949-CRLM-18.raw]	407.22882080078125	29.0597172050667	2.51837383733333	99.7000536608	97.18167982346667	5457007.0	4.143949257821588E8	2	7410	0.19925511355180348	0.6990607525275387	0.9464672662234084	407.2188415527344	407.23870849609375
391	407.2454833984375	29.897301204					1	DETECTED	407.2455 m/z @29.90 [151020OFc1_NvH-0949-CRLM-18.raw]	407.2454833984375	29.897301204	3.53946025253333	99.6896033802667	96.15014312773337	2480399.0	2.5346886158332846E8	3	7410	0.17225185777568797	0.6270115937331675	1.252572755251016	407.2388610839844	407.2554626464844
392	407.2573547363281	26.0668740322667					1	DETECTED	407.2574 m/z @26.07 [151020OFc1_NvH-0949-CRLM-18.raw]	407.2573547363281	26.0668740322667	3.8168049192	94.771017484	90.9542125648	520523.25	1.5214287677387244E8	2	7410	17.251247300946048	4.499732819174708	0.3517379750604496	407.2554931640625	407.2630615234375
393	407.2730712890625	27.0224529232					1	DETECTED	407.2731 m/z @27.02 [151020OFc1_NvH-0949-CRLM-18.raw]	407.2730712890625	27.0224529232	3.74997263173333	95.1257090576	91.37573642586668	742588.375	1.6119785725811723E8	0	7410	0.11692714059106635	0.508098177882281	0.028740016929721283	407.2630920410156	407.28271484375
394	407.30072021484375	90.1886053848					1	DETECTED	407.3007 m/z @90.19 [151020OFc1_NvH-0949-CRLM-18.raw]	407.30072021484375	90.1886053848	2.02422072586667	96.2313535245333	94.20713279866663	119643.4921875	1.697478226709926E8	0	7410	89.86445202103873	0.5342697800427568	0.017661415428345532	407.29388427734375	407.3066711425781
395	407.31494140625	92.0405941656					1	DETECTED	407.3149 m/z @92.04 [151020OFc1_NvH-0949-CRLM-18.raw]	407.31494140625	92.0405941656	5.70152977386667	92.4843515018667	86.78282172800003	64218.5625	1.23487771137587E8	0	7410	0.5692312089235969	0.5025698525887037	1.1333121570745646	407.3139343261719	407.3215637207031
396	407.3363952636719	90.936110912					1	DETECTED	407.3364 m/z @90.94 [151020OFc1_NvH-0949-CRLM-18.raw]	407.3363952636719	90.936110912	3.32200029706667	93.2684864685333	89.94648617146663	41905.52734375	1.1751752484496254E8	0	7410	0.11907604164701979	0.5133105018139381	0.02662100362787627	407.3276672363281	407.34130859375
397	407.35174560546875	90.9826921637333					1	DETECTED	407.3517 m/z @90.98 [151020OFc1_NvH-0949-CRLM-18.raw]	407.35174560546875	90.9826921637333	6.69437513893333	98.8363751202667	92.14199998133337	104074.140625	1.6788267980079758E8	0	7410	0.89596156060054	0.5465882060156844	3.919558402767744	407.34332275390625	407.3605041503906
398	407.394775390625	46.8047603786667					1	DETECTED	407.3948 m/z @46.80 [151020OFc1_NvH-0949-CRLM-18.raw]	407.394775390625	46.8047603786667	3.0045223952	99.4826431602667	96.4781207650667	1146413.5	1.7037429780514768E8	0	7410	0.1484645760048977	1.513069540555863	192.10167976604305	407.3850402832031	407.4045104980469
399	407.4563903808594	26.2309933546667					1	DETECTED	407.4564 m/z @26.23 [151020OFc1_NvH-0949-CRLM-18.raw]	407.4563903808594	26.2309933546667	4.26105010533333	97.9597357290667	93.69868562373337	271155.375	1.4227585729153335E8	0	7410	0.7656380939834726	0.5995140754361207	0.10288277476976095	407.44647216796875	407.458984375
400	407.4690246582031	8.4480554672					1	DETECTED	407.4690 m/z @8.45 [151020OFc1_NvH-0949-CRLM-18.raw]	407.4690246582031	8.4480554672	3.47161525813333	99.1266074962667	95.65499223813337	423620.6875	1.6882322585427985E8	0	7410	21.33531781118152	7.067563141836385	3.512881915480951	407.4590759277344	407.474853515625
401	407.48486328125	27.3793510024					1	DETECTED	407.4849 m/z @27.38 [151020OFc1_NvH-0949-CRLM-18.raw]	407.48486328125	27.3793510024	3.01367647866667	96.3195245845333	93.30584810586663	1587050.375	1.704214833613823E8	0	7410	0.13915420278753743	1.1816770665763017	0.015435183920309148	407.4748840332031	407.49481201171875
402	407.4979248046875	11.1831219008					1	DETECTED	407.4979 m/z @11.18 [151020OFc1_NvH-0949-CRLM-18.raw]	407.4979248046875	11.1831219008	2.802807676	82.5642805426667	79.7614728666667	65256.578125	1.1868886380403025E8	0	7410	4.914341321269875	7.952176638517792	14.809770826582671	407.494873046875	407.50567626953125
403	407.5158996582031	16.5243911357333					1	DETECTED	407.5159 m/z @16.52 [151020OFc1_NvH-0949-CRLM-18.raw]	407.5158996582031	16.5243911357333	3.89177481306667	98.6164010696	94.72462625653333	284668.75	1.3909372168257207E8	0	7410	0.09664651783001332	1.112551127865741	0.052393674228871236	407.50592041015625	407.52001953125
404	407.530029296875	20.260668912					1	DETECTED	407.5300 m/z @20.26 [151020OFc1_NvH-0949-CRLM-18.raw]	407.530029296875	20.260668912	3.47161525813333	99.9591113514667	96.48749609333338	721569.9375	1.7368573004169115E8	0	7410	0.13825248729731143	0.6059626785247927	1.972284388283963	407.5201416015625	407.5399475097656
405	407.5400695800781	32.8547744277333					1	DETECTED	407.5401 m/z @32.85 [151020OFc1_NvH-0949-CRLM-18.raw]	407.5400695800781	32.8547744277333	1.94194234	97.1198096133333	95.1778672733333	340355.8125	1.604654568116854E8	0	7410	10.549297345852256	2.529310571432978	0.038885507381479174	407.5400390625	407.5457763671875
406	407.5558166503906	29.7603673114667					1	DETECTED	407.5558 m/z @29.76 [151020OFc1_NvH-0949-CRLM-18.raw]	407.5558166503906	29.7603673114667	2.4818615368	99.4616457650667	96.97978422826671	2242679.75	1.8996027135742527E8	3	7410	2.592951423660299	0.9170259946316025	0.022256668426918806	407.54583740234375	407.55792236328125
407	407.56793212890625	36.5074163104					1	DETECTED	407.5679 m/z @36.51 [151020OFc1_NvH-0949-CRLM-18.raw]	407.56793212890625	36.5074163104	3.62629087626667	98.6481300864	95.02183921013334	2385621.25	2.147706064829262E8	3	7410	0.20636854138031424	1.581297927609343	0.501897962863286	407.5579528808594	407.577880859375
408	407.5782775878906	42.5516061432					1	DETECTED	407.5783 m/z @42.55 [151020OFc1_NvH-0949-CRLM-18.raw]	407.5782775878906	42.5516061432	3.96690995973333	99.2298860877333	95.26297612799998	413570.40625	1.5088986144832078E8	0	7410	0.045674440964830865	1.2578907549555447	0.2435268171393449	407.57794189453125	407.58819580078125
409	407.609375	18.9861710712					1	DETECTED	407.6094 m/z @18.99 [151020OFc1_NvH-0949-CRLM-18.raw]	407.609375	18.9861710712	3.46237776693333	95.6098035813333	92.14742581439997	75022.5859375	1.645842970581699E8	0	7410	1.6668779392427737	2.9679416624631783	8.464186984589192	407.5997009277344	407.6192932128906
410	407.6871337890625	11.2222178165333					1	DETECTED	407.6871 m/z @11.22 [151020OFc1_NvH-0949-CRLM-18.raw]	407.6871337890625	11.2222178165333	3.292808836	97.9696980037333	94.6768891677333	2657510.25	1.6897119294828632E8	0	7410	0.1411167462274001	25.64448781143655	0.9336822885221175	407.6771545410156	407.6970520019531
411	407.70318603515625	44.3107553565333					1	DETECTED	407.7032 m/z @44.31 [151020OFc1_NvH-0949-CRLM-18.raw]	407.70318603515625	44.3107553565333	0.210757530933333	94.3410742416	94.13031671066666	219884.40625	1.308588425205348E8	0	7410	0.20007416678276257	1.3133155930424059	0.01066745958230859	407.6971435546875	407.7055358886719
412	407.715576171875	36.5408513981333					1	DETECTED	407.7156 m/z @36.54 [151020OFc1_NvH-0949-CRLM-18.raw]	407.715576171875	36.5408513981333	3.04121992693333	99.8139897325333	96.77276980559998	388813.0625	1.7255129312726584E8	0	7410	4.401127715077173	0.7349752742140832	0.457411898486865	407.7056884765625	407.7203674316406
413	407.7303771972656	29.0476508216					1	DETECTED	407.7304 m/z @29.05 [151020OFc1_NvH-0949-CRLM-18.raw]	407.7303771972656	29.0476508216	2.56443793493333	99.5342633773333	96.96982544239998	2766615.5	2.4558611920766747E8	2	7410	0.1611601219757226	1.3930800762325222	0.06413098083391677	407.7204284667969	407.7328186035156
414	407.7428283691406	19.0206208034667					1	DETECTED	407.7428 m/z @19.02 [151020OFc1_NvH-0949-CRLM-18.raw]	407.7428283691406	19.0206208034667	3.19739712213333	98.5329600392	95.33556291706668	5752298.5	3.016363940456702E8	2	7410	0.17859602073681913	2.709712467557224	110.34845243181678	407.7328796386719	407.7528076171875
415	407.76043701171875	35.1516000397333					1	DETECTED	407.7604 m/z @35.15 [151020OFc1_NvH-0949-CRLM-18.raw]	407.76043701171875	35.1516000397333	2.28024299866667	99.7828839248	97.50264092613334	654163.3125	1.7291554447767857E8	2	7410	7.930570656119329	0.7675837575259119	1.3945396183003325	407.75286865234375	407.7702941894531
416	407.7738952636719	20.3298993093333					1	DETECTED	407.7739 m/z @20.33 [151020OFc1_NvH-0949-CRLM-18.raw]	407.7738952636719	20.3298993093333	4.34724739893333	97.3759211301333	93.02867373119997	365815.78125	1.3871343554250497E8	0	7410	6.699354778905629	0.5142638320652253	64.46339792144882	407.77044677734375	407.7838439941406
417	407.859619140625	20.1592222629333					1	DETECTED	407.8596 m/z @20.16 [151020OFc1_NvH-0949-CRLM-18.raw]	407.859619140625	20.1592222629333	0.00504750053333333	99.9591113514667	99.95406385093337	623035.6875	1.857104625801131E8	0	7410	3.0380134613961687	0.6175505208586007	2.6414353368889825	407.8497009277344	407.86566162109375
418	407.8758239746094	19.5536294002667					1	DETECTED	407.8758 m/z @19.55 [151020OFc1_NvH-0949-CRLM-18.raw]	407.8758239746094	19.5536294002667	0.220357198133333	100.0009934816	99.78063628346668	2163477.0	2.0426829544252664E8	3	7410	1.948479820583298	1.7850082962145153	2.2055517617812086	407.8658447265625	407.88580322265625
419	407.8907775878906	23.9267074562667					1	DETECTED	407.8908 m/z @23.93 [151020OFc1_NvH-0949-CRLM-18.raw]	407.8907775878906	23.9267074562667	0.1521496784	99.4826431602667	99.33049348186671	1606765.5	1.9483878461051714E8	3	7410	6.008664279520996	0.5894257276266518	0.3894496081455864	407.8858337402344	407.89251708984375
420	407.90252685546875	36.4927998424					1	DETECTED	407.9025 m/z @36.49 [151020OFc1_NvH-0949-CRLM-18.raw]	407.90252685546875	36.4927998424	0.0646118256	99.9591113514667	99.8944995258667	1801261.75	1.7865378747178274E8	3	7410	0.11484683745469937	0.6673094241079599	0.011780446057302841	407.89263916015625	407.9125061035156
421	407.9147644042969	32.7766667629333					1	DETECTED	407.9148 m/z @32.78 [151020OFc1_NvH-0949-CRLM-18.raw]	407.9147644042969	32.7766667629333	0.0153077733333333	99.9069572101333	99.89164943679997	547928.3125	1.443367321216994E8	3	7410	0.20690676603265246	1.9496885175834076	1.2029503563466732	407.9125671386719	407.92462158203125
422	407.937744140625	11.1980800456					1	DETECTED	407.9377 m/z @11.20 [151020OFc1_NvH-0949-CRLM-18.raw]	407.937744140625	11.1980800456	0.00504750053333333	100.0009934816	99.99594598106667	2467965.75	1.69615597840745E8	2	7410	0.12657645414593333	8.966547153592796	20.566751422743693	407.92803955078125	407.9476013183594
423	407.9498291015625	17.0356894224					1	DETECTED	407.9498 m/z @17.04 [151020OFc1_NvH-0949-CRLM-18.raw]	407.9498291015625	17.0356894224	0.336948237866667	99.9591113514667	99.62216311360004	123993.078125	1.258082641615638E8	0	7410	0.18877668395778002	6.038015583571599	null	407.9483642578125	407.9508056640625
424	407.9608154296875	29.6893705749333					1	DETECTED	407.9608 m/z @29.69 [151020OFc1_NvH-0949-CRLM-18.raw]	407.9608154296875	29.6893705749333	0.00504750053333333	99.9904397221333	99.98539222159997	239660.8125	1.4074195415757793E8	0	7410	24.22186702306768	2.1044829108337093	1.4480105357341553	407.9508361816406	407.9707946777344
425	407.97503662109375	13.2258967288					1	DETECTED	407.9750 m/z @13.23 [151020OFc1_NvH-0949-CRLM-18.raw]	407.97503662109375	13.2258967288	0.1328794592	98.1822412050667	98.0493617458667	142237.0	1.46860088284091E8	0	7410	4.01716117592828	0.6212242083040423	2.375227583985889	407.9708251953125	407.9762878417969
426	407.9862976074219	27.2972225333333					1	DETECTED	407.9863 m/z @27.30 [151020OFc1_NvH-0949-CRLM-18.raw]	407.9862976074219	27.2972225333333	0.0153077733333333	99.7000536608	99.68474588746666	723585.5625	1.513713861256912E8	0	7410	14.289517908901772	0.634434991793606	4.410949453055425	407.9763488769531	407.99627685546875
427	408.00225830078125	29.6603147861333					1	DETECTED	408.0023 m/z @29.66 [151020OFc1_NvH-0949-CRLM-18.raw]	408.00225830078125	29.6603147861333	0.5518117968	99.7210176944	99.16920589760001	145323.53125	1.5831795691567734E8	0	7410	0.2510674908087651	2.066240616841264	2.7369774298432175	407.996337890625	408.0062561035156
428	408.01629638671875	29.3756528234667					1	DETECTED	408.0163 m/z @29.38 [151020OFc1_NvH-0949-CRLM-18.raw]	408.01629638671875	29.3756528234667	0.00504750053333333	99.9176177114667	99.91257021093337	158297.375	1.3940003588121617E8	0	7410	2.984187317866809	2.0727128851236203	4.984117036489022	408.0064697265625	408.02606201171875
429	408.0543518066406	22.6939704666667					1	DETECTED	408.0544 m/z @22.69 [151020OFc1_NvH-0949-CRLM-18.raw]	408.0543518066406	22.6939704666667	0.0153077733333333	99.4616457650667	99.44633799173337	466347.78125	1.4076268569538233E8	5	7410	0.2819734239224303	0.9166569185520119	19.624987929750162	408.04443359375	408.06414794921875
430	408.10394287109375	90.3332825896					1	DETECTED	408.1039 m/z @90.33 [151020OFc1_NvH-0949-CRLM-18.raw]	408.10394287109375	90.3332825896	9.19325499013333	98.6270551824	89.43380019226667	187250.15625	1.5743982601683545E8	0	7410	0.18963840061998383	0.555895860949966	0.0014761022061262606	408.094482421875	408.11328125
431	408.1361389160156	91.2244410594667					1	DETECTED	408.1361 m/z @91.22 [151020OFc1_NvH-0949-CRLM-18.raw]	408.1361389160156	91.2244410594667	1.99676051626667	99.9385635216	97.94180300533333	164868.84375	1.398532994697775E8	0	7410	0.19109388279161976	0.7254815118104843	1.1611535350201647	408.1271057128906	408.13909912109375
432	408.15081787109375	90.9253715826667					1	DETECTED	408.1508 m/z @90.93 [151020OFc1_NvH-0949-CRLM-18.raw]	408.15081787109375	90.9253715826667	6.01999513786667	96.7236910368	90.70369589893333	284853.5625	1.2929729713263908E8	0	7410	0.06344132248281653	0.5172385703311071	0.5280406849615508	408.1418762207031	408.1607971191406
433	408.1763610839844	10.0149645101333					1	DETECTED	408.1764 m/z @10.01 [151020OFc1_NvH-0949-CRLM-18.raw]	408.1763610839844	10.0149645101333	3.1605579384	97.3759211301333	94.2153631917333	128378.390625	1.2194651183815587E8	0	7410	0.20554430785626998	0.8379940722593802	986.0007620161672	408.1665954589844	408.1778869628906
434	408.1879577636719	11.1980800456					1	DETECTED	408.1880 m/z @11.20 [151020OFc1_NvH-0949-CRLM-18.raw]	408.1879577636719	11.1980800456	0.249590337333333	98.7634700514667	98.51387971413337	1164408.125	1.777874940310809E8	0	7410	9.039994516270365	1.2715630160092088	1.7307281423708254	408.17803955078125	408.1979064941406
435	408.2073059082031	10.0149645101333					1	DETECTED	408.2073 m/z @10.01 [151020OFc1_NvH-0949-CRLM-18.raw]	408.2073059082031	10.0149645101333	1.88761451786667	99.8862346901333	97.99862017226664	593508.0	1.695302074777886E8	3	7410	3.0680851581071877	2.259149268816468	7.852821089923903	408.197998046875	408.2095031738281
436	408.2195129394531	18.8689326922667					1	DETECTED	408.2195 m/z @18.87 [151020OFc1_NvH-0949-CRLM-18.raw]	408.2195129394531	18.8689326922667	2.16147956693333	98.4781882002667	96.31670863333338	1.8185428E7	4.9256313934051704E8	3	7410	0.16343756043922042	222.8850448303538	1.4749121563736138	408.20953369140625	408.2294921875
437	408.22967529296875	32.479090608					1	DETECTED	408.2297 m/z @32.48 [151020OFc1_NvH-0949-CRLM-18.raw]	408.22967529296875	32.479090608	5.23671850026667	95.5151318605333	90.27841336026663	309560.75	1.6146244835844392E8	2	7410	26.929101900459486	2.161754049582579	0.0053800615162714425	408.2295227050781	408.23052978515625
438	408.24053955078125	14.9285904074667					1	DETECTED	408.2405 m/z @14.93 [151020OFc1_NvH-0949-CRLM-18.raw]	408.24053955078125	14.9285904074667	2.61013472853333	99.8657595544	97.25562482586668	1.2214968E7	5.631474176318834E8	2	7410	14.24142741700673	0.5757162631294886	94.89034730068855	408.2305603027344	408.25006103515625
439	408.26007080078125	45.9466283149333					1	DETECTED	408.2601 m/z @45.95 [151020OFc1_NvH-0949-CRLM-18.raw]	408.26007080078125	45.9466283149333	1.86976820586667	99.4092880394667	97.53951983360002	1.9817634E7	4.332348384801607E8	2	7410	0.18524179957194775	1.2350441407403103	1.1591555624384555	408.2501220703125	408.26898193359375
440	408.2775573730469	91.8364177632					1	DETECTED	408.2776 m/z @91.84 [151020OFc1_NvH-0949-CRLM-18.raw]	408.2775573730469	91.8364177632	1.3697236808	95.3143680402667	93.94464435946671	545652.375	1.824249632606521E8	0	7410	0.6879108019458613	0.5056540928478871	0.39131750700223317	408.2701110839844	408.2862854003906
441	408.3314208984375	90.9551963362667					1	DETECTED	408.3314 m/z @90.96 [151020OFc1_NvH-0949-CRLM-18.raw]	408.3314208984375	90.9551963362667	1.81607309946667	92.3058689048	90.48979580533333	74260.765625	1.4732634827219036E8	0	7410	0.05507020565192988	0.5075762051470105	0.015152410294021031	408.3226623535156	408.3407287597656
442	408.4148254394531	21.4087037704					1	DETECTED	408.4148 m/z @21.41 [151020OFc1_NvH-0949-CRLM-18.raw]	408.4148254394531	21.4087037704	3.4314554296	97.4741164770667	94.0426610474667	155969.671875	1.3917522307196403E8	0	7410	21.96000624226369	3.7105222957669053	0.17727151244257244	408.4053039550781	408.4246520996094
443	408.4388427734375	11.1980800456					1	DETECTED	408.4388 m/z @11.20 [151020OFc1_NvH-0949-CRLM-18.raw]	408.4388427734375	11.1980800456	2.79363933013333	99.7313072008	96.93766787066667	478846.0	1.420038037655002E8	0	7410	0.13930260046776155	9.39951129424618	19.796045134504197	408.428955078125	408.4487609863281
444	408.4556579589844	22.6599334128					1	DETECTED	408.4557 m/z @22.66 [151020OFc1_NvH-0949-CRLM-18.raw]	408.4556579589844	22.6599334128	2.98606655813333	99.2092215050667	96.22315494693336	332179.84375	1.5008460017728952E8	0	7410	0.24805082244917287	0.54562187393062	0.658450082141625	408.4490661621094	408.4654846191406
445	408.4685974121094	24.4882714037333					1	DETECTED	408.4686 m/z @24.49 [151020OFc1_NvH-0949-CRLM-18.raw]	408.4685974121094	24.4882714037333	2.7108173224	99.4724164589333	96.76159913653329	177867.71875	1.3166155861890276E8	4	7410	10.119286516824657	3.2283875204420474	0.01613849623911139	408.4660339355469	408.47857666015625
446	408.4794006347656	13.0964105936					1	DETECTED	408.4794 m/z @13.10 [151020OFc1_NvH-0949-CRLM-18.raw]	408.4794006347656	13.0964105936	6.16302435306667	41.1006063656	34.93758201253333	171106.046875	5.2393874829913184E7	0	7410	0.08524947222874424	2.519517938311617	1.6222774142071048	408.4786071777344	408.4797058105469
447	408.48974609375	22.6599334128					1	DETECTED	408.4897 m/z @22.66 [151020OFc1_NvH-0949-CRLM-18.raw]	408.48974609375	22.6599334128	0.103781451733333	98.9813257029333	98.87754425119998	194548.8125	1.4734511199233913E8	0	7410	7.473633446417697	2.770139319991506	0.03257960067708973	408.47979736328125	408.49969482421875
448	408.5034484863281	43.4804170341333					1	DETECTED	408.5034 m/z @43.48 [151020OFc1_NvH-0949-CRLM-18.raw]	408.5034484863281	43.4804170341333	4.29871679893333	96.840708544	92.54199174506667	87415.3359375	1.375217617504603E8	0	7410	33.60893996840542	1.2992190295580832	1.6108752272671873	408.4997863769531	408.5130920410156
449	408.52777099609375	20.1592222629333					1	DETECTED	408.5278 m/z @20.16 [151020OFc1_NvH-0949-CRLM-18.raw]	408.52777099609375	20.1592222629333	2.60103724506667	99.1572966882667	96.55625944320003	217544.484375	1.3854481865052417E8	0	7410	3.4970417460251255	0.5092834198011583	0.07245634623262356	408.517822265625	408.5323791503906
450	408.5423889160156	6.52765377226667					1	DETECTED	408.5424 m/z @6.53 [151020OFc1_NvH-0949-CRLM-18.raw]	408.5423889160156	6.52765377226667	3.83550312506667	99.824526648	95.98902352293334	952868.875	1.4488749204537338E8	3	7410	0.183831294908682	22.351972520566814	24.24555699035601	408.5325012207031	408.5433349609375
451	408.5533447265625	18.8493500832					1	DETECTED	408.5533 m/z @18.85 [151020OFc1_NvH-0949-CRLM-18.raw]	408.5533447265625	18.8493500832	0.611675830133333	97.6774038336	97.06572800346666	1.2183401E7	3.572407480002119E8	3	7410	0.15919425477881077	0.5133225099136631	0.02143404018848479	408.5433654785156	408.5633239746094
452	408.5692443847656	15.4510338784					1	DETECTED	408.5692 m/z @15.45 [151020OFc1_NvH-0949-CRLM-18.raw]	408.5692443847656	15.4510338784	3.30354798026667	96.4684167757333	93.16486879546663	629191.6875	1.7550639696860322E8	0	7410	0.22061131608489326	35.17846894667088	0.0429953260125831	408.5633850097656	408.5710144042969
453	408.5810241699219	19.0593326029333					1	DETECTED	408.5810 m/z @19.06 [151020OFc1_NvH-0949-CRLM-18.raw]	408.5810241699219	19.0593326029333	0.843169493066667	99.6167230621333	98.77355356906664	1253358.75	1.6178551410949066E8	3	7410	0.15510631601096136	0.771522502177117	36.974142502908656	408.571044921875	408.5909423828125
454	408.60968017578125	8.97924882693333					1	DETECTED	408.6097 m/z @8.98 [151020OFc1_NvH-0949-CRLM-18.raw]	408.60968017578125	8.97924882693333	3.74997263173333	99.1475491578667	95.39757652613338	87125.2265625	1.3757947982287028E8	0	7410	0.11287475522282264	288.6058252097069	1.5687098366830705	408.5997314453125	408.6195373535156
455	408.65484619140625	22.6710165416					1	DETECTED	408.6548 m/z @22.67 [151020OFc1_NvH-0949-CRLM-18.raw]	408.65484619140625	22.6710165416	2.07913049786667	98.1303252653333	96.05119476746663	229333.1875	1.3966119779357955E8	0	7410	0.07823425429516107	7.062830677317027	0.17537575037720216	408.6449279785156	408.66412353515625
456	408.6885986328125	11.1980800456					1	DETECTED	408.6886 m/z @11.20 [151020OFc1_NvH-0949-CRLM-18.raw]	408.6885986328125	11.1980800456	1.0428858216	98.7843762466667	97.7414904250667	146533.28125	1.289834954230239E8	0	7410	5.0663341229531795	0.5054526991756944	0.48130066423495693	408.67913818359375	408.6917419433594
457	408.7017822265625	33.2723594461333					1	DETECTED	408.7018 m/z @33.27 [151020OFc1_NvH-0949-CRLM-18.raw]	408.7017822265625	33.2723594461333	3.11470697706667	98.3612978042667	95.24659082720002	5027164.5	2.2568069587570032E8	2	7410	0.28693126864474294	0.6820257961021693	2.1874622924815808	408.6919860839844	408.7116394042969
458	408.7219543457031	35.3662812890667					1	DETECTED	408.7220 m/z @35.37 [151020OFc1_NvH-0949-CRLM-18.raw]	408.7219543457031	35.3662812890667	1.851837304	98.4676216186667	96.6157843146667	1067115.625	1.923650120631481E8	2	7410	18.956171066919296	0.5385234882196315	2.040012737987837	408.7121276855469	408.72210693359375
459	408.73211669921875	13.1626936792					1	DETECTED	408.7321 m/z @13.16 [151020OFc1_NvH-0949-CRLM-18.raw]	408.73211669921875	13.1626936792	3.1239397224	99.6896033802667	96.56566365786671	2606901.0	2.6099462142329213E8	2	7410	3.9126234415045733	13.377046416469712	23.517564255291077	408.7221374511719	408.734619140625
460	408.74468994140625	28.8927274717333					1	DETECTED	408.7447 m/z @28.89 [151020OFc1_NvH-0949-CRLM-18.raw]	408.74468994140625	28.8927274717333	3.21588929813333	99.6690519336	96.45316263546667	8693792.0	5.788737589534171E8	2	7410	13.995248432615137	0.568042405549279	0.4719588934808282	408.7347106933594	408.7515869140625
461	408.7615966796875	45.9466283149333					1	DETECTED	408.7616 m/z @45.95 [151020OFc1_NvH-0949-CRLM-18.raw]	408.7615966796875	45.9466283149333	4.8005254528	98.606126488	93.8056010352	8861931.0	3.137661125325672E8	2	7410	22.889775762533983	0.5049465597282853	0.008960272465530992	408.75164794921875	408.7700500488281
462	408.8100280761719	8.92575575866667					1	DETECTED	408.8100 m/z @8.93 [151020OFc1_NvH-0949-CRLM-18.raw]	408.8100280761719	8.92575575866667	1.58308802746667	99.9591113514667	98.37602332400003	59833.50390625	1.3191530848124507E8	0	7410	0.08374442534194593	0.501121939063027	0.0021098918420285285	408.8000793457031	408.8145751953125
463	408.8246765136719	34.8259061184					1	DETECTED	408.8247 m/z @34.83 [151020OFc1_NvH-0949-CRLM-18.raw]	408.8246765136719	34.8259061184	1.2113134632	99.6274312957333	98.4161178325333	70576.875	1.269676118342024E8	0	7410	91.35894551203458	1.4638897880160515	2.4436704754981173	408.814697265625	408.82647705078125
464	408.8375549316406	28.2417681533333					1	DETECTED	408.8376 m/z @28.24 [151020OFc1_NvH-0949-CRLM-18.raw]	408.8375549316406	28.2417681533333	0.1521496784	99.7828839248	99.63073424640001	232068.125	1.36831166796241E8	5	7410	0.2942217677671515	2.4902972014113707	0.04224152650929995	408.82757568359375	408.8470458984375
465	408.857177734375	23.9267074562667					1	DETECTED	408.8572 m/z @23.93 [151020OFc1_NvH-0949-CRLM-18.raw]	408.857177734375	23.9267074562667	0.00504750053333333	99.8451808850667	99.84013338453336	576419.6875	1.4839505942688176E8	0	7410	0.1905708530879835	0.516112563945288	4.381987180377102	408.84747314453125	408.86639404296875
466	408.8764343261719	6.53723923813333					1	DETECTED	408.8764 m/z @6.54 [151020OFc1_NvH-0949-CRLM-18.raw]	408.8764343261719	6.53723923813333	0.00504750053333333	99.8965788173333	99.89153131679997	637689.5	1.5801952839019057E8	3	7410	38.15455490444019	23.481091898573503	125.10694380961668	408.8664855957031	408.8773193359375
467	408.8873291015625	18.8689326922667					1	DETECTED	408.8873 m/z @18.87 [151020OFc1_NvH-0949-CRLM-18.raw]	408.8873291015625	18.8689326922667	0.00504750053333333	100.0009934816	99.99594598106667	4820646.5	2.7218340789396214E8	3	7410	0.15563872437504145	0.730317646763971	1.5869784497007746	408.87738037109375	408.8973083496094
468	408.8974304199219	19.0896907144					1	DETECTED	408.8974 m/z @19.09 [151020OFc1_NvH-0949-CRLM-18.raw]	408.8974304199219	19.0896907144	0.00504750053333333	99.94875702	99.94370951946667	249642.265625	1.4693622053906667E8	0	7410	22.323855771330464	0.550072542556766	0.4889476250516881	408.8973388671875	408.9051208496094
469	408.9152526855469	19.0206208034667					1	DETECTED	408.9153 m/z @19.02 [151020OFc1_NvH-0949-CRLM-18.raw]	408.9152526855469	19.0206208034667	0.00504750053333333	99.8760954274667	99.87104792693336	1062402.125	1.5548106448790973E8	3	7410	0.06488240885348873	4.374080250676193	33.66705259397952	408.90533447265625	408.9249572753906
470	408.9270324707031	14.9001818472					1	DETECTED	408.9270 m/z @14.90 [151020OFc1_NvH-0949-CRLM-18.raw]	408.9270324707031	14.9001818472	0.00504750053333333	100.0009934816	99.99594598106667	76242.2734375	1.3040782851161063E8	0	7410	82.9258490339711	3.4339131082598304	7.273047531768587	408.9253234863281	408.93695068359375
471	408.94903564453125	41.2606917688					1	DETECTED	408.9490 m/z @41.26 [151020OFc1_NvH-0949-CRLM-18.raw]	408.94903564453125	41.2606917688	0.0449822544	99.9801397645333	99.93515751013331	213916.75	1.4727147537231022E8	0	7410	25.501322888830973	1.3896469004523246	2.3651321735603648	408.9390563964844	408.94989013671875
472	408.9599914550781	9.68673723386667					1	DETECTED	408.9600 m/z @9.69 [151020OFc1_NvH-0949-CRLM-18.raw]	408.9599914550781	9.68673723386667	0.00504750053333333	99.9801397645333	99.97509226399997	653250.125	1.524850174505808E8	0	7410	0.11220610141466025	21.355704545249097	66.06193436266543	408.95001220703125	408.969970703125
473	408.9748840332031	17.7485518973333					1	DETECTED	408.9749 m/z @17.75 [151020OFc1_NvH-0949-CRLM-18.raw]	408.9748840332031	17.7485518973333	0.00504750053333333	99.5859841901333	99.58093668959997	131978.515625	1.3797069517351824E8	0	7410	13.313021534348128	5.31478053458665	0.14912441938060156	408.9700622558594	408.9783630371094
474	408.9884948730469	29.3489554034667					1	DETECTED	408.9885 m/z @29.35 [151020OFc1_NvH-0949-CRLM-18.raw]	408.9884948730469	29.3489554034667	0.1134190608	99.8348036570667	99.7213845962667	1120107.5	1.4932686802317578E8	0	7410	0.07202555462843208	0.5243254636387149	0.006605728796960726	408.97857666015625	408.9984436035156
475	409.0093078613281	18.1199646221333					1	DETECTED	409.0093 m/z @18.12 [151020OFc1_NvH-0949-CRLM-18.raw]	409.0093078613281	18.1199646221333	0.00504750053333333	99.9904397221333	99.98539222159997	394759.96875	1.5800968548229194E8	4	7410	0.15407565710568605	0.5035869079731558	0.00813317189598868	408.9993591308594	409.01922607421875
476	409.037353515625	28.2516345730667					1	DETECTED	409.0374 m/z @28.25 [151020OFc1_NvH-0949-CRLM-18.raw]	409.037353515625	28.2516345730667	1.23937084346667	99.4092880394667	98.16991719600003	226410.015625	1.3730357882277668E8	0	7410	0.11258275154305153	1.8171360641726866	2.2995944631596097	409.02740478515625	409.0472412109375
477	409.0971984863281	90.3036389066667					1	DETECTED	409.0972 m/z @90.30 [151020OFc1_NvH-0949-CRLM-18.raw]	409.0971984863281	90.3036389066667	1.36042014	99.9385635216	98.5781433816	135053.515625	1.637833168292777E8	0	7410	0.18435820159416494	0.5541633457195287	0.10832669143905756	409.0891418457031	409.1070556640625
478	409.1106262207031	17.5660827957333					1	DETECTED	409.1106 m/z @17.57 [151020OFc1_NvH-0949-CRLM-18.raw]	409.1106262207031	17.5660827957333	0.00504750053333333	100.0009934816	99.99594598106667	101887.7421875	1.59499833498965E8	2	7410	92.39952490142551	4.587755080468225	6.053681263561029	409.10760498046875	409.1201171875
479	409.1679992675781	15.8857226829333					1	DETECTED	409.1680 m/z @15.89 [151020OFc1_NvH-0949-CRLM-18.raw]	409.1679992675781	15.8857226829333	3.65679216266667	98.6380116546667	94.98121949200002	348445.71875	1.4994379789718118E8	0	7410	0.09675263687053182	6.866410010183651	1.6495036100846598	409.15850830078125	409.1778869628906
480	409.19146728515625	23.9410878504					1	DETECTED	409.1915 m/z @23.94 [151020OFc1_NvH-0949-CRLM-18.raw]	409.19146728515625	23.9410878504	3.68449809653333	99.1266074962667	95.44210939973337	375487.21875	1.4475771222018656E8	3	7410	12.565487058042478	3.2447871511638673	0.013018906349394023	409.1815185546875	409.19293212890625
481	409.20294189453125	33.2947273922667					1	DETECTED	409.2029 m/z @33.29 [151020OFc1_NvH-0949-CRLM-18.raw]	409.20294189453125	33.2947273922667	2.83965505653333	99.5859841901333	96.74632913359997	2251884.5	2.4978377090907106E8	3	7410	21.213766345955506	2.1574445363263184	0.014334215711672729	409.1929626464844	409.2129211425781
482	409.213134765625	12.110517764					1	DETECTED	409.2131 m/z @12.11 [151020OFc1_NvH-0949-CRLM-18.raw]	409.213134765625	12.110517764	4.85192884186667	94.2765396773333	89.42461083546664	343572.4375	1.951919550043673E8	0	7410	11.453430856276132	139.38893788873932	258.3300023243782	409.21295166015625	409.2145080566406
483	409.2245178222656	14.9502213296					1	DETECTED	409.2245 m/z @14.95 [151020OFc1_NvH-0949-CRLM-18.raw]	409.2245178222656	14.9502213296	2.87628002613333	99.0127945730667	96.13651454693337	1.063663E7	4.610883057738751E8	2	7410	0.23779337841136972	3.211501035996608	2.175072922543889	409.2145690917969	409.2344970703125
484	409.23687744140625	26.1568106464					1	DETECTED	409.2369 m/z @26.16 [151020OFc1_NvH-0949-CRLM-18.raw]	409.23687744140625	26.1568106464	0.5127293168	98.3417836853333	97.82905436853329	3860803.75	2.7995790790576434E8	2	7410	0.23088608968670954	0.7451765815236954	5.104914501710784	409.2345275878906	409.2397155761719
485	409.24981689453125	39.0432335634667					1	DETECTED	409.2498 m/z @39.04 [151020OFc1_NvH-0949-CRLM-18.raw]	409.24981689453125	39.0432335634667	2.27113281493333	98.7737886866667	96.50265587173338	4875152.0	3.826327875424186E8	2	7410	12.837735570149167	0.5780902068963474	0.32394728671122186	409.2398376464844	409.2597961425781
486	409.2631530761719	45.9466283149333					1	DETECTED	409.2632 m/z @45.95 [151020OFc1_NvH-0949-CRLM-18.raw]	409.2631530761719	45.9466283149333	2.02422072586667	98.7529725848	96.72875185893334	2205404.0	1.9604407193653116E8	0	7410	22.822927531352054	0.5045062126036071	0.007853616010200544	409.25982666015625	409.27288818359375
487	409.2767333984375	91.5475476866667					1	DETECTED	409.2767 m/z @91.55 [151020OFc1_NvH-0949-CRLM-18.raw]	409.2767333984375	91.5475476866667	1.0806603672	99.6796223042667	98.5989619370667	646779.625	1.2320989677727696E8	0	7410	0.03852288076072341	2.4964700223817466	1.243095395455972	409.2735595703125	409.283447265625
488	409.2944030761719	91.5021172					1	DETECTED	409.2944 m/z @91.50 [151020OFc1_NvH-0949-CRLM-18.raw]	409.2944030761719	91.5021172	3.84478808613333	96.6395897338667	92.79480164773337	78413.328125	1.5323552789228302E8	0	7410	1.158633080835969	0.5293042954069085	1.004360755364647	409.2933044433594	409.30206298828125
489	409.3140869140625	89.8127756389333					1	DETECTED	409.3141 m/z @89.81 [151020OFc1_NvH-0949-CRLM-18.raw]	409.3140869140625	89.8127756389333	8.8449820736	99.5034513330667	90.6584692594667	166699.125	1.5389645095994332E8	0	7410	1.8222264370996442	0.5108965552339725	0.01865831852306304	409.3055114746094	409.32293701171875
490	409.3310546875	91.5111212493333					1	DETECTED	409.3311 m/z @91.51 [151020OFc1_NvH-0949-CRLM-18.raw]	409.3310546875	91.5111212493333	8.696646072	92.5258703858667	83.82922431386669	96608.5625	1.2892127195551074E8	0	7410	1.3447842900160936	0.5061266411117168	1.052692343888564	409.3298645019531	409.34088134765625
491	409.34442138671875	26.3749124314667					1	DETECTED	409.3444 m/z @26.37 [151020OFc1_NvH-0949-CRLM-18.raw]	409.34442138671875	26.3749124314667	15.8185236933333	96.3943905376	80.5758668442667	63358.32421875	1.3768423164342183E8	0	7410	75.65642157421888	3.8164503431556214	6.17956437823525	409.3410949707031	409.3533020019531
492	409.3672790527344	91.5111212493333					1	DETECTED	409.3673 m/z @91.51 [151020OFc1_NvH-0949-CRLM-18.raw]	409.3672790527344	91.5111212493333	4.90555774	98.6802591152	93.7747013752	185316.03125	1.7233740608035934E8	0	7410	1.0672216460498873	5.047956292342301	0.5347697406741573	409.3600158691406	409.376708984375
493	409.3966064453125	46.9074403666667					1	DETECTED	409.3966 m/z @46.91 [151020OFc1_NvH-0949-CRLM-18.raw]	409.3966064453125	46.9074403666667	1.61112146133333	99.5241405109333	97.91301904959997	250901.859375	1.9908317830601427E8	3	7410	43.7053342263423	1.0185474757807038	1.0288638316817555	409.38665771484375	409.4063720703125
494	409.4268493652344	22.8216941018667					1	DETECTED	409.4268 m/z @22.82 [151020OFc1_NvH-0949-CRLM-18.raw]	409.4268493652344	22.8216941018667	3.84478808613333	99.0441126776	95.19932459146666	293025.5	1.4058640009675184E8	0	7410	0.16535469777350187	4.018805542478421	35.92086849322706	409.4169616699219	409.4367980957031
495	409.43865966796875	28.287786156					1	DETECTED	409.4387 m/z @28.29 [151020OFc1_NvH-0949-CRLM-18.raw]	409.43865966796875	28.287786156	2.2620498344	99.9801397645333	97.7180899301333	143696.359375	1.6842065866125566E8	0	7410	0.053687950304688314	1.8773357403347009	8.352485366686105	409.4375305175781	409.4465026855469
496	409.4566955566406	12.1914818648					1	DETECTED	409.4567 m/z @12.19 [151020OFc1_NvH-0949-CRLM-18.raw]	409.4566955566406	12.1914818648	0.0646118256	99.7626298922667	99.6980180666667	954188.8125	1.5360650896749482E8	0	7410	1.0398374837961253	2.077648532690044	1.5023053883513877	409.44671630859375	409.4666748046875
497	409.4756774902344	41.3432076856					1	DETECTED	409.4757 m/z @41.34 [151020OFc1_NvH-0949-CRLM-18.raw]	409.4756774902344	41.3432076856	3.35014571146667	98.4676216186667	95.11747590720003	218080.65625	1.379697698797181E8	0	7410	16.335643195455432	1.4047317542187654	2.6056500569075753	409.4667053222656	409.4766540527344
498	409.4866638183594	40.9024310624					1	DETECTED	409.4867 m/z @40.90 [151020OFc1_NvH-0949-CRLM-18.raw]	409.4866638183594	40.9024310624	2.21627469333333	98.8990005301333	96.68272583679997	480829.40625	1.4106813851009837E8	0	7410	0.036061497168667245	0.5015950443742552	0.025032544407676535	409.4766845703125	409.49664306640625
499	409.49676513671875	20.1814388098667					1	DETECTED	409.4968 m/z @20.18 [151020OFc1_NvH-0949-CRLM-18.raw]	409.49676513671875	20.1814388098667	3.8823588072	97.2053566338667	93.3229978266667	135330.28125	1.3317491987295076E8	0	7410	92.11989760981342	3.1506761223255397	5.184686098446044	409.4966735839844	409.5009460449219
500	409.5111999511719	18.0415050088					1	DETECTED	409.5112 m/z @18.04 [151020OFc1_NvH-0949-CRLM-18.raw]	409.5111999511719	18.0415050088	3.66605251253333	99.9904397221333	96.32438720959998	249544.328125	1.6188014921318159E8	0	7410	2.1983754917631853	0.5814562350017567	0.26831046899804833	409.501220703125	409.52117919921875
501	409.5327453613281	12.8111874341333					1	DETECTED	409.5327 m/z @12.81 [151020OFc1_NvH-0949-CRLM-18.raw]	409.5327453613281	12.8111874341333	3.22671642213333	98.8363751202667	95.60965869813336	839007.6875	1.607545845383724E8	3	7410	14.521727400359724	38.297972813744316	1.4778611725720951	409.5228271484375	409.542724609375
502	409.5530090332031	19.7005273805333					1	DETECTED	409.5530 m/z @19.70 [151020OFc1_NvH-0949-CRLM-18.raw]	409.5530090332031	19.7005273805333	2.00577314	94.7513445770667	92.7455714370667	692108.375	1.8719229076437077E8	3	7410	0.5982899054211401	0.8922248621122891	1.539882191470167	409.54302978515625	409.56298828125
503	409.5732421875	30.4068874986667					1	DETECTED	409.5732 m/z @30.41 [151020OFc1_NvH-0949-CRLM-18.raw]	409.5732421875	30.4068874986667	2.4909407936	99.9801397645333	97.4891989709333	1072985.125	1.7396720010895553E8	3	7410	3.1483491201245144	0.7956749803714934	0.20115110994762295	409.5632629394531	409.58197021484375
504	409.59197998046875	48.0945191538667					1	DETECTED	409.5920 m/z @48.09 [151020OFc1_NvH-0949-CRLM-18.raw]	409.59197998046875	48.0945191538667	3.32200029706667	98.2567236570667	94.93472336000004	1483042.5	1.533741363151892E8	3	7410	0.10702348502628922	0.5178559669871671	0.011986346385566912	409.5821228027344	409.6017150878906
505	409.67779541015625	22.8518248130667					1	DETECTED	409.6778 m/z @22.85 [151020OFc1_NvH-0949-CRLM-18.raw]	409.67779541015625	22.8518248130667	4.57676146026667	97.0347105765333	92.45794911626663	339093.65625	1.2971618088660102E8	0	7410	0.0777340947020626	0.6004462802953384	0.3044894275387489	409.6683654785156	409.6877746582031
506	409.6878356933594	26.1568106464					1	DETECTED	409.6878 m/z @26.16 [151020OFc1_NvH-0949-CRLM-18.raw]	409.6878356933594	26.1568106464	5.4845030688	96.1894725264	90.7049694576	151270.609375	1.4828423633792642E8	0	7410	13.523394207750842	2.1938762549151902	5.324678692766196	409.68780517578125	409.69622802734375
507	409.70623779296875	18.7419305037333					1	DETECTED	409.7062 m/z @18.74 [151020OFc1_NvH-0949-CRLM-18.raw]	409.70623779296875	18.7419305037333	2.51837383733333	98.2779422832	95.75956844586668	6013981.0	2.644973972670365E8	2	7410	0.2904135902064411	1.078339410733871	72.22777960734547	409.6962890625	409.7162170410156
508	409.72509765625	14.9502213296					1	DETECTED	409.7251 m/z @14.95 [151020OFc1_NvH-0949-CRLM-18.raw]	409.72509765625	14.9502213296	3.82632759786667	99.8965788173333	96.07025121946664	5391648.0	3.747128172108557E8	2	7410	11.224249620032591	6.85737843510774	3.030306110175741	409.71630859375	409.7350769042969
509	409.7388916015625	26.2431935941333					1	DETECTED	409.7389 m/z @26.24 [151020OFc1_NvH-0949-CRLM-18.raw]	409.7388916015625	26.2431935941333	3.35014571146667	95.5885099778667	92.23836426640004	1478151.5	2.1109049899788922E8	0	7410	0.26475506454201536	0.6300820246803418	0.3181267472179723	409.735107421875	409.7416687011719
510	409.7516784667969	39.0432335634667					1	DETECTED	409.7517 m/z @39.04 [151020OFc1_NvH-0949-CRLM-18.raw]	409.7516784667969	39.0432335634667	1.29521238693333	96.7339641165333	95.43875172959997	2422694.5	2.3355110364831996E8	2	7410	0.18875988238929153	0.6525579596641846	0.09196390347806015	409.74169921875	409.76165771484375
511	409.764892578125	45.9466283149333					1	DETECTED	409.7649 m/z @45.95 [151020OFc1_NvH-0949-CRLM-18.raw]	409.764892578125	45.9466283149333	3.19739712213333	97.1727129194667	93.97531579733338	503442.34375	1.6264246523247775E8	0	7410	0.14389611716644168	0.5036472626218363	0.003908581436012232	409.7616882324219	409.7745361328125
512	409.8354797363281	15.8553439882667					1	DETECTED	409.8355 m/z @15.86 [151020OFc1_NvH-0949-CRLM-18.raw]	409.8354797363281	15.8553439882667	0.1134190608	99.9591113514667	99.8456922906667	178205.015625	1.4083532348723456E8	0	7410	3.9324433315243716	0.6367147791656496	0.28973196387878225	409.82550048828125	409.845458984375
513	409.85693359375	16.66721248					1	DETECTED	409.8569 m/z @16.67 [151020OFc1_NvH-0949-CRLM-18.raw]	409.85693359375	16.66721248	0.0746406	99.9591113514667	99.88447075146671	222074.828125	1.3355866527157085E8	0	7410	0.136939434608216	0.5963987130674372	1.417669911272556	409.84710693359375	409.860107421875
514	409.8701171875	17.4555031877333					1	DETECTED	409.8701 m/z @17.46 [151020OFc1_NvH-0949-CRLM-18.raw]	409.8701171875	17.4555031877333	0.00504750053333333	99.9591113514667	99.95406385093337	2104128.5	2.0677963179951483E8	3	7410	9.087771999314835	0.8678386536148261	4.315686134585439	409.8601379394531	409.8800964355469
515	409.8873291015625	18.9641919549333					1	DETECTED	409.8873 m/z @18.96 [151020OFc1_NvH-0949-CRLM-18.raw]	409.8873291015625	18.9641919549333	0.00504750053333333	100.0009934816	99.99594598106667	1547989.625	2.0621819244592258E8	0	7410	0.17358848722671638	2.5812079608815197	0.060146909768914604	409.880126953125	409.8973083496094
516	409.89886474609375	33.4753423608					1	DETECTED	409.8989 m/z @33.48 [151020OFc1_NvH-0949-CRLM-18.raw]	409.89886474609375	33.4753423608	0.2785422632	99.9385635216	99.66002125840001	633510.6875	1.7832634704941314E8	3	7410	3.1660411555588013	0.6126859941543161	4.373674210973878	409.8973693847656	409.9087829589844
517	409.9130859375	36.7612551154667					1	DETECTED	409.9131 m/z @36.76 [151020OFc1_NvH-0949-CRLM-18.raw]	409.9130859375	36.7612551154667	1.32314542373333	99.9904397221333	98.66729429839997	216031.515625	1.4219415463099155E8	0	7410	0.12195101409898257	1.6645339499178349	3.2099098222379396	409.90887451171875	409.916748046875
518	409.9267883300781	48.0477485458667					1	DETECTED	409.9268 m/z @48.05 [151020OFc1_NvH-0949-CRLM-18.raw]	409.9267883300781	48.0477485458667	0.00504750053333333	100.0009934816	99.99594598106667	918470.5	1.6713046917003947E8	0	7410	0.19454698607162157	0.5050202830852575	0.025205252925788617	409.91680908203125	409.936767578125
519	409.9390869140625	41.9491653725333					1	DETECTED	409.9391 m/z @41.95 [151020OFc1_NvH-0949-CRLM-18.raw]	409.9390869140625	41.9491653725333	0.1328794592	99.9385635216	99.8056840624	209157.53125	1.7171441048936293E8	0	7410	2.6662073441146887	1.6848329585219788	2.37516610070463	409.9367980957031	409.94903564453125
520	409.9523620605469	15.3366516674667					1	DETECTED	409.9524 m/z @15.34 [151020OFc1_NvH-0949-CRLM-18.raw]	409.9523620605469	15.3366516674667	0.1424663728	99.9280632122667	99.78559683946669	65420.21875	1.3216063829777455E8	0	7410	3.382767829325166	3.39580911356119	0.03782061046916858	409.94921875	409.9552001953125
521	409.9653625488281	11.0991546285333					1	DETECTED	409.9654 m/z @11.10 [151020OFc1_NvH-0949-CRLM-18.raw]	409.9653625488281	11.0991546285333	0.00504750053333333	99.9069572101333	99.90190970959996	1851976.25	1.7093683022225413E8	0	7410	0.20279484006867854	2.454373440028461	1.0262296894486862	409.9555969238281	409.975341796875
522	409.9782409667969	24.3862100429333					1	DETECTED	409.9782 m/z @24.39 [151020OFc1_NvH-0949-CRLM-18.raw]	409.9782409667969	24.3862100429333	0.249590337333333	99.9385635216	99.68897318426667	217451.203125	1.429032258848897E8	0	7410	0.10989073617160727	3.4188599789587855	0.7136339766328594	409.97540283203125	409.98822021484375
523	409.9958190917969	0.6020204112					1	DETECTED	409.9958 m/z @0.60 [151020OFc1_NvH-0949-CRLM-18.raw]	409.9958190917969	0.6020204112	0.00504750053333333	99.9176177114667	99.91257021093337	134734.65625	1.418237130920863E8	0	7410	16.309052897513872	1.7218283402174093	1.456632088473303	409.98834228515625	410.0057067871094
524	410.06982421875	30.7065134605333					1	DETECTED	410.0698 m/z @30.71 [151020OFc1_NvH-0949-CRLM-18.raw]	410.06982421875	30.7065134605333	0.00504750053333333	99.4408000554667	99.43575255493336	64975.07421875	1.3221826925103022E8	0	7410	30.729802599978967	1.595716733842893	2.177589193063905	410.05987548828125	410.0788879394531
525	410.0888977050781	24.1136464186667					1	DETECTED	410.0889 m/z @24.11 [151020OFc1_NvH-0949-CRLM-18.raw]	410.0888977050781	24.1136464186667	2.8853594616	97.2360934301333	94.35073396853329	361266.125	1.5820327642702913E8	0	7410	0.3170150857229501	1.0142440805471993	0.43554861689741936	410.0789489746094	410.0981750488281
526	410.1115417480469	34.3729150162667					1	DETECTED	410.1115 m/z @34.37 [151020OFc1_NvH-0949-CRLM-18.raw]	410.1115417480469	34.3729150162667	0.0153077733333333	99.9904397221333	99.97513194879997	68537.34375	1.3707057078967783E8	0	7410	84.16041671777735	1.511760268555024	1.8844291083885276	410.1025390625	410.1201477050781
527	410.1471252441406	92.3754408877333					1	DETECTED	410.1471 m/z @92.38 [151020OFc1_NvH-0949-CRLM-18.raw]	410.1471252441406	92.3754408877333	7.978423228	97.7512798637333	89.7728566357333	222925.78125	1.1084610772005339E8	0	7410	0.09667717346893312	0.6053872208111498	0.11932684570694249	410.13800048828125	410.1564025878906
528	410.177734375	22.8126946237333					1	DETECTED	410.1777 m/z @22.81 [151020OFc1_NvH-0949-CRLM-18.raw]	410.177734375	22.8126946237333	1.48134557066667	98.4256761653333	96.94433059466662	179594.875	1.2682893035833332E8	0	7410	6.989291428709684	3.3553485349482535	7.2042687352727075	410.16790771484375	410.1871032714844
529	410.1972351074219	20.3397450050667					1	DETECTED	410.1972 m/z @20.34 [151020OFc1_NvH-0949-CRLM-18.raw]	410.1972351074219	20.3397450050667	3.67520499946667	94.4610477477333	90.78584274826663	1518649.125	1.6236026267869663E8	4	7410	0.1425552388224638	2.6441146338593056	0.04567195571203281	410.1872863769531	410.1972961425781
530	410.2073059082031	18.7851026938667					1	DETECTED	410.2073 m/z @18.79 [151020OFc1_NvH-0949-CRLM-18.raw]	410.2073059082031	18.7851026938667	1.98757952506667	99.6482518602667	97.66067233520003	2576282.75	3.290809335617979E8	2	7410	7.730880836734814	0.855501902054608	0.97163846502264	410.19732666015625	410.21728515625
531	410.2231140136719	18.8085815944					1	DETECTED	410.2231 m/z @18.81 [151020OFc1_NvH-0949-CRLM-18.raw]	410.2231140136719	18.8085815944	3.02275130666667	98.8266588906667	95.80390758400004	2037809.0	3.294813935837632E8	2	7410	11.52829597784202	37.51717829523566	2.653171748422603	410.2173156738281	410.23309326171875
532	410.2356872558594	31.609290676					1	DETECTED	410.2357 m/z @31.61 [151020OFc1_NvH-0949-CRLM-18.raw]	410.2356872558594	31.609290676	2.83052214826667	99.5241405109333	96.69361836266663	2022367.0	2.7484080034517616E8	3	7410	11.144551140846133	0.868437571279993	0.40891518263805476	410.2331237792969	410.24566650390625
533	410.2464599609375	36.7128743794667					1	DETECTED	410.2465 m/z @36.71 [151020OFc1_NvH-0949-CRLM-18.raw]	410.2464599609375	36.7128743794667	5.06839942053333	97.0239213378667	91.95552191733337	524907.375	1.6570845757726043E8	0	7410	0.267893789958876	0.5065105229543194	0.003990645580687288	410.2456970214844	410.2480773925781
534	410.25811767578125	40.6554840784					1	DETECTED	410.2581 m/z @40.66 [151020OFc1_NvH-0949-CRLM-18.raw]	410.25811767578125	40.6554840784	2.98606655813333	96.2313535245333	93.24528696639997	1222880.625	2.2095486101854613E8	2	7410	17.58927695627996	0.8031758931660383	0.7896353505660899	410.2481689453125	410.2679138183594
535	410.2806396484375	91.5291729141333					1	DETECTED	410.2806 m/z @91.53 [151020OFc1_NvH-0949-CRLM-18.raw]	410.2806396484375	91.5291729141333	2.45441193253333	95.3254740098667	92.87106207733336	120420.7890625	1.3829872992950785E8	0	7410	0.06906893999156694	0.5213096339181735	1.6164409974569098	410.2706604003906	410.29058837890625
536	410.2916259765625	91.5021172					1	DETECTED	410.2916 m/z @91.50 [151020OFc1_NvH-0949-CRLM-18.raw]	410.2916259765625	91.5021172	44.0096708949333	98.8159885232	54.806317628266704	59905.3203125	7.33305128857964E7	0	7410	0.5310585159959089	0.5770003641865435	0.15400072837308718	410.2907409667969	410.30023193359375
537	410.3199768066406	38.9367243466667					1	DETECTED	410.3200 m/z @38.94 [151020OFc1_NvH-0949-CRLM-18.raw]	410.3199768066406	38.9367243466667	2.9129982872	96.1464393669333	93.2334410797333	75965.1171875	1.715480282966609E8	0	7410	88.10690422708569	1.2940560469206712	1.4620421058543704	410.31005859375	410.32891845703125
538	410.41607666015625	21.7374583725333					1	DETECTED	410.4161 m/z @21.74 [151020OFc1_NvH-0949-CRLM-18.raw]	410.41607666015625	21.7374583725333	1.44404396986667	97.8886009096	96.44455693973333	713209.5	1.718036061631784E8	6	7410	1.753707233484569	2.690198989063606	3.6369636350387715	410.4061584472656	410.4259338378906
539	410.4478454589844	20.3523740709333					1	DETECTED	410.4478 m/z @20.35 [151020OFc1_NvH-0949-CRLM-18.raw]	410.4478454589844	20.3523740709333	3.91084797306667	99.4092880394667	95.49844006640004	1402780.375	1.510529800328697E8	0	7410	0.25770559743210697	0.9071394163349069	2.174245615838946	410.4384460449219	410.4577941894531
540	410.4664001464844	11.1127976893333					1	DETECTED	410.4664 m/z @11.11 [151020OFc1_NvH-0949-CRLM-18.raw]	410.4664001464844	11.1127976893333	3.07800119893333	99.9697319093333	96.89173071039997	718419.875	1.52969413884633E8	0	7410	25.947025642214257	51.6956632674221	57.434494772343854	410.4578552246094	410.47589111328125
541	410.48455810546875	38.7277641704					1	DETECTED	410.4846 m/z @38.73 [151020OFc1_NvH-0949-CRLM-18.raw]	410.48455810546875	38.7277641704	3.7594057912	94.771017484	91.0116116928	321472.15625	1.4708732009232894E8	4	7410	0.10302957782752742	1.744976681896693	575.4106505816926	410.4764099121094	410.4852294921875
542	410.4952392578125	17.1828352642667					1	DETECTED	410.4952 m/z @17.18 [151020OFc1_NvH-0949-CRLM-18.raw]	410.4952392578125	17.1828352642667	3.74997263173333	99.4092880394667	95.65931540773337	639921.1875	1.502071154065618E8	4	7410	1.111765295434573	1.4175697160690643	0.604288411061252	410.4853515625	410.5049743652344
543	410.5206604003906	5.94270445866667					1	DETECTED	410.5207 m/z @5.94 [151020OFc1_NvH-0949-CRLM-18.raw]	410.5206604003906	5.94270445866667	2.995269012	99.1065210666667	96.1112520546667	275428.8125	1.475022008225838E8	3	7410	0.13870981895095547	15.469262933431558	1.279661069354008	410.5111389160156	410.5252685546875
544	410.5352783203125	22.0620362637333					1	DETECTED	410.5353 m/z @22.06 [151020OFc1_NvH-0949-CRLM-18.raw]	410.5352783203125	22.0620362637333	2.9404145688	99.6377872077333	96.6973726389333	1451183.625	1.951406192516992E8	0	7410	0.283934202990082	1.0012346795843599	0.6183935342116051	410.5252990722656	410.5452575683594
545	410.5500183105469	15.8553439882667					1	DETECTED	410.5500 m/z @15.86 [151020OFc1_NvH-0949-CRLM-18.raw]	410.5500183105469	15.8553439882667	4.98671341466667	97.5057412368	92.51902782213334	672654.3125	1.686535497579952E8	0	7410	4.87311633407856	0.6073009704856587	28.129089624617027	410.5452880859375	410.55023193359375
546	410.56024169921875	21.8230096933333					1	DETECTED	410.5602 m/z @21.82 [151020OFc1_NvH-0949-CRLM-18.raw]	410.56024169921875	21.8230096933333	2.67419296853333	99.3024893370667	96.62829636853337	873469.5625	1.9108397861702132E8	3	7410	0.2499987647716857	1.2327906656060703	4.431329337700355	410.5502624511719	410.5702209472656
547	410.5728759765625	42.8925674125333					1	DETECTED	410.5729 m/z @42.89 [151020OFc1_NvH-0949-CRLM-18.raw]	410.5728759765625	42.8925674125333	2.74760872666667	97.3988609986667	94.65125227200004	420729.5625	1.4611041661906287E8	3	7410	5.80919348519199	0.5573962667512403	0.0879325551765309	410.5702819824219	410.57330322265625
548	410.58331298828125	21.7374583725333					1	DETECTED	410.5833 m/z @21.74 [151020OFc1_NvH-0949-CRLM-18.raw]	410.58331298828125	21.7374583725333	3.60786745093333	96.1678623816	92.55999493066668	1062013.5	1.8189579360973114E8	3	7410	1.6580826070842	0.5747277851189729	0.21015373481713362	410.5733337402344	410.59326171875
549	410.5958251953125	34.5660089512					1	DETECTED	410.5958 m/z @34.57 [151020OFc1_NvH-0949-CRLM-18.raw]	410.5958251953125	34.5660089512	1.1833928104	84.7836365629333	83.6002437525333	186771.140625	1.362097708703967E8	0	7410	15.832814831161599	1.2973595763530332	0.007415778363714788	410.5937194824219	410.60546875
550	410.619384765625	28.4394601016					1	DETECTED	410.6194 m/z @28.44 [151020OFc1_NvH-0949-CRLM-18.raw]	410.619384765625	28.4394601016	5.73182092053333	98.7843762466667	93.05255532613336	343127.15625	1.3318907409359343E8	0	7410	0.1297268893614678	0.505294767191789	0.9382699794451177	410.6095275878906	410.6293029785156
551	410.65496826171875	26.4388074314667					1	DETECTED	410.6550 m/z @26.44 [151020OFc1_NvH-0949-CRLM-18.raw]	410.65496826171875	26.4388074314667	2.87628002613333	96.1037589189333	93.22747889279997	170235.03125	1.4455713526030388E8	0	7410	0.04964441791657137	1.9782996384271145	0.8705474639328669	410.6452941894531	410.664306640625
552	410.6985778808594	20.3523740709333					1	DETECTED	410.6986 m/z @20.35 [151020OFc1_NvH-0949-CRLM-18.raw]	410.6985778808594	20.3523740709333	3.63583624106667	94.9831841650667	91.34734792400003	656032.1875	1.6982088824533752E8	0	7410	0.144211083155664	0.7581176944070855	0.5286130949362338	410.688720703125	410.69866943359375
553	410.70867919921875	24.0123100877333					1	DETECTED	410.7087 m/z @24.01 [151020OFc1_NvH-0949-CRLM-18.raw]	410.70867919921875	24.0123100877333	0.9101184744	97.4201292362667	96.51001076186671	3167592.25	2.1460120688706765E8	0	7410	0.21318701551155428	0.5335189072882122	0.0593758794707273	410.6986999511719	410.7091064453125
554	410.7191162109375	19.3041340984					1	DETECTED	410.7191 m/z @19.30 [151020OFc1_NvH-0949-CRLM-18.raw]	410.7191162109375	19.3041340984	0.7381473632	98.919995484	98.1818481208	3562794.25	3.0993443192531735E8	2	7410	0.1936028729290591	0.6397134933927233	0.9784776203930783	410.70916748046875	410.7290344238281
555	410.7312927246094	26.9849657802667					1	DETECTED	410.7313 m/z @26.98 [151020OFc1_NvH-0949-CRLM-18.raw]	410.7312927246094	26.9849657802667	2.8853594616	95.7162584957333	92.8308990341333	1201224.375	1.9818936162672487E8	2	7410	9.53340209073885	0.686921018569514	0.15820513624933988	410.7291259765625	410.74127197265625
556	410.7416687011719	31.9408591698667					1	DETECTED	410.7417 m/z @31.94 [151020OFc1_NvH-0949-CRLM-18.raw]	410.7416687011719	31.9408591698667	3.68449809653333	99.4724164589333	95.78791836239996	377432.09375	2.3319659948533186E8	0	7410	11.136241035470572	2.303120063045437	1.0617147709383083	410.7413024902344	410.7442321777344
557	410.75433349609375	53.3732153909333					1	DETECTED	410.7543 m/z @53.37 [151020OFc1_NvH-0949-CRLM-18.raw]	410.75433349609375	53.3732153909333	3.58906026586667	99.8965788173333	96.30751855146664	610494.5	2.0343830260585845E8	0	7410	12.922833603462465	0.5034077998222766	0.0522829839740997	410.7443542480469	410.76422119140625
558	410.76837158203125	19.6070208874667					1	DETECTED	410.7684 m/z @19.61 [151020OFc1_NvH-0949-CRLM-18.raw]	410.76837158203125	19.6070208874667	3.78888635893333	92.3058689048	88.51698254586667	247888.3125	1.3741521571840033E8	0	7410	0.17026889565205394	3.4857388880325266	2.6053140621338327	410.7653503417969	410.7783508300781
559	410.81982421875	28.4394601016					1	DETECTED	410.8198 m/z @28.44 [151020OFc1_NvH-0949-CRLM-18.raw]	410.81982421875	28.4394601016	1.7066908424	99.4616457650667	97.75495492266671	316587.125	1.3676579222571993E8	0	7410	0.11189352396360874	0.5047863385044502	0.5937301171471111	410.8099670410156	410.8296203613281
560	410.8409423828125	41.3880860018667					1	DETECTED	410.8409 m/z @41.39 [151020OFc1_NvH-0949-CRLM-18.raw]	410.8409423828125	41.3880860018667	0.00504750053333333	99.8139897325333	99.80894223199996	315229.25	1.4745226344227365E8	5	7410	0.12298135091931073	1.6498049941946873	2.3416880451851823	410.83099365234375	410.8449401855469
561	410.8549499511719	23.5116054029333					1	DETECTED	410.8549 m/z @23.51 [151020OFc1_NvH-0949-CRLM-18.raw]	410.8549499511719	23.5116054029333	0.00504750053333333	99.9801397645333	99.97509226399997	1387159.75	3.056733758331599E8	3	7410	1.5641782755797387	0.6126621662900626	3.4834737321650096	410.844970703125	410.86492919921875
562	410.86907958984375	23.7881127210667					1	DETECTED	410.8691 m/z @23.79 [151020OFc1_NvH-0949-CRLM-18.raw]	410.86907958984375	23.7881127210667	0.0153077733333333	99.9591113514667	99.94380357813337	768138.375	1.7017531451597723E8	3	7410	0.09375092335328006	0.6218513424178378	0.0309631823011849	410.8649597167969	410.8790588378906
563	410.8866882324219	13.7377178786667					1	DETECTED	410.8867 m/z @13.74 [151020OFc1_NvH-0949-CRLM-18.raw]	410.8866882324219	13.7377178786667	0.0546739669333333	99.8965788173333	99.84190485039997	387306.71875	1.490463886484861E8	3	7410	25.583454119185667	0.6867916154633429	17.044575359381	410.87908935546875	410.8882141113281
564	410.8982238769531	11.0376297237333					1	DETECTED	410.8982 m/z @11.04 [151020OFc1_NvH-0949-CRLM-18.raw]	410.8982238769531	11.0376297237333	0.0253658904	99.9904397221333	99.9650738317333	597423.875	1.7365651749825904E8	3	7410	0.10774356621033299	17.29156349048141	2.977433289925313	410.88824462890625	410.899658203125
565	410.90966796875	14.1884878890667					1	DETECTED	410.9097 m/z @14.19 [151020OFc1_NvH-0949-CRLM-18.raw]	410.90966796875	14.1884878890667	0.00504750053333333	99.9904397221333	99.98539222159997	1687076.375	1.8545605083382812E8	0	7410	0.12903501929116246	25.19927368631452	45.65972316915129	410.8996887207031	410.9194641113281
566	410.9204406738281	31.9145345370667					1	DETECTED	410.9204 m/z @31.91 [151020OFc1_NvH-0949-CRLM-18.raw]	410.9204406738281	31.9145345370667	0.0253658904	99.9801397645333	99.95477387413331	324596.1875	1.302912015931838E8	0	7410	0.19124862389584507	2.4799038282458814	0.008198331224774412	410.919677734375	410.930419921875
567	410.9337463378906	37.2982845757333					1	DETECTED	410.9337 m/z @37.30 [151020OFc1_NvH-0949-CRLM-18.raw]	410.9337463378906	37.2982845757333	0.571341430933333	99.85513902	99.28379758906667	76791.0234375	1.2508372544862743E8	0	7410	80.03028703736575	1.3260248711102176	2.433136889092078	410.9304504394531	410.9400939941406
568	410.95013427734375	14.0582874221333					1	DETECTED	410.9501 m/z @14.06 [151020OFc1_NvH-0949-CRLM-18.raw]	410.95013427734375	14.0582874221333	0.0449822544	100.0009934816	99.95601122720001	325859.90625	1.406523334763976E8	0	7410	6.443119927376953	7.01283277734253	11.113381840749176	410.9401550292969	410.9601135253906
569	410.9611511230469	29.7126891162667					1	DETECTED	410.9612 m/z @29.71 [151020OFc1_NvH-0949-CRLM-18.raw]	410.9611511230469	29.7126891162667	0.1619537464	99.9904397221333	99.8284859757333	225660.640625	1.4147882036606833E8	0	7410	18.884979342054905	2.123968208628697	0.20084710196209207	410.96014404296875	410.9665222167969
570	410.9765625	32.6674511125333					1	DETECTED	410.9766 m/z @32.67 [151020OFc1_NvH-0949-CRLM-18.raw]	410.9765625	32.6674511125333	1.34174529653333	99.3538588653333	98.01211356879996	251528.078125	1.4120268471915397E8	0	7410	9.47328794808779	2.031867955770425	0.11896508392997403	410.9665832519531	410.9800720214844
571	410.9900817871094	36.0122133248					1	DETECTED	410.9901 m/z @36.01 [151020OFc1_NvH-0949-CRLM-18.raw]	410.9900817871094	36.0122133248	0.00504750053333333	99.8862346901333	99.88118718959997	709083.5625	1.591553796315759E8	4	7410	0.08891812778566788	0.5076243958628611	0.4850421993170774	410.9801025390625	410.99993896484375
572	411.02142333984375	28.287786156					1	DETECTED	411.0214 m/z @28.29 [151020OFc1_NvH-0949-CRLM-18.raw]	411.02142333984375	28.287786156	0.699820776533333	97.8034642498667	97.10364347333338	174464.53125	1.454087164042257E8	0	7410	1.9891657846230224	1.8280268284773789	0.38538528674077605	411.0114440917969	411.03106689453125
573	411.04119873046875	41.3690531730667					1	DETECTED	411.0412 m/z @41.37 [151020OFc1_NvH-0949-CRLM-18.raw]	411.04119873046875	41.3690531730667	3.8729738488	99.9801397645333	96.1071659157333	445821.53125	1.4725948214257878E8	0	7410	0.08915162088307227	5.483639473451113	0.5900106158286131	411.03167724609375	411.05108642578125
574	411.0702209472656	28.5695369616					1	DETECTED	411.0702 m/z @28.57 [151020OFc1_NvH-0949-CRLM-18.raw]	411.0702209472656	28.5695369616	0.239884706666667	99.9904397221333	99.75055501546663	54859.0078125	1.2638677195913152E8	0	7410	96.39542327824628	1.688137693576695	2.3762376102788125	411.0662841796875	411.0741882324219
575	411.0855407714844	23.4504994432					1	DETECTED	411.0855 m/z @23.45 [151020OFc1_NvH-0949-CRLM-18.raw]	411.0855407714844	23.4504994432	0.6901061192	99.2711103437333	98.5810042245333	232590.765625	1.5499261586450645E8	0	7410	0.23659137016748133	3.313771749937544	10.697016568766045	411.0760498046875	411.09515380859375
576	411.11224365234375	25.3200762626667					1	DETECTED	411.1122 m/z @25.32 [151020OFc1_NvH-0949-CRLM-18.raw]	411.11224365234375	25.3200762626667	0.1328794592	99.9697319093333	99.8368524501333	70335.5859375	1.599095700508898E8	0	7410	96.40991722696614	1.90195559904375	2.8086475270871962	411.102294921875	411.11224365234375
577	411.1224365234375	92.4752997650667					1	DETECTED	411.1224 m/z @92.48 [151020OFc1_NvH-0949-CRLM-18.raw]	411.1224365234375	92.4752997650667	3.21588929813333	99.8760954274667	96.66020612933336	591161.4375	1.7885583108194202E8	0	7410	2.1076556581400894	0.5018471725931547	0.07698258592700911	411.11279296875	411.1306457519531
578	411.1508483886719	71.8876487546667					1	DETECTED	411.1508 m/z @71.89 [151020OFc1_NvH-0949-CRLM-18.raw]	411.1508483886719	71.8876487546667	11.0254930965333	93.9211315528	82.89563845626671	37901.28125	1.171379030469242E8	0	7410	0.05660253874404475	0.6810113572208712	0.3620227144417424	411.1496276855469	411.15625
579	411.17730712890625	11.2083339554667					1	DETECTED	411.1773 m/z @11.21 [151020OFc1_NvH-0949-CRLM-18.raw]	411.17730712890625	11.2083339554667	0.5030564128	99.94875702	99.4457006072	152030.390625	1.3652257407844952E8	0	7410	23.80804391719304	6.733349470391074	28.823541122773012	411.1673583984375	411.1790466308594
580	411.1893005371094	23.1403384298667					1	DETECTED	411.1893 m/z @23.14 [151020OFc1_NvH-0949-CRLM-18.raw]	411.1893005371094	23.1403384298667	3.24504034213333	99.4929557152	96.24791537306666	951202.875	2.865305254850483E8	3	7410	1.8933447206386553	5.201487365185095	0.5362731987122507	411.1794128417969	411.1991882324219
581	411.2107849121094	25.0690523021333					1	DETECTED	411.2108 m/z @25.07 [151020OFc1_NvH-0949-CRLM-18.raw]	411.2107849121094	25.0690523021333	2.19815014506667	97.7719232752	95.57377313013333	5676995.5	3.8590454349984056E8	2	7410	0.17491519353055907	4.384686403190442	0.30356214498023937	411.2008056640625	411.22076416015625
582	411.2221374511719	34.7360694317333					1	DETECTED	411.2221 m/z @34.74 [151020OFc1_NvH-0949-CRLM-18.raw]	411.2221374511719	34.7360694317333	2.8853594616	99.9385635216	97.05320406	5300696.0	4.266351858202585E8	3	7410	10.635372796472023	0.5359194228377792	0.6246136770353643	411.2207946777344	411.23211669921875
583	411.232421875	11.0530358405333					1	DETECTED	411.2324 m/z @11.05 [151020OFc1_NvH-0949-CRLM-18.raw]	411.232421875	11.0530358405333	3.3688014928	82.7265645533333	79.3577630605333	415428.25	1.6019497904530758E8	0	7410	0.10914187418290133	0.7419649704365329	3.8165943770140345	411.2321472167969	411.23388671875
584	411.2439270019531	14.1794399858667					1	DETECTED	411.2439 m/z @14.18 [151020OFc1_NvH-0949-CRLM-18.raw]	411.2439270019531	14.1794399858667	1.19267793386667	99.7000536608	98.50737572693332	1060363.25	2.2198375050753233E8	2	7410	21.869853459232154	3.904442803468	2.3436652045150144	411.2339782714844	411.25390625
585	411.2607727050781	38.1412645872					1	DETECTED	411.2608 m/z @38.14 [151020OFc1_NvH-0949-CRLM-18.raw]	411.2607727050781	38.1412645872	1.88761451786667	97.2679185528	95.38030403493333	546522.75	1.762478631266773E8	2	7410	7.924536057667158	4.779710339526418	0.13578390732380152	411.2539367675781	411.27032470703125
586	411.274169921875	91.2948046938667					1	DETECTED	411.2742 m/z @91.29 [151020OFc1_NvH-0949-CRLM-18.raw]	411.274169921875	91.2948046938667	6.60704043466667	93.6670243050667	87.05998387040003	101517.1953125	1.1157339011079232E8	0	7410	0.6350215104211827	0.5046125832685833	4.048282899876619	411.271484375	411.28363037109375
587	411.2931823730469	91.4291910568					1	DETECTED	411.2932 m/z @91.43 [151020OFc1_NvH-0949-CRLM-18.raw]	411.2931823730469	91.4291910568	11.3349769248	99.9697319093333	88.6347549845333	64631.83203125	1.1850223921452409E8	0	7410	0.23085530393287002	0.5533155918007885	2.48638608624879	411.2848205566406	411.2987976074219
588	411.3104248046875	91.4203432632					1	DETECTED	411.3104 m/z @91.42 [151020OFc1_NvH-0949-CRLM-18.raw]	411.3104248046875	91.4203432632	44.0224897344	95.2577580946667	51.2352683602667	89514.5625	1.0099203685591996E8	0	7410	0.8032617668818602	0.540480892548594	1.8417458110732468	411.30224609375	411.3199157714844
589	411.3289794921875	91.3342357218667					1	DETECTED	411.3290 m/z @91.33 [151020OFc1_NvH-0949-CRLM-18.raw]	411.3289794921875	91.3342357218667	6.14185163173333	98.8570751597333	92.71522352799997	89507.3515625	1.5009591130231205E8	0	7410	1.1420121740297162	0.5441520654587354	2.8970664614914154	411.32269287109375	411.330078125
590	411.3465576171875	90.3218288282667					1	DETECTED	411.3466 m/z @90.32 [151020OFc1_NvH-0949-CRLM-18.raw]	411.3465576171875	90.3218288282667	7.1478952176	98.6164010696	91.468505852	133928.890625	1.849303761053813E8	0	7410	0.9786500596523098	0.5498628108666821	0.01188261540660138	411.3377685546875	411.3540954589844
591	411.36517333984375	91.5111212493333					1	DETECTED	411.3652 m/z @91.51 [151020OFc1_NvH-0949-CRLM-18.raw]	411.36517333984375	91.5111212493333	6.43921981333333	94.9152264573333	88.47600664399998	123702.2265625	1.442589753064714E8	0	7410	1.5263078238368166	0.5010406244160167	0.3954490985241385	411.35662841796875	411.3749084472656
592	411.4097900390625	27.8863514730667					1	DETECTED	411.4098 m/z @27.89 [151020OFc1_NvH-0949-CRLM-18.raw]	411.4097900390625	27.8863514730667	3.63583624106667	98.6380116546667	95.00217541360003	348561.5625	1.4993393061592534E8	0	7410	0.20513612020515382	0.5752054821500797	7.011260306368524	411.39996337890625	411.4197692871094
593	411.42822265625	11.2083339554667					1	DETECTED	411.4282 m/z @11.21 [151020OFc1_NvH-0949-CRLM-18.raw]	411.42822265625	11.2083339554667	3.55786435253333	95.8556508717333	92.29778651919997	135064.703125	1.59242937872153E8	0	7410	0.09987106889763098	0.7403708963760828	2.087258618851155	411.419921875	411.4313659667969
594	411.4416809082031	11.8459941141333					1	DETECTED	411.4417 m/z @11.85 [151020OFc1_NvH-0949-CRLM-18.raw]	411.4416809082031	11.8459941141333	3.35014571146667	97.8034642498667	94.45331853840004	684161.375	1.4837643560237888E8	0	7410	0.08120910512491619	109.57675335986539	20.591475656977217	411.43194580078125	411.45166015625
595	411.4588623046875	15.8321463642667					1	DETECTED	411.4589 m/z @15.83 [151020OFc1_NvH-0949-CRLM-18.raw]	411.4588623046875	15.8321463642667	4.8212835752	97.5375178157333	92.7162342405333	264123.4375	1.353680518790876E8	0	7410	0.08353366408563545	0.8101154540214314	126.62860888871582	411.4516906738281	411.4688415527344
596	411.4738464355469	22.8691370885333					1	DETECTED	411.4738 m/z @22.87 [151020OFc1_NvH-0949-CRLM-18.raw]	411.4738464355469	22.8691370885333	2.37276276133333	97.9195378122667	95.54677505093336	183038.890625	1.6670255002972713E8	0	7410	14.38259787488651	4.078467457897381	1.1598109710563278	411.4688720703125	411.4821472167969
597	411.4921875	35.9977887424					1	DETECTED	411.4922 m/z @36.00 [151020OFc1_NvH-0949-CRLM-18.raw]	411.4921875	35.9977887424	3.21588929813333	99.7519490272	96.53605972906666	607550.875	1.3861171942837438E8	0	7410	0.13005753340056714	1.1361167358209712	0.005587865422035894	411.48223876953125	411.5021667480469
598	411.5234069824219	24.2575968178667					1	DETECTED	411.5234 m/z @24.26 [151020OFc1_NvH-0949-CRLM-18.raw]	411.5234069824219	24.2575968178667	2.4909407936	98.0227078765333	95.5317670829333	369835.3125	1.8213941115650156E8	0	7410	1.2375364898869954	0.6601569765544515	0.6061143432066837	411.5135192871094	411.5320129394531
599	411.5420227050781	28.287786156					1	DETECTED	411.5420 m/z @28.29 [151020OFc1_NvH-0949-CRLM-18.raw]	411.5420227050781	28.287786156	1.55544902453333	98.6270551824	97.07160615786667	1045357.375	1.5816563738497466E8	0	7410	3.894732600677141	0.5056377178193369	0.0448641713653392	411.53204345703125	411.54248046875
600	411.55255126953125	27.6898344757333					1	DETECTED	411.5526 m/z @27.69 [151020OFc1_NvH-0949-CRLM-18.raw]	411.55255126953125	27.6898344757333	0.171698029866667	97.7719232752	97.60022524533333	2313582.0	1.7957260834705427E8	0	7410	0.12659473179062886	0.5886913826039495	0.7746399414582045	411.5425720214844	411.55548095703125
601	411.5655517578125	24.1412873826667					1	DETECTED	411.5656 m/z @24.14 [151020OFc1_NvH-0949-CRLM-18.raw]	411.5655517578125	24.1412873826667	3.26516138	99.3641486296	96.0989872496	3173781.5	2.108776598268339E8	3	7410	0.13075367989237563	16.938883683370612	0.3221447634346598	411.5555725097656	411.5755310058594
602	411.5812072753906	42.9627041365333					1	DETECTED	411.5812 m/z @42.96 [151020OFc1_NvH-0949-CRLM-18.raw]	411.5812072753906	42.9627041365333	3.79809501173333	98.3721909274667	94.57409591573338	894494.6875	1.7480836536700675E8	3	7410	28.889863914216818	0.5449467321764682	0.2256011736013003	411.5755615234375	411.5820007324219
603	411.592041015625	53.6553997789333					1	DETECTED	411.5920 m/z @53.66 [151020OFc1_NvH-0949-CRLM-18.raw]	411.592041015625	53.6553997789333	4.00764424346667	99.5445135106667	95.53686926720003	1187407.375	1.5314638621566606E8	3	7410	25.278701723119227	1.268350333573647	0.013716416489221448	411.5821533203125	411.60198974609375
604	411.6107177734375	27.9618128317333					1	DETECTED	411.6107 m/z @27.96 [151020OFc1_NvH-0949-CRLM-18.raw]	411.6107177734375	27.9618128317333	4.79097949253333	96.1256316314667	91.33465213893338	224544.421875	1.3287537828280553E8	0	7410	0.23209848097752683	2.1610873022881676	0.06986839180098454	411.6022644042969	411.62060546875
605	411.6753234863281	34.9549609914667					1	DETECTED	411.6753 m/z @34.95 [151020OFc1_NvH-0949-CRLM-18.raw]	411.6753234863281	34.9549609914667	3.8823588072	98.4362401152	94.55388130799999	198907.703125	1.428237426722215E8	0	7410	23.869307620619956	1.8424383271713631	0.6308678849637336	411.6655578613281	411.6824951171875
606	411.6925354003906	11.8685370962667					1	DETECTED	411.6925 m/z @11.87 [151020OFc1_NvH-0949-CRLM-18.raw]	411.6925354003906	11.8685370962667	3.70345409013333	95.1358151842667	91.43236109413337	269573.9375	1.4560386089097485E8	0	7410	16.337233941629457	9.179387872755662	87.06107467069589	411.68255615234375	411.7025146484375
607	411.7131042480469	25.0303024392					1	DETECTED	411.7131 m/z @25.03 [151020OFc1_NvH-0949-CRLM-18.raw]	411.7131042480469	25.0303024392	1.8249502776	98.6164010696	96.791450792	2166001.0	2.188664438463857E8	2	7410	0.18684441335768653	2.83635427522742	1.4623292468680307	411.7031555175781	411.7230529785156
608	411.7237243652344	34.7360694317333					1	DETECTED	411.7237 m/z @34.74 [151020OFc1_NvH-0949-CRLM-18.raw]	411.7237243652344	34.7360694317333	1.5462346848	98.2676113741333	96.7213766893333	1965246.5	2.0503425115687475E8	0	7410	0.27701701747455587	0.5586846272335262	0.08791787654144931	411.7231140136719	411.73370361328125
609	411.7439880371094	29.6453584672					1	DETECTED	411.7440 m/z @29.65 [151020OFc1_NvH-0949-CRLM-18.raw]	411.7439880371094	29.6453584672	3.42048641493333	98.1197423701333	94.69925595519996	544465.5625	1.598445213974069E8	0	7410	16.575291116158308	0.9062878381903293	0.026281530493263996	411.7340087890625	411.74798583984375
610	411.7580261230469	27.5608632768					1	DETECTED	411.7580 m/z @27.56 [151020OFc1_NvH-0949-CRLM-18.raw]	411.7580261230469	27.5608632768	3.1239397224	99.7519490272	96.6280093048	1994050.625	1.9876832816898945E8	2	7410	14.496328721612613	0.741247299636476	1.446930665548147	411.748046875	411.76739501953125
611	411.7745056152344	3.69424567786667					1	DETECTED	411.7745 m/z @3.69 [151020OFc1_NvH-0949-CRLM-18.raw]	411.7745056152344	3.69424567786667	3.57799937493333	98.076815592	94.49881621706668	251799.125	1.4445077035983163E8	2	7410	0.09963476388113124	62.08154157844448	133.60830897489222	411.7684020996094	411.7833251953125
612	411.8111572265625	27.8249769754667					1	DETECTED	411.8112 m/z @27.82 [151020OFc1_NvH-0949-CRLM-18.raw]	411.8111572265625	27.8249769754667	1.39756563413333	98.4466944336	97.04912879946667	128560.8828125	1.5862050329436237E8	0	7410	0.23253359215372882	1.9664767044143	3.850504535521734	411.8012390136719	411.82061767578125
613	411.86083984375	12.3921083504					1	DETECTED	411.8608 m/z @12.39 [151020OFc1_NvH-0949-CRLM-18.raw]	411.86083984375	12.3921083504	0.0546739669333333	99.6587951618667	99.60412119493337	994778.3125	1.6489394553060856E8	0	7410	0.09937075424717534	1.2956483256257536	106.1969148565792	411.8508605957031	411.8708190917969
614	411.875732421875	15.686877868					1	DETECTED	411.8757 m/z @15.69 [151020OFc1_NvH-0949-CRLM-18.raw]	411.875732421875	15.686877868	0.00504750053333333	99.9591113514667	99.95406385093337	466396.09375	1.5908679299748063E8	0	7410	9.564780952624032	3.039012100083781	2.94054794213997	411.870849609375	411.8768615722656
615	411.8869323730469	27.7195159786667					1	DETECTED	411.8869 m/z @27.72 [151020OFc1_NvH-0949-CRLM-18.raw]	411.8869323730469	27.7195159786667	0.0153077733333333	99.9697319093333	99.95442413599997	1390167.25	1.8927748896205443E8	3	7410	0.11407896177593102	0.6105141530140346	0.6793770087764646	411.87701416015625	411.89691162109375
616	411.8999938964844	24.1136464186667					1	DETECTED	411.9000 m/z @24.11 [151020OFc1_NvH-0949-CRLM-18.raw]	411.8999938964844	24.1136464186667	0.00504750053333333	100.0009934816	99.99594598106667	1182896.625	1.6695718992195684E8	0	7410	0.14054995040661922	0.8833718494270875	4.748263165246677	411.8969421386719	411.90997314453125
617	411.9150695800781	43.0427717632					1	DETECTED	411.9151 m/z @43.04 [151020OFc1_NvH-0949-CRLM-18.raw]	411.9150695800781	43.0427717632	0.0646118256	99.9176177114667	99.85300588586671	430796.03125	1.3234856688045217E8	0	7410	44.06427702989401	1.2315572527425922	0.12688461729930767	411.9100341796875	411.91650390625
618	411.9265441894531	53.6553997789333					1	DETECTED	411.9265 m/z @53.66 [151020OFc1_NvH-0949-CRLM-18.raw]	411.9265441894531	53.6553997789333	0.0253658904	99.9591113514667	99.9337454610667	724891.6875	1.6211095719641396E8	0	7410	25.262161616580954	0.5035475234414932	0.008008560780135784	411.9165954589844	411.9363098144531
619	411.94268798828125	11.8789099762667					1	DETECTED	411.9427 m/z @11.88 [151020OFc1_NvH-0949-CRLM-18.raw]	411.94268798828125	11.8789099762667	0.00504750053333333	99.94875702	99.94370951946667	98036.0078125	1.3706072322512668E8	0	7410	0.022030157100898506	5.7108851232927025	0.016735904953321553	411.9366455078125	411.9496154785156
620	411.95965576171875	15.845271352					1	DETECTED	411.9597 m/z @15.85 [151020OFc1_NvH-0949-CRLM-18.raw]	411.95965576171875	15.845271352	0.00504750053333333	99.8760954274667	99.87104792693336	141984.703125	1.5488438609315413E8	0	7410	1.0039290329910973	3.042637209670314	0.3575511063703587	411.9497985839844	411.9696044921875
621	411.9808349609375	39.7638381018667					1	DETECTED	411.9808 m/z @39.76 [151020OFc1_NvH-0949-CRLM-18.raw]	411.9808349609375	39.7638381018667	0.00504750053333333	99.5962382573333	99.59119075679996	64026.4609375	1.345670084573836E8	0	7410	91.33494806137281	1.2599017720494785	1.9351131171564842	411.97088623046875	411.9837951660156
622	411.99383544921875	23.0612182522667					1	DETECTED	411.9938 m/z @23.06 [151020OFc1_NvH-0949-CRLM-18.raw]	411.99383544921875	23.0612182522667	0.249590337333333	99.4509144592	99.20132412186668	330849.5625	1.3963968725594103E8	4	7410	7.262646800535698	0.5208778610002045	0.003737939713835863	411.9839172363281	412.0036926269531
623	412.0882568359375	23.8478908482667					1	DETECTED	412.0883 m/z @23.85 [151020OFc1_NvH-0949-CRLM-18.raw]	412.0882568359375	23.8478908482667	0.473908656	99.5962382573333	99.12232960133329	108014.6171875	1.4356740807736096E8	0	7410	1.9834968179908046	2.107628935392142	7.965158947845371	412.0787658691406	412.0972900390625
624	412.1255798339844	90.1308597925333					1	DETECTED	412.1256 m/z @90.13 [151020OFc1_NvH-0949-CRLM-18.raw]	412.1255798339844	90.1308597925333	2.0698808936	98.8159885232	96.7461076296	274137.75	1.3650289873351276E8	0	7410	2.515562396130264	0.5113227807882288	21.627441467265584	412.1166687011719	412.134521484375
625	412.1457214355469	71.9254318965333					1	DETECTED	412.1457 m/z @71.93 [151020OFc1_NvH-0949-CRLM-18.raw]	412.1457214355469	71.9254318965333	2.19815014506667	94.771017484	92.57286733893332	163192.4375	1.1316253949106054E8	0	7410	1.7311297212389718	9.102319677252988	2.5944521240434417	412.1380310058594	412.1496276855469
626	412.16064453125	89.9894678869333					1	DETECTED	412.1606 m/z @89.99 [151020OFc1_NvH-0949-CRLM-18.raw]	412.16064453125	89.9894678869333	3.57799937493333	94.9053765122667	91.32737713733337	319287.84375	1.3293601043880707E8	0	7410	0.449268614689899	0.5110395007900628	0.007775348767483165	412.1524658203125	412.1706237792969
627	412.18194580078125	90.0733270808					1	DETECTED	412.1819 m/z @90.07 [151020OFc1_NvH-0949-CRLM-18.raw]	412.18194580078125	90.0733270808	1.39756563413333	99.0340625866667	97.63649695253338	870468.0625	1.5811382768595776E8	0	7410	0.13881797552026853	0.5093807342169656	0.022659526200094673	412.1721496582031	412.1834716796875
628	412.19354248046875	25.4118936461333					1	DETECTED	412.1935 m/z @25.41 [151020OFc1_NvH-0949-CRLM-18.raw]	412.19354248046875	25.4118936461333	3.1239397224	97.8668760808	94.7429363584	3006597.75	2.0135923489495543E8	3	7410	0.235207525362636	0.6734967886497051	0.027235662078490323	412.1836242675781	412.2035217285156
629	412.2053527832031	19.9158546901333					1	DETECTED	412.2054 m/z @19.92 [151020OFc1_NvH-0949-CRLM-18.raw]	412.2053527832031	19.9158546901333	3.3780139616	98.3102669258667	94.9322529642667	487035.375	1.6501914294740707E8	3	7410	10.372531458736283	0.5806446553383872	0.32224098134034523	412.20355224609375	412.2091369628906
630	412.2191467285156	23.8300934290667					1	DETECTED	412.2191 m/z @23.83 [151020OFc1_NvH-0949-CRLM-18.raw]	412.2191467285156	23.8300934290667	3.04121992693333	97.0239213378667	93.98270141093337	839505.4375	2.0711028806689316E8	0	7410	3.990355751878468	0.5906073391679894	1.56054474123528	412.20916748046875	412.2217712402344
631	412.2317810058594	32.3455882618667					1	DETECTED	412.2318 m/z @32.35 [151020OFc1_NvH-0949-CRLM-18.raw]	412.2317810058594	32.3455882618667	0.6411948072	100.0009934816	99.35979867440001	3314877.0	3.2933625050980145E8	2	7410	5.950121001029746	0.7372033937427218	0.4755305267879751	412.2218017578125	412.2417297363281
632	412.24285888671875	17.3142424816					1	DETECTED	412.2429 m/z @17.31 [151020OFc1_NvH-0949-CRLM-18.raw]	412.24285888671875	17.3142424816	3.22671642213333	98.6380116546667	95.41129523253336	3199244.25	2.1470924266169015E8	2	7410	0.1319257212600924	1.102181074239949	24.496050885704594	412.2417907714844	412.2528076171875
633	412.2594909667969	27.5375431325333					1	DETECTED	412.2595 m/z @27.54 [151020OFc1_NvH-0949-CRLM-18.raw]	412.2594909667969	27.5375431325333	3.40017221706667	96.27543806	92.87526584293333	855381.75	2.0472764029224074E8	4	7410	81.53939278181998	1.9107397167170814	4.788250526496827	412.25286865234375	412.2694091796875
634	412.2762145996094	3.68449809653333					1	DETECTED	412.2762 m/z @3.68 [151020OFc1_NvH-0949-CRLM-18.raw]	412.2762145996094	3.68449809653333	2.97691402266667	92.566580488	89.58966646533332	114650.2578125	1.4946314744232193E8	0	7410	0.07779294487322375	0.5531958317187085	1497.4359912112145	412.2695007324219	412.2837829589844
635	412.3056640625	89.8127756389333					1	DETECTED	412.3057 m/z @89.81 [151020OFc1_NvH-0949-CRLM-18.raw]	412.3056640625	89.8127756389333	3.0045223952	94.8958433874667	91.8913209922667	229271.984375	3.807466822592219E8	0	7410	87.95096982533683	0.5137928923288702	0.02469449933315201	412.2972106933594	412.31512451171875
636	412.3266906738281	90.8510911456					1	DETECTED	412.3267 m/z @90.85 [151020OFc1_NvH-0949-CRLM-18.raw]	412.3266906738281	90.8510911456	11.2961565498667	100.0009934816	88.70483693173331	441606.9375	1.7137089300866812E8	0	7410	0.09255744178233272	0.5010640289052748	1.5101519699400725	412.3188171386719	412.33612060546875
637	412.3410949707031	39.1814988389333					1	DETECTED	412.3411 m/z @39.18 [151020OFc1_NvH-0949-CRLM-18.raw]	412.3410949707031	39.1814988389333	13.1340271114667	94.3871762658667	81.2531491544	61828.375	1.6608519927378747E8	0	7410	77.85125173983931	1.5597127814274578	2.0310205840300597	412.3367614746094	412.3508605957031
638	412.3721923828125	32.7371672741333					1	DETECTED	412.3722 m/z @32.74 [151020OFc1_NvH-0949-CRLM-18.raw]	412.3721923828125	32.7371672741333	3.92012491146667	99.8965788173333	95.97645390586663	68942.296875	1.5596797128420442E8	0	7410	86.86940874591214	1.6652724574921522	2.047498035444309	412.3624572753906	412.3808288574219
639	412.41497802734375	90.1886053848					1	DETECTED	412.4150 m/z @90.19 [151020OFc1_NvH-0949-CRLM-18.raw]	412.41497802734375	90.1886053848	3.5304458376	99.8451808850667	96.3147350474667	261987.296875	1.4514362282446852E8	0	7410	65.0317304857753	0.5097846971143449	0.034565856096291536	412.4051208496094	412.4249572753906
640	412.45245361328125	21.7056651325333					1	DETECTED	412.4525 m/z @21.71 [151020OFc1_NvH-0949-CRLM-18.raw]	412.45245361328125	21.7056651325333	1.07136537893333	98.2996234122667	97.22825803333336	212523.359375	1.3580802722617945E8	0	7410	15.461056715278389	7.628134849857297	0.007630961069017748	412.4424743652344	412.45379638671875
641	412.4638366699219	10.2766616808					1	DETECTED	412.4638 m/z @10.28 [151020OFc1_NvH-0949-CRLM-18.raw]	412.4638366699219	10.2766616808	3.59838928346667	97.5909191093333	93.99252982586663	281373.75	1.544072158446438E8	0	7410	18.958078650556395	21.087517321819337	114.20068462511537	412.453857421875	412.47381591796875
642	412.4794616699219	12.6986339496					1	DETECTED	412.4795 m/z @12.70 [151020OFc1_NvH-0949-CRLM-18.raw]	412.4794616699219	12.6986339496	3.1696642176	99.7828839248	96.6132197072	218349.84375	1.3326610427852836E8	0	7410	0.15945288160236615	0.8170733129498604	120.46968675145395	412.47393798828125	412.48321533203125
643	412.4932861328125	29.8679453557333					1	DETECTED	412.4933 m/z @29.87 [151020OFc1_NvH-0949-CRLM-18.raw]	412.4932861328125	29.8679453557333	3.86353567306667	99.3992968458667	95.53576117280004	392178.5	1.4903407246740133E8	0	7410	14.11872185048226	0.9932476068121867	0.8863028199872829	412.4833068847656	412.5032653808594
644	412.50384521484375	23.986616044					1	DETECTED	412.5038 m/z @23.99 [151020OFc1_NvH-0949-CRLM-18.raw]	412.50384521484375	23.986616044	0.7093667552	98.4991421781333	97.7897754229333	185885.8125	1.548597243766649E8	0	7410	18.52651181860638	2.4618331773272843	0.14544911618960313	412.5034484863281	412.5130615234375
645	412.5230712890625	10.8204094784					1	DETECTED	412.5231 m/z @10.82 [151020OFc1_NvH-0949-CRLM-18.raw]	412.5230712890625	10.8204094784	3.61699864693333	99.7828839248	96.16588527786668	241540.484375	1.459642030248723E8	0	7410	0.09349158689643744	0.6634543299060507	99.86444374600102	412.51312255859375	412.5323486328125
646	412.5423889160156	11.5972569122667					1	DETECTED	412.5424 m/z @11.60 [151020OFc1_NvH-0949-CRLM-18.raw]	412.5423889160156	11.5972569122667	2.61924979866667	98.2779422832	95.65869248453333	326600.65625	1.5024713685340643E8	3	7410	8.456071358366055	3.5924003210490887	0.24169284267626173	412.532470703125	412.5458984375
647	412.555908203125	13.8335626144					1	DETECTED	412.5559 m/z @13.83 [151020OFc1_NvH-0949-CRLM-18.raw]	412.555908203125	13.8335626144	2.67419296853333	100.0009934816	97.32680051306667	4.0867132E7	8.131363594261749E8	3	7410	0.18411851224588283	55.359910324310746	1.0092823385983594	412.5459289550781	412.56585693359375
648	412.576171875	38.2424263325333					1	DETECTED	412.5762 m/z @38.24 [151020OFc1_NvH-0949-CRLM-18.raw]	412.576171875	38.2424263325333	1.63366485546667	99.8139897325333	98.18032487706662	488833.875	1.672969314288375E8	3	7410	25.85365087934665	0.6057854591785389	0.004201613322015602	412.5661926269531	412.5861511230469
649	412.5915222167969	29.6453584672					1	DETECTED	412.5915 m/z @29.65 [151020OFc1_NvH-0949-CRLM-18.raw]	412.5915222167969	29.6453584672	2.92205038106667	98.8990005301333	95.97695014906664	373727.3125	1.4788735126685235E8	0	7410	0.12987668189775903	0.5691435081573317	0.2100587895923261	412.5862121582031	412.6009521484375
650	412.6838073730469	31.5666806594667					1	DETECTED	412.6838 m/z @31.57 [151020OFc1_NvH-0949-CRLM-18.raw]	412.6838073730469	31.5666806594667	3.24504034213333	95.8775090546667	92.63246871253337	67456.4765625	1.3519537673112538E8	0	7410	8.11603862450086	1.6353655309971677	2.270731061994336	412.67388916015625	412.685302734375
651	412.6953430175781	25.4118936461333					1	DETECTED	412.6953 m/z @25.41 [151020OFc1_NvH-0949-CRLM-18.raw]	412.6953430175781	25.4118936461333	2.55518000346667	94.7128369296	92.15765692613333	1102749.125	1.8511247693383244E8	0	7410	0.09937335512693934	4.637958587772924	1.0119367490822326	412.6855163574219	412.705322265625
652	412.70654296875	29.2874689672					1	DETECTED	412.7065 m/z @29.29 [151020OFc1_NvH-0949-CRLM-18.raw]	412.70654296875	29.2874689672	3.50100198	55.8918063298667	52.3908043498667	153646.71875	1.0411505660894807E8	0	7410	44.96273339405249	1.2136085499132818	1.0383167724863505	412.7053527832031	412.70849609375
653	412.718505859375	16.2206341029333					1	DETECTED	412.7185 m/z @16.22 [151020OFc1_NvH-0949-CRLM-18.raw]	412.718505859375	16.2206341029333	3.42048641493333	95.8233366424	92.40285022746666	908486.125	1.5992569758533776E8	4	7410	4.769096481588335	0.7406934348965675	3.1968182071957045	412.7085266113281	412.71905517578125
654	412.72906494140625	22.0920381112					1	DETECTED	412.7291 m/z @22.09 [151020OFc1_NvH-0949-CRLM-18.raw]	412.72906494140625	22.0920381112	3.0505242192	99.1778693064	96.1273450872	4555029.5	2.655044290218513E8	2	7410	0.2393086154054096	0.5445708747141621	37.70712222659176	412.7190856933594	412.7371520996094
655	412.7471618652344	25.4318108149333					1	DETECTED	412.7472 m/z @25.43 [151020OFc1_NvH-0949-CRLM-18.raw]	412.7471618652344	25.4318108149333	1.2020274048	99.8862346901333	98.6842072853333	5528976.0	3.261794578392429E8	2	7410	2.3767575991505367	0.5722183348535097	0.2508177109655525	412.7373046875	412.75714111328125
656	412.76043701171875	27.5513652472					1	DETECTED	412.7604 m/z @27.55 [151020OFc1_NvH-0949-CRLM-18.raw]	412.76043701171875	27.5513652472	3.948197516	97.1836546346667	93.2354571186667	227590.921875	1.3912216848959526E8	0	7410	0.3088661392881704	1.9768185665604434	5.22059107122498	412.7571716308594	412.7609558105469
657	412.7711181640625	36.5074163104					1	DETECTED	412.7711 m/z @36.51 [151020OFc1_NvH-0949-CRLM-18.raw]	412.7711181640625	36.5074163104	3.63583624106667	99.2092215050667	95.57338526400002	2139108.0	1.9524797039050812E8	2	7410	0.2228248703476723	0.506528681374619	0.010971549017747087	412.7613525390625	412.7808532714844
658	412.82958984375	22.0304932757333					1	DETECTED	412.8296 m/z @22.03 [151020OFc1_NvH-0949-CRLM-18.raw]	412.82958984375	22.0304932757333	1.45328315306667	99.7626298922667	98.30934673920004	185362.484375	1.4245685706613278E8	0	7410	0.16066683765754064	3.681242922036373	2.8233419908306656	412.8203430175781	412.8318176269531
659	412.8418273925781	20.0457381933333					1	DETECTED	412.8418 m/z @20.05 [151020OFc1_NvH-0949-CRLM-18.raw]	412.8418273925781	20.0457381933333	0.00504750053333333	99.7210176944	99.71597019386667	275948.375	1.3170699846144797E8	0	7410	0.23761619566695913	0.5577111404508188	115.239933123741	412.8319396972656	412.8517761230469
660	412.8518371582031	37.7099068730667					1	DETECTED	412.8518 m/z @37.71 [151020OFc1_NvH-0949-CRLM-18.raw]	412.8518371582031	37.7099068730667	1.05230428213333	99.9591113514667	98.90680706933337	71754.5234375	1.4302686389553177E8	0	7410	86.8747758757534	1.3484795889075019	1.6978130884441072	412.8518371582031	412.8534851074219
661	412.8634948730469	20.3523740709333					1	DETECTED	412.8635 m/z @20.35 [151020OFc1_NvH-0949-CRLM-18.raw]	412.8634948730469	20.3523740709333	0.00504750053333333	99.9697319093333	99.96468440879997	271134.125	1.547607745241311E8	0	7410	43.70529537014014	12.555105371031615	0.031694960221268456	412.853515625	412.8644104003906
662	412.87451171875	44.8304204872					1	DETECTED	412.8745 m/z @44.83 [151020OFc1_NvH-0949-CRLM-18.raw]	412.87451171875	44.8304204872	0.171698029866667	99.8965788173333	99.72488078746665	1915549.375	2.192016494213307E8	3	7410	34.48662250187716	0.5059665359638926	0.008174505070819845	412.8646545410156	412.8774719238281
663	412.88751220703125	13.8227377386667					1	DETECTED	412.8875 m/z @13.82 [151020OFc1_NvH-0949-CRLM-18.raw]	412.88751220703125	13.8227377386667	0.00504750053333333	100.0009934816	99.99594598106667	2.5355986E7	6.286138650967255E8	3	7410	0.19960411459215344	1.1490153139055734	131.3499848959253	412.8775329589844	412.8974609375
664	412.89984130859375	26.4168159357333					1	DETECTED	412.8998 m/z @26.42 [151020OFc1_NvH-0949-CRLM-18.raw]	412.89984130859375	26.4168159357333	3.79809501173333	95.8233366424	92.02524163066667	627355.125	1.676665674488579E8	0	7410	18.354412568744003	0.5102062346080249	0.012727345383818575	412.8975524902344	412.90118408203125
665	412.9112243652344	20.4819044522667					1	DETECTED	412.9112 m/z @20.48 [151020OFc1_NvH-0949-CRLM-18.raw]	412.9112243652344	20.4819044522667	0.00504750053333333	99.9591113514667	99.95406385093337	846127.6875	1.814882466928127E8	3	7410	0.1460352413243058	0.7290499424696208	2.0205047440232584	412.9012451171875	412.92120361328125
666	412.9254455566406	29.6603147861333					1	DETECTED	412.9254 m/z @29.66 [151020OFc1_NvH-0949-CRLM-18.raw]	412.9254455566406	29.6603147861333	0.1619537464	100.0009934816	99.8390397352	181312.359375	1.402158580554569E8	0	7410	0.17510878852742096	1.9835348512879738	4.065442887680913	412.9212646484375	412.9351806640625
667	412.9393615722656	44.7660379045333					1	DETECTED	412.9394 m/z @44.77 [151020OFc1_NvH-0949-CRLM-18.raw]	412.9393615722656	44.7660379045333	0.1521496784	99.9591113514667	99.80696167306671	38502.8671875	1.205922515318507E8	0	7410	87.78864983812558	1.105882747236708	1.4095795165868223	412.93548583984375	412.9403991699219
668	412.9504699707031	21.2129455970667					1	DETECTED	412.9505 m/z @21.21 [151020OFc1_NvH-0949-CRLM-18.raw]	412.9504699707031	21.2129455970667	0.3561516056	99.9904397221333	99.6342881165333	162349.796875	1.5735435090902388E8	0	7410	18.34840888876419	2.559825795343397	0.8078560485481203	412.94049072265625	412.96044921875
669	412.96087646484375	12.5605797770667					1	DETECTED	412.9609 m/z @12.56 [151020OFc1_NvH-0949-CRLM-18.raw]	412.96087646484375	12.5605797770667	6.6268630224	95.9547084568	89.3278454344	154113.5625	1.358264453347199E8	0	7410	1.048613283326187	141.91252487828612	0.17994604193165847	412.9604797363281	412.96185302734375
670	412.971923828125	24.5565769912					1	DETECTED	412.9719 m/z @24.56 [151020OFc1_NvH-0949-CRLM-18.raw]	412.971923828125	24.5565769912	2.98606655813333	99.7000536608	96.71398710266666	2354403.0	1.7204416049534565E8	4	7410	0.16579800077847295	0.5375008686214462	0.05416210989251675	412.9619445800781	412.9819030761719
671	412.9898681640625	20.150199828					1	DETECTED	412.9899 m/z @20.15 [151020OFc1_NvH-0949-CRLM-18.raw]	412.9898681640625	20.150199828	0.670634126133333	99.6067693210667	98.93613519493336	1504429.375	1.649980974395857E8	4	7410	0.12443363400158347	0.9513689815073629	6.745220052001818	412.98193359375	412.9998474121094
672	413.00390625	47.6700983477333					1	DETECTED	413.0039 m/z @47.67 [151020OFc1_NvH-0949-CRLM-18.raw]	413.00390625	47.6700983477333	0.2301036824	99.1065210666667	98.8764173842667	388885.3125	1.581394418295421E8	0	7410	0.4847033712481732	0.9598082641629561	0.021148291309774848	412.99993896484375	413.0138854980469
673	413.01751708984375	7.52006386026667					1	DETECTED	413.0175 m/z @7.52 [151020OFc1_NvH-0949-CRLM-18.raw]	413.01751708984375	7.52006386026667	0.843169493066667	95.8016909669333	94.95852147386663	116977.3359375	1.5275499811657E8	0	7410	0.22420039426330174	1.3495612592257307	1.2593715747349912	413.0140075683594	413.0227966308594
674	413.068359375	72.3588182669333					1	DETECTED	413.0684 m/z @72.36 [151020OFc1_NvH-0949-CRLM-18.raw]	413.068359375	72.3588182669333	0.00504750053333333	99.9176177114667	99.91257021093337	102348.5	1.5715039499935657E8	0	7410	72.342089256744	0.6549330571640021	0.017131217926242504	413.0587158203125	413.0757141113281
675	413.08575439453125	22.1550541013333					1	DETECTED	413.0858 m/z @22.16 [151020OFc1_NvH-0949-CRLM-18.raw]	413.08575439453125	22.1550541013333	0.00504750053333333	98.6696610701333	98.66461356959996	126626.796875	1.4840737975915375E8	0	7410	16.127806091977778	2.390466988097939	0.1520248593949526	413.07586669921875	413.0957336425781
676	413.1185607910156	91.5475476866667					1	DETECTED	413.1186 m/z @91.55 [151020OFc1_NvH-0949-CRLM-18.raw]	413.1185607910156	91.5475476866667	12.9130175488	95.4523723661333	82.5393548173333	82379.3515625	1.409491489693196E8	0	7410	0.1081389417864358	0.5248289439297242	5.410151717713769	413.10888671875	413.1189880371094
677	413.1290283203125	47.4846463437333					1	DETECTED	413.1290 m/z @47.48 [151020OFc1_NvH-0949-CRLM-18.raw]	413.1290283203125	47.4846463437333	3.97633222773333	99.3538588653333	95.37752663759997	357016.09375	1.7847430682860646E8	0	7410	43.85144395765908	0.9983902176914742	0.047171090768580205	413.1191101074219	413.13818359375
678	413.14483642578125	92.0631438621333					1	DETECTED	413.1448 m/z @92.06 [151020OFc1_NvH-0949-CRLM-18.raw]	413.14483642578125	92.0631438621333	3.38916380266667	98.1822412050667	94.79307740240003	82877.25	1.5672365300926107E8	0	7410	1.1432226493870843	0.5345033421237538	0.33051539999861806	413.13909912109375	413.15362548828125
679	413.1637268066406	21.9941993426667					1	DETECTED	413.1637 m/z @21.99 [151020OFc1_NvH-0949-CRLM-18.raw]	413.1637268066406	21.9941993426667	1.75259878586667	96.6395897338667	94.88699094800003	125299.6328125	1.5950500378903905E8	0	7410	0.09856622118814684	2.2193997024340586	11.38855764018698	413.15411376953125	413.1710510253906
680	413.18115234375	17.6548680261333					1	DETECTED	413.1812 m/z @17.65 [151020OFc1_NvH-0949-CRLM-18.raw]	413.18115234375	17.6548680261333	6.36302478933333	98.6164010696	92.25337628026668	218269.578125	1.2805080657232918E8	2	7410	2.4304826950127563	7.01365435383511	0.5996450936272651	413.1716003417969	413.1826477050781
681	413.1926574707031	39.4495914472					1	DETECTED	413.1927 m/z @39.45 [151020OFc1_NvH-0949-CRLM-18.raw]	413.1926574707031	39.4495914472	3.83550312506667	99.4302084978667	95.59470537280004	265720.5625	1.7248580637891316E8	2	7410	27.77455043010496	1.7962525703093233	0.01062916630614754	413.18267822265625	413.1953125
682	413.205322265625	19.3908935357333					1	DETECTED	413.2053 m/z @19.39 [151020OFc1_NvH-0949-CRLM-18.raw]	413.205322265625	19.3908935357333	2.4727510752	99.7210176944	97.24826661920001	1809599.75	2.2051947848320457E8	3	7410	25.465748702930316	0.5704170899300056	2.7441194157513062	413.1953430175781	413.210693359375
683	413.220703125	13.8227377386667					1	DETECTED	413.2207 m/z @13.82 [151020OFc1_NvH-0949-CRLM-18.raw]	413.220703125	13.8227377386667	2.89456324533333	99.824526648	96.92996340266667	9851930.0	4.9709613213376534E8	3	7410	0.18519505131164316	1.5355073329650764	70.97122302033777	413.2107238769531	413.2306823730469
684	413.23455810546875	37.6737176690667					1	DETECTED	413.2346 m/z @37.67 [151020OFc1_NvH-0949-CRLM-18.raw]	413.23455810546875	37.6737176690667	3.34088517386667	99.3743550949333	96.03346992106664	4564724.5	3.017142505370603E8	2	7410	0.20199281590893037	0.7296818230776675	0.03221422740943494	413.230712890625	413.2445373535156
685	413.248779296875	25.4532937210667					1	DETECTED	413.2488 m/z @25.45 [151020OFc1_NvH-0949-CRLM-18.raw]	413.248779296875	25.4532937210667	0.2980382384	99.1986966352	98.9006583968	2535494.5	3.018268381538925E8	3	7410	40.34882011396715	2.584256089096097	4.985747469438466	413.24456787109375	413.2587585449219
686	413.25958251953125	65.7351266922667					1	DETECTED	413.2596 m/z @65.74 [151020OFc1_NvH-0949-CRLM-18.raw]	413.25958251953125	65.7351266922667	3.74997263173333	99.0441126776	95.29414004586667	593426.0	4.527454271600099E8	0	7410	64.13821840244786	0.7503277135745418	0.6416006755090379	413.2587890625	413.26318359375
687	413.273193359375	36.5408513981333					1	DETECTED	413.2732 m/z @36.54 [151020OFc1_NvH-0949-CRLM-18.raw]	413.273193359375	36.5408513981333	0.00504750053333333	100.0009934816	99.99594598106667	1129400.125	1.620576952442848E8	2	7410	0.08791412453044245	1.4799600047230594	2.1559369036846023	413.2632141113281	413.2831115722656
688	413.28961181640625	92.0314570733333					1	DETECTED	413.2896 m/z @92.03 [151020OFc1_NvH-0949-CRLM-18.raw]	413.28961181640625	92.0314570733333	1.3511786192	92.5354267090667	91.1842480898667	69689.109375	1.386041176773373E8	0	7410	0.9279962476720272	0.5028885796491875	0.005795450467085152	413.2832336425781	413.29595947265625
689	413.30609130859375	90.2809182821333					1	DETECTED	413.3061 m/z @90.28 [151020OFc1_NvH-0949-CRLM-18.raw]	413.30609130859375	90.2809182821333	4.79097949253333	92.4406667405333	87.64968724799998	125982.890625	1.1192732844790377E8	0	7410	86.51312094240625	0.5126569062569682	0.01343590185883075	413.296630859375	413.3129577636719
690	413.3302917480469	90.8420560077333					1	DETECTED	413.3303 m/z @90.84 [151020OFc1_NvH-0949-CRLM-18.raw]	413.3302917480469	90.8420560077333	0.786061218133333	92.4936287442667	91.70756752613337	117330.0703125	1.4264148683338353E8	0	7410	1.3212288977878899	0.5091696990322078	3.982216298424103	413.3222961425781	413.3378601074219
691	413.3448181152344	91.8128697368					1	DETECTED	413.3448 m/z @91.81 [151020OFc1_NvH-0949-CRLM-18.raw]	413.3448181152344	91.8128697368	8.55738917866667	99.5137197088	90.95633053013333	62930.22265625	1.4169353279067284E8	0	7410	0.11817308696146256	0.5462483065401494	6.924205795435367E-4	413.34320068359375	413.3540954589844
692	413.36724853515625	38.2136757986667					1	DETECTED	413.3672 m/z @38.21 [151020OFc1_NvH-0949-CRLM-18.raw]	413.36724853515625	38.2136757986667	0.0449822544	100.0009934816	99.95601122720001	93503.3515625	1.735850087880539E8	0	7410	89.85101896511428	1.3032217467884144	1.284630784482957	413.35784912109375	413.3768005371094
693	413.4246520996094	24.1263128165333					1	DETECTED	413.4247 m/z @24.13 [151020OFc1_NvH-0949-CRLM-18.raw]	413.4246520996094	24.1263128165333	5.13732618533333	98.8675460056	93.73021982026667	135047.3125	1.5894241573345846E8	0	7410	21.08920869521332	3.1140012171735805	6.964554262057721	413.4146728515625	413.4344787597656
694	413.44512939453125	19.9321461786667					1	DETECTED	413.4451 m/z @19.93 [151020OFc1_NvH-0949-CRLM-18.raw]	413.44512939453125	19.9321461786667	4.26105010533333	94.9831841650667	90.72213405973338	229405.484375	1.3411564501201499E8	0	7410	0.17606004125454788	4.831023938161162	1.0199663365394653	413.4352722167969	413.4460144042969
695	413.4560241699219	19.3908935357333					1	DETECTED	413.4560 m/z @19.39 [151020OFc1_NvH-0949-CRLM-18.raw]	413.4560241699219	19.3908935357333	2.4727510752	99.0441126776	96.5713616024	1644910.0	1.7218333479728985E8	4	7410	0.1181716636559429	0.5263366200605515	0.7029050197510515	413.446044921875	413.458740234375
696	413.46875	27.5847274936					1	DETECTED	413.4688 m/z @27.58 [151020OFc1_NvH-0949-CRLM-18.raw]	413.46875	27.5847274936	3.31281108453333	99.4826431602667	96.16983207573337	2114256.75	2.1281366871205306E8	4	7410	5.7800522739022675	0.6061267092248407	0.4739855991299236	413.4587707519531	413.4786071777344
697	413.4912109375	20.17242454					1	DETECTED	413.4912 m/z @20.17 [151020OFc1_NvH-0949-CRLM-18.raw]	413.4912109375	20.17242454	0.680156695733333	95.0417189933333	94.36156229759997	523665.03125	1.583949712297134E8	0	7410	0.10991225810865402	0.7770174675343682	53.73505229720034	413.4812316894531	413.50115966796875
698	413.5158386230469	17.688881408					1	DETECTED	413.5158 m/z @17.69 [151020OFc1_NvH-0949-CRLM-18.raw]	413.5158386230469	17.688881408	3.8823588072	98.6270551824	94.7446963752	117234.9921875	1.3596311641659945E8	0	7410	2.487940053801072	5.76466604952306	9.551240759134178	413.5062255859375	413.5223388671875
699	413.5323486328125	19.7553832421333					1	DETECTED	413.5323 m/z @19.76 [151020OFc1_NvH-0949-CRLM-18.raw]	413.5323486328125	19.7553832421333	3.27440527173333	99.5445135106667	96.27010823893337	479750.0	1.4509446879320675E8	0	7410	1.5727652514071409	0.7979146842172201	0.032425119923524745	413.5223693847656	413.5329895019531
700	413.5429992675781	44.8900511437333					1	DETECTED	413.5430 m/z @44.89 [151020OFc1_NvH-0949-CRLM-18.raw]	413.5429992675781	44.8900511437333	3.49190235973333	96.3625764629333	92.87067410319997	702071.125	1.9224782680370712E8	3	7410	25.48233768411618	0.5028705592372051	0.004012616701192485	413.53302001953125	413.5461120605469
701	413.5561218261719	31.9408591698667					1	DETECTED	413.5561 m/z @31.94 [151020OFc1_NvH-0949-CRLM-18.raw]	413.5561218261719	31.9408591698667	0.680156695733333	99.6896033802667	99.00944668453337	2289381.75	2.6236404938824627E8	3	7410	13.319408405206168	0.6123181688870529	0.41699804719975947	413.54620361328125	413.56610107421875
702	413.5663757324219	28.3340027498667					1	DETECTED	413.5664 m/z @28.33 [151020OFc1_NvH-0949-CRLM-18.raw]	413.5663757324219	28.3340027498667	3.72194978506667	84.7411102573333	81.01916047226663	450288.5625	1.3894770047582906E8	3	7410	2.1594372340978545	1.017781539531968	8.651752534690145	413.5661315917969	413.5685729980469
703	413.5785827636719	23.6126354845333					1	DETECTED	413.5786 m/z @23.61 [151020OFc1_NvH-0949-CRLM-18.raw]	413.5785827636719	23.6126354845333	3.47161525813333	98.3612978042667	94.88968254613337	850126.1875	1.770004868916226E8	3	7410	0.0901571799129286	1.6645415801915007	0.5986691077448684	413.56866455078125	413.5885009765625
704	413.59075927734375	31.3413915144					1	DETECTED	413.5908 m/z @31.34 [151020OFc1_NvH-0949-CRLM-18.raw]	413.59075927734375	31.3413915144	3.1696642176	58.4173647893333	55.2477005717333	170258.6875	9.50626223781002E7	0	7410	27.129952311323244	1.1634928928791937	1.3256395707411894	413.5887451171875	413.6001281738281
705	413.6194763183594	7.53295534213333					1	DETECTED	413.6195 m/z @7.53 [151020OFc1_NvH-0949-CRLM-18.raw]	413.6194763183594	7.53295534213333	3.26516138	97.2360934301333	93.9709320501333	50059.625	9.385304194868475E7	0	7410	0.10824360826951196	1.2375160214016192	1.3884437320231375	413.61639404296875	413.62176513671875
706	413.6699523925781	25.2334210933333					1	DETECTED	413.6700 m/z @25.23 [151020OFc1_NvH-0949-CRLM-18.raw]	413.6699523925781	25.2334210933333	1.7711654496	98.1721228088	96.40095735919999	76481.8203125	1.2126033065438536E8	0	7410	2.3982737074311515	2.054383832974483	5.937722958174471	413.6600036621094	413.6729431152344
707	413.68304443359375	32.3455882618667					1	DETECTED	413.6830 m/z @32.35 [151020OFc1_NvH-0949-CRLM-18.raw]	413.68304443359375	32.3455882618667	0.493416820266667	99.6377872077333	99.14437038746662	179767.15625	1.3736089215638238E8	0	7410	18.561591189979108	2.033407237837828	0.006966057710212906	413.6732482910156	413.69207763671875
708	413.70208740234375	22.0620362637333					1	DETECTED	413.7021 m/z @22.06 [151020OFc1_NvH-0949-CRLM-18.raw]	413.70208740234375	22.0620362637333	2.51837383733333	89.9359643424	87.41759050506667	251638.09375	1.5000960726496226E8	0	7410	1.2885429025802608	0.568499870850024	0.29491828507126433	413.692138671875	413.7032165527344
709	413.7132568359375	22.7368432738667					1	DETECTED	413.7133 m/z @22.74 [151020OFc1_NvH-0949-CRLM-18.raw]	413.7132568359375	22.7368432738667	3.7703395096	99.3338614061333	95.56352189653329	1564993.875	1.9635516638527083E8	4	7410	3.3599615772873115	0.900838537938297	0.3718555495050973	413.7032775878906	413.7162170410156
710	413.72625732421875	41.9116115981333					1	DETECTED	413.7263 m/z @41.91 [151020OFc1_NvH-0949-CRLM-18.raw]	413.72625732421875	41.9116115981333	1.86081256373333	97.2258559117333	95.36504334799997	1.2928854E7	4.369138263259241E8	2	7410	0.20301341230969427	0.7612153597331751	0.04003327466989213	413.7162780761719	413.7362060546875
711	413.73626708984375	37.7099068730667					1	DETECTED	413.7363 m/z @37.71 [151020OFc1_NvH-0949-CRLM-18.raw]	413.73626708984375	37.7099068730667	3.79809501173333	97.2469223781333	93.44882736639998	1922361.625	1.750960228874126E8	0	7410	12.47132784627222	0.5074485518808529	0.014656691471137366	413.73626708984375	413.7462463378906
712	413.74920654296875	42.5516061432					1	DETECTED	413.7492 m/z @42.55 [151020OFc1_NvH-0949-CRLM-18.raw]	413.74920654296875	42.5516061432	3.08714425786667	70.9140720805333	67.82692782266663	469176.53125	1.2453920712654477E8	0	7410	2.6576926011215036	0.506642541371447	0.008787417208840248	413.74627685546875	413.7496032714844
713	413.7596130371094	65.6156635389333					1	DETECTED	413.7596 m/z @65.62 [151020OFc1_NvH-0949-CRLM-18.raw]	413.7596130371094	65.6156635389333	3.5670389184	97.6774038336	94.1103649152	603578.4375	1.8996363188990632E8	0	7410	40.23371178594364	0.5036499778742524	0.006582683348826099	413.7496337890625	413.763427734375
714	413.7734375	31.7186410488					1	DETECTED	413.7734 m/z @31.72 [151020OFc1_NvH-0949-CRLM-18.raw]	413.7734375	31.7186410488	2.58269141493333	95.3254740098667	92.74278259493336	3966103.0	2.4806760745420372E8	2	7410	0.21013083087693119	0.5093031463011561	0.7676013143651296	413.7635192871094	413.7833557128906
715	413.8005065917969	25.2334210933333					1	DETECTED	413.8005 m/z @25.23 [151020OFc1_NvH-0949-CRLM-18.raw]	413.8005065917969	25.2334210933333	1.6017691504	99.3848091117333	97.7830399613333	61120.06640625	1.5547906737563527E8	0	7410	94.45073170243722	2.3270331369651336	3.653638965851903	413.7922668457031	413.8063049316406
716	413.8165588378906	38.1412645872					1	DETECTED	413.8166 m/z @38.14 [151020OFc1_NvH-0949-CRLM-18.raw]	413.8165588378906	38.1412645872	0.650917664	99.4724164589333	98.82149879493329	87744.7734375	1.5173889280024067E8	0	7410	65.72853716008228	1.4830289297350903	1.962395250482785	413.80657958984375	413.8263244628906
717	413.8484802246094	27.9935330976					1	DETECTED	413.8485 m/z @27.99 [151020OFc1_NvH-0949-CRLM-18.raw]	413.8484802246094	27.9935330976	0.1424663728	99.7933690274667	99.6509026546667	69203.9453125	1.3738451171454346E8	0	7410	70.68512843749075	1.7217876183914897	3.496783799731639	413.8385925292969	413.85321044921875
718	413.86322021484375	22.6599334128					1	DETECTED	413.8632 m/z @22.66 [151020OFc1_NvH-0949-CRLM-18.raw]	413.86322021484375	22.6599334128	0.561561981866667	99.9904397221333	99.42887774026664	203006.125	1.3578427364010426E8	0	7410	1.6206451606650738	3.579873569450657	0.10872208508643469	413.8532409667969	413.8641052246094
719	413.8741149902344	10.0695078568					1	DETECTED	413.8741 m/z @10.07 [151020OFc1_NvH-0949-CRLM-18.raw]	413.8741149902344	10.0695078568	0.728539074666667	99.9904397221333	99.26190064746663	615039.4375	1.6346205704770485E8	0	7410	0.8762751967615579	7.4586621891855485	31.868444648801045	413.8641357421875	413.8746337890625
720	413.8846435546875	26.4168159357333					1	DETECTED	413.8846 m/z @26.42 [151020OFc1_NvH-0949-CRLM-18.raw]	413.8846435546875	26.4168159357333	0.0940544941333333	100.0009934816	99.90693898746667	1.6006865E7	3.7591024168003297E8	3	7410	0.17952655565819242	15.996909068067858	38.50863400059426	413.8746643066406	413.8946228027344
721	413.894775390625	18.8493500832					1	DETECTED	413.8948 m/z @18.85 [151020OFc1_NvH-0949-CRLM-18.raw]	413.894775390625	18.8493500832	0.0153077733333333	99.9591113514667	99.94380357813337	525224.6875	1.6635617519909054E8	0	7410	0.08610066624903112	10.371868584782018	16.41087657127097	413.8946533203125	413.9002990722656
722	413.9103088378906	16.2110192312					1	DETECTED	413.9103 m/z @16.21 [151020OFc1_NvH-0949-CRLM-18.raw]	413.9103088378906	16.2110192312	0.0153077733333333	99.9904397221333	99.97513194879997	743542.625	1.7604948163762376E8	0	7410	7.458156436461373	0.9608780844636772	1.1393196188977215	413.90032958984375	413.9202880859375
723	413.9374694824219	45.1555501650667					1	DETECTED	413.9375 m/z @45.16 [151020OFc1_NvH-0949-CRLM-18.raw]	413.9374694824219	45.1555501650667	0.239884706666667	99.9904397221333	99.75055501546663	57816.078125	1.2808031938662072E8	0	7410	64.00971194153094	1.0649916787918214	1.1152767854297745	413.9333190917969	413.9427490234375
724	413.9528503417969	22.0513154701333					1	DETECTED	413.9529 m/z @22.05 [151020OFc1_NvH-0949-CRLM-18.raw]	413.9528503417969	22.0513154701333	0.00504750053333333	99.9280632122667	99.92301571173336	234325.8125	1.3353169400100468E8	0	7410	1.1081531525681818	5.710065650878412	0.6152644191219843	413.94293212890625	413.9542236328125
725	413.9642639160156	10.8335013477333					1	DETECTED	413.9643 m/z @10.83 [151020OFc1_NvH-0949-CRLM-18.raw]	413.9642639160156	10.8335013477333	0.1521496784	99.6690519336	99.51690225520001	5071691.5	2.738115210389452E8	4	7410	0.249442040867061	45.623038483109745	53.51999735283893	413.9544372558594	413.9742431640625
726	413.9832763671875	43.4922189557333					1	DETECTED	413.9833 m/z @43.49 [151020OFc1_NvH-0949-CRLM-18.raw]	413.9832763671875	43.4922189557333	0.00504750053333333	99.94875702	99.94370951946667	625801.0625	1.6365961965254116E8	4	7410	0.17328032298819807	0.5032755106204243	0.017700889246174616	413.9742736816406	413.9932556152344
727	413.99591064453125	25.3200762626667					1	DETECTED	413.9959 m/z @25.32 [151020OFc1_NvH-0949-CRLM-18.raw]	413.99591064453125	25.3200762626667	0.00504750053333333	99.6067693210667	99.60172182053336	386851.125	1.5081283969142708E8	0	7410	0.30125112609379556	0.5110932057324074	0.013427411869434937	413.99334716796875	414.0058288574219
728	414.0550537109375	24.7009189896					1	DETECTED	414.0551 m/z @24.70 [151020OFc1_NvH-0949-CRLM-18.raw]	414.0550537109375	24.7009189896	0.103781451733333	98.5853014032	98.48151995146668	69485.703125	1.4104496864257926E8	0	7410	70.82371509774529	2.001889849984716	2.0614705855287774	414.045166015625	414.0601806640625
729	414.0707702636719	36.5074163104					1	DETECTED	414.0708 m/z @36.51 [151020OFc1_NvH-0949-CRLM-18.raw]	414.0707702636719	36.5074163104	0.0746406	99.419729564	99.345088964	73892.0546875	1.4731931804008785E8	0	7410	20.968705846779887	1.3759967902443975	1.7496152159508	414.06097412109375	414.0791320800781
730	414.0892639160156	89.9894678869333					1	DETECTED	414.0893 m/z @89.99 [151020OFc1_NvH-0949-CRLM-18.raw]	414.0892639160156	89.9894678869333	0.881429661866667	99.3232848917333	98.44185522986663	1173977.375	1.547961573387021E8	0	7410	0.06276659239739502	0.5031797739251008	3.478003680061763	414.0793151855469	414.0986328125
731	414.174072265625	91.4930796781333					1	DETECTED	414.1741 m/z @91.49 [151020OFc1_NvH-0949-CRLM-18.raw]	414.174072265625	91.4930796781333	3.59838928346667	98.4041846234667	94.80579534000003	174453.15625	1.402478425213513E8	0	7410	0.07272211091427039	0.5020865153552317	0.8040151971871463	414.1640930175781	414.17840576171875
732	414.1885986328125	10.5711668077333					1	DETECTED	414.1886 m/z @10.57 [151020OFc1_NvH-0949-CRLM-18.raw]	414.1885986328125	10.5711668077333	3.28357127706667	96.8211086317333	93.53753735466663	298138.1875	1.4840985160230026E8	0	7410	15.099115079268374	14.169936394438507	60.86219578642664	414.17864990234375	414.1933898925781
733	414.2033996582031	18.1345269517333					1	DETECTED	414.2034 m/z @18.13 [151020OFc1_NvH-0949-CRLM-18.raw]	414.2033996582031	18.1345269517333	3.08714425786667	99.075181516	95.98803725813333	1631997.375	2.3910608660403398E8	4	7410	3.2938306220284836	1.547747334628793	10.234452326833793	414.19342041015625	414.2087097167969
734	414.2187194824219	26.3995970453333					1	DETECTED	414.2187 m/z @26.40 [151020OFc1_NvH-0949-CRLM-18.raw]	414.2187194824219	26.3995970453333	1.99676051626667	98.8363751202667	96.83961460400002	1.0266733E7	4.097092714095853E8	2	7410	0.16867282049449983	3.0991133996019746	0.5146119370596607	414.208740234375	414.2202453613281
735	414.2302551269531	16.0480837005333					1	DETECTED	414.2303 m/z @16.05 [151020OFc1_NvH-0949-CRLM-18.raw]	414.2302551269531	16.0480837005333	2.6650698312	99.0650588018667	96.3999889706667	1.2174193E7	5.114450790090585E8	2	7410	0.18987020733254134	55.934655854390535	1.0234649059788203	414.22027587890625	414.240234375
736	414.2488098144531	69.1056800509333					1	DETECTED	414.2488 m/z @69.11 [151020OFc1_NvH-0949-CRLM-18.raw]	414.2488098144531	69.1056800509333	3.0045223952	99.0960811728	96.0915587776	2882341.25	3.601216999383913E8	2	7410	21.68179095786971	0.7654360532375887	0.36102418942720865	414.2402648925781	414.2587890625
737	414.2607116699219	65.597896552					1	DETECTED	414.2607 m/z @65.60 [151020OFc1_NvH-0949-CRLM-18.raw]	414.2607116699219	65.597896552	3.3595105072	87.5569988045333	84.1974882973333	238399.921875	1.5202463518960387E8	0	7410	56.40447855948211	0.6949345358911779	0.0036807639273077164	414.2588195800781	414.2610168457031
738	414.2711181640625	45.2107762088					1	DETECTED	414.2711 m/z @45.21 [151020OFc1_NvH-0949-CRLM-18.raw]	414.2711181640625	45.2107762088	0.0646118256	99.9904397221333	99.9258278965333	2753439.75	2.6476789098687407E8	2	7410	1.4933678362187237	0.5076056326122432	1.7202601730361624	414.2611999511719	414.2809753417969
739	414.2847595214844	92.6374252688					1	DETECTED	414.2848 m/z @92.64 [151020OFc1_NvH-0949-CRLM-18.raw]	414.2847595214844	92.6374252688	3.292808836	98.4256761653333	95.1328673293333	1057840.25	1.8517112746417883E8	3	7410	0.1427239286771993	0.6348691022978532	0.013320836475624365	414.2811584472656	414.2907409667969
740	414.3007507324219	91.2050788416					1	DETECTED	414.3008 m/z @91.21 [151020OFc1_NvH-0949-CRLM-18.raw]	414.3007507324219	91.2050788416	4.84204376506667	92.3441513352	87.50210757013332	143260.0625	1.2454892574156494E8	0	7410	0.0701341804371367	0.5043223033308557	12.952315327960015	414.2956237792969	414.3106689453125
741	414.3120422363281	69.5507063328					1	DETECTED	414.3120 m/z @69.55 [151020OFc1_NvH-0949-CRLM-18.raw]	414.3120422363281	69.5507063328	32.3765195138667	99.2504524618667	66.873932948	142500.84375	1.8550259727636296E8	0	7410	59.567198760598984	0.8034162928816744	0.6139923926274778	414.3111572265625	414.322021484375
742	414.3616943359375	35.6752232136					1	DETECTED	414.3617 m/z @35.68 [151020OFc1_NvH-0949-CRLM-18.raw]	414.3616943359375	35.6752232136	0.747666284	99.9904397221333	99.2427734381333	160036.578125	1.753511742827393E8	0	7410	68.74949369147367	1.3940859421840277	1.9165844936252983	414.3519287109375	414.3714904785156
743	414.45074462890625	19.7005273805333					1	DETECTED	414.4507 m/z @19.70 [151020OFc1_NvH-0949-CRLM-18.raw]	414.45074462890625	19.7005273805333	3.73128492453333	98.5853014032	94.85401647866668	553325.0	1.4367636154802424E8	0	7410	1.5744026039016923	0.5819874511604423	1.4834423230803795	414.4409484863281	414.4550476074219
744	414.4652099609375	10.8625046464					1	DETECTED	414.4652 m/z @10.86 [151020OFc1_NvH-0949-CRLM-18.raw]	414.4652099609375	10.8625046464	3.0045223952	99.5445135106667	96.5399911154667	2072214.625	1.892697377190172E8	0	7410	0.23230602128531963	0.9933585282990127	153.07328217227086	414.4554138183594	414.4751892089844
745	414.47991943359375	50.8062504992					1	DETECTED	414.4799 m/z @50.81 [151020OFc1_NvH-0949-CRLM-18.raw]	414.47991943359375	50.8062504992	3.1881602432	99.1883087984	96.0001485552	363105.53125	1.6671457312102255E8	0	7410	25.860317141079094	0.5528991401578905	0.14139782118443522	414.4752197265625	414.48358154296875
746	414.49365234375	29.2874689672					1	DETECTED	414.4937 m/z @29.29 [151020OFc1_NvH-0949-CRLM-18.raw]	414.49365234375	29.2874689672	3.45182979626667	99.1065210666667	95.65469127040004	364429.0	1.5455254900204605E8	0	7410	13.263153796012748	0.5036891733421004	0.0721312505303463	414.4836730957031	414.5035705566406
747	414.52020263671875	25.2483521805333					1	DETECTED	414.5202 m/z @25.25 [151020OFc1_NvH-0949-CRLM-18.raw]	414.52020263671875	25.2483521805333	4.71293233493333	99.4724164589333	94.75948412399997	201488.140625	1.635382359664899E8	0	7410	7.8661547250628985	2.976943893491918	0.011188420513287166	414.5102844238281	414.5278015136719
748	414.5378112792969	18.1085227848					1	DETECTED	414.5378 m/z @18.11 [151020OFc1_NvH-0949-CRLM-18.raw]	414.5378112792969	18.1085227848	3.91084797306667	99.4929557152	95.58210774213333	1179915.0	1.6015505647214216E8	3	7410	0.2652616058525368	0.8768429753814797	0.12719748788986285	414.52783203125	414.5423278808594
749	414.5523376464844	26.4290056773333					1	DETECTED	414.5523 m/z @26.43 [151020OFc1_NvH-0949-CRLM-18.raw]	414.5523376464844	26.4290056773333	0.592297222133333	97.2053566338667	96.61305941173336	3986574.5	2.089773202145665E8	0	7410	0.18069460020189965	0.5200301362355738	1.0247568066882211	414.5423583984375	414.5540771484375
750	414.5641174316406	16.0480837005333					1	DETECTED	414.5641 m/z @16.05 [151020OFc1_NvH-0949-CRLM-18.raw]	414.5641174316406	16.0480837005333	0.660730054133333	99.6896033802667	99.02887332613336	7801613.0	4.4744187095067596E8	3	7410	10.904686980935722	0.588660289289215	0.3144378220476599	414.5541687011719	414.5740966796875
751	414.57867431640625	16.1862904122667					1	DETECTED	414.5787 m/z @16.19 [151020OFc1_NvH-0949-CRLM-18.raw]	414.57867431640625	16.1862904122667	3.1605579384	98.3829660093333	95.2224080709333	230341.703125	1.4794118847002438E8	0	7410	0.09846323103072763	0.5106192168467356	0.10965236241061853	414.5741271972656	414.5886535644531
752	414.59820556640625	48.3595892072					1	DETECTED	414.5982 m/z @48.36 [151020OFc1_NvH-0949-CRLM-18.raw]	414.59820556640625	48.3595892072	3.0045223952	98.7737886866667	95.7692662914667	86461.59375	1.5238390233783683E8	0	7410	58.34185030159684	1.070750603068151	1.1011460935313593	414.58868408203125	414.59844970703125
753	414.6085510253906	21.436320672					1	DETECTED	414.6086 m/z @21.44 [151020OFc1_NvH-0949-CRLM-18.raw]	414.6085510253906	21.436320672	3.19739712213333	94.0051386101333	90.80774148799998	119947.625	1.464073199088082E8	3	7410	0.11888093526145127	2.5296072772077047	0.06702418287493807	414.5986633300781	414.61834716796875
754	414.6357421875	30.5947290077333					1	DETECTED	414.6357 m/z @30.59 [151020OFc1_NvH-0949-CRLM-18.raw]	414.6357421875	30.5947290077333	0.7381473632	99.1065210666667	98.3683737034667	168244.34375	1.5079514682966664E8	0	7410	17.611239888756128	1.6473482275134772	876.1758957194447	414.6257629394531	414.64544677734375
755	414.6908874511719	22.9089788853333					1	DETECTED	414.6909 m/z @22.91 [151020OFc1_NvH-0949-CRLM-18.raw]	414.6908874511719	22.9089788853333	3.99839249573333	97.6560539466667	93.65766145093338	280346.3125	1.435648101347101E8	0	7410	9.378508055715084	0.5272983912834571	0.05641203377649921	414.68096923828125	414.6910400390625
756	414.7010498046875	19.7256172562667					1	DETECTED	414.7010 m/z @19.73 [151020OFc1_NvH-0949-CRLM-18.raw]	414.7010498046875	19.7256172562667	1.1833928104	97.0347105765333	95.8513177661333	408999.21875	1.4260329016170296E8	0	7410	2.395224831191367	0.5068744542992288	0.9108353885624951	414.6910705566406	414.7061462402344
757	414.7161865234375	22.4740458736					1	DETECTED	414.7162 m/z @22.47 [151020OFc1_NvH-0949-CRLM-18.raw]	414.7161865234375	22.4740458736	1.8427125568	99.2920433544	97.4493307976	1414887.25	1.9894377634198296E8	2	7410	0.6216785294375988	4.390799435616539	0.40051567206431443	414.7062072753906	414.71917724609375
758	414.72918701171875	41.9116115981333					1	DETECTED	414.7292 m/z @41.91 [151020OFc1_NvH-0949-CRLM-18.raw]	414.72918701171875	41.9116115981333	0.1328794592	95.2062315314667	95.0733520722667	1589522.75	2.2131828822112736E8	2	7410	25.312407064141205	0.5060699936148968	1.5475171805627481	414.71923828125	414.7391662597656
759	414.74432373046875	31.3589576352					1	DETECTED	414.7443 m/z @31.36 [151020OFc1_NvH-0949-CRLM-18.raw]	414.74432373046875	31.3589576352	3.82632759786667	93.8381970192	90.01186942133333	227709.34375	1.5510113593521345E8	0	7410	9.431868332999578	1.9702402209387173	0.014186648651562401	414.73919677734375	414.7443542480469
760	414.7543640136719	33.1851810592					1	DETECTED	414.7544 m/z @33.19 [151020OFc1_NvH-0949-CRLM-18.raw]	414.7543640136719	33.1851810592	1.81607309946667	99.9801397645333	98.16406666506664	4045682.25	2.8860600728583807E8	2	7410	24.0067410258995	0.5604108119246911	3.7789405386832513	414.744384765625	414.7642822265625
761	414.7727355957031	45.2107762088					1	DETECTED	414.7727 m/z @45.21 [151020OFc1_NvH-0949-CRLM-18.raw]	414.7727355957031	45.2107762088	3.65679216266667	99.7103514309333	96.05355926826662	1081737.25	1.8400511721509922E8	0	7410	26.78322594501181	0.5055310587047455	0.009284931466542851	414.764404296875	414.78228759765625
762	414.7866516113281	22.8126946237333					1	DETECTED	414.7867 m/z @22.81 [151020OFc1_NvH-0949-CRLM-18.raw]	414.7866516113281	22.8126946237333	3.70345409013333	98.245848992	94.54239490186667	169419.046875	1.2664558713060816E8	0	7410	0.29723511973639916	4.444926622322914	7.853950132451571	414.7838439941406	414.7964172363281
763	414.83270263671875	31.9290537224					1	DETECTED	414.8327 m/z @31.93 [151020OFc1_NvH-0949-CRLM-18.raw]	414.83270263671875	31.9290537224	0.650917664	99.9904397221333	99.3395220581333	79637.5859375	1.526539923337625E8	0	7410	145.75555442921248	2.0360143937871764	3.915862515519744	414.82275390625	414.8426208496094
764	414.85577392578125	20.4128132629333					1	DETECTED	414.8558 m/z @20.41 [151020OFc1_NvH-0949-CRLM-18.raw]	414.85577392578125	20.4128132629333	0.00504750053333333	99.85513902	99.85009151946666	206802.859375	1.442922198533272E8	0	7410	0.1850252199633715	0.5108263072060271	0.04089020006821669	414.8458251953125	414.8568420410156
765	414.8668518066406	13.8335626144					1	DETECTED	414.8669 m/z @13.83 [151020OFc1_NvH-0949-CRLM-18.raw]	414.8668518066406	13.8335626144	0.0153077733333333	99.9801397645333	99.96483199119997	1018916.375	1.6513031410903904E8	3	7410	15.859662690373534	2.4059248727593676	2.231731276521899	414.85687255859375	414.8768310546875
766	414.8783874511719	21.502983912					1	DETECTED	414.8784 m/z @21.50 [151020OFc1_NvH-0949-CRLM-18.raw]	414.8783874511719	21.502983912	0.0253658904	100.0009934816	99.97562759120001	316958.25	1.7005816279304335E8	0	7410	0.2569240649361788	4.304047578552778	0.010361319361473885	414.8768615722656	414.88018798828125
767	414.89019775390625	42.404978628					1	DETECTED	414.8902 m/z @42.40 [151020OFc1_NvH-0949-CRLM-18.raw]	414.89019775390625	42.404978628	0.0153077733333333	100.0009934816	99.98568570826667	2255469.0	1.9566826736483654E8	3	7410	0.18506183312825897	0.5148574932558173	0.031897770306374716	414.8802185058594	414.8903503417969
768	414.9003601074219	5.294586352					1	DETECTED	414.9004 m/z @5.29 [151020OFc1_NvH-0949-CRLM-18.raw]	414.9003601074219	5.294586352	0.00504750053333333	99.9904397221333	99.98539222159997	3995270.25	3.496871824190843E8	3	7410	0.13168828495567197	66.45145940101997	145.3315479954063	414.890380859375	414.91033935546875
769	414.9104309082031	14.9001818472					1	DETECTED	414.9104 m/z @14.90 [151020OFc1_NvH-0949-CRLM-18.raw]	414.9104309082031	14.9001818472	0.0253658904	100.0009934816	99.97562759120001	210594.390625	1.456034796259946E8	0	7410	11.182598636703288	0.5889875807237296	0.18040912332731787	414.9103698730469	414.92041015625
770	414.93756103515625	41.9892040066667					1	DETECTED	414.9376 m/z @41.99 [151020OFc1_NvH-0949-CRLM-18.raw]	414.93756103515625	41.9892040066667	0.385518017333333	100.0009934816	99.61547546426667	66868.625	1.424384934862709E8	0	7410	70.1029434318591	1.1890849309850617	1.5376969897199417	414.9313659667969	414.9413757324219
771	414.9516296386719	19.7553832421333					1	DETECTED	414.9516 m/z @19.76 [151020OFc1_NvH-0949-CRLM-18.raw]	414.9516296386719	19.7553832421333	0.680156695733333	99.9697319093333	99.28957521359997	281546.875	1.4435622293427372E8	0	7410	18.026948674815667	0.50315202992826	1.825791274389823	414.94171142578125	414.9615783691406
772	414.9662780761719	10.8625046464					1	DETECTED	414.9663 m/z @10.86 [151020OFc1_NvH-0949-CRLM-18.raw]	414.9662780761719	10.8625046464	0.0253658904	99.6796223042667	99.6542564138667	208992.890625	1.4723450322371647E8	0	7410	2.0293546164293303	1.3305527549738778	0.33857130416669545	414.9616394042969	414.97625732421875
773	415.00689697265625	46.5879253965333					1	DETECTED	415.0069 m/z @46.59 [151020OFc1_NvH-0949-CRLM-18.raw]	415.00689697265625	46.5879253965333	1.67925599173333	99.9697319093333	98.29047591759998	325895.15625	1.438382538451462E8	0	7410	0.07692035516917173	0.9874105845071923	0.3397130703671869	414.9969482421875	415.0168762207031
774	415.03662109375	43.9717802010667					1	DETECTED	415.0366 m/z @43.97 [151020OFc1_NvH-0949-CRLM-18.raw]	415.03662109375	43.9717802010667	0.0253658904	100.0009934816	99.97562759120001	91090.265625	1.3814850669970205E8	0	7410	27.597362156042507	1.1187784562910643	1.5806096535854424	415.0266418457031	415.0464782714844
775	415.0727844238281	35.448270076					1	DETECTED	415.0728 m/z @35.45 [151020OFc1_NvH-0949-CRLM-18.raw]	415.0727844238281	35.448270076	0.00504750053333333	99.8965788173333	99.89153131679997	65495.3125	1.3595253451434022E8	0	7410	98.29906471617974	1.3642733219211625	1.706060888125688	415.06280517578125	415.08270263671875
776	415.0927734375	90.0194191933333					1	DETECTED	415.0928 m/z @90.02 [151020OFc1_NvH-0949-CRLM-18.raw]	415.0927734375	90.0194191933333	0.522518838933333	98.5651055629333	98.04258672399996	126736.265625	1.4209045198701146E8	0	7410	0.05237334410527694	0.5477429181109056	0.09548583622181119	415.0828552246094	415.10272216796875
777	415.1684875488281	12.9029616138667					1	DETECTED	415.1685 m/z @12.90 [151020OFc1_NvH-0949-CRLM-18.raw]	415.1684875488281	12.9029616138667	2.76600591626667	96.6395897338667	93.87358381760004	195384.015625	1.372268762240748E8	0	7410	0.1286779470664552	0.6686476241964746	1154.963217782125	415.1588439941406	415.1766662597656
778	415.18670654296875	24.76221776					1	DETECTED	415.1867 m/z @24.76 [151020OFc1_NvH-0949-CRLM-18.raw]	415.18670654296875	24.76221776	2.37276276133333	98.1822412050667	95.80947844373337	471143.78125	1.625375392338495E8	3	7410	8.884619127068637	6.18340083641507	0.6917851482400411	415.1767578125	415.1966857910156
779	415.20794677734375	20.0944728826667					1	DETECTED	415.2079 m/z @20.09 [151020OFc1_NvH-0949-CRLM-18.raw]	415.20794677734375	20.0944728826667	1.88761451786667	99.7626298922667	97.87501537440004	1166295.125	2.1010770287051952E8	4	7410	2.3984125816574426	1.3279049913926428	0.8445167223002177	415.1979675292969	415.2179260253906
780	415.2196044921875	29.3489554034667					1	DETECTED	415.2196 m/z @29.35 [151020OFc1_NvH-0949-CRLM-18.raw]	415.2196044921875	29.3489554034667	3.27440527173333	97.548428016	94.27402274426667	1075014.5	2.1775293461310768E8	2	7410	10.444568722223067	0.9763437952360499	0.21626729579537057	415.21795654296875	415.2243957519531
781	415.2344055175781	5.294586352					1	DETECTED	415.2344 m/z @5.29 [151020OFc1_NvH-0949-CRLM-18.raw]	415.2344055175781	5.294586352	3.11470697706667	99.5859841901333	96.47127721306663	1379187.875	2.5155614213582107E8	3	7410	14.237749004748766	12.561580773093445	69.54592432966416	415.22442626953125	415.2366943359375
782	415.2467041015625	23.96290814					1	DETECTED	415.2467 m/z @23.96 [151020OFc1_NvH-0949-CRLM-18.raw]	415.2467041015625	23.96290814	2.252918064	99.6167230621333	97.3638049981333	3167981.25	4.0107082076765376E8	3	7410	20.149145414880444	79.99399212439481	0.26888304898924326	415.2367248535156	415.2566223144531
783	415.2684020996094	51.0443188498667					1	DETECTED	415.2684 m/z @51.04 [151020OFc1_NvH-0949-CRLM-18.raw]	415.2684020996094	51.0443188498667	2.10654689173333	99.8037625832	97.69721569146667	2.0211374E7	4.8347347618763936E8	2	7410	0.19103677836672261	1.7032523927270733	0.019256369485591725	415.2584228515625	415.27838134765625
784	415.28057861328125	53.1666726850667					1	DETECTED	415.2806 m/z @53.17 [151020OFc1_NvH-0949-CRLM-18.raw]	415.28057861328125	53.1666726850667	0.532293418133333	99.824526648	99.29223322986667	454164.40625	1.5227658457420424E8	2	7410	78.23993857429332	1.0161457608392057	0.010267477169608507	415.2784118652344	415.29052734375
785	415.29168701171875	43.5889095418667					1	DETECTED	415.2917 m/z @43.59 [151020OFc1_NvH-0949-CRLM-18.raw]	415.29168701171875	43.5889095418667	4.60582937893333	76.39095248	71.78512310106666	309356.40625	1.122718837357906E8	0	7410	0.3065536914208664	0.9205642471076972	1.6187737884749736	415.2906799316406	415.30120849609375
786	415.3036804199219	91.2244410594667					1	DETECTED	415.3037 m/z @91.22 [151020OFc1_NvH-0949-CRLM-18.raw]	415.3036804199219	91.2244410594667	0.890968902666667	97.3759211301333	96.48495222746664	76451.2578125	1.56945148629384E8	0	7410	0.20787887237707992	0.5340487303531792	0.002438202100036314	415.3020324707031	415.30718994140625
787	415.3294982910156	32.7134134570667					1	DETECTED	415.3295 m/z @32.71 [151020OFc1_NvH-0949-CRLM-18.raw]	415.3294982910156	32.7134134570667	14.8420181474667	99.8657595544	85.0237414069333	45177.76953125	1.3728262368461692E8	0	7410	76.54066878978375	2.3787661772906166	3.757532354581233	415.3205261230469	415.33111572265625
788	415.4345703125	34.7100614490667					1	DETECTED	415.4346 m/z @34.71 [151020OFc1_NvH-0949-CRLM-18.raw]	415.4345703125	34.7100614490667	2.64693237573333	99.6587951618667	97.01186278613338	225976.109375	1.380511418527377E8	0	7410	11.613267739831969	1.8883314046590225	0.0020499468330821965	415.4247741699219	415.44451904296875
789	415.459716796875	20.5095413157333					1	DETECTED	415.4597 m/z @20.51 [151020OFc1_NvH-0949-CRLM-18.raw]	415.459716796875	20.5095413157333	3.45182979626667	99.5756715762667	96.12384178000003	2584236.75	2.0234205789811122E8	0	7410	0.37201215951375843	4.13042777308431	6.412603600790011	415.4497375488281	415.4696960449219
790	415.4725646972656	20.1814388098667					1	DETECTED	415.4726 m/z @20.18 [151020OFc1_NvH-0949-CRLM-18.raw]	415.4725646972656	20.1814388098667	3.8168049192	99.1572966882667	95.3404917690667	289457.1875	1.4164543421246317E8	0	7410	0.0897894619394215	0.6102301905279285	1.7819792575568016	415.4698181152344	415.4825439453125
791	415.4877624511719	28.1036283736					1	DETECTED	415.4878 m/z @28.10 [151020OFc1_NvH-0949-CRLM-18.raw]	415.4877624511719	28.1036283736	2.98606655813333	96.8508486589333	93.86478210079997	188696.5625	1.6248625278755155E8	0	7410	0.030332445465802493	2.880630810175609	0.1060267204913732	415.4828186035156	415.4902038574219
792	415.500244140625	6.65640474346667					1	DETECTED	415.5002 m/z @6.66 [151020OFc1_NvH-0949-CRLM-18.raw]	415.500244140625	6.65640474346667	2.1248633176	98.1721228088	96.0472594912	208488.0625	1.4457456716914237E8	4	7410	0.1922624369347803	1.0293070454227657	13.898980315740179	415.4902648925781	415.510009765625
793	415.5240478515625	19.1968065682667					1	DETECTED	415.5240 m/z @19.20 [151020OFc1_NvH-0949-CRLM-18.raw]	415.5240478515625	19.1968065682667	4.55836522693333	99.5241405109333	94.96577528399996	731766.1875	1.4619202415387094E8	3	7410	0.07527993416840673	0.6708669443702125	0.7303174079413051	415.5140686035156	415.5340270996094
794	415.5458679199219	34.6172418010667					1	DETECTED	415.5459 m/z @34.62 [151020OFc1_NvH-0949-CRLM-18.raw]	415.5458679199219	34.6172418010667	1.78049851653333	96.8310626952	95.05056417866668	345866.53125	1.659050295507451E8	0	7410	12.325915134816995	0.5993125599401646	0.446407605213618	415.535888671875	415.5542907714844
795	415.5643005371094	29.3991572589333					1	DETECTED	415.5643 m/z @29.40 [151020OFc1_NvH-0949-CRLM-18.raw]	415.5643005371094	29.3991572589333	2.6650698312	96.6922496634667	94.0271798322667	1320993.375	2.0825791424154207E8	3	7410	23.64112261920247	2.3932015010546017	0.1438210924922857	415.5543212890625	415.5709228515625
796	415.5809326171875	23.96290814					1	DETECTED	415.5809 m/z @23.96 [151020OFc1_NvH-0949-CRLM-18.raw]	415.5809326171875	23.96290814	3.1239397224	99.6896033802667	96.56566365786671	2252342.75	1.9927820827774933E8	3	7410	0.13594332204030835	0.5995541469042653	0.03366619092956512	415.5709533691406	415.5907897949219
797	415.5927734375	40.5334703842667					1	DETECTED	415.5928 m/z @40.53 [151020OFc1_NvH-0949-CRLM-18.raw]	415.5927734375	40.5334703842667	3.1881602432	91.8128697368	88.6247094936	302267.53125	1.4366566530907023E8	0	7410	14.949059497527386	1.1865574172343532	6.948102518109199	415.5909423828125	415.6025695800781
798	415.63519287109375	34.9549609914667					1	DETECTED	415.6352 m/z @34.95 [151020OFc1_NvH-0949-CRLM-18.raw]	415.63519287109375	34.9549609914667	5.69223174053333	96.9799610810667	91.28772934053337	192135.765625	1.4840302672814012E8	0	7410	1.3617564734817051	2.1819014692540564	0.1130132446158078	415.6252746582031	415.6450500488281
799	415.6667785644531	23.7081864997333					1	DETECTED	415.6668 m/z @23.71 [151020OFc1_NvH-0949-CRLM-18.raw]	415.6667785644531	23.7081864997333	6.76759902	95.759316392	88.991717372	379186.96875	1.347510448551794E8	0	7410	0.30850696253823884	0.8922682005560219	0.19992385142826674	415.6570739746094	415.6742248535156
800	415.684326171875	23.96290814					1	DETECTED	415.6843 m/z @23.96 [151020OFc1_NvH-0949-CRLM-18.raw]	415.684326171875	23.96290814	3.60786745093333	98.2030514157333	94.59518396479997	469266.75	1.411699792662415E8	0	7410	0.8973871531079531	0.5385413828837214	5.510358858739074	415.6744689941406	415.6943054199219
801	415.69586181640625	28.0224728882667					1	DETECTED	415.6959 m/z @28.02 [151020OFc1_NvH-0949-CRLM-18.raw]	415.69586181640625	28.0224728882667	4.14653660106667	88.0134376058667	83.86690100480003	124536.4140625	1.2880711665675297E8	0	7410	10.489211061718692	2.3844086717709656	4.123912551532012	415.6943359375	415.7002868652344
802	415.7102966308594	20.5095413157333					1	DETECTED	415.7103 m/z @20.51 [151020OFc1_NvH-0949-CRLM-18.raw]	415.7102966308594	20.5095413157333	2.7199194144	99.5651844626667	96.84526504826671	2217647.75	2.4207592889944372E8	0	7410	0.44314784948397445	1.1309141027098866	6.643495316805712	415.7003173828125	415.7198486328125
803	415.7298583984375	44.6639682050667					1	DETECTED	415.7299 m/z @44.66 [151020OFc1_NvH-0949-CRLM-18.raw]	415.7298583984375	44.6639682050667	1.1086186696	98.8780794064	97.7694607368	6524805.0	3.8001254645434004E8	2	7410	23.519931197994435	0.5096189148712427	0.02015833803162777	415.7198791503906	415.7398376464844
804	415.7404479980469	19.5439983656					1	DETECTED	415.7404 m/z @19.54 [151020OFc1_NvH-0949-CRLM-18.raw]	415.7404479980469	19.5439983656	3.72194978506667	96.1678623816	92.44591259653333	941308.6875	1.9024241109037867E8	2	7410	0.2104624608762613	0.8147840164003102	0.7325972611811651	415.7398681640625	415.7427673339844
805	415.7527770996094	32.7371672741333					1	DETECTED	415.7528 m/z @32.74 [151020OFc1_NvH-0949-CRLM-18.raw]	415.7527770996094	32.7371672741333	2.07913049786667	98.2351554352	96.15602493733333	1054392.0	1.955579689522564E8	2	7410	30.804361276791354	0.7015297076588212	0.07484272898106192	415.74285888671875	415.7596740722656
806	415.7696838378906	51.0443188498667					1	DETECTED	415.7697 m/z @51.04 [151020OFc1_NvH-0949-CRLM-18.raw]	415.7696838378906	51.0443188498667	3.05967972693333	98.9094981261333	95.84981839919998	9444198.0	3.075819734158643E8	2	7410	0.1956242879394665	0.5076497177092318	0.018907576320123208	415.7597351074219	415.7796325683594
807	415.7829284667969	53.2442876456					1	DETECTED	415.7829 m/z @53.24 [151020OFc1_NvH-0949-CRLM-18.raw]	415.7829284667969	53.2442876456	0.8050347304	97.6668140506667	96.8617793202667	207540.9375	1.7631274121181983E8	0	7410	39.02207950704388	1.103014074472097	0.004691622924368936	415.7798767089844	415.7915344238281
808	415.80389404296875	32.5554423042667					1	DETECTED	415.8039 m/z @32.56 [151020OFc1_NvH-0949-CRLM-18.raw]	415.80389404296875	32.5554423042667	2.89456324533333	99.7828839248	96.88832067946667	189180.0625	1.394511861147563E8	0	7410	1.5674101365626534	2.971668378872644	4.955156478353974	415.7941589355469	415.81378173828125
809	415.8333740234375	16.0480837005333					1	DETECTED	415.8334 m/z @16.05 [151020OFc1_NvH-0949-CRLM-18.raw]	415.8333740234375	16.0480837005333	0.947918280533333	99.0233400882667	98.07542180773338	155145.046875	1.2837862396195562E8	0	7410	0.6130055673568489	3.247494947235273	0.07996689785096756	415.8235168457031	415.83355712890625
810	415.84356689453125	23.2497460592					1	DETECTED	415.8436 m/z @23.25 [151020OFc1_NvH-0949-CRLM-18.raw]	415.84356689453125	23.2497460592	0.0351866906666667	99.4509144592	99.41572776853334	257451.71875	1.3387157755486062E8	0	7410	22.81590919323655	4.182351305641321	0.008016247113245088	415.8336486816406	415.84820556640625
811	415.85845947265625	19.2216080165333					1	DETECTED	415.8585 m/z @19.22 [151020OFc1_NvH-0949-CRLM-18.raw]	415.85845947265625	19.2216080165333	0.0940544941333333	99.9801397645333	99.88608527039997	348463.78125	1.4744582305215037E8	0	7410	2.9447808551943346	0.6911996566763544	0.31387961415914034	415.8486022949219	415.86676025390625
812	415.87677001953125	8.9648325496					1	DETECTED	415.8768 m/z @8.96 [151020OFc1_NvH-0949-CRLM-18.raw]	415.87677001953125	8.9648325496	0.454269864266667	100.0009934816	99.54672361733334	1310968.625	1.734498398853324E8	3	7410	0.1338484431758058	6.87828516050197	75.49455418939954	415.8667907714844	415.88665771484375
813	415.8922424316406	26.5530497109333					1	DETECTED	415.8922 m/z @26.55 [151020OFc1_NvH-0949-CRLM-18.raw]	415.8922424316406	26.5530497109333	0.5127293168	99.9069572101333	99.3942278933333	506523.03125	1.3874447947196445E8	0	7410	9.6083102661755	0.5212442796299177	0.2827534792322404	415.88677978515625	415.8927917480469
814	415.9028015136719	26.5107333496					1	DETECTED	415.9028 m/z @26.51 [151020OFc1_NvH-0949-CRLM-18.raw]	415.9028015136719	26.5107333496	0.0746406	99.9904397221333	99.91579912213331	3946367.25	2.8767089329670167E8	3	7410	20.939019013412246	0.5716213821637824	0.36561499548754944	415.892822265625	415.91278076171875
815	415.9151306152344	24.0004015514667					1	DETECTED	415.9151 m/z @24.00 [151020OFc1_NvH-0949-CRLM-18.raw]	415.9151306152344	24.0004015514667	0.814613315733333	99.94875702	99.13414370426666	663852.1875	1.8142956375094092E8	0	7410	10.993631626732608	4.064403088980717	1.9229943650486465	415.9128112792969	415.9250183105469
816	415.9332275390625	30.1516381285333					1	DETECTED	415.9332 m/z @30.15 [151020OFc1_NvH-0949-CRLM-18.raw]	415.9332275390625	30.1516381285333	0.0253658904	99.9697319093333	99.94436601893331	182048.140625	1.505196670765275E8	0	7410	0.11375996387564768	2.298124774012157	4.134665050396916	415.92596435546875	415.94317626953125
817	415.9606018066406	20.5267074568					1	DETECTED	415.9606 m/z @20.53 [151020OFc1_NvH-0949-CRLM-18.raw]	415.9606018066406	20.5267074568	0.0153077733333333	99.8139897325333	99.79868195919997	1264018.375	1.6253227422071E8	0	7410	0.10840111591796031	1.2511581832489649	12.862961916183059	415.95068359375	415.97052001953125
818	415.9716491699219	25.8581119266667					1	DETECTED	415.9716 m/z @25.86 [151020OFc1_NvH-0949-CRLM-18.raw]	415.9716491699219	25.8581119266667	0.181608238933333	99.8037625832	99.62215434426666	451850.875	1.5507650013804385E8	0	7410	12.845686078102416	0.5474475273472897	7.894041518479888	415.9706115722656	415.9815368652344
819	415.9974060058594	43.7896342909333					1	DETECTED	415.9974 m/z @43.79 [151020OFc1_NvH-0949-CRLM-18.raw]	415.9974060058594	43.7896342909333	0.00504750053333333	100.0009934816	99.99594598106667	465671.59375	1.5252318610197076E8	0	7410	0.11071159188832524	1.151825497912422	0.027002640989700108	415.987548828125	416.0073547363281
820	416.00897216796875	5.98783341946667					1	DETECTED	416.0090 m/z @5.99 [151020OFc1_NvH-0949-CRLM-18.raw]	416.00897216796875	5.98783341946667	0.00504750053333333	98.28869632	98.28364881946666	93946.953125	1.2409963954568762E8	0	7410	17.707861833066758	0.6308019776777131	0.2077407750258602	416.0074157714844	416.0145568847656
821	416.0380554199219	35.8888107237333					1	DETECTED	416.0381 m/z @35.89 [151020OFc1_NvH-0949-CRLM-18.raw]	416.0380554199219	35.8888107237333	0.220357198133333	99.9591113514667	99.73875415333337	204355.078125	1.3711322417287564E8	0	7410	0.02719376252655792	2.0162616536236353	3.0661276072706385	416.0284729003906	416.04058837890625
822	416.0506896972656	36.8215269672					1	DETECTED	416.0507 m/z @36.82 [151020OFc1_NvH-0949-CRLM-18.raw]	416.0506896972656	36.8215269672	1.36042014	99.2711103437333	97.9106902037333	251019.421875	1.5295952469928506E8	0	7410	1.6513011303150549	1.8315004800216825	4.604061166876071	416.040771484375	416.06060791015625
823	416.0853576660156	89.9894678869333					1	DETECTED	416.0854 m/z @89.99 [151020OFc1_NvH-0949-CRLM-18.raw]	416.0853576660156	89.9894678869333	0.00504750053333333	99.8760954274667	99.87104792693336	240494.0625	1.7210500001742607E8	0	7410	0.022503840065866143	0.5384495746605378	0.07725646517896076	416.0754089355469	416.0941467285156
824	416.16143798828125	29.9582216944					1	DETECTED	416.1614 m/z @29.96 [151020OFc1_NvH-0949-CRLM-18.raw]	416.16143798828125	29.9582216944	0.0940544941333333	99.075181516	98.98112702186667	163690.8125	1.2862577030176345E8	0	7410	78.16543324875464	2.523885855272877	3.5964717984215477	416.151611328125	416.1712646484375
825	416.1820068359375	25.2334210933333					1	DETECTED	416.1820 m/z @25.23 [151020OFc1_NvH-0949-CRLM-18.raw]	416.1820068359375	25.2334210933333	4.56737980853333	97.8568219962667	93.28944218773337	88264.2578125	1.4337147376687065E8	0	7410	14.839963282885034	2.393312825782404	5.353196991361855	416.17205810546875	416.1844482421875
826	416.1944580078125	23.3833129984					1	DETECTED	416.1945 m/z @23.38 [151020OFc1_NvH-0949-CRLM-18.raw]	416.1944580078125	23.3833129984	1.72505332586667	99.6690519336	97.94399860773333	1058898.0	1.6762588400637308E8	2	7410	1.15234080441002	29.01336096068974	0.11059731857038439	416.1844787597656	416.2019348144531
827	416.2119445800781	17.3358439250667					1	DETECTED	416.2119 m/z @17.34 [151020OFc1_NvH-0949-CRLM-18.raw]	416.2119445800781	17.3358439250667	2.1890376168	99.0650588018667	96.8760211850667	5796322.0	3.000826678060616E8	3	7410	0.14210667105999164	2.3257831086461587	0.6930981314869575	416.2019958496094	416.221923828125
828	416.23187255859375	19.8237197144					1	DETECTED	416.2319 m/z @19.82 [151020OFc1_NvH-0949-CRLM-18.raw]	416.23187255859375	19.8237197144	3.0045223952	99.2814851101333	96.2769627149333	3092022.75	4.8360002120575714E8	2	7410	6.849042035505057	2.975566877153829	26.501978423437546	416.2219543457031	416.2418212890625
829	416.2518310546875	29.9292635797333					1	DETECTED	416.2518 m/z @29.93 [151020OFc1_NvH-0949-CRLM-18.raw]	416.2518310546875	29.9292635797333	3.46237776693333	100.0009934816	96.53861571466668	2.9354224E8	6.045709703044441E9	2	7410	0.2616378318504893	1.8348631285617862	2.2971996621906694	416.2418518066406	416.2618103027344
830	416.26434326171875	70.2412359784					1	DETECTED	416.2643 m/z @70.24 [151020OFc1_NvH-0949-CRLM-18.raw]	416.26434326171875	70.2412359784	2.72925037813333	99.9280632122667	97.19881283413336	1.0880795E7	6.769767102179557E8	3	7410	15.770608208121573	0.5084133016438863	66.61562807798121	416.2618408203125	416.27398681640625
831	416.2762756347656	30.1516381285333					1	DETECTED	416.2763 m/z @30.15 [151020OFc1_NvH-0949-CRLM-18.raw]	416.2762756347656	30.1516381285333	3.84478808613333	70.7279012365333	66.88311315039996	99828.578125	1.6163585584251267E8	0	7410	21.343493462003014	1.3525822343126916	1.9890333316111748	416.2745666503906	416.2768249511719
832	416.2869567871094	46.1003894936					1	DETECTED	416.2870 m/z @46.10 [151020OFc1_NvH-0949-CRLM-18.raw]	416.2869567871094	46.1003894936	1.15546998133333	92.6112961741333	91.45582619279998	645186.25	1.5501316589891216E8	0	7410	0.24001973677131616	0.5064310658122054	46.158907410134375	416.2769775390625	416.289794921875
833	416.3000183105469	89.7928787824					1	DETECTED	416.3000 m/z @89.79 [151020OFc1_NvH-0949-CRLM-18.raw]	416.3000183105469	89.7928787824	11.5773928066667	95.3254740098667	83.7480812032	976077.875	1.649043289597772E8	0	7410	1.964366547582415	0.8708434860852982	0.4483449154036203	416.29046630859375	416.3025207519531
834	416.33807373046875	29.9582216944					1	DETECTED	416.3381 m/z @29.96 [151020OFc1_NvH-0949-CRLM-18.raw]	416.33807373046875	29.9582216944	5.6823030728	95.3143680402667	89.6320649674667	160167.921875	1.537954516452379E8	0	7410	61.76699552424688	1.7780657291179898	2.551099419979449	416.3302917480469	416.3453063964844
835	416.3737487792969	69.8414429050667					1	DETECTED	416.3737 m/z @69.84 [151020OFc1_NvH-0949-CRLM-18.raw]	416.3737487792969	69.8414429050667	0.0746406	99.9591113514667	99.88447075146671	86298.4296875	1.7334083146739787E8	0	7410	54.13858871554932	0.704857249494387	0.3807763576100171	416.3638000488281	416.3836975097656
836	416.4491271972656	17.1678749466667					1	DETECTED	416.4491 m/z @17.17 [151020OFc1_NvH-0949-CRLM-18.raw]	416.4491271972656	17.1678749466667	2.9129982872	99.85513902	96.9421407328	707730.25	1.5284302114212045E8	0	7410	0.10216551033606791	23.05545672608763	3.5946065585536453	416.4391784667969	416.4590759277344
837	416.4621887207031	20.5630886512					1	DETECTED	416.4622 m/z @20.56 [151020OFc1_NvH-0949-CRLM-18.raw]	416.4621887207031	20.5630886512	5.1077987576	99.7828839248	94.67508516720001	207707.71875	1.349663959728732E8	0	7410	0.15298991429015274	0.5102199702386074	0.8858585900946548	416.4591979980469	416.46533203125
838	416.4753723144531	24.9352826568					1	DETECTED	416.4754 m/z @24.94 [151020OFc1_NvH-0949-CRLM-18.raw]	416.4753723144531	24.9352826568	3.09627122666667	98.5853014032	95.48903017653333	264636.0625	1.3893719352586257E8	0	7410	3.3702722111575305	0.6034917818709473	0.2506374413639683	416.46539306640625	416.47979736328125
839	416.48980712890625	39.0856102589333					1	DETECTED	416.4898 m/z @39.09 [151020OFc1_NvH-0949-CRLM-18.raw]	416.48980712890625	39.0856102589333	3.70345409013333	97.6236039741333	93.92014988399997	529600.9375	1.449467048978727E8	0	7410	0.054614482640069184	0.7147026986789919	0.19688671357129256	416.4798889160156	416.4912414550781
840	416.5012512207031	14.8086619749333					1	DETECTED	416.5013 m/z @14.81 [151020OFc1_NvH-0949-CRLM-18.raw]	416.5012512207031	14.8086619749333	1.29521238693333	95.6517303405333	94.35651795359998	677459.0	1.5202520861792994E8	0	7410	28.96355118153931	1.0284154789678956	2.955772818712993	416.4913024902344	416.51123046875
841	416.5272521972656	28.0224728882667					1	DETECTED	416.5273 m/z @28.02 [151020OFc1_NvH-0949-CRLM-18.raw]	416.5272521972656	28.0224728882667	3.14220674933333	99.2092215050667	96.06701475573337	210526.28125	1.3386945849841936E8	3	7410	8.118244486333655	3.145885360049548	0.30834997594303726	416.517333984375	416.5289611816406
842	416.53900146484375	31.2473072656					1	DETECTED	416.5390 m/z @31.25 [151020OFc1_NvH-0949-CRLM-18.raw]	416.53900146484375	31.2473072656	3.73128492453333	99.0650588018667	95.33377387733337	4228712.5	2.709145307938724E8	3	7410	13.99175341440122	0.5106115843431986	0.12201450923843525	416.5290832519531	416.5489807128906
843	416.54901123046875	27.7425950706667					1	DETECTED	416.5490 m/z @27.74 [151020OFc1_NvH-0949-CRLM-18.raw]	416.54901123046875	27.7425950706667	3.84478808613333	95.2929263477333	91.44813826159996	344025.15625	1.5835301546478775E8	0	7410	18.908038016763054	0.7706825561679271	1.4987286903797052	416.54901123046875	416.55279541015625
844	416.56280517578125	25.0303024392					1	DETECTED	416.5628 m/z @25.03 [151020OFc1_NvH-0949-CRLM-18.raw]	416.56280517578125	25.0303024392	3.20662418853333	97.6981618	94.49153761146667	3464058.75	3.2035968382703054E8	3	7410	0.17089352612019937	0.6100288452375023	0.5841737807585604	416.5528259277344	416.5727844238281
845	416.5813293457031	42.5796520101333					1	DETECTED	416.5813 m/z @42.58 [151020OFc1_NvH-0949-CRLM-18.raw]	416.5813293457031	42.5796520101333	3.5304458376	95.9439733416	92.413527504	785348.5	1.731198892828369E8	3	7410	24.56224401651882	0.8408746693856057	0.5008779698739902	416.57281494140625	416.5906066894531
846	416.5979919433594	54.2210495069333					1	DETECTED	416.5980 m/z @54.22 [151020OFc1_NvH-0949-CRLM-18.raw]	416.5979919433594	54.2210495069333	2.9404145688	99.5445135106667	96.60409894186671	237190.125	1.442373214123145E8	0	7410	21.33760507631318	1.015302782384842	0.0030637429832511857	416.59136962890625	416.6079406738281
847	416.62152099609375	26.0441413552					1	DETECTED	416.6215 m/z @26.04 [151020OFc1_NvH-0949-CRLM-18.raw]	416.62152099609375	26.0441413552	5.1592131096	99.3024893370667	94.1432762274667	67715.265625	1.6051190727487358E8	0	7410	33.21756170296804	2.260100695973974	4.398281622148738	416.6115417480469	416.6285705566406
848	416.6387939453125	35.8382178152					1	DETECTED	416.6388 m/z @35.84 [151020OFc1_NvH-0949-CRLM-18.raw]	416.6387939453125	35.8382178152	3.69424567786667	99.2607899933333	95.56654431546663	215797.125	1.3892354882186678E8	0	7410	24.728152743738377	1.9114342267599236	0.0023474350495131797	416.62890625	416.6487121582031
849	416.6861267089844	25.3460599645333					1	DETECTED	416.6861 m/z @25.35 [151020OFc1_NvH-0949-CRLM-18.raw]	416.6861267089844	25.3460599645333	4.26105010533333	97.2360934301333	92.97504332479997	206066.203125	1.4330360932553715E8	0	7410	1.651330613464431	3.1309075505702033	18.08292925639927	416.67626953125	416.6897888183594
850	416.6997985839844	17.2060039930667					1	DETECTED	416.6998 m/z @17.21 [151020OFc1_NvH-0949-CRLM-18.raw]	416.6997985839844	17.2060039930667	2.69250878826667	98.7737886866667	96.08127989840004	499290.34375	1.5296285084095106E8	0	7410	6.143352380519886	0.6885689396173402	47.52637984120543	416.6899108886719	416.7034606933594
851	416.7135009765625	20.7768858528					1	DETECTED	416.7135 m/z @20.78 [151020OFc1_NvH-0949-CRLM-18.raw]	416.7135009765625	20.7768858528	0.0940544941333333	97.4949308808	97.40087638666667	746380.5625	1.9759544930095765E8	2	7410	21.012068957248996	0.8349853006992292	1.0562028046101288	416.7035217285156	416.7234802246094
852	416.7337341308594	19.8019802394667					1	DETECTED	416.7337 m/z @19.80 [151020OFc1_NvH-0949-CRLM-18.raw]	416.7337341308594	19.8019802394667	3.0505242192	99.0022151816	95.9516909624	1492769.875	2.3116959086089668E8	2	7410	0.2418946779127893	1.3962274668081518	5.257923230583324	416.7237854003906	416.739501953125
853	416.74951171875	29.9292635797333					1	DETECTED	416.7495 m/z @29.93 [151020OFc1_NvH-0949-CRLM-18.raw]	416.74951171875	29.9292635797333	3.21588929813333	99.7210176944	96.50512839626667	1.29419808E8	2.7497172528543944E9	2	7410	0.4884476770206021	1.8396694313114672	2.233789254363558	416.7395324707031	416.7594909667969
854	416.7599182128906	39.2168313469333					1	DETECTED	416.7599 m/z @39.22 [151020OFc1_NvH-0949-CRLM-18.raw]	416.7599182128906	39.2168313469333	2.2438284096	97.6451896712	95.4013612616	3651449.5	2.3835181480555594E8	0	7410	0.5342900907789385	0.8912456140445326	0.5892232385638898	416.759521484375	416.76971435546875
855	416.77276611328125	51.0110191666667					1	DETECTED	416.7728 m/z @51.01 [151020OFc1_NvH-0949-CRLM-18.raw]	416.77276611328125	51.0110191666667	3.74997263173333	81.5053346165333	77.75536198479998	513602.875	1.3837895261147082E8	0	7410	0.03680095980551101	0.5031523413375688	2.4545473367957658	416.7699279785156	416.7826843261719
856	416.8418884277344	34.9934248773333					1	DETECTED	416.8419 m/z @34.99 [151020OFc1_NvH-0949-CRLM-18.raw]	416.8418884277344	34.9934248773333	0.2785422632	99.94875702	99.67021475680001	110998.84375	1.4481599537091917E8	0	7410	26.632441145112868	1.8373081229926875	2.684852468117911	416.8319396972656	416.8455505371094
857	416.8555603027344	19.3617838898667					1	DETECTED	416.8556 m/z @19.36 [151020OFc1_NvH-0949-CRLM-18.raw]	416.8555603027344	19.3617838898667	0.0351866906666667	100.0009934816	99.96580679093334	137866.921875	1.438763388197935E8	0	7410	1.9181055652663055	4.108627364358501	1.354642876679923	416.8456726074219	416.8628845214844
858	416.8729248046875	31.2886813061333					1	DETECTED	416.8729 m/z @31.29 [151020OFc1_NvH-0949-CRLM-18.raw]	416.8729248046875	31.2886813061333	0.00504750053333333	100.0009934816	99.99594598106667	3162349.75	2.7834292920621914E8	3	7410	11.072906444163053	0.6337924751888367	0.18914292677762853	416.86297607421875	416.8829040527344
859	416.88330078125	15.0364602029333					1	DETECTED	416.8833 m/z @15.04 [151020OFc1_NvH-0949-CRLM-18.raw]	416.88330078125	15.0364602029333	0.00504750053333333	99.8037625832	99.79871508266666	242387.3125	1.3196831433788866E8	0	7410	10.85062669803575	0.5647087918235069	0.5822513869643882	416.8829345703125	416.8870544433594
860	416.8970642089844	25.1196433162667					1	DETECTED	416.8971 m/z @25.12 [151020OFc1_NvH-0949-CRLM-18.raw]	416.8970642089844	25.1196433162667	0.00504750053333333	99.8965788173333	99.89153131679997	2192444.5	2.2394939731142935E8	3	7410	0.1767702486261662	1.3238040353312899	0.22650914957956886	416.8870849609375	416.90704345703125
861	416.91583251953125	42.5516061432					1	DETECTED	416.9158 m/z @42.55 [151020OFc1_NvH-0949-CRLM-18.raw]	416.91583251953125	42.5516061432	0.0449822544	99.9904397221333	99.9454574677333	699869.0625	1.6156625747121844E8	0	7410	6.654655684895829	0.5820986118817956	0.10839406490016266	416.9070739746094	416.9258117675781
862	416.92913818359375	29.7836280522667					1	DETECTED	416.9291 m/z @29.78 [151020OFc1_NvH-0949-CRLM-18.raw]	416.92913818359375	29.7836280522667	0.0153077733333333	99.6896033802667	99.67429560693337	237839.375	1.4944008847892424E8	0	7410	0.19108235566439902	2.0708895155499993	7.282826726938792	416.9259033203125	416.9390869140625
863	416.9505920410156	17.1566793021333					1	DETECTED	416.9506 m/z @17.16 [151020OFc1_NvH-0949-CRLM-18.raw]	416.9505920410156	17.1566793021333	1.79851079813333	99.9697319093333	98.17122111119997	322666.28125	1.2615575667107387E8	0	7410	0.049286579719407086	1.1488457761651556	0.9254883011503916	416.94061279296875	416.95123291015625
864	416.96124267578125	42.3555859544					1	DETECTED	416.9612 m/z @42.36 [151020OFc1_NvH-0949-CRLM-18.raw]	416.96124267578125	42.3555859544	0.0153077733333333	99.5859841901333	99.57067641679997	683707.0625	1.4820884463788235E8	0	7410	18.72516209036837	0.5032201229665958	62.828673139633544	416.9512634277344	416.9712219238281
865	416.97503662109375	28.7459516589333					1	DETECTED	416.9750 m/z @28.75 [151020OFc1_NvH-0949-CRLM-18.raw]	416.97503662109375	28.7459516589333	4.98671341466667	99.9280632122667	94.94134979760003	120585.4453125	1.4255773905129847E8	0	7410	13.07141927087564	2.4033002637285663	4.1723516973372465	416.97125244140625	416.9850158691406
866	416.9955139160156	20.6253131426667					1	DETECTED	416.9955 m/z @20.63 [151020OFc1_NvH-0949-CRLM-18.raw]	416.9955139160156	20.6253131426667	0.37572838	99.9904397221333	99.6147113421333	190279.671875	1.4707083815528226E8	0	7410	0.061735060155189814	4.267934180287224	0.02381670609390072	416.985595703125	416.9964904785156
867	417.00653076171875	43.4922189557333					1	DETECTED	417.0065 m/z @43.49 [151020OFc1_NvH-0949-CRLM-18.raw]	417.00653076171875	43.4922189557333	0.947918280533333	99.6896033802667	98.74168509973337	214134.03125	1.6764689001409927E8	0	7410	28.74956592815642	1.4747922019247073	0.0036828598199806642	416.9966735839844	417.0165100097656
868	417.0426940917969	44.9802354581333					1	DETECTED	417.0427 m/z @44.98 [151020OFc1_NvH-0949-CRLM-18.raw]	417.0426940917969	44.9802354581333	1.19267793386667	99.9176177114667	98.72493977760003	90018.3828125	1.489181386922406E8	0	7410	9.074376997905759	1.1741678168291383	1.5927631894586665	417.03271484375	417.0526428222656
869	417.1683044433594	92.2413839504					1	DETECTED	417.1683 m/z @92.24 [151020OFc1_NvH-0949-CRLM-18.raw]	417.1683044433594	92.2413839504	3.07800119893333	99.3232848917333	96.24528369279996	301130.125	1.3760732349110237E8	0	7410	0.15941653068709627	0.7035338060443516	0.9402202938864123	417.1586608886719	417.17828369140625
870	417.1877136230469	9.52131003813333					1	DETECTED	417.1877 m/z @9.52 [151020OFc1_NvH-0949-CRLM-18.raw]	417.1877136230469	9.52131003813333	3.67520499946667	97.3988609986667	93.72365599920003	141732.65625	1.3632113210693082E8	3	7410	0.22432194566625085	1.8085820408190065	77.20206587655264	417.17840576171875	417.1906433105469
871	417.2007141113281	28.0884768208					1	DETECTED	417.2007 m/z @28.09 [151020OFc1_NvH-0949-CRLM-18.raw]	417.2007141113281	28.0884768208	1.87866179973333	96.0930778370667	94.21441603733336	702790.25	1.7605535358267984E8	0	7410	10.638826209162406	0.5150605787284133	0.8423612475395841	417.1907653808594	417.2009582519531
872	417.2109680175781	20.3397450050667					1	DETECTED	417.2110 m/z @20.34 [151020OFc1_NvH-0949-CRLM-18.raw]	417.2109680175781	20.3397450050667	2.9404145688	99.2920433544	96.3516287856	1459349.625	2.3938294600405136E8	2	7410	7.9069716505662875	1.7831565423717617	0.23645322563484875	417.20098876953125	417.21588134765625
873	417.22589111328125	27.4879325813333					1	DETECTED	417.2259 m/z @27.49 [151020OFc1_NvH-0949-CRLM-18.raw]	417.22589111328125	27.4879325813333	1.7158406736	99.85513902	98.1392983464	2675050.0	2.7127700202575743E8	2	7410	0.16214027721607138	0.5356278957090629	0.03007702180419404	417.2159118652344	417.2288513183594
874	417.2388610839844	39.0856102589333					1	DETECTED	417.2389 m/z @39.09 [151020OFc1_NvH-0949-CRLM-18.raw]	417.2388610839844	39.0856102589333	3.292808836	99.5548655688	96.26205673279999	3201689.5	2.3743719692379424E8	2	7410	0.17805435403069225	0.7136143865966876	2.354995614940907	417.2288818359375	417.2395324707031
875	417.2495422363281	29.897301204					1	DETECTED	417.2495 m/z @29.90 [151020OFc1_NvH-0949-CRLM-18.raw]	417.2495422363281	29.897301204	2.0607873856	99.7210176944	97.66023030880001	3.21312E7	8.474364405556328E8	3	7410	0.2654581461367691	0.7993121804334514	2.823309437980221	417.23956298828125	417.2594909667969
876	417.2654724121094	38.8486019256					1	DETECTED	417.2655 m/z @38.85 [151020OFc1_NvH-0949-CRLM-18.raw]	417.2654724121094	38.8486019256	3.6461736584	99.7210176944	96.074844036	4158829.0	2.971648754508806E8	2	7410	31.487488912242654	138.87922486837618	3.4303772068763196	417.2595520019531	417.275390625
877	417.2782897949219	56.7961038861333					1	DETECTED	417.2783 m/z @56.80 [151020OFc1_NvH-0949-CRLM-18.raw]	417.2782897949219	56.7961038861333	3.292808836	92.2146945125333	88.9218856765333	234829.859375	1.1182359764936848E8	2	7410	0.07224048911783143	0.8350106331005613	212.49975634005543	417.2760925292969	417.2877197265625
878	417.28955078125	46.1003894936					1	DETECTED	417.2896 m/z @46.10 [151020OFc1_NvH-0949-CRLM-18.raw]	417.28955078125	46.1003894936	6.15308518533333	74.0864471576	67.93336197226668	97304.609375	1.183036647587019E8	0	7410	0.16134168321753606	0.885508209265573	0.7543804554583711	417.2885437011719	417.29364013671875
879	417.3043518066406	89.8127756389333					1	DETECTED	417.3044 m/z @89.81 [151020OFc1_NvH-0949-CRLM-18.raw]	417.3043518066406	89.8127756389333	71.9254318965333	99.4826431602667	27.557211263733407	185201.21875	2.8231726174784433E7	0	7410	3.036528507573763	1.005472538639821	0.8085544531368635	417.29693603515625	417.31414794921875
880	417.32073974609375	45.7665197890667					1	DETECTED	417.3207 m/z @45.77 [151020OFc1_NvH-0949-CRLM-18.raw]	417.32073974609375	45.7665197890667	25.3948858461333	93.3375272986667	67.9426414525334	70195.4296875	1.4116954130626708E8	0	7410	65.80024340074715	1.6675795776337723	2.26445898930303	417.3156433105469	417.32763671875
881	417.4163513183594	43.2756353242667					1	DETECTED	417.4164 m/z @43.28 [151020OFc1_NvH-0949-CRLM-18.raw]	417.4163513183594	43.2756353242667	2.86723413786667	96.5990302298667	93.73179609200002	531873.625	1.65105045478769E8	0	7410	0.1336084539373701	0.5036596643765271	0.010123740914806265	417.40643310546875	417.426025390625
882	417.4546203613281	15.2371364594667					1	DETECTED	417.4546 m/z @15.24 [151020OFc1_NvH-0949-CRLM-18.raw]	417.4546203613281	15.2371364594667	1.88761451786667	99.8657595544	97.97814503653333	416096.71875	1.5891123488010263E8	0	7410	0.08993245276544037	0.6325815985316978	0.2546442778523147	417.44482421875	417.457763671875
883	417.46783447265625	11.2222178165333					1	DETECTED	417.4678 m/z @11.22 [151020OFc1_NvH-0949-CRLM-18.raw]	417.46783447265625	11.2222178165333	4.2704790048	98.7216544146667	94.4511754098667	1033247.875	1.6857307342649442E8	4	7410	0.23017494481577927	1.322959692575829	41.64613827670726	417.4578857421875	417.4777526855469
884	417.4797058105469	37.2043872736					1	DETECTED	417.4797 m/z @37.20 [151020OFc1_NvH-0949-CRLM-18.raw]	417.4797058105469	37.2043872736	3.7594057912	99.2607899933333	95.50138420213331	412989.21875	1.6554092518699378E8	0	7410	9.233860311605113	1.960366187567787	0.0174055319196366	417.47784423828125	417.4896545410156
885	417.52191162109375	9.5873086192					1	DETECTED	417.5219 m/z @9.59 [151020OFc1_NvH-0949-CRLM-18.raw]	417.52191162109375	9.5873086192	4.26105010533333	85.1658572538667	80.90480714853338	88905.9140625	1.3586009030868337E8	0	7410	0.18066371639803513	0.5204932251930108	0.02619742435668199	417.5132751464844	417.52227783203125
886	417.5323486328125	16.5884090370667					1	DETECTED	417.5323 m/z @16.59 [151020OFc1_NvH-0949-CRLM-18.raw]	417.5323486328125	16.5884090370667	3.5670389184	84.9990826824	81.432043764	516664.8125	1.580323997171295E8	3	7410	0.16109150711115916	0.6858046864452111	0.02222263199364227	417.5223693847656	417.53546142578125
887	417.54547119140625	20.3298993093333					1	DETECTED	417.5455 m/z @20.33 [151020OFc1_NvH-0949-CRLM-18.raw]	417.54547119140625	20.3298993093333	1.86976820586667	98.6380116546667	96.76824344880004	638269.375	1.906486383078467E8	6	7410	10.30923784535574	0.7261714022612773	3.8050141083736766	417.5354919433594	417.5554504394531
888	417.5559997558594	24.3175439477333					1	DETECTED	417.5560 m/z @24.32 [151020OFc1_NvH-0949-CRLM-18.raw]	417.5559997558594	24.3175439477333	4.19515688666667	95.1057053472	90.91054846053333	365598.1875	1.5811601077085698E8	3	7410	11.265617241322161	0.647645174510605	0.014021206237361888	417.55548095703125	417.5649108886719
889	417.5749206542969	24.8687228829333					1	DETECTED	417.5749 m/z @24.87 [151020OFc1_NvH-0949-CRLM-18.raw]	417.5749206542969	24.8687228829333	3.31281108453333	95.1558633706667	91.84305228613336	1990878.5	2.0741778685604358E8	3	7410	0.15410873620623988	1.027265385624106	6.457080269892827	417.56494140625	417.58489990234375
890	417.59893798828125	29.4868683901333					1	DETECTED	417.5989 m/z @29.49 [151020OFc1_NvH-0949-CRLM-18.raw]	417.59893798828125	29.4868683901333	3.14220674933333	83.0113419458667	79.86913519653338	273067.78125	1.5005801344387573E8	0	7410	0.21984870207930385	1.5526557504857033	0.12045034872691204	417.58941650390625	417.60888671875
891	417.6090393066406	24.0256072970667					1	DETECTED	417.6090 m/z @24.03 [151020OFc1_NvH-0949-CRLM-18.raw]	417.6090393066406	24.0256072970667	3.1696642176	87.1045919586667	83.9349277410667	57850.2734375	1.521005633635779E8	0	7410	66.58836042483054	2.0203111329657917	4.171249219953923	417.6090393066406	417.6186218261719
892	417.69281005859375	41.4613869864					1	DETECTED	417.6928 m/z @41.46 [151020OFc1_NvH-0949-CRLM-18.raw]	417.69281005859375	41.4613869864	3.4314554296	84.0077205165333	80.57626508693329	266634.46875	1.5200405688387892E8	0	7410	17.51799223007556	1.2791317425826974	2.415640406029501	417.682861328125	417.6929626464844
893	417.70306396484375	20.4819044522667					1	DETECTED	417.7031 m/z @20.48 [151020OFc1_NvH-0949-CRLM-18.raw]	417.70306396484375	20.4819044522667	3.32200029706667	98.606126488	95.28412619093334	1036757.75	2.072844856265048E8	2	7410	6.739514307177338	33.094009988514756	2.5216653207745545	417.6931457519531	417.7130432128906
894	417.7275390625	27.4879325813333					1	DETECTED	417.7275 m/z @27.49 [151020OFc1_NvH-0949-CRLM-18.raw]	417.7275390625	27.4879325813333	3.8541877704	99.0441126776	95.1899249072	1085358.5	2.4368101306777906E8	2	7410	9.438595520780698	0.5235701105461553	0.013843019056223533	417.7175598144531	417.7294616699219
895	417.7394714355469	35.5302165064					1	DETECTED	417.7395 m/z @35.53 [151020OFc1_NvH-0949-CRLM-18.raw]	417.7394714355469	35.5302165064	2.98606655813333	98.1504687368	95.16440217866666	1.0554923E7	4.226535793361149E8	2	7410	0.20053307227884432	0.51584731514015	0.029538353839426774	417.7294921875	417.74945068359375
896	417.7509765625	29.9292635797333					1	DETECTED	417.7510 m/z @29.93 [151020OFc1_NvH-0949-CRLM-18.raw]	417.7509765625	29.9292635797333	3.02275130666667	87.2228345669333	84.20008326026664	5142811.5	2.6146661067878032E8	0	7410	0.24340719236626995	0.6265620719140199	2.3475238318860083	417.7494812011719	417.7608337402344
897	417.76708984375	38.8486019256					1	DETECTED	417.7671 m/z @38.85 [151020OFc1_NvH-0949-CRLM-18.raw]	417.76708984375	38.8486019256	3.65679216266667	96.8613273797333	93.20453521706662	2363454.0	1.8125035010678238E8	2	7410	0.16622683982475195	0.5176708178387522	0.011166049731067867	417.760986328125	417.7770080566406
898	417.8561096191406	17.4555031877333					1	DETECTED	417.8561 m/z @17.46 [151020OFc1_NvH-0949-CRLM-18.raw]	417.8561096191406	17.4555031877333	0.395376778133333	99.9591113514667	99.56373457333336	71183.15625	1.3675339903425047E8	0	7410	15.558800591572577	2.8302918870724	9.038733164705802	417.84613037109375	417.85638427734375
899	417.86639404296875	26.5238978882667					1	DETECTED	417.8664 m/z @26.52 [151020OFc1_NvH-0949-CRLM-18.raw]	417.86639404296875	26.5238978882667	0.424809139466667	99.9904397221333	99.56563058266664	218027.828125	1.8499695477751964E8	0	7410	29.86245801305298	2.9816234546805362	0.0366939681943311	417.8564147949219	417.866455078125
900	417.87646484375	47.4846463437333					1	DETECTED	417.8765 m/z @47.48 [151020OFc1_NvH-0949-CRLM-18.raw]	417.87646484375	47.4846463437333	0.00504750053333333	99.9591113514667	99.95406385093337	1805515.5	2.367655005099858E8	3	7410	18.55902489467514	0.6046417835947091	0.09086781173249878	417.8664855957031	417.88641357421875
901	417.8946228027344	23.5230985981333					1	DETECTED	417.8946 m/z @23.52 [151020OFc1_NvH-0949-CRLM-18.raw]	417.8946228027344	23.5230985981333	0.00504750053333333	99.9385635216	99.93351602106667	1517875.375	1.9519333913363367E8	3	7410	0.16486558302690213	1.1227294211695389	0.44067673852631034	417.886474609375	417.8966369628906
902	417.9066467285156	26.780899608					1	DETECTED	417.9066 m/z @26.78 [151020OFc1_NvH-0949-CRLM-18.raw]	417.9066467285156	26.780899608	0.0746406	99.9591113514667	99.88447075146671	2571539.75	2.3884795755133227E8	3	7410	2.058273003871495	0.9707987298068002	8.812561948927936	417.89666748046875	417.91632080078125
903	417.9168701171875	20.7244781962667					1	DETECTED	417.9169 m/z @20.72 [151020OFc1_NvH-0949-CRLM-18.raw]	417.9168701171875	20.7244781962667	3.30354798026667	99.9591113514667	96.65556337120003	93373.5	1.411570881022381E8	0	7410	7.074439145881671	2.8149117687340626	4.651287816909372	417.916748046875	417.9230651855469
904	417.9331970214844	29.5468158336					1	DETECTED	417.9332 m/z @29.55 [151020OFc1_NvH-0949-CRLM-18.raw]	417.9331970214844	29.5468158336	0.0646118256	99.9904397221333	99.9258278965333	188574.65625	1.5706765800075093E8	0	7410	0.5212870866348993	2.3156787679195294	0.026517149861718617	417.9232177734375	417.9429016113281
905	417.955322265625	20.4128132629333					1	DETECTED	417.9553 m/z @20.41 [151020OFc1_NvH-0949-CRLM-18.raw]	417.955322265625	20.4128132629333	0.00504750053333333	99.7414341272	99.73638662666666	111250.5625	1.4291793365531743E8	0	7410	21.721017021983243	3.6392789703772426	7.838985787751315	417.94580078125	417.95880126953125
906	417.96905517578125	11.1486954984					1	DETECTED	417.9691 m/z @11.15 [151020OFc1_NvH-0949-CRLM-18.raw]	417.96905517578125	11.1486954984	0.1424663728	99.5962382573333	99.4537718845333	405310.84375	1.583352601011606E8	0	7410	0.20974920459270763	14.01435115511604	42.606277847959646	417.9593200683594	417.9790344238281
907	417.9819030761719	32.3765195138667					1	DETECTED	417.9819 m/z @32.38 [151020OFc1_NvH-0949-CRLM-18.raw]	417.9819030761719	32.3765195138667	0.00504750053333333	100.0009934816	99.99594598106667	203733.078125	1.634596482545851E8	0	7410	19.398050488483975	1.5372094109903176	2.07191019738969	417.97906494140625	417.99169921875
908	418.0052795410156	38.3979596872					1	DETECTED	418.0053 m/z @38.40 [151020OFc1_NvH-0949-CRLM-18.raw]	418.0052795410156	38.3979596872	0.210757530933333	99.8139897325333	99.60323220159997	134335.0	1.5126276190949592E8	0	7410	21.202255288372786	1.3944369686747191	2.865981431707253	417.99542236328125	418.0152282714844
909	418.0847473144531	62.8682985816					1	DETECTED	418.0847 m/z @62.87 [151020OFc1_NvH-0949-CRLM-18.raw]	418.0847473144531	62.8682985816	8.28823442933333	97.1621505768	88.87391614746667	112671.0859375	1.589599484303638E8	0	7410	0.47367505884232486	0.8005115970229323	0.19164820465439752	418.0757751464844	418.0880126953125
910	418.0994873046875	29.1115437008					1	DETECTED	418.0995 m/z @29.11 [151020OFc1_NvH-0949-CRLM-18.raw]	418.0994873046875	29.1115437008	2.4271978952	95.4001773933333	92.9729794981333	159542.78125	1.6284400807042372E8	0	7410	0.31100789514051286	1.7251918061216243	2.446079238861732	418.0897216796875	418.10888671875
911	418.1337585449219	70.4987935968					1	DETECTED	418.1338 m/z @70.50 [151020OFc1_NvH-0949-CRLM-18.raw]	418.1337585449219	70.4987935968	0.0940544941333333	97.5698714472	97.47581695306667	116640.234375	1.5104923979050335E8	0	7410	6.405005060157208	0.592825560601587	94.67865600425753	418.1271057128906	418.1437072753906
912	418.1683654785156	22.5784703866667					1	DETECTED	418.1684 m/z @22.58 [151020OFc1_NvH-0949-CRLM-18.raw]	418.1683654785156	22.5784703866667	6.73839923813333	96.4254317685333	89.68703253039997	129795.921875	1.442645691527491E8	0	7410	0.10553410930315366	2.8310173511658774	11.057459012702855	418.1585693359375	418.17596435546875
913	418.1860656738281	20.4128132629333					1	DETECTED	418.1861 m/z @20.41 [151020OFc1_NvH-0949-CRLM-18.raw]	418.1860656738281	20.4128132629333	0.454269864266667	97.0995810130667	96.64531114880003	137127.421875	1.4369081175436458E8	0	7410	0.1725276689536308	5.961527747175904	2.666091476876692	418.1764831542969	418.1926574707031
914	418.2026672363281	26.6297596122667					1	DETECTED	418.2027 m/z @26.63 [151020OFc1_NvH-0949-CRLM-18.raw]	418.2026672363281	26.6297596122667	2.9586708568	99.6690519336	96.7103810768	1214061.5	2.3175256284257704E8	3	7410	2.4912264421282124	2.5040588403829696	14.05096366184342	418.19268798828125	418.2105712890625
915	418.2205810546875	29.238525432					1	DETECTED	418.2206 m/z @29.24 [151020OFc1_NvH-0949-CRLM-18.raw]	418.2205810546875	29.238525432	3.0045223952	98.8885524226667	95.88403002746671	4.4374524E7	1.3313999902567446E9	2	7410	0.2957508583119761	0.6769250213654894	2.4015563488535507	418.2106018066406	418.2305603027344
916	418.24114990234375	35.5142770997333					1	DETECTED	418.2411 m/z @35.51 [151020OFc1_NvH-0949-CRLM-18.raw]	418.24114990234375	35.5142770997333	2.2347436824	99.9176177114667	97.68287402906671	4326921.5	3.607332796355862E8	3	7410	0.19077171438932794	1.5582048008045204	1.0657342199072672	418.2311706542969	418.25103759765625
917	418.25860595703125	33.6955602496					1	DETECTED	418.2586 m/z @33.70 [151020OFc1_NvH-0949-CRLM-18.raw]	418.25860595703125	33.6955602496	1.92365726586667	96.0715343725333	94.14787710666664	2200833.75	2.4181210312061682E8	3	7410	0.1796835465206783	0.5133573935819684	1.162898938737228	418.25115966796875	418.2685241699219
918	418.26873779296875	38.8486019256					1	DETECTED	418.2687 m/z @38.85 [151020OFc1_NvH-0949-CRLM-18.raw]	418.26873779296875	38.8486019256	2.94950846933333	93.6775180584	90.72800958906667	546022.25	1.926838472292129E8	0	7410	31.522312141696716	1.1816235898997938	1.3613145388947683	418.2686462402344	418.27862548828125
919	418.279052734375	32.3949061562667					1	DETECTED	418.2791 m/z @32.39 [151020OFc1_NvH-0949-CRLM-18.raw]	418.279052734375	32.3949061562667	3.26516138	95.3143680402667	92.0492066602667	151891.609375	1.7582030419079036E8	2	7410	58.86522203902147	1.5230645798832703	2.055751564404241	418.27874755859375	418.2840881347656
920	418.3155517578125	89.7928787824					1	DETECTED	418.3156 m/z @89.79 [151020OFc1_NvH-0949-CRLM-18.raw]	418.3155517578125	89.7928787824	54.5615102664	94.5165766890667	39.9550664226667	159049.15625	5.393408554811645E7	0	7410	36.94840099723914	0.5238017886168188	0.05231664864812481	418.3065490722656	418.3173828125
921	418.41168212890625	38.5881468482667					1	DETECTED	418.4117 m/z @38.59 [151020OFc1_NvH-0949-CRLM-18.raw]	418.41168212890625	38.5881468482667	3.23593650426667	98.4991421781333	95.26320567386662	50407.7265625	1.423051533375675E8	0	7410	79.01577106116714	1.3480454392149468	1.7028552084760222	418.41107177734375	418.41888427734375
922	418.4456787109375	23.6881800288					1	DETECTED	418.4457 m/z @23.69 [151020OFc1_NvH-0949-CRLM-18.raw]	418.4456787109375	23.6881800288	3.4314554296	97.9393315754667	94.50787614586669	738500.3125	1.7291172116224176E8	4	7410	0.18594263678312117	0.5415256270193245	0.0651994597373419	418.4358215332031	418.45550537109375
923	418.4579772949219	5.49633389146667					1	DETECTED	418.4580 m/z @5.50 [151020OFc1_NvH-0949-CRLM-18.raw]	418.4579772949219	5.49633389146667	3.09627122666667	94.6847165085333	91.58844528186663	123039.28125	1.6717008801852915E8	0	7410	0.2645720791967925	5.310243134135531	17.068426144669218	418.4559631347656	418.46221923828125
924	418.4722595214844	41.3880860018667					1	DETECTED	418.4723 m/z @41.39 [151020OFc1_NvH-0949-CRLM-18.raw]	418.4722595214844	41.3880860018667	3.3688014928	97.4095360018667	94.0407345090667	433690.5625	1.6522392795402324E8	4	7410	11.66507997089817	0.7649752229676199	0.5423444765731271	418.462890625	418.4820556640625
925	418.51007080078125	47.0109333605333					1	DETECTED	418.5101 m/z @47.01 [151020OFc1_NvH-0949-CRLM-18.raw]	418.51007080078125	47.0109333605333	3.6461736584	95.8341428685333	92.1879692101333	808779.625	1.5482473092559078E8	4	7410	0.16813220478486812	0.5021008816161653	0.0017992723268727012	418.5001525878906	418.51995849609375
926	418.5357360839844	29.0185048544					1	DETECTED	418.5357 m/z @29.02 [151020OFc1_NvH-0949-CRLM-18.raw]	418.5357360839844	29.0185048544	4.14653660106667	95.002452112	90.85591551093333	292234.25	1.5358669699519402E8	0	7410	0.06934483313260387	2.474442373497835	0.12394993704013642	418.52618408203125	418.5433654785156
927	418.5533752441406	48.8695350733333					1	DETECTED	418.5534 m/z @48.87 [151020OFc1_NvH-0949-CRLM-18.raw]	418.5533752441406	48.8695350733333	3.14220674933333	96.1574394978667	93.01523274853338	1701016.25	2.3315327380954304E8	3	7410	0.15500337274195175	0.5273160514072026	0.01637059637625235	418.54339599609375	418.5633544921875
928	418.56341552734375	23.5625460461333					1	DETECTED	418.5634 m/z @23.56 [151020OFc1_NvH-0949-CRLM-18.raw]	418.56341552734375	23.5625460461333	4.22300884266667	96.7884179	92.56540905733333	283541.28125	1.5489994456508505E8	0	7410	6.54610690722631	0.5109502496600985	0.01603842353669503	418.5633850097656	418.56549072265625
929	418.57550048828125	26.8258130445333					1	DETECTED	418.5755 m/z @26.83 [151020OFc1_NvH-0949-CRLM-18.raw]	418.57550048828125	26.8258130445333	3.44052803013333	99.5241405109333	96.08361248079996	586541.0625	1.7191431619320184E8	3	7410	37.30381284684259	0.5253692637364721	0.5168765727897932	418.5655212402344	418.5829772949219
930	418.5931396484375	33.6955602496					1	DETECTED	418.5931 m/z @33.70 [151020OFc1_NvH-0949-CRLM-18.raw]	418.5931396484375	33.6955602496	3.28357127706667	97.5057412368	94.22216995973334	1678365.5	1.868377900267064E8	3	7410	0.44683848201517407	0.5087090486668266	0.11308301479634804	418.583251953125	418.6029052734375
931	418.6044921875	38.8486019256					1	DETECTED	418.6045 m/z @38.85 [151020OFc1_NvH-0949-CRLM-18.raw]	418.6044921875	38.8486019256	3.1513688496	72.8333778242667	69.6820089746667	44161.73828125	1.2690192917096896E8	0	7410	68.7238283019535	0.9787212817397053	0.9578496275666181	418.6039123535156	418.6119384765625
932	418.6467590332031	23.7547544674667					1	DETECTED	418.6468 m/z @23.75 [151020OFc1_NvH-0949-CRLM-18.raw]	418.6467590332031	23.7547544674667	3.73128492453333	98.9299309229333	95.19864599839997	368400.59375	1.5237427836867487E8	0	7410	0.15507583148664494	0.5645873449126655	8.447504921698966	418.6368713378906	418.6567077636719
933	418.6877136230469	20.8515204437333					1	DETECTED	418.6877 m/z @20.85 [151020OFc1_NvH-0949-CRLM-18.raw]	418.6877136230469	20.8515204437333	3.83550312506667	98.2030514157333	94.36754829066663	244225.125	1.6421392845409235E8	0	7410	0.14312281139828897	0.5242994757477888	2.8214992611654903	418.6779479980469	418.69384765625
934	418.70416259765625	26.6408363648					1	DETECTED	418.7042 m/z @26.64 [151020OFc1_NvH-0949-CRLM-18.raw]	418.70416259765625	26.6408363648	3.4824861784	97.8886009096	94.4061147312	495029.59375	1.8245736294285655E8	2	7410	11.22796511966471	1.137039670519433	24.378807967784617	418.6942443847656	418.7120666503906
935	418.7220764160156	29.2874689672					1	DETECTED	418.7221 m/z @29.29 [151020OFc1_NvH-0949-CRLM-18.raw]	418.7220764160156	29.2874689672	2.92205038106667	97.7195488242667	94.79749844320003	2.0167568E7	7.52647466821806E8	2	7410	0.3146867681437868	0.5216796318765687	0.034518127554223135	418.7121276855469	418.7320556640625
936	418.7404479980469	15.0495113802667					1	DETECTED	418.7404 m/z @15.05 [151020OFc1_NvH-0949-CRLM-18.raw]	418.7404479980469	15.0495113802667	4.71293233493333	95.1257090576	90.41277672266668	1838015.0	2.4006288765300182E8	2	7410	20.56158731786605	3.3509067401004176	2.6957580327308097	418.7320861816406	418.7485656738281
937	418.7586669921875	18.2958810952					1	DETECTED	418.7587 m/z @18.30 [151020OFc1_NvH-0949-CRLM-18.raw]	418.7586669921875	18.2958810952	3.65679216266667	99.6482518602667	95.99145969760002	2643820.0	2.1045576682484013E8	2	7410	0.1550911740217309	1.7297941167886706	0.0755645885716359	418.7487487792969	418.7677001953125
938	418.76953125	38.8201128890667					1	DETECTED	418.7695 m/z @38.82 [151020OFc1_NvH-0949-CRLM-18.raw]	418.76953125	38.8201128890667	5.75175800213333	87.2937708098667	81.54201280773337	156143.59375	1.343824512610017E8	0	7410	55.35937538276518	1.2329311979162574	1.4658623958325148	418.76910400390625	418.77197265625
939	418.7825012207031	3.80757183706667					1	DETECTED	418.7825 m/z @3.81 [151020OFc1_NvH-0949-CRLM-18.raw]	418.7825012207031	3.80757183706667	3.62629087626667	97.7088514650667	94.08256058880004	4267976.5	1.88255013267783E8	2	7410	0.1427043531585146	1.2906088022677065	1.1945458234683755	418.7732238769531	418.7923278808594
940	418.8006896972656	91.6460696570667					1	DETECTED	418.8007 m/z @91.65 [151020OFc1_NvH-0949-CRLM-18.raw]	418.8006896972656	91.6460696570667	1.17410712586667	99.5445135106667	98.37040638480003	91905.359375	1.4610779860469157E8	0	7410	0.09201364056920625	0.5436513348037307	9.509734848567062E-4	418.7925109863281	418.8106384277344
941	418.8398742675781	35.8382178152					1	DETECTED	418.8399 m/z @35.84 [151020OFc1_NvH-0949-CRLM-18.raw]	418.8398742675781	35.8382178152	0.0449822544	99.9904397221333	99.9454574677333	221042.859375	1.517803941067008E8	0	7410	12.313696966570781	1.6828187572569175	0.007394566247985476	418.8299560546875	418.8498229980469
942	418.857177734375	32.8436410984					1	DETECTED	418.8572 m/z @32.84 [151020OFc1_NvH-0949-CRLM-18.raw]	418.857177734375	32.8436410984	0.00504750053333333	100.0009934816	99.99594598106667	182262.484375	1.4802488165119317E8	0	7410	19.110785421640635	1.7676054966987946	3.7216430203645707	418.84991455078125	418.8662414550781
943	418.8763122558594	24.6785880352					1	DETECTED	418.8763 m/z @24.68 [151020OFc1_NvH-0949-CRLM-18.raw]	418.8763122558594	24.6785880352	0.201080686133333	99.9069572101333	99.70587652399996	362981.9375	1.5180434180901945E8	0	7410	0.06840099212489648	3.7929667629556634	0.8264272508994066	418.8663330078125	418.8780212402344
944	418.8880310058594	48.9060038794667					1	DETECTED	418.8880 m/z @48.91 [151020OFc1_NvH-0949-CRLM-18.raw]	418.8880310058594	48.9060038794667	0.00504750053333333	99.8862346901333	99.88118718959997	1021056.625	1.9104198352816063E8	0	7410	0.2028983195708065	0.5063521326120048	0.005565028848682321	418.8780822753906	418.89794921875
945	418.907958984375	26.1232378992					1	DETECTED	418.9080 m/z @26.12 [151020OFc1_NvH-0949-CRLM-18.raw]	418.907958984375	26.1232378992	0.00504750053333333	99.9697319093333	99.96468440879997	5684796.5	3.690487973476509E8	3	7410	7.482166730204817	0.9064377709407696	1.4324003053945717	418.8979797363281	418.9179382324219
946	418.9271545410156	33.6955602496					1	DETECTED	418.9272 m/z @33.70 [151020OFc1_NvH-0949-CRLM-18.raw]	418.9271545410156	33.6955602496	0.00504750053333333	99.9904397221333	99.98539222159997	677296.25	1.722793077329211E8	0	7410	0.1331599196427149	1.4664693638571387	0.008933004444176978	418.91796875	418.9371032714844
947	418.94293212890625	13.0964105936					1	DETECTED	418.9429 m/z @13.10 [151020OFc1_NvH-0949-CRLM-18.raw]	418.94293212890625	13.0964105936	0.0546739669333333	99.7726927506667	99.71801878373337	197074.578125	1.556701534077853E8	0	7410	0.023911084862806575	0.6086016347305213	0.021657970933951397	418.9372863769531	418.95208740234375
948	418.96209716796875	22.1805494634667					1	DETECTED	418.9621 m/z @22.18 [151020OFc1_NvH-0949-CRLM-18.raw]	418.96209716796875	22.1805494634667	0.0153077733333333	99.94875702	99.93344924666667	965352.375	1.6490767871772438E8	0	7410	0.08176133173977007	23.558271034196693	0.03227675221380342	418.9521484375	418.9720153808594
949	418.97711181640625	22.0620362637333					1	DETECTED	418.9771 m/z @22.06 [151020OFc1_NvH-0949-CRLM-18.raw]	418.97711181640625	22.0620362637333	0.1134190608	100.0009934816	99.88757442080001	596407.75	1.596555752325606E8	0	7410	0.6458957611380534	0.5359234828014378	44.618719833558586	418.97216796875	418.9870300292969
950	418.9874572753906	30.6711237877333					1	DETECTED	418.9875 m/z @30.67 [151020OFc1_NvH-0949-CRLM-18.raw]	418.9874572753906	30.6711237877333	0.00504750053333333	99.7626298922667	99.75758239173337	164454.0625	1.4465377657395354E8	0	7410	2.9019762652029364	1.834711920459089	2.6370671348601338	418.9871826171875	418.9972839355469
951	419.0123596191406	46.9845690296					1	DETECTED	419.0124 m/z @46.98 [151020OFc1_NvH-0949-CRLM-18.raw]	419.0123596191406	46.9845690296	0.00504750053333333	99.9591113514667	99.95406385093337	317833.15625	1.6004203596051264E8	0	7410	25.685612184823572	1.0937182401163974	1.2580846585677985	419.0024719238281	419.02227783203125
952	419.0414123535156	35.8382178152					1	DETECTED	419.0414 m/z @35.84 [151020OFc1_NvH-0949-CRLM-18.raw]	419.0414123535156	35.8382178152	3.34088517386667	99.4724164589333	96.13153128506663	342480.34375	1.66878951367798E8	0	7410	0.20656705306477363	1.1751913539511547	1.2086244003786621	419.0315246582031	419.05108642578125
953	419.0572204589844	32.6674511125333					1	DETECTED	419.0572 m/z @32.67 [151020OFc1_NvH-0949-CRLM-18.raw]	419.0572204589844	32.6674511125333	0.464157233333333	98.8675460056	98.40338877226667	181541.71875	1.5781794137780687E8	0	7410	0.8509513256224253	1.5278466411137088	549.6091348832323	419.051513671875	419.0670471191406
954	419.1188659667969	90.1747048261333					1	DETECTED	419.1189 m/z @90.17 [151020OFc1_NvH-0949-CRLM-18.raw]	419.1188659667969	90.1747048261333	17.6055784738667	97.7195488242667	80.1139703504	187936.125	1.3980802380206877E8	0	7410	0.0490088368069479	0.5346016352283264	0.05738119701771239	419.1092529296875	419.1278991699219
955	419.139892578125	71.9424793944					1	DETECTED	419.1399 m/z @71.94 [151020OFc1_NvH-0949-CRLM-18.raw]	419.139892578125	71.9424793944	7.49631153333333	96.3085480098667	88.81223647653337	116887.9375	1.339989713522021E8	2	7410	0.4146073837439843	0.5873260971642406	7.170081122467266	419.1300048828125	419.1477966308594
956	419.1637268066406	92.1786511288					1	DETECTED	419.1637 m/z @92.18 [151020OFc1_NvH-0949-CRLM-18.raw]	419.1637268066406	92.1786511288	1.17410712586667	94.6005923416	93.42648521573334	123067.9609375	1.4767128629395974E8	0	7410	1.2346515217413128	0.5133067048427931	0.03196694061502914	419.154052734375	419.1736145019531
957	419.1821594238281	13.2718336957333					1	DETECTED	419.1822 m/z @13.27 [151020OFc1_NvH-0949-CRLM-18.raw]	419.1821594238281	13.2718336957333	2.7108173224	99.7103514309333	96.9995341085333	82614.625	1.4959626892215285E8	0	7410	8.748116370709957	17.025543768451982	0.08827622092115511	419.17376708984375	419.184326171875
958	419.1944274902344	19.8385281082667					1	DETECTED	419.1944 m/z @19.84 [151020OFc1_NvH-0949-CRLM-18.raw]	419.1944274902344	19.8385281082667	2.81210576	99.7000536608	96.8879479008	228894.0625	1.9957306659210438E8	3	7410	1.0917601679883973	6.160984030753892	47.65573632269299	419.1845397949219	419.2027587890625
959	419.2127685546875	22.1805494634667					1	DETECTED	419.2128 m/z @22.18 [151020OFc1_NvH-0949-CRLM-18.raw]	419.2127685546875	22.1805494634667	3.62629087626667	98.0337577373333	94.40746686106664	678330.6875	1.8781567600750032E8	3	7410	9.423978374163418	1.1843919353966468	0.7414221158349459	419.2027893066406	419.2128601074219
960	419.2228698730469	29.2199070666667					1	DETECTED	419.2229 m/z @29.22 [151020OFc1_NvH-0949-CRLM-18.raw]	419.2228698730469	29.2199070666667	1.94194234	99.9280632122667	97.9861208722667	4737985.5	4.2673046131419843E8	2	7410	4.980113331781656	1.825503752071734	1.9686949474670679	419.212890625	419.2321472167969
961	419.2421569824219	35.8541096213333					1	DETECTED	419.2422 m/z @35.85 [151020OFc1_NvH-0949-CRLM-18.raw]	419.2421569824219	35.8541096213333	1.807290024	99.9176177114667	98.11032768746671	2.6055736E7	7.596800336045054E8	2	7410	0.22661925994356125	0.5182982698463432	0.021903385257103173	419.232177734375	419.25201416015625
962	419.2608642578125	18.2705831296					1	DETECTED	419.2609 m/z @18.27 [151020OFc1_NvH-0949-CRLM-18.raw]	419.2608642578125	18.2705831296	3.50100198	97.9094088594667	94.4084068794667	993361.125	1.84610593658795E8	0	7410	4.992834549869988	0.5497616242658131	0.6657649539216681	419.2523193359375	419.2704772949219
963	419.2726745605469	31.5371702629333					1	DETECTED	419.2727 m/z @31.54 [151020OFc1_NvH-0949-CRLM-18.raw]	419.2726745605469	31.5371702629333	4.0633504304	85.9511861085333	81.88783567813331	49297.70703125	1.3850183210955027E8	0	7410	54.50514106393886	1.490288503333004	1.9805770066660078	419.271240234375	419.2734069824219
964	419.283447265625	3.78888635893333					1	DETECTED	419.2834 m/z @3.79 [151020OFc1_NvH-0949-CRLM-18.raw]	419.283447265625	3.78888635893333	3.38916380266667	95.8987379784	92.50957417573333	2026250.75	1.7089099716647696E8	0	7410	0.13812488160594683	42.24282159428498	1.4504899970638845	419.2735290527344	419.2911682128906
965	419.3036193847656	50.5478495373333					1	DETECTED	419.3036 m/z @50.55 [151020OFc1_NvH-0949-CRLM-18.raw]	419.3036193847656	50.5478495373333	3.79809501173333	93.7800206373333	89.98192562559997	36006.39453125	1.2388448783685923E8	0	7410	87.85946216847739	0.9623785893498783	0.9247571786997564	419.29364013671875	419.304931640625
966	419.3155822753906	91.5111212493333					1	DETECTED	419.3156 m/z @91.51 [151020OFc1_NvH-0949-CRLM-18.raw]	419.3155822753906	91.5111212493333	0.00504750053333333	100.0009934816	99.99594598106667	628804.0625	2.5040603981168517E8	0	7410	1.3811485610550278	0.5597552752628135	0.049896034932269115	419.3135681152344	419.32281494140625
967	419.3791809082031	36.5870236712					1	DETECTED	419.3792 m/z @36.59 [151020OFc1_NvH-0949-CRLM-18.raw]	419.3791809082031	36.5870236712	4.55836522693333	99.4509144592	94.89254923226667	191210.421875	1.6039713400201166E8	0	7410	54.61355886154422	1.3696616003832742	527.5061597764781	419.370361328125	419.38909912109375
968	419.4170227050781	9.91474079653333					1	DETECTED	419.4170 m/z @9.91 [151020OFc1_NvH-0949-CRLM-18.raw]	419.4170227050781	9.91474079653333	3.99839249573333	99.6587951618667	95.66040266613338	301905.3125	1.4604906532773426E8	0	7410	0.16791905190521028	6.236008563122377	1.5275458919229141	419.4070739746094	419.4268798828125
969	419.44219970703125	35.8382178152					1	DETECTED	419.4422 m/z @35.84 [151020OFc1_NvH-0949-CRLM-18.raw]	419.44219970703125	35.8382178152	4.0264491304	99.7626298922667	95.7361807618667	2.894008E7	6.286292746720036E8	5	7410	0.2198580558334413	4.6568446772595244	4.354563422238671	419.43231201171875	419.4520568847656
970	419.4584655761719	14.5204764237333					1	DETECTED	419.4585 m/z @14.52 [151020OFc1_NvH-0949-CRLM-18.raw]	419.4584655761719	14.5204764237333	3.57799937493333	99.9280632122667	96.35006383733337	468369.65625	1.6061387291092813E8	0	7410	7.730078823468206	0.5293055795084561	3.389521284314945	419.4523010253906	419.46844482421875
971	419.480224609375	14.9285904074667					1	DETECTED	419.4802 m/z @14.93 [151020OFc1_NvH-0949-CRLM-18.raw]	419.480224609375	14.9285904074667	3.4314554296	99.075181516	95.6437260864	220902.890625	1.689598836863827E8	0	7410	0.12399281542552743	0.5655411693979684	0.6981964095985981	419.4702453613281	419.48992919921875
972	419.50164794921875	46.4761350194667					1	DETECTED	419.5016 m/z @46.48 [151020OFc1_NvH-0949-CRLM-18.raw]	419.50164794921875	46.4761350194667	3.9389977872	99.5034513330667	95.56445354586671	228350.96875	1.477497408599032E8	0	7410	29.83593360738218	1.1553975136143524	1.3093746374346473	419.4917907714844	419.5115966796875
973	419.5231018066406	21.256764136					1	DETECTED	419.5231 m/z @21.26 [151020OFc1_NvH-0949-CRLM-18.raw]	419.5231018066406	21.256764136	3.8541877704	95.282078456	91.42789068559999	272229.1875	1.5832185580715352E8	0	7410	1.2480833908634672	0.5747921156029071	4.14331854337324	419.5132141113281	419.5330810546875
974	419.5459289550781	16.8774684210667					1	DETECTED	419.5459 m/z @16.88 [151020OFc1_NvH-0949-CRLM-18.raw]	419.5459289550781	16.8774684210667	1.56469507653333	99.3442717144	97.77957663786667	1104568.0	1.9476252227458838E8	3	7410	0.7207419618459987	1.2378463805650144	0.12324819900185666	419.53594970703125	419.555908203125
975	419.5636901855469	35.9428369658667					1	DETECTED	419.5637 m/z @35.94 [151020OFc1_NvH-0949-CRLM-18.raw]	419.5636901855469	35.9428369658667	2.39083774453333	95.2706810352	92.87984329066667	1001155.25	1.6567071740640965E8	0	7410	0.2411543401544236	0.504415825118285	0.02004415294291303	419.5559387207031	419.5664367675781
976	419.5764465332031	26.1043527674667					1	DETECTED	419.5764 m/z @26.10 [151020OFc1_NvH-0949-CRLM-18.raw]	419.5764465332031	26.1043527674667	2.97691402266667	96.9159077136	93.93899369093333	1750072.5	2.4890860045502198E8	3	7410	7.5027862333448745	1.2619692194265792	0.16274587072244617	419.56646728515625	419.58642578125
977	419.5932922363281	31.2336237704					1	DETECTED	419.5933 m/z @31.23 [151020OFc1_NvH-0949-CRLM-18.raw]	419.5932922363281	31.2336237704	2.67419296853333	96.7136681821333	94.03947521359997	260268.5	1.4827364419075522E8	0	7410	5.13357689183713	1.8134902159142836	5.880567092608881	419.5864562988281	419.6032409667969
978	419.617431640625	9.93788594986667					1	DETECTED	419.6174 m/z @9.94 [151020OFc1_NvH-0949-CRLM-18.raw]	419.617431640625	9.93788594986667	3.55786435253333	99.7726927506667	96.21482839813338	230826.453125	1.566872306381078E8	0	7410	0.08358661885485574	1.1881866199955486	2.084818695537302	419.6079406738281	419.6265869140625
979	419.64227294921875	35.7730852178667					1	DETECTED	419.6423 m/z @35.77 [151020OFc1_NvH-0949-CRLM-18.raw]	419.64227294921875	35.7730852178667	5.51796537226667	99.3992968458667	93.88133147360003	1.7351742E7	4.7172586968066615E8	0	7410	0.19736618209294932	1.4209551913161165	1.8448737823769938	419.632568359375	419.6519775390625
980	419.69146728515625	38.9720050026667					1	DETECTED	419.6915 m/z @38.97 [151020OFc1_NvH-0949-CRLM-18.raw]	419.69146728515625	38.9720050026667	3.86353567306667	95.7485372621333	91.88500158906663	262074.28125	1.55034188988387E8	0	7410	0.6631071116756857	1.4493446249131305	1.9346292320161018	419.681640625	419.69451904296875
981	419.70458984375	46.3831506994667					1	DETECTED	419.7046 m/z @46.38 [151020OFc1_NvH-0949-CRLM-18.raw]	419.70458984375	46.3831506994667	3.11470697706667	98.4041846234667	95.28947764640003	2027260.375	1.977248586230808E8	4	7410	0.15683456752928748	0.5027110102163629	0.0045564075039817055	419.6951904296875	419.7145690917969
982	419.71563720703125	23.6126354845333					1	DETECTED	419.7156 m/z @23.61 [151020OFc1_NvH-0949-CRLM-18.raw]	419.71563720703125	23.6126354845333	2.89456324533333	63.1680451416	60.27348189626667	766280.25	1.900828232805936E8	4	7410	16.376056202647444	1.1763007914437102	0.35680951930333865	419.714599609375	419.7186584472656
983	419.7286682128906	24.4727503242667					1	DETECTED	419.7287 m/z @24.47 [151020OFc1_NvH-0949-CRLM-18.raw]	419.7286682128906	24.4727503242667	2.0151376992	95.7055815725333	93.69044387333331	1344738.625	2.1169081816046333E8	4	7410	4.8755397450998785	1.195239296426696	0.983974562213957	419.71868896484375	419.7386474609375
984	419.740966796875	26.5107333496					1	DETECTED	419.7410 m/z @26.51 [151020OFc1_NvH-0949-CRLM-18.raw]	419.740966796875	26.5107333496	3.90134555946667	60.3040524944	56.40270693493333	309785.5	1.2229232965329921E8	0	7410	23.161537836458788	1.6172791463138483	2.0219887016015456	419.7389831542969	419.7453308105469
985	419.7553405761719	24.6785880352					1	DETECTED	419.7553 m/z @24.68 [151020OFc1_NvH-0949-CRLM-18.raw]	419.7553405761719	24.6785880352	3.6461736584	97.2360934301333	93.58991977173329	4.0214264E7	8.130791583407427E8	2	7410	0.2357493026871964	1.1520448378213664	1.2595905414240405	419.7453918457031	419.7643737792969
986	419.779052734375	38.1412645872					1	DETECTED	419.7791 m/z @38.14 [151020OFc1_NvH-0949-CRLM-18.raw]	419.779052734375	38.1412645872	2.30775310453333	98.5329600392	96.22520693466667	2910224.0	2.2159799577722847E8	2	7410	0.31900618738576014	0.5061543955029809	0.007086237241708745	419.76910400390625	419.7883605957031
987	419.79150390625	40.4520157482667					1	DETECTED	419.7915 m/z @40.45 [151020OFc1_NvH-0949-CRLM-18.raw]	419.79150390625	40.4520157482667	2.7199194144	99.8348036570667	97.1148842426667	390808.46875	1.278811403156057E8	2	7410	0.14293980381984284	1.2869001947752976	0.006077208987983302	419.789306640625	419.8013916015625
988	419.8182373046875	9.91474079653333					1	DETECTED	419.8182 m/z @9.91 [151020OFc1_NvH-0949-CRLM-18.raw]	419.8182373046875	9.91474079653333	0.680156695733333	99.824526648	99.14436995226667	111174.0390625	1.516369947324514E8	0	7410	0.16054807435313911	0.8699951326378939	1.092429348049867	419.80828857421875	419.82818603515625
989	419.8419189453125	35.8382178152					1	DETECTED	419.8419 m/z @35.84 [151020OFc1_NvH-0949-CRLM-18.raw]	419.8419189453125	35.8382178152	0.00504750053333333	100.0009934816	99.99594598106667	7976919.0	3.211549378110797E8	0	7410	0.20840284513188578	3.2388490500997986	0.8673466332077332	419.8319396972656	419.8518981933594
990	419.855712890625	18.2958810952					1	DETECTED	419.8557 m/z @18.30 [151020OFc1_NvH-0949-CRLM-18.raw]	419.855712890625	18.2958810952	0.0546739669333333	99.9904397221333	99.93576575519997	193526.078125	1.5738894041043112E8	0	7410	1.3770767043455372	4.820822771141619	0.037735745998958965	419.8519287109375	419.86566162109375
991	419.8658752441406	18.7696553765333					1	DETECTED	419.8659 m/z @18.77 [151020OFc1_NvH-0949-CRLM-18.raw]	419.8658752441406	18.7696553765333	0.365913934666667	99.9904397221333	99.62452578746664	181927.15625	2.0332160806542268E8	0	7410	0.8587658200353481	4.742543924316194	0.004153760558988276	419.86572265625	419.8692626953125
992	419.8792724609375	42.1447231816					1	DETECTED	419.8793 m/z @42.14 [151020OFc1_NvH-0949-CRLM-18.raw]	419.8792724609375	42.1447231816	0.00504750053333333	99.9385635216	99.93351602106667	1570886.625	2.3130088333660325E8	3	7410	6.829192472308975	0.5073143478169401	0.014631919735212454	419.8692932128906	419.88812255859375
993	419.8981628417969	24.3446226266667					1	DETECTED	419.8982 m/z @24.34 [151020OFc1_NvH-0949-CRLM-18.raw]	419.8981628417969	24.3446226266667	0.00504750053333333	99.9801397645333	99.97509226399997	2159394.5	2.086377018378507E8	3	7410	0.1603739407416782	0.7191641303423526	190.72729754063022	419.88818359375	419.9081115722656
994	419.91827392578125	24.4727503242667					1	DETECTED	419.9183 m/z @24.47 [151020OFc1_NvH-0949-CRLM-18.raw]	419.91827392578125	24.4727503242667	0.0153077733333333	99.94875702	99.93344924666667	474684.125	1.8040643468071637E8	3	7410	6.364559131291323	0.6809305944661947	1.5119482698537963	419.9083251953125	419.9282531738281
995	419.93243408203125	25.8473290474667					1	DETECTED	419.9324 m/z @25.85 [151020OFc1_NvH-0949-CRLM-18.raw]	419.93243408203125	25.8473290474667	0.00504750053333333	100.0009934816	99.99594598106667	220741.328125	1.5769553542542294E8	0	7410	1.317327938052074	2.9808041920263957	0.005678715941924371	419.92828369140625	419.94232177734375
996	419.9556884765625	46.3589693296					1	DETECTED	419.9557 m/z @46.36 [151020OFc1_NvH-0949-CRLM-18.raw]	419.9556884765625	46.3589693296	0.00504750053333333	99.9904397221333	99.98539222159997	1789613.5	1.8489295465271297E8	4	7410	0.1817758047010969	0.6905260862852283	4.428585595629655	419.94580078125	419.9655456542969
997	419.9681396484375	33.2453303048					1	DETECTED	419.9681 m/z @33.25 [151020OFc1_NvH-0949-CRLM-18.raw]	419.9681396484375	33.2453303048	0.171698029866667	100.0009934816	99.82929545173334	703406.125	1.4940793334834936E8	0	7410	0.14905475068680119	0.8388287309660859	0.007674957333772536	419.9658508300781	419.9781188964844
998	419.97906494140625	12.9573229741333					1	DETECTED	419.9791 m/z @12.96 [151020OFc1_NvH-0949-CRLM-18.raw]	419.97906494140625	12.9573229741333	0.31755652	99.9385635216	99.6210070016	319729.625	1.7258283455600446E8	4	7410	0.03299571878317309	1.443441995189817	1.6303694617904763	419.9781494140625	419.989013671875
999	419.9924011230469	36.6642145336					1	DETECTED	419.9924 m/z @36.66 [151020OFc1_NvH-0949-CRLM-18.raw]	419.9924011230469	36.6642145336	0.1521496784	99.1572966882667	99.0051470098667	175589.953125	1.7292848344342455E8	0	7410	7.151842479571783	1.538614955532573	2.0599456019152185	419.98907470703125	420.00238037109375
1000	420.0052490234375	15.2896732749333					1	DETECTED	420.0052 m/z @15.29 [151020OFc1_NvH-0949-CRLM-18.raw]	420.0052490234375	15.2896732749333	3.69424567786667	99.2504524618667	95.55620678400003	131299.984375	1.4975636012044263E8	0	7410	24.018503508790545	4.975532076355313	0.01705942100469549	420.0024108886719	420.0152282714844
1001	420.01812744140625	9.93788594986667					1	DETECTED	420.0181 m/z @9.94 [151020OFc1_NvH-0949-CRLM-18.raw]	420.01812744140625	9.93788594986667	3.8541877704	99.1065210666667	95.2523332962667	70084.453125	1.3500570358595762E8	0	7410	0.0789351072363722	7.828489389706791	0.8640767822430573	420.0152587890625	420.0279541015625
1002	420.0428466796875	35.7730852178667					1	DETECTED	420.0428 m/z @35.77 [151020OFc1_NvH-0949-CRLM-18.raw]	420.0428466796875	35.7730852178667	1.807290024	99.7103514309333	97.9030614069333	2959532.25	1.9522927809250155E8	0	7410	0.17637426182896832	1.5168781154025872	14.880931624569888	420.03289794921875	420.0523681640625
1003	420.07275390625	41.2016881685333					1	DETECTED	420.0728 m/z @41.20 [151020OFc1_NvH-0949-CRLM-18.raw]	420.07275390625	41.2016881685333	6.4735919936	97.4095360018667	90.9359440082667	58665.64453125	1.3200637673713014E8	0	7410	70.80737706119598	1.3092561070754025	1.5835601311427054	420.0627746582031	420.0751037597656
1004	420.1138916015625	90.936110912					1	DETECTED	420.1139 m/z @90.94 [151020OFc1_NvH-0949-CRLM-18.raw]	420.1138916015625	90.936110912	16.3227741277333	95.4942613538667	79.17148722613341	89782.6015625	1.3990882237214965E8	0	7410	26.728375197669635	0.5305451454010555	0.03631883158903784	420.1075439453125	420.1219177246094
1005	420.18756103515625	90.8420560077333					1	DETECTED	420.1876 m/z @90.84 [151020OFc1_NvH-0949-CRLM-18.raw]	420.18756103515625	90.8420560077333	1.72505332586667	98.8675460056	97.14249267973334	362531.375	1.6455085129585493E8	0	7410	58.05377856212145	0.5034901450903456	0.005411022727805417	420.17767333984375	420.1975402832031
1006	420.1991271972656	34.6631285533333					1	DETECTED	420.1991 m/z @34.66 [151020OFc1_NvH-0949-CRLM-18.raw]	420.1991271972656	34.6631285533333	2.81210576	90.8420560077333	88.02995024773331	242884.890625	1.8151956309944278E8	0	7410	0.029490006135894475	1.5939843586045466	3.513941479482817	420.19757080078125	420.1994934082031
1007	420.2095031738281	32.9833250029333					1	DETECTED	420.2095 m/z @32.98 [151020OFc1_NvH-0949-CRLM-18.raw]	420.2095031738281	32.9833250029333	2.75679604613333	99.9697319093333	97.21293586319997	945944.375	2.2775815718917418E8	2	7410	20.749940997174164	0.8070986604865616	0.6777938652822076	420.19952392578125	420.209716796875
1008	420.2197265625	34.3054327541333					1	DETECTED	420.2197 m/z @34.31 [151020OFc1_NvH-0949-CRLM-18.raw]	420.2197265625	34.3054327541333	2.9404145688	97.6560539466667	94.71563937786671	1649403.0	2.3779802696150294E8	2	7410	12.750249038313477	1.1383163622710362	0.03089861619973277	420.2097473144531	420.2197570800781
1009	420.2297668457031	22.2181550290667					1	DETECTED	420.2298 m/z @22.22 [151020OFc1_NvH-0949-CRLM-18.raw]	420.2297668457031	22.2181550290667	3.01367647866667	99.0233400882667	96.00966360960004	2838090.75	3.5283478818425995E8	3	7410	0.1900406567852997	0.8424214957470826	0.19467014730619234	420.21978759765625	420.2397155761719
1010	420.2429504394531	35.8382178152					1	DETECTED	420.2430 m/z @35.84 [151020OFc1_NvH-0949-CRLM-18.raw]	420.2429504394531	35.8382178152	3.59838928346667	95.4210291405333	91.82263985706663	855206.625	1.9292458211702883E8	2	7410	0.1826225887736328	0.5035079270693797	1.8424952349177952	420.2397766113281	420.24639892578125
1011	420.25640869140625	24.6785880352					1	DETECTED	420.2564 m/z @24.68 [151020OFc1_NvH-0949-CRLM-18.raw]	420.25640869140625	24.6785880352	2.9404145688	99.3024893370667	96.36207476826671	1.7883642E7	4.717380218421151E8	3	7410	0.35869156048926953	1.188857895268058	1.1531499248416608	420.2464599609375	420.26629638671875
1012	420.28082275390625	38.1705221458667					1	DETECTED	420.2808 m/z @38.17 [151020OFc1_NvH-0949-CRLM-18.raw]	420.28082275390625	38.1705221458667	3.68449809653333	92.4032740192	88.71877592266667	1366071.0	1.4606954918977693E8	0	7410	0.21106702641723984	1.2549125400573062	1.202069349550045	420.2708740234375	420.2904052734375
1013	420.2926330566406	40.4159237490667					1	DETECTED	420.2926 m/z @40.42 [151020OFc1_NvH-0949-CRLM-18.raw]	420.2926330566406	40.4159237490667	34.4264669562667	93.9446206429333	59.5181536866666	193672.65625	1.1670627596927436E8	0	7410	0.09014131854512897	4.76775612344031	8.497857539740282	420.2914733886719	420.29681396484375
1014	420.3189392089844	92.0029302352					1	DETECTED	420.3189 m/z @92.00 [151020OFc1_NvH-0949-CRLM-18.raw]	420.3189392089844	92.0029302352	0.00504750053333333	100.0009934816	99.99594598106667	207378.703125	1.461317138974186E8	0	7410	4.772171516776268	0.5148728075301259	0.06527463865458519	420.31365966796875	420.32098388671875
1015	420.3314208984375	89.8391878168					1	DETECTED	420.3314 m/z @89.84 [151020OFc1_NvH-0949-CRLM-18.raw]	420.3314208984375	89.8391878168	1.2113134632	99.0233400882667	97.81202662506671	233038.25	2.5266892565558702E8	0	7410	1.2070289946879882	0.5106489499358209	0.017295075196176783	420.32666015625	420.34002685546875
1016	420.44305419921875	35.7730852178667					1	DETECTED	420.4431 m/z @35.77 [151020OFc1_NvH-0949-CRLM-18.raw]	420.44305419921875	35.7730852178667	4.12815163466667	99.6482518602667	95.52010022560003	306669.21875	1.4740773557602504E8	0	7410	16.313691339712705	1.7709552017709582	0.5842889469974524	420.4332275390625	420.4529724121094
1017	420.4563293457031	46.3212032277333					1	DETECTED	420.4563 m/z @46.32 [151020OFc1_NvH-0949-CRLM-18.raw]	420.4563293457031	46.3212032277333	2.22555846693333	94.6005923416	92.37503387466667	304707.40625	1.5306451223065233E8	0	7410	0.569478333323751	1.17997749391686	1.6806926808853377	420.4531555175781	420.46624755859375
1018	420.477783203125	38.1997201504					1	DETECTED	420.4778 m/z @38.20 [151020OFc1_NvH-0949-CRLM-18.raw]	420.477783203125	38.1997201504	4.98671341466667	98.6696610701333	93.68294765546663	303084.5625	1.653453405024458E8	0	7410	25.702735194986765	1.884407127348354	0.11525947452639913	420.4680480957031	420.48736572265625
1019	420.4924011230469	33.8771813005333					1	DETECTED	420.4924 m/z @33.88 [151020OFc1_NvH-0949-CRLM-18.raw]	420.4924011230469	33.8771813005333	2.29853481653333	96.9048935461333	94.60635872959996	68419.4609375	1.4511627421189883E8	0	7410	17.026232084652314	1.591485347984281	2.2735127461030817	420.4879150390625	420.50079345703125
1020	420.5108947753906	43.5889095418667					1	DETECTED	420.5109 m/z @43.59 [151020OFc1_NvH-0949-CRLM-18.raw]	420.5108947753906	43.5889095418667	3.19739712213333	99.9697319093333	96.77233478719998	160890.875	1.52434840682235E8	0	7410	30.674482023318877	1.1989130388819498	1.8762921247028774	420.5009460449219	420.5165100097656
1021	420.52655029296875	20.7244781962667					1	DETECTED	420.5266 m/z @20.72 [151020OFc1_NvH-0949-CRLM-18.raw]	420.52655029296875	20.7244781962667	3.28357127706667	81.6331557970667	78.34958452000004	1496969.5	1.7730587541034567E8	3	7410	0.09627169452144813	1.1054323352026985	33.28608942449154	420.5166015625	420.5365295410156
1022	420.54608154296875	29.3991572589333					1	DETECTED	420.5461 m/z @29.40 [151020OFc1_NvH-0949-CRLM-18.raw]	420.54608154296875	29.3991572589333	2.4909407936	87.6206691285333	85.12972833493329	913588.9375	1.7265101408090454E8	3	7410	12.837493384492728	0.5312004040139655	1.32624073440789	420.53656005859375	420.5539245605469
1023	420.5639343261719	22.2567819608					1	DETECTED	420.5639 m/z @22.26 [151020OFc1_NvH-0949-CRLM-18.raw]	420.5639343261719	22.2567819608	3.07800119893333	97.548428016	94.47042681706667	1790675.625	2.300935261645293E8	3	7410	0.12955505670283074	8.642831959625807	1.4826846673699463	420.5539855957031	420.57391357421875
1024	420.57611083984375	38.7899567144					1	DETECTED	420.5761 m/z @38.79 [151020OFc1_NvH-0949-CRLM-18.raw]	420.57611083984375	38.7899567144	3.31281108453333	96.0930778370667	92.78026675253336	1532771.125	1.994077864219595E8	3	7410	25.990296406130682	0.5034892651572259	0.16656545269975412	420.5739440917969	420.58599853515625
1025	420.59039306640625	44.7340339586667					1	DETECTED	420.5904 m/z @44.73 [151020OFc1_NvH-0949-CRLM-18.raw]	420.59039306640625	44.7340339586667	3.91084797306667	89.1172402088	85.20639223573333	447657.5625	1.471279723250296E8	3	7410	0.12925652805634513	0.6333499455501577	0.2809402153999471	420.5861511230469	420.600341796875
1026	420.6111755371094	39.6267577882667					1	DETECTED	420.6112 m/z @39.63 [151020OFc1_NvH-0949-CRLM-18.raw]	420.6111755371094	39.6267577882667	3.0505242192	97.6236039741333	94.5730797549333	172525.875	1.5560327061304548E8	0	7410	0.08554928002606488	1.2928214652877186	2.653608129128526	420.60162353515625	420.62109375
1027	420.69439697265625	11.8685370962667					1	DETECTED	420.6944 m/z @11.87 [151020OFc1_NvH-0949-CRLM-18.raw]	420.69439697265625	11.8685370962667	5.61221224666667	94.6752704770667	89.06305823040003	194409.1875	1.4869204479512823E8	0	7410	0.18849008770550135	2.2580991186188952	15.640851305490648	420.6844177246094	420.6953430175781
1028	420.7053527832031	16.0762478869333					1	DETECTED	420.7054 m/z @16.08 [151020OFc1_NvH-0949-CRLM-18.raw]	420.7053527832031	16.0762478869333	3.24504034213333	96.2216952098667	92.97665486773336	446283.53125	1.9094517563865486E8	0	7410	12.215901142597453	2.416597069117144	2.3133947002345803	420.69549560546875	420.7120666503906
1029	420.7220764160156	38.8058108024					1	DETECTED	420.7221 m/z @38.81 [151020OFc1_NvH-0949-CRLM-18.raw]	420.7220764160156	38.8058108024	1.807290024	98.2567236570667	96.4494336330667	1146365.0	1.8257960485461527E8	4	7410	0.21859069371976858	0.5395143593093535	0.012624881485717276	420.71221923828125	420.7245788574219
1030	420.734619140625	42.8043705010667					1	DETECTED	420.7346 m/z @42.80 [151020OFc1_NvH-0949-CRLM-18.raw]	420.734619140625	42.8043705010667	5.409320672	99.7414341272	94.33211345519999	2460956.25	2.3966045230904633E8	4	7410	0.22231300615641914	0.50612342505587	0.2362002984481054	420.7247009277344	420.7445983886719
1031	420.7452697753906	20.6822725362667					1	DETECTED	420.7453 m/z @20.68 [151020OFc1_NvH-0949-CRLM-18.raw]	420.7452697753906	20.6822725362667	3.47161525813333	92.5030915938667	89.03147633573337	368670.3125	1.6243894182328779E8	0	7410	0.5051864513711131	0.5511900013077872	0.09496420811344332	420.74462890625	420.7479248046875
1032	420.7579345703125	24.6785880352					1	DETECTED	420.7579 m/z @24.68 [151020OFc1_NvH-0949-CRLM-18.raw]	420.7579345703125	24.6785880352	3.19739712213333	86.4486892466667	83.25129212453338	5459190.5	2.212778492629753E8	0	7410	0.20057281388792703	1.1542432379664525	1.0417106424164186	420.74810791015625	420.760498046875
1033	420.7705993652344	27.7773380925333					1	DETECTED	420.7706 m/z @27.78 [151020OFc1_NvH-0949-CRLM-18.raw]	420.7705993652344	27.7773380925333	3.02275130666667	96.8613273797333	93.83857607306663	6.136874E7	9.721847520715673E8	0	7410	0.1883165211012816	1.2892707491644393	1.3353376683037446	420.7607421875	420.78045654296875
1034	420.7870788574219	37.3769420168					1	DETECTED	420.7871 m/z @37.38 [151020OFc1_NvH-0949-CRLM-18.raw]	420.7870788574219	37.3769420168	3.07800119893333	97.3438738469333	94.26587264799997	514841.5	1.78366063448792E8	0	7410	0.7736387740232402	1.9089118180627187	0.011818886089959433	420.7806396484375	420.79461669921875
1035	420.86077880859375	20.7644450490667					1	DETECTED	420.8608 m/z @20.76 [151020OFc1_NvH-0949-CRLM-18.raw]	420.86077880859375	20.7644450490667	0.00504750053333333	99.8965788173333	99.89153131679997	703921.25	1.7533549988854566E8	3	7410	7.721418226069442	8.036103902917615	0.6027274306581417	420.8507995605469	420.8707580566406
1036	420.8716125488281	25.9858625258667					1	DETECTED	420.8716 m/z @25.99 [151020OFc1_NvH-0949-CRLM-18.raw]	420.8716125488281	25.9858625258667	0.00504750053333333	99.8862346901333	99.88118718959997	159417.90625	1.7452571616910645E8	0	7410	6.656416447610095	2.4758475676740175	0.008917015353368063	420.87078857421875	420.8757629394531
1037	420.8857727050781	16.8774684210667					1	DETECTED	420.8858 m/z @16.88 [151020OFc1_NvH-0949-CRLM-18.raw]	420.8857727050781	16.8774684210667	1.74350326293333	100.0009934816	98.25749021866667	731273.625	1.7958739764288977E8	3	7410	6.899083848388656	0.8697845873809262	1.6590405387141494	420.87579345703125	420.8882751464844
1038	420.8982849121094	19.6823532544					1	DETECTED	420.8983 m/z @19.68 [151020OFc1_NvH-0949-CRLM-18.raw]	420.8982849121094	19.6823532544	0.00504750053333333	99.9801397645333	99.97509226399997	1032168.75	2.4084899934779677E8	3	7410	2.7682145469387436	0.9771628805028492	0.9569018329622472	420.8883056640625	420.90826416015625
1039	420.9161071777344	12.7899039632					1	DETECTED	420.9161 m/z @12.79 [151020OFc1_NvH-0949-CRLM-18.raw]	420.9161071777344	12.7899039632	0.00504750053333333	99.9801397645333	99.97509226399997	927124.1875	1.8466303443585324E8	3	7410	26.056386784501537	0.509851576458463	2.46740137003645	420.9083557128906	420.92608642578125
1040	420.92767333984375	31.7007473232					1	DETECTED	420.9277 m/z @31.70 [151020OFc1_NvH-0949-CRLM-18.raw]	420.92767333984375	31.7007473232	0.0153077733333333	99.8348036570667	99.81949588373337	68329.8515625	1.4862244419354266E8	0	7410	26.005677616374626	1.591009768714025	2.1523429097569977	420.9261474609375	420.9349670410156
1041	420.94500732421875	11.8548892834667					1	DETECTED	420.9450 m/z @11.85 [151020OFc1_NvH-0949-CRLM-18.raw]	420.94500732421875	11.8548892834667	0.00504750053333333	99.7103514309333	99.70530393039996	193959.875	1.4520381008825815E8	0	7410	0.11815118573136552	0.8000778071275805	0.6195823613675265	420.9350280761719	420.94573974609375
1042	420.9557800292969	35.3092549085333					1	DETECTED	420.9558 m/z @35.31 [151020OFc1_NvH-0949-CRLM-18.raw]	420.9557800292969	35.3092549085333	0.00504750053333333	99.85513902	99.85009151946666	306223.34375	1.627684640795877E8	0	7410	5.672977457259208	1.6298311990491674	0.1001388140900662	420.94580078125	420.9621276855469
1043	420.97222900390625	91.3918101650667					1	DETECTED	420.9722 m/z @91.39 [151020OFc1_NvH-0949-CRLM-18.raw]	420.97222900390625	91.3918101650667	0.00504750053333333	99.9591113514667	99.95406385093337	555713.125	1.611596286052514E8	4	7410	43.46513163607618	0.5008789657951778	0.00340659557869448	420.9622497558594	420.9785461425781
1044	420.9885559082031	47.4846463437333					1	DETECTED	420.9886 m/z @47.48 [151020OFc1_NvH-0949-CRLM-18.raw]	420.9885559082031	47.4846463437333	0.2301036824	99.9697319093333	99.7396282269333	1229853.125	1.6417537407885206E8	0	7410	0.08353527483345147	0.5031899281905304	0.005005336742569988	420.9786682128906	420.99810791015625
1045	421.0111083984375	43.7542258258667					1	DETECTED	421.0111 m/z @43.75 [151020OFc1_NvH-0949-CRLM-18.raw]	421.0111083984375	43.7542258258667	0.00504750053333333	99.4826431602667	99.47759565973337	276968.6875	1.5376242073556775E8	0	7410	59.85285367718062	1.1385763263410298	2.9824121280861653	421.0012512207031	421.02093505859375
1046	421.0591125488281	18.1199646221333					1	DETECTED	421.0591 m/z @18.12 [151020OFc1_NvH-0949-CRLM-18.raw]	421.0591125488281	18.1199646221333	0.0546739669333333	99.9591113514667	99.90443738453337	408825.34375	1.8491970912174505E8	0	7410	0.826104953730816	0.693895639907354	0.8229899319591253	421.0492248535156	421.0686340332031
1047	421.0835266113281	47.0811076442667					1	DETECTED	421.0835 m/z @47.08 [151020OFc1_NvH-0949-CRLM-18.raw]	421.0835266113281	47.0811076442667	2.97691402266667	99.7933690274667	96.81645500480002	152441.953125	1.6581340360090414E8	0	7410	0.24045228946314978	1.0975878601868843	1.8315333171176578	421.0739440917969	421.0928955078125
1048	421.0989990234375	91.6572298893333					1	DETECTED	421.0990 m/z @91.66 [151020OFc1_NvH-0949-CRLM-18.raw]	421.0989990234375	91.6572298893333	8.57692704533333	97.7614089997333	89.18448195439997	70249.1796875	1.5110655582873607E8	0	7410	0.24507181931913635	0.5367366204830876	0.0734732409661751	421.0937194824219	421.10809326171875
1049	421.145751953125	89.1302126024					1	DETECTED	421.1458 m/z @89.13 [151020OFc1_NvH-0949-CRLM-18.raw]	421.145751953125	89.1302126024	2.02422072586667	99.7933690274667	97.76914830160003	383568.8125	1.491067303454791E8	0	7410	0.20122907142349789	4.110302803683965	8.318297379648385	421.138671875	421.1551208496094
1050	421.17462158203125	14.3149990109333					1	DETECTED	421.1746 m/z @14.31 [151020OFc1_NvH-0949-CRLM-18.raw]	421.17462158203125	14.3149990109333	10.1491857266667	99.0127945730667	88.8636088464	100873.1328125	1.774533536781974E8	0	7410	76.30526403108088	10.665817546602378	42.95869039051031	421.1648864746094	421.1783142089844
1051	421.1883850097656	23.7081864997333					1	DETECTED	421.1884 m/z @23.71 [151020OFc1_NvH-0949-CRLM-18.raw]	421.1883850097656	23.7081864997333	3.44052803013333	94.6192443304	91.17871630026666	513254.25	1.6287080376727593E8	0	7410	72.84618567965774	5.2228245032025455	0.030843031288019594	421.17840576171875	421.1983337402344
1052	421.2023620605469	28.7136915813333					1	DETECTED	421.2024 m/z @28.71 [151020OFc1_NvH-0949-CRLM-18.raw]	421.2023620605469	28.7136915813333	3.69424567786667	89.316195788	85.62195011013333	241192.65625	1.5475519499267226E8	0	7410	3.9472300435852183	2.3170502288580184	0.02543614792997485	421.1983947753906	421.2037658691406
1053	421.2137756347656	46.5126657754667					1	DETECTED	421.2138 m/z @46.51 [151020OFc1_NvH-0949-CRLM-18.raw]	421.2137756347656	46.5126657754667	3.57799937493333	96.6098091234667	93.03180974853338	737112.0625	2.161846525553969E8	2	7410	25.150181306158686	0.5175844503100415	0.011311415194498927	421.20379638671875	421.2151794433594
1054	421.2252197265625	39.1814988389333					1	DETECTED	421.2252 m/z @39.18 [151020OFc1_NvH-0949-CRLM-18.raw]	421.2252197265625	39.1814988389333	2.49995911786667	96.6814748856	94.18151576773333	6957319.5	4.149675234406163E8	3	7410	0.21577459172380742	2.189157875079164	1.9857817975163667	421.2152404785156	421.2351989746094
1055	421.2363586425781	42.7835226053333					1	DETECTED	421.2364 m/z @42.78 [151020OFc1_NvH-0949-CRLM-18.raw]	421.2363586425781	42.7835226053333	3.09627122666667	97.8034642498667	94.70719302320003	1260882.25	2.261056318959021E8	2	7410	0.1648851159709679	0.5821817157057683	0.011576518493648791	421.2352294921875	421.246337890625
1056	421.25048828125	12.7999955802667					1	DETECTED	421.2505 m/z @12.80 [151020OFc1_NvH-0949-CRLM-18.raw]	421.25048828125	12.7999955802667	3.20662418853333	97.1621505768	93.95552638826668	302383.71875	1.711357465801676E8	2	7410	12.390506871760023	0.5492052882467819	0.520629045023187	421.2463684082031	421.2507019042969
1057	421.2607116699219	21.256764136					1	DETECTED	421.2607 m/z @21.26 [151020OFc1_NvH-0949-CRLM-18.raw]	421.2607116699219	21.256764136	3.26516138	97.1198096133333	93.85464823333331	1567622.5	2.4674027780417567E8	2	7410	3.5025590200402696	1.1324863809208177	2.856906461277523	421.250732421875	421.2618713378906
1058	421.27191162109375	27.7773380925333					1	DETECTED	421.2719 m/z @27.78 [151020OFc1_NvH-0949-CRLM-18.raw]	421.27191162109375	27.7773380925333	3.49190235973333	92.2783128666667	88.78641050693336	2.683836E7	5.043493795381964E8	0	7410	0.18375863029340778	1.3926643530004643	1.3397648192118041	421.2619323730469	421.28009033203125
1059	421.2885437011719	37.2982845757333					1	DETECTED	421.2885 m/z @37.30 [151020OFc1_NvH-0949-CRLM-18.raw]	421.2885437011719	37.2982845757333	7.62872056186667	92.945734484	85.31701392213333	204951.109375	1.486150422862506E8	0	7410	17.458986722883516	1.889214969084811	2.5786880947913544	421.2820739746094	421.2974853515625
1060	421.3305969238281	92.3058689048					1	DETECTED	421.3306 m/z @92.31 [151020OFc1_NvH-0949-CRLM-18.raw]	421.3305969238281	92.3058689048	0.00504750053333333	99.9904397221333	99.98539222159997	124633.25	1.4339349429199013E8	0	7410	null	0.5231757395339154	0.5693819010968011	421.3206787109375	421.33575439453125
1061	421.34967041015625	91.5021172					1	DETECTED	421.3497 m/z @91.50 [151020OFc1_NvH-0949-CRLM-18.raw]	421.34967041015625	91.5021172	1.11821457253333	99.6896033802667	98.57138880773337	119897.703125	1.7665233787755322E8	0	7410	0.1922331414064189	0.5452928339132074	0.591588797805481	421.34405517578125	421.3587646484375
1062	421.3673400878906	92.0029302352					1	DETECTED	421.3673 m/z @92.00 [151020OFc1_NvH-0949-CRLM-18.raw]	421.3673400878906	92.0029302352	8.39566231466667	99.2920433544	90.89638103973333	103051.3515625	1.706852788321618E8	0	7410	0.9895727814286914	0.5435913844603086	0.9887623212682564	421.35986328125	421.3772277832031
1063	421.43109130859375	24.6064756597333					1	DETECTED	421.4311 m/z @24.61 [151020OFc1_NvH-0949-CRLM-18.raw]	421.43109130859375	24.6064756597333	6.48507512293333	95.2165919306667	88.73151680773337	133524.078125	1.5089613181095606E8	0	7410	11.982610672344732	3.4846195823140764	5.800345174956584	421.4211120605469	421.4323425292969
1064	421.4423522949219	30.5382084416					1	DETECTED	421.4424 m/z @30.54 [151020OFc1_NvH-0949-CRLM-18.raw]	421.4423522949219	30.5382084416	3.8729738488	95.759316392	91.8863425432	133581.046875	1.5661848204324457E8	0	7410	9.889010611216655	2.1422697570773264	3.4498864925709944	421.432373046875	421.4479064941406
1065	421.4581604003906	34.1326762437333					1	DETECTED	421.4582 m/z @34.13 [151020OFc1_NvH-0949-CRLM-18.raw]	421.4581604003906	34.1326762437333	3.34088517386667	94.3963308541333	91.05544568026663	345648.375	1.7179327427884528E8	0	7410	11.30655112085152	0.5415047539736422	0.5883874108301225	421.4484558105469	421.4659423828125
1066	421.4759826660156	12.05556854					1	DETECTED	421.4760 m/z @12.06 [151020OFc1_NvH-0949-CRLM-18.raw]	421.4759826660156	12.05556854	3.70345409013333	99.7626298922667	96.05917580213337	407079.15625	1.577025556891815E8	0	7410	18.119688514807184	1.6676702214172716	6.246926112151325	421.46600341796875	421.48590087890625
1067	421.4873962402344	51.9178027706667					1	DETECTED	421.4874 m/z @51.92 [151020OFc1_NvH-0949-CRLM-18.raw]	421.4873962402344	51.9178027706667	3.57799937493333	87.7563786445333	84.17837926959997	386547.9375	1.5458346501653486E8	4	7410	4.438329546412618	0.9833190860456686	0.003553649779117671	421.4859924316406	421.49737548828125
1068	421.50885009765625	12.5993104565333					1	DETECTED	421.5089 m/z @12.60 [151020OFc1_NvH-0949-CRLM-18.raw]	421.50885009765625	12.5993104565333	3.58906026586667	97.4949308808	93.90587061493333	138982.515625	1.4291270564082077E8	0	7410	0.1585606690532959	5.211057885618249	5.40896680588843	421.4989013671875	421.513916015625
1069	421.5239562988281	21.1621050426667					1	DETECTED	421.5240 m/z @21.16 [151020OFc1_NvH-0949-CRLM-18.raw]	421.5239562988281	21.1621050426667	4.41608621146667	97.7300507701333	93.31396455866664	489032.03125	1.5695935139124042E8	0	7410	4.903548105679096	0.8563931708299622	0.47598369680170444	421.5141296386719	421.533447265625
1070	421.5435791015625	35.1055089725333					1	DETECTED	421.5436 m/z @35.11 [151020OFc1_NvH-0949-CRLM-18.raw]	421.5435791015625	35.1055089725333	3.68449809653333	99.5651844626667	95.88068636613338	2187556.0	2.0650449262586895E8	3	7410	0.15421647620125611	0.5052256493837615	0.040147276965037865	421.53363037109375	421.5491027832031
1071	421.5591125488281	39.1597698690667					1	DETECTED	421.5591 m/z @39.16 [151020OFc1_NvH-0949-CRLM-18.raw]	421.5591125488281	39.1597698690667	3.24504034213333	94.6100447717333	91.36500442959996	4805687.5	2.7443740598500264E8	3	7410	0.20086051520319614	0.5155565718031984	0.020183509090543165	421.5491638183594	421.5690612792969
1072	421.5809020996094	36.0820314792					1	DETECTED	421.5809 m/z @36.08 [151020OFc1_NvH-0949-CRLM-18.raw]	421.5809020996094	36.0820314792	2.92205038106667	99.7414341272	96.81938374613333	1016305.3125	1.8052107429386288E8	3	7410	10.340998517194631	0.6169669256767978	0.11824685325716107	421.5709228515625	421.59075927734375
1073	421.61297607421875	37.4251933152					1	DETECTED	421.6130 m/z @37.43 [151020OFc1_NvH-0949-CRLM-18.raw]	421.61297607421875	37.4251933152	0.1619537464	64.0157337696	63.8537800232	182201.84375	1.4520886848459294E8	0	7410	54.30288714270252	0.9816225830554524	0.9648825234013945	421.610107421875	421.6228332519531
1074	421.64190673828125	39.7044991645333					1	DETECTED	421.6419 m/z @39.70 [151020OFc1_NvH-0949-CRLM-18.raw]	421.64190673828125	39.7044991645333	3.58906026586667	98.1612835850667	94.57222331920003	640938.1875	1.537593867126795E8	5	7410	0.20351461872613186	0.6464857606132219	0.01003105341184435	421.63226318359375	421.6515808105469
1075	421.6802673339844	28.9321747269333					1	DETECTED	421.6803 m/z @28.93 [151020OFc1_NvH-0949-CRLM-18.raw]	421.6802673339844	28.9321747269333	8.2375447184	94.6005923416	86.3630476232	143617.140625	1.387831303348318E8	0	7410	16.285091677108205	2.50202921824508	4.0382980277647125	421.6750183105469	421.68048095703125
1076	421.6905212402344	23.8184433938667					1	DETECTED	421.6905 m/z @23.82 [151020OFc1_NvH-0949-CRLM-18.raw]	421.6905212402344	23.8184433938667	1.91457002346667	94.8863078925333	92.97173786906663	215365.9375	1.4254598614956728E8	0	7410	5.264182497365393	3.1997469039387663	0.9279968436901052	421.68060302734375	421.7004089355469
1077	421.7115478515625	29.1844906616					1	DETECTED	421.7115 m/z @29.18 [151020OFc1_NvH-0949-CRLM-18.raw]	421.7115478515625	29.1844906616	3.55786435253333	98.6164010696	95.05853671706667	768266.5	1.8229106811162004E8	0	7410	17.431242130276413	2.6828650695769594	0.04349822768097095	421.70159912109375	421.7215270996094
1078	421.731689453125	13.0498862253333					1	DETECTED	421.7317 m/z @13.05 [151020OFc1_NvH-0949-CRLM-18.raw]	421.731689453125	13.0498862253333	3.53946025253333	96.8940624778667	93.35460222533337	855618.8125	1.981308903376752E8	2	7410	8.74586064874386	9.29831484977579	5.253301338398298	421.7217102050781	421.736083984375
1079	421.74609375	27.6162502032					1	DETECTED	421.7461 m/z @27.62 [151020OFc1_NvH-0949-CRLM-18.raw]	421.74609375	27.6162502032	3.1239397224	94.1870074381333	91.06306771573331	1079168.0	1.903377729930151E8	2	7410	8.83348845934124	0.8205512648336007	0.09034866959541847	421.7361145019531	421.7494812011719
1080	421.759521484375	27.6898344757333					1	DETECTED	421.7595 m/z @27.69 [151020OFc1_NvH-0949-CRLM-18.raw]	421.759521484375	27.6898344757333	1.39756563413333	99.9697319093333	98.57216627519998	2.79090912E8	4.92686072770353E9	2	7410	0.26325361750919285	1.1423999231633621	1.2192248682252242	421.7495422363281	421.7694091796875
1081	421.7766418457031	30.167175552					1	DETECTED	421.7766 m/z @30.17 [151020OFc1_NvH-0949-CRLM-18.raw]	421.7766418457031	30.167175552	4.1094460176	99.9385635216	95.82911750400001	3661073.25	1.921447657422874E8	2	7410	0.20824619730220917	3.386449927740311	0.2576836727787258	421.7695617675781	421.7860412597656
1082	421.8427734375	39.7044991645333					1	DETECTED	421.8428 m/z @39.70 [151020OFc1_NvH-0949-CRLM-18.raw]	421.8427734375	39.7044991645333	0.327235598933333	100.0009934816	99.67375788266668	559990.0625	1.6776068666398838E8	0	7410	0.1978954906989685	0.5054030418293057	0.009989439600072014	421.83282470703125	421.8526916503906
1083	421.8583984375	21.1353526856					1	DETECTED	421.8584 m/z @21.14 [151020OFc1_NvH-0949-CRLM-18.raw]	421.8583984375	21.1353526856	0.00504750053333333	99.9697319093333	99.96468440879997	367795.53125	1.6587432435138074E8	3	7410	2.18892659391366	3.206507131932907	2.1583556985492725	421.852783203125	421.86767578125
1084	421.8778381347656	35.1193252632					1	DETECTED	421.8778 m/z @35.12 [151020OFc1_NvH-0949-CRLM-18.raw]	421.8778381347656	35.1193252632	0.00504750053333333	99.1675573064	99.16250980586666	1775742.375	1.912663596884955E8	0	7410	0.14097328152593747	0.5599283563112012	0.1355600304456318	421.867919921875	421.8818664550781
1085	421.8918762207031	39.1814988389333					1	DETECTED	421.8919 m/z @39.18 [151020OFc1_NvH-0949-CRLM-18.raw]	421.8918762207031	39.1814988389333	0.00504750053333333	99.9591113514667	99.95406385093337	3859305.25	2.8068492088991207E8	3	7410	0.23297436493232482	0.5355815055402557	0.7497731200531553	421.88189697265625	421.9018249511719
1086	421.9021911621094	41.4799247333333					1	DETECTED	421.9022 m/z @41.48 [151020OFc1_NvH-0949-CRLM-18.raw]	421.9021911621094	41.4799247333333	0.00504750053333333	99.5548655688	99.54981806826666	1145068.5	1.926926591942738E8	0	7410	15.804280313900247	0.5255228397783432	0.4696287589206838	421.9018859863281	421.91217041015625
1087	421.91497802734375	36.4927998424					1	DETECTED	421.9150 m/z @36.49 [151020OFc1_NvH-0949-CRLM-18.raw]	421.91497802734375	36.4927998424	0.0153077733333333	99.9697319093333	99.95442413599997	1045909.5625	1.7612257269465134E8	3	7410	0.5429257067841604	0.6113560762288408	0.005402677103620559	421.9122009277344	421.9249267578125
1088	421.9259948730469	21.2039726928					1	DETECTED	421.9260 m/z @21.20 [151020OFc1_NvH-0949-CRLM-18.raw]	421.9259948730469	21.2039726928	0.00504750053333333	99.8965788173333	99.89153131679997	128070.328125	1.4994707263892636E8	0	7410	18.170909374394014	2.7095977908266486	0.006636460965566268	421.92498779296875	421.93597412109375
1089	421.9426574707031	43.8897745597333					1	DETECTED	421.9427 m/z @43.89 [151020OFc1_NvH-0949-CRLM-18.raw]	421.9426574707031	43.8897745597333	0.0646118256	99.5859841901333	99.5213723645333	77086.515625	1.5266449104708585E8	0	7410	21.922127540858373	1.141867871075749	1.563287371499856	421.9360046386719	421.9526062011719
1090	421.9544677734375	15.0236159096					1	DETECTED	421.9545 m/z @15.02 [151020OFc1_NvH-0949-CRLM-18.raw]	421.9544677734375	15.0236159096	0.1134190608	99.3130037768	99.199584716	73451.0625	1.5031680543849856E8	0	7410	16.9891500945097	5.24450764594412	18.319799857043435	421.95294189453125	421.9644470214844
1091	421.9745178222656	19.8019802394667					1	DETECTED	421.9745 m/z @19.80 [151020OFc1_NvH-0949-CRLM-18.raw]	421.9745178222656	19.8019802394667	0.00504750053333333	99.9904397221333	99.98539222159997	1183309.125	2.1080589603063256E8	4	7410	9.242247700588353	1.3742064749961986	4.3501828601223025	421.964599609375	421.9843444824219
1092	421.9881591796875	26.9141166186667					1	DETECTED	421.9882 m/z @26.91 [151020OFc1_NvH-0949-CRLM-18.raw]	421.9881591796875	26.9141166186667	0.0940544941333333	99.8139897325333	99.71993523839997	285928.4375	1.5784363748095098E8	0	7410	0.11899108581048878	4.195912188762917	3.034130174396451	421.9845275878906	421.9976501464844
1093	422.002685546875	37.2195351138667					1	DETECTED	422.0027 m/z @37.22 [151020OFc1_NvH-0949-CRLM-18.raw]	422.002685546875	37.2195351138667	0.327235598933333	99.9280632122667	99.60082761333337	160772.46875	1.763306544856614E8	0	7410	19.346292679747656	1.265315749599909	1.51439929982215	421.998291015625	422.01263427734375
1094	422.02557373046875	64.9209522424					1	DETECTED	422.0256 m/z @64.92 [151020OFc1_NvH-0949-CRLM-18.raw]	422.02557373046875	64.9209522424	0.103781451733333	99.3338614061333	99.23007995439997	365102.46875	1.7600687682840356E8	3	7410	0.25428120385468844	0.5535072437083555	3.9389025781160862	422.016357421875	422.03472900390625
1095	422.0447692871094	36.0690875461333					1	DETECTED	422.0448 m/z @36.07 [151020OFc1_NvH-0949-CRLM-18.raw]	422.0447692871094	36.0690875461333	1.6975495712	99.7313072008	98.0337576296	4256109.0	2.5202310352855408E8	0	7410	0.33723266045515743	0.5410303907279732	1.0368190877660286	422.03558349609375	422.0547180175781
1096	422.05767822265625	27.8249769754667					1	DETECTED	422.0577 m/z @27.82 [151020OFc1_NvH-0949-CRLM-18.raw]	422.05767822265625	27.8249769754667	6.64693991226667	96.8613273797333	90.21438746746662	55356.53515625	1.4359446758521974E8	0	7410	73.15710941660335	2.1912117528222206	3.418694107401083	422.0549621582031	422.06756591796875
1097	422.0794982910156	66.8903863842667					1	DETECTED	422.0795 m/z @66.89 [151020OFc1_NvH-0949-CRLM-18.raw]	422.0794982910156	66.8903863842667	0.631373451733333	96.3731615994667	95.74178814773336	195210.328125	1.4809354693680087E8	0	7410	0.36136413603104245	0.5136915286344529	0.17527033084533056	422.06982421875	422.0892028808594
1098	422.10003662109375	91.7747309770667					1	DETECTED	422.1000 m/z @91.77 [151020OFc1_NvH-0949-CRLM-18.raw]	422.10003662109375	91.7747309770667	8.46790892133333	100.0009934816	91.53308456026667	177033.390625	1.387261472789609E8	0	7410	0.14354826978116364	1.6578190015889416	1.1179973564273424	422.09033203125	422.1090087890625
1099	422.1297607421875	90.3635134301333					1	DETECTED	422.1298 m/z @90.36 [151020OFc1_NvH-0949-CRLM-18.raw]	422.1297607421875	90.3635134301333	4.54909549493333	96.0398681741333	91.49077267919998	7315425.0	2.5282450901223868E8	0	7410	0.22180035546786314	1.3535696366925674	1.2904667508414147	422.1201477050781	422.1368713378906
1100	422.14971923828125	89.1172402088					1	DETECTED	422.1497 m/z @89.12 [151020OFc1_NvH-0949-CRLM-18.raw]	422.14971923828125	89.1172402088	6.80102623973333	94.924676468	88.12365022826667	70601.90625	1.5209588639652455E8	0	7410	17.490683047813192	0.5352751662107684	4.5079512723765545	422.1433410644531	422.1560974121094
1101	422.16632080078125	91.3342357218667					1	DETECTED	422.1663 m/z @91.33 [151020OFc1_NvH-0949-CRLM-18.raw]	422.16632080078125	91.3342357218667	5.61221224666667	97.2897928984	91.67758065173332	280222.1875	1.3671123887032264E8	0	7410	0.5083390898637248	0.5016814074471239	0.3983214318212079	422.1563415527344	422.1763000488281
1102	422.17657470703125	12.5430358904					1	DETECTED	422.1766 m/z @12.54 [151020OFc1_NvH-0949-CRLM-18.raw]	422.17657470703125	12.5430358904	7.02089433093333	71.9424793944	64.92158506346667	94578.5625	1.2929512489339319E8	0	7410	0.10294972159058347	5.878297791204831	0.03957342363676992	422.17633056640625	422.1800231933594
1103	422.1900329589844	20.3813177858667					1	DETECTED	422.1900 m/z @20.38 [151020OFc1_NvH-0949-CRLM-18.raw]	422.1900329589844	20.3813177858667	2.76600591626667	94.9637928085333	92.19778689226663	157982.375	1.6255488885733494E8	0	7410	83.03455812763198	3.2685425514935655	22.55901195897128	422.18011474609375	422.1929931640625
1104	422.2030029296875	91.8224155490667					1	DETECTED	422.2030 m/z @91.82 [151020OFc1_NvH-0949-CRLM-18.raw]	422.2030029296875	91.8224155490667	3.03201779813333	99.4724164589333	96.44039866079997	7255001.0	2.6481800918797716E8	3	7410	0.08148019283852648	0.6119956902670154	0.18394363028605165	422.1930236816406	422.2129821777344
1105	422.2130126953125	29.2077889069333					1	DETECTED	422.2130 m/z @29.21 [151020OFc1_NvH-0949-CRLM-18.raw]	422.2130126953125	29.2077889069333	3.68449809653333	92.4843515018667	88.79985340533337	449394.625	1.8479668717786953E8	0	7410	19.436502097086493	0.5124117504810051	0.10833890626987296	422.2130126953125	422.21539306640625
1106	422.22540283203125	39.1419761533333					1	DETECTED	422.2254 m/z @39.14 [151020OFc1_NvH-0949-CRLM-18.raw]	422.22540283203125	39.1419761533333	3.40017221706667	98.0662928738667	94.66612065680003	2351179.25	3.742272395505288E8	3	7410	8.117531699857985	1.4373705221767483	0.4455892096273861	422.2154235839844	422.2353820800781
1107	422.2453918457031	35.9977887424					1	DETECTED	422.2454 m/z @36.00 [151020OFc1_NvH-0949-CRLM-18.raw]	422.2453918457031	35.9977887424	3.05967972693333	99.5651844626667	96.50550473573338	5146447.0	3.564382441588756E8	2	7410	0.28618186651307553	0.655429240424536	3.317282276039905	422.23541259765625	422.2465515136719
1108	422.256591796875	27.6898344757333					1	DETECTED	422.2566 m/z @27.69 [151020OFc1_NvH-0949-CRLM-18.raw]	422.256591796875	27.6898344757333	1.98757952506667	99.824526648	97.83694712293334	1.25579856E8	2.6178001034191194E9	2	7410	0.2541224192125	0.578104170376055	1.2005928240040984	422.2466125488281	422.26654052734375
1109	422.26837158203125	36.2598420032					1	DETECTED	422.2684 m/z @36.26 [151020OFc1_NvH-0949-CRLM-18.raw]	422.26837158203125	36.2598420032	3.63583624106667	92.2686089584	88.63277271733332	4287409.5	2.6049531251368177E8	2	7410	0.17779719988625686	0.5074437638253455	0.012142125896799952	422.2666320800781	422.2783508300781
1110	422.2784729003906	30.167175552					1	DETECTED	422.2785 m/z @30.17 [151020OFc1_NvH-0949-CRLM-18.raw]	422.2784729003906	30.167175552	3.14220674933333	54.0058146293333	50.86360787999997	1551146.625	1.0607104070564325E8	0	7410	16.35167989536041	0.504919296484037	null	422.27838134765625	422.28729248046875
1111	422.2927551269531	91.7258144872					1	DETECTED	422.2928 m/z @91.73 [151020OFc1_NvH-0949-CRLM-18.raw]	422.2927551269531	91.7258144872	1.406927464	95.2929263477333	93.8859988837333	60187.671875	1.7074141162580457E8	0	7410	0.0865627536121849	0.519747319625501	3.9668233776573043	422.2892761230469	422.2999267578125
1112	422.311279296875	90.7106344845333					1	DETECTED	422.3113 m/z @90.71 [151020OFc1_NvH-0949-CRLM-18.raw]	422.311279296875	90.7106344845333	6.69437513893333	92.4406667405333	85.74629160159998	110192.7578125	1.0719807882770213E8	0	7410	0.103177071877667	0.5102958181516005	0.012246870767132198	422.3040466308594	422.3211669921875
1113	422.4156799316406	9.4933122024					1	DETECTED	422.4157 m/z @9.49 [151020OFc1_NvH-0949-CRLM-18.raw]	422.4156799316406	9.4933122024	2.86723413786667	99.0127945730667	96.14556043520003	1374868.625	1.838614167213388E8	0	7410	0.18556860127919883	0.9757761857966858	82.46828639784395	422.4057312011719	422.4256591796875
1114	422.4457092285156	36.0690875461333					1	DETECTED	422.4457 m/z @36.07 [151020OFc1_NvH-0949-CRLM-18.raw]	422.4457092285156	36.0690875461333	4.00764424346667	99.824526648	95.81688240453333	3134656.75	2.470243739181121E8	0	7410	0.13343830499933773	0.65035374294409	0.3490080087499373	422.4360656738281	422.4556884765625
1115	422.4599304199219	35.9239106754667					1	DETECTED	422.4599 m/z @35.92 [151020OFc1_NvH-0949-CRLM-18.raw]	422.4599304199219	35.9239106754667	2.995269012	96.8722670328	93.8769980208	64220.58203125	1.6381528031599596E8	0	7410	60.96058340263833	1.482289286724893	1.9805310440091675	422.4557189941406	422.4659118652344
1116	422.4759521484375	19.859265576					1	DETECTED	422.4760 m/z @19.86 [151020OFc1_NvH-0949-CRLM-18.raw]	422.4759521484375	19.859265576	2.418051688	83.8307706474667	81.41271895946669	649605.5625	1.6112607953067118E8	0	7410	0.1719414143708704	2.7529180545658765	3.4945982877763466	422.4659729003906	422.48583984375
1117	422.49127197265625	36.2204193413333					1	DETECTED	422.4913 m/z @36.22 [151020OFc1_NvH-0949-CRLM-18.raw]	422.49127197265625	36.2204193413333	3.99839249573333	94.7034660586667	90.70507356293338	156326.1875	1.4313831932636732E8	0	7410	11.911769119530792	1.619536587277522	2.3642035405831936	422.48614501953125	422.5011901855469
1118	422.51141357421875	33.0168182856					1	DETECTED	422.5114 m/z @33.02 [151020OFc1_NvH-0949-CRLM-18.raw]	422.51141357421875	33.0168182856	3.58906026586667	94.2188361626667	90.62977589680004	70156.6640625	1.606296539204687E8	0	7410	31.920251691141488	1.5916985031376762	2.427791965980713	422.5014343261719	422.513916015625
1119	422.52398681640625	20.3813177858667					1	DETECTED	422.5240 m/z @20.38 [151020OFc1_NvH-0949-CRLM-18.raw]	422.52398681640625	20.3813177858667	3.28357127706667	95.4314397952	92.14786851813334	100298.5234375	1.580755986923378E8	0	7410	16.450217219808266	3.5890014088734854	6.216772515550965	422.5141296386719	422.5295104980469
1120	422.53955078125	28.287786156					1	DETECTED	422.5396 m/z @28.29 [151020OFc1_NvH-0949-CRLM-18.raw]	422.53955078125	28.287786156	4.19515688666667	98.1822412050667	93.98708431840004	254511.15625	1.705466987355223E8	0	7410	3.58494575642996	2.6440509249265154	4.357284757827677	422.52972412109375	422.54241943359375
1121	422.55242919921875	25.8261187354667					1	DETECTED	422.5524 m/z @25.83 [151020OFc1_NvH-0949-CRLM-18.raw]	422.55242919921875	25.8261187354667	3.24504034213333	99.0545215733333	95.80948123119997	4.3886132E7	8.386420434925996E8	3	7410	0.1745995518676544	1.3929073320696674	1.5460228140847128	422.5425720214844	422.5623474121094
1122	422.5704650878906	27.6067295944					1	DETECTED	422.5705 m/z @27.61 [151020OFc1_NvH-0949-CRLM-18.raw]	422.5704650878906	27.6067295944	3.22671642213333	94.9637928085333	91.73707638639996	497847.78125	1.6885730062794092E8	0	7410	3.794601493887498	0.5374691919962962	0.7608404881927108	422.56243896484375	422.5709228515625
1123	422.5810241699219	25.4736312101333					1	DETECTED	422.5810 m/z @25.47 [151020OFc1_NvH-0949-CRLM-18.raw]	422.5810241699219	25.4736312101333	3.33112925466667	95.2165919306667	91.88546267600003	6837771.0	2.3995008497257093E8	3	7410	0.13950955058296444	37.93039414606151	1.5169639482593322	422.571044921875	422.5909118652344
1124	422.60101318359375	20.8934388437333					1	DETECTED	422.6010 m/z @20.89 [151020OFc1_NvH-0949-CRLM-18.raw]	422.60101318359375	20.8934388437333	3.70345409013333	99.7210176944	96.01756360426667	230894.125	1.619595140585115E8	0	7410	0.16042685827777703	2.8219636390140295	0.16463746829337375	422.59112548828125	422.6056213378906
1125	422.6158752441406	9.4715833544					1	DETECTED	422.6159 m/z @9.47 [151020OFc1_NvH-0949-CRLM-18.raw]	422.6158752441406	9.4715833544	3.53946025253333	87.8320169125333	84.29255665999997	1381430.375	1.6449576510298705E8	0	7410	0.2537041188607905	3.4665682594464395	1.5768862459376956	422.60638427734375	422.62548828125
1126	422.64654541015625	36.0690875461333					1	DETECTED	422.6465 m/z @36.07 [151020OFc1_NvH-0949-CRLM-18.raw]	422.64654541015625	36.0690875461333	2.79363933013333	99.0853688984	96.29172956826667	1500902.125	2.161516380079415E8	0	7410	6.675205964899622	0.6658744558008814	0.22426984359530208	422.6366882324219	422.656494140625
1127	422.6929016113281	33.1551414933333					1	DETECTED	422.6929 m/z @33.16 [151020OFc1_NvH-0949-CRLM-18.raw]	422.6929016113281	33.1551414933333	2.77520004586667	96.0609761893333	93.28577614346663	242917.84375	1.5185994713311377E8	0	7410	10.84086579402448	1.653732510442916	0.008442279753607576	422.68292236328125	422.7025146484375
1128	422.70806884765625	17.5517894234667					1	DETECTED	422.7081 m/z @17.55 [151020OFc1_NvH-0949-CRLM-18.raw]	422.70806884765625	17.5517894234667	3.34088517386667	93.6775180584	90.33663288453333	141441.984375	1.4089611408317125E8	0	7410	1.5409780861683444	3.5708274130331583	6.338302671787506	422.70306396484375	422.7081298828125
1129	422.7181396484375	22.6939704666667					1	DETECTED	422.7181 m/z @22.69 [151020OFc1_NvH-0949-CRLM-18.raw]	422.7181396484375	22.6939704666667	1.8337667024	94.3230852522667	92.4893185498667	262539.75	1.4934263526892325E8	0	7410	5.0792917615371564	3.4319806902899472	0.0144422698460786	422.7081604003906	422.71990966796875
1130	422.72998046875	23.2776064181333					1	DETECTED	422.7300 m/z @23.28 [151020OFc1_NvH-0949-CRLM-18.raw]	422.72998046875	23.2776064181333	3.74997263173333	95.226874704	91.47690207226667	2209569.75	2.56388210440733E8	2	7410	5.743907093027289	0.728030804241158	0.5860812122222063	422.7200622558594	422.7398986816406
1131	422.74786376953125	28.8265112901333					1	DETECTED	422.7479 m/z @28.83 [151020OFc1_NvH-0949-CRLM-18.raw]	422.74786376953125	28.8265112901333	3.25428412693333	95.8016909669333	92.54740683999997	1487253.375	2.3621716207458463E8	4	7410	9.231146378835135	0.8562144231844369	0.026196507861263398	422.739990234375	422.7489318847656
1132	422.7589416503906	14.2826058821333					1	DETECTED	422.7589 m/z @14.28 [151020OFc1_NvH-0949-CRLM-18.raw]	422.7589416503906	14.2826058821333	1.99676051626667	99.7626298922667	97.76586937600003	1.82031152E8	3.6718235939690685E9	2	7410	0.21591970367887825	1.3138022527356992	81.4035391366087	422.74896240234375	422.768798828125
1133	422.7701721191406	36.2598420032					1	DETECTED	422.7702 m/z @36.26 [151020OFc1_NvH-0949-CRLM-18.raw]	422.7701721191406	36.2598420032	6.06233802346667	98.8780794064	92.81574138293334	1830608.625	1.804267112760842E8	0	7410	0.16722577147799456	0.5109691733139204	1.4795247334488622	422.76898193359375	422.7800598144531
1134	422.7896728515625	14.2948435298667					1	DETECTED	422.7897 m/z @14.29 [151020OFc1_NvH-0949-CRLM-18.raw]	422.7896728515625	14.2948435298667	1.0806603672	93.0935304994667	92.0128701322667	155017.875	1.4180290293494362E8	0	7410	83.01065558158608	9.89708456610597	18.587967495297956	422.78057861328125	422.7994079589844
1135	422.8164978027344	9.52131003813333					1	DETECTED	422.8165 m/z @9.52 [151020OFc1_NvH-0949-CRLM-18.raw]	422.8164978027344	9.52131003813333	0.210757530933333	93.6408639037333	93.43010637279997	873498.1875	1.7275817258196303E8	0	7410	0.18632161518779178	0.9841870957757448	4.589765971035023	422.8067321777344	422.8262023925781
1136	422.8409118652344	30.0605833525333					1	DETECTED	422.8409 m/z @30.06 [151020OFc1_NvH-0949-CRLM-18.raw]	422.8409118652344	30.0605833525333	0.00504750053333333	100.0009934816	99.99594598106667	1124169.625	4.916929693066437E8	2	7410	0.21390675506206946	2.3908983102625707	6.194541178548442	422.8357849121094	422.8506164550781
1137	422.8583679199219	14.2948435298667					1	DETECTED	422.8584 m/z @14.29 [151020OFc1_NvH-0949-CRLM-18.raw]	422.8583679199219	14.2948435298667	0.171698029866667	97.0783435904	96.90664556053333	66062.0859375	1.4411810974488622E8	0	7410	16.221350865600705	3.7178965423107924	13.286969850544816	422.8509521484375	422.8634033203125
1138	422.8734130859375	16.7232902138667					1	DETECTED	422.8734 m/z @16.72 [151020OFc1_NvH-0949-CRLM-18.raw]	422.8734130859375	16.7232902138667	0.103781451733333	99.7519490272	99.64816757546667	246912.28125	2.1443973799350345E8	0	7410	0.02515370358766944	0.6337242320608709	0.01737698496560665	422.8634338378906	422.875732421875
1139	422.8857421875	25.8261187354667					1	DETECTED	422.8857 m/z @25.83 [151020OFc1_NvH-0949-CRLM-18.raw]	422.8857421875	25.8261187354667	0.00504750053333333	99.9591113514667	99.95406385093337	3.1112784E7	6.604956640082353E8	3	7410	0.17671004751163366	0.5254451385276586	1.5134513701942456	422.8757629394531	422.8957214355469
1140	422.895751953125	30.4390769632					1	DETECTED	422.8958 m/z @30.44 [151020OFc1_NvH-0949-CRLM-18.raw]	422.895751953125	30.4390769632	0.00504750053333333	99.6896033802667	99.68455587973337	2205062.0	2.0006215328267345E8	3	7410	0.16126964604798033	8.417130034319655	0.9700724522367857	422.895751953125	422.90533447265625
1141	422.9153747558594	25.4736312101333					1	DETECTED	422.9154 m/z @25.47 [151020OFc1_NvH-0949-CRLM-18.raw]	422.9153747558594	25.4736312101333	0.00504750053333333	99.9801397645333	99.97509226399997	2497113.0	2.1626660334681195E8	3	7410	12.64036382956486	0.6046192728055576	2.257495708160936	422.9053955078125	422.925048828125
1142	422.9300231933594	34.4695620109333					1	DETECTED	422.9300 m/z @34.47 [151020OFc1_NvH-0949-CRLM-18.raw]	422.9300231933594	34.4695620109333	0.0153077733333333	99.6482518602667	99.63294408693336	410903.09375	1.7406086206934714E8	3	7410	0.09623936060795302	0.5040796380195705	0.015733911768816156	422.9255065917969	422.94000244140625
1143	422.9425964355469	47.4549284392					1	DETECTED	422.9426 m/z @47.45 [151020OFc1_NvH-0949-CRLM-18.raw]	422.9425964355469	47.4549284392	0.00504750053333333	99.9385635216	99.93351602106667	50166.23046875	1.3571815271354273E8	0	7410	92.49214889861133	1.012225194364515	1.0317620584678024	422.9401550292969	422.9486083984375
1144	422.9586181640625	34.5952340096					1	DETECTED	422.9586 m/z @34.60 [151020OFc1_NvH-0949-CRLM-18.raw]	422.9586181640625	34.5952340096	0.0153077733333333	99.3992968458667	99.38398907253337	178220.421875	1.5944281127296954E8	0	7410	56.87294000548222	1.7168186582897844	3.445635258111205	422.94921875	422.9685974121094
1145	422.9804992675781	34.8877724194667					1	DETECTED	422.9805 m/z @34.89 [151020OFc1_NvH-0949-CRLM-18.raw]	422.9804992675781	34.8877724194667	4.72253632506667	99.9591113514667	95.23657502640003	195049.5625	1.536089208996712E8	0	7410	70.19038850849608	1.8985039613256594	2.412002914774084	422.9706726074219	422.98907470703125
1146	422.9991149902344	23.7434002448					1	DETECTED	422.9991 m/z @23.74 [151020OFc1_NvH-0949-CRLM-18.raw]	422.9991149902344	23.7434002448	3.33112925466667	99.3538588653333	96.02272961066663	752406.5	1.7465202990900075E8	0	7410	9.87102650573495	1.746780605291802	373.6156997558614	422.98919677734375	423.00909423828125
1147	423.01702880859375	9.43295820346667					1	DETECTED	423.0170 m/z @9.43 [151020OFc1_NvH-0949-CRLM-18.raw]	423.01702880859375	9.43295820346667	0.571341430933333	99.8760954274667	99.30475399653336	380618.65625	1.5875613901395062E8	0	7410	0.07934390494570209	0.948303810545147	1.8514889134457095	423.0091857910156	423.0269470214844
1148	423.042236328125	30.0718935333333					1	DETECTED	423.0422 m/z @30.07 [151020OFc1_NvH-0949-CRLM-18.raw]	423.042236328125	30.0718935333333	1.00504219413333	99.6587951618667	98.65375296773338	552412.5625	1.5653868362519854E8	0	7410	0.5585205966330484	1.0670473742209512	30.69113429061199	423.0323486328125	423.0518798828125
1149	423.05523681640625	18.1345269517333					1	DETECTED	423.0552 m/z @18.13 [151020OFc1_NvH-0949-CRLM-18.raw]	423.05523681640625	18.1345269517333	6.36302478933333	98.794830436	92.43180564666667	87540.4140625	1.2543697223820445E8	0	7410	0.18837519173289863	4.24743727170207	7.299671054103843	423.0522766113281	423.0559997558594
1150	423.13323974609375	90.3635134301333					1	DETECTED	423.1332 m/z @90.36 [151020OFc1_NvH-0949-CRLM-18.raw]	423.13323974609375	90.3635134301333	20.7644450490667	95.0417189933333	74.2772739442666	1232954.25	1.5234543052479404E8	0	7410	0.07497776870582129	1.3603473616550035	1.4172812292803068	423.123779296875	423.1431884765625
1151	423.1694030761719	91.0397391970667					1	DETECTED	423.1694 m/z @91.04 [151020OFc1_NvH-0949-CRLM-18.raw]	423.1694030761719	91.0397391970667	10.0443743933333	95.282078456	85.2377040626667	292325.65625	1.6652732854093274E8	0	7410	0.11690755201892955	0.5019783361709014	3.0410735124685835	423.159423828125	423.1767578125
1152	423.1867980957031	90.536588296					1	DETECTED	423.1868 m/z @90.54 [151020OFc1_NvH-0949-CRLM-18.raw]	423.1867980957031	90.536588296	3.11470697706667	94.3780072277333	91.26330025066663	1111971.125	1.7400857576488888E8	0	7410	0.5771024346486655	0.5083404568984841	0.0043036716333456765	423.177001953125	423.1962585449219
1153	423.2062683105469	91.8224155490667					1	DETECTED	423.2063 m/z @91.82 [151020OFc1_NvH-0949-CRLM-18.raw]	423.2062683105469	91.8224155490667	2.81210576	98.7634700514667	95.9513642914667	1437514.625	1.8119191059073246E8	2	7410	0.054608024687055945	1.092913179582767	0.004560307541243293	423.1962890625	423.2095642089844
1154	423.2195739746094	25.8261187354667					1	DETECTED	423.2196 m/z @25.83 [151020OFc1_NvH-0949-CRLM-18.raw]	423.2195739746094	25.8261187354667	2.78434361866667	97.2469223781333	94.46257875946664	1.228316E7	4.378661870320475E8	3	7410	0.18977435507094498	0.5602559930573671	0.040716324104314285	423.2096252441406	423.22955322265625
1155	423.2298583984375	25.4736312101333					1	DETECTED	423.2299 m/z @25.47 [151020OFc1_NvH-0949-CRLM-18.raw]	423.2298583984375	25.4736312101333	3.11470697706667	98.8570751597333	95.74236818266662	2146804.0	3.273686453805044E8	2	7410	5.148688733036071	5.627514612340568	1.0350894137038098	423.2295837402344	423.2398376464844
1156	423.2443542480469	12.9573229741333					1	DETECTED	423.2444 m/z @12.96 [151020OFc1_NvH-0949-CRLM-18.raw]	423.2443542480469	12.9573229741333	2.2072457112	91.6948586298667	89.4876129186667	1006996.375	2.3520787813633215E8	2	7410	22.279101210377405	1.1695586702660268	8.337780316252834	423.2398681640625	423.245849609375
1157	423.255859375	14.2713329674667					1	DETECTED	423.2559 m/z @14.27 [151020OFc1_NvH-0949-CRLM-18.raw]	423.255859375	14.2713329674667	2.04240636053333	99.7626298922667	97.72022353173337	8.0687336E7	1.6349696640155525E9	2	7410	0.2188413826243778	1.372706166299873	1.5930972045010536	423.24591064453125	423.2658386230469
1158	423.2661437988281	55.0341286496					1	DETECTED	423.2661 m/z @55.03 [151020OFc1_NvH-0949-CRLM-18.raw]	423.2661437988281	55.0341286496	3.83550312506667	92.4843515018667	88.64884837680003	1017876.0	2.249026539130596E8	2	7410	46.20665500095524	0.9738671530241051	0.39983741813401374	423.265869140625	423.276123046875
1159	423.3102722167969	91.3039878810667					1	DETECTED	423.3103 m/z @91.30 [151020OFc1_NvH-0949-CRLM-18.raw]	423.3102722167969	91.3039878810667	84.3476358045333	93.9776660549333	9.630030250399997	69859.3828125	1.2300460312196286E7	0	7410	0.5563592156686781	0.6921753057098698	0.11154736014076916	423.3060607910156	423.31207275390625
1160	423.33135986328125	92.2413839504					1	DETECTED	423.3314 m/z @92.24 [151020OFc1_NvH-0949-CRLM-18.raw]	423.33135986328125	92.2413839504	11.0629341384	92.6261797533333	81.56324561493331	58324.7890625	8.494021461224118E7	0	7410	0.887725042485286	0.5023700612898154	1.02716067174136	423.3222351074219	423.3346862792969
1161	423.3465576171875	90.3218288282667					1	DETECTED	423.3466 m/z @90.32 [151020OFc1_NvH-0949-CRLM-18.raw]	423.3465576171875	90.3218288282667	1.7619257944	95.5781352157333	93.8162094213333	146883.640625	1.660931296797407E8	0	7410	0.9701224534698412	0.507446378314239	0.01353078967661269	423.3426208496094	423.3564758300781
1162	423.39080810546875	18.7419305037333					1	DETECTED	423.3908 m/z @18.74 [151020OFc1_NvH-0949-CRLM-18.raw]	423.39080810546875	18.7419305037333	6.63613997146667	98.1930432533333	91.55690328186662	263958.125	1.6266619480740815E8	0	7410	0.20432037141780057	19.408691683373622	37.33154767711556	423.3814392089844	423.4007263183594
1163	423.4194030761719	91.5111212493333					1	DETECTED	423.4194 m/z @91.51 [151020OFc1_NvH-0949-CRLM-18.raw]	423.4194030761719	91.5111212493333	3.90134555946667	96.6814748856	92.78012932613332	243557.421875	1.6858975012204015E8	0	7410	1.6261484303800415	0.5010408598109117	0.0043715950199829925	423.4095764160156	423.4293212890625
1164	423.4609680175781	30.1983732165333					1	DETECTED	423.4610 m/z @30.20 [151020OFc1_NvH-0949-CRLM-18.raw]	423.4609680175781	30.1983732165333	3.60786745093333	99.7828839248	96.17501647386668	912149.875	1.779559680031187E8	0	7410	0.19422986225882966	1.9588837997502246	0.14148440128088594	423.4510498046875	423.4709167480469
1165	423.47674560546875	31.6837855528					1	DETECTED	423.4767 m/z @31.68 [151020OFc1_NvH-0949-CRLM-18.raw]	423.47674560546875	31.6837855528	3.52127723466667	97.3119239165333	93.79064668186663	504491.59375	1.518680600003105E8	0	7410	0.18806539676158707	0.5912346082135209	40.06188719007195	423.4710998535156	423.4866638183594
1166	423.4939880371094	24.1776603808					1	DETECTED	423.4940 m/z @24.18 [151020OFc1_NvH-0949-CRLM-18.raw]	423.4939880371094	24.1776603808	3.60786745093333	96.1678623816	92.55999493066668	300096.96875	1.6507584588105053E8	0	7410	0.09152894299829128	3.04708036959688	0.7006712677295717	423.48675537109375	423.49957275390625
1167	423.5096130371094	16.5137657426667					1	DETECTED	423.5096 m/z @16.51 [151020OFc1_NvH-0949-CRLM-18.raw]	423.5096130371094	16.5137657426667	3.83550312506667	97.0890602224	93.25355709733333	551463.375	1.773575819388587E8	0	7410	0.356816189505583	0.5120588163028577	0.626478071225169	423.4996337890625	423.51953125
1168	423.5411071777344	18.2705831296					1	DETECTED	423.5411 m/z @18.27 [151020OFc1_NvH-0949-CRLM-18.raw]	423.5411071777344	18.2705831296	3.19739712213333	94.5259935845333	91.32859646239997	459165.59375	1.5930633133920497E8	3	7410	0.9438788531832962	0.5652867534815379	2.58940080382315	423.5311279296875	423.54425048828125
1169	423.5543212890625	25.8131413512					1	DETECTED	423.5543 m/z @25.81 [151020OFc1_NvH-0949-CRLM-18.raw]	423.5543212890625	25.8131413512	2.2347436824	98.6481300864	96.41338640400001	3659248.0	2.4281475667510813E8	0	7410	0.1516725302033919	0.512114929253953	3.9924197198577627	423.5443420410156	423.5643005371094
1170	423.56451416015625	25.4920781736					1	DETECTED	423.5645 m/z @25.49 [151020OFc1_NvH-0949-CRLM-18.raw]	423.56451416015625	25.4920781736	3.55786435253333	83.110405756	79.55254140346668	1080108.0	1.7475642414187065E8	0	7410	5.342511326520562	0.6549996517352169	2.2063308048729477	423.5643310546875	423.5684509277344
1171	423.5784912109375	45.9084145952					1	DETECTED	423.5785 m/z @45.91 [151020OFc1_NvH-0949-CRLM-18.raw]	423.5784912109375	45.9084145952	2.1799294216	98.4466944336	96.26676501200001	5520808.0	2.5720315315991527E8	3	7410	0.21299095826127967	0.5045829315960061	0.04521723760801177	423.5685729980469	423.58843994140625
1172	423.59375	30.7738603936					1	DETECTED	423.5938 m/z @30.77 [151020OFc1_NvH-0949-CRLM-18.raw]	423.59375	30.7738603936	3.30354798026667	98.7529725848	95.44942460453333	687422.625	1.6340212420751128E8	0	7410	0.9871945031511977	0.5081997568333857	0.16268586284123807	423.5885009765625	423.6025695800781
1173	423.68634033203125	18.2705831296					1	DETECTED	423.6863 m/z @18.27 [151020OFc1_NvH-0949-CRLM-18.raw]	423.68634033203125	18.2705831296	3.67520499946667	99.5445135106667	95.86930851120003	292434.96875	1.6032366834577498E8	0	7410	0.2587364047778422	0.5181256247793502	0.08848617056305733	423.676513671875	423.6963195800781
1174	423.7113037109375	30.0812285824					1	DETECTED	423.7113 m/z @30.08 [151020OFc1_NvH-0949-CRLM-18.raw]	423.7113037109375	30.0812285824	4.49898264053333	95.759316392	91.26033375146667	1244296.875	1.6294753806182468E8	0	7410	0.105703913232567	0.5978032564804193	0.1430811998816708	423.7013244628906	423.7134094238281
1175	423.7234191894531	43.6211964016					1	DETECTED	423.7234 m/z @43.62 [151020OFc1_NvH-0949-CRLM-18.raw]	423.7234191894531	43.6211964016	1.8249502776	98.0447745805333	96.2198243029333	2037466.5	2.2078414082098025E8	4	7410	0.7826252723945615	0.5054973565430433	0.01799928595348247	423.71343994140625	423.7333984375
1176	423.7377014160156	20.1903298821333					1	DETECTED	423.7377 m/z @20.19 [151020OFc1_NvH-0949-CRLM-18.raw]	423.7377014160156	20.1903298821333	3.90134555946667	94.5165766890667	90.61523112960002	714110.9375	2.019135965148962E8	2	7410	7.763586248119207	0.6529683387595886	0.9196169253124844	423.73345947265625	423.7431335449219
1177	423.753173828125	14.2826058821333					1	DETECTED	423.7532 m/z @14.28 [151020OFc1_NvH-0949-CRLM-18.raw]	423.753173828125	14.2826058821333	3.8729738488	98.7325355357333	94.8595616869333	2.721772E7	8.215584059851028E8	2	7410	0.23117423294050177	65.69610320861591	55.499612806148086	423.7431945800781	423.7631530761719
1178	423.7679748535156	55.0341286496					1	DETECTED	423.7680 m/z @55.03 [151020OFc1_NvH-0949-CRLM-18.raw]	423.7679748535156	55.0341286496	3.89177481306667	94.3140559186667	90.42228110560002	544262.3125	2.1985893629659092E8	0	7410	7.556651476511554	0.6878783027716721	0.013069222882684986	423.7632141113281	423.7778015136719
1179	423.8440246582031	16.5243911357333					1	DETECTED	423.8440 m/z @16.52 [151020OFc1_NvH-0949-CRLM-18.raw]	423.8440246582031	16.5243911357333	0.00504750053333333	100.0009934816	99.99594598106667	353578.71875	1.663345982592712E8	0	7410	2.1654562936298625	0.5271155692005439	7.356025336056546	423.83441162109375	423.8538818359375
1180	423.8591613769531	37.1891727429333					1	DETECTED	423.8592 m/z @37.19 [151020OFc1_NvH-0949-CRLM-18.raw]	423.8591613769531	37.1891727429333	0.00504750053333333	99.9697319093333	99.96468440879997	170412.0	1.368103669452819E8	0	7410	0.08998364530715719	1.3290981690246635	1.6435044619348236	423.8540344238281	423.8662414550781
1181	423.87628173828125	18.1950532258667					1	DETECTED	423.8763 m/z @18.20 [151020OFc1_NvH-0949-CRLM-18.raw]	423.87628173828125	18.1950532258667	0.0546739669333333	100.0009934816	99.94631951466667	277975.875	1.5960775371449998E8	0	7410	0.9208534565433588	0.542140536016926	3.033208877050655	423.8663330078125	423.8782958984375
1182	423.8883056640625	25.8261187354667					1	DETECTED	423.8883 m/z @25.83 [151020OFc1_NvH-0949-CRLM-18.raw]	423.8883056640625	25.8261187354667	0.00504750053333333	100.0009934816	99.99594598106667	753609.75	1.7034680697263905E8	0	7410	5.898053892328029	1.0864017805950197	0.9517774839307643	423.8783264160156	423.888427734375
1183	423.8984375	13.8227377386667					1	DETECTED	423.8984 m/z @13.82 [151020OFc1_NvH-0949-CRLM-18.raw]	423.8984375	13.8227377386667	0.473908656	99.9069572101333	99.4330485541333	964207.5	1.8741658596435136E8	3	7410	15.00723171610199	5.109838613640759	1.8657134359410161	423.8884582519531	423.9024353027344
1184	423.9126281738281	45.9235123421333					1	DETECTED	423.9126 m/z @45.92 [151020OFc1_NvH-0949-CRLM-18.raw]	423.9126281738281	45.9235123421333	0.00504750053333333	99.94875702	99.94370951946667	3743142.75	4.327423814425258E8	3	7410	8.63840408926115	0.5257218543466681	0.03144411355999277	423.90264892578125	423.92254638671875
1185	423.9344177246094	42.5516061432					1	DETECTED	423.9344 m/z @42.55 [151020OFc1_NvH-0949-CRLM-18.raw]	423.9344177246094	42.5516061432	0.00504750053333333	99.9904397221333	99.98539222159997	301542.8125	1.5160523649288043E8	0	7410	27.009505614022938	0.5069021407164386	0.020026614213711012	423.9244384765625	423.9443054199219
1186	423.96209716796875	30.1983732165333					1	DETECTED	423.9621 m/z @30.20 [151020OFc1_NvH-0949-CRLM-18.raw]	423.96209716796875	30.1983732165333	0.00504750053333333	99.9280632122667	99.92301571173336	455016.1875	1.7406574554002038E8	0	7410	0.21540051359133372	0.5794813471444356	0.5242337303670566	423.9522705078125	423.9641418457031
1187	423.9741516113281	43.6072338858667					1	DETECTED	423.9742 m/z @43.61 [151020OFc1_NvH-0949-CRLM-18.raw]	423.9741516113281	43.6072338858667	0.171698029866667	99.9280632122667	99.75636518240003	2026864.25	1.989380848286834E8	0	7410	0.12019398314937746	1.6919890131932578	0.023950881514996455	423.96417236328125	423.9841003417969
1188	423.9851989746094	31.2229360693333					1	DETECTED	423.9852 m/z @31.22 [151020OFc1_NvH-0949-CRLM-18.raw]	423.9851989746094	31.2229360693333	8.0860600112	90.2948643858667	82.2088043746667	428419.75	1.4823410675927272E8	0	7410	12.974799935292662	0.5025089109169872	0.0046685475686830185	423.9842224121094	423.9884033203125
1189	423.9985046386719	31.5371702629333					1	DETECTED	423.9985 m/z @31.54 [151020OFc1_NvH-0949-CRLM-18.raw]	423.9985046386719	31.5371702629333	0.1328794592	99.5241405109333	99.3912610517333	1618644.75	1.7601698816212517E8	0	7410	0.16214280157374716	0.5380291192956745	0.028516624762775566	423.9887390136719	424.00830078125
1190	424.0215148925781	64.7858973805333					1	DETECTED	424.0215 m/z @64.79 [151020OFc1_NvH-0949-CRLM-18.raw]	424.0215148925781	64.7858973805333	3.71269406666667	98.7216544146667	95.00896034800003	122573.8515625	1.446372578835222E8	0	7410	0.4594301546808879	0.8024384844589995	0.008744835467320041	424.0116271972656	424.0314025878906
1191	424.044677734375	61.1699880149333					1	DETECTED	424.0447 m/z @61.17 [151020OFc1_NvH-0949-CRLM-18.raw]	424.044677734375	61.1699880149333	1.25815845173333	98.2779422832	97.01978383146667	83166.4921875	1.473117714034065E8	0	7410	31.572445815702103	0.809688041066432	0.19793956350215566	424.03485107421875	424.0503234863281
1192	424.0791320800781	36.6642145336					1	DETECTED	424.0791 m/z @36.66 [151020OFc1_NvH-0949-CRLM-18.raw]	424.0791320800781	36.6642145336	3.35014571146667	99.7313072008	96.38116148933334	2122408.75	2.963696705274879E8	0	7410	0.9047182356935295	2.012677882193647	2.656111348164006	424.0696716308594	424.08892822265625
1193	424.0970458984375	91.793767864					1	DETECTED	424.0970 m/z @91.79 [151020OFc1_NvH-0949-CRLM-18.raw]	424.0970458984375	91.793767864	5.35353373306667	99.5137197088	94.16018597573333	59563.25	1.570001436908368E8	0	7410	0.08587665177053339	0.5446548526991862	0.08930970539837244	424.08941650390625	424.106689453125
1194	424.1266174316406	90.3545594749333					1	DETECTED	424.1266 m/z @90.35 [151020OFc1_NvH-0949-CRLM-18.raw]	424.1266174316406	90.3545594749333	8.16905383226667	99.2504524618667	91.08139862960003	657657.8125	2.1242737618953386E8	0	7410	0.10147855685860918	0.501164535054498	0.0014733674110593334	424.11700439453125	424.1351013183594
1195	424.1505432128906	90.2203192552					1	DETECTED	424.1505 m/z @90.22 [151020OFc1_NvH-0949-CRLM-18.raw]	424.1505432128906	90.2203192552	1.8249502776	95.4733410986667	93.6483908210667	89865.71875	1.507415220113933E8	0	7410	0.5879399757018859	3.6827652835756246	1.9556289362252537	424.1405944824219	424.16046142578125
1196	424.1612243652344	91.4749780205333					1	DETECTED	424.1612 m/z @91.47 [151020OFc1_NvH-0949-CRLM-18.raw]	424.1612243652344	91.4749780205333	10.1022846544	92.3151641493333	82.2128794949333	82517.8359375	1.5531218469648775E8	0	7410	0.9488637999024405	0.5051625803082345	0.003766803077670097	424.16058349609375	424.1670227050781
1197	424.1776123046875	16.5043430736					1	DETECTED	424.1776 m/z @16.50 [151020OFc1_NvH-0949-CRLM-18.raw]	424.1776123046875	16.5043430736	1.8249502776	99.2920433544	97.4670930768	166485.5625	1.6414019537301806E8	0	7410	39.804445535414885	4.754116291438138	38.10408322940017	424.167724609375	424.18756103515625
1198	424.19873046875	91.8224155490667					1	DETECTED	424.1987 m/z @91.82 [151020OFc1_NvH-0949-CRLM-18.raw]	424.19873046875	91.8224155490667	2.58269141493333	98.8570751597333	96.27438374479996	601000.25	1.6680873656866693E8	0	7410	0.05336711570519981	0.5008863049678094	1.3706294994069028	424.1888732910156	424.2015686035156
1199	424.2115783691406	26.2431935941333					1	DETECTED	424.2116 m/z @26.24 [151020OFc1_NvH-0949-CRLM-18.raw]	424.2115783691406	26.2431935941333	1.8249502776	97.7933102109333	95.9683599333333	6553369.5	3.934052885010615E8	2	7410	0.25453314939275984	15.577305014183434	19.185143094012993	424.2016296386719	424.2215576171875
1200	424.23016357421875	27.5744382917333					1	DETECTED	424.2302 m/z @27.57 [151020OFc1_NvH-0949-CRLM-18.raw]	424.23016357421875	27.5744382917333	2.8580406432	98.4676216186667	95.6095809754667	1201953.0	2.717082132981973E8	3	7410	4.211542272373517	0.6019755499619738	0.05612578768070938	424.2215881347656	424.2327575683594
1201	424.2427673339844	22.3040232056					1	DETECTED	424.2428 m/z @22.30 [151020OFc1_NvH-0949-CRLM-18.raw]	424.2427673339844	22.3040232056	2.8580406432	99.9385635216	97.0805228784	6553810.0	4.565976623053408E8	2	7410	0.20596632549387905	4.1475551902208485	0.06030826563050586	424.2327880859375	424.25274658203125
1202	424.2574462890625	29.6893705749333					1	DETECTED	424.2574 m/z @29.69 [151020OFc1_NvH-0949-CRLM-18.raw]	424.2574462890625	29.6893705749333	1.96941689626667	99.3442717144	97.37485481813333	5382563.5	3.0048716867007375E8	0	7410	16.139040159297622	0.5115443380850053	0.014913814659455455	424.2528076171875	424.26715087890625
1203	424.2688293457031	42.5657308072					1	DETECTED	424.2688 m/z @42.57 [151020OFc1_NvH-0949-CRLM-18.raw]	424.2688293457031	42.5657308072	3.69424567786667	97.1303516816	93.43610600373333	333771.90625	2.1616595274426886E8	0	7410	31.516215649687467	1.1321905809457393	1.4313373908332887	424.2674865722656	424.2787780761719
1204	424.297119140625	92.0029302352					1	DETECTED	424.2971 m/z @92.00 [151020OFc1_NvH-0949-CRLM-18.raw]	424.297119140625	92.0029302352	11.0056489264	94.0144612330667	83.0088123066667	72222.8828125	1.4253268839099532E8	0	7410	1.28882021460295	0.5124172747860375	6.088773294447537	424.289306640625	424.3065490722656
1205	424.31854248046875	91.5989097114667					1	DETECTED	424.3185 m/z @91.60 [151020OFc1_NvH-0949-CRLM-18.raw]	424.31854248046875	91.5989097114667	33.1851810592	92.4313334453333	59.246152386133296	210112.265625	9.929394058668925E7	0	7410	0.5479495656249327	1.1281773870483953	0.38784509485527713	424.31268310546875	424.3282775878906
1206	424.3633728027344	91.0397391970667					1	DETECTED	424.3634 m/z @91.04 [151020OFc1_NvH-0949-CRLM-18.raw]	424.3633728027344	91.0397391970667	3.3595105072	99.5756715762667	96.2161610690667	227246.703125	1.7684973629330957E8	0	7410	0.30578265043735087	0.9937119633009757	0.4076333830547742	424.3544616699219	424.373046875
1207	424.41339111328125	36.5577096912					1	DETECTED	424.4134 m/z @36.56 [151020OFc1_NvH-0949-CRLM-18.raw]	424.41339111328125	36.5577096912	5.64448897573333	99.4724164589333	93.82792748319997	721363.1875	1.9074146548062196E8	0	7410	0.22672723459454147	1.0818805032233065	4.395189739983378	424.4037170410156	424.4233093261719
1208	424.44451904296875	39.811602068					1	DETECTED	424.4445 m/z @39.81 [151020OFc1_NvH-0949-CRLM-18.raw]	424.44451904296875	39.811602068	5.51796537226667	99.2711103437333	93.75314497146663	98780.625	1.397415069596367E8	0	7410	30.052103174554247	1.4508171802902696	1.898396908206712	424.4345397949219	424.44671630859375
1209	424.4569396972656	15.2896732749333					1	DETECTED	424.4569 m/z @15.29 [151020OFc1_NvH-0949-CRLM-18.raw]	424.4569396972656	15.2896732749333	3.23593650426667	97.9393315754667	94.70339507120002	351448.3125	1.5756956733200094E8	0	7410	0.04399748599106168	0.5051702993854263	42.788579430196805	424.4469909667969	424.4668884277344
1210	424.4700622558594	38.1845390157333					1	DETECTED	424.4701 m/z @38.18 [151020OFc1_NvH-0949-CRLM-18.raw]	424.4700622558594	38.1845390157333	3.13306860373333	99.0441126776	95.91104407386666	309235.75	1.5946068433195335E8	0	7410	13.561152748724243	1.3681458002548053	0.013638520031966556	424.467041015625	424.4713134765625
1211	424.4813232421875	27.5513652472					1	DETECTED	424.4813 m/z @27.55 [151020OFc1_NvH-0949-CRLM-18.raw]	424.4813232421875	27.5513652472	3.32200029706667	98.9813257029333	95.65932540586664	766489.5	1.7827454104335985E8	0	7410	12.545876434669852	0.511669991743521	0.0088765375712911	424.4715881347656	424.4913024902344
1212	424.49151611328125	20.1814388098667					1	DETECTED	424.4915 m/z @20.18 [151020OFc1_NvH-0949-CRLM-18.raw]	424.49151611328125	20.1814388098667	4.41608621146667	94.6192443304	90.20315811893332	185865.359375	1.3280796476617582E8	0	7410	0.43301617018412486	7.93896936905275	14.902137196186096	424.4913330078125	424.49786376953125
1213	424.5082702636719	29.6893705749333					1	DETECTED	424.5083 m/z @29.69 [151020OFc1_NvH-0949-CRLM-18.raw]	424.5082702636719	29.6893705749333	3.70345409013333	98.8159885232	95.11253443306667	3998450.75	2.2630931431389192E8	0	7410	0.29003762957000134	6.2677421773553705	7.79604824990924	424.4983215332031	424.5180358886719
1214	424.535400390625	29.8525793408					1	DETECTED	424.5354 m/z @29.85 [151020OFc1_NvH-0949-CRLM-18.raw]	424.535400390625	29.8525793408	3.292808836	98.5541264832	95.26131764719999	153070.5625	1.5282786633605734E8	0	7410	11.815297615394421	2.076881963712689	4.334606477509401	424.52545166015625	424.535400390625
1215	424.54541015625	44.2645434826667					1	DETECTED	424.5454 m/z @44.26 [151020OFc1_NvH-0949-CRLM-18.raw]	424.54541015625	44.2645434826667	4.6643886816	94.5820466434667	89.9176579618667	267825.625	1.5343305197077513E8	0	7410	25.487310321137162	1.2646624035860834	0.007850747343166427	424.53546142578125	424.5489501953125
1216	424.5589904785156	21.7726982888					1	DETECTED	424.5590 m/z @21.77 [151020OFc1_NvH-0949-CRLM-18.raw]	424.5589904785156	21.7726982888	3.40939301493333	99.0545215733333	95.64512855839997	2190168.25	2.3472049655694067E8	3	7410	1.5699495303061397	1.0823949523229377	205.2583983157918	424.549072265625	424.5689392089844
1217	424.5712890625	34.3054327541333					1	DETECTED	424.5713 m/z @34.31 [151020OFc1_NvH-0949-CRLM-18.raw]	424.5712890625	34.3054327541333	4.8631727928	94.2870561504	89.4238833576	94184.265625	1.446681965081171E8	0	7410	69.52449808801231	1.676690960671717	2.358156193527259	424.56903076171875	424.572021484375
1218	424.58203125	44.1342883418667					1	DETECTED	424.5820 m/z @44.13 [151020OFc1_NvH-0949-CRLM-18.raw]	424.58203125	44.1342883418667	3.07800119893333	94.3410742416	91.26307304266666	3063927.5	2.1072115712023532E8	3	7410	0.1448489500932979	0.511183663437835	0.21686686678630224	424.5720520019531	424.5918273925781
1219	424.5947265625	23.6992987613333					1	DETECTED	424.5947 m/z @23.70 [151020OFc1_NvH-0949-CRLM-18.raw]	424.5947265625	23.6992987613333	5.0783910232	90.1626928117333	85.0843017885333	86983.5546875	1.5529793170098063E8	0	7410	29.73531125495669	2.409450680172918	3.812432117431208	424.592041015625	424.5982666015625
1220	424.6863708496094	26.5659080637333					1	DETECTED	424.6864 m/z @26.57 [151020OFc1_NvH-0949-CRLM-18.raw]	424.6863708496094	26.5659080637333	6.9171310648	97.9300001778667	91.0128691130667	336148.21875	1.4888622364721957E8	0	7410	0.11560855138274206	4.729827601411579	0.24203540955206226	424.6773986816406	424.6904296875
1221	424.700439453125	29.4868683901333					1	DETECTED	424.7004 m/z @29.49 [151020OFc1_NvH-0949-CRLM-18.raw]	424.700439453125	29.4868683901333	0.7765157392	94.6192443304	93.8427285912	611452.5	1.8623226672547972E8	2	7410	0.13501219479976356	2.894500174463587	5.0806528490957374	424.69085693359375	424.70050048828125
1222	424.7105712890625	27.5180768576					1	DETECTED	424.7106 m/z @27.52 [151020OFc1_NvH-0949-CRLM-18.raw]	424.7105712890625	27.5180768576	2.8580406432	99.0853688984	96.2273282552	4601628.5	4.166823812047474E8	2	7410	1.2602962877684725	0.558433870618712	0.08910525296098208	424.7005920410156	424.7205505371094
1223	424.72119140625	22.7752471770667					1	DETECTED	424.7212 m/z @22.78 [151020OFc1_NvH-0949-CRLM-18.raw]	424.72119140625	22.7752471770667	7.10673038693333	96.7136681821333	89.60693779519997	401615.0	1.7965972521808803E8	0	7410	3.014661785980852	0.7371672621468472	2.4616746085495773	424.7205810546875	424.7248229980469
1224	424.73486328125	43.9717802010667					1	DETECTED	424.7349 m/z @43.97 [151020OFc1_NvH-0949-CRLM-18.raw]	424.73486328125	43.9717802010667	3.26516138	98.9813257029333	95.71616432293331	3413687.75	3.658830964924544E8	2	7410	19.69201867558293	0.5100600314880978	0.013121198051088129	424.72491455078125	424.7448425292969
[truncated: 32,189 more rows]
