# Supplementary material for: MSFC: a new feature construction method for accurate diagnosis of mass spectrometry data
Source: Sci Rep. 2023 Sep 21;13:15694. doi: 10.1038/s41598-023-42395-5 (PMC10514077; doi:10.1038/s41598-023-42395-5)
Supplement: Supplementary file 1 — Supplementary Information. [file 41598_2023_42395_MOESM1_ESM.zip › dataset/CRLM dataset/crlm/crlm19.csv]

row ID	row m/z	row retention time	row identity (main ID)	row identity (all IDs)	row identity (main ID + details)	row comment	row number of detected peaks	151020OFc1_NvH-0949-CRLM-19.raw Peak status	151020OFc1_NvH-0949-CRLM-19.raw Peak name	151020OFc1_NvH-0949-CRLM-19.raw Peak m/z	151020OFc1_NvH-0949-CRLM-19.raw Peak RT	151020OFc1_NvH-0949-CRLM-19.raw Peak RT start	151020OFc1_NvH-0949-CRLM-19.raw Peak RT end	151020OFc1_NvH-0949-CRLM-19.raw Peak duration time	151020OFc1_NvH-0949-CRLM-19.raw Peak height	151020OFc1_NvH-0949-CRLM-19.raw Peak area	151020OFc1_NvH-0949-CRLM-19.raw Peak charge	151020OFc1_NvH-0949-CRLM-19.raw Peak # data points	151020OFc1_NvH-0949-CRLM-19.raw Peak FWHM	151020OFc1_NvH-0949-CRLM-19.raw Peak tailing factor	151020OFc1_NvH-0949-CRLM-19.raw Peak asymmetry factor	151020OFc1_NvH-0949-CRLM-19.raw Peak m/z min	151020OFc1_NvH-0949-CRLM-19.raw Peak m/z max
1	400.0057983	24.05956914					1	DETECTED	400.0058 m/z @24.06 [151020OFc1_NvH-0949-CRLM-19.raw]	400.0057983	24.05956914	0.007517304	99.99996502	99.99244772	40611.44531	7.40E+07	0	7897	94.62476881	2.058194717	4.673989687	399.9971313	400.0157776
2	400.0738525	90.94170552					1	DETECTED	400.0739 m/z @90.94 [151020OFc1_NvH-0949-CRLM-19.raw]	400.0738525	90.94170552	0.299703905	98.27352645	97.97382254	175547.2656	7.88E+07	0	7897	0.344260591	1.39285271	1.679787633	400.0641479	400.0833435
3	400.1247864	91.05386248					1	DETECTED	400.1248 m/z @91.05 [151020OFc1_NvH-0949-CRLM-19.raw]	400.1247864	91.05386248	8.396266574	97.05880693	88.66254036	240392.625	8.85E+07	0	7897	0.271506564	1.85434208	0.221288682	400.1158752	400.1343079
4	400.1450806	90.00090164					1	DETECTED	400.1451 m/z @90.00 [151020OFc1_NvH-0949-CRLM-19.raw]	400.1450806	90.00090164	2.029766161	99.47172471	97.44195855	60331.74609	7.42E+07	0	7897	54.84363604	0.559569412	0.119173045	400.1369019	400.1549072
5	400.1683655	89.88729872					1	DETECTED	400.1684 m/z @89.89 [151020OFc1_NvH-0949-CRLM-19.raw]	400.1683655	89.88729872	2.372364349	94.88124186	92.50887752	109407.5781	7.62E+07	0	7897	19.03844536	0.52379301	0.08872522	400.1585693	400.171814
6	400.1819458	17.61215673					1	DETECTED	400.1819 m/z @17.61 [151020OFc1_NvH-0949-CRLM-19.raw]	400.1819458	17.61215673	3.534728669	99.70520772	96.17047905	151404.6719	8.35E+07	0	7897	0.476163345	12.55412817	4.272097372	400.1728516	400.191925
7	400.2029114	25.89998826					1	DETECTED	400.2029 m/z @25.90 [151020OFc1_NvH-0949-CRLM-19.raw]	400.2029114	25.89998826	3.304023172	98.80248919	95.49846602	377277.2813	9.63E+07	2	7897	11.55900999	0.580612997	0.017122641	400.1929626	400.2087097
8	400.2187195	26.05894232					1	DETECTED	400.2187 m/z @26.06 [151020OFc1_NvH-0949-CRLM-19.raw]	400.2187195	26.05894232	2.547649932	99.38964935	96.84199942	819122.0625	1.22E+08	2	7897	3.01456701	1.247942928	5.204761395	400.2087402	400.2214966
9	400.2315063	44.88256612					1	DETECTED	400.2315 m/z @44.88 [151020OFc1_NvH-0949-CRLM-19.raw]	400.2315063	44.88256612	2.288786299	99.84910215	97.56031585	855439.3125	1.30E+08	3	7897	10.57003724	0.503453396	0.005338972	400.2215576	400.2322693
10	400.2422791	35.20657689					1	DETECTED	400.2423 m/z @35.21 [151020OFc1_NvH-0949-CRLM-19.raw]	400.2422791	35.20657689	0.249046422	99.96022206	99.71117564	1.58E+08	3.27E+09	3	7897	0.298296548	1.131177103	1.239409916	400.2322998	400.2522278
11	400.2581787	76.6245404					1	DETECTED	400.2582 m/z @76.62 [151020OFc1_NvH-0949-CRLM-19.raw]	400.2581787	76.6245404	3.790284278	99.03088627	95.240602	6139286.5	3.14E+08	0	7897	0.392697465	0.574748047	5.135019192	400.2522888	400.2677307
12	400.2772827	19.95051749					1	DETECTED	400.2773 m/z @19.95 [151020OFc1_NvH-0949-CRLM-19.raw]	400.2772827	19.95051749	4.163434444	94.66264633	90.49921189	157749.9688	1.08E+08	0	7897	0.140788834	7.84777009	14.63205845	400.268219	400.2866516
13	400.2880249	91.76847359					1	DETECTED	400.2880 m/z @91.77 [151020OFc1_NvH-0949-CRLM-19.raw]	400.2880249	91.76847359	21.2537796	92.00972219	70.75594259	147139.4219	6.94E+07	0	7897	0.091595231	0.807330583	0.490193807	400.2876282	400.2962952
14	400.3067017	89.78955172					1	DETECTED	400.3067 m/z @89.79 [151020OFc1_NvH-0949-CRLM-19.raw]	400.3067017	89.78955172	2.326402597	95.29024959	92.96384699	205820.1406	1.71E+08	0	7897	89.22338307	0.514419301	0.012957054	400.3005981	400.3140259
15	400.3417358	91.59097523					1	DETECTED	400.3417 m/z @91.59 [151020OFc1_NvH-0949-CRLM-19.raw]	400.3417358	91.59097523	0.007517304	99.98966481	99.98214751	61086.625	8.25E+07	0	7897	1.137555102	0.54061186	0.043278974	400.3317566	400.3514404
16	400.3945618	30.44171353					1	DETECTED	400.3946 m/z @30.44 [151020OFc1_NvH-0949-CRLM-19.raw]	400.3945618	30.44171353	1.155652996	99.28731896	98.13166596	290979.0625	9.73E+07	0	7897	1.703113887	0.529949244	4.668457818	400.3856812	400.4045105
17	400.4197083	40.40902866					1	DETECTED	400.4197 m/z @40.41 [151020OFc1_NvH-0949-CRLM-19.raw]	400.4197083	40.40902866	2.896960988	95.11662874	92.21966775	58619.99609	8.80E+07	0	7897	83.96171153	1.229200008	1.7884836	400.4162598	400.4296875
18	400.4318237	39.53393713					1	DETECTED	400.4318 m/z @39.53 [151020OFc1_NvH-0949-CRLM-19.raw]	400.4318237	39.53393713	5.986251352	95.52180561	89.53555426	31799.85352	7.32E+07	0	7897	28.86644152	1.334452022	1.668904045	400.4297791	400.4337158
19	400.4437561	36.66165801					1	DETECTED	400.4438 m/z @36.66 [151020OFc1_NvH-0949-CRLM-19.raw]	400.4437561	36.66165801	1.310636801	99.96022206	98.64958526	182366.625	8.11E+07	0	7897	0.175876977	2.162597875	0.001460791	400.4337769	400.4537354
20	400.4659729	49.49521236					1	DETECTED	400.4660 m/z @49.50 [151020OFc1_NvH-0949-CRLM-19.raw]	400.4659729	49.49521236	3.360474775	95.73842147	92.3779467	205097.6563	8.35E+07	0	7897	35.18275555	1.158656986	1.603475357	400.4559937	400.4668884
21	400.4770203	30.98955374					1	DETECTED	400.4770 m/z @30.99 [151020OFc1_NvH-0949-CRLM-19.raw]	400.4770203	30.98955374	2.7682002	96.93956017	94.17135997	602280.5625	9.68E+07	0	7897	13.85772446	0.524033522	1.267140579	400.4670715	400.4861145
22	400.4961853	10.12296195					1	DETECTED	400.4962 m/z @10.12 [151020OFc1_NvH-0949-CRLM-19.raw]	400.4961853	10.12296195	3.4279195	98.24179342	94.81387392	1407276.25	9.92E+07	4	7897	0.175730287	1.142708906	1.122342657	400.4865723	400.5059814
23	400.5264893	13.05969509					1	DETECTED	400.5265 m/z @13.06 [151020OFc1_NvH-0949-CRLM-19.raw]	400.5264893	13.05969509	3.048913482	95.9861147	92.93720122	334938.3125	1.01E+08	0	7897	0.090299811	3.194534271	0.081752735	400.51651	400.536438
24	400.5415955	10.65520324					1	DETECTED	400.5416 m/z @10.66 [151020OFc1_NvH-0949-CRLM-19.raw]	400.5415955	10.65520324	3.562937094	99.43113175	95.86819465	209946.8281	1.01E+08	3	7897	21.17809011	0.573026806	3.17163293	400.5365295	400.5515137
25	400.5535889	22.67254545					1	DETECTED	400.5536 m/z @22.67 [151020OFc1_NvH-0949-CRLM-19.raw]	400.5535889	22.67254545	2.991014	97.56947001	94.57845601	172180.1094	9.17E+07	0	7897	16.43506229	0.52664429	1.591175437	400.5516052	400.5624695
26	400.5724792	35.19170638					1	DETECTED	400.5725 m/z @35.19 [151020OFc1_NvH-0949-CRLM-19.raw]	400.5724792	35.19170638	3.304023172	99.30793713	96.00391395	1.08E+08	2.30E+09	3	7897	0.292082636	1.20309179	1.276007501	400.5625	400.5824585
27	400.583252	11.04409486					1	DETECTED	400.5833 m/z @11.04 [151020OFc1_NvH-0949-CRLM-19.raw]	400.583252	11.04409486	7.139855149	46.26059877	39.12074362	73377.17188	4.44E+07	0	7897	0.126570519	118.3088341	254.5194378	400.58255	400.585907
28	400.5961609	35.24642214					1	DETECTED	400.5962 m/z @35.25 [151020OFc1_NvH-0949-CRLM-19.raw]	400.5961609	35.24642214	3.360474775	99.78709651	96.42662174	187675.7813	8.60E+07	0	7897	82.76842208	1.569004145	1.7499241	400.5863647	400.5978394
29	400.6078491	31.70858717					1	DETECTED	400.6078 m/z @31.71 [151020OFc1_NvH-0949-CRLM-19.raw]	400.6078491	31.70858717	3.351376472	87.07839538	83.72701891	356827.75	8.91E+07	3	7897	0.19393246	0.957276806	1.109583549	400.5978699	400.6177673
30	400.6814575	33.01250528					1	DETECTED	400.6815 m/z @33.01 [151020OFc1_NvH-0949-CRLM-19.raw]	400.6814575	33.01250528	4.62504221	99.25634213	94.63129992	154660.9063	8.77E+07	0	7897	3.127677105	1.976507134	0.758433803	400.6715088	400.6846924
31	400.6947937	38.03341805					1	DETECTED	400.6948 m/z @38.03 [151020OFc1_NvH-0949-CRLM-19.raw]	400.6947937	38.03341805	4.888243124	99.96022206	95.07197894	275071.8438	8.78E+07	0	7897	0.11774094	0.764867545	0.023251362	400.6854248	400.7041321
32	400.7142639	9.308554015					1	DETECTED	400.7143 m/z @9.31 [151020OFc1_NvH-0949-CRLM-19.raw]	400.7142639	9.308554015	1.320328093	99.47172471	98.15139662	444253.3438	9.53E+07	4	7897	0.141092614	47.27603514	0.870869485	400.7042847	400.7176208
33	400.7276306	30.96310387					1	DETECTED	400.7276 m/z @30.96 [151020OFc1_NvH-0949-CRLM-19.raw]	400.7276306	30.96310387	1.329917429	94.71912049	93.38920306	606129.1875	1.24E+08	2	7897	17.28429394	0.877022743	0.611481396	400.7177124	400.7364807
34	400.7468262	10.1490256					1	DETECTED	400.7468 m/z @10.15 [151020OFc1_NvH-0949-CRLM-19.raw]	400.7468262	10.1490256	3.086519115	97.16507669	94.07855757	1217397.625	1.34E+08	2	7897	1.281619388	0.597341761	10.8285305	400.736969	400.7568054
35	400.756897	18.24323885					1	DETECTED	400.7569 m/z @18.24 [151020OFc1_NvH-0949-CRLM-19.raw]	400.756897	18.24323885	3.634721194	88.25014637	84.61542518	207117.9844	7.61E+07	0	7897	11.75090456	310.0230699	0.056158692	400.7568359	400.7610168
36	400.7713013	21.67294344					1	DETECTED	400.7713 m/z @21.67 [151020OFc1_NvH-0949-CRLM-19.raw]	400.7713013	21.67294344	1.771221047	98.73952087	96.96829982	4682725.5	1.31E+08	2	7897	0.1481345	1.22589453	0.929416903	400.7615051	400.7807617
37	400.7836914	13.90649391					1	DETECTED	400.7837 m/z @13.91 [151020OFc1_NvH-0949-CRLM-19.raw]	400.7836914	13.90649391	4.604106479	94.24873039	89.64462391	61521.32422	7.36E+07	0	7897	0.091613816	4.8183665	0.520956342	400.7833252	400.7900391
38	400.8001404	19.44118594					1	DETECTED	400.8001 m/z @19.44 [151020OFc1_NvH-0949-CRLM-19.raw]	400.8001404	19.44118594	2.823138773	99.76649668	96.94335791	87296.38281	8.96E+07	0	7897	20.4101415	3.296876778	13.93329834	400.7907104	400.809967
39	400.8250732	31.33304159					1	DETECTED	400.8251 m/z @31.33 [151020OFc1_NvH-0949-CRLM-19.raw]	400.8250732	31.33304159	0.103378756	99.98966481	99.88628606	75133.4375	9.07E+07	0	7897	2.023086966	1.878424708	4.495595426	400.8151855	400.8344727
40	400.8609924	13.05969509					1	DETECTED	400.8610 m/z @13.06 [151020OFc1_NvH-0949-CRLM-19.raw]	400.8609924	13.05969509	0.135003823	99.95010307	99.81509924	225994.2031	8.44E+07	0	7897	19.6657148	0.767742716	0.033779116	400.8510132	400.8709717
41	400.8799438	34.29662666					1	DETECTED	400.8799 m/z @34.30 [151020OFc1_NvH-0949-CRLM-19.raw]	400.8799438	34.29662666	0.007517304	99.9196405	99.91212319	192784.5	9.49E+07	0	7897	24.77354108	1.780556243	2.609852103	400.8710022	400.8807373
42	400.8907776	15.82073272					1	DETECTED	400.8908 m/z @15.82 [151020OFc1_NvH-0949-CRLM-19.raw]	400.8907776	15.82073272	0.007517304	99.99996502	99.99244772	860576.875	9.74E+07	3	7897	0.125768999	0.805927907	0.493820456	400.8807983	400.8941345
43	400.9041443	35.19170638					1	DETECTED	400.9041 m/z @35.19 [151020OFc1_NvH-0949-CRLM-19.raw]	400.9041443	35.19170638	0.007517304	99.98966481	99.98214751	3.82E+07	8.76E+08	0	7897	0.314551934	1.189153058	1.316780556	400.8941956	400.9139099
44	400.9179077	39.78468385					1	DETECTED	400.9179 m/z @39.78 [151020OFc1_NvH-0949-CRLM-19.raw]	400.9179077	39.78468385	0.029490013	99.92982815	99.90033813	328613.2813	8.99E+07	3	7897	0.164341831	0.663366875	0.007963603	400.9141541	400.927887
45	400.9422302	31.75065293					1	DETECTED	400.9422 m/z @31.75 [151020OFc1_NvH-0949-CRLM-19.raw]	400.9422302	31.75065293	0.007517304	99.93984469	99.93232738	300516.4688	8.70E+07	0	7897	22.90974689	1.807071073	0.003172416	400.9322815	400.9521484
46	400.9647217	9.263302666					1	DETECTED	400.9647 m/z @9.26 [151020OFc1_NvH-0949-CRLM-19.raw]	400.9647217	9.263302666	0.01899644	99.85921849	99.84022205	383114.125	9.44E+07	0	7897	0.104848953	1.518206	3.466076653	400.9548035	400.9746094
47	400.978241	30.98955374					1	DETECTED	400.9782 m/z @30.99 [151020OFc1_NvH-0949-CRLM-19.raw]	400.978241	30.98955374	0.8397708	99.13354372	98.29377292	255604.375	9.40E+07	0	7897	0.156726987	2.601897014	5.895430896	400.9747925	400.9880981
48	401.0012817	23.35505605					1	DETECTED	401.0013 m/z @23.36 [151020OFc1_NvH-0949-CRLM-19.raw]	401.0012817	23.35505605	0.007517304	99.87938535	99.87186804	1080966.625	1.07E+08	0	7897	0.157315796	0.506835511	0.006947018	400.991333	401.0108337
49	401.0323181	18.5659541					1	DETECTED	401.0323 m/z @18.57 [151020OFc1_NvH-0949-CRLM-19.raw]	401.0323181	18.5659541	0.007517304	98.52229807	98.51478076	55820.53125	8.00E+07	0	7897	5.438154374	3.894905221	7.559272705	401.0224304	401.0422058
50	401.0943909	90.21214063					1	DETECTED	401.0944 m/z @90.21 [151020OFc1_NvH-0949-CRLM-19.raw]	401.0943909	90.21214063	2.242468142	98.13595724	95.8934891	76988.41406	7.83E+07	0	7897	0.155631161	0.508280727	0.019523975	401.0860596	401.0986023
51	401.1086121	90.35957478					1	DETECTED	401.1086 m/z @90.36 [151020OFc1_NvH-0949-CRLM-19.raw]	401.1086121	90.35957478	0.007517304	95.20795516	95.20043786	228814.125	9.68E+07	0	7897	0.058026671	0.510412551	21.72689179	401.0988159	401.1180115
52	401.1278687	91.03512095					1	DETECTED	401.1279 m/z @91.04 [151020OFc1_NvH-0949-CRLM-19.raw]	401.1278687	91.03512095	0.082329159	96.32840277	96.24607361	50333.03125	8.09E+07	0	7897	0.340942128	0.529099062	66.42189807	401.119751	401.1374817
53	401.1594543	91.07517488					1	DETECTED	401.1595 m/z @91.08 [151020OFc1_NvH-0949-CRLM-19.raw]	401.1594543	91.07517488	6.026101198	95.18742166	89.16132046	179418.8281	7.68E+07	0	7897	0.269714717	0.536080479	6.248626338	401.151062	401.1690674
54	401.1773376	85.97284313					1	DETECTED	401.1773 m/z @85.97 [151020OFc1_NvH-0949-CRLM-19.raw]	401.1773376	85.97284313	2.823138773	98.75012311	95.92698434	45571.10938	8.37E+07	0	7897	0.605604733	0.576832985	0.289191505	401.1697998	401.1835022
55	401.1937256	9.040219648					1	DETECTED	401.1937 m/z @9.04 [151020OFc1_NvH-0949-CRLM-19.raw]	401.1937256	9.040219648	2.556774763	99.73535773	97.17858297	221370.6094	9.00E+07	0	7897	8.506469732	4.206449679	9.014344375	401.1839905	401.1972351
56	401.2072449	32.2392958					1	DETECTED	401.2072 m/z @32.24 [151020OFc1_NvH-0949-CRLM-19.raw]	401.2072449	32.2392958	0.27954153	96.9285413	96.64899977	441057.8125	1.00E+08	3	7897	0.239384999	1.848932794	0.009206268	401.1972656	401.2155151
57	401.2255249	15.83116174					1	DETECTED	401.2255 m/z @15.83 [151020OFc1_NvH-0949-CRLM-19.raw]	401.2255249	15.83116174	2.731466909	98.60542474	95.87395783	454555.375	1.05E+08	2	7897	0.161877564	1.233944868	16.17867386	401.2155457	401.2276306
58	401.2376404	35.19170638					1	DETECTED	401.2376 m/z @35.19 [151020OFc1_NvH-0949-CRLM-19.raw]	401.2376404	35.19170638	2.103806669	99.09263994	96.98883327	8257530.5	2.90E+08	3	7897	0.330968818	0.511122312	1.393270414	401.2276611	401.2475891
59	401.2515564	23.4021261					1	DETECTED	401.2516 m/z @23.40 [151020OFc1_NvH-0949-CRLM-19.raw]	401.2515564	23.4021261	3.770970206	94.747539	90.97656879	503797.4063	1.27E+08	3	7897	67.90629798	1.283669042	3.308617018	401.2476501	401.2615356
60	401.2619019	70.40316665					1	DETECTED	401.2619 m/z @70.40 [151020OFc1_NvH-0949-CRLM-19.raw]	401.2619019	70.40316665	7.296041234	91.32433865	84.02829742	323918.625	1.33E+08	2	7897	0.224912279	15.40162733	0.538312953	401.2615662	401.2629089
61	401.2729187	21.67294344					1	DETECTED	401.2729 m/z @21.67 [151020OFc1_NvH-0949-CRLM-19.raw]	401.2729187	21.67294344	2.915415113	92.49095428	89.57553917	2052246.625	1.04E+08	0	7897	0.108027957	33.30848196	1.324034149	401.26297	401.2819519
62	401.287384	30.05236573					1	DETECTED	401.2874 m/z @30.05 [151020OFc1_NvH-0949-CRLM-19.raw]	401.287384	30.05236573	11.5942887	92.56197879	80.96769008	109803.4297	7.48E+07	0	7897	72.48688408	2.412875058	3.746260199	401.2835693	401.2944641
63	401.308197	91.6313557					1	DETECTED	401.3082 m/z @91.63 [151020OFc1_NvH-0949-CRLM-19.raw]	401.308197	91.6313557	3.590965542	92.63053024	89.0395647	51892.84766	8.21E+07	0	7897	65.21008282	0.505674524	0.499279262	401.2987366	401.3151245
64	401.3410339	90.55334698					1	DETECTED	401.3410 m/z @90.55 [151020OFc1_NvH-0949-CRLM-19.raw]	401.3410339	90.55334698	2.529141952	98.60542474	96.07628279	108767.6641	1.04E+08	0	7897	89.50096748	0.506610625	0.009973924	401.331543	401.3504333
65	401.3980713	22.72644041					1	DETECTED	401.3981 m/z @22.73 [151020OFc1_NvH-0949-CRLM-19.raw]	401.3980713	22.72644041	3.265561199	99.83885409	96.57329289	215931.4219	8.19E+07	0	7897	0.094832853	0.69784001	2.840329296	401.3882141	401.4078979
66	401.4256592	13.11853207					1	DETECTED	401.4257 m/z @13.12 [151020OFc1_NvH-0949-CRLM-19.raw]	401.4256592	13.11853207	3.388580391	97.04802174	93.65944135	254673.1875	8.20E+07	0	7897	0.079174478	14.49155669	85.07077925	401.4157104	401.4354248
67	401.4472351	27.43817275					1	DETECTED	401.4472 m/z @27.44 [151020OFc1_NvH-0949-CRLM-19.raw]	401.4472351	27.43817275	1.406656574	99.92982815	98.52317157	323951.0625	8.56E+07	0	7897	0.151964173	0.515492336	0.014198391	401.4373169	401.4571838
68	401.4662476	9.277997862					1	DETECTED	401.4662 m/z @9.28 [151020OFc1_NvH-0949-CRLM-19.raw]	401.4662476	9.277997862	1.992766587	99.73535773	97.74259114	59157.86719	8.61E+07	0	7897	0.047657879	0.667912522	0.032868059	401.4572449	401.4697266
69	401.4797668	30.49742159					1	DETECTED	401.4798 m/z @30.50 [151020OFc1_NvH-0949-CRLM-19.raw]	401.4797668	30.49742159	2.529141952	98.93735569	96.40821373	482738.0313	1.01E+08	4	7897	0.24725464	0.446227168	48.25494201	401.4699097	401.4888306
70	401.5021667	23.35505605					1	DETECTED	401.5022 m/z @23.36 [151020OFc1_NvH-0949-CRLM-19.raw]	401.5021667	23.35505605	3.019411936	99.41020549	96.39079356	236670.0156	8.39E+07	0	7897	0.129582776	0.505959782	1.530862459	401.4927673	401.5115051
71	401.5267334	9.079968707					1	DETECTED	401.5267 m/z @9.08 [151020OFc1_NvH-0949-CRLM-19.raw]	401.5267334	9.079968707	3.332485198	94.35536025	91.02287505	95098.36719	8.25E+07	0	7897	0.174542659	0.720521446	1.654980936	401.5168152	401.5314636
72	401.5415039	32.2392958					1	DETECTED	401.5415 m/z @32.24 [151020OFc1_NvH-0949-CRLM-19.raw]	401.5415039	32.2392958	3.360474775	99.27720247	95.9167277	378751.9688	8.58E+07	0	7897	0.114053934	1.805551045	2.74827708	401.5317078	401.5514526
73	401.5628967	17.30208721					1	DETECTED	401.5629 m/z @17.30 [151020OFc1_NvH-0949-CRLM-19.raw]	401.5628967	17.30208721	2.020512168	93.92520708	91.90469491	521884.125	9.64E+07	3	7897	0.163315776	0.510537039	0.352827585	401.5529785	401.5641479
74	401.5741577	35.09294484					1	DETECTED	401.5742 m/z @35.09 [151020OFc1_NvH-0949-CRLM-19.raw]	401.5741577	35.09294484	4.33499262	97.30510189	92.97010927	1083570.375	1.17E+08	0	7897	22.62113604	0.553608676	0.020015556	401.5641785	401.584137
75	401.5865479	22.97629001					1	DETECTED	401.5865 m/z @22.98 [151020OFc1_NvH-0949-CRLM-19.raw]	401.5865479	22.97629001	5.284263662	94.56962864	89.28536498	81054.92188	8.99E+07	0	7897	22.58656664	4.302390588	7.636756347	401.584259	401.5891113
76	401.5991516	22.75831979					1	DETECTED	401.5992 m/z @22.76 [151020OFc1_NvH-0949-CRLM-19.raw]	401.5991516	22.75831979	2.859807095	94.18484555	91.32503846	161099.0469	9.22E+07	0	7897	0.104814032	0.500834363	0.167101888	401.5891724	401.6091003
77	401.6263428	13.17798547					1	DETECTED	401.6263 m/z @13.18 [151020OFc1_NvH-0949-CRLM-19.raw]	401.6263428	13.17798547	2.924668679	99.49219113	96.56752245	232295.75	8.46E+07	0	7897	0.213449661	1.151125839	78.71648255	401.6171265	401.6358337
78	401.6977234	27.46444725					1	DETECTED	401.6977 m/z @27.46 [151020OFc1_NvH-0949-CRLM-19.raw]	401.6977234	27.46444725	3.398307342	98.63639541	95.23808807	375072.9688	8.40E+07	0	7897	0.101522662	0.724214432	0.043613625	401.6880798	401.7076416
79	401.7081604	12.55079903					1	DETECTED	401.7082 m/z @12.55 [151020OFc1_NvH-0949-CRLM-19.raw]	401.7081604	12.55079903	4.86866387	70.65081398	65.78215011	69989.54688	6.24E+07	0	7897	0.057465957	4.281501742	4.976320589	401.7077332	401.7089844
80	401.7190247	29.62141652					1	DETECTED	401.7190 m/z @29.62 [151020OFc1_NvH-0949-CRLM-19.raw]	401.7190247	29.62141652	0.8397708	94.85250654	94.01273574	1436732.875	1.36E+08	2	7897	0.323979648	0.757627522	0.069523342	401.7090454	401.7289734
81	401.7305298	30.4824489					1	DETECTED	401.7305 m/z @30.48 [151020OFc1_NvH-0949-CRLM-19.raw]	401.7305298	30.4824489	5.203791639	54.92228271	49.71849107	495018.2188	6.90E+07	0	7897	0.26466194	1.773795944	0.018482106	401.7290344	401.7342834
82	401.7443848	31.52768707					1	DETECTED	401.7444 m/z @31.53 [151020OFc1_NvH-0949-CRLM-19.raw]	401.7443848	31.52768707	2.113025491	83.63796144	81.52493594	550662.0625	9.96E+07	2	7897	0.230014182	0.539315773	0.022762158	401.734436	401.7543335
83	401.7550354	24.69791811					1	DETECTED	401.7550 m/z @24.70 [151020OFc1_NvH-0949-CRLM-19.raw]	401.7550354	24.69791811	3.971169723	97.51467013	93.54350041	135144.0625	7.66E+07	0	7897	61.36177576	2.35499395	3.676080013	401.7544556	401.7638855
84	401.7739258	21.70268546					1	DETECTED	401.7739 m/z @21.70 [151020OFc1_NvH-0949-CRLM-19.raw]	401.7739258	21.70268546	1.825990946	94.66264633	92.83665539	423459.8438	8.03E+07	0	7897	0.178347554	0.918886509	0.522222713	401.7639465	401.7834778
85	401.8267212	13.07351565					1	DETECTED	401.8267 m/z @13.07 [151020OFc1_NvH-0949-CRLM-19.raw]	401.8267212	13.07351565	0.899514144	99.93984469	99.04033054	171385.6563	8.23E+07	0	7897	0.297230513	0.555056973	0.047690382	401.8167725	401.8366394
86	401.8605957	20.81612439					1	DETECTED	401.8606 m/z @20.82 [151020OFc1_NvH-0949-CRLM-19.raw]	401.8605957	20.81612439	0.007517304	99.68486816	99.67735086	499253.1563	9.99E+07	3	7897	0.130961967	0.574480408	0.503898126	401.8506165	401.8705139
87	401.8757019	32.22143971					1	DETECTED	401.8757 m/z @32.22 [151020OFc1_NvH-0949-CRLM-19.raw]	401.8757019	32.22143971	0.071733677	99.38964935	99.31791567	127493.3594	7.49E+07	0	7897	13.36187363	1.989215755	0.027981224	401.870636	401.8759155
88	401.8859253	35.39310996					1	DETECTED	401.8859 m/z @35.39 [151020OFc1_NvH-0949-CRLM-19.raw]	401.8859253	35.39310996	0.007517304	99.98966481	99.98214751	500005.4688	1.06E+08	3	7897	0.254048486	0.511607367	0.016067495	401.875946	401.895874
89	401.8968201	17.32947225					1	DETECTED	401.8968 m/z @17.33 [151020OFc1_NvH-0949-CRLM-19.raw]	401.8968201	17.32947225	0.687491632	99.29776457	98.61027294	366339.7188	9.44E+07	0	7897	0.06541438	5.281991628	2.390430222	401.8959351	401.9015198
90	401.9115601	46.69377676					1	DETECTED	401.9116 m/z @46.69 [151020OFc1_NvH-0949-CRLM-19.raw]	401.9115601	46.69377676	0.007517304	99.84910215	99.84158484	413386.8125	9.27E+07	3	7897	11.69115111	0.504059934	0.009372821	401.9015808	401.9215393
91	401.9364014	22.86122219					1	DETECTED	401.9364 m/z @22.86 [151020OFc1_NvH-0949-CRLM-19.raw]	401.9364014	22.86122219	0.007517304	99.62354038	99.61602308	146710.3125	7.93E+07	0	7897	0.122290372	3.074155585	0.768841617	401.9264221	401.9384155
92	401.9486694	27.46444725					1	DETECTED	401.9487 m/z @27.46 [151020OFc1_NvH-0949-CRLM-19.raw]	401.9486694	27.46444725	0.01899644	99.95010307	99.93110663	174257.3594	8.41E+07	0	7897	14.38514283	2.178019607	0.16753066	401.9389648	401.9586487
93	401.9607239	43.04157429					1	DETECTED	401.9607 m/z @43.04 [151020OFc1_NvH-0949-CRLM-19.raw]	401.9607239	43.04157429	0.614598918	99.97039046	99.35579154	41364.6875	8.58E+07	0	7897	75.51020986	1.161403575	1.65701479	401.9586792	401.9706421
94	401.9815063	30.49742159					1	DETECTED	401.9815 m/z @30.50 [151020OFc1_NvH-0949-CRLM-19.raw]	401.9815063	30.49742159	0.01899644	99.99996502	99.98096858	274690.9688	9.20E+07	0	7897	0.276114969	2.305400403	0.040192203	401.9715271	401.9914246
95	401.9973145	89.80898299					1	DETECTED	401.9973 m/z @89.81 [151020OFc1_NvH-0949-CRLM-19.raw]	401.9973145	89.80898299	0.007517304	99.96022206	99.95270476	132115.2969	7.89E+07	0	7897	67.13711592	0.531116967	0.041154631	401.9918518	402.0072021
96	402.0340881	26.23102808					1	DETECTED	402.0341 m/z @26.23 [151020OFc1_NvH-0949-CRLM-19.raw]	402.0340881	26.23102808	0.562719677	99.52275597	98.96003629	974412.6875	1.05E+08	0	7897	0.363076055	0.533838773	3.24109397	402.0244141	402.0421143
97	402.0526428	22.53625701					1	DETECTED	402.0526 m/z @22.54 [151020OFc1_NvH-0949-CRLM-19.raw]	402.0526428	22.53625701	0.390148887	99.45128338	99.06113449	4259358	1.95E+08	0	7897	0.284254945	1.02982012	0.953150783	402.0427856	402.0625
98	402.0654602	31.69043276					1	DETECTED	402.0655 m/z @31.69 [151020OFc1_NvH-0949-CRLM-19.raw]	402.0654602	31.69043276	2.823138773	98.92697885	96.10384008	28667.40234	8.14E+07	0	7897	84.22635753	1.664579994	2.801669028	402.0627747	402.0751038
99	402.1039429	90.13553792					1	DETECTED	402.1039 m/z @90.14 [151020OFc1_NvH-0949-CRLM-19.raw]	402.1039429	90.13553792	1.677839079	97.53655734	95.85871826	145248.25	8.99E+07	0	7897	0.289927472	0.501173362	18.93982426	402.0963745	402.1133728
100	402.140686	91.94699003					1	DETECTED	402.1407 m/z @91.95 [151020OFc1_NvH-0949-CRLM-19.raw]	402.140686	91.94699003	1.900013411	95.08701413	93.18700072	95477.92969	7.58E+07	0	7897	1.161584062	0.605618516	0.101714042	402.1357422	402.1502075
101	402.1583557	91.31474708					1	DETECTED	402.1584 m/z @91.31 [151020OFc1_NvH-0949-CRLM-19.raw]	402.1583557	91.31474708	6.480823782	94.03494297	87.55411919	47862.09375	8.14E+07	0	7897	0.364358136	0.516032477	0.009179049	402.1511841	402.1681213
102	402.1796875	99.41020549					1	DETECTED	402.1797 m/z @99.41 [151020OFc1_NvH-0949-CRLM-19.raw]	402.1796875	99.41020549	0.007517304	99.99996502	99.99244772	280426.4063	5.99E+08	2	7897	77.39078245	0.541874133	0.010650053	402.1757507	402.1809692
103	402.1946411	20.8029078					1	DETECTED	402.1946 m/z @20.80 [151020OFc1_NvH-0949-CRLM-19.raw]	402.1946411	20.8029078	3.077206938	94.29469842	91.21749149	334144.0625	9.06E+07	0	7897	0.103058991	0.542999934	0.150367182	402.18573	402.2045898
104	402.2054443	28.96844285					1	DETECTED	402.2054 m/z @28.97 [151020OFc1_NvH-0949-CRLM-19.raw]	402.2054443	28.96844285	1.281826217	84.0863272	82.80450098	158544.2031	7.73E+07	0	7897	16.08344119	1.818886733	0.115250063	402.2046509	402.2111206
105	402.2211304	29.73981322					1	DETECTED	402.2211 m/z @29.74 [151020OFc1_NvH-0949-CRLM-19.raw]	402.2211304	29.73981322	0.96901758	98.8853399	97.91632232	623851.9375	1.23E+08	3	7897	0.142548266	0.5340845	0.515410369	402.2111511	402.2244263
106	402.234436	26.44168138					1	DETECTED	402.2344 m/z @26.44 [151020OFc1_NvH-0949-CRLM-19.raw]	402.234436	26.44168138	2.850650768	99.71506375	96.86441298	1068797.375	1.28E+08	5	7897	0.37997763	0.549946344	0.092218294	402.2244568	402.2430725
107	402.2531128	22.57714469					1	DETECTED	402.2531 m/z @22.58 [151020OFc1_NvH-0949-CRLM-19.raw]	402.2531128	22.57714469	2.915415113	97.92332799	95.00791287	4575216	2.37E+08	0	7897	0.328563726	78.80369085	0.877970196	402.2431335	402.263092
108	402.2631836	76.69337328					1	DETECTED	402.2632 m/z @76.69 [151020OFc1_NvH-0949-CRLM-19.raw]	402.2631836	76.69337328	5.396108175	92.18263533	86.78652716	50319.86719	7.35E+07	0	7897	6.448306635	0.612126932	0.007197853	402.2631531	402.2658386
109	402.2759705	21.59818811					1	DETECTED	402.2760 m/z @21.60 [151020OFc1_NvH-0949-CRLM-19.raw]	402.2759705	21.59818811	3.625215198	94.30400887	90.67879367	82454.96094	8.05E+07	0	7897	71.95874236	2.349323249	25.32553204	402.2661133	402.2858582
110	402.3035889	91.94699003					1	DETECTED	402.3036 m/z @91.95 [151020OFc1_NvH-0949-CRLM-19.raw]	402.3035889	91.94699003	2.326402597	94.65319261	92.32679002	601321.6875	9.67E+07	0	7897	0.11964535	1.157327119	1.091829628	402.3015747	402.311554
111	402.3222961	89.78955172					1	DETECTED	402.3223 m/z @89.79 [151020OFc1_NvH-0949-CRLM-19.raw]	402.3222961	89.78955172	10.36286328	92.74928701	82.38642373	2683339.75	9.14E+07	0	7897	0.141664764	1.82001358	2.615673108	402.3126526	402.3309631
112	402.3578491	90.55334698					1	DETECTED	402.3578 m/z @90.55 [151020OFc1_NvH-0949-CRLM-19.raw]	402.3578491	90.55334698	3.673087717	98.73952087	95.06643315	84308.88281	8.21E+07	0	7897	1.210811986	0.510491726	128.190557	402.3482361	402.3674316
113	402.4178467	24.14285316					1	DETECTED	402.4178 m/z @24.14 [151020OFc1_NvH-0949-CRLM-19.raw]	402.4178467	24.14285316	3.730845428	96.35985828	92.62901285	535048.9375	9.26E+07	0	7897	0.26016736	2.386141912	7.683411756	402.4079895	402.4247742
114	402.434845	26.26411933					1	DETECTED	402.4348 m/z @26.26 [151020OFc1_NvH-0949-CRLM-19.raw]	402.434845	26.26411933	5.116130122	98.75012311	93.63399299	622734.6875	9.68E+07	0	7897	0.319884618	0.623922629	0.878419497	402.4248657	402.4430542
115	402.4535217	22.57714469					1	DETECTED	402.4535 m/z @22.58 [151020OFc1_NvH-0949-CRLM-19.raw]	402.4535217	22.57714469	3.602019497	96.5217668	92.9197473	3026735	1.64E+08	0	7897	0.296889521	0.634239136	0.052205584	402.443634	402.4632568
116	402.4732971	17.42227492					1	DETECTED	402.4733 m/z @17.42 [151020OFc1_NvH-0949-CRLM-19.raw]	402.4732971	17.42227492	2.887623275	95.56459473	92.67697146	215405.0469	8.69E+07	0	7897	11.24487922	0.623671654	3.539451105	402.4638672	402.4742126
117	402.4842224	21.993419					1	DETECTED	402.4842 m/z @21.99 [151020OFc1_NvH-0949-CRLM-19.raw]	402.4842224	21.993419	2.242468142	95.21817569	92.97570754	228509.6563	8.63E+07	0	7897	0.086535205	0.54566588	7.18943465	402.474762	402.4942017
118	402.5013428	20.22924346					1	DETECTED	402.5013 m/z @20.23 [151020OFc1_NvH-0949-CRLM-19.raw]	402.5013428	20.22924346	3.625215198	93.86460327	90.23938807	108236.9766	8.59E+07	0	7897	0.058157032	3.485384656	null	402.4943848	402.511261
119	402.5293274	20.77818705					1	DETECTED	402.5293 m/z @20.78 [151020OFc1_NvH-0949-CRLM-19.raw]	402.5293274	20.77818705	3.730845428	98.0511456	94.32030017	146580.4219	8.80E+07	3	7897	13.60286929	3.310842584	0.042280441	402.5194397	402.5372009
120	402.5472107	23.60330738					1	DETECTED	402.5472 m/z @23.60 [151020OFc1_NvH-0949-CRLM-19.raw]	402.5472107	23.60330738	3.534728669	95.68148931	92.14676064	640713.8125	9.70E+07	0	7897	0.198650097	1.669165872	0.212630472	402.5372314	402.5530701
121	402.5631714	16.32584403					1	DETECTED	402.5632 m/z @16.33 [151020OFc1_NvH-0949-CRLM-19.raw]	402.5631714	16.32584403	1.825990946	97.7072534	95.88126246	1034009.375	1.07E+08	3	7897	0.174980378	0.782987667	0.100066161	402.5531921	402.5730591
122	402.5800171	46.68439173					1	DETECTED	402.5800 m/z @46.68 [151020OFc1_NvH-0949-CRLM-19.raw]	402.5800171	46.68439173	2.556774763	99.21552184	96.65874707	118054.8594	8.43E+07	0	7897	34.14913023	1.108312585	1.244140857	402.5731812	402.5899963
123	402.6185913	24.22380474					1	DETECTED	402.6186 m/z @24.22 [151020OFc1_NvH-0949-CRLM-19.raw]	402.6185913	24.22380474	3.702731195	99.07197521	95.36924401	562339.8125	9.37E+07	0	7897	0.184718398	0.582336454	0.053387218	402.6086426	402.6281433
124	402.6350708	26.37158055					1	DETECTED	402.6351 m/z @26.37 [151020OFc1_NvH-0949-CRLM-19.raw]	402.6350708	26.37158055	3.019411936	85.02599316	82.00658123	323403.5625	8.54E+07	0	7897	0.226638225	2.103015754	47.079419	402.6287231	402.6442261
125	402.6542969	22.52192151					1	DETECTED	402.6543 m/z @22.52 [151020OFc1_NvH-0949-CRLM-19.raw]	402.6542969	22.52192151	3.780330343	93.67946174	89.8991314	1181453.25	1.15E+08	0	7897	0.338120785	4.298310719	5.536668339	402.6445007	402.6637573
126	402.7058411	34.85181377					1	DETECTED	402.7058 m/z @34.85 [151020OFc1_NvH-0949-CRLM-19.raw]	402.7058411	34.85181377	4.897394989	98.67776108	93.78036609	155503.25	9.19E+07	2	7897	9.204586818	2.046173366	0.030898919	402.6958923	402.7077637
127	402.717804	21.84876867					1	DETECTED	402.7178 m/z @21.85 [151020OFc1_NvH-0949-CRLM-19.raw]	402.717804	21.84876867	3.028722228	97.45717723	94.428455	962975.9375	1.13E+08	2	7897	0.233267199	0.785901727	1.729907231	402.7078247	402.7277832
128	402.7349243	33.34857663					1	DETECTED	402.7349 m/z @33.35 [151020OFc1_NvH-0949-CRLM-19.raw]	402.7349243	33.34857663	3.265561199	92.36851611	89.10295491	197639.1094	9.35E+07	0	7897	5.163701211	1.801613621	0.128349247	402.7278137	402.744873
129	402.7527161	49.678377					1	DETECTED	402.7527 m/z @49.68 [151020OFc1_NvH-0949-CRLM-19.raw]	402.7527161	49.678377	3.409007267	99.38964935	95.98064208	42043.09375	8.56E+07	0	7897	39.53493017	1.07514402	1.230771309	402.7449341	402.7624512
130	402.8193665	24.15882818					1	DETECTED	402.8194 m/z @24.16 [151020OFc1_NvH-0949-CRLM-19.raw]	402.8193665	24.15882818	1.194719669	99.88948751	98.69476785	409659.8438	9.14E+07	0	7897	1.504944911	0.822721698	0.048090613	402.8095398	402.8290405
131	402.8359375	26.32980593					1	DETECTED	402.8359 m/z @26.33 [151020OFc1_NvH-0949-CRLM-19.raw]	402.8359375	26.32980593	0.03995851	99.71506375	99.67510524	135542.7344	7.80E+07	0	7897	0.414210366	2.672112381	0.153833728	402.8295593	402.8458557
132	402.8582153	11.75528068					1	DETECTED	402.8582 m/z @11.76 [151020OFc1_NvH-0949-CRLM-19.raw]	402.8582153	11.75528068	0.007517304	99.95010307	99.94258576	622463.25	9.66E+07	0	7897	10.82172777	0.549554957	2.478833736	402.8482666	402.8679504
133	402.8817139	23.62051139					1	DETECTED	402.8817 m/z @23.62 [151020OFc1_NvH-0949-CRLM-19.raw]	402.8817139	23.62051139	0.007517304	99.96022206	99.95270476	371781.0625	9.65E+07	0	7897	0.152407906	0.929004411	8.386843002	402.8717651	402.8876343
134	402.897644	16.32584403					1	DETECTED	402.8976 m/z @16.33 [151020OFc1_NvH-0949-CRLM-19.raw]	402.897644	16.32584403	0.03995851	99.99996502	99.96000651	689818.9375	1.11E+08	3	7897	0.158590146	1.750614858	23.40422868	402.8876953	402.9076233
135	402.9107361	31.854081					1	DETECTED	402.9107 m/z @31.85 [151020OFc1_NvH-0949-CRLM-19.raw]	402.9107361	31.854081	0.007517304	99.85921849	99.85170118	96986.57813	7.96E+07	0	7897	19.67727368	1.711820191	3.230725374	402.9076538	402.9206238
136	402.9241638	28.48918355					1	DETECTED	402.9242 m/z @28.49 [151020OFc1_NvH-0949-CRLM-19.raw]	402.9241638	28.48918355	0.03995851	98.95818075	98.91822224	42469.625	7.56E+07	0	7897	0.211487444	1.747759665	3.156810706	402.9207764	402.9260864
137	402.9469604	11.75528068					1	DETECTED	402.9470 m/z @11.76 [151020OFc1_NvH-0949-CRLM-19.raw]	402.9469604	11.75528068	0.007517304	99.64412314	99.63660584	59196.78906	7.68E+07	0	7897	20.81135201	4.477939897	0.053568668	402.9370422	402.9495239
138	402.9596252	14.97083644					1	DETECTED	402.9596 m/z @14.97 [151020OFc1_NvH-0949-CRLM-19.raw]	402.9596252	14.97083644	0.238779635	99.73535773	99.49657809	313938.125	9.42E+07	4	7897	3.311900256	0.673910741	0.951036168	402.9496765	402.9696045
139	402.973114	17.47570562					1	DETECTED	402.9731 m/z @17.48 [151020OFc1_NvH-0949-CRLM-19.raw]	402.973114	17.47570562	0.007517304	99.99996502	99.99244772	62563.19922	1.11E+08	0	7897	37.41963532	5.563860777	4.564505853	402.9696655	402.9733582
140	402.9835205	44.91866371					1	DETECTED	402.9835 m/z @44.92 [151020OFc1_NvH-0949-CRLM-19.raw]	402.9835205	44.91866371	0.029490013	99.30793713	99.27844711	1009152.25	9.98E+07	2	7897	0.22087485	0.50810072	2.931303558	402.9735718	402.9934387
141	402.9945679	23.75913877					1	DETECTED	402.9946 m/z @23.76 [151020OFc1_NvH-0949-CRLM-19.raw]	402.9945679	23.75913877	0.01899644	99.98966481	99.97066837	78252.4375	9.34E+07	0	7897	20.51589915	2.383779888	3.802420075	402.9936829	403.0042725
142	403.0195007	24.22380474					1	DETECTED	403.0195 m/z @24.22 [151020OFc1_NvH-0949-CRLM-19.raw]	403.0195007	24.22380474	0.071733677	98.37048377	98.2987501	199432.1094	8.27E+07	0	7897	0.178001734	4.729803716	0.026227928	403.009552	403.02948
143	403.0360107	26.41481303					1	DETECTED	403.0360 m/z @26.41 [151020OFc1_NvH-0949-CRLM-19.raw]	403.0360107	26.41481303	3.82786117	98.625835	94.79797383	46662.09766	8.05E+07	0	7897	7.736146731	2.098511885	2.561509405	403.0298157	403.0412598
144	403.0513306	24.28905197					1	DETECTED	403.0513 m/z @24.29 [151020OFc1_NvH-0949-CRLM-19.raw]	403.0513306	24.28905197	0.329995553	99.42064477	99.09064922	147082.5156	8.30E+07	0	7897	1.913770759	2.210777073	0.208963093	403.041748	403.060791
145	403.0775452	32.136284					1	DETECTED	403.0775 m/z @32.14 [151020OFc1_NvH-0949-CRLM-19.raw]	403.0775452	32.136284	0.007517304	98.12530741	98.11779011	83110.60938	9.16E+07	0	7897	0.327792342	1.526946101	1.216506054	403.0682068	403.0875244
146	403.0881348	64.9208889					1	DETECTED	403.0881 m/z @64.92 [151020OFc1_NvH-0949-CRLM-19.raw]	403.0881348	64.9208889	0.01899644	96.18008514	96.1610887	66925.01563	8.35E+07	0	7897	2.660049009	0.67923174	0.384180903	403.0875549	403.0975952
147	403.1098633	90.57214095					1	DETECTED	403.1099 m/z @90.57 [151020OFc1_NvH-0949-CRLM-19.raw]	403.1098633	90.57214095	9.99521958	97.10210419	87.10688461	54541.11719	9.24E+07	0	7897	0.110424238	0.540520059	0.020582114	403.099884	403.1195068
148	403.138092	92.41385741					1	DETECTED	403.1381 m/z @92.41 [151020OFc1_NvH-0949-CRLM-19.raw]	403.138092	92.41385741	13.4646966	94.2583117	80.7936151	91379.95313	8.19E+07	0	7897	0.049426823	10.39215902	1.255806862	403.1281433	403.1455078
149	403.1604919	91.54055465					1	DETECTED	403.1605 m/z @91.54 [151020OFc1_NvH-0949-CRLM-19.raw]	403.1604919	91.54055465	4.897394989	96.54356439	91.6461694	48098.00781	7.27E+07	0	7897	0.409410319	0.528871349	7.384286266	403.1506348	403.1683044
150	403.1884155	18.93706403					1	DETECTED	403.1884 m/z @18.94 [151020OFc1_NvH-0949-CRLM-19.raw]	403.1884155	18.93706403	0.007517304	99.99996502	99.99244772	1061320.5	1.44E+08	2	7897	0.22918496	5.399120699	0.051984851	403.1784363	403.194397
151	403.2045288	30.4824489					1	DETECTED	403.2045 m/z @30.48 [151020OFc1_NvH-0949-CRLM-19.raw]	403.2045288	30.4824489	2.991014	99.66411214	96.67309814	1171648.875	9.82E+07	0	7897	0.201801724	0.507591158	0.018090512	403.1945801	403.2054749
152	403.2154846	21.38752424					1	DETECTED	403.2155 m/z @21.39 [151020OFc1_NvH-0949-CRLM-19.raw]	403.2154846	21.38752424	2.242468142	99.84910215	97.60663401	7273052.5	2.74E+08	2	7897	0.326350889	0.764699706	2.770738679	403.2055054	403.2254639
153	403.2344971	44.96410298					1	DETECTED	403.2345 m/z @44.96 [151020OFc1_NvH-0949-CRLM-19.raw]	403.2344971	44.96410298	0.007517304	99.99996502	99.99244772	1153586.875	1.25E+08	2	7897	0.124975763	0.524813941	0.34576619	403.2254944	403.2444763
154	403.244873	33.47243588					1	DETECTED	403.2449 m/z @33.47 [151020OFc1_NvH-0949-CRLM-19.raw]	403.244873	33.47243588	3.000222041	96.34915239	93.34893035	229458.8906	9.67E+07	0	7897	1.282085627	1.614487859	4.124807593	403.2445068	403.2548523
155	403.2557373	16.62803384					1	DETECTED	403.2557 m/z @16.63 [151020OFc1_NvH-0949-CRLM-19.raw]	403.2557373	16.62803384	3.058600785	49.65272293	46.59412214	93414.85938	4.94E+07	0	7897	0.124480407	4.23296955	0.01803596	403.2548828	403.2575378
156	403.2675781	14.79702347					1	DETECTED	403.2676 m/z @14.80 [151020OFc1_NvH-0949-CRLM-19.raw]	403.2675781	14.79702347	3.304023172	92.56197879	89.25795561	97755.71094	8.71E+07	0	7897	0.088181014	4.991836126	6.713253656	403.2575989	403.2772827
157	403.2884827	90.10405859					1	DETECTED	403.2885 m/z @90.10 [151020OFc1_NvH-0949-CRLM-19.raw]	403.2884827	90.10405859	3.205195122	92.39576804	89.19057292	23871.35938	7.08E+07	0	7897	88.74152053	0.513186073	0.026372145	403.2792053	403.2953796
158	403.3069153	91.97143925					1	DETECTED	403.3069 m/z @91.97 [151020OFc1_NvH-0949-CRLM-19.raw]	403.3069153	91.97143925	1.136015784	97.71785576	96.58183998	133091.5781	7.78E+07	0	7897	0.188035078	1.201433692	2.489691448	403.2975159	403.3117371
159	403.4051208	44.35442628					1	DETECTED	403.4051 m/z @44.35 [151020OFc1_NvH-0949-CRLM-19.raw]	403.4051208	44.35442628	3.293117187	97.99792091	94.70480373	45191.35938	8.11E+07	0	7897	92.28367804	1.154215885	1.386944982	403.3952637	403.414917
160	403.4328003	35.0238996					1	DETECTED	403.4328 m/z @35.02 [151020OFc1_NvH-0949-CRLM-19.raw]	403.4328003	35.0238996	2.418399401	99.68486816	97.26646876	128996.6953	7.95E+07	0	7897	1.085544754	1.834190187	2.897913367	403.4234009	403.442749
161	403.4541016	10.16252343					1	DETECTED	403.4541 m/z @10.16 [151020OFc1_NvH-0949-CRLM-19.raw]	403.4541016	10.16252343	3.360474775	99.47172471	96.11124994	280265.625	8.70E+07	2	7897	0.167740477	2.239294379	0.071465258	403.4442139	403.4640503
162	403.4789429	35.97316413					1	DETECTED	403.4789 m/z @35.97 [151020OFc1_NvH-0949-CRLM-19.raw]	403.4789429	35.97316413	3.274550607	99.47172471	96.1971741	383528.1875	1.05E+08	2	7897	0.839585414	0.509047918	0.165739296	403.4690247	403.4791565
163	403.4891663	12.99924784					1	DETECTED	403.4892 m/z @13.00 [151020OFc1_NvH-0949-CRLM-19.raw]	403.4891663	12.99924784	1.881511719	99.4815516	97.60003988	730336.875	1.02E+08	4	7897	0.276984913	0.832993837	26.12009058	403.479187	403.4989319
164	403.5195618	10.58032087					1	DETECTED	403.5196 m/z @10.58 [151020OFc1_NvH-0949-CRLM-19.raw]	403.5195618	10.58032087	5.996170468	99.4815516	93.48538113	153150.6094	9.37E+07	0	7897	0.116399462	8.659041403	190.2742002	403.5096741	403.526001
165	403.5360107	12.57300706					1	DETECTED	403.5360 m/z @12.57 [151020OFc1_NvH-0949-CRLM-19.raw]	403.5360107	12.57300706	3.153634997	99.49219113	96.33855613	2108915	1.08E+08	2	7897	0.900896494	0.666002257	126.3126338	403.5260315	403.545929
166	403.5464172	26.01636785					1	DETECTED	403.5464 m/z @26.02 [151020OFc1_NvH-0949-CRLM-19.raw]	403.5464172	26.01636785	2.953070662	99.64412314	96.69105248	380075.2813	9.96E+07	3	7897	1.187685033	0.519681442	0.048101578	403.546051	403.5563965
167	403.5692749	4.674691408					1	DETECTED	403.5693 m/z @4.67 [151020OFc1_NvH-0949-CRLM-19.raw]	403.5692749	4.674691408	3.673087717	99.49219113	95.81910341	344185.5625	8.96E+07	3	7897	1.233461952	2.972224953	4.702474442	403.5594177	403.5734253
168	403.5834351	35.79933488					1	DETECTED	403.5834 m/z @35.80 [151020OFc1_NvH-0949-CRLM-19.raw]	403.5834351	35.79933488	2.896960988	99.49219113	96.59523014	494933.5	9.36E+07	3	7897	0.139921495	2.456577596	486.7695459	403.5734558	403.5933838
169	403.6022339	14.87605396					1	DETECTED	403.6022 m/z @14.88 [151020OFc1_NvH-0949-CRLM-19.raw]	403.6022339	14.87605396	2.057584645	99.64412314	97.58653849	66786.1875	8.66E+07	0	7897	0.190538052	4.789606953	8.547631442	403.5937195	403.6121826
170	403.6194763	35.15696237					1	DETECTED	403.6195 m/z @35.16 [151020OFc1_NvH-0949-CRLM-19.raw]	403.6194763	35.15696237	3.186988674	99.49219113	96.30520246	35017.81641	7.62E+07	0	7897	64.5552379	1.485775652	1.923806255	403.6123352	403.62146
171	403.6314697	34.17296367					1	DETECTED	403.6315 m/z @34.17 [151020OFc1_NvH-0949-CRLM-19.raw]	403.6314697	34.17296367	3.458311223	99.50218949	96.04387826	43381.84375	8.31E+07	0	7897	94.1363615	1.52860996	2.06363978	403.621521	403.6364136
172	403.6466064	35.57721824					1	DETECTED	403.6466 m/z @35.58 [151020OFc1_NvH-0949-CRLM-19.raw]	403.6466064	35.57721824	2.529141952	99.59252799	97.06338604	168469.7344	8.41E+07	0	7897	63.03836313	1.83080896	20.3979822	403.6366272	403.6565857
173	403.6749878	11.27712804					1	DETECTED	403.6750 m/z @11.28 [151020OFc1_NvH-0949-CRLM-19.raw]	403.6749878	11.27712804	6.88670187	99.59252799	92.70582612	152741.6094	8.91E+07	0	7897	0.129882966	378.8069631	1.289096679	403.6650696	403.6797485
174	403.6899414	18.94646826					1	DETECTED	403.6899 m/z @18.95 [151020OFc1_NvH-0949-CRLM-19.raw]	403.6899414	18.94646826	1.126123835	99.80794177	98.68181793	397620.625	1.26E+08	0	7897	0.133654714	3.437038109	2.290969805	403.6799927	403.6999207
175	403.70578	19.21834027					1	DETECTED	403.7058 m/z @19.22 [151020OFc1_NvH-0949-CRLM-19.raw]	403.70578	19.21834027	1.155652996	99.77661752	98.62096453	249903.0469	9.24E+07	2	7897	9.33256767	0.566760388	0.04124756	403.6999512	403.7072449
176	403.7172546	21.44008814					1	DETECTED	403.7173 m/z @21.44 [151020OFc1_NvH-0949-CRLM-19.raw]	403.7172546	21.44008814	1.116299259	99.81826255	98.70196329	3157240.5	2.53E+08	2	7897	0.242594097	1.213073392	1.75719579	403.7073364	403.7192993
177	403.7293091	21.47813591					1	DETECTED	403.7293 m/z @21.48 [151020OFc1_NvH-0949-CRLM-19.raw]	403.7293091	21.47813591	1.116299259	99.81826255	98.70196329	4369276	2.03E+08	2	7897	0.284892643	1.489879015	10.2044579	403.7193298	403.7392578
178	403.7398682	12.92390731					1	DETECTED	403.7399 m/z @12.92 [151020OFc1_NvH-0949-CRLM-19.raw]	403.7398682	12.92390731	1.126123835	99.83885409	98.71273026	681589.6875	1.03E+08	2	7897	0.233415986	13.4274542	0.286055992	403.7393188	403.7498169
179	403.7575989	16.60931569					1	DETECTED	403.7576 m/z @16.61 [151020OFc1_NvH-0949-CRLM-19.raw]	403.7575989	16.60931569	1.116299259	99.86937486	98.7530756	56866.98828	9.84E+07	0	7897	78.74260091	3.111158833	5.190668082	403.7499084	403.7667847
180	403.7767944	59.99972168					1	DETECTED	403.7768 m/z @60.00 [151020OFc1_NvH-0949-CRLM-19.raw]	403.7767944	59.99972168	1.106669858	99.97039046	98.8637206	72405.70313	7.57E+07	0	7897	35.35485316	0.807463468	0.659882624	403.7672119	403.7772827
181	403.7872925	59.99972168					1	DETECTED	403.7873 m/z @60.00 [151020OFc1_NvH-0949-CRLM-19.raw]	403.7872925	59.99972168	1.116299259	99.99996502	98.88366576	125516.5625	9.02E+07	0	7897	35.41930307	0.837276753	0.213795756	403.7773438	403.791687
182	403.8016968	12.99924784					1	DETECTED	403.8017 m/z @13.00 [151020OFc1_NvH-0949-CRLM-19.raw]	403.8016968	12.99924784	1.106669858	99.99996502	98.89329516	165724.0625	9.53E+07	0	7897	46.96982258	3.980010102	6.133594806	403.7919922	403.811676
183	403.8132935	59.99972168					1	DETECTED	403.8133 m/z @60.00 [151020OFc1_NvH-0949-CRLM-19.raw]	403.8132935	59.99972168	0.899514144	99.99996502	99.10045088	153393.6094	1.01E+08	0	7897	0.115782667	0.832267295	0.001812519	403.8117065	403.8232422
184	403.8241577	22.38470247					1	DETECTED	403.8242 m/z @22.38 [151020OFc1_NvH-0949-CRLM-19.raw]	403.8241577	22.38470247	1.096740875	99.99996502	98.90322414	147920.875	1.13E+08	0	7897	37.67813711	2.328800209	0.013607554	403.8233337	403.8340149
185	403.8472595	92.76601399					1	DETECTED	403.8473 m/z @92.77 [151020OFc1_NvH-0949-CRLM-19.raw]	403.8472595	92.76601399	0.007517304	99.99996502	99.99244772	215245.0313	1.52E+08	0	7897	70.05835597	0.541335988	0.314794659	403.8373108	403.8571472
186	403.8702087	12.56073855					1	DETECTED	403.8702 m/z @12.56 [151020OFc1_NvH-0949-CRLM-19.raw]	403.8702087	12.56073855	0.007517304	99.9196405	99.91212319	1328448.875	1.19E+08	3	7897	0.147823619	0.522033822	8.036020542	403.860321	403.880188
187	403.8863831	8.523561556					1	DETECTED	403.8864 m/z @8.52 [151020OFc1_NvH-0949-CRLM-19.raw]	403.8863831	8.523561556	0.01899644	99.98966481	99.97066837	304454.6563	1.03E+08	3	7897	0.148131363	6.79637564	7.432511164	403.8802185	403.8963318
188	403.8973389	5.819080964					1	DETECTED	403.8973 m/z @5.82 [151020OFc1_NvH-0949-CRLM-19.raw]	403.8973389	5.819080964	0.007517304	99.41020549	99.40268819	189086.2344	9.36E+07	4	7897	1.196883642	1.36404932	27.11983387	403.8963928	403.9072876
189	403.9176331	35.81159727					1	DETECTED	403.9176 m/z @35.81 [151020OFc1_NvH-0949-CRLM-19.raw]	403.9176331	35.81159727	0.01899644	99.81826255	99.79926611	230758.4688	9.58E+07	2	7897	24.6791343	1.295120598	8.018982371	403.9076538	403.9276123
190	403.9341736	60.08059752					1	DETECTED	403.9342 m/z @60.08 [151020OFc1_NvH-0949-CRLM-19.raw]	403.9341736	60.08059752	0.007517304	99.5824156	99.5748983	83502.09375	8.66E+07	0	7897	64.50600677	0.817197389	0.74684505	403.9276733	403.9441528
191	403.9551392	10.13923459					1	DETECTED	403.9551 m/z @10.14 [151020OFc1_NvH-0949-CRLM-19.raw]	403.9551392	10.13923459	0.007517304	99.93984469	99.93232738	158760.4375	9.40E+07	0	7897	11.23061412	0.538923075	1.162885903	403.9451599	403.9650574
192	403.9695435	91.1722568					1	DETECTED	403.9695 m/z @91.17 [151020OFc1_NvH-0949-CRLM-19.raw]	403.9695435	91.1722568	0.481248245	97.2833311	96.80208286	84489.80469	1.00E+08	0	7897	65.80523982	0.53153136	0.063281262	403.9651489	403.9706116
193	403.9806213	36.76376584					1	DETECTED	403.9806 m/z @36.76 [151020OFc1_NvH-0949-CRLM-19.raw]	403.9806213	36.76376584	0.299703905	99.99996502	99.70026111	202529.2969	8.99E+07	0	7897	40.38297656	1.537333543	1.946964799	403.9707336	403.9837341
194	403.9937439	10.78078342					1	DETECTED	403.9937 m/z @10.78 [151020OFc1_NvH-0949-CRLM-19.raw]	403.9937439	10.78078342	0.050402469	99.53329764	99.48289517	1388433.25	1.30E+08	3	7897	0.303326422	3.773977421	11.60778458	403.9837646	404.0036926
195	404.0137329	61.36276838					1	DETECTED	404.0137 m/z @61.36 [151020OFc1_NvH-0949-CRLM-19.raw]	404.0137329	61.36276838	0.155935161	99.93984469	99.78390953	112819.0625	8.97E+07	0	7897	75.36078669	0.770285454	0.660579699	404.0037842	404.0223083
196	404.0323486	46.12393116					1	DETECTED	404.0323 m/z @46.12 [151020OFc1_NvH-0949-CRLM-19.raw]	404.0323486	46.12393116	0.01899644	99.53329764	99.5143012	212023.2656	1.01E+08	3	7897	0.417830215	1.092037721	0.031527211	404.0223694	404.0422974
197	404.0549622	41.753645					1	DETECTED	404.0550 m/z @41.75 [151020OFc1_NvH-0949-CRLM-19.raw]	404.0549622	41.753645	0.166324369	99.63404647	99.46772211	123864.5703	1.04E+08	0	7897	60.51298746	1.308766152	1.058821939	404.0450134	404.0586243
198	404.0687561	54.83169395					1	DETECTED	404.0688 m/z @54.83 [151020OFc1_NvH-0949-CRLM-19.raw]	404.0687561	54.83169395	0.007517304	99.63404647	99.62652917	311165.9688	1.42E+08	2	7897	1.043514586	1.971853812	0.281149515	404.0588989	404.0787048
199	404.085907	38.32758757					1	DETECTED	404.0859 m/z @38.33 [151020OFc1_NvH-0949-CRLM-19.raw]	404.085907	38.32758757	0.007517304	99.97990687	99.97238957	196814.0625	9.60E+07	0	7897	40.28588809	1.199562456	1.833803497	404.0787659	404.0958862
200	404.1030884	43.68969823					1	DETECTED	404.1031 m/z @43.69 [151020OFc1_NvH-0949-CRLM-19.raw]	404.1030884	43.68969823	0.007517304	99.97990687	99.97238957	172562.4531	1.02E+08	0	7897	39.13102747	1.124177598	2.802478047	404.0959167	404.1096191
201	404.1196289	89.09513482					1	DETECTED	404.1196 m/z @89.10 [151020OFc1_NvH-0949-CRLM-19.raw]	404.1196289	89.09513482	0.01899644	99.97990687	99.96091043	1.50E+07	9.59E+08	3	7897	0.944093793	1.48054837	1.86397934	404.1096497	404.1296082
202	404.1357727	41.31900384					1	DETECTED	404.1358 m/z @41.32 [151020OFc1_NvH-0949-CRLM-19.raw]	404.1357727	41.31900384	0.03995851	99.97990687	99.93994836	180958.2969	1.05E+08	0	7897	31.84515594	1.019788645	1.49991273	404.1296692	404.145752
203	404.1525269	41.6520732					1	DETECTED	404.1525 m/z @41.65 [151020OFc1_NvH-0949-CRLM-19.raw]	404.1525269	41.6520732	0.03995851	99.99996502	99.96000651	164897.7344	1.12E+08	3	7897	29.97077574	1.082411673	0.526050654	404.1457825	404.1624146
204	404.1666565	56.66924224					1	DETECTED	404.1667 m/z @56.67 [151020OFc1_NvH-0949-CRLM-19.raw]	404.1666565	56.66924224	0.050402469	99.4815516	99.43114913	136518.3438	1.42E+08	0	7897	76.13072989	0.778509998	0.688030053	404.1625366	404.1672974
205	404.1773071	43.72195824					1	DETECTED	404.1773 m/z @43.72 [151020OFc1_NvH-0949-CRLM-19.raw]	404.1773071	43.72195824	0.007517304	99.99996502	99.99244772	172250.2813	1.38E+08	4	7897	16.91886564	0.964529411	0.66113834	404.1673279	404.1822205
206	404.1922607	90.13553792					1	DETECTED	404.1923 m/z @90.14 [151020OFc1_NvH-0949-CRLM-19.raw]	404.1922607	90.13553792	0.01899644	99.99996502	99.98096858	2452065.75	2.06E+08	3	7897	0.13746154	0.509700658	0.026314472	404.1822815	404.1928406
207	404.2028503	25.20367868					1	DETECTED	404.2029 m/z @25.20 [151020OFc1_NvH-0949-CRLM-19.raw]	404.2028503	25.20367868	0.092874698	99.97990687	99.88703218	1.57E+07	4.82E+08	2	7897	0.26211748	0.559085862	0.045487511	404.1928711	404.2128296
208	404.2129211	26.17171837					1	DETECTED	404.2129 m/z @26.17 [151020OFc1_NvH-0949-CRLM-19.raw]	404.2129211	26.17171837	0.092874698	97.81572792	97.72285322	1221960.5	1.92E+08	2	7897	2.216701143	2.165399374	4.564146775	404.2128601	404.2208252
209	404.230835	21.41802369					1	DETECTED	404.2308 m/z @21.42 [151020OFc1_NvH-0949-CRLM-19.raw]	404.230835	21.41802369	0.103378756	99.96022206	99.8568433	1866932	2.30E+08	3	7897	4.528466883	3.377063873	0.596845243	404.2208557	404.2408142
210	404.2443237	10.72813142					1	DETECTED	404.2443 m/z @10.73 [151020OFc1_NvH-0949-CRLM-19.raw]	404.2443237	10.72813142	0.562719677	99.90975128	99.3470316	1264597	2.03E+08	3	7897	0.281869377	82.80622117	212.8592632	404.2408447	404.254303
211	404.2662354	82.06205795					1	DETECTED	404.2662 m/z @82.06 [151020OFc1_NvH-0949-CRLM-19.raw]	404.2662354	82.06205795	0.573119546	99.90975128	99.33663173	653847.6875	1.74E+08	0	7897	68.02160472	0.718578102	0.267885428	404.2562561	404.2762146
212	404.2809753	82.06205795					1	DETECTED	404.2810 m/z @82.06 [151020OFc1_NvH-0949-CRLM-19.raw]	404.2809753	82.06205795	1.554521355	99.99996502	98.44544366	524392.125	1.81E+08	0	7897	50.24251017	0.59135219	0.065316963	404.2762451	404.2909546
213	404.3016357	92.68113968					1	DETECTED	404.3016 m/z @92.68 [151020OFc1_NvH-0949-CRLM-19.raw]	404.3016357	92.68113968	0.511937495	99.20557987	98.69364237	201833.5938	1.96E+08	0	7897	35.89207463	0.505288413	0.04921788	404.2916565	404.309082
214	404.3190918	59.14841187					1	DETECTED	404.3191 m/z @59.15 [151020OFc1_NvH-0949-CRLM-19.raw]	404.3190918	59.14841187	1.057612481	94.73808124	93.68046876	202369.9688	1.98E+08	0	7897	41.48091511	0.806199546	0.654109442	404.3091125	404.3264771
215	404.3364868	59.14841187					1	DETECTED	404.3365 m/z @59.15 [151020OFc1_NvH-0949-CRLM-19.raw]	404.3364868	59.14841187	0.135003823	94.73808124	94.60307742	261927.8438	1.91E+08	5	7897	48.52791286	0.71974677	1.8772519	404.3265381	404.3464661
216	404.3469543	43.89106896					1	DETECTED	404.3470 m/z @43.89 [151020OFc1_NvH-0949-CRLM-19.raw]	404.3469543	43.89106896	0.197449466	95.26976008	95.07231061	186686.6406	2.13E+08	3	7897	47.81853364	1.279128183	0.413379776	404.3464966	404.3513184
217	404.3613281	36.72182449					1	DETECTED	404.3613 m/z @36.72 [151020OFc1_NvH-0949-CRLM-19.raw]	404.3613281	36.72182449	0.370271983	98.43455563	98.06428365	213171.4219	2.26E+08	2	7897	33.453586	1.765422623	0.370269613	404.3513489	404.3713074
218	404.3751221	36.69673541					1	DETECTED	404.3751 m/z @36.70 [151020OFc1_NvH-0949-CRLM-19.raw]	404.3751221	36.69673541	1.057612481	99.71506375	98.65745127	194770.4219	2.24E+08	3	7897	64.63567914	1.173175925	1.573373308	404.3713379	404.3851013
219	404.395752	52.76609062					1	DETECTED	404.3958 m/z @52.77 [151020OFc1_NvH-0949-CRLM-19.raw]	404.395752	52.76609062	0.197449466	99.55293899	99.35548952	290157	2.38E+08	3	7897	59.1524965	1.326743778	1.681592557	404.3857727	404.4057312
220	404.4064941	43.93094948					1	DETECTED	404.4065 m/z @43.93 [151020OFc1_NvH-0949-CRLM-19.raw]	404.4064941	43.93094948	0.197449466	95.01775674	94.82030728	266919.9375	2.41E+08	3	7897	21.25124533	1.131778567	1.347824238	404.4057617	404.4164734
221	404.4208984	25.23369543					1	DETECTED	404.4209 m/z @25.23 [151020OFc1_NvH-0949-CRLM-19.raw]	404.4208984	25.23369543	0.197449466	96.12610243	95.92865297	249793.8594	2.17E+08	3	7897	12.96231658	2.061548397	32.69647755	404.4165039	404.4308777
222	404.4311523	43.95811191					1	DETECTED	404.4312 m/z @43.96 [151020OFc1_NvH-0949-CRLM-19.raw]	404.4311523	43.95811191	0.939197367	94.65319261	93.71399525	188936.8594	2.37E+08	0	7897	17.56938972	1.028712699	0.325281988	404.4309082	404.4326782
223	404.442688	38.20790526					1	DETECTED	404.4427 m/z @38.21 [151020OFc1_NvH-0949-CRLM-19.raw]	404.442688	38.20790526	0.197449466	99.45128338	99.25383391	217910.5625	2.48E+08	0	7897	20.55986953	1.511932479	7.421654294	404.4327087	404.4451294
224	404.4551392	30.71705257					1	DETECTED	404.4551 m/z @30.72 [151020OFc1_NvH-0949-CRLM-19.raw]	404.4551392	30.71705257	0.082329159	99.52275597	99.44042681	240899.2813	2.51E+08	0	7897	6.179958339	2.323709813	0.02124014	404.4451599	404.4559937
225	404.4660034	25.20367868					1	DETECTED	404.4660 m/z @25.20 [151020OFc1_NvH-0949-CRLM-19.raw]	404.4660034	25.20367868	0.082329159	99.0207533	98.93842414	261730.2031	2.50E+08	0	7897	4.76970409	1.987663625	5.676968864	404.4560242	404.4698792
226	404.4798889	89.83883463					1	DETECTED	404.4799 m/z @89.84 [151020OFc1_NvH-0949-CRLM-19.raw]	404.4798889	89.83883463	0.082329159	98.77037075	98.68804159	445082.25	2.37E+08	2	7897	64.90207909	0.560315532	0.25973905	404.4699707	404.4874268
227	404.4974365	89.83883463					1	DETECTED	404.4974 m/z @89.84 [151020OFc1_NvH-0949-CRLM-19.raw]	404.4974365	89.83883463	0.082329159	98.146853	98.06452385	699620.75	2.56E+08	2	7897	79.28535803	0.785023584	0.002569982	404.4874573	404.5074158
228	404.5141296	89.78955172					1	DETECTED	404.5141 m/z @89.79 [151020OFc1_NvH-0949-CRLM-19.raw]	404.5141296	89.78955172	0.30974374	98.00864804	97.6989043	479905.0313	2.73E+08	2	7897	37.08251124	0.5531169	0.052017313	404.5074768	404.5146484
229	404.5246582	89.78955172					1	DETECTED	404.5247 m/z @89.79 [151020OFc1_NvH-0949-CRLM-19.raw]	404.5246582	89.78955172	0.082329159	97.31591169	97.23358253	614470.375	2.56E+08	2	7897	36.27010658	0.501135778	0.002689148	404.514679	404.525238
230	404.5352478	17.61215673					1	DETECTED	404.5352 m/z @17.61 [151020OFc1_NvH-0949-CRLM-19.raw]	404.5352478	17.61215673	0.082329159	94.82378827	94.74145911	1060942.375	2.79E+08	3	7897	0.108896558	2.513786779	7.437825276	404.5252686	404.5452271
231	404.5486755	23.48427535					1	DETECTED	404.5487 m/z @23.48 [151020OFc1_NvH-0949-CRLM-19.raw]	404.5486755	23.48427535	0.082329159	97.48258321	97.40025405	755322.6875	2.29E+08	3	7897	0.199699731	0.644101096	0.263044988	404.5452576	404.5586548
232	404.5603943	89.80898299					1	DETECTED	404.5604 m/z @89.81 [151020OFc1_NvH-0949-CRLM-19.raw]	404.5603943	89.80898299	0.8397708	99.19538454	98.35561374	715562.125	2.63E+08	3	7897	0.228638262	0.877165298	0.001446696	404.5586853	404.5703735
233	404.5708923	34.93643807					1	DETECTED	404.5709 m/z @34.94 [151020OFc1_NvH-0949-CRLM-19.raw]	404.5708923	34.93643807	0.8397708	94.08412802	93.24435722	261189.5625	2.13E+08	0	7897	20.06239927	1.717228285	0.134472734	404.5704041	404.5733032
234	404.583313	27.76079794					1	DETECTED	404.5833 m/z @27.76 [151020OFc1_NvH-0949-CRLM-19.raw]	404.583313	27.76079794	0.8397708	97.72885972	96.88908892	1613447.5	2.69E+08	3	7897	0.155438256	0.827208285	4.770748322	404.5733337	404.5932922
235	404.5939636	37.22952066					1	DETECTED	404.5940 m/z @37.23 [151020OFc1_NvH-0949-CRLM-19.raw]	404.5939636	37.22952066	0.8397708	88.09673551	87.25696471	194732.8125	2.53E+08	0	7897	26.99859057	0.754344711	1.797098101	404.5933228	404.6039429
236	404.6061707	35.39310996					1	DETECTED	404.6062 m/z @35.39 [151020OFc1_NvH-0949-CRLM-19.raw]	404.6061707	35.39310996	0.899514144	88.09673551	87.19722136	165954.8281	2.31E+08	0	7897	15.96155981	1.761577222	3.059949233	404.6040039	404.612915
237	404.6229248	34.24876236					1	DETECTED	404.6229 m/z @34.25 [151020OFc1_NvH-0949-CRLM-19.raw]	404.6229248	34.24876236	0.899514144	97.10210419	96.20259005	315243.9063	1.98E+08	0	7897	3.729950981	0.893501014	1.072473642	404.6129456	404.6329041
238	404.6460571	35.20657689					1	DETECTED	404.6461 m/z @35.21 [151020OFc1_NvH-0949-CRLM-19.raw]	404.6460571	35.20657689	3.177382702	99.3286683	96.1512856	198239.7031	1.90E+08	3	7897	9.900042671	0.507776984	0.014794372	404.6360779	404.649231
239	404.6593018	35.11247996					1	DETECTED	404.6593 m/z @35.11 [151020OFc1_NvH-0949-CRLM-19.raw]	404.6593018	35.11247996	5.986251352	94.11125458	88.12500323	204256.7813	1.71E+08	2	7897	15.92126912	1.963578293	0.432951857	404.6493225	404.6655579
240	404.6755676	34.4536892					1	DETECTED	404.6756 m/z @34.45 [151020OFc1_NvH-0949-CRLM-19.raw]	404.6755676	34.4536892	5.24419733	98.75988135	93.51568402	217977.1875	1.46E+08	0	7897	24.03747724	0.670463953	0.596563042	404.6657104	404.6855469
241	404.6923218	34.2727017					1	DETECTED	404.6923 m/z @34.27 [151020OFc1_NvH-0949-CRLM-19.raw]	404.6923218	34.2727017	3.790284278	97.86921236	94.07892808	187657.2031	1.64E+08	0	7897	10.71383739	1.753977496	0.385324826	404.6856079	404.694519
242	404.7045288	25.20367868					1	DETECTED	404.7045 m/z @25.20 [151020OFc1_NvH-0949-CRLM-19.raw]	404.7045288	25.20367868	2.896960988	99.5824156	96.68545461	6047444.5	2.27E+08	2	7897	0.343188954	0.625409484	1.33070528	404.6945496	404.7145081
243	404.7147217	26.14317439					1	DETECTED	404.7147 m/z @26.14 [151020OFc1_NvH-0949-CRLM-19.raw]	404.7147217	26.14317439	3.048913482	88.67477483	85.62586135	330326.2188	1.04E+08	0	7897	19.18251526	1.098004801	0.088340704	404.7145386	404.7217407
244	404.7317505	12.19590507					1	DETECTED	404.7318 m/z @12.20 [151020OFc1_NvH-0949-CRLM-19.raw]	404.7317505	12.19590507	2.981743559	99.03088627	96.04914272	1039118.875	1.28E+08	3	7897	9.296595069	4.384270981	3.027520659	404.7218018	404.7417297
245	404.7458191	10.72813142					1	DETECTED	404.7458 m/z @10.73 [151020OFc1_NvH-0949-CRLM-19.raw]	404.7458191	10.72813142	3.086519115	97.81572792	94.7292088	246438.3906	9.89E+07	0	7897	0.15964315	3.075132302	96.80708228	404.7417603	404.7557678
246	404.7676697	40.97318543					1	DETECTED	404.7677 m/z @40.97 [151020OFc1_NvH-0949-CRLM-19.raw]	404.7676697	40.97318543	0.978883866	88.31670594	87.33782207	145098.9531	1.14E+08	0	7897	63.96397337	1.091878326	837.4242653	404.7577515	404.7734375
247	404.7839661	40.97318543					1	DETECTED	404.7840 m/z @40.97 [151020OFc1_NvH-0949-CRLM-19.raw]	404.7839661	40.97318543	0.687491632	97.09102695	96.40353532	148120.2344	1.10E+08	0	7897	75.00170636	1.196498387	1001.814105	404.7741394	404.7936707
248	404.7984009	40.96013892					1	DETECTED	404.7984 m/z @40.96 [151020OFc1_NvH-0949-CRLM-19.raw]	404.7984009	40.96013892	3.162760236	97.98703752	94.82427728	107618.0391	1.21E+08	0	7897	57.04811195	1.293423109	2.03238145	404.7946472	404.8083496
249	404.819397	40.93566466					1	DETECTED	404.8194 m/z @40.94 [151020OFc1_NvH-0949-CRLM-19.raw]	404.819397	40.93566466	3.409007267	99.93984469	96.53083742	109937.3047	8.73E+07	0	7897	0.089425067	1.363467796	2.126280498	404.8094482	404.8279419
250	404.8379822	40.90670831					1	DETECTED	404.8380 m/z @40.91 [151020OFc1_NvH-0949-CRLM-19.raw]	404.8379822	40.90670831	0.6040655	99.67437657	99.07031107	153262.2656	9.61E+07	0	7897	34.04237623	1.454070455	1.790568344	404.8280029	404.845459
251	404.8554688	22.53625701					1	DETECTED	404.8555 m/z @22.54 [151020OFc1_NvH-0949-CRLM-19.raw]	404.8554688	22.53625701	0.03995851	99.99996502	99.96000651	591350.5	1.02E+08	5	7897	0.270379107	0.565521285	0.068730173	404.84552	404.8652649
252	404.8753052	17.18133829					1	DETECTED	404.8753 m/z @17.18 [151020OFc1_NvH-0949-CRLM-19.raw]	404.8753052	17.18133829	0.01899644	99.95010307	99.93110663	2407625.25	1.39E+08	3	7897	0.157303623	0.839043815	0.260731828	404.8653259	404.8852234
253	404.8920288	26.24889858					1	DETECTED	404.8920 m/z @26.25 [151020OFc1_NvH-0949-CRLM-19.raw]	404.8920288	26.24889858	0.007517304	99.88948751	99.88197021	325492.6875	8.55E+07	3	7897	0.032883303	0.889059108	0.00423849	404.8853455	404.8927917
254	404.902832	15.74984833					1	DETECTED	404.9028 m/z @15.75 [151020OFc1_NvH-0949-CRLM-19.raw]	404.902832	15.74984833	0.007517304	99.93984469	99.93232738	540109	9.93E+07	3	7897	13.21774706	2.393200901	2.50516589	404.8928833	404.9073486
255	404.9173889	27.76079794					1	DETECTED	404.9174 m/z @27.76 [151020OFc1_NvH-0949-CRLM-19.raw]	404.9173889	27.76079794	0.01899644	99.93984469	99.92084825	1257337.25	1.01E+08	0	7897	0.142137019	1.644217263	0.789168397	404.9074097	404.9273682
256	404.9472351	21.31123513					1	DETECTED	404.9472 m/z @21.31 [151020OFc1_NvH-0949-CRLM-19.raw]	404.9472351	21.31123513	0.007517304	99.83885409	99.83133679	382531.375	8.82E+07	0	7897	0.17017789	0.562838299	0.012923749	404.9373169	404.9571533
257	404.9694824	30.04180755					1	DETECTED	404.9695 m/z @30.04 [151020OFc1_NvH-0949-CRLM-19.raw]	404.9694824	30.04180755	0.01899644	99.75569477	99.73669833	238404.5156	8.66E+07	0	7897	0.110041831	3.093057764	0.012240277	404.9596863	404.9791565
258	404.9862061	71.7264584					1	DETECTED	404.9862 m/z @71.73 [151020OFc1_NvH-0949-CRLM-19.raw]	404.9862061	71.7264584	0.289620715	98.94757042	98.65794971	170310.3438	9.22E+07	0	7897	0.205040332	1.099319274	1.436807098	404.9795227	404.9883118
259	404.9984436	48.86965855					1	DETECTED	404.9984 m/z @48.87 [151020OFc1_NvH-0949-CRLM-19.raw]	404.9984436	48.86965855	0.029490013	99.60280516	99.57331515	231692.5469	1.41E+08	0	7897	5.730787754	0.901533607	16.67902	404.9884644	405.0063782
260	405.016571	53.40239774					1	DETECTED	405.0166 m/z @53.40 [151020OFc1_NvH-0949-CRLM-19.raw]	405.016571	53.40239774	0.849616666	99.10293518	98.25331851	650481.875	1.18E+08	0	7897	0.702885773	0.770292127	0.122330947	405.0067139	405.0264893
261	405.03479	6.97099939					1	DETECTED	405.0348 m/z @6.97 [151020OFc1_NvH-0949-CRLM-19.raw]	405.03479	6.97099939	0.103378756	99.66411214	99.56073338	132847.5156	8.07E+07	0	7897	0.089821174	0.136408132	448.531476	405.0266418	405.0445862
262	405.0561829	22.57714469					1	DETECTED	405.0562 m/z @22.58 [151020OFc1_NvH-0949-CRLM-19.raw]	405.0561829	22.57714469	5.203791639	99.17463066	93.97083902	569589.1875	1.07E+08	0	7897	0.326051252	44.28571195	88.32190428	405.0464478	405.0653687
263	405.1038513	90.35008892					1	DETECTED	405.1039 m/z @90.35 [151020OFc1_NvH-0949-CRLM-19.raw]	405.1038513	90.35008892	0.748917715	97.55831157	96.80939385	7540618.5	1.39E+08	0	7897	0.095888336	1.5467809	1.666471653	405.0942078	405.1132507
264	405.1224365	89.18258138					1	DETECTED	405.1224 m/z @89.18 [151020OFc1_NvH-0949-CRLM-19.raw]	405.1224365	89.18258138	0.511937495	98.73952087	98.22758337	2981109	2.40E+08	0	7897	0.924214012	1.30705172	1.450037557	405.1150818	405.1309814
265	405.1401062	90.24125519					1	DETECTED	405.1401 m/z @90.24 [151020OFc1_NvH-0949-CRLM-19.raw]	405.1401062	90.24125519	1.771221047	97.42437539	95.65315434	79006.32031	8.70E+07	0	7897	0.324683519	0.540596346	0.014216432	405.1335754	405.1495056
266	405.1588745	91.00681684					1	DETECTED	405.1589 m/z @91.01 [151020OFc1_NvH-0949-CRLM-19.raw]	405.1588745	91.00681684	1.21427931	99.99996502	98.78568571	47327.13281	7.37E+07	0	7897	0.508259543	0.554144201	0.006181026	405.1502686	405.1659241
267	405.1763611	90.78058226					1	DETECTED	405.1764 m/z @90.78 [151020OFc1_NvH-0949-CRLM-19.raw]	405.1763611	90.78058226	0.01899644	99.99996502	99.98096858	490539.7813	1.02E+08	0	7897	0.497557363	0.512645952	0.007782599	405.1668701	405.1863403
268	405.1959839	90.08083607					1	DETECTED	405.1960 m/z @90.08 [151020OFc1_NvH-0949-CRLM-19.raw]	405.1959839	90.08083607	2.529141952	98.63639541	96.10725346	405898.2813	1.04E+08	3	7897	72.57741162	0.517044374	0.017508013	405.1864014	405.1996155
269	405.2096558	17.18133829					1	DETECTED	405.2097 m/z @17.18 [151020OFc1_NvH-0949-CRLM-19.raw]	405.2096558	17.18133829	1.668414108	95.87779323	94.20937912	1833689.125	1.50E+08	3	7897	8.179614092	2.40751217	5.828691016	405.1996765	405.213623
270	405.2236328	21.96756745					1	DETECTED	405.2236 m/z @21.97 [151020OFc1_NvH-0949-CRLM-19.raw]	405.2236328	21.96756745	1.116299259	99.51267482	98.39637556	5949740.5	2.29E+08	3	7897	0.252753561	0.901762063	0.05539827	405.2136536	405.2336121
271	405.2337341	28.96844285					1	DETECTED	405.2337 m/z @28.97 [151020OFc1_NvH-0949-CRLM-19.raw]	405.2337341	28.96844285	3.323127627	92.7750973	89.45196967	379168	1.16E+08	2	7897	14.14727092	0.941183208	44.35813602	405.2336426	405.2353516
272	405.2453613	91.28538476					1	DETECTED	405.2454 m/z @91.29 [151020OFc1_NvH-0949-CRLM-19.raw]	405.2453613	91.28538476	2.344691954	98.13595724	95.79126529	628760.125	1.14E+08	2	7897	63.51210967	0.723137664	0.311004164	405.2353821	405.2553406
273	405.2601013	62.7304409					1	DETECTED	405.2601 m/z @62.73 [151020OFc1_NvH-0949-CRLM-19.raw]	405.2601013	62.7304409	0.859700155	98.68793171	97.82823155	560835.625	1.00E+08	2	7897	0.234887717	0.503674999	114.4011786	405.2553711	405.2700195
274	405.28479	91.42197283					1	DETECTED	405.2848 m/z @91.42 [151020OFc1_NvH-0949-CRLM-19.raw]	405.28479	91.42197283	6.793811516	96.26496781	89.47115629	197436.6094	7.40E+07	0	7897	0.766808227	0.975493162	0.430684009	405.2750549	405.2947388
275	405.2993469	91.99057299					1	DETECTED	405.2993 m/z @91.99 [151020OFc1_NvH-0949-CRLM-19.raw]	405.2993469	91.99057299	0.007517304	99.99996502	99.99244772	40414.68359	6.66E+07	0	7897	1.020387767	0.54081043	0.072286164	405.2962952	405.3048401
276	405.3365479	92.26396967					1	DETECTED	405.3365 m/z @92.26 [151020OFc1_NvH-0949-CRLM-19.raw]	405.3365479	92.26396967	20.85014131	96.67220073	75.82205941	48486.79688	9.61E+07	0	7897	0.77814046	0.530863988	0.148962585	405.3319702	405.3457336
277	405.4082642	35.05868686					1	DETECTED	405.4083 m/z @35.06 [151020OFc1_NvH-0949-CRLM-19.raw]	405.4082642	35.05868686	3.447267173	99.85921849	96.41195132	249184.6563	8.69E+07	3	7897	0.157755431	1.268732467	0.360455428	405.398468	405.4180908
278	405.4337769	22.90315928					1	DETECTED	405.4338 m/z @22.90 [151020OFc1_NvH-0949-CRLM-19.raw]	405.4337769	22.90315928	1.243056146	98.32700486	97.08394872	96337.22656	8.20E+07	0	7897	0.288283555	3.125879608	10.69488413	405.4238281	405.4437561
279	405.4574585	22.56237163					1	DETECTED	405.4575 m/z @22.56 [151020OFc1_NvH-0949-CRLM-19.raw]	405.4574585	22.56237163	2.676494598	98.16747731	95.49098271	170366.5469	8.01E+07	0	7897	0.522445213	0.5128399	10.69553425	405.4474792	405.4650269
280	405.4750977	23.87558323					1	DETECTED	405.4751 m/z @23.88 [151020OFc1_NvH-0949-CRLM-19.raw]	405.4750977	23.87558323	2.963120553	99.99996502	97.03684447	198842.5469	8.73E+07	0	7897	0.110686514	0.526691118	0.358663407	405.4651184	405.4850464
281	405.4914246	19.71421629					1	DETECTED	405.4914 m/z @19.71 [151020OFc1_NvH-0949-CRLM-19.raw]	405.4914246	19.71421629	2.887623275	97.13387444	94.24625116	151398.1563	8.68E+07	0	7897	0.046019176	3.988367149	0.072562648	405.4851074	405.5013428
282	405.516571	22.68936812					1	DETECTED	405.5166 m/z @22.69 [151020OFc1_NvH-0949-CRLM-19.raw]	405.516571	22.68936812	4.316159595	98.17781265	93.86165306	90309.28906	8.50E+07	4	7897	26.07528192	2.652534384	0.002451343	405.5074463	405.5189514
283	405.5289917	21.96756745					1	DETECTED	405.5290 m/z @21.97 [151020OFc1_NvH-0949-CRLM-19.raw]	405.5289917	21.96756745	2.639895074	81.32365632	78.68376125	348272.75	8.62E+07	3	7897	1.527224076	2.398029524	0.00775875	405.5193481	405.5339355
284	405.5439758	17.18133829					1	DETECTED	405.5440 m/z @17.18 [151020OFc1_NvH-0949-CRLM-19.raw]	405.5439758	17.18133829	3.770970206	94.910662	91.13969179	650813	1.05E+08	3	7897	0.123346054	0.836029178	1.084015668	405.5339966	405.5538635
285	405.5628357	14.84367955					1	DETECTED	405.5628 m/z @14.84 [151020OFc1_NvH-0949-CRLM-19.raw]	405.5628357	14.84367955	2.326402597	98.04010827	95.71370567	455762.0938	8.57E+07	3	7897	0.095178908	1.934849495	1.229800411	405.5540771	405.5645142
286	405.574585	24.32339542					1	DETECTED	405.5746 m/z @24.32 [151020OFc1_NvH-0949-CRLM-19.raw]	405.574585	24.32339542	2.759026839	96.22274298	93.46371614	712798.1875	1.07E+08	3	7897	0.111004188	0.565213988	0.016855095	405.5646057	405.584259
287	405.5861511	27.73872114					1	DETECTED	405.5862 m/z @27.74 [151020OFc1_NvH-0949-CRLM-19.raw]	405.5861511	27.73872114	2.602810033	99.73535773	97.1325477	164399.5625	8.53E+07	0	7897	0.086118275	2.763017295	3.209336145	405.5846863	405.5960388
288	405.6847229	22.84707838					1	DETECTED	405.6847 m/z @22.85 [151020OFc1_NvH-0949-CRLM-19.raw]	405.6847229	22.84707838	3.332485198	99.3585389	96.0260537	118796.6484	8.10E+07	0	7897	6.535308424	6.634773097	0.002320531	405.6748962	405.6947021
289	405.7067871	25.20367868					1	DETECTED	405.7068 m/z @25.20 [151020OFc1_NvH-0949-CRLM-19.raw]	405.7067871	25.20367868	2.187014351	96.05073931	93.86372496	348468.8125	9.36E+07	0	7897	0.090544974	0.549810877	0.024216566	405.6969604	405.71521
290	405.7252197	21.95786154					1	DETECTED	405.7252 m/z @21.96 [151020OFc1_NvH-0949-CRLM-19.raw]	405.7252197	21.95786154	1.724690133	96.10470491	94.38001478	2370588	1.33E+08	0	7897	0.249872975	0.671865529	1.972096831	405.715332	405.735199
291	405.7451172	10.64518512					1	DETECTED	405.7451 m/z @10.65 [151020OFc1_NvH-0949-CRLM-19.raw]	405.7451172	10.64518512	2.859807095	98.44482007	95.58501298	553924.5625	1.08E+08	2	7897	1.807953526	105.8477319	163.8289821	405.7352295	405.7548828
292	405.7618408	62.71653638					1	DETECTED	405.7618 m/z @62.72 [151020OFc1_NvH-0949-CRLM-19.raw]	405.7618408	62.71653638	2.233188781	97.6759645	95.44277572	274017.5313	8.19E+07	0	7897	0.22738213	1.148627613	0.0048822	405.7551575	405.7716675
293	405.773468	34.66477283					1	DETECTED	405.7735 m/z @34.66 [151020OFc1_NvH-0949-CRLM-19.raw]	405.773468	34.66477283	4.124207751	99.46156237	95.33735462	35249.60156	1.02E+08	0	7897	83.54616208	1.560831543	2.453350971	405.7718811	405.7827454
294	405.8063354	54.30474342					1	DETECTED	405.8063 m/z @54.30 [151020OFc1_NvH-0949-CRLM-19.raw]	405.8063354	54.30474342	2.703967382	99.15423908	96.4502717	124837.1719	1.00E+08	0	7897	0.087889107	0.943234153	0.008691662	405.7966309	405.8156738
295	405.8505859	35.39310996					1	DETECTED	405.8506 m/z @35.39 [151020OFc1_NvH-0949-CRLM-19.raw]	405.8505859	35.39310996	0.092874698	98.60542474	98.51255004	129229.6094	8.58E+07	0	7897	0.06283965	1.624020007	3.241241214	405.8406372	405.8565674
296	405.8669434	12.67635364					1	DETECTED	405.8669 m/z @12.68 [151020OFc1_NvH-0949-CRLM-19.raw]	405.8669434	12.67635364	0.360126184	99.99996502	99.63983884	260100.1406	9.19E+07	3	7897	10.50173479	3.356811546	3.466916593	405.8569946	405.8703613
297	405.8803711	16.55374737					1	DETECTED	405.8804 m/z @16.55 [151020OFc1_NvH-0949-CRLM-19.raw]	405.8803711	16.55374737	0.007517304	99.85921849	99.85170118	459626.4688	1.04E+08	3	7897	3.873504231	1.618261448	1.068144396	405.8703918	405.8812256
298	405.8912354	17.74958836					1	DETECTED	405.8912 m/z @17.75 [151020OFc1_NvH-0949-CRLM-19.raw]	405.8912354	17.74958836	0.092874698	99.99996502	99.90709032	1386920.25	1.35E+08	3	7897	8.414099811	0.638986968	4.963769482	405.8812561	405.9012146
299	405.9080505	36.46499616					1	DETECTED	405.9081 m/z @36.46 [151020OFc1_NvH-0949-CRLM-19.raw]	405.9080505	36.46499616	0.007517304	99.87938535	99.87186804	585599.75	1.16E+08	3	7897	5.678965195	0.507640235	0.351664894	405.9012451	405.9179077
300	405.9241638	39.77275278					1	DETECTED	405.9242 m/z @39.77 [151020OFc1_NvH-0949-CRLM-19.raw]	405.9241638	39.77275278	0.007517304	99.93984469	99.93232738	51207.05859	8.27E+07	0	7897	26.77773118	1.234053286	1.203357679	405.9182129	405.9338684
301	405.9523621	0.390148887					1	DETECTED	405.9524 m/z @0.39 [151020OFc1_NvH-0949-CRLM-19.raw]	405.9523621	0.390148887	0.007517304	99.99996502	99.99244772	172781.25	8.81E+07	0	7897	0.343202211	2.034352598	31.60424504	405.9427795	405.9623413
302	405.9672241	11.3212522					1	DETECTED	405.9672 m/z @11.32 [151020OFc1_NvH-0949-CRLM-19.raw]	405.9672241	11.3212522	0.501758367	99.97990687	99.47814851	99479.27344	8.31E+07	0	7897	0.028005878	0.515486844	57.16700736	405.9624939	405.97229
303	405.9822998	38.89192482					1	DETECTED	405.9823 m/z @38.89 [151020OFc1_NvH-0949-CRLM-19.raw]	405.9822998	38.89192482	0.319841427	99.63404647	99.31420505	299501.875	8.85E+07	0	7897	18.35274404	0.877574229	0.357290685	405.9723511	405.992157
304	405.9936523	19.72410563					1	DETECTED	405.9937 m/z @19.72 [151020OFc1_NvH-0949-CRLM-19.raw]	405.9936523	19.72410563	3.000222041	99.73535773	96.73513569	94188.42188	7.94E+07	0	7897	14.02449044	2.892125359	0.001566185	405.9923096	405.999054
305	406.0093079	89.78955172					1	DETECTED	406.0093 m/z @89.79 [151020OFc1_NvH-0949-CRLM-19.raw]	406.0093079	89.78955172	0.849616666	98.46563271	97.61601605	100197.9453	9.82E+07	0	7897	94.82199243	0.551724725	0.100759231	405.9993286	406.0096436
306	406.0196533	53.33013997					1	DETECTED	406.0197 m/z @53.33 [151020OFc1_NvH-0949-CRLM-19.raw]	406.0196533	53.33013997	0.583296353	99.20557987	98.62228352	104746.9531	7.91E+07	0	7897	0.219271835	0.985545146	0.011038462	406.0096741	406.0206909
307	406.0307007	90.45672765					1	DETECTED	406.0307 m/z @90.46 [151020OFc1_NvH-0949-CRLM-19.raw]	406.0307007	90.45672765	0.939197367	99.45128338	98.51208601	141700.5	8.25E+07	0	7897	0.255579094	0.593754532	0.077968862	406.0207214	406.0403442
308	406.0485535	36.37073054					1	DETECTED	406.0486 m/z @36.37 [151020OFc1_NvH-0949-CRLM-19.raw]	406.0485535	36.37073054	2.029766161	99.33909097	97.30932481	44852.76563	7.56E+07	0	7897	3.08204676	1.416811184	1.833622368	406.0413513	406.0575256
309	406.0738525	35.5525478					1	DETECTED	406.0739 m/z @35.55 [151020OFc1_NvH-0949-CRLM-19.raw]	406.0738525	35.5525478	0.176791302	96.99363032	96.81683902	104037.6719	8.47E+07	0	7897	19.93677561	1.107407972	1.789725882	406.0638733	406.0838318
310	406.0849609	90.10405859					1	DETECTED	406.0850 m/z @90.10 [151020OFc1_NvH-0949-CRLM-19.raw]	406.0849609	90.10405859	7.198667089	98.23111639	91.0324493	53938.21484	7.81E+07	0	7897	0.979708516	0.549014049	4.326819891	406.0838623	406.0947876
311	406.1072693	90.35008892					1	DETECTED	406.1073 m/z @90.35 [151020OFc1_NvH-0949-CRLM-19.raw]	406.1072693	90.35008892	0.532364374	96.73534548	96.20298111	1323014.125	1.61E+08	0	7897	0.116857317	0.537255444	0.059474752	406.0985718	406.1166687
312	406.1245117	89.08286374					1	DETECTED	406.1245 m/z @89.08 [151020OFc1_NvH-0949-CRLM-19.raw]	406.1245117	89.08286374	0.809714882	99.68486816	98.87515328	292791.5938	1.00E+08	0	7897	0.798435444	2.671214285	3.307075656	406.1173096	406.1344299
313	406.1356201	90.88506448					1	DETECTED	406.1356 m/z @90.89 [151020OFc1_NvH-0949-CRLM-19.raw]	406.1356201	90.88506448	12.09028742	94.43065304	82.34036562	65793.42969	5.54E+07	0	7897	0.062026136	0.522498881	15.93666985	406.1347351	406.1439209
314	406.1720276	90.31010646					1	DETECTED	406.1720 m/z @90.31 [151020OFc1_NvH-0949-CRLM-19.raw]	406.1720276	90.31010646	1.204554883	98.25217457	97.04761969	252920.5	8.27E+07	0	7897	0.840789755	0.592885505	2.220956603	406.1623535	406.17276
315	406.1827698	90.35957478					1	DETECTED	406.1828 m/z @90.36 [151020OFc1_NvH-0949-CRLM-19.raw]	406.1827698	90.35957478	0.050402469	99.98966481	99.93926235	408582	9.91E+07	2	7897	67.11384565	0.516444669	7.59E-04	406.1727905	406.192688
316	406.196167	10.87462616					1	DETECTED	406.1962 m/z @10.87 [151020OFc1_NvH-0949-CRLM-19.raw]	406.196167	10.87462616	2.676494598	91.96192308	89.28542848	156292.2188	9.40E+07	2	7897	0.055915514	0.612506311	0.217920028	406.1927795	406.1978149
317	406.2078552	90.13553792					1	DETECTED	406.2079 m/z @90.14 [151020OFc1_NvH-0949-CRLM-19.raw]	406.2078552	90.13553792	2.906208976	99.63404647	96.7278375	1355241.625	1.44E+08	3	7897	64.18964058	0.513126185	0.010279669	406.197876	406.2107849
318	406.2207947	39.66980135					1	DETECTED	406.2208 m/z @39.67 [151020OFc1_NvH-0949-CRLM-19.raw]	406.2207947	39.66980135	2.859807095	98.8439926	95.9841855	4333504	2.37E+08	3	7897	0.310113915	0.51873407	0.032984785	406.2108154	406.2307434
319	406.2314148	22.97629001					1	DETECTED	406.2314 m/z @22.98 [151020OFc1_NvH-0949-CRLM-19.raw]	406.2314148	22.97629001	3.13366657	93.97749357	90.843827	234497.4531	1.06E+08	2	7897	15.13078886	2.883748751	2.255003048	406.2308044	406.2384338
320	406.2484436	72.88180975					1	DETECTED	406.2484 m/z @72.88 [151020OFc1_NvH-0949-CRLM-19.raw]	406.2484436	72.88180975	2.261068078	98.60542474	96.34435667	1267939.5	1.40E+08	2	7897	0.242251179	0.668434721	0.008138111	406.2384644	406.2583923
321	406.2599487	91.40287094					1	DETECTED	406.2599 m/z @91.40 [151020OFc1_NvH-0949-CRLM-19.raw]	406.2599487	91.40287094	2.786634698	94.910662	92.1240273	257333.7188	1.01E+08	0	7897	1.367083472	0.520665074	1.198674018	406.2585449	406.2698975
322	406.2733459	45.40195398					1	DETECTED	406.2733 m/z @45.40 [151020OFc1_NvH-0949-CRLM-19.raw]	406.2733459	45.40195398	3.780330343	95.0671792	91.28684885	256295.3594	1.01E+08	2	7897	0.122899913	1.202566163	1.163353052	406.2702026	406.2817078
323	406.2883301	90.69298536					1	DETECTED	406.2883 m/z @90.69 [151020OFc1_NvH-0949-CRLM-19.raw]	406.2883301	90.69298536	1.320328093	93.55075907	92.23043098	60629.55469	6.42E+07	0	7897	0.777554298	0.515987964	0.008714788	406.2844238	406.2980957
324	406.3089294	54.34339966					1	DETECTED	406.3089 m/z @54.34 [151020OFc1_NvH-0949-CRLM-19.raw]	406.3089294	54.34339966	0.360126184	99.89994095	99.53981477	45319.44531	6.64E+07	0	7897	90.74865234	0.906204513	0.692929865	406.299469	406.3173828
325	406.3968811	3.341795387					1	DETECTED	406.3969 m/z @3.34 [151020OFc1_NvH-0949-CRLM-19.raw]	406.3968811	3.341795387	3.038065717	97.44624393	94.40817821	47847.91016	8.39E+07	0	7897	26.62996396	0.751018426	0.63313349	406.3869934	406.4066467
326	406.4176025	20.9640162					1	DETECTED	406.4176 m/z @20.96 [151020OFc1_NvH-0949-CRLM-19.raw]	406.4176025	20.9640162	3.323127627	99.4815516	96.15842397	86128.89844	9.26E+07	0	7897	9.63756886	3.055381015	128.8584317	406.4076233	406.4275208
327	406.4528809	32.93568586					1	DETECTED	406.4529 m/z @32.94 [151020OFc1_NvH-0949-CRLM-19.raw]	406.4528809	32.93568586	3.304023172	98.77037075	95.46634757	52830.14453	8.50E+07	0	7897	5.906436201	1.658676126	2.27518716	406.4430237	406.4539795
328	406.4640503	26.60039029					1	DETECTED	406.4641 m/z @26.60 [151020OFc1_NvH-0949-CRLM-19.raw]	406.4640503	26.60039029	1.387469274	96.82181575	95.43434647	172125.9219	8.38E+07	0	7897	8.592334783	2.428780209	0.56047751	406.4541321	406.4740295
329	406.4769897	22.26462477					1	DETECTED	406.4770 m/z @22.26 [151020OFc1_NvH-0949-CRLM-19.raw]	406.4769897	22.26462477	3.370260231	96.13693149	92.76667126	75797.89844	8.47E+07	0	7897	12.78720734	2.946237754	0.032808249	406.4741821	406.4867859
330	406.4899292	22.52192151					1	DETECTED	406.4899 m/z @22.52 [151020OFc1_NvH-0949-CRLM-19.raw]	406.4899292	22.52192151	3.553784643	98.69810224	95.14431759	65197.94141	8.76E+07	0	7897	7.567096341	2.596596611	4.617968602	406.4870605	406.4998779
331	406.5179138	35.39310996					1	DETECTED	406.5179 m/z @35.39 [151020OFc1_NvH-0949-CRLM-19.raw]	406.5179138	35.39310996	1.301089324	94.19389972	92.8928104	61459.01563	7.60E+07	0	7897	11.14996334	1.464106379	2.116048586	406.5079346	406.5249329
332	406.5349426	14.80990251					1	DETECTED	406.5349 m/z @14.81 [151020OFc1_NvH-0949-CRLM-19.raw]	406.5349426	14.80990251	2.214780931	97.11280012	94.89801919	1395459.625	1.08E+08	3	7897	0.134511458	17.54031262	35.14568392	406.5249634	406.5448914
333	406.5503845	15.14056314					1	DETECTED	406.5504 m/z @15.14 [151020OFc1_NvH-0949-CRLM-19.raw]	406.5503845	15.14056314	5.234463851	98.4757904	93.24132655	212170.5938	9.77E+07	0	7897	6.167037254	1.909957196	0.609159123	406.5450134	406.5503845
334	406.5603943	17.58236496					1	DETECTED	406.5604 m/z @17.58 [151020OFc1_NvH-0949-CRLM-19.raw]	406.5603943	17.58236496	1.909286586	95.59630454	93.68701795	627992.6875	1.01E+08	3	7897	0.202645054	0.642818052	0.287221535	406.550415	406.5703735
335	406.5769043	36.47729822					1	DETECTED	406.5769 m/z @36.48 [151020OFc1_NvH-0949-CRLM-19.raw]	406.5769043	36.47729822	2.915415113	99.5627197	96.64730459	214390.0625	8.17E+07	0	7897	0.318469887	0.573005811	0.088126419	406.5704651	406.5868225
336	406.5874023	24.199101					1	DETECTED	406.5874 m/z @24.20 [151020OFc1_NvH-0949-CRLM-19.raw]	406.5874023	24.199101	3.226853273	94.79541157	91.56855829	39346.69141	7.33E+07	0	7897	91.49850209	2.187671084	3.82162948	406.5869141	406.5973816
337	406.6821899	19.54751614					1	DETECTED	406.6822 m/z @19.55 [151020OFc1_NvH-0949-CRLM-19.raw]	406.6821899	19.54751614	3.93240769	81.29980421	77.36739652	89129.25781	7.77E+07	0	7897	null	2.511683207	11.05986725	406.6722717	406.6835632
338	406.693573	24.42328996					1	DETECTED	406.6936 m/z @24.42 [151020OFc1_NvH-0949-CRLM-19.raw]	406.693573	24.42328996	0.748917715	97.71785576	96.96893804	106442.3203	8.51E+07	0	7897	14.03878194	3.589318668	0.016277299	406.6841431	406.7034607
339	406.7065735	19.10914773					1	DETECTED	406.7066 m/z @19.11 [151020OFc1_NvH-0949-CRLM-19.raw]	406.7065735	19.10914773	2.759026839	84.65119605	81.89216921	56425.19141	7.57E+07	0	7897	2.57300362	3.391168545	5.633532144	406.7035828	406.7092896
340	406.7192993	41.26376482					1	DETECTED	406.7193 m/z @41.26 [151020OFc1_NvH-0949-CRLM-19.raw]	406.7192993	41.26376482	2.177939562	94.79541157	92.617472	614730.125	1.01E+08	2	7897	17.44301503	0.518816647	0.011278778	406.7093506	406.7212219
341	406.7312622	41.26376482					1	DETECTED	406.7313 m/z @41.26 [151020OFc1_NvH-0949-CRLM-19.raw]	406.7312622	41.26376482	2.547649932	98.27352645	95.72587651	2039507.125	1.82E+08	4	7897	1.556623555	0.629037882	0.172149725	406.721405	406.7412109
342	406.7500916	72.9183029					1	DETECTED	406.7501 m/z @72.92 [151020OFc1_NvH-0949-CRLM-19.raw]	406.7500916	72.9183029	0.799688145	94.79541157	93.99572342	490150.9063	9.86E+07	2	7897	0.217963975	0.502813636	0.009347796	406.741272	406.7597351
343	406.7643433	86.45425042					1	DETECTED	406.7643 m/z @86.45 [151020OFc1_NvH-0949-CRLM-19.raw]	406.7643433	86.45425042	3.437592102	99.78709651	96.34950441	210557.875	8.94E+07	2	7897	0.153930383	1.07556909	0.014100374	406.7607727	406.774231
344	406.7752686	45.40195398					1	DETECTED	406.7753 m/z @45.40 [151020OFc1_NvH-0949-CRLM-19.raw]	406.7752686	45.40195398	3.65426523	97.80477356	94.15050833	106008.2891	9.28E+07	0	7897	39.36144818	1.169842623	9.14E-04	406.7745361	406.7849731
345	406.7960815	45.48860697					1	DETECTED	406.7961 m/z @45.49 [151020OFc1_NvH-0949-CRLM-19.raw]	406.7960815	45.48860697	1.406656574	98.15746932	96.75081275	33923.32813	8.73E+07	0	7897	93.2512254	1.124129525	1.253918195	406.7870483	406.8059692
346	406.8269958	24.69791811					1	DETECTED	406.8270 m/z @24.70 [151020OFc1_NvH-0949-CRLM-19.raw]	406.8269958	24.69791811	0.01899644	99.52275597	99.50375953	35946.01172	7.74E+07	0	7897	7.426540746	1.950970618	2.925527663	406.8170166	406.8367004
347	406.8693542	14.78709841					1	DETECTED	406.8694 m/z @14.79 [151020OFc1_NvH-0949-CRLM-19.raw]	406.8693542	14.78709841	0.071733677	99.96022206	99.88848838	878725.625	1.00E+08	3	7897	0.160480291	0.535652432	39.50230329	406.859436	406.8793335
348	406.8824768	16.434101					1	DETECTED	406.8825 m/z @16.43 [151020OFc1_NvH-0949-CRLM-19.raw]	406.8824768	16.434101	0.050402469	99.13354372	99.08314126	118728.8359	8.51E+07	0	7897	2.069302759	4.781822526	0.132231417	406.879364	406.884491
349	406.8945313	17.61215673					1	DETECTED	406.8945 m/z @17.61 [151020OFc1_NvH-0949-CRLM-19.raw]	406.8945313	17.61215673	0.007517304	99.90975128	99.90223397	230941.6875	8.48E+07	3	7897	2.523661648	0.83209423	0.955775379	406.8845825	406.8990173
350	406.9090271	42.5329798					1	DETECTED	406.9090 m/z @42.53 [151020OFc1_NvH-0949-CRLM-19.raw]	406.9090271	42.5329798	0.007517304	99.83885409	99.83133679	658586.25	1.01E+08	3	7897	0.231858033	0.647677738	0.013363793	406.8990784	406.9189758
351	406.9313354	34.93643807					1	DETECTED	406.9313 m/z @34.94 [151020OFc1_NvH-0949-CRLM-19.raw]	406.9313354	34.93643807	0.007517304	99.99996502	99.99244772	99818.57031	9.15E+07	0	7897	35.00637893	1.440363986	0.305336839	406.9213562	406.9411926
352	406.9443054	36.34159745					1	DETECTED	406.9443 m/z @36.34 [151020OFc1_NvH-0949-CRLM-19.raw]	406.9443054	36.34159745	0.050402469	99.22544624	99.17504378	33827.39844	8.78E+07	0	7897	87.22445417	1.366378867	2.589808518	406.9414063	406.9489136
353	406.9589844	32.61737241					1	DETECTED	406.9590 m/z @32.62 [151020OFc1_NvH-0949-CRLM-19.raw]	406.9589844	32.61737241	0.007517304	99.95010307	99.94258576	242659.0469	8.70E+07	4	7897	0.145563103	0.566268647	0.17308073	406.9490356	406.96875
354	406.9798889	19.3224203					1	DETECTED	406.9799 m/z @19.32 [151020OFc1_NvH-0949-CRLM-19.raw]	406.9798889	19.3224203	0.007517304	99.77661752	99.76910022	554152.5625	9.47E+07	0	7897	0.379404594	2.517206197	368.2151304	406.9699097	406.9897156
355	406.9938049	52.52363423					1	DETECTED	406.9938 m/z @52.52 [151020OFc1_NvH-0949-CRLM-19.raw]	406.9938049	52.52363423	0.155935161	99.85921849	99.70328333	102184.6406	9.09E+07	0	7897	0.911345856	0.788042461	0.553572281	406.9898987	407.0021973
356	407.0122681	53.54146699					1	DETECTED	407.0123 m/z @53.54 [151020OFc1_NvH-0949-CRLM-19.raw]	407.0122681	53.54146699	0.27954153	99.14398311	98.86444158	135988.2813	8.61E+07	0	7897	0.649612507	0.646474084	0.186506727	407.0023499	407.0218201
357	407.0505066	90.40001768					1	DETECTED	407.0505 m/z @90.40 [151020OFc1_NvH-0949-CRLM-19.raw]	407.0505066	90.40001768	0.471189398	98.8853399	98.4141505	165958.7813	8.37E+07	0	7897	0.057345078	1.597873705	0.006127066	407.0410156	407.0603027
358	407.1000061	90.33914175					1	DETECTED	407.1000 m/z @90.34 [151020OFc1_NvH-0949-CRLM-19.raw]	407.1000061	90.33914175	0.410375966	96.89736091	96.48698494	879910.4375	9.89E+07	0	7897	0.113620619	1.071640402	1.007586599	407.090332	407.1095886
359	407.1185608	89.73987765					1	DETECTED	407.1186 m/z @89.74 [151020OFc1_NvH-0949-CRLM-19.raw]	407.1185608	89.73987765	0.135003823	99.99996502	99.8649612	269643.5313	9.93E+07	0	7897	0.880245614	0.874875245	0.009420432	407.110199	407.1280823
360	407.131134	34.04457771					1	DETECTED	407.1311 m/z @34.04 [151020OFc1_NvH-0949-CRLM-19.raw]	407.131134	34.04457771	0.319841427	99.99996502	99.68012359	36502.83594	8.45E+07	0	7897	93.54371302	1.411461242	2.077384169	407.1285706	407.1383972
361	407.1556091	92.1011364					1	DETECTED	407.1556 m/z @92.10 [151020OFc1_NvH-0949-CRLM-19.raw]	407.1556091	92.1011364	3.077206938	99.31832029	96.24111335	187961.625	8.63E+07	0	7897	0.089416727	0.595889155	0.132832763	407.1461487	407.164917
362	407.1666565	91.08467671					1	DETECTED	407.1667 m/z @91.08 [151020OFc1_NvH-0949-CRLM-19.raw]	407.1666565	91.08467671	3.876420945	99.59252799	95.71610704	117061.9219	7.75E+07	0	7897	0.481641506	0.501113634	4.636902536	407.1659241	407.1765747
363	407.1917725	91.02577122					1	DETECTED	407.1918 m/z @91.03 [151020OFc1_NvH-0949-CRLM-19.raw]	407.1917725	91.02577122	3.673087717	99.00029743	95.32720972	355861.4375	1.02E+08	2	7897	0.107418398	0.506262769	0.017791654	407.1820068	407.1933594
364	407.2033691	90.31010646					1	DETECTED	407.2034 m/z @90.31 [151020OFc1_NvH-0949-CRLM-19.raw]	407.2033691	90.31010646	1.668414108	99.73535773	98.06694362	1459483.125	1.19E+08	3	7897	0.036488222	0.508407947	0.018724014	407.1934204	407.2133484
365	407.2192688	15.94895433					1	DETECTED	407.2193 m/z @15.95 [151020OFc1_NvH-0949-CRLM-19.raw]	407.2192688	15.94895433	1.937150444	99.45128338	97.51413294	820004.75	1.06E+08	3	7897	0.17102274	0.539585342	6.852296089	407.2133789	407.2229309
366	407.2329407	41.31900384					1	DETECTED	407.2329 m/z @41.32 [151020OFc1_NvH-0949-CRLM-19.raw]	407.2329407	41.31900384	2.251788957	99.3286683	97.07687934	982113	1.52E+08	2	7897	0.192706906	0.509498032	0.218277284	407.2229614	407.2429199
367	407.2438354	42.43075849					1	DETECTED	407.2438 m/z @42.43 [151020OFc1_NvH-0949-CRLM-19.raw]	407.2438354	42.43075849	0.30974374	97.29423503	96.98449129	547993.625	1.07E+08	2	7897	12.45748756	0.508985473	0.018113696	407.2429504	407.2538147
368	407.2575684	35.0238996					1	DETECTED	407.2576 m/z @35.02 [151020OFc1_NvH-0949-CRLM-19.raw]	407.2575684	35.0238996	3.13366657	94.50477925	91.37111268	121460.2656	8.42E+07	0	7897	81.38176339	1.586476786	2.416175301	407.2538452	407.2675171
369	407.2798462	90.31010646					1	DETECTED	407.2798 m/z @90.31 [151020OFc1_NvH-0949-CRLM-19.raw]	407.2798462	90.31010646	4.296409795	95.40478405	91.10837426	99158.83594	7.88E+07	0	7897	78.51004154	0.509915575	0.018725325	407.2707825	407.2895813
370	407.3008423	90.40950285					1	DETECTED	407.3008 m/z @90.41 [151020OFc1_NvH-0949-CRLM-19.raw]	407.3008423	90.40950285	8.019724395	99.42064477	91.40092037	127769.2266	7.29E+07	0	7897	1.808727584	0.508119931	44.63398899	407.291687	407.3105774
371	407.3153076	90.55334698					1	DETECTED	407.3153 m/z @90.55 [151020OFc1_NvH-0949-CRLM-19.raw]	407.3153076	90.55334698	2.363122878	95.29024959	92.92712671	64313.62109	8.06E+07	0	7897	0.967763652	0.526856166	0.066549697	407.3110352	407.322937
372	407.336731	91.94699003					1	DETECTED	407.3367 m/z @91.95 [151020OFc1_NvH-0949-CRLM-19.raw]	407.336731	91.94699003	1.439441599	96.15848739	94.7190458	155478.2813	9.43E+07	0	7897	0.95324366	2.229842013	0.463341532	407.3268433	407.3458557
373	407.3520813	90.40950285					1	DETECTED	407.3521 m/z @90.41 [151020OFc1_NvH-0949-CRLM-19.raw]	407.3520813	90.40950285	10.30004301	96.72462493	86.42458193	126677.9453	8.14E+07	0	7897	0.957896463	0.510755306	5.312011296	407.3467712	407.3617554
374	407.3952332	25.33407157					1	DETECTED	407.3952 m/z @25.33 [151020OFc1_NvH-0949-CRLM-19.raw]	407.3952332	25.33407157	2.308061241	99.36878023	97.06071899	181233.1563	9.19E+07	0	7897	81.16767632	2.493154157	1.528291097	407.3855896	407.4052124
375	407.4602356	32.54644643					1	DETECTED	407.4602 m/z @32.55 [151020OFc1_NvH-0949-CRLM-19.raw]	407.4602356	32.54644643	3.360474775	97.81572792	94.45525314	135514.3125	7.88E+07	0	7897	20.37001922	1.902514727	0.00781827	407.4502563	407.467041
376	407.4770508	19.33239081					1	DETECTED	407.4771 m/z @19.33 [151020OFc1_NvH-0949-CRLM-19.raw]	407.4770508	19.33239081	2.575158221	97.0046182	94.42945998	509846.7188	9.23E+07	4	7897	0.155985559	0.512120832	1.000179106	407.4670715	407.48703
377	407.4976196	11.07709227					1	DETECTED	407.4976 m/z @11.08 [151020OFc1_NvH-0949-CRLM-19.raw]	407.4976196	11.07709227	3.162760236	99.17463066	96.01187042	313249.9375	8.48E+07	4	7897	5.094881402	5.609126816	1.24835562	407.4877014	407.5072021
378	407.5305481	20.32270481					1	DETECTED	407.5305 m/z @20.32 [151020OFc1_NvH-0949-CRLM-19.raw]	407.5305481	20.32270481	5.70468772	98.32700486	92.62231714	402000.9688	8.79E+07	3	7897	0.087991386	0.675697322	0.665792856	407.5205688	407.5405273
379	407.5507507	17.7160716					1	DETECTED	407.5508 m/z @17.72 [151020OFc1_NvH-0949-CRLM-19.raw]	407.5507507	17.7160716	2.335598788	96.16937885	93.83378006	667362.75	1.12E+08	3	7897	13.71187727	1.048076345	17.15353321	407.5408325	407.56073
380	407.5692139	8.728833172					1	DETECTED	407.5692 m/z @8.73 [151020OFc1_NvH-0949-CRLM-19.raw]	407.5692139	8.728833172	3.360474775	92.28299841	88.92252363	555684.375	9.79E+07	3	7897	27.93325767	1.970295543	71.87946832	407.5607605	407.5791931
381	407.6333923	36.9775779					1	DETECTED	407.6334 m/z @36.98 [151020OFc1_NvH-0949-CRLM-19.raw]	407.6333923	36.9775779	4.534016005	88.96082413	84.42680812	48724.30469	8.05E+07	0	7897	53.18144812	1.352177561	1.756891794	407.6237488	407.6430664
382	407.6870117	11.17077232					1	DETECTED	407.6870 m/z @11.17 [151020OFc1_NvH-0949-CRLM-19.raw]	407.6870117	11.17077232	0.859700155	97.98703752	97.12733736	181976.0625	9.62E+07	0	7897	0.156973232	1.025024092	109.3339021	407.6770325	407.693512
383	407.7036438	44.33884758					1	DETECTED	407.7036 m/z @44.34 [151020OFc1_NvH-0949-CRLM-19.raw]	407.7036438	44.33884758	1.416327115	94.13983586	92.72350875	184526.0938	8.62E+07	0	7897	0.13960058	1.310468982	0.006423665	407.6939697	407.7055969
384	407.7156067	36.49229954					1	DETECTED	407.7156 m/z @36.49 [151020OFc1_NvH-0949-CRLM-19.raw]	407.7156067	36.49229954	3.105254507	98.42396417	95.31870966	228579.125	8.74E+07	3	7897	28.03958437	1.566010707	0.012834291	407.7056274	407.7174988
385	407.7275391	19.29427873					1	DETECTED	407.7275 m/z @19.29 [151020OFc1_NvH-0949-CRLM-19.raw]	407.7275391	19.29427873	2.223978741	98.44482007	96.22084133	360230.1563	9.83E+07	2	7897	5.422663303	0.641227213	5.211105495	407.7175598	407.7326965
386	407.7427063	19.0688854					1	DETECTED	407.7427 m/z @19.07 [151020OFc1_NvH-0949-CRLM-19.raw]	407.7427063	19.0688854	4.513374275	97.76130116	93.24792688	1272732	1.10E+08	2	7897	0.229802984	7.836797301	51.14795187	407.7329407	407.7450867
387	407.755127	27.55190656					1	DETECTED	407.7551 m/z @27.55 [151020OFc1_NvH-0949-CRLM-19.raw]	407.755127	27.55190656	2.131612955	98.07242661	95.94081365	1.22E+07	2.64E+08	2	7897	0.214457073	1.601468427	2.059703217	407.7452087	407.7648315
388	407.7663269	11.98932003					1	DETECTED	407.7663 m/z @11.99 [151020OFc1_NvH-0949-CRLM-19.raw]	407.7663269	11.98932003	4.574719321	94.12019464	89.54547531	278595	7.32E+07	2	7897	0.164035379	26.19190741	14.7982833	407.7652588	407.7762756
389	407.8356934	36.28950431					1	DETECTED	407.8357 m/z @36.29 [151020OFc1_NvH-0949-CRLM-19.raw]	407.8356934	36.28950431	0.552499062	99.83885409	99.28635503	48287.41406	7.45E+07	0	7897	92.49239422	1.526687446	2.078601281	407.8343506	407.8456116
390	407.8652954	20.27924709					1	DETECTED	407.8653 m/z @20.28 [151020OFc1_NvH-0949-CRLM-19.raw]	407.8652954	20.27924709	0.007517304	99.97990687	99.97238957	152339.7188	7.75E+07	0	7897	10.59203658	0.511490773	0.204856753	407.8553467	407.8736267
391	407.8836365	21.41802369					1	DETECTED	407.8836 m/z @21.42 [151020OFc1_NvH-0949-CRLM-19.raw]	407.8836365	21.41802369	0.501758367	99.83885409	99.33709572	785472.5	1.15E+08	3	7897	7.49491748	1.208181564	0.024893107	407.8737183	407.8936157
392	407.8995056	12.99924784					1	DETECTED	407.8995 m/z @13.00 [151020OFc1_NvH-0949-CRLM-19.raw]	407.8995056	12.99924784	0.03995851	99.50218949	99.46223098	549929.6875	9.59E+07	3	7897	23.66118208	1.129103823	0.806223948	407.8936462	407.9093323
393	407.9107056	15.09106576					1	DETECTED	407.9107 m/z @15.09 [151020OFc1_NvH-0949-CRLM-19.raw]	407.9107056	15.09106576	0.007517304	99.49219113	99.48467383	341313.125	8.86E+07	3	7897	17.89886827	23.79562338	0.694495598	407.9095154	407.9205933
394	407.927002	21.77844049					1	DETECTED	407.9270 m/z @21.78 [151020OFc1_NvH-0949-CRLM-19.raw]	407.927002	21.77844049	0.01899644	99.97039046	99.95139402	40092.69922	7.51E+07	0	7897	29.80634663	2.25553436	3.429024144	407.9207764	407.9277649
395	407.9377747	11.17077232					1	DETECTED	407.9378 m/z @11.17 [151020OFc1_NvH-0949-CRLM-19.raw]	407.9377747	11.17077232	0.007517304	99.99996502	99.99244772	122429.6641	9.49E+07	0	7897	0.048997351	0.516185383	8.631417891	407.9277954	407.9477539
396	407.9506226	17.05660869					1	DETECTED	407.9506 m/z @17.06 [151020OFc1_NvH-0949-CRLM-19.raw]	407.9506226	17.05660869	0.01899644	99.9196405	99.90064406	49705.64063	8.46E+07	0	7897	23.61424653	2.977920964	4.834205739	407.9478455	407.9605713
397	407.9779053	13.10065509					1	DETECTED	407.9779 m/z @13.10 [151020OFc1_NvH-0949-CRLM-19.raw]	407.9779053	13.10065509	0.007517304	99.54314534	99.53562803	545573.4375	9.44E+07	0	7897	0.134988748	2.550677751	1.638550342	407.9679565	407.9878845
398	407.9991455	11.0161679					1	DETECTED	407.9991 m/z @11.02 [151020OFc1_NvH-0949-CRLM-19.raw]	407.9991455	11.0161679	0.135003823	98.90571045	98.77070662	167357.0313	8.32E+07	0	7897	5.178530642	0.619156138	14.33486794	407.9891663	408.0091248
399	408.0257568	15.70386935					1	DETECTED	408.0258 m/z @15.70 [151020OFc1_NvH-0949-CRLM-19.raw]	408.0257568	15.70386935	3.360474775	99.47172471	96.11124994	129098.625	8.23E+07	0	7897	0.194046537	0.530047579	1.229325917	408.0161743	408.035675
400	408.0546265	22.83732845					1	DETECTED	408.0546 m/z @22.84 [151020OFc1_NvH-0949-CRLM-19.raw]	408.0546265	22.83732845	3.447267173	98.85466759	95.40740042	359065.1875	9.09E+07	0	7897	0.132541591	3.341619523	313.8813344	408.0446472	408.0645447
401	408.1030884	90.35957478					1	DETECTED	408.1031 m/z @90.36 [151020OFc1_NvH-0949-CRLM-19.raw]	408.1030884	90.35957478	6.85519636	99.9196405	93.06444414	156771.9375	8.04E+07	0	7897	0.139277979	0.555227246	0.0980894	408.0947266	408.1127014
402	408.12323	92.39576804					1	DETECTED	408.1232 m/z @92.40 [151020OFc1_NvH-0949-CRLM-19.raw]	408.12323	92.39576804	9.812519204	96.275418	86.4628988	59936.08984	1.01E+08	0	7897	3.291746125	1.163317363	1.269539385	408.1133423	408.1246338
403	408.136261	91.28538476					1	DETECTED	408.1363 m/z @91.29 [151020OFc1_NvH-0949-CRLM-19.raw]	408.136261	91.28538476	0.728365789	99.98966481	99.26129903	457297.375	9.26E+07	0	7897	0.172115028	2.511218886	4.892549177	408.1264954	408.1459961
404	408.1508179	90.9038247					1	DETECTED	408.1508 m/z @90.90 [151020OFc1_NvH-0949-CRLM-19.raw]	408.1508179	90.9038247	5.125355096	94.43983451	89.31447941	456845.8438	8.20E+07	0	7897	0.101779716	0.948344503	0.92478001	408.1463318	408.1600647
405	408.1759033	19.49809124					1	DETECTED	408.1759 m/z @19.50 [151020OFc1_NvH-0949-CRLM-19.raw]	408.1759033	19.49809124	7.604927358	96.85427374	89.24934638	72402.375	7.57E+07	0	7897	0.696595274	4.567043166	7.577530004	408.1661377	408.1770325
406	408.1870728	91.16287155					1	DETECTED	408.1871 m/z @91.16 [151020OFc1_NvH-0949-CRLM-19.raw]	408.1870728	91.16287155	3.341795387	98.85466759	95.5128722	1107469.5	1.00E+08	0	7897	0.2257185	0.87709449	0.369082482	408.1770935	408.1970215
407	408.2069092	90.31010646					1	DETECTED	408.2069 m/z @90.31 [151020OFc1_NvH-0949-CRLM-19.raw]	408.2069092	90.31010646	2.896960988	99.06145659	96.1644956	310355.6875	9.73E+07	3	7897	73.30748732	0.502419001	0.0023918	408.197113	408.2138062
408	408.2238159	92.0912948					1	DETECTED	408.2238 m/z @92.09 [151020OFc1_NvH-0949-CRLM-19.raw]	408.2238159	92.0912948	2.740672884	99.88948751	97.14881463	2130664.75	1.54E+08	2	7897	0.261577385	0.501899496	0.002933175	408.2138977	408.2249146
409	408.2349243	29.13698689					1	DETECTED	408.2349 m/z @29.14 [151020OFc1_NvH-0949-CRLM-19.raw]	408.2349243	29.13698689	2.639895074	98.06138316	95.42148809	4680804	2.22E+08	2	7897	0.27048792	0.515754609	2.100696673	408.2249451	408.2449036
410	408.2464905	29.34059929					1	DETECTED	408.2465 m/z @29.34 [151020OFc1_NvH-0949-CRLM-19.raw]	408.2464905	29.34059929	5.779601812	92.42447873	86.64487692	342935.8438	1.07E+08	0	7897	77.3263099	2.741060028	3.666957218	408.2449341	408.246521
411	408.2565613	27.55190656					1	DETECTED	408.2566 m/z @27.55 [151020OFc1_NvH-0949-CRLM-19.raw]	408.2565613	27.55190656	1.028352385	98.82349947	97.79514708	4967171	2.28E+08	2	7897	18.48211139	0.733001759	2.013722336	408.246582	408.2665405
412	408.2775574	91.53049484					1	DETECTED	408.2776 m/z @91.53 [151020OFc1_NvH-0949-CRLM-19.raw]	408.2775574	91.53049484	2.501495041	96.62898864	94.1274936	592096.5625	1.15E+08	0	7897	0.840099313	0.946334163	0.0136932	408.2677002	408.286438
413	408.3395081	92.16293772					1	DETECTED	408.3395 m/z @92.16 [151020OFc1_NvH-0949-CRLM-19.raw]	408.3395081	92.16293772	1.067434974	96.62898864	95.56155367	38069.39453	8.32E+07	0	7897	0.463694351	0.524513015	0.001606582	408.3313904	408.3484192
414	408.4091797	8.846081858					1	DETECTED	408.4092 m/z @8.85 [151020OFc1_NvH-0949-CRLM-19.raw]	408.4091797	8.846081858	2.924668679	96.43490366	93.51023499	173996.9844	8.58E+07	0	7897	0.085797999	0.740792959	34.79349552	408.4002075	408.4191589
415	408.4302368	23.06119273					1	DETECTED	408.4302 m/z @23.06 [151020OFc1_NvH-0949-CRLM-19.raw]	408.4302368	23.06119273	2.759026839	98.4757904	95.71676356	76230.48438	7.90E+07	0	7897	19.89698486	2.440137595	6.310170042	408.4202881	408.4402161
416	408.4560852	22.84707838					1	DETECTED	408.4561 m/z @22.85 [151020OFc1_NvH-0949-CRLM-19.raw]	408.4560852	22.84707838	3.332485198	98.08312409	94.75063889	162750.75	8.17E+07	0	7897	0.172351807	0.509176977	0.040031077	408.446106	408.4660645
417	408.4795227	13.10953845					1	DETECTED	408.4795 m/z @13.11 [151020OFc1_NvH-0949-CRLM-19.raw]	408.4795227	13.10953845	3.274550607	99.22544624	95.95089564	264197.1563	8.67E+07	0	7897	0.043616721	108.7055533	0.747305375	408.4696045	408.4893494
418	408.5102844	19.47029128					1	DETECTED	408.5103 m/z @19.47 [151020OFc1_NvH-0949-CRLM-19.raw]	408.5102844	19.47029128	2.777468283	96.74610207	93.96863379	56906.58594	8.11E+07	0	7897	10.64950465	3.983611256	8.142062368	408.5004578	408.519989
419	408.5302429	6.115745745					1	DETECTED	408.5302 m/z @6.12 [151020OFc1_NvH-0949-CRLM-19.raw]	408.5302429	6.115745745	4.325572331	95.79166669	91.46609436	45114.85156	8.11E+07	3	7897	0.070047712	1.011432993	1.007464892	408.5203247	408.5324097
420	408.54245	6.440923914					1	DETECTED	408.5424 m/z @6.44 [151020OFc1_NvH-0949-CRLM-19.raw]	408.54245	6.440923914	3.418118008	94.95893044	91.54081244	253500.1094	8.77E+07	3	7897	0.192784506	29.8518414	17.80595447	408.5324707	408.543396
421	408.5534058	18.89249017					1	DETECTED	408.5534 m/z @18.89 [151020OFc1_NvH-0949-CRLM-19.raw]	408.5534058	18.89249017	3.360474775	97.32675556	93.96628078	710580.5625	1.08E+08	3	7897	5.8983815	0.880838046	0.341905129	408.543457	408.563385
422	408.5683594	12.9039512					1	DETECTED	408.5684 m/z @12.90 [151020OFc1_NvH-0949-CRLM-19.raw]	408.5683594	12.9039512	4.393904738	87.89241689	83.49851215	116389.5313	8.41E+07	0	7897	0.041424448	6.225374077	1.744148487	408.5634155	408.5692444
423	408.5793152	30.73006841					1	DETECTED	408.5793 m/z @30.73 [151020OFc1_NvH-0949-CRLM-19.raw]	408.5793152	30.73006841	3.418118008	96.63946959	93.22135158	331193.625	9.14E+07	3	7897	0.039569687	0.573400429	0.541797535	408.5693359	408.5888977
424	408.5896912	35.88702945					1	DETECTED	408.5897 m/z @35.89 [151020OFc1_NvH-0949-CRLM-19.raw]	408.5896912	35.88702945	3.177382702	99.15423908	95.97685638	30036.84766	8.24E+07	0	7897	95.96555435	1.467533609	1.95557279	408.5895691	408.5996094
425	408.6096191	8.833315825					1	DETECTED	408.6096 m/z @8.83 [151020OFc1_NvH-0949-CRLM-19.raw]	408.6096191	8.833315825	1.028352385	99.64412314	98.61577075	196623.0938	8.85E+07	0	7897	0.110451643	20.15136547	33.05930851	408.5997009	408.6195068
426	408.6239319	17.20763782					1	DETECTED	408.6239 m/z @17.21 [151020OFc1_NvH-0949-CRLM-19.raw]	408.6239319	17.20763782	5.14387363	96.9285413	91.78466767	63182.82813	8.95E+07	0	7897	33.41963534	4.730484101	7.002114335	408.6196899	408.6338501
427	408.6394653	43.91702931					1	DETECTED	408.6395 m/z @43.92 [151020OFc1_NvH-0949-CRLM-19.raw]	408.6394653	43.91702931	3.360474775	94.20305163	90.84257686	52471.86719	7.80E+07	0	7897	90.74510392	1.120817458	1.24197093	408.6339722	408.6457825
428	408.7015991	33.36161441					1	DETECTED	408.7016 m/z @33.36 [151020OFc1_NvH-0949-CRLM-19.raw]	408.7015991	33.36161441	2.584295392	98.06138316	95.47708777	389504.4688	9.06E+07	2	7897	17.88072949	0.506868608	0.025744608	408.6917419	408.7115784
429	408.7217102	22.36170883					1	DETECTED	408.7217 m/z @22.36 [151020OFc1_NvH-0949-CRLM-19.raw]	408.7217102	22.36170883	2.823138773	99.21552184	96.39238306	347426.7188	9.29E+07	2	7897	8.493688673	0.522689486	82.60242522	408.7117615	408.722168
430	408.7321777	13.10065509					1	DETECTED	408.7322 m/z @13.10 [151020OFc1_NvH-0949-CRLM-19.raw]	408.7321777	13.10065509	2.777468283	98.98975141	96.21228312	448231.75	9.23E+07	4	7897	0.074821378	0.759776011	6.069612836	408.7222595	408.7350464
431	408.7450867	28.92117038					1	DETECTED	408.7451 m/z @28.92 [151020OFc1_NvH-0949-CRLM-19.raw]	408.7450867	28.92117038	3.068019337	99.41020549	96.34218616	1.04E+07	3.21E+08	2	7897	0.253858636	0.865500491	42.78166556	408.7351074	408.7550659
432	408.7632446	23.16010402					1	DETECTED	408.7632 m/z @23.16 [151020OFc1_NvH-0949-CRLM-19.raw]	408.7632446	23.16010402	3.370260231	91.9274175	88.55715727	1307198.75	1.40E+08	2	7897	22.94236647	2.020862544	1.452860565	408.7550964	408.7729492
433	408.8103638	8.846081858					1	DETECTED	408.8104 m/z @8.85 [151020OFc1_NvH-0949-CRLM-19.raw]	408.8103638	8.846081858	1.75280047	98.87527542	97.12247495	102205.3125	9.39E+07	0	7897	0.057601413	0.638586695	0.11695053	408.8003845	408.820343
434	408.8470154	35.99989539					1	DETECTED	408.8470 m/z @36.00 [151020OFc1_NvH-0949-CRLM-19.raw]	408.8470154	35.99989539	0.007517304	99.88948751	99.88197021	51626.87891	7.62E+07	0	7897	38.07469205	1.394560342	1.782954892	408.8370667	408.8504028
435	408.8605652	18.96798258					1	DETECTED	408.8606 m/z @18.97 [151020OFc1_NvH-0949-CRLM-19.raw]	408.8605652	18.96798258	0.01899644	99.96022206	99.94122562	211956.6094	9.38E+07	3	7897	0.047257173	0.59606509	38.17427146	408.850647	408.8705444
436	408.8765869	6.480823782					1	DETECTED	408.8766 m/z @6.48 [151020OFc1_NvH-0949-CRLM-19.raw]	408.8765869	6.480823782	0.050402469	98.95818075	98.90777828	128777.5625	8.11E+07	0	7897	0.210991647	2.878395713	33.41359559	408.870575	408.8771973
437	408.887207	6.80313602					1	DETECTED	408.8872 m/z @6.80 [151020OFc1_NvH-0949-CRLM-19.raw]	408.887207	6.80313602	0.007517304	99.97990687	99.97238957	590173.125	9.86E+07	3	7897	12.16765738	4.675723561	101.3865597	408.8772583	408.8971863
438	408.8981628	19.9777481					1	DETECTED	408.8982 m/z @19.98 [151020OFc1_NvH-0949-CRLM-19.raw]	408.8981628	19.9777481	0.007517304	99.5824156	99.5748983	148237.4219	8.37E+07	0	7897	0.199644846	2.572108682	0.029392102	408.8972168	408.9028931
439	408.9129028	30.78328031					1	DETECTED	408.9129 m/z @30.78 [151020OFc1_NvH-0949-CRLM-19.raw]	408.9129028	30.78328031	0.007517304	99.97990687	99.97238957	253276.1094	9.94E+07	3	7897	64.22746184	1.440319643	10.33765887	408.9029846	408.9226685
440	408.9240723	89.78955172					1	DETECTED	408.9241 m/z @89.79 [151020OFc1_NvH-0949-CRLM-19.raw]	408.9240723	89.78955172	0.007517304	99.99996502	99.99244772	102831.1797	1.02E+08	0	7897	97.24934965	0.536080999	0.089014217	408.9234619	408.9340515
441	408.9366455	22.36170883					1	DETECTED	408.9366 m/z @22.36 [151020OFc1_NvH-0949-CRLM-19.raw]	408.9366455	22.36170883	0.050402469	99.65428954	99.60388707	61130.35156	7.63E+07	0	7897	77.30278532	2.264848788	3.514538538	408.934082	408.9390564
442	408.9490967	41.35183063					1	DETECTED	408.9491 m/z @41.35 [151020OFc1_NvH-0949-CRLM-19.raw]	408.9490967	41.35183063	0.050402469	99.89994095	99.84953848	401128.1875	7.52E+07	4	7897	0.028469955	3.862391789	2.036960769	408.9391785	408.9501343
443	408.9601746	9.649073375					1	DETECTED	408.9602 m/z @9.65 [151020OFc1_NvH-0949-CRLM-19.raw]	408.9601746	9.649073375	0.007517304	99.88948751	99.88197021	470414.8125	1.16E+08	4	7897	0.113783684	2.010517778	0.724919707	408.9501953	408.9701538
444	408.9754333	12.01462805					1	DETECTED	408.9754 m/z @12.01 [151020OFc1_NvH-0949-CRLM-19.raw]	408.9754333	12.01462805	1.900013411	99.33909097	97.43907755	75070.53906	8.37E+07	0	7897	0.09730385	73.2395899	105.7440509	408.9701843	408.9787292
445	408.988739	29.34059929					1	DETECTED	408.9887 m/z @29.34 [151020OFc1_NvH-0949-CRLM-19.raw]	408.988739	29.34059929	0.029490013	99.90975128	99.88026126	233523.5625	8.38E+07	4	7897	0.123896166	1.165999353	1.630663475	408.9787598	408.9987183
446	409.0050659	33.78664056					1	DETECTED	409.0051 m/z @33.79 [151020OFc1_NvH-0949-CRLM-19.raw]	409.0050659	33.78664056	3.186988674	99.74544536	96.55845669	34949.60547	9.83E+07	0	7897	96.16401587	1.633345651	2.173331765	408.9989014	409.0050659
447	409.0151672	20.43253091					1	DETECTED	409.0152 m/z @20.43 [151020OFc1_NvH-0949-CRLM-19.raw]	409.0151672	20.43253091	0.007517304	99.90975128	99.90223397	158815.1563	8.16E+07	0	7897	42.87295508	3.85717862	3.483066477	409.0056152	409.0247498
448	409.0265808	20.67483212					1	DETECTED	409.0266 m/z @20.67 [151020OFc1_NvH-0949-CRLM-19.raw]	409.0265808	20.67483212	0.360126184	98.34920061	97.98907442	72178.98438	8.62E+07	0	7897	0.316149366	2.411776836	3.823553673	409.0254517	409.0364075
449	409.0376282	28.28495472					1	DETECTED	409.0376 m/z @28.28 [151020OFc1_NvH-0949-CRLM-19.raw]	409.0376282	28.28495472	1.918596379	96.99363032	95.07503395	49275.55859	8.22E+07	0	7897	88.45689372	1.802961044	2.605922088	409.0366516	409.040863
450	409.0508728	25.20367868					1	DETECTED	409.0509 m/z @25.20 [151020OFc1_NvH-0949-CRLM-19.raw]	409.0508728	25.20367868	0.450827603	99.87938535	99.42855775	63990.47266	8.89E+07	0	7897	73.87175164	2.403800787	3.418669791	409.0410156	409.0605469
451	409.0978088	90.25320523					1	DETECTED	409.0978 m/z @90.25 [151020OFc1_NvH-0949-CRLM-19.raw]	409.0978088	90.25320523	6.981584416	98.96868085	91.98709643	61742.66797	9.12E+07	0	7897	83.35865522	0.552331608	0.104663216	409.0885315	409.1001282
452	409.1107178	7.835464651					1	DETECTED	409.1107 m/z @7.84 [151020OFc1_NvH-0949-CRLM-19.raw]	409.1107178	7.835464651	0.007517304	99.99996502	99.99244772	68625.4375	9.85E+07	0	7897	96.97341278	16.17948217	1.841728924	409.1017151	409.1205139
453	409.1394653	91.31474708					1	DETECTED	409.1395 m/z @91.31 [151020OFc1_NvH-0949-CRLM-19.raw]	409.1394653	91.31474708	1.262285385	99.84910215	98.58681676	58393.97266	8.08E+07	0	7897	0.075615116	0.546211517	0.093085567	409.1299744	409.1435547
454	409.1536865	90.89433483					1	DETECTED	409.1537 m/z @90.89 [151020OFc1_NvH-0949-CRLM-19.raw]	409.1536865	90.89433483	5.396108175	95.4686936	90.07258543	76234.70313	7.47E+07	0	7897	0.125720376	0.808200831	0.521993482	409.1448364	409.1578064
455	409.168457	15.93003215					1	DETECTED	409.1685 m/z @15.93 [151020OFc1_NvH-0949-CRLM-19.raw]	409.168457	15.93003215	5.996170468	97.04802174	91.05185127	176936.2969	7.96E+07	0	7897	0.060053009	9.977674135	622.9760907	409.1587524	409.1783142
456	409.1912842	23.92300809					1	DETECTED	409.1913 m/z @23.92 [151020OFc1_NvH-0949-CRLM-19.raw]	409.1912842	23.92300809	0.27954153	99.81826255	99.53872102	512162.4375	1.02E+08	3	7897	28.64896086	12.27947718	13.93624992	409.1813049	409.2012634
457	409.2106323	9.649073375					1	DETECTED	409.2106 m/z @9.65 [151020OFc1_NvH-0949-CRLM-19.raw]	409.2106323	9.649073375	1.946383877	96.25426988	94.307886	372787.9688	1.07E+08	3	7897	4.545938134	11.6207182	73.55077774	409.2012939	409.214386
458	409.2243958	15.00033336					1	DETECTED	409.2244 m/z @15.00 [151020OFc1_NvH-0949-CRLM-19.raw]	409.2243958	15.00033336	2.906208976	99.9196405	97.01343152	1889646.375	1.55E+08	2	7897	0.226394459	2.434168935	0.828397831	409.214447	409.234375
459	409.2361145	26.37158055					1	DETECTED	409.2361 m/z @26.37 [151020OFc1_NvH-0949-CRLM-19.raw]	409.2361145	26.37158055	3.923180608	92.48187542	88.55869481	189830.125	9.89E+07	0	7897	7.166176085	0.524817977	0.072704078	409.2344055	409.2362366
460	409.2462463	28.84924455					1	DETECTED	409.2462 m/z @28.85 [151020OFc1_NvH-0949-CRLM-19.raw]	409.2462463	28.84924455	2.786634698	98.73952087	95.95288617	4516987.5	1.97E+08	3	7897	0.213758347	22.10821667	0.597798746	409.2362671	409.2562256
461	409.2648621	23.18834521					1	DETECTED	409.2649 m/z @23.19 [151020OFc1_NvH-0949-CRLM-19.raw]	409.2648621	23.18834521	1.789397904	95.19751959	93.40812169	602850.875	9.94E+07	0	7897	0.164965629	6.164594951	10.61913506	409.2562561	409.2666931
462	409.2767334	91.55044444					1	DETECTED	409.2767 m/z @91.55 [151020OFc1_NvH-0949-CRLM-19.raw]	409.2767334	91.55044444	0.03995851	98.08312409	98.04316558	1708048.25	9.19E+07	0	7897	0.071835279	1.443916517	0.090349943	409.2667542	409.2853699
463	409.2945251	91.31474708					1	DETECTED	409.2945 m/z @91.31 [151020OFc1_NvH-0949-CRLM-19.raw]	409.2945251	91.31474708	56.88743739	96.44598667	39.55854928	74098.35938	2.77E+07	0	7897	1.306404305	0.574522808	1.570485346	409.2876282	409.2987671
464	409.3145142	89.78955172					1	DETECTED	409.3145 m/z @89.79 [151020OFc1_NvH-0949-CRLM-19.raw]	409.3145142	89.78955172	0.491423367	98.11471825	97.62329488	254865.3594	1.05E+08	0	7897	90.51575359	0.504102448	0.018012297	409.3074646	409.3223877
465	409.3311157	90.55334698					1	DETECTED	409.3311 m/z @90.55 [151020OFc1_NvH-0949-CRLM-19.raw]	409.3311157	90.55334698	1.592764799	95.71431814	94.12155334	106010.1563	9.00E+07	0	7897	0.409093873	0.503703602	4.309711699	409.3265381	409.3400269
466	409.3493958	90.98844498					1	DETECTED	409.3494 m/z @90.99 [151020OFc1_NvH-0949-CRLM-19.raw]	409.3493958	90.98844498	3.93240769	99.95010307	96.01769538	65818.25781	8.59E+07	0	7897	0.958248624	0.55147063	0.010359532	409.3411255	409.3575439
467	409.3676758	90.40950285					1	DETECTED	409.3677 m/z @90.41 [151020OFc1_NvH-0949-CRLM-19.raw]	409.3676758	90.40950285	2.832301641	99.23561302	96.40331137	226800.9219	9.44E+07	0	7897	2.21695583	7.572463717	1.603781863	409.3580322	409.3769836
468	409.4263916	22.84707838					1	DETECTED	409.4264 m/z @22.85 [151020OFc1_NvH-0949-CRLM-19.raw]	409.4263916	22.84707838	3.534728669	98.72931233	95.19458366	110908.9219	8.65E+07	0	7897	2.350118873	2.603480517	16.13291862	409.4165039	409.4363098
469	409.4572449	14.22073606					1	DETECTED	409.4572 m/z @14.22 [151020OFc1_NvH-0949-CRLM-19.raw]	409.4572449	14.22073606	3.019411936	99.33909097	96.31967903	154187.7656	8.09E+07	0	7897	6.469453336	0.527827751	2.052074955	409.4473572	409.4606018
470	409.4707642	19.38587988					1	DETECTED	409.4708 m/z @19.39 [151020OFc1_NvH-0949-CRLM-19.raw]	409.4707642	19.38587988	1.377943869	95.58554023	94.20759636	194424.9219	8.73E+07	0	7897	9.778007883	0.582281032	0.845746334	409.4608459	409.4807434
471	409.4862366	40.93566466					1	DETECTED	409.4862 m/z @40.94 [151020OFc1_NvH-0949-CRLM-19.raw]	409.4862366	40.93566466	0.614598918	98.04010827	97.42550935	122345.7813	9.55E+07	0	7897	26.98586191	1.432634321	9.64E-04	409.480896	409.4962158
472	409.5026245	15.88072978					1	DETECTED	409.5026 m/z @15.88 [151020OFc1_NvH-0949-CRLM-19.raw]	409.5026245	15.88072978	3.068019337	99.25634213	96.18832279	73141.59375	8.54E+07	0	7897	0.299769381	5.05830964	0.633405042	409.49646	409.5125427
473	409.5256958	23.94026616					1	DETECTED	409.5257 m/z @23.94 [151020OFc1_NvH-0949-CRLM-19.raw]	409.5256958	23.94026616	3.323127627	96.4893751	93.16624747	389329.9375	9.41E+07	0	7897	12.82625429	0.768818223	0.285078507	409.5157166	409.535675
474	409.5401001	27.2126231					1	DETECTED	409.5401 m/z @27.21 [151020OFc1_NvH-0949-CRLM-19.raw]	409.5401001	27.2126231	2.943261197	96.07249924	93.12923804	225199.6563	8.61E+07	3	7897	10.10969301	0.504403296	0.430031266	409.5357056	409.5455322
475	409.555542	40.03572077					1	DETECTED	409.5555 m/z @40.04 [151020OFc1_NvH-0949-CRLM-19.raw]	409.555542	40.03572077	4.144705687	96.22274298	92.07803729	315067.7813	9.61E+07	3	7897	20.44345877	0.67663564	0.356897957	409.5456238	409.5629883
476	409.572998	30.38828903					1	DETECTED	409.5730 m/z @30.39 [151020OFc1_NvH-0949-CRLM-19.raw]	409.572998	30.38828903	2.159306556	97.11280012	94.95349356	413915.3438	9.25E+07	6	7897	0.183902727	0.835851004	0.158545882	409.5630493	409.5829163
477	409.5897827	28.67483781					1	DETECTED	409.5898 m/z @28.67 [151020OFc1_NvH-0949-CRLM-19.raw]	409.5897827	28.67483781	3.409007267	99.69525342	96.28624615	179463.3281	9.12E+07	3	7897	19.56054817	2.011760784	0.072462976	409.5830994	409.5996094
478	409.6873474	26.10266095					1	DETECTED	409.6873 m/z @26.10 [151020OFc1_NvH-0949-CRLM-19.raw]	409.6873474	26.10266095	2.713177319	95.50033089	92.78715357	127592.8672	8.22E+07	0	7897	0.398376801	3.003213145	0.050040593	409.6773987	409.6957703
479	409.7058105	18.77752					1	DETECTED	409.7058 m/z @18.78 [151020OFc1_NvH-0949-CRLM-19.raw]	409.7058105	18.77752	3.028722228	99.79745066	96.76872843	272967.9688	8.64E+07	2	7897	31.15923328	0.58722067	197.2655208	409.6958313	409.7138672
480	409.723877	26.04489898					1	DETECTED	409.7239 m/z @26.04 [151020OFc1_NvH-0949-CRLM-19.raw]	409.723877	26.04489898	3.65426523	98.18866912	94.53440389	3204150.75	1.45E+08	2	7897	0.200874373	0.519393692	1.599554978	409.7138977	409.7338257
481	409.7370605	26.18274133					1	DETECTED	409.7371 m/z @26.18 [151020OFc1_NvH-0949-CRLM-19.raw]	409.7370605	26.18274133	5.922656483	71.96033646	66.03767998	168901.1406	8.14E+07	0	7897	16.54140295	1.954565381	1.144832073	409.7339172	409.737915
482	409.7479248	28.88093554					1	DETECTED	409.7479 m/z @28.88 [151020OFc1_NvH-0949-CRLM-19.raw]	409.7479248	28.88093554	2.43680987	98.75012311	96.31331324	1036063.688	1.14E+08	2	7897	0.220508895	0.875585951	2.77428975	409.7379761	409.7575073
483	409.7659607	23.23276988					1	DETECTED	409.7660 m/z @23.23 [151020OFc1_NvH-0949-CRLM-19.raw]	409.7659607	23.23276988	2.934056288	91.96192308	89.02786679	159718.5313	8.70E+07	0	7897	0.124238356	3.0238726	0.024927608	409.7581482	409.7736511
484	409.8358154	15.9180544					1	DETECTED	409.8358 m/z @15.92 [151020OFc1_NvH-0949-CRLM-19.raw]	409.8358154	15.9180544	0.007517304	99.17463066	99.16711335	145912.2656	8.16E+07	0	7897	0.09337278	0.856055146	null	409.8258972	409.8457947
485	409.8575134	16.66712122					1	DETECTED	409.8575 m/z @16.67 [151020OFc1_NvH-0949-CRLM-19.raw]	409.8575134	16.66712122	0.007517304	99.97990687	99.97238957	749737.25	9.46E+07	3	7897	0.130258404	1.154004423	0.118216439	409.8479004	409.8674927
486	409.8744202	27.25549984					1	DETECTED	409.8744 m/z @27.26 [151020OFc1_NvH-0949-CRLM-19.raw]	409.8744202	27.25549984	0.007517304	99.72524297	99.71772566	258309.6094	8.49E+07	0	7897	0.035857479	0.505121842	2.452866475	409.8675232	409.8843384
487	409.8943787	11.89496846					1	DETECTED	409.8944 m/z @11.89 [151020OFc1_NvH-0949-CRLM-19.raw]	409.8943787	11.89496846	0.007517304	99.97990687	99.97238957	776612.6875	1.06E+08	3	7897	0.150778447	1.152227431	112.5041706	409.8843994	409.9043274
488	409.9065857	5.359648418					1	DETECTED	409.9066 m/z @5.36 [151020OFc1_NvH-0949-CRLM-19.raw]	409.9065857	5.359648418	0.050402469	99.87938535	99.82898288	282556.0625	9.13E+07	3	7897	25.02366327	41.71616427	9.915623411	409.9043884	409.9163818
489	409.9266968	35.19170638					1	DETECTED	409.9267 m/z @35.19 [151020OFc1_NvH-0949-CRLM-19.raw]	409.9266968	35.19170638	0.007517304	99.99996502	99.99244772	542565.9375	9.93E+07	3	7897	0.700568498	13.87315293	0.234009866	409.9167175	409.936676
490	409.9393616	42.06380986					1	DETECTED	409.9394 m/z @42.06 [151020OFc1_NvH-0949-CRLM-19.raw]	409.9393616	42.06380986	0.14546677	99.98966481	99.84419804	271027.1563	9.49E+07	3	7897	2.599706689	1.510135893	14.06065097	409.9367065	409.9493103
491	409.9525452	15.31115947					1	DETECTED	409.9525 m/z @15.31 [151020OFc1_NvH-0949-CRLM-19.raw]	409.9525452	15.31115947	0.007517304	99.98966481	99.98214751	74377.29688	8.41E+07	0	7897	0.060050174	6.873860886	0.007574551	409.9493713	409.9553528
492	409.9654236	11.05343426					1	DETECTED	409.9654 m/z @11.05 [151020OFc1_NvH-0949-CRLM-19.raw]	409.9654236	11.05343426	0.007517304	99.99996502	99.99244772	2077846.875	1.22E+08	4	7897	0.252660457	1.441810522	0.818725763	409.9554443	409.9753723
493	409.9820862	11.07709227					1	DETECTED	409.9821 m/z @11.08 [151020OFc1_NvH-0949-CRLM-19.raw]	409.9820862	11.07709227	3.332485198	99.74544536	96.41296016	124848.2109	7.53E+07	0	7897	0.080902026	0.55807251	0.639334821	409.9754333	409.9856567
494	409.9956665	0.370271983					1	DETECTED	409.9957 m/z @0.37 [151020OFc1_NvH-0949-CRLM-19.raw]	409.9956665	0.370271983	0.007517304	99.97039046	99.96287316	189691.0313	9.35E+07	0	7897	0.629639146	2.555790436	2.431665537	409.9858704	410.0055237
495	410.0205383	89.86168019					1	DETECTED	410.0205 m/z @89.86 [151020OFc1_NvH-0949-CRLM-19.raw]	410.0205383	89.86168019	2.963120553	98.94757042	95.98444987	85306.92188	8.19E+07	0	7897	4221.989359	2.70253212	2160.114212	410.0108032	410.0301514
496	410.061615	90.4349967					1	DETECTED	410.0616 m/z @90.43 [151020OFc1_NvH-0949-CRLM-19.raw]	410.061615	90.4349967	0.071733677	99.72524297	99.65350929	82026.71094	8.64E+07	0	7897	17.79241758	1.000453191	0.02586229	410.0518799	410.0644531
497	410.0745239	49.31105175					1	DETECTED	410.0745 m/z @49.31 [151020OFc1_NvH-0949-CRLM-19.raw]	410.0745239	49.31105175	0.007517304	99.5824156	99.5748983	88830.83594	7.98E+07	0	7897	0.289190498	1.017844885	1.033004447	410.0650024	410.0782471
498	410.0883789	24.04244851					1	DETECTED	410.0884 m/z @24.04 [151020OFc1_NvH-0949-CRLM-19.raw]	410.0883789	24.04244851	0.124409783	99.59252799	99.4681182	313533.4375	1.03E+08	6	7897	1.239843126	0.788886379	4.979210434	410.0784912	410.098175
499	410.1125793	91.71501176					1	DETECTED	410.1126 m/z @91.72 [151020OFc1_NvH-0949-CRLM-19.raw]	410.1125793	91.71501176	0.007517304	99.98966481	99.98214751	46328.33984	8.64E+07	0	7897	0.030525923	0.516983376	0.039285699	410.1029968	410.1208496
500	410.1320801	91.25629347					1	DETECTED	410.1321 m/z @91.26 [151020OFc1_NvH-0949-CRLM-19.raw]	410.1320801	91.25629347	0.8397708	99.79745066	98.95767986	97069.88281	9.17E+07	0	7897	0.216960346	0.541067312	0.034022372	410.1221313	410.1365662
501	410.1471558	92.38674545					1	DETECTED	410.1472 m/z @92.39 [151020OFc1_NvH-0949-CRLM-19.raw]	410.1471558	92.38674545	0.01899644	97.48258321	97.46358677	317178.5	8.44E+07	0	7897	0.131562563	0.541837309	0.221131844	410.1378784	410.1559753
502	410.1663513	90.65380224					1	DETECTED	410.1664 m/z @90.65 [151020OFc1_NvH-0949-CRLM-19.raw]	410.1663513	90.65380224	4.494297157	98.83367829	94.33938113	79388.67969	7.69E+07	0	7897	0.60042148	1.163175753	0.128695895	410.1590271	410.1747131
503	410.1853027	19.10914773					1	DETECTED	410.1853 m/z @19.11 [151020OFc1_NvH-0949-CRLM-19.raw]	410.1853027	19.10914773	3.458311223	92.83100512	89.37269389	159020.4219	8.04E+07	0	7897	72.08162906	15.83622403	2.308633212	410.1757202	410.1861877
504	410.1968384	20.39882867					1	DETECTED	410.1968 m/z @20.40 [151020OFc1_NvH-0949-CRLM-19.raw]	410.1968384	20.39882867	2.795751551	99.45128338	96.65553183	929087.125	1.01E+08	4	7897	0.183821436	1.589695806	0.510163345	410.1868591	410.2068176
505	410.2073059	18.77752					1	DETECTED	410.2073 m/z @18.78 [151020OFc1_NvH-0949-CRLM-19.raw]	410.2073059	18.77752	2.97244362	98.46563271	95.49318909	192608.0625	9.09E+07	0	7897	39.06814054	2.207803555	20.2078599	410.2068481	410.2118225
506	410.2218323	36.9374843					1	DETECTED	410.2218 m/z @36.94 [151020OFc1_NvH-0949-CRLM-19.raw]	410.2218323	36.9374843	2.501495041	99.76649668	97.26500164	4213447	2.99E+08	4	7897	0.207671376	0.517123945	0.025384956	410.211853	410.231781
507	410.2383423	42.88394892					1	DETECTED	410.2383 m/z @42.88 [151020OFc1_NvH-0949-CRLM-19.raw]	410.2383423	42.88394892	2.445990942	97.21919056	94.77319962	689871.25	1.31E+08	3	7897	11.42190389	3.543459144	1.723538341	410.2318726	410.2483215
508	410.2496033	28.83190874					1	DETECTED	410.2496 m/z @28.83 [151020OFc1_NvH-0949-CRLM-19.raw]	410.2496033	28.83190874	3.236113257	45.07616174	41.84004848	197135.3125	4.90E+07	0	7897	0.160556727	1.061868084	0.022100842	410.2483521	410.2507935
509	410.2608337	35.19170638					1	DETECTED	410.2608 m/z @35.19 [151020OFc1_NvH-0949-CRLM-19.raw]	410.2608337	35.19170638	2.649138503	98.37048377	95.72134527	490602.4688	1.23E+08	3	7897	11.58253098	1.167233726	2.825859729	410.2508545	410.270813
510	410.2805176	91.55044444					1	DETECTED	410.2805 m/z @91.55 [151020OFc1_NvH-0949-CRLM-19.raw]	410.2805176	91.55044444	3.962032965	96.09419247	92.13215951	340333.9688	8.76E+07	0	7897	49.53528048	1.285242759	0.007626077	410.271637	410.2904663
511	410.290802	89.78955172					1	DETECTED	410.2908 m/z @89.79 [151020OFc1_NvH-0949-CRLM-19.raw]	410.290802	89.78955172	11.09815273	96.9074604	85.80930767	119419.75	6.99E+07	0	7897	80.0553839	0.513933681	0.026921314	410.2905273	410.2997437
512	410.3106689	91.55044444					1	DETECTED	410.3107 m/z @91.55 [151020OFc1_NvH-0949-CRLM-19.raw]	410.3106689	91.55044444	30.64810926	99.29776457	68.64965531	134067.4375	5.28E+07	0	7897	1.015074084	0.899731562	1.211974424	410.3013611	410.3172913
513	410.3288879	45.47331972					1	DETECTED	410.3289 m/z @45.47 [151020OFc1_NvH-0949-CRLM-19.raw]	410.3288879	45.47331972	1.535492648	99.87938535	98.3438927	30841.47852	9.49E+07	0	7897	90.43379728	1.119125583	1.238251167	410.321991	410.3382568
514	410.3490295	35.07696143					1	DETECTED	410.3490 m/z @35.08 [151020OFc1_NvH-0949-CRLM-19.raw]	410.3490295	35.07696143	6.537018463	98.75012311	92.21310465	57270.26953	8.33E+07	0	7897	84.18755524	1.615509617	2.004491902	410.3397217	410.3578796
515	410.4229126	23.91127686					1	DETECTED	410.4229 m/z @23.91 [151020OFc1_NvH-0949-CRLM-19.raw]	410.4229126	23.91127686	3.437592102	99.98966481	96.55207271	293556.7188	1.01E+08	0	7897	0.888947979	1.459596356	2.13501602	410.4131165	410.4328918
516	410.4475708	20.39882867					1	DETECTED	410.4476 m/z @20.40 [151020OFc1_NvH-0949-CRLM-19.raw]	410.4475708	20.39882867	0.029490013	99.44109813	99.41160811	976971.375	8.75E+07	0	7897	0.10011533	3.198847246	1.55660928	410.4377747	410.4574585
517	410.4613953	20.66143032					1	DETECTED	410.4614 m/z @20.66 [151020OFc1_NvH-0949-CRLM-19.raw]	410.4613953	20.66143032	4.802752035	86.36368471	81.56093267	142616.6094	9.01E+07	0	7897	0.15484095	3.803677145	1.502960737	410.4577637	410.4623718
518	410.4724121	36.9775779					1	DETECTED	410.4724 m/z @36.98 [151020OFc1_NvH-0949-CRLM-19.raw]	410.4724121	36.9775779	3.215988738	97.56947001	94.35348127	3702349	1.68E+08	0	7897	0.185879885	0.512614804	0.016068609	410.4624329	410.4823914
519	410.4842529	10.97184181					1	DETECTED	410.4843 m/z @10.97 [151020OFc1_NvH-0949-CRLM-19.raw]	410.4842529	10.97184181	3.028722228	38.74585984	35.71713761	49194.05078	3.31E+07	0	7897	0.070552014	2.248306679	517.7950492	410.4825134	410.4848022
520	410.4948425	17.18133829					1	DETECTED	410.4948 m/z @17.18 [151020OFc1_NvH-0949-CRLM-19.raw]	410.4948425	17.18133829	3.038065717	94.53293943	91.49487372	160703.6875	8.73E+07	0	7897	0.129132753	0.614625634	0.024255862	410.4848633	410.5047913
521	410.5196533	19.12794332					1	DETECTED	410.5197 m/z @19.13 [151020OFc1_NvH-0949-CRLM-19.raw]	410.5196533	19.12794332	0.329995553	99.15423908	98.82424353	176685.6406	7.95E+07	0	7897	0.103098188	0.877969772	1.816076478	410.5098267	410.5296021
522	410.5351868	22.16709247					1	DETECTED	410.5352 m/z @22.17 [151020OFc1_NvH-0949-CRLM-19.raw]	410.5351868	22.16709247	3.876420945	75.56465225	71.68823131	89210.75781	7.60E+07	0	7897	12.5147861	2.559759576	0.005134574	410.5296631	410.5385132
523	410.5485229	20.76318328					1	DETECTED	410.5485 m/z @20.76 [151020OFc1_NvH-0949-CRLM-19.raw]	410.5485229	20.76318328	3.077206938	97.14377445	94.06656752	1327435.625	1.11E+08	3	7897	4.166051426	0.753959172	0.156546885	410.5385437	410.5585022
524	410.5592957	19.53272612					1	DETECTED	410.5593 m/z @19.53 [151020OFc1_NvH-0949-CRLM-19.raw]	410.5592957	19.53272612	3.142947678	98.6675028	95.52455513	364920.7813	9.64E+07	3	7897	16.01296428	0.570577658	0.246359671	410.5585327	410.5684814
525	410.5785217	13.57499354					1	DETECTED	410.5785 m/z @13.57 [151020OFc1_NvH-0949-CRLM-19.raw]	410.5785217	13.57499354	2.538448499	98.97945163	96.44100313	1003838.125	1.16E+08	3	7897	26.8890445	1.299550181	8.776669966	410.5685425	410.5883484
526	410.5900574	24.02671139					1	DETECTED	410.5901 m/z @24.03 [151020OFc1_NvH-0949-CRLM-19.raw]	410.5900574	24.02671139	2.7682002	99.20557987	96.43737967	196096.4844	8.96E+07	0	7897	0.834254977	0.521504914	10.71651184	410.5885315	410.5999146
527	410.6427307	35.81159727					1	DETECTED	410.6427 m/z @35.81 [151020OFc1_NvH-0949-CRLM-19.raw]	410.6427307	35.81159727	3.506645823	95.52180561	92.01515979	133921.625	8.15E+07	0	7897	1.343262551	1.634743695	0.010607833	410.6332703	410.6524658
528	410.6983948	20.39882867					1	DETECTED	410.6984 m/z @20.40 [151020OFc1_NvH-0949-CRLM-19.raw]	410.6983948	20.39882867	1.477689293	99.34917224	97.87148294	465877.4375	8.89E+07	2	7897	0.092365889	0.543717432	352.4022952	410.6887512	410.708252
529	410.7190247	20.1072453					1	DETECTED	410.7190 m/z @20.11 [151020OFc1_NvH-0949-CRLM-19.raw]	410.7190247	20.1072453	3.313245837	98.69810224	95.3848564	2336140.25	2.07E+08	2	7897	17.43353825	0.636490599	0.64180528	410.7091675	410.7290039
530	410.7373962	22.25548732					1	DETECTED	410.7374 m/z @22.26 [151020OFc1_NvH-0949-CRLM-19.raw]	410.7373962	22.25548732	0.259152519	97.45717723	97.19802471	478971	1.05E+08	2	7897	0.139152272	0.971573088	1.781231173	410.7290344	410.747345
531	410.7499084	18.99063854					1	DETECTED	410.7499 m/z @18.99 [151020OFc1_NvH-0949-CRLM-19.raw]	410.7499084	18.99063854	3.702731195	98.6675028	94.96477161	198998.2188	9.56E+07	0	7897	7.021298425	1.967568031	11.85016895	410.7475281	410.7579651
532	410.7680054	19.69980959					1	DETECTED	410.7680 m/z @19.70 [151020OFc1_NvH-0949-CRLM-19.raw]	410.7680054	19.69980959	3.418118008	98.35954214	94.94142413	257779.2031	7.84E+07	0	7897	0.166248245	0.519468367	0.907582195	410.7583008	410.7773743
533	410.8201904	28.5389703					1	DETECTED	410.8202 m/z @28.54 [151020OFc1_NvH-0949-CRLM-19.raw]	410.8201904	28.5389703	1.630787653	99.64412314	98.01333549	157480.5156	8.14E+07	0	7897	0.079485139	2.999878722	0.881911162	410.8105164	410.8300781
534	410.8409119	41.50693948					1	DETECTED	410.8409 m/z @41.51 [151020OFc1_NvH-0949-CRLM-19.raw]	410.8409119	41.50693948	0.007517304	99.97039046	99.96287316	341340.0313	7.87E+07	5	7897	0.075603875	0.503163244	0.009615342	410.8309326	410.8508911
535	410.8542786	19.10914773					1	DETECTED	410.8543 m/z @19.11 [151020OFc1_NvH-0949-CRLM-19.raw]	410.8542786	19.10914773	0.082329159	99.76649668	99.68416752	32418.83789	8.79E+07	0	7897	3.925518457	2.70440805	8.030729637	410.8509521	410.8578796
536	410.8679199	20.69716939					1	DETECTED	410.8679 m/z @20.70 [151020OFc1_NvH-0949-CRLM-19.raw]	410.8679199	20.69716939	0.007517304	99.92982815	99.92231084	134266.0469	8.66E+07	0	7897	9.427675652	2.41328633	0.209514586	410.8580933	410.8726807
537	410.8826904	20.71499635					1	DETECTED	410.8827 m/z @20.71 [151020OFc1_NvH-0949-CRLM-19.raw]	410.8826904	20.71499635	0.007517304	99.84910215	99.84158484	508385.0313	9.98E+07	0	7897	4.112019481	0.626057478	0.037461918	410.8727112	410.8926086
538	410.8983154	10.77072899					1	DETECTED	410.8983 m/z @10.77 [151020OFc1_NvH-0949-CRLM-19.raw]	410.8983154	10.77072899	0.007517304	99.90975128	99.90223397	448192.4688	1.01E+08	3	7897	8.812992315	2.901133695	11.47082676	410.8927002	410.9014282
539	410.911438	39.08294959					1	DETECTED	410.9114 m/z @39.08 [151020OFc1_NvH-0949-CRLM-19.raw]	410.911438	39.08294959	0.007517304	99.98966481	99.98214751	2389028.75	1.41E+08	3	7897	0.148838615	0.64615239	0.008162118	410.9014587	410.9214172
540	410.9496765	14.08030884					1	DETECTED	410.9497 m/z @14.08 [151020OFc1_NvH-0949-CRLM-19.raw]	410.9496765	14.08030884	0.007517304	99.99996502	99.99244772	443937.0313	9.24E+07	0	7897	0.108730696	23.53232809	0.080281759	410.9397278	410.9595642
541	410.9732056	36.99523005					1	DETECTED	410.9732 m/z @37.00 [151020OFc1_NvH-0949-CRLM-19.raw]	410.9732056	36.99523005	0.061004276	99.81826255	99.75725827	610604.5	9.25E+07	0	7897	0.15102699	0.518375223	0.060121236	410.9632874	410.9830322
542	410.9907532	36.04373203					1	DETECTED	410.9908 m/z @36.04 [151020OFc1_NvH-0949-CRLM-19.raw]	410.9907532	36.04373203	0.007517304	98.6675028	98.6599855	409020.9688	1.01E+08	4	7897	0.042567531	0.867582937	0.003032988	410.9832764	411.0007324
543	411.0014954	11.3212522					1	DETECTED	411.0015 m/z @11.32 [151020OFc1_NvH-0949-CRLM-19.raw]	411.0014954	11.3212522	0.176791302	98.25217457	98.07538327	37967.16406	8.85E+07	0	7897	8.8031694	4.49647201	0.021850259	411.000946	411.0111084
544	411.0211182	28.50419794					1	DETECTED	411.0211 m/z @28.50 [151020OFc1_NvH-0949-CRLM-19.raw]	411.0211182	28.50419794	3.534728669	98.51165249	94.97692383	87380.04688	7.95E+07	0	7897	7.45126587	1.860645143	5.677084659	411.0111694	411.0310974
545	411.0413208	41.47865417					1	DETECTED	411.0413 m/z @41.48 [151020OFc1_NvH-0949-CRLM-19.raw]	411.0413208	41.47865417	3.437592102	99.31832029	95.88072819	448117.875	8.40E+07	0	7897	0.09142945	1.131949302	0.660081222	411.0313721	411.0511169
546	411.0534058	65.41915407					1	DETECTED	411.0534 m/z @65.42 [151020OFc1_NvH-0949-CRLM-19.raw]	411.0534058	65.41915407	0.007517304	99.42064477	99.41312747	59345.62891	8.63E+07	0	7897	1.157548844	0.741467642	0.256934917	411.0513306	411.0632935
547	411.0744629	43.91702931					1	DETECTED	411.0745 m/z @43.92 [151020OFc1_NvH-0949-CRLM-19.raw]	411.0744629	43.91702931	0.007517304	99.99996502	99.99244772	44454.83984	8.10E+07	0	7897	99.45859167	1.144984044	1.288738252	411.0645447	411.0836792
548	411.11026	26.09361697					1	DETECTED	411.1103 m/z @26.09 [151020OFc1_NvH-0949-CRLM-19.raw]	411.11026	26.09361697	0.007517304	99.98966481	99.98214751	26243.32227	8.03E+07	0	7897	76.6375067	1.840038958	3.000386208	411.1038208	411.1118774
549	411.1222229	90.27342124					1	DETECTED	411.1222 m/z @90.27 [151020OFc1_NvH-0949-CRLM-19.raw]	411.1222229	90.27342124	0.289620715	99.73535773	99.44573701	820853.5625	1.43E+08	0	7897	2.373642113	0.513879917	6.740458758	411.1130676	411.1318054
550	411.1559448	89.80898299					1	DETECTED	411.1559 m/z @89.81 [151020OFc1_NvH-0949-CRLM-19.raw]	411.1559448	89.80898299	0.583296353	98.146853	97.56355665	138741.5469	8.93E+07	0	7897	91.65166935	0.509882194	0.019190696	411.1460571	411.1656494
551	411.1660767	43.00019611					1	DETECTED	411.1661 m/z @43.00 [151020OFc1_NvH-0949-CRLM-19.raw]	411.1660767	43.00019611	0.007517304	99.98966481	99.98214751	26348.27344	8.02E+07	0	7897	89.27945264	1.165739116	1.34205725	411.1660767	411.1730042
552	411.1830444	28.19663063					1	DETECTED	411.1830 m/z @28.20 [151020OFc1_NvH-0949-CRLM-19.raw]	411.1830444	28.19663063	4.413514707	99.43113175	95.01761704	1063665.875	1.07E+08	2	7897	0.174970742	1.231673787	1.400824745	411.1731873	411.1927795
553	411.197052	15.97509389					1	DETECTED	411.1971 m/z @15.98 [151020OFc1_NvH-0949-CRLM-19.raw]	411.197052	15.97509389	3.153634997	97.44624393	94.29260893	117561.9609	8.75E+07	0	7897	1.194583558	8.098403823	15.3248494	411.1930542	411.1976013
554	411.2076111	28.26070884					1	DETECTED	411.2076 m/z @28.26 [151020OFc1_NvH-0949-CRLM-19.raw]	411.2076111	28.26070884	2.878294359	99.0820605	96.20376615	2752902	1.82E+08	3	7897	1.522327911	11.59389419	0.093990305	411.1976624	411.2175903
555	411.2209473	20.16322327					1	DETECTED	411.2209 m/z @20.16 [151020OFc1_NvH-0949-CRLM-19.raw]	411.2209473	20.16322327	3.941578781	99.00029743	95.05871865	878546.375	1.33E+08	3	7897	0.808868288	1.198452151	1.085042288	411.2176208	411.2212524
556	411.2312622	24.15882818					1	DETECTED	411.2313 m/z @24.16 [151020OFc1_NvH-0949-CRLM-19.raw]	411.2312622	24.15882818	3.058600785	99.64412314	96.58552235	1805660.625	1.58E+08	3	7897	0.184925085	0.551988648	0.380004705	411.221283	411.2358398
557	411.2458496	39.09457085					1	DETECTED	411.2458 m/z @39.09 [151020OFc1_NvH-0949-CRLM-19.raw]	411.2458496	39.09457085	2.482938126	98.59466217	96.11172405	2031288.375	1.32E+08	2	7897	0.125163639	0.561772408	0.188494453	411.2358704	411.2558289
558	411.2565613	91.36586709					1	DETECTED	411.2566 m/z @91.37 [151020OFc1_NvH-0949-CRLM-19.raw]	411.2565613	91.36586709	2.639895074	94.93982673	92.29993165	89924.48438	9.72E+07	0	7897	1.319889657	0.520244995	1.549130038	411.2558594	411.2594604
559	411.2694702	19.71421629					1	DETECTED	411.2695 m/z @19.71 [151020OFc1_NvH-0949-CRLM-19.raw]	411.2694702	19.71421629	3.028722228	92.55128495	89.52256273	129629.7266	7.80E+07	0	7897	71.76152072	2.79280044	333.0384612	411.259491	411.2792664
560	411.2931824	91.39082921					1	DETECTED	411.2932 m/z @91.39 [151020OFc1_NvH-0949-CRLM-19.raw]	411.2931824	91.39082921	1.687251285	98.73952087	97.05226958	60291.16797	6.44E+07	0	7897	1.907321423	0.540960973	0.070460723	411.2835999	411.2981873
561	411.3105469	91.42197283					1	DETECTED	411.3105 m/z @91.42 [151020OFc1_NvH-0949-CRLM-19.raw]	411.3105469	91.42197283	15.56449004	94.02611387	78.46162382	85184.28125	8.90E+07	0	7897	1.055940106	0.517164694	1.174645464	411.3018188	411.3174744
562	411.3286438	90.55334698					1	DETECTED	411.3286 m/z @90.55 [151020OFc1_NvH-0949-CRLM-19.raw]	411.3286438	90.55334698	26.9730739	95.4156399	68.442566	114414.2891	6.69E+07	0	7897	0.015668581	0.51089821	13.69385692	411.3204956	411.3309326
563	411.3466187	90.40950285					1	DETECTED	411.3466 m/z @90.41 [151020OFc1_NvH-0949-CRLM-19.raw]	411.3466187	90.40950285	5.503282227	92.55128495	87.04800273	126456.625	1.00E+08	0	7897	1.185999729	0.507060207	null	411.3373718	411.3540649
564	411.3651733	90.40950285					1	DETECTED	411.3652 m/z @90.41 [151020OFc1_NvH-0949-CRLM-19.raw]	411.3651733	90.40950285	3.245415471	92.45254241	89.20712694	127568.0234	8.54E+07	0	7897	75.58410717	0.512190857	0.01947937	411.3555908	411.3746643
565	411.3828125	90.40950285					1	DETECTED	411.3828 m/z @90.41 [151020OFc1_NvH-0949-CRLM-19.raw]	411.3828125	90.40950285	3.93240769	99.99996502	96.06755733	85134.29688	9.66E+07	0	7897	50.93842386	0.555450881	0.029472371	411.3755493	411.3927917
566	411.4283447	11.17077232					1	DETECTED	411.4283 m/z @11.17 [151020OFc1_NvH-0949-CRLM-19.raw]	411.4283447	11.17077232	1.706063675	98.37048377	96.6644201	195433.9688	8.56E+07	0	7897	0.32475889	0.894506404	5.707467573	411.418396	411.4382629
567	411.4425659	41.50693948					1	DETECTED	411.4426 m/z @41.51 [151020OFc1_NvH-0949-CRLM-19.raw]	411.4425659	41.50693948	3.487898417	97.44624393	93.95834551	152076.25	8.44E+07	0	7897	25.64302323	1.442902025	1.875926063	411.4383545	411.448822
568	411.4589539	15.80948085					1	DETECTED	411.4590 m/z @15.81 [151020OFc1_NvH-0949-CRLM-19.raw]	411.4589539	15.80948085	3.153634997	99.38964935	96.23601435	312858.4375	8.76E+07	0	7897	1.820213338	0.56896952	5.630456165	411.4491272	411.4689331
569	411.4736328	22.88797381					1	DETECTED	411.4736 m/z @22.89 [151020OFc1_NvH-0949-CRLM-19.raw]	411.4736328	22.88797381	3.105254507	98.67776108	95.57250657	186632.9063	8.16E+07	0	7897	9.326498363	0.505624125	0.008838505	411.4689636	411.4812622
570	411.491333	36.01613194					1	DETECTED	411.4913 m/z @36.02 [151020OFc1_NvH-0949-CRLM-19.raw]	411.491333	36.01613194	1.320328093	99.15423908	97.83391099	195920.7344	9.23E+07	0	7897	7.214771082	1.835114891	0.088652156	411.4813538	411.5012817
571	411.522522	19.71421629					1	DETECTED	411.5225 m/z @19.71 [151020OFc1_NvH-0949-CRLM-19.raw]	411.522522	19.71421629	3.048913482	97.34860926	94.29969578	128268.1016	8.09E+07	0	7897	5.177013809	5.650774497	6.733287208	411.5129395	411.5320129
572	411.5420837	28.26070884					1	DETECTED	411.5421 m/z @28.26 [151020OFc1_NvH-0949-CRLM-19.raw]	411.5420837	28.26070884	3.058600785	97.72885972	94.67025893	1940199.875	1.08E+08	0	7897	0.140659353	0.511700677	0.014285351	411.5321655	411.552063
573	411.5523987	23.55708277					1	DETECTED	411.5524 m/z @23.56 [151020OFc1_NvH-0949-CRLM-19.raw]	411.5523987	23.55708277	4.635483367	61.82571511	57.19023174	406425.375	6.98E+07	0	7897	4.230640893	3.605348378	0.308082977	411.5520935	411.555481
574	411.5654907	24.14285316					1	DETECTED	411.5655 m/z @24.14 [151020OFc1_NvH-0949-CRLM-19.raw]	411.5654907	24.14285316	3.245415471	98.35954214	95.11412666	1252697.125	1.12E+08	3	7897	0.190109809	1.213934173	1.621111257	411.5555115	411.57547
575	411.5800476	39.08294959					1	DETECTED	411.5800 m/z @39.08 [151020OFc1_NvH-0949-CRLM-19.raw]	411.5800476	39.08294959	3.625215198	99.72524297	96.10002777	616004.625	9.48E+07	3	7897	0.127932131	0.511682389	0.15787553	411.5755005	411.5899658
576	411.592041	53.75675403					1	DETECTED	411.5920 m/z @53.76 [151020OFc1_NvH-0949-CRLM-19.raw]	411.592041	53.75675403	0.738625921	93.60971444	92.87108852	157309.3906	8.99E+07	3	7897	0.16094566	0.995133769	0.725556015	411.5900879	411.6020203
577	411.6848755	28.21105747					1	DETECTED	411.6849 m/z @28.21 [151020OFc1_NvH-0949-CRLM-19.raw]	411.6848755	28.21105747	4.953313008	91.7998502	86.84653719	447024.9375	9.17E+07	0	7897	0.22646388	0.675610706	0.021835589	411.6748962	411.6943054
578	411.7059326	29.72695076					1	DETECTED	411.7059 m/z @29.73 [151020OFc1_NvH-0949-CRLM-19.raw]	411.7059326	29.72695076	3.553784643	95.77009172	92.21630707	551101.625	8.92E+07	0	7897	0.189628623	0.691763328	0.059994367	411.6959534	411.7062378
579	411.7162476	21.96756745					1	DETECTED	411.7162 m/z @21.97 [151020OFc1_NvH-0949-CRLM-19.raw]	411.7162476	21.96756745	2.326402597	99.11312095	96.78671836	4294342.5	1.95E+08	2	7897	0.190965462	1.119098221	0.06943384	411.7062683	411.7261963
580	411.7314453	36.60310028					1	DETECTED	411.7314 m/z @36.60 [151020OFc1_NvH-0949-CRLM-19.raw]	411.7314453	36.60310028	2.887623275	95.3941737	92.50655043	277925.6563	9.79E+07	2	7897	27.21925699	1.124788415	0.012210719	411.7262573	411.741394
581	411.7444153	29.70059686					1	DETECTED	411.7444 m/z @29.70 [151020OFc1_NvH-0949-CRLM-19.raw]	411.7444153	29.70059686	2.279479768	84.53742934	82.25794957	76578.36719	8.35E+07	0	7897	6.677810608	1.724895491	2.362582452	411.7416687	411.7481079
582	411.7582397	27.58186066					1	DETECTED	411.7582 m/z @27.58 [151020OFc1_NvH-0949-CRLM-19.raw]	411.7582397	27.58186066	1.640151537	99.03088627	97.39073474	2867099.25	1.34E+08	2	7897	0.214773207	1.20065738	1.128927898	411.7484741	411.7680969
583	411.7746277	3.409007267					1	DETECTED	411.7746 m/z @3.41 [151020OFc1_NvH-0949-CRLM-19.raw]	411.7746277	3.409007267	3.323127627	94.04385973	90.7207321	279482.0938	7.51E+07	2	7897	0.091790997	60.63651084	0.817044748	411.7686157	411.7846069
584	411.8544312	13.11853207					1	DETECTED	411.8544 m/z @13.12 [151020OFc1_NvH-0949-CRLM-19.raw]	411.8544312	13.11853207	0.007517304	99.72524297	99.71772566	174272.625	8.52E+07	3	7897	12.53013009	0.906077042	7.999151651	411.8446655	411.8626404
585	411.8727112	25.23369543					1	DETECTED	411.8727 m/z @25.23 [151020OFc1_NvH-0949-CRLM-19.raw]	411.8727112	25.23369543	0.029490013	99.90975128	99.88026126	1184031.5	1.07E+08	3	7897	3.116323178	1.042331635	0.012752525	411.8630676	411.8826904
586	411.8868408	27.73872114					1	DETECTED	411.8868 m/z @27.74 [151020OFc1_NvH-0949-CRLM-19.raw]	411.8868408	27.73872114	0.007517304	99.97990687	99.97238957	193115.4063	8.45E+07	0	7897	18.38577603	2.475946016	0.028963033	411.8827209	411.8900452
587	411.9000549	24.1898823					1	DETECTED	411.9001 m/z @24.19 [151020OFc1_NvH-0949-CRLM-19.raw]	411.9000549	24.1898823	0.007517304	99.99996502	99.99244772	425358.7813	1.04E+08	3	7897	15.94818162	0.711562394	0.096002526	411.8900757	411.9100342
588	411.9143677	39.06808325					1	DETECTED	411.9144 m/z @39.07 [151020OFc1_NvH-0949-CRLM-19.raw]	411.9143677	39.06808325	0.029490013	99.96022206	99.93073205	218676.2344	9.16E+07	0	7897	4.049421884	0.684714065	0.007300663	411.9100647	411.9241638
589	411.9259644	53.67521937					1	DETECTED	411.9260 m/z @53.68 [151020OFc1_NvH-0949-CRLM-19.raw]	411.9259644	53.67521937	0.01899644	99.99996502	99.98096858	141671.0313	9.07E+07	0	7897	42.61441078	0.999825491	3.96E-04	411.9243774	411.9359436
590	411.9468994	17.13083052					1	DETECTED	411.9469 m/z @17.13 [151020OFc1_NvH-0949-CRLM-19.raw]	411.9468994	17.13083052	0.007517304	99.99996502	99.99244772	115281.6406	7.76E+07	0	7897	0.07090565	3.084081993	0.006880187	411.9369507	411.9568481
591	411.9709473	5.763706011					1	DETECTED	411.9709 m/z @5.76 [151020OFc1_NvH-0949-CRLM-19.raw]	411.9709473	5.763706011	2.658165428	99.82845228	97.17028686	136688.8594	8.35E+07	0	7897	8.497036011	11.79130125	51.76351316	411.9610291	411.9761658
592	411.9861755	30.31494013					1	DETECTED	411.9862 m/z @30.31 [151020OFc1_NvH-0949-CRLM-19.raw]	411.9861755	30.31494013	0.007517304	99.24624449	99.23872719	336432.75	8.74E+07	4	7897	18.51639782	1.080641737	0.142894986	411.9762268	411.9961243
593	412.0064697	25.77122482					1	DETECTED	412.0065 m/z @25.77 [151020OFc1_NvH-0949-CRLM-19.raw]	412.0064697	25.77122482	0.007517304	95.72503244	95.71751513	78152.60156	7.92E+07	0	7897	27.1695487	2.081888464	3.156545255	411.9966125	412.0134888
594	412.0235596	29.45752695					1	DETECTED	412.0236 m/z @29.46 [151020OFc1_NvH-0949-CRLM-19.raw]	412.0235596	29.45752695	1.00841743	99.47172471	98.46330728	209504.3281	9.32E+07	0	7897	0.111605504	2.89776569	0.929462455	412.0136414	412.0335388
595	412.0838318	14.88793284					1	DETECTED	412.0838 m/z @14.89 [151020OFc1_NvH-0949-CRLM-19.raw]	412.0838318	14.88793284	0.340047158	99.17463066	98.8345835	72451.80469	8.23E+07	0	7897	0.162038037	3.396871053	0.741935975	412.0740051	412.0934448
596	412.1257629	90.13553792					1	DETECTED	412.1258 m/z @90.14 [151020OFc1_NvH-0949-CRLM-19.raw]	412.1257629	90.13553792	1.077147901	96.23321769	95.15606979	257339.625	9.78E+07	0	7897	0.444709064	0.511957182	16.70903521	412.1159058	412.1347046
597	412.1425171	92.42447873					1	DETECTED	412.1425 m/z @92.42 [151020OFc1_NvH-0949-CRLM-19.raw]	412.1425171	92.42447873	7.178150758	98.41346672	91.23531596	124574.9219	8.41E+07	0	7897	0.155971311	20.71880568	0.685278405	412.1370544	412.1503601
598	412.1606445	92.37759692					1	DETECTED	412.1606 m/z @92.38 [151020OFc1_NvH-0949-CRLM-19.raw]	412.1606445	92.37759692	6.065238407	99.47172471	93.4064863	98069.48438	9.72E+07	0	7897	1.846138197	11.68360391	0.059565823	412.1549072	412.1702881
599	412.1824036	47.91184245					1	DETECTED	412.1824 m/z @47.91 [151020OFc1_NvH-0949-CRLM-19.raw]	412.1824036	47.91184245	0.687491632	98.63639541	97.94890378	314315.8438	1.01E+08	2	7897	7.376841467	0.519725618	26.840637	412.1728516	412.1837158
600	412.1937256	25.40797469					1	DETECTED	412.1937 m/z @25.41 [151020OFc1_NvH-0949-CRLM-19.raw]	412.1937256	25.40797469	3.437592102	98.68793171	95.2503396	1858958.125	1.11E+08	2	7897	0.171113374	0.513511816	1.721637479	412.1837463	412.2037048
601	412.206665	25.20367868					1	DETECTED	412.2067 m/z @25.20 [151020OFc1_NvH-0949-CRLM-19.raw]	412.206665	25.20367868	3.283783523	99.17463066	95.89084713	696661.8125	9.56E+07	0	7897	0.160271042	0.503345418	0.016947559	412.2037354	412.2078857
602	412.217926	21.95786154					1	DETECTED	412.2179 m/z @21.96 [151020OFc1_NvH-0949-CRLM-19.raw]	412.217926	21.95786154	2.740672884	97.86921236	95.12853948	1943231.375	1.28E+08	2	7897	0.170706871	0.510077938	6.7398865	412.2079468	412.221405
603	412.2314148	26.40405476					1	DETECTED	412.2314 m/z @26.40 [151020OFc1_NvH-0949-CRLM-19.raw]	412.2314148	26.40405476	2.859807095	99.71506375	96.85525666	1.38E+07	3.05E+08	3	7897	0.16002864	1.586063156	1.704983384	412.2214355	412.241394
604	412.2428894	17.31304774					1	DETECTED	412.2429 m/z @17.31 [151020OFc1_NvH-0949-CRLM-19.raw]	412.2428894	17.31304774	2.924668679	99.81826255	96.89359387	1584023.75	1.12E+08	2	7897	0.169333003	15.86111845	162.5952286	412.2414246	412.2528687
605	412.254364	90.00090164					1	DETECTED	412.2544 m/z @90.00 [151020OFc1_NvH-0949-CRLM-19.raw]	412.254364	90.00090164	2.823138773	99.53329764	96.71015887	1550563.5	1.50E+08	2	7897	62.24709449	0.502413507	0.018410935	412.2528992	412.2640686
606	412.2701721	89.78955172					1	DETECTED	412.2702 m/z @89.79 [151020OFc1_NvH-0949-CRLM-19.raw]	412.2701721	89.78955172	3.332485198	94.32410031	90.99161511	158211.5938	8.36E+07	0	7897	87.8329908	0.515271021	0.028558419	412.2645264	412.2799377
607	412.2908325	89.95493765					1	DETECTED	412.2908 m/z @89.95 [151020OFc1_NvH-0949-CRLM-19.raw]	412.2908325	89.95493765	8.359675251	93.91443015	85.5547549	59702.64453	7.81E+07	0	7897	64.1153356	0.524654042	0.049322828	412.2809448	412.2956238
608	412.3059387	91.57053406					1	DETECTED	412.3059 m/z @91.57 [151020OFc1_NvH-0949-CRLM-19.raw]	412.3059387	91.57053406	16.57794754	92.69411258	76.11616505	225773.75	8.23E+07	0	7897	0.456066227	1.044636672	0.936179364	412.2999878	412.3155823
609	412.3267212	90.9038247					1	DETECTED	412.3267 m/z @90.90 [151020OFc1_NvH-0949-CRLM-19.raw]	412.3267212	90.9038247	6.401097277	92.41385741	86.01276013	57602.16797	7.60E+07	0	7897	0.059929875	0.508934816	25.16258604	412.3171997	412.3365784
610	412.3415833	91.66240135					1	DETECTED	412.3416 m/z @91.66 [151020OFc1_NvH-0949-CRLM-19.raw]	412.3415833	91.66240135	9.103400102	98.27352645	89.17012634	45319.97266	8.31E+07	0	7897	0.139783051	0.54003879	9.90E-04	412.3380432	412.3505554
611	412.378479	90.55334698					1	DETECTED	412.3785 m/z @90.55 [151020OFc1_NvH-0949-CRLM-19.raw]	412.378479	90.55334698	3.712071006	99.55293899	95.84086798	62915.38672	9.13E+07	0	7897	70.02721944	0.551816328	0.019479611	412.3685303	412.3876953
612	412.4147339	90.55334698					1	DETECTED	412.4147 m/z @90.55 [151020OFc1_NvH-0949-CRLM-19.raw]	412.4147339	90.55334698	2.344691954	99.73535773	97.39066578	237351.5625	9.09E+07	0	7897	62.96851773	0.504188306	7.532550295	412.4049377	412.4247131
613	412.4639282	10.249362					1	DETECTED	412.4639 m/z @10.25 [151020OFc1_NvH-0949-CRLM-19.raw]	412.4639282	10.249362	3.304023172	97.53655734	94.23253417	258106.9063	8.56E+07	0	7897	0.121795654	6.870880233	0.021239881	412.4540405	412.4737549
614	412.4792786	12.6985266					1	DETECTED	412.4793 m/z @12.70 [151020OFc1_NvH-0949-CRLM-19.raw]	412.4792786	12.6985266	2.667400839	97.97636275	95.30896191	59486.55469	7.76E+07	0	7897	23.75010434	10.03740878	0.233679659	412.473938	412.4833679
615	412.4935303	42.58634565					1	DETECTED	412.4935 m/z @42.59 [151020OFc1_NvH-0949-CRLM-19.raw]	412.4935303	42.58634565	1.291564093	99.55293899	98.26137489	256596.9688	8.16E+07	0	7897	0.250705476	0.622661954	0.260469322	412.4836426	412.5033569
616	412.5275574	16.31088756					1	DETECTED	412.5276 m/z @16.31 [151020OFc1_NvH-0949-CRLM-19.raw]	412.5275574	16.31088756	3.162760236	87.65563618	84.49287595	59189.76172	8.50E+07	0	7897	14.09113272	4.721123638	0.056559421	412.5176086	412.5320129
617	412.5422668	11.61631177					1	DETECTED	412.5423 m/z @11.62 [151020OFc1_NvH-0949-CRLM-19.raw]	412.5422668	11.61631177	3.095858491	95.99684161	92.90098312	608765.5	9.07E+07	3	7897	0.376057452	1.572296516	91.94244421	412.5323486	412.5451355
618	412.5551453	13.84891128					1	DETECTED	412.5551 m/z @13.85 [151020OFc1_NvH-0949-CRLM-19.raw]	412.5551453	13.84891128	2.823138773	99.66411214	96.84097336	1.84E+07	4.55E+08	3	7897	0.193658571	1.088265903	1.015147214	412.5452271	412.5651245
619	412.5653076	26.40405476					1	DETECTED	412.5653 m/z @26.40 [151020OFc1_NvH-0949-CRLM-19.raw]	412.5653076	26.40405476	3.468868938	98.24179342	94.77292449	9633130	1.95E+08	3	7897	0.139029517	1.315792055	1.602729044	412.565155	412.5752869
620	412.5761414	38.24746367					1	DETECTED	412.5761 m/z @38.25 [151020OFc1_NvH-0949-CRLM-19.raw]	412.5761414	38.24746367	2.981743559	97.33771792	94.35597436	1825179.25	1.09E+08	3	7897	0.208657153	0.531275525	0.959083695	412.5753174	412.5860901
621	412.5917664	29.73981322					1	DETECTED	412.5918 m/z @29.74 [151020OFc1_NvH-0949-CRLM-19.raw]	412.5917664	29.73981322	1.194719669	99.21552184	98.02080217	648039.1875	9.47E+07	0	7897	0.094429784	0.516468049	0.645908647	412.5861511	412.6015015
622	412.6150208	25.04051839					1	DETECTED	412.6150 m/z @25.04 [151020OFc1_NvH-0949-CRLM-19.raw]	412.6150208	25.04051839	2.906208976	77.65578888	74.74957991	39151.32813	9.30E+07	3	7897	73.19253174	1.780923285	2.568507685	412.6055298	412.6150818
623	412.6254578	29.42695227					1	DETECTED	412.6255 m/z @29.43 [151020OFc1_NvH-0949-CRLM-19.raw]	412.6254578	29.42695227	0.050402469	98.41346672	98.36306425	123919.8516	8.77E+07	0	7897	0.109315581	2.826935296	0.19384119	412.6155396	412.631134
624	412.6950989	25.42286788					1	DETECTED	412.6951 m/z @25.42 [151020OFc1_NvH-0949-CRLM-19.raw]	412.6950989	25.42286788	2.981743559	96.10470491	93.12296135	726349.9375	8.62E+07	2	7897	0.090221993	0.505330862	2.249998857	412.6851501	412.7049561
625	412.7077942	17.69192233					1	DETECTED	412.7078 m/z @17.69 [151020OFc1_NvH-0949-CRLM-19.raw]	412.7077942	17.69192233	3.351376472	86.70281179	83.35143532	153752.2188	8.88E+07	0	7897	0.310385432	0.508490804	0.430558703	412.7052002	412.7090454
626	412.7190552	21.8869478					1	DETECTED	412.7191 m/z @21.89 [151020OFc1_NvH-0949-CRLM-19.raw]	412.7190552	21.8869478	4.674691408	99.81826255	95.14357114	354086.4063	9.61E+07	2	7897	24.63364062	0.933553234	13.59731635	412.7090759	412.7190857
627	412.7290955	22.21726239					1	DETECTED	412.7291 m/z @22.22 [151020OFc1_NvH-0949-CRLM-19.raw]	412.7290955	22.21726239	0.879716452	99.42064477	98.54092832	3687488	1.60E+08	2	7897	0.258391308	25.20937888	1.524053702	412.7191162	412.7390747
628	412.7405396	11.42419111					1	DETECTED	412.7405 m/z @11.42 [151020OFc1_NvH-0949-CRLM-19.raw]	412.7405396	11.42419111	4.048984083	92.80798065	88.75899657	610725.1875	1.07E+08	0	7897	0.168451738	1.980765843	1.712501537	412.7391357	412.7434082
629	412.753418	27.66575543					1	DETECTED	412.7534 m/z @27.67 [151020OFc1_NvH-0949-CRLM-19.raw]	412.753418	27.66575543	1.798491657	95.53270958	93.73421792	6052078	2.20E+08	2	7897	0.230781432	0.519803309	0.032346702	412.7434387	412.7633972
630	412.7712097	11.18440607					1	DETECTED	412.7712 m/z @11.18 [151020OFc1_NvH-0949-CRLM-19.raw]	412.7712097	11.18440607	3.351376472	99.25634213	95.90496566	456946.0625	9.31E+07	0	7897	0.176512542	0.514846791	0.03250807	412.7635193	412.7809448
631	412.8052979	33.52958106					1	DETECTED	412.8053 m/z @33.53 [151020OFc1_NvH-0949-CRLM-19.raw]	412.8052979	33.52958106	1.116299259	99.63404647	98.51774721	45771.25391	8.76E+07	0	7897	42.30980879	1.665421019	1.687059906	412.7954712	412.8152466
632	412.828949	30.73006841					1	DETECTED	412.8289 m/z @30.73 [151020OFc1_NvH-0949-CRLM-19.raw]	412.828949	30.73006841	0.113924472	99.99996502	99.88604055	297121.25	9.00E+07	0	7897	0.097386833	0.55847617	0.331341094	412.8190308	412.8389282
633	412.8539124	13.31027548					1	DETECTED	412.8539 m/z @13.31 [151020OFc1_NvH-0949-CRLM-19.raw]	412.8539124	13.31027548	1.00841743	99.98966481	98.98124738	64255.28516	9.44E+07	3	7897	3.441072182	16.06751107	0.026719443	412.8522339	412.8563538
634	412.866394	10.37217548					1	DETECTED	412.8664 m/z @10.37 [151020OFc1_NvH-0949-CRLM-19.raw]	412.866394	10.37217548	0.007517304	99.99996502	99.99244772	189305.75	8.73E+07	0	7897	0.141250852	0.565633914	1.917363473	412.8564453	412.8666077
635	412.8766174	11.61631177					1	DETECTED	412.8766 m/z @11.62 [151020OFc1_NvH-0949-CRLM-19.raw]	412.8766174	11.61631177	0.03995851	99.97990687	99.93994836	394946.8125	1.08E+08	3	7897	2.993066802	0.608529307	0.785578797	412.8666382	412.8779297
636	412.8879395	13.82567234					1	DETECTED	412.8879 m/z @13.83 [151020OFc1_NvH-0949-CRLM-19.raw]	412.8879395	13.82567234	0.007517304	99.99996502	99.99244772	1.19E+07	3.12E+08	3	7897	0.1835014	10.37211559	22.95098248	412.8779602	412.8979187
637	412.9032288	16.41182035					1	DETECTED	412.9032 m/z @16.41 [151020OFc1_NvH-0949-CRLM-19.raw]	412.9032288	16.41182035	0.007517304	99.57262385	99.56510654	7841504	2.50E+08	3	7897	10.10467383	0.813074591	145.7581987	412.8979492	412.9131775
638	412.9259338	29.73981322					1	DETECTED	412.9259 m/z @29.74 [151020OFc1_NvH-0949-CRLM-19.raw]	412.9259338	29.73981322	0.208099153	99.98966481	99.78156566	310540.25	8.98E+07	0	7897	0.111512491	0.50332223	0.041006438	412.9160767	412.9359131
639	412.9396667	8.301954734					1	DETECTED	412.9397 m/z @8.30 [151020OFc1_NvH-0949-CRLM-19.raw]	412.9396667	8.301954734	0.007517304	99.99996502	99.99244772	98119.53125	9.62E+07	3	7897	2.493983762	1.440399408	0.044959345	412.9361877	412.949646
640	412.95047	21.33088936					1	DETECTED	412.9505 m/z @21.33 [151020OFc1_NvH-0949-CRLM-19.raw]	412.95047	21.33088936	0.007517304	99.64412314	99.63660584	78317.82813	8.83E+07	0	7897	21.92808263	2.969959644	6.422320553	412.949707	412.9604492
641	412.9715881	24.55198004					1	DETECTED	412.9716 m/z @24.55 [151020OFc1_NvH-0949-CRLM-19.raw]	412.9715881	24.55198004	0.380155501	99.68486816	99.30471266	1384906.25	1.03E+08	0	7897	0.378116425	0.511150536	0.015491101	412.9616699	412.9815063
642	412.9831543	39.93770918					1	DETECTED	412.9832 m/z @39.94 [151020OFc1_NvH-0949-CRLM-19.raw]	412.9831543	39.93770918	0.124409783	98.13595724	98.01154746	198126.5156	8.88E+07	0	7897	19.75614065	1.432365116	4.351698709	412.9815979	412.9931335
643	412.9994812	43.93094948					1	DETECTED	412.9995 m/z @43.93 [151020OFc1_NvH-0949-CRLM-19.raw]	412.9994812	43.93094948	2.335598788	98.68793171	96.35233292	62192.79688	8.22E+07	4	7897	68.49817126	1.077004053	1.213562894	412.9932251	413.0076904
644	413.0178528	7.527761593					1	DETECTED	413.0179 m/z @7.53 [151020OFc1_NvH-0949-CRLM-19.raw]	413.0178528	7.527761593	0.390148887	99.26669652	98.87654763	118461.9375	9.06E+07	0	7897	0.153520672	0.693573017	62.8076328	413.0078735	413.0189514
645	413.0289612	30.76420582					1	DETECTED	413.0290 m/z @30.76 [151020OFc1_NvH-0949-CRLM-19.raw]	413.0289612	30.76420582	0.869704033	98.12530741	97.25560338	296407.75	8.76E+07	0	7897	0.123816731	3.19562147	38.93517829	413.0189819	413.0387878
646	413.0559082	82.70962838					1	DETECTED	413.0559 m/z @82.71 [151020OFc1_NvH-0949-CRLM-19.raw]	413.0559082	82.70962838	0.299703905	99.80794177	99.50823786	53342.96484	8.35E+07	0	7897	1.123680272	0.536292387	0.446013213	413.0462646	413.0592346
647	413.0693054	90.13553792					1	DETECTED	413.0693 m/z @90.14 [151020OFc1_NvH-0949-CRLM-19.raw]	413.0693054	90.13553792	0.007517304	99.97039046	99.96287316	124788.2891	9.65E+07	0	7897	18.09345384	0.552862416	0.004436934	413.0595398	413.0786438
648	413.0921326	91.28538476					1	DETECTED	413.0921 m/z @91.29 [151020OFc1_NvH-0949-CRLM-19.raw]	413.0921326	91.28538476	2.501495041	98.22031643	95.71882139	65949.50781	8.55E+07	0	7897	0.098832832	0.519614946	1.126900328	413.0821838	413.1020203
649	413.1064453	90.92279322					1	DETECTED	413.1064 m/z @90.92 [151020OFc1_NvH-0949-CRLM-19.raw]	413.1064453	90.92279322	0.029490013	97.05880693	97.02931692	55643.71484	8.23E+07	0	7897	0.107465338	0.533753937	7.45E-04	413.1031799	413.1157227
650	413.1187134	91.64134522					1	DETECTED	413.1187 m/z @91.64 [151020OFc1_NvH-0949-CRLM-19.raw]	413.1187134	91.64134522	42.68471561	92.472682	49.78796639	34604.95313	6.87E+07	0	7897	0.134780638	0.508490543	0.016981087	413.1166687	413.1190186
651	413.1453857	92.41385741					1	DETECTED	413.1454 m/z @92.41 [151020OFc1_NvH-0949-CRLM-19.raw]	413.1453857	92.41385741	4.840043244	98.60542474	93.7653815	60561.875	1.09E+08	0	7897	2.08247232	0.521751769	0.697296114	413.136261	413.1506042
652	413.1609802	90.00090164					1	DETECTED	413.1610 m/z @90.00 [151020OFc1_NvH-0949-CRLM-19.raw]	413.1609802	90.00090164	6.43094519	98.44482007	92.01387488	195815.5156	8.29E+07	0	7897	0.125742509	0.504205449	0.014431975	413.1513977	413.1706238
653	413.1813965	17.64427075					1	DETECTED	413.1814 m/z @17.64 [151020OFc1_NvH-0949-CRLM-19.raw]	413.1813965	17.64427075	3.205195122	99.05143614	95.84624102	183849.2656	8.72E+07	0	7897	0.136002634	11.38606787	0.590170149	413.1717834	413.1898499
654	413.1998596	28.44193382					1	DETECTED	413.1999 m/z @28.44 [151020OFc1_NvH-0949-CRLM-19.raw]	413.1998596	28.44193382	1.798491657	97.8906327	96.09214105	536933.8125	9.82E+07	3	7897	0.116765803	2.01236219	3.505778255	413.1898804	413.2098389
655	413.210907	26.70838879					1	DETECTED	413.2109 m/z @26.71 [151020OFc1_NvH-0949-CRLM-19.raw]	413.210907	26.70838879	4.953313008	92.12081677	87.16750376	237573.7031	8.81E+07	0	7897	15.16138015	2.688623378	0.004801922	413.2099304	413.2115479
656	413.2215576	13.82567234					1	DETECTED	413.2216 m/z @13.83 [151020OFc1_NvH-0949-CRLM-19.raw]	413.2215576	13.82567234	2.97244362	99.68486816	96.71242454	4563744	2.12E+08	4	7897	0.216650383	9.122803002	82.43698768	413.2115784	413.2272644
657	413.2372742	16.39095376					1	DETECTED	413.2373 m/z @16.39 [151020OFc1_NvH-0949-CRLM-19.raw]	413.2372742	16.39095376	2.963120553	98.28417599	95.32105543	5804861.5	2.55E+08	2	7897	0.154679785	0.751788995	0.724732992	413.2272949	413.2472534
658	413.253479	91.75779878					1	DETECTED	413.2535 m/z @91.76 [151020OFc1_NvH-0949-CRLM-19.raw]	413.253479	91.75779878	2.722383444	99.98966481	97.26728137	3595076.25	1.77E+08	2	7897	64.22385683	0.546257731	0.002112359	413.2472839	413.2634277
659	413.2637939	33.54507888					1	DETECTED	413.2638 m/z @33.55 [151020OFc1_NvH-0949-CRLM-19.raw]	413.2637939	33.54507888	0.007517304	99.99996502	99.99244772	251361.7188	1.00E+08	3	7897	80.2615965	1.445006094	2.563167698	413.2635193	413.2737732
660	413.2739868	11.11039466					1	DETECTED	413.2740 m/z @11.11 [151020OFc1_NvH-0949-CRLM-19.raw]	413.2739868	11.11039466	3.048913482	91.56047379	88.51156031	73388.08594	8.52E+07	0	7897	4.622528532	6.570757965	1.143436047	413.2738037	413.2839661
661	413.2894897	91.29501198					1	DETECTED	413.2895 m/z @91.30 [151020OFc1_NvH-0949-CRLM-19.raw]	413.2894897	91.29501198	1.75280047	92.74928701	90.99648654	62738.53516	6.02E+07	0	7897	0.823325945	0.508437703	0.006950873	413.2839966	413.2938232
662	413.304718	90.55334698					1	DETECTED	413.3047 m/z @90.55 [151020OFc1_NvH-0949-CRLM-19.raw]	413.304718	90.55334698	4.464803969	95.29024959	90.82544562	131055.0391	7.26E+07	0	7897	1.126110382	0.509223951	0.01207012	413.2958374	413.3130188
663	413.3260498	90.55334698					1	DETECTED	413.3260 m/z @90.55 [151020OFc1_NvH-0949-CRLM-19.raw]	413.3260498	90.55334698	11.48906935	98.07242661	86.58335725	129450.6484	9.01E+07	0	7897	1.336188155	0.503109524	2.572317807	413.3174438	413.3337097
664	413.3445129	90.40950285					1	DETECTED	413.3445 m/z @90.41 [151020OFc1_NvH-0949-CRLM-19.raw]	413.3445129	90.40950285	4.62504221	99.4815516	94.85650939	149634.25	8.87E+07	0	7897	0.723800418	0.509745766	10.76703483	413.3357239	413.3522949
665	413.3626099	90.40950285					1	DETECTED	413.3626 m/z @90.41 [151020OFc1_NvH-0949-CRLM-19.raw]	413.3626099	90.40950285	0.007517304	99.99996502	99.99244772	90083.67969	8.69E+07	0	7897	null	0.540514271	0.012242574	413.3558655	413.3724976
666	413.4187622	7.504970062					1	DETECTED	413.4188 m/z @7.50 [151020OFc1_NvH-0949-CRLM-19.raw]	413.4187622	7.504970062	0.799688145	96.11551521	95.31582707	84272.36719	9.34E+07	0	7897	0.117456792	0.653329755	7.160096702	413.408783	413.4195557
667	413.4297485	30.81226381					1	DETECTED	413.4297 m/z @30.81 [151020OFc1_NvH-0949-CRLM-19.raw]	413.4297485	30.81226381	3.153634997	98.48595491	95.33231991	110132.6797	8.09E+07	0	7897	6.215425487	1.908764284	0.111733616	413.4198608	413.4353943
668	413.4455566	20.03637252					1	DETECTED	413.4456 m/z @20.04 [151020OFc1_NvH-0949-CRLM-19.raw]	413.4455566	20.03637252	3.534728669	99.20557987	95.6708512	154005.4375	7.55E+07	0	7897	0.185139297	2.722067847	0.470435354	413.4356995	413.4485168
669	413.4585266	14.18317044					1	DETECTED	413.4585 m/z @14.18 [151020OFc1_NvH-0949-CRLM-19.raw]	413.4585266	14.18317044	2.223978741	99.15423908	96.93026034	1109866.5	1.09E+08	4	7897	11.86636069	24.81108488	35.07268834	413.4486084	413.4685059
670	413.4729309	24.51238688					1	DETECTED	413.4729 m/z @24.51 [151020OFc1_NvH-0949-CRLM-19.raw]	413.4729309	24.51238688	3.095858491	99.76649668	96.67063819	692871.5625	1.09E+08	3	7897	0.104415616	0.507443301	1.481125159	413.4685364	413.4828491
671	413.4897461	29.51067872					1	DETECTED	413.4897 m/z @29.51 [151020OFc1_NvH-0949-CRLM-19.raw]	413.4897461	29.51067872	3.332485198	97.15456849	93.82208329	87717.76563	8.27E+07	0	7897	22.66027734	2.04750084	3.760328713	413.4830017	413.4995117
672	413.515686	17.61215673					1	DETECTED	413.5157 m/z @17.61 [151020OFc1_NvH-0949-CRLM-19.raw]	413.515686	17.61215673	3.274550607	99.36878023	96.09422962	146823.7656	8.45E+07	0	7897	0.050006538	0.536428089	1.778061139	413.5057373	413.5239563
673	413.5343628	28.4185554					1	DETECTED	413.5344 m/z @28.42 [151020OFc1_NvH-0949-CRLM-19.raw]	413.5343628	28.4185554	2.991014	91.29501198	88.30399798	387016.5938	9.20E+07	0	7897	0.173206543	0.516740114	0.94628575	413.5244446	413.5442505
674	413.5452271	19.5847094					1	DETECTED	413.5452 m/z @19.58 [151020OFc1_NvH-0949-CRLM-19.raw]	413.5452271	19.5847094	3.351376472	39.38524873	36.03387226	172195.5313	3.79E+07	0	7897	0.085082654	1.73006346	0.009354665	413.5443726	413.5457153
675	413.5557251	13.80557043					1	DETECTED	413.5557 m/z @13.81 [151020OFc1_NvH-0949-CRLM-19.raw]	413.5557251	13.80557043	3.215988738	99.09263994	95.8766512	1063259.125	1.13E+08	3	7897	3.926217534	1.57684187	0.761662839	413.5457458	413.5611877
676	413.571228	16.39095376					1	DETECTED	413.5712 m/z @16.39 [151020OFc1_NvH-0949-CRLM-19.raw]	413.571228	16.39095376	3.000222041	97.11280012	94.11257808	2115444	1.31E+08	3	7897	0.157592384	0.528340431	53.80398505	413.5613098	413.5812073
677	413.5908203	31.2953642					1	DETECTED	413.5908 m/z @31.30 [151020OFc1_NvH-0949-CRLM-19.raw]	413.5908203	31.2953642	3.019411936	97.97636275	94.95695081	125059.1406	8.31E+07	0	7897	74.95954447	1.81502462	2.720033862	413.5812378	413.6005249
678	413.6163025	8.092532283					1	DETECTED	413.6163 m/z @8.09 [151020OFc1_NvH-0949-CRLM-19.raw]	413.6163025	8.092532283	3.142947678	98.69810224	95.55515456	39519.70313	8.61E+07	0	7897	0.986619737	2.126231169	0.564211236	413.6065369	413.6229553
679	413.6977844	29.7122675					1	DETECTED	413.6978 m/z @29.71 [151020OFc1_NvH-0949-CRLM-19.raw]	413.6977844	29.7122675	3.313245837	92.48187542	89.16862958	143319.7031	8.09E+07	0	7897	9.661115119	2.073135785	1.000271654	413.6880493	413.6990356
680	413.7091064	14.18317044					1	DETECTED	413.7091 m/z @14.18 [151020OFc1_NvH-0949-CRLM-19.raw]	413.7091064	14.18317044	2.344691954	99.00029743	96.65560548	941084.6875	1.02E+08	4	7897	0.160018674	20.0986626	15.79985549	413.6992493	413.7190857
681	413.7201538	11.39932881					1	DETECTED	413.7202 m/z @11.40 [151020OFc1_NvH-0949-CRLM-19.raw]	413.7201538	11.39932881	3.437592102	93.6508416	90.21324949	592586.875	1.14E+08	2	7897	0.239216507	39.01118458	19.1109985	413.7191467	413.7301331
682	413.7323303	22.18043828					1	DETECTED	413.7323 m/z @22.18 [151020OFc1_NvH-0949-CRLM-19.raw]	413.7323303	22.18043828	3.644914881	88.09673551	84.45182062	418065.0625	9.34E+07	0	7897	0.221573583	2.113960505	23.31813952	413.7301636	413.7353516
683	413.7453918	25.32158004					1	DETECTED	413.7454 m/z @25.32 [151020OFc1_NvH-0949-CRLM-19.raw]	413.7453918	25.32158004	2.584295392	99.1235167	96.5392213	1470534.875	1.06E+08	4	7897	0.190743437	0.598712809	0.141200503	413.7355347	413.7553406
684	413.7572021	27.68278005					1	DETECTED	413.7572 m/z @27.68 [151020OFc1_NvH-0949-CRLM-19.raw]	413.7572021	27.68278005	4.907443231	91.67264702	86.76520379	655905.75	1.30E+08	0	7897	0.165408205	0.828324481	1.282724284	413.7554016	413.7573853
685	413.767395	16.15349353					1	DETECTED	413.7674 m/z @16.15 [151020OFc1_NvH-0949-CRLM-19.raw]	413.767395	16.15349353	3.351376472	97.85842278	94.50704631	1102629.25	1.19E+08	2	7897	15.54465389	0.751736021	1.909722528	413.7574158	413.776886
686	413.7852173	23.16010402					1	DETECTED	413.7852 m/z @23.16 [151020OFc1_NvH-0949-CRLM-19.raw]	413.7852173	23.16010402	1.368338209	92.38674545	91.01840724	124682.5781	9.24E+07	0	7897	0.049934896	2.835197258	496.785048	413.7775574	413.7947388
687	413.8407593	32.48942172					1	DETECTED	413.8408 m/z @32.49 [151020OFc1_NvH-0949-CRLM-19.raw]	413.8407593	32.48942172	0.007517304	99.9196405	99.91212319	115098.9844	8.63E+07	0	7897	26.01523266	1.893830922	4.350934605	413.8308105	413.8507385
688	413.8703918	9.526278948					1	DETECTED	413.8704 m/z @9.53 [151020OFc1_NvH-0949-CRLM-19.raw]	413.8703918	9.526278948	1.086955642	99.97990687	98.89295123	260735.8594	9.17E+07	0	7897	19.02627041	1.613160761	103.667707	413.8604431	413.8746643
689	413.8846741	26.40405476					1	DETECTED	413.8847 m/z @26.40 [151020OFc1_NvH-0949-CRLM-19.raw]	413.8846741	26.40405476	0.007517304	99.99996502	99.99244772	5090494.5	1.51E+08	3	7897	0.151487715	0.509950084	1.219622783	413.8747253	413.8946533
690	413.8953552	19.01421375					1	DETECTED	413.8954 m/z @19.01 [151020OFc1_NvH-0949-CRLM-19.raw]	413.8953552	19.01421375	0.238779635	99.98966481	99.75088518	66977.4375	9.09E+07	0	7897	91.66437979	2.585862637	4.172596011	413.8946838	413.8955078
691	413.9055176	16.39095376					1	DETECTED	413.9055 m/z @16.39 [151020OFc1_NvH-0949-CRLM-19.raw]	413.9055176	16.39095376	0.007517304	99.96022206	99.95270476	526666.8125	1.06E+08	3	7897	2.321725216	0.738825414	173.6496447	413.8955383	413.9154663
692	413.9169617	89.86168019					1	DETECTED	413.9170 m/z @89.86 [151020OFc1_NvH-0949-CRLM-19.raw]	413.9169617	89.86168019	0.430683986	99.99996502	99.56928103	136365.25	1.12E+08	0	7897	12.25434424	0.553907632	0.113244404	413.9155579	413.9269409
693	413.9359741	19.9777481					1	DETECTED	413.9360 m/z @19.98 [151020OFc1_NvH-0949-CRLM-19.raw]	413.9359741	19.9777481	0.071733677	99.98966481	99.91793114	46925.12891	8.28E+07	0	7897	0.378640584	2.791952878	4.64073239	413.9271851	413.9415894
694	413.9515991	33.58191979					1	DETECTED	413.9516 m/z @33.58 [151020OFc1_NvH-0949-CRLM-19.raw]	413.9515991	33.58191979	0.007517304	99.93984469	99.93232738	353823.8438	7.95E+07	0	7897	0.516867722	0.505873355	0.013004729	413.9416199	413.9542236
695	413.9642334	10.86329502					1	DETECTED	413.9642 m/z @10.86 [151020OFc1_NvH-0949-CRLM-19.raw]	413.9642334	10.86329502	0.01899644	99.34917224	99.3301758	2469190.25	1.48E+08	4	7897	0.279877495	1.295628911	0.55303295	413.9543152	413.9742126
696	413.9833374	43.59559687					1	DETECTED	413.9833 m/z @43.60 [151020OFc1_NvH-0949-CRLM-19.raw]	413.9833374	43.59559687	0.218371834	99.92982815	99.71145631	268832.4688	8.59E+07	0	7897	0.176547601	1.429779013	0.008369297	413.9742432	413.9858398
697	413.9961853	25.32158004					1	DETECTED	413.9962 m/z @25.32 [151020OFc1_NvH-0949-CRLM-19.raw]	413.9961853	25.32158004	0.007517304	99.5824156	99.5748983	1293526.875	1.06E+08	4	7897	0.114156424	5.211286344	18.72817955	413.9862366	414.006134
698	414.0085144	40.28530332					1	DETECTED	414.0085 m/z @40.29 [151020OFc1_NvH-0949-CRLM-19.raw]	414.0085144	40.28530332	0.155935161	99.93984469	99.78390953	32263.85156	8.28E+07	0	7897	82.76256342	1.213515224	1.753395231	414.0063782	414.0184937
699	414.0531616	71.44484065					1	DETECTED	414.0532 m/z @71.44 [151020OFc1_NvH-0949-CRLM-19.raw]	414.0531616	71.44484065	4.703395274	99.97990687	95.2765116	102090.9141	9.37E+07	0	7897	2.386428336	0.601690509	2.293317173	414.0431824	414.0631104
700	414.0769653	35.94412082					1	DETECTED	414.0770 m/z @35.94 [151020OFc1_NvH-0949-CRLM-19.raw]	414.0769653	35.94412082	0.007517304	99.51267482	99.50515752	41746.37891	7.75E+07	0	7897	48.92379988	1.395253224	1.784439451	414.0670776	414.079834
701	414.0903015	89.96388321					1	DETECTED	414.0903 m/z @89.96 [151020OFc1_NvH-0949-CRLM-19.raw]	414.0903015	89.96388321	0.583296353	98.625835	98.04253864	3431086.5	1.25E+08	0	7897	0.140047556	2.162718299	2.459381974	414.0803528	414.1002197
702	414.1407166	90.35957478					1	DETECTED	414.1407 m/z @90.36 [151020OFc1_NvH-0949-CRLM-19.raw]	414.1407166	90.35957478	1.825990946	94.66264633	92.83665539	156993.4219	8.89E+07	0	7897	0.060597851	0.853850291	0.838295758	414.1312561	414.1506042
703	414.1612549	90.97004494					1	DETECTED	414.1613 m/z @90.97 [151020OFc1_NvH-0949-CRLM-19.raw]	414.1612549	90.97004494	2.566076689	96.06163886	93.49556217	48136.58984	7.29E+07	0	7897	0.019642284	0.528797315	0.854243866	414.1517639	414.164032
704	414.1742554	91.45093299					1	DETECTED	414.1743 m/z @91.45 [151020OFc1_NvH-0949-CRLM-19.raw]	414.1742554	91.45093299	1.165573686	95.2285616	94.06298791	296017.9688	8.45E+07	0	7897	0.385988793	1.397899639	0.804663354	414.1643372	414.1838379
705	414.1850281	53.59602441					1	DETECTED	414.1850 m/z @53.60 [151020OFc1_NvH-0949-CRLM-19.raw]	414.1850281	53.59602441	3.49725012	98.06138316	94.56413304	60179.35156	1.20E+08	0	7897	83.57286466	0.96962308	0.875487514	414.1843567	414.1934814
706	414.2034912	18.11767559					1	DETECTED	414.2035 m/z @18.12 [151020OFc1_NvH-0949-CRLM-19.raw]	414.2034912	18.11767559	3.721439093	97.72885972	94.00742062	2325214	1.47E+08	3	7897	0.245221448	1.011897819	25.9806249	414.193512	414.2087097
707	414.218811	26.42642961					1	DETECTED	414.2188 m/z @26.43 [151020OFc1_NvH-0949-CRLM-19.raw]	414.218811	26.42642961	1.946383877	99.89994095	97.95355707	3421479.25	1.90E+08	2	7897	15.72818076	0.514071398	0.009078548	414.2088318	414.2215576
708	414.2315674	16.04617594					1	DETECTED	414.2316 m/z @16.05 [151020OFc1_NvH-0949-CRLM-19.raw]	414.2315674	16.04617594	0.573119546	99.06145659	98.48833704	4.54E+07	7.61E+08	3	7897	0.198664133	0.997959256	0.905319966	414.2216797	414.2415161
709	414.2487488	69.18300995					1	DETECTED	414.2487 m/z @69.18 [151020OFc1_NvH-0949-CRLM-19.raw]	414.2487488	69.18300995	0.799688145	99.99996502	99.20027687	6988384	5.77E+08	2	7897	0.331138582	0.543464461	2.705474394	414.2416077	414.258728
710	414.2672424	16.18746192					1	DETECTED	414.2672 m/z @16.19 [151020OFc1_NvH-0949-CRLM-19.raw]	414.2672424	16.18746192	0.03995851	99.99996502	99.96000651	492568.9063	1.01E+08	2	7897	0.094764204	5.152096369	0.027663109	414.2587585	414.2748413
711	414.2848511	92.56197879					1	DETECTED	414.2849 m/z @92.56 [151020OFc1_NvH-0949-CRLM-19.raw]	414.2848511	92.56197879	0.238779635	99.99996502	99.76118538	4351655	2.10E+08	2	7897	77.43562023	0.501992698	0.004755757	414.2749329	414.2944336
712	414.3000488	91.21854585					1	DETECTED	414.3000 m/z @91.22 [151020OFc1_NvH-0949-CRLM-19.raw]	414.3000488	91.21854585	8.575743537	92.32157519	83.74583165	94924.54688	5.56E+07	0	7897	0.072232671	0.506094043	1.445620103	414.2948608	414.3091736
713	414.3211975	91.97143925					1	DETECTED	414.3212 m/z @91.97 [151020OFc1_NvH-0949-CRLM-19.raw]	414.3211975	91.97143925	1.057612481	97.13387444	96.07626196	115077.2188	8.70E+07	0	7897	0.6993077	0.528391914	0.488658718	414.3118286	414.3302307
714	414.3572998	90.55334698					1	DETECTED	414.3573 m/z @90.55 [151020OFc1_NvH-0949-CRLM-19.raw]	414.3572998	90.55334698	0.029490013	99.90975128	99.88026126	73082.99219	8.89E+07	0	7897	1.399501719	0.528631108	14.99200658	414.3473511	414.3670654
715	414.450592	19.74891131					1	DETECTED	414.4506 m/z @19.75 [151020OFc1_NvH-0949-CRLM-19.raw]	414.450592	19.74891131	2.187014351	98.43455563	96.24754128	844617	9.40E+07	0	7897	0.138007725	1.002980127	0.128333504	414.4406433	414.4551392
716	414.4651794	10.78078342					1	DETECTED	414.4652 m/z @10.78 [151020OFc1_NvH-0949-CRLM-19.raw]	414.4651794	10.78078342	2.685646331	98.625835	95.94018866	1127436.875	1.04E+08	0	7897	0.23227389	1.259957225	74.98330404	414.4552002	414.4751282
717	414.4857178	22.61841263					1	DETECTED	414.4857 m/z @22.62 [151020OFc1_NvH-0949-CRLM-19.raw]	414.4857178	22.61841263	1.715373914	99.54314534	97.82777142	393032.375	1.06E+08	4	7897	3.352315575	8.568755488	0.049449781	414.4757385	414.495697
718	414.500946	38.20790526					1	DETECTED	414.5009 m/z @38.21 [151020OFc1_NvH-0949-CRLM-19.raw]	414.500946	38.20790526	3.293117187	98.01894765	94.72583046	170365.2656	1.14E+08	0	7897	13.00766657	1.523874087	0.005627037	414.4957275	414.5062561
719	414.5167236	17.45661031					1	DETECTED	414.5167 m/z @17.46 [151020OFc1_NvH-0949-CRLM-19.raw]	414.5167236	17.45661031	4.267606196	99.29776457	95.03015837	483545.25	9.59E+07	3	7897	0.086833464	0.519221675	0.122283735	414.5067444	414.5267029
720	414.5273438	9.16612615					1	DETECTED	414.5273 m/z @9.17 [151020OFc1_NvH-0949-CRLM-19.raw]	414.5273438	9.16612615	6.517498083	85.05782863	78.54033054	38021.05078	6.06E+07	0	7897	0.055898689	14.82660618	947.9720994	414.5267639	414.5276794
721	414.5377197	18.13459663					1	DETECTED	414.5377 m/z @18.13 [151020OFc1_NvH-0949-CRLM-19.raw]	414.5377197	18.13459663	3.702731195	96.73534548	93.03261429	1746552.625	1.15E+08	0	7897	0.22048448	2.885391236	0.873046958	414.5278015	414.5476685
722	414.5510864	8.956326545					1	DETECTED	414.5511 m/z @8.96 [151020OFc1_NvH-0949-CRLM-19.raw]	414.5510864	8.956326545	3.304023172	79.61636106	76.31233789	230787.4375	6.95E+07	3	7897	0.132151475	14.00092456	85.29872734	414.5477905	414.5524597
723	414.5624695	16.04617594					1	DETECTED	414.5625 m/z @16.05 [151020OFc1_NvH-0949-CRLM-19.raw]	414.5624695	16.04617594	0.319841427	99.99996502	99.68012359	2.86E+07	6.92E+08	3	7897	0.196162832	0.572586435	8.345145836	414.5524902	414.5723877
724	414.5726929	18.29627582					1	DETECTED	414.5727 m/z @18.30 [151020OFc1_NvH-0949-CRLM-19.raw]	414.5726929	18.29627582	3.293117187	98.00864804	94.71553085	55678.41797	7.91E+07	0	7897	92.10957518	3.155979096	6.373286589	414.5726318	414.5768433
725	414.5869141	26.24889858					1	DETECTED	414.5869 m/z @26.25 [151020OFc1_NvH-0949-CRLM-19.raw]	414.5869141	26.24889858	1.789397904	95.50033089	93.71093299	310823.4375	8.77E+07	3	7897	0.115849543	0.572824875	0.393870048	414.5769958	414.5968323
726	414.5976257	89.44379709					1	DETECTED	414.5976 m/z @89.44 [151020OFc1_NvH-0949-CRLM-19.raw]	414.5976257	89.44379709	0.909349269	96.31803174	95.40868247	156826.4531	9.32E+07	3	7897	0.213564956	0.501258902	0.002720623	414.5969543	414.6072693
727	414.6910095	22.91296772					1	DETECTED	414.6910 m/z @22.91 [151020OFc1_NvH-0949-CRLM-19.raw]	414.6910095	22.91296772	5.134544374	95.48969147	90.3551471	98096.41406	7.95E+07	0	7897	0.136503365	2.933506801	0.018357816	414.6815796	414.6912537
728	414.7012939	19.79825488					1	DETECTED	414.7013 m/z @19.80 [151020OFc1_NvH-0949-CRLM-19.raw]	414.7012939	19.79825488	2.482938126	97.44624393	94.9633058	446893.125	8.93E+07	0	7897	0.044635098	0.668568279	0.14312519	414.6914978	414.7103577
729	414.7203674	34.42149156					1	DETECTED	414.7204 m/z @34.42 [151020OFc1_NvH-0949-CRLM-19.raw]	414.7203674	34.42149156	1.789397904	96.56466031	94.77526241	576374.4375	1.04E+08	4	7897	23.71103144	0.644873174	0.014197012	414.7104797	414.7303467
730	414.7364502	22.64535574					1	DETECTED	414.7365 m/z @22.65 [151020OFc1_NvH-0949-CRLM-19.raw]	414.7364502	22.64535574	2.427576017	99.43113175	97.00355573	422795.375	9.79E+07	0	7897	0.191219627	2.548776345	16.90513489	414.7303772	414.7444153
731	414.754425	33.20373031					1	DETECTED	414.7544 m/z @33.20 [151020OFc1_NvH-0949-CRLM-19.raw]	414.754425	33.20373031	2.676494598	99.3286683	96.6521737	1979914.875	1.69E+08	2	7897	43.94621221	1.341835375	0.038051388	414.7444458	414.7643738
732	414.778595	15.18289215					1	DETECTED	414.7786 m/z @15.18 [151020OFc1_NvH-0949-CRLM-19.raw]	414.778595	15.18289215	3.304023172	94.13082351	90.82680034	1377532.75	1.11E+08	0	7897	0.11643094	10.07990898	42.45899269	414.7686157	414.7885132
733	414.8507385	17.44688332					1	DETECTED	414.8507 m/z @17.45 [151020OFc1_NvH-0949-CRLM-19.raw]	414.8507385	17.44688332	0.007517304	99.97039046	99.96287316	291096.5313	8.14E+07	0	7897	1.869907152	0.681469754	0.146821379	414.8413391	414.8607178
734	414.863678	11.97549273					1	DETECTED	414.8637 m/z @11.98 [151020OFc1_NvH-0949-CRLM-19.raw]	414.863678	11.97549273	0.238779635	99.96022206	99.72144242	48918.78125	7.98E+07	0	7897	0.110603976	4.191071675	0.045661177	414.8608093	414.8652954
735	414.8753052	29.64746205					1	DETECTED	414.8753 m/z @29.65 [151020OFc1_NvH-0949-CRLM-19.raw]	414.8753052	29.64746205	0.007517304	99.99996502	99.99244772	1266324.25	1.19E+08	3	7897	11.63847095	0.523258055	0.018819152	414.865509	414.8852539
736	414.8953857	16.03244291					1	DETECTED	414.8954 m/z @16.03 [151020OFc1_NvH-0949-CRLM-19.raw]	414.8953857	16.03244291	0.007517304	99.99996502	99.99244772	1.05E+07	3.52E+08	3	7897	0.200898882	0.664283757	2.403232243	414.8854065	414.905365
737	414.9103394	9.497303669					1	DETECTED	414.9103 m/z @9.50 [151020OFc1_NvH-0949-CRLM-19.raw]	414.9103394	9.497303669	0.007517304	99.90975128	99.90223397	382389.0938	9.60E+07	3	7897	16.16755621	3.015050796	0.998127078	414.9053955	414.9203186
738	414.9216614	26.24889858					1	DETECTED	414.9217 m/z @26.25 [151020OFc1_NvH-0949-CRLM-19.raw]	414.9216614	26.24889858	0.007517304	99.99996502	99.99244772	215561.9219	7.06E+07	0	7897	0.097541011	3.004803189	0.218112496	414.9203491	414.9311523
739	414.9322815	89.36006293					1	DETECTED	414.9323 m/z @89.36 [151020OFc1_NvH-0949-CRLM-19.raw]	414.9322815	89.36006293	0.319841427	99.82845228	99.50861086	99116.15625	9.64E+07	0	7897	0.10471757	26.6960713	2.868181426	414.9318237	414.9341125
740	414.9441833	7.664710218					1	DETECTED	414.9442 m/z @7.66 [151020OFc1_NvH-0949-CRLM-19.raw]	414.9441833	7.664710218	0.082329159	99.97990687	99.89757772	257699.4063	8.32E+07	0	7897	12.09268515	1.640232458	77.57406206	414.9342041	414.9541626
741	414.9623718	25.73802058					1	DETECTED	414.9624 m/z @25.74 [151020OFc1_NvH-0949-CRLM-19.raw]	414.9623718	25.73802058	0.01899644	99.74544536	99.72644892	64737.82422	7.94E+07	0	7897	0.064786809	2.174619688	3.330183874	414.9542236	414.965332
742	414.9754944	22.88797381					1	DETECTED	414.9755 m/z @22.89 [151020OFc1_NvH-0949-CRLM-19.raw]	414.9754944	22.88797381	0.029490013	99.80794177	99.77845176	289294.7813	8.72E+07	0	7897	0.072015793	0.506712355	0.110421097	414.9657288	414.9854736
743	414.9871216	22.61841263					1	DETECTED	414.9871 m/z @22.62 [151020OFc1_NvH-0949-CRLM-19.raw]	414.9871216	22.61841263	0.135003823	99.78709651	99.65209269	153029.3906	8.69E+07	0	7897	3.560483865	8.454008721	0.040542184	414.9855042	414.9971008
744	415.0078735	59.14841187					1	DETECTED	415.0079 m/z @59.15 [151020OFc1_NvH-0949-CRLM-19.raw]	415.0078735	59.14841187	0.01899644	99.69525342	99.67625698	71829.78125	1.01E+08	0	7897	82.94425516	0.905498545	0.808263012	414.9978943	415.0095215
745	415.0200195	24.69791811					1	DETECTED	415.0200 m/z @24.70 [151020OFc1_NvH-0949-CRLM-19.raw]	415.0200195	24.69791811	0.929236678	99.43113175	98.50189507	111562.5625	8.88E+07	0	7897	11.01814686	2.577482323	4.728775645	415.0101624	415.0298462
746	415.0367737	89.94320241					1	DETECTED	415.0368 m/z @89.94 [151020OFc1_NvH-0949-CRLM-19.raw]	415.0367737	89.94320241	0.007517304	99.99996502	99.99244772	53124.90234	8.29E+07	0	7897	59.12445078	0.53491624	3.724109823	415.0300598	415.0466309
747	415.0605164	37.50538228					1	DETECTED	415.0605 m/z @37.51 [151020OFc1_NvH-0949-CRLM-19.raw]	415.0605164	37.50538228	0.007517304	99.70520772	99.69769041	30562.41406	8.06E+07	0	7897	94.93656886	1.290940351	1.572758947	415.0579834	415.0636292
748	415.0941162	89.96388321					1	DETECTED	415.0941 m/z @89.96 [151020OFc1_NvH-0949-CRLM-19.raw]	415.0941162	89.96388321	0.511937495	98.22031643	97.70837894	530948.8125	9.43E+07	0	7897	0.119910943	0.501248877	0.004297736	415.0841675	415.1040955
749	415.1061401	34.23785457					1	DETECTED	415.1061 m/z @34.24 [151020OFc1_NvH-0949-CRLM-19.raw]	415.1061401	34.23785457	5.069951165	95.81320792	90.74325675	42023.35547	9.18E+07	0	7897	86.33617808	1.541579844	2.072240419	415.1046753	415.1140137
750	415.1243286	90.24125519					1	DETECTED	415.1243 m/z @90.24 [151020OFc1_NvH-0949-CRLM-19.raw]	415.1243286	90.24125519	2.658165428	96.65025677	93.99209134	74179.07813	8.47E+07	0	7897	0.034126155	0.536588122	0.010754066	415.1148682	415.1331177
751	415.1603699	92.19527219					1	DETECTED	415.1604 m/z @92.20 [151020OFc1_NvH-0949-CRLM-19.raw]	415.1603699	92.19527219	9.99521958	99.71506375	89.71984417	51623.24609	8.00E+07	0	7897	0.960703066	0.545740795	0.479695133	415.1557312	415.1616821
752	415.1721497	90.72139737					1	DETECTED	415.1721 m/z @90.72 [151020OFc1_NvH-0949-CRLM-19.raw]	415.1721497	90.72139737	5.107102821	95.9861147	90.87901188	71289.41406	7.56E+07	0	7897	0.072097931	0.532140713	0.06426202	415.1622009	415.1753235
753	415.1855469	17.45661031					1	DETECTED	415.1855 m/z @17.46 [151020OFc1_NvH-0949-CRLM-19.raw]	415.1855469	17.45661031	2.261068078	97.55831157	95.29724349	128651.4766	8.43E+07	0	7897	1.664637372	4.745270133	0.220103844	415.1757202	415.191803
754	415.2018127	13.80557043					1	DETECTED	415.2018 m/z @13.81 [151020OFc1_NvH-0949-CRLM-19.raw]	415.2018127	13.80557043	2.658165428	99.01057405	96.35240862	332909.3438	9.23E+07	3	7897	0.135809515	1.200942814	1.09577957	415.191864	415.2034912
755	415.213501	32.77363526					1	DETECTED	415.2135 m/z @32.77 [151020OFc1_NvH-0949-CRLM-19.raw]	415.213501	32.77363526	1.789397904	99.76649668	97.97709878	2407110.75	1.45E+08	2	7897	0.171443561	0.517950063	0.028598169	415.2035522	415.2193909
756	415.2294006	16.03244291					1	DETECTED	415.2294 m/z @16.03 [151020OFc1_NvH-0949-CRLM-19.raw]	415.2294006	16.03244291	2.593597389	99.75569477	97.16209739	2471678.75	2.07E+08	2	7897	0.187686183	5.114540975	10.18626395	415.2194214	415.2393494
757	415.2424622	25.87759001					1	DETECTED	415.2425 m/z @25.88 [151020OFc1_NvH-0949-CRLM-19.raw]	415.2424622	25.87759001	2.048397971	94.82378827	92.7753903	747596	1.40E+08	2	7897	6.768525396	0.71650229	0.412398024	415.2394409	415.2505493
758	415.2605896	36.40896735					1	DETECTED	415.2606 m/z @36.41 [151020OFc1_NvH-0949-CRLM-19.raw]	415.2605896	36.40896735	2.261068078	97.25178371	94.99071563	2557930.5	3.21E+08	2	7897	32.83205141	7.8155851	4.454067679	415.2506714	415.2705688
759	415.2722473	19.85870988					1	DETECTED	415.2722 m/z @19.86 [151020OFc1_NvH-0949-CRLM-19.raw]	415.2722473	19.85870988	2.991014	99.83885409	96.84784009	231318.8906	8.64E+07	0	7897	0.22131633	65.42373153	0.877895848	415.2705994	415.2782593
760	415.288269	92.56197879					1	DETECTED	415.2883 m/z @92.56 [151020OFc1_NvH-0949-CRLM-19.raw]	415.288269	92.56197879	4.048984083	99.52275597	95.47377189	1089175.125	1.20E+08	0	7897	49.09760767	0.602801967	0.024838189	415.2782898	415.2975769
761	415.3048706	91.20026691					1	DETECTED	415.3049 m/z @91.20 [151020OFc1_NvH-0949-CRLM-19.raw]	415.3048706	91.20026691	10.79052505	93.82735176	83.03682671	44461.52344	9.39E+07	0	7897	0.555450298	0.516335613	0.007484337	415.3028564	415.3113403
762	415.3240356	92.04029088					1	DETECTED	415.3240 m/z @92.04 [151020OFc1_NvH-0949-CRLM-19.raw]	415.3240356	92.04029088	10.27770578	97.27310604	86.99540026	49591.78125	7.17E+07	0	7897	0.67077887	0.532000059	21.48547824	415.3148499	415.3305664
763	415.3418884	90.40950285					1	DETECTED	415.3419 m/z @90.41 [151020OFc1_NvH-0949-CRLM-19.raw]	415.3418884	90.40950285	1.310636801	94.76653478	93.45589798	71011.14063	1.01E+08	0	7897	90.34463981	0.524450546	0.013952985	415.3327026	415.3512878
764	415.4413757	46.12393116					1	DETECTED	415.4414 m/z @46.12 [151020OFc1_NvH-0949-CRLM-19.raw]	415.4413757	46.12393116	3.702731195	99.63404647	95.93131528	113820	8.59E+07	0	7897	91.91243746	1.199701317	1.388662484	415.431427	415.4493713
765	415.4595642	20.58849203					1	DETECTED	415.4596 m/z @20.59 [151020OFc1_NvH-0949-CRLM-19.raw]	415.4595642	20.58849203	2.694762975	99.46156237	96.76679939	3068051	1.59E+08	2	7897	0.324090077	3.387903017	6.21771757	415.4497986	415.4695129
766	415.4729614	16.24027826					1	DETECTED	415.4730 m/z @16.24 [151020OFc1_NvH-0949-CRLM-19.raw]	415.4729614	16.24027826	3.283783523	96.87625714	93.59247362	219517.2344	8.29E+07	0	7897	3.989747454	0.590017074	0.640663647	415.469696	415.4829407
767	415.487915	28.47651118					1	DETECTED	415.4879 m/z @28.48 [151020OFc1_NvH-0949-CRLM-19.raw]	415.487915	28.47651118	3.283783523	97.01555135	93.73176783	105601.6328	8.28E+07	0	7897	28.7148244	2.338379176	4.599476393	415.4830322	415.4976807
768	415.523407	8.878311367					1	DETECTED	415.5234 m/z @8.88 [151020OFc1_NvH-0949-CRLM-19.raw]	415.523407	8.878311367	3.019411936	99.16432229	96.14491036	90237.03906	8.14E+07	0	7897	7.09285948	1.242789207	19.25149556	415.5134888	415.5331116
769	415.5441589	29.54805096					1	DETECTED	415.5442 m/z @29.55 [151020OFc1_NvH-0949-CRLM-19.raw]	415.5441589	29.54805096	3.086519115	95.60697767	92.52045855	300537.5313	9.75E+07	3	7897	8.205197233	0.622405087	0.643286834	415.5342102	415.5508423
770	415.5608826	19.5847094					1	DETECTED	415.5609 m/z @19.58 [151020OFc1_NvH-0949-CRLM-19.raw]	415.5608826	19.5847094	2.473663456	98.83367829	96.36001483	1177950.5	1.36E+08	3	7897	9.989018747	3.530798151	9.62175906	415.5509644	415.5708008
771	415.5805664	45.73149649					1	DETECTED	415.5806 m/z @45.73 [151020OFc1_NvH-0949-CRLM-19.raw]	415.5805664	45.73149649	2.915415113	97.34860926	94.43319415	347621.0625	1.03E+08	3	7897	9.905453388	0.697396825	0.600647769	415.5709229	415.5905151
772	415.6416931	35.85556724					1	DETECTED	415.6417 m/z @35.86 [151020OFc1_NvH-0949-CRLM-19.raw]	415.6416931	35.85556724	6.156064173	95.68148931	89.52542514	63064.59375	8.45E+07	0	7897	0.158591937	1.507187257	2.014374515	415.6317749	415.6513062
773	415.666748	23.65124658					1	DETECTED	415.6667 m/z @23.65 [151020OFc1_NvH-0949-CRLM-19.raw]	415.666748	23.65124658	3.437592102	98.07242661	94.6348345	370299.8438	9.12E+07	0	7897	0.271036566	0.973133878	2.982947098	415.6567688	415.6766052
774	415.6951599	17.66477263					1	DETECTED	415.6952 m/z @17.66 [151020OFc1_NvH-0949-CRLM-19.raw]	415.6951599	17.66477263	3.86714619	95.37278628	91.50564009	68439.54688	8.49E+07	0	7897	34.32095865	4.397534282	0.020039562	415.6851807	415.7003479
775	415.7103882	20.57070013					1	DETECTED	415.7104 m/z @20.57 [151020OFc1_NvH-0949-CRLM-19.raw]	415.7103882	20.57070013	3.226853273	97.5473969	94.32054362	2645443.75	1.72E+08	0	7897	0.358259189	11.30203707	43.22621681	415.7011414	415.7203674
776	415.7234802	16.22804491					1	DETECTED	415.7235 m/z @16.23 [151020OFc1_NvH-0949-CRLM-19.raw]	415.7234802	16.22804491	3.245415471	92.41385741	89.16844194	210738.2344	8.49E+07	0	7897	1.885311933	1.197376099	23.48644445	415.7203979	415.7244263
777	415.734436	21.38752424					1	DETECTED	415.7344 m/z @21.39 [151020OFc1_NvH-0949-CRLM-19.raw]	415.734436	21.38752424	2.43680987	95.93181778	93.49500791	918217	1.29E+08	2	7897	0.249839173	0.550884199	1.461329941	415.7244568	415.7444153
778	415.7464905	43.89106896					1	DETECTED	415.7465 m/z @43.89 [151020OFc1_NvH-0949-CRLM-19.raw]	415.7464905	43.89106896	5.723989801	68.71539012	62.99140032	402312.5313	8.19E+07	0	7897	29.96983718	0.917013238	0.005290668	415.7444458	415.7467957
779	415.7568665	33.52958106					1	DETECTED	415.7569 m/z @33.53 [151020OFc1_NvH-0949-CRLM-19.raw]	415.7568665	33.52958106	0.155935161	99.86937486	99.7134397	419142.9688	1.04E+08	2	7897	0.849691691	0.667007875	0.321155479	415.7468872	415.7608643
780	415.7709045	26.74184511					1	DETECTED	415.7709 m/z @26.74 [151020OFc1_NvH-0949-CRLM-19.raw]	415.7709045	26.74184511	5.503282227	98.02932104	92.52603881	1169930.25	1.31E+08	2	7897	0.155774093	1.051291731	298.0089785	415.7609253	415.7808838
781	415.7809448	15.22881688					1	DETECTED	415.7809 m/z @15.23 [151020OFc1_NvH-0949-CRLM-19.raw]	415.7809448	15.22881688	6.214932401	85.22241214	79.00747974	53048.87109	7.35E+07	0	7897	70.10531848	6.555251356	12.13348912	415.7809143	415.790863
782	415.8400574	35.92593501					1	DETECTED	415.8401 m/z @35.93 [151020OFc1_NvH-0949-CRLM-19.raw]	415.8400574	35.92593501	0.01899644	99.78709651	99.76810007	99999.80469	8.51E+07	0	7897	0.260552019	1.627364602	3.470781045	415.8301392	415.8499146
783	415.8666992	23.54368719					1	DETECTED	415.8667 m/z @23.54 [151020OFc1_NvH-0949-CRLM-19.raw]	415.8666992	23.54368719	0.071733677	99.98966481	99.91793114	179554.7656	8.12E+07	3	7897	0.277439005	0.500943799	0.046122257	415.8567505	415.8686829
784	415.8788452	18.44137816					1	DETECTED	415.8788 m/z @18.44 [151020OFc1_NvH-0949-CRLM-19.raw]	415.8788452	18.44137816	0.082329159	99.99996502	99.91763586	318856.8438	8.89E+07	3	7897	2.539562339	0.811680862	1.104199423	415.868866	415.8887634
785	415.8918762	24.56965896					1	DETECTED	415.8919 m/z @24.57 [151020OFc1_NvH-0949-CRLM-19.raw]	415.8918762	24.56965896	3.612896686	99.80794177	96.19504508	222049.0313	9.59E+07	3	7897	5.453973545	3.047479119	0.119737474	415.888855	415.893158
786	415.9031677	26.52871592					1	DETECTED	415.9032 m/z @26.53 [151020OFc1_NvH-0949-CRLM-19.raw]	415.9031677	26.52871592	0.050402469	99.97039046	99.91998799	1383210.5	1.32E+08	3	7897	7.018535263	1.05654603	3.029447344	415.8931885	415.913147
787	415.9153137	45.62161174					1	DETECTED	415.9153 m/z @45.62 [151020OFc1_NvH-0949-CRLM-19.raw]	415.9153137	45.62161174	0.01899644	99.99996502	99.98096858	159286.8906	8.93E+07	3	7897	21.61881101	1.142737802	0.005737812	415.9131775	415.9252625
788	415.9302673	29.22728552					1	DETECTED	415.9303 m/z @29.23 [151020OFc1_NvH-0949-CRLM-19.raw]	415.9302673	29.22728552	0.03995851	99.99996502	99.96000651	70324.53906	7.90E+07	0	7897	17.32684199	1.663820733	4.159342647	415.9253235	415.9400635
789	415.9605408	20.55503355					1	DETECTED	415.9605 m/z @20.56 [151020OFc1_NvH-0949-CRLM-19.raw]	415.9605408	20.55503355	0.007517304	99.82845228	99.82093498	1443652	1.14E+08	0	7897	0.252259064	0.879790317	0.934586484	415.9507141	415.97052
790	415.973938	16.16327655					1	DETECTED	415.9739 m/z @16.16 [151020OFc1_NvH-0949-CRLM-19.raw]	415.973938	16.16327655	0.552499062	99.90975128	99.35725221	84241.20313	1.01E+08	0	7897	0.159408505	4.333836977	36.71129434	415.9705505	415.9838867
791	415.9974365	43.93094948					1	DETECTED	415.9974 m/z @43.93 [151020OFc1_NvH-0949-CRLM-19.raw]	415.9974365	43.93094948	0.007517304	99.99996502	99.99244772	364053.4688	1.00E+08	0	7897	0.154182752	1.737808506	2.34049929	415.9874573	416.0073853
792	416.0131531	33.89573952					1	DETECTED	416.0132 m/z @33.90 [151020OFc1_NvH-0949-CRLM-19.raw]	416.0131531	33.89573952	0.007517304	99.10293518	99.09541787	41830.46484	8.43E+07	0	7897	87.441102	1.485094342	1.602213466	416.0075073	416.0144653
793	416.0369568	35.97316413					1	DETECTED	416.0370 m/z @35.97 [151020OFc1_NvH-0949-CRLM-19.raw]	416.0369568	35.97316413	0.124409783	99.99996502	99.87555524	99361.96094	8.60E+07	0	7897	2.088728804	1.685955464	2.762652542	416.0269775	416.0469055
794	416.0680237	23.48427535					1	DETECTED	416.0680 m/z @23.48 [151020OFc1_NvH-0949-CRLM-19.raw]	416.0680237	23.48427535	0.029490013	99.46156237	99.43207235	95539.85156	8.85E+07	0	7897	42.19456036	2.284443462	3.777680033	416.0580444	416.07547
795	416.0858459	89.96388321					1	DETECTED	416.0858 m/z @89.96 [151020OFc1_NvH-0949-CRLM-19.raw]	416.0858459	89.96388321	6.460829583	99.99996502	93.53913544	557011.75	9.68E+07	0	7897	0.136749116	0.50226791	0.002239369	416.0764465	416.0957031
796	416.1289673	39.78468385					1	DETECTED	416.1290 m/z @39.78 [151020OFc1_NvH-0949-CRLM-19.raw]	416.1289673	39.78468385	1.78038146	99.84910215	98.06872069	42316.17188	8.90E+07	0	7897	88.89197182	1.290231823	1.11030943	416.1190186	416.1381836
797	416.1555176	91.28538476					1	DETECTED	416.1555 m/z @91.29 [151020OFc1_NvH-0949-CRLM-19.raw]	416.1555176	91.28538476	2.076067857	95.19751959	93.12145174	125679.9141	7.90E+07	0	7897	0.096529811	0.511546499	0.527678894	416.1460571	416.1651001
798	416.178009	12.50207015					1	DETECTED	416.1780 m/z @12.50 [151020OFc1_NvH-0949-CRLM-19.raw]	416.178009	12.50207015	5.225156533	95.21817569	89.99301915	82736.1875	7.71E+07	0	7897	1.194338604	28.53612975	0.051791366	416.1688232	416.1820984
799	416.1923218	91.94699003					1	DETECTED	416.1923 m/z @91.95 [151020OFc1_NvH-0949-CRLM-19.raw]	416.1923218	91.94699003	2.427576017	98.93735569	96.50977967	251787.3125	8.47E+07	0	7897	72.72954524	0.781154711	0.001931461	416.1826172	416.2009277
800	416.2109375	20.55503355					1	DETECTED	416.2109 m/z @20.56 [151020OFc1_NvH-0949-CRLM-19.raw]	416.2109375	20.55503355	0.939197367	99.87938535	98.94018798	495942.375	1.22E+08	3	7897	4.240375263	0.88328672	0.87163966	416.2009583	416.2209167
801	416.2210083	42.4468225					1	DETECTED	416.2210 m/z @42.45 [151020OFc1_NvH-0949-CRLM-19.raw]	416.2210083	42.4468225	3.341795387	81.3436538	78.00185841	223915.375	8.76E+07	2	7897	13.46703007	1.196563918	2.94716231	416.2209473	416.2219543
802	416.2319641	19.84670214					1	DETECTED	416.2320 m/z @19.85 [151020OFc1_NvH-0949-CRLM-19.raw]	416.2319641	19.84670214	2.242468142	99.38964935	97.14718121	2934713.5	1.98E+08	2	7897	0.206036662	0.708347033	9.514749391	416.2219849	416.2407227
803	416.2507324	29.99996223					1	DETECTED	416.2507 m/z @30.00 [151020OFc1_NvH-0949-CRLM-19.raw]	416.2507324	29.99996223	3.265561199	99.4815516	96.2159904	5.88E+07	1.25E+09	2	7897	0.234240703	0.559608314	1.980755475	416.2407532	416.2606506
804	416.2642517	70.16124026					1	DETECTED	416.2643 m/z @70.16 [151020OFc1_NvH-0949-CRLM-19.raw]	416.2642517	70.16124026	0.583296353	99.97039046	99.38709411	5165595	3.62E+08	0	7897	15.85366414	0.687480563	88.51072702	416.2607422	416.2739563
805	416.2762146	6.905128486					1	DETECTED	416.2762 m/z @6.91 [151020OFc1_NvH-0949-CRLM-19.raw]	416.2762146	6.905128486	4.345913449	92.35928117	88.01336772	452960	9.02E+07	3	7897	0.10879699	8.342532057	772.0227197	416.274292	416.2861328
806	416.2862244	46.11128565					1	DETECTED	416.2862 m/z @46.11 [151020OFc1_NvH-0949-CRLM-19.raw]	416.2862244	46.11128565	6.952119664	94.68146265	87.72934299	157130.9531	8.79E+07	0	7897	0.149764565	0.993802435	874.8138246	416.2862244	416.2914124
807	416.3014526	89.78955172					1	DETECTED	416.3015 m/z @89.79 [151020OFc1_NvH-0949-CRLM-19.raw]	416.3014526	89.78955172	14.46732505	95.13672858	80.66940353	3384659.25	1.30E+08	0	7897	2.014468978	0.547542629	0.072743609	416.2915039	416.3057251
808	416.3366699	91.53049484					1	DETECTED	416.3367 m/z @91.53 [151020OFc1_NvH-0949-CRLM-19.raw]	416.3366699	91.53049484	2.602810033	93.46051032	90.85770029	67572.57031	8.17E+07	0	7897	1.982284812	0.510851601	1.235803941	416.3284302	416.3455811
809	416.373291	91.47050758					1	DETECTED	416.3733 m/z @91.47 [151020OFc1_NvH-0949-CRLM-19.raw]	416.373291	91.47050758	0.061004276	99.98966481	99.92866054	46175.98438	8.93E+07	0	7897	0.728775433	0.522735917	0.048413819	416.363739	416.3832703
810	416.4379578	35.83579263					1	DETECTED	416.4380 m/z @35.84 [151020OFc1_NvH-0949-CRLM-19.raw]	416.4379578	35.83579263	4.048984083	96.63946959	92.59048551	160521.6563	9.13E+07	0	7897	0.090248477	1.543221825	0.100160593	416.4279785	416.4390564
811	416.4492188	17.15639058					1	DETECTED	416.4492 m/z @17.16 [151020OFc1_NvH-0949-CRLM-19.raw]	416.4492188	17.15639058	2.630592868	98.81290994	96.18231707	417846.375	9.82E+07	0	7897	6.033022527	0.715067464	67.87730011	416.43927	416.4589539
812	416.4651794	16.33750023					1	DETECTED	416.4652 m/z @16.34 [151020OFc1_NvH-0949-CRLM-19.raw]	416.4651794	16.33750023	4.455485032	99.01057405	94.55508901	192574.1406	8.75E+07	0	7897	4.139224742	0.52121709	0.049131798	416.4593811	416.4750671
813	416.4754333	24.89854701					1	DETECTED	416.4754 m/z @24.90 [151020OFc1_NvH-0949-CRLM-19.raw]	416.4754333	24.89854701	4.058312942	96.12610243	92.06778949	163473.7344	8.94E+07	0	7897	0.038796253	3.293490787	0.00380688	416.4752502	416.482605
814	416.4926453	43.89106896					1	DETECTED	416.4926 m/z @43.89 [151020OFc1_NvH-0949-CRLM-19.raw]	416.4926453	43.89106896	2.850650768	96.63946959	93.78881882	423178.1875	9.73E+07	0	7897	29.18501002	0.559526858	0.007252416	416.482666	416.5026245
815	416.512207	12.54079907					1	DETECTED	416.5122 m/z @12.54 [151020OFc1_NvH-0949-CRLM-19.raw]	416.512207	12.54079907	3.142947678	88.15807845	85.01513077	43547.00391	8.34E+07	0	7897	0.232946928	4.523115298	22.33362532	416.502655	416.5132141
816	416.5232544	19.24959432					1	DETECTED	416.5233 m/z @19.25 [151020OFc1_NvH-0949-CRLM-19.raw]	416.5232544	19.24959432	0.789540326	98.86499452	98.0754542	68014.53906	8.19E+07	0	7897	0.546385531	3.005171542	0.018832769	416.5132751	416.5288391
817	416.5388794	31.35199313					1	DETECTED	416.5389 m/z @31.35 [151020OFc1_NvH-0949-CRLM-19.raw]	416.5388794	31.35199313	2.501495041	99.61324034	97.1117453	186285.7656	8.68E+07	0	7897	22.89036284	1.864522194	2.888376663	416.5289917	416.54422
818	416.5542603	15.6840199					1	DETECTED	416.5543 m/z @15.68 [151020OFc1_NvH-0949-CRLM-19.raw]	416.5542603	15.6840199	3.323127627	97.39186748	94.06873985	266052.7813	9.02E+07	3	7897	7.009929362	1.081265776	2.397155317	416.5443726	416.5565796
819	416.5665894	23.65124658					1	DETECTED	416.5666 m/z @23.65 [151020OFc1_NvH-0949-CRLM-19.raw]	416.5665894	23.65124658	2.878294359	99.67437657	96.79608221	2401811	1.38E+08	3	7897	1.552315595	0.982105832	1.547214056	416.5566101	416.5765686
820	416.5809326	42.58634565					1	DETECTED	416.5809 m/z @42.59 [151020OFc1_NvH-0949-CRLM-19.raw]	416.5809326	42.58634565	3.086519115	89.37184204	86.28532292	370841.9688	8.93E+07	3	7897	34.02386013	0.550125874	0.170140774	416.5766907	416.5909119
821	416.6113586	30.71705257					1	DETECTED	416.6114 m/z @30.72 [151020OFc1_NvH-0949-CRLM-19.raw]	416.6113586	30.71705257	0.430683986	97.36984658	96.93916259	104140.6406	8.61E+07	0	7897	22.97980087	2.054490048	3.073417769	416.6017761	416.6209717
822	416.6322021	28.26070884					1	DETECTED	416.6322 m/z @28.26 [151020OFc1_NvH-0949-CRLM-19.raw]	416.6322021	28.26070884	1.974226977	90.29199616	88.31776918	48123.63672	8.24E+07	0	7897	13.93899378	1.679908511	2.359817021	416.6222839	416.632843
823	416.6428528	11.12920835					1	DETECTED	416.6429 m/z @11.13 [151020OFc1_NvH-0949-CRLM-19.raw]	416.6428528	11.12920835	3.82786117	99.17463066	95.34676949	227694.5313	9.36E+07	0	7897	24.76116299	2.310945103	117.7842481	416.6330261	416.65271
824	416.6862488	19.84670214					1	DETECTED	416.6862 m/z @19.85 [151020OFc1_NvH-0949-CRLM-19.raw]	416.6862488	19.84670214	6.25359016	98.96868085	92.71509069	65348.70313	8.15E+07	0	7897	0.223687083	3.410370296	565.9078153	416.6763	416.6893921
825	416.6998291	17.15639058					1	DETECTED	416.6998 m/z @17.16 [151020OFc1_NvH-0949-CRLM-19.raw]	416.6998291	17.15639058	2.667400839	98.43455563	95.7671548	347902.2813	8.78E+07	2	7897	32.81890993	18.78043539	225.3914129	416.6899414	416.7098083
826	416.7103882	42.51612371					1	DETECTED	416.7104 m/z @42.52 [151020OFc1_NvH-0949-CRLM-19.raw]	416.7103882	42.51612371	3.634721194	91.65219508	88.01747389	154874.3281	8.72E+07	0	7897	38.55905564	0.841885029	0.99153464	416.7098389	416.7202148
827	416.7334595	19.84670214					1	DETECTED	416.7335 m/z @19.85 [151020OFc1_NvH-0949-CRLM-19.raw]	416.7334595	19.84670214	2.869195335	98.23111639	95.36192105	1249427.75	1.36E+08	3	7897	0.18710914	3.142552731	0.128603233	416.7234802	416.7409058
828	416.7509155	30.00919554					1	DETECTED	416.7509 m/z @30.01 [151020OFc1_NvH-0949-CRLM-19.raw]	416.7509155	30.00919554	3.351376472	99.61324034	96.26186386	2.49E+07	7.81E+08	2	7897	2.171089014	0.557415688	0.196452272	416.7409363	416.7608948
829	416.7779846	6.88670187					1	DETECTED	416.7780 m/z @6.89 [151020OFc1_NvH-0949-CRLM-19.raw]	416.7779846	6.88670187	3.226853273	99.0207533	95.79390003	204029.9063	8.67E+07	0	7897	19.86868434	3.249085752	57.33479249	416.7680664	416.7879333
830	416.8432312	11.17077232					1	DETECTED	416.8432 m/z @11.17 [151020OFc1_NvH-0949-CRLM-19.raw]	416.8432312	11.17077232	0.029490013	99.99996502	99.97047501	164572.5156	9.41E+07	0	7897	0.101969682	1.306501703	4.843979068	416.833252	416.8532104
831	416.8558655	19.14870188					1	DETECTED	416.8559 m/z @19.15 [151020OFc1_NvH-0949-CRLM-19.raw]	416.8558655	19.14870188	0.14546677	99.93984469	99.79437792	83981.63281	8.23E+07	0	7897	0.392688835	4.796603092	2765.177806	416.853241	416.8571472
832	416.867157	26.60039029					1	DETECTED	416.8672 m/z @26.60 [151020OFc1_NvH-0949-CRLM-19.raw]	416.867157	26.60039029	0.228515791	99.99996502	99.77144923	132824.8125	8.67E+07	0	7897	35.83388109	2.505574555	5.053700024	416.8572998	416.8679199
833	416.8779602	9.2411528					1	DETECTED	416.8780 m/z @9.24 [151020OFc1_NvH-0949-CRLM-19.raw]	416.8779602	9.2411528	0.007517304	99.98966481	99.98214751	811081.1875	1.01E+08	3	7897	0.122175103	6.140328384	33.17727193	416.867981	416.8879089
834	416.8888245	15.69461729					1	DETECTED	416.8888 m/z @15.69 [151020OFc1_NvH-0949-CRLM-19.raw]	416.8888245	15.69461729	0.166324369	98.40268345	98.23635908	184112.6563	8.15E+07	3	7897	7.544176721	0.510145961	44.05923708	416.88797	416.8906555
835	416.9006958	23.68264628					1	DETECTED	416.9007 m/z @23.68 [151020OFc1_NvH-0949-CRLM-19.raw]	416.9006958	23.68264628	0.007517304	99.87938535	99.87186804	1805853.5	1.45E+08	3	7897	1.514281069	2.27285336	3.361592259	416.8907471	416.910675
836	416.9157715	42.59824782					1	DETECTED	416.9158 m/z @42.60 [151020OFc1_NvH-0949-CRLM-19.raw]	416.9157715	42.59824782	0.01899644	99.99996502	99.98096858	289863.0625	9.14E+07	3	7897	0.174405768	0.547991486	0.098378117	416.9107056	416.9254456
837	416.9284973	30.66236945					1	DETECTED	416.9285 m/z @30.66 [151020OFc1_NvH-0949-CRLM-19.raw]	416.9284973	30.66236945	0.249046422	99.95010307	99.70105664	181069.0781	1.09E+08	0	7897	0.026336364	1.589795809	0.019772232	416.9258118	416.9384155
838	416.9507141	17.11028522					1	DETECTED	416.9507 m/z @17.11 [151020OFc1_NvH-0949-CRLM-19.raw]	416.9507141	17.11028522	0.155935161	99.92982815	99.77389299	164015.5625	8.03E+07	3	7897	0.888496681	0.547503502	0.105477579	416.9407349	416.9508972
839	416.9610901	42.38932081					1	DETECTED	416.9611 m/z @42.39 [151020OFc1_NvH-0949-CRLM-19.raw]	416.9610901	42.38932081	0.061004276	99.83885409	99.77784982	189886.6719	8.68E+07	4	7897	18.69855995	1.429308956	1.967518506	416.9511414	416.9710693
840	416.9714355	22.19297588					1	DETECTED	416.9714 m/z @22.19 [151020OFc1_NvH-0949-CRLM-19.raw]	416.9714355	22.19297588	1.798491657	99.3585389	97.56004724	76550.10938	9.34E+07	0	7897	17.10307253	4.645686277	7.076038857	416.9710999	416.9788513
841	416.9888611	33.7119415					1	DETECTED	416.9889 m/z @33.71 [151020OFc1_NvH-0949-CRLM-19.raw]	416.9888611	33.7119415	0.071733677	99.99996502	99.92823134	619340.9375	9.74E+07	0	7897	0.105727713	5.341887946	2.728652087	416.9789429	416.9988403
842	417.006897	43.61267199					1	DETECTED	417.0069 m/z @43.61 [151020OFc1_NvH-0949-CRLM-19.raw]	417.006897	43.61267199	0.092874698	99.31832029	99.22544559	244181.6719	8.82E+07	0	7897	19.71466083	1.460700801	538.3250643	416.9989319	417.0168152
843	417.0286255	32.7888015					1	DETECTED	417.0286 m/z @32.79 [151020OFc1_NvH-0949-CRLM-19.raw]	417.0286255	32.7888015	0.988858653	99.95010307	98.96124441	89448.38281	8.81E+07	0	7897	42.0020645	1.520204251	2.53784147	417.0188904	417.0385742
844	417.0437317	11.11039466					1	DETECTED	417.0437 m/z @11.11 [151020OFc1_NvH-0949-CRLM-19.raw]	417.0437317	11.11039466	3.581671874	99.81826255	96.23659067	62385.90625	8.72E+07	0	7897	48.02165394	10.43918197	20.04661676	417.0386353	417.0537109
845	417.0582275	24.75241313					1	DETECTED	417.0582 m/z @24.75 [151020OFc1_NvH-0949-CRLM-19.raw]	417.0582275	24.75241313	0.01899644	99.63404647	99.61505003	33759.67578	8.55E+07	0	7897	72.78533007	1.92908011	2.865248991	417.053772	417.0650024
846	417.0750122	25.53124014					1	DETECTED	417.0750 m/z @25.53 [151020OFc1_NvH-0949-CRLM-19.raw]	417.0750122	25.53124014	0.289620715	99.82845228	99.53883157	91536.72656	8.18E+07	0	7897	0.753835095	1.880913847	2.762787282	417.065033	417.0849609
847	417.0895691	89.92240215					1	DETECTED	417.0896 m/z @89.92 [151020OFc1_NvH-0949-CRLM-19.raw]	417.0895691	89.92240215	0.829881416	99.82845228	98.99857087	82337.80469	8.49E+07	0	7897	68.75431049	0.511344376	0.029591387	417.085083	417.0990295
848	417.1254272	91.40287094					1	DETECTED	417.1254 m/z @91.40 [151020OFc1_NvH-0949-CRLM-19.raw]	417.1254272	91.40287094	3.245415471	97.55831157	94.3128961	54568.50781	7.53E+07	0	7897	0.060591305	0.517968145	0.036204661	417.1154785	417.1298218
849	417.1401978	92.51372132					1	DETECTED	417.1402 m/z @92.51 [151020OFc1_NvH-0949-CRLM-19.raw]	417.1401978	92.51372132	2.859807095	95.52180561	92.66199852	77252.1875	9.08E+07	0	7897	1.980656051	0.51677609	null	417.1311951	417.1501465
850	417.1751404	36.55586171					1	DETECTED	417.1751 m/z @36.56 [151020OFc1_NvH-0949-CRLM-19.raw]	417.1751404	36.55586171	5.465588773	94.70975836	89.24416959	30931.63086	8.25E+07	0	7897	86.5153752	1.43524262	1.87048524	417.1652527	417.1771545
851	417.1872559	9.487762644					1	DETECTED	417.1873 m/z @9.49 [151020OFc1_NvH-0949-CRLM-19.raw]	417.1872559	9.487762644	3.162760236	97.49319113	94.33043089	146997.0625	8.65E+07	3	7897	0.233842688	1.702098882	345.9701524	417.1773987	417.1971741
852	417.1989136	26.00551379					1	DETECTED	417.1989 m/z @26.01 [151020OFc1_NvH-0949-CRLM-19.raw]	417.1989136	26.00551379	3.351376472	87.94088747	84.58951099	80035	7.83E+07	0	7897	2.98060044	1.868494873	2.733444238	417.1972656	417.1993408
853	417.2093506	14.04789236					1	DETECTED	417.2094 m/z @14.05 [151020OFc1_NvH-0949-CRLM-19.raw]	417.2093506	14.04789236	2.159306556	99.5627197	97.40341315	774305.875	1.22E+08	3	7897	0.156907469	1.666112887	27.94982577	417.1993713	417.2116394
854	417.2216492	16.20734921					1	DETECTED	417.2216 m/z @16.21 [151020OFc1_NvH-0949-CRLM-19.raw]	417.2216492	16.20734921	1.611962422	98.19912524	96.58716282	1413789.375	1.61E+08	2	7897	0.232752208	5.168605388	1.493714426	417.2116699	417.2316284
855	417.2352295	23.67106093					1	DETECTED	417.2352 m/z @23.67 [151020OFc1_NvH-0949-CRLM-19.raw]	417.2352295	23.67106093	2.777468283	99.1235167	96.34604841	774953.375	1.22E+08	3	7897	15.56407779	1.081540952	2.594488775	417.2316589	417.2424622
856	417.2524719	30.02407084					1	DETECTED	417.2525 m/z @30.02 [151020OFc1_NvH-0949-CRLM-19.raw]	417.2524719	30.02407084	2.593597389	99.47172471	96.87812732	6986763.5	3.10E+08	3	7897	0.212824047	2.98990962	0.179467277	417.2424927	417.2624207
857	417.2674561	70.18406474					1	DETECTED	417.2675 m/z @70.18 [151020OFc1_NvH-0949-CRLM-19.raw]	417.2674561	70.18406474	2.859807095	98.79181864	95.93201155	1249368	1.36E+08	0	7897	15.80735637	2.038419587	0.013519349	417.2624817	417.2773743
858	417.2781982	56.79858027					1	DETECTED	417.2782 m/z @56.80 [151020OFc1_NvH-0949-CRLM-19.raw]	417.2781982	56.79858027	2.878294359	98.11471825	95.23642389	80123.21094	7.83E+07	0	7897	84.44068699	0.872337844	0.71283337	417.2776184	417.2879333
859	417.3052063	89.78955172					1	DETECTED	417.3052 m/z @89.79 [151020OFc1_NvH-0949-CRLM-19.raw]	417.3052063	89.78955172	0.809714882	98.89500619	98.0852913	846226.375	8.35E+07	0	7897	1.95757144	0.74409896	0.027530902	417.2956238	417.3138733
860	417.3215332	90.40950285					1	DETECTED	417.3215 m/z @90.41 [151020OFc1_NvH-0949-CRLM-19.raw]	417.3215332	90.40950285	42.18676272	92.42447873	50.23771601	99125.19531	5.07E+07	0	7897	0.946422888	0.515452668	152.5506943	417.3197937	417.3300781
861	417.3358154	91.62120166					1	DETECTED	417.3358 m/z @91.62 [151020OFc1_NvH-0949-CRLM-19.raw]	417.3358154	91.62120166	33.22897223	95.31184927	62.08287703	36710.69141	7.39E+07	0	7897	0.463425136	0.531602215	0.063204431	417.3335266	417.3444824
862	417.4044495	17.01966534					1	DETECTED	417.4044 m/z @17.02 [151020OFc1_NvH-0949-CRLM-19.raw]	417.4044495	17.01966534	2.556774763	98.44482007	95.88804531	118503.8359	8.32E+07	0	7897	0.106926978	4.23353595	1.749179754	417.3945618	417.4141541
863	417.4289246	20.18269433					1	DETECTED	417.4289 m/z @20.18 [151020OFc1_NvH-0949-CRLM-19.raw]	417.4289246	20.18269433	2.832301641	97.36984658	94.53754494	328932.7813	9.18E+07	0	7897	0.120666691	5.640480799	1.889156605	417.4190063	417.4388733
864	417.4571838	10.62439785					1	DETECTED	417.4572 m/z @10.62 [151020OFc1_NvH-0949-CRLM-19.raw]	417.4571838	10.62439785	3.009542981	95.93181778	92.92227479	106522.3594	9.22E+07	0	7897	0.198679727	0.5295284	0.139772022	417.4472046	417.4578857
865	417.4679871	11.14114216					1	DETECTED	417.4680 m/z @11.14 [151020OFc1_NvH-0949-CRLM-19.raw]	417.4679871	11.14114216	3.019411936	97.2833311	94.26391917	593163.6875	1.02E+08	4	7897	0.228326119	17.58231657	24.77421315	417.4580383	417.4778748
866	417.4858398	27.32628252					1	DETECTED	417.4858 m/z @27.33 [151020OFc1_NvH-0949-CRLM-19.raw]	417.4858398	27.32628252	3.105254507	98.97945163	95.87419712	218314.4375	9.11E+07	0	7897	5.037770453	0.656750437	0.899067531	417.4781189	417.4958191
867	417.4999084	25.67018433					1	DETECTED	417.4999 m/z @25.67 [151020OFc1_NvH-0949-CRLM-19.raw]	417.4999084	25.67018433	2.538448499	83.0549531	80.5165046	217157.8906	9.28E+07	0	7897	0.117679782	0.502748544	0.074983112	417.4958496	417.5097046
868	417.5216675	9.585786103					1	DETECTED	417.5217 m/z @9.59 [151020OFc1_NvH-0949-CRLM-19.raw]	417.5216675	9.585786103	3.4279195	77.11355127	73.68563177	79476.55469	9.28E+07	0	7897	0.163992059	0.524266213	0.329529476	417.5120544	417.5315857
869	417.5324402	16.65754028					1	DETECTED	417.5324 m/z @16.66 [151020OFc1_NvH-0949-CRLM-19.raw]	417.5324402	16.65754028	3.341795387	95.04756324	91.70576785	45849.69141	9.25E+07	0	7897	78.45849618	4.754125309	8.286678211	417.5316772	417.533844
870	417.5438843	14.04789236					1	DETECTED	417.5439 m/z @14.05 [151020OFc1_NvH-0949-CRLM-19.raw]	417.5438843	14.04789236	3.077206938	94.13082351	91.05361657	459634.4688	1.05E+08	3	7897	22.82799324	0.651732819	0.598124885	417.5340881	417.5538635
871	417.5544434	12.06388353					1	DETECTED	417.5544 m/z @12.06 [151020OFc1_NvH-0949-CRLM-19.raw]	417.5544434	12.06388353	3.857297904	94.02611387	90.16881596	253454.7656	1.16E+08	3	7897	16.07969201	1.185775977	11.31564079	417.5539856	417.5643921
872	417.5747681	24.8449563					1	DETECTED	417.5748 m/z @24.84 [151020OFc1_NvH-0949-CRLM-19.raw]	417.5747681	24.8449563	2.896960988	96.01832705	93.12136606	775401.25	1.10E+08	3	7897	0.703734201	1.588277113	0.19729566	417.5648193	417.5847473
873	417.598938	29.54805096					1	DETECTED	417.5989 m/z @29.55 [151020OFc1_NvH-0949-CRLM-19.raw]	417.598938	29.54805096	2.242468142	94.43065304	92.1881849	149170.6563	8.63E+07	0	7897	0.30333078	1.744422557	0.039661858	417.5894775	417.6085205
874	417.6110535	8.718689613					1	DETECTED	417.6111 m/z @8.72 [151020OFc1_NvH-0949-CRLM-19.raw]	417.6110535	8.718689613	2.832301641	94.93982673	92.10752508	42767.49609	9.61E+07	0	7897	0.205100535	8.038167366	0.035538497	417.6092834	417.6190186
875	417.6295776	20.24776418					1	DETECTED	417.6296 m/z @20.25 [151020OFc1_NvH-0949-CRLM-19.raw]	417.6295776	20.24776418	3.837004338	98.42396417	94.58695983	297928.7813	8.70E+07	0	7897	0.138673026	3.984332225	6.166571003	417.6195984	417.6393738
876	417.6929626	23.92300809					1	DETECTED	417.6930 m/z @23.92 [151020OFc1_NvH-0949-CRLM-19.raw]	417.6929626	23.92300809	2.759026839	98.24179342	95.48276659	157651.625	9.04E+07	0	7897	0.077118374	2.255784614	0.357144585	417.6838989	417.6937256
877	417.7037354	20.47218229					1	DETECTED	417.7037 m/z @20.47 [151020OFc1_NvH-0949-CRLM-19.raw]	417.7037354	20.47218229	1.175412802	99.17463066	97.99921785	233485.7344	9.94E+07	4	7897	0.294961173	0.768757735	0.036711253	417.6938171	417.7085571
878	417.7185669	11.09815273					1	DETECTED	417.7186 m/z @11.10 [151020OFc1_NvH-0949-CRLM-19.raw]	417.7185669	11.09815273	3.114994641	96.45685705	93.34186241	461290.2813	9.36E+07	0	7897	0.271782728	15.53569883	27.99223641	417.7087402	417.7186584
879	417.7286682	23.28074855					1	DETECTED	417.7287 m/z @23.28 [151020OFc1_NvH-0949-CRLM-19.raw]	417.7286682	23.28074855	2.981743559	99.63404647	96.65230292	919292.625	1.33E+08	2	7897	5.139874055	1.247219125	2.537561113	417.718689	417.7296753
880	417.7397156	35.51375903					1	DETECTED	417.7397 m/z @35.51 [151020OFc1_NvH-0949-CRLM-19.raw]	417.7397156	35.51375903	4.523091263	97.8906327	93.36754144	1185319.375	1.26E+08	2	7897	0.183402517	0.513627884	0.718867679	417.7297363	417.7416687
881	417.7516785	27.94446452					1	DETECTED	417.7517 m/z @27.94 [151020OFc1_NvH-0949-CRLM-19.raw]	417.7516785	27.94446452	2.658165428	98.71889164	96.06072622	1338467.75	1.42E+08	2	7897	0.217640656	0.646499395	178.782711	417.7416992	417.7616577
882	417.7633972	19.49809124					1	DETECTED	417.7634 m/z @19.50 [151020OFc1_NvH-0949-CRLM-19.raw]	417.7633972	19.49809124	3.437592102	88.21517008	84.77757798	205431.1406	7.95E+07	2	7897	0.065460629	66.36765606	1.076662335	417.7617188	417.7720337
883	417.7757263	18.29627582					1	DETECTED	417.7757 m/z @18.30 [151020OFc1_NvH-0949-CRLM-19.raw]	417.7757263	18.29627582	6.866841791	56.86843004	50.00158825	101423.9531	6.27E+07	0	7897	0.037077075	2.195752636	0.004217193	417.775116	417.7853699
884	417.829895	20.25728508					1	DETECTED	417.8299 m/z @20.26 [151020OFc1_NvH-0949-CRLM-19.raw]	417.829895	20.25728508	0.218371834	99.89994095	99.68156912	148996.8594	9.17E+07	0	7897	0.097222632	5.71688778	0.119929742	417.8199158	417.8397522
885	417.8554077	9.526278948					1	DETECTED	417.8554 m/z @9.53 [151020OFc1_NvH-0949-CRLM-19.raw]	417.8554077	9.526278948	7.178150758	99.83885409	92.66070333	37966.85938	8.02E+07	0	7897	0.264047386	19.16565841	2156.764364	417.8549194	417.8569336
886	417.8670349	29.04610637					1	DETECTED	417.8670 m/z @29.05 [151020OFc1_NvH-0949-CRLM-19.raw]	417.8670349	29.04610637	0.14546677	99.96022206	99.81475529	894216.0625	1.25E+08	3	7897	34.18805943	1.102735007	1.230558921	417.8571777	417.8770142
887	417.881012	36.73428691					1	DETECTED	417.8810 m/z @36.73 [151020OFc1_NvH-0949-CRLM-19.raw]	417.881012	36.73428691	0.007517304	99.61324034	99.60572303	209802.1719	1.07E+08	3	7897	22.82029692	1.766273981	0.489071525	417.8770447	417.8841248
888	417.8941345	23.60330738					1	DETECTED	417.8941 m/z @23.60 [151020OFc1_NvH-0949-CRLM-19.raw]	417.8941345	23.60330738	0.007517304	99.65428954	99.64677224	389759	1.02E+08	3	7897	11.92000055	0.598349906	0.527742536	417.8841553	417.8995972
889	417.9096069	24.86761788					1	DETECTED	417.9096 m/z @24.87 [151020OFc1_NvH-0949-CRLM-19.raw]	417.9096069	24.86761788	0.050402469	99.76649668	99.71609421	509089.4063	9.65E+07	3	7897	0.708410547	2.175389817	0.173392825	417.8996277	417.9120483
890	417.9226685	89.83883463					1	DETECTED	417.9227 m/z @89.84 [151020OFc1_NvH-0949-CRLM-19.raw]	417.9226685	89.83883463	0.03995851	99.97039046	99.93043195	654743	1.03E+08	0	7897	0.03697375	0.5378939	0.097996882	417.9126892	417.9326477
891	417.933136	29.73981322					1	DETECTED	417.9331 m/z @29.74 [151020OFc1_NvH-0949-CRLM-19.raw]	417.933136	29.73981322	0.329995553	99.64412314	99.31412759	169954.4219	8.56E+07	0	7897	0.065795085	1.826312284	0.006227502	417.9328003	417.9430237
892	417.9547729	20.45131362					1	DETECTED	417.9548 m/z @20.45 [151020OFc1_NvH-0949-CRLM-19.raw]	417.9547729	20.45131362	0.03995851	99.71506375	99.67510524	139866.375	9.55E+07	0	7897	0.457065447	3.855048251	0.248313699	417.9449158	417.9593506
893	417.9694214	11.08698186					1	DETECTED	417.9694 m/z @11.09 [151020OFc1_NvH-0949-CRLM-19.raw]	417.9694214	11.08698186	0.061004276	99.73535773	99.67435345	266443.8438	9.52E+07	4	7897	0.211144532	0.661702791	0.910825646	417.9594421	417.9794006
894	417.9882813	32.05059792					1	DETECTED	417.9883 m/z @32.05 [151020OFc1_NvH-0949-CRLM-19.raw]	417.9882813	32.05059792	0.007517304	99.99996502	99.99244772	146738.625	1.02E+08	4	7897	14.43134491	1.515651815	2.131310788	417.9794922	417.99823
895	418.0308533	90.10405859					1	DETECTED	418.0309 m/z @90.10 [151020OFc1_NvH-0949-CRLM-19.raw]	418.0308533	90.10405859	1.771221047	99.88948751	98.11826647	88667.4375	9.45E+07	0	7897	14.42435003	0.917108089	0.030565574	418.0213928	418.0405579
896	418.0479126	63.91764819					1	DETECTED	418.0479 m/z @63.92 [151020OFc1_NvH-0949-CRLM-19.raw]	418.0479126	63.91764819	3.468868938	99.60280516	96.13393622	60033.49219	8.48E+07	0	7897	31.79193854	0.795168549	0.590337099	418.0410767	418.0577087
897	418.0844727	62.96998471					1	DETECTED	418.0845 m/z @62.97 [151020OFc1_NvH-0949-CRLM-19.raw]	418.0844727	62.96998471	1.844510381	98.24179342	96.39728304	206068.375	1.26E+08	0	7897	9.280057723	1.911008309	6.036530704	418.0750427	418.0944519
898	418.0992432	29.64746205					1	DETECTED	418.0992 m/z @29.65 [151020OFc1_NvH-0949-CRLM-19.raw]	418.0992432	29.64746205	9.649073375	96.18008514	86.53101177	155194.6719	9.64E+07	0	7897	0.657819835	2.163449595	0.032963795	418.0948792	418.1090088
899	418.1207886	90.6081861					1	DETECTED	418.1208 m/z @90.61 [151020OFc1_NvH-0949-CRLM-19.raw]	418.1207886	90.6081861	14.59548644	96.6937818	82.09829536	53317.56641	9.03E+07	0	7897	0.025133494	0.540030125	0.011917932	418.1109314	418.1252747
900	418.1355896	70.91694872					1	DETECTED	418.1356 m/z @70.92 [151020OFc1_NvH-0949-CRLM-19.raw]	418.1355896	70.91694872	0.249046422	95.25938766	95.01034124	145738.2344	1.32E+08	2	7897	5.987285817	4.20365351	7.11163458	418.1261292	418.1430359
901	418.171936	90.52229138					1	DETECTED	418.1719 m/z @90.52 [151020OFc1_NvH-0949-CRLM-19.raw]	418.171936	90.52229138	4.474889851	95.19751959	90.72262974	84843.07031	8.09E+07	0	7897	1.08686944	0.761763559	0.052620752	418.1653442	418.175293
902	418.1860046	20.43253091					1	DETECTED	418.1860 m/z @20.43 [151020OFc1_NvH-0949-CRLM-19.raw]	418.1860046	20.43253091	4.55418257	98.60542474	94.05124217	131891.9688	9.28E+07	2	7897	35.10278385	2.908870249	18.25350929	418.1768188	418.1913757
903	418.2013855	29.04610637					1	DETECTED	418.2014 m/z @29.05 [151020OFc1_NvH-0949-CRLM-19.raw]	418.2013855	29.04610637	2.906208976	98.22031643	95.31410746	587498.5625	1.23E+08	2	7897	15.77490416	2.312697303	5.10213876	418.1914063	418.2105408
904	418.2205505	29.20843409					1	DETECTED	418.2206 m/z @29.21 [151020OFc1_NvH-0949-CRLM-19.raw]	418.2205505	29.20843409	2.841427964	99.23561302	96.39418505	2721104.5	2.28E+08	2	7897	0.376584064	7.624067395	0.542559188	418.2106018	418.2305298
905	418.2306824	23.31222734					1	DETECTED	418.2307 m/z @23.31 [151020OFc1_NvH-0949-CRLM-19.raw]	418.2306824	23.31222734	7.604927358	92.19527219	84.59034484	367702.2813	1.16E+08	0	7897	19.8851232	1.108054402	1.010997936	418.2305603	418.2311707
906	418.2411804	35.56164554					1	DETECTED	418.2412 m/z @35.56 [151020OFc1_NvH-0949-CRLM-19.raw]	418.2411804	35.56164554	2.575158221	97.93404026	95.35888204	556225.6875	1.47E+08	4	7897	26.19513375	0.508484189	0.023109755	418.2312012	418.2511597
907	418.2528992	27.93535214					1	DETECTED	418.2529 m/z @27.94 [151020OFc1_NvH-0949-CRLM-19.raw]	418.2528992	27.93535214	3.13366657	99.68486816	96.55120159	243760.9375	1.36E+08	2	7897	0.337885676	2.880258076	1.221020698	418.2511902	418.2628784
908	418.2746887	3.848075174					1	DETECTED	418.2747 m/z @3.85 [151020OFc1_NvH-0949-CRLM-19.raw]	418.2746887	3.848075174	1.706063675	99.31832029	97.61225662	252192.9531	1.07E+08	3	7897	81.99895256	69.17942271	119.3012218	418.26474	418.2845459
909	418.3048706	89.83883463					1	DETECTED	418.3049 m/z @89.84 [151020OFc1_NvH-0949-CRLM-19.raw]	418.3048706	89.83883463	0.400280248	92.43359062	92.03331038	108875.3906	8.51E+07	0	7897	3.975437865	1.126798441	0.965969539	418.2949829	418.307312
910	418.3173218	89.78955172					1	DETECTED	418.3173 m/z @89.79 [151020OFc1_NvH-0949-CRLM-19.raw]	418.3173218	89.78955172	3.388580391	92.51372132	89.12514093	697015.8125	7.41E+07	0	7897	0.433722247	1.248513277	7.228209599	418.3074646	418.3226624
911	418.4368591	20.38435615					1	DETECTED	418.4369 m/z @20.38 [151020OFc1_NvH-0949-CRLM-19.raw]	418.4368591	20.38435615	5.436272414	99.89994095	94.46366854	103216.5234	9.15E+07	0	7897	3.371210013	3.765193533	0.039445237	418.4268799	418.4467773
912	418.4596863	19.9777481					1	DETECTED	418.4597 m/z @19.98 [151020OFc1_NvH-0949-CRLM-19.raw]	418.4596863	19.9777481	1.798491657	98.53266872	96.73417706	93688.55469	1.08E+08	0	7897	7.147874819	3.106295443	0.023139846	418.449707	418.4612732
913	418.4713135	37.79211415					1	DETECTED	418.4713 m/z @37.79 [151020OFc1_NvH-0949-CRLM-19.raw]	418.4713135	37.79211415	2.740672884	94.70034201	91.95966913	423153.3438	9.38E+07	0	7897	0.038706261	0.510018033	0.007616479	418.4613342	418.4812927
914	418.4842529	20.71499635					1	DETECTED	418.4843 m/z @20.71 [151020OFc1_NvH-0949-CRLM-19.raw]	418.4842529	20.71499635	2.242468142	98.46563271	96.22316457	204211.5313	9.05E+07	4	7897	1.928008905	1.410592033	14.9980752	418.4814148	418.4940491
915	418.4976501	17.79643989					1	DETECTED	418.4977 m/z @17.80 [151020OFc1_NvH-0949-CRLM-19.raw]	418.4976501	17.79643989	3.447267173	98.83367829	95.38641111	48057.09375	8.77E+07	0	7897	0.153396143	3.323759949	5.647519897	418.4942627	418.503479
916	418.5135193	33.63153166					1	DETECTED	418.5135 m/z @33.63 [151020OFc1_NvH-0949-CRLM-19.raw]	418.5135193	33.63153166	3.313245837	95.0671792	91.75393336	177502.7344	8.74E+07	0	7897	null	1.806523592	0.018474706	418.5038147	418.5234375
917	418.5354614	29.00767778					1	DETECTED	418.5355 m/z @29.01 [151020OFc1_NvH-0949-CRLM-19.raw]	418.5354614	29.00767778	4.645162384	98.01894765	93.37378526	236420.6406	8.71E+07	0	7897	15.80259237	0.504355277	0.008818409	418.5255737	418.5431824
918	418.5531921	48.99052454					1	DETECTED	418.5532 m/z @48.99 [151020OFc1_NvH-0949-CRLM-19.raw]	418.5531921	48.99052454	3.712071006	96.76780589	93.05573488	425919.9063	1.04E+08	3	7897	1.566738621	0.502013864	0.018724728	418.5432129	418.5614929
919	418.5715332	23.47112557					1	DETECTED	418.5715 m/z @23.47 [151020OFc1_NvH-0949-CRLM-19.raw]	418.5715332	23.47112557	2.97244362	95.12650596	92.15406234	630070.75	1.02E+08	3	7897	6.445842581	0.96571593	4.941830994	418.5617676	418.5814819
920	418.5917358	89.83883463					1	DETECTED	418.5917 m/z @89.84 [151020OFc1_NvH-0949-CRLM-19.raw]	418.5917358	89.83883463	3.095858491	91.32433865	88.22848016	249496.3281	1.25E+08	3	7897	84.97438885	0.510337038	0.017859889	418.5818176	418.6016846
921	418.6091309	3.894885085					1	DETECTED	418.6091 m/z @3.89 [151020OFc1_NvH-0949-CRLM-19.raw]	418.6091309	3.894885085	2.649138503	94.87155671	92.22241821	133385.125	9.60E+07	0	7897	0.03126163	20.3424055	0.724374863	418.6017456	418.6191101
922	418.6878052	20.41552066					1	DETECTED	418.6878 m/z @20.42 [151020OFc1_NvH-0949-CRLM-19.raw]	418.6878052	20.41552066	3.682370781	71.30419392	67.62182314	77781.71875	7.61E+07	0	7897	33.47505284	2.020594558	3.041189116	418.677887	418.6914063
923	418.7017822	25.85440051					1	DETECTED	418.7018 m/z @25.85 [151020OFc1_NvH-0949-CRLM-19.raw]	418.7017822	25.85440051	3.612896686	93.86460327	90.25170658	187413.8281	9.41E+07	0	7897	9.086985466	0.562887439	0.285971072	418.6921997	418.7062988
924	418.7163086	21.81598405					1	DETECTED	418.7163 m/z @21.82 [151020OFc1_NvH-0949-CRLM-19.raw]	418.7163086	21.81598405	3.124346006	98.73952087	95.61517486	484949.8438	1.06E+08	2	7897	7.131443174	0.635249481	0.034960324	418.7063293	418.7190247
925	418.7290955	19.81793967					1	DETECTED	418.7291 m/z @19.82 [151020OFc1_NvH-0949-CRLM-19.raw]	418.7290955	19.81793967	2.740672884	98.89500619	96.1543333	2213403.75	1.92E+08	2	7897	9.53997222	1.565050889	0.318924345	418.7191162	418.7390747
926	418.7437134	25.59267891					1	DETECTED	418.7437 m/z @25.59 [151020OFc1_NvH-0949-CRLM-19.raw]	418.7437134	25.59267891	5.359648418	99.22544624	93.86579783	160987.0469	1.01E+08	2	7897	2.315091772	2.833066703	3.912202141	418.7391357	418.7489014
927	418.7589111	18.27015711					1	DETECTED	418.7589 m/z @18.27 [151020OFc1_NvH-0949-CRLM-19.raw]	418.7589111	18.27015711	3.196092957	95.04756324	91.85147028	567471.3125	1.05E+08	2	7897	0.209623933	1.175058483	0.402405734	418.7489624	418.7672729
928	418.7824707	3.506645823					1	DETECTED	418.7825 m/z @3.51 [151020OFc1_NvH-0949-CRLM-19.raw]	418.7824707	3.506645823	3.370260231	98.51165249	95.14139226	2243830.25	1.20E+08	2	7897	0.575949727	1.67176011	1.921916981	418.7729492	418.79245
929	418.8143921	38.81239531					1	DETECTED	418.8144 m/z @38.81 [151020OFc1_NvH-0949-CRLM-19.raw]	418.8143921	38.81239531	0.708141209	99.72524297	99.01710176	53286.41406	9.45E+07	0	7897	90.65766192	1.530981258	2.041064434	418.8050537	418.8239441
930	418.8477173	13.29944639					1	DETECTED	418.8477 m/z @13.30 [151020OFc1_NvH-0949-CRLM-19.raw]	418.8477173	13.29944639	0.01899644	99.99996502	99.98096858	106750.6719	9.00E+07	0	7897	0.05578714	8.590829233	0.876732762	418.8381958	418.8573914
931	418.8700562	35.9148914					1	DETECTED	418.8701 m/z @35.91 [151020OFc1_NvH-0949-CRLM-19.raw]	418.8700562	35.9148914	0.03995851	99.71506375	99.67510524	166179.5938	8.59E+07	0	7897	13.16854946	1.670074054	0.017175147	418.8601074	418.877655
932	418.8876648	49.02919658					1	DETECTED	418.8877 m/z @49.03 [151020OFc1_NvH-0949-CRLM-19.raw]	418.8876648	49.02919658	0.007517304	99.63404647	99.62652917	231244.0469	1.08E+08	0	7897	35.66553577	1.14363289	0.003199066	418.8776855	418.897644
933	418.907959	26.20335548					1	DETECTED	418.9080 m/z @26.20 [151020OFc1_NvH-0949-CRLM-19.raw]	418.907959	26.20335548	0.029490013	99.98966481	99.9601748	2296585.5	1.46E+08	3	7897	0.249696972	0.597893991	0.935122287	418.8980103	418.9179382
934	418.9292297	6.214932401					1	DETECTED	418.9292 m/z @6.21 [151020OFc1_NvH-0949-CRLM-19.raw]	418.9292297	6.214932401	0.007517304	99.88948751	99.88197021	117754.9609	9.91E+07	0	7897	79.49185861	0.609532154	0.218149739	418.9192505	418.9324036
935	418.9425659	13.09136735					1	DETECTED	418.9426 m/z @13.09 [151020OFc1_NvH-0949-CRLM-19.raw]	418.9425659	13.09136735	0.007517304	98.95818075	98.95066345	187980.9531	8.90E+07	0	7897	0.113403093	1.506446888	0.011259464	418.9325867	418.9525452
936	418.9622803	22.19297588					1	DETECTED	418.9623 m/z @22.19 [151020OFc1_NvH-0949-CRLM-19.raw]	418.9622803	22.19297588	0.007517304	99.69525342	99.68773612	112423.3438	9.53E+07	0	7897	1.446287592	2.68022981	0.844674459	418.9525757	418.9668884
937	418.9770508	22.12495579					1	DETECTED	418.9771 m/z @22.12 [151020OFc1_NvH-0949-CRLM-19.raw]	418.9770508	22.12495579	0.007517304	99.98966481	99.98214751	952555.625	1.15E+08	3	7897	0.123062134	0.888719676	0.265415595	418.9670715	418.98703
938	418.9871826	31.03003816					1	DETECTED	418.9872 m/z @31.03 [151020OFc1_NvH-0949-CRLM-19.raw]	418.9871826	31.03003816	0.007517304	99.83885409	99.83133679	205246.7656	8.83E+07	0	7897	0.278972977	1.077295026	99.48509452	418.9870605	418.9963989
939	418.9981995	23.37006405					1	DETECTED	418.9982 m/z @23.37 [151020OFc1_NvH-0949-CRLM-19.raw]	418.9981995	23.37006405	3.000222041	97.7072534	94.70703136	133738.1719	8.61E+07	0	7897	0.225151538	2.698539847	0.030526266	418.9972229	419.0056458
940	419.0158081	36.35389531					1	DETECTED	419.0158 m/z @36.35 [151020OFc1_NvH-0949-CRLM-19.raw]	419.0158081	36.35389531	0.007517304	99.90975128	99.90223397	473644.9688	9.36E+07	0	7897	0.078262359	1.704004072	12.87724506	419.0059814	419.0252991
941	419.0455017	89.94320241					1	DETECTED	419.0455 m/z @89.94 [151020OFc1_NvH-0949-CRLM-19.raw]	419.0455017	89.94320241	3.332485198	98.83367829	95.50119309	207066.7813	9.12E+07	0	7897	54.20859096	6.286562665	0.003816376	419.0358276	419.0552063
942	419.0686646	71.51396897					1	DETECTED	419.0687 m/z @71.51 [151020OFc1_NvH-0949-CRLM-19.raw]	419.0686646	71.51396897	0.01899644	99.74544536	99.72644892	74700.17188	8.85E+07	0	7897	0.357414791	0.547723979	0.069743867	419.0592651	419.0784607
943	419.1188965	90.17296841					1	DETECTED	419.1189 m/z @90.17 [151020OFc1_NvH-0949-CRLM-19.raw]	419.1188965	90.17296841	0.869704033	96.63946959	95.76976556	218152.5469	9.67E+07	0	7897	0.394767491	0.546214666	3.1100942	419.1089172	419.1287231
944	419.1382751	82.91503358					1	DETECTED	419.1383 m/z @82.92 [151020OFc1_NvH-0949-CRLM-19.raw]	419.1382751	82.91503358	16.47034046	95.59630454	79.12596408	35626.19531	8.23E+07	0	7897	13.25351565	0.587026938	27.10804418	419.1289978	419.1459351
945	419.170105	91.08467671					1	DETECTED	419.1701 m/z @91.08 [151020OFc1_NvH-0949-CRLM-19.raw]	419.170105	91.08467671	6.597566033	92.51372132	85.91615529	152346.6875	7.31E+07	0	7897	0.262260785	0.627755741	0.615294824	419.1618652	419.1793518
946	419.1886902	17.97045229					1	DETECTED	419.1887 m/z @17.97 [151020OFc1_NvH-0949-CRLM-19.raw]	419.1886902	17.97045229	3.808863126	92.38674545	88.57788232	68235.72656	7.87E+07	0	7897	4.743961813	4.526995624	9.098269823	419.1802979	419.1912842
947	419.201355	21.18718263					1	DETECTED	419.2014 m/z @21.19 [151020OFc1_NvH-0949-CRLM-19.raw]	419.201355	21.18718263	2.676494598	92.9576705	90.2811759	159181.0313	9.75E+07	0	7897	0.162592533	4.084089031	20.09948682	419.1913757	419.2041321
948	419.2142334	14.93972405					1	DETECTED	419.2142 m/z @14.94 [151020OFc1_NvH-0949-CRLM-19.raw]	419.2142334	14.93972405	1.789397904	99.88948751	98.10008961	1604002.125	1.50E+08	4	7897	0.181341587	1.033667487	2.927374634	419.2042847	419.2242126
949	419.230957	19.74891131					1	DETECTED	419.2310 m/z @19.75 [151020OFc1_NvH-0949-CRLM-19.raw]	419.230957	19.74891131	3.196092957	99.3585389	96.16244594	846130.8125	1.47E+08	2	7897	6.560556003	8.466109094	18.42654243	419.2242432	419.2323608
950	419.2423706	35.85556724					1	DETECTED	419.2424 m/z @35.86 [151020OFc1_NvH-0949-CRLM-19.raw]	419.2423706	35.85556724	2.694762975	99.79745066	97.10268768	1.40E+07	3.69E+08	4	7897	0.201667974	0.524498181	0.031775751	419.2324219	419.2522278
951	419.2601929	18.29627582					1	DETECTED	419.2602 m/z @18.30 [151020OFc1_NvH-0949-CRLM-19.raw]	419.2601929	18.29627582	2.205582865	98.0511456	95.84556274	285621.0625	9.69E+07	0	7897	13.04563019	3.572342892	1.863682958	419.2524414	419.2697144
952	419.2836609	3.506645823					1	DETECTED	419.2837 m/z @3.51 [151020OFc1_NvH-0949-CRLM-19.raw]	419.2836609	3.506645823	3.186988674	92.59469304	89.40770436	1042358.125	1.06E+08	0	7897	0.12405642	1.901048598	108.1978163	419.2737122	419.2901001
953	419.3155212	90.40950285					1	DETECTED	419.3155 m/z @90.41 [151020OFc1_NvH-0949-CRLM-19.raw]	419.3155212	90.40950285	0.007517304	99.99996502	99.99244772	768858.1875	2.41E+08	2	7897	0.87703344	0.625813664	0.005451072	419.3137512	419.3171082
954	419.3518066	90.66300449					1	DETECTED	419.3518 m/z @90.66 [151020OFc1_NvH-0949-CRLM-19.raw]	419.3518066	90.66300449	23.44590715	98.29467811	74.84877096	54312.73438	8.78E+07	0	7897	40.80184502	0.556768842	0.016663866	419.3473206	419.3532715
955	419.3635254	48.14523135					1	DETECTED	419.3635 m/z @48.15 [151020OFc1_NvH-0949-CRLM-19.raw]	419.3635254	48.14523135	3.534728669	90.05010084	86.51537217	84188.33594	8.68E+07	0	7897	0.047392736	0.969674931	0.004982084	419.3544312	419.3735046
956	419.4169617	9.782394942					1	DETECTED	419.4170 m/z @9.78 [151020OFc1_NvH-0949-CRLM-19.raw]	419.4169617	9.782394942	0.646250299	99.99996502	99.35371472	619222.4375	1.01E+08	0	7897	0.17564803	3.392124974	5.568947486	419.4072266	419.4268799
957	419.4422913	35.85556724					1	DETECTED	419.4423 m/z @35.86 [151020OFc1_NvH-0949-CRLM-19.raw]	419.4422913	35.85556724	4.604106479	99.19538454	94.59127807	1.57E+07	3.65E+08	5	7897	0.213864364	1.109215412	9.641001952	419.4323425	419.4522705
958	419.4581604	14.53508099					1	DETECTED	419.4582 m/z @14.54 [151020OFc1_NvH-0949-CRLM-19.raw]	419.4581604	14.53508099	2.869195335	96.9074604	94.03826506	392815.9063	9.90E+07	0	7897	0.497404451	0.570995208	1.458441296	419.4523315	419.4679565
959	419.4688721	13.05969509					1	DETECTED	419.4689 m/z @13.06 [151020OFc1_NvH-0949-CRLM-19.raw]	419.4688721	13.05969509	4.86866387	88.55735763	83.68869376	129144.1563	9.03E+07	0	7897	0.142101537	0.533969119	25.85421556	419.4681702	419.4759827
960	419.4859924	36.86463928					1	DETECTED	419.4860 m/z @36.86 [151020OFc1_NvH-0949-CRLM-19.raw]	419.4859924	36.86463928	3.590965542	88.67477483	85.08380929	276535.8125	9.02E+07	0	7897	14.81445709	1.681034684	0.026770351	419.4761047	419.4869995
961	419.4970093	50.38052303					1	DETECTED	419.4970 m/z @50.38 [151020OFc1_NvH-0949-CRLM-19.raw]	419.4970093	50.38052303	3.388580391	97.55831157	94.16973118	278841.375	1.04E+08	4	7897	19.50487775	0.502338067	0.055294093	419.48703	419.506897
962	419.5228271	16.05531961					1	DETECTED	419.5228 m/z @16.06 [151020OFc1_NvH-0949-CRLM-19.raw]	419.5228271	16.05531961	5.69544011	84.9033737	79.20793359	83463.09375	8.32E+07	0	7897	0.175949764	3.822821181	0.184281456	419.5179749	419.5273438
963	419.5374451	17.53342167					1	DETECTED	419.5374 m/z @17.53 [151020OFc1_NvH-0949-CRLM-19.raw]	419.5374451	17.53342167	4.982733637	95.04756324	90.0648296	792349.4375	9.66E+07	3	7897	0.147487866	1.87833006	0.048133454	419.5282593	419.5474243
964	419.5506287	20.15391093					1	DETECTED	419.5506 m/z @20.15 [151020OFc1_NvH-0949-CRLM-19.raw]	419.5506287	20.15391093	3.4279195	89.43444746	86.00652796	199468.0938	8.91E+07	0	7897	0.176037046	0.506467568	0.322755801	419.5474548	419.5555115
965	419.5655212	26.06794401					1	DETECTED	419.5655 m/z @26.07 [151020OFc1_NvH-0949-CRLM-19.raw]	419.5655212	26.06794401	3.634721194	95.99684161	92.36212041	405507.3438	9.76E+07	0	7897	10.07513731	0.954894822	0.121879968	419.5555725	419.5665588
966	419.5765686	26.13053751					1	DETECTED	419.5766 m/z @26.13 [151020OFc1_NvH-0949-CRLM-19.raw]	419.5765686	26.13053751	2.510756613	98.20960218	95.69884556	550527.9375	1.11E+08	0	7897	0.223092914	0.608536607	2.106394305	419.5665894	419.5864868
967	419.5931396	31.24971328					1	DETECTED	419.5931 m/z @31.25 [151020OFc1_NvH-0949-CRLM-19.raw]	419.5931396	31.24971328	3.283783523	94.69087801	91.40709449	132843.4063	8.79E+07	0	7897	11.62398807	1.587005001	2.203482721	419.5868835	419.6030884
968	419.6174011	9.812519204					1	DETECTED	419.6174 m/z @9.81 [151020OFc1_NvH-0949-CRLM-19.raw]	419.6174011	9.812519204	3.186988674	88.54747836	85.36048969	370261.875	9.35E+07	0	7897	0.15950385	1.219089632	7.718588269	419.6079102	419.6273804
969	419.6421204	35.85556724					1	DETECTED	419.6421 m/z @35.86 [151020OFc1_NvH-0949-CRLM-19.raw]	419.6421204	35.85556724	4.182590355	98.01894765	93.83635729	9827435	2.80E+08	0	7897	0.245361354	4.182735353	10.40457129	419.6322327	419.651947
970	419.6618958	9.712083102					1	DETECTED	419.6619 m/z @9.71 [151020OFc1_NvH-0949-CRLM-19.raw]	419.6618958	9.712083102	7.090116249	97.44624393	90.35612768	88043.03125	8.85E+07	0	7897	0.226721064	0.630136781	0.065103273	419.6538391	419.6714783
971	419.7158508	14.9586028					1	DETECTED	419.7159 m/z @14.96 [151020OFc1_NvH-0949-CRLM-19.raw]	419.7158508	14.9586028	3.000222041	94.22089101	91.22066897	618434.875	1.09E+08	4	7897	0.485350785	3.387200721	8.82310614	419.7058716	419.7258301
972	419.7362976	36.88029543					1	DETECTED	419.7363 m/z @36.88 [151020OFc1_NvH-0949-CRLM-19.raw]	419.7362976	36.88029543	3.124346006	96.81099511	93.6866491	375580.0938	1.23E+08	2	7897	17.17489343	0.967583451	4.927240978	419.7264709	419.7454224
973	419.7554932	24.68505184					1	DETECTED	419.7555 m/z @24.69 [151020OFc1_NvH-0949-CRLM-19.raw]	419.7554932	24.68505184	3.409007267	99.66411214	96.25510487	5364919.5	1.72E+08	2	7897	0.192373957	1.385347603	1.270667959	419.745636	419.7650146
974	419.7788696	38.11483811					1	DETECTED	419.7789 m/z @38.11 [151020OFc1_NvH-0949-CRLM-19.raw]	419.7788696	38.11483811	1.416327115	97.95533827	96.53901116	166372.2188	8.57E+07	0	7897	0.231163757	1.658973647	0.002270078	419.769165	419.7810669
975	419.7911072	40.47937804					1	DETECTED	419.7911 m/z @40.48 [151020OFc1_NvH-0949-CRLM-19.raw]	419.7911072	40.47937804	3.398307342	99.77661752	96.37831018	247443.1875	9.73E+07	0	7897	37.12050229	0.68887862	0.254015862	419.7816772	419.8010559
976	419.8182983	9.812519204					1	DETECTED	419.8183 m/z @9.81 [151020OFc1_NvH-0949-CRLM-19.raw]	419.8182983	9.812519204	0.197449466	98.75988135	98.56243189	160892.9844	9.07E+07	0	7897	0.108281103	3.101840479	18.13605182	419.8086243	419.8281555
977	419.8421326	35.86685877					1	DETECTED	419.8421 m/z @35.87 [151020OFc1_NvH-0949-CRLM-19.raw]	419.8421326	35.86685877	0.050402469	99.96022206	99.90981959	4524896	1.69E+08	0	7897	0.22984937	1.085551148	9.824674834	419.8322449	419.8521118
978	419.8719482	17.50922427					1	DETECTED	419.8719 m/z @17.51 [151020OFc1_NvH-0949-CRLM-19.raw]	419.8719482	17.50922427	0.007517304	99.98966481	99.98214751	495502.0313	1.12E+08	0	7897	15.47641518	0.547014598	0.148826584	419.8619995	419.8771057
979	419.8872681	21.36539933					1	DETECTED	419.8873 m/z @21.37 [151020OFc1_NvH-0949-CRLM-19.raw]	419.8872681	21.36539933	0.007517304	99.96022206	99.95270476	1730814.375	1.58E+08	3	7897	14.21379382	1.298242752	107.3386941	419.8773193	419.8972473
980	419.8977966	15.59832266					1	DETECTED	419.8978 m/z @15.60 [151020OFc1_NvH-0949-CRLM-19.raw]	419.8977966	15.59832266	0.14546677	99.73535773	99.58989096	246292.0625	1.00E+08	3	7897	10.51684971	0.535529154	0.533400634	419.8973083	419.9077759
981	419.9106445	26.13053751					1	DETECTED	419.9106 m/z @26.13 [151020OFc1_NvH-0949-CRLM-19.raw]	419.9106445	26.13053751	0.03995851	99.9196405	99.87968199	159383.7031	9.38E+07	0	7897	0.054916263	2.343507668	1.671267054	419.9078064	419.9171143
982	419.927124	15.49748006					1	DETECTED	419.9271 m/z @15.50 [151020OFc1_NvH-0949-CRLM-19.raw]	419.927124	15.49748006	0.007517304	99.9196405	99.91212319	166588.7031	9.94E+07	3	7897	0.099598361	0.647373327	0.302024172	419.9171753	419.9369812
983	419.9406433	39.23301122					1	DETECTED	419.9406 m/z @39.23 [151020OFc1_NvH-0949-CRLM-19.raw]	419.9406433	39.23301122	0.007517304	96.37044179	96.36292449	39629.03516	8.79E+07	0	7897	90.46886396	1.233214324	1.464542752	419.9371338	419.9492798
984	419.9593811	14.54506019					1	DETECTED	419.9594 m/z @14.55 [151020OFc1_NvH-0949-CRLM-19.raw]	419.9593811	14.54506019	0.007517304	99.99996502	99.99244772	183008.2344	8.90E+07	0	7897	5.37546996	0.553592952	1.262993994	419.9494324	419.9691467
985	419.979187	12.9039512					1	DETECTED	419.9792 m/z @12.90 [151020OFc1_NvH-0949-CRLM-19.raw]	419.979187	12.9039512	0.092874698	99.99996502	99.90709032	401338.875	1.09E+08	4	7897	0.702560237	1.14780338	1.337421643	419.9692688	419.9891052
986	419.9899292	28.5389703					1	DETECTED	419.9899 m/z @28.54 [151020OFc1_NvH-0949-CRLM-19.raw]	419.9899292	28.5389703	0.050402469	99.4815516	99.43114913	151416.5625	9.68E+07	0	7897	45.73923259	1.868055382	0.920618045	419.9892883	419.9998474
987	420.0052185	15.34193791					1	DETECTED	420.0052 m/z @15.34 [151020OFc1_NvH-0949-CRLM-19.raw]	420.0052185	15.34193791	0.471189398	99.62354038	99.15235099	68934.96094	8.44E+07	0	7897	23.6211947	6.773334613	18.26842108	420.0001526	420.0151672
988	420.0184631	9.843131501					1	DETECTED	420.0185 m/z @9.84 [151020OFc1_NvH-0949-CRLM-19.raw]	420.0184631	9.843131501	1.696692918	99.63404647	97.93735356	63754.35156	8.77E+07	0	7897	0.137114748	0.544872859	0.019575364	420.0152283	420.0284119
989	420.0426636	35.79933488					1	DETECTED	420.0427 m/z @35.80 [151020OFc1_NvH-0949-CRLM-19.raw]	420.0426636	35.79933488	0.6040655	98.27352645	97.66946095	1773798.375	1.24E+08	0	7897	0.141867944	8.232070356	17.33942801	420.0330811	420.0523682
990	420.0637817	84.92618792					1	DETECTED	420.0638 m/z @84.93 [151020OFc1_NvH-0949-CRLM-19.raw]	420.0637817	84.92618792	3.572151227	96.47851948	92.90636825	63007.26953	9.55E+07	0	7897	3.772393267	2.987143563	1.970388275	420.0539246	420.0688171
991	420.0804138	63.06447852					1	DETECTED	420.0804 m/z @63.06 [151020OFc1_NvH-0949-CRLM-19.raw]	420.0804138	63.06447852	1.116299259	96.4239622	95.30766294	69398.24219	7.93E+07	0	7897	0.399597806	0.769253141	0.226759581	420.0707092	420.090332
992	420.1142578	64.06757782					1	DETECTED	420.1143 m/z @64.07 [151020OFc1_NvH-0949-CRLM-19.raw]	420.1142578	64.06757782	0.420563508	95.66012076	95.23955726	361627.2813	1.62E+08	0	7897	1.358489616	6.060702839	12.01692275	420.1045837	420.1229553
993	420.1364136	90.61729208					1	DETECTED	420.1364 m/z @90.62 [151020OFc1_NvH-0949-CRLM-19.raw]	420.1364136	90.61729208	12.09028742	94.48646971	82.39618228	89194.20313	7.47E+07	0	7897	0.197779971	0.552450222	0.077873364	420.1275024	420.1436462
994	420.1531982	26.6840478					1	DETECTED	420.1532 m/z @26.68 [151020OFc1_NvH-0949-CRLM-19.raw]	420.1531982	26.6840478	9.908857844	92.08136779	82.17250995	47334.78906	8.97E+07	0	7897	63.99210767	2.449227406	3.651689361	420.1482849	420.1630249
995	420.187439	90.80913169					1	DETECTED	420.1874 m/z @90.81 [151020OFc1_NvH-0949-CRLM-19.raw]	420.187439	90.80913169	0.646250299	99.21552184	98.56927154	640910.1875	1.05E+08	0	7897	0.199341091	0.505957564	1.715611345	420.1776428	420.1973877
996	420.2059021	34.93643807					1	DETECTED	420.2059 m/z @34.94 [151020OFc1_NvH-0949-CRLM-19.raw]	420.2059021	34.93643807	0.007517304	99.33909097	99.33157366	325346.5625	1.14E+08	2	7897	13.87182849	1.421068187	2.020623761	420.1975098	420.2102661
997	420.2202759	34.42149156					1	DETECTED	420.2203 m/z @34.42 [151020OFc1_NvH-0949-CRLM-19.raw]	420.2202759	34.42149156	3.332485198	96.44598667	93.11350147	4200389.5	2.41E+08	3	7897	0.187857112	0.555873159	1.093314831	420.2103271	420.2302551
998	420.2356873	91.2094107					1	DETECTED	420.2357 m/z @91.21 [151020OFc1_NvH-0949-CRLM-19.raw]	420.2356873	91.2094107	2.279479768	99.89994095	97.62046118	1246785.875	1.46E+08	3	7897	55.42598521	0.502133702	0.00716551	420.2302856	420.245636
999	420.2565918	24.72749087					1	DETECTED	420.2566 m/z @24.73 [151020OFc1_NvH-0949-CRLM-19.raw]	420.2565918	24.72749087	3.124346006	96.21255812	93.08821212	2392165.25	1.41E+08	2	7897	0.19682017	5.86278303	290.3887242	420.2466125	420.2661438
1000	420.277771	90.07194046					1	DETECTED	420.2778 m/z @90.07 [151020OFc1_NvH-0949-CRLM-19.raw]	420.277771	90.07194046	2.501495041	94.98819522	92.48670018	254897.5156	9.38E+07	0	7897	61.44084344	2.342383706	1.422758759	420.2679138	420.2877502
1001	420.2953796	91.65219508					1	DETECTED	420.2954 m/z @91.65 [151020OFc1_NvH-0949-CRLM-19.raw]	420.2953796	91.65219508	2.131612955	92.9212952	90.78968224	77167.98438	1.32E+08	0	7897	1.531721251	0.507088315	0.758776609	420.2877808	420.3010864
1002	420.3190918	90.40950285					1	DETECTED	420.3191 m/z @90.41 [151020OFc1_NvH-0949-CRLM-19.raw]	420.3190918	90.40950285	0.007517304	99.99996502	99.99244772	269199.625	1.03E+08	0	7897	80.30113271	0.525172642	0.007715484	420.3135376	420.3218079
1003	420.3328552	89.78955172					1	DETECTED	420.3329 m/z @89.79 [151020OFc1_NvH-0949-CRLM-19.raw]	420.3328552	89.78955172	1.677839079	97.2833311	95.60549202	916787.625	1.43E+09	0	7897	88.12512374	0.509482574	0.019183015	420.3296204	420.3421631
1004	420.4216614	21.56877663					1	DETECTED	420.4217 m/z @21.57 [151020OFc1_NvH-0949-CRLM-19.raw]	420.4216614	21.56877663	2.963120553	99.60280516	96.63968461	82355.98438	9.02E+07	0	7897	15.78962115	4.547792749	8.093089373	420.4118958	420.4315796
1005	420.4435425	35.94412082					1	DETECTED	420.4435 m/z @35.94 [151020OFc1_NvH-0949-CRLM-19.raw]	420.4435425	35.94412082	2.814051169	85.78414317	82.970092	180593.2813	8.25E+07	0	7897	1.376874803	1.647136085	0.001813291	420.4336548	420.4534912
1006	420.4686584	17.47570562					1	DETECTED	420.4687 m/z @17.48 [151020OFc1_NvH-0949-CRLM-19.raw]	420.4686584	17.47570562	2.953070662	91.26613537	88.3130647	67676.30469	8.66E+07	0	7897	0.102789031	4.184276421	7.266333033	420.4588623	420.4702759
1007	420.4804077	13.12744015					1	DETECTED	420.4804 m/z @13.13 [151020OFc1_NvH-0949-CRLM-19.raw]	420.4804077	13.12744015	3.323127627	98.44482007	95.12169244	221129.5938	9.64E+07	0	7897	0.300420375	1.088320147	0.262522992	420.470459	420.4902649
1008	420.4942627	11.02540187					1	DETECTED	420.4943 m/z @11.03 [151020OFc1_NvH-0949-CRLM-19.raw]	420.4942627	11.02540187	2.878294359	97.61190092	94.73360656	62165.5	8.63E+07	0	7897	29.64160583	8.245044666	0.013392085	420.4905396	420.5042419
1009	420.526062	20.77818705					1	DETECTED	420.5261 m/z @20.78 [151020OFc1_NvH-0949-CRLM-19.raw]	420.526062	20.77818705	3.437592102	99.06145659	95.62386448	366317.2188	8.95E+07	0	7897	0.150888547	0.834179539	0.840640486	420.5161133	420.5360107
1010	420.5423279	23.71460602					1	DETECTED	420.5423 m/z @23.71 [151020OFc1_NvH-0949-CRLM-19.raw]	420.5423279	23.71460602	3.663644661	91.03512095	87.37147629	171401.2188	8.96E+07	0	7897	15.63546469	4.205059423	0.018292305	420.5361328	420.5484314
1011	420.5584412	32.87203871					1	DETECTED	420.5584 m/z @32.87 [151020OFc1_NvH-0949-CRLM-19.raw]	420.5584412	32.87203871	3.226853273	94.747539	91.52068573	636969	1.25E+08	0	7897	2.734267139	0.621399937	0.115678229	420.5484924	420.5684204
1012	420.5695801	30.13502164					1	DETECTED	420.5696 m/z @30.14 [151020OFc1_NvH-0949-CRLM-19.raw]	420.5695801	30.13502164	3.93240769	95.37278628	91.44037859	83172.24219	9.78E+07	0	7897	87.2524619	1.969548714	2.932182957	420.5684814	420.5721741
1013	420.5822144	12.75211531					1	DETECTED	420.5822 m/z @12.75 [151020OFc1_NvH-0949-CRLM-19.raw]	420.5822144	12.75211531	2.823138773	99.1235167	96.30037792	277453.7813	1.05E+08	0	7897	9.644789016	2.168795979	9.604999673	420.5722656	420.5921936
1014	420.6124268	24.40935222					1	DETECTED	420.6124 m/z @24.41 [151020OFc1_NvH-0949-CRLM-19.raw]	420.6124268	24.40935222	3.370260231	89.66091782	86.29065759	27820.83008	7.77E+07	0	7897	86.06597479	2.050721999	3.101443998	420.6060791	420.6124268
1015	420.6224365	21.56877663					1	DETECTED	420.6224 m/z @21.57 [151020OFc1_NvH-0949-CRLM-19.raw]	420.6224365	21.56877663	2.731466909	99.17463066	96.44316375	75591.9375	8.87E+07	0	7897	77.68605583	3.042524495	4.952780756	420.6124878	420.6322327
1016	420.6947021	11.86202352					1	DETECTED	420.6947 m/z @11.86 [151020OFc1_NvH-0949-CRLM-19.raw]	420.6947021	11.86202352	3.602019497	94.73808124	91.13606175	170142.9844	9.39E+07	0	7897	0.156867369	1.616111723	17.28087883	420.684906	420.7046814
1017	420.707489	34.97008798					1	DETECTED	420.7075 m/z @34.97 [151020OFc1_NvH-0949-CRLM-19.raw]	420.707489	34.97008798	3.332485198	69.87854745	66.54606226	152989.375	7.64E+07	0	7897	2.832924592	1.191746017	1.514818793	420.7047119	420.7120667
1018	420.722168	34.38292535					1	DETECTED	420.7222 m/z @34.38 [151020OFc1_NvH-0949-CRLM-19.raw]	420.722168	34.38292535	2.658165428	97.6759645	95.01779907	1834563.75	1.27E+08	2	7897	0.189011094	0.508932856	0.42904242	420.7123108	420.7321167
1019	420.7341614	42.81696411					1	DETECTED	420.7342 m/z @42.82 [151020OFc1_NvH-0949-CRLM-19.raw]	420.7341614	42.81696411	3.293117187	98.27352645	94.98040926	493126.2188	1.01E+08	2	7897	0.236632448	0.548864089	0.154281722	420.7321777	420.7440796
1020	420.744873	21.27922764					1	DETECTED	420.7449 m/z @21.28 [151020OFc1_NvH-0949-CRLM-19.raw]	420.744873	21.27922764	3.226853273	71.00239764	67.77554437	124012.9531	7.67E+07	0	7897	0.571741002	2.150421408	9.58E-04	420.7441711	420.7485352
1021	420.7585449	24.68505184					1	DETECTED	420.7585 m/z @24.69 [151020OFc1_NvH-0949-CRLM-19.raw]	420.7585449	24.68505184	2.887623275	95.29024959	92.40262632	772608.8125	9.91E+07	0	7897	0.203775364	175.7910214	0.038706753	420.7485962	420.7625122
1022	420.7726135	27.78483524					1	DETECTED	420.7726 m/z @27.78 [151020OFc1_NvH-0949-CRLM-19.raw]	420.7726135	27.78483524	1.798491657	98.96868085	97.17018919	3259541.75	1.39E+08	2	7897	0.308848065	0.508323272	1.770435291	420.7626343	420.7824707
1023	420.7869568	37.43226018					1	DETECTED	420.7870 m/z @37.43 [151020OFc1_NvH-0949-CRLM-19.raw]	420.7869568	37.43226018	3.702731195	98.09330337	94.39057217	275572.0625	1.07E+08	2	7897	0.198135658	0.725634918	66.77634325	420.7831421	420.7969055
1024	420.8607788	17.14553428					1	DETECTED	420.8608 m/z @17.15 [151020OFc1_NvH-0949-CRLM-19.raw]	420.8607788	17.14553428	0.007517304	99.98966481	99.98214751	233883.0938	9.11E+07	3	7897	3.754875616	0.855885005	0.959289558	420.8507996	420.8707581
1025	420.8742981	13.84891128					1	DETECTED	420.8743 m/z @13.85 [151020OFc1_NvH-0949-CRLM-19.raw]	420.8742981	13.84891128	0.007517304	99.88948751	99.88197021	75947.94531	9.50E+07	0	7897	0.061398881	6.637924656	0.221286608	420.8707886	420.8759155
1026	420.8859253	16.8802938					1	DETECTED	420.8859 m/z @16.88 [151020OFc1_NvH-0949-CRLM-19.raw]	420.8859253	16.8802938	0.532364374	99.93984469	99.40748031	335604.1563	1.02E+08	3	7897	0.114594396	1.92807306	1.205282786	420.875946	420.8882446
1027	420.8982544	19.71421629					1	DETECTED	420.8983 m/z @19.71 [151020OFc1_NvH-0949-CRLM-19.raw]	420.8982544	19.71421629	0.007517304	99.95010307	99.94258576	1053996.5	1.32E+08	3	7897	2.165946277	4.764825864	3.523096472	420.8882751	420.9082336
1028	420.9223022	21.01528701					1	DETECTED	420.9223 m/z @21.02 [151020OFc1_NvH-0949-CRLM-19.raw]	420.9223022	21.01528701	0.007517304	99.88948751	99.88197021	1317509	1.08E+08	3	7897	0.233575064	0.523859516	0.024719911	420.912323	420.9321899
1029	420.945282	11.83045526					1	DETECTED	420.9453 m/z @11.83 [151020OFc1_NvH-0949-CRLM-19.raw]	420.945282	11.83045526	0.007517304	99.29776457	99.29024726	117555.2578	8.58E+07	0	7897	0.143829148	3.348871733	1.169811757	420.9354553	420.9500732
1030	420.960083	32.31797193					1	DETECTED	420.9601 m/z @32.32 [151020OFc1_NvH-0949-CRLM-19.raw]	420.960083	32.31797193	0.007517304	99.87938535	99.87186804	121134.125	9.58E+07	0	7897	15.876534	1.834660095	0.003518912	420.9501343	420.9623413
1031	420.9724121	91.40287094					1	DETECTED	420.9724 m/z @91.40 [151020OFc1_NvH-0949-CRLM-19.raw]	420.9724121	91.40287094	0.007517304	99.9196405	99.91212319	984017.625	1.00E+08	0	7897	0.075933499	0.798566343	0.393172719	420.9625549	420.9823914
1032	420.9848633	29.31637634					1	DETECTED	420.9849 m/z @29.32 [151020OFc1_NvH-0949-CRLM-19.raw]	420.9848633	29.31637634	0.01899644	98.97945163	98.96045519	317418.8438	9.66E+07	0	7897	1.496124435	1.624437286	12.00206849	420.982666	420.994812
1033	420.9991455	29.95260654					1	DETECTED	420.9991 m/z @29.95 [151020OFc1_NvH-0949-CRLM-19.raw]	420.9991455	29.95260654	0.007517304	99.90975128	99.90223397	47127.22656	9.17E+07	0	7897	94.32247275	1.713025859	2.83585776	420.9949951	421.0090637
1034	421.05896	18.13459663					1	DETECTED	421.0590 m/z @18.13 [151020OFc1_NvH-0949-CRLM-19.raw]	421.05896	18.13459663	0.007517304	99.3286683	99.321151	598076.125	2.40E+08	5	7897	0.819990117	3.228860031	3.253686423	421.0490112	421.067688
1035	421.0984497	91.57053406					1	DETECTED	421.0984 m/z @91.57 [151020OFc1_NvH-0949-CRLM-19.raw]	421.0984497	91.57053406	8.450482419	95.94265481	87.49217239	281398.375	1.02E+08	0	7897	1.622290296	0.529264692	0.030372214	421.0887146	421.1083984
1036	421.1174011	64.08156681					1	DETECTED	421.1174 m/z @64.08 [151020OFc1_NvH-0949-CRLM-19.raw]	421.1174011	64.08156681	12.47141028	92.16293772	79.69152744	67037.11719	8.89E+07	0	7897	0.94374815	0.737942491	152.0335243	421.1105957	421.1218872
1037	421.1323547	73.15621495					1	DETECTED	421.1324 m/z @73.16 [151020OFc1_NvH-0949-CRLM-19.raw]	421.1323547	73.15621495	3.105254507	97.02635511	93.9211006	68681.98438	8.01E+07	0	7897	0.596181005	0.670376966	1.494784657	421.1239014	421.1359253
1038	421.1459656	89.73987765					1	DETECTED	421.1460 m/z @89.74 [151020OFc1_NvH-0949-CRLM-19.raw]	421.1459656	89.73987765	1.506552856	99.53329764	98.02674479	1456368.125	1.70E+08	0	7897	0.492538823	0.569807677	0.351927607	421.1371155	421.1553345
1039	421.1707458	90.27342124					1	DETECTED	421.1707 m/z @90.27 [151020OFc1_NvH-0949-CRLM-19.raw]	421.1707458	90.27342124	0.573119546	97.8906327	97.31751316	59233.60938	7.65E+07	0	7897	1.92200309	0.536863667	0.017045421	421.1618347	421.1725159
1040	421.1826172	90.08083607					1	DETECTED	421.1826 m/z @90.08 [151020OFc1_NvH-0949-CRLM-19.raw]	421.1826172	90.08083607	5.869796794	92.49095428	86.62115749	464704.1875	8.62E+07	0	7897	0.05076871	0.506959492	0.012322362	421.1727905	421.1925964
1041	421.193634	12.31289719					1	DETECTED	421.1936 m/z @12.31 [151020OFc1_NvH-0949-CRLM-19.raw]	421.193634	12.31289719	3.304023172	98.20960218	94.90557901	341789.3125	9.97E+07	3	7897	0.165219091	1.142844926	1.121601973	421.192627	421.2034607
1042	421.2068481	34.99103961					1	DETECTED	421.2068 m/z @34.99 [151020OFc1_NvH-0949-CRLM-19.raw]	421.2068481	34.99103961	3.478512692	92.48187542	89.00336272	109988.5625	8.78E+07	0	7897	27.16381747	1.448610166	2.421960384	421.2036743	421.2089539
1043	421.2189636	90.74148265					1	DETECTED	421.2190 m/z @90.74 [151020OFc1_NvH-0949-CRLM-19.raw]	421.2189636	90.74148265	2.694762975	99.04137614	96.34661317	6423755.5	1.83E+08	3	7897	0.069136794	0.502506941	0.005108357	421.2090149	421.2289429
1044	421.2326355	19.72410563					1	DETECTED	421.2326 m/z @19.72 [151020OFc1_NvH-0949-CRLM-19.raw]	421.2326355	19.72410563	3.019411936	98.55312928	95.53371734	795638.1875	1.43E+08	3	7897	6.717230351	0.898090417	0.035377343	421.2289734	421.2426147
1045	421.2500305	22.21726239					1	DETECTED	421.2500 m/z @22.22 [151020OFc1_NvH-0949-CRLM-19.raw]	421.2500305	22.21726239	3.304023172	98.97945163	95.67542845	235589.75	1.05E+08	3	7897	17.28063138	3.387052573	0.840828606	421.2426453	421.2507629
1046	421.2607727	21.35407643					1	DETECTED	421.2608 m/z @21.35 [151020OFc1_NvH-0949-CRLM-19.raw]	421.2607727	21.35407643	2.556774763	97.97636275	95.41958798	1430425.5	1.28E+08	2	7897	0.21883602	0.518455632	5.899325102	421.2507935	421.270752
1047	421.2757568	27.80260007					1	DETECTED	421.2758 m/z @27.80 [151020OFc1_NvH-0949-CRLM-19.raw]	421.2757568	27.80260007	3.226853273	92.4624816	89.23562833	1069004.25	9.95E+07	0	7897	0.122047498	69.97804524	1.464549396	421.2707825	421.2849426
1048	421.2891846	37.33392352					1	DETECTED	421.2892 m/z @37.33 [151020OFc1_NvH-0949-CRLM-19.raw]	421.2891846	37.33392352	16.89140237	92.73079364	75.83939127	167365.2344	9.11E+07	0	7897	0.458120041	1.825082276	2.606933078	421.2866211	421.2989807
1049	421.3127747	91.34671356					1	DETECTED	421.3128 m/z @91.35 [151020OFc1_NvH-0949-CRLM-19.raw]	421.3127747	91.34671356	0.007517304	99.99996502	99.99244772	24872.66211	7.01E+07	0	7897	0.201601042	0.530501835	0.06781753	421.3127747	421.3227539
1050	421.3360291	89.78955172					1	DETECTED	421.3360 m/z @89.79 [151020OFc1_NvH-0949-CRLM-19.raw]	421.3360291	89.78955172	3.562937094	99.44109813	95.87816103	128896.7422	1.22E+08	0	7897	88.51035711	0.507226708	0.012488569	421.3291626	421.3435974
1051	421.3493958	91.31474708					1	DETECTED	421.3494 m/z @91.31 [151020OFc1_NvH-0949-CRLM-19.raw]	421.3493958	91.31474708	12.71442838	92.54222883	79.82780044	96605.95313	1.03E+08	0	7897	0.075297489	0.506315553	8.647492744	421.3481445	421.3574524
1052	421.3679199	90.40950285					1	DETECTED	421.3679 m/z @90.41 [151020OFc1_NvH-0949-CRLM-19.raw]	421.3679199	90.40950285	9.559770134	92.54222883	82.98245869	132819.25	1.04E+08	0	7897	81.54471668	0.506661801	0.002011559	421.3583069	421.3773804
1053	421.4495239	24.04244851					1	DETECTED	421.4495 m/z @24.04 [151020OFc1_NvH-0949-CRLM-19.raw]	421.4495239	24.04244851	3.663644661	95.24906264	91.58541798	82928.21875	9.12E+07	0	7897	19.11683741	2.615869534	1.396661318	421.4397888	421.4595032
1054	421.4708862	18.02791671					1	DETECTED	421.4709 m/z @18.03 [151020OFc1_NvH-0949-CRLM-19.raw]	421.4708862	18.02791671	2.97244362	96.01832705	93.04588343	2455801.25	1.36E+08	4	7897	0.32491864	0.518690466	0.034204252	421.460968	421.4808655
1055	421.4816589	32.48942172					1	DETECTED	421.4817 m/z @32.49 [151020OFc1_NvH-0949-CRLM-19.raw]	421.4816589	32.48942172	3.644914881	80.23769964	76.59278476	105929.4688	8.37E+07	0	7897	52.55458446	1.629741122	2.256817329	421.480896	421.4854126
1056	421.4954224	29.70059686					1	DETECTED	421.4954 m/z @29.70 [151020OFc1_NvH-0949-CRLM-19.raw]	421.4954224	29.70059686	3.313245837	96.63946959	93.32622375	307909.6875	9.30E+07	4	7897	0.163098369	1.377051771	0.816869108	421.4854431	421.5054016
1057	421.5281372	12.31289719					1	DETECTED	421.5281 m/z @12.31 [151020OFc1_NvH-0949-CRLM-19.raw]	421.5281372	12.31289719	4.095358111	96.38126036	92.28590225	234149.1094	9.37E+07	0	7897	15.48353361	1.008984908	0.281982896	421.5184021	421.533844
1058	421.5438538	35.17500428					1	DETECTED	421.5439 m/z @35.18 [151020OFc1_NvH-0949-CRLM-19.raw]	421.5438538	35.17500428	4.201517179	87.21094554	83.00942836	553633.0625	9.27E+07	0	7897	0.132766178	0.585297905	0.118324136	421.5340271	421.54953
1059	421.5596313	39.15596353					1	DETECTED	421.5596 m/z @39.16 [151020OFc1_NvH-0949-CRLM-19.raw]	421.5596313	39.15596353	2.085297337	95.87779323	93.79249589	554292.4375	1.13E+08	0	7897	16.9542241	0.513225138	0.021107299	421.5496826	421.569397
1060	421.5733337	34.35761733					1	DETECTED	421.5733 m/z @34.36 [151020OFc1_NvH-0949-CRLM-19.raw]	421.5733337	34.35761733	1.946383877	94.76653478	92.82015091	148560.1875	9.72E+07	3	7897	25.48982041	1.658702948	0.225788263	421.5696411	421.5810242
1061	421.5910339	20.99327683					1	DETECTED	421.5910 m/z @20.99 [151020OFc1_NvH-0949-CRLM-19.raw]	421.5910339	20.99327683	3.283783523	92.41385741	89.13007388	384376.1563	9.59E+07	0	7897	26.91358576	0.540013671	0.16336115	421.5810547	421.600769
1062	421.6423035	39.75617133					1	DETECTED	421.6423 m/z @39.76 [151020OFc1_NvH-0949-CRLM-19.raw]	421.6423035	39.75617133	6.146554017	99.22544624	93.07889223	174861.4063	9.24E+07	0	7897	0.334607443	1.581943422	0.292179969	421.6326599	421.6522217
1063	421.6662292	27.66575543					1	DETECTED	421.6662 m/z @27.67 [151020OFc1_NvH-0949-CRLM-19.raw]	421.6662292	27.66575543	7.614418638	97.4134858	89.79906716	231326.8438	9.80E+07	0	7897	0.12583998	5.051992793	0.023878622	421.6565552	421.6759033
1064	421.721283	18.04442054					1	DETECTED	421.7213 m/z @18.04 [151020OFc1_NvH-0949-CRLM-19.raw]	421.721283	18.04442054	1.155652996	99.39989892	98.24424593	2211596.75	1.66E+08	3	7897	0.165648908	1.108690077	0.290028513	421.7113037	421.7312622
1065	421.7339172	30.76420582					1	DETECTED	421.7339 m/z @30.76 [151020OFc1_NvH-0949-CRLM-19.raw]	421.7339172	30.76420582	2.575158221	87.02252067	84.44736245	208313	9.97E+07	0	7897	17.83023597	1.947688459	0.090265358	421.7312927	421.73703
1066	421.7470398	27.74933129					1	DETECTED	421.7470 m/z @27.75 [151020OFc1_NvH-0949-CRLM-19.raw]	421.7470398	27.74933129	3.236113257	96.89736091	93.66124765	3614000.25	1.72E+08	2	7897	0.286179289	0.684200755	0.020824832	421.7370605	421.7498474
1067	421.7598572	27.66575543					1	DETECTED	421.7599 m/z @27.67 [151020OFc1_NvH-0949-CRLM-19.raw]	421.7598572	27.66575543	3.304023172	99.97990687	96.6758837	4.63E+08	9.36E+09	2	7897	0.287229907	1.333304512	1.515988784	421.7498779	421.7698364
1068	421.7756348	30.19316448					1	DETECTED	421.7756 m/z @30.19 [151020OFc1_NvH-0949-CRLM-19.raw]	421.7756348	30.19316448	2.002068398	98.02932104	96.02725264	552682.1875	1.07E+08	2	7897	0.100737777	3.129001111	4.72663371	421.7698975	421.7846069
1069	421.8214722	46.084213					1	DETECTED	421.8215 m/z @46.08 [151020OFc1_NvH-0949-CRLM-19.raw]	421.8214722	46.084213	0.718247221	99.82845228	99.11020506	40279.67578	9.56E+07	0	7897	65.61127227	1.057427865	1.117548284	421.8114929	421.8313293
1070	421.8422241	39.60328157					1	DETECTED	421.8422 m/z @39.60 [151020OFc1_NvH-0949-CRLM-19.raw]	421.8422241	39.60328157	1.018356645	99.71506375	98.69670711	156210.6563	9.12E+07	0	7897	3.617154376	1.256352346	16.85896633	421.8322449	421.8424988
1071	421.8525391	20.9790202					1	DETECTED	421.8525 m/z @20.98 [151020OFc1_NvH-0949-CRLM-19.raw]	421.8525391	20.9790202	0.113924472	99.99996502	99.88604055	290585.9063	9.42E+07	0	7897	0.114672935	2.560931903	44.67979622	421.8426208	421.8624878
1072	421.8644409	49.40597383					1	DETECTED	421.8644 m/z @49.41 [151020OFc1_NvH-0949-CRLM-19.raw]	421.8644409	49.40597383	0.007517304	99.31832029	99.31080299	210788.4219	9.68E+07	3	7897	0.095765037	0.503506607	0.007312456	421.8625488	421.8675537
1073	421.8778381	35.14306735					1	DETECTED	421.8778 m/z @35.14 [151020OFc1_NvH-0949-CRLM-19.raw]	421.8778381	35.14306735	0.007517304	99.61324034	99.60572303	344346.0625	9.91E+07	0	7897	16.91385854	0.551786046	0.290917495	421.8678894	421.8822021
1074	421.8923035	31.26480859					1	DETECTED	421.8923 m/z @31.26 [151020OFc1_NvH-0949-CRLM-19.raw]	421.8923035	31.26480859	0.007517304	99.70520772	99.69769041	450562.7188	1.03E+08	3	7897	0.127346493	0.527451962	0.008189151	421.8823547	421.9022827
1075	421.9064636	18.63179065					1	DETECTED	421.9065 m/z @18.63 [151020OFc1_NvH-0949-CRLM-19.raw]	421.9064636	18.63179065	0.01899644	99.4815516	99.46255516	370962.5938	9.83E+07	0	7897	0.080364804	0.745148838	1.906462536	421.9023132	421.9164429
1076	421.921051	47.80822879					1	DETECTED	421.9211 m/z @47.81 [151020OFc1_NvH-0949-CRLM-19.raw]	421.921051	47.80822879	0.007517304	99.68486816	99.67735086	190849.7031	9.56E+07	0	7897	0.182627592	0.832804503	0.011091799	421.9165039	421.9310303
1077	421.948761	29.60552926					1	DETECTED	421.9488 m/z @29.61 [151020OFc1_NvH-0949-CRLM-19.raw]	421.948761	29.60552926	0.007517304	99.90975128	99.90223397	73763.8125	8.34E+07	0	7897	5.240102825	1.944246379	2.761253349	421.9390259	421.958313
1078	421.9721069	18.02791671					1	DETECTED	421.9721 m/z @18.03 [151020OFc1_NvH-0949-CRLM-19.raw]	421.9721069	18.02791671	0.029490013	99.96022206	99.93073205	1182510.625	1.36E+08	4	7897	0.176690377	0.606769356	0.328396138	421.9621277	421.9820557
1079	421.9895935	25.37551057					1	DETECTED	421.9896 m/z @25.38 [151020OFc1_NvH-0949-CRLM-19.raw]	421.9895935	25.37551057	0.029490013	99.4815516	99.45206158	299738.7813	9.51E+07	0	7897	0.183621707	8.764213366	1.478995294	421.9821167	421.9995728
1080	422.0032349	37.30903668					1	DETECTED	422.0032 m/z @37.31 [151020OFc1_NvH-0949-CRLM-19.raw]	422.0032349	37.30903668	0.03995851	99.85921849	99.81925998	135160.9063	9.07E+07	0	7897	69.63331843	1.342800269	2.516018722	421.9998779	422.0129395
1081	422.0252075	64.98722997					1	DETECTED	422.0252 m/z @64.99 [151020OFc1_NvH-0949-CRLM-19.raw]	422.0252075	64.98722997	0.593615567	99.62354038	99.02992482	544726.9375	2.07E+08	5	7897	1.183992483	0.763340551	0.333028445	422.0153198	422.0346375
1082	422.0449219	36.0631047					1	DETECTED	422.0449 m/z @36.06 [151020OFc1_NvH-0949-CRLM-19.raw]	422.0449219	36.0631047	3.360474775	99.80794177	96.44746699	6298896.5	2.51E+08	0	7897	0.156896299	0.5204429	1.320343843	422.0350037	422.0547485
1083	422.0627441	18.04442054					1	DETECTED	422.0627 m/z @18.04 [151020OFc1_NvH-0949-CRLM-19.raw]	422.0627441	18.04442054	6.096590312	95.72503244	89.62844213	87637.07813	8.78E+07	0	7897	0.20360815	3.493865914	7.433688435	422.0551758	422.0684509
1084	422.0794373	66.62465934					1	DETECTED	422.0794 m/z @66.62 [151020OFc1_NvH-0949-CRLM-19.raw]	422.0794373	66.62465934	0.471189398	99.51267482	99.04148542	437910.5938	1.26E+08	0	7897	1.012921463	2.102871245	3.245715284	422.069458	422.0894165
1085	422.1006775	91.75779878					1	DETECTED	422.1007 m/z @91.76 [151020OFc1_NvH-0949-CRLM-19.raw]	422.1006775	91.75779878	12.49239153	99.64412314	87.15173161	148251.2656	9.35E+07	0	7897	0.088892444	0.518627748	1.033805306	422.0907898	422.1106567
1086	422.1122742	91.31474708					1	DETECTED	422.1123 m/z @91.31 [151020OFc1_NvH-0949-CRLM-19.raw]	422.1122742	91.31474708	11.89496846	92.0912948	80.19632633	51579.01953	8.98E+07	0	7897	null	0.504888881	0.042828586	422.1107178	422.1202393
1087	422.130249	90.35957478					1	DETECTED	422.1302 m/z @90.36 [151020OFc1_NvH-0949-CRLM-19.raw]	422.130249	90.35957478	4.067616501	99.70520772	95.63759121	2.32E+07	2.38E+08	0	7897	0.079432954	1.307466726	1.448930069	422.1210022	422.1396484
1088	422.1495667	89.73987765					1	DETECTED	422.1496 m/z @89.74 [151020OFc1_NvH-0949-CRLM-19.raw]	422.1495667	89.73987765	3.418118008	93.89501559	90.47689758	270214.4375	1.02E+08	0	7897	3.336671881	1.373450978	2.204062995	422.1430359	422.1594238
1089	422.165863	90.27342124					1	DETECTED	422.1659 m/z @90.27 [151020OFc1_NvH-0949-CRLM-19.raw]	422.165863	90.27342124	8.968665922	95.0574503	86.08878438	226792.5469	8.35E+07	0	7897	0.030281474	0.587961997	0.042546137	422.159668	422.1758118
1090	422.1903687	20.43253091					1	DETECTED	422.1904 m/z @20.43 [151020OFc1_NvH-0949-CRLM-19.raw]	422.1903687	20.43253091	4.286839239	96.19092036	91.90408113	262913.1875	9.31E+07	0	7897	0.095284008	227.6309476	559.6050401	422.1804199	422.1931763
1091	422.203186	91.81996683					1	DETECTED	422.2032 m/z @91.82 [151020OFc1_NvH-0949-CRLM-19.raw]	422.203186	91.81996683	2.850650768	99.97990687	97.12925611	1.32E+07	2.55E+08	0	7897	0.076218668	0.616787054	0.201944057	422.1932068	422.2131653
1092	422.2223511	90.74148265					1	DETECTED	422.2224 m/z @90.74 [151020OFc1_NvH-0949-CRLM-19.raw]	422.2223511	90.74148265	2.473663456	99.65428954	97.18062608	1344557.375	1.79E+08	3	7897	63.37696694	0.502192392	0.003627651	422.2131958	422.2323303
1093	422.2324219	18.5553542					1	DETECTED	422.2324 m/z @18.56 [151020OFc1_NvH-0949-CRLM-19.raw]	422.2324219	18.5553542	1.387469274	94.73808124	93.35061197	173331.5469	1.02E+08	0	7897	18.30473305	0.652341719	0.149230576	422.2323608	422.2354126
1094	422.2454224	36.07808378					1	DETECTED	422.2454 m/z @36.08 [151020OFc1_NvH-0949-CRLM-19.raw]	422.2454224	36.07808378	2.915415113	96.44598667	93.53057155	7295084.5	2.53E+08	2	7897	0.116727601	0.587765174	9.423285734	422.2354431	422.2456055
1095	422.2556152	27.66575543					1	DETECTED	422.2556 m/z @27.67 [151020OFc1_NvH-0949-CRLM-19.raw]	422.2556152	27.66575543	1.358594722	99.72524297	98.36664824	2.06E+08	4.24E+09	0	7897	0.292531766	1.373433858	1.513468877	422.245636	422.2653503
1096	422.2685242	36.28950431					1	DETECTED	422.2685 m/z @36.29 [151020OFc1_NvH-0949-CRLM-19.raw]	422.2685242	36.28950431	2.159306556	98.40268345	96.24337689	2055336.375	1.36E+08	0	7897	0.236614069	0.512273704	0.043511059	422.266449	422.2785034
1097	422.278717	25.16916915					1	DETECTED	422.2787 m/z @25.17 [151020OFc1_NvH-0949-CRLM-19.raw]	422.278717	25.16916915	3.038065717	92.67045647	89.63239075	196589.7656	1.19E+08	0	7897	67.52123455	2.035459108	13.98102756	422.2785339	422.2886963
1098	422.2906494	27.71889228					1	DETECTED	422.2906 m/z @27.72 [151020OFc1_NvH-0949-CRLM-19.raw]	422.2906494	27.71889228	5.24419733	92.4048407	87.16064337	137914.6719	1.54E+08	0	7897	86.77554177	1.926555454	2.858470533	422.2897949	422.2991333
1099	422.3108521	90.69298536					1	DETECTED	422.3109 m/z @90.69 [151020OFc1_NvH-0949-CRLM-19.raw]	422.3108521	90.69298536	25.40797469	92.65238823	67.24441354	186132.9219	7.00E+07	0	7897	0.072579593	3.656281319	2.014167742	422.3010864	422.3187256
1100	422.328949	91.6313557					1	DETECTED	422.3289 m/z @91.63 [151020OFc1_NvH-0949-CRLM-19.raw]	422.328949	91.6313557	0.092874698	99.19538454	99.10250985	21818.82422	5.13E+07	0	7897	0.531611226	0.541316115	0.08263223	422.3233948	422.3349915
1101	422.3450317	27.66575543					1	DETECTED	422.3450 m/z @27.67 [151020OFc1_NvH-0949-CRLM-19.raw]	422.3450317	27.66575543	1.927842599	97.35901539	95.43117279	100362.5547	1.02E+08	0	7897	0.096354436	1.751852057	2.481204956	422.3351746	422.3549194
1102	422.4156494	9.406252593					1	DETECTED	422.4156 m/z @9.41 [151020OFc1_NvH-0949-CRLM-19.raw]	422.4156494	9.406252593	2.934056288	97.30510189	94.3710456	1242361.625	1.13E+08	0	7897	0.216186653	1.334293664	1.129244176	422.4060974	422.4252014
1103	422.4455872	36.07808378					1	DETECTED	422.4456 m/z @36.08 [151020OFc1_NvH-0949-CRLM-19.raw]	422.4455872	36.07808378	1.038106291	96.09419247	95.05608618	4834068.5	2.06E+08	0	7897	0.209819729	0.530229216	0.045225183	422.4363098	422.4555664
1104	422.4570923	12.18229512					1	DETECTED	422.4571 m/z @12.18 [151020OFc1_NvH-0949-CRLM-19.raw]	422.4570923	12.18229512	2.029766161	98.32700486	96.2972387	50154.61719	8.19E+07	0	7897	0.096781009	6.375572382	0.011138688	422.4556885	422.4595337
1105	422.469635	20.87070513					1	DETECTED	422.4696 m/z @20.87 [151020OFc1_NvH-0949-CRLM-19.raw]	422.469635	20.87070513	5.174533304	68.94898728	63.77445397	169357.3438	7.80E+07	0	7897	14.52235847	0.507236595	0.280928871	422.4596558	422.4705505
1106	422.4808655	17.81837472					1	DETECTED	422.4809 m/z @17.82 [151020OFc1_NvH-0949-CRLM-19.raw]	422.4808655	17.81837472	2.676494598	98.59466217	95.91816758	545123.5	1.06E+08	0	7897	0.235487444	1.111424449	8.59100592	422.4709473	422.4908447
1107	422.4913635	25.39652457					1	DETECTED	422.4914 m/z @25.40 [151020OFc1_NvH-0949-CRLM-19.raw]	422.4913635	25.39652457	3.293117187	97.60084398	94.30772679	263233.0938	9.12E+07	0	7897	19.92072229	0.708945687	0.421792253	422.4908752	422.5012207
1108	422.5047302	37.21696035					1	DETECTED	422.5047 m/z @37.22 [151020OFc1_NvH-0949-CRLM-19.raw]	422.5047302	37.21696035	5.626628803	51.33350415	45.70687534	50146.34375	5.36E+07	0	7897	20.40798243	0.723431397	0.446862793	422.5015869	422.5091248
1109	422.5192871	36.9775779					1	DETECTED	422.5193 m/z @36.98 [151020OFc1_NvH-0949-CRLM-19.raw]	422.5192871	36.9775779	3.790284278	98.41346672	94.62318244	165195.5625	9.75E+07	0	7897	16.58773828	1.631868113	3.7245332	422.5096741	422.5273438
1110	422.537384	24.10659371					1	DETECTED	422.5374 m/z @24.11 [151020OFc1_NvH-0949-CRLM-19.raw]	422.537384	24.10659371	4.674691408	94.46762576	89.79293435	294897.0313	9.48E+07	0	7897	0.119918734	1.087142788	0.015548268	422.5274048	422.5418701
1111	422.5518799	25.87759001					1	DETECTED	422.5519 m/z @25.88 [151020OFc1_NvH-0949-CRLM-19.raw]	422.5518799	25.87759001	2.963120553	98.91641891	95.95329835	1.22E+07	2.66E+08	3	7897	0.159921514	1.200240272	1.2456699	422.5419006	422.5618591
1112	422.5630493	24.86761788					1	DETECTED	422.5630 m/z @24.87 [151020OFc1_NvH-0949-CRLM-19.raw]	422.5630493	24.86761788	2.804801731	68.32035509	65.51555336	364608.0625	8.64E+07	3	7897	2.56049871	0.523171237	0.013503121	422.5619202	422.56604
1113	422.5760803	47.80822879					1	DETECTED	422.5761 m/z @47.81 [151020OFc1_NvH-0949-CRLM-19.raw]	422.5760803	47.80822879	3.313245837	98.89500619	95.58176035	447519.9375	1.07E+08	3	7897	0.161485915	0.51265478	0.520688705	422.5661011	422.5860596
1114	422.602356	41.10692953					1	DETECTED	422.6024 m/z @41.11 [151020OFc1_NvH-0949-CRLM-19.raw]	422.602356	41.10692953	3.13366657	89.66091782	86.52725125	113227.1563	9.27E+07	0	7897	0.124042839	1.143984246	1.29133882	422.5928955	422.6059265
1115	422.6159668	9.427123539					1	DETECTED	422.6160 m/z @9.43 [151020OFc1_NvH-0949-CRLM-19.raw]	422.6159668	9.427123539	3.009542981	98.77037075	95.76082776	1447341.625	1.12E+08	0	7897	0.209142128	2.7061952	3.898440859	422.6066284	422.6255798
1116	422.6462402	36.04373203					1	DETECTED	422.6462 m/z @36.04 [151020OFc1_NvH-0949-CRLM-19.raw]	422.6462402	36.04373203	3.51615627	98.95818075	95.44202448	2245677.75	1.48E+08	0	7897	0.243394748	15.93301293	0.331656138	422.6365662	422.6558533
1117	422.6582336	12.15068924					1	DETECTED	422.6582 m/z @12.15 [151020OFc1_NvH-0949-CRLM-19.raw]	422.6582336	12.15068924	7.467424895	92.48187542	85.01445052	48170.55859	8.69E+07	0	7897	0.147177701	9.076409552	0.086849239	422.65625	422.6653442
1118	422.7008362	19.5847094					1	DETECTED	422.7008 m/z @19.58 [151020OFc1_NvH-0949-CRLM-19.raw]	422.7008362	19.5847094	2.887623275	96.50017929	93.61255602	111045.2109	8.95E+07	0	7897	3.437709836	4.238230937	0.007644204	422.6912231	422.7108154
1119	422.7225037	13.31951115					1	DETECTED	422.7225 m/z @13.32 [151020OFc1_NvH-0949-CRLM-19.raw]	422.7225037	13.31951115	3.398307342	95.48969147	92.09138413	310192.375	9.02E+07	4	7897	0.256774833	1.36056758	1.63149752	422.7126465	422.7234192
1120	422.733429	29.04610637					1	DETECTED	422.7334 m/z @29.05 [151020OFc1_NvH-0949-CRLM-19.raw]	422.733429	29.04610637	2.7682002	94.36459143	91.59639123	2634294.25	1.70E+08	2	7897	0.237753296	1.429110385	0.024160233	422.7234497	422.7418213
1121	422.7518311	27.66575543					1	DETECTED	422.7518 m/z @27.67 [151020OFc1_NvH-0949-CRLM-19.raw]	422.7518311	27.66575543	3.468868938	99.61324034	96.1443714	4.32E+07	1.22E+09	2	7897	0.326356052	0.51700763	0.027134651	422.7418518	422.7618103
1122	422.7618408	28.17167249					1	DETECTED	422.7618 m/z @28.17 [151020OFc1_NvH-0949-CRLM-19.raw]	422.7618408	28.17167249	1.937150444	85.01691615	83.0797657	1578687.75	1.46E+08	2	7897	27.32510116	0.57069365	0.227766483	422.7618408	422.771637
1123	422.7735596	18.91189793					1	DETECTED	422.7736 m/z @18.91 [151020OFc1_NvH-0949-CRLM-19.raw]	422.7735596	18.91189793	6.214932401	81.62190507	75.40697267	135441.0313	7.32E+07	0	7897	0.148783818	0.505163775	1.987853381	422.7723389	422.7828979
1124	422.8164673	9.416040282					1	DETECTED	422.8165 m/z @9.42 [151020OFc1_NvH-0949-CRLM-19.raw]	422.8164673	9.416040282	0.998550905	94.81424672	93.81569582	811157.75	1.10E+08	0	7897	0.221958288	1.410521589	0.929626853	422.8065186	422.8258362
1125	422.8470764	36.11304571					1	DETECTED	422.8471 m/z @36.11 [151020OFc1_NvH-0949-CRLM-19.raw]	422.8470764	36.11304571	0.007517304	99.99996502	99.99244772	683230.375	5.98E+08	3	7897	8.438680934	4.756777086	3.048211124	422.8372498	422.8548584
1126	422.8584595	20.43253091					1	DETECTED	422.8585 m/z @20.43 [151020OFc1_NvH-0949-CRLM-19.raw]	422.8584595	20.43253091	3.702731195	92.14032548	88.43759429	70889.74219	9.61E+07	0	7897	79.85253305	2.849761009	4.739700759	422.8572388	422.8620911
1127	422.8721008	24.07758966					1	DETECTED	422.8721 m/z @24.08 [151020OFc1_NvH-0949-CRLM-19.raw]	422.8721008	24.07758966	0.071733677	99.5824156	99.51068193	272322	8.65E+07	0	7897	0.110632912	2.76830054	2.4118232	422.8622437	422.8757629
1128	422.8857727	25.85440051					1	DETECTED	422.8858 m/z @25.85 [151020OFc1_NvH-0949-CRLM-19.raw]	422.8857727	25.85440051	0.007517304	99.66411214	99.65659483	8796649	2.14E+08	3	7897	0.16056597	0.544015653	0.040607019	422.8757935	422.895752
1129	422.8972473	24.79581294					1	DETECTED	422.8972 m/z @24.80 [151020OFc1_NvH-0949-CRLM-19.raw]	422.8972473	24.79581294	0.007517304	99.95010307	99.94258576	373717.8438	1.05E+08	3	7897	0.12739964	0.812940374	1.029651691	422.8957825	422.9072266
1130	422.9101563	47.50111799					1	DETECTED	422.9102 m/z @47.50 [151020OFc1_NvH-0949-CRLM-19.raw]	422.9101563	47.50111799	0.01899644	99.98966481	99.97066837	276558.2813	9.62E+07	3	7897	34.9398869	0.997617279	0.020755087	422.9072571	422.9198303
1131	422.9371948	41.12413938					1	DETECTED	422.9372 m/z @41.12 [151020OFc1_NvH-0949-CRLM-19.raw]	422.9371948	41.12413938	0.007517304	99.97039046	99.96287316	100340.5859	8.23E+07	0	7897	39.19341366	1.233024243	1.34548982	422.9273071	422.9459839
1132	422.9559937	16.21884072					1	DETECTED	422.9560 m/z @16.22 [151020OFc1_NvH-0949-CRLM-19.raw]	422.9559937	16.21884072	0.01899644	99.51267482	99.49367838	132392.3906	9.01E+07	0	7897	12.02951378	3.858890462	0.013090125	422.9460144	422.958313
1133	422.9683228	91.41227063					1	DETECTED	422.9683 m/z @91.41 [151020OFc1_NvH-0949-CRLM-19.raw]	422.9683228	91.41227063	0.14546677	99.31832029	99.17285352	188796.4375	9.46E+07	0	7897	0.080418771	0.500642405	0.001323505	422.9583435	422.9724121
1134	422.9824829	17.8068018					1	DETECTED	422.9825 m/z @17.81 [151020OFc1_NvH-0949-CRLM-19.raw]	422.9824829	17.8068018	0.01899644	99.73535773	99.71636129	278358.6875	1.05E+08	0	7897	0.175770392	17.64035311	0.445594067	422.9725037	422.9868469
1135	422.9969482	71.7264584					1	DETECTED	422.9969 m/z @71.73 [151020OFc1_NvH-0949-CRLM-19.raw]	422.9969482	71.7264584	2.482938126	98.07242661	95.58948848	308187.125	1.18E+08	0	7897	1.056604163	0.517433973	0.47446834	422.9871521	422.99823
1136	423.0083008	26.39161994					1	DETECTED	423.0083 m/z @26.39 [151020OFc1_NvH-0949-CRLM-19.raw]	423.0083008	26.39161994	0.007517304	98.82349947	98.81598217	898300.125	1.13E+08	4	7897	0.192309361	1.864553104	0.010523648	422.9983826	423.0181885
1137	423.028595	61.53076667					1	DETECTED	423.0286 m/z @61.53 [151020OFc1_NvH-0949-CRLM-19.raw]	423.028595	61.53076667	0.071733677	98.75988135	98.68814768	87020.07813	9.04E+07	0	7897	3.648502721	0.848832229	0.125402114	423.0187073	423.0317993
1138	423.0419312	30.10283654					1	DETECTED	423.0419 m/z @30.10 [151020OFc1_NvH-0949-CRLM-19.raw]	423.0419312	30.10283654	3.313245837	98.69810224	95.3848564	308541.625	9.63E+07	0	7897	6.042385744	0.578698604	0.588709357	423.0319824	423.0519104
1139	423.0549011	18.07075354					1	DETECTED	423.0549 m/z @18.07 [151020OFc1_NvH-0949-CRLM-19.raw]	423.0549011	18.07075354	6.087083811	99.26669652	93.17961271	130984.4766	9.46E+07	0	7897	0.913605109	4.63767467	0.284309238	423.0521851	423.0643005
1140	423.0824585	66.68003552					1	DETECTED	423.0825 m/z @66.68 [151020OFc1_NvH-0949-CRLM-19.raw]	423.0824585	66.68003552	1.116299259	99.52275597	98.40645671	63080.63281	9.35E+07	0	7897	59.07743067	0.74942269	0.052121598	423.0733032	423.0910645
1141	423.0974426	89.96388321					1	DETECTED	423.0974 m/z @89.96 [151020OFc1_NvH-0949-CRLM-19.raw]	423.0974426	89.96388321	7.217787656	94.90097901	87.68319136	40493.43359	9.21E+07	0	7897	27.67635108	0.529832802	0.059665604	423.0930786	423.099884
1142	423.1099854	40.36126283					1	DETECTED	423.1100 m/z @40.36 [151020OFc1_NvH-0949-CRLM-19.raw]	423.1099854	40.36126283	1.096740875	99.99996502	98.90322414	48820.5	9.66E+07	0	7897	90.6576435	1.259447705	1.518895411	423.1000366	423.1190796
1143	423.1333923	90.35957478					1	DETECTED	423.1334 m/z @90.36 [151020OFc1_NvH-0949-CRLM-19.raw]	423.1333923	90.35957478	13.50960285	97.35901539	83.84941254	4706859.5	1.15E+08	0	7897	0.054118438	1.32186608	1.287881437	423.1236267	423.1433105
1144	423.1482849	78.52173132					1	DETECTED	423.1483 m/z @78.52 [151020OFc1_NvH-0949-CRLM-19.raw]	423.1482849	78.52173132	9.681110551	99.38964935	89.7085388	36864.98438	9.80E+07	0	7897	11.90168856	0.620509837	0.149078134	423.1435852	423.157135
1145	423.1691284	91.02577122					1	DETECTED	423.1691 m/z @91.03 [151020OFc1_NvH-0949-CRLM-19.raw]	423.1691284	91.02577122	5.763706011	95.01775674	89.25405073	244957.8125	7.96E+07	0	7897	0.120916575	0.517275911	0.00168281	423.1596375	423.1789246
1146	423.1897583	18.76305359					1	DETECTED	423.1898 m/z @18.76 [151020OFc1_NvH-0949-CRLM-19.raw]	423.1897583	18.76305359	3.4279195	97.51467013	94.08675063	447587.2813	9.64E+07	5	7897	0.153428665	0.659158896	2.133067796	423.1798096	423.1962891
1147	423.2063904	91.81996683					1	DETECTED	423.2064 m/z @91.82 [151020OFc1_NvH-0949-CRLM-19.raw]	423.2063904	91.81996683	3.028722228	97.62273609	94.59401387	2762434.25	1.20E+08	0	7897	0.074321632	0.666192898	0.072504851	423.1965637	423.2103882
1148	423.2203979	25.89998826					1	DETECTED	423.2204 m/z @25.90 [151020OFc1_NvH-0949-CRLM-19.raw]	423.2203979	25.89998826	2.510756613	98.44482007	95.93406346	3738678.25	2.16E+08	3	7897	0.145428	1.198379794	11.32806444	423.2104187	423.2303772
1149	423.2351074	29.00767778					1	DETECTED	423.2351 m/z @29.01 [151020OFc1_NvH-0949-CRLM-19.raw]	423.2351074	29.00767778	3.077206938	99.90975128	96.83254434	1094358.375	1.48E+08	2	7897	6.780869142	0.646923067	1.642814254	423.2304077	423.2450867
1150	423.2478943	31.6708564					1	DETECTED	423.2479 m/z @31.67 [151020OFc1_NvH-0949-CRLM-19.raw]	423.2478943	31.6708564	4.364833874	95.15700322	90.79216935	227468.5	1.03E+08	0	7897	4.576135059	0.509220687	0.729027208	423.2451172	423.2482605
1151	423.2583008	14.35130145					1	DETECTED	423.2583 m/z @14.35 [151020OFc1_NvH-0949-CRLM-19.raw]	423.2583008	14.35130145	2.896960988	98.94757042	96.05060943	6584335.5	3.25E+08	2	7897	13.52572274	23.71274781	86.08894697	423.2483215	423.26828
1152	423.2749634	72.88180975					1	DETECTED	423.2750 m/z @72.88 [151020OFc1_NvH-0949-CRLM-19.raw]	423.2749634	72.88180975	3.177382702	92.85526316	89.67788046	420408.8438	1.16E+08	2	7897	18.61906544	0.664264588	0.273179479	423.2683105	423.2849426
1153	423.2919922	91.45093299					1	DETECTED	423.2920 m/z @91.45 [151020OFc1_NvH-0949-CRLM-19.raw]	423.2919922	91.45093299	2.740672884	92.44262807	89.70195519	60828.53906	8.21E+07	0	7897	0.072471364	0.505628504	0.007306211	423.2868042	423.2988892
1154	423.3106079	91.42197283					1	DETECTED	423.3106 m/z @91.42 [151020OFc1_NvH-0949-CRLM-19.raw]	423.3106079	91.42197283	24.944282	92.56197879	67.61769678	61705.875	7.56E+07	0	7897	1.186930955	0.50857435	0.444904514	423.304718	423.3199463
1155	423.3314209	90.13553792					1	DETECTED	423.3314 m/z @90.14 [151020OFc1_NvH-0949-CRLM-19.raw]	423.3314209	90.13553792	1.252593597	97.21919056	95.96659697	273213.6563	1.11E+08	0	7897	0.106176813	0.51213514	0.789011465	423.3233643	423.3399658
1156	423.3468933	90.40950285					1	DETECTED	423.3469 m/z @90.41 [151020OFc1_NvH-0949-CRLM-19.raw]	423.3468933	90.40950285	14.83234617	92.55128495	77.71893879	107216.4531	1.07E+08	0	7897	1.279094056	0.514169507	16.11333624	423.3427124	423.3555298
1157	423.3652344	90.55334698					1	DETECTED	423.3652 m/z @90.55 [151020OFc1_NvH-0949-CRLM-19.raw]	423.3652344	90.55334698	2.020512168	96.4026974	94.38218523	60610.53125	1.03E+08	0	7897	89.4070279	0.533034921	0.014895544	423.3572998	423.3750305
1158	423.3904419	18.80598894					1	DETECTED	423.3904 m/z @18.81 [151020OFc1_NvH-0949-CRLM-19.raw]	423.3904419	18.80598894	2.242468142	99.93984469	97.69737654	494076.8438	1.06E+08	0	7897	0.161607776	1.718960839	36.56910519	423.3806458	423.4003906
1159	423.4197388	90.55334698					1	DETECTED	423.4197 m/z @90.55 [151020OFc1_NvH-0949-CRLM-19.raw]	423.4197388	90.55334698	3.245415471	98.33856342	95.09314794	151261.2344	1.19E+08	0	7897	54.94903395	0.510223217	61.60513683	423.4098206	423.4291687
1160	423.4574585	37.22952066					1	DETECTED	423.4575 m/z @37.23 [151020OFc1_NvH-0949-CRLM-19.raw]	423.4574585	37.22952066	0.625153046	98.31643844	97.6912854	205949.2031	1.11E+08	4	7897	18.40165446	2.068539998	0.003185955	423.4478149	423.4578857
1161	423.4678955	13.25044322					1	DETECTED	423.4679 m/z @13.25 [151020OFc1_NvH-0949-CRLM-19.raw]	423.4678955	13.25044322	3.506645823	97.64409587	94.13745004	957157.5	9.74E+07	0	7897	0.11695754	0.532718263	0.970054225	423.4579468	423.4778442
1162	423.480072	36.45290198					1	DETECTED	423.4801 m/z @36.45 [151020OFc1_NvH-0949-CRLM-19.raw]	423.480072	36.45290198	2.094509411	86.4376523	84.34314289	280866.375	8.40E+07	0	7897	0.058221052	1.571465352	274.0281696	423.4779968	423.489563
1163	423.5017395	26.48906472					1	DETECTED	423.5017 m/z @26.49 [151020OFc1_NvH-0949-CRLM-19.raw]	423.5017395	26.48906472	3.562937094	95.50033089	91.9373938	245929.5	9.72E+07	0	7897	0.118018196	0.508079037	0.006230191	423.4918213	423.5116882
1164	423.542511	16.50349011					1	DETECTED	423.5425 m/z @16.50 [151020OFc1_NvH-0949-CRLM-19.raw]	423.542511	16.50349011	3.941578781	98.3916458	94.45006702	91962.3125	8.57E+07	0	7897	0.036889839	4.382245934	0.012495202	423.5327454	423.5446472
1165	423.554657	25.87759001					1	DETECTED	423.5547 m/z @25.88 [151020OFc1_NvH-0949-CRLM-19.raw]	423.554657	25.87759001	2.869195335	94.69087801	91.82168267	959623.3125	1.32E+08	0	7897	1.347359252	0.512055281	0.155408732	423.5446777	423.5646057
1166	423.5646667	25.32158004					1	DETECTED	423.5647 m/z @25.32 [151020OFc1_NvH-0949-CRLM-19.raw]	423.5646667	25.32158004	2.566076689	97.59004821	95.02397152	340422.2188	1.04E+08	0	7897	14.86175106	3.433892332	10.79849338	423.5646667	423.574646
1167	423.5783691	45.9630474					1	DETECTED	423.5784 m/z @45.96 [151020OFc1_NvH-0949-CRLM-19.raw]	423.5783691	45.9630474	2.896960988	98.22031643	95.32335545	278531.1563	1.01E+08	3	7897	29.25531991	1.225283844	1.066793821	423.5746765	423.5881653
1168	423.5982666	89.80898299					1	DETECTED	423.5983 m/z @89.81 [151020OFc1_NvH-0949-CRLM-19.raw]	423.5982666	89.80898299	3.009542981	94.65319261	91.64364963	552297.1875	9.76E+07	3	7897	79.2895068	0.529428789	0.001066907	423.588623	423.6077576
1169	423.6218262	37.32088626					1	DETECTED	423.6218 m/z @37.32 [151020OFc1_NvH-0949-CRLM-19.raw]	423.6218262	37.32088626	1.047776736	98.87527542	97.82749868	121695.6406	8.81E+07	0	7897	33.08728954	1.432152435	1.860147301	423.6121216	423.6313782
1170	423.6584473	37.16764824					1	DETECTED	423.6584 m/z @37.17 [151020OFc1_NvH-0949-CRLM-19.raw]	423.6584473	37.16764824	3.351376472	97.25178371	93.90040723	341509.9375	9.26E+07	0	7897	0.048087491	0.511159216	0.934158135	423.648468	423.6678162
1171	423.7053833	29.91949018					1	DETECTED	423.7054 m/z @29.92 [151020OFc1_NvH-0949-CRLM-19.raw]	423.7053833	29.91949018	3.857297904	97.51467013	93.65737223	104406.2891	8.30E+07	0	7897	11.60541802	2.406592251	6.21039735	423.6954651	423.7086487
1172	423.7186584	13.25044322					1	DETECTED	423.7187 m/z @13.25 [151020OFc1_NvH-0949-CRLM-19.raw]	423.7186584	13.25044322	2.214780931	99.73535773	97.5205768	794900.125	1.00E+08	2	7897	0.125725441	39.61250935	56.08049791	423.7087097	423.7286377
1173	423.7329102	22.34924653					1	DETECTED	423.7329 m/z @22.35 [151020OFc1_NvH-0949-CRLM-19.raw]	423.7329102	22.34924653	4.944159391	95.68148931	90.73732992	292682.75	9.47E+07	2	7897	0.145782056	0.666843893	40.78135012	423.7286682	423.7347412
1174	423.744751	36.9020953					1	DETECTED	423.7448 m/z @36.90 [151020OFc1_NvH-0949-CRLM-19.raw]	423.744751	36.9020953	3.612896686	99.21552184	95.60262515	2648027.5	3.10E+08	3	7897	1.125836343	0.661438582	1.080592189	423.7347717	423.7546997
1175	423.759613	14.33864563					1	DETECTED	423.7596 m/z @14.34 [151020OFc1_NvH-0949-CRLM-19.raw]	423.759613	14.33864563	3.379372221	96.85427374	93.47490152	1471354.5	1.28E+08	0	7897	0.172245728	0.530498409	113.6448729	423.7547913	423.7695923
1176	423.776825	72.88180975					1	DETECTED	423.7768 m/z @72.88 [151020OFc1_NvH-0949-CRLM-19.raw]	423.776825	72.88180975	1.243056146	92.18263533	90.93957919	155889.3906	9.31E+07	0	7897	0.283297659	0.502286362	0.889655831	423.7696228	423.7814636
1177	423.791626	18.81673444					1	DETECTED	423.7916 m/z @18.82 [151020OFc1_NvH-0949-CRLM-19.raw]	423.791626	18.81673444	1.018356645	99.24624449	98.22788784	190480.5	1.11E+08	0	7897	0.098904959	4.004363035	0.007561981	423.7816467	423.8013611
1178	423.8399963	18.41628053					1	DETECTED	423.8400 m/z @18.42 [151020OFc1_NvH-0949-CRLM-19.raw]	423.8399963	18.41628053	0.007517304	99.99996502	99.99244772	68568.1875	9.55E+07	0	7897	76.94099108	4.001685205	5.321925094	423.8323364	423.847168
1179	423.8590088	37.16764824					1	DETECTED	423.8590 m/z @37.17 [151020OFc1_NvH-0949-CRLM-19.raw]	423.8590088	37.16764824	0.007517304	99.60280516	99.59528786	262888.9063	9.56E+07	0	7897	0.085024943	1.781940797	0.021783709	423.8497009	423.8689575
1180	423.8697815	18.28665927					1	DETECTED	423.8698 m/z @18.29 [151020OFc1_NvH-0949-CRLM-19.raw]	423.8697815	18.28665927	0.007517304	99.95010307	99.94258576	59640.71875	8.44E+07	0	7897	0.249421688	2.887029257	8.455617108	423.8690491	423.8726807
1181	423.8827515	16.09894809					1	DETECTED	423.8828 m/z @16.10 [151020OFc1_NvH-0949-CRLM-19.raw]	423.8827515	16.09894809	0.007517304	99.96022206	99.95270476	294043.4063	9.30E+07	3	7897	4.073230386	0.619992045	0.626207809	423.8728027	423.8883972
1182	423.898407	13.84891128					1	DETECTED	423.8984 m/z @13.85 [151020OFc1_NvH-0949-CRLM-19.raw]	423.898407	13.84891128	0.071733677	99.77661752	99.70488385	2723499.25	1.53E+08	3	7897	0.250030445	1.939858168	2.990763547	423.8884277	423.9016724
1183	423.9116821	36.44102936					1	DETECTED	423.9117 m/z @36.44 [151020OFc1_NvH-0949-CRLM-19.raw]	423.9116821	36.44102936	0.007517304	99.99996502	99.99244772	3704867.25	3.77E+08	0	7897	1.059515829	6.277389637	3.162895068	423.9017639	423.9215698
1184	423.932373	89.80898299					1	DETECTED	423.9324 m/z @89.81 [151020OFc1_NvH-0949-CRLM-19.raw]	423.932373	89.80898299	0.007517304	99.93984469	99.93232738	243167.8438	1.00E+08	3	7897	79.23719974	0.56820248	0.119513254	423.9223938	423.9421997
1185	423.9523926	19.0354652					1	DETECTED	423.9524 m/z @19.04 [151020OFc1_NvH-0949-CRLM-19.raw]	423.9523926	19.0354652	0.007517304	99.95010307	99.94258576	58764.91797	7.75E+07	0	7897	95.37175356	2.640773439	4.233413318	423.9424133	423.9593811
1186	423.9693909	13.25044322					1	DETECTED	423.9694 m/z @13.25 [151020OFc1_NvH-0949-CRLM-19.raw]	423.9693909	13.25044322	0.007517304	99.97039046	99.96287316	339408.6563	1.08E+08	0	7897	0.140673731	0.993350931	1.130983881	423.9594116	423.9742126
1187	423.9843445	44.02216519					1	DETECTED	423.9843 m/z @44.02 [151020OFc1_NvH-0949-CRLM-19.raw]	423.9843445	44.02216519	0.03995851	99.83885409	99.79889558	606872.4375	1.06E+08	4	7897	0.173876804	0.506506637	0.011340245	423.9743958	423.9940186
1188	424.0029907	26.39161994					1	DETECTED	424.0030 m/z @26.39 [151020OFc1_NvH-0949-CRLM-19.raw]	424.0029907	26.39161994	3.142947678	99.19538454	96.05243687	155509.8125	8.65E+07	0	7897	51.07714055	1.836921574	11.80140867	423.9945679	424.0128784
1189	424.0212402	61.15425187					1	DETECTED	424.0212 m/z @61.15 [151020OFc1_NvH-0949-CRLM-19.raw]	424.0212402	61.15425187	2.113025491	99.21552184	97.10249634	136429.2031	1.04E+08	0	7897	1.036237615	0.738690712	0.783893982	424.0130005	424.031189
1190	424.0346985	72.83128754					1	DETECTED	424.0347 m/z @72.83 [151020OFc1_NvH-0949-CRLM-19.raw]	424.0346985	72.83128754	3.124346006	95.13672858	92.01238257	54120.92578	8.74E+07	0	7897	4.669178921	0.659994403	0.010469843	424.0313416	424.0360107
1191	424.0460205	61.04342439					1	DETECTED	424.0460 m/z @61.04 [151020OFc1_NvH-0949-CRLM-19.raw]	424.0460205	61.04342439	0.759042555	96.72462493	95.96558238	170083.9531	9.41E+07	0	7897	0.877592208	0.556264712	0.030700083	424.0360413	424.0559998
1192	424.0788269	36.34159745					1	DETECTED	424.0788 m/z @36.34 [151020OFc1_NvH-0949-CRLM-19.raw]	424.0788269	36.34159745	3.177382702	99.43113175	96.25374904	2604548.5	3.12E+08	0	7897	0.557408554	2.914519748	4.289444566	424.0688782	424.0886536
1193	424.0947876	66.54514371					1	DETECTED	424.0948 m/z @66.55 [151020OFc1_NvH-0949-CRLM-19.raw]	424.0947876	66.54514371	6.652454988	98.37048377	91.71802879	80444.55469	9.10E+07	0	7897	26.69664354	0.765686353	1.748689856	424.0889282	424.1047668
1194	424.1261902	90.35008892					1	DETECTED	424.1262 m/z @90.35 [151020OFc1_NvH-0949-CRLM-19.raw]	424.1261902	90.35008892	5.839313511	96.02904126	90.18972775	1947758.375	1.10E+08	0	7897	0.105841933	1.798832237	1.609592041	424.1162109	424.1345215
1195	424.1370544	24.24098991					1	DETECTED	424.1371 m/z @24.24 [151020OFc1_NvH-0949-CRLM-19.raw]	424.1370544	24.24098991	24.24098991	99.47172471	75.2307348	35684.01172	7.24E+07	0	7897	65.44916657	null	null	424.1370544	424.1470032
1196	424.1610718	90.47606065					1	DETECTED	424.1611 m/z @90.48 [151020OFc1_NvH-0949-CRLM-19.raw]	424.1610718	90.47606065	1.116299259	94.45821721	93.34191795	156640	9.34E+07	0	7897	1.218340718	0.509953924	2.873767763	424.1511536	424.1705017
1197	424.1729126	90.98844498					1	DETECTED	424.1729 m/z @90.99 [151020OFc1_NvH-0949-CRLM-19.raw]	424.1729126	90.98844498	90.96050721	91.9274175	0.966910288	51805.10156	721931.5982	0	7897	0.034738343	17.30472007	33.60944014	424.1716003	424.1731873
1198	424.183197	89.96388321					1	DETECTED	424.1832 m/z @89.96 [151020OFc1_NvH-0949-CRLM-19.raw]	424.183197	89.96388321	5.465588773	95.35197796	89.88638919	156093.8281	9.40E+07	0	7897	74.05973701	0.61170501	0.012471522	424.1733093	424.1887512
1199	424.198761	91.81996683					1	DETECTED	424.1988 m/z @91.82 [151020OFc1_NvH-0949-CRLM-19.raw]	424.198761	91.81996683	2.020512168	97.78314269	95.76263052	1116141.625	1.28E+08	0	7897	0.076810023	0.532176876	0.040587822	424.1893921	424.2084351
1200	424.2184448	90.31010646					1	DETECTED	424.2184 m/z @90.31 [151020OFc1_NvH-0949-CRLM-19.raw]	424.2184448	90.31010646	2.804801731	97.76130116	94.95649943	3351481.25	1.92E+08	2	7897	64.03115628	0.502863249	0.001048491	424.2084656	424.2284241
1201	424.2293701	22.64535574					1	DETECTED	424.2294 m/z @22.65 [151020OFc1_NvH-0949-CRLM-19.raw]	424.2293701	22.64535574	3.293117187	98.26274528	94.96962809	2873263.25	2.05E+08	2	7897	0.272043134	2.430409101	2.369842381	424.2284546	424.2393494
1202	424.2458191	36.34159745					1	DETECTED	424.2458 m/z @36.34 [151020OFc1_NvH-0949-CRLM-19.raw]	424.2458191	36.34159745	2.97244362	99.90975128	96.93730766	1432355.625	2.41E+08	2	7897	1.399110843	1.271309685	0.693660284	424.2393799	424.2557983
1203	424.2562866	14.35130145					1	DETECTED	424.2563 m/z @14.35 [151020OFc1_NvH-0949-CRLM-19.raw]	424.2562866	14.35130145	2.777468283	99.3585389	96.58107061	295360.375	1.03E+08	4	7897	0.104587831	1.017666971	7.8954934	424.2558289	424.2662354
1204	424.2684631	89.78955172					1	DETECTED	424.2685 m/z @89.79 [151020OFc1_NvH-0949-CRLM-19.raw]	424.2684631	89.78955172	3.553784643	94.46762576	90.91384112	179529.3906	1.13E+08	0	7897	35.32270035	0.565466122	0.112307006	424.2662964	424.2783203
1205	424.2972107	90.40950285					1	DETECTED	424.2972 m/z @90.41 [151020OFc1_NvH-0949-CRLM-19.raw]	424.2972107	90.40950285	4.182590355	94.23982225	90.0572319	112338.5469	7.96E+07	0	7897	80.87578056	0.511294583	0.023489168	424.2872925	424.2975769
1206	424.3075867	89.78955172					1	DETECTED	424.3076 m/z @89.79 [151020OFc1_NvH-0949-CRLM-19.raw]	424.3075867	89.78955172	1.844510381	93.33435566	91.48984528	455456.0313	7.40E+07	0	7897	87.95834457	0.515762966	0.013831737	424.2976074	424.3151855
1207	424.3268738	91.34671356					1	DETECTED	424.3269 m/z @91.35 [151020OFc1_NvH-0949-CRLM-19.raw]	424.3268738	91.34671356	23.50239368	95.28013091	71.77773722	132709.4844	9.96E+07	0	7897	1.297477927	3.691607728	1.567648134	424.3189087	424.3362427
1208	424.3631287	91.94699003					1	DETECTED	424.3631 m/z @91.95 [151020OFc1_NvH-0949-CRLM-19.raw]	424.3631287	91.94699003	6.016199676	96.4893751	90.47317542	574377.0625	1.59E+08	0	7897	0.896666737	0.506897274	0.416473892	424.3533325	424.3730774
1209	424.4132385	36.47729822					1	DETECTED	424.4132 m/z @36.48 [151020OFc1_NvH-0949-CRLM-19.raw]	424.4132385	36.47729822	0.635819693	98.45535392	97.81953423	674461.1875	1.37E+08	0	7897	0.545216593	2.060422869	2.871351941	424.4040833	424.4231262
1210	424.4444275	39.99248366					1	DETECTED	424.4444 m/z @39.99 [151020OFc1_NvH-0949-CRLM-19.raw]	424.4444275	39.99248366	4.316159595	97.50384301	93.18768342	148237.4531	8.64E+07	0	7897	28.16464861	1.513958985	0.292068216	424.4346924	424.4501038
1211	424.460144	39.36510264					1	DETECTED	424.4601 m/z @39.37 [151020OFc1_NvH-0949-CRLM-19.raw]	424.460144	39.36510264	3.730845428	89.4864823	85.75563687	199631.8281	9.42E+07	0	7897	0.092771959	1.241381221	0.004430337	424.4501648	424.4629211
1212	424.4729309	15.02405214					1	DETECTED	424.4729 m/z @15.02 [151020OFc1_NvH-0949-CRLM-19.raw]	424.4729309	15.02405214	2.584295392	99.70520772	97.12091232	331673.4375	9.21E+07	0	7897	0.096113257	0.785104655	1.968813806	424.4629517	424.4829102
1213	424.4942627	45.73149649					1	DETECTED	424.4943 m/z @45.73 [151020OFc1_NvH-0949-CRLM-19.raw]	424.4942627	45.73149649	1.349048878	96.9074604	95.55841152	488276.5313	1.10E+08	0	7897	0.116762985	1.201112229	0.010634758	424.4843445	424.5042114
1214	424.505249	31.45050855					1	DETECTED	424.5052 m/z @31.45 [151020OFc1_NvH-0949-CRLM-19.raw]	424.505249	31.45050855	3.196092957	94.43983451	91.24374155	381658.0625	8.46E+07	0	7897	1.766553897	0.600075291	0.189976743	424.504364	424.5152283
1215	424.5354614	28.80508437					1	DETECTED	424.5355 m/z @28.81 [151020OFc1_NvH-0949-CRLM-19.raw]	424.5354614	28.80508437	3.186988674	97.06969589	93.88270722	253452.9531	8.58E+07	0	7897	0.113592308	0.504148932	0.023633751	424.5255737	424.5454102
1216	424.559021	21.81598405					1	DETECTED	424.5590 m/z @21.82 [151020OFc1_NvH-0949-CRLM-19.raw]	424.559021	21.81598405	4.374388322	98.95818075	94.58379243	1173852.625	1.30E+08	3	7897	8.119962096	1.2185742	0.565571153	424.5493774	424.5689087
1217	424.5736389	11.73722254					1	DETECTED	424.5736 m/z @11.74 [151020OFc1_NvH-0949-CRLM-19.raw]	424.5736389	11.73722254	3.068019337	96.05073931	92.98271998	371391.0938	1.13E+08	3	7897	20.00895123	0.620347534	192.7909164	424.5690613	424.5835876
1218	424.5836792	12.32411806					1	DETECTED	424.5837 m/z @12.32 [151020OFc1_NvH-0949-CRLM-19.raw]	424.5836792	12.32411806	6.243830012	49.84599764	43.60216763	58066.27734	5.14E+07	0	7897	0.091833513	291.5358383	1.15383864	424.5836487	424.5852661
1219	424.5953979	47.53074052					1	DETECTED	424.5954 m/z @47.53 [151020OFc1_NvH-0949-CRLM-19.raw]	424.5953979	47.53074052	2.915415113	95.19751959	92.28210448	96417.46094	9.43E+07	0	7897	75.16967104	0.97471087	1.038118299	424.5856018	424.6053162
1220	424.6455994	39.93770918					1	DETECTED	424.6456 m/z @39.94 [151020OFc1_NvH-0949-CRLM-19.raw]	424.6455994	39.93770918	3.313245837	96.4026974	93.08945156	136129.2656	9.10E+07	0	7897	0.166920275	1.394932067	2.836982421	424.6357422	424.6555786
1221	424.6865234	26.758824					1	DETECTED	424.6865 m/z @26.76 [151020OFc1_NvH-0949-CRLM-19.raw]	424.6865234	26.758824	6.045629882	95.30116817	89.25553829	265130.5	9.05E+07	0	7897	0.101282507	0.505191631	0.01459887	424.6767578	424.6964722
1222	424.6981812	18.35758959					1	DETECTED	424.6982 m/z @18.36 [151020OFc1_NvH-0949-CRLM-19.raw]	424.6981812	18.35758959	9.478639531	48.47372394	38.99508441	60225.46875	5.15E+07	0	7897	4.830694209	2.195928806	6.077622657	424.6965637	424.6994019
1223	424.7094421	27.48867176					1	DETECTED	424.7094 m/z @27.49 [151020OFc1_NvH-0949-CRLM-19.raw]	424.7094421	27.48867176	4.220692239	98.59466217	94.37396993	983159.625	1.38E+08	2	7897	1.495304426	0.839232717	2.718692105	424.699585	424.7193909
1224	424.7209778	22.84707838					1	DETECTED	424.7210 m/z @22.85 [151020OFc1_NvH-0949-CRLM-19.raw]	424.7209778	22.84707838	7.561271591	97.39186748	89.83059589	187065.2188	1.00E+08	2	7897	8.212544115	0.514441896	0.018521674	424.7195435	424.7210999
1225	424.7311096	22.64535574					1	DETECTED	424.7311 m/z @22.65 [151020OFc1_NvH-0949-CRLM-19.raw]	424.7311096	22.64535574	3.068019337	95.36234272	92.29432338	1237113	1.64E+08	2	7897	9.084987776	0.535101102	0.054335306	424.7211609	424.7410889
1226	424.7453918	45.97599166					1	DETECTED	424.7454 m/z @45.98 [151020OFc1_NvH-0949-CRLM-19.raw]	424.7453918	45.97599166	3.790284278	96.9285413	93.13825702	232448.9063	1.06E+08	0	7897	0.294220094	1.142037874	0.002043809	424.7411194	424.7553711
1227	424.7565308	31.57953617					1	DETECTED	424.7565 m/z @31.58 [151020OFc1_NvH-0949-CRLM-19.raw]	424.7565308	31.57953617	1.204554883	99.29776457	98.09320968	193986.125	9.78E+07	0	7897	17.34105154	2.211806487	0.001579036	424.7554016	424.7610474
1228	424.7710571	17.58236496					1	DETECTED	424.7711 m/z @17.58 [151020OFc1_NvH-0949-CRLM-19.raw]	424.7710571	17.58236496	3.51615627	95.6494559	92.13329963	795746.125	9.55E+07	2	7897	0.133373214	0.569289438	0.086978686	424.7611389	424.7800903
1229	424.8410034	43.50872332					1	DETECTED	424.8410 m/z @43.51 [151020OFc1_NvH-0949-CRLM-19.raw]	424.8410034	43.50872332	0.007517304	99.99996502	99.99244772	60206.25391	9.12E+07	0	7897	60.58651847	1.115904808	1.301590759	424.8313599	424.84375
1230	424.8540344	26.74184511					1	DETECTED	424.8540 m/z @26.74 [151020OFc1_NvH-0949-CRLM-19.raw]	424.8540344	26.74184511	0.007517304	99.92982815	99.92231084	327430.0313	1.24E+08	0	7897	9.573126481	1.532884547	0.098188157	424.8441162	424.8640137
1231	424.8690796	28.76433288					1	DETECTED	424.8691 m/z @28.76 [151020OFc1_NvH-0949-CRLM-19.raw]	424.8690796	28.76433288	0.03995851	99.90975128	99.86979277	275576.5625	9.44E+07	3	7897	0.180775435	0.50582235	0.008660705	424.8640747	424.8776855
1232	424.8877563	16.15349353					1	DETECTED	424.8878 m/z @16.15 [151020OFc1_NvH-0949-CRLM-19.raw]	424.8877563	16.15349353	0.349946983	99.98966481	99.63971783	383680.4375	8.51E+07	3	7897	0.430183974	1.72994666	0.863315419	424.8778381	424.888031
1233	424.8980408	38.01633039					1	DETECTED	424.8980 m/z @38.02 [151020OFc1_NvH-0949-CRLM-19.raw]	424.8980408	38.01633039	0.007517304	99.95010307	99.94258576	1680078.625	1.76E+08	3	7897	16.33888557	0.505050663	0.010632812	424.888092	424.90802
1234	424.9155273	44.24208168					1	DETECTED	424.9155 m/z @44.24 [151020OFc1_NvH-0949-CRLM-19.raw]	424.9155273	44.24208168	1.086955642	99.95010307	98.86314742	287898.625	9.93E+07	3	7897	12.62449611	0.557542381	0.002298409	424.9080505	424.9251709
1235	424.9349365	51.12603323					1	DETECTED	424.9349 m/z @51.13 [151020OFc1_NvH-0949-CRLM-19.raw]	424.9349365	51.12603323	0.007517304	99.95010307	99.94258576	101076.3203	1.01E+08	3	7897	3.782235216	0.837862802	0.682931225	424.9255371	424.9430237
1236	424.9533386	13.97880987					1	DETECTED	424.9533 m/z @13.98 [151020OFc1_NvH-0949-CRLM-19.raw]	424.9533386	13.97880987	0.01899644	99.99996502	99.98096858	130772.8281	8.96E+07	0	7897	0.139072464	7.117444496	1.251692653	424.9433899	424.9589539
1237	424.9691772	8.956326545					1	DETECTED	424.9692 m/z @8.96 [151020OFc1_NvH-0949-CRLM-19.raw]	424.9691772	8.956326545	0.007517304	99.79745066	99.78993335	188264.0781	9.07E+07	0	7897	0.104790194	4.62482258	83.6362157	424.959198	424.9691772
1238	424.979187	23.4021261					1	DETECTED	424.9792 m/z @23.40 [151020OFc1_NvH-0949-CRLM-19.raw]	424.979187	23.4021261	0.007517304	99.19538454	99.18786724	243639.8438	1.10E+08	0	7897	0.20238639	4.267805625	49.69991085	424.9692078	424.9839478
1239	424.993988	71.81645488					1	DETECTED	424.9940 m/z @71.82 [151020OFc1_NvH-0949-CRLM-19.raw]	424.993988	71.81645488	0.430683986	99.62354038	99.1928564	308857.375	1.20E+08	2	7897	1.399124372	0.524417532	0.057739065	424.9840393	425.0039673
1240	425.0067139	31.59456541					1	DETECTED	425.0067 m/z @31.59 [151020OFc1_NvH-0949-CRLM-19.raw]	425.0067139	31.59456541	3.458311223	95.26976008	91.81144885	101606.4688	9.07E+07	0	7897	0.042788233	1.631550672	1.38154877	425.0039978	425.0106812
1241	425.020813	26.72368275					1	DETECTED	425.0208 m/z @26.72 [151020OFc1_NvH-0949-CRLM-19.raw]	425.020813	26.72368275	0.849616666	98.146853	97.29723634	237893.9688	9.67E+07	0	7897	0.138445258	2.311939303	5.55193961	425.0109253	425.0301514
1242	425.0484924	36.15336857					1	DETECTED	425.0485 m/z @36.15 [151020OFc1_NvH-0949-CRLM-19.raw]	425.0484924	36.15336857	5.021487314	98.42396417	93.40247686	346041.2813	9.34E+07	0	7897	0.167134176	4.638586608	0.011780295	425.0397034	425.0584717
1243	425.0737915	35.88702945					1	DETECTED	425.0738 m/z @35.89 [151020OFc1_NvH-0949-CRLM-19.raw]	425.0737915	35.88702945	0.007517304	98.80248919	98.79497189	56763.63281	9.01E+07	0	7897	49.96914515	1.387928439	1.782691519	425.0641785	425.0831299
1244	425.129425	90.35957478					1	DETECTED	425.1294 m/z @90.36 [151020OFc1_NvH-0949-CRLM-19.raw]	425.129425	90.35957478	15.64087012	96.12610243	80.48523232	350175.4688	9.25E+07	0	7897	0.059470103	12.2729942	0.983655428	425.1194763	425.138855
1245	425.1669617	91.00681684					1	DETECTED	425.1670 m/z @91.01 [151020OFc1_NvH-0949-CRLM-19.raw]	425.1669617	91.00681684	0.501758367	97.68672872	97.18497036	79376.21875	9.50E+07	0	7897	0.16331163	0.536903528	0.005503593	425.1573181	425.1766968
1246	425.1878967	26.72368275					1	DETECTED	425.1879 m/z @26.72 [151020OFc1_NvH-0949-CRLM-19.raw]	425.1878967	26.72368275	1.630787653	98.93735569	97.30656803	172283.0156	9.09E+07	0	7897	64.40925604	2.522932896	4.650464208	425.177948	425.1978455
1247	425.2084961	18.29627582					1	DETECTED	425.2085 m/z @18.30 [151020OFc1_NvH-0949-CRLM-19.raw]	425.2084961	18.29627582	2.427576017	99.88948751	97.4619115	3301781.75	1.79E+08	3	7897	13.55686858	12.30670202	1.060973647	425.1985168	425.2184753
1248	425.2219849	90.31010646					1	DETECTED	425.2220 m/z @90.31 [151020OFc1_NvH-0949-CRLM-19.raw]	425.2219849	90.31010646	4.464803969	94.07344881	89.60864485	653798.25	1.43E+08	3	7897	80.52756278	0.500644373	8.36E-04	425.2185059	425.2221985
1249	425.2322083	38.03341805					1	DETECTED	425.2322 m/z @38.03 [151020OFc1_NvH-0949-CRLM-19.raw]	425.2322083	38.03341805	3.236113257	99.23561302	95.99949976	1262152.125	2.05E+08	2	7897	5.628035982	0.553267658	0.025831886	425.222229	425.2356873
1250	425.245697	28.64660931					1	DETECTED	425.2457 m/z @28.65 [151020OFc1_NvH-0949-CRLM-19.raw]	425.245697	28.64660931	2.593597389	98.98975141	96.39615402	2240085.75	2.03E+08	2	7897	0.920579024	1.340448847	0.371346285	425.2357178	425.2556763
1251	425.2579651	39.4141126					1	DETECTED	425.2580 m/z @39.41 [151020OFc1_NvH-0949-CRLM-19.raw]	425.2579651	39.4141126	3.323127627	92.76601399	89.44288636	285043.0625	9.77E+07	0	7897	14.59236896	0.709812225	0.006298765	425.2557068	425.2629089
1252	425.2729187	17.57158565					1	DETECTED	425.2729 m/z @17.57 [151020OFc1_NvH-0949-CRLM-19.raw]	425.2729187	17.57158565	3.418118008	98.01894765	94.60082964	404397.5313	9.85E+07	0	7897	0.103057532	6.740571948	12.05307406	425.2629395	425.2821655
1253	425.2897034	91.4802514					1	DETECTED	425.2897 m/z @91.48 [151020OFc1_NvH-0949-CRLM-19.raw]	425.2897034	91.4802514	3.682370781	99.98966481	96.30729403	72908.63281	7.61E+07	0	7897	0.407818723	0.548460244	1.076216685	425.2830505	425.2996826
1254	425.3108215	90.4349967					1	DETECTED	425.3108 m/z @90.43 [151020OFc1_NvH-0949-CRLM-19.raw]	425.3108215	90.4349967	1.038106291	99.74544536	98.70733907	688375.375	6.65E+07	0	7897	0.085659698	5.128270104	13.19755927	425.3038635	425.3136597
1255	425.3266296	90.55334698					1	DETECTED	425.3266 m/z @90.55 [151020OFc1_NvH-0949-CRLM-19.raw]	425.3266296	90.55334698	5.203791639	94.10230905	88.89851741	82456.11719	9.76E+07	0	7897	2.125842549	0.520790747	7.483583711	425.3210144	425.3301697
1256	425.3442383	90.40950285					1	DETECTED	425.3442 m/z @90.41 [151020OFc1_NvH-0949-CRLM-19.raw]	425.3442383	90.40950285	5.303184015	92.54222883	87.23904481	77936.42969	1.26E+08	0	7897	1.75242118	0.512529775	0.022819461	425.3377991	425.3516541
1257	425.3616943	90.40950285					1	DETECTED	425.3617 m/z @90.41 [151020OFc1_NvH-0949-CRLM-19.raw]	425.3616943	90.40950285	0.092874698	99.88948751	99.79661282	148457.0938	1.15E+08	0	7897	1.29690481	0.50238798	215.3256645	425.3522339	425.3713989
1258	425.3804016	90.40950285					1	DETECTED	425.3804 m/z @90.41 [151020OFc1_NvH-0949-CRLM-19.raw]	425.3804016	90.40950285	2.409085057	99.0207533	96.61166824	110427.0703	1.43E+08	0	7897	89.46961518	0.508551026	0.014714393	425.3718567	425.3885193
1259	425.3985596	90.40950285					1	DETECTED	425.3986 m/z @90.41 [151020OFc1_NvH-0949-CRLM-19.raw]	425.3985596	90.40950285	2.066775805	99.57262385	97.50584804	120599.5625	1.01E+08	0	7897	59.68304451	0.510472638	0.022608625	425.3902588	425.4078674
1260	425.4190674	9.734922158					1	DETECTED	425.4191 m/z @9.73 [151020OFc1_NvH-0949-CRLM-19.raw]	425.4190674	9.734922158	5.848938325	99.33909097	93.49015264	471502.7188	9.65E+07	0	7897	0.166101662	41.37239237	5.189005858	425.4091187	425.4289551
1261	425.4443359	36.32007024					1	DETECTED	425.4443 m/z @36.32 [151020OFc1_NvH-0949-CRLM-19.raw]	425.4443359	36.32007024	1.145989005	99.5824156	98.4364266	473263.9063	1.04E+08	0	7897	6.438687818	0.626789513	0.059275769	425.4346924	425.4542542
1262	425.4577637	13.04844521					1	DETECTED	425.4578 m/z @13.05 [151020OFc1_NvH-0949-CRLM-19.raw]	425.4577637	13.04844521	3.4279195	82.52011303	79.09219353	61628.78906	9.01E+07	0	7897	26.90574272	4.110596236	1.002945859	425.4544373	425.4646912
1263	425.4750366	11.65238379					1	DETECTED	425.4750 m/z @11.65 [151020OFc1_NvH-0949-CRLM-19.raw]	425.4750366	11.65238379	3.51615627	94.28566932	90.76951305	1333217.25	1.16E+08	4	7897	0.238896374	1.931987417	106.354796	425.4651184	425.4838257
1264	425.4938354	25.7222979					1	DETECTED	425.4938 m/z @25.72 [151020OFc1_NvH-0949-CRLM-19.raw]	425.4938354	25.7222979	3.8185072	99.99996502	96.18145782	2129833.25	1.34E+08	4	7897	1.651087405	2.301568405	15.49442012	425.4839478	425.5037231
1265	425.5423889	18.30700918					1	DETECTED	425.5424 m/z @18.31 [151020OFc1_NvH-0949-CRLM-19.raw]	425.5423889	18.30700918	2.759026839	99.10293518	96.34390834	2187431.75	1.55E+08	3	7897	26.46794972	0.753019779	0.479652101	425.5325623	425.5523682
1266	425.560791	27.84102424					1	DETECTED	425.5608 m/z @27.84 [151020OFc1_NvH-0949-CRLM-19.raw]	425.560791	27.84102424	3.4279195	94.747539	91.3196195	728478.4375	1.19E+08	3	7897	0.189142207	2.668667924	0.140009696	425.5524292	425.5707703
1267	425.5709229	29.09482707					1	DETECTED	425.5709 m/z @29.09 [151020OFc1_NvH-0949-CRLM-19.raw]	425.5709229	29.09482707	2.473663456	79.77599651	77.30233305	383091.8125	9.69E+07	0	7897	18.09903899	1.302980681	1.541613116	425.5708618	425.5808716
1268	425.5814819	33.05682998					1	DETECTED	425.5815 m/z @33.06 [151020OFc1_NvH-0949-CRLM-19.raw]	425.5814819	33.05682998	5.819080964	92.42447873	86.60539776	258588.6094	1.11E+08	3	7897	15.69466237	0.629003134	0.373555208	425.5809326	425.5839233
1269	425.5939636	21.76634091					1	DETECTED	425.5940 m/z @21.77 [151020OFc1_NvH-0949-CRLM-19.raw]	425.5939636	21.76634091	2.823138773	98.56379984	95.74066106	1523293.75	1.12E+08	3	7897	0.157647909	6.175684753	1.203911338	425.5840759	425.6038208
1270	425.6145325	9.049592461					1	DETECTED	425.6145 m/z @9.05 [151020OFc1_NvH-0949-CRLM-19.raw]	425.6145325	9.049592461	3.114994641	99.75569477	96.64070013	1578856.125	1.14E+08	0	7897	0.208727126	1.531760651	5.40151187	425.6045532	425.6244812
1271	425.6451416	30.4824489					1	DETECTED	425.6451 m/z @30.48 [151020OFc1_NvH-0949-CRLM-19.raw]	425.6451416	30.4824489	4.124207751	99.95010307	95.82589531	282660.4063	8.86E+07	0	7897	6.051122198	0.505493328	10.7108634	425.635376	425.6547852
1272	425.6618042	12.49239153					1	DETECTED	425.6618 m/z @12.49 [151020OFc1_NvH-0949-CRLM-19.raw]	425.6618042	12.49239153	6.609524176	91.2094107	84.59988653	52601.80078	7.76E+07	0	7897	0.205866996	7.190361561	0.096338859	425.6552429	425.6631775
1273	425.6732178	15.74984833					1	DETECTED	425.6732 m/z @15.75 [151020OFc1_NvH-0949-CRLM-19.raw]	425.6732178	15.74984833	6.307187546	99.11312095	92.80593341	55473.63281	9.32E+07	0	7897	3.027886664	4.914183381	8.828366762	425.6632385	425.6783447
1274	425.688385	35.72579228					1	DETECTED	425.6884 m/z @35.73 [151020OFc1_NvH-0949-CRLM-19.raw]	425.688385	35.72579228	1.890769613	99.96022206	98.06945245	160669.5313	8.74E+07	0	7897	0.230814493	1.449229891	106.5597626	425.6784058	425.6981201
1275	425.7070618	16.81737579					1	DETECTED	425.7071 m/z @16.82 [151020OFc1_NvH-0949-CRLM-19.raw]	425.7070618	16.81737579	4.703395274	87.0873969	82.38400163	84540.58594	8.13E+07	0	7897	0.181400352	4.436962484	0.135541406	425.6985168	425.7088928
1276	425.7189331	20.78960788					1	DETECTED	425.7189 m/z @20.79 [151020OFc1_NvH-0949-CRLM-19.raw]	425.7189331	20.78960788	4.384011748	95.78088133	91.39686959	1036541.5	1.09E+08	2	7897	0.30819961	1.088406642	0.646314574	425.7091064	425.7218323
1277	425.7320251	36.79819854					1	DETECTED	425.7320 m/z @36.80 [151020OFc1_NvH-0949-CRLM-19.raw]	425.7320251	36.79819854	2.869195335	97.2833311	94.41413577	2884708.25	2.24E+08	2	7897	0.186494137	0.611499101	0.097745786	425.7220459	425.7420044
1278	425.7443542	25.75133348					1	DETECTED	425.7444 m/z @25.75 [151020OFc1_NvH-0949-CRLM-19.raw]	425.7443542	25.75133348	3.019411936	98.3916458	95.37223387	2041098.125	1.55E+08	2	7897	0.15241192	0.674942134	45.67447628	425.7420349	425.7543335
1279	425.7549133	10.76088557					1	DETECTED	425.7549 m/z @10.76 [151020OFc1_NvH-0949-CRLM-19.raw]	425.7549133	10.76088557	10.44676812	88.82066511	78.37389699	169889.4063	9.71E+07	2	7897	0.226208196	2.389321943	89.0021553	425.754364	425.7563171
1280	425.76651	23.04777456					1	DETECTED	425.7665 m/z @23.05 [151020OFc1_NvH-0949-CRLM-19.raw]	425.76651	23.04777456	3.226853273	94.53293943	91.30608616	1.07E+07	2.92E+08	2	7897	16.20449337	1.51830373	1.744238205	425.7565613	425.7763062
1281	425.7903442	3.612896686					1	DETECTED	425.7903 m/z @3.61 [151020OFc1_NvH-0949-CRLM-19.raw]	425.7903442	3.612896686	1.310636801	98.69810224	97.38746544	257110.3906	1.07E+08	2	7897	0.15972605	0.927050574	122.7663768	425.7826233	425.7991943
1282	425.8149109	9.093392016					1	DETECTED	425.8149 m/z @9.09 [151020OFc1_NvH-0949-CRLM-19.raw]	425.8149109	9.093392016	0.919371962	99.26669652	98.34732456	1764049.25	1.17E+08	0	7897	0.179592156	1.085840397	4.448311575	425.8051147	425.824707
1283	425.8453979	36.27787516					1	DETECTED	425.8454 m/z @36.28 [151020OFc1_NvH-0949-CRLM-19.raw]	425.8453979	36.27787516	0.03995851	99.65428954	99.61433103	162323.1563	9.34E+07	0	7897	3.919875503	1.599991802	0.025304607	425.8356934	425.8549194
1284	425.8766785	18.3171462					1	DETECTED	425.8767 m/z @18.32 [151020OFc1_NvH-0949-CRLM-19.raw]	425.8766785	18.3171462	0.007517304	99.96022206	99.95270476	942987	1.15E+08	3	7897	14.18347489	0.954333144	2.029425992	425.8666992	425.8866577
1285	425.8873291	16.89140237					1	DETECTED	425.8873 m/z @16.89 [151020OFc1_NvH-0949-CRLM-19.raw]	425.8873291	16.89140237	0.071733677	99.96022206	99.88848838	915272.3125	1.10E+08	3	7897	6.139618719	18.00948772	59.33142276	425.8866882	425.8972168
1286	425.9017944	23.24282392					1	DETECTED	425.9018 m/z @23.24 [151020OFc1_NvH-0949-CRLM-19.raw]	425.9017944	23.24282392	0.007517304	99.97990687	99.97238957	744175.875	1.05E+08	3	7897	0.436335802	1.403271102	0.043890187	425.8973389	425.9117737
1287	425.9120483	36.9775779					1	DETECTED	425.9120 m/z @36.98 [151020OFc1_NvH-0949-CRLM-19.raw]	425.9120483	36.9775779	0.124409783	99.75569477	99.63128499	151464.5469	1.01E+08	0	7897	12.99622864	1.27159918	0.302338692	425.9118042	425.9182434
1288	425.9283447	21.75322393					1	DETECTED	425.9283 m/z @21.75 [151020OFc1_NvH-0949-CRLM-19.raw]	425.9283447	21.75322393	0.007517304	99.97990687	99.97238957	864624.3125	9.58E+07	0	7897	0.146934962	13.16617817	31.64813648	425.9184875	425.9382935
1289	425.93927	35.79933488					1	DETECTED	425.9393 m/z @35.80 [151020OFc1_NvH-0949-CRLM-19.raw]	425.93927	35.79933488	0.007517304	99.99996502	99.99244772	147930.5	9.64E+07	3	7897	87.41707488	1.363887561	1.776576591	425.9383545	425.9492188
1290	425.9549561	19.44118594					1	DETECTED	425.9550 m/z @19.44 [151020OFc1_NvH-0949-CRLM-19.raw]	425.9549561	19.44118594	0.007517304	99.97039046	99.96287316	51801.84375	8.98E+07	0	7897	8.529371147	2.566079637	4.101985879	425.9496155	425.9649048
1291	425.9772034	19.36076801					1	DETECTED	425.9772 m/z @19.36 [151020OFc1_NvH-0949-CRLM-19.raw]	425.9772034	19.36076801	0.007517304	99.71506375	99.70754645	639817.125	1.09E+08	0	7897	0.167306115	0.739573254	0.184892121	425.9672241	425.9855347
1292	425.9955444	25.77122482					1	DETECTED	425.9955 m/z @25.77 [151020OFc1_NvH-0949-CRLM-19.raw]	425.9955444	25.77122482	2.556774763	98.98975141	96.43297664	1044976.813	1.15E+08	0	7897	0.163739531	147.257599	0.020813061	425.9855652	426.0048523
1293	426.0150452	9.059812875					1	DETECTED	426.0150 m/z @9.06 [151020OFc1_NvH-0949-CRLM-19.raw]	426.0150452	9.059812875	0.779449371	99.84910215	99.06965278	1190690.375	1.10E+08	0	7897	0.171936737	2.868833647	1.571960471	426.0052795	426.0245361
1294	426.0278931	22.24449129					1	DETECTED	426.0279 m/z @22.24 [151020OFc1_NvH-0949-CRLM-19.raw]	426.0278931	22.24449129	5.069951165	99.38964935	94.31969819	101071.4453	8.19E+07	0	7897	0.213332493	2.745916266	0.00308538	426.0252075	426.0331726
1295	426.0437927	61.15425187					1	DETECTED	426.0438 m/z @61.15 [151020OFc1_NvH-0949-CRLM-19.raw]	426.0437927	61.15425187	1.640151537	99.27720247	97.63705094	163685.375	9.81E+07	5	7897	13.8625366	0.631652318	2.02449039	426.0341797	426.0533752
1296	426.0803528	37.72420881					1	DETECTED	426.0804 m/z @37.72 [151020OFc1_NvH-0949-CRLM-19.raw]	426.0803528	37.72420881	4.008456852	90.59024864	86.58179179	250621.5625	1.05E+08	6	7897	0.873633242	0.512924847	1.463748079	426.0704041	426.09021
1297	426.1016235	89.37184204					1	DETECTED	426.1016 m/z @89.37 [151020OFc1_NvH-0949-CRLM-19.raw]	426.1016235	89.37184204	0.430683986	99.3585389	98.92785491	3810621.25	2.88E+08	0	7897	0.972476428	0.725147178	0.487908023	426.0916443	426.1114807
1298	426.1373291	94.18484555					1	DETECTED	426.1373 m/z @94.18 [151020OFc1_NvH-0949-CRLM-19.raw]	426.1373291	94.18484555	0.007517304	99.99996502	99.99244772	41465.56641	1.00E+08	0	7897	99.83757594	0.51638694	0.030262761	426.1281128	426.1395874
1299	426.1498413	90.25320523					1	DETECTED	426.1498 m/z @90.25 [151020OFc1_NvH-0949-CRLM-19.raw]	426.1498413	90.25320523	1.640151537	98.146853	96.50670147	137750.8125	9.83E+07	0	7897	0.061013099	0.510315114	0.002603725	426.1399536	426.1591187
1300	426.1612549	90.42568191					1	DETECTED	426.1613 m/z @90.43 [151020OFc1_NvH-0949-CRLM-19.raw]	426.1612549	90.42568191	9.416040282	91.66240135	82.24636107	64591.80078	6.00E+07	0	7897	0.027681584	0.507633162	0.089453843	426.1600342	426.1625366
1301	426.1742859	91.68389056					1	DETECTED	426.1743 m/z @91.68 [151020OFc1_NvH-0949-CRLM-19.raw]	426.1742859	91.68389056	1.724690133	97.04802174	95.32333161	82332.01563	8.26E+07	0	7897	0.226451124	0.533404352	0.255053015	426.1647339	426.1841125
1302	426.1951294	9.884629153					1	DETECTED	426.1951 m/z @9.88 [151020OFc1_NvH-0949-CRLM-19.raw]	426.1951294	9.884629153	4.345913449	93.80756253	89.46164908	161832.8594	9.05E+07	2	7897	59.47661171	1.057681643	827.8603501	426.1852112	426.1953735
1303	426.2053833	19.62896517					1	DETECTED	426.2054 m/z @19.63 [151020OFc1_NvH-0949-CRLM-19.raw]	426.2053833	19.62896517	4.35531952	96.4239622	92.06864268	189646.3594	9.70E+07	0	7897	7.972067654	3.689638018	10.67269446	426.1954956	426.2065125
1304	426.2165222	23.34536655					1	DETECTED	426.2165 m/z @23.35 [151020OFc1_NvH-0949-CRLM-19.raw]	426.2165222	23.34536655	1.798491657	97.99792091	96.19942926	1.06E+07	4.58E+08	2	7897	0.326974297	0.627039316	3.394124507	426.206543	426.2265015
1305	426.235199	34.69789884					1	DETECTED	426.2352 m/z @34.70 [151020OFc1_NvH-0949-CRLM-19.raw]	426.235199	34.69789884	2.501495041	97.32675556	94.82526052	1749046.125	1.76E+08	3	7897	2.113253656	0.514634243	0.117731297	426.226532	426.2451782
1306	426.2529297	8.739555967					1	DETECTED	426.2529 m/z @8.74 [151020OFc1_NvH-0949-CRLM-19.raw]	426.2529297	8.739555967	2.612116033	96.35985828	93.74774225	688822.625	1.38E+08	4	7897	25.74748508	21.76858121	100.4130555	426.2452087	426.2576904
1307	426.2677002	23.04777456					1	DETECTED	426.2677 m/z @23.05 [151020OFc1_NvH-0949-CRLM-19.raw]	426.2677002	23.04777456	2.832301641	94.26746989	91.43516825	5072046.5	2.54E+08	2	7897	16.17696242	0.511467316	0.499116954	426.2577515	426.2776489
1308	426.2784729	27.00679166					1	DETECTED	426.2785 m/z @27.01 [151020OFc1_NvH-0949-CRLM-19.raw]	426.2784729	27.00679166	3.215988738	95.35197796	92.13598923	2324633.75	1.37E+08	3	7897	0.187285248	2.450958129	406.5806063	426.277832	426.2884521
1309	426.2884827	91.4904517					1	DETECTED	426.2885 m/z @91.49 [151020OFc1_NvH-0949-CRLM-19.raw]	426.2884827	91.4904517	2.612116033	92.73079364	90.11867761	153672.5156	8.41E+07	0	7897	89.15875867	0.507047994	0.014132124	426.2884827	426.2948914
1310	426.3060913	90.66300449					1	DETECTED	426.3061 m/z @90.66 [151020OFc1_NvH-0949-CRLM-19.raw]	426.3060913	90.66300449	3.553784643	97.15456849	93.60078385	921533.9375	7.45E+07	0	7897	0.057104772	1.134317503	0.429448534	426.3042908	426.3149719
1311	426.3226318	89.78955172					1	DETECTED	426.3226 m/z @89.79 [151020OFc1_NvH-0949-CRLM-19.raw]	426.3226318	89.78955172	4.877709486	92.51372132	87.63601183	121392.375	1.25E+08	0	7897	87.02767628	0.514887361	0.021690202	426.3170776	426.331665
1312	426.365509	90.40950285					1	DETECTED	426.3655 m/z @90.41 [151020OFc1_NvH-0949-CRLM-19.raw]	426.365509	90.40950285	0.208099153	98.41346672	98.20536756	64277.21875	1.07E+08	0	7897	45.83925275	0.534774402	0.021552185	426.3561096	426.3749084
1313	426.3939209	90.40950285					1	DETECTED	426.3939 m/z @90.41 [151020OFc1_NvH-0949-CRLM-19.raw]	426.3939209	90.40950285	4.027100887	98.00864804	93.98154715	74386.26563	9.28E+07	0	7897	78.05079465	0.543985494	0.014080461	426.3841858	426.3999634
1314	426.4101868	35.99989539					1	DETECTED	426.4102 m/z @36.00 [151020OFc1_NvH-0949-CRLM-19.raw]	426.4101868	35.99989539	3.644914881	96.66113852	93.01622364	434698.8438	1.11E+08	0	7897	2.573258878	0.549652648	4.580606954	426.400238	426.420166
1315	426.4241943	37.8083431					1	DETECTED	426.4242 m/z @37.81 [151020OFc1_NvH-0949-CRLM-19.raw]	426.4241943	37.8083431	3.323127627	96.66113852	93.33801089	130411	9.42E+07	0	7897	0.163557038	1.66127787	2.335692488	426.4201965	426.4341736
1316	426.4451599	33.95375588					1	DETECTED	426.4452 m/z @33.95 [151020OFc1_NvH-0949-CRLM-19.raw]	426.4451599	33.95375588	3.095858491	98.72931233	95.63345384	220569.4844	9.45E+07	0	7897	0.243984693	2.787347339	3.113445052	426.4353333	426.4550476
1317	426.4653625	26.14317439					1	DETECTED	426.4654 m/z @26.14 [151020OFc1_NvH-0949-CRLM-19.raw]	426.4653625	26.14317439	3.058600785	95.61785675	92.55925596	154602.5781	9.35E+07	0	7897	2.077368211	3.044812569	0.010281358	426.4554749	426.4720459
1318	426.4820862	29.93766967					1	DETECTED	426.4821 m/z @29.94 [151020OFc1_NvH-0949-CRLM-19.raw]	426.4820862	29.93766967	3.019411936	99.93984469	96.92043275	207836.8281	9.88E+07	0	7897	9.036305423	2.62356353	0.176508883	426.4721985	426.4920349
1319	426.5037537	34.34494679					1	DETECTED	426.5038 m/z @34.34 [151020OFc1_NvH-0949-CRLM-19.raw]	426.5037537	34.34494679	2.924668679	99.66411214	96.73944346	433613.875	1.05E+08	0	7897	0.128573003	0.949981596	0.023654174	426.4938049	426.5136108
1320	426.5341492	28.77784066					1	DETECTED	426.5341 m/z @28.78 [151020OFc1_NvH-0949-CRLM-19.raw]	426.5341492	28.77784066	3.283783523	99.64412314	96.36033962	1105960.25	1.07E+08	3	7897	0.163537535	0.507866897	0.025005121	426.5241699	426.5440674
1321	426.5554199	16.9490553					1	DETECTED	426.5554 m/z @16.95 [151020OFc1_NvH-0949-CRLM-19.raw]	426.5554199	16.9490553	3.265561199	95.52180561	92.25624441	204397.7969	1.01E+08	0	7897	13.56162628	0.590576619	1.341476499	426.5454407	426.5595093
1322	426.5695496	34.73154039					1	DETECTED	426.5695 m/z @34.73 [151020OFc1_NvH-0949-CRLM-19.raw]	426.5695496	34.73154039	2.584295392	99.39989892	96.81560353	1063827.125	1.38E+08	6	7897	1.417128859	0.547358472	0.614169152	426.5595703	426.5795288
1323	426.5797119	35.72579228					1	DETECTED	426.5797 m/z @35.73 [151020OFc1_NvH-0949-CRLM-19.raw]	426.5797119	35.72579228	3.663644661	93.51864248	89.85499782	656116.5	1.18E+08	0	7897	1.773721384	0.590884024	0.097049849	426.5795593	426.5896912
1324	426.6022949	14.20201346					1	DETECTED	426.6023 m/z @14.20 [151020OFc1_NvH-0949-CRLM-19.raw]	426.6022949	14.20201346	6.451694625	99.75569477	93.30400015	180454.3281	8.91E+07	0	7897	7.628680135	0.918309386	305.7732777	426.5924072	426.6026306
1325	426.6126404	27.00679166					1	DETECTED	426.6126 m/z @27.01 [151020OFc1_NvH-0949-CRLM-19.raw]	426.6126404	27.00679166	3.274550607	94.92035189	91.64580128	1841535.625	1.08E+08	0	7897	0.124146125	1.063866598	1.287578768	426.6030579	426.6219482
1326	426.6249084	37.85363275					1	DETECTED	426.6249 m/z @37.85 [151020OFc1_NvH-0949-CRLM-19.raw]	426.6249084	37.85363275	2.804801731	91.47050758	88.66570585	85633.00781	8.93E+07	0	7897	0.668795175	1.264888204	2.049150612	426.6230164	426.6347351
1327	426.6454468	33.86407108					1	DETECTED	426.6454 m/z @33.86 [151020OFc1_NvH-0949-CRLM-19.raw]	426.6454468	33.86407108	3.602019497	97.92332799	94.32130849	135081.2813	8.50E+07	0	7897	0.242013615	1.558409023	423.3845531	426.6364746	426.6508179
1328	426.6609497	23.92300809					1	DETECTED	426.6609 m/z @23.92 [151020OFc1_NvH-0949-CRLM-19.raw]	426.6609497	23.92300809	5.869796794	94.99805515	89.12825835	781112.4375	1.03E+08	0	7897	0.197246159	6.075539592	0.393471826	426.6514893	426.6705933
1329	426.695282	69.22589516					1	DETECTED	426.6953 m/z @69.23 [151020OFc1_NvH-0949-CRLM-19.raw]	426.695282	69.22589516	4.926009009	94.45821721	89.5322082	72140.54688	8.96E+07	3	7897	38.63051233	0.696208139	1.019780601	426.6854248	426.6958313
1330	426.7058411	26.40405476					1	DETECTED	426.7058 m/z @26.40 [151020OFc1_NvH-0949-CRLM-19.raw]	426.7058411	26.40405476	3.730845428	94.79541157	91.06456614	200162.4688	8.84E+07	2	7897	0.156986061	2.948503675	7.46991809	426.6960754	426.7077026
1331	426.7177124	23.35505605					1	DETECTED	426.7177 m/z @23.36 [151020OFc1_NvH-0949-CRLM-19.raw]	426.7177124	23.35505605	3.712071006	99.5627197	95.8506487	4869862.5	2.33E+08	2	7897	0.290022322	2.840376319	1.576423042	426.7077332	426.7276917
1332	426.7342834	36.79819854					1	DETECTED	426.7343 m/z @36.80 [151020OFc1_NvH-0949-CRLM-19.raw]	426.7342834	36.79819854	3.058600785	88.70223058	85.64362979	256902.9375	1.05E+08	0	7897	33.5652796	1.704692788	0.52957524	426.7277222	426.734436
1333	426.7444458	35.94412082					1	DETECTED	426.7444 m/z @35.94 [151020OFc1_NvH-0949-CRLM-19.raw]	426.7444458	35.94412082	3.000222041	99.85921849	96.85899645	589457.875	1.17E+08	0	7897	1.130562429	0.561820029	0.029700448	426.7344666	426.7497864
1334	426.7598267	25.67018433					1	DETECTED	426.7598 m/z @25.67 [151020OFc1_NvH-0949-CRLM-19.raw]	426.7598267	25.67018433	0.708141209	95.33240517	94.62426396	722987.3125	1.26E+08	2	7897	0.12548168	0.736613153	5.238032658	426.7498474	426.7625427
1335	426.7725525	17.88334543					1	DETECTED	426.7726 m/z @17.88 [151020OFc1_NvH-0949-CRLM-19.raw]	426.7725525	17.88334543	0.769180303	97.79404031	97.02486001	1162776	1.31E+08	2	7897	16.40109384	28.70846146	0.820387964	426.7625732	426.7766418
1336	426.7871399	44.70755159					1	DETECTED	426.7871 m/z @44.71 [151020OFc1_NvH-0949-CRLM-19.raw]	426.7871399	44.70755159	0.03995851	97.87965583	97.83969732	1643856.5	1.25E+08	2	7897	0.219235583	1.461630238	1.894144361	426.7774658	426.7967224
1337	426.8169556	35.14306735					1	DETECTED	426.8170 m/z @35.14 [151020OFc1_NvH-0949-CRLM-19.raw]	426.8169556	35.14306735	0.687491632	99.99996502	99.31247339	107377.1953	9.95E+07	0	7897	0.135885189	1.652184471	0.507564562	426.8070679	426.8268738
1338	426.8561096	27.5087798					1	DETECTED	426.8561 m/z @27.51 [151020OFc1_NvH-0949-CRLM-19.raw]	426.8561096	27.5087798	0.007517304	99.49219113	99.48467383	141976.8125	9.33E+07	0	7897	14.07695994	1.813815639	2.219517133	426.846283	426.8582764
1339	426.8683167	28.79083663					1	DETECTED	426.8683 m/z @28.79 [151020OFc1_NvH-0949-CRLM-19.raw]	426.8683167	28.79083663	0.01899644	99.98966481	99.97066837	803884	1.21E+08	0	7897	4.703400375	0.537696344	0.010260258	426.8583374	426.8717957
1340	426.8822632	17.07204789					1	DETECTED	426.8823 m/z @17.07 [151020OFc1_NvH-0949-CRLM-19.raw]	426.8822632	17.07204789	0.007517304	99.99996502	99.99244772	1236468.375	1.33E+08	3	7897	5.250134146	2.57099033	1.511711251	426.8722839	426.8921509
1341	426.8933716	3.458311223					1	DETECTED	426.8934 m/z @3.46 [151020OFc1_NvH-0949-CRLM-19.raw]	426.8933716	3.458311223	0.166324369	98.10398675	97.93766238	121324.5703	8.18E+07	3	7897	0.109607929	1.083964267	0.957792254	426.8923645	426.8938904
1342	426.9039001	34.71305729					1	DETECTED	426.9039 m/z @34.71 [151020OFc1_NvH-0949-CRLM-19.raw]	426.9039001	34.71305729	0.007517304	99.98966481	99.98214751	394264.4688	1.01E+08	0	7897	19.08018171	0.956889194	0.048845686	426.8939209	426.904541
1343	426.9145813	35.77238067					1	DETECTED	426.9146 m/z @35.77 [151020OFc1_NvH-0949-CRLM-19.raw]	426.9145813	35.77238067	0.007517304	99.93984469	99.93232738	412840.4063	1.19E+08	3	7897	0.50222873	0.746756122	0.066177749	426.9046326	426.9245605
1344	426.9306335	25.47726354					1	DETECTED	426.9306 m/z @25.48 [151020OFc1_NvH-0949-CRLM-19.raw]	426.9306335	25.47726354	0.007517304	99.99996502	99.99244772	136458.0313	8.85E+07	0	7897	11.28269702	1.959120197	6.561935749	426.9247742	426.9382935
1345	426.9483337	44.57785255					1	DETECTED	426.9483 m/z @44.58 [151020OFc1_NvH-0949-CRLM-19.raw]	426.9483337	44.57785255	0.007517304	99.98966481	99.98214751	747929.0625	1.05E+08	4	7897	17.6046214	0.502988882	0.006385397	426.938446	426.958313
1346	426.9664307	26.06794401					1	DETECTED	426.9664 m/z @26.07 [151020OFc1_NvH-0949-CRLM-19.raw]	426.9664307	26.06794401	0.061004276	99.97990687	99.9189026	84232.99219	9.00E+07	0	7897	4.422986097	2.128374464	4.452216501	426.9583435	426.9760132
1347	426.9860229	36.55586171					1	DETECTED	426.9860 m/z @36.56 [151020OFc1_NvH-0949-CRLM-19.raw]	426.9860229	36.55586171	0.007517304	99.99996502	99.99244772	216451.0938	9.45E+07	0	7897	6.683896519	1.218534406	1.27664398	426.9760742	426.9960022
1348	427.0059509	26.91255384					1	DETECTED	427.0060 m/z @26.91 [151020OFc1_NvH-0949-CRLM-19.raw]	427.0059509	26.91255384	3.058600785	98.78112261	95.72252183	152572.125	9.20E+07	0	7897	0.075625725	2.558872454	2.23215214	426.9960327	427.0152893
1349	427.0349121	66.48635075					1	DETECTED	427.0349 m/z @66.49 [151020OFc1_NvH-0949-CRLM-19.raw]	427.0349121	66.48635075	0.249046422	99.52275597	99.27370955	207569.2031	1.07E+08	0	7897	0.826349246	0.870547935	0.103423868	427.0253296	427.0448303
1350	427.0472107	34.04457771					1	DETECTED	427.0472 m/z @34.04 [151020OFc1_NvH-0949-CRLM-19.raw]	427.0472107	34.04457771	5.35052155	99.26669652	93.91617497	57838.44141	9.48E+07	0	7897	76.26243	1.636509221	1.662869504	427.0450134	427.0521851
1351	427.0622253	23.98408667					1	DETECTED	427.0622 m/z @23.98 [151020OFc1_NvH-0949-CRLM-19.raw]	427.0622253	23.98408667	0.460939505	99.82845228	99.36751278	415397.9688	1.01E+08	0	7897	0.42968387	1.38345256	1.431292649	427.0522766	427.0722046
1352	427.0855408	90.35957478					1	DETECTED	427.0855 m/z @90.36 [151020OFc1_NvH-0949-CRLM-19.raw]	427.0855408	90.35957478	0.410375966	97.9444361	97.53406013	863284.75	1.01E+08	0	7897	0.079698192	0.500970992	0.001773995	427.0755615	427.0954285
1353	427.1048889	89.33972595					1	DETECTED	427.1049 m/z @89.34 [151020OFc1_NvH-0949-CRLM-19.raw]	427.1048889	89.33972595	4.048984083	98.63639541	94.58741133	739964.625	1.30E+08	0	7897	0.925339272	2.143588417	1.821715241	427.0963135	427.1134644
1354	427.1173096	91.52080342					1	DETECTED	427.1173 m/z @91.52 [151020OFc1_NvH-0949-CRLM-19.raw]	427.1173096	91.52080342	0.360126184	99.93984469	99.5797185	130598.8359	1.04E+08	0	7897	0.200419973	1.44369396	1.091172004	427.1152344	427.1269531
1355	427.1403198	86.29889968					1	DETECTED	427.1403 m/z @86.30 [151020OFc1_NvH-0949-CRLM-19.raw]	427.1403198	86.29889968	0.007517304	99.99996502	99.99244772	30264.24609	9.17E+07	0	7897	93.94113328	0.551290583	0.114716133	427.1304626	427.1425781
1356	427.1889038	13.41314139					1	DETECTED	427.1889 m/z @13.41 [151020OFc1_NvH-0949-CRLM-19.raw]	427.1889038	13.41314139	4.076839742	98.33856342	94.26172367	1286535.75	1.26E+08	3	7897	0.507904537	0.931671898	1.955724725	427.1789856	427.1988831
1357	427.209259	22.33540289					1	DETECTED	427.2093 m/z @22.34 [151020OFc1_NvH-0949-CRLM-19.raw]	427.209259	22.33540289	1.45837643	96.86515717	95.40678074	733447.9375	1.21E+08	2	7897	0.157647715	4.258670339	92.44539525	427.1992798	427.2141418
1358	427.2241516	29.81166844					1	DETECTED	427.2242 m/z @29.81 [151020OFc1_NvH-0949-CRLM-19.raw]	427.2241516	29.81166844	2.924668679	96.53271448	93.6080458	5340381.5	2.81E+08	3	7897	0.164887984	0.581634593	0.010028536	427.2142029	427.2341309
1359	427.2395935	8.470476115					1	DETECTED	427.2396 m/z @8.47 [151020OFc1_NvH-0949-CRLM-19.raw]	427.2395935	8.470476115	2.529141952	95.25938766	92.73024571	375238.5	1.08E+08	3	7897	7.317836981	21.16239078	122.4237979	427.2341614	427.2401428
1360	427.2501526	29.54805096					1	DETECTED	427.2502 m/z @29.55 [151020OFc1_NvH-0949-CRLM-19.raw]	427.2501526	29.54805096	2.915415113	99.25634213	96.34092702	780594.25	1.62E+08	2	7897	1.272432565	1.001388321	1.7146359	427.2401733	427.2567444
1361	427.2667542	29.73981322					1	DETECTED	427.2668 m/z @29.74 [151020OFc1_NvH-0949-CRLM-19.raw]	427.2667542	29.73981322	3.388580391	97.84753739	94.458957	1455168.875	1.39E+08	2	7897	0.200377123	3.109178081	0.06340766	427.2567749	427.2756348
1362	427.2887573	44.70755159					1	DETECTED	427.2888 m/z @44.71 [151020OFc1_NvH-0949-CRLM-19.raw]	427.2887573	44.70755159	3.360474775	93.66884948	90.3083747	718263.375	1.02E+08	0	7897	0.205055196	149.0867693	2.667373963	427.2787781	427.2981262
1363	427.3093872	90.65380224					1	DETECTED	427.3094 m/z @90.65 [151020OFc1_NvH-0949-CRLM-19.raw]	427.3093872	90.65380224	31.86508282	92.68113968	60.81605686	213705.8906	6.51E+07	0	7897	0.050548421	4.412990835	19.05095867	427.3025208	427.3184204
1364	427.3232422	91.40287094					1	DETECTED	427.3232 m/z @91.40 [151020OFc1_NvH-0949-CRLM-19.raw]	427.3232422	91.40287094	8.616301122	93.89501559	85.27871447	67622.27344	1.09E+08	0	7897	1.095491965	0.515051624	0.971042769	427.3217468	427.3313293
1365	427.3416748	90.55334698					1	DETECTED	427.3417 m/z @90.55 [151020OFc1_NvH-0949-CRLM-19.raw]	427.3416748	90.55334698	1.677839079	92.83100512	91.15316604	78223.65625	1.03E+08	0	7897	1.746337236	0.512813756	42.624167	427.3321838	427.3500977
1366	427.3603516	90.40950285					1	DETECTED	427.3604 m/z @90.41 [151020OFc1_NvH-0949-CRLM-19.raw]	427.3603516	90.40950285	9.339362566	98.43455563	89.09519307	127434.5234	9.17E+07	0	7897	67.38185304	0.508412336	0.015934649	427.3513489	427.3697205
1367	427.3782654	90.55334698					1	DETECTED	427.3783 m/z @90.55 [151020OFc1_NvH-0949-CRLM-19.raw]	427.3782654	90.55334698	0.007517304	99.99996502	99.99244772	118952.7734	9.47E+07	0	7897	92.01337463	0.507679211	0.004709133	427.3704224	427.3877563
1368	427.4276428	31.27736708					1	DETECTED	427.4276 m/z @31.28 [151020OFc1_NvH-0949-CRLM-19.raw]	427.4276428	31.27736708	4.858687288	99.78709651	94.92840923	118414.6797	9.55E+07	0	7897	0.0241229	1.796615311	2.593230622	427.4177551	427.4299316
1369	427.4399719	8.42920545					1	DETECTED	427.4400 m/z @8.43 [151020OFc1_NvH-0949-CRLM-19.raw]	427.4399719	8.42920545	1.862911761	98.33856342	96.47565165	453910.6563	1.04E+08	0	7897	0.168303959	0.952379445	196.1903326	427.4301758	427.4499512
1370	427.456604	25.89998826					1	DETECTED	427.4566 m/z @25.90 [151020OFc1_NvH-0949-CRLM-19.raw]	427.456604	25.89998826	5.165327123	97.85842278	92.69309566	433051.0313	9.86E+07	5	7897	0.319309497	0.7040688	0.162213679	427.4499817	427.4665222
1371	427.4683838	16.81737579					1	DETECTED	427.4684 m/z @16.82 [151020OFc1_NvH-0949-CRLM-19.raw]	427.4683838	16.81737579	1.677839079	93.94770671	92.26986763	122722.4531	8.24E+07	4	7897	0.0804475	137.9948497	7.632449327	427.4666138	427.473999
1372	427.4843445	11.5942887					1	DETECTED	427.4843 m/z @11.59 [151020OFc1_NvH-0949-CRLM-19.raw]	427.4843445	11.5942887	3.673087717	99.13354372	95.46045601	492446.8438	1.04E+08	0	7897	0.297571215	1.239736894	1.538630654	427.4743652	427.4942627
1373	427.506958	26.94864716					1	DETECTED	427.5070 m/z @26.95 [151020OFc1_NvH-0949-CRLM-19.raw]	427.506958	26.94864716	3.770970206	99.11312095	95.34215075	90049.19531	9.12E+07	0	7897	0.114513017	2.056766753	3.113533506	427.506073	427.5128784
1374	427.5230408	13.41314139					1	DETECTED	427.5230 m/z @13.41 [151020OFc1_NvH-0949-CRLM-19.raw]	427.5230408	13.41314139	3.625215198	99.96022206	96.33500686	997233.5	1.06E+08	0	7897	0.147596179	2.426476266	0.317384386	427.5132446	427.5329285
1375	427.5436401	22.34924653					1	DETECTED	427.5436 m/z @22.35 [151020OFc1_NvH-0949-CRLM-19.raw]	427.5436401	22.34924653	3.13366657	97.29423503	94.16056846	314056.3125	9.61E+07	0	7897	9.268575364	0.506472406	0.572268294	427.5336609	427.5483093
1376	427.5583191	29.81166844					1	DETECTED	427.5583 m/z @29.81 [151020OFc1_NvH-0949-CRLM-19.raw]	427.5583191	29.81166844	2.242468142	99.92982815	97.68736	4217876	1.61E+08	0	7897	0.144923563	0.507460361	1.243044872	427.5483398	427.5682983
1377	427.5775146	3.000222041					1	DETECTED	427.5775 m/z @3.00 [151020OFc1_NvH-0949-CRLM-19.raw]	427.5775146	3.000222041	2.501495041	99.9196405	97.41814545	623421.625	1.17E+08	3	7897	0.139836008	117.6310479	100.9714907	427.5683594	427.5874939
1378	427.5907898	20.90892561					1	DETECTED	427.5908 m/z @20.91 [151020OFc1_NvH-0949-CRLM-19.raw]	427.5907898	20.90892561	1.416327115	98.72931233	97.31298521	353603.25	9.22E+07	3	7897	0.15215468	0.508961613	0.510538776	427.5876465	427.6004944
1379	427.6404724	8.407541205					1	DETECTED	427.6405 m/z @8.41 [151020OFc1_NvH-0949-CRLM-19.raw]	427.6404724	8.407541205	3.370260231	94.18484555	90.81458532	246773.0469	8.80E+07	0	7897	0.221855724	1.42432113	1.695728686	427.6305542	427.6467896
1380	427.6568909	25.82067206					1	DETECTED	427.6569 m/z @25.82 [151020OFc1_NvH-0949-CRLM-19.raw]	427.6568909	25.82067206	2.326402597	92.17273552	89.84633292	669486.875	8.92E+07	0	7897	0.210437512	0.536998064	2.810989179	427.6477966	427.6659241
1381	427.6776428	40.03572077					1	DETECTED	427.6776 m/z @40.04 [151020OFc1_NvH-0949-CRLM-19.raw]	427.6776428	40.03572077	4.316159595	96.12610243	91.80994284	43136.56641	8.64E+07	0	7897	20.49900552	1.285149367	1.920231757	427.6686096	427.6875305
1382	427.7034912	18.46937362					1	DETECTED	427.7035 m/z @18.47 [151020OFc1_NvH-0949-CRLM-19.raw]	427.7034912	18.46937362	3.544539253	97.97636275	94.43182349	536416.9375	8.92E+07	0	7897	0.144863118	0.514622078	0.067104131	427.6935425	427.7117004
1383	427.7217407	14.36694516					1	DETECTED	427.7217 m/z @14.37 [151020OFc1_NvH-0949-CRLM-19.raw]	427.7217407	14.36694516	3.205195122	99.4815516	96.27635647	789049.5625	1.45E+08	4	7897	17.61379162	1.257367078	4.97326651	427.7118225	427.73172
1384	427.7349548	11.67789585					1	DETECTED	427.7350 m/z @11.68 [151020OFc1_NvH-0949-CRLM-19.raw]	427.7349548	11.67789585	2.251788957	99.45128338	97.19949442	263394.5938	9.58E+07	0	7897	0.275075005	1.17961712	1.56839092	427.731781	427.7373962
1385	427.747467	23.62051139					1	DETECTED	427.7475 m/z @23.62 [151020OFc1_NvH-0949-CRLM-19.raw]	427.747467	23.62051139	3.313245837	98.44482007	95.13157423	1265397.875	1.38E+08	4	7897	0.144630303	1.817566196	1.298043229	427.7374878	427.7574463
1386	427.7582397	30.04180755					1	DETECTED	427.7582 m/z @30.04 [151020OFc1_NvH-0949-CRLM-19.raw]	427.7582397	30.04180755	3.370260231	93.25309431	89.88283408	669240.125	1.24E+08	2	7897	0.214082514	0.510115305	0.529263661	427.7575684	427.7681274
1387	427.7684326	29.79756667					1	DETECTED	427.7684 m/z @29.80 [151020OFc1_NvH-0949-CRLM-19.raw]	427.7684326	29.79756667	3.790284278	98.90571045	95.11542617	572790.1875	1.09E+08	2	7897	10.38371538	0.839341139	0.877419257	427.7682495	427.7779846
1388	427.7891235	34.24876236					1	DETECTED	427.7891 m/z @34.25 [151020OFc1_NvH-0949-CRLM-19.raw]	427.7891235	34.24876236	1.515969693	98.146853	96.63088331	204192.2188	9.21E+07	2	7897	10.56802471	1.377954086	1209.103538	427.7795715	427.7989807
1389	427.8126831	29.15581563					1	DETECTED	427.8127 m/z @29.16 [151020OFc1_NvH-0949-CRLM-19.raw]	427.8126831	29.15581563	1.184985932	99.03088627	97.84590034	301942.9375	9.44E+07	0	7897	0.233234876	0.56281304	0.066961948	427.8030701	427.8225098
1390	427.841156	8.438733149					1	DETECTED	427.8412 m/z @8.44 [151020OFc1_NvH-0949-CRLM-19.raw]	427.841156	8.438733149	1.086955642	99.3585389	98.27158325	126661.1719	9.81E+07	0	7897	1.158353715	12.69281542	48.43008211	427.8313599	427.8468628
1391	427.8569031	25.85440051					1	DETECTED	427.8569 m/z @25.85 [151020OFc1_NvH-0949-CRLM-19.raw]	427.8569031	25.85440051	0.007517304	99.82845228	99.82093498	395566.9688	1.03E+08	2	7897	17.08730251	0.698540949	0.031608149	427.84729	427.8668213
1392	427.8704834	12.71442838					1	DETECTED	427.8705 m/z @12.71 [151020OFc1_NvH-0949-CRLM-19.raw]	427.8704834	12.71442838	0.007517304	99.79745066	99.78993335	139892.8281	8.19E+07	3	7897	0.940194904	5.454645701	3.052981419	427.8669128	427.8723755
1393	427.8823853	31.59456541					1	DETECTED	427.8824 m/z @31.59 [151020OFc1_NvH-0949-CRLM-19.raw]	427.8823853	31.59456541	0.03995851	99.85921849	99.81925998	170785.8906	8.41E+07	0	7897	9.471424325	1.948587498	0.006701259	427.872406	427.8825684
1394	427.8925781	29.78242311					1	DETECTED	427.8926 m/z @29.78 [151020OFc1_NvH-0949-CRLM-19.raw]	427.8925781	29.78242311	0.01899644	99.98966481	99.97066837	1813976.25	1.25E+08	3	7897	0.130660166	0.822935083	0.06211282	427.8825989	427.9025269
1395	427.9115295	3.009542981					1	DETECTED	427.9115 m/z @3.01 [151020OFc1_NvH-0949-CRLM-19.raw]	427.9115295	3.009542981	0.050402469	99.99996502	99.94956255	417121.4063	1.10E+08	0	7897	32.6179958	46.43826943	170.2513003	427.9025879	427.9205322
1396	427.9305725	31.14297065					1	DETECTED	427.9306 m/z @31.14 [151020OFc1_NvH-0949-CRLM-19.raw]	427.9305725	31.14297065	0.007517304	99.99996502	99.99244772	655817.1875	1.13E+08	3	7897	0.220088296	3.222098564	5.405943682	427.9205933	427.9405518
1397	427.9441528	35.12842974					1	DETECTED	427.9442 m/z @35.13 [151020OFc1_NvH-0949-CRLM-19.raw]	427.9441528	35.12842974	0.007517304	99.99996502	99.99244772	40223.11719	8.20E+07	0	7897	97.32151447	1.409562314	1.81310013	427.9405823	427.9446411
1398	427.9546509	18.50750275					1	DETECTED	427.9547 m/z @18.51 [151020OFc1_NvH-0949-CRLM-19.raw]	427.9546509	18.50750275	0.789540326	99.85921849	99.06967816	462621.3125	9.66E+07	4	7897	0.134877805	4.95879681	104.4497678	427.9446716	427.9627991
1399	427.9728394	49.14550794					1	DETECTED	427.9728 m/z @49.15 [151020OFc1_NvH-0949-CRLM-19.raw]	427.9728394	49.14550794	0.007517304	99.85921849	99.85170118	841018.1875	1.26E+08	0	7897	0.172221334	0.507683971	0.005433515	427.9630127	427.9828186
1400	427.9856262	24.68505184					1	DETECTED	427.9856 m/z @24.69 [151020OFc1_NvH-0949-CRLM-19.raw]	427.9856262	24.68505184	0.360126184	99.96022206	99.60009588	126660.1484	1.05E+08	0	7897	24.19700603	3.343520064	0.006192087	427.9829102	427.9883423
1401	427.9983521	46.06920053					1	DETECTED	427.9984 m/z @46.07 [151020OFc1_NvH-0949-CRLM-19.raw]	427.9983521	46.06920053	3.293117187	99.47172471	96.17860752	165493.0625	9.45E+07	0	7897	26.65074552	0.89015427	0.006333665	427.9883728	428.0083313
1402	428.0089111	31.77296545					1	DETECTED	428.0089 m/z @31.77 [151020OFc1_NvH-0949-CRLM-19.raw]	428.0089111	31.77296545	2.464407434	96.86515717	94.40074974	124228.5781	8.98E+07	0	7897	0.047151876	1.658806312	3.191260542	428.0084229	428.0186157
1403	428.0217285	9.94189309					1	DETECTED	428.0217 m/z @9.94 [151020OFc1_NvH-0949-CRLM-19.raw]	428.0217285	9.94189309	0.460939505	99.88948751	99.42854801	51764.1875	7.63E+07	0	7897	0.318958227	5.243594282	13.26357055	428.0190735	428.0264893
1404	428.0473328	36.5222763					1	DETECTED	428.0473 m/z @36.52 [151020OFc1_NvH-0949-CRLM-19.raw]	428.0473328	36.5222763	0.319841427	98.08312409	97.76328266	192652.3281	9.05E+07	0	7897	0.227149795	1.037552499	1.108787721	428.0373535	428.0479126
1405	428.0579224	25.89998826					1	DETECTED	428.0579 m/z @25.90 [151020OFc1_NvH-0949-CRLM-19.raw]	428.0579224	25.89998826	7.733936539	97.53655734	89.8026208	238219.1563	8.99E+07	0	7897	0.104182474	1.403803413	1.4799098	428.0479736	428.0679016
1406	428.068634	75.96432268					1	DETECTED	428.0686 m/z @75.96 [151020OFc1_NvH-0949-CRLM-19.raw]	428.068634	75.96432268	8.933143823	99.0207533	90.08760948	43470.84766	8.32E+07	0	7897	0.391413268	0.671982882	1.12031258	428.0680237	428.0717468
1407	428.0819092	35.70640636					1	DETECTED	428.0819 m/z @35.71 [151020OFc1_NvH-0949-CRLM-19.raw]	428.0819092	35.70640636	5.890440001	99.5824156	93.6919756	308980.0625	9.27E+07	0	7897	0.440766932	36.1102055	1.964784912	428.0720215	428.0873413
1408	428.0973816	89.40268954					1	DETECTED	428.0974 m/z @89.40 [151020OFc1_NvH-0949-CRLM-19.raw]	428.0973816	89.40268954	5.474786207	96.03991199	90.56512579	330595.625	1.20E+08	0	7897	1.484840316	1.187019062	0.857311729	428.0874329	428.1072998
1409	428.1073914	89.50681537					1	DETECTED	428.1074 m/z @89.51 [151020OFc1_NvH-0949-CRLM-19.raw]	428.1073914	89.50681537	7.080703777	92.01918687	84.93848309	75338.25781	1.29E+08	0	7897	84.78949221	0.515240143	0.028592934	428.1073914	428.1171265
1410	428.1197815	31.03003816					1	DETECTED	428.1198 m/z @31.03 [151020OFc1_NvH-0949-CRLM-19.raw]	428.1197815	31.03003816	5.79829752	98.30571794	92.50742042	46041.28516	9.46E+07	0	7897	85.77271969	1.833155741	2.418239519	428.1180725	428.1289673
1411	428.1556702	90.31010646					1	DETECTED	428.1557 m/z @90.31 [151020OFc1_NvH-0949-CRLM-19.raw]	428.1556702	90.31010646	1.301089324	99.49219113	98.19110181	97669.625	1.01E+08	0	7897	1.869233913	0.508885923	0.0106002	428.1525879	428.1647644
1412	428.1767578	38.32758757					1	DETECTED	428.1768 m/z @38.33 [151020OFc1_NvH-0949-CRLM-19.raw]	428.1767578	38.32758757	6.460829583	95.75947722	89.29864763	38846.45703	8.38E+07	0	7897	80.92293392	1.401125393	1.993064258	428.1670532	428.1812439
1413	428.191925	90.27342124					1	DETECTED	428.1919 m/z @90.27 [151020OFc1_NvH-0949-CRLM-19.raw]	428.191925	90.27342124	4.325572331	99.65428954	95.32871721	768520.5625	9.91E+07	0	7897	0.045297605	0.506856092	9.83E-04	428.182373	428.2018738
1414	428.2053833	18.47991938					1	DETECTED	428.2054 m/z @18.48 [151020OFc1_NvH-0949-CRLM-19.raw]	428.2053833	18.47991938	2.076067857	94.67202769	92.59595983	235619.7344	9.06E+07	0	7897	0.145359384	0.515974303	12.94764617	428.2019958	428.2140198
1415	428.2240295	49.14550794					1	DETECTED	428.2240 m/z @49.15 [151020OFc1_NvH-0949-CRLM-19.raw]	428.2240295	49.14550794	2.915415113	97.06969589	94.15428078	418229.125	1.23E+08	2	7897	32.80813572	0.510464628	2.725792587	428.2140808	428.224884
1416	428.2348938	20.68421179					1	DETECTED	428.2349 m/z @20.68 [151020OFc1_NvH-0949-CRLM-19.raw]	428.2348938	20.68421179	2.814051169	98.30571794	95.49166678	1482061.25	1.84E+08	3	7897	14.09330902	25.18575281	2.155421382	428.2249146	428.2447815
1417	428.2494507	23.63890926					1	DETECTED	428.2495 m/z @23.64 [151020OFc1_NvH-0949-CRLM-19.raw]	428.2494507	23.63890926	2.850650768	93.65992701	90.80927624	569884.5625	1.11E+08	3	7897	0.156591269	0.57097632	3.243934574	428.2449036	428.2514038
1418	428.2614136	75.13680103					1	DETECTED	428.2614 m/z @75.14 [151020OFc1_NvH-0949-CRLM-19.raw]	428.2614136	75.13680103	3.000222041	98.90571045	95.90548841	1315759.875	1.76E+08	2	7897	57.55486216	0.648020369	0.008285859	428.2514343	428.2712402
1419	428.2744141	36.37073054					1	DETECTED	428.2744 m/z @36.37 [151020OFc1_NvH-0949-CRLM-19.raw]	428.2744141	36.37073054	3.49725012	94.08412802	90.5868779	208310.0313	9.46E+07	0	7897	3.87668485	1.7264591	0.007860172	428.2715454	428.2836304
1420	428.2850342	90.13553792					1	DETECTED	428.2850 m/z @90.14 [151020OFc1_NvH-0949-CRLM-19.raw]	428.2850342	90.13553792	3.4279195	92.30241677	88.87449727	183908.1719	9.30E+07	0	7897	65.64022746	0.508005677	0.02150675	428.2845459	428.2910156
1421	428.301178	89.78955172					1	DETECTED	428.3012 m/z @89.79 [151020OFc1_NvH-0949-CRLM-19.raw]	428.301178	89.78955172	3.418118008	94.10230905	90.68419104	738256.25	1.09E+08	0	7897	86.73583517	0.509178758	0.009820915	428.2915344	428.3109741
1422	428.3147583	29.13698689					1	DETECTED	428.3148 m/z @29.14 [151020OFc1_NvH-0949-CRLM-19.raw]	428.3147583	29.13698689	3.332485198	92.56197879	89.22949359	137912.2188	8.51E+07	0	7897	0.168727337	1.699962312	1055.170659	428.313446	428.3239746
1423	428.3373413	91.47050758					1	DETECTED	428.3373 m/z @91.47 [151020OFc1_NvH-0949-CRLM-19.raw]	428.3373413	91.47050758	6.420109175	94.43983451	88.01972534	78600.88281	6.75E+07	0	7897	0.994965173	0.517456279	0.817526154	428.3277893	428.3454285
1424	428.3729553	90.55334698					1	DETECTED	428.3730 m/z @90.55 [151020OFc1_NvH-0949-CRLM-19.raw]	428.3729553	90.55334698	2.896960988	99.38964935	96.49268836	76897.98438	9.59E+07	0	7897	1.322577668	0.556223615	0.019237202	428.3630066	428.3823853
1425	428.417511	9.330030832					1	DETECTED	428.4175 m/z @9.33 [151020OFc1_NvH-0949-CRLM-19.raw]	428.417511	9.330030832	3.721439093	99.65428954	95.93285045	520578.875	1.06E+08	0	7897	0.226294945	2.357713737	160.6422068	428.4075928	428.4274597
1426	428.4376526	12.77505669					1	DETECTED	428.4377 m/z @12.78 [151020OFc1_NvH-0949-CRLM-19.raw]	428.4376526	12.77505669	3.437592102	99.44109813	96.00350603	137621.3438	8.92E+07	0	7897	1.159813279	1.008792131	1.758783923	428.4283752	428.4476318
1427	428.4556274	18.46937362					1	DETECTED	428.4556 m/z @18.47 [151020OFc1_NvH-0949-CRLM-19.raw]	428.4556274	18.46937362	0.299703905	99.06145659	98.76175268	90611.39063	8.73E+07	0	7897	18.05272485	5.642960086	10.20330197	428.4479065	428.4655762
1428	428.4665833	36.85130234					1	DETECTED	428.4666 m/z @36.85 [151020OFc1_NvH-0949-CRLM-19.raw]	428.4665833	36.85130234	3.780330343	71.0761616	67.29583126	33750.87109	8.10E+07	0	7897	58.19197428	1.017445621	1.037074067	428.4656677	428.4689331
1429	428.4789429	29.64746205					1	DETECTED	428.4789 m/z @29.65 [151020OFc1_NvH-0949-CRLM-19.raw]	428.4789429	29.64746205	4.248952186	97.14377445	92.89482227	372359.8438	9.96E+07	0	7897	19.52225936	0.681258756	1.048716081	428.4689636	428.4836426
1430	428.4936523	35.59305355					1	DETECTED	428.4937 m/z @35.59 [151020OFc1_NvH-0949-CRLM-19.raw]	428.4936523	35.59305355	3.142947678	94.66264633	91.51969866	437203.0938	1.26E+08	4	7897	27.00327321	0.64153307	0.020666661	428.4836731	428.4995422
1431	428.5096741	28.04512441					1	DETECTED	428.5097 m/z @28.05 [151020OFc1_NvH-0949-CRLM-19.raw]	428.5096741	28.04512441	3.038065717	96.23321769	93.19515198	727611.0625	1.03E+08	4	7897	0.157391601	1.108726692	0.020596622	428.4996948	428.5193481
1432	428.5332947	24.77696918					1	DETECTED	428.5333 m/z @24.78 [151020OFc1_NvH-0949-CRLM-19.raw]	428.5332947	24.77696918	5.050666293	94.13983586	89.08916957	97118.4375	7.96E+07	0	7897	80.74324679	3.551923806	6.904605967	428.523468	428.5334778
1433	428.5435486	10.73829618					1	DETECTED	428.5435 m/z @10.74 [151020OFc1_NvH-0949-CRLM-19.raw]	428.5435486	10.73829618	3.808863126	95.9861147	92.17725158	229707.0625	8.79E+07	3	7897	1.744764985	3.535599053	7.670267497	428.5335693	428.5527649
1434	428.5628357	23.18834521					1	DETECTED	428.5628 m/z @23.19 [151020OFc1_NvH-0949-CRLM-19.raw]	428.5628357	23.18834521	3.65426523	92.130488	88.47622277	705899.3125	1.08E+08	0	7897	0.154156519	0.726088479	0.009456905	428.5529175	428.5635681
1435	428.5735779	13.61152062					1	DETECTED	428.5736 m/z @13.61 [151020OFc1_NvH-0949-CRLM-19.raw]	428.5735779	13.61152062	2.878294359	95.12650596	92.2482116	1032398.625	1.19E+08	3	7897	7.106822142	10.4408473	3.916170429	428.5635986	428.5834351
1436	428.5866394	33.9679636					1	DETECTED	428.5866 m/z @33.97 [151020OFc1_NvH-0949-CRLM-19.raw]	428.5866394	33.9679636	3.124346006	96.62898864	93.50464264	264280	8.63E+07	0	7897	10.86158998	1.941340025	4.990854999	428.5835876	428.5966187
1437	428.6026917	48.08488623					1	DETECTED	428.6027 m/z @48.08 [151020OFc1_NvH-0949-CRLM-19.raw]	428.6026917	48.08488623	2.804801731	94.75700362	91.95220189	218619.0938	9.12E+07	3	7897	17.03273066	1.233182489	0.161098203	428.5968323	428.6073914
1438	428.6178894	9.330030832					1	DETECTED	428.6179 m/z @9.33 [151020OFc1_NvH-0949-CRLM-19.raw]	428.6178894	9.330030832	3.186988674	96.73534548	93.54835681	580515.4375	9.83E+07	3	7897	0.228891374	0.641623201	126.518683	428.6080322	428.6276855
1439	428.6482849	43.57943285					1	DETECTED	428.6483 m/z @43.58 [151020OFc1_NvH-0949-CRLM-19.raw]	428.6482849	43.57943285	5.312961299	95.52180561	90.20884431	288403.3438	1.01E+08	0	7897	0.113838905	1.125258251	0.130140587	428.6384888	428.6582336
1440	428.6591797	37.78171004					1	DETECTED	428.6592 m/z @37.78 [151020OFc1_NvH-0949-CRLM-19.raw]	428.6591797	37.78171004	4.105122393	99.86937486	95.76425247	191171.2344	9.17E+07	0	7897	0.095188425	1.421822387	0.420434569	428.6583862	428.6691284
1441	428.6852112	11.79090513					1	DETECTED	428.6852 m/z @11.79 [151020OFc1_NvH-0949-CRLM-19.raw]	428.6852112	11.79090513	5.763706011	94.16693582	88.40322981	125807.4531	8.84E+07	2	7897	52.65885402	4.99479539	24.09560775	428.6755676	428.6939087
1442	428.703949	22.7423048					1	DETECTED	428.7039 m/z @22.74 [151020OFc1_NvH-0949-CRLM-19.raw]	428.703949	22.7423048	2.722383444	91.42197283	88.69958939	130259.5703	9.77E+07	0	7897	1.302957168	2.570323239	11.83984648	428.6940918	428.7139282
1443	428.7144165	52.36120116					1	DETECTED	428.7144 m/z @52.36 [151020OFc1_NvH-0949-CRLM-19.raw]	428.7144165	52.36120116	3.265561199	91.51056178	88.24500058	84380.67969	1.01E+08	0	7897	87.47201194	0.903310691	0.807892502	428.7139893	428.7199707
1444	428.730072	15.18289215					1	DETECTED	428.7301 m/z @15.18 [151020OFc1_NvH-0949-CRLM-19.raw]	428.730072	15.18289215	3.673087717	81.66325023	77.99016252	199641.4063	9.84E+07	0	7897	1.370043383	1.25965725	7.926935016	428.7200928	428.7312317
1445	428.741272	41.5255347					1	DETECTED	428.7413 m/z @41.53 [151020OFc1_NvH-0949-CRLM-19.raw]	428.741272	41.5255347	3.077206938	99.73535773	96.65815079	689944.9375	1.51E+08	2	7897	6.12055789	0.795392151	0.01333365	428.7312927	428.7511902
1446	428.7563171	17.85850826					1	DETECTED	428.7563 m/z @17.86 [151020OFc1_NvH-0949-CRLM-19.raw]	428.7563171	17.85850826	3.790284278	98.59466217	94.80437789	138889.0781	1.07E+08	0	7897	15.80114309	10.50860508	3.595221625	428.7514038	428.7563171
1447	428.7663879	28.5389703					1	DETECTED	428.7664 m/z @28.54 [151020OFc1_NvH-0949-CRLM-19.raw]	428.7663879	28.5389703	2.934056288	98.73952087	95.80546458	6.28E+07	1.19E+09	2	7897	0.235662523	1.101369806	1.275812206	428.7564087	428.7763367
1448	428.7842102	13.0335787					1	DETECTED	428.7842 m/z @13.03 [151020OFc1_NvH-0949-CRLM-19.raw]	428.7842102	13.0335787	3.553784643	99.5824156	96.02863096	623620.8125	1.26E+08	2	7897	0.140031936	60.16878711	709.9083631	428.7764282	428.7941895
1449	428.8183899	9.363103525					1	DETECTED	428.8184 m/z @9.36 [151020OFc1_NvH-0949-CRLM-19.raw]	428.8183899	9.363103525	0.01899644	99.97990687	99.96091043	354241.4063	9.20E+07	0	7897	0.203381122	16.48415267	0.545468149	428.8085022	428.8282166
1450	428.8489685	43.56098122					1	DETECTED	428.8490 m/z @43.56 [151020OFc1_NvH-0949-CRLM-19.raw]	428.8489685	43.56098122	0.007517304	99.97990687	99.97238957	331368.375	9.60E+07	0	7897	0.301039161	1.737584306	0.009978637	428.8390198	428.8588562
1451	428.8592834	37.94843357					1	DETECTED	428.8593 m/z @37.95 [151020OFc1_NvH-0949-CRLM-19.raw]	428.8592834	37.94843357	0.029490013	99.95010307	99.92061305	213893.3594	8.39E+07	0	7897	0.110982016	1.732470768	0.013685193	428.8590393	428.8692627
1452	428.8778381	10.76088557					1	DETECTED	428.8778 m/z @10.76 [151020OFc1_NvH-0949-CRLM-19.raw]	428.8778381	10.76088557	0.007517304	99.99996502	99.99244772	134493.2813	9.62E+07	0	7897	0.186797198	3.188834238	2.477071331	428.8692932	428.887207
1453	428.8972473	23.18834521					1	DETECTED	428.8972 m/z @23.19 [151020OFc1_NvH-0949-CRLM-19.raw]	428.8972473	23.18834521	0.007517304	99.99996502	99.99244772	460600.9688	1.23E+08	5	7897	66.89004642	2.296488154	5.0991295	428.8872986	428.8977966
1454	428.9078064	13.58872454					1	DETECTED	428.9078 m/z @13.59 [151020OFc1_NvH-0949-CRLM-19.raw]	428.9078064	13.58872454	0.01899644	99.93984469	99.92084825	595230	1.07E+08	0	7897	7.206827702	2.724856588	30.39977429	428.8978271	428.9123535
1455	428.9224548	37.4803765					1	DETECTED	428.9225 m/z @37.48 [151020OFc1_NvH-0949-CRLM-19.raw]	428.9224548	37.4803765	0.007517304	99.99996502	99.99244772	1425164.25	1.20E+08	3	7897	0.134661926	0.544828567	0.074033608	428.9125366	428.9324341
1456	428.9355469	15.49748006					1	DETECTED	428.9355 m/z @15.50 [151020OFc1_NvH-0949-CRLM-19.raw]	428.9355469	15.49748006	0.007517304	99.95010307	99.94258576	112385.2656	8.89E+07	0	7897	3.718289609	3.852333116	0.375320332	428.9324646	428.9454346
1457	428.9785767	11.91800981					1	DETECTED	428.9786 m/z @11.92 [151020OFc1_NvH-0949-CRLM-19.raw]	428.9785767	11.91800981	0.007517304	99.96022206	99.95270476	318371.5938	9.54E+07	4	7897	0.352315952	0.629020422	2.407359786	428.9689331	428.9873962
1458	428.997406	26.37158055					1	DETECTED	428.9974 m/z @26.37 [151020OFc1_NvH-0949-CRLM-19.raw]	428.997406	26.37158055	0.061004276	98.73952087	98.67851659	365217.7813	1.15E+08	4	7897	15.04327988	2.110063327	2.079886853	428.9874268	429.0072937
1459	429.0108643	28.01394325					1	DETECTED	429.0109 m/z @28.01 [151020OFc1_NvH-0949-CRLM-19.raw]	429.0108643	28.01394325	0.061004276	98.87527542	98.81427114	290561.0625	9.14E+07	0	7897	18.8356397	1.450905088	1.755172532	429.0074463	429.020813
1460	429.0305786	32.54644643					1	DETECTED	429.0306 m/z @32.55 [151020OFc1_NvH-0949-CRLM-19.raw]	429.0305786	32.54644643	2.029766161	99.93984469	97.91007852	87820.375	8.56E+07	0	7897	9.481363992	1.604638138	1.132268543	429.0209045	429.0394287
1461	429.0497437	43.57943285					1	DETECTED	429.0497 m/z @43.58 [151020OFc1_NvH-0949-CRLM-19.raw]	429.0497437	43.57943285	6.420109175	99.63404647	93.2139373	176667.9375	8.53E+07	0	7897	0.248626451	0.813336563	1.779980554	429.0398254	429.0541077
1462	429.0641785	54.70404339					1	DETECTED	429.0642 m/z @54.70 [151020OFc1_NvH-0949-CRLM-19.raw]	429.0641785	54.70404339	5.010649811	98.52229807	93.51164825	498635.1875	1.15E+08	0	7897	0.809397263	1.222193148	1.843015692	429.0543213	429.0741272
1463	429.0802612	36.85130234					1	DETECTED	429.0803 m/z @36.85 [151020OFc1_NvH-0949-CRLM-19.raw]	429.0802612	36.85130234	0.007517304	99.99996502	99.99244772	193116.3438	1.33E+08	0	7897	0.451625925	1.191891562	2.154813692	429.0743713	429.09021
1464	429.1004028	89.3816459					1	DETECTED	429.1004 m/z @89.38 [151020OFc1_NvH-0949-CRLM-19.raw]	429.1004028	89.3816459	11.71865164	99.70520772	87.98655607	79003.29688	9.62E+07	0	7897	0.66495645	8.434752446	3.445246884	429.0905457	429.1095581
1465	429.1252747	91.16287155					1	DETECTED	429.1253 m/z @91.16 [151020OFc1_NvH-0949-CRLM-19.raw]	429.1252747	91.16287155	12.24714852	99.74544536	87.49829684	41064.14063	9.14E+07	0	7897	0.087573032	0.554378098	0.108756196	429.1157227	429.1329041
1466	429.1434326	52.08678503					1	DETECTED	429.1434 m/z @52.09 [151020OFc1_NvH-0949-CRLM-19.raw]	429.1434326	52.08678503	13.95471859	98.32700486	84.37228627	41928.77734	9.72E+07	0	7897	76.73552029	1.106316732	1.212633464	429.1350403	429.1443787
1467	429.1577759	84.83140164					1	DETECTED	429.1578 m/z @84.83 [151020OFc1_NvH-0949-CRLM-19.raw]	429.1577759	84.83140164	10.83059923	99.11312095	88.28252172	131853.25	9.69E+07	2	7897	0.945403972	1.90495506	2.631083935	429.1491394	429.1653137
1468	429.1763611	90.83636881					1	DETECTED	429.1764 m/z @90.84 [151020OFc1_NvH-0949-CRLM-19.raw]	429.1763611	90.83636881	3.478512692	93.7896521	90.31113941	132079.7344	9.29E+07	0	7897	1.259909841	0.509344455	0.011255377	429.166687	429.1862793
1469	429.1915283	13.28623889					1	DETECTED	429.1915 m/z @13.29 [151020OFc1_NvH-0949-CRLM-19.raw]	429.1915283	13.28623889	8.594897221	95.0671792	86.47228198	76597.21094	8.83E+07	0	7897	0.802772387	9.21615692	0.637964871	429.1864319	429.1922302
1470	429.20224	10.93303158					1	DETECTED	429.2022 m/z @10.93 [151020OFc1_NvH-0949-CRLM-19.raw]	429.20224	10.93303158	2.759026839	95.33240517	92.57337833	229734.7188	9.67E+07	3	7897	7.818221536	26.07171683	3.892955189	429.1922913	429.2085876
1471	429.2185974	33.16847676					1	DETECTED	429.2186 m/z @33.17 [151020OFc1_NvH-0949-CRLM-19.raw]	429.2185974	33.16847676	2.841427964	99.42064477	96.57921681	241021.9531	9.67E+07	2	7897	12.8922142	1.803604279	4.025396529	429.2086792	429.2192383
1472	429.229248	12.15068924					1	DETECTED	429.2292 m/z @12.15 [151020OFc1_NvH-0949-CRLM-19.raw]	429.229248	12.15068924	1.106669858	95.86694964	94.76027979	358158.5	1.37E+08	2	7897	34.56810886	12.26853114	0.068401997	429.2192688	429.2378845
1473	429.2478943	38.20790526					1	DETECTED	429.2479 m/z @38.21 [151020OFc1_NvH-0949-CRLM-19.raw]	429.2478943	38.20790526	2.317212768	99.80794177	97.490729	1223448	1.63E+08	3	7897	4.814516271	1.770288155	59.24006787	429.237915	429.2569275
1474	429.2669373	28.52990407					1	DETECTED	429.2669 m/z @28.53 [151020OFc1_NvH-0949-CRLM-19.raw]	429.2669373	28.52990407	2.667400839	94.82378827	92.15638743	2.92E+07	6.28E+08	2	7897	0.2629741	1.132999326	1.17770916	429.256958	429.2767944
1475	429.2861328	12.99924784					1	DETECTED	429.2861 m/z @13.00 [151020OFc1_NvH-0949-CRLM-19.raw]	429.2861328	12.99924784	4.364833874	99.89994095	95.53510708	305154.375	9.14E+07	2	7897	0.117168903	5.097729015	9.055166439	429.2769775	429.295105
1476	429.3042297	89.78955172					1	DETECTED	429.3042 m/z @89.79 [151020OFc1_NvH-0949-CRLM-19.raw]	429.3042297	89.78955172	5.974620705	92.59469304	86.62007233	130864.4688	6.32E+07	0	7897	45.24422733	0.510269414	0.03463873	429.2966614	429.3075562
1477	429.3208618	91.34671356					1	DETECTED	429.3209 m/z @91.35 [151020OFc1_NvH-0949-CRLM-19.raw]	429.3208618	91.34671356	2.057584645	99.62354038	97.56595574	52347.14844	7.01E+07	0	7897	0.40159609	0.546348458	0.009881582	429.3154602	429.3297119
1478	429.3398438	91.39082921					1	DETECTED	429.3398 m/z @91.39 [151020OFc1_NvH-0949-CRLM-19.raw]	429.3398438	91.39082921	9.478639531	92.44262807	82.96398854	43656.92188	1.08E+08	0	7897	0.976350386	0.506420283	0.004791174	429.3321228	429.3496399
1479	429.4197083	36.66165801					1	DETECTED	429.4197 m/z @36.66 [151020OFc1_NvH-0949-CRLM-19.raw]	429.4197083	36.66165801	6.565184725	96.75687247	90.19168774	31708.06055	8.47E+07	0	7897	87.381269	1.498376353	2.201237864	429.41745	429.4207764
1480	429.442627	49.97624029					1	DETECTED	429.4426 m/z @49.98 [151020OFc1_NvH-0949-CRLM-19.raw]	429.442627	49.97624029	3.068019337	99.90975128	96.84173194	154741.1719	8.97E+07	0	7897	1.132506464	1.137836754	0.004431816	429.4327393	429.4524841
1481	429.4645691	24.70694514					1	DETECTED	429.4646 m/z @24.71 [151020OFc1_NvH-0949-CRLM-19.raw]	429.4645691	24.70694514	4.008456852	98.46563271	94.45717586	2840869.75	2.48E+08	5	7897	0.578666902	1.147023246	0.901288376	429.454834	429.4745483
1482	429.4797363	12.02606532					1	DETECTED	429.4797 m/z @12.03 [151020OFc1_NvH-0949-CRLM-19.raw]	429.4797363	12.02606532	3.506645823	97.9444361	94.43779027	155687.1406	9.13E+07	0	7897	0.144106736	0.569652766	2.277901277	429.4747009	429.4897156
1483	429.4997253	26.45515266					1	DETECTED	429.4997 m/z @26.46 [151020OFc1_NvH-0949-CRLM-19.raw]	429.4997253	26.45515266	4.432368903	97.5473969	93.11502799	162978.2188	9.04E+07	0	7897	15.06973995	2.455701228	0.581831714	429.4897766	429.5096436
1484	429.5106812	16.10821322					1	DETECTED	429.5107 m/z @16.11 [151020OFc1_NvH-0949-CRLM-19.raw]	429.5106812	16.10821322	5.284263662	83.19806813	77.91380446	55557.51953	1.00E+08	0	7897	0.161087717	3.5991393	6.1982786	429.5097961	429.5130615
1485	429.5365601	10.87462616					1	DETECTED	429.5366 m/z @10.87 [151020OFc1_NvH-0949-CRLM-19.raw]	429.5365601	10.87462616	1.825990946	94.08412802	92.25813708	182431.3594	9.24E+07	0	7897	0.08877479	3.566439448	2.070528631	429.5265808	429.5444336
1486	429.5544434	18.15288984					1	DETECTED	429.5544 m/z @18.15 [151020OFc1_NvH-0949-CRLM-19.raw]	429.5544434	18.15288984	3.019411936	98.24179342	95.22238149	435093.3125	1.03E+08	3	7897	0.137882731	2.104483241	0.61741058	429.5445557	429.5644226
1487	429.5717773	50.10922409					1	DETECTED	429.5718 m/z @50.11 [151020OFc1_NvH-0949-CRLM-19.raw]	429.5717773	50.10922409	3.691845821	95.66012076	91.96827494	260580.0156	9.83E+07	3	7897	30.75821903	1.153696236	0.014454596	429.5644531	429.5718384
1488	429.5818481	14.93972405					1	DETECTED	429.5818 m/z @14.94 [151020OFc1_NvH-0949-CRLM-19.raw]	429.5818481	14.93972405	2.786634698	99.41020549	96.6235708	757001.5625	1.26E+08	3	7897	27.45327383	2.168382412	0.741507722	429.5718994	429.5917053
1489	429.6650391	24.68505184					1	DETECTED	429.6650 m/z @24.69 [151020OFc1_NvH-0949-CRLM-19.raw]	429.6650391	24.68505184	5.456283195	97.71785576	92.26157256	3879069	2.84E+08	5	7897	0.523925012	1.061166213	1.021104979	429.6553955	429.6745605
1490	429.7015381	27.00679166					1	DETECTED	429.7015 m/z @27.01 [151020OFc1_NvH-0949-CRLM-19.raw]	429.7015381	27.00679166	3.487898417	96.85427374	93.36637532	209496.4844	9.36E+07	0	7897	12.75234175	0.506238792	0.034095076	429.6916199	429.7103577
1491	429.720459	29.8729369					1	DETECTED	429.7205 m/z @29.87 [151020OFc1_NvH-0949-CRLM-19.raw]	429.720459	29.8729369	3.962032965	97.4353004	93.47326743	543969.6875	1.03E+08	0	7897	0.26901419	0.514547027	47.57274228	429.7106323	429.7274475
1492	429.7374573	17.18133829					1	DETECTED	429.7375 m/z @17.18 [151020OFc1_NvH-0949-CRLM-19.raw]	429.7374573	17.18133829	3.000222041	99.61324034	96.6130183	1218790.375	1.58E+08	2	7897	1.897202598	0.899407149	1.144682689	429.7275391	429.747406
1493	429.7568359	34.83371024					1	DETECTED	429.7568 m/z @34.83 [151020OFc1_NvH-0949-CRLM-19.raw]	429.7568359	34.83371024	2.649138503	98.94757042	96.29843192	860996.5	1.27E+08	2	7897	0.089881278	0.564135055	0.250738758	429.7474976	429.7580261
1494	429.7680359	28.52990407					1	DETECTED	429.7680 m/z @28.53 [151020OFc1_NvH-0949-CRLM-19.raw]	429.7680359	28.52990407	2.473663456	98.52229807	96.04863461	7813278.5	2.39E+08	2	7897	0.26251504	0.514526794	1.265742679	429.7580872	429.7779846
1495	429.7817688	27.37221127					1	DETECTED	429.7818 m/z @27.37 [151020OFc1_NvH-0949-CRLM-19.raw]	429.7817688	27.37221127	1.136015784	98.86499452	97.72897874	202418.9063	9.90E+07	0	7897	14.40633545	2.627045174	4.332366469	429.7780457	429.7912292
1496	429.8017273	43.91702931					1	DETECTED	429.8017 m/z @43.92 [151020OFc1_NvH-0949-CRLM-19.raw]	429.8017273	43.91702931	3.487898417	97.2833311	93.79543269	43801.94531	8.22E+07	0	7897	92.27315735	1.184277991	1.370283265	429.7929382	429.8112488
1497	429.833252	17.62523524					1	DETECTED	429.8333 m/z @17.63 [151020OFc1_NvH-0949-CRLM-19.raw]	429.833252	17.62523524	0.677191683	99.9196405	99.24244881	75614.38281	8.88E+07	0	7897	17.49399207	2.788962069	806.0937838	429.8232727	429.8432312
1498	429.8652954	24.64217305					1	DETECTED	429.8653 m/z @24.64 [151020OFc1_NvH-0949-CRLM-19.raw]	429.8652954	24.64217305	0.007517304	99.84910215	99.84158484	2342377.25	2.25E+08	3	7897	0.765032745	1.534778562	0.415287795	429.8554382	429.8752441
1499	429.880127	21.51054602					1	DETECTED	429.8801 m/z @21.51 [151020OFc1_NvH-0949-CRLM-19.raw]	429.880127	21.51054602	0.007517304	99.95010307	99.94258576	367815.375	9.57E+07	3	7897	0.62037247	0.750419732	0.007081854	429.8753052	429.8830872
1500	429.8930969	10.94308136					1	DETECTED	429.8931 m/z @10.94 [151020OFc1_NvH-0949-CRLM-19.raw]	429.8930969	10.94308136	0.03995851	99.99996502	99.96000651	551331.6875	1.05E+08	3	7897	7.241750958	0.543665968	55.54363364	429.8831177	429.8950195
1501	429.9050293	13.61152062					1	DETECTED	429.9050 m/z @13.61 [151020OFc1_NvH-0949-CRLM-19.raw]	429.9050293	13.61152062	0.007517304	99.99996502	99.99244772	977810.1875	1.28E+08	3	7897	0.259082098	6.760681623	19.37302952	429.89505	429.914978
1502	429.9160767	14.93972405					1	DETECTED	429.9161 m/z @14.94 [151020OFc1_NvH-0949-CRLM-19.raw]	429.9160767	14.93972405	3.971169723	99.98966481	96.01849509	459326.5313	9.97E+07	3	7897	23.31623948	0.940642847	15.54729825	429.9150391	429.9207458
1503	429.9309692	53.29331564					1	DETECTED	429.9310 m/z @53.29 [151020OFc1_NvH-0949-CRLM-19.raw]	429.9309692	53.29331564	0.007517304	99.98966481	99.98214751	532877.3125	1.03E+08	3	7897	0.414425123	0.564688444	0.013916632	429.921051	429.9405518
1504	429.9584045	92.32157519					1	DETECTED	429.9584 m/z @92.32 [151020OFc1_NvH-0949-CRLM-19.raw]	429.9584045	92.32157519	0.007517304	99.55293899	99.54542168	135701.2813	1.02E+08	0	7897	92.35511413	0.539756956	0.001859955	429.9485474	429.9648132
1505	429.9748535	11.30124212					1	DETECTED	429.9749 m/z @11.30 [151020OFc1_NvH-0949-CRLM-19.raw]	429.9748535	11.30124212	0.007517304	99.43113175	99.42361444	141410.8906	8.67E+07	4	7897	0.182006257	0.656594642	0.972757909	429.9648743	429.9774475
1506	429.9875488	30.05236573					1	DETECTED	429.9875 m/z @30.05 [151020OFc1_NvH-0949-CRLM-19.raw]	429.9875488	30.05236573	0.007517304	99.83885409	99.83133679	202311.4531	9.01E+07	4	7897	5.811228566	1.461334286	0.055559283	429.9778442	429.9971313
1507	430.0072937	34.80232333					1	DETECTED	430.0073 m/z @34.80 [151020OFc1_NvH-0949-CRLM-19.raw]	430.0072937	34.80232333	0.029490013	99.39989892	99.37040891	475175.8125	9.83E+07	0	7897	2.381657181	1.113785389	36.36285768	429.9975281	430.0172729
1508	430.0371399	55.31885504					1	DETECTED	430.0371 m/z @55.32 [151020OFc1_NvH-0949-CRLM-19.raw]	430.0371399	55.31885504	1.028352385	94.75700362	93.72865124	102877.5625	1.02E+08	0	7897	0.293907947	0.863214067	5.53E-04	430.0275879	430.0380249
1509	430.0480957	40.96013892					1	DETECTED	430.0481 m/z @40.96 [151020OFc1_NvH-0949-CRLM-19.raw]	430.0480957	40.96013892	4.635483367	97.75049458	93.11501121	122542.9609	9.21E+07	0	7897	0.240626512	1.040083434	1.078166176	430.0381165	430.055481
1510	430.0658264	24.69791811					1	DETECTED	430.0658 m/z @24.70 [151020OFc1_NvH-0949-CRLM-19.raw]	430.0658264	24.69791811	0.007517304	99.9196405	99.91212319	989527.8125	1.47E+08	0	7897	0.680531272	0.923721046	0.972201309	430.0559387	430.0758057
1511	430.0782471	30.36982728					1	DETECTED	430.0782 m/z @30.37 [151020OFc1_NvH-0949-CRLM-19.raw]	430.0782471	30.36982728	0.007517304	99.99996502	99.99244772	58660.6875	9.19E+07	0	7897	63.26205405	1.655939952	2.547292277	430.0762024	430.0882263
1512	430.0883789	25.40797469					1	DETECTED	430.0884 m/z @25.41 [151020OFc1_NvH-0949-CRLM-19.raw]	430.0883789	25.40797469	0.061004276	99.97990687	99.9189026	31371.875	9.29E+07	0	7897	91.75917472	2.080563093	2.919476356	430.0882568	430.0906677
1513	430.100708	90.49481671					1	DETECTED	430.1007 m/z @90.49 [151020OFc1_NvH-0949-CRLM-19.raw]	430.100708	90.49481671	2.804801731	99.11312095	96.30831922	33961.66016	9.25E+07	0	7897	0.061693637	0.549140739	8.496832943	430.0908508	430.1054382
1514	430.116394	31.94790719					1	DETECTED	430.1164 m/z @31.95 [151020OFc1_NvH-0949-CRLM-19.raw]	430.116394	31.94790719	1.096740875	95.13672858	94.0399877	87757.41406	1.03E+08	0	7897	1.139171737	1.477462394	1.954381173	430.1066284	430.1245728
1515	430.1348572	90.31010646					1	DETECTED	430.1349 m/z @90.31 [151020OFc1_NvH-0949-CRLM-19.raw]	430.1348572	90.31010646	16.39095376	92.22497019	75.83401643	240997.4063	1.03E+08	0	7897	0.130246424	1.281353496	1.916108403	430.1253052	430.1438904
1516	430.160614	84.73122194					1	DETECTED	430.1606 m/z @84.73 [151020OFc1_NvH-0949-CRLM-19.raw]	430.160614	84.73122194	17.53342167	92.49095428	74.95753262	20675.37695	6.13E+07	0	7897	0.142146532	0.557737994	0.115475988	430.1566162	430.1614075
1517	430.1714172	92.35928117					1	DETECTED	430.1714 m/z @92.36 [151020OFc1_NvH-0949-CRLM-19.raw]	430.1714172	92.35928117	0.919371962	94.86203148	93.94265952	267118.6875	9.13E+07	0	7897	0.988659078	0.558822884	0.075170108	430.161438	430.1811829
1518	430.1973877	12.68808902					1	DETECTED	430.1974 m/z @12.69 [151020OFc1_NvH-0949-CRLM-19.raw]	430.1973877	12.68808902	0.360126184	95.08701413	94.72688795	136543.7188	8.78E+07	3	7897	0.099530222	248.2631989	728.5400875	430.1874695	430.1977539
1519	430.2077637	92.17273552					1	DETECTED	430.2078 m/z @92.17 [151020OFc1_NvH-0949-CRLM-19.raw]	430.2077637	92.17273552	2.556774763	97.30510189	94.74832713	1531932.875	1.22E+08	3	7897	0.153402762	0.501294348	1.120994997	430.1977844	430.2177124
1520	430.2211609	12.32411806					1	DETECTED	430.2212 m/z @12.32 [151020OFc1_NvH-0949-CRLM-19.raw]	430.2211609	12.32411806	0.029490013	95.42636309	95.39687308	289065.5625	1.04E+08	3	7897	6.979529322	0.681142411	3.680677659	430.217804	430.2252808
1521	430.2352905	40.15585465					1	DETECTED	430.2353 m/z @40.16 [151020OFc1_NvH-0949-CRLM-19.raw]	430.2352905	40.15585465	2.372364349	99.92982815	97.5574638	1.50E+07	4.05E+08	3	7897	0.190868601	16.11982025	0.110488026	430.2253113	430.2452698
1522	430.2472229	35.72579228					1	DETECTED	430.2472 m/z @35.73 [151020OFc1_NvH-0949-CRLM-19.raw]	430.2472229	35.72579228	2.390630789	82.05250835	79.66187756	111050.1797	1.11E+08	0	7897	48.35047349	1.304213302	0.946805463	430.2453003	430.2472229
1523	430.2572327	30.81226381					1	DETECTED	430.2572 m/z @30.81 [151020OFc1_NvH-0949-CRLM-19.raw]	430.2572327	30.81226381	2.519971049	99.57262385	97.0526528	1548082.125	1.88E+08	2	7897	0.276843846	1.184589293	0.593926683	430.2472534	430.2672119
1524	430.2691345	28.54824527					1	DETECTED	430.2691 m/z @28.55 [151020OFc1_NvH-0949-CRLM-19.raw]	430.2691345	28.54824527	6.834892113	75.42571849	68.59082638	1332385	1.25E+08	0	7897	0.117890366	5.244521202	11.90293319	430.2672424	430.2698975
1525	430.2799072	91.75779878					1	DETECTED	430.2799 m/z @91.76 [151020OFc1_NvH-0949-CRLM-19.raw]	430.2799072	91.75779878	3.458311223	95.30116817	91.84285695	1506184.75	1.28E+08	2	7897	63.40796698	0.75706754	0.00300818	430.269928	430.2874451
1526	430.2928467	92.32157519					1	DETECTED	430.2928 m/z @92.32 [151020OFc1_NvH-0949-CRLM-19.raw]	430.2928467	92.32157519	1.649522282	92.63950098	90.9899787	109178.0391	7.98E+07	0	7897	0.103893126	0.501819586	0.002193434	430.2909546	430.3027954
1527	430.3164368	90.99780047					1	DETECTED	430.3164 m/z @91.00 [151020OFc1_NvH-0949-CRLM-19.raw]	430.3164368	90.99780047	16.15349353	92.54222883	76.3887353	79663.13281	8.46E+07	0	7897	0.525664007	0.510317607	3.055998453	430.3091431	430.3197937
1528	430.3314514	90.55334698					1	DETECTED	430.3315 m/z @90.55 [151020OFc1_NvH-0949-CRLM-19.raw]	430.3314514	90.55334698	31.35199313	95.25938766	63.90739453	87592.82031	8.92E+07	0	7897	7.755943918	0.539746056	7.452330139	430.3235779	430.3380432
1529	430.3526001	90.55334698					1	DETECTED	430.3526 m/z @90.55 [151020OFc1_NvH-0949-CRLM-19.raw]	430.3526001	90.55334698	2.168672997	97.52566608	95.35699309	80069.17969	9.89E+07	0	7897	1.369470324	0.539443032	0.018896925	430.3426208	430.3625183
1530	430.3887024	90.55334698					1	DETECTED	430.3887 m/z @90.55 [151020OFc1_NvH-0949-CRLM-19.raw]	430.3887024	90.55334698	2.953070662	99.71506375	96.76199309	75712.17969	9.71E+07	0	7897	68.77887586	0.552292739	0.011993835	430.3787231	430.3977966
1531	430.4387817	55.15447574					1	DETECTED	430.4388 m/z @55.15 [151020OFc1_NvH-0949-CRLM-19.raw]	430.4387817	55.15447574	3.068019337	99.16432229	96.09630296	95353.95313	9.21E+07	0	7897	26.5806918	0.962159391	0.007120514	430.4288635	430.4486389
1532	430.4489746	19.53272612					1	DETECTED	430.4490 m/z @19.53 [151020OFc1_NvH-0949-CRLM-19.raw]	430.4489746	19.53272612	2.15002718	54.28992521	52.13989803	70471.94531	5.60E+07	0	7897	38.46874671	1.807752817	2.63031844	430.4489746	430.4565735
1533	430.4665833	25.07899718					1	DETECTED	430.4666 m/z @25.08 [151020OFc1_NvH-0949-CRLM-19.raw]	430.4665833	25.07899718	2.418399401	96.89736091	94.4789615	157026.1094	9.27E+07	0	7897	1.954431225	3.090312396	0.088204806	430.456604	430.4765625
1534	430.488678	30.08566356					1	DETECTED	430.4887 m/z @30.09 [151020OFc1_NvH-0949-CRLM-19.raw]	430.488678	30.08566356	3.65426523	98.13595724	94.48169201	153164.4375	9.00E+07	0	7897	5.8356153	1.961402606	0.006132655	430.4787598	430.4985352
1535	430.5126953	38.89192482					1	DETECTED	430.5127 m/z @38.89 [151020OFc1_NvH-0949-CRLM-19.raw]	430.5126953	38.89192482	4.296409795	98.52229807	94.22588827	2066879.375	1.82E+08	4	7897	0.10114432	0.656961295	1.766776872	430.5028992	430.522644
1536	430.5274048	13.839203					1	DETECTED	430.5274 m/z @13.84 [151020OFc1_NvH-0949-CRLM-19.raw]	430.5274048	13.839203	3.49725012	99.98966481	96.49241469	75262.01563	1.04E+08	0	7897	0.088208095	4.666796245	0.850077014	430.5227051	430.5296936
1537	430.539978	11.52189776					1	DETECTED	430.5400 m/z @11.52 [151020OFc1_NvH-0949-CRLM-19.raw]	430.539978	11.52189776	3.086519115	77.42649157	74.33997245	267442.4375	8.47E+07	0	7897	6.469964852	0.702010625	64.85485688	430.5302429	430.5484314
1538	430.5584412	25.07899718					1	DETECTED	430.5584 m/z @25.08 [151020OFc1_NvH-0949-CRLM-19.raw]	430.5584412	25.07899718	4.743942264	99.65428954	94.91034728	358426.75	1.16E+08	3	7897	19.25639415	0.595927878	6.231109745	430.5484924	430.5592957
1539	430.5693054	40.13884188					1	DETECTED	430.5693 m/z @40.14 [151020OFc1_NvH-0949-CRLM-19.raw]	430.5693054	40.13884188	1.496924087	97.69707213	96.20014805	1.23E+07	2.96E+08	3	7897	0.161211109	0.507181393	0.010883197	430.5593262	430.5792542
1540	430.587738	34.26362494					1	DETECTED	430.5877 m/z @34.26 [151020OFc1_NvH-0949-CRLM-19.raw]	430.587738	34.26362494	2.381516414	99.97039046	97.58887405	320547.0625	9.09E+07	0	7897	25.50875508	0.897808175	0.025183216	430.5794067	430.5977173
1541	430.5999756	53.31417348					1	DETECTED	430.6000 m/z @53.31 [151020OFc1_NvH-0949-CRLM-19.raw]	430.5999756	53.31417348	3.245415471	85.86460683	82.61919136	204399.4219	9.13E+07	3	7897	31.22435424	0.501971201	1.354422981	430.5978394	430.6098938
1542	430.6102905	7.951300526					1	DETECTED	430.6103 m/z @7.95 [151020OFc1_NvH-0949-CRLM-19.raw]	430.6102905	7.951300526	3.437592102	99.42064477	95.98305267	81916.00781	8.62E+07	3	7897	2.956125398	1.25759697	34.84812657	430.6099854	430.6200256
1543	430.6965332	6.410624356					1	DETECTED	430.6965 m/z @6.41 [151020OFc1_NvH-0949-CRLM-19.raw]	430.6965332	6.410624356	5.860163401	94.84299627	88.98283287	133710.2969	9.03E+07	0	7897	0.098040596	2.80351418	97.3136986	430.686615	430.7062378
1544	430.7183838	17.03184825					1	DETECTED	430.7184 m/z @17.03 [151020OFc1_NvH-0949-CRLM-19.raw]	430.7183838	17.03184825	3.780330343	94.78581383	91.00548349	3191950.75	1.52E+08	2	7897	0.260723155	24.00063982	1.994170319	430.7084351	430.728363
1545	430.7348633	22.71603					1	DETECTED	430.7349 m/z @22.72 [151020OFc1_NvH-0949-CRLM-19.raw]	430.7348633	22.71603	3.058600785	87.5791022	84.52050141	931578.25	1.28E+08	2	7897	15.78055329	1.921448199	0.452913364	430.7283936	430.744812
1546	430.7488098	35.35967484					1	DETECTED	430.7488 m/z @35.36 [151020OFc1_NvH-0949-CRLM-19.raw]	430.7488098	35.35967484	2.759026839	94.21192848	91.45290164	748655.3125	1.32E+08	2	7897	0.843288461	0.530847444	0.484480326	430.7449036	430.7529602
1547	430.763031	38.99256322					1	DETECTED	430.7630 m/z @38.99 [151020OFc1_NvH-0949-CRLM-19.raw]	430.763031	38.99256322	3.323127627	99.4815516	96.15842397	2027657.125	2.55E+08	4	7897	0.833155821	0.537061148	0.079275934	430.7530823	430.7730103
1548	430.7748108	16.04617594					1	DETECTED	430.7748 m/z @16.05 [151020OFc1_NvH-0949-CRLM-19.raw]	430.7748108	16.04617594	2.326402597	96.29667967	93.97027707	69561.11719	8.76E+07	0	7897	20.31802474	5.075410863	9.121720309	430.7730408	430.7837524
1549	430.8685303	18.85854477					1	DETECTED	430.8685 m/z @18.86 [151020OFc1_NvH-0949-CRLM-19.raw]	430.8685303	18.85854477	0.071733677	99.9196405	99.84790682	91862.41406	9.24E+07	0	7897	5.564903114	3.788971551	0.019204159	430.8588257	430.8710938
1550	430.8811035	11.33333356					1	DETECTED	430.8811 m/z @11.33 [151020OFc1_NvH-0949-CRLM-19.raw]	430.8811035	11.33333356	0.007517304	99.99996502	99.99244772	537733.375	1.67E+08	3	7897	78.72267734	10.0463813	40.08288332	430.8712769	430.8909912
1551	430.8919067	24.944282					1	DETECTED	430.8919 m/z @24.94 [151020OFc1_NvH-0949-CRLM-19.raw]	430.8919067	24.944282	7.825839094	31.06035898	23.23451989	255090.6875	2.73E+07	0	7897	0.097856959	0.515853899	3.26415183	430.8911133	430.8931885
1552	430.9032593	40.13884188					1	DETECTED	430.9033 m/z @40.14 [151020OFc1_NvH-0949-CRLM-19.raw]	430.9032593	40.13884188	0.007517304	99.99996502	99.99244772	4326303.5	1.80E+08	0	7897	0.404730535	0.595883539	0.011711896	430.8933716	430.9132385
1553	430.921051	34.22077346					1	DETECTED	430.9211 m/z @34.22 [151020OFc1_NvH-0949-CRLM-19.raw]	430.921051	34.22077346	0.007517304	99.99996502	99.99244772	250781.3125	1.07E+08	0	7897	21.99559816	0.687557434	0.467233306	430.913269	430.9309998
1554	430.9343567	53.35763576					1	DETECTED	430.9344 m/z @53.36 [151020OFc1_NvH-0949-CRLM-19.raw]	430.9343567	53.35763576	0.050402469	99.69525342	99.64485095	94353.10156	8.92E+07	0	7897	46.36487658	0.965115753	0.929768953	430.9311523	430.9377747
1555	430.947937	26.21568861					1	DETECTED	430.9479 m/z @26.22 [151020OFc1_NvH-0949-CRLM-19.raw]	430.947937	26.21568861	0.007517304	99.93984469	99.93232738	328440.5	1.09E+08	4	7897	0.132446972	0.962191639	0.012961577	430.9384155	430.9579163
1556	430.9763184	9.971306779					1	DETECTED	430.9763 m/z @9.97 [151020OFc1_NvH-0949-CRLM-19.raw]	430.9763184	9.971306779	0.007517304	99.38964935	99.38213205	255612.4375	9.81E+07	4	7897	13.73344732	0.544381862	13.05162007	430.9663391	430.9780579
1557	430.9880981	19.53272612					1	DETECTED	430.9881 m/z @19.53 [151020OFc1_NvH-0949-CRLM-19.raw]	430.9880981	19.53272612	0.050402469	99.42064477	99.3702423	376638.75	9.71E+07	0	7897	0.182939407	0.938304805	7.336555099	430.9781189	430.9980469
1558	431.0022583	43.83727151					1	DETECTED	431.0023 m/z @43.84 [151020OFc1_NvH-0949-CRLM-19.raw]	431.0022583	43.83727151	4.163434444	96.39197913	92.22854469	191797.5313	8.99E+07	0	7897	43.27725755	0.82607483	0.649553999	430.9981384	431.0037231
1559	431.0137939	38.86151327					1	DETECTED	431.0138 m/z @38.86 [151020OFc1_NvH-0949-CRLM-19.raw]	431.0137939	38.86151327	3.205195122	97.65511932	94.4499242	1010426.938	1.39E+08	0	7897	0.353770502	1.710654203	2.049834606	431.0039063	431.0234375
1560	431.0599976	54.49699781					1	DETECTED	431.0600 m/z @54.50 [151020OFc1_NvH-0949-CRLM-19.raw]	431.0599976	54.49699781	0.007517304	99.99996502	99.99244772	112016.0391	9.07E+07	0	7897	0.348149156	0.995065669	0.687607992	431.0501099	431.0697021
1561	431.080719	28.67483781					1	DETECTED	431.0807 m/z @28.67 [151020OFc1_NvH-0949-CRLM-19.raw]	431.080719	28.67483781	0.007517304	99.99996502	99.99244772	48162.75781	9.23E+07	0	7897	63.74329344	1.760293453	2.438429485	431.0708618	431.0889282
1562	431.1192017	90.4349967					1	DETECTED	431.1192 m/z @90.43 [151020OFc1_NvH-0949-CRLM-19.raw]	431.1192017	90.4349967	12.43808348	96.57548053	84.13739705	102619.4844	8.89E+07	0	7897	0.086258772	0.539363634	2.578181202	431.1123352	431.1282654
1563	431.1311035	31.01674864					1	DETECTED	431.1311 m/z @31.02 [151020OFc1_NvH-0949-CRLM-19.raw]	431.1311035	31.01674864	31.01674864	98.49645284	67.4797042	36493.41797	6.74E+07	0	7897	61.37847413	null	null	431.1294556	431.1410217
1564	431.1549988	91.11374284					1	DETECTED	431.1550 m/z @91.11 [151020OFc1_NvH-0949-CRLM-19.raw]	431.1549988	91.11374284	12.27583293	98.11471825	85.83888531	48921.62891	8.50E+07	0	7897	0.455613055	0.544401072	0.009268026	431.1452026	431.1644287
1565	431.1755981	91.40287094					1	DETECTED	431.1756 m/z @91.40 [151020OFc1_NvH-0949-CRLM-19.raw]	431.1755981	91.40287094	2.878294359	92.42447873	89.54618437	71001.78125	9.03E+07	0	7897	1.008539145	0.505770193	0.010235442	431.1688232	431.1784363
1566	431.1885376	15.80032234					1	DETECTED	431.1885 m/z @15.80 [151020OFc1_NvH-0949-CRLM-19.raw]	431.1885376	15.80032234	0.007517304	99.99996502	99.99244772	84337.52344	8.68E+07	3	7897	0.548728385	3.094924952	101.9220809	431.1788025	431.1890259
1567	431.1990356	26.23102808					1	DETECTED	431.1990 m/z @26.23 [151020OFc1_NvH-0949-CRLM-19.raw]	431.1990356	26.23102808	3.114994641	97.90148482	94.78649018	388265.2813	1.01E+08	0	7897	0.157850346	4.229883076	0.15475135	431.1890869	431.2090149
1568	431.2092285	23.52368322					1	DETECTED	431.2092 m/z @23.52 [151020OFc1_NvH-0949-CRLM-19.raw]	431.2092285	23.52368322	5.733594435	92.0912948	86.35770036	83035.42969	9.99E+07	0	7897	15.52189172	2.706153729	4.416999544	431.2090454	431.2095642
1569	431.219574	17.04703593					1	DETECTED	431.2196 m/z @17.05 [151020OFc1_NvH-0949-CRLM-19.raw]	431.219574	17.04703593	2.409085057	99.73535773	97.32627267	1536691	1.83E+08	2	7897	11.43627246	1.205301781	0.781964445	431.2095947	431.2295532
1570	431.2375183	40.1671944					1	DETECTED	431.2375 m/z @40.17 [151020OFc1_NvH-0949-CRLM-19.raw]	431.2375183	40.1671944	3.447267173	99.29776457	95.85049739	1228919.125	1.56E+08	3	7897	12.17267289	1.528588467	0.103756912	431.2295837	431.2427673
1571	431.2527771	35.30139635					1	DETECTED	431.2528 m/z @35.30 [151020OFc1_NvH-0949-CRLM-19.raw]	431.2527771	35.30139635	2.676494598	96.71459182	94.03809722	2722121.25	1.94E+08	3	7897	0.242545855	0.678716572	0.8514226	431.2427979	431.2627258
1572	431.2672729	38.24746367					1	DETECTED	431.2673 m/z @38.25 [151020OFc1_NvH-0949-CRLM-19.raw]	431.2672729	38.24746367	0.552499062	96.275418	95.72291894	375278.5625	1.14E+08	2	7897	1.503519012	0.537333581	0.181181489	431.2627869	431.2772217
1573	431.2833252	91.76847359					1	DETECTED	431.2833 m/z @91.77 [151020OFc1_NvH-0949-CRLM-19.raw]	431.2833252	91.76847359	3.644914881	95.13672858	91.4918137	358054.0625	9.64E+07	0	7897	64.66407616	0.502004607	0.004453943	431.2773132	431.291687
1574	431.3365784	90.55334698					1	DETECTED	431.3366 m/z @90.55 [151020OFc1_NvH-0949-CRLM-19.raw]	431.3365784	90.55334698	5.523239888	92.52276234	86.99952245	117262.8594	1.19E+08	0	7897	1.265307316	0.501729769	28.7943836	431.3268738	431.346283
1575	431.4149475	28.15537046					1	DETECTED	431.4149 m/z @28.16 [151020OFc1_NvH-0949-CRLM-19.raw]	431.4149475	28.15537046	0.728365789	99.23561302	98.50724723	388080.6875	1.02E+08	0	7897	0.217936457	0.525185186	0.126525636	431.4050598	431.4249268
1576	431.4365234	38.55707664					1	DETECTED	431.4365 m/z @38.56 [151020OFc1_NvH-0949-CRLM-19.raw]	431.4365234	38.55707664	2.795751551	96.12610243	93.33035088	175479.4063	8.95E+07	0	7897	0.139087788	1.673648599	0.004005988	431.4265747	431.4462585
1577	431.4582825	34.12852415					1	DETECTED	431.4583 m/z @34.13 [151020OFc1_NvH-0949-CRLM-19.raw]	431.4582825	34.12852415	3.077206938	97.40262985	94.32542291	259296.625	9.84E+07	0	7897	10.08406194	0.603123441	0.561872189	431.4483032	431.4682617
1578	431.4766235	30.6896404					1	DETECTED	431.4766 m/z @30.69 [151020OFc1_NvH-0949-CRLM-19.raw]	431.4766235	30.6896404	1.329917429	95.82409973	94.49418231	152290.0469	9.66E+07	3	7897	17.98415144	1.921704178	0.474634426	431.4683533	431.4866028
1579	431.499939	41.42494217					1	DETECTED	431.4999 m/z @41.42 [151020OFc1_NvH-0949-CRLM-19.raw]	431.499939	41.42494217	3.186988674	96.20178339	93.01479472	270935.7188	9.56E+07	0	7897	16.65524519	0.8101522	4.643447775	431.4900208	431.5099182
1580	431.5157471	39.03951459					1	DETECTED	431.5157 m/z @39.04 [151020OFc1_NvH-0949-CRLM-19.raw]	431.5157471	39.03951459	3.254619222	95.3941737	92.13955448	139099.7031	9.22E+07	0	7897	24.72394693	1.644479909	0.0908298	431.5099487	431.5252686
1581	431.5396423	27.33774003					1	DETECTED	431.5396 m/z @27.34 [151020OFc1_NvH-0949-CRLM-19.raw]	431.5396423	27.33774003	3.581671874	91.55044444	87.96877256	96712.125	1.01E+08	0	7897	0.039820345	2.168990762	4.047899429	431.5296936	431.5433655
1582	431.5533752	28.5623851					1	DETECTED	431.5534 m/z @28.56 [151020OFc1_NvH-0949-CRLM-19.raw]	431.5533752	28.5623851	1.78038146	96.02904126	94.2486598	418617.875	1.09E+08	3	7897	11.20871264	0.527971358	1.426720498	431.5434265	431.5601501
1583	431.5701599	21.03666989					1	DETECTED	431.5702 m/z @21.04 [151020OFc1_NvH-0949-CRLM-19.raw]	431.5701599	21.03666989	2.205582865	87.65563618	85.45005332	1482155.375	1.29E+08	3	7897	0.180624342	0.907062714	0.029513855	431.5601807	431.5772705
1584	431.5872803	35.26735401					1	DETECTED	431.5873 m/z @35.27 [151020OFc1_NvH-0949-CRLM-19.raw]	431.5872803	35.26735401	3.341795387	95.85617413	92.51437874	1691957.75	1.49E+08	3	7897	0.215813131	0.552324711	0.2041715	431.577301	431.597229
1585	431.6157837	28.18596797					1	DETECTED	431.6158 m/z @28.19 [151020OFc1_NvH-0949-CRLM-19.raw]	431.6157837	28.18596797	3.388580391	84.45177271	81.06319231	280084.6875	8.82E+07	0	7897	8.710827146	0.529706613	0.00838467	431.605835	431.6249695
1586	431.6586304	34.0008593					1	DETECTED	431.6586 m/z @34.00 [151020OFc1_NvH-0949-CRLM-19.raw]	431.6586304	34.0008593	3.5255751	96.38126036	92.85568526	255571.0156	9.22E+07	0	7897	11.90931045	0.666582064	0.186835008	431.6487732	431.6684265
1587	431.6997375	28.18596797					1	DETECTED	431.6997 m/z @28.19 [151020OFc1_NvH-0949-CRLM-19.raw]	431.6997375	28.18596797	3.196092957	99.22544624	96.02935329	88690.91406	8.43E+07	0	7897	0.28527709	2.511793257	3.260432208	431.6898499	431.7007141
1588	431.7107544	27.6281829					1	DETECTED	431.7108 m/z @27.63 [151020OFc1_NvH-0949-CRLM-19.raw]	431.7107544	27.6281829	0.809714882	99.49219113	98.68247625	1043973.125	1.40E+08	2	7897	8.781832173	0.865373428	0.035765371	431.7008057	431.7207336
1589	431.7209473	35.15696237					1	DETECTED	431.7209 m/z @35.16 [151020OFc1_NvH-0949-CRLM-19.raw]	431.7209473	35.15696237	3.553784643	97.18686988	93.63308524	405883.3438	1.16E+08	2	7897	20.95204356	0.782714493	0.877929325	431.7207642	431.7270813
1590	431.7370911	18.71797693					1	DETECTED	431.7371 m/z @18.72 [151020OFc1_NvH-0949-CRLM-19.raw]	431.7370911	18.71797693	2.906208976	98.70834596	95.80213698	2519344	1.98E+08	2	7897	19.44540384	1.314235022	60.84259873	431.7271118	431.7470398
1591	431.7550354	50.18604195					1	DETECTED	431.7550 m/z @50.19 [151020OFc1_NvH-0949-CRLM-19.raw]	431.7550354	50.18604195	3.370260231	99.96022206	96.58996183	1988670.5	1.52E+08	2	7897	0.176520486	0.596015052	0.027295423	431.7471008	431.7650146
1592	431.766571	27.08701368					1	DETECTED	431.7666 m/z @27.09 [151020OFc1_NvH-0949-CRLM-19.raw]	431.766571	27.08701368	3.437592102	97.75049458	94.31290248	574939.4375	9.33E+07	2	7897	0.150659331	1.74479825	1.054396376	431.7650757	431.7756653
1593	431.7826843	23.75913877					1	DETECTED	431.7827 m/z @23.76 [151020OFc1_NvH-0949-CRLM-19.raw]	431.7826843	23.75913877	5.589254525	98.57426211	92.98500759	149125.8906	8.52E+07	0	7897	0.175532394	2.558767198	0.02950721	431.7767029	431.7923279
1594	431.8157349	28.18596797					1	DETECTED	431.8157 m/z @28.19 [151020OFc1_NvH-0949-CRLM-19.raw]	431.8157349	28.18596797	0.14546677	98.35954214	98.21407537	159716.1094	9.36E+07	0	7897	8.770497252	2.2561955	0.084579216	431.8063965	431.8255615
1595	431.8521729	44.27357068					1	DETECTED	431.8522 m/z @44.27 [151020OFc1_NvH-0949-CRLM-19.raw]	431.8521729	44.27357068	0.929236678	99.81826255	98.88902587	166129.2813	8.91E+07	0	7897	25.72581423	1.468737825	0.011381924	431.8427429	431.854187
1596	431.8642273	25.20367868					1	DETECTED	431.8642 m/z @25.20 [151020OFc1_NvH-0949-CRLM-19.raw]	431.8642273	25.20367868	0.007517304	99.85921849	99.85170118	282009.3438	1.01E+08	0	7897	0.476600339	0.894860806	32.91195164	431.8542786	431.8742065
1597	431.8857727	20.1072453					1	DETECTED	431.8858 m/z @20.11 [151020OFc1_NvH-0949-CRLM-19.raw]	431.8857727	20.1072453	0.007517304	99.99996502	99.99244772	1129639.875	1.22E+08	3	7897	0.144237729	0.514351332	2.51634359	431.875946	431.895752
1598	431.904541	21.00249906					1	DETECTED	431.9045 m/z @21.00 [151020OFc1_NvH-0949-CRLM-19.raw]	431.904541	21.00249906	0.007517304	99.99996502	99.99244772	825782.625	1.21E+08	3	7897	0.173210756	0.824733147	0.028615261	431.8957825	431.9144592
1599	431.921875	36.73428691					1	DETECTED	431.9219 m/z @36.73 [151020OFc1_NvH-0949-CRLM-19.raw]	431.921875	36.73428691	0.029490013	99.90975128	99.88026126	756947.8125	1.16E+08	3	7897	1.639351884	1.152762366	0.180157679	431.9145508	431.9317017
1600	431.9343262	12.76576487					1	DETECTED	431.9343 m/z @12.77 [151020OFc1_NvH-0949-CRLM-19.raw]	431.9343262	12.76576487	0.029490013	98.56379984	98.53430982	63690.26953	8.51E+07	0	7897	0.157796813	10.90517796	0.031672997	431.9322815	431.9440613
1601	431.9571533	47.0126257					1	DETECTED	431.9572 m/z @47.01 [151020OFc1_NvH-0949-CRLM-19.raw]	431.9571533	47.0126257	0.007517304	99.74544536	99.73792806	376535.2188	9.41E+07	0	7897	0.155863991	0.501984391	0.005002232	431.9472961	431.967041
1602	431.9763489	14.51425402					1	DETECTED	431.9763 m/z @14.51 [151020OFc1_NvH-0949-CRLM-19.raw]	431.9763489	14.51425402	0.007517304	99.99996502	99.99244772	172585.3281	9.67E+07	4	7897	35.38820191	1.319211416	6.861988375	431.9672546	431.9860229
1603	431.9960632	35.65670276					1	DETECTED	431.9961 m/z @35.66 [151020OFc1_NvH-0949-CRLM-19.raw]	431.9960632	35.65670276	0.007517304	99.34917224	99.34165493	178290.6563	1.01E+08	0	7897	8.463888557	1.821012874	0.033404854	431.986084	432.0058289
1604	432.0160217	19.49809124					1	DETECTED	432.0160 m/z @19.50 [151020OFc1_NvH-0949-CRLM-19.raw]	432.0160217	19.49809124	0.007517304	98.59466217	98.58714487	144906.8125	9.06E+07	0	7897	13.36264168	2.8383969	0.685080363	432.006134	432.0259705
1605	432.0641785	59.99972168					1	DETECTED	432.0642 m/z @60.00 [151020OFc1_NvH-0949-CRLM-19.raw]	432.0641785	59.99972168	0.03995851	99.9196405	99.87968199	261398.5625	1.03E+08	5	7897	0.940921677	0.512403764	0.029209917	432.0544128	432.0740967
1606	432.0751953	35.9148914					1	DETECTED	432.0752 m/z @35.91 [151020OFc1_NvH-0949-CRLM-19.raw]	432.0751953	35.9148914	0.092874698	99.97990687	99.88703218	118686.9453	8.72E+07	0	7897	17.13572985	1.291407029	3.434213992	432.0742493	432.0851746
1607	432.0994263	90.27342124					1	DETECTED	432.0994 m/z @90.27 [151020OFc1_NvH-0949-CRLM-19.raw]	432.0994263	90.27342124	1.872253867	98.65758654	96.78533267	130655.0781	1.01E+08	0	7897	14.35505342	0.443903342	0.092180604	432.089447	432.1090393
1608	432.140564	90.09478765					1	DETECTED	432.1406 m/z @90.09 [151020OFc1_NvH-0949-CRLM-19.raw]	432.140564	90.09478765	21.46329633	95.85617413	74.39287779	140710.1563	8.56E+07	0	7897	1.605944572	0.510555861	22.25070074	432.1307678	432.1408386
1609	432.1508484	90.35957478					1	DETECTED	432.1508 m/z @90.36 [151020OFc1_NvH-0949-CRLM-19.raw]	432.1508484	90.35957478	13.42406816	97.34860926	83.9245411	724151.9375	9.57E+07	0	7897	0.121149007	1.376305535	0.172614255	432.1416016	432.1584778
1610	432.1939087	28.5389703					1	DETECTED	432.1939 m/z @28.54 [151020OFc1_NvH-0949-CRLM-19.raw]	432.1939087	28.5389703	0.299703905	98.28417599	97.98447208	228571.625	9.56E+07	3	7897	62.99557183	2.756985949	41.48058562	432.1839294	432.1977234
1611	432.2077637	47.08010418					1	DETECTED	432.2078 m/z @47.08 [151020OFc1_NvH-0949-CRLM-19.raw]	432.2077637	47.08010418	3.205195122	96.58624751	93.38105239	374796.4375	1.14E+08	3	7897	31.07578297	1.168352517	2.246343051	432.1978149	432.2099609
1612	432.2200012	20.11671143					1	DETECTED	432.2200 m/z @20.12 [151020OFc1_NvH-0949-CRLM-19.raw]	432.2200012	20.11671143	2.814051169	99.41020549	96.59615432	744943.5	1.35E+08	3	7897	0.221204809	0.579052225	0.20200388	432.2100525	432.2299805
1613	432.2300415	30.14918334					1	DETECTED	432.2300 m/z @30.15 [151020OFc1_NvH-0949-CRLM-19.raw]	432.2300415	30.14918334	3.625215198	91.53049484	87.90527964	343351.375	1.26E+08	4	7897	8.433320508	0.509611653	0.406897636	432.230011	432.2319946
1614	432.2420044	9.538188993					1	DETECTED	432.2420 m/z @9.54 [151020OFc1_NvH-0949-CRLM-19.raw]	432.2420044	9.538188993	1.086955642	99.21552184	98.12856619	2872896.75	2.25E+08	3	7897	0.134712234	34.86823312	123.6605512	432.2320251	432.2519836
1615	432.2567139	50.18604195					1	DETECTED	432.2567 m/z @50.19 [151020OFc1_NvH-0949-CRLM-19.raw]	432.2567139	50.18604195	3.226853273	97.78314269	94.55628942	905183.875	1.52E+08	5	7897	8.74140455	1.163723344	0.0416161	432.2520142	432.2666931
1616	432.2677002	25.55384587					1	DETECTED	432.2677 m/z @25.55 [151020OFc1_NvH-0949-CRLM-19.raw]	432.2677002	25.55384587	3.095858491	91.97143925	88.87558076	376197.5	1.07E+08	5	7897	0.675228527	0.838597246	0.228328365	432.2667236	432.2701111
1617	432.2801819	43.16769598					1	DETECTED	432.2802 m/z @43.17 [151020OFc1_NvH-0949-CRLM-19.raw]	432.2801819	43.16769598	2.887623275	94.70975836	91.82213509	1632965.5	1.73E+08	3	7897	0.805616926	0.687423326	0.371727974	432.2702942	432.289978
1618	432.2953491	79.14298266					1	DETECTED	432.2953 m/z @79.14 [151020OFc1_NvH-0949-CRLM-19.raw]	432.2953491	79.14298266	2.344691954	93.56151138	91.21681942	350746.0625	1.15E+08	0	7897	1.110406596	9.762550207	7.22820469	432.2911072	432.3024902
1619	432.31073	91.2094107					1	DETECTED	432.3107 m/z @91.21 [151020OFc1_NvH-0949-CRLM-19.raw]	432.31073	91.2094107	61.0144722	94.13983586	33.12536366	160371.5938	3.82E+07	0	7897	0.078598126	3.749677079	0.102339681	432.3067017	432.3166199
1620	432.3321533	91.4904517					1	DETECTED	432.3322 m/z @91.49 [151020OFc1_NvH-0949-CRLM-19.raw]	432.3321533	91.4904517	11.37772486	92.51372132	81.13599646	63760.14453	1.00E+08	0	7897	1.771495872	0.506386436	73.98729498	432.3224487	432.3414917
1621	432.3610535	20.21636845					1	DETECTED	432.3611 m/z @20.22 [151020OFc1_NvH-0949-CRLM-19.raw]	432.3610535	20.21636845	0.27954153	98.89500619	98.61546466	110195.3281	1.06E+08	0	7897	0.437247997	4.227644586	7.357198303	432.3511658	432.3710327
1622	432.4377136	21.46329633					1	DETECTED	432.4377 m/z @21.46 [151020OFc1_NvH-0949-CRLM-19.raw]	432.4377136	21.46329633	4.926009009	57.43604432	52.51003532	33149.90625	6.20E+07	0	7897	49.0024288	1.587625415	2.735128467	432.4335632	432.4381714
1623	432.4614868	32.22143971					1	DETECTED	432.4615 m/z @32.22 [151020OFc1_NvH-0949-CRLM-19.raw]	432.4614868	32.22143971	3.625215198	98.78112261	95.15590742	411419.0625	1.15E+08	0	7897	6.605349559	1.185653814	1.975988939	432.4515381	432.4714661
[truncated: 32,349 more rows]
