# Supplementary material for: MSFC: a new feature construction method for accurate diagnosis of mass spectrometry data
Source: Sci Rep. 2023 Sep 21;13:15694. doi: 10.1038/s41598-023-42395-5 (PMC10514077; doi:10.1038/s41598-023-42395-5)
Supplement: Supplementary file 1 — Supplementary Information. [file 41598_2023_42395_MOESM1_ESM.zip › dataset/CRLM dataset/crlm/crlm2.csv]

row ID	row m/z	row retention time	row identity (main ID)	row identity (all IDs)	row identity (main ID + details)	row comment	row number of detected peaks	151020OFc1_NvH-0949-CRLM-2.raw Peak status	151020OFc1_NvH-0949-CRLM-2.raw Peak name	151020OFc1_NvH-0949-CRLM-2.raw Peak m/z	151020OFc1_NvH-0949-CRLM-2.raw Peak RT	151020OFc1_NvH-0949-CRLM-2.raw Peak RT start	151020OFc1_NvH-0949-CRLM-2.raw Peak RT end	151020OFc1_NvH-0949-CRLM-2.raw Peak duration time	151020OFc1_NvH-0949-CRLM-2.raw Peak height	151020OFc1_NvH-0949-CRLM-2.raw Peak area	151020OFc1_NvH-0949-CRLM-2.raw Peak charge	151020OFc1_NvH-0949-CRLM-2.raw Peak # data points	151020OFc1_NvH-0949-CRLM-2.raw Peak FWHM	151020OFc1_NvH-0949-CRLM-2.raw Peak tailing factor	151020OFc1_NvH-0949-CRLM-2.raw Peak asymmetry factor	151020OFc1_NvH-0949-CRLM-2.raw Peak m/z min	151020OFc1_NvH-0949-CRLM-2.raw Peak m/z max
1	400.041015625	41.2682832568					1	DETECTED	400.0410 m/z @41.27 [151020OFc1_NvH-0949-CRLM-2.raw]	400.041015625	41.2682832568	1.40376162346667	99.7556765442667	98.35191492080004	103160.1328125	2.656419598511356E8	0	7487	91.27781451682375	1.2797581390816308	1.5447729007526754	400.0312194824219	400.0509033203125
2	400.1670837402344	89.8822132176					1	DETECTED	400.1671 m/z @89.88 [151020OFc1_NvH-0949-CRLM-2.raw]	400.1670837402344	89.8822132176	4.25328194293333	94.5913046944	90.33802275146667	1052472.875	2.738666406645683E8	0	7487	0.06415291917441834	0.5008384923799848	9.99244645460492E-4	400.1575012207031	400.17681884765625
3	400.18212890625	17.7438443309333					1	DETECTED	400.1821 m/z @17.74 [151020OFc1_NvH-0949-CRLM-2.raw]	400.18212890625	17.7438443309333	4.02452812773333	98.2514771277333	94.22694899999996	948721.1875	2.717249367434315E8	3	7487	0.16071320351792195	0.5631718877742964	0.5886214751802488	400.1772155761719	400.1921081542969
4	400.2021789550781	8.3469232408					1	DETECTED	400.2022 m/z @8.35 [151020OFc1_NvH-0949-CRLM-2.raw]	400.2021789550781	8.3469232408	0.5831291432	96.0749546976	95.49182555440001	1159720.375	3.2906979592435265E8	3	7487	0.16507379741642403	6.550850097352032	71.84125268871226	400.19219970703125	400.20257568359375
5	400.21258544921875	23.1817899266667					1	DETECTED	400.2126 m/z @23.18 [151020OFc1_NvH-0949-CRLM-2.raw]	400.21258544921875	23.1817899266667	3.80123902133333	98.0659917933333	94.26475277199997	8982181.0	5.150150031294366E8	3	7487	0.20787882512879818	0.6434866430172657	0.25326091231466324	400.2026062011719	400.2225646972656
6	400.2265930175781	20.6695834274667					1	DETECTED	400.2266 m/z @20.67 [151020OFc1_NvH-0949-CRLM-2.raw]	400.2265930175781	20.6695834274667	4.34921193626667	98.7491154229333	94.39990348666663	3453189.0	4.005568986686429E8	2	7487	0.25022268948327664	2.3699139906890903	37.69094667245915	400.22259521484375	400.2309265136719
7	400.2409362792969	35.1297551117333					1	DETECTED	400.2409 m/z @35.13 [151020OFc1_NvH-0949-CRLM-2.raw]	400.2409362792969	35.1297551117333	0.107207294133333	99.9964743261333	99.88926703199996	1.78169376E8	3.9823617981941776E9	3	7487	0.29015433449202277	1.0981782175181316	1.0206654007869043	400.23095703125	400.2503356933594
8	400.25958251953125	91.2011645064					1	DETECTED	400.2596 m/z @91.20 [151020OFc1_NvH-0949-CRLM-2.raw]	400.25958251953125	91.2011645064	4.459683564	99.9135810157333	95.4538974517333	1119771.25	3.359622692725838E8	0	7487	14.354706782374308	0.5028177815724968	0.011293143039349288	400.2513427734375	400.2695617675781
9	400.27752685546875	20.0054313904					1	DETECTED	400.2775 m/z @20.01 [151020OFc1_NvH-0949-CRLM-2.raw]	400.27752685546875	20.0054313904	0.162442249066667	97.8542214117333	97.69177916266663	221846.875	2.580240066248287E8	0	7487	24.049711716494205	4.404138194456289	22.127930676074907	400.26959228515625	400.2875061035156
10	400.28997802734375	66.4803929901333					1	DETECTED	400.2900 m/z @66.48 [151020OFc1_NvH-0949-CRLM-2.raw]	400.28997802734375	66.4803929901333	40.9182434973333	91.9767828373333	51.05853934	135989.546875	1.3269979343874283E8	0	7487	1.2865989812240315	0.9887876078118745	0.983860966637054	400.28753662109375	400.29833984375
11	400.30535888671875	55.1318933098667					1	DETECTED	400.3054 m/z @55.13 [151020OFc1_NvH-0949-CRLM-2.raw]	400.30535888671875	55.1318933098667	13.2967850589333	92.5412885136	79.2445034546667	119396.5859375	2.9024725347503763E8	0	7487	78.1191474061811	0.9471052755420879	0.8612874983553723	400.3031311035156	400.31463623046875
12	400.3394470214844	35.0289608656					1	DETECTED	400.3394 m/z @35.03 [151020OFc1_NvH-0949-CRLM-2.raw]	400.3394470214844	35.0289608656	6.671769568	92.4128900666667	85.7411204986667	77963.484375	2.6373788137946075E8	0	7487	56.48065248316729	1.5118055874934868	1.9955293989698806	400.32965087890625	400.343017578125
13	400.3530578613281	52.2820549749333					1	DETECTED	400.3531 m/z @52.28 [151020OFc1_NvH-0949-CRLM-2.raw]	400.3530578613281	52.2820549749333	0.0272311928	99.932049188	99.90481799519999	83069.25	2.511972542721166E8	0	7487	58.901362551790605	0.9740174426029197	0.8818129592860745	400.34307861328125	400.3621826171875
14	400.3725891113281	33.1766694					1	DETECTED	400.3726 m/z @33.18 [151020OFc1_NvH-0949-CRLM-2.raw]	400.3725891113281	33.1766694	5.81951010293333	97.8452047488	92.02569464586666	127911.4296875	2.8997000246190625E8	0	7487	65.74902121233582	1.686893056891668	2.4053214803631944	400.3653564453125	400.3824462890625
15	400.44610595703125	21.0148672112					1	DETECTED	400.4461 m/z @21.01 [151020OFc1_NvH-0949-CRLM-2.raw]	400.44610595703125	21.0148672112	4.0532737584	99.8296988624	95.776425104	300651.375	2.6322515377525562E8	0	7487	3.123684889158234	2.9627750643986466	0.00657399458572877	400.43621826171875	400.4560852050781
16	400.459716796875	21.9767085234667					1	DETECTED	400.4597 m/z @21.98 [151020OFc1_NvH-0949-CRLM-2.raw]	400.459716796875	21.9767085234667	4.1825345096	97.9641513602667	93.7816168506667	97324.7109375	2.4126669424953598E8	0	7487	91.96264385649803	2.8902465921485243	4.78599086473996	400.45660400390625	400.46649169921875
17	400.4767150878906	30.8508713045333					1	DETECTED	400.4767 m/z @30.85 [151020OFc1_NvH-0949-CRLM-2.raw]	400.4767150878906	30.8508713045333	2.9875626392	96.9686044925333	93.9810418533333	1166735.25	2.8123060317132634E8	0	7487	0.15164507099223457	0.5308976914651233	1.8432605647586455	400.4673767089844	400.4866027832031
18	400.50408935546875	23.7997142274667					1	DETECTED	400.5041 m/z @23.80 [151020OFc1_NvH-0949-CRLM-2.raw]	400.50408935546875	23.7997142274667	4.41052648693333	97.6352280050667	93.22470151813336	776721.875	2.8426679246224844E8	4	7487	13.644561434906004	0.5190064748373227	0.010212689601382947	400.49420166015625	400.51373291015625
19	400.5166931152344	17.6943177325333					1	DETECTED	400.5167 m/z @17.69 [151020OFc1_NvH-0949-CRLM-2.raw]	400.5166931152344	17.6943177325333	4.58804252373333	95.8052262002667	91.21718367653337	472605.40625	2.495516948494595E8	0	7487	0.24812196384184304	0.5453134551206044	0.5989204964035953	400.51416015625	400.52667236328125
20	400.53460693359375	8.35607704506667					1	DETECTED	400.5346 m/z @8.36 [151020OFc1_NvH-0949-CRLM-2.raw]	400.53460693359375	8.35607704506667	4.16227064346667	95.2589306746667	91.09666003120003	298077.78125	2.839341446335818E8	0	7487	5.751354780906052	4.125164178786507	7.902477552312162	400.5267028808594	400.53497314453125
21	400.54498291015625	9.9729545648					1	DETECTED	400.5450 m/z @9.97 [151020OFc1_NvH-0949-CRLM-2.raw]	400.54498291015625	9.9729545648	4.22446776826667	95.2129621954667	90.98849442720004	952132.5625	2.991629672940303E8	3	7487	0.2723424117975206	1.258041737679701	0.29167171036080874	400.5350036621094	400.5483703613281
22	400.5583801269531	48.0503619370667					1	DETECTED	400.5584 m/z @48.05 [151020OFc1_NvH-0949-CRLM-2.raw]	400.5583801269531	48.0503619370667	0.275109842133333	98.3628243744	98.08771453226667	995072.3125	3.229633047788212E8	3	7487	1.6683260226075944	0.5021340971057304	0.007469685690272158	400.54840087890625	400.5628356933594
23	400.5728454589844	35.1297551117333					1	DETECTED	400.5728 m/z @35.13 [151020OFc1_NvH-0949-CRLM-2.raw]	400.5728454589844	35.1297551117333	4.35996417413333	99.857669292	95.49770511786667	1.23318744E8	2.773473957410975E9	3	7487	0.2736634805743918	1.0341609578729969	1.0527756327608286	400.5628662109375	400.5827331542969
24	400.5832824707031	23.4748242378667					1	DETECTED	400.5833 m/z @23.47 [151020OFc1_NvH-0949-CRLM-2.raw]	400.5832824707031	23.4748242378667	4.44929618746667	97.1443398650667	92.69504367760003	465231.5	2.929722290296612E8	0	7487	0.08349173950684019	2.4360701955825883	79.69896583099613	400.5828552246094	400.5917663574219
25	400.5964660644531	35.1205911442667					1	DETECTED	400.5965 m/z @35.12 [151020OFc1_NvH-0949-CRLM-2.raw]	400.5964660644531	35.1205911442667	5.15813415493333	99.1878411576	94.02970700266667	101547.9609375	2.763165357163874E8	0	7487	93.78972324522626	1.5766549379904666	2.1696102042045813	400.5934753417969	400.5975646972656
26	400.6075744628906	31.6894611674667					1	DETECTED	400.6076 m/z @31.69 [151020OFc1_NvH-0949-CRLM-2.raw]	400.6075744628906	31.6894611674667	4.12951628746667	88.4714247890667	84.34190850160003	821448.0625	2.4994171420199713E8	3	7487	0.13545299961032242	0.5045735256604493	1.7459141508646294	400.59759521484375	400.6171569824219
27	400.67962646484375	20.1587670773333					1	DETECTED	400.6796 m/z @20.16 [151020OFc1_NvH-0949-CRLM-2.raw]	400.67962646484375	20.1587670773333	4.76665545546667	94.5913046944	89.82464923893332	152344.609375	2.5876780754847476E8	0	7487	8.520289027495007	2.917879347734359	39.30841734249519	400.67071533203125	400.68475341796875
28	400.69476318359375	38.0113935184					1	DETECTED	400.6948 m/z @38.01 [151020OFc1_NvH-0949-CRLM-2.raw]	400.69476318359375	38.0113935184	3.87579901306667	98.4092047085333	94.53340569546663	6372901.5	3.647594242641047E8	2	7487	0.2067390173027306	0.5148927754974707	0.08372208507861098	400.68487548828125	400.7046203613281
29	400.713623046875	23.2225171698667					1	DETECTED	400.7136 m/z @23.22 [151020OFc1_NvH-0949-CRLM-2.raw]	400.713623046875	23.2225171698667	1.3401143936	98.0289652989333	96.6888509053333	2367814.75	3.560437382513973E8	2	7487	3.0050416206633592	4.8845018948860925	2.394198132801739	400.704833984375	400.7236022949219
30	400.7349853515625	22.4893050109333					1	DETECTED	400.7350 m/z @22.49 [151020OFc1_NvH-0949-CRLM-2.raw]	400.7349853515625	22.4893050109333	0.190133879466667	98.0381733530667	97.84803947360002	3285241.5	4.228101359579685E8	2	7487	5.766171611223022	0.6983822970594803	15.869717854820175	400.7250671386719	400.7449645996094
31	400.74761962890625	40.2358158184					1	DETECTED	400.7476 m/z @40.24 [151020OFc1_NvH-0949-CRLM-2.raw]	400.74761962890625	40.2358158184	2.7420821	96.6449043333333	93.9028222333333	3267771.25	4.3386270158307236E8	2	7487	31.36617378079112	0.5035394401333035	0.009522151699467737	400.7449951171875	400.7575988769531
32	400.7712707519531	21.5556940818667					1	DETECTED	400.7713 m/z @21.56 [151020OFc1_NvH-0949-CRLM-2.raw]	400.7712707519531	21.5556940818667	5.43014362053333	98.6499348437333	93.21979122319998	3.6710664E7	6.503988205934082E8	2	7487	0.12278280175646117	1.5372644541063003	1.94404944363572	400.76129150390625	400.7809753417969
33	400.7918395996094	25.2633516237333					1	DETECTED	400.7918 m/z @25.26 [151020OFc1_NvH-0949-CRLM-2.raw]	400.7918395996094	25.2633516237333	2.49689088026667	96.4796558456	93.98276496533333	144878.0	2.5571541478762266E8	2	7487	91.08419513063218	2.3053083737220588	3.5980525222504234	400.7820129394531	400.8013000488281
34	400.837890625	23.7593544621333					1	DETECTED	400.8379 m/z @23.76 [151020OFc1_NvH-0949-CRLM-2.raw]	400.837890625	23.7593544621333	0.966201753866667	99.4969833954667	98.53078164160003	621612.125	2.5352966028700998E8	0	7487	0.6433200677830335	0.5063553421946256	4.240752924511771	400.8279724121094	400.8478088378906
35	400.8526916503906	15.5980941853333					1	DETECTED	400.8527 m/z @15.60 [151020OFc1_NvH-0949-CRLM-2.raw]	400.8526916503906	15.5980941853333	1.06664875333333	96.7462569552	95.67960820186667	264460.1875	2.6488595813061288E8	0	7487	2.19670481950903	0.5265803337417768	0.05251747929351786	400.8482971191406	400.8569030761719
36	400.866943359375	14.7122395450667					1	DETECTED	400.8669 m/z @14.71 [151020OFc1_NvH-0949-CRLM-2.raw]	400.866943359375	14.7122395450667	0.638733202666667	99.7836327592	99.14489955653333	310167.46875	2.726640850853192E8	0	7487	18.86667445125061	0.6351754753731961	0.10290876446493111	400.8569641113281	400.8702392578125
37	400.8802490234375	34.1603185437333					1	DETECTED	400.8802 m/z @34.16 [151020OFc1_NvH-0949-CRLM-2.raw]	400.8802490234375	34.1603185437333	0.9206880216	99.2901986704	98.3695106488	945781.125	2.6560990666740555E8	0	7487	18.67631857185822	0.6817211158495463	0.0071327680541745835	400.8702697753906	400.8802795410156
38	400.8902893066406	33.3821213648					1	DETECTED	400.8903 m/z @33.38 [151020OFc1_NvH-0949-CRLM-2.raw]	400.8902893066406	33.3821213648	1.01176248346667	99.6362842616	98.62452177813333	2812157.0	4.139590920989121E8	3	7487	14.765977621735345	0.5080900218086684	0.06097216972455548	400.88031005859375	400.89605712890625
39	400.9060974121094	35.1297551117333					1	DETECTED	400.9061 m/z @35.13 [151020OFc1_NvH-0949-CRLM-2.raw]	400.9060974121094	35.1297551117333	0.377983433333333	99.3859810408	99.00799760746668	4.713956E7	1.1922945465548632E9	0	7487	0.29299925506395397	1.0317516884489086	0.9981256299768239	400.896240234375	400.91607666015625
40	400.9168701171875	50.4568138149333					1	DETECTED	400.9169 m/z @50.46 [151020OFc1_NvH-0949-CRLM-2.raw]	400.9168701171875	50.4568138149333	0.377983433333333	99.9964743261333	99.61849089279997	2805126.75	3.253013353353067E8	3	7487	0.19047481507669062	0.5042527612723623	0.00829799287045439	400.9161376953125	400.92645263671875
41	400.9422912597656	31.7040715533333					1	DETECTED	400.9423 m/z @31.70 [151020OFc1_NvH-0949-CRLM-2.raw]	400.9422912597656	31.7040715533333	0.377983433333333	98.4092047085333	98.03122127519997	916953.4375	2.985898641618867E8	0	7487	0.11247408351253085	0.5054487927971042	0.0639939412049092	400.932373046875	400.9522399902344
42	400.9544677734375	18.0694075626667					1	DETECTED	400.9545 m/z @18.07 [151020OFc1_NvH-0949-CRLM-2.raw]	400.9544677734375	18.0694075626667	0.237120602933333	98.8159144333333	98.57879383039997	810231.4375	3.026353240803558E8	0	7487	0.05449856119032859	28.968938203478636	0.0843681330197177	400.9523620605469	400.9644470214844
43	400.9656982421875	29.4494347536					1	DETECTED	400.9657 m/z @29.45 [151020OFc1_NvH-0949-CRLM-2.raw]	400.9656982421875	29.4494347536	0.747362703733333	97.1625694213333	96.41520671759997	386359.0625	3.1524901467562973E8	0	7487	10.844248038911932	1.730979911998924	0.009300850398823597	400.9645080566406	400.9681396484375
44	400.9781799316406	30.9082562722667					1	DETECTED	400.9782 m/z @30.91 [151020OFc1_NvH-0949-CRLM-2.raw]	400.9781799316406	30.9082562722667	0.237120602933333	99.8390316869333	99.60191108399997	704513.6875	2.7083688184599465E8	0	7487	1.817746111902153	0.5471068897340554	0.20790626378859756	400.96820068359375	400.9881591796875
45	401.001220703125	23.4946888733333					1	DETECTED	401.0012 m/z @23.49 [151020OFc1_NvH-0949-CRLM-2.raw]	401.001220703125	23.4946888733333	0.0165167768	99.8856955842667	99.8691788074667	623827.0	2.8012413321511334E8	2	7487	10.493476884254058	0.8344532206069177	0.012203266763447553	400.9916687011719	401.0111999511719
46	401.0194396972656	29.5239069373333					1	DETECTED	401.0194 m/z @29.52 [151020OFc1_NvH-0949-CRLM-2.raw]	401.0194396972656	29.5239069373333	0.396470697066667	99.9871840781333	99.59071338106664	477930.46875	2.8608994715470195E8	0	7487	8.496125014431982	3.394353707499887	0.7701709198980935	401.01153564453125	401.0259094238281
47	401.0359191894531	34.5309472970667					1	DETECTED	401.0359 m/z @34.53 [151020OFc1_NvH-0949-CRLM-2.raw]	401.0359191894531	34.5309472970667	0.4058229736	99.857669292	99.4518463184	758842.875	3.3266270971636075E8	2	7487	68.3433533573258	2.4478799347137943	6.412904325556415	401.0259704589844	401.0457763671875
48	401.0459289550781	31.7395193242667					1	DETECTED	401.0459 m/z @31.74 [151020OFc1_NvH-0949-CRLM-2.raw]	401.0459289550781	31.7395193242667	0.692909112533333	99.1600979186667	98.46718880613336	422073.21875	2.7768691116132736E8	0	7487	0.26467907032302307	1.7451848264546477	4.82985803829332	401.0459289550781	401.05584716796875
49	401.06024169921875	28.8048695976					1	DETECTED	401.0602 m/z @28.80 [151020OFc1_NvH-0949-CRLM-2.raw]	401.06024169921875	28.8048695976	0.692909112533333	98.5110473733333	97.81813826079997	415998.4375	3.0463714147868586E8	2	7487	4.210063729879433	2.1425782263349773	0.05967582176551375	401.0559387207031	401.0633239746094
50	401.0733947753906	29.6708364144					1	DETECTED	401.0734 m/z @29.67 [151020OFc1_NvH-0949-CRLM-2.raw]	401.0733947753906	29.6708364144	0.00678989946666667	95.2129621954667	95.20617229600003	421858.3125	2.7093617974658036E8	0	7487	10.481749434809156	2.0057295736967737	0.17406703749417943	401.0639343261719	401.07720947265625
51	401.0874938964844	29.5532631781333					1	DETECTED	401.0875 m/z @29.55 [151020OFc1_NvH-0949-CRLM-2.raw]	401.0874938964844	29.5532631781333	0.00678989946666667	99.7929909576	99.78620105813333	494445.1875	2.725888980498083E8	3	7487	8.285983517641139	3.270294348959632	0.07095130553978189	401.0775451660156	401.097412109375
52	401.1076354980469	24.3245311693333					1	DETECTED	401.1076 m/z @24.32 [151020OFc1_NvH-0949-CRLM-2.raw]	401.1076354980469	24.3245311693333	0.00678989946666667	94.8760765989333	94.86928669946663	439848.125	3.025184146605492E8	0	7487	7.953330985112007	1.1400023415159162	0.08197189322289015	401.0977783203125	401.113525390625
53	401.1235656738281	29.5905876693333					1	DETECTED	401.1236 m/z @29.59 [151020OFc1_NvH-0949-CRLM-2.raw]	401.1235656738281	29.5905876693333	0.555116908	99.8296988624	99.27458195439999	526225.5	2.803535623341209E8	0	7487	8.173047198994158	2.2066915418319044	0.41070147432732834	401.11358642578125	401.133544921875
54	401.1445617675781	30.9082562722667					1	DETECTED	401.1446 m/z @30.91 [151020OFc1_NvH-0949-CRLM-2.raw]	401.1445617675781	30.9082562722667	0.555116908	95.4609866085333	94.9058697005333	460378.34375	3.1063073118742746E8	0	7487	7.283738235923522	1.7341063139168613	0.0073393872672914496	401.1346130371094	401.154541015625
55	401.15850830078125	30.8964897645333					1	DETECTED	401.1585 m/z @30.90 [151020OFc1_NvH-0949-CRLM-2.raw]	401.15850830078125	30.8964897645333	0.555116908	98.3254409490667	97.7703240410667	429430.28125	4.470226908447871E8	0	7487	2.6917944803540017	1.585979689633204	4.7675457984608896	401.1545715332031	401.16143798828125
56	401.1715393066406	30.2498799208					1	DETECTED	401.1715 m/z @30.25 [151020OFc1_NvH-0949-CRLM-2.raw]	401.1715393066406	30.2498799208	0.284414107733333	96.5803381816	96.29592407386667	474359.875	3.6253600520379144E8	0	7487	8.279143754853244	0.5474080272993233	0.19300982403975256	401.16156005859375	401.1780700683594
57	401.1880798339844	27.0542497837333					1	DETECTED	401.1881 m/z @27.05 [151020OFc1_NvH-0949-CRLM-2.raw]	401.1880798339844	27.0542497837333	0.275109842133333	99.9228410072	99.64773116506667	3620733.5	3.9152520325362796E8	3	7487	11.12721905981876	0.6021225849616432	0.014566117599556385	401.1781311035156	401.19805908203125
58	401.2045593261719	11.4039735669333					1	DETECTED	401.2046 m/z @11.40 [151020OFc1_NvH-0949-CRLM-2.raw]	401.2045593261719	11.4039735669333	0.293640674666667	98.23280238	97.93916170533333	493325.84375	3.419586569436078E8	3	7487	4.8114404777900805	34.98147655468955	20.932468455868072	401.1980895996094	401.2045593261719
59	401.2145690917969	23.3976377037333					1	DETECTED	401.2146 m/z @23.40 [151020OFc1_NvH-0949-CRLM-2.raw]	401.2145690917969	23.3976377037333	0.284414107733333	98.8344644128	98.55005030506668	766560.875	3.499534020281079E8	2	7487	2.258760121563906	1.3291798804209816	1.507392921924336	401.20458984375	401.2145690917969
60	401.2245788574219	33.270939572					1	DETECTED	401.2246 m/z @33.27 [151020OFc1_NvH-0949-CRLM-2.raw]	401.2245788574219	33.270939572	0.284414107733333	98.5296385461333	98.24522443839997	2069533.375	4.806434188587158E8	3	7487	9.21405428561092	0.5473207126172718	0.6349308100761103	401.214599609375	401.230224609375
61	401.240234375	35.1297551117333					1	DETECTED	401.2402 m/z @35.13 [151020OFc1_NvH-0949-CRLM-2.raw]	401.240234375	35.1297551117333	0.0430043709333333	99.9135810157333	99.87057664479997	1.1386332E7	7.723081320633456E8	3	7487	4.244044350296832	0.6203067254722707	15.920525681927796	401.2302551269531	401.25018310546875
62	401.2508850097656	50.4836717032					1	DETECTED	401.2509 m/z @50.48 [151020OFc1_NvH-0949-CRLM-2.raw]	401.2508850097656	50.4836717032	0.246403961333333	94.6188842856	94.37248032426668	1807997.625	4.2207512367094386E8	0	7487	41.561397299000134	0.5069324275887659	0.04362218653103829	401.250244140625	401.2608642578125
63	401.2616882324219	25.2633516237333					1	DETECTED	401.2617 m/z @25.26 [151020OFc1_NvH-0949-CRLM-2.raw]	401.2616882324219	25.2633516237333	0.265787085866667	91.2915055754667	91.02571848960004	570192.4375	4.335114812999349E8	0	7487	10.778896915195997	1.8204590351307905	72.39763408535137	401.26092529296875	401.26263427734375
64	401.2726745605469	21.5556940818667					1	DETECTED	401.2727 m/z @21.56 [151020OFc1_NvH-0949-CRLM-2.raw]	401.2726745605469	21.5556940818667	0.1808963272	97.282053044	97.10115671679999	1.5565741E7	5.58536085377882E8	2	7487	0.1146409232971699	1.2461160616608815	1.8453258946250537	401.2626953125	401.2826232910156
65	401.2886657714844	33.3196841912					1	DETECTED	401.2887 m/z @33.32 [151020OFc1_NvH-0949-CRLM-2.raw]	401.2886657714844	33.3196841912	0.1808963272	92.4696419272	92.2887456	574494.5625	3.777172618293635E8	2	7487	10.65673354196424	1.5093110964970278	0.599499142320248	401.2826843261719	401.29864501953125
66	401.2989501953125	22.8621354285333					1	DETECTED	401.2990 m/z @22.86 [151020OFc1_NvH-0949-CRLM-2.raw]	401.2989501953125	22.8621354285333	0.171758934933333	96.1748327989333	96.00307386399996	529753.25	3.9499406436333835E8	0	7487	5.472974570872299	2.8243545920771087	0.24426636583286987	401.2986755371094	401.3089294433594
67	401.3101806640625	25.2823305866667					1	DETECTED	401.3102 m/z @25.28 [151020OFc1_NvH-0949-CRLM-2.raw]	401.3101806640625	25.2823305866667	0.2089001256	91.9304043538667	91.72150422826671	421779.03125	8.719413798328062E8	0	7487	18.366204465099848	2.1352145867124293	8.158491087463219	401.3089599609375	401.3110046386719
68	401.3210144042969	25.3025531696					1	DETECTED	401.3210 m/z @25.30 [151020OFc1_NvH-0949-CRLM-2.raw]	401.3210144042969	25.3025531696	0.171758934933333	91.5313732024	91.35961426746667	601414.5625	3.857824262694864E8	0	7487	8.021551800057246	0.5737746185541596	0.7786586284702329	401.31109619140625	401.32550048828125
69	401.33551025390625	25.3242951298667					1	DETECTED	401.3355 m/z @25.32 [151020OFc1_NvH-0949-CRLM-2.raw]	401.33551025390625	25.3242951298667	0.162442249066667	94.4751272290667	94.31268498000003	653772.5	4.8942695902622205E8	0	7487	11.249314150932591	2.4959445850476176	0.6066387321889742	401.3255615234375	401.3454895019531
70	401.34832763671875	25.3558900952					1	DETECTED	401.3483 m/z @25.36 [151020OFc1_NvH-0949-CRLM-2.raw]	401.34832763671875	25.3558900952	0.0165167768	99.9690305330667	99.9525137562667	563499.3125	4.2930760528832227E8	0	7487	11.20697507615166	0.9485058657221188	0.6399515776836447	401.34552001953125	401.3583068847656
71	401.3641357421875	25.0586267208					1	DETECTED	401.3641 m/z @25.06 [151020OFc1_NvH-0949-CRLM-2.raw]	401.3641357421875	25.0586267208	0.162442249066667	94.5913046944	94.42886244533332	545790.25	4.559306030457154E8	0	7487	11.447596893048985	0.973283718694779	2.0945445364628332	401.35833740234375	401.3729553222656
72	401.3829650878906	25.0196922968					1	DETECTED	401.3830 m/z @25.02 [151020OFc1_NvH-0949-CRLM-2.raw]	401.3829650878906	25.0196922968	0.153234280533333	99.1785165584	99.02528227786667	728733.6875	4.505979668648045E8	3	7487	3.157865194511249	0.8006263136014715	7.429194440189669	401.3730163574219	401.3929443359375
73	401.40313720703125	33.7897538874667					1	DETECTED	401.4031 m/z @33.79 [151020OFc1_NvH-0949-CRLM-2.raw]	401.40313720703125	33.7897538874667	0.153234280533333	96.9504189754667	96.79718469493336	546519.9375	5.405172495633677E8	3	7487	11.693375091364103	1.7323228367328336	0.058156235948926646	401.3931884765625	401.4056396484375
74	401.4156494140625	38.8396857842667					1	DETECTED	401.4156 m/z @38.84 [151020OFc1_NvH-0949-CRLM-2.raw]	401.4156494140625	38.8396857842667	0.0165167768	99.7743906642667	99.7578738874667	601137.8125	4.2049358915791935E8	3	7487	3.9459472698971254	1.4007242298936948	3.0308458826596283	401.4056701660156	401.42413330078125
75	401.4341735839844	30.1857117912					1	DETECTED	401.4342 m/z @30.19 [151020OFc1_NvH-0949-CRLM-2.raw]	401.4341735839844	30.1857117912	0.0165167768	99.2064145834667	99.18989780666669	740876.1875	4.006365471040112E8	0	7487	12.470952278089378	0.6063463881079634	0.30913759355389386	401.4241943359375	401.4370422363281
76	401.4470520019531	27.3118572626667					1	DETECTED	401.4471 m/z @27.31 [151020OFc1_NvH-0949-CRLM-2.raw]	401.4470520019531	27.3118572626667	0.0165167768	98.5204198384	98.5039030616	1073478.0	3.771634155652025E8	2	7487	22.01354825055336	0.7405272926173362	0.7278125987812962	401.4371032714844	401.45703125
77	401.46453857421875	34.2509781418667					1	DETECTED	401.4645 m/z @34.25 [151020OFc1_NvH-0949-CRLM-2.raw]	401.46453857421875	34.2509781418667	0.0165167768	82.4979432032	82.48142642639999	637820.8125	3.390224819471496E8	4	7487	12.67956516565603	1.6299051610801694	0.28685358945821804	401.4570617675781	401.4745178222656
78	401.47802734375	33.4905405952					1	DETECTED	401.4780 m/z @33.49 [151020OFc1_NvH-0949-CRLM-2.raw]	401.47802734375	33.4905405952	0.0165167768	96.2847664456	96.2682496688	510454.28125	3.7761513529967797E8	4	7487	13.630183942144338	1.6840520105562962	0.15496630887250895	401.47454833984375	401.4880065917969
79	401.499755859375	38.8236484389333					1	DETECTED	401.4998 m/z @38.82 [151020OFc1_NvH-0949-CRLM-2.raw]	401.499755859375	38.8236484389333	0.0165167768	95.8233341621333	95.8068173853333	539560.375	3.8360475593835056E8	0	7487	18.782123598606557	1.5774833121765817	1.7134900608351549	401.4897766113281	401.5097351074219
80	401.5099182128906	11.0468377242667					1	DETECTED	401.5099 m/z @11.05 [151020OFc1_NvH-0949-CRLM-2.raw]	401.5099182128906	11.0468377242667	0.0430043709333333	37.6109353778667	37.56793100693337	525673.25	1.862746307591287E8	3	7487	0.0884390245756066	0.5189667937748589	1.230056980277904	401.509765625	401.51214599609375
81	401.522216796875	27.0402774290667					1	DETECTED	401.5222 m/z @27.04 [151020OFc1_NvH-0949-CRLM-2.raw]	401.522216796875	27.0402774290667	0.0165167768	97.8083306789333	97.7918139021333	2153716.0	3.5139010521341616E8	0	7487	0.14994600509386302	1.0316841210386045	1.1249767048603598	401.5123596191406	401.53216552734375
82	401.53338623046875	27.1731864264					1	DETECTED	401.5334 m/z @27.17 [151020OFc1_NvH-0949-CRLM-2.raw]	401.53338623046875	27.1731864264	0.0272311928	48.1447817970667	48.1175506042667	472602.28125	2.8730926282000405E8	2	7487	0.12273219484989184	1.0267788761958412	0.09126430799870303	401.5322265625	401.5348205566406
83	401.5448303222656	26.7259601698667					1	DETECTED	401.5448 m/z @26.73 [151020OFc1_NvH-0949-CRLM-2.raw]	401.5448303222656	26.7259601698667	0.0272311928	98.778988432	98.7517572392	1153907.125	3.2030369229885983E8	3	7487	7.476749178945468	0.879148691533994	0.8554856539585292	401.5348815917969	401.5527038574219
84	401.5627136230469	17.3485449986667					1	DETECTED	401.5627 m/z @17.35 [151020OFc1_NvH-0949-CRLM-2.raw]	401.5627136230469	17.3485449986667	0.0612435789333333	94.9998499194667	94.93860634053337	3075830.0	4.110806690177224E8	2	7487	0.179450938816629	46.95000669063908	4.302198428388574	401.552734375	401.5726623535156
85	401.57525634765625	35.1486154298667					1	DETECTED	401.5753 m/z @35.15 [151020OFc1_NvH-0949-CRLM-2.raw]	401.57525634765625	35.1486154298667	0.5831291432	98.9739668194667	98.3908376762667	2217678.25	4.0673461531949407E8	0	7487	0.26804209163713466	0.5079404417248847	0.017986893427803022	401.5727233886719	401.585205078125
86	401.58544921875	50.4836717032					1	DETECTED	401.5854 m/z @50.48 [151020OFc1_NvH-0949-CRLM-2.raw]	401.58544921875	50.4836717032	2.6967516552	98.8159144333333	96.1191627781333	724787.0	3.6390028443396014E8	0	7487	12.826640238815969	1.1066041418317243	3.722212068547271	401.5852966308594	401.5954284667969
87	401.6053161621094	38.194374556					1	DETECTED	401.6053 m/z @38.19 [151020OFc1_NvH-0949-CRLM-2.raw]	401.6053161621094	38.194374556	2.6967516552	98.9180967824	96.2213451272	529390.875	3.070027057913079E8	0	7487	28.0564093890246	1.59466349712466	0.10194564843630044	401.5954895019531	401.61529541015625
88	401.6162109375	38.7770154632					1	DETECTED	401.6162 m/z @38.78 [151020OFc1_NvH-0949-CRLM-2.raw]	401.6162109375	38.7770154632	2.7057871104	98.8901658984	96.184378788	524646.8125	2.729886961134446E8	0	7487	3.8187557758828135	1.5577334925606858	0.08501990104863982	401.6153259277344	401.6261291503906
89	401.636962890625	38.2162406498667					1	DETECTED	401.6370 m/z @38.22 [151020OFc1_NvH-0949-CRLM-2.raw]	401.636962890625	38.2162406498667	3.26994702773333	95.2220602474667	91.95211321973338	558673.8125	3.2033728691624427E8	0	7487	1.1755513964317927	0.554267920664244	0.10148421830658579	401.6270446777344	401.64678955078125
90	401.64862060546875	38.236899536					1	DETECTED	401.6486 m/z @38.24 [151020OFc1_NvH-0949-CRLM-2.raw]	401.64862060546875	38.236899536	3.27913663386667	63.2141556413333	59.93501900746663	463352.46875	3.351095166406812E8	3	7487	4.960066621137663	0.9388318534408544	0.11981099358318459	401.64715576171875	401.6585998535156
91	401.6658630371094	38.9611284826667					1	DETECTED	401.6659 m/z @38.96 [151020OFc1_NvH-0949-CRLM-2.raw]	401.6658630371094	38.9611284826667	3.30642208746667	99.3553792933333	96.04895720586663	401633.0625	3.383190357550736E8	0	7487	2.0764670888754324	1.5615237470092878	0.0014269567653419665	401.65869140625	401.6659851074219
92	401.6761169433594	36.1650041741333					1	DETECTED	401.6761 m/z @36.17 [151020OFc1_NvH-0949-CRLM-2.raw]	401.6761169433594	36.1650041741333	1.5586477848	95.1586253317333	93.5999775469333	514778.125	3.293803460387399E8	0	7487	0.06146823720420258	1.5138648621952886	0.083092460175561	401.66619873046875	401.6860656738281
93	401.6980895996094	27.3430154906667					1	DETECTED	401.6981 m/z @27.34 [151020OFc1_NvH-0949-CRLM-2.raw]	401.6980895996094	27.3430154906667	3.31547407093333	90.2858477578667	86.97037368693337	901824.9375	3.462753739889349E8	0	7487	10.202428817118587	3.4010507772888943	0.14390311079979468	401.688232421875	401.6999206542969
94	401.7099304199219	17.2173840333333					1	DETECTED	401.7099 m/z @17.22 [151020OFc1_NvH-0949-CRLM-2.raw]	401.7099304199219	17.2173840333333	1.60406393093333	97.9459582562667	96.34189432533337	2216889.5	4.0059772037988085E8	2	7487	0.14045212585558886	1.5679328200051825	1.1227885593120555	401.700439453125	401.71990966796875
95	401.7244873046875	14.7217018210667					1	DETECTED	401.7245 m/z @14.72 [151020OFc1_NvH-0949-CRLM-2.raw]	401.7244873046875	14.7217018210667	3.32458167066667	98.3068638506667	94.98228218000003	758485.875	3.4757115241431785E8	2	7487	9.5192514586677	0.6931208528056234	5.736130331178921	401.7199401855469	401.7312316894531
96	401.74127197265625	39.2729763688					1	DETECTED	401.7413 m/z @39.27 [151020OFc1_NvH-0949-CRLM-2.raw]	401.74127197265625	39.2729763688	4.6160881928	98.7307196589333	94.11463146613329	2343930.75	4.740218214868937E8	2	7487	7.866077271323039	0.6080226242833061	0.015317416770112948	401.73138427734375	401.7511291503906
97	401.75567626953125	29.6331711432					1	DETECTED	401.7557 m/z @29.63 [151020OFc1_NvH-0949-CRLM-2.raw]	401.75567626953125	29.6331711432	4.74551600266667	88.9558862661333	84.21037026346663	716534.4375	3.0518135431682986E8	2	7487	15.632755153971978	1.0361989109072978	2.4295763353703235	401.7513427734375	401.7643127441406
98	401.77435302734375	21.6278120306667					1	DETECTED	401.7744 m/z @21.63 [151020OFc1_NvH-0949-CRLM-2.raw]	401.77435302734375	21.6278120306667	4.776090628	97.3923460922667	92.6162554642667	3695924.75	4.548559206735171E8	0	7487	0.10310517085094517	1.2101803052475488	102.81679467781615	401.76446533203125	401.7843017578125
99	401.78955078125	39.0546164877333					1	DETECTED	401.7896 m/z @39.05 [151020OFc1_NvH-0949-CRLM-2.raw]	401.78955078125	39.0546164877333	5.93543563333333	91.6772693466667	85.74183371333338	467743.6875	4.203926173542525E8	0	7487	3.212673506612319	1.6743252916210296	5.909957010177161	401.78436279296875	401.79248046875
100	401.802490234375	39.1790339317333					1	DETECTED	401.8025 m/z @39.18 [151020OFc1_NvH-0949-CRLM-2.raw]	401.802490234375	39.1790339317333	4.16227064346667	85.8523365042667	81.69006586080003	504286.4375	2.984738529267171E8	0	7487	4.325506985683127	1.2707213137687972	0.21619538514045705	401.7925720214844	401.8033752441406
101	401.8133850097656	45.6596493597333					1	DETECTED	401.8134 m/z @45.66 [151020OFc1_NvH-0949-CRLM-2.raw]	401.8133850097656	45.6596493597333	5.87575569413333	96.8585975645333	90.98284187039997	523996.96875	3.132002758328268E8	0	7487	13.188932942686087	0.5015266880176319	1.6520069265969892	401.80340576171875	401.8232116699219
102	401.829833984375	43.2115924050667					1	DETECTED	401.8298 m/z @43.21 [151020OFc1_NvH-0949-CRLM-2.raw]	401.829833984375	43.2115924050667	5.0779329128	99.1134444853333	94.03551157253331	521529.96875	3.0477269371333563E8	0	7487	9.707897076468456	1.4230075955231232	0.17498617512815012	401.8235168457031	401.8398132324219
103	401.8446044921875	40.4890166554667					1	DETECTED	401.8446 m/z @40.49 [151020OFc1_NvH-0949-CRLM-2.raw]	401.8446044921875	40.4890166554667	7.981385784	59.1415913189333	51.1602055349333	411380.9375	2.151215644744898E8	0	7487	40.64975145783866	0.8177137359871814	0.14327467945631248	401.8399353027344	401.8465576171875
104	401.8565979003906	27.0704452901333					1	DETECTED	401.8566 m/z @27.07 [151020OFc1_NvH-0949-CRLM-2.raw]	401.8565979003906	27.0704452901333	0.3872005488	99.7743906642667	99.38719011546671	1080060.25	2.791463660196076E8	3	7487	0.1459340677473513	45.89096232036979	1.0088247328298763	401.8466796875	401.8664855957031
105	401.8717956542969	23.3003452272					1	DETECTED	401.8718 m/z @23.30 [151020OFc1_NvH-0949-CRLM-2.raw]	401.8717956542969	23.3003452272	1.43992590933333	99.932049188	98.49212327866667	744294.875	3.292569342789033E8	3	7487	15.405053446607813	0.8337334254115186	3.4608903772521313	401.86663818359375	401.87353515625
106	401.883544921875	27.1163680997333					1	DETECTED	401.8835 m/z @27.12 [151020OFc1_NvH-0949-CRLM-2.raw]	401.883544921875	27.1163680997333	1.740105716	99.8484107018667	98.1083049858667	2599301.75	3.649786252663739E8	3	7487	0.14640852144290406	0.9940089470343331	22.21083408089214	401.8735656738281	401.8935241699219
107	401.8971252441406	17.4045625349333					1	DETECTED	401.8971 m/z @17.40 [151020OFc1_NvH-0949-CRLM-2.raw]	401.8971252441406	17.4045625349333	1.285567348	99.4780548096	98.1924874616	1855662.0	3.7421880906499213E8	0	7487	0.18587133239850928	3.1136837599553857	1.3132141108747584	401.8935852050781	401.90704345703125
108	401.911376953125	46.6124572933333					1	DETECTED	401.9114 m/z @46.61 [151020OFc1_NvH-0949-CRLM-2.raw]	401.911376953125	46.6124572933333	0.237120602933333	99.4044994261333	99.16737882319997	888962.0	3.090269862261573E8	3	7487	7.096769107529944	0.6448854610064623	6.840790311915602	401.9071350097656	401.9212951660156
109	401.9365539550781	22.900816332					1	DETECTED	401.9366 m/z @22.90 [151020OFc1_NvH-0949-CRLM-2.raw]	401.9365539550781	22.900816332	2.13477413893333	97.0710263133333	94.93625217439998	950437.625	3.4141196489410347E8	2	7487	20.42013281842692	34.45160942371639	231.82534280868765	401.9266052246094	401.946533203125
110	401.9488220214844	27.4130875970667					1	DETECTED	401.9488 m/z @27.41 [151020OFc1_NvH-0949-CRLM-2.raw]	401.9488220214844	27.4130875970667	3.95888910026667	99.7650181730667	95.80612907280002	786571.25	3.668596259638952E8	0	7487	17.4145000381188	1.9485823749257039	1.2540915557121743	401.9466247558594	401.9504699707031
111	401.96051025390625	17.2498061770667					1	DETECTED	401.9605 m/z @17.25 [151020OFc1_NvH-0949-CRLM-2.raw]	401.96051025390625	17.2498061770667	0.368721145333333	99.932049188	99.56332804266665	2378708.5	3.4080183383499455E8	0	7487	0.12487556708781256	1.926298794136167	0.13547546142152891	401.9505310058594	401.9704284667969
112	401.9715881347656	42.275477848					1	DETECTED	401.9716 m/z @42.28 [151020OFc1_NvH-0949-CRLM-2.raw]	401.9715881347656	42.275477848	1.7038979624	98.3347888018667	96.63089083946669	564011.3125	3.567695317930291E8	0	7487	2.458716639734007	0.6878353483219591	26.27114413643361	401.97052001953125	401.9815368652344
113	401.9880065917969	42.1763666498667					1	DETECTED	401.9880 m/z @42.18 [151020OFc1_NvH-0949-CRLM-2.raw]	401.9880065917969	42.1763666498667	0.350205198133333	99.9871840781333	99.63697887999996	518268.90625	3.676810462589394E8	0	7487	47.78210930331545	0.7139008154552366	0.0216682220655125	401.9815979003906	401.9979553222656
114	402.00836181640625	45.0154072002667					1	DETECTED	402.0084 m/z @45.02 [151020OFc1_NvH-0949-CRLM-2.raw]	402.00836181640625	45.0154072002667	1.5495041176	99.6086494064	98.05914528880001	547987.75	3.478255588690213E8	0	7487	1.6817878341006605	0.5033044642240265	0.4449280508488388	401.9984130859375	402.0181579589844
115	402.0274963378906	45.1595574981333					1	DETECTED	402.0275 m/z @45.16 [151020OFc1_NvH-0949-CRLM-2.raw]	402.0274963378906	45.1595574981333	2.4878662848	99.9042374901333	97.41637120533329	467561.84375	3.727941537627128E8	0	7487	0.4496942694674644	0.6319537503440487	1.9439929905693285	402.0184020996094	402.0297546386719
116	402.03985595703125	39.9859165546667					1	DETECTED	402.0399 m/z @39.99 [151020OFc1_NvH-0949-CRLM-2.raw]	402.03985595703125	39.9859165546667	0.993474680533333	99.4506844152	98.45720973466666	570701.0625	3.6609666730252784E8	0	7487	5.486751227420861	0.6309811749146967	5.541487274116113	402.0303649902344	402.0498046875
117	402.05206298828125	23.0851808037333					1	DETECTED	402.0521 m/z @23.09 [151020OFc1_NvH-0949-CRLM-2.raw]	402.05206298828125	23.0851808037333	22.05900732	94.21285704	72.15384972000001	415216.34375	3.129055022272111E8	0	7487	0.4795552203989004	35.156750229745974	49.05574663974205	402.0498962402344	402.052734375
118	402.0627746582031	39.9419146717333					1	DETECTED	402.0628 m/z @39.94 [151020OFc1_NvH-0949-CRLM-2.raw]	402.0627746582031	39.9419146717333	2.1710509616	99.7743906642667	97.6033397026667	525065.0625	4.40158756251252E8	2	7487	3.508685812306389	0.6565716477477966	0.6895219812232297	402.05279541015625	402.0727233886719
119	402.0770263671875	42.9596947005333					1	DETECTED	402.0770 m/z @42.96 [151020OFc1_NvH-0949-CRLM-2.raw]	402.0770263671875	42.9596947005333	39.0294732208	99.9504909504	60.921017729599996	463812.78125	2.945456581043218E8	0	7487	2.4213808041304503	7.7503288356327	3.4908217762723632	402.0728759765625	402.08563232421875
120	402.0958251953125	39.8707362082667					1	DETECTED	402.0958 m/z @39.87 [151020OFc1_NvH-0949-CRLM-2.raw]	402.0958251953125	39.8707362082667	29.6129059530667	99.6271032042667	70.0141972512	627089.125	2.9486309595868355E8	0	7487	0.9435513749374138	0.8352285143757456	454.54355039536455	402.0859069824219	402.1058044433594
121	402.1138916015625	45.108988976					1	DETECTED	402.1139 m/z @45.11 [151020OFc1_NvH-0949-CRLM-2.raw]	402.1138916015625	45.108988976	1.3583145544	99.8390316869333	98.4807171325333	509772.1875	3.655894274597976E8	0	7487	3.11164296179021	1.1254765604700339	0.5945736612441787	402.10614013671875	402.1238708496094
122	402.1370849609375	43.9207547136					1	DETECTED	402.1371 m/z @43.92 [151020OFc1_NvH-0949-CRLM-2.raw]	402.1370849609375	43.9207547136	0.0430043709333333	99.6271032042667	99.58409883333337	490717.6875	4.045625981617443E8	0	7487	2.829442825926016	1.134790389840223	2.333218708489414	402.12725830078125	402.14691162109375
123	402.1569519042969	43.7983582658667					1	DETECTED	402.1570 m/z @43.80 [151020OFc1_NvH-0949-CRLM-2.raw]	402.1569519042969	43.7983582658667	8.67365021706667	91.7049586498667	83.03130843280003	508005.46875	4.0350602091233045E8	0	7487	5.576739301656751	0.5432114930592391	34.58413261428748	402.14697265625	402.15704345703125
124	402.1671447753906	44.3878412949333					1	DETECTED	402.1671 m/z @44.39 [151020OFc1_NvH-0949-CRLM-2.raw]	402.1671447753906	44.3878412949333	2.59692760213333	99.4688255026667	96.87189790053337	544457.1875	3.87606984822016E8	0	7487	29.222722008610553	1.3229522435005574	0.513566037080779	402.15716552734375	402.1769714355469
125	402.1873779296875	22.8052614696					1	DETECTED	402.1874 m/z @22.81 [151020OFc1_NvH-0949-CRLM-2.raw]	402.1873779296875	22.8052614696	0.00678989946666667	99.9964743261333	99.98968442666663	729918.0625	3.88484779696855E8	3	7487	25.548915346734468	4.380416359456325	2.558093862617125	402.1774597167969	402.1973571777344
126	402.1974182128906	48.5780561738667					1	DETECTED	402.1974 m/z @48.58 [151020OFc1_NvH-0949-CRLM-2.raw]	402.1974182128906	48.5780561738667	4.0532737584	99.3090193552	95.2557455968	505696.65625	3.8910883827778554E8	2	7487	31.087941833600205	0.5129699529643696	0.023708388236916456	402.1973876953125	402.2073974609375
127	402.2180480957031	27.0704452901333					1	DETECTED	402.2180 m/z @27.07 [151020OFc1_NvH-0949-CRLM-2.raw]	402.2180480957031	27.0704452901333	3.45495763493333	99.55296061255	96.09800297761666	1439354.5	4.3345669564688444E8	3	7487	9.936140330914018	0.5941599107068685	2.491624237670594	402.20806884765625	402.22802734375
128	402.2311706542969	17.3761360872					1	DETECTED	402.2312 m/z @17.38 [151020OFc1_NvH-0949-CRLM-2.raw]	402.2311706542969	17.3761360872	4.459683564	92.513257952	88.053574388	789176.0625	4.8346706093878573E8	2	7487	28.925079145711518	0.5129751595227333	3.2532300181576033	402.22808837890625	402.2368469238281
129	402.24688720703125	24.4311381144					1	DETECTED	402.2469 m/z @24.43 [151020OFc1_NvH-0949-CRLM-2.raw]	402.24688720703125	24.4311381144	2.76022782773333	95.4521030512	92.69187522346667	1303517.0	4.5519070687882465E8	2	7487	10.37594150094548	1.4584408211849589	0.042480659252438616	402.2369079589844	402.2568664550781
130	402.2647399902344	53.0624046197333					1	DETECTED	402.2647 m/z @53.06 [151020OFc1_NvH-0949-CRLM-2.raw]	402.2647399902344	53.0624046197333	3.95888910026667	91.7966722968	87.83778319653332	490011.21875	5.693842960696431E8	2	7487	8.627954775558166	0.9478504599579058	0.1708226786322173	402.25689697265625	402.2652893066406
131	402.27532958984375	21.5556940818667					1	DETECTED	402.2753 m/z @21.56 [151020OFc1_NvH-0949-CRLM-2.raw]	402.27532958984375	21.5556940818667	0.125636334933333	96.4613850136	96.33574867866666	855094.875	5.15120937654289E8	0	7487	28.0140627832088	281.5846622098128	1079.2869793724424	402.265380859375	402.2853088378906
132	402.28607177734375	53.2917521773333					1	DETECTED	402.2861 m/z @53.29 [151020OFc1_NvH-0949-CRLM-2.raw]	402.28607177734375	53.2917521773333	10.7128065181333	92.4380694530667	81.7252629349334	510394.59375	4.789654529827221E8	0	7487	7.095209712229135	1.0517591147446466	1.4739006729107365	402.28533935546875	402.2959899902344
133	402.30096435546875	48.7629371088167					1	DETECTED	402.3010 m/z @48.76 [151020OFc1_NvH-0949-CRLM-2.raw]	402.30096435546875	48.7629371088167	25.8813136061333	95.131090384	69.2497767778667	496314.03125	3.399263850575984E8	0	7487	5.424845134821844	1.4470214031420972	2.1500894480651067	402.2963562011719	402.3094482421875
134	402.3196716308594	54.3787041216					1	DETECTED	402.3197 m/z @54.38 [151020OFc1_NvH-0949-CRLM-2.raw]	402.3196716308594	54.3787041216	2.13477413893333	94.8558807016	92.72110656266668	502248.71875	6.021827635608714E8	0	7487	2.436305360163665	8.461256747318332	16.835700120785802	402.30975341796875	402.32586669921875
135	402.33587646484375	48.9154688629333					1	DETECTED	402.3359 m/z @48.92 [151020OFc1_NvH-0949-CRLM-2.raw]	402.33587646484375	48.9154688629333	5.79972455173333	92.4128900666667	86.61316551493337	531264.0	3.830406077048042E8	0	7487	6.14826406759542	0.9962933896025171	1.1242245632573002	402.325927734375	402.3458251953125
136	402.3514709472656	50.9011375992					1	DETECTED	402.3515 m/z @50.90 [151020OFc1_NvH-0949-CRLM-2.raw]	402.3514709472656	50.9011375992	4.07112739786667	91.8738716752	87.80274427733332	478637.21875	4.066973300821616E8	0	7487	5.310246124743351	4.847727833903819	4.004022285965046	402.3459777832031	402.35418701171875
137	402.36419677734375	50.9307561464167					1	DETECTED	402.3642 m/z @50.93 [151020OFc1_NvH-0949-CRLM-2.raw]	402.36419677734375	50.9307561464167	0.0430043709333333	99.9690305330667	99.92602616213337	536406.9375	4.151978159466887E8	3	7487	9.055987757841152	0.8974492331995578	9.21209282733509	402.3542175292969	402.3741455078125
138	402.3765563964844	50.2035560973333					1	DETECTED	402.3766 m/z @50.20 [151020OFc1_NvH-0949-CRLM-2.raw]	402.3765563964844	50.2035560973333	8.40663886053333	95.1028466845333	86.69620782399997	507857.21875	4.096521189613489E8	0	7487	3.148475067154223	51.812681553308515	17.75335291380894	402.374267578125	402.38458251953125
139	402.39459228515625	50.9425911138833					1	DETECTED	402.3946 m/z @50.94 [151020OFc1_NvH-0949-CRLM-2.raw]	402.39459228515625	50.9425911138833	2.41497359013333	98.4183564962667	96.00338290613337	680027.0	4.7224980101630574E8	0	7487	26.645878800054163	0.5730997479105447	0.10234066796255176	402.3846130371094	402.4045715332031
140	402.40509033203125	59.0091411181333					1	DETECTED	402.4051 m/z @59.01 [151020OFc1_NvH-0949-CRLM-2.raw]	402.40509033203125	59.0091411181333	9.94476492426667	99.4688255026667	89.52406057840004	502008.65625	4.3273296801834744E8	2	7487	11.044684911058063	2.92384196931449	0.008301129549901662	402.4046630859375	402.4150085449219
141	402.4159851074219	49.4136858408					1	DETECTED	402.4160 m/z @49.41 [151020OFc1_NvH-0949-CRLM-2.raw]	402.4159851074219	49.4136858408	4.07112739786667	99.6821898784	95.61106248053332	494405.3125	4.732575670776881E8	0	7487	1.3537215878710214	1.054319228599179	0.18163794750000217	402.41510009765625	402.4224853515625
142	402.4326477050781	54.8893649936					1	DETECTED	402.4326 m/z @54.89 [151020OFc1_NvH-0949-CRLM-2.raw]	402.4326477050781	54.8893649936	3.6192185304	99.5342170434833	95.91499851308329	593856.875	3.81647459095786E8	0	7487	11.679104891748253	0.5350620245587856	0.08775838987810596	402.42266845703125	402.4425964355469
143	402.4542541503906	54.029256508					1	DETECTED	402.4543 m/z @54.03 [151020OFc1_NvH-0949-CRLM-2.raw]	402.4542541503906	54.029256508	2.6694898568	99.2247012064	96.5552113496	583998.1875	4.911087668744071E8	0	7487	40.76109960648418	0.5846293728619528	0.00407675583229702	402.44427490234375	402.4642333984375
144	402.4644775390625	54.9231289936					1	DETECTED	402.4645 m/z @54.92 [151020OFc1_NvH-0949-CRLM-2.raw]	402.4644775390625	54.9231289936	3.80123902133333	64.0510545786667	60.24981555733336	512007.15625	2.842366944621226E8	3	7487	8.940880611779257	0.5945183088641202	0.18894015325369046	402.4643249511719	402.465576171875
145	402.4755859375	50.9849553522667					1	DETECTED	402.4756 m/z @50.98 [151020OFc1_NvH-0949-CRLM-2.raw]	402.4755859375	50.9849553522667	2.24320860693333	99.2432865597333	97.00007795279997	525778.6875	3.503545385666922E8	0	7487	12.878628510324901	0.6727802039657153	0.19903797963725553	402.4656066894531	402.4855651855469
146	402.4921569824219	50.4676823826667					1	DETECTED	402.4922 m/z @50.47 [151020OFc1_NvH-0949-CRLM-2.raw]	402.4921569824219	50.4676823826667	4.57863649813333	99.2432865597333	94.66465006159997	404348.25	3.737784735375095E8	0	7487	8.172916387539551	1.041861676103173	0.25149655237616664	402.485595703125	402.4967041015625
147	402.5067443847656	60.2276232184					1	DETECTED	402.5067 m/z @60.23 [151020OFc1_NvH-0949-CRLM-2.raw]	402.5067443847656	60.2276232184	5.3869502896	99.2247012064	93.8377509168	455771.78125	4.1246526138886434E8	0	7487	10.133244044946238	0.9876505294340108	0.5746393382674688	402.4968566894531	402.50909423828125
148	402.51910400390625	54.181283444					1	DETECTED	402.5191 m/z @54.18 [151020OFc1_NvH-0949-CRLM-2.raw]	402.51910400390625	54.181283444	4.58804252373333	99.2432865597333	94.65524403599997	498592.34375	3.9622489229693544E8	0	7487	7.976358633297913	1.0503346114654866	0.20556823632035573	402.5091247558594	402.529052734375
149	402.53167724609375	57.3912887034667					1	DETECTED	402.5317 m/z @57.39 [151020OFc1_NvH-0949-CRLM-2.raw]	402.53167724609375	57.3912887034667	4.71469980506667	96.8585975645333	92.14389775946663	473018.71875	4.6887845271187824E8	3	7487	5.415756830281552	0.9078006114514389	0.020039532808901014	402.52911376953125	402.5327453613281
150	402.5427551269531	28.3977465482667					1	DETECTED	402.5428 m/z @28.40 [151020OFc1_NvH-0949-CRLM-2.raw]	402.5427551269531	28.3977465482667	4.17293899253333	99.2432865597333	95.07034756719997	832961.1875	3.8055100575320923E8	3	7487	40.62620093339607	2.535492235781871	1.4512440802385946	402.53277587890625	402.552734375
151	402.5630187988281	16.3691728653333					1	DETECTED	402.5630 m/z @16.37 [151020OFc1_NvH-0949-CRLM-2.raw]	402.5630187988281	16.3691728653333	0.956993784533333	99.6546754229333	98.69768163839996	944400.25	3.966984308799397E8	3	7487	10.946445891486242	21.793548016719594	30.781369296058056	402.5530700683594	402.572998046875
152	402.5732421875	63.5017609738667					1	DETECTED	402.5732 m/z @63.50 [151020OFc1_NvH-0949-CRLM-2.raw]	402.5732421875	63.5017609738667	4.64451098106667	64.3161239738667	59.67161299280002	397328.4375	2.820643337737882E8	0	7487	41.75639107775528	0.5078133726525889	0.01194024069542927	402.5730285644531	402.5771484375
153	402.58721923828125	56.3185282629333					1	DETECTED	402.5872 m/z @56.32 [151020OFc1_NvH-0949-CRLM-2.raw]	402.58721923828125	56.3185282629333	3.87579901306667	99.1414669672	95.26566795413333	497225.5	3.635685734275516E8	0	7487	4.829642571925056	0.5439637653337867	5.588067469775459	402.5772399902344	402.5882263183594
154	402.5982360839844	25.4574598082667					1	DETECTED	402.5982 m/z @25.46 [151020OFc1_NvH-0949-CRLM-2.raw]	402.5982360839844	25.4574598082667	4.27335053733333	99.6546754229333	95.38132488559997	647889.3125	4.041764859673214E8	0	7487	36.2746609745368	1.40562655063045	2.258435947654291	402.58837890625	402.6081848144531
155	402.615966796875	57.7640551973333					1	DETECTED	402.6160 m/z @57.76 [151020OFc1_NvH-0949-CRLM-2.raw]	402.615966796875	57.7640551973333	5.54939403413333	99.6546754229333	94.10528138879997	459773.8125	4.744364020046081E8	0	7487	2.666008623994834	1.121823797210908	0.1763387765578262	402.6082763671875	402.62579345703125
156	402.6282043457031	57.7510471768					1	DETECTED	402.6282 m/z @57.75 [151020OFc1_NvH-0949-CRLM-2.raw]	402.6282043457031	57.7510471768	1.09406903786667	99.7096017736	98.61553273573332	453899.78125	4.808655541874743E8	0	7487	4.460532032986443	0.5364927216245754	6.1541138108113795	402.6260681152344	402.6347961425781
157	402.6448059082031	55.4100260597333					1	DETECTED	402.6448 m/z @55.41 [151020OFc1_NvH-0949-CRLM-2.raw]	402.6448059082031	55.4100260597333	1.8124238632	99.7188684917333	97.90644462853331	471399.28125	4.10771650203705E8	2	7487	5.4243711828392165	0.5602838116513783	0.2142147098443525	402.6348876953125	402.6546936035156
158	402.66534423828125	61.9188892618667					1	DETECTED	402.6653 m/z @61.92 [151020OFc1_NvH-0949-CRLM-2.raw]	402.66534423828125	61.9188892618667	4.2443903864	99.7188684917333	95.4744781053333	504819.9375	3.6456516100552315E8	0	7487	6.113469995667927	0.5285072532310505	0.06992792922448038	402.6553649902344	402.6753234863281
159	402.68560791015625	60.3231551642667					1	DETECTED	402.6856 m/z @60.32 [151020OFc1_NvH-0949-CRLM-2.raw]	402.68560791015625	60.3231551642667	1.71298769626667	99.7188684917333	98.00588079546664	432286.4375	3.8103440574385166E8	0	7487	7.219178567010999	0.8361640126560083	1.789356443209096	402.6756591796875	402.68878173828125
160	402.6988525390625	25.6729741026667					1	DETECTED	402.6989 m/z @25.67 [151020OFc1_NvH-0949-CRLM-2.raw]	402.6988525390625	25.6729741026667	3.20626217893333	99.7188684917333	96.51260631279997	2394874.75	4.230294260464208E8	2	7487	0.36369506744423674	0.516999189739476	10.758099064349759	402.6888732910156	402.70880126953125
161	402.7177429199219	30.0431928101333					1	DETECTED	402.7177 m/z @30.04 [151020OFc1_NvH-0949-CRLM-2.raw]	402.7177429199219	30.0431928101333	4.28420649973333	99.7372348016	95.45302830186667	849832.8125	4.325015586776416E8	2	7487	34.97824308736149	2.0447761984371726	3.8863037517662122	402.7088623046875	402.7276306152344
162	402.7397766113281	29.9508208946667					1	DETECTED	402.7398 m/z @29.95 [151020OFc1_NvH-0949-CRLM-2.raw]	402.7397766113281	29.9508208946667	4.6160881928	99.8296988624	95.21361066959999	1839556.0	4.1365303659371E8	2	7487	0.3116932354148467	100.50466772810285	0.32673512416361905	402.7300720214844	402.7497253417969
163	402.7568054199219	60.0414936405333					1	DETECTED	402.7568 m/z @60.04 [151020OFc1_NvH-0949-CRLM-2.raw]	402.7568054199219	60.0414936405333	4.16227064346667	99.9413055738667	95.77903493040003	512556.5	3.809339131746161E8	2	7487	3.841006312119454	0.9917484708475941	0.016559154521124147	402.7497863769531	402.759521484375
164	402.7695617675781	59.5399394789333					1	DETECTED	402.7696 m/z @59.54 [151020OFc1_NvH-0949-CRLM-2.raw]	402.7695617675781	59.5399394789333	3.52782120666667	99.9871840781333	96.45936287146662	528150.8125	4.48388272335438E8	0	7487	5.061742588450521	0.8596414617298965	2.2922655785848445	402.75970458984375	402.77935791015625
165	402.78253173828125	59.6736794136					1	DETECTED	402.7825 m/z @59.67 [151020OFc1_NvH-0949-CRLM-2.raw]	402.78253173828125	59.6736794136	4.49210202106667	99.9871840781333	95.49508205706663	476648.53125	4.047274278717018E8	0	7487	3.695864496913572	0.8640309857261634	4.744316425177117	402.7795715332031	402.79241943359375
166	402.7993469238281	25.3025531696					1	DETECTED	402.7993 m/z @25.30 [151020OFc1_NvH-0949-CRLM-2.raw]	402.7993469238281	25.3025531696	4.1825345096	99.9871840781333	95.80464956853329	475525.09375	3.4083479197551996E8	0	7487	39.3267961283248	2.667882777666541	2.330722656344307	402.7925720214844	402.809326171875
167	402.8122863769531	62.8372538594667					1	DETECTED	402.8123 m/z @62.84 [151020OFc1_NvH-0949-CRLM-2.raw]	402.8122863769531	62.8372538594667	1.27649860373333	99.932049188	98.65555058426666	470225.125	4.1114185225808865E8	0	7487	2.0260352913810777	0.8330282169008628	0.33785077928620466	402.8093566894531	402.8221130371094
168	402.82318115234375	62.1857232213333					1	DETECTED	402.8232 m/z @62.19 [151020OFc1_NvH-0949-CRLM-2.raw]	402.82318115234375	62.1857232213333	1.24007627306667	99.9228410072	98.68276473413334	435341.03125	3.540152671842331E8	0	7487	2.2611334862625583	0.8099817114284862	0.18987106496793363	402.8223876953125	402.8291320800781
169	402.8392028808594	18.5119837933333					1	DETECTED	402.8392 m/z @18.51 [151020OFc1_NvH-0949-CRLM-2.raw]	402.8392028808594	18.5119837933333	4.55832417173333	99.9135810157333	95.35525684399997	1943484.625	4.481419847903979E8	0	7487	0.14348507981762992	85.35344707120375	152.98145417300105	402.8292236328125	402.84918212890625
170	402.85943603515625	22.2715424784					1	DETECTED	402.8594 m/z @22.27 [151020OFc1_NvH-0949-CRLM-2.raw]	402.85943603515625	22.2715424784	0.331707134666667	99.9042374901333	99.57253035546663	5094489.5	4.963080973613177E8	3	7487	0.35914793454806215	4.307132414782076	0.47428638782883425	402.84954833984375	402.8694152832031
171	402.8770751953125	28.3561578834667					1	DETECTED	402.8771 m/z @28.36 [151020OFc1_NvH-0949-CRLM-2.raw]	402.8770751953125	28.3561578834667	1.07580347786667	99.7743906642667	98.69858718640003	593866.0625	3.8189359154383904E8	3	7487	12.907924666069968	1.9166241472627414	3.2546789783548773	402.86944580078125	402.8810729980469
172	402.8910827636719	32.8454272696					1	DETECTED	402.8911 m/z @32.85 [151020OFc1_NvH-0949-CRLM-2.raw]	402.8910827636719	32.8454272696	1.01176248346667	99.9042374901333	98.89247500666663	3091610.0	4.2989663778048563E8	3	7487	0.14507129863753931	1.4597820867109002	4.983184418152695	402.8811950683594	402.9010314941406
173	402.9033203125	29.1835546821333					1	DETECTED	402.9033 m/z @29.18 [151020OFc1_NvH-0949-CRLM-2.raw]	402.9033203125	29.1835546821333	4.8959828912	99.56214326215	94.66616037095	2193846.25	4.049084179433004E8	3	7487	6.046518619949435	3.246059584260666	8.174159511665664	402.90130615234375	402.91326904296875
174	402.920166015625	64.8792842970667					1	DETECTED	402.9202 m/z @64.88 [151020OFc1_NvH-0949-CRLM-2.raw]	402.920166015625	64.8792842970667	0.471087752	99.8021261954667	99.3310384434667	434356.21875	3.3406445299681395E8	0	7487	7.231590190774561	0.7721514419341018	0.07615044971917123	402.9133605957031	402.9300231933594
175	402.9310302734375	64.7453070354667					1	DETECTED	402.9310 m/z @64.75 [151020OFc1_NvH-0949-CRLM-2.raw]	402.9310302734375	64.7453070354667	1.02092668666667	99.6731378528	98.65221116613333	412977.3125	3.429985229973673E8	0	7487	7.755671297854477	0.7701715735796918	0.1862544851131056	402.93017578125	402.9409484863281
176	402.9521179199219	18.2942961656					1	DETECTED	402.9521 m/z @18.29 [151020OFc1_NvH-0949-CRLM-2.raw]	402.9521179199219	18.2942961656	0.107207294133333	99.8484107018667	99.74120340773337	398427.25	3.754780320117795E8	0	7487	57.82056848364809	0.5120431371639397	8.988826340850652	402.942138671875	402.95452880859375
177	402.96453857421875	70.0639731034667					1	DETECTED	402.9645 m/z @70.06 [151020OFc1_NvH-0949-CRLM-2.raw]	402.96453857421875	70.0639731034667	1.46727111626667	99.9964743261333	98.52920320986662	408906.1875	3.376715387199209E8	0	7487	61.12673514491717	0.7301828168940385	0.21618543916011793	402.9545593261719	402.9673767089844
178	402.9773864746094	66.2795101482667					1	DETECTED	402.9774 m/z @66.28 [151020OFc1_NvH-0949-CRLM-2.raw]	402.9773864746094	66.2795101482667	1.71298769626667	99.6913107056	97.97832300933334	438237.40625	4.201958394847358E8	0	7487	6.8344784953089	0.803338931948455	161.77213385827676	402.9674072265625	402.98736572265625
179	402.98760986328125	70.9270908544					1	DETECTED	402.9876 m/z @70.93 [151020OFc1_NvH-0949-CRLM-2.raw]	402.98760986328125	70.9270908544	0.947904902666667	99.9413055738667	98.99340067120004	405703.4375	3.8852564505713475E8	2	7487	4.82158267010422	0.5157620465778965	0.4408652342392796	402.9873962402344	402.9975891113281
180	403.0079040527344	75.9483055837333					1	DETECTED	403.0079 m/z @75.95 [151020OFc1_NvH-0949-CRLM-2.raw]	403.0079040527344	75.9483055837333	0.265787085866667	99.8021261954667	99.53633910960004	386539.65625	3.206891481066838E8	0	7487	3.4746201160935755	0.673395078013752	1.0138039721873318	402.9979248046875	403.0137023925781
181	403.0237121582031	65.7631931952					1	DETECTED	403.0237 m/z @65.76 [151020OFc1_NvH-0949-CRLM-2.raw]	403.0237121582031	65.7631931952	0.359413181866667	99.9595890216	99.60017583973332	450916.1875	3.416794792182521E8	0	7487	10.943140391239112	0.6467686077664668	0.005800469101756517	403.01373291015625	403.03369140625
182	403.0429992675781	69.2185659253333					1	DETECTED	403.0430 m/z @69.22 [151020OFc1_NvH-0949-CRLM-2.raw]	403.0429992675781	69.2185659253333	0.911563448	99.857669292	98.946105844	408897.34375	3.605730261976932E8	0	7487	8.98637120961628	0.7166604239270097	12.106396422127872	403.0337219238281	403.052978515625
183	403.05487060546875	65.9660430090667					1	DETECTED	403.0549 m/z @65.97 [151020OFc1_NvH-0949-CRLM-2.raw]	403.05487060546875	65.9660430090667	2.6423250384	99.7279206784	97.08559564	406291.6875	3.9980164729967636E8	0	7487	10.372197384682508	0.7402540933968373	0.24388314591241753	403.0531921386719	403.0648193359375
184	403.0665283203125	65.8586920338667					1	DETECTED	403.0665 m/z @65.86 [151020OFc1_NvH-0949-CRLM-2.raw]	403.0665283203125	65.8586920338667	0.3872005488	99.8113838901333	99.4241833413333	376547.125	5.0537145814625466E8	0	7487	3.7869726836499353	0.7580374480628829	0.1508697514776373	403.06488037109375	403.069091796875
185	403.0791015625	66.252341972					1	DETECTED	403.0791 m/z @66.25 [151020OFc1_NvH-0949-CRLM-2.raw]	403.0791015625	66.252341972	0.2089001256	99.9964743261333	99.7875742005333	428264.84375	3.373469600873384E8	0	7487	9.61027993309763	0.7072658844792747	113.43597599387772	403.0691833496094	403.0890808105469
186	403.0917663574219	68.076556204					1	DETECTED	403.0918 m/z @68.08 [151020OFc1_NvH-0949-CRLM-2.raw]	403.0917663574219	68.076556204	5.06872056853333	99.9964743261333	94.92775375759996	390201.78125	3.7872135047846466E8	0	7487	13.297809463901558	0.7340740692330056	33.533401561889825	403.089111328125	403.1016845703125
187	403.112548828125	65.6782588648					1	DETECTED	403.1125 m/z @65.68 [151020OFc1_NvH-0949-CRLM-2.raw]	403.112548828125	65.6782588648	1.74916443386667	99.9964743261333	98.24730989226663	373264.84375	3.201324638732321E8	2	7487	18.023373530303544	0.7097613694520291	388.9721831182484	403.1026306152344	403.1224060058594
188	403.1357421875	65.5270020506667					1	DETECTED	403.1357 m/z @65.53 [151020OFc1_NvH-0949-CRLM-2.raw]	403.1357421875	65.5270020506667	20.1587670773333	99.9964743261333	79.8377072488	416435.75	3.059251973895907E8	0	7487	2.445228621106864	0.74700876758551	0.5190959829285146	403.12591552734375	403.14569091796875
189	403.15802001953125	65.6109673786667					1	DETECTED	403.1580 m/z @65.61 [151020OFc1_NvH-0949-CRLM-2.raw]	403.15802001953125	65.6109673786667	6.9287785272	99.9964743261333	93.0676957989333	456950.03125	3.578107164624994E8	0	7487	1.5629863061118812	0.7291005288097305	0.16143240890339886	403.1480712890625	403.1633605957031
190	403.1734313964844	18.5474100437333					1	DETECTED	403.1734 m/z @18.55 [151020OFc1_NvH-0949-CRLM-2.raw]	403.1734313964844	18.5474100437333	0.0430043709333333	99.9964743261333	99.95346995519996	1245001.75	4.1481379307121897E8	0	7487	0.19482948453340754	90.62821167978801	10.494175438585595	403.1634521484375	403.18341064453125
191	403.1935729980469	22.2418863629333					1	DETECTED	403.1936 m/z @22.24 [151020OFc1_NvH-0949-CRLM-2.raw]	403.1935729980469	22.2418863629333	0.683963457066667	99.9783218733333	99.29435841626663	3191069.75	4.8588154151785684E8	3	7487	0.3445204791127239	4.605596981522575	5.619939568545636	403.18359375	403.20355224609375
192	403.2036437988281	68.3160929474667					1	DETECTED	403.2036 m/z @68.32 [151020OFc1_NvH-0949-CRLM-2.raw]	403.2036437988281	68.3160929474667	4.76665545546667	99.8113838901333	95.04472843466662	384930.84375	4.080640210128276E8	0	7487	62.65597639100188	0.7120747655051204	0.39219097073676573	403.2035827636719	403.2093200683594
193	403.2193603515625	23.584810784					1	DETECTED	403.2194 m/z @23.58 [151020OFc1_NvH-0949-CRLM-2.raw]	403.2193603515625	23.584810784	4.30211696213333	99.7650181730667	95.46290121093337	9999593.0	6.171251842717767E8	2	7487	0.1948204654690251	1.3836659593096536	54.19019373117939	403.2093811035156	403.2293395996094
194	403.23236083984375	31.4400245941333					1	DETECTED	403.2324 m/z @31.44 [151020OFc1_NvH-0949-CRLM-2.raw]	403.23236083984375	31.4400245941333	0.00678989946666667	99.9964743261333	99.98968442666663	5149085.0	5.658076931517036E8	2	7487	0.21187927438959875	20.063358174137516	0.0364819769759208	403.2293701171875	403.2423400878906
195	403.2448425292969	33.270939572					1	DETECTED	403.2448 m/z @33.27 [151020OFc1_NvH-0949-CRLM-2.raw]	403.2448425292969	33.270939572	4.0532737584	99.5807953288167	95.52752157041671	2461261.25	4.733737254323126E8	2	7487	0.6507539705734757	1.4240880902929485	58.42865833454264	403.24237060546875	403.25482177734375
196	403.2555236816406	16.5955284453333					1	DETECTED	403.2555 m/z @16.60 [151020OFc1_NvH-0949-CRLM-2.raw]	403.2555236816406	16.5955284453333	3.94100431253333	99.5807953288167	95.63979101628338	1003735.3125	5.806112765834101E8	2	7487	0.13121373594097463	232.9060681581284	409.86324829034294	403.2548522949219	403.2655029296875
197	403.2662048339844	89.7168153101333					1	DETECTED	403.2662 m/z @89.72 [151020OFc1_NvH-0949-CRLM-2.raw]	403.2662048339844	89.7168153101333	3.94100431253333	99.5807953288167	95.63979101628338	371760.90625	4.807958666058377E8	0	7487	1.2188364422600984	1.4438909338337906	0.008880356322136579	403.2655334472656	403.2723083496094
198	403.2823486328125	70.4927870544					1	DETECTED	403.2823 m/z @70.49 [151020OFc1_NvH-0949-CRLM-2.raw]	403.2823486328125	70.4927870544	2.41497359013333	99.5807953288167	97.16582173868338	447954.28125	5.2255608485240424E8	0	7487	5.9467787789829885	0.6674470688620627	7.6308303908990185	403.2723693847656	403.2923278808594
199	403.2943420410156	72.273345484					1	DETECTED	403.2943 m/z @72.27 [151020OFc1_NvH-0949-CRLM-2.raw]	403.2943420410156	72.273345484	13.6304084824	98.9925521992	85.3621437168	381818.6875	3.4702821362405455E8	0	7487	1.3757493646373433	0.666286212153014	0.1660030821417219	403.2923583984375	403.2964782714844
200	403.3064880371094	89.7266295736					1	DETECTED	403.3065 m/z @89.73 [151020OFc1_NvH-0949-CRLM-2.raw]	403.3064880371094	89.7266295736	12.9176021824	99.2809112290667	86.3633090466667	525062.5625	3.5343046374811786E8	0	7487	21.149362728306954	1.1092437836203264	0.374484039554338	403.2965087890625	403.3074951171875
201	403.3175048828125	89.7467809256					1	DETECTED	403.3175 m/z @89.75 [151020OFc1_NvH-0949-CRLM-2.raw]	403.3175048828125	89.7467809256	1.64025704266667	98.9833001410667	97.34304309840003	534511.0625	3.8365544204675883E8	0	7487	14.29410822755571	0.6466882639830176	0.05028697038219442	403.3075256347656	403.32745361328125
202	403.33355712890625	89.7467809256					1	DETECTED	403.3336 m/z @89.75 [151020OFc1_NvH-0949-CRLM-2.raw]	403.33355712890625	89.7467809256	35.8410829981333	98.9833001410667	63.142217142933404	485810.8125	3.5148210921199363E8	0	7487	15.026793410413035	0.8789559632723748	0.18678564419783325	403.3275146484375	403.3380126953125
203	403.3481140136719	89.7587477717333					1	DETECTED	403.3481 m/z @89.76 [151020OFc1_NvH-0949-CRLM-2.raw]	403.3481140136719	89.7587477717333	10.595162156	98.9833001410667	88.3881379850667	887953.9375	4.91921063945246E8	0	7487	2.8743590473681735	0.6768141633261452	0.32331907698725804	403.338134765625	403.35809326171875
204	403.3629150390625	89.7753813192					1	DETECTED	403.3629 m/z @89.78 [151020OFc1_NvH-0949-CRLM-2.raw]	403.3629150390625	89.7753813192	0.443009893066667	98.8437184570667	98.40070856400003	790582.6875	4.258437023059943E8	0	7487	0.47112010886499434	0.6377580226623821	0.19172041157283004	403.3581237792969	403.36883544921875
205	403.37884521484375	89.7753813192					1	DETECTED	403.3788 m/z @89.78 [151020OFc1_NvH-0949-CRLM-2.raw]	403.37884521484375	89.7753813192	5.80882656346667	98.7975602258667	92.98873366240004	844848.0625	4.2336324156071323E8	0	7487	20.479094469983607	1.6111575142471557	1.7129502571835347	403.3688659667969	403.3888244628906
206	403.3888854980469	78.1206621738667					1	DETECTED	403.3889 m/z @78.12 [151020OFc1_NvH-0949-CRLM-2.raw]	403.3888854980469	78.1206621738667	3.98839744	99.4138724389333	95.4254749989333	319931.5	5.55750686521035E8	0	7487	17.15428224213568	0.6171641598676225	1093.8745253221666	403.3888854980469	403.398681640625
207	403.40869140625	89.7961663256					1	DETECTED	403.4087 m/z @89.80 [151020OFc1_NvH-0949-CRLM-2.raw]	403.40869140625	89.7961663256	3.95001240773333	98.1029396106667	94.15292720293337	765762.6875	4.6886327033981854E8	2	7487	16.667695062156156	0.702625268585867	0.17728521801893762	403.3987121582031	403.41705322265625
208	403.42706298828125	89.7961663256					1	DETECTED	403.4271 m/z @89.80 [151020OFc1_NvH-0949-CRLM-2.raw]	403.42706298828125	89.7961663256	0.199473134933333	98.0936767698667	97.89420363493338	1017938.875	4.52975830294218E8	4	7487	58.52706125443631	0.7141940446342533	0.25457070136958837	403.4171142578125	403.4370422363281
209	403.44140625	89.7961663256					1	DETECTED	403.4414 m/z @89.80 [151020OFc1_NvH-0949-CRLM-2.raw]	403.44140625	89.7961663256	4.98161537546667	98.2796145298667	93.29799915440003	834858.4375	3.9746711771070665E8	0	7487	16.508754194967906	0.6506121251965041	0.05723548459848497	403.43707275390625	403.4513854980469
210	403.45867919921875	9.29347243413333					1	DETECTED	403.4587 m/z @9.29 [151020OFc1_NvH-0949-CRLM-2.raw]	403.45867919921875	9.29347243413333	0.227927335466667	98.0289652989333	97.80103796346664	681735.75	5.517164354463909E8	4	7487	0.3961542891491092	22.654487887522016	144.82530707581415	403.4514465332031	403.45965576171875
211	403.46966552734375	89.8211679576					1	DETECTED	403.4697 m/z @89.82 [151020OFc1_NvH-0949-CRLM-2.raw]	403.46966552734375	89.8211679576	4.293131472	98.2976538488	94.0045223768	715563.75	4.0929553300495344E8	3	7487	56.87476543758394	0.5158109485624833	0.786243597473589	403.459716796875	403.47906494140625
212	403.48907470703125	13.0564438506667					1	DETECTED	403.4891 m/z @13.06 [151020OFc1_NvH-0949-CRLM-2.raw]	403.48907470703125	13.0564438506667	2.86920781866667	98.0289652989333	95.15975748026663	1375588.0	4.6516452080373484E8	4	7487	0.20069075616333087	169.25714440714316	360.1009774547849	403.4791564941406	403.4990539550781
213	403.5054626464844	89.8414969426667					1	DETECTED	403.5055 m/z @89.84 [151020OFc1_NvH-0949-CRLM-2.raw]	403.5054626464844	89.8414969426667	5.51555478906667	98.0199591810667	92.50440439200003	799497.125	4.282441885793735E8	0	7487	71.55586106373792	0.9293716227391798	0.8811061284362529	403.49908447265625	403.5154113769531
214	403.5184631347656	89.8414969426667					1	DETECTED	403.5185 m/z @89.84 [151020OFc1_NvH-0949-CRLM-2.raw]	403.5184631347656	89.8414969426667	7.13510779733333	97.9918596501333	90.85675185279997	568525.0625	3.482957106967267E8	3	7487	3.407522245546488	0.5072884247042048	0.3850496975160943	403.5154724121094	403.5190734863281
215	403.5290832519531	17.1721385626667					1	DETECTED	403.5291 m/z @17.17 [151020OFc1_NvH-0949-CRLM-2.raw]	403.5290832519531	17.1721385626667	4.1008484304	98.464654332	94.36380590159999	4488164.0	5.0326491620604235E8	0	7487	0.14031167536925437	216.17102295454032	1.1235540533768829	403.51910400390625	403.5390625
216	403.5431213378906	26.5554308954667					1	DETECTED	403.5431 m/z @26.56 [151020OFc1_NvH-0949-CRLM-2.raw]	403.5431213378906	26.5554308954667	4.17293899253333	97.9736076928	93.80066870026667	1292586.375	4.7625079264600146E8	6	7487	63.42748705760792	2.3284889059358704	0.007766996931811899	403.5390930175781	403.5531005859375
217	403.5531921386719	17.2836891794667					1	DETECTED	403.5532 m/z @17.28 [151020OFc1_NvH-0949-CRLM-2.raw]	403.5531921386719	17.2836891794667	3.95888910026667	97.9736076928	94.01471859253333	631012.4375	5.0914359848248166E8	0	7487	60.72713124340285	5.420337756047277	0.35087568776143496	403.55316162109375	403.5619201660156
218	403.5719299316406	29.1611633976					1	DETECTED	403.5719 m/z @29.16 [151020OFc1_NvH-0949-CRLM-2.raw]	403.5719299316406	29.1611633976	3.76496061866667	97.9641513602667	94.19919074160003	695086.9375	3.9152978781525815E8	3	7487	66.68862316811175	2.889489311489319	2.9449667992130353	403.56195068359375	403.5819091796875
219	403.5833435058594	35.8222305813333					1	DETECTED	403.5833 m/z @35.82 [151020OFc1_NvH-0949-CRLM-2.raw]	403.5833435058594	35.8222305813333	4.80708795173333	98.7031699250667	93.89608197333337	627434.875	4.0402483986601067E8	0	7487	55.15431250180742	1.813174229098687	212.67697399394922	403.5819396972656	403.59332275390625
220	403.594970703125	89.9665785034667					1	DETECTED	403.5950 m/z @89.97 [151020OFc1_NvH-0949-CRLM-2.raw]	403.594970703125	89.9665785034667	3.81229338613333	97.9459582562667	94.13366487013337	411845.5625	3.839542869777227E8	0	7487	11.22532906732161	0.5086219803143284	0.4121213391604075	403.5933837890625	403.6047668457031
221	403.6087951660156	89.9532936370667					1	DETECTED	403.6088 m/z @89.95 [151020OFc1_NvH-0949-CRLM-2.raw]	403.6087951660156	89.9532936370667	7.6582955792	97.6913024976	90.0330069184	397038.4375	3.5594441282295185E8	0	7487	7.8161220419382005	0.5240206451403401	1.08117937300525	403.6050109863281	403.6098937988281
222	403.61993408203125	90.8591479914667					1	DETECTED	403.6199 m/z @90.86 [151020OFc1_NvH-0949-CRLM-2.raw]	403.61993408203125	90.8591479914667	1.82132778266667	98.1493205432	96.32799276053333	447297.3125	4.459276367549972E8	2	7487	10.586304371719038	0.5401977202429852	0.37263714282225796	403.6099853515625	403.6298522949219
223	403.6329650878906	84.4846126725333					1	DETECTED	403.6330 m/z @84.48 [151020OFc1_NvH-0949-CRLM-2.raw]	403.6329650878906	84.4846126725333	4.8959828912	97.9459582562667	93.0499753650667	268900.9375	3.8747221283015954E8	0	7487	8.126915468726779	0.559842706592719	3.3086708250255974	403.62994384765625	403.6428527832031
224	403.6477966308594	93.0308710890667					1	DETECTED	403.6478 m/z @93.03 [151020OFc1_NvH-0949-CRLM-2.raw]	403.6477966308594	93.0308710890667	7.15350280053333	97.918424744	90.76492194346667	243362.734375	4.051708866781404E8	0	7487	7.502687941126453	1.133841096581106	0.6406230891195942	403.6429748535156	403.65777587890625
225	403.6695861816406	82.3356726112					1	DETECTED	403.6696 m/z @82.34 [151020OFc1_NvH-0949-CRLM-2.raw]	403.6695861816406	82.3356726112	7.7872127096	97.918424744	90.13121203440001	256880.609375	2.873766049276539E8	0	7487	68.53167014054742	0.5847111585544683	0.1371311111851555	403.65966796875	403.6736755371094
226	403.6837158203125	35.0289608656					1	DETECTED	403.6837 m/z @35.03 [151020OFc1_NvH-0949-CRLM-2.raw]	403.6837158203125	35.0289608656	0.144092554666667	97.918424744	97.77433218933334	419533.78125	3.611184211383203E8	0	7487	47.44418704198149	1.559536036301037	3.2034010047726618	403.67401123046875	403.69366455078125
227	403.7015380859375	25.6404262549333					1	DETECTED	403.7015 m/z @25.64 [151020OFc1_NvH-0949-CRLM-2.raw]	403.7015380859375	25.6404262549333	3.99734519706667	97.918424744	93.92107954693334	259734.953125	3.526170821664368E8	0	7487	69.1428476459029	2.629314830596818	4.720739591738185	403.6937561035156	403.7015380859375
228	403.7115478515625	26.1670246045333					1	DETECTED	403.7115 m/z @26.17 [151020OFc1_NvH-0949-CRLM-2.raw]	403.7115478515625	26.1670246045333	3.93206045813333	99.8206717053333	95.88861124719996	1.4539923E7	8.748197069233973E8	2	7487	0.20330803412584686	0.8235249166619228	0.3229718403650844	403.7015686035156	403.7215270996094
229	403.7295227050781	21.4171082656					1	DETECTED	403.7295 m/z @21.42 [151020OFc1_NvH-0949-CRLM-2.raw]	403.7295227050781	21.4171082656	4.55832417173333	99.7465498312	95.18822565946667	8411880.0	5.417184272190071E8	2	7487	2.2230456524220052	0.7612288659295873	1.7105894670503066	403.7215881347656	403.739501953125
230	403.7425537109375	31.9669983109333					1	DETECTED	403.7426 m/z @31.97 [151020OFc1_NvH-0949-CRLM-2.raw]	403.7425537109375	31.9669983109333	4.6067532928	99.4780548096	94.8713015168	1569229.25	3.4650779704059416E8	2	7487	19.02706121319312	0.599269982702298	1.09916594716126	403.73956298828125	403.7525329589844
231	403.75732421875	16.5846221045333					1	DETECTED	403.7573 m/z @16.58 [151020OFc1_NvH-0949-CRLM-2.raw]	403.75732421875	16.5846221045333	6.671769568	74.1463909008	67.4746213328	450765.71875	2.575109737265001E8	0	7487	15.896270296348462	0.5216621221610049	47.510872496462575	403.7525634765625	403.76568603515625
232	403.8105163574219	25.3025531696					1	DETECTED	403.8105 m/z @25.30 [151020OFc1_NvH-0949-CRLM-2.raw]	403.8105163574219	25.3025531696	3.69217760266667	98.5851712317333	94.89299362906662	176091.640625	2.6086167174433938E8	0	7487	19.59803763382622	2.402485336559023	3.804498833164586	403.80108642578125	403.82025146484375
233	403.8402404785156	18.5474100437333					1	DETECTED	403.8402 m/z @18.55 [151020OFc1_NvH-0949-CRLM-2.raw]	403.8402404785156	18.5474100437333	1.14869806506667	98.0659917933333	96.91729372826663	216077.40625	2.5463790305499697E8	0	7487	null	8.365283845893877	0.005859283415377115	403.8313293457031	403.849853515625
234	403.8529052734375	25.8202994757333					1	DETECTED	403.8529 m/z @25.82 [151020OFc1_NvH-0949-CRLM-2.raw]	403.8529052734375	25.8202994757333	7.26038084293333	61.0373702453333	53.77698940239997	143795.609375	1.9051106975001615E8	0	7487	14.867152961378979	1.4498697064654549	2.3703328614186927	403.85040283203125	403.8531188964844
235	403.8631286621094	17.2046696296					1	DETECTED	403.8631 m/z @17.20 [151020OFc1_NvH-0949-CRLM-2.raw]	403.8631286621094	17.2046696296	1.02990722986667	99.0475556954667	98.01764846560003	2609679.75	3.163133133507336E8	0	7487	0.16068460941697893	0.513653801599635	1.143682852023317	403.8531494140625	403.8730773925781
236	403.8782653808594	26.5102412978667					1	DETECTED	403.8783 m/z @26.51 [151020OFc1_NvH-0949-CRLM-2.raw]	403.8782653808594	26.5102412978667	1.87415258666667	99.7372348016	97.86308221493333	745842.8125	2.847637234138838E8	3	7487	3.3426896264131756	0.5443697917381808	0.03368010383583422	403.8731689453125	403.88824462890625
237	403.8904113769531	17.047923256					1	DETECTED	403.8904 m/z @17.05 [151020OFc1_NvH-0949-CRLM-2.raw]	403.8904113769531	17.047923256	3.90344219573333	99.9228410072	96.01939881146667	348921.15625	2.6148928691896334E8	3	7487	8.510652250386075	0.5258944569058621	9.666510241290151	403.8882751464844	403.9002685546875
238	403.90142822265625	26.1368980509333					1	DETECTED	403.9014 m/z @26.14 [151020OFc1_NvH-0949-CRLM-2.raw]	403.90142822265625	26.1368980509333	3.86680086186667	99.0578139730667	95.19101311120004	256965.828125	3.521123522868477E8	0	7487	12.564673296892856	2.13719348198295	6.894896571751756	403.9004211425781	403.90191650390625
239	403.91192626953125	29.0496789213333					1	DETECTED	403.9119 m/z @29.05 [151020OFc1_NvH-0949-CRLM-2.raw]	403.91192626953125	29.0496789213333	0.00678989946666667	99.9504909504	99.94370105093333	914936.8125	2.8546539098227125E8	0	7487	0.20447979216886125	1.0157677957022584	0.6132559154380021	403.9019775390625	403.9219055175781
240	403.9339294433594	35.0289608656					1	DETECTED	403.9339 m/z @35.03 [151020OFc1_NvH-0949-CRLM-2.raw]	403.9339294433594	35.0289608656	0.702066045066667	99.9228410072	99.22077496213333	167605.78125	2.6876709614028364E8	0	7487	88.62493651196195	1.862380735912124	2.7210630401826896	403.9244384765625	403.9422302246094
241	403.9525146484375	26.0845611672					1	DETECTED	403.9525 m/z @26.08 [151020OFc1_NvH-0949-CRLM-2.raw]	403.9525146484375	26.0845611672	0.246403961333333	99.9504909504	99.70408698906667	560926.125	2.692680998391861E8	0	7487	16.841092898611553	0.5068386647961699	0.1293189601466684	403.9425964355469	403.96246337890625
242	403.9904479980469	13.1435012101333					1	DETECTED	403.9904 m/z @13.14 [151020OFc1_NvH-0949-CRLM-2.raw]	403.9904479980469	13.1435012101333	0.838428292533333	98.6751284930667	97.83670020053336	607417.375	2.8389026480766475E8	4	7487	23.53526022819448	1.2091690312020185	1.1537666198075904	403.98046875	404.0003662109375
243	404.1194763183594	89.2583021405333					1	DETECTED	404.1195 m/z @89.26 [151020OFc1_NvH-0949-CRLM-2.raw]	404.1194763183594	89.2583021405333	33.4009956661333	97.8269109624	64.42591529626671	3671569.75	3.3859583772517526E8	0	7487	0.7318675878890986	1.3059248378382198	1.3224383095086736	404.1151428222656	404.12677001953125
244	404.1720275878906	14.4767566688					1	DETECTED	404.1720 m/z @14.48 [151020OFc1_NvH-0949-CRLM-2.raw]	404.1720275878906	14.4767566688	0.0703223408	99.9964743261333	99.92615198533329	164768.9375	2.687338745532118E8	0	7487	0.20813661214837786	5.231260850316399	23.85024178076966	404.16217041015625	404.1806335449219
245	404.1907043457031	16.3083214104					1	DETECTED	404.1907 m/z @16.31 [151020OFc1_NvH-0949-CRLM-2.raw]	404.1907043457031	16.3083214104	3.6281616216	99.2714656482667	95.6433040266667	1707875.625	3.258546031213292E8	3	7487	0.10094581304706196	5.73224801219004	0.10309857724215013	404.1807556152344	404.1935729980469
246	404.2035827636719	25.144346668					1	DETECTED	404.2036 m/z @25.14 [151020OFc1_NvH-0949-CRLM-2.raw]	404.2035827636719	25.144346668	3.63730326266667	99.3090193552	95.67171609253333	1.795693E7	8.846994355295328E8	3	7487	0.25184834602415407	0.5109284496546472	0.018074025175144143	404.193603515625	404.21356201171875
247	404.2136535644531	28.2057077285333					1	DETECTED	404.2137 m/z @28.21 [151020OFc1_NvH-0949-CRLM-2.raw]	404.2136535644531	28.2057077285333	4.28420649973333	97.6818464346667	93.39763993493337	2205374.25	3.6413017160966545E8	3	7487	72.41774681815924	3.1675829939169122	6.319201216441411	404.2135925292969	404.22125244140625
248	404.23126220703125	21.4171082656					1	DETECTED	404.2313 m/z @21.42 [151020OFc1_NvH-0949-CRLM-2.raw]	404.23126220703125	21.4171082656	0.256403830666667	99.9413055738667	99.68490174320003	3658165.75	5.10379726809984E8	2	7487	1.0727992381456417	2.2436831748432686	2.9386128936913543	404.2212829589844	404.2412109375
249	404.2525634765625	29.6708364144					1	DETECTED	404.2526 m/z @29.67 [151020OFc1_NvH-0949-CRLM-2.raw]	404.2525634765625	29.6708364144	3.81229338613333	98.8997217642667	95.08742837813337	5905136.5	4.281572052014265E8	2	7487	0.2497811578166882	45.251524936226204	0.39157494682471594	404.24267578125	404.2625427246094
250	404.2633972167969	24.1836429616					1	DETECTED	404.2634 m/z @24.18 [151020OFc1_NvH-0949-CRLM-2.raw]	404.2633972167969	24.1836429616	2.16193871333333	94.2830128165333	92.12107410319997	429371.8125	2.7988810798523927E8	0	7487	0.03319745142082198	2.0038863288234072	608.2794823771294	404.2626037597656	404.27178955078125
251	404.3009338378906	91.3617194349333					1	DETECTED	404.3009 m/z @91.36 [151020OFc1_NvH-0949-CRLM-2.raw]	404.3009338378906	91.3617194349333	9.0555610216	94.531676304	85.4761152824	82363.1953125	1.927065527318999E8	0	7487	1.47722633825407	0.519257106212803	0.8386435958923912	404.29681396484375	404.3061218261719
252	404.3190612792969	91.7049586498667					1	DETECTED	404.3191 m/z @91.70 [151020OFc1_NvH-0949-CRLM-2.raw]	404.3190612792969	91.7049586498667	21.4905738381333	92.4607628053333	70.9701889672	92600.515625	2.0425852972084332E8	0	7487	1.3994567973035572	0.5053821176208633	0.12661377151048495	404.3107604980469	404.3281555175781
253	404.4177551269531	46.0817742045333					1	DETECTED	404.4178 m/z @46.08 [151020OFc1_NvH-0949-CRLM-2.raw]	404.4177551269531	46.0817742045333	4.81645494853333	98.23280238	93.41634743146666	703494.25	2.790528798836365E8	0	7487	0.14939453803570757	0.5044056953563758	0.647860979933212	404.4079284667969	404.4277038574219
254	404.44390869140625	32.0388098405333					1	DETECTED	404.4439 m/z @32.04 [151020OFc1_NvH-0949-CRLM-2.raw]	404.44390869140625	32.0388098405333	3.85727182506667	96.6262895154667	92.76901769040002	557907.25	2.7549503032161146E8	0	7487	0.0960873848262267	2.2239383878281775	0.01192898763369386	404.43426513671875	404.453857421875
255	404.4638366699219	18.9651574173333					1	DETECTED	404.4638 m/z @18.97 [151020OFc1_NvH-0949-CRLM-2.raw]	404.4638366699219	18.9651574173333	3.27913663386667	99.6731378528	96.39400121893333	517051.3125	2.654100768427669E8	0	7487	7.288913030855195	0.513255369350944	8.146748226918639	404.4539489746094	404.473388671875
256	404.48828125	53.1240375730667					1	DETECTED	404.4883 m/z @53.12 [151020OFc1_NvH-0949-CRLM-2.raw]	404.48828125	53.1240375730667	3.82139704293333	96.3328948936	92.51149785066667	424788.78125	3.007133747889796E8	0	7487	0.1232666687890216	1.010530602505837	1.016784119761652	404.47845458984375	404.49810791015625
257	404.5094909667969	47.4839749341333					1	DETECTED	404.5095 m/z @47.48 [151020OFc1_NvH-0949-CRLM-2.raw]	404.5094909667969	47.4839749341333	0.874974183733333	75.5332836624	74.65830947866667	118035.8203125	2.4561297388223323E8	0	7487	61.047018309070396	0.8009001295530457	0.7600157761510558	404.49981689453125	404.5107727050781
258	404.5209655761719	12.5035481736					1	DETECTED	404.5210 m/z @12.50 [151020OFc1_NvH-0949-CRLM-2.raw]	404.5209655761719	12.5035481736	5.99167241413333	99.55296061255	93.56128819841666	294500.46875	2.8867223271473134E8	0	7487	6.0778489661928745	0.5101640555163903	1.4694731897886046	404.51251220703125	404.5215759277344
259	404.5315856933594	14.1846687173333					1	DETECTED	404.5316 m/z @14.18 [151020OFc1_NvH-0949-CRLM-2.raw]	404.5315856933594	14.1846687173333	4.40048227653333	98.5666255304	94.16614325386668	2716596.25	3.3718420101699317E8	3	7487	0.15043339830272018	1.3690535716641423	2.410938952689951	404.5216064453125	404.54156494140625
260	404.5456848144531	22.1440147098667					1	DETECTED	404.5457 m/z @22.14 [151020OFc1_NvH-0949-CRLM-2.raw]	404.5456848144531	22.1440147098667	4.80708795173333	96.369761348	91.56267339626666	325746.5625	2.5656319626135296E8	0	7487	19.67742550025169	3.385946442273098	0.33151117694826227	404.5415954589844	404.54595947265625
261	404.55596923828125	40.1054689757333					1	DETECTED	404.5560 m/z @40.11 [151020OFc1_NvH-0949-CRLM-2.raw]	404.55596923828125	40.1054689757333	4.34921193626667	99.9228410072	95.57362907093334	2779794.5	3.510593723545098E8	3	7487	0.11294681732996281	0.5955156515499487	0.2691923191355741	404.5460205078125	404.5659484863281
262	404.5709533691406	34.8700544506667					1	DETECTED	404.5710 m/z @34.87 [151020OFc1_NvH-0949-CRLM-2.raw]	404.5709533691406	34.8700544506667	4.41052648693333	99.4044994261333	94.99397293919996	514171.375	3.087721495245668E8	3	7487	12.34125292806242	1.8550892246664676	0.12955377688494749	404.5660095214844	404.572998046875
263	404.5830383300781	33.1881152154667					1	DETECTED	404.5830 m/z @33.19 [151020OFc1_NvH-0949-CRLM-2.raw]	404.5830383300781	33.1881152154667	4.08006300773333	98.8437184570667	94.76365544933337	1932314.0	3.13494542355413E8	3	7487	0.1726787898257669	1.889825495607498	0.01521495350401591	404.5733337402344	404.5929260253906
264	404.61810302734375	46.0608931989333					1	DETECTED	404.6181 m/z @46.06 [151020OFc1_NvH-0949-CRLM-2.raw]	404.61810302734375	46.0608931989333	6.68192140666667	96.9686044925333	90.28668308586663	1090392.0	2.4959723318069133E8	0	7487	0.11905632620813833	1.7253720628259468	0.7103367815792064	404.6086120605469	404.6280822753906
265	404.6819763183594	14.5014566330667					1	DETECTED	404.6820 m/z @14.50 [151020OFc1_NvH-0949-CRLM-2.raw]	404.6819763183594	14.5014566330667	6.95584501253333	76.8225603541333	69.86671534159997	494024.40625	2.230650082790969E8	0	7487	0.050017480221352884	0.5046581072327779	0.5411350930132951	404.6739196777344	404.6839599609375
266	404.6943664550781	32.0388098405333					1	DETECTED	404.6944 m/z @32.04 [151020OFc1_NvH-0949-CRLM-2.raw]	404.6943664550781	32.0388098405333	2.31557046746667	83.9986160112	81.68304554373333	559565.625	2.565197882090933E8	0	7487	0.10966681085871244	1.7894793700797882	0.010995618289694179	404.6844177246094	404.6950988769531
267	404.7051086425781	25.1883212208					1	DETECTED	404.7051 m/z @25.19 [151020OFc1_NvH-0949-CRLM-2.raw]	404.7051086425781	25.1883212208	1.17613115013333	98.5851712317333	97.40904008159997	7654684.0	4.515582074451151E8	0	7487	0.2689587751600726	0.6665694130187404	0.05712957862141969	404.69512939453125	404.715087890625
268	404.71917724609375	15.2323651061333					1	DETECTED	404.7192 m/z @15.23 [151020OFc1_NvH-0949-CRLM-2.raw]	404.71917724609375	15.2323651061333	3.71955447946667	97.7562433605333	94.03668888106664	4127611.25	3.6402844118456423E8	2	7487	0.20616058708714213	3.332064096096723	12.179989624084312	404.7151794433594	404.7291564941406
269	404.7371826171875	9.77812727333333					1	DETECTED	404.7372 m/z @9.78 [151020OFc1_NvH-0949-CRLM-2.raw]	404.7371826171875	9.77812727333333	4.49210202106667	95.7777537893333	91.28565176826663	1571705.5	3.6917415014793897E8	2	7487	2.450622317236906	45.62009405323902	63.795783907404825	404.7292175292969	404.7441711425781
270	404.7544250488281	29.6708364144					1	DETECTED	404.7544 m/z @29.67 [151020OFc1_NvH-0949-CRLM-2.raw]	404.7544250488281	29.6708364144	0.246403961333333	96.2847664456	96.03836248426667	2717169.5	3.0432869189502203E8	0	7487	0.1875083725987352	1.9623978139871563	42.59555468818853	404.74462890625	404.763916015625
271	404.8186340332031	46.0817742045333					1	DETECTED	404.8186 m/z @46.08 [151020OFc1_NvH-0949-CRLM-2.raw]	404.8186340332031	46.0817742045333	2.7420821	98.8159144333333	96.0738323333333	608215.3125	2.652522935205896E8	3	7487	38.15264566708405	0.5032050705384903	0.3858922697336229	404.81060791015625	404.8284606933594
272	404.829345703125	13.9034824221333					1	DETECTED	404.8293 m/z @13.90 [151020OFc1_NvH-0949-CRLM-2.raw]	404.829345703125	13.9034824221333	2.49689088026667	96.9597087965333	94.46281791626663	195177.765625	2.6578213931125024E8	0	7487	11.416137911241583	4.140711866886411	121.84370218478934	404.8290710449219	404.839111328125
273	404.8509521484375	15.2231438738667					1	DETECTED	404.8510 m/z @15.22 [151020OFc1_NvH-0949-CRLM-2.raw]	404.8509521484375	15.2231438738667	1.09406903786667	95.2312995016	94.13723046373333	186196.4375	2.655704318015367E8	0	7487	3.4169929442429616	6.633207998334813	21.820919791196975	404.84100341796875	404.8523254394531
274	404.8623352050781	23.3131056968					1	DETECTED	404.8623 m/z @23.31 [151020OFc1_NvH-0949-CRLM-2.raw]	404.8623352050781	23.3131056968	0.947904902666667	99.7836327592	98.83572785653334	690934.5	2.8705442595932364E8	3	7487	12.99448378416732	0.6898796042058731	0.224448590464634	404.85235595703125	404.8651123046875
275	404.8751220703125	17.2046696296					1	DETECTED	404.8751 m/z @17.20 [151020OFc1_NvH-0949-CRLM-2.raw]	404.8751220703125	17.2046696296	2.7511902632	99.9783218733333	97.2271316101333	4494435.0	3.747304505002334E8	3	7487	0.13860356051937828	0.6415831428721301	0.049914425765467015	404.86517333984375	404.8849792480469
276	404.88934326171875	24.9310947096					1	DETECTED	404.8893 m/z @24.93 [151020OFc1_NvH-0949-CRLM-2.raw]	404.88934326171875	24.9310947096	2.7511902632	98.1586721829333	95.4074819197333	466031.125	3.019889343770956E8	0	7487	32.91259428895865	5.5617551368083955	1.9971078498997523	404.8851318359375	404.88946533203125
277	404.89947509765625	13.8610743976					1	DETECTED	404.8995 m/z @13.86 [151020OFc1_NvH-0949-CRLM-2.raw]	404.89947509765625	13.8610743976	0.00678989946666667	99.7465498312	99.73975993173333	2451820.5	3.719052349559036E8	3	7487	15.09437469660172	1.4522653370711862	157.0805793448097	404.8895263671875	404.9094543457031
278	404.91729736328125	33.1597361552					1	DETECTED	404.9173 m/z @33.16 [151020OFc1_NvH-0949-CRLM-2.raw]	404.91729736328125	33.1597361552	0.00678989946666667	99.6913107056	99.68452080613334	1054462.125	2.9565978753382486E8	3	7487	0.18150614886485528	0.68268774414104	1.9014335154533026	404.9095153808594	404.92718505859375
279	404.9326171875	29.5239069373333					1	DETECTED	404.9326 m/z @29.52 [151020OFc1_NvH-0949-CRLM-2.raw]	404.9326171875	29.5239069373333	0.144092554666667	99.8113838901333	99.66729133546663	470277.0625	2.8118209156537366E8	0	7487	15.06641315268638	2.8512677616776414	1.1931226191687896	404.9273681640625	404.94256591796875
280	404.94500732421875	30.2878734154667					1	DETECTED	404.9450 m/z @30.29 [151020OFc1_NvH-0949-CRLM-2.raw]	404.94500732421875	30.2878734154667	1.676665004	99.7836327592	98.1069677552	280033.125	2.7944238938212335E8	4	7487	18.532738724341552	2.0961265625357464	0.09640488968042309	404.9426574707031	404.9549255371094
281	404.9576110839844	19.5043077629333					1	DETECTED	404.9576 m/z @19.50 [151020OFc1_NvH-0949-CRLM-2.raw]	404.9576110839844	19.5043077629333	4.293131472	99.8856955842667	95.5925641122667	232306.53125	2.7930164525205183E8	0	7487	0.6662148590121433	4.252933370257381	0.021209541604320977	404.9550476074219	404.96746826171875
282	405.001708984375	8.59841169866667					1	DETECTED	405.0017 m/z @8.60 [151020OFc1_NvH-0949-CRLM-2.raw]	405.001708984375	8.59841169866667	0.237120602933333	98.0381733530667	97.80105275013337	128258.328125	2.7284558440018517E8	0	7487	0.1423488421860064	0.5852067208035376	0.6070872091369064	404.9953308105469	405.00872802734375
283	405.018798828125	46.1516943733333					1	DETECTED	405.0188 m/z @46.15 [151020OFc1_NvH-0949-CRLM-2.raw]	405.018798828125	46.1516943733333	2.29742886746667	98.5296385461333	96.23220967866663	414357.28125	3.321424853856896E8	0	7487	52.48006962642255	1.3322496724114508	1.6611453914215606	405.0089111328125	405.02874755859375
284	405.05810546875	32.7351221877333					1	DETECTED	405.0581 m/z @32.74 [151020OFc1_NvH-0949-CRLM-2.raw]	405.05810546875	32.7351221877333	0.3872005488	99.9504909504	99.5632904016	116098.2265625	2.6086078891310683E8	0	7487	75.74975334975792	1.5081332019977136	2.019603092378143	405.0482177734375	405.0674743652344
285	405.103515625	90.3576763557333					1	DETECTED	405.1035 m/z @90.36 [151020OFc1_NvH-0949-CRLM-2.raw]	405.103515625	90.3576763557333	0.153234280533333	94.8263625234667	94.67312824293336	937120.8125	3.1224778854191136E8	0	7487	0.0662950075062696	0.5004928980280522	2.823065902877346	405.0943908691406	405.1134033203125
286	405.1231994628906	89.2890116368					1	DETECTED	405.1232 m/z @89.29 [151020OFc1_NvH-0949-CRLM-2.raw]	405.1231994628906	89.2890116368	1.54036892346667	94.8760765989333	93.33570767546662	775579.875	2.6068437042328963E8	0	7487	0.4358048890888	1.1511238363537433	1.2138424922376974	405.1141052246094	405.132568359375
287	405.1676330566406	19.1318953794667					1	DETECTED	405.1676 m/z @19.13 [151020OFc1_NvH-0949-CRLM-2.raw]	405.1676330566406	19.1318953794667	3.94100431253333	98.5482632216	94.60725890906667	334563.625	2.242799890821166E8	0	7487	0.1719694813310717	3.6934160207863393	13.461649538511022	405.15765380859375	405.16986083984375
288	405.181396484375	17.8027564304					1	DETECTED	405.1814 m/z @17.80 [151020OFc1_NvH-0949-CRLM-2.raw]	405.181396484375	17.8027564304	2.506016552	99.9228410072	97.4168244552	349636.96875	2.5017531511618006E8	0	7487	0.1735075829455397	7.14894961742765	14.02713757849079	405.1714172363281	405.182373046875
289	405.19244384765625	27.1731864264					1	DETECTED	405.1924 m/z @27.17 [151020OFc1_NvH-0949-CRLM-2.raw]	405.19244384765625	27.1731864264	2.288272724	97.8817020429333	95.5934293189333	396368.4375	2.894115583863115E8	0	7487	76.01179144897763	2.268452377847898	4.075130147233712	405.1824951171875	405.1997985839844
290	405.2098083496094	17.2267840722667					1	DETECTED	405.2098 m/z @17.23 [151020OFc1_NvH-0949-CRLM-2.raw]	405.2098083496094	17.2267840722667	3.6740742672	96.7277488696	93.05367460240001	2818914.5	4.216214688940075E8	3	7487	18.50806341618416	1.5840695633999207	13.528743381830953	405.1998291015625	405.2132263183594
291	405.2232360839844	21.896781808					1	DETECTED	405.2232 m/z @21.90 [151020OFc1_NvH-0949-CRLM-2.raw]	405.2232360839844	21.896781808	3.6740742672	99.8484107018667	96.1743364346667	4462050.0	5.1345036910523254E8	3	7487	0.22639368672829008	0.6215878652746379	2.7697549484482145	405.2132568359375	405.23321533203125
292	405.2338562011719	13.8610743976					1	DETECTED	405.2339 m/z @13.86 [151020OFc1_NvH-0949-CRLM-2.raw]	405.2338562011719	13.8610743976	0.107207294133333	91.9032754810667	91.79606818693337	1728782.625	3.4838838414235246E8	3	7487	0.14986418995506412	6.585673306018071	0.3468041867470323	405.2332458496094	405.24383544921875
293	405.24755859375	24.5745303573333					1	DETECTED	405.2476 m/z @24.57 [151020OFc1_NvH-0949-CRLM-2.raw]	405.24755859375	24.5745303573333	4.39102179866667	95.0273913917333	90.63636959306663	423791.3125	3.04809933227749E8	4	7487	0.8572687917576438	2.4228337966601567	3.537944199238881	405.2438659667969	405.2503356933594
294	405.2603454589844	62.6958863624167					1	DETECTED	405.2603 m/z @62.70 [151020OFc1_NvH-0949-CRLM-2.raw]	405.2603454589844	62.6958863624167	0.415210252533333	92.3535619421333	91.93835168959997	1429693.625	3.056074192896812E8	2	7487	29.810684827606636	0.5116595427276525	0.014142932711546393	405.2503662109375	405.2695007324219
295	405.2799072265625	32.4248652328					1	DETECTED	405.2799 m/z @32.42 [151020OFc1_NvH-0949-CRLM-2.raw]	405.2799072265625	32.4248652328	6.2910276824	92.4518481541333	86.1608204717333	252915.6875	2.1103676674254405E8	0	7487	59.38782605221471	1.6323699503253515	112.98372247386119	405.2710876464844	405.28814697265625
296	405.2994384765625	91.8346537698667					1	DETECTED	405.2994 m/z @91.83 [151020OFc1_NvH-0949-CRLM-2.raw]	405.2994384765625	91.8346537698667	0.00678989946666667	99.9413055738667	99.93451567440003	57668.53515625	1.641187022362656E8	0	7487	0.5015092865428272	0.5364335595093099	0.07244900900005781	405.2916564941406	405.3044738769531
297	405.3364562988281	91.7049586498667					1	DETECTED	405.3365 m/z @91.70 [151020OFc1_NvH-0949-CRLM-2.raw]	405.3364562988281	91.7049586498667	2.7511902632	98.0566150424	95.3054247792	134755.640625	2.5981886063552785E8	0	7487	2.0621748857547146	0.44297006174497705	1.742013111170739	405.3268127441406	405.3457946777344
298	405.3916931152344	29.4661491978667					1	DETECTED	405.3917 m/z @29.47 [151020OFc1_NvH-0949-CRLM-2.raw]	405.3916931152344	29.4661491978667	0.6478515936	99.8296988624	99.1818472688	146292.390625	2.722025261077658E8	0	7487	31.197376509725544	2.1164557905262424	3.2190160232813954	405.3817138671875	405.40167236328125
299	405.4118957519531	39.4303836253333					1	DETECTED	405.4119 m/z @39.43 [151020OFc1_NvH-0949-CRLM-2.raw]	405.4118957519531	39.4303836253333	5.35939010293333	99.5901455362833	94.23075543334997	141817.234375	2.996876943951213E8	0	7487	31.030617162556165	1.4759430873738657	1.9897305590060108	405.40191650390625	405.42181396484375
300	405.43365478515625	29.4494347536					1	DETECTED	405.4337 m/z @29.45 [151020OFc1_NvH-0949-CRLM-2.raw]	405.43365478515625	29.4494347536	4.52138375466667	99.0671328253333	94.54574907066663	665844.4375	2.688106773152435E8	0	7487	6.61878200605241	2.535791931327761	0.7429695729989462	405.4241638183594	405.43817138671875
301	405.44818115234375	27.1163680997333					1	DETECTED	405.4482 m/z @27.12 [151020OFc1_NvH-0949-CRLM-2.raw]	405.44818115234375	27.1163680997333	4.97238212746667	95.6515468216	90.67916469413332	926981.25	2.843583107997621E8	4	7487	0.09740924751311653	0.53578391154476	0.010775799676327275	405.4382019042969	405.45806884765625
302	405.4649353027344	17.5418761794667					1	DETECTED	405.4649 m/z @17.54 [151020OFc1_NvH-0949-CRLM-2.raw]	405.4649353027344	17.5418761794667	3.76496061866667	94.6478249061333	90.88286428746662	427711.15625	2.5378381492549244E8	0	7487	0.6499291145651007	0.5509992820480083	2.039787486832145	405.45819091796875	405.47491455078125
303	405.4913330078125	53.1095042941333					1	DETECTED	405.4913 m/z @53.11 [151020OFc1_NvH-0949-CRLM-2.raw]	405.4913330078125	53.1095042941333	5.3406651992	75.0607493866667	69.7200841874667	93230.7734375	2.2369090117401594E8	4	7487	69.1567065127165	0.7316406727490914	0.48729856929281484	405.4855651855469	405.4952697753906
304	405.5159912109375	17.7827981266667					1	DETECTED	405.5160 m/z @17.78 [151020OFc1_NvH-0949-CRLM-2.raw]	405.5159912109375	17.7827981266667	5.8286811096	95.8966418864	90.0679607768	244222.515625	2.7624110902872944E8	0	7487	0.030142332532445693	7.919470238344825	0.012578708698484686	405.50665283203125	405.5211486816406
305	405.5314025878906	20.5557619997333					1	DETECTED	405.5314 m/z @20.56 [151020OFc1_NvH-0949-CRLM-2.raw]	405.5314025878906	20.5557619997333	4.0898154056	99.4596174165333	95.36980201093331	3627365.0	3.217470358318841E8	3	7487	0.12916723633018634	0.588153856162471	0.346606636913443	405.5215148925781	405.5413513183594
306	405.5506591796875	19.0404859325333					1	DETECTED	405.5507 m/z @19.04 [151020OFc1_NvH-0949-CRLM-2.raw]	405.5506591796875	19.0404859325333	4.28420649973333	94.6663038992	90.38209739946667	2485505.5	3.585491802622148E8	3	7487	0.2473351660128138	0.9815147598269185	4.252475269529322	405.5414123535156	405.5606384277344
307	405.5652160644531	15.9538229930667					1	DETECTED	405.5652 m/z @15.95 [151020OFc1_NvH-0949-CRLM-2.raw]	405.5652160644531	15.9538229930667	2.67865129546667	96.9413610216	94.26270972613334	930048.0	3.07991189501212E8	0	7487	17.24122562961026	2.942614001360844	248.41816242298515	405.5606689453125	405.5751953125
308	405.5858154296875	33.2178480762667					1	DETECTED	405.5858 m/z @33.22 [151020OFc1_NvH-0949-CRLM-2.raw]	405.5858154296875	33.2178480762667	0.199473134933333	97.2728278845333	97.07335474959997	338506.46875	2.716783177416533E8	0	7487	31.306477435672456	1.72916245061816	4.70326973503191	405.5758361816406	405.5955505371094
309	405.6840515136719	22.8621354285333					1	DETECTED	405.6841 m/z @22.86 [151020OFc1_NvH-0949-CRLM-2.raw]	405.6840515136719	22.8621354285333	4.30211696213333	95.5523814005333	91.25026443839998	468101.9375	2.755654348792528E8	0	7487	6.814990715725145	3.967413476881891	1.1731189591348976	405.67431640625	405.69219970703125
310	405.7023620605469	7.2117668904					1	DETECTED	405.7024 m/z @7.21 [151020OFc1_NvH-0949-CRLM-2.raw]	405.7023620605469	7.2117668904	3.92135615973333	96.1566285637333	92.23527240399997	832121.1875	3.261165428818051E8	0	7487	20.022798088554595	4.368255386031993	143.8185114175445	405.6923828125	405.7025451660156
311	405.7125549316406	16.709279436					1	DETECTED	405.7126 m/z @16.71 [151020OFc1_NvH-0949-CRLM-2.raw]	405.7125549316406	16.709279436	4.6349819336	98.7123758738667	94.0773939402667	954166.5	2.885626956019361E8	0	7487	18.996563904074893	0.5199676894279309	35.49394287636609	405.70257568359375	405.71490478515625
312	405.72491455078125	21.9372024557333					1	DETECTED	405.7249 m/z @21.94 [151020OFc1_NvH-0949-CRLM-2.raw]	405.72491455078125	21.9372024557333	0.555116908	99.55296061255	98.99784370455	2079979.5	3.2199826796360725E8	0	7487	0.1591309771589806	16.634698581307376	0.6687039659385162	405.7149353027344	405.7348937988281
313	405.7450256347656	10.6592341866667					1	DETECTED	405.7450 m/z @10.66 [151020OFc1_NvH-0949-CRLM-2.raw]	405.7450256347656	10.6592341866667	2.9784109296	96.9042989893333	93.9258880597333	936302.25	3.1818630550154495E8	2	7487	0.1420136858745753	1.1873774971693556	4.186639596529122	405.73504638671875	405.75274658203125
314	405.7631530761719	35.8410829981333					1	DETECTED	405.7632 m/z @35.84 [151020OFc1_NvH-0949-CRLM-2.raw]	405.7631530761719	35.8410829981333	4.293131472	76.9316320538667	72.6385005818667	1088564.0	2.695222305720412E8	2	7487	29.15504373939458	2.1043153177014697	0.008906159707318277	405.75335693359375	405.7703552246094
315	405.8356628417969	17.5795924642667					1	DETECTED	405.8357 m/z @17.58 [151020OFc1_NvH-0949-CRLM-2.raw]	405.8356628417969	17.5795924642667	2.7057871104	97.7931822981333	95.0873951877333	214755.46875	2.665316546652326E8	0	7487	0.06213989598859371	8.219751284963206	0.024306537098533927	405.82568359375	405.8453674316406
316	405.8509216308594	17.7333369789333					1	DETECTED	405.8509 m/z @17.73 [151020OFc1_NvH-0949-CRLM-2.raw]	405.8509216308594	17.7333369789333	3.78314124426667	98.5666255304	94.78348428613333	163793.5	2.685047403376268E8	0	7487	0.11644582418228921	5.5831275688548905	0.01628934801500201	405.8458251953125	405.85577392578125
317	405.8658142089844	20.543004228					1	DETECTED	405.8658 m/z @20.54 [151020OFc1_NvH-0949-CRLM-2.raw]	405.8658142089844	20.543004228	0.237120602933333	98.6751284930667	98.43800789013336	2484684.25	2.719168862137327E8	3	7487	0.08587377314904998	0.56554647006072	0.9727460831254185	405.8558654785156	405.8686828613281
318	405.8786926269531	14.4539051517333					1	DETECTED	405.8787 m/z @14.45 [151020OFc1_NvH-0949-CRLM-2.raw]	405.8786926269531	14.4539051517333	0.508390498666667	99.8671610392	99.35877054053333	2870068.75	3.4618512470629627E8	3	7487	4.628265812123411	1.467498596258961	1.57471152441693	405.86871337890625	405.8886413574219
319	405.8912048339844	17.7723835456					1	DETECTED	405.8912 m/z @17.77 [151020OFc1_NvH-0949-CRLM-2.raw]	405.8912048339844	17.7723835456	0.396470697066667	99.857669292	99.46119859493334	1525234.625	3.1050809330228114E8	3	7487	0.3801267022024213	3.0530287491388877	2.1439609973654785	405.88873291015625	405.9011535644531
320	405.9016418457031	21.9236610346667					1	DETECTED	405.9016 m/z @21.92 [151020OFc1_NvH-0949-CRLM-2.raw]	405.9016418457031	21.9236610346667	0.774623213333333	80.1337228890667	79.35909967573338	378953.4375	2.6933217343908656E8	0	7487	8.193413350232511	2.264917594428592	0.016596434903214337	405.9012145996094	405.9053039550781
321	405.9153137207031	43.7090182794667					1	DETECTED	405.9153 m/z @43.71 [151020OFc1_NvH-0949-CRLM-2.raw]	405.9153137207031	43.7090182794667	4.5016790856	99.9135810157333	95.4119019301333	440347.78125	2.9317333205171573E8	3	7487	0.06082449804450363	1.2691446473704562	0.3295265818081757	405.90557861328125	405.9250793457031
322	405.952880859375	7.20216493066667					1	DETECTED	405.9529 m/z @7.20 [151020OFc1_NvH-0949-CRLM-2.raw]	405.952880859375	7.20216493066667	0.00678989946666667	99.9413055738667	99.93451567440003	627686.5	2.922140334544235E8	0	7487	0.13236604125247364	14.80453464240992	61.71825856129589	405.9429626464844	405.9628601074219
323	405.9645080566406	41.6912177544					1	DETECTED	405.9645 m/z @41.69 [151020OFc1_NvH-0949-CRLM-2.raw]	405.9645080566406	41.6912177544	1.7038979624	98.9461987168	97.24230075439999	482120.9375	2.797634936319471E8	4	7487	25.10038154256805	1.6557244912109066	2.2632900709423494	405.962890625	405.9727783203125
324	405.9827880859375	38.8568894288					1	DETECTED	405.9828 m/z @38.86 [151020OFc1_NvH-0949-CRLM-2.raw]	405.9827880859375	38.8568894288	4.293131472	98.3441261768	94.0509947048	509148.28125	2.780646018835317E8	0	7487	33.57851734269596	1.3761831743350197	4.732790541841521E-4	405.97283935546875	405.9926452636719
325	406.11578369140625	89.3302318890667					1	DETECTED	406.1158 m/z @89.33 [151020OFc1_NvH-0949-CRLM-2.raw]	406.11578369140625	89.3302318890667	84.4412354197333	98.8159144333333	14.374679013600002	407403.4375	2.7320710994133905E7	0	7487	0.2779019728091754	0.6039080136428603	2.048794156693856	406.10595703125	406.1160888671875
326	406.1768798828125	15.7324178554667					1	DETECTED	406.1769 m/z @15.73 [151020OFc1_NvH-0949-CRLM-2.raw]	406.1768798828125	15.7324178554667	5.7615672744	99.9595890216	94.1980217472	258479.984375	2.856411738716023E8	0	7487	0.06782288615667831	11.053982338255901	21.949407284173446	406.16705322265625	406.17919921875
327	406.189208984375	91.4268037029333					1	DETECTED	406.1892 m/z @91.43 [151020OFc1_NvH-0949-CRLM-2.raw]	406.189208984375	91.4268037029333	4.42024077546667	98.3628243744	93.94258359893334	405168.84375	3.0761135705880755E8	0	7487	1.1795393025445122	0.5165298417826961	0.020760552033370995	406.1793212890625	406.1921691894531
328	406.2021789550781	89.7961663256					1	DETECTED	406.2022 m/z @89.80 [151020OFc1_NvH-0949-CRLM-2.raw]	406.2021789550781	89.7961663256	3.91250068986667	99.8113838901333	95.89888320026662	2173872.25	3.903891327780327E8	3	7487	72.0542707933906	0.5009054556088216	0.004234081331471499	406.19219970703125	406.21136474609375
329	406.22137451171875	39.5967753784					1	DETECTED	406.2214 m/z @39.60 [151020OFc1_NvH-0949-CRLM-2.raw]	406.22137451171875	39.5967753784	3.63730326266667	99.4780548096	95.84075154693332	1.3145858E7	6.636950864658616E8	2	7487	0.3242908145181289	0.508467132456892	0.014789799847064343	406.2113952636719	406.2313537597656
330	406.2344055175781	17.5946544858667					1	DETECTED	406.2344 m/z @17.59 [151020OFc1_NvH-0949-CRLM-2.raw]	406.2344055175781	17.5946544858667	4.1008484304	97.5703349704	93.46948653999999	1223114.625	3.5285346234780663E8	3	7487	5.350560977887138	0.5073053211059497	1.5453065497655052	406.23138427734375	406.244384765625
331	406.2554626464844	24.1435353778667					1	DETECTED	406.2555 m/z @24.14 [151020OFc1_NvH-0949-CRLM-2.raw]	406.2554626464844	24.1435353778667	4.34921193626667	97.2728278845333	92.92361594826663	2187385.75	3.834161267321232E8	2	7487	19.314829372237355	2.464467462832201	3.6336323370773456	406.24554443359375	406.26544189453125
332	406.2737731933594	45.3508306968					1	DETECTED	406.2738 m/z @45.35 [151020OFc1_NvH-0949-CRLM-2.raw]	406.2737731933594	45.3508306968	1.23080129226667	95.6785630432	94.44776175093332	484439.78125	2.7804190759551615E8	2	7487	45.14827268066305	1.0680645624449598	520.2530860557135	406.26556396484375	406.28228759765625
333	406.3165588378906	89.9532936370667					1	DETECTED	406.3166 m/z @89.95 [151020OFc1_NvH-0949-CRLM-2.raw]	406.3165588378906	89.9532936370667	0.601810278933333	98.2233839850667	97.62157370613338	71932.515625	1.9219477862394077E8	0	7487	90.02035882370997	0.5462784166372052	0.01817543218851788	406.3078918457031	406.3251647949219
334	406.4548034667969	18.6003822056					1	DETECTED	406.4548 m/z @18.60 [151020OFc1_NvH-0949-CRLM-2.raw]	406.4548034667969	18.6003822056	4.34921193626667	95.8416822264	91.49247029013333	323039.90625	2.532285159687964E8	0	7487	10.996511918410562	4.074250609254253	6.882323467634426	406.4449157714844	406.4561462402344
335	406.46636962890625	41.6912177544					1	DETECTED	406.4664 m/z @41.69 [151020OFc1_NvH-0949-CRLM-2.raw]	406.46636962890625	41.6912177544	3.87579901306667	96.7670610522667	92.89126203920003	329246.09375	2.9054621149422306E8	0	7487	27.205397393600833	1.3691290126641291	0.0010195165818912824	406.45648193359375	406.4762268066406
336	406.5008239746094	17.5564572288					1	DETECTED	406.5008 m/z @17.56 [151020OFc1_NvH-0949-CRLM-2.raw]	406.5008239746094	17.5564572288	3.49125054346667	99.6821898784	96.19093933493332	578671.875	3.1820523497164124E8	3	7487	0.17924692964278321	0.504076333863887	0.9005174275010024	406.49090576171875	406.5107727050781
337	406.5109558105469	15.5713714352					1	DETECTED	406.5110 m/z @15.57 [151020OFc1_NvH-0949-CRLM-2.raw]	406.5109558105469	15.5713714352	9.2841727656	92.2891835682667	83.00501080266669	156577.953125	2.944676289372049E8	0	7487	0.22964110212281597	6.601112448061672	12.202224896123345	406.5108642578125	406.5149841308594
338	406.53521728515625	14.8157906061333					1	DETECTED	406.5352 m/z @14.82 [151020OFc1_NvH-0949-CRLM-2.raw]	406.53521728515625	14.8157906061333	4.1402707288	98.1586721829333	94.0184014541333	6571425.5	3.903312216409784E8	3	7487	0.1734168864268284	1.3732460421556596	1.5834104713941397	406.5252685546875	406.5451965332031
339	406.5472717285156	14.4353072352					1	DETECTED	406.5473 m/z @14.44 [151020OFc1_NvH-0949-CRLM-2.raw]	406.5472717285156	14.4353072352	3.65552425306667	96.9230508173333	93.26752656426663	668873.8125	2.789700870545505E8	3	7487	21.52544898977519	0.6472422548948213	0.9763427493037038	406.54522705078125	406.5572509765625
340	406.5688781738281	17.6272920424					1	DETECTED	406.5689 m/z @17.63 [151020OFc1_NvH-0949-CRLM-2.raw]	406.5688781738281	17.6272920424	3.93206045813333	98.1493205432	94.21726008506667	1011943.75	2.8946974810189396E8	3	7487	5.626753171427168	0.9155558721684481	1.8493437404736557	406.5589599609375	406.5784912109375
341	406.5933837890625	21.896781808					1	DETECTED	406.5934 m/z @21.90 [151020OFc1_NvH-0949-CRLM-2.raw]	406.5933837890625	21.896781808	4.0064532256	96.8585975645333	92.8521443389333	119859.890625	2.6413828265410346E8	0	7487	91.4275831642224	2.777761507914334	6.9205502009793065	406.5834045410156	406.6020202636719
342	406.6856689453125	31.7550107541333					1	DETECTED	406.6857 m/z @31.76 [151020OFc1_NvH-0949-CRLM-2.raw]	406.6856689453125	31.7550107541333	2.73298880133333	97.0525579858667	94.31956918453336	364942.8125	2.8899113071739095E8	0	7487	77.45509509684024	2.0919672607812454	4.737191002029118	406.6758728027344	406.6952819824219
343	406.6976013183594	10.8526924656					1	DETECTED	406.6976 m/z @10.85 [151020OFc1_NvH-0949-CRLM-2.raw]	406.6976013183594	10.8526924656	3.92135615973333	94.4566937416	90.53533758186667	160902.515625	2.81392088809414E8	0	7487	13.12642854173023	0.5132816653429422	0.048243567043970266	406.6957702636719	406.7004089355469
344	406.7104187011719	54.0114561576					1	DETECTED	406.7104 m/z @54.01 [151020OFc1_NvH-0949-CRLM-2.raw]	406.7104187011719	54.0114561576	4.0064532256	96.7093617456	92.70290852000001	1236209.875	3.1709357672514725E8	2	7487	0.1351713625261084	0.505568252412989	0.0140132267420342	406.700439453125	406.7131042480469
345	406.7231140136719	39.5705796677333					1	DETECTED	406.7231 m/z @39.57 [151020OFc1_NvH-0949-CRLM-2.raw]	406.7231140136719	39.5705796677333	3.30642208746667	97.2265015688	93.92007948133333	5970411.5	5.133754952758085E8	2	7487	17.177978512057447	0.5391818815956263	0.12440947969658424	406.71319580078125	406.73309326171875
346	406.73486328125	22.679587624					1	DETECTED	406.7349 m/z @22.68 [151020OFc1_NvH-0949-CRLM-2.raw]	406.73486328125	22.679587624	4.70499118853333	98.5851712317333	93.88018004319997	2394543.25	3.1609441982630616E8	2	7487	0.21025445546706578	0.9916268737127074	71.15445149964056	406.7331848144531	406.74481201171875
347	406.74786376953125	23.0048815277333					1	DETECTED	406.7479 m/z @23.00 [151020OFc1_NvH-0949-CRLM-2.raw]	406.74786376953125	23.0048815277333	4.5016790856	94.0824043458667	89.5807252602667	852755.1875	3.5641997010839546E8	2	7487	7.738912625459541	0.5226486980431612	0.7075417885367128	406.74517822265625	406.7547912597656
348	406.7651062011719	30.6049885165333					1	DETECTED	406.7651 m/z @30.60 [151020OFc1_NvH-0949-CRLM-2.raw]	406.7651062011719	30.6049885165333	1.5495041176	98.8715888072	97.3220846896	1395207.0	3.345963980966455E8	2	7487	6.568537148815725	2.0461209337098536	0.014886512581507362	406.7553405761719	406.7749938964844
349	406.8356628417969	17.4984516770667					1	DETECTED	406.8357 m/z @17.50 [151020OFc1_NvH-0949-CRLM-2.raw]	406.8356628417969	17.4984516770667	1.17613115013333	99.7556765442667	98.57954539413338	388904.5625	2.813906404771188E8	0	7487	1.764606224560584	0.5096932443957092	0.09085387571450357	406.8258972167969	406.8456115722656
350	406.8590393066406	23.5612755861333					1	DETECTED	406.8590 m/z @23.56 [151020OFc1_NvH-0949-CRLM-2.raw]	406.8590393066406	23.5612755861333	3.10617855253333	98.3254409490667	95.21926239653337	687222.875	2.7793043093852395E8	3	7487	0.21143786923537888	0.5019775829108925	0.003843879440743859	406.84906005859375	406.859130859375
351	406.8692932128906	14.8309423872					1	DETECTED	406.8693 m/z @14.83 [151020OFc1_NvH-0949-CRLM-2.raw]	406.8692932128906	14.8309423872	0.792866515733333	99.9690305330667	99.17616401733336	8860589.0	5.049509275567758E8	3	7487	0.307416905272607	3.3076864823684957	26.650386773744827	406.85931396484375	406.87493896484375
352	406.8849792480469	18.6533461394667					1	DETECTED	406.8850 m/z @18.65 [151020OFc1_NvH-0949-CRLM-2.raw]	406.8849792480469	18.6533461394667	0.265787085866667	99.7929909576	99.52720387173333	1.8507264E7	5.589843860803123E8	3	7487	0.1998300868976557	0.5321020348195673	1.4452274685128823	406.8751220703125	406.8949279785156
353	406.90081787109375	22.9232244274667					1	DETECTED	406.9008 m/z @22.92 [151020OFc1_NvH-0949-CRLM-2.raw]	406.90081787109375	22.9232244274667	0.2089001256	99.9783218733333	99.7694217477333	478775.09375	2.7534432028321207E8	0	7487	8.662326207018463	1.4161546280583612	2.753034287142822	406.89501953125	406.9107666015625
354	406.9198913574219	36.2773153685333					1	DETECTED	406.9199 m/z @36.28 [151020OFc1_NvH-0949-CRLM-2.raw]	406.9198913574219	36.2773153685333	0.00678989946666667	97.8542214117333	97.84743151226664	377240.90625	2.702441578896202E8	0	7487	25.94213990003398	1.694445045675007	2.0005653376375028	406.91082763671875	406.9297180175781
355	406.93048095703125	35.0766306869333					1	DETECTED	406.9305 m/z @35.08 [151020OFc1_NvH-0949-CRLM-2.raw]	406.93048095703125	35.0766306869333	0.00678989946666667	99.1878411576	99.18105125813334	332376.6875	3.02400900908145E8	3	7487	16.12474033932373	1.437273605995377	0.46861531700866704	406.9299011230469	406.9404602050781
356	406.9609680175781	54.0597558704					1	DETECTED	406.9610 m/z @54.06 [151020OFc1_NvH-0949-CRLM-2.raw]	406.9609680175781	54.0597558704	0.4058229736	99.6086494064	99.20282643280001	1393824.25	2.987290956594657E8	0	7487	0.06956660905371592	0.5535338354574662	1.0133017439313918	406.95098876953125	406.97088623046875
357	406.9809265136719	26.3532749778667					1	DETECTED	406.9809 m/z @26.35 [151020OFc1_NvH-0949-CRLM-2.raw]	406.9809265136719	26.3532749778667	0.350205198133333	99.5901455362833	99.23994033814996	315697.28125	2.6242642085729152E8	0	7487	0.0910554646176287	2.9727756883068976	0.021419354989727548	406.97113037109375	406.99090576171875
358	407.10455322265625	45.0340025629333					1	DETECTED	407.1046 m/z @45.03 [151020OFc1_NvH-0949-CRLM-2.raw]	407.10455322265625	45.0340025629333	5.54042599493333	93.5020234645333	87.96159746959997	63904.46484375	2.2741962788220328E8	0	7487	84.78961831964065	1.1136190377458957	1.2272380754917913	407.09613037109375	407.1067199707031
359	407.1369323730469	65.2646153384					1	DETECTED	407.1369 m/z @65.26 [151020OFc1_NvH-0949-CRLM-2.raw]	407.1369323730469	65.2646153384	12.0481578362667	99.857669292	87.8095114557333	534905.3125	2.5597629641283062E8	0	7487	0.5251544988301049	0.8136983090071312	0.13972734388039876	407.1279602050781	407.1467590332031
360	407.18133544921875	35.0587998901333					1	DETECTED	407.1813 m/z @35.06 [151020OFc1_NvH-0949-CRLM-2.raw]	407.18133544921875	35.0587998901333	4.22446776826667	99.2528116901333	95.02834392186664	257715.046875	2.7921225458521736E8	0	7487	19.20838809827476	1.661824681169031	3.2588336197062238	407.1719970703125	407.1827087402344
361	407.1927490234375	23.4748242378667					1	DETECTED	407.1927 m/z @23.47 [151020OFc1_NvH-0949-CRLM-2.raw]	407.1927490234375	23.4748242378667	1.8124238632	99.3278501874667	97.5154263242667	448924.0625	2.7154550570638436E8	3	7487	0.0465938910202901	3.3544839093146246	17.317978060850855	407.1827697753906	407.1935729980469
362	407.2035827636719	14.8647692733333					1	DETECTED	407.2036 m/z @14.86 [151020OFc1_NvH-0949-CRLM-2.raw]	407.2035827636719	14.8647692733333	1.46727111626667	99.857669292	98.39039817573332	5009160.0	5.575579567256093E8	3	7487	18.266552986021576	2.694274629442621	29.873049690010863	407.193603515625	407.2125549316406
363	407.2225646972656	15.8984513258667					1	DETECTED	407.2226 m/z @15.90 [151020OFc1_NvH-0949-CRLM-2.raw]	407.2225646972656	15.8984513258667	0.0430043709333333	99.3463270741333	99.30332270319997	1.3109084E7	7.405811314287142E8	3	7487	0.16516457506608262	34.519841279851704	124.0084141074477	407.21258544921875	407.2325439453125
364	407.2363586425781	22.7421242029333					1	DETECTED	407.2364 m/z @22.74 [151020OFc1_NvH-0949-CRLM-2.raw]	407.2363586425781	22.7421242029333	4.02452812773333	95.7685640842667	91.74403595653337	922926.0625	3.052367354732837E8	0	7487	0.2573506779888781	1.4041535535219778	5.366476611955513	407.2325744628906	407.23724365234375
365	407.2472839355469	22.2824258304					1	DETECTED	407.2473 m/z @22.28 [151020OFc1_NvH-0949-CRLM-2.raw]	407.2472839355469	22.2824258304	2.94205936293333	98.0012446053333	95.05918524239996	1247326.875	3.3925168556451017E8	3	7487	7.68360442049903	2.817049695502371	0.16715193412367	407.2373962402344	407.2572326660156
366	407.257568359375	29.7207171530667					1	DETECTED	407.2576 m/z @29.72 [151020OFc1_NvH-0949-CRLM-2.raw]	407.257568359375	29.7207171530667	2.71479913386667	93.9250751325333	91.21027599866662	751042.375	3.0240627926704353E8	0	7487	9.032861811409628	2.321069040620449	0.3391657461893994	407.2572937011719	407.26751708984375
367	407.26776123046875	30.6781732045333					1	DETECTED	407.2678 m/z @30.68 [151020OFc1_NvH-0949-CRLM-2.raw]	407.26776123046875	30.6781732045333	4.9092307752	92.061002356	87.1517715808	568626.25	3.5165363594624835E8	2	7487	10.194865392257334	1.6800189926344726	0.3930371669581221	407.2676086425781	407.2777099609375
368	407.279296875	91.0338185770667					1	DETECTED	407.2793 m/z @91.03 [151020OFc1_NvH-0949-CRLM-2.raw]	407.279296875	91.0338185770667	6.8155322904	98.49240172	91.6768694296	70280.9296875	2.2740119674835366E8	0	7487	0.8619903832876048	0.5442812569086563	0.00839022442775551	407.27789306640625	407.2888488769531
369	407.30108642578125	91.7049586498667					1	DETECTED	407.3011 m/z @91.70 [151020OFc1_NvH-0949-CRLM-2.raw]	407.30108642578125	91.7049586498667	0.433826616	96.8950638450667	96.4612372290667	194069.0	2.6819239213655585E8	0	7487	1.3096514837369568	0.6763229274541095	0.30395374379315027	407.2919921875	407.3108215332031
370	407.3150634765625	91.7049586498667					1	DETECTED	407.3151 m/z @91.70 [151020OFc1_NvH-0949-CRLM-2.raw]	407.3150634765625	91.7049586498667	15.5208552021333	99.3369294357333	83.81607423359999	106191.4453125	2.5966999671965283E8	0	7487	1.610762906539307	0.5500889978386538	0.10415366188479382	407.31201171875	407.3235778808594
371	407.3517761230469	91.7049586498667					1	DETECTED	407.3518 m/z @91.70 [151020OFc1_NvH-0949-CRLM-2.raw]	407.3517761230469	91.7049586498667	3.22444544826667	92.5943484306667	89.36990298240003	214555.015625	2.7317969529377E8	0	7487	0.3769453397033402	0.8763873201486008	3.649186749271571	407.34368896484375	407.3616943359375
372	407.46197509765625	54.0871012901333					1	DETECTED	407.4620 m/z @54.09 [151020OFc1_NvH-0949-CRLM-2.raw]	407.46197509765625	54.0871012901333	4.15127252693333	95.4804465402667	91.32917401333337	178738.5625	2.970134662819966E8	0	7487	0.05690887180297466	0.9681038727789131	0.9234535519337725	407.4520263671875	407.4644470214844
373	407.49456787109375	16.1628768541333					1	DETECTED	407.4946 m/z @16.16 [151020OFc1_NvH-0949-CRLM-2.raw]	407.49456787109375	16.1628768541333	2.73298880133333	99.0671328253333	96.33414402399997	146585.84375	2.5865943271781918E8	0	7487	12.817855211794079	3.5865579685124573	16.666422133928062	407.4849548339844	407.5045471191406
374	407.509765625	15.8607475578667					1	DETECTED	407.5098 m/z @15.86 [151020OFc1_NvH-0949-CRLM-2.raw]	407.509765625	15.8607475578667	0.0165167768	92.1539038093333	92.1373870325333	133214.140625	2.973321337358535E8	0	7487	1.0675188172681054	5.5522281192157825	9.909539801278395	407.50457763671875	407.5193786621094
375	407.53033447265625	20.3413545546667					1	DETECTED	407.5303 m/z @20.34 [151020OFc1_NvH-0949-CRLM-2.raw]	407.53033447265625	20.3413545546667	4.293131472	98.5851712317333	94.2920397597333	637541.75	2.7315712127502894E8	0	7487	7.449702183101472	0.5700807435754562	0.6102566672265383	407.5204162597656	407.5361633300781
376	407.54620361328125	32.9873425597333					1	DETECTED	407.5462 m/z @32.99 [151020OFc1_NvH-0949-CRLM-2.raw]	407.54620361328125	32.9873425597333	3.97747244426667	98.825187148	94.84771470373333	2427631.5	3.722383606887782E8	0	7487	18.12782408872736	0.5582491582424497	0.11544491412697581	407.5362243652344	407.54656982421875
377	407.55657958984375	15.8756035653333					1	DETECTED	407.5566 m/z @15.88 [151020OFc1_NvH-0949-CRLM-2.raw]	407.55657958984375	15.8756035653333	4.1402707288	96.2847664456	92.1444957168	8371102.0	4.9906009494380885E8	3	7487	2.8301905062847563	10.701418550126355	24.206861111534085	407.546630859375	407.5665588378906
378	407.56781005859375	36.4497364845333					1	DETECTED	407.5678 m/z @36.45 [151020OFc1_NvH-0949-CRLM-2.raw]	407.56781005859375	36.4497364845333	4.22446776826667	99.3184065818667	95.09393881360003	864945.0	3.004094681535329E8	3	7487	0.15016976117711778	0.5030111387468894	0.7218008976214614	407.5666198730469	407.5775146484375
379	407.5813293457031	22.2915046381333					1	DETECTED	407.5813 m/z @22.29 [151020OFc1_NvH-0949-CRLM-2.raw]	407.5813293457031	22.2915046381333	2.80554202853333	87.3652002562667	84.55965822773338	681157.875	2.7806162140653694E8	0	7487	0.20801114666906884	3.1479157519504173	0.8586661793697788	407.57781982421875	407.5907287597656
380	407.62786865234375	38.1380269296					1	DETECTED	407.6279 m/z @38.14 [151020OFc1_NvH-0949-CRLM-2.raw]	407.62786865234375	38.1380269296	7.5123093952	97.5226313152	90.01032192	147233.078125	2.531741967010151E8	0	7487	null	1.4695218457967048	1.9390436915934097	407.617919921875	407.63775634765625
381	407.6871032714844	11.1504012205333					1	DETECTED	407.6871 m/z @11.15 [151020OFc1_NvH-0949-CRLM-2.raw]	407.6871032714844	11.1504012205333	4.78596726213333	99.9228410072	95.13687374506668	5417565.0	3.2516234142897916E8	0	7487	0.14637073423829072	1.3025265834131994	2.044907231444489	407.6773681640625	407.69708251953125
382	407.7091064453125	33.0500334632					1	DETECTED	407.7091 m/z @33.05 [151020OFc1_NvH-0949-CRLM-2.raw]	407.7091064453125	33.0500334632	3.95001240773333	95.7777537893333	91.82774138159998	351436.21875	3.158857821741318E8	0	7487	24.71683085328261	1.9923519885729812	3.2549989279421174	407.69927978515625	407.70989990234375
383	407.7199401855469	13.8945655962667					1	DETECTED	407.7199 m/z @13.89 [151020OFc1_NvH-0949-CRLM-2.raw]	407.7199401855469	13.8945655962667	3.52782120666667	93.8033745250667	90.27555331840003	1336538.125	3.2031560887707627E8	2	7487	0.14130136477507982	2.8740622736613655	125.12353906579517	407.7099609375	407.72991943359375
384	407.73077392578125	28.9450722016					1	DETECTED	407.7308 m/z @28.95 [151020OFc1_NvH-0949-CRLM-2.raw]	407.73077392578125	28.9450722016	4.08006300773333	94.4367173333333	90.35665432559998	604471.25	2.7369404231814533E8	0	7487	0.1618947145176186	2.6136577443640063	8.18391657752169	407.7299499511719	407.7325439453125
385	407.7425537109375	19.0953973829333					1	DETECTED	407.7426 m/z @19.10 [151020OFc1_NvH-0949-CRLM-2.raw]	407.7425537109375	19.0953973829333	5.28401398	99.9871840781333	94.7031700981333	846856.125	3.041567622795792E8	0	7487	8.10953012064094	0.5213944643039661	1.5215302518764537	407.7325744628906	407.7451477050781
386	407.7552185058594	27.5186446314667					1	DETECTED	407.7552 m/z @27.52 [151020OFc1_NvH-0949-CRLM-2.raw]	407.7552185058594	27.5186446314667	3.66472993813333	94.7424487464	91.07771880826667	1.1820253E7	4.558033270006849E8	2	7487	0.21996465331201875	0.5581345313007244	1.4539650249757818	407.7452392578125	407.7651672363281
387	407.7731018066406	17.2046696296					1	DETECTED	407.7731 m/z @17.20 [151020OFc1_NvH-0949-CRLM-2.raw]	407.7731018066406	17.2046696296	4.7258432328	97.0157082288	92.28986499599999	171082.09375	2.4477526154615656E8	0	7487	6.1831334072979125	3.731538703240659	6.440186450989166	407.7654113769531	407.78289794921875
388	407.86944580078125	13.7432737376					1	DETECTED	407.8694 m/z @13.74 [151020OFc1_NvH-0949-CRLM-2.raw]	407.86944580078125	13.7432737376	0.5365612888	99.8949144317333	99.3583531429333	1551614.5	3.149694285586815E8	3	7487	0.1467326047604054	1.4376373274829624	0.11790436621073605	407.8594665527344	407.8794250488281
389	407.88037109375	33.0367129357333					1	DETECTED	407.8804 m/z @33.04 [151020OFc1_NvH-0949-CRLM-2.raw]	407.88037109375	33.0367129357333	6.36492855173333	98.5574443288	92.19251577706667	779582.25	3.088601794418818E8	0	7487	7.894415113204083	1.7282779893866358	0.4666570226886473	407.87945556640625	407.88079833984375
390	407.8908386230469	15.8756035653333					1	DETECTED	407.8908 m/z @15.88 [151020OFc1_NvH-0949-CRLM-2.raw]	407.8908386230469	15.8756035653333	1.00272678533333	99.7465498312	98.74382304586666	2957521.25	3.6250786431021005E8	3	7487	5.603783308742777	6.047272722987399	10.311457478872793	407.880859375	407.9007568359375
391	407.90283203125	36.4675814069333					1	DETECTED	407.9028 m/z @36.47 [151020OFc1_NvH-0949-CRLM-2.raw]	407.90283203125	36.4675814069333	4.3400543576	99.8296988624	95.4896445048	572534.4375	2.877582520067053E8	3	7487	24.03295774254249	1.9734327250597103	0.006497469825800947	407.9009704589844	407.9128112792969
392	407.9162902832031	22.2715424784					1	DETECTED	407.9163 m/z @22.27 [151020OFc1_NvH-0949-CRLM-2.raw]	407.9162902832031	22.2715424784	0.838428292533333	99.4969833954667	98.65855510293336	373039.8125	3.0207600434226996E8	0	7487	0.1331579820479618	3.5964320085958996	0.007420946860840529	407.91290283203125	407.9261169433594
393	407.9377746582031	11.1897512218667					1	DETECTED	407.9378 m/z @11.19 [151020OFc1_NvH-0949-CRLM-2.raw]	407.9377746582031	11.1897512218667	0.0165167768	99.9964743261333	99.97995754933329	4528186.0	3.116557132723815E8	0	7487	0.16594044903979466	1.030231212832934	0.7590463283864455	407.9278869628906	407.9476623535156
394	407.9637451171875	22.631702456					1	DETECTED	407.9637 m/z @22.63 [151020OFc1_NvH-0949-CRLM-2.raw]	407.9637451171875	22.631702456	0.517805593333333	99.3859810408	98.86817544746667	428952.8125	2.9122726362796736E8	4	7487	7.271376193601581	4.237630879130609	1.1866495043666343	407.9537658691406	407.9737243652344
395	408.0106201171875	37.3029995818667					1	DETECTED	408.0106 m/z @37.30 [151020OFc1_NvH-0949-CRLM-2.raw]	408.0106201171875	37.3029995818667	4.07112739786667	99.6178803786667	95.54675298080002	709399.4375	2.797051428122415E8	0	7487	0.40179166052325854	1.6089849448958782	0.014330560306315137	408.0009460449219	408.0202331542969
396	408.1505432128906	90.5845506898667					1	DETECTED	408.1505 m/z @90.58 [151020OFc1_NvH-0949-CRLM-2.raw]	408.1505432128906	90.5845506898667	3.37302298	94.3897594626667	91.0167364826667	92811.625	2.2084324959130716E8	0	7487	0.24863814900943737	0.5218159736030487	0.004941935888865988	408.140625	408.1536560058594
397	408.16412353515625	30.6781732045333					1	DETECTED	408.1641 m/z @30.68 [151020OFc1_NvH-0949-CRLM-2.raw]	408.16412353515625	30.6781732045333	4.95201959786667	99.2997568952	94.34773729733334	283359.65625	2.743629443438264E8	0	7487	0.1058978754844766	2.498226545696106	4.643323759395787	408.1542053222656	408.1739807128906
398	408.18780517578125	11.1619199133333					1	DETECTED	408.1878 m/z @11.16 [151020OFc1_NvH-0949-CRLM-2.raw]	408.18780517578125	11.1619199133333	2.34265538373333	94.7894320461333	92.44677666239997	2409016.5	3.386910578653125E8	2	7487	20.754961470882762	0.8597140156570083	22.040267041257657	408.1778259277344	408.1977844238281
399	408.2035217285156	13.4736472413333					1	DETECTED	408.2035 m/z @13.47 [151020OFc1_NvH-0949-CRLM-2.raw]	408.2035217285156	13.4736472413333	0.729167795733333	99.1878411576	98.45867336186667	867406.375	3.15901475346292E8	3	7487	0.2774115330030664	0.6528922556596203	5.263506348749246	408.19781494140625	408.2091979980469
400	408.2192687988281	18.8714417805333					1	DETECTED	408.2193 m/z @18.87 [151020OFc1_NvH-0949-CRLM-2.raw]	408.2192687988281	18.8714417805333	3.97747244426667	99.1414669672	95.16399452293334	4156253.25	4.234214901230207E8	2	7487	0.14231758758174706	0.8346332002039162	3.8909100932488943	408.2093200683594	408.22442626953125
401	408.23443603515625	29.0910722512					1	DETECTED	408.2344 m/z @29.09 [151020OFc1_NvH-0949-CRLM-2.raw]	408.23443603515625	29.0910722512	3.6192185304	99.9135810157333	96.2943624853333	8493478.0	5.730623867462143E8	2	7487	0.22725915586570622	0.5442133040147424	0.02252098172185236	408.2244567871094	408.2443542480469
402	408.2478332519531	29.4661491978667					1	DETECTED	408.2478 m/z @29.47 [151020OFc1_NvH-0949-CRLM-2.raw]	408.2478332519531	29.4661491978667	4.31118119146667	94.4367173333333	90.12553614186663	978809.8125	3.384873894535647E8	2	7487	5.144701559586309	0.7264229026016932	21.05333569042035	408.24444580078125	408.25054931640625
403	408.2605895996094	45.8839681578667					1	DETECTED	408.2606 m/z @45.88 [151020OFc1_NvH-0949-CRLM-2.raw]	408.2605895996094	45.8839681578667	3.98839744	98.6312624962667	94.6428650562667	8832445.0	4.741992225260548E8	2	7487	18.40311661648656	0.5077708556283823	0.011667461962661923	408.2508850097656	408.2705078125
404	408.27752685546875	91.7869622013333					1	DETECTED	408.2775 m/z @91.79 [151020OFc1_NvH-0949-CRLM-2.raw]	408.27752685546875	91.7869622013333	4.1402707288	97.0710263133333	92.9307555845333	588038.8125	2.974632868880514E8	0	7487	1.5688657978360965	0.5051474595484161	0.015556634668271906	408.27069091796875	408.2873229980469
405	408.2875671386719	55.560376556					1	DETECTED	408.2876 m/z @55.56 [151020OFc1_NvH-0949-CRLM-2.raw]	408.2875671386719	55.560376556	5.36865236106667	97.7562433605333	92.38759099946664	58028.015625	2.2410932503756404E8	0	7487	85.23888147692976	0.9203468547987521	0.8406937095975041	408.2875671386719	408.2969665527344
406	408.32550048828125	69.3253355314667					1	DETECTED	408.3255 m/z @69.33 [151020OFc1_NvH-0949-CRLM-2.raw]	408.32550048828125	69.3253355314667	0.5365612888	95.5975286061333	95.0609673173333	49134.3125	1.8362051150483742E8	0	7487	90.68248744668495	0.6909627941761687	0.3819255883523373	408.3230895996094	408.3329162597656
407	408.4112243652344	37.3382278170667					1	DETECTED	408.4112 m/z @37.34 [151020OFc1_NvH-0949-CRLM-2.raw]	408.4112243652344	37.3382278170667	0.2188062344	96.7670610522667	96.54825481786669	509276.0625	2.78364458470239E8	0	7487	0.04279771098232743	1.5425036899276416	0.004459365902024072	408.4013977050781	408.4208984375
408	408.4385986328125	11.1619199133333					1	DETECTED	408.4386 m/z @11.16 [151020OFc1_NvH-0949-CRLM-2.raw]	408.4385986328125	11.1619199133333	3.546169312	96.5348076757333	92.9886383637333	850861.0625	2.6493598359960723E8	5	7487	36.58840074022649	12.321139743688232	2.040640914898897	408.4288024902344	408.4485778808594
409	408.4537353515625	30.0884231776					1	DETECTED	408.4537 m/z @30.09 [151020OFc1_NvH-0949-CRLM-2.raw]	408.4537353515625	30.0884231776	4.52138375466667	77.8381259658667	73.31674221120002	390516.5	2.5393426948895887E8	0	7487	18.24836273544503	1.7432985408410717	0.09304449520555438	408.4486389160156	408.4584045410156
410	408.4684753417969	34.1898970344					1	DETECTED	408.4685 m/z @34.19 [151020OFc1_NvH-0949-CRLM-2.raw]	408.4684753417969	34.1898970344	4.3400543576	97.7747805592	93.4347262016	580593.8125	2.8334960607018214E8	0	7487	25.170999271280614	1.7808669096668195	0.7935366424836618	408.45849609375	408.47845458984375
411	408.5145568847656	6.78371192906667					1	DETECTED	408.5146 m/z @6.78 [151020OFc1_NvH-0949-CRLM-2.raw]	408.5145568847656	6.78371192906667	3.90344219573333	98.0659917933333	94.16254959759996	369548.375	2.4735513065952334E8	3	7487	0.1358209931011123	12.719726762709877	41.45140040947968	408.504638671875	408.5245361328125
412	408.5390930175781	12.7860302373333					1	DETECTED	408.5391 m/z @12.79 [151020OFc1_NvH-0949-CRLM-2.raw]	408.5390930175781	12.7860302373333	1.69478391226667	96.9973606296	95.30257671733332	356924.96875	2.869085636662061E8	0	7487	0.9918604037048109	0.5146895351692152	0.734366464587779	408.5291442871094	408.5408935546875
413	408.55096435546875	29.5789961898667					1	DETECTED	408.5510 m/z @29.58 [151020OFc1_NvH-0949-CRLM-2.raw]	408.55096435546875	29.5789961898667	4.0155927392	97.2357409330667	93.22014819386669	4804164.0	3.850654717197052E8	3	7487	10.796763249443487	0.6946351225946749	0.9462141804646186	408.541015625	408.56085205078125
414	408.56280517578125	6.99243413146667					1	DETECTED	408.5628 m/z @6.99 [151020OFc1_NvH-0949-CRLM-2.raw]	408.56280517578125	6.99243413146667	4.43982968613333	90.3889676930667	85.94913800693337	320122.5	2.918672818527147E8	3	7487	8.283014942809226	1.0099801124359553	51.4134022561562	408.5610046386719	408.56988525390625
415	408.5799255371094	26.3143000626667					1	DETECTED	408.5799 m/z @26.31 [151020OFc1_NvH-0949-CRLM-2.raw]	408.5799255371094	26.3143000626667	4.0155927392	88.072227552	84.0566348128	2145268.75	2.8329372399620295E8	3	7487	0.22052893933069484	0.5154799231736515	1.5883738667033593	408.5699768066406	408.58990478515625
416	408.6116638183594	37.2665606362667					1	DETECTED	408.6117 m/z @37.27 [151020OFc1_NvH-0949-CRLM-2.raw]	408.6116638183594	37.2665606362667	4.062209184	95.9421085013333	91.8798993173333	144146.203125	2.5471242958813635E8	0	7487	28.48597397116442	1.5377086265323636	2.0658629355967197	408.6017761230469	408.6209411621094
417	408.644287109375	47.7428963834667					1	DETECTED	408.6443 m/z @47.74 [151020OFc1_NvH-0949-CRLM-2.raw]	408.644287109375	47.7428963834667	0.0165167768	94.9154822576	94.8989654808	872068.0625	2.803824238890979E8	0	7487	0.2031172629317055	0.504936908924896	1.7888224987074077	408.6343688964844	408.6538391113281
418	408.68450927734375	31.9194212925333					1	DETECTED	408.6845 m/z @31.92 [151020OFc1_NvH-0949-CRLM-2.raw]	408.68450927734375	31.9194212925333	4.37076199546667	99.3553792933333	94.98461729786663	549075.5	3.0320672531699926E8	0	7487	20.880250448136486	0.5103267933743303	0.3660872461685104	408.6753234863281	408.6944885253906
419	408.70361328125	15.4747765216					1	DETECTED	408.7036 m/z @15.47 [151020OFc1_NvH-0949-CRLM-2.raw]	408.70361328125	15.4747765216	3.59188912906667	96.5894939749333	92.99760484586663	507921.0	2.5859101395769957E8	0	7487	4.093585884549411	0.7045533006849789	3.421495899304616	408.69451904296875	408.71142578125
420	408.721435546875	35.3902980018667					1	DETECTED	408.7214 m/z @35.39 [151020OFc1_NvH-0949-CRLM-2.raw]	408.721435546875	35.3902980018667	3.6101122408	97.6446573248	94.03454508399999	820805.375	3.229849477919742E8	2	7487	0.14047416654902634	1.6041620621209924	0.032786598779510755	408.7115173339844	408.72216796875
421	408.732177734375	18.369406132					1	DETECTED	408.7322 m/z @18.37 [151020OFc1_NvH-0949-CRLM-2.raw]	408.732177734375	18.369406132	4.74551600266667	96.6540077973333	91.90849179466663	1418422.375	3.5163351539053226E8	2	7487	10.126547868462179	0.7849151953441483	17.298479724754262	408.7221984863281	408.7350158691406
422	408.7450256347656	28.8441797936					1	DETECTED	408.7450 m/z @28.84 [151020OFc1_NvH-0949-CRLM-2.raw]	408.7450256347656	28.8441797936	2.6694898568	97.3830393602667	94.7135495034667	2.792466E7	8.517392220596218E8	2	7487	0.20699877282500978	1.084012058567346	52.713618966119014	408.7352294921875	408.7548828125
423	408.7623596191406	45.8649304008					1	DETECTED	408.7624 m/z @45.86 [151020OFc1_NvH-0949-CRLM-2.raw]	408.7623596191406	45.8649304008	4.2443903864	98.0566150424	93.812224656	4115540.75	3.8858050571484023E8	2	7487	22.86493572322732	0.5762719911544952	0.017251863142052487	408.7550964355469	408.7719421386719
424	408.81903076171875	37.8487015490667					1	DETECTED	408.8190 m/z @37.85 [151020OFc1_NvH-0949-CRLM-2.raw]	408.81903076171875	37.8487015490667	0.471087752	94.4566937416	93.9856059896	119450.7734375	2.8865487051153666E8	0	7487	85.59390592743777	1.3347436762056146	1.9444491841550324	408.8091735839844	408.8283386230469
425	408.8426208496094	8.75626227573333					1	DETECTED	408.8426 m/z @8.76 [151020OFc1_NvH-0949-CRLM-2.raw]	408.8426208496094	8.75626227573333	1.39462214586667	99.3463270741333	97.95170492826662	928352.75	2.5590706904672536E8	3	7487	0.1377954959551495	3.2145621819048458	19.174235787977853	408.8330078125	408.85247802734375
426	408.87286376953125	6.8038405704					1	DETECTED	408.8729 m/z @6.80 [151020OFc1_NvH-0949-CRLM-2.raw]	408.87286376953125	6.8038405704	0.838428292533333	99.1228152394667	98.28438694693337	310608.78125	2.5826447260920858E8	3	7487	8.333439444632894	2.3703008775193792	4.814774487981722	408.8628845214844	408.87542724609375
427	408.88543701171875	29.5905876693333					1	DETECTED	408.8854 m/z @29.59 [151020OFc1_NvH-0949-CRLM-2.raw]	408.88543701171875	29.5905876693333	0.00678989946666667	99.4138724389333	99.40708253946663	2963283.25	3.49041501554667E8	3	7487	5.955088366307464	0.7296022631667168	0.46292286012265765	408.8754577636719	408.8953552246094
428	408.8995666503906	28.3977465482667					1	DETECTED	408.8996 m/z @28.40 [151020OFc1_NvH-0949-CRLM-2.raw]	408.8995666503906	28.3977465482667	0.0430043709333333	99.8390316869333	99.79602731599996	633823.75	2.792768577502108E8	3	7487	28.73706466536079	0.8660881200645978	0.36646206053584474	408.8954772949219	408.9042663574219
429	408.914306640625	26.4165990168					1	DETECTED	408.9143 m/z @26.42 [151020OFc1_NvH-0949-CRLM-2.raw]	408.914306640625	26.4165990168	0.00678989946666667	99.8390316869333	99.83224178746663	1053594.25	2.9148904178906286E8	3	7487	0.3725638319628999	0.5188155963499846	0.47958855950998575	408.90472412109375	408.92388916015625
430	408.9344177246094	22.900816332					1	DETECTED	408.9344 m/z @22.90 [151020OFc1_NvH-0949-CRLM-2.raw]	408.9344177246094	22.900816332	0.116484454933333	99.9964743261333	99.87998987119997	85053.921875	2.5191773235250002E8	0	7487	38.691698977975115	2.36760922699256	3.9974810227331656	408.92510986328125	408.9412536621094
431	408.95135498046875	3.92135615973333					1	DETECTED	408.9514 m/z @3.92 [151020OFc1_NvH-0949-CRLM-2.raw]	408.95135498046875	3.92135615973333	0.0703223408	99.9413055738667	99.8709832330667	865790.5	2.859446492560671E8	0	7487	0.12175054801053298	47.82921596790685	148.5906271814146	408.9415283203125	408.9612731933594
432	408.96856689453125	22.8730228608					1	DETECTED	408.9686 m/z @22.87 [151020OFc1_NvH-0949-CRLM-2.raw]	408.96856689453125	22.8730228608	0.9843621336	99.7650181730667	98.78065603946669	736847.8125	2.628567474028194E8	0	7487	0.019550828601662573	0.8481062618566331	2.686192288683881	408.96148681640625	408.9783630371094
433	408.9787292480469	24.2312864664					1	DETECTED	408.9787 m/z @24.23 [151020OFc1_NvH-0949-CRLM-2.raw]	408.9787292480469	24.2312864664	0.6111458856	94.6663038992	94.0551580136	280567.09375	2.5481550479821116E8	0	7487	11.993897201455518	1.990994881928311	411.459706721241	408.97869873046875	408.9885559082031
434	409.00933837890625	18.4285362138667					1	DETECTED	409.0093 m/z @18.43 [151020OFc1_NvH-0949-CRLM-2.raw]	409.00933837890625	18.4285362138667	2.25226279386667	99.9783218733333	97.72605907946664	484956.75	2.6812730849216354E8	4	7487	0.1884525061659552	0.5414178611210891	0.023886632744898967	408.9993591308594	409.0185852050781
435	409.06744384765625	25.3025531696					1	DETECTED	409.0674 m/z @25.30 [151020OFc1_NvH-0949-CRLM-2.raw]	409.06744384765625	25.3025531696	1.01176248346667	99.9595890216	98.94782653813333	141165.265625	2.7829670697908646E8	0	7487	98.41267276486762	2.1970535269760383	3.1528717138741884	409.0584411621094	409.0763244628906
436	409.1106262207031	98.2885978338667					1	DETECTED	409.1106 m/z @98.29 [151020OFc1_NvH-0949-CRLM-2.raw]	409.1106262207031	98.2885978338667	0.00678989946666667	99.9964743261333	99.98968442666663	100187.328125	2.7947570904283303E8	0	7487	97.34461908941132	0.6892662978238253	1.267579855891551	409.10174560546875	409.12054443359375
437	409.1331787109375	65.1216691397333					1	DETECTED	409.1332 m/z @65.12 [151020OFc1_NvH-0949-CRLM-2.raw]	409.1331787109375	65.1216691397333	27.2759499088	94.241827364	66.9658774552	116367.5234375	2.0761959734395418E8	0	7487	27.023297719284074	0.8847219555608982	0.7694439111217964	409.1231994628906	409.1429748535156
438	409.1562805175781	33.4186247893333					1	DETECTED	409.1563 m/z @33.42 [151020OFc1_NvH-0949-CRLM-2.raw]	409.1562805175781	33.4186247893333	2.2792957288	99.9964743261333	97.7171785973333	82036.6640625	2.4858594248539147E8	0	7487	96.79207867238644	1.5233646812685573	2.043518248574842	409.1468505859375	409.166259765625
439	409.177001953125	8.76566608906667					1	DETECTED	409.1770 m/z @8.77 [151020OFc1_NvH-0949-CRLM-2.raw]	409.177001953125	8.76566608906667	4.53041648133333	99.9871840781333	95.45676759679996	634922.3125	2.750150993050452E8	0	7487	0.11532256425775778	1.978225546251928	6.966949795370766	409.1677551269531	409.1869812011719
440	409.1983642578125	12.8340212653333					1	DETECTED	409.1984 m/z @12.83 [151020OFc1_NvH-0949-CRLM-2.raw]	409.1983642578125	12.8340212653333	2.59692760213333	99.57150386855	96.97457626641666	3753437.75	3.652439934099667E8	3	7487	0.18254730896176596	37.385630166857645	1.2509509870450506	409.18841552734375	409.20831298828125
441	409.2179260253906	15.4935886149333					1	DETECTED	409.2179 m/z @15.49 [151020OFc1_NvH-0949-CRLM-2.raw]	409.2179260253906	15.4935886149333	2.5333156	98.8622933304	96.3289777304	1817214.25	4.156950508827181E8	2	7487	8.750935752670902	1.7146501424902236	0.8303598169086054	409.2083740234375	409.2279052734375
442	409.236328125	26.2683359301333					1	DETECTED	409.2363 m/z @26.27 [151020OFc1_NvH-0949-CRLM-2.raw]	409.236328125	26.2683359301333	4.459683564	98.8530994621333	94.3934158981333	1338643.25	3.3682326943731713E8	3	7487	9.881760662834775	1.61398032919753	0.721817077108224	409.2279357910156	409.2365417480469
443	409.2465515136719	28.8572709104					1	DETECTED	409.2466 m/z @28.86 [151020OFc1_NvH-0949-CRLM-2.raw]	409.2465515136719	28.8572709104	3.92135615973333	99.2809112290667	95.35955506933337	1.2287284E7	5.604617245250182E8	3	7487	0.20558321027997195	3.6569741056252183	43.887094897083706	409.236572265625	409.25653076171875
444	409.26495361328125	23.1598797562667					1	DETECTED	409.2650 m/z @23.16 [151020OFc1_NvH-0949-CRLM-2.raw]	409.26495361328125	23.1598797562667	3.96854334853333	96.1838716442667	92.21532829573337	1067080.375	3.0961825138673174E8	2	7487	8.804343510544818	1.0593846668232534	0.8240053353207305	409.2565612792969	409.27459716796875
445	409.2762145996094	91.5588001250667					1	DETECTED	409.2762 m/z @91.56 [151020OFc1_NvH-0949-CRLM-2.raw]	409.2762145996094	91.5588001250667	0.7383131256	98.5482632216	97.809950096	413047.71875	2.0799980344246176E8	0	7487	0.06073193358693629	0.8491363127766556	0.10704837299230496	409.275146484375	409.2857666015625
446	409.2950439453125	91.9124667661333					1	DETECTED	409.2950 m/z @91.91 [151020OFc1_NvH-0949-CRLM-2.raw]	409.2950439453125	91.9124667661333	4.59731965226667	97.4383554288	92.84103577653332	82821.9375	2.3126153646034554E8	0	7487	1.777647157334357	0.5316433565384735	0.15517410049620028	409.2868957519531	409.3038330078125
447	409.3147888183594	89.8211679576					1	DETECTED	409.3148 m/z @89.82 [151020OFc1_NvH-0949-CRLM-2.raw]	409.3147888183594	89.8211679576	11.9916519981333	99.857669292	87.86601729386669	163375.328125	4.00343300330406E8	0	7487	79.72070167726892	0.5108400457151677	0.01725018025283544	409.3050231933594	409.3153076171875
448	409.3311462402344	91.7049586498667					1	DETECTED	409.3311 m/z @91.70 [151020OFc1_NvH-0949-CRLM-2.raw]	409.3311462402344	91.7049586498667	0.424471041866667	97.9918596501333	97.56738860826664	188894.78125	3.331511025043393E8	0	7487	0.42943925525565874	1.1676195277634474	0.22746133564689905	409.32159423828125	409.34100341796875
449	409.35137939453125	37.59727494					1	DETECTED	409.3514 m/z @37.60 [151020OFc1_NvH-0949-CRLM-2.raw]	409.35137939453125	37.59727494	2.6694898568	95.7960638904	93.12657403360001	150389.640625	3.2022888588184315E8	0	7487	88.78417704797798	1.2758558635568538	1.541729901159566	409.3446044921875	409.35675048828125
450	409.3676452636719	91.7049586498667					1	DETECTED	409.3676 m/z @91.70 [151020OFc1_NvH-0949-CRLM-2.raw]	409.3676452636719	91.7049586498667	0.6111458856	98.1306721282667	97.5195262426667	324488.71875	2.9560194935798687E8	0	7487	75.31019563794496	0.8821796457587249	0.004984598236320952	409.3587341308594	409.3772888183594
451	409.4269714355469	22.8190440354667					1	DETECTED	409.4270 m/z @22.82 [151020OFc1_NvH-0949-CRLM-2.raw]	409.4269714355469	22.8190440354667	4.62552113066667	96.6449043333333	92.01938320266663	536328.4375	2.7091668386974484E8	2	7487	0.15853880323724923	0.5154779668031421	0.054726985105498636	409.4173889160156	409.43695068359375
452	409.45263671875	3.91250068986667					1	DETECTED	409.4526 m/z @3.91 [151020OFc1_NvH-0949-CRLM-2.raw]	409.45263671875	3.91250068986667	3.80123902133333	98.4831120976	94.68187307626667	313072.46875	2.7278135974794E8	0	7487	14.732940126990592	19.69286165577161	85.50546630493116	409.44268798828125	409.4595947265625
453	409.4701232910156	25.7886999666667					1	DETECTED	409.4701 m/z @25.79 [151020OFc1_NvH-0949-CRLM-2.raw]	409.4701232910156	25.7886999666667	3.66472993813333	96.2755145117333	92.61078457359997	368467.375	2.830577390876638E8	4	7487	22.364223434158617	2.4340871633566605	0.005157624986786023	409.4603271484375	409.4801025390625
454	409.48822021484375	38.7770154632					1	DETECTED	409.4882 m/z @38.78 [151020OFc1_NvH-0949-CRLM-2.raw]	409.48822021484375	38.7770154632	3.93206045813333	97.3645957674667	93.43253530933336	194883.125	2.649392666670503E8	0	7487	35.20373422562435	1.4008743878629322	1.772832834114365	409.48028564453125	409.498046875
455	409.5110168457031	18.4393423384					1	DETECTED	409.5110 m/z @18.44 [151020OFc1_NvH-0949-CRLM-2.raw]	409.5110168457031	18.4393423384	3.99734519706667	98.7584860056	94.76114080853334	239391.640625	2.581445207315898E8	0	7487	18.36619979015954	3.9320310798753924	0.014796230691659903	409.5013122558594	409.5188903808594
456	409.5289001464844	11.3909364184					1	DETECTED	409.5289 m/z @11.39 [151020OFc1_NvH-0949-CRLM-2.raw]	409.5289001464844	11.3909364184	4.39102179866667	92.8213318442667	88.43031004560002	2711520.5	3.454275334027275E8	3	7487	0.21799708634117643	1.3850404682314583	3.044049972677233	409.5190124511719	409.52972412109375
457	409.53973388671875	27.1374883904					1	DETECTED	409.5397 m/z @27.14 [151020OFc1_NvH-0949-CRLM-2.raw]	409.53973388671875	27.1374883904	2.36980707786667	97.1351215216	94.76531444373333	3418539.25	3.5337507626593804E8	3	7487	14.508315416425182	0.506881046453596	0.013772292791538337	409.52984619140625	409.5496520996094
458	409.55975341796875	51.1008735456					1	DETECTED	409.5598 m/z @51.10 [151020OFc1_NvH-0949-CRLM-2.raw]	409.55975341796875	51.1008735456	2.56044458373333	93.9393455845333	91.37890100079997	1880039.75	3.5943286888721406E8	3	7487	36.81787611836382	0.5396580344263722	0.10065089828808098	409.5497741699219	409.5697326660156
459	409.5725402832031	30.2498799208					1	DETECTED	409.5725 m/z @30.25 [151020OFc1_NvH-0949-CRLM-2.raw]	409.5725402832031	30.2498799208	4.6160881928	98.5851712317333	93.96908303893329	577834.125	3.00631285783768E8	0	7487	1.262558593931555	0.5694553638098367	0.16096901616713943	409.5697937011719	409.5818176269531
460	409.5918273925781	48.0204140013333					1	DETECTED	409.5918 m/z @48.02 [151020OFc1_NvH-0949-CRLM-2.raw]	409.5918273925781	48.0204140013333	3.84826760693333	99.7650181730667	95.91675056613336	1828182.875	3.054657367121829E8	3	7487	0.1638397086218646	0.5334918014669685	0.007424356913959898	409.5819396972656	409.6015319824219
461	409.695556640625	37.0292397154667					1	DETECTED	409.6956 m/z @37.03 [151020OFc1_NvH-0949-CRLM-2.raw]	409.695556640625	37.0292397154667	4.6160881928	93.1628275293333	88.54673933653329	850856.9375	2.9606537728697425E8	0	7487	0.24069004249248138	1.7893777609984347	0.033914454212809225	409.6856384277344	409.6959533691406
462	409.7059631347656	18.8085152816					1	DETECTED	409.7060 m/z @18.81 [151020OFc1_NvH-0949-CRLM-2.raw]	409.7059631347656	18.8085152816	1.285567348	99.857669292	98.572101944	1641454.875	2.934598678081462E8	2	7487	0.27470419973433735	0.5536976589675268	5.475193641009775	409.69598388671875	409.71429443359375
463	409.72430419921875	26.011274748					1	DETECTED	409.7243 m/z @26.01 [151020OFc1_NvH-0949-CRLM-2.raw]	409.72430419921875	26.011274748	3.65552425306667	99.1785165584	95.52299230533333	5.4474704E7	1.1091786695111666E9	2	7487	0.19913171394032148	1.3774825407533215	1.5546142583381937	409.7143249511719	409.7342529296875
464	409.7378845214844	26.1262543146667					1	DETECTED	409.7379 m/z @26.13 [151020OFc1_NvH-0949-CRLM-2.raw]	409.7378845214844	26.1262543146667	5.14869018933333	98.4368544061333	93.28816421679997	606853.625	3.3980646697727966E8	0	7487	9.80800992890282	0.6738382599335053	0.32214300302561716	409.73431396484375	409.7379455566406
465	409.74798583984375	28.8316023565333					1	DETECTED	409.7480 m/z @28.83 [151020OFc1_NvH-0949-CRLM-2.raw]	409.74798583984375	28.8316023565333	3.839334568	96.0930643277333	92.2537297597333	3449141.25	3.596986928152917E8	2	7487	0.15061364666549792	1.051781615122757	0.2495720831315106	409.738037109375	409.7575378417969
466	409.76666259765625	23.1817899266667					1	DETECTED	409.7667 m/z @23.18 [151020OFc1_NvH-0949-CRLM-2.raw]	409.76666259765625	23.1817899266667	6.1252937688	97.8906770298667	91.76538326106669	301237.28125	2.670935270352666E8	0	7487	22.689257352082095	4.0246772434881875	0.009142428820205023	409.75848388671875	409.7766418457031
467	409.79608154296875	16.4134199168					1	DETECTED	409.7961 m/z @16.41 [151020OFc1_NvH-0949-CRLM-2.raw]	409.79608154296875	16.4134199168	2.56044458373333	97.1258216408	94.56537705706667	303640.75	2.48161634240288E8	0	7487	0.32278332601642745	8.529797977553244	4.763072734093161	409.78656005859375	409.8060607910156
468	409.83551025390625	44.0146349128					1	DETECTED	409.8355 m/z @44.01 [151020OFc1_NvH-0949-CRLM-2.raw]	409.83551025390625	44.0146349128	0.802032987466667	99.6731378528	98.87110486533334	154546.53125	2.8134451919900405E8	0	7487	90.9169092974792	1.3165037056923967	1.5794473291794828	409.8287048339844	409.8454895019531
469	409.8460388183594	8.7465728808					1	DETECTED	409.8460 m/z @8.75 [151020OFc1_NvH-0949-CRLM-2.raw]	409.8460388183594	8.7465728808	5.15813415493333	98.6844385656	93.52630441066667	100137.65625	2.549874283545148E8	0	7487	19.099829194733516	13.03161507767956	1.3760554387382664	409.84552001953125	409.8531188964844
470	409.8631286621094	11.3909364184					1	DETECTED	409.8631 m/z @11.39 [151020OFc1_NvH-0949-CRLM-2.raw]	409.8631286621094	11.3909364184	1.65846535306667	99.857669292	98.19920393893332	1901788.0	3.006598002543649E8	3	7487	0.22134604946780279	1.6913961507154598	8.727400514697733	409.85321044921875	409.86639404296875
471	409.8764343261719	20.6117238037333					1	DETECTED	409.8764 m/z @20.61 [151020OFc1_NvH-0949-CRLM-2.raw]	409.8764343261719	20.6117238037333	2.94205936293333	99.3463270741333	96.40426771119996	2508040.75	3.419753593798342E8	3	7487	6.699451731110429	3.7301694802614547	2.3017235079980027	409.866455078125	409.87750244140625
472	409.88751220703125	19.0216106162667					1	DETECTED	409.8875 m/z @19.02 [151020OFc1_NvH-0949-CRLM-2.raw]	409.88751220703125	19.0216106162667	0.5924811656	99.9871840781333	99.39470291253329	2691750.75	3.804713845446014E8	3	7487	0.16992427601836013	1.1554131904902152	3.543631096864491	409.8775329589844	409.8974609375
473	409.90081787109375	24.3932492752					1	DETECTED	409.9008 m/z @24.39 [151020OFc1_NvH-0949-CRLM-2.raw]	409.90081787109375	24.3932492752	0.9206880216	98.9739668194667	98.0532787978667	395160.3125	2.699259518382801E8	3	7487	15.787825460899683	2.7115168683511546	1.0813231218983645	409.89752197265625	409.9055480957031
474	409.9155578613281	27.5495773029333					1	DETECTED	409.9156 m/z @27.55 [151020OFc1_NvH-0949-CRLM-2.raw]	409.9155578613281	27.5495773029333	4.0155927392	99.9690305330667	95.9534377938667	406066.8125	3.0408343496120346E8	0	7487	0.15085836934148844	2.32307270771576	1.2969795247912659	409.90557861328125	409.916748046875
475	409.9267883300781	47.9769504554667					1	DETECTED	409.9268 m/z @47.98 [151020OFc1_NvH-0949-CRLM-2.raw]	409.9267883300781	47.9769504554667	0.1808963272	99.9964743261333	99.81557799893329	902755.25	2.869436096762515E8	3	7487	9.368940412812044	0.5041257305930088	1.2461487779920324	409.91680908203125	409.92938232421875
476	409.93939208984375	44.4531802002667					1	DETECTED	409.9394 m/z @44.45 [151020OFc1_NvH-0949-CRLM-2.raw]	409.93939208984375	44.4531802002667	0.153234280533333	99.9964743261333	99.84324004559996	1239167.5	2.823027828024004E8	3	7487	0.09956483477699862	0.505061634201298	0.04758913822542113	409.9294128417969	409.9493103027344
477	409.9515075683594	11.8074106197333					1	DETECTED	409.9515 m/z @11.81 [151020OFc1_NvH-0949-CRLM-2.raw]	409.9515075683594	11.8074106197333	0.396470697066667	99.8021261954667	99.40565549840004	209883.1875	2.3901582634953716E8	0	7487	0.19741090870171085	6.10692053578616	0.1053104021381809	409.94964599609375	409.9549865722656
478	409.965087890625	11.1061349442667					1	DETECTED	409.9651 m/z @11.11 [151020OFc1_NvH-0949-CRLM-2.raw]	409.965087890625	11.1061349442667	2.5878317712	98.2233839850667	95.6355522138667	403957.96875	2.7633033909132844E8	0	7487	11.541433358219333	0.5682726442472121	0.11065966641377735	409.9552917480469	409.9750671386719
479	409.99652099609375	16.6305487554667					1	DETECTED	409.9965 m/z @16.63 [151020OFc1_NvH-0949-CRLM-2.raw]	409.99652099609375	16.6305487554667	0.00678989946666667	98.7584860056	98.75169610613334	265255.46875	2.7315545035004264E8	0	7487	0.298516359388163	2.993479921911497	0.00324104560149198	409.9866027832031	410.00640869140625
480	410.025146484375	36.2473263218667					1	DETECTED	410.0251 m/z @36.25 [151020OFc1_NvH-0949-CRLM-2.raw]	410.025146484375	36.2473263218667	3.81229338613333	99.8206717053333	96.00837831919996	166281.421875	2.7586619684006965E8	0	7487	76.67773959478865	1.480010495278832	1.9600209905576642	410.015625	410.03509521484375
481	410.11407470703125	38.7934193666667					1	DETECTED	410.1141 m/z @38.79 [151020OFc1_NvH-0949-CRLM-2.raw]	410.11407470703125	38.7934193666667	0.00678989946666667	99.9595890216	99.95279912213333	69182.0234375	2.4936620329848972E8	0	7487	95.57220990625882	1.2565779652105988	1.5961865408968894	410.1086120605469	410.11572265625
482	410.1490783691406	90.3044581525333					1	DETECTED	410.1491 m/z @90.30 [151020OFc1_NvH-0949-CRLM-2.raw]	410.1490783691406	90.3044581525333	11.2871685034667	98.4831120976	87.1959435941333	212100.28125	3.1196884429593E8	0	7487	2.2146170592083365	0.5517523062445568	0.028064777380454962	410.13909912109375	410.1584777832031
483	410.1786193847656	22.8730228608					1	DETECTED	410.1786 m/z @22.87 [151020OFc1_NvH-0949-CRLM-2.raw]	410.1786193847656	22.8730228608	4.58804252373333	96.7670610522667	92.17901852853336	338338.75	2.6570570114435074E8	0	7487	0.028028795191147537	3.1153784522586396	1.3630966589335185	410.16864013671875	410.1885986328125
484	410.1907043457031	12.6737607389333					1	DETECTED	410.1907 m/z @12.67 [151020OFc1_NvH-0949-CRLM-2.raw]	410.1907043457031	12.6737607389333	4.293131472	91.5124420661333	87.2193105941333	228480.125	2.4217491228972465E8	0	7487	13.665198696875228	265.0959701501122	0.5497285466579491	410.18865966796875	410.1922912597656
485	410.2023010253906	7.92668374186667					1	DETECTED	410.2023 m/z @7.93 [151020OFc1_NvH-0949-CRLM-2.raw]	410.2023010253906	7.92668374186667	3.87579901306667	98.5017991578667	94.62600014480003	1886404.875	3.599868370679328E8	3	7487	28.107254211993272	1.0729568447995732	1.72561140456727	410.19244384765625	410.20416259765625
486	410.21417236328125	20.7521057789333					1	DETECTED	410.2142 m/z @20.75 [151020OFc1_NvH-0949-CRLM-2.raw]	410.21417236328125	20.7521057789333	3.6740742672	99.3090193552	95.634945088	2805931.0	4.0102977586950785E8	2	7487	0.13996323720740023	4.736095914945201	0.06084638415761111	410.2041931152344	410.2155456542969
487	410.2255554199219	26.011274748					1	DETECTED	410.2256 m/z @26.01 [151020OFc1_NvH-0949-CRLM-2.raw]	410.2255554199219	26.011274748	3.81229338613333	99.0671328253333	95.25483943919997	2.4080546E7	8.678667877025664E8	3	7487	0.20727306455997052	0.7181012003264374	1.5375264003038298	410.215576171875	410.23553466796875
488	410.2399597167969	31.9028711976					1	DETECTED	410.2400 m/z @31.90 [151020OFc1_NvH-0949-CRLM-2.raw]	410.2399597167969	31.9028711976	4.2057511176	97.4948590738667	93.2891079562667	2068017.5	3.9436613662481385E8	3	7487	0.1854399971538605	3.694209211514569	0.24222500149951748	410.2355651855469	410.24993896484375
489	410.25762939453125	40.5976116338667					1	DETECTED	410.2576 m/z @40.60 [151020OFc1_NvH-0949-CRLM-2.raw]	410.25762939453125	40.5976116338667	3.63730326266667	99.7465498312	96.10924656853334	1246590.25	3.2786247196534806E8	2	7487	13.837770195636104	0.7852355438716162	2.5218066690859433	410.2499694824219	410.26751708984375
490	410.2738952636719	44.4531802002667					1	DETECTED	410.2739 m/z @44.45 [151020OFc1_NvH-0949-CRLM-2.raw]	410.2738952636719	44.4531802002667	3.2152475608	96.5894939749333	93.37424641413331	935796.25	3.033149728931486E8	0	7487	0.06925039772150399	9.437419439380745	0.03197921324422275	410.2679443359375	410.2821350097656
491	410.29351806640625	91.2794432632					1	DETECTED	410.2935 m/z @91.28 [151020OFc1_NvH-0949-CRLM-2.raw]	410.29351806640625	91.2794432632	6.00090143253333	92.3066183706667	86.30571693813337	77684.84375	1.5165675980909777E8	0	7487	0.37223130700448337	0.5060224711012666	2.937376376096295	410.2904052734375	410.29998779296875
492	410.3112487792969	90.5932964541333					1	DETECTED	410.3112 m/z @90.59 [151020OFc1_NvH-0949-CRLM-2.raw]	410.3112487792969	90.5932964541333	20.2037766346667	92.3153479109333	72.1115712762666	91862.4140625	2.1537398511824247E8	0	7487	0.3302019186077416	0.5122323000726293	0.01710896721027352	410.3043518066406	410.3177795410156
493	410.44781494140625	20.3825993589333					1	DETECTED	410.4478 m/z @20.38 [151020OFc1_NvH-0949-CRLM-2.raw]	410.44781494140625	20.3825993589333	4.08006300773333	99.9964743261333	95.91641131839997	1304897.875	2.831758037384095E8	0	7487	0.1875927457425881	0.8366296867900244	0.017390974292071263	410.4378967285156	410.4577941894531
494	410.4723815917969	36.9488989685333					1	DETECTED	410.4724 m/z @36.95 [151020OFc1_NvH-0949-CRLM-2.raw]	410.4723815917969	36.9488989685333	4.0898154056	99.2714656482667	95.1816502426667	4486640.5	3.3956134133924645E8	0	7487	0.1762822061321785	0.5343836791657564	2.802723696251239	410.46258544921875	410.4819030761719
495	410.5252685546875	17.8469452053333					1	DETECTED	410.5253 m/z @17.85 [151020OFc1_NvH-0949-CRLM-2.raw]	410.5252685546875	17.8469452053333	4.66342100586667	94.1016565901333	89.43823558426664	527426.0	2.589776115059647E8	3	7487	0.2879035486599335	0.5866314112547804	0.027051183973805116	410.515380859375	410.526611328125
496	410.53662109375	7.91655490613333					1	DETECTED	410.5366 m/z @7.92 [151020OFc1_NvH-0949-CRLM-2.raw]	410.53662109375	7.91655490613333	2.1798197024	97.918424744	95.73860504160001	1143775.625	2.9867967890564054E8	3	7487	6.739055334931724	0.676993659629083	38.516972698879734	410.52667236328125	410.5390319824219
497	410.5490417480469	20.7382409784					1	DETECTED	410.5490 m/z @20.74 [151020OFc1_NvH-0949-CRLM-2.raw]	410.5490417480469	20.7382409784	3.86680086186667	97.9918596501333	94.12505878826664	1897356.0	3.1031626735205513E8	3	7487	1.8129231107547703	0.8342193887415862	2.542856421712829	410.5390625	410.55902099609375
498	410.5600891113281	22.1332902381333					1	DETECTED	410.5601 m/z @22.13 [151020OFc1_NvH-0949-CRLM-2.raw]	410.5600891113281	22.1332902381333	6.19995764293333	54.1637649432	47.96380730026667	1034626.75	1.971844117933032E8	0	7487	13.729180823421405	0.5313515790730879	3.500724288991883	410.5590515136719	410.561279296875
499	410.5712890625	46.0608931989333					1	DETECTED	410.5713 m/z @46.06 [151020OFc1_NvH-0949-CRLM-2.raw]	410.5712890625	46.0608931989333	3.70147989733333	99.932049188	96.23056929066666	1530462.875	3.1062569709034556E8	3	7487	0.14976017184627466	0.5818413052510633	0.02206884323012117	410.5613098144531	410.5812683105469
500	410.60833740234375	44.4531802002667					1	DETECTED	410.6083 m/z @44.45 [151020OFc1_NvH-0949-CRLM-2.raw]	410.60833740234375	44.4531802002667	3.6740742672	95.1586253317333	91.4845510645333	340131.1875	2.671638052515056E8	0	7487	29.98797217449839	1.1915389184675935	0.0012309345223780045	410.5983581542969	410.61016845703125
501	410.62017822265625	28.4109782413333					1	DETECTED	410.6202 m/z @28.41 [151020OFc1_NvH-0949-CRLM-2.raw]	410.62017822265625	28.4109782413333	7.24828746026667	77.8381259658667	70.58983850560003	785921.875	2.447514430238308E8	5	7487	0.15199974215772016	2.6783253070441972	1.5085366508538796	410.6109924316406	410.6300048828125
502	410.69720458984375	74.7300513733333					1	DETECTED	410.6972 m/z @74.73 [151020OFc1_NvH-0949-CRLM-2.raw]	410.69720458984375	74.7300513733333	0.0794495010666667	99.3859810408	99.30653153973334	1200860.875	3.0736462037809634E8	2	7487	54.35153981250613	0.501590438625467	0.005759853816254262	410.6872253417969	410.7071838378906
503	410.7072448730469	21.2410437557333					1	DETECTED	410.7072 m/z @21.24 [151020OFc1_NvH-0949-CRLM-2.raw]	410.7072448730469	21.2410437557333	5.14869018933333	94.7332549893333	89.58456479999998	208267.625	2.1693647702898118E8	0	7487	15.822752159029193	3.0643752147932073	5.126778296456118	410.7072448730469	410.7090759277344
504	410.7191162109375	20.1587670773333					1	DETECTED	410.7191 m/z @20.16 [151020OFc1_NvH-0949-CRLM-2.raw]	410.7191162109375	20.1587670773333	4.3400543576	99.6639590010667	95.3239046434667	1.0072581E7	6.380740058744658E8	2	7487	0.20638876171112486	6.169744851973968	97.36757239403373	410.70916748046875	410.72906494140625
505	410.731689453125	27.0275771056					1	DETECTED	410.7317 m/z @27.03 [151020OFc1_NvH-0949-CRLM-2.raw]	410.731689453125	27.0275771056	4.5110355696	97.2357409330667	92.7247053634667	1028879.0625	3.4544315740279835E8	2	7487	9.178692463883902	0.7889754275842941	12.444230130927266	410.72918701171875	410.7416687011719
506	410.7497253417969	26.4623355757333					1	DETECTED	410.7497 m/z @26.46 [151020OFc1_NvH-0949-CRLM-2.raw]	410.7497253417969	26.4623355757333	4.28420649973333	96.3973692296	92.11316272986667	870792.6875	3.236258816055189E8	2	7487	20.351309760442334	0.8932624710440312	0.45178066530931515	410.74169921875	410.7596740722656
507	410.820556640625	28.4276133338667					1	DETECTED	410.8206 m/z @28.43 [151020OFc1_NvH-0949-CRLM-2.raw]	410.820556640625	28.4276133338667	6.08351512133333	99.4415281810667	93.35801305973337	765609.5	2.6863754800396657E8	0	7487	0.12362153059186909	0.5133120720239577	0.6229272715057247	410.8112487792969	410.8304748535156
508	410.8406066894531	41.470690864					1	DETECTED	410.8406 m/z @41.47 [151020OFc1_NvH-0949-CRLM-2.raw]	410.8406066894531	41.470690864	0.929756575466667	99.9690305330667	99.03927395760003	7506505.5	3.888733684230758E8	5	7487	0.23129047441856443	1.424012372739885	1.6357703615074006	410.8307800292969	410.85052490234375
509	410.8592224121094	17.7933543306667					1	DETECTED	410.8592 m/z @17.79 [151020OFc1_NvH-0949-CRLM-2.raw]	410.8592224121094	17.7933543306667	0.947904902666667	95.8597818672	94.91187696453333	316645.625	2.524813404372739E8	0	7487	16.610329583729392	3.8227954689802934	0.40608483691137875	410.85107421875	410.8592224121094
510	410.8692321777344	23.7997142274667					1	DETECTED	410.8692 m/z @23.80 [151020OFc1_NvH-0949-CRLM-2.raw]	410.8692321777344	23.7997142274667	0.107207294133333	99.9783218733333	99.87111457919997	1270091.25	3.0174038901122683E8	3	7487	1.6532071239850339	0.5168277713041383	0.02458296628982749	410.8592529296875	410.8791198730469
511	410.88214111328125	9.94476492426667					1	DETECTED	410.8821 m/z @9.94 [151020OFc1_NvH-0949-CRLM-2.raw]	410.88214111328125	9.94476492426667	0.747362703733333	96.7277488696	95.98038616586668	647392.75	2.755082789287707E8	3	7487	0.12447581744979175	11.713426958868551	115.85965459259921	410.8792419433594	410.8839416503906
512	410.8939514160156	26.1670246045333					1	DETECTED	410.8940 m/z @26.17 [151020OFc1_NvH-0949-CRLM-2.raw]	410.8939514160156	26.1670246045333	0.5737626792	99.7743906642667	99.2006279850667	972964.25	2.9840096783408964E8	0	7487	0.2065676907046985	0.6525750529562463	0.23985709846091008	410.88397216796875	410.90185546875
513	410.911865234375	39.0294732208					1	DETECTED	410.9119 m/z @39.03 [151020OFc1_NvH-0949-CRLM-2.raw]	410.911865234375	39.0294732208	0.00678989946666667	99.9504909504	99.94370105093333	2190405.75	3.3960182292961997E8	3	7487	0.03964489596768317	0.518909719399016	0.29534603016654076	410.9018859863281	410.9217834472656
514	410.92388916015625	34.9711262842667					1	DETECTED	410.9239 m/z @34.97 [151020OFc1_NvH-0949-CRLM-2.raw]	410.92388916015625	34.9711262842667	1.09406903786667	99.6913107056	98.59724166773333	401189.625	2.4571238315851915E8	0	7487	0.24550239211002634	1.643157715939152	2.3593615938021015	410.9219665527344	410.9334716796875
515	410.9497375488281	14.0358930098667					1	DETECTED	410.9497 m/z @14.04 [151020OFc1_NvH-0949-CRLM-2.raw]	410.9497375488281	14.0358930098667	2.360680208	99.8390316869333	97.47835147893329	518901.40625	2.819635819826035E8	0	7487	6.384305968045348	0.5812497062092132	0.735622615065921	410.93975830078125	410.95050048828125
516	410.9606018066406	26.612819484					1	DETECTED	410.9606 m/z @26.61 [151020OFc1_NvH-0949-CRLM-2.raw]	410.9606018066406	26.612819484	2.288272724	99.4506844152	97.1624116912	602249.3125	2.7515131573235166E8	4	7487	0.6002755462262712	3.1720953109924337	0.015383462024236884	410.95068359375	410.9635925292969
517	410.9736022949219	36.8971875114667					1	DETECTED	410.9736 m/z @36.90 [151020OFc1_NvH-0949-CRLM-2.raw]	410.9736022949219	36.8971875114667	1.22171167386667	99.6546754229333	98.43296374906663	1004459.25	2.9345826980829966E8	0	7487	0.1616120045524383	0.5074567473825201	0.010457239681198164	410.96380615234375	410.98333740234375
518	411.02069091796875	28.4793479973333					1	DETECTED	411.0207 m/z @28.48 [151020OFc1_NvH-0949-CRLM-2.raw]	411.02069091796875	28.4793479973333	2.062714952	99.6731378528	97.6104229008	574077.25	3.0525732257736343E8	0	7487	0.09297307056395354	5.092546466056675	0.467147466866792	411.0109558105469	411.03021240234375
519	411.04107666015625	41.470690864					1	DETECTED	411.0411 m/z @41.47 [151020OFc1_NvH-0949-CRLM-2.raw]	411.04107666015625	41.470690864	4.42024077546667	99.8949144317333	95.47467365626663	1.0640292E7	4.4379684967227554E8	5	7487	0.2069511082692017	1.5758809369450124	23.49420065958095	411.0314025878906	411.05084228515625
520	411.1224365234375	92.4915956386667					1	DETECTED	411.1224 m/z @92.49 [151020OFc1_NvH-0949-CRLM-2.raw]	411.1224365234375	92.4915956386667	0.601810278933333	99.932049188	99.33023890906667	1361762.75	3.996435815275631E8	0	7487	2.4315076873721324	0.8797033984727163	1.539754602171261	411.11285400390625	411.1324157714844
521	411.19085693359375	11.8920636477333					1	DETECTED	411.1909 m/z @11.89 [151020OFc1_NvH-0949-CRLM-2.raw]	411.19085693359375	11.8920636477333	0.359413181866667	99.6271032042667	99.26769002240003	1569150.375	3.368066024706006E8	2	7487	16.279714278057035	1.9564724221897933	1.6460825176227252	411.18096923828125	411.2008361816406
522	411.2074279785156	28.2235825184					1	DETECTED	411.2074 m/z @28.22 [151020OFc1_NvH-0949-CRLM-2.raw]	411.2074279785156	28.2235825184	4.5016790856	99.8206717053333	95.3189926197333	1400080.5	3.208516418164047E8	3	7487	4.51848523566348	0.5437771921821626	0.01186469187556542	411.20086669921875	411.210693359375
523	411.220703125	20.1125153125333					1	DETECTED	411.2207 m/z @20.11 [151020OFc1_NvH-0949-CRLM-2.raw]	411.220703125	20.1125153125333	0.107207294133333	99.7836327592	99.67642546506667	4468363.5	5.458200286894121E8	3	7487	0.8046800581707743	2.224939549082319	1.1573802530629032	411.21075439453125	411.2306823730469
524	411.241455078125	41.470690864					1	DETECTED	411.2415 m/z @41.47 [151020OFc1_NvH-0949-CRLM-2.raw]	411.241455078125	41.470690864	3.92135615973333	99.9595890216	96.03823286186666	7915731.5	4.739456461506796E8	2	7487	0.09095639181310133	0.6660977567774523	0.12141844272204677	411.2314758300781	411.2514343261719
525	411.2545471191406	31.9424129138667					1	DETECTED	411.2545 m/z @31.94 [151020OFc1_NvH-0949-CRLM-2.raw]	411.2545471191406	31.9424129138667	4.44929618746667	94.4949935885333	90.04569740106663	447522.5625	2.8632361517048097E8	3	7487	22.26466702863693	1.8450368813796227	5.9225056368429625	411.25146484375	411.26446533203125
526	411.27435302734375	91.1333485437333					1	DETECTED	411.2744 m/z @91.13 [151020OFc1_NvH-0949-CRLM-2.raw]	411.27435302734375	91.1333485437333	8.1287896824	96.5988778690667	88.4700881866667	127327.421875	2.750206667008498E8	0	7487	71.97147434842414	0.5046524061174718	50.339152923374776	411.2648010253906	411.2744445800781
527	411.2844543457031	89.7961663256					1	DETECTED	411.2845 m/z @89.80 [151020OFc1_NvH-0949-CRLM-2.raw]	411.2844543457031	89.7961663256	4.80708795173333	93.195396372	88.38830842026667	171209.0	3.8954001145294684E8	0	7487	86.5412386054648	0.5115012974020456	0.018974665638116547	411.27447509765625	411.2940673828125
528	411.3107604980469	91.7049586498667					1	DETECTED	411.3108 m/z @91.70 [151020OFc1_NvH-0949-CRLM-2.raw]	411.3107604980469	91.7049586498667	7.1258096392	97.6352280050667	90.5094183658667	110506.4453125	2.522303584400569E8	0	7487	1.3817459311387665	0.5350575137286621	0.07245238039769991	411.30126953125	411.31683349609375
529	411.3290100097656	91.7049586498667					1	DETECTED	411.3290 m/z @91.70 [151020OFc1_NvH-0949-CRLM-2.raw]	411.3290100097656	91.7049586498667	1.130408528	97.7562433605333	96.6258348325333	203663.671875	3.548581652596963E8	0	7487	0.7171201523285617	0.5456575680508543	1.5436081292745774	411.3225402832031	411.3316955566406
530	411.3467712402344	91.7049586498667					1	DETECTED	411.3468 m/z @91.70 [151020OFc1_NvH-0949-CRLM-2.raw]	411.3467712402344	91.7049586498667	9.58594620613333	92.5005729154667	82.91462670933338	244435.75	3.4547903023396194E8	0	7487	0.8591425454596759	1.1276113675631259	0.02729827018223122	411.3382263183594	411.3561706542969
531	411.365234375	91.7049586498667					1	DETECTED	411.3652 m/z @91.70 [151020OFc1_NvH-0949-CRLM-2.raw]	411.365234375	91.7049586498667	4.6727021072	92.5620739125333	87.8893718053333	224998.265625	2.7739855935242707E8	0	7487	1.4779408720121978	1.3727661105237985	0.46723882288048063	411.3582458496094	411.3741149902344
532	411.42413330078125	35.0091403992					1	DETECTED	411.4241 m/z @35.01 [151020OFc1_NvH-0949-CRLM-2.raw]	411.42413330078125	35.0091403992	4.57863649813333	99.9964743261333	95.41783782799996	376006.4375	2.658679713593216E8	0	7487	0.398649967275567	1.8629748259478778	2.729359201287181	411.4141540527344	411.4315490722656
533	411.44195556640625	41.5058345237333					1	DETECTED	411.4420 m/z @41.51 [151020OFc1_NvH-0949-CRLM-2.raw]	411.44195556640625	41.5058345237333	3.85727182506667	99.4138724389333	95.55660061386662	2449228.0	3.59859134904512E8	0	7487	29.843114406522453	0.5721381869525798	0.1777101379003925	411.4322509765625	411.4519348144531
534	411.4554443359375	23.0221880890667					1	DETECTED	411.4554 m/z @23.02 [151020OFc1_NvH-0949-CRLM-2.raw]	411.4554443359375	23.0221880890667	4.27335053733333	99.8113838901333	95.53803335279997	621087.625	2.761336023853689E8	0	7487	0.08758121641593064	0.5195886099726628	2.081594059083636	411.45196533203125	411.4652099609375
535	411.47442626953125	22.9232244274667					1	DETECTED	411.4744 m/z @22.92 [151020OFc1_NvH-0949-CRLM-2.raw]	411.47442626953125	22.9232244274667	4.0898154056	99.54371671495	95.45390130934999	129052.8984375	2.807083334974901E8	0	7487	16.248445645804104	2.950786958486925	5.105730295434062	411.46551513671875	411.4839172363281
536	411.49810791015625	10.3267503122667					1	DETECTED	411.4981 m/z @10.33 [151020OFc1_NvH-0949-CRLM-2.raw]	411.49810791015625	10.3267503122667	1.87415258666667	98.2051547842667	96.33100219760003	196974.5625	2.68867865274058E8	0	7487	0.09792530179283077	0.5203576320503928	5.332898025525562	411.4883728027344	411.50799560546875
537	411.52227783203125	7.52513026933333					1	DETECTED	411.5223 m/z @7.53 [151020OFc1_NvH-0949-CRLM-2.raw]	411.52227783203125	7.52513026933333	5.0779329128	96.7462569552	91.6683240424	396535.5	2.776188562255732E8	0	7487	6.535986499047277	1.0734723420342296	0.10821485174748004	411.51263427734375	411.5310363769531
538	411.5410461425781	15.3038744722667					1	DETECTED	411.5410 m/z @15.30 [151020OFc1_NvH-0949-CRLM-2.raw]	411.5410461425781	15.3038744722667	0.665953236266667	99.6086494064	98.94269617013333	1108228.5	3.3007841217333657E8	3	7487	12.948629518666063	0.8631138079257683	5.105619860928687	411.53106689453125	411.5470275878906
539	411.5570373535156	19.5988961312					1	DETECTED	411.5570 m/z @19.60 [151020OFc1_NvH-0949-CRLM-2.raw]	411.5570373535156	19.5988961312	0.275109842133333	98.9554675664	98.68035772426667	4399629.5	3.9074543746808475E8	3	7487	8.189129738007846	0.535727702636268	0.14855715338564188	411.5470886230469	411.5670166015625
540	411.5802917480469	38.9821406994667					1	DETECTED	411.5803 m/z @38.98 [151020OFc1_NvH-0949-CRLM-2.raw]	411.5802917480469	38.9821406994667	3.97747244426667	98.2976538488	94.32018140453333	507962.0625	2.8808708786401176E8	0	7487	21.636794328499594	1.6038097845601185	0.001447013253677498	411.57061767578125	411.5902404785156
541	411.591552734375	53.5614969050667					1	DETECTED	411.5916 m/z @53.56 [151020OFc1_NvH-0949-CRLM-2.raw]	411.591552734375	53.5614969050667	3.89451891146667	95.5614250538667	91.66690614240002	418096.75	2.4353425217527798E8	0	7487	0.2467547904472056	1.0746925842711816	0.0019475371592491129	411.5905456542969	411.60113525390625
542	411.6419982910156	41.5058345237333					1	DETECTED	411.6420 m/z @41.51 [151020OFc1_NvH-0949-CRLM-2.raw]	411.6419982910156	41.5058345237333	5.42099415733333	99.7650181730667	94.34402401573337	1448972.5	2.753284052425649E8	0	7487	0.18715304974339375	2.0839302508950035	26.880234474510676	411.63226318359375	411.6518249511719
543	411.6748352050781	34.9711262842667					1	DETECTED	411.6748 m/z @34.97 [151020OFc1_NvH-0949-CRLM-2.raw]	411.6748352050781	34.9711262842667	4.12951628746667	97.7931822981333	93.66366601066663	398077.125	2.5642480715063542E8	0	7487	0.13861156688476228	1.8266746926544122	0.0032919769671821662	411.6663513183594	411.68121337890625
544	411.692138671875	11.8489745365333					1	DETECTED	411.6921 m/z @11.85 [151020OFc1_NvH-0949-CRLM-2.raw]	411.692138671875	11.8489745365333	1.69478391226667	98.3815361562667	96.68675224400003	647619.25	2.893381439937403E8	0	7487	0.1532014489623439	7.496207227562188	134.51566624999418	411.68292236328125	411.70098876953125
545	411.7110290527344	38.3869761896					1	DETECTED	411.7110 m/z @38.39 [151020OFc1_NvH-0949-CRLM-2.raw]	411.7110290527344	38.3869761896	3.4458951768	99.7096017736	96.2637065968	1.3139746E7	6.036028688793111E8	2	7487	16.657436641586475	0.5099019266053108	0.017959932530443062	411.7010498046875	411.72100830078125
546	411.7212829589844	18.5595060984					1	DETECTED	411.7213 m/z @18.56 [151020OFc1_NvH-0949-CRLM-2.raw]	411.7212829589844	18.5595060984	3.14250870373333	96.6356066234667	93.49309791973337	2534074.0	4.559523399781577E8	2	7487	7.695998852900081	0.6453885418618427	0.89445833896245	411.7210388183594	411.73126220703125
547	411.7315368652344	26.0558381304					1	DETECTED	411.7315 m/z @26.06 [151020OFc1_NvH-0949-CRLM-2.raw]	411.7315368652344	26.0558381304	3.7740935216	94.7800985416	91.00600502	550426.1875	3.267099756235091E8	0	7487	10.45921621230299	0.5238011431514961	0.02132805003251074	411.7312927246094	411.7372741699219
548	411.74737548828125	24.6300653178667					1	DETECTED	411.7474 m/z @24.63 [151020OFc1_NvH-0949-CRLM-2.raw]	411.74737548828125	24.6300653178667	4.12036067146667	97.7098187925333	93.58945812106663	915272.8125	2.9128737167453206E8	2	7487	19.96467297086511	0.5038123126237063	0.8770352149894803	411.73748779296875	411.7478942871094
549	411.7579345703125	27.533519184					1	DETECTED	411.7579 m/z @27.53 [151020OFc1_NvH-0949-CRLM-2.raw]	411.7579345703125	27.533519184	4.28420649973333	94.4185898896	90.13438338986667	2007469.5	3.0102494828011894E8	2	7487	0.23930724774904277	2.65890511345642	0.014307706737740102	411.7480773925781	411.7660827636719
550	411.7741394042969	33.7365212208					1	DETECTED	411.7741 m/z @33.74 [151020OFc1_NvH-0949-CRLM-2.raw]	411.7741394042969	33.7365212208	4.22446776826667	50.0950822954667	45.87061452720003	74082.4296875	1.4161532813494396E8	2	7487	45.79182117469676	0.7776294367844445	0.5581997042171102	411.7692565917969	411.77587890625
551	411.8616027832031	13.9586131845333					1	DETECTED	411.8616 m/z @13.96 [151020OFc1_NvH-0949-CRLM-2.raw]	411.8616027832031	13.9586131845333	0.765545827466667	78.5986023522667	77.83305652480003	210923.9375	2.5443061255394185E8	0	7487	6.496220152646417	5.340526993914673	0.7224631732545425	411.8533935546875	411.86553955078125
552	411.8755798339844	15.6750889978667					1	DETECTED	411.8756 m/z @15.68 [151020OFc1_NvH-0949-CRLM-2.raw]	411.8755798339844	15.6750889978667	2.4059464864	99.9595890216	97.5536425352	1753310.625	3.08858277745052E8	3	7487	0.10949324881564948	1.6398799788108633	10.28611287750581	411.8656921386719	411.88092041015625
553	411.8909606933594	19.5883229794667					1	DETECTED	411.8910 m/z @19.59 [151020OFc1_NvH-0949-CRLM-2.raw]	411.8909606933594	19.5883229794667	0.284414107733333	99.9871840781333	99.70276997039997	2975915.0	3.421528035640449E8	3	7487	0.16889138783375657	2.2472537636624192	1.3090135569902166	411.8810729980469	411.90093994140625
554	411.9147033691406	47.9863043658667					1	DETECTED	411.9147 m/z @47.99 [151020OFc1_NvH-0949-CRLM-2.raw]	411.9147033691406	47.9863043658667	0.5458275168	99.1040217458667	98.5581942290667	387345.9375	2.7505601981276596E8	0	7487	16.39054015370492	1.167727838413644	0.08168302815957025	411.9047546386719	411.9246520996094
555	411.9302673339844	28.3269247677333					1	DETECTED	411.9303 m/z @28.33 [151020OFc1_NvH-0949-CRLM-2.raw]	411.9302673339844	28.3269247677333	0.838428292533333	99.8484107018667	99.00998240933336	285289.0	2.820011757680862E8	0	7487	26.526657942522295	2.4238165749900205	5.062198113394696	411.9247741699219	411.94024658203125
556	411.9425964355469	11.8175290424					1	DETECTED	411.9426 m/z @11.82 [151020OFc1_NvH-0949-CRLM-2.raw]	411.9425964355469	11.8175290424	1.16690859786667	99.8949144317333	98.72800583386663	265550.6875	2.5063294018062875E8	0	7487	0.06553475905032613	0.512855298856202	2.7516989233332945	411.94036865234375	411.94561767578125
557	411.95574951171875	23.0627938685333					1	DETECTED	411.9557 m/z @23.06 [151020OFc1_NvH-0949-CRLM-2.raw]	411.95574951171875	23.0627938685333	0.00678989946666667	99.3184065818667	99.31161668240003	291344.84375	2.7334774452038735E8	0	7487	9.579532136066815	4.2493682712801855	0.044571996730796114	411.94580078125	411.9655456542969
558	412.12554931640625	92.513257952					1	DETECTED	412.1255 m/z @92.51 [151020OFc1_NvH-0949-CRLM-2.raw]	412.12554931640625	92.513257952	0.359413181866667	95.0843180693333	94.72490488746664	410053.96875	2.4994427916019377E8	0	7487	0.10988227111349147	0.6922854622199649	1.4389873624536775	412.1158142089844	412.1353759765625
559	412.1426086425781	92.3950886301333					1	DETECTED	412.1426 m/z @92.40 [151020OFc1_NvH-0949-CRLM-2.raw]	412.1426086425781	92.3950886301333	2.59692760213333	97.3738810136	94.77695341146666	94624.515625	2.1948352980487174E8	0	7487	0.048947013564145436	0.5277221288636093	0.055444257727218484	412.14178466796875	412.1525573730469
560	412.1859130859375	27.0275771056					1	DETECTED	412.1859 m/z @27.03 [151020OFc1_NvH-0949-CRLM-2.raw]	412.1859130859375	27.0275771056	4.27335053733333	96.3973692296	92.12401869226667	293116.0625	2.8406198159656364E8	0	7487	64.5264861871441	2.146731769613871	6.04012195374589	412.1763000488281	412.19073486328125
561	412.2007751464844	14.4353072352					1	DETECTED	412.2008 m/z @14.44 [151020OFc1_NvH-0949-CRLM-2.raw]	412.2007751464844	14.4353072352	3.69217760266667	99.4969833954667	95.80480579280002	9122484.0	5.831319798716848E8	2	7487	0.49101889514773056	1.0227414666447845	2.808419668915534	412.1907958984375	412.21075439453125
562	412.21258544921875	38.3869761896					1	DETECTED	412.2126 m/z @38.39 [151020OFc1_NvH-0949-CRLM-2.raw]	412.21258544921875	38.3869761896	2.5425286152	98.3347888018667	95.7922601866667	5730972.0	5.230170985335701E8	2	7487	14.726904604864139	0.5118377209150391	0.01940716296433338	412.2107849121094	412.2225646972656
563	412.23095703125	26.4004013749333					1	DETECTED	412.2310 m/z @26.40 [151020OFc1_NvH-0949-CRLM-2.raw]	412.23095703125	26.4004013749333	4.293131472	99.3369294357333	95.0437979637333	1704225.5	4.280051411880767E8	2	7487	25.1920056713132	1.0712567652658456	0.40342211559153957	412.2226257324219	412.23272705078125
564	412.24273681640625	17.3322114506667					1	DETECTED	412.2427 m/z @17.33 [151020OFc1_NvH-0949-CRLM-2.raw]	412.24273681640625	17.3322114506667	3.57355020746667	99.2809112290667	95.70736102160004	3344737.25	3.542680550906141E8	3	7487	0.15271870657960207	10.057810505772139	2.618078310949487	412.2327575683594	412.2527160644531
565	412.2593688964844	27.5186446314667					1	DETECTED	412.2594 m/z @27.52 [151020OFc1_NvH-0949-CRLM-2.raw]	412.2593688964844	27.5186446314667	4.28420649973333	98.0289652989333	93.74475879919997	873856.0	3.6146172776900965E8	2	7487	0.5905273243377067	2.148922850559702	0.10687749083988585	412.25274658203125	412.26934814453125
566	412.2693786621094	90.3711656010667					1	DETECTED	412.2694 m/z @90.37 [151020OFc1_NvH-0949-CRLM-2.raw]	412.2693786621094	90.3711656010667	0.783770875733333	94.6188842856	93.83511340986666	130501.8203125	2.353790835650577E8	0	7487	86.03420817123975	0.5246842896456217	0.016918650946801166	412.2693786621094	412.2789001464844
567	412.29180908203125	48.0383641874667					1	DETECTED	412.2918 m/z @48.04 [151020OFc1_NvH-0949-CRLM-2.raw]	412.29180908203125	48.0383641874667	0.765545827466667	93.6318265352	92.86628070773334	653434.9375	2.2751331422000572E8	2	7487	0.07397950280935106	0.9459111469031457	324.05693673263403	412.2855529785156	412.2986145019531
568	412.3078918457031	90.3402950989333					1	DETECTED	412.3079 m/z @90.34 [151020OFc1_NvH-0949-CRLM-2.raw]	412.3078918457031	90.3402950989333	4.30211696213333	95.3978041226667	91.09568716053337	205365.0	2.4259000087418756E8	0	7487	1.054211673838438	0.5107032128885908	0.021386441340635165	412.3030090332031	412.3170166015625
569	412.327880859375	90.9431282202667					1	DETECTED	412.3279 m/z @90.94 [151020OFc1_NvH-0949-CRLM-2.raw]	412.327880859375	90.9431282202667	3.81229338613333	92.2185470909333	88.40625370479997	67137.4921875	2.1400242938499764E8	0	7487	0.6905549838245548	0.5073189868609348	0.01463797372186953	412.31976318359375	412.3320007324219
570	412.3420104980469	91.7049586498667					1	DETECTED	412.3420 m/z @91.70 [151020OFc1_NvH-0949-CRLM-2.raw]	412.3420104980469	91.7049586498667	23.6300389272	98.5666255304	74.9365866032	73327.0859375	2.109606339147386E8	0	7487	1.3837746481985818	0.5503979065159925	0.7697197985000828	412.3321228027344	412.34295654296875
571	412.4148864746094	91.7049586498667					1	DETECTED	412.4149 m/z @91.70 [151020OFc1_NvH-0949-CRLM-2.raw]	412.4148864746094	91.7049586498667	0.190133879466667	94.5913046944	94.40117081493332	522672.8125	2.7173105292230237E8	0	7487	1.7786682472963662	1.0503178505392672	0.05235481726295221	412.4052429199219	412.4248046875
572	412.4527893066406	20.7059373866667					1	DETECTED	412.4528 m/z @20.71 [151020OFc1_NvH-0949-CRLM-2.raw]	412.4527893066406	20.7059373866667	0.227927335466667	99.3463270741333	99.11839973866664	2366535.75	3.2411753183745885E8	0	7487	0.1180703322850789	37.72969872252289	5.254180003957188	412.44281005859375	412.46270751953125
573	412.4629211425781	31.893275548					1	DETECTED	412.4629 m/z @31.89 [151020OFc1_NvH-0949-CRLM-2.raw]	412.4629211425781	31.893275548	2.76022782773333	99.0475556954667	96.28732786773337	484663.34375	2.6691181066082376E8	4	7487	21.8588531901566	1.9241732304574723	0.00493836265215639	412.4628601074219	412.4726867675781
574	412.4797668457031	14.0135063181333					1	DETECTED	412.4798 m/z @14.01 [151020OFc1_NvH-0949-CRLM-2.raw]	412.4797668457031	14.0135063181333	3.92135615973333	92.3066183706667	88.38526221093336	184696.390625	2.7208487000555694E8	0	7487	0.24166568937751975	4.378911372883603	0.7084361054033623	412.4729309082031	412.48974609375
575	412.49017333984375	49.1771990837333					1	DETECTED	412.4902 m/z @49.18 [151020OFc1_NvH-0949-CRLM-2.raw]	412.49017333984375	49.1771990837333	4.49210202106667	75.7175232581333	71.22542123706663	110939.140625	2.4142296259731537E8	0	7487	0.034421043980174204	0.8027120576295504	0.6073421662274447	412.4899597167969	412.493896484375
576	412.50390625	24.0682195128					1	DETECTED	412.5039 m/z @24.07 [151020OFc1_NvH-0949-CRLM-2.raw]	412.50390625	24.0682195128	4.25328194293333	99.57150386855	95.31822192561667	540952.3125	2.626372835244135E8	0	7487	0.1958765696000988	2.7195747247270647	0.4336314179900595	412.49420166015625	412.5138854980469
577	412.5238342285156	13.196721344					1	DETECTED	412.5238 m/z @13.20 [151020OFc1_NvH-0949-CRLM-2.raw]	412.5238342285156	13.196721344	4.15127252693333	99.6271032042667	95.47583067733338	135985.625	2.4758691892124504E8	0	7487	6.958495946808091	7.577068768207609	31.084360472745455	412.513916015625	412.525146484375
578	412.53521728515625	14.4767566688					1	DETECTED	412.5352 m/z @14.48 [151020OFc1_NvH-0949-CRLM-2.raw]	412.53521728515625	14.4767566688	4.1825345096	98.3068638506667	94.1243293410667	6369091.5	4.8908236531548643E8	3	7487	0.4012317120947273	0.6082929894258376	3.2784701756422874	412.5254211425781	412.545166015625
579	412.5556335449219	13.8137665565333					1	DETECTED	412.5556 m/z @13.81 [151020OFc1_NvH-0949-CRLM-2.raw]	412.5556335449219	13.8137665565333	0.956993784533333	99.6454713589333	98.68847757439997	1.03892952E8	1.9054907663610363E9	3	7487	0.2129422150327187	1.2701152949304086	1.39104694939901	412.545654296875	412.56561279296875
580	412.57647705078125	38.1380269296					1	DETECTED	412.5765 m/z @38.14 [151020OFc1_NvH-0949-CRLM-2.raw]	412.57647705078125	38.1380269296	3.06974990773333	96.7854817394667	93.71573183173338	1130776.5	3.054262423488801E8	3	7487	20.95899020939405	0.5034421370289663	0.007779298308195515	412.5665283203125	412.58642578125
581	412.6867370605469	6.14458345066667					1	DETECTED	412.6867 m/z @6.14 [151020OFc1_NvH-0949-CRLM-2.raw]	412.6867370605469	6.14458345066667	4.1008484304	98.2607584994667	94.1599100690667	124372.21875	2.757070128171522E8	0	7487	0.07639972071904477	0.5613925844455903	1.2679574357027386	412.67694091796875	412.6935119628906
582	412.70361328125	20.7059373866667					1	DETECTED	412.7036 m/z @20.71 [151020OFc1_NvH-0949-CRLM-2.raw]	412.70361328125	20.7059373866667	3.500456784	99.1040217458667	95.60356496186671	2528291.5	3.649273494006999E8	4	7487	20.534193277654918	1.5657042384499793	0.9469154011757774	412.6936340332031	412.71356201171875
583	412.7141418457031	38.3869761896					1	DETECTED	412.7141 m/z @38.39 [151020OFc1_NvH-0949-CRLM-2.raw]	412.7141418457031	38.3869761896	0.246403961333333	97.1716001541333	96.92519619279997	1742962.25	3.3464596782889295E8	0	7487	0.20213750249324391	0.5129662245758236	0.0642677102868494	412.713623046875	412.7189025878906
584	412.7289123535156	22.1685350085333					1	DETECTED	412.7289 m/z @22.17 [151020OFc1_NvH-0949-CRLM-2.raw]	412.7289123535156	22.1685350085333	4.41052648693333	97.6352280050667	93.22470151813336	1.0225251E7	4.835006790492814E8	2	7487	1.1490330107926674	3.4185846662907564	7.562224508673753	412.71893310546875	412.73883056640625
585	412.7472839355469	25.4089815584					1	DETECTED	412.7473 m/z @25.41 [151020OFc1_NvH-0949-CRLM-2.raw]	412.7472839355469	25.4089815584	3.87579901306667	91.9588499184	88.08305090533334	3706198.25	3.915787869051353E8	2	7487	2.27893266673075	1.871643547595405	1.9040015388130733	412.73895263671875	412.7572021484375
586	412.7658386230469	28.9450722016					1	DETECTED	412.7658 m/z @28.95 [151020OFc1_NvH-0949-CRLM-2.raw]	412.7658386230469	28.9450722016	4.25328194293333	96.5256615866667	92.27237964373337	1025340.6875	2.9925778138568693E8	2	7487	17.871581471732092	0.5950869057049207	4.916189346786555	412.7573547363281	412.7748107910156
587	412.7937927246094	47.9658799581333					1	DETECTED	412.7938 m/z @47.97 [151020OFc1_NvH-0949-CRLM-2.raw]	412.7937927246094	47.9658799581333	1.47639685093333	99.3184065818667	97.84200973093337	346332.84375	2.8168175341947365E8	0	7487	0.08852889827755206	1.0523026197701504	0.006119981519873877	412.7840576171875	412.80352783203125
588	412.82879638671875	30.8964897645333					1	DETECTED	412.8288 m/z @30.90 [151020OFc1_NvH-0949-CRLM-2.raw]	412.82879638671875	30.8964897645333	2.73298880133333	98.0843497098667	95.35136090853337	969808.875	2.8720746962888235E8	0	7487	0.09993119489431024	0.5142071579181391	1.9853766298587505	412.81951904296875	412.8385925292969
589	412.8694763183594	14.4145370642667					1	DETECTED	412.8695 m/z @14.41 [151020OFc1_NvH-0949-CRLM-2.raw]	412.8694763183594	14.4145370642667	0.0794495010666667	99.9413055738667	99.86185607280004	2364371.0	3.544181023427561E8	3	7487	0.4312628710047903	0.5268896405430169	0.5353884043669944	412.8594970703125	412.8772277832031
590	412.8872375488281	13.8137665565333					1	DETECTED	412.8872 m/z @13.81 [151020OFc1_NvH-0949-CRLM-2.raw]	412.8872375488281	13.8137665565333	0.0272311928	99.9964743261333	99.9692431333333	6.7320104E7	1.3303486010141609E9	3	7487	0.20881474050350413	1.2693299101254814	1.3184669215417213	412.87725830078125	412.897216796875
591	412.9030456542969	16.44016752					1	DETECTED	412.9030 m/z @16.44 [151020OFc1_NvH-0949-CRLM-2.raw]	412.9030456542969	16.44016752	0.00678989946666667	98.7307196589333	98.72392975946663	1.6831098E7	4.919114896326043E8	3	7487	0.16111502594945648	77.15745214982022	1.4935658041162208	412.8972473144531	412.9129943847656
592	412.9226989746094	25.8813136061333					1	DETECTED	412.9227 m/z @25.88 [151020OFc1_NvH-0949-CRLM-2.raw]	412.9226989746094	25.8813136061333	0.0979639642666667	99.8296988624	99.73173489813333	265562.875	2.7992097169860804E8	0	7487	18.954101783251293	2.355904425226673	3.8961340233564044	412.9130859375	412.93267822265625
593	412.947265625	19.3898481394667					1	DETECTED	412.9473 m/z @19.39 [151020OFc1_NvH-0949-CRLM-2.raw]	412.947265625	19.3898481394667	4.1825345096	99.7556765442667	95.5731420346667	220705.640625	2.821416895011191E8	0	7487	13.296269782584062	3.541673431820108	0.1986198330346691	412.9373474121094	412.9484558105469
594	412.9586181640625	41.1262995288					1	DETECTED	412.9586 m/z @41.13 [151020OFc1_NvH-0949-CRLM-2.raw]	412.9586181640625	41.1262995288	0.256403830666667	99.9595890216	99.70318519093333	1390966.5	3.289791267308166E8	0	7487	20.783841700903864	0.5199557411447886	0.01308937329540034	412.9486999511719	412.968505859375
595	412.9710388183594	24.5359389165333					1	DETECTED	412.9710 m/z @24.54 [151020OFc1_NvH-0949-CRLM-2.raw]	412.9710388183594	24.5359389165333	3.3638628328	99.9135810157333	96.5497181829333	553519.6875	2.685431645871492E8	0	7487	0.09672841616717065	3.113182443995708	0.005620783180502597	412.9687194824219	412.9809265136719
596	413.0289306640625	30.9422842941333					1	DETECTED	413.0289 m/z @30.94 [151020OFc1_NvH-0949-CRLM-2.raw]	413.0289306640625	30.9422842941333	0.5924811656	99.0475556954667	98.45507452986669	1020365.75	2.7149855667413414E8	0	7487	0.04967754301927485	0.5019787102591803	36.312583779349396	413.01898193359375	413.0386962890625
597	413.0669860839844	22.4774210386667					1	DETECTED	413.0670 m/z @22.48 [151020OFc1_NvH-0949-CRLM-2.raw]	413.0669860839844	22.4774210386667	0.00678989946666667	99.8296988624	99.82290896293333	85412.4296875	2.6065208978348142E8	0	7487	99.32410727510589	2.2971970668394257	3.6050804079790573	413.0574645996094	413.0696716308594
598	413.1204528808594	89.7467809256					1	DETECTED	413.1205 m/z @89.75 [151020OFc1_NvH-0949-CRLM-2.raw]	413.1204528808594	89.7467809256	2.04480869786667	98.8997217642667	96.85491306640003	94514.4609375	2.970455774741053E8	0	7487	90.46509007009679	0.55218206960557	0.024726788412390684	413.11737060546875	413.1296691894531
599	413.19268798828125	39.4857763253333					1	DETECTED	413.1927 m/z @39.49 [151020OFc1_NvH-0949-CRLM-2.raw]	413.19268798828125	39.4857763253333	3.40945788586667	99.7465498312	96.33709194533333	937337.125	3.0854643223208827E8	2	7487	0.08647551273546839	0.6296786635411027	0.014311065686275245	413.182861328125	413.2026672363281
600	413.2030334472656	14.4353072352					1	DETECTED	413.2030 m/z @14.44 [151020OFc1_NvH-0949-CRLM-2.raw]	413.2030334472656	14.4353072352	4.1008484304	97.8176384165333	93.71678998613329	669999.5625	3.5268591315397733E8	0	7487	27.15201213595119	0.533689888647518	1.1021335636799197	413.20269775390625	413.21051025390625
601	413.22052001953125	13.8429519018667					1	DETECTED	413.2205 m/z @13.84 [151020OFc1_NvH-0949-CRLM-2.raw]	413.22052001953125	13.8429519018667	2.5878317712	99.9595890216	97.3717572504	2.5333108E7	8.094411048361434E8	3	7487	0.20320186818692854	0.8714235418655679	1.0422324148063562	413.2105407714844	413.2304992675781
602	413.2370910644531	16.44016752					1	DETECTED	413.2371 m/z @16.44 [151020OFc1_NvH-0949-CRLM-2.raw]	413.2370910644531	16.44016752	3.96854334853333	98.5759131032	94.60736975466666	1.1141672E7	6.048561391444235E8	2	7487	0.19227735148296432	1.6931854105905988	0.7813488036718702	413.23052978515625	413.2470703125
603	413.25335693359375	91.7869622013333					1	DETECTED	413.2534 m/z @91.79 [151020OFc1_NvH-0949-CRLM-2.raw]	413.25335693359375	91.7869622013333	3.87579901306667	99.8856955842667	96.00989657120003	4503063.5	3.9285340341372836E8	0	7487	0.07491122487236623	0.5008752965372576	0.001384482438014056	413.2471008300781	413.2633361816406
604	413.2634582519531	33.3489318277333					1	DETECTED	413.2635 m/z @33.35 [151020OFc1_NvH-0949-CRLM-2.raw]	413.2634582519531	33.3489318277333	0.00678989946666667	99.9964743261333	99.98968442666663	573785.4375	3.124153653657973E8	0	7487	22.253840944368516	1.813054131697342	0.1515833540049502	413.26336669921875	413.2734069824219
605	413.2815246582031	11.0023342914667					1	DETECTED	413.2815 m/z @11.00 [151020OFc1_NvH-0949-CRLM-2.raw]	413.2815246582031	11.0023342914667	3.22444544826667	97.198916632	93.97447118373334	115987.2109375	2.4760457381373578E8	0	7487	81.13456891828743	6.041129738302465	10.355503322346415	413.2736511230469	413.29083251953125
606	413.3046875	91.7049586498667					1	DETECTED	413.3047 m/z @91.70 [151020OFc1_NvH-0949-CRLM-2.raw]	413.3046875	91.7049586498667	1.90095649573333	92.5620739125333	90.66111741679997	218172.734375	2.853059594152965E8	0	7487	0.694291891327353	0.5014654863661789	0.6470982708622408	413.2952880859375	413.3139343261719
607	413.3262634277344	91.7049586498667					1	DETECTED	413.3263 m/z @91.70 [151020OFc1_NvH-0949-CRLM-2.raw]	413.3262634277344	91.7049586498667	0.517805593333333	95.2404849026667	94.72267930933336	260507.234375	2.8010436587311494E8	0	7487	1.1921796055951006	4.608513550374126	0.11137873193803426	413.3166809082031	413.3355407714844
608	413.3443603515625	91.7049586498667					1	DETECTED	413.3444 m/z @91.70 [151020OFc1_NvH-0949-CRLM-2.raw]	413.3443603515625	91.7049586498667	2.67865129546667	92.5005729154667	89.82192162000004	187016.140625	2.659373844886949E8	0	7487	0.8379360813272427	1.0208617340179553	0.03440694978777125	413.3395080566406	413.35345458984375
609	413.3624572753906	91.7049586498667					1	DETECTED	413.3625 m/z @91.70 [151020OFc1_NvH-0949-CRLM-2.raw]	413.3624572753906	91.7049586498667	0.00678989946666667	99.9595890216	99.95279912213333	106662.0390625	2.6400241597858426E8	0	7487	0.6257282688071655	0.5264283056566004	692.999105314189	413.3547668457031	413.372314453125
610	413.4305419921875	30.8759794392					1	DETECTED	413.4305 m/z @30.88 [151020OFc1_NvH-0949-CRLM-2.raw]	413.4305419921875	30.8759794392	3.683134228	95.0843180693333	91.4011838413333	361235.21875	2.560297109350489E8	0	7487	0.06760952608149395	1.8517135959674078	0.1847461302811127	413.4206848144531	413.4404602050781
611	413.45526123046875	20.7727911064					1	DETECTED	413.4553 m/z @20.77 [151020OFc1_NvH-0949-CRLM-2.raw]	413.45526123046875	20.7727911064	0.312980407733333	97.6818464346667	97.36886602693336	199597.5	2.711952916107604E8	0	7487	7.295998128927803	2.7287533016322274	4.660993877377807	413.4454345703125	413.4587097167969
612	413.46875	27.5495773029333					1	DETECTED	413.4688 m/z @27.55 [151020OFc1_NvH-0949-CRLM-2.raw]	413.46875	27.5495773029333	1.96397844986667	94.3801717738667	92.41619332400003	1072928.625	2.806833953117206E8	0	7487	0.05023663903600806	1.608822327394431	0.16205353994081736	413.4588928222656	413.4786071777344
613	413.5318908691406	38.1525185485333					1	DETECTED	413.5319 m/z @38.15 [151020OFc1_NvH-0949-CRLM-2.raw]	413.5318908691406	38.1525185485333	2.651449892	99.2064145834667	96.5549646914667	1539119.625	2.829572321863524E8	3	7487	0.293270089124654	0.6301481063720066	0.22631979424719784	413.52191162109375	413.54180908203125
614	413.5443420410156	7.38803979653333					1	DETECTED	413.5443 m/z @7.39 [151020OFc1_NvH-0949-CRLM-2.raw]	413.5443420410156	7.38803979653333	4.44929618746667	96.369761348	91.92046516053333	448335.96875	3.0683232274374604E8	0	7487	5.964928297853122	0.5276997837001308	0.05344215309277712	413.54193115234375	413.5445251464844
615	413.5545349121094	13.8032731346667					1	DETECTED	413.5545 m/z @13.80 [151020OFc1_NvH-0949-CRLM-2.raw]	413.5545349121094	13.8032731346667	3.96854334853333	99.7465498312	95.77800648266667	6828571.5	5.133283881077798E8	3	7487	5.952998355860908	1.1046007757686673	0.8998319390479138	413.5445556640625	413.5644836425781
616	413.57122802734375	16.4582967157333					1	DETECTED	413.5712 m/z @16.46 [151020OFc1_NvH-0949-CRLM-2.raw]	413.57122802734375	16.4582967157333	1.23080129226667	94.8853724301333	93.65457113786663	4629953.0	3.641770411732196E8	3	7487	0.1580857851557269	17.29747872152654	45.721725620871865	413.5645751953125	413.5811767578125
617	413.5867614746094	27.3740543624					1	DETECTED	413.5868 m/z @27.37 [151020OFc1_NvH-0949-CRLM-2.raw]	413.5867614746094	27.3740543624	4.1402707288	95.1028466845333	90.9625759557333	801101.75	2.929163493468015E8	3	7487	0.09788513955316347	2.989060233247107	122.87241323646349	413.581298828125	413.59649658203125
618	413.704345703125	11.7699566909333					1	DETECTED	413.7043 m/z @11.77 [151020OFc1_NvH-0949-CRLM-2.raw]	413.704345703125	11.7699566909333	3.46400109413333	96.3973692296	92.93336813546668	1496479.125	2.7974495994293785E8	4	7487	0.16640791459222193	1.7634226855238166	1.509630213469023	413.6943664550781	413.7142639160156
619	413.7147216796875	30.1155145152					1	DETECTED	413.7147 m/z @30.12 [151020OFc1_NvH-0949-CRLM-2.raw]	413.7147216796875	30.1155145152	7.6068043448	90.8171918378667	83.2103874930667	135688.546875	2.854998844826461E8	0	7487	34.38078811966281	1.8484041702774294	2.696808340554859	413.71435546875	413.71636962890625
620	413.72637939453125	41.7849478973333					1	DETECTED	413.7264 m/z @41.78 [151020OFc1_NvH-0949-CRLM-2.raw]	413.72637939453125	41.7849478973333	4.37076199546667	98.4553020544	94.08454005893333	2825380.0	3.679956864191881E8	2	7487	19.777520443571415	2.646439383182109	3.388025001275167	413.7164001464844	413.73260498046875
621	413.74261474609375	22.9847026090667					1	DETECTED	413.7426 m/z @22.98 [151020OFc1_NvH-0949-CRLM-2.raw]	413.74261474609375	22.9847026090667	4.76665545546667	99.7836327592	95.01697730373333	3938744.25	4.2691340179576725E8	4	7487	3.004403760579155	0.602921638347915	7.43960725273274	413.7327575683594	413.7525329589844
622	413.7550048828125	21.5294654754667					1	DETECTED	413.7550 m/z @21.53 [151020OFc1_NvH-0949-CRLM-2.raw]	413.7550048828125	21.5294654754667	4.76665545546667	94.1224396210667	89.35578416560003	431195.53125	2.621777230683288E8	0	7487	2.3638446215399185	3.798223989109928	0.30914961290304016	413.7526550292969	413.7631530761719
623	413.77325439453125	31.6894611674667					1	DETECTED	413.7733 m/z @31.69 [151020OFc1_NvH-0949-CRLM-2.raw]	413.77325439453125	31.6894611674667	1.33110844853333	97.9367163109333	96.60560786239998	2740876.0	3.9272946566883034E8	2	7487	0.1942931251083415	0.6612701517600186	0.7804353253653145	413.7633056640625	413.7832336425781
624	413.80255126953125	27.3914229824					1	DETECTED	413.8026 m/z @27.39 [151020OFc1_NvH-0949-CRLM-2.raw]	413.80255126953125	27.3914229824	3.78314124426667	98.3254409490667	94.54229970480003	255956.859375	2.644382959708872E8	0	7487	0.09068444122948804	2.316087970743921	4.1237488716432	413.792724609375	413.8125305175781
625	413.8436279296875	41.672876256					1	DETECTED	413.8436 m/z @41.67 [151020OFc1_NvH-0949-CRLM-2.raw]	413.8436279296875	41.672876256	2.0179738872	99.2247012064	97.2067273192	333029.03125	2.6186455349696776E8	0	7487	13.903656319784286	1.4554263853747644	0.01846504838948532	413.83380126953125	413.85333251953125
626	413.8658142089844	38.194374556					1	DETECTED	413.8658 m/z @38.19 [151020OFc1_NvH-0949-CRLM-2.raw]	413.8658142089844	38.194374556	1.3674455496	99.4324987216	98.06505317199999	794274.625	2.8607170170396954E8	0	7487	0.2323026379451818	0.5516487661397813	0.1620906953763838	413.8558349609375	413.8692321777344
627	413.8792419433594	19.5883229794667					1	DETECTED	413.8792 m/z @19.59 [151020OFc1_NvH-0949-CRLM-2.raw]	413.8792419433594	19.5883229794667	0.765545827466667	99.9690305330667	99.20348470560003	3080394.0	3.7911956563274866E8	3	7487	0.2498119031342121	1.462637814975784	0.9425587959673354	413.869384765625	413.88922119140625
628	413.8992004394531	30.6049885165333					1	DETECTED	413.8992 m/z @30.60 [151020OFc1_NvH-0949-CRLM-2.raw]	413.8992004394531	30.6049885165333	0.199473134933333	99.9871840781333	99.78771094319997	1565295.5	3.793968331515423E8	3	7487	0.27262512934896677	0.535954716474738	0.2929433281609703	413.8892822265625	413.9090270996094
629	413.9134826660156	23.5217988256					1	DETECTED	413.9135 m/z @23.52 [151020OFc1_NvH-0949-CRLM-2.raw]	413.9134826660156	23.5217988256	3.98839744	99.7096017736	95.7212043336	934184.1875	3.1832414455603176E8	3	7487	7.391978897281199	15.44626758642592	1.2219551443900996	413.9092102050781	413.9232482910156
630	413.9500732421875	15.8487206789333					1	DETECTED	413.9501 m/z @15.85 [151020OFc1_NvH-0949-CRLM-2.raw]	413.9500732421875	15.8487206789333	0.774623213333333	99.7188684917333	98.94424527839998	279685.1875	2.7522826622887933E8	0	7487	1.7095242030958158	6.620934630697558	2.482097838618842	413.9401550292969	413.95404052734375
631	413.96405029296875	10.9432125053333					1	DETECTED	413.9641 m/z @10.94 [151020OFc1_NvH-0949-CRLM-2.raw]	413.96405029296875	10.9432125053333	1.3674455496	99.6913107056	98.323865156	2778557.5	3.391298715023382E8	0	7487	0.9725224734043341	1.9661614191854397	3.190362494142331	413.95416259765625	413.9740295410156
632	413.98614501953125	25.8633369773333					1	DETECTED	413.9861 m/z @25.86 [151020OFc1_NvH-0949-CRLM-2.raw]	413.98614501953125	25.8633369773333	0.683963457066667	99.6913107056	99.00734724853334	2724532.5	3.588523301739024E8	4	7487	0.8675437349107824	11.99247934979103	8.083707366976624	413.976318359375	413.9961242675781
633	414.1833190917969	27.9855957613333					1	DETECTED	414.1833 m/z @27.99 [151020OFc1_NvH-0949-CRLM-2.raw]	414.1833190917969	27.9855957613333	2.92377573066667	94.3801717738667	91.45639604320003	256657.03125	2.760332532244195E8	0	7487	82.24320006267008	2.11324381645096	4.7146733892663235	414.17340087890625	414.19329833984375
634	414.2033996582031	18.1546147981333					1	DETECTED	414.2034 m/z @18.15 [151020OFc1_NvH-0949-CRLM-2.raw]	414.2033996582031	18.1546147981333	2.04480869786667	99.3952032133333	97.35039451546663	2143505.75	3.612804379207189E8	2	7487	0.24747949690152282	1.0123111537584346	16.44522887505213	414.19342041015625	414.20867919921875
635	414.21868896484375	34.3662328418667					1	DETECTED	414.2187 m/z @34.37 [151020OFc1_NvH-0949-CRLM-2.raw]	414.21868896484375	34.3662328418667	4.0155927392	99.9135810157333	95.8979882765333	1.8930002E7	6.983207714006022E8	2	7487	0.19633704500619586	0.5128776891942846	0.009829621903147427	414.2087097167969	414.2286682128906
636	414.2300109863281	16.0892490968					1	DETECTED	414.2300 m/z @16.09 [151020OFc1_NvH-0949-CRLM-2.raw]	414.2300109863281	16.0892490968	2.25226279386667	99.4324987216	97.18023592773332	1.1651242E7	5.1915433372562426E8	3	7487	0.19233948938696344	17.989388037909215	47.05733791366134	414.22869873046875	414.2399597167969
637	414.248779296875	90.6853890912					1	DETECTED	414.2488 m/z @90.69 [151020OFc1_NvH-0949-CRLM-2.raw]	414.248779296875	90.6853890912	3.73775233253333	99.2340267522667	95.49627441973337	4719598.0	4.922989059956277E8	2	7487	61.936174192788684	0.5019992410207867	0.01599608591888257	414.24005126953125	414.2587585449219
638	414.2601013183594	44.3878412949333					1	DETECTED	414.2601 m/z @44.39 [151020OFc1_NvH-0949-CRLM-2.raw]	414.2601013183594	44.3878412949333	4.75488703173333	98.5482632216	93.79337618986666	458108.28125	2.6910097355767053E8	0	7487	0.21775492293750176	1.2511787115063904	0.22422709896125576	414.2587890625	414.2610778808594
639	414.2712097167969	43.7090182794667					1	DETECTED	414.2712 m/z @43.71 [151020OFc1_NvH-0949-CRLM-2.raw]	414.2712097167969	43.7090182794667	0.00678989946666667	99.9964743261333	99.98968442666663	1606231.25	3.5118448021125376E8	2	7487	1.8948951745357405	0.538326330345843	0.00948199295232643	414.2619934082031	414.27496337890625
640	414.28497314453125	92.5943484306667					1	DETECTED	414.2850 m/z @92.59 [151020OFc1_NvH-0949-CRLM-2.raw]	414.28497314453125	92.5943484306667	3.84826760693333	99.7650181730667	95.91675056613336	2632691.75	3.9141765973491824E8	2	7487	0.10226756285540262	0.5017748937901125	0.0022694310407617036	414.2749938964844	414.2936096191406
641	414.30047607421875	91.1921042944					1	DETECTED	414.3005 m/z @91.19 [151020OFc1_NvH-0949-CRLM-2.raw]	414.30047607421875	91.1921042944	4.7977818912	92.4607628053333	87.6629809141333	193475.4375	2.1910765770112076E8	0	7487	0.10557348300514491	0.5011326542469449	0.09710316663095094	414.29498291015625	414.3095397949219
642	414.3211364746094	91.8346537698667					1	DETECTED	414.3211 m/z @91.83 [151020OFc1_NvH-0949-CRLM-2.raw]	414.3211364746094	91.8346537698667	4.1008484304	97.3097463149333	93.2088978845333	119588.375	3.0910866675874394E8	0	7487	0.48149935971633795	0.5312028671495664	0.3050782265375981	414.3114318847656	414.32373046875
643	414.3578796386719	91.7049586498667					1	DETECTED	414.3579 m/z @91.70 [151020OFc1_NvH-0949-CRLM-2.raw]	414.3578796386719	91.7049586498667	0.00678989946666667	99.7188684917333	99.71207859226664	136803.3125	2.5361361594546506E8	0	7487	0.34224415859161184	0.9035511346841631	16.91105379000255	414.34820556640625	414.367431640625
644	414.454833984375	11.7203970197333					1	DETECTED	414.4548 m/z @11.72 [151020OFc1_NvH-0949-CRLM-2.raw]	414.454833984375	11.7203970197333	4.38160752373333	95.0641846437333	90.68257711999996	177419.4375	2.6686312122397444E8	0	7487	9.257287468405952	6.660201278613494	0.6155528848477098	414.4449462890625	414.4552001953125
645	414.4653015136719	10.9190889978667					1	DETECTED	414.4653 m/z @10.92 [151020OFc1_NvH-0949-CRLM-2.raw]	414.4653015136719	10.9190889978667	3.73775233253333	99.6178803786667	95.88012804613336	1491897.5	2.9334899211713094E8	0	7487	0.31096858406151995	0.9225027312796895	0.2793436073301103	414.4554138183594	414.4752502441406
646	414.4873046875	25.8633369773333					1	DETECTED	414.4873 m/z @25.86 [151020OFc1_NvH-0949-CRLM-2.raw]	414.4873046875	25.8633369773333	4.04260100373333	94.4949935885333	90.45239258479998	538343.4375	2.9907418560147154E8	0	7487	0.9724071600545656	2.0726246973116464	22.63263074039735	414.4775085449219	414.4873046875
647	414.497314453125	25.2823305866667					1	DETECTED	414.4973 m/z @25.28 [151020OFc1_NvH-0949-CRLM-2.raw]	414.497314453125	25.2823305866667	4.16227064346667	99.4231553725333	95.26088472906663	559886.0	3.1438541913226783E8	0	7487	4.342623730968903	0.6198185294237027	0.27597898218650474	414.4873352050781	414.50714111328125
648	414.5243225097656	57.8266981941333					1	DETECTED	414.5243 m/z @57.83 [151020OFc1_NvH-0949-CRLM-2.raw]	414.5243225097656	57.8266981941333	0.9387794048	91.4650927256	90.5263133208	128592.0078125	2.7843092427395016E8	3	7487	82.19280087700139	0.8435944823529985	0.6788812119319197	414.514404296875	414.52752685546875
649	414.5376281738281	18.1546147981333					1	DETECTED	414.5376 m/z @18.15 [151020OFc1_NvH-0949-CRLM-2.raw]	414.5376281738281	18.1546147981333	0.783770875733333	99.56214326215	98.77837238641666	1384883.875	3.3760884865784156E8	0	7487	10.154586678768556	0.7857826730245759	0.18622226123531024	414.52777099609375	414.5475769042969
650	414.5484619140625	19.526488356					1	DETECTED	414.5485 m/z @19.53 [151020OFc1_NvH-0949-CRLM-2.raw]	414.5484619140625	19.526488356	4.0155927392	96.1657912426667	92.1501985034667	352992.0625	2.8875495777438337E8	3	7487	23.56616173719571	3.6208607808501867	1.0676196580323658	414.5476379394531	414.5540466308594
651	414.5640563964844	16.0711301496					1	DETECTED	414.5641 m/z @16.07 [151020OFc1_NvH-0949-CRLM-2.raw]	414.5640563964844	16.0711301496	3.83030729813333	97.5608121741333	93.73050487599997	7266342.5	5.323752471618559E8	3	7487	0.17888262382591336	0.7029140767492869	0.16813664819456248	414.5540771484375	414.57403564453125
652	414.5746765136719	22.6210379984					1	DETECTED	414.5747 m/z @22.62 [151020OFc1_NvH-0949-CRLM-2.raw]	414.5746765136719	22.6210379984	4.16227064346667	92.1177791301333	87.95550848666663	303202.1875	2.478542535016316E8	0	7487	14.35676719086602	2.529553196756824	0.004306675451306793	414.5740661621094	414.58026123046875
653	414.59027099609375	42.1763666498667					1	DETECTED	414.5903 m/z @42.18 [151020OFc1_NvH-0949-CRLM-2.raw]	414.59027099609375	42.1763666498667	4.27335053733333	96.9230508173333	92.64970027999998	347037.21875	2.8308141358255804E8	0	7487	11.943855322266632	1.249250850261754	2.49662549716866	414.5802917480469	414.5916748046875
654	414.60211181640625	41.9122157749333					1	DETECTED	414.6021 m/z @41.91 [151020OFc1_NvH-0949-CRLM-2.raw]	414.60211181640625	41.9122157749333	3.76496061866667	94.9529337592	91.18797314053333	910233.5625	2.8950338653987014E8	3	7487	0.0993705020957023	0.5844445755004724	66.68699972435806	414.59259033203125	414.612060546875
655	414.6890869140625	31.634091744					1	DETECTED	414.6891 m/z @31.63 [151020OFc1_NvH-0949-CRLM-2.raw]	414.6890869140625	31.634091744	3.60101610293333	94.9154822576	91.31446615466668	225266.484375	2.6805643384651586E8	4	7487	82.2945851029009	1.8270602182054065	3.3597670297993814	414.67919921875	414.6976013183594
656	414.7076416015625	21.3694654088					1	DETECTED	414.7076 m/z @21.37 [151020OFc1_NvH-0949-CRLM-2.raw]	414.7076416015625	21.3694654088	3.98839744	94.2328466042667	90.2444491642667	747087.4375	2.865895583245307E8	0	7487	0.14530480581547067	0.6888458142294288	108.04986918625683	414.69781494140625	414.7103271484375
657	414.7203369140625	34.3836056176					1	DETECTED	414.7203 m/z @34.38 [151020OFc1_NvH-0949-CRLM-2.raw]	414.7203369140625	34.3836056176	0.5458275168	98.23280238	97.68697486319999	8084606.5	4.493184042307615E8	2	7487	0.23830062674398533	0.51375432906208	0.013439240154007097	414.7103576660156	414.73016357421875
658	414.732177734375	16.8697944328					1	DETECTED	414.7322 m/z @16.87 [151020OFc1_NvH-0949-CRLM-2.raw]	414.732177734375	16.8697944328	4.2624877848	89.1383109176	84.8758231328	1116770.5	3.28400998971602E8	2	7487	5.222281896117089	40.36943155409802	1.6372806796933863	414.7303771972656	414.7405700683594
659	414.7505798339844	9.2841727656					1	DETECTED	414.7506 m/z @9.28 [151020OFc1_NvH-0949-CRLM-2.raw]	414.7505798339844	9.2841727656	0.620455776533333	96.7462569552	96.12580117866666	2565533.0	4.2116502945770884E8	2	7487	19.5998815601271	5.724549709554091	154.81804769918847	414.74078369140625	414.7603454589844
660	414.7630310058594	25.5512902968					1	DETECTED	414.7630 m/z @25.55 [151020OFc1_NvH-0949-CRLM-2.raw]	414.7630310058594	25.5512902968	4.4720377504	92.3441308498667	87.8720930994667	718678.0625	3.111448015488785E8	2	7487	0.21064917487336388	2.998393599316184	127.15289330248636	414.7606506347656	414.76824951171875
661	414.77825927734375	15.175434096					1	DETECTED	414.7783 m/z @15.18 [151020OFc1_NvH-0949-CRLM-2.raw]	414.77825927734375	15.175434096	0.471087752	99.5246457746667	99.05355802266669	772600.1875	3.1337513848777205E8	0	7487	4.798639330051197	1.3904624083669925	1.3387228259290251	414.7682800292969	414.7880554199219
662	414.8558654785156	23.0048815277333					1	DETECTED	414.8559 m/z @23.00 [151020OFc1_NvH-0949-CRLM-2.raw]	414.8558654785156	23.0048815277333	1.285567348	99.4596174165333	98.1740500685333	124735.421875	2.6702067560274068E8	0	7487	31.579998869354032	2.8776837014897287	5.551127519437038	414.84588623046875	414.8655700683594
663	414.8756103515625	29.5022673736					1	DETECTED	414.8756 m/z @29.50 [151020OFc1_NvH-0949-CRLM-2.raw]	414.8756103515625	29.5022673736	0.00678989946666667	99.9964743261333	99.98968442666663	1108081.75	3.0491567625867736E8	3	7487	12.14386775548859	0.5472601249959529	0.022179287879030223	414.8656311035156	414.8855895996094
664	414.8873291015625	32.6749645826667					1	DETECTED	414.8873 m/z @32.67 [151020OFc1_NvH-0949-CRLM-2.raw]	414.8873291015625	32.6749645826667	0.0612435789333333	97.0710263133333	97.00978273439998	327057.34375	2.330136541339948E8	0	7487	15.967351286152738	1.8607415748138747	4.074389365540379	414.8856201171875	414.8884582519531
665	414.89849853515625	16.0711301496					1	DETECTED	414.8985 m/z @16.07 [151020OFc1_NvH-0949-CRLM-2.raw]	414.89849853515625	16.0711301496	0.00678989946666667	99.9964743261333	99.98968442666663	2757852.0	4.1225200179647297E8	3	7487	3.5819571723333503	0.8122194962523654	0.92191264420046	414.8885192871094	414.9084167480469
666	414.9115295410156	6.55437274133333					1	DETECTED	414.9115 m/z @6.55 [151020OFc1_NvH-0949-CRLM-2.raw]	414.9115295410156	6.55437274133333	0.5365612888	99.6639590010667	99.1273977122667	300513.90625	2.7966939981602037E8	3	7487	0.1884261050649414	0.616824287441961	44.0822356414685	414.9085693359375	414.9212951660156
667	414.9361877441406	41.9968124349333					1	DETECTED	414.9362 m/z @42.00 [151020OFc1_NvH-0949-CRLM-2.raw]	414.9361877441406	41.9968124349333	2.99682113253333	99.932049188	96.93522805546667	390843.3125	2.5590505773065597E8	0	7487	29.39299853287102	1.410615301774933	1.8961260789356364	414.92620849609375	414.9461669921875
668	414.94720458984375	26.5233334298667					1	DETECTED	414.9472 m/z @26.52 [151020OFc1_NvH-0949-CRLM-2.raw]	414.94720458984375	26.5233334298667	1.11231304026667	99.7743906642667	98.66207762400003	313863.71875	2.6064557370178798E8	4	7487	12.72921817416663	2.371758990225114	0.0258604563048137	414.9461975097656	414.9571838378906
669	414.968017578125	20.184155748					1	DETECTED	414.9680 m/z @20.18 [151020OFc1_NvH-0949-CRLM-2.raw]	414.968017578125	20.184155748	1.07580347786667	99.9783218733333	98.90251839546663	164947.125	3.091129837158919E8	0	7487	32.697696988546845	3.710793417236629	8.82080435184044	414.9580383300781	414.9729919433594
670	414.9830017089844	34.6717292178667					1	DETECTED	414.9830 m/z @34.67 [151020OFc1_NvH-0949-CRLM-2.raw]	414.9830017089844	34.6717292178667	0.322353073333333	99.6178803786667	99.29552730533337	470292.875	2.6867306512320876E8	0	7487	0.1617762443681272	4.235721558167226	0.021699204895774694	414.9731140136719	414.9927978515625
671	415.0021057128906	10.7219706714667					1	DETECTED	415.0021 m/z @10.72 [151020OFc1_NvH-0949-CRLM-2.raw]	415.0021057128906	10.7219706714667	1.18520414133333	99.9964743261333	98.81127018479997	156748.8125	2.657382772733596E8	0	7487	0.03377592711315636	25.240105357806403	0.0775361781808546	414.99322509765625	415.011962890625
672	415.0459899902344	31.2672762866667					1	DETECTED	415.0460 m/z @31.27 [151020OFc1_NvH-0949-CRLM-2.raw]	415.0459899902344	31.2672762866667	0.00678989946666667	99.9964743261333	99.98968442666663	259436.84375	2.711503121525103E8	0	7487	3.647905095155192	1.59469217193376	3.5026378477480042	415.0360107421875	415.05535888671875
673	415.06146240234375	33.4315620032					1	DETECTED	415.0615 m/z @33.43 [151020OFc1_NvH-0949-CRLM-2.raw]	415.06146240234375	33.4315620032	0.0272311928	99.7279206784	99.7006894856	110473.6796875	2.3920512166704157E8	0	7487	99.548481095415	1.5052434492259568	1.9993947560671979	415.05670166015625	415.07098388671875
674	415.1868591308594	24.6775167522667					1	DETECTED	415.1869 m/z @24.68 [151020OFc1_NvH-0949-CRLM-2.raw]	415.1868591308594	24.6775167522667	3.93206045813333	98.6405711568	94.70851069866666	899232.1875	2.75204938009884E8	2	7487	0.059774353180078066	0.513301154469806	0.013981679497914748	415.1771545410156	415.19683837890625
675	415.203369140625	27.469667816					1	DETECTED	415.2034 m/z @27.47 [151020OFc1_NvH-0949-CRLM-2.raw]	415.203369140625	27.469667816	3.91250068986667	96.690963836	92.77846314613332	378550.53125	2.7943780701719606E8	2	7487	27.178589073165995	2.4609869263998227	0.10579310220567648	415.1968688964844	415.2037353515625
676	415.2137451171875	32.7146098645333					1	DETECTED	415.2137 m/z @32.71 [151020OFc1_NvH-0949-CRLM-2.raw]	415.2137451171875	32.7146098645333	1.80352591626667	99.8484107018667	98.04488478560003	2.0647966E7	6.926727789319268E8	2	7487	0.22429633142213845	0.5114480429670973	0.09043020768457452	415.2037658691406	415.2237243652344
677	415.2313232421875	47.1170623962667					1	DETECTED	415.2313 m/z @47.12 [151020OFc1_NvH-0949-CRLM-2.raw]	415.2313232421875	47.1170623962667	4.23530319786667	95.6874984357333	91.45219523786663	1898970.25	3.7171257303409296E8	3	7487	32.035620003410806	0.5894038690405637	0.004561592246951164	415.2237548828125	415.2325134277344
678	415.2425231933594	30.7969527757333					1	DETECTED	415.2425 m/z @30.80 [151020OFc1_NvH-0949-CRLM-2.raw]	415.2425231933594	30.7969527757333	3.85727182506667	99.857669292	96.00039746693332	1.9707778E7	8.913919499546174E8	3	7487	0.2204454528433999	4.8830022379262195	0.0362944482118417	415.2325439453125	415.25250244140625
679	415.2551574707031	33.5225485989333					1	DETECTED	415.2552 m/z @33.52 [151020OFc1_NvH-0949-CRLM-2.raw]	415.2551574707031	33.5225485989333	3.93206045813333	92.2077780997333	88.27571764159997	1.3719452E7	6.36436197218364E8	2	7487	0.19212661478991322	3.5509422178336685	3.3274095798056296	415.2525329589844	415.2651062011719
680	415.26837158203125	50.9566415442667					1	DETECTED	415.2684 m/z @50.96 [151020OFc1_NvH-0949-CRLM-2.raw]	415.26837158203125	50.9566415442667	3.80123902133333	99.5901455362833	95.78890651494997	7556759.0	4.082940833185956E8	2	7487	0.19172117719454462	0.505882420814324	2.0494136588069276	415.2651672363281	415.2783203125
681	415.2882995605469	92.5943484306667					1	DETECTED	415.2883 m/z @92.59 [151020OFc1_NvH-0949-CRLM-2.raw]	415.2882995605469	92.5943484306667	5.75244802346667	99.6821898784	93.92974185493333	760023.5625	2.8778713883160394E8	2	7487	0.052361052434250155	0.5013094637026113	0.0018942826607928676	415.2784118652344	415.2981872558594
682	415.30572509765625	91.7049586498667					1	DETECTED	415.3057 m/z @91.70 [151020OFc1_NvH-0949-CRLM-2.raw]	415.30572509765625	91.7049586498667	2.57864906533333	96.9881962162667	94.40954715093338	75205.4296875	1.9980345288159916E8	0	7487	0.8796980659403175	0.5296390459283463	0.3993248551116028	415.29998779296875	415.3143615722656
683	415.32379150390625	91.7049586498667					1	DETECTED	415.3238 m/z @91.70 [151020OFc1_NvH-0949-CRLM-2.raw]	415.32379150390625	91.7049586498667	3.6464285	92.4128900666667	88.7664615666667	63266.796875	2.1061013731485125E8	0	7487	0.8707424011372638	0.5040196640552322	2.2089233172347895	415.3189392089844	415.3307800292969
684	415.4516296386719	22.9570782712					1	DETECTED	415.4516 m/z @22.96 [151020OFc1_NvH-0949-CRLM-2.raw]	415.4516296386719	22.9570782712	1.4855484272	98.9833001410667	97.4977517138667	828035.6875	2.919759605711851E8	4	7487	2.294050570097852	0.5105932185694972	2.1936720996249304	415.441650390625	415.4615478515625
685	415.4654846191406	26.6029679696					1	DETECTED	415.4655 m/z @26.60 [151020OFc1_NvH-0949-CRLM-2.raw]	415.4654846191406	26.6029679696	3.71955447946667	95.5793771005333	91.85982262106664	329798.6875	2.831827646160517E8	0	7487	26.882445042881727	2.6885276831379334	0.48781451976629875	415.4616394042969	415.475341796875
686	415.48974609375	42.2392945525333					1	DETECTED	415.4897 m/z @42.24 [151020OFc1_NvH-0949-CRLM-2.raw]	415.48974609375	42.2392945525333	3.70147989733333	99.9413055738667	96.23982567653337	424141.8125	2.6793500798493093E8	0	7487	1.861275551926859	1.5650534408027352	null	415.47979736328125	415.49932861328125
687	415.5242614746094	19.2408313458667					1	DETECTED	415.5243 m/z @19.24 [151020OFc1_NvH-0949-CRLM-2.raw]	415.5242614746094	19.2408313458667	4.84442105813333	87.6884566501333	82.84403559199997	277753.9375	2.5105523292664346E8	0	7487	9.99277396072274	3.7733141663708913	0.017739787294206187	415.5143127441406	415.530517578125
688	415.5405578613281	17.109131264					1	DETECTED	415.5406 m/z @17.11 [151020OFc1_NvH-0949-CRLM-2.raw]	415.5405578613281	17.109131264	0.517805593333333	99.8206717053333	99.30286611199996	461037.65625	3.3674250207312053E8	3	7487	10.573680063063007	0.5410113997474284	3.3564959563342516	415.53070068359375	415.5406494140625
689	415.5506591796875	10.7637098976					1	DETECTED	415.5507 m/z @10.76 [151020OFc1_NvH-0949-CRLM-2.raw]	415.5506591796875	10.7637098976	3.683134228	94.9044802618667	91.2213460338667	715182.375	3.5655298422253853E8	3	7487	0.1577031959260129	0.8222347745269295	88.45138726056796	415.5406799316406	415.55523681640625
690	415.56524658203125	47.1009022277333					1	DETECTED	415.5652 m/z @47.10 [151020OFc1_NvH-0949-CRLM-2.raw]	415.56524658203125	47.1009022277333	2.5425286152	96.3789783298667	93.8364497146667	1361803.875	2.986707451247219E8	0	7487	16.908614302142333	0.5058274540720187	0.0024887012880498755	415.5553283691406	415.5697021484375
691	415.5797119140625	34.8915082181333					1	DETECTED	415.5797 m/z @34.89 [151020OFc1_NvH-0949-CRLM-2.raw]	415.5797119140625	34.8915082181333	3.96854334853333	98.5759131032	94.60736975466666	1477683.5	3.54872197941055E8	3	7487	33.79316892029257	0.9126585533621677	1.153841986625904	415.56976318359375	415.58941650390625
692	415.6836853027344	23.8735489992					1	DETECTED	415.6837 m/z @23.87 [151020OFc1_NvH-0949-CRLM-2.raw]	415.6836853027344	23.8735489992	3.08793875653333	95.5164605397333	92.42852178319997	613297.6875	2.904990304219345E8	2	7487	0.20942984709631318	0.605663329541816	0.06585604200626628	415.6744079589844	415.69183349609375
693	415.7018737792969	23.0048815277333					1	DETECTED	415.7019 m/z @23.00 [151020OFc1_NvH-0949-CRLM-2.raw]	415.7018737792969	23.0048815277333	0.847591201333333	99.6086494064	98.76105820506667	618779.375	2.6629565116128758E8	0	7487	9.742827572439683	0.5022114244423402	0.030109553034353465	415.6922607421875	415.70526123046875
694	415.71527099609375	32.7146098645333					1	DETECTED	415.7153 m/z @32.71 [151020OFc1_NvH-0949-CRLM-2.raw]	415.71527099609375	32.7146098645333	1.87415258666667	98.6937370864	96.81958449973334	9973017.0	4.9211704735518354E8	2	7487	0.17037468537525768	0.5123863876348547	0.5240681627824517	415.7052917480469	415.7252502441406
695	415.7295837402344	44.6549296272					1	DETECTED	415.7296 m/z @44.65 [151020OFc1_NvH-0949-CRLM-2.raw]	415.7295837402344	44.6549296272	4.5110355696	95.9512412133333	91.44020564373331	3181720.0	3.89987401544231E8	2	7487	0.21369685129775462	0.6909622829426698	0.36506419848358884	415.72528076171875	415.73388671875
696	415.743896484375	30.7787362306667					1	DETECTED	415.7439 m/z @30.78 [151020OFc1_NvH-0949-CRLM-2.raw]	415.743896484375	30.7787362306667	4.27335053733333	98.1493205432	93.87597000586668	7798793.5	6.400562844638848E8	2	7487	9.51573249498264	0.7569970779208218	0.6289149591514477	415.7339172363281	415.75384521484375
697	415.7568054199219	33.5225485989333					1	DETECTED	415.7568 m/z @33.52 [151020OFc1_NvH-0949-CRLM-2.raw]	415.7568054199219	33.5225485989333	4.17293899253333	99.7279206784	95.55498168586666	6276747.5	4.086367579128498E8	0	7487	0.15030141232389838	0.7247688734814393	1.3319965889700685	415.75390625	415.7662353515625
698	415.7709655761719	26.6948380125333					1	DETECTED	415.7710 m/z @26.69 [151020OFc1_NvH-0949-CRLM-2.raw]	415.7709655761719	26.6948380125333	2.82367302346667	90.8591479914667	88.03547496800003	6188003.5	3.7913848730405927E8	2	7487	24.351085361625746	1.1276361611654127	136.7822779783954	415.7668151855469	415.7808532714844
699	415.7828674316406	53.1539765989333					1	DETECTED	415.7829 m/z @53.15 [151020OFc1_NvH-0949-CRLM-2.raw]	415.7828674316406	53.1539765989333	4.25328194293333	96.7370759634667	92.48379402053337	202772.46875	2.4503372007235396E8	0	7487	43.67638756280573	0.9989449794105201	0.9983953157085378	415.781005859375	415.7927551269531
700	415.8310546875	22.05900732					1	DETECTED	415.8311 m/z @22.06 [151020OFc1_NvH-0949-CRLM-2.raw]	415.8310546875	22.05900732	0.947904902666667	99.1507544477333	98.20284954506664	220947.125	2.7862131569461554E8	0	7487	0.03187611374243815	2.325857920722248	3.6517158414444952	415.8211975097656	415.8406677246094
701	415.8531799316406	15.0830624568					1	DETECTED	415.8532 m/z @15.08 [151020OFc1_NvH-0949-CRLM-2.raw]	415.8531799316406	15.0830624568	0.9843621336	99.5994952136167	98.6151330800167	226445.671875	2.8102195308201677E8	0	7487	1.6553420968918306	6.587937841331068	0.5318916867726753	415.84381103515625	415.8600158691406
702	415.8701171875	12.746700152					1	DETECTED	415.8701 m/z @12.75 [151020OFc1_NvH-0949-CRLM-2.raw]	415.8701171875	12.746700152	1.02092668666667	99.9504909504	98.92956426373333	707991.5	2.9621076932031626E8	3	7487	5.8201510996348915	0.5276033606672947	0.4032799152293742	415.86029052734375	415.88006591796875
703	415.88128662109375	24.3245311693333					1	DETECTED	415.8813 m/z @24.32 [151020OFc1_NvH-0949-CRLM-2.raw]	415.88128662109375	24.3245311693333	1.39462214586667	40.0689425450667	38.67432039920003	440444.5	1.2700422801452571E8	0	7487	5.926165163532879	0.9929965770123318	8.38770336652804E-4	415.880126953125	415.88226318359375
704	415.89227294921875	35.6364370602667					1	DETECTED	415.8923 m/z @35.64 [151020OFc1_NvH-0949-CRLM-2.raw]	415.89227294921875	35.6364370602667	0.284414107733333	99.8856955842667	99.60128147653337	1334437.375	3.037821311541648E8	3	7487	33.24173141318621	0.5472488580122024	0.636322794818611	415.8822937011719	415.8968200683594
705	415.9068908691406	23.584810784					1	DETECTED	415.9069 m/z @23.58 [151020OFc1_NvH-0949-CRLM-2.raw]	415.9068908691406	23.584810784	0.5924811656	99.3184065818667	98.72592541626669	3068141.5	3.5427675076493955E8	3	7487	0.13583902153539285	1.0846974669302263	6.654647929774977	415.89691162109375	415.9168701171875
706	415.9197692871094	18.0885923389333					1	DETECTED	415.9198 m/z @18.09 [151020OFc1_NvH-0949-CRLM-2.raw]	415.9197692871094	18.0885923389333	1.38557505093333	99.6454713589333	98.25989630799998	395742.3125	2.9941323870502526E8	0	7487	0.1483880176476724	0.5868133591811258	0.06645605286424093	415.9171447753906	415.9297180175781
707	415.956787109375	21.2138504514667					1	DETECTED	415.9568 m/z @21.21 [151020OFc1_NvH-0949-CRLM-2.raw]	415.956787109375	21.2138504514667	0.0794495010666667	99.2432865597333	99.16383705866664	762413.5	2.824060686637764E8	4	7487	0.7597374488447528	2.415356936613144	11.771754794337767	415.9468688964844	415.9626159667969
708	415.97271728515625	38.5512996421333					1	DETECTED	415.9727 m/z @38.55 [151020OFc1_NvH-0949-CRLM-2.raw]	415.97271728515625	38.5512996421333	0.190133879466667	99.4875589058667	99.29742502640003	1738363.25	2.9746555667122823E8	0	7487	0.1536870423892509	0.5412379312808435	0.008100017228067222	415.96282958984375	415.982666015625
709	415.99163818359375	42.3056818282667					1	DETECTED	415.9916 m/z @42.31 [151020OFc1_NvH-0949-CRLM-2.raw]	415.99163818359375	42.3056818282667	0.0521377864	99.9964743261333	99.9443365397333	136834.59375	2.855033468380548E8	2	7487	37.75746637093317	1.2535505784924121	1.5846263600684174	415.98272705078125	416.00140380859375
710	416.1851806640625	23.8899904938667					1	DETECTED	416.1852 m/z @23.89 [151020OFc1_NvH-0949-CRLM-2.raw]	416.1851806640625	23.8899904938667	3.99734519706667	95.7505287482667	91.75318355120004	413963.625	2.974713746906219E8	0	7487	4.644404782533524	3.0249168632808234	0.05653377081336178	416.1752624511719	416.19317626953125
711	416.20318603515625	19.1589405674667					1	DETECTED	416.2032 m/z @19.16 [151020OFc1_NvH-0949-CRLM-2.raw]	416.20318603515625	19.1589405674667	1.03910996933333	98.2514771277333	97.21236715839997	544298.75	2.9940718119927454E8	2	7487	4.143178131563557	0.5068092243891723	0.023436512241978888	416.1932373046875	416.2073059082031
712	416.2173156738281	32.7351221877333					1	DETECTED	416.2173 m/z @32.74 [151020OFc1_NvH-0949-CRLM-2.raw]	416.2173156738281	32.7351221877333	4.0898154056	98.2514771277333	94.16166172213329	2121581.25	3.7564473457419467E8	3	7487	0.1760118919522995	0.6713030563806917	0.01098299114197659	416.20733642578125	416.2223815917969
713	416.2323913574219	46.9186496757333					1	DETECTED	416.2324 m/z @46.92 [151020OFc1_NvH-0949-CRLM-2.raw]	416.2323913574219	46.9186496757333	3.83030729813333	99.3184065818667	95.48809928373336	2656874.75	5.2146948861236596E8	3	7487	2.28468778795947	0.5180472836727017	0.13517342361870424	416.222412109375	416.24029541015625
714	416.25030517578125	29.9402728466667					1	DETECTED	416.2503 m/z @29.94 [151020OFc1_NvH-0949-CRLM-2.raw]	416.25030517578125	29.9402728466667	3.84826760693333	99.857669292	96.00940168506666	9.3911112E7	2.0210604945432942E9	2	7487	0.24073629280415432	1.4702753664764212	1.4564977668849024	416.2403259277344	416.2602844238281
715	416.264404296875	90.4373504925333					1	DETECTED	416.2644 m/z @90.44 [151020OFc1_NvH-0949-CRLM-2.raw]	416.264404296875	90.4373504925333	0.865893144266667	99.9413055738667	99.07541242960004	1.3427505E7	8.245726301779996E8	3	7487	4.647898632045383	0.5007692676400051	0.061841290095398904	416.2603454589844	416.273193359375
716	416.2862548828125	46.0608931989333					1	DETECTED	416.2863 m/z @46.06 [151020OFc1_NvH-0949-CRLM-2.raw]	416.2862548828125	46.0608931989333	2.86003971626667	96.5348076757333	93.67476795946664	533915.875	2.7301340314312834E8	0	7487	0.10007694181155102	1.187930809117842	2.550944280120129	416.2763366699219	416.2955322265625
717	416.3005065917969	89.8211679576					1	DETECTED	416.3005 m/z @89.82 [151020OFc1_NvH-0949-CRLM-2.raw]	416.3005065917969	89.8211679576	35.8553387402667	94.131768456	58.2764297157333	169091.859375	2.286148129853508E8	0	7487	55.63823236710968	0.5132528840385205	0.04273044355260992	416.29901123046875	416.3088073730469
718	416.34368896484375	43.7983582658667					1	DETECTED	416.3437 m/z @43.80 [151020OFc1_NvH-0949-CRLM-2.raw]	416.34368896484375	43.7983582658667	8.8546876592	92.4037715898667	83.5490839306667	115628.46875	2.7388405167846274E8	0	7487	83.05777972909542	1.1954823646192287	1.3641381936004884	416.3344421386719	416.35333251953125
719	416.44305419921875	22.9349265034667					1	DETECTED	416.4431 m/z @22.93 [151020OFc1_NvH-0949-CRLM-2.raw]	416.44305419921875	22.9349265034667	0.1808963272	99.9964743261333	99.81557799893329	406101.0625	2.8604207356517047E8	0	7487	0.03966135222897549	3.5858248959489716	0.4200603953397655	416.43365478515625	416.4530334472656
720	416.458251953125	21.2528290178667					1	DETECTED	416.4583 m/z @21.25 [151020OFc1_NvH-0949-CRLM-2.raw]	416.458251953125	21.2528290178667	3.5827396992	95.8416822264	92.25894252719999	376739.15625	2.6162281454598334E8	0	7487	4.587707522605385	2.682200746460056	0.0028423819199290394	416.45306396484375	416.46392822265625
721	416.4739990234375	38.5784302314667					1	DETECTED	416.4740 m/z @38.58 [151020OFc1_NvH-0949-CRLM-2.raw]	416.4739990234375	38.5784302314667	3.6464285	96.3127578490667	92.6663293490667	740690.375	2.757294170075045E8	0	7487	0.3382501309310655	0.6955773801468891	0.8055359454512471	416.4640197753906	416.48291015625
722	416.49310302734375	43.7273796605333					1	DETECTED	416.4931 m/z @43.73 [151020OFc1_NvH-0949-CRLM-2.raw]	416.49310302734375	43.7273796605333	3.97747244426667	97.2912280874667	93.31375564320004	1495382.375	2.853045585704113E8	0	7487	0.06423461341034198	0.5052746428326284	0.00349900529191052	416.4831237792969	416.5028991699219
723	416.5224304199219	23.8127058298667					1	DETECTED	416.5224 m/z @23.81 [151020OFc1_NvH-0949-CRLM-2.raw]	416.5224304199219	23.8127058298667	4.5110355696	96.5803381816	92.069302612	680093.8125	2.438896376255572E8	0	7487	3.81335039704674	0.7037490423970575	0.10223896998510189	416.5127258300781	416.52545166015625
724	416.5358581542969	15.6655950736					1	DETECTED	416.5359 m/z @15.67 [151020OFc1_NvH-0949-CRLM-2.raw]	416.5358581542969	15.6655950736	4.12951628746667	87.2930320336	83.16351574613333	839852.75	2.886098147994648E8	0	7487	5.405273812846408	0.5227602483417869	2.1446260652829907	416.5261535644531	416.5372619628906
725	416.54730224609375	27.8335704386667					1	DETECTED	416.5473 m/z @27.83 [151020OFc1_NvH-0949-CRLM-2.raw]	416.54730224609375	27.8335704386667	1.2947198592	76.6875349397333	75.3928150805333	1361488.875	2.7428457532740116E8	3	7487	0.23980440174152662	0.6149531499852862	0.008711023836283555	416.53741455078125	416.5492248535156
726	416.5592956542969	39.5188902797333					1	DETECTED	416.5593 m/z @39.52 [151020OFc1_NvH-0949-CRLM-2.raw]	416.5592956542969	39.5188902797333	4.15127252693333	99.8113838901333	95.66011136319997	5419002.5	5.271441676042834E8	3	7487	14.596337275347793	0.7462021154703598	0.45852225718321304	416.54931640625	416.56927490234375
727	416.57562255859375	23.5736609608					1	DETECTED	416.5756 m/z @23.57 [151020OFc1_NvH-0949-CRLM-2.raw]	416.57562255859375	23.5736609608	4.0898154056	99.9871840781333	95.8973686725333	749550.25	3.0563731249489677E8	0	7487	24.446933015144825	0.8860270103222799	8.257086307106961	416.5693359375	416.5855407714844
728	416.59808349609375	54.0871012901333					1	DETECTED	416.5981 m/z @54.09 [151020OFc1_NvH-0949-CRLM-2.raw]	416.59808349609375	54.0871012901333	3.242676712	97.0525579858667	93.8098812738667	476852.0	2.799981244466866E8	0	7487	13.68900504120333	1.04841762529582	0.0066700559477911375	416.5881652832031	416.60784912109375
729	416.7076416015625	49.7944337621333					1	DETECTED	416.7076 m/z @49.79 [151020OFc1_NvH-0949-CRLM-2.raw]	416.7076416015625	49.7944337621333	3.0242768616	99.6821898784	96.6579130168	1209819.0	3.2337676309507257E8	2	7487	29.158379007847152	0.8505332892850368	0.015148639275364225	416.6976623535156	416.71746826171875
730	416.71893310546875	32.7758571624					1	DETECTED	416.7189 m/z @32.78 [151020OFc1_NvH-0949-CRLM-2.raw]	416.71893310546875	32.7758571624	2.378799208	95.8233341621333	93.4445349541333	395249.375	2.782583775934915E8	0	7487	27.716677259747154	1.909309277703784	0.005630924603632378	416.71771240234375	416.7229919433594
731	416.7330322265625	32.6268546501333					1	DETECTED	416.7330 m/z @32.63 [151020OFc1_NvH-0949-CRLM-2.raw]	416.7330322265625	32.6268546501333	4.10986689306667	96.9135281384	92.80366124533333	1680403.5	3.81955430898771E8	2	7487	12.90243195946282	1.0563508528492835	0.028903991222656574	416.7230529785156	416.7414245605469
732	416.7514343261719	29.9034296210667					1	DETECTED	416.7514 m/z @29.90 [151020OFc1_NvH-0949-CRLM-2.raw]	416.7514343261719	29.9034296210667	3.76496061866667	99.7465498312	95.98158921253332	3.9258992E7	1.0424352127139513E9	2	7487	0.2548113193333208	1.5461962474112103	1.9844627396255745	416.741455078125	416.7611389160156
733	416.7744445800781	26.6948380125333					1	DETECTED	416.7744 m/z @26.69 [151020OFc1_NvH-0949-CRLM-2.raw]	416.7744445800781	26.6948380125333	1.91887928533333	91.7644038290667	89.84552454373336	647909.4375	2.596766597314281E8	0	7487	0.14329794017396935	0.5057270972695482	101.60488766012872	416.76458740234375	416.7843933105469
734	416.8427429199219	41.672876256					1	DETECTED	416.8427 m/z @41.67 [151020OFc1_NvH-0949-CRLM-2.raw]	416.8427429199219	41.672876256	1.17613115013333	99.7096017736	98.53347062346667	558840.5625	2.916789378062691E8	5	7487	0.15971423927640416	1.3697138222764842	0.5354824363725631	416.8331298828125	416.8526611328125
735	416.8569641113281	20.0167499648					1	DETECTED	416.8570 m/z @20.02 [151020OFc1_NvH-0949-CRLM-2.raw]	416.8569641113281	20.0167499648	0.443009893066667	99.9595890216	99.51657912853332	305040.4375	2.491880686165468E8	3	7487	1.6916322016184289	3.017085030989854	0.04431156755628503	416.8527526855469	416.8606262207031
736	416.8706359863281	15.6291352205333					1	DETECTED	416.8706 m/z @15.63 [151020OFc1_NvH-0949-CRLM-2.raw]	416.8706359863281	15.6291352205333	0.0794495010666667	99.9964743261333	99.91702482506663	654772.1875	2.972068014508743E8	0	7487	0.08957098839841038	0.5480991328583489	2.696953666030809	416.86065673828125	416.8717041015625
737	416.8817138671875	27.7943895450667					1	DETECTED	416.8817 m/z @27.79 [151020OFc1_NvH-0949-CRLM-2.raw]	416.8817138671875	27.7943895450667	0.702066045066667	99.7650181730667	99.06295212800002	1027685.0	3.085629380624487E8	3	7487	18.677461667557562	0.5077247440422822	0.12741394315544527	416.8717346191406	416.8837890625
738	416.8938293457031	39.5705796677333					1	DETECTED	416.8938 m/z @39.57 [151020OFc1_NvH-0949-CRLM-2.raw]	416.8938293457031	39.5705796677333	0.0794495010666667	99.6086494064	99.52919990533334	4082931.25	4.4295293012323964E8	3	7487	0.22218403652719587	0.6061529551123571	0.3157600762708892	416.88385009765625	416.90380859375
739	416.9059143066406	21.8232622085333					1	DETECTED	416.9059 m/z @21.82 [151020OFc1_NvH-0949-CRLM-2.raw]	416.9059143066406	21.8232622085333	1.9278623496	99.4231553725333	97.4952930229333	1182226.75	2.916909708175696E8	0	7487	0.05678762312987118	0.6921219363568639	24.85296074884357	416.9038391113281	416.9156799316406
740	416.9195861816406	33.9324709816					1	DETECTED	416.9196 m/z @33.93 [151020OFc1_NvH-0949-CRLM-2.raw]	416.9195861816406	33.9324709816	2.10776418453333	99.8671610392	97.75939685466668	788403.0	3.0121478894037634E8	0	7487	0.15764762792561982	1.6193239012074714	0.001290642550573319	416.9159240722656	416.9292907714844
741	416.9479064941406	7.5123093952					1	DETECTED	416.9479 m/z @7.51 [151020OFc1_NvH-0949-CRLM-2.raw]	416.9479064941406	7.5123093952	0.8566199696	99.8764188432	99.0197988736	207026.265625	2.702302486934434E8	0	7487	0.0702034013514492	2.8435234902776045	4.346689174231403	416.9383544921875	416.9578552246094
742	416.9581298828125	16.7623121168					1	DETECTED	416.9581 m/z @16.76 [151020OFc1_NvH-0949-CRLM-2.raw]	416.9581298828125	16.7623121168	0.620455776533333	98.6751284930667	98.05467271653336	118116.875	2.6960999165437835E8	0	7487	81.92131281419732	3.8212551510644097	6.649052948717507	416.9579162597656	416.9603271484375
743	416.9704284667969	23.6771446112					1	DETECTED	416.9704 m/z @23.68 [151020OFc1_NvH-0949-CRLM-2.raw]	416.9704284667969	23.6771446112	0.275109842133333	99.55296061255	99.27785077041666	599516.75	2.9662649881025434E8	0	7487	11.104889639900804	0.7129441310277299	0.7033207221163845	416.9605407714844	416.9803466796875
744	417.0068054199219	47.1170623962667					1	DETECTED	417.0068 m/z @47.12 [151020OFc1_NvH-0949-CRLM-2.raw]	417.0068054199219	47.1170623962667	4.0155927392	99.2064145834667	95.1908218442667	591868.375	2.754550032886267E8	0	7487	0.2296103164283636	1.3100857443242788	0.022582169907905993	416.9969787597656	417.0164794921875
745	417.0428771972656	41.6488393322667					1	DETECTED	417.0429 m/z @41.65 [151020OFc1_NvH-0949-CRLM-2.raw]	417.0428771972656	41.6488393322667	1.01176248346667	99.6546754229333	98.64291293946663	623829.1875	2.7518300504236853E8	0	7487	0.24420339987686646	1.3428548813531067	0.7047304898906844	417.0330505371094	417.05279541015625
746	417.1134033203125	52.3971147189333					1	DETECTED	417.1134 m/z @52.40 [151020OFc1_NvH-0949-CRLM-2.raw]	417.1134033203125	52.3971147189333	14.2173849528	99.3671982584	85.14981330559999	77219.796875	2.3133045262373102E8	0	7487	80.023285801622	1.0479691184017086	1.0917453526096408	417.1134033203125	417.1233215332031
747	417.1734619140625	25.8511618117333					1	DETECTED	417.1735 m/z @25.85 [151020OFc1_NvH-0949-CRLM-2.raw]	417.1734619140625	25.8511618117333	3.82139704293333	98.4553020544	94.63390501146667	321440.9375	2.814758595423303E8	0	7487	66.66224508374168	2.395541427945938	3.819283947075749	417.1643981933594	417.18292236328125
748	417.1869812011719	9.541202876					1	DETECTED	417.1870 m/z @9.54 [151020OFc1_NvH-0949-CRLM-2.raw]	417.1869812011719	9.541202876	4.16227064346667	97.5981179368	93.43584729333332	263192.90625	2.80568295457535E8	3	7487	0.2331470238820117	0.933364061289269	0.9327428262578612	417.183837890625	417.1932373046875
749	417.2032470703125	34.8559500781333					1	DETECTED	417.2032 m/z @34.86 [151020OFc1_NvH-0949-CRLM-2.raw]	417.2032470703125	34.8559500781333	2.89646381813333	99.3671982584	96.47073444026667	2962905.0	3.901897099319029E8	3	7487	0.10435164727603308	0.5789329460872132	0.027506884103527484	417.1932678222656	417.21185302734375
750	417.22186279296875	16.2268576448					1	DETECTED	417.2219 m/z @16.23 [151020OFc1_NvH-0949-CRLM-2.raw]	417.22186279296875	16.2268576448	2.10776418453333	99.2340267522667	97.12626256773338	3685360.5	4.8732393001729447E8	2	7487	0.23704978965359302	0.9765023367586452	68.47709567528955	417.2119140625	417.2318420410156
751	417.242431640625	40.4173035858667					1	DETECTED	417.2424 m/z @40.42 [151020OFc1_NvH-0949-CRLM-2.raw]	417.242431640625	40.4173035858667	4.31118119146667	99.9228410072	95.61165981573333	1700096.375	3.8674613172803473E8	4	7487	14.197375742428822	0.518424616355166	0.048653604529155126	417.2324523925781	417.2427062988281
752	417.2527160644531	29.9166893837333					1	DETECTED	417.2527 m/z @29.92 [151020OFc1_NvH-0949-CRLM-2.raw]	417.2527160644531	29.9166893837333	3.70147989733333	96.6818372472	92.98035734986667	9836530.0	5.725817339376736E8	3	7487	0.22490712127821766	3.7918687445705	5.104482635784381	417.2427673339844	417.2626037597656
753	417.2677001953125	90.4373504925333					1	DETECTED	417.2677 m/z @90.44 [151020OFc1_NvH-0949-CRLM-2.raw]	417.2677001953125	90.4373504925333	4.4305719968	99.2340267522667	94.8034547554667	3017077.5	3.7683565865045947E8	0	7487	4.802836997319659	0.5158983817381099	0.2900454875936325	417.2627258300781	417.2776184082031
754	417.30413818359375	89.9037777192					1	DETECTED	417.3041 m/z @89.90 [151020OFc1_NvH-0949-CRLM-2.raw]	417.30413818359375	89.9037777192	18.8085152816	96.8401810722667	78.03166579066671	98077.53125	2.4753857352802753E8	0	7487	72.57047343796592	0.5487824583188983	0.02943543633918423	417.297119140625	417.3102722167969
755	417.3214416503906	91.7049586498667					1	DETECTED	417.3214 m/z @91.70 [151020OFc1_NvH-0949-CRLM-2.raw]	417.3214416503906	91.7049586498667	54.1010737973333	93.6318265352	39.530752737866706	185585.6875	1.4674358878099242E8	0	7487	0.44439637981642477	0.8243783368225229	0.7879916894671892	417.32000732421875	417.3279724121094
756	417.45489501953125	15.2413334973333					1	DETECTED	417.4549 m/z @15.24 [151020OFc1_NvH-0949-CRLM-2.raw]	417.45489501953125	15.2413334973333	3.6192185304	99.5994952136167	95.9802766832167	455493.75	2.8870338262910753E8	0	7487	0.11798264224308674	0.6397766903480171	1.4623210359207568	417.4449462890625	417.4648742675781
757	417.4678649902344	11.2136902522667					1	DETECTED	417.4679 m/z @11.21 [151020OFc1_NvH-0949-CRLM-2.raw]	417.4678649902344	11.2136902522667	4.81645494853333	96.4250252968	91.60857034826667	435747.0625	3.006547450994029E8	0	7487	0.1544386073528763	1.4365189718769562	7.613840500319733	417.4649353027344	417.4777526855469
758	417.4898986816406	25.4443286946667					1	DETECTED	417.4899 m/z @25.44 [151020OFc1_NvH-0949-CRLM-2.raw]	417.4898986816406	25.4443286946667	4.6821354168	99.7279206784	95.0457852616	1186405.875	2.893572269521438E8	0	7487	0.7337018870122876	0.9988293599889158	2.515147750719805	417.4800720214844	417.4997253417969
759	417.5004577636719	25.5929230010667					1	DETECTED	417.5005 m/z @25.59 [151020OFc1_NvH-0949-CRLM-2.raw]	417.5004577636719	25.5929230010667	4.8959828912	95.4068307336	90.5108478424	760067.875	3.7205972455124736E8	0	7487	0.05614088163959963	1.4549870371627471	1.890433776325712	417.49993896484375	417.51031494140625
760	417.5215759277344	9.51917648					1	DETECTED	417.5216 m/z @9.52 [151020OFc1_NvH-0949-CRLM-2.raw]	417.5215759277344	9.51917648	2.062714952	99.5994952136167	97.53678026161671	206510.40625	2.987634705236487E8	0	7487	0.058517858322360894	0.519823904169253	1.9854359154161803	417.5126953125	417.52752685546875
761	417.5377502441406	34.8915082181333					1	DETECTED	417.5378 m/z @34.89 [151020OFc1_NvH-0949-CRLM-2.raw]	417.5377502441406	34.8915082181333	4.1402707288	94.0912274248	89.95095669599999	1508492.5	3.4144059328881377E8	3	7487	0.22540673434856018	0.5343426827762409	0.007597522613918952	417.5278625488281	417.5477294921875
762	417.55450439453125	12.0821508741333					1	DETECTED	417.5545 m/z @12.08 [151020OFc1_NvH-0949-CRLM-2.raw]	417.55450439453125	12.0821508741333	4.2057511176	98.5204198384	94.3146687208	800790.8125	3.3182312799056417E8	3	7487	2.27977774458153	0.9313048212333505	18.473813298991903	417.54779052734375	417.5565490722656
763	417.5665588378906	25.4690865117333					1	DETECTED	417.5666 m/z @25.47 [151020OFc1_NvH-0949-CRLM-2.raw]	417.5665588378906	25.4690865117333	2.05361495466667	98.8901658984	96.83655094373333	1629801.875	3.677888447588682E8	3	7487	8.147894312942082	0.5848488734752627	2.059699020251238	417.55657958984375	417.575927734375
764	417.5813293457031	38.5784302314667					1	DETECTED	417.5813 m/z @38.58 [151020OFc1_NvH-0949-CRLM-2.raw]	417.5813293457031	38.5784302314667	3.96854334853333	95.0550329064	91.08648955786667	1627100.625	2.841831688086217E8	0	7487	0.17003754513729064	0.5051304921070119	1.2957846168289184	417.5773620605469	417.5911865234375
765	417.60577392578125	22.8621354285333					1	DETECTED	417.6058 m/z @22.86 [151020OFc1_NvH-0949-CRLM-2.raw]	417.60577392578125	22.8621354285333	3.89451891146667	96.9686044925333	93.07408558106663	156138.734375	2.6723982070059988E8	0	7487	38.12163698596685	2.4584277784924926	5.19595945262351	417.59600830078125	417.6132507324219
766	417.6922607421875	19.4763305834667					1	DETECTED	417.6923 m/z @19.48 [151020OFc1_NvH-0949-CRLM-2.raw]	417.6922607421875	19.4763305834667	1.23080129226667	98.6312624962667	97.40046120400002	1569197.875	3.16005330583917E8	2	7487	0.2535228340879456	0.9238786359799155	0.922210987140992	417.6830139160156	417.7022399902344
767	417.71063232421875	37.5142799554667					1	DETECTED	417.7106 m/z @37.51 [151020OFc1_NvH-0949-CRLM-2.raw]	417.71063232421875	37.5142799554667	3.66472993813333	98.3535012717333	94.68877133359996	1273908.0	3.0747138531331414E8	2	7487	0.16433536218106326	0.5051514812118938	0.007550695258544658	417.7023010253906	417.71356201171875
768	417.72357177734375	16.2631153194667					1	DETECTED	417.7236 m/z @16.26 [151020OFc1_NvH-0949-CRLM-2.raw]	417.72357177734375	16.2631153194667	4.2624877848	97.2080265536	92.9455387688	1490059.25	3.457466605409267E8	4	7487	0.4769644244293545	0.5879235718158503	3.443327178562764	417.7135925292969	417.7292785644531
769	417.73931884765625	35.4542326429333					1	DETECTED	417.7393 m/z @35.45 [151020OFc1_NvH-0949-CRLM-2.raw]	417.73931884765625	35.4542326429333	0.350205198133333	96.0332548264	95.68304962826666	9606945.0	5.456524857289033E8	2	7487	0.19524252568842826	0.5901776872891459	0.015308772839661009	417.7295227050781	417.749267578125
770	417.7542419433594	29.9508208946667					1	DETECTED	417.7542 m/z @29.95 [151020OFc1_NvH-0949-CRLM-2.raw]	417.7542419433594	29.9508208946667	2.506016552	92.5412885136	90.03527196159999	1814815.0	3.6488292707165605E8	2	7487	2.709488366676119	19.058213186178975	1.6988360378035179	417.7494201660156	417.7636413574219
771	417.8437805175781	33.9460729306667					1	DETECTED	417.8438 m/z @33.95 [151020OFc1_NvH-0949-CRLM-2.raw]	417.8437805175781	33.9460729306667	0.9206880216	50.4428615765333	49.5221735549333	91832.453125	1.4791225765074706E8	0	7487	42.11615055153612	0.7497592184207612	0.6482681768184215	417.8359375	417.8445739746094
772	417.85498046875	19.292457876					1	DETECTED	417.8550 m/z @19.29 [151020OFc1_NvH-0949-CRLM-2.raw]	417.85498046875	19.292457876	1.4217786712	98.6312624962667	97.2094838250667	160479.875	2.7259170507517624E8	0	7487	9.828421929185643	2.7198038393234816	8.244509673702913	417.8456726074219	417.85662841796875
773	417.86663818359375	16.8946439362667					1	DETECTED	417.8666 m/z @16.89 [151020OFc1_NvH-0949-CRLM-2.raw]	417.86663818359375	16.8946439362667	1.24911537413333	99.6271032042667	98.37798783013338	209880.921875	3.074058706599412E8	0	7487	38.51190459972362	3.7657792928231126	9.11341485281922	417.8568115234375	417.8668212890625
774	417.8768310546875	47.4221543856					1	DETECTED	417.8768 m/z @47.42 [151020OFc1_NvH-0949-CRLM-2.raw]	417.8768310546875	47.4221543856	1.07580347786667	99.3184065818667	98.24260310400003	3939033.0	3.4237708949103624E8	3	7487	0.26331495825006357	0.5033665478071462	0.015527502172963448	417.8668518066406	417.8867492675781
775	417.8884582519531	12.0715529837333					1	DETECTED	417.8885 m/z @12.07 [151020OFc1_NvH-0949-CRLM-2.raw]	417.8884582519531	12.0715529837333	1.43992590933333	99.1414669672	97.70154105786668	686016.875	2.7580027979070127E8	3	7487	2.0938215990705356	1.869981555808244	0.8162812292815979	417.8868408203125	417.89068603515625
776	417.90069580078125	25.4089815584					1	DETECTED	417.9007 m/z @25.41 [151020OFc1_NvH-0949-CRLM-2.raw]	417.90069580078125	25.4089815584	0.874974183733333	99.54371671495	98.66874253121667	1264116.875	3.6291791372575426E8	3	7487	18.636839785439186	0.666309149191562	0.12962068268619084	417.8908386230469	417.9105224609375
777	417.91607666015625	38.5236812074667					1	DETECTED	417.9161 m/z @38.52 [151020OFc1_NvH-0949-CRLM-2.raw]	417.91607666015625	38.5236812074667	1.1578060168	99.8764188432	98.7186128264	499368.3125	2.868238148177717E8	0	7487	0.06047981353070497	1.5165741873559337	2.4126282211511727	417.91070556640625	417.9239501953125
778	417.9286804199219	39.7590916554667					1	DETECTED	417.9287 m/z @39.76 [151020OFc1_NvH-0949-CRLM-2.raw]	417.9286804199219	39.7590916554667	3.89451891146667	98.7881919245333	94.89367301306662	87948.8984375	2.5711619003899494E8	0	7487	94.80823232777905	1.3229444233228997	1.6500454061963152	417.9261169433594	417.9309387207031
779	417.96343994140625	10.4701736266667					1	DETECTED	417.9634 m/z @10.47 [151020OFc1_NvH-0949-CRLM-2.raw]	417.96343994140625	10.4701736266667	0.975335431466667	99.5807953288167	98.60545989735004	455034.0	3.4380963139201707E8	0	7487	0.2851814305003231	2.0445211056590273	28.509378121819196	417.9535827636719	417.9734191894531
780	417.9775085449219	33.1881152154667					1	DETECTED	417.9775 m/z @33.19 [151020OFc1_NvH-0949-CRLM-2.raw]	417.9775085449219	33.1881152154667	0.2089001256	99.9964743261333	99.7875742005333	188143.890625	2.9951583912445974E8	0	7487	70.4781002413772	1.503775737228521	1.9951370069911007	417.9735412597656	417.98468017578125
781	417.9947204589844	16.449186128					1	DETECTED	417.9947 m/z @16.45 [151020OFc1_NvH-0949-CRLM-2.raw]	417.9947204589844	16.449186128	0.00678989946666667	99.9871840781333	99.98039417866663	303908.84375	2.954415356310749E8	0	7487	0.07859061530149702	3.2083825899366536	0.14928079194063607	417.9848327636719	418.0045471191406
782	418.17242431640625	77.1452862026667					1	DETECTED	418.1724 m/z @77.15 [151020OFc1_NvH-0949-CRLM-2.raw]	418.17242431640625	77.1452862026667	8.25426138106667	94.2507799042667	85.99651852320002	53827.546875	1.9860641494117948E8	0	7487	83.97941070127915	0.6241489275700015	0.24829785514000302	418.1713562011719	418.1742248535156
783	418.196044921875	13.9586131845333					1	DETECTED	418.1960 m/z @13.96 [151020OFc1_NvH-0949-CRLM-2.raw]	418.196044921875	13.9586131845333	4.12036067146667	96.9042989893333	92.78393831786663	1690380.625	3.1547904447780293E8	3	7487	0.1380262874832976	1.595373062075337	17.22757607918313	418.1863098144531	418.198486328125
784	418.20855712890625	8.55010846					1	DETECTED	418.2086 m/z @8.55 [151020OFc1_NvH-0949-CRLM-2.raw]	418.20855712890625	8.55010846	3.93206045813333	99.4044994261333	95.47243896799996	1.0698282E7	5.325006375759962E8	3	7487	0.22038603959083325	64.80205657285643	0.7758406357570924	418.1986389160156	418.2185363769531
785	418.2236328125	34.0300031928					1	DETECTED	418.2236 m/z @34.03 [151020OFc1_NvH-0949-CRLM-2.raw]	418.2236328125	34.0300031928	3.98839744	98.6405711568	94.6521737168	1212990.5	4.861669988025375E8	2	7487	0.11862133765083627	0.5583379849206991	0.7587402334056893	418.21856689453125	418.2311706542969
786	418.2411804199219	35.4542326429333					1	DETECTED	418.2412 m/z @35.45 [151020OFc1_NvH-0949-CRLM-2.raw]	418.2411804199219	35.4542326429333	3.86680086186667	99.7650181730667	95.89821731120003	5086518.5	5.370879956693648E8	2	7487	5.414242291282459	0.5975965429835425	0.28192553970147016	418.2312316894531	418.2510986328125
787	418.2595520019531	27.3118572626667					1	DETECTED	418.2596 m/z @27.31 [151020OFc1_NvH-0949-CRLM-2.raw]	418.2595520019531	27.3118572626667	3.839334568	97.9641513602667	94.1248167922667	601379.5	4.423611504086147E8	0	7487	6.419027238156978	2.5131957622585213	3.888406927534083	418.2511901855469	418.2694396972656
788	418.27044677734375	90.4373504925333					1	DETECTED	418.2704 m/z @90.44 [151020OFc1_NvH-0949-CRLM-2.raw]	418.27044677734375	90.4373504925333	3.93206045813333	92.4915956386667	88.55953518053336	451733.5625	3.1608014951361454E8	0	7487	4.683066867926101	0.5110577335333268	0.2765733144754475	418.2696228027344	418.2804260253906
789	418.31671142578125	89.7961663256					1	DETECTED	418.3167 m/z @89.80 [151020OFc1_NvH-0949-CRLM-2.raw]	418.31671142578125	89.7961663256	68.1500113298667	94.3203751298667	26.170363800000004	163823.140625	6.053647119925629E7	0	7487	23.055962236141426	0.534296399283347	0.08212274136889353	418.30841064453125	418.324951171875
790	418.4441833496094	11.5002969938667					1	DETECTED	418.4442 m/z @11.50 [151020OFc1_NvH-0949-CRLM-2.raw]	418.4441833496094	11.5002969938667	3.90344219573333	94.5223786506667	90.61893645493336	135473.828125	2.948691418552672E8	0	7487	0.06892200695933681	null	14.622382937777008	418.4344177246094	418.4473571777344
791	418.4576721191406	5.4079855968					1	DETECTED	418.4577 m/z @5.41 [151020OFc1_NvH-0949-CRLM-2.raw]	418.4576721191406	5.4079855968	4.1825345096	95.112060936	90.9295264264	255525.0625	3.080411525009732E8	0	7487	0.15400076307003374	1.7581615749345079	11.92230230078681	418.4480285644531	418.4618835449219
792	418.471923828125	37.9749688584					1	DETECTED	418.4719 m/z @37.97 [151020OFc1_NvH-0949-CRLM-2.raw]	418.471923828125	37.9749688584	3.52782120666667	95.4336469989333	91.90582579226663	334934.0625	2.8916556055258065E8	0	7487	30.9059077548238	1.516415725710533	0.11717291340120792	418.46197509765625	418.4750671386719
793	418.5144348144531	33.7365212208					1	DETECTED	418.5144 m/z @33.74 [151020OFc1_NvH-0949-CRLM-2.raw]	418.5144348144531	33.7365212208	4.6160881928	88.1616075245333	83.54551933173329	90294.078125	3.097742879949135E8	0	7487	78.65180038227622	1.434482777975902	2.235106542327672	418.5060119628906	418.5203552246094
794	418.5303649902344	13.9586131845333					1	DETECTED	418.5304 m/z @13.96 [151020OFc1_NvH-0949-CRLM-2.raw]	418.5303649902344	13.9586131845333	4.40048227653333	94.5421617725333	90.14167949599998	959865.1875	2.915861726198248E8	0	7487	0.15447161817686172	9.586050281546992	0.9843621875382458	418.5206604003906	418.5321350097656
795	418.5422668457031	8.55010846					1	DETECTED	418.5423 m/z @8.55 [151020OFc1_NvH-0949-CRLM-2.raw]	418.5422668457031	8.55010846	3.87579901306667	99.8390316869333	95.96323267386663	7736279.0	4.24396108261848E8	3	7487	0.20585406811871287	0.7891274331459688	154.47629996297374	418.5325622558594	418.5522155761719
796	418.5631408691406	28.0087324554667					1	DETECTED	418.5631 m/z @28.01 [151020OFc1_NvH-0949-CRLM-2.raw]	418.5631408691406	28.0087324554667	4.34921193626667	97.8542214117333	93.50500947546664	942104.375	3.691962426194076E8	3	7487	9.469705510339185	0.5669709323042558	0.05958934853201602	418.5531921386719	418.572998046875
797	418.5733337402344	37.4624143528					1	DETECTED	418.5733 m/z @37.46 [151020OFc1_NvH-0949-CRLM-2.raw]	418.5733337402344	37.4624143528	4.08006300773333	88.291879212	84.21181620426667	447292.03125	3.033113480202724E8	0	7487	32.060607720641194	1.4231973244989533	2.3322466642822453	418.5732421875	418.583251953125
798	418.594482421875	34.1898970344					1	DETECTED	418.5945 m/z @34.19 [151020OFc1_NvH-0949-CRLM-2.raw]	418.594482421875	34.1898970344	3.839334568	94.7894320461333	90.9500974781333	444570.5	3.011952035617509E8	0	7487	0.6884121123960298	1.523663639970997	15.282847380847777	418.5845642089844	418.6043701171875
799	418.68853759765625	20.8664561386667					1	DETECTED	418.6885 m/z @20.87 [151020OFc1_NvH-0949-CRLM-2.raw]	418.68853759765625	20.8664561386667	2.57864906533333	94.6663038992	92.08765483386668	266541.0625	2.8380627624298334E8	2	7487	9.384924034656887	4.43527623043439	7.837361252656808	418.67919921875	418.6985168457031
800	418.71630859375	21.7955313493333					1	DETECTED	418.7163 m/z @21.80 [151020OFc1_NvH-0949-CRLM-2.raw]	418.71630859375	21.7955313493333	4.31118119146667	98.1586721829333	93.84749099146663	2124767.75	3.6768509051316595E8	2	7487	7.130665909121058	0.5287330549604867	0.015541446557178177	418.7063293457031	418.7191467285156
801	418.7291564941406	19.8352042912					1	DETECTED	418.7292 m/z @19.84 [151020OFc1_NvH-0949-CRLM-2.raw]	418.7291564941406	19.8352042912	4.2057511176	98.3815361562667	94.1757850386667	3729276.75	4.8169108595375794E8	2	7487	0.2667375519263473	0.5868894331904954	0.3669010554586387	418.7192687988281	418.7391357421875
802	418.74261474609375	35.4542326429333					1	DETECTED	418.7426 m/z @35.45 [151020OFc1_NvH-0949-CRLM-2.raw]	418.74261474609375	35.4542326429333	4.919021972	94.5822946757333	89.6632727037333	943865.9375	3.657634312237878E8	2	7487	4.628476439598057	0.5550032997653347	0.10453536668398351	418.7391662597656	418.7485656738281
803	418.75860595703125	18.2339916618667					1	DETECTED	418.7586 m/z @18.23 [151020OFc1_NvH-0949-CRLM-2.raw]	418.75860595703125	18.2339916618667	5.6317502984	94.7800985416	89.14834824319999	2665763.0	3.0300216522032833E8	2	7487	0.1810001908365102	1.2412224755265302	0.07335533026014217	418.7491760253906	418.7685546875
804	418.7825012207031	4.5016790856					1	DETECTED	418.7825 m/z @4.50 [151020OFc1_NvH-0949-CRLM-2.raw]	418.7825012207031	4.5016790856	4.3293625872	96.7001764565333	92.3708138693333	487912.78125	2.5863125329915133E8	2	7487	0.19360653799432637	2.037332904276401	2.305380948863902	418.774169921875	418.7923278808594
805	418.8544921875	19.3998646770667					1	DETECTED	418.8545 m/z @19.40 [151020OFc1_NvH-0949-CRLM-2.raw]	418.8544921875	19.3998646770667	2.062714952	99.7929909576	97.7302760056	363406.21875	3.4060109087788683E8	0	7487	95.46677469108953	4.5689143312469565	8.121099597718631	418.8445739746094	418.8545837402344
806	418.8646240234375	13.9898124418667					1	DETECTED	418.8646 m/z @13.99 [151020OFc1_NvH-0949-CRLM-2.raw]	418.8646240234375	13.9898124418667	1.2582095728	99.9783218733333	98.7201123005333	380627.0	2.867553965941637E8	0	7487	2.6745677064645914	0.6871933047274502	2.2488838387362193	418.8547058105469	418.86566162109375
807	418.8757629394531	8.53955441226667					1	DETECTED	418.8758 m/z @8.54 [151020OFc1_NvH-0949-CRLM-2.raw]	418.8757629394531	8.53955441226667	0.9024403016	99.4415281810667	98.5390878794667	3321134.5	3.901113247028765E8	3	7487	13.12686490826317	1.434417578123577	74.70684850815658	418.86578369140625	418.8857421875
808	418.8977966308594	27.9672233741333					1	DETECTED	418.8978 m/z @27.97 [151020OFc1_NvH-0949-CRLM-2.raw]	418.8977966308594	27.9672233741333	0.893282078133333	99.5246457746667	98.63136369653336	895848.0625	2.712376867003846E8	0	7487	0.18623198239411565	0.9932569720513701	0.009486330982561504	418.88800048828125	418.8981018066406
809	418.9081726074219	26.1804517274667					1	DETECTED	418.9082 m/z @26.18 [151020OFc1_NvH-0949-CRLM-2.raw]	418.9081726074219	26.1804517274667	1.59494293813333	99.8296988624	98.23475592426666	4075963.75	4.0300010067870134E8	3	7487	7.397976742035919	0.5486533064223462	79.54071189191079	418.898193359375	418.91815185546875
810	418.9516296386719	12.1853751877333					1	DETECTED	418.9516 m/z @12.19 [151020OFc1_NvH-0949-CRLM-2.raw]	418.9516296386719	12.1853751877333	1.12129420746667	98.5482632216	97.42696901413332	262367.28125	2.836491431437064E8	0	7487	0.20720285140349226	0.5479191816611059	0.27736053142550404	418.94207763671875	418.9522399902344
811	418.9622497558594	22.2824258304					1	DETECTED	418.9622 m/z @22.28 [151020OFc1_NvH-0949-CRLM-2.raw]	418.9622497558594	22.2824258304	0.0521377864	94.7610217288	94.7088839424	633426.4375	3.1207213311707395E8	0	7487	9.34287253183276	0.502838627163856	0.7891291344602196	418.9523010253906	418.97222900390625
812	419.1637878417969	92.2359255837333					1	DETECTED	419.1638 m/z @92.24 [151020OFc1_NvH-0949-CRLM-2.raw]	419.1637878417969	92.2359255837333	9.56766549573333	94.9437594042667	85.37609390853336	92844.5546875	2.6108809140180516E8	0	7487	1.4139786485391	0.5163777114557081	26.112083803659047	419.15625	419.1707458496094
813	419.18109130859375	28.8687185925333					1	DETECTED	419.1811 m/z @28.87 [151020OFc1_NvH-0949-CRLM-2.raw]	419.18109130859375	28.8687185925333	4.293131472	98.9833001410667	94.69016866906671	334592.84375	3.317014750524096E8	0	7487	9.441977939661534	2.17700532259693	0.008045001081481404	419.17138671875	419.1910400390625
814	419.19635009765625	13.9450153850667					1	DETECTED	419.1964 m/z @13.95 [151020OFc1_NvH-0949-CRLM-2.raw]	419.19635009765625	13.9450153850667	4.17293899253333	95.0182207925333	90.84528179999997	146207.359375	2.9135454811888665E8	0	7487	8.545002066102999	7.530091711002416	16.057459627415593	419.19110107421875	419.1964111328125
815	419.20648193359375	21.5047369578667					1	DETECTED	419.2065 m/z @21.50 [151020OFc1_NvH-0949-CRLM-2.raw]	419.20648193359375	21.5047369578667	0.947904902666667	95.8052262002667	94.85732129760004	1273834.5	3.368943946631828E8	3	7487	1.6760545961951756	1.0700002887320434	0.30513010278092473	419.1965637207031	419.2065124511719
816	419.2165222167969	37.5694962149333					1	DETECTED	419.2165 m/z @37.57 [151020OFc1_NvH-0949-CRLM-2.raw]	419.2165222167969	37.5694962149333	3.0242768616	99.5246457746667	96.5003689130667	1718157.875	3.812539213150384E8	3	7487	16.060630135996558	0.5379507537498227	0.007000426779458267	419.20654296875	419.21661376953125
817	419.22662353515625	24.4481574013333					1	DETECTED	419.2266 m/z @24.45 [151020OFc1_NvH-0949-CRLM-2.raw]	419.22662353515625	24.4481574013333	3.70147989733333	99.3278501874667	95.62637029013337	1.8064158E7	6.97788739190008E8	2	7487	0.21087809980384975	0.5961426613556406	0.056994036307577045	419.2166442871094	419.2366027832031
818	419.24688720703125	35.6914220552					1	DETECTED	419.2469 m/z @35.69 [151020OFc1_NvH-0949-CRLM-2.raw]	419.24688720703125	35.6914220552	3.71955447946667	99.9228410072	96.20328652773334	2.431948E7	8.59322055781973E8	3	7487	0.2813806166355235	0.8478366564661215	0.028919152574697266	419.2369079589844	419.2567138671875
819	419.26043701171875	18.2803318184					1	DETECTED	419.2604 m/z @18.28 [151020OFc1_NvH-0949-CRLM-2.raw]	419.26043701171875	18.2803318184	4.43982968613333	95.6695862184	91.22975653226666	1339898.5	3.142704994666457E8	2	7487	0.1935420631570608	0.5608040897848493	2.8275269555165465	419.2569580078125	419.27032470703125
820	419.2864074707031	43.2719185498667					1	DETECTED	419.2864 m/z @43.27 [151020OFc1_NvH-0949-CRLM-2.raw]	419.2864074707031	43.2719185498667	4.37076199546667	94.7517535634667	90.38099156800004	340694.21875	5.1320716876747537E8	0	7487	87.75942302675575	1.124563669058055	1.2649990690238724	419.27655029296875	419.28668212890625
821	419.3155822753906	91.7049586498667					1	DETECTED	419.3156 m/z @91.70 [151020OFc1_NvH-0949-CRLM-2.raw]	419.3155822753906	91.7049586498667	0.00678989946666667	99.9964743261333	99.98968442666663	1201616.5	3.561872586904785E8	2	7487	0.8482265846209032	0.546034230496949	3.708543221253882	419.3077392578125	419.3251953125
822	419.4169616699219	9.98889819946667					1	DETECTED	419.4170 m/z @9.99 [151020OFc1_NvH-0949-CRLM-2.raw]	419.4169616699219	9.98889819946667	2.506016552	97.1900018954667	94.68398534346669	175431.28125	3.087791329256229E8	0	7487	27.3526047740017	12.289748482983171	0.03537543023451961	419.40753173828125	419.42218017578125
823	419.4586181640625	14.4667550885333					1	DETECTED	419.4586 m/z @14.47 [151020OFc1_NvH-0949-CRLM-2.raw]	419.4586181640625	14.4667550885333	3.0059127312	99.932049188	96.9261364568	1338608.5	3.344659410119433E8	4	7487	8.750791226097261	10.21506248106852	63.487516368509546	419.4487609863281	419.46832275390625
824	419.5382995605469	10.3140657157333					1	DETECTED	419.5383 m/z @10.31 [151020OFc1_NvH-0949-CRLM-2.raw]	419.5382995605469	10.3140657157333	1.83005472106667	94.7800985416	92.95004382053332	4287812.0	3.469252432262041E8	3	7487	0.19166253526643295	1.0616127475025008	97.08997276531247	419.52850341796875	419.5482177734375
825	419.55303955078125	28.0440845826667					1	DETECTED	419.5530 m/z @28.04 [151020OFc1_NvH-0949-CRLM-2.raw]	419.55303955078125	28.0440845826667	4.2443903864	94.4458125192	90.2014221328	429489.59375	2.6354880417657202E8	0	7487	7.91804063434077	2.460456121126554	3.4281251964715485	419.5483093261719	419.55328369140625
826	419.5633239746094	35.9475024976					1	DETECTED	419.5633 m/z @35.95 [151020OFc1_NvH-0949-CRLM-2.raw]	419.5633239746094	35.9475024976	4.17293899253333	96.2479358002667	92.07499680773337	830263.0	3.1260336244853246E8	0	7487	25.08753970850668	0.8635990040555114	0.00590536193425798	419.5533447265625	419.5709533691406
827	419.5810241699219	35.6519368418667					1	DETECTED	419.5810 m/z @35.65 [151020OFc1_NvH-0949-CRLM-2.raw]	419.5810241699219	35.6519368418667	4.0898154056	96.0749546976	91.98513929200001	1.7713144E7	6.306542792897952E8	3	7487	0.2710835367887512	0.5202728518134532	1.4068771770832482	419.571044921875	419.59100341796875
828	419.6109619140625	22.8730228608					1	DETECTED	419.6110 m/z @22.87 [151020OFc1_NvH-0949-CRLM-2.raw]	419.6109619140625	22.8730228608	3.99734519706667	96.6356066234667	92.63826142640004	362288.34375	2.843608547579638E8	0	7487	11.195696785472595	3.372851642362115	0.027584641455915136	419.6012268066406	419.6202697753906
829	419.6796875	39.3580673					1	DETECTED	419.6797 m/z @39.36 [151020OFc1_NvH-0949-CRLM-2.raw]	419.6796875	39.3580673	6.19995764293333	94.4859626058667	88.28600496293338	111537.609375	2.770278921733844E8	0	7487	88.0805623209254	1.3317373140624784	1.6811131358598972	419.6705322265625	419.6800537109375
830	419.7046203613281	46.3099252826667					1	DETECTED	419.7046 m/z @46.31 [151020OFc1_NvH-0949-CRLM-2.raw]	419.7046203613281	46.3099252826667	0.9843621336	99.3952032133333	98.4108410797333	541203.8125	2.937951935723965E8	0	7487	0.14767950462108104	1.2795797736849701	0.0032753973869361656	419.69464111328125	419.70587158203125
831	419.7159118652344	23.6404705344					1	DETECTED	419.7159 m/z @23.64 [151020OFc1_NvH-0949-CRLM-2.raw]	419.7159118652344	23.6404705344	2.18888856906667	99.7096017736	97.52071320453332	1401580.625	3.815862034460429E8	2	7487	22.809734680198567	1.9049679577693017	0.9012390776331117	419.7059631347656	419.7181091308594
832	419.7281188964844	24.4592509317333					1	DETECTED	419.7281 m/z @24.46 [151020OFc1_NvH-0949-CRLM-2.raw]	419.7281188964844	24.4592509317333	4.27335053733333	99.1785165584	94.90516602106668	7348337.0	5.206876041707856E8	2	7487	0.2535200988810722	5.113649371101402	2.500189469208292	419.7181701660156	419.7380065917969
833	419.744140625	49.4650707901333					1	DETECTED	419.7441 m/z @49.47 [151020OFc1_NvH-0949-CRLM-2.raw]	419.744140625	49.4650707901333	4.98161537546667	64.1563908101333	59.174775434666635	615305.625	2.3365898530741882E8	2	7487	0.02285310201877877	0.6899176101219754	0.0024651517722713246	419.7381896972656	419.74505615234375
834	419.7552490234375	24.6775167522667					1	DETECTED	419.7552 m/z @24.68 [151020OFc1_NvH-0949-CRLM-2.raw]	419.7552490234375	24.6775167522667	4.41052648693333	99.6454713589333	95.23494487199997	1.7301398E7	5.429411908670679E8	2	7487	0.22250593542963415	1.1398564799479651	1.1641109700981043	419.74530029296875	419.76519775390625
835	419.7790222167969	38.0999527101333					1	DETECTED	419.7790 m/z @38.10 [151020OFc1_NvH-0949-CRLM-2.raw]	419.7790222167969	38.0999527101333	3.3638628328	76.2701312738667	72.9062684410667	461990.84375	2.261420790115052E8	2	7487	24.775256272377007	1.2588833550883676	1.5358692143376795	419.76971435546875	419.7813415527344
836	419.7921447753906	40.3666725037333					1	DETECTED	419.7921 m/z @40.37 [151020OFc1_NvH-0949-CRLM-2.raw]	419.7921447753906	40.3666725037333	1.18520414133333	96.5711633941333	95.38595925279996	513185.71875	3.36275124194999E8	2	7487	0.12405428636383675	1.285477953634984	1.566401484521572	419.78363037109375	419.8021240234375
837	419.8725891113281	10.2641238090667					1	DETECTED	419.8726 m/z @10.26 [151020OFc1_NvH-0949-CRLM-2.raw]	419.8725891113281	10.2641238090667	1.2582095728	99.9135810157333	98.6553714429333	2755106.5	3.334704450662866E8	0	7487	0.1925196038235022	19.33389987792273	41.96431649639861	419.863037109375	419.882568359375
838	419.8880615234375	19.7284755661333					1	DETECTED	419.8881 m/z @19.73 [151020OFc1_NvH-0949-CRLM-2.raw]	419.8880615234375	19.7284755661333	4.2057511176	96.2755145117333	92.0697633941333	876287.875	3.016900693478067E8	3	7487	5.8037878015705875	0.5170544771250547	0.28703455385902205	419.8826599121094	419.8881530761719
839	419.8981628417969	24.3372394453333					1	DETECTED	419.8982 m/z @24.34 [151020OFc1_NvH-0949-CRLM-2.raw]	419.8981628417969	24.3372394453333	0.720092355466667	99.4415281810667	98.72143582560004	2998224.5	4.087151558572144E8	3	7487	0.14333229168834194	0.8854433938281052	1.6805165231728612	419.88818359375	419.9051818847656
840	419.9151916503906	35.6914220552					1	DETECTED	419.9152 m/z @35.69 [151020OFc1_NvH-0949-CRLM-2.raw]	419.9151916503906	35.6914220552	0.966201753866667	97.282053044	96.31585129013332	7311078.5	4.23715582210793E8	3	7487	0.26933143831125506	0.5118542822635652	1.061586630117631	419.90521240234375	419.9251708984375
841	419.93133544921875	25.7886999666667					1	DETECTED	419.9313 m/z @25.79 [151020OFc1_NvH-0949-CRLM-2.raw]	419.93133544921875	25.7886999666667	1.00272678533333	99.2432865597333	98.24055977439997	361063.84375	2.722098338055145E8	3	7487	11.5650145334414	2.3189065615249373	2.0605105883626362	419.9252624511719	419.94091796875
842	419.9474792480469	21.8628241522667					1	DETECTED	419.9475 m/z @21.86 [151020OFc1_NvH-0949-CRLM-2.raw]	419.9474792480469	21.8628241522667	2.47887314426667	99.8021261954667	97.32325305120003	115468.9609375	3.001409019011097E8	0	7487	42.814049677940034	2.8161886340411972	4.905044915221228	419.94183349609375	419.9495849609375
843	419.95977783203125	14.5235212250667					1	DETECTED	419.9598 m/z @14.52 [151020OFc1_NvH-0949-CRLM-2.raw]	419.95977783203125	14.5235212250667	1.41273506533333	99.9964743261333	98.58373926079996	705237.5	3.2546454739733315E8	0	7487	0.18585194313700626	0.6241469628212437	0.8810057359431132	419.9497985839844	419.9697570800781
844	419.9798583984375	23.6876507730667					1	DETECTED	419.9799 m/z @23.69 [151020OFc1_NvH-0949-CRLM-2.raw]	419.9798583984375	23.6876507730667	0.0521377864	99.9964743261333	99.9443365397333	519602.8125	3.0937212885800064E8	0	7487	0.17606566289533987	3.677081679671919	0.012179969660048277	419.9698791503906	419.98974609375
845	419.9919738769531	29.9703705485333					1	DETECTED	419.9920 m/z @29.97 [151020OFc1_NvH-0949-CRLM-2.raw]	419.9919738769531	29.9703705485333	0.153234280533333	97.5793855008	97.42615122026666	324610.15625	2.713281515602233E8	0	7487	15.849326816437806	1.8923049353118642	4.314527402237783	419.99005126953125	420.0018615722656
846	420.1143493652344	64.2423854488					1	DETECTED	420.1143 m/z @64.24 [151020OFc1_NvH-0949-CRLM-2.raw]	420.1143493652344	64.2423854488	2.59692760213333	99.9413055738667	97.34437797173337	286924.8125	2.7511448657711035E8	0	7487	0.46337896481565366	0.7895502878238176	13.300323178168364	420.1048889160156	420.1216125488281
847	420.1827697753906	25.7765876536					1	DETECTED	420.1828 m/z @25.78 [151020OFc1_NvH-0949-CRLM-2.raw]	420.1827697753906	25.7765876536	4.4305719968	95.1028466845333	90.6722746877333	255212.5	2.810802537737887E8	0	7487	2.2062474271789085	2.192872973369385	5.640307411135342	420.1728515625	420.18463134765625
848	420.1946716308594	29.2757186909333					1	DETECTED	420.1947 m/z @29.28 [151020OFc1_NvH-0949-CRLM-2.raw]	420.1946716308594	29.2757186909333	4.293131472	95.6064929714667	91.3133614994667	504150.09375	2.930794029855172E8	0	7487	0.09646073081729156	2.115518879838065	4.042095429775873	420.1848449707031	420.19525146484375
849	420.205322265625	34.7924153389333					1	DETECTED	420.2053 m/z @34.79 [151020OFc1_NvH-0949-CRLM-2.raw]	420.205322265625	34.7924153389333	2.71479913386667	95.3160255309333	92.60122639706663	5059997.0	4.6188580788448346E8	3	7487	0.30456841333136	0.5162393841079611	0.01710152207107926	420.195556640625	420.21527099609375
850	420.2198181152344	46.2882110624					1	DETECTED	420.2198 m/z @46.29 [151020OFc1_NvH-0949-CRLM-2.raw]	420.2198181152344	46.2882110624	4.27335053733333	96.7277488696	92.45439833226668	2321713.0	4.6582958652717716E8	2	7487	2.710984996241912	0.5418599977430543	0.028164371279081744	420.21533203125	420.22137451171875
851	420.23138427734375	33.8328136370667					1	DETECTED	420.2314 m/z @33.83 [151020OFc1_NvH-0949-CRLM-2.raw]	420.23138427734375	33.8328136370667	2.80554202853333	99.6546754229333	96.84913339439997	5260901.5	5.673279410417408E8	3	7487	9.570357958735837	0.7155106339907125	9.148815534642585	420.2214050292969	420.2413635253906
852	420.241455078125	30.8192147856					1	DETECTED	420.2415 m/z @30.82 [151020OFc1_NvH-0949-CRLM-2.raw]	420.241455078125	30.8192147856	4.1008484304	98.49240172	94.3915532896	784443.9375	3.3079646919962466E8	3	7487	0.21261640376497226	1.7481474463767555	18.973853140171254	420.24139404296875	420.2466125488281
853	420.2567443847656	24.6637897586667					1	DETECTED	420.2567 m/z @24.66 [151020OFc1_NvH-0949-CRLM-2.raw]	420.2567443847656	24.6637897586667	3.95888910026667	99.2340267522667	95.27513765200003	8096483.5	4.439918649953881E8	0	7487	0.1862094560905554	1.7172177666106414	53.72080570864087	420.2467956542969	420.26666259765625
854	420.2703857421875	90.1215814224					1	DETECTED	420.2704 m/z @90.12 [151020OFc1_NvH-0949-CRLM-2.raw]	420.2703857421875	90.1215814224	4.459683564	92.2891835682667	87.82950000426669	245659.84375	3.20933478524301E8	0	7487	54.523216939259186	0.5095094862277582	0.015943440764983798	420.2674255371094	420.2793884277344
855	420.28076171875	38.0338518946667					1	DETECTED	420.2808 m/z @38.03 [151020OFc1_NvH-0949-CRLM-2.raw]	420.28076171875	38.0338518946667	5.5064259536	91.9392267517333	86.4328007981333	147440.1875	3.5113014207304955E8	0	7487	32.564685003716704	1.3324929359120248	1.6576935798880588	420.28057861328125	420.2830810546875
856	420.29315185546875	40.3666725037333					1	DETECTED	420.2932 m/z @40.37 [151020OFc1_NvH-0949-CRLM-2.raw]	420.29315185546875	40.3666725037333	4.32031861973333	93.5260654826667	89.20574686293337	315339.59375	3.218931683391711E8	0	7487	0.6598059230399258	1.204861059206045	1.4315091796505373	420.283935546875	420.3011169433594
857	420.3194580078125	91.7049586498667					1	DETECTED	420.3195 m/z @91.70 [151020OFc1_NvH-0949-CRLM-2.raw]	420.3194580078125	91.7049586498667	0.00678989946666667	99.9964743261333	99.98968442666663	257758.328125	2.6064178263020256E8	0	7487	0.6291247308616335	0.5236881146502882	0.07385538565448505	420.30975341796875	420.32049560546875
858	420.331787109375	89.7961663256					1	DETECTED	420.3318 m/z @89.80 [151020OFc1_NvH-0949-CRLM-2.raw]	420.331787109375	89.7961663256	4.1825345096	99.0671328253333	94.8845983157333	216540.765625	2.98111459260482E8	0	7487	87.10169001741197	0.5112847456388053	0.024170295716167276	420.3306579589844	420.33978271484375
859	420.4605407714844	17.047923256					1	DETECTED	420.4605 m/z @17.05 [151020OFc1_NvH-0949-CRLM-2.raw]	420.4605407714844	17.047923256	3.73775233253333	94.2023595808	90.46460724826667	134674.15625	2.963461966208362E8	0	7487	10.45566164383851	3.6720697026897158	8.471723047169371	420.4516906738281	420.46063232421875
860	420.47064208984375	46.3249521544					1	DETECTED	420.4706 m/z @46.32 [151020OFc1_NvH-0949-CRLM-2.raw]	420.47064208984375	46.3249521544	4.4305719968	95.6335946957333	91.2030226989333	2254527.5	3.368106144671536E8	0	7487	0.5350974173986032	0.5110355146473392	0.02456797598644958	420.460693359375	420.4804992675781
861	420.4948425292969	11.6797707517333					1	DETECTED	420.4948 m/z @11.68 [151020OFc1_NvH-0949-CRLM-2.raw]	420.4948425292969	11.6797707517333	3.73775233253333	94.3801717738667	90.64241944133337	170895.125	2.925533991091435E8	0	7487	0.3292100952885466	7.349176563870703	169.86371419411387	420.4934997558594	420.5047302246094
862	420.52789306640625	15.0646918653333					1	DETECTED	420.5279 m/z @15.06 [151020OFc1_NvH-0949-CRLM-2.raw]	420.52789306640625	15.0646918653333	4.31118119146667	95.3337590706667	91.02257787920003	376928.375	3.063042614451942E8	0	7487	0.11071217669158706	0.5077006821198629	17.122446279558297	420.51800537109375	420.5299072265625
863	420.5400390625	13.7672939234667					1	DETECTED	420.5400 m/z @13.77 [151020OFc1_NvH-0949-CRLM-2.raw]	420.5400390625	13.7672939234667	2.9784109296	97.9918596501333	95.0134487205333	656975.375	3.0274244840752834E8	3	7487	14.52540536186266	1.1661155121925675	2.5909112934205707	420.53009033203125	420.5458679199219
864	420.5559997558594	14.9764930832					1	DETECTED	420.5560 m/z @14.98 [151020OFc1_NvH-0949-CRLM-2.raw]	420.5559997558594	14.9764930832	4.08006300773333	98.5851712317333	94.50510822399997	3394163.25	4.391201383881741E8	3	7487	19.00848124020285	58.58925614503653	4.377778519358025	420.54608154296875	420.56597900390625
865	420.5661926269531	33.773137724					1	DETECTED	420.5662 m/z @33.77 [151020OFc1_NvH-0949-CRLM-2.raw]	420.5661926269531	33.773137724	3.73775233253333	94.9437594042667	91.20600707173337	1859832.375	3.599100067153951E8	3	7487	13.985230848831193	0.6065042199442113	0.05870142417386074	420.5660095214844	420.576171875
866	420.5838928222656	35.6914220552					1	DETECTED	420.5839 m/z @35.69 [151020OFc1_NvH-0949-CRLM-2.raw]	420.5838928222656	35.6914220552	0.792866515733333	95.5793771005333	94.78651058479997	575763.1875	3.053268693000786E8	3	7487	13.932734623954296	1.5181431725180032	0.01681053885821372	420.57635498046875	420.5936279296875
867	420.6155090332031	32.3548059746667					1	DETECTED	420.6155 m/z @32.35 [151020OFc1_NvH-0949-CRLM-2.raw]	420.6155090332031	32.3548059746667	4.03360508586667	95.9512412133333	91.91763612746664	244602.125	2.815494393733764E8	0	7487	63.65208263775324	1.8139708108353783	2.625140257604104	420.60552978515625	420.6253967285156
868	420.6940002441406	11.7849380554667					1	DETECTED	420.6940 m/z @11.78 [151020OFc1_NvH-0949-CRLM-2.raw]	420.6940002441406	11.7849380554667	4.12036067146667	97.8083306789333	93.68797000746663	322342.90625	2.6685087084001282E8	0	7487	0.27737343013728477	2.574244493049272	2.0482838548457165	420.6842041015625	420.69976806640625
869	420.7099304199219	19.2285524944					1	DETECTED	420.7099 m/z @19.23 [151020OFc1_NvH-0949-CRLM-2.raw]	420.7099304199219	19.2285524944	3.78314124426667	99.7279206784	95.94477943413332	4848190.5	4.420368320440966E8	4	7487	0.23010875108231588	0.5333019417378981	0.46754860466351217	420.7001953125	420.71990966796875
870	420.7217712402344	38.7610947365333					1	DETECTED	420.7218 m/z @38.76 [151020OFc1_NvH-0949-CRLM-2.raw]	420.7217712402344	38.7610947365333	4.2443903864	95.9330997362667	91.6887093498667	1449433.75	3.4058275649448377E8	2	7487	21.045099630315352	0.7404494859572471	1.8584212717205923	420.719970703125	420.7222900390625
871	420.7322998046875	13.0564438506667					1	DETECTED	420.7323 m/z @13.06 [151020OFc1_NvH-0949-CRLM-2.raw]	420.7322998046875	13.0564438506667	3.99734519706667	96.2479358002667	92.25059060320004	2866439.75	4.1598771060071313E8	2	7487	6.416159236628392	4.168346954949994	6.165388838098485	420.72235107421875	420.7422790527344
872	420.7442626953125	49.4307690077333					1	DETECTED	420.7443 m/z @49.43 [151020OFc1_NvH-0949-CRLM-2.raw]	420.7442626953125	49.4307690077333	5.16726544986667	95.5793771005333	90.41211165066663	403831.71875	2.9160584123580015E8	2	7487	29.74158071176539	1.108364714111049	0.004289780565974162	420.7423400878906	420.74798583984375
873	420.7587890625	24.6775167522667					1	DETECTED	420.7588 m/z @24.68 [151020OFc1_NvH-0949-CRLM-2.raw]	420.7587890625	24.6775167522667	4.55832417173333	86.6714854818667	82.11316131013336	2063405.375	3.05428915909657E8	0	7487	0.09852117228050261	2.372131799729979	0.029507227568963866	420.7489013671875	420.759521484375
874	420.7695617675781	27.7560048776					1	DETECTED	420.7696 m/z @27.76 [151020OFc1_NvH-0949-CRLM-2.raw]	420.7695617675781	27.7560048776	6.65993190186667	94.2830128165333	87.62308091466663	1.7451514E7	6.773324060360233E8	2	7487	0.18812685132015616	0.5668939361558042	1.2737735182718628	420.75958251953125	420.7793273925781
875	420.786865234375	37.3382278170667					1	DETECTED	420.7869 m/z @37.34 [151020OFc1_NvH-0949-CRLM-2.raw]	420.786865234375	37.3382278170667	3.74677721013333	97.2542472781333	93.50747006799998	2814246.5	3.188695280252292E8	2	7487	0.12294788553423786	0.6115114966122444	1.163614406262184	420.7801818847656	420.7968444824219
876	420.8163757324219	32.0963924581333					1	DETECTED	420.8164 m/z @32.10 [151020OFc1_NvH-0949-CRLM-2.raw]	420.8163757324219	32.0963924581333	0.993474680533333	98.2421545149333	97.24867983439997	271206.0625	2.7856702067538893E8	0	7487	0.10110102229245399	1.5633369275797906	0.010710616271594173	420.80670166015625	420.8255920410156
877	420.8731994628906	14.9567370058667					1	DETECTED	420.8732 m/z @14.96 [151020OFc1_NvH-0949-CRLM-2.raw]	420.8731994628906	14.9567370058667	0.820260184266667	98.7031699250667	97.88290974080003	8490327.0	5.294301687325063E8	3	7487	0.4086661618735672	2.0463185036624085	0.7083857809986583	420.86328125	420.8831481933594
878	420.8894958496094	14.9457950042667					1	DETECTED	420.8895 m/z @14.95 [151020OFc1_NvH-0949-CRLM-2.raw]	420.8894958496094	14.9457950042667	0.00678989946666667	99.8296988624	99.82290896293333	2004543.625	3.899577747012511E8	3	7487	26.199323829576603	1.8689984970914406	0.38224543710169245	420.8832092285156	420.89947509765625
879	420.9002380371094	33.8328136370667					1	DETECTED	420.9002 m/z @33.83 [151020OFc1_NvH-0949-CRLM-2.raw]	420.9002380371094	33.8328136370667	1.99991981626667	99.7650181730667	97.76509835680002	1545754.0	3.0266730274132925E8	0	7487	0.1407546262017405	0.5055056914353624	0.9425776956706836	420.8995056152344	420.91021728515625
880	420.9219665527344	21.0032029101333					1	DETECTED	420.9220 m/z @21.00 [151020OFc1_NvH-0949-CRLM-2.raw]	420.9219665527344	21.0032029101333	0.0165167768	99.4875589058667	99.4710421290667	430678.21875	3.01060042956991E8	0	7487	0.13587716708356368	3.1829668554065482	0.4458169465806891	420.9119873046875	420.9317626953125
881	420.9451904296875	11.7942311896					1	DETECTED	420.9452 m/z @11.79 [151020OFc1_NvH-0949-CRLM-2.raw]	420.9451904296875	11.7942311896	3.06974990773333	99.4596174165333	96.38986750879998	305885.53125	2.843990850419968E8	0	7487	0.1186754420808569	38.48390711473012	1.5156360573298269	420.9357604980469	420.9498596191406
882	420.96038818359375	19.1686343488					1	DETECTED	420.9604 m/z @19.17 [151020OFc1_NvH-0949-CRLM-2.raw]	420.96038818359375	19.1686343488	3.6464285	99.8484107018667	96.2019822018667	4236399.0	3.815194344099369E8	0	7487	0.2742067785900595	1.2472946798963014	0.7442600285577753	420.9507751464844	420.9703674316406
883	420.9721374511719	46.3362686925333					1	DETECTED	420.9721 m/z @46.34 [151020OFc1_NvH-0949-CRLM-2.raw]	420.9721374511719	46.3362686925333	0.792866515733333	99.7650181730667	98.97215165733336	711318.5	2.938578132228625E8	0	7487	0.09253641273556212	1.4036148081465327	0.43927848381214085	420.97039794921875	420.9820251464844
884	421.1015625	53.6724147237333					1	DETECTED	421.1016 m/z @53.67 [151020OFc1_NvH-0949-CRLM-2.raw]	421.1015625	53.6724147237333	2.00887792133333	97.6352280050667	95.62635008373336	94869.4140625	3.07611324602887E8	0	7487	87.83788453939717	0.9395018893209617	0.8793761486732269	421.0921325683594	421.1113586425781
885	421.1177062988281	64.3370738608					1	DETECTED	421.1177 m/z @64.34 [151020OFc1_NvH-0949-CRLM-2.raw]	421.1177062988281	64.3370738608	53.0624046197333	95.9512412133333	42.888836593600004	79433.1328125	1.2125217679878972E8	0	7487	38.12618099080041	1.9019997694203872	2.444979980822298	421.1155090332031	421.1245422363281
886	421.1457214355469	89.2755364906667					1	DETECTED	421.1457 m/z @89.28 [151020OFc1_NvH-0949-CRLM-2.raw]	421.1457214355469	89.2755364906667	14.1637060368	97.6538989272	83.49019289040001	213526.0	2.868530571147239E8	0	7487	0.12796274936870589	0.5317359960747446	5.8709502261742434	421.1365051269531	421.15411376953125
887	421.1884765625	23.6646450957333					1	DETECTED	421.1885 m/z @23.66 [151020OFc1_NvH-0949-CRLM-2.raw]	421.1884765625	23.6646450957333	3.97747244426667	99.9595890216	95.98211657733333	510000.375	3.395659047449012E8	0	7487	0.12370570125992231	6.457149205598443	2.6169251537701075	421.1784973144531	421.19683837890625
888	421.2068786621094	15.0070073781333					1	DETECTED	421.2069 m/z @15.01 [151020OFc1_NvH-0949-CRLM-2.raw]	421.2068786621094	15.0070073781333	3.84826760693333	96.4980224885333	92.64975488159996	5544551.0	5.146404705491516E8	3	7487	0.3508989611104951	1.0364896132704713	8.186690335799407	421.19696044921875	421.21685791015625
889	421.2177429199219	41.0884017162667					1	DETECTED	421.2177 m/z @41.09 [151020OFc1_NvH-0949-CRLM-2.raw]	421.2177429199219	41.0884017162667	4.25328194293333	96.8585975645333	92.60531562159997	887500.8125	3.2674482673944306E8	0	7487	0.10378225652760875	1.4321829932685368	0.13133894745691313	421.2168884277344	421.2196044921875
890	421.2296142578125	13.0658085832					1	DETECTED	421.2296 m/z @13.07 [151020OFc1_NvH-0949-CRLM-2.raw]	421.2296142578125	13.0658085832	1.5767182144	98.6312624962667	97.0545442818667	2791119.5	4.659763466048576E8	3	7487	22.867242605214674	0.5425875457293658	21.37953817768151	421.2196350097656	421.2395935058594
891	421.2439880371094	35.6227080416					1	DETECTED	421.2440 m/z @35.62 [151020OFc1_NvH-0949-CRLM-2.raw]	421.2439880371094	35.6227080416	3.82139704293333	99.6362842616	95.81488721866667	1720971.375	3.670024262308847E8	3	7487	0.15842877419316892	0.6592781210187142	0.4218869465510232	421.2396240234375	421.25396728515625
892	421.26031494140625	21.2756474674667					1	DETECTED	421.2603 m/z @21.28 [151020OFc1_NvH-0949-CRLM-2.raw]	421.26031494140625	21.2756474674667	4.6821354168	94.4004763130667	89.71834089626671	1176138.75	3.1806980284104335E8	0	7487	13.049781124688298	11.212501362289638	0.7268897941855966	421.2539978027344	421.260498046875
893	421.2705078125	27.7793353002667					1	DETECTED	421.2705 m/z @27.78 [151020OFc1_NvH-0949-CRLM-2.raw]	421.2705078125	27.7793353002667	4.08006300773333	92.4696419272	88.38957891946667	7956782.0	4.445983041591924E8	2	7487	0.20740049993986176	4.718659437348908	0.011439740182888144	421.2605285644531	421.2803955078125
894	421.2889404296875	37.3382278170667					1	DETECTED	421.2889 m/z @37.34 [151020OFc1_NvH-0949-CRLM-2.raw]	421.2889404296875	37.3382278170667	4.70499118853333	95.3798291488	90.67483796026667	1334887.5	3.076772137690626E8	0	7487	0.11579911094914763	6.187437735844166	0.5189863355889814	421.2806091308594	421.2975158691406
895	421.3314514160156	91.7049586498667					1	DETECTED	421.3315 m/z @91.70 [151020OFc1_NvH-0949-CRLM-2.raw]	421.3314514160156	91.7049586498667	0.00678989946666667	99.9964743261333	99.98968442666663	120688.6484375	2.414285785596453E8	0	7487	0.2325596586861849	0.5382738379014712	0.06126624155359819	421.32147216796875	421.3329162597656
896	421.35455322265625	52.9213230698667					1	DETECTED	421.3546 m/z @52.92 [151020OFc1_NvH-0949-CRLM-2.raw]	421.35455322265625	52.9213230698667	32.9534676752	92.4128900666667	59.4594223914667	106343.3359375	2.519975042389011E8	0	7487	58.48210214626967	1.488878530424153	1.942983078246367	421.3448791503906	421.35498046875
897	421.3675842285156	91.7049586498667					1	DETECTED	421.3676 m/z @91.70 [151020OFc1_NvH-0949-CRLM-2.raw]	421.3675842285156	91.7049586498667	2.80554202853333	98.7696607733333	95.96411874479998	223304.796875	3.0306880586520016E8	0	7487	61.7095280443883	0.9337969295076646	1.3468583420954132	421.35882568359375	421.3768310546875
898	421.4038391113281	91.7049586498667					1	DETECTED	421.4038 m/z @91.70 [151020OFc1_NvH-0949-CRLM-2.raw]	421.4038391113281	91.7049586498667	3.65552425306667	99.8206717053333	96.16514745226662	234740.9375	3.137856991548574E8	0	7487	48.51761618722102	0.5000573044143463	1.0857678507712673E-4	421.3939514160156	421.4137268066406
899	421.47064208984375	18.0885923389333					1	DETECTED	421.4706 m/z @18.09 [151020OFc1_NvH-0949-CRLM-2.raw]	421.47064208984375	18.0885923389333	4.27335053733333	99.1040217458667	94.83067120853337	3055848.75	3.5559400384460586E8	0	7487	0.22756855946581922	0.5488426670428118	1.1439858510917842	421.4606628417969	421.48052978515625
900	421.49188232421875	32.9335664184					1	DETECTED	421.4919 m/z @32.93 [151020OFc1_NvH-0949-CRLM-2.raw]	421.49188232421875	32.9335664184	4.08006300773333	99.9871840781333	95.90712107039997	1015924.6875	2.744711844490779E8	4	7487	0.2596258964887497	0.9678509587871951	0.06379156351039666	421.4820251464844	421.50115966796875
901	421.5132751464844	8.7465728808					1	DETECTED	421.5133 m/z @8.75 [151020OFc1_NvH-0949-CRLM-2.raw]	421.5132751464844	8.7465728808	4.776090628	98.1400451277333	93.3639544997333	146964.96875	2.5978583530421862E8	0	7487	12.795044178945865	11.757256241844761	0.6032026356254446	421.50384521484375	421.51788330078125
902	421.5281066894531	37.6689325333333					1	DETECTED	421.5281 m/z @37.67 [151020OFc1_NvH-0949-CRLM-2.raw]	421.5281066894531	37.6689325333333	5.93543563333333	94.6940288288	88.75859319546667	354298.28125	2.7780331752712077E8	0	7487	16.610727094388672	1.5265528075358819	2.7451250182038076	421.5190734863281	421.5306701660156
903	421.540771484375	14.9965008770667					1	DETECTED	421.5408 m/z @15.00 [151020OFc1_NvH-0949-CRLM-2.raw]	421.540771484375	14.9965008770667	3.82139704293333	97.5514041896	93.73000714666668	2125931.5	3.67310303327433E8	0	7487	0.33316168103262633	1.3833799040459247	3.358688729777665	421.5307922363281	421.5507507324219
904	421.5533752441406	28.3269247677333					1	DETECTED	421.5534 m/z @28.33 [151020OFc1_NvH-0949-CRLM-2.raw]	421.5533752441406	28.3269247677333	3.839334568	97.5703349704	93.7310004024	1442076.75	3.1982777945208794E8	0	7487	6.25230770004308	0.5168049065002083	0.9857239172489104	421.5508117675781	421.56097412109375
905	421.57098388671875	35.4342683418667					1	DETECTED	421.5710 m/z @35.43 [151020OFc1_NvH-0949-CRLM-2.raw]	421.57098388671875	35.4342683418667	3.74677721013333	88.8003277610667	85.05355055093337	3492818.25	3.662396026017101E8	3	7487	0.9796229279517732	0.5169073335439981	0.01671503419397729	421.56103515625	421.5806579589844
906	421.59918212890625	31.8536030581333					1	DETECTED	421.5992 m/z @31.85 [151020OFc1_NvH-0949-CRLM-2.raw]	421.59918212890625	31.8536030581333	4.0532737584	90.8171918378667	86.7639180794667	223198.484375	2.9823260215106374E8	0	7487	69.73778334453527	1.6386495471811109	2.2767218316468827	421.58929443359375	421.6089172363281
907	421.6895751953125	23.7593544621333					1	DETECTED	421.6896 m/z @23.76 [151020OFc1_NvH-0949-CRLM-2.raw]	421.6895751953125	23.7593544621333	5.05648116613333	95.54342908	90.48694791386667	258190.96875	2.751406390141076E8	0	7487	0.1468222038610172	2.9054921147918074	5.711477626163839	421.6795959472656	421.6995544433594
908	421.71044921875	29.0171105773333					1	DETECTED	421.7104 m/z @29.02 [151020OFc1_NvH-0949-CRLM-2.raw]	421.71044921875	29.0171105773333	3.95001240773333	91.2235974506667	87.27358504293338	522245.78125	3.254262332276271E8	0	7487	23.858528723204014	1.8904675551325894	0.5805921800191653	421.70050048828125	421.7110900878906
909	421.7211608886719	18.1020471154667					1	DETECTED	421.7212 m/z @18.10 [151020OFc1_NvH-0949-CRLM-2.raw]	421.7211608886719	18.1020471154667	0.293640674666667	98.4002302277333	98.10658955306664	3097992.0	4.211455192584739E8	2	7487	11.103511224851324	0.6013706594453472	4.420550735654597	421.711181640625	421.73114013671875
910	421.73193359375	13.0845355501333					1	DETECTED	421.7319 m/z @13.08 [151020OFc1_NvH-0949-CRLM-2.raw]	421.73193359375	13.0845355501333	4.22446776826667	82.28738142	78.06291365173334	1005530.375	3.2555070441701996E8	0	7487	0.1392648672823995	0.5232736894414275	72.74077361276049	421.7311706542969	421.7327880859375
911	421.7427978515625	32.9534676752					1	DETECTED	421.7428 m/z @32.95 [151020OFc1_NvH-0949-CRLM-2.raw]	421.7427978515625	32.9534676752	3.95001240773333	99.8206717053333	95.87065929759997	1806102.5	3.419310458765543E8	2	7487	2.7646976452880168	3.1842462622255856	1.1092446290229248	421.7328186035156	421.7486267089844
912	421.7586669921875	27.67511148					1	DETECTED	421.7587 m/z @27.68 [151020OFc1_NvH-0949-CRLM-2.raw]	421.7586669921875	27.67511148	4.66342100586667	99.1322400248	94.46881901893333	1.27959208E8	2.691525042366353E9	2	7487	0.2680825870590695	1.0936261914475236	1.0538476191490131	421.7489318847656	421.7683410644531
913	421.7708740234375	29.2582371384					1	DETECTED	421.7709 m/z @29.26 [151020OFc1_NvH-0949-CRLM-2.raw]	421.7708740234375	29.2582371384	7.02801323973333	92.4696419272	85.44162868746668	3189025.25	3.428467860440284E8	2	7487	0.17812585777490142	0.8372538463991798	19.811356020648923	421.7688903808594	421.7808532714844
914	421.7896423339844	37.3029995818667					1	DETECTED	421.7896 m/z @37.30 [151020OFc1_NvH-0949-CRLM-2.raw]	421.7896423339844	37.3029995818667	7.72335912533333	82.9498386144	75.22647948906666	379480.96875	3.2670964979675126E8	0	7487	0.13121726132577294	1.452939934624205	1.9030993572235246	421.7808837890625	421.7994384765625
915	421.84625244140625	18.7979676389333					1	DETECTED	421.8463 m/z @18.80 [151020OFc1_NvH-0949-CRLM-2.raw]	421.84625244140625	18.7979676389333	1.22171167386667	99.8021261954667	98.58041452160003	238412.203125	2.9254701333582264E8	3	7487	37.363829819420076	4.493308755377664	7.549525783686915	421.8377380371094	421.856201171875
916	421.8664245605469	23.9399230752					1	DETECTED	421.8664 m/z @23.94 [151020OFc1_NvH-0949-CRLM-2.raw]	421.8664245605469	23.9399230752	0.838428292533333	99.9042374901333	99.06580919759996	795324.375	3.3007912144040793E8	3	7487	25.451546536853417	2.272155581569741	0.738610270159079	421.8564453125	421.87640380859375
917	421.8775634765625	35.1205911442667					1	DETECTED	421.8776 m/z @35.12 [151020OFc1_NvH-0949-CRLM-2.raw]	421.8775634765625	35.1205911442667	4.17293899253333	50.4568138149333	46.283874822399966	454625.78125	1.905701325907617E8	3	7487	28.75446015098032	0.8244584848087874	0.5310311725464569	421.87646484375	421.8782958984375
918	421.8883056640625	21.5294654754667					1	DETECTED	421.8883 m/z @21.53 [151020OFc1_NvH-0949-CRLM-2.raw]	421.8883056640625	21.5294654754667	0.747362703733333	99.9135810157333	99.16621831199997	3784839.75	3.782855313494746E8	3	7487	0.33894040505104783	1.0886462115126114	2.831297575552858	421.8783264160156	421.8982849121094
919	421.9051513671875	35.4542326429333					1	DETECTED	421.9052 m/z @35.45 [151020OFc1_NvH-0949-CRLM-2.raw]	421.9051513671875	35.4542326429333	0.929756575466667	99.2621070213333	98.33235044586664	1731639.5	3.37981305836989E8	3	7487	1.028438906611477	0.869999497622128	0.8226423244709458	421.8983154296875	421.9149475097656
920	421.9424743652344	11.3390155690667					1	DETECTED	421.9425 m/z @11.34 [151020OFc1_NvH-0949-CRLM-2.raw]	421.9424743652344	11.3390155690667	0.702066045066667	99.7650181730667	99.06295212800002	254586.296875	2.8548203029546314E8	0	7487	0.3190655628262995	7.619539214821071	0.664831080337043	421.9326171875	421.9508056640625
921	421.9608154296875	25.0864682338667					1	DETECTED	421.9608 m/z @25.09 [151020OFc1_NvH-0949-CRLM-2.raw]	421.9608154296875	25.0864682338667	3.7103736032	98.6592099346667	94.94883633146671	1115436.375	2.6531344486870477E8	4	7487	0.11606770179676928	2.4004598964794344	7.241789471589152E-4	421.95147705078125	421.9620666503906
922	421.9720764160156	18.0694075626667					1	DETECTED	421.9721 m/z @18.07 [151020OFc1_NvH-0949-CRLM-2.raw]	421.9720764160156	18.0694075626667	2.3516953168	99.7556765442667	97.4039812274667	1251258.375	3.523809191537392E8	4	7487	2.8237910137972513	0.6113965666728783	1.0713471136302402	421.96209716796875	421.9820556640625
923	421.9932861328125	32.8688166541333					1	DETECTED	421.9933 m/z @32.87 [151020OFc1_NvH-0949-CRLM-2.raw]	421.9932861328125	32.8688166541333	3.78314124426667	99.1785165584	95.39537531413333	380798.3125	3.021689943071792E8	0	7487	5.82984082150783	1.639903044537393	0.002763189099201805	421.9836120605469	422.00323486328125
924	422.1002502441406	91.7775188429333					1	DETECTED	422.1003 m/z @91.78 [151020OFc1_NvH-0949-CRLM-2.raw]	422.1002502441406	91.7775188429333	1.8124238632	98.9648567514667	97.1524328882667	265657.125	2.713071414662151E8	0	7487	0.056371030805067335	0.5006493855627165	1.2110509245786885	422.09075927734375	422.1100158691406
925	422.1304626464844	90.3711656010667					1	DETECTED	422.1305 m/z @90.37 [151020OFc1_NvH-0949-CRLM-2.raw]	422.1304626464844	90.3711656010667	0.975335431466667	91.6679403608	90.69260492933334	3188840.5	4.23371428844403E8	0	7487	0.07234170398047013	1.0761052265215858	0.9865206990488914	422.1220397949219	422.13525390625
926	422.167236328125	29.2188811104					1	DETECTED	422.1672 m/z @29.22 [151020OFc1_NvH-0949-CRLM-2.raw]	422.167236328125	29.2188811104	1.83005472106667	97.3645957674667	95.53454104640002	89526.046875	2.7008947280856866E8	0	7487	89.71430568590863	1.7440422544648766	2.2778382006292484	422.1584777832031	422.16998291015625
927	422.19293212890625	29.7720397584					1	DETECTED	422.1929 m/z @29.77 [151020OFc1_NvH-0949-CRLM-2.raw]	422.19293212890625	29.7720397584	4.40048227653333	97.8906770298667	93.49019475333337	1176205.375	3.1599240471689165E8	3	7487	60.458441389934585	3.112267468103598	0.017929924624280766	422.1829833984375	422.2029113769531
928	422.2031555175781	90.1215814224					1	DETECTED	422.2032 m/z @90.12 [151020OFc1_NvH-0949-CRLM-2.raw]	422.2031555175781	90.1215814224	3.7740935216	94.7424487464	90.9683552248	977702.1875	1.6716436512719998E9	0	7487	0.14092757534112366	0.5026243050722076	0.004551178481566557	422.20294189453125	422.20404052734375
929	422.21405029296875	10.6323341981333					1	DETECTED	422.2141 m/z @10.63 [151020OFc1_NvH-0949-CRLM-2.raw]	422.21405029296875	10.6323341981333	3.69217760266667	99.5246457746667	95.83246817200002	2744855.0	4.9517594511761034E8	3	7487	11.07938985931438	1.662116795893185	9.545315423606652	422.2040710449219	422.2240295410156
930	422.2275695800781	27.3740543624					1	DETECTED	422.2276 m/z @27.37 [151020OFc1_NvH-0949-CRLM-2.raw]	422.2275695800781	27.3740543624	2.7420821	99.0387178629333	96.29663576293329	2086604.0	3.7365995188354737E8	3	7487	0.2151451759858567	1.6084167852267661	0.8208375902742084	422.2240905761719	422.237548828125
931	422.2450866699219	45.2465732973333					1	DETECTED	422.2451 m/z @45.25 [151020OFc1_NvH-0949-CRLM-2.raw]	422.2450866699219	45.2465732973333	3.87579901306667	96.9042989893333	93.02849997626663	1250894.875	4.005662912520645E8	5	7487	19.019757870140193	0.5665420368973854	0.010770544943899864	422.2375793457031	422.24908447265625
932	422.25909423828125	27.6447830104					1	DETECTED	422.2591 m/z @27.64 [151020OFc1_NvH-0949-CRLM-2.raw]	422.25909423828125	27.6447830104	4.5016790856	97.7377996194667	93.2361205338667	5.8438024E7	1.4676509416990361E9	2	7487	0.26694799007054826	1.1551485795011245	1.343988490603016	422.2491149902344	422.2690734863281
933	422.2722473144531	29.3136847424					1	DETECTED	422.2722 m/z @29.31 [151020OFc1_NvH-0949-CRLM-2.raw]	422.2722473144531	29.3136847424	4.08006300773333	94.8946178592	90.81455485146667	1362225.0	3.1140949717996E8	0	7487	0.18838166190342065	0.6525929235862277	0.09117222884545145	422.2691955566406	422.28106689453125
934	422.2901611328125	89.9220208496					1	DETECTED	422.2902 m/z @89.92 [151020OFc1_NvH-0949-CRLM-2.raw]	422.2901611328125	89.9220208496	3.41852457226667	93.7170694970667	90.29854492480003	98233.828125	3.24013739609396E8	0	7487	76.45883099291639	0.5219358107520858	0.01866577431564891	422.28271484375	422.30010986328125
935	422.311279296875	90.6853890912					1	DETECTED	422.3113 m/z @90.69 [151020OFc1_NvH-0949-CRLM-2.raw]	422.311279296875	90.6853890912	3.71955447946667	98.7031699250667	94.98361544560004	125158.1328125	2.357370556073987E8	0	7487	0.15440567634551883	0.5044429531635929	15.01036785157654	422.302001953125	422.3194580078125
936	422.32977294921875	90.0275134698667					1	DETECTED	422.3298 m/z @90.03 [151020OFc1_NvH-0949-CRLM-2.raw]	422.32977294921875	90.0275134698667	0.00678989946666667	96.5440970493333	96.53730714986663	47632.3046875	1.4834782321566966E8	0	7487	91.0854647621296	0.5364322519010701	0.07269766881684213	422.3236999511719	422.33709716796875
937	422.41534423828125	9.51917648					1	DETECTED	422.4153 m/z @9.52 [151020OFc1_NvH-0949-CRLM-2.raw]	422.41534423828125	9.51917648	5.47897393653333	99.57150386855	94.09252993201666	324295.53125	3.0108787784978956E8	0	7487	0.13844286041462794	1.666475546703264	2.196406253581927	422.40594482421875	422.42529296875
938	422.44622802734375	45.2016840194667					1	DETECTED	422.4462 m/z @45.20 [151020OFc1_NvH-0949-CRLM-2.raw]	422.44622802734375	45.2016840194667	3.65552425306667	99.1971689357333	95.54164468266663	1509782.625	3.268040053028764E8	5	7487	3.6048437524697334	1.6011074550815294	0.12411123735143179	422.436279296875	422.4562072753906
939	422.45635986328125	47.0257551858667					1	DETECTED	422.4564 m/z @47.03 [151020OFc1_NvH-0949-CRLM-2.raw]	422.45635986328125	47.0257551858667	4.87645403466667	91.5496896461333	86.67323561146664	86693.0234375	2.6683725253344536E8	0	7487	86.09832545897643	1.0281693081997751	1.0725622933667447	422.45623779296875	422.4574890136719
940	422.4676818847656	39.6177187938667					1	DETECTED	422.4677 m/z @39.62 [151020OFc1_NvH-0949-CRLM-2.raw]	422.4676818847656	39.6177187938667	1.86531717946667	93.7796998325333	91.91438265306662	513477.0	3.091634216110862E8	0	7487	14.921714315712276	1.385266729797398	0.04778660302499782	422.4577941894531	422.47760009765625
941	422.4799499511719	37.1953966197333					1	DETECTED	422.4799 m/z @37.20 [151020OFc1_NvH-0949-CRLM-2.raw]	422.4799499511719	37.1953966197333	4.07112739786667	96.8493621674667	92.77823476960002	312888.21875	2.9166123744189966E8	0	7487	20.085423543832043	1.4715035184290273	1.9436750504900666	422.4776916503906	422.4898681640625
942	422.53631591796875	21.2528290178667					1	DETECTED	422.5363 m/z @21.25 [151020OFc1_NvH-0949-CRLM-2.raw]	422.53631591796875	21.2528290178667	4.53041648133333	77.2932695546667	72.76285307333336	1345687.0	2.79472158604461E8	0	7487	8.539272843508236	0.5071252260855368	1.3324218971244461	422.5264587402344	422.5417175292969
943	422.5517578125	25.7886999666667					1	DETECTED	422.5518 m/z @25.79 [151020OFc1_NvH-0949-CRLM-2.raw]	422.5517578125	25.7886999666667	3.84826760693333	99.8856955842667	96.03742797733337	1.671314E7	5.480722997533573E8	3	7487	0.16048770761165798	2.7266940043509615	1.2030501687098953	422.5417785644531	422.5617370605469
944	422.56201171875	27.3740543624					1	DETECTED	422.5620 m/z @27.37 [151020OFc1_NvH-0949-CRLM-2.raw]	422.56201171875	27.3740543624	1.84765447333333	73.2131164213333	71.36546194799996	1654524.75	2.4621590447156498E8	3	7487	0.1424359337946548	1.7511060912347052	20.372687604808306	422.5617980957031	422.5657043457031
945	422.5758056640625	47.5808051165333					1	DETECTED	422.5758 m/z @47.58 [151020OFc1_NvH-0949-CRLM-2.raw]	422.5758056640625	47.5808051165333	4.15127252693333	94.8170021658667	90.66572963893337	1686435.5	3.8288585000832915E8	3	7487	0.5740696228645277	0.55180471132863	1.054837807476207	422.56585693359375	422.58575439453125
946	422.60540771484375	29.9703705485333					1	DETECTED	422.6054 m/z @29.97 [151020OFc1_NvH-0949-CRLM-2.raw]	422.60540771484375	29.9703705485333	4.12951628746667	94.8853724301333	90.75585614266663	109771.0546875	2.895224024698386E8	0	7487	65.00229022388423	1.7703065488588412	2.539786519073415	422.6011962890625	422.6058654785156
947	422.6158752441406	9.57656496106667					1	DETECTED	422.6159 m/z @9.58 [151020OFc1_NvH-0949-CRLM-2.raw]	422.6158752441406	9.57656496106667	4.04260100373333	93.6446742541333	89.60207325039998	346492.28125	2.909206648708322E8	0	7487	0.19822266229058982	1.163676278586291	48.590118271760325	422.60589599609375	422.6258544921875
948	422.6457824707031	45.1595574981333					1	DETECTED	422.6458 m/z @45.16 [151020OFc1_NvH-0949-CRLM-2.raw]	422.6457824707031	45.1595574981333	7.40110255173333	94.6004527266667	87.19935017493337	765462.5625	3.1189381939331096E8	0	7487	3.333790723638984	1.6227588606050685	0.08429876872515037	422.635986328125	422.65509033203125
949	422.7158508300781	10.6229573045333					1	DETECTED	422.7159 m/z @10.62 [151020OFc1_NvH-0949-CRLM-2.raw]	422.7158508300781	10.6229573045333	3.95001240773333	95.5793771005333	91.62936469279998	1172494.375	3.330638424807738E8	2	7487	0.11593538069235443	0.5464393765738556	51.14654640436625	422.7059326171875	422.7198181152344
950	422.7298278808594	23.3781735168					1	DETECTED	422.7298 m/z @23.38 [151020OFc1_NvH-0949-CRLM-2.raw]	422.7298278808594	23.3781735168	3.89451891146667	99.55296061255	95.65844170108332	3747720.75	4.308259277181034E8	2	7487	0.20826165661489426	1.5353532226307471	0.08235160583951678	422.7200012207031	422.73980712890625
951	422.7479248046875	19.7702859794667					1	DETECTED	422.7479 m/z @19.77 [151020OFc1_NvH-0949-CRLM-2.raw]	422.7479248046875	19.7702859794667	3.6464285	95.0366182378667	91.3901897378667	1970785.375	3.7325727882472813E8	2	7487	4.27724106371938	1.6390595153604006	0.07697950793314652	422.7398681640625	422.7501525878906
952	422.7602233886719	27.6930717754667					1	DETECTED	422.7602 m/z @27.69 [151020OFc1_NvH-0949-CRLM-2.raw]	422.7602233886719	27.6930717754667	4.59731965226667	94.0912274248	89.49390777253333	1.4677638E7	7.07718751278273E8	2	7487	0.2631523044037749	2.1942299927130633	0.6373129742881122	422.750244140625	422.77020263671875
953	422.7704162597656	36.2773153685333					1	DETECTED	422.7704 m/z @36.28 [151020OFc1_NvH-0949-CRLM-2.raw]	422.7704162597656	36.2773153685333	1.5495041176	99.0019166058667	97.4524124882667	1537679.625	2.982548675689271E8	0	7487	0.19003809947610506	0.5121279332086248	0.009436467512144345	422.7702331542969	422.78009033203125
954	422.81658935546875	9.50449915333333					1	DETECTED	422.8166 m/z @9.50 [151020OFc1_NvH-0949-CRLM-2.raw]	422.81658935546875	9.50449915333333	1.19430984	95.5074505568	94.31314071679999	259809.734375	2.778949685797222E8	0	7487	0.20142027215444358	1.4107950504907811	1.8542478572422854	422.8067321777344	422.82635498046875
955	422.8466491699219	45.2016840194667					1	DETECTED	422.8466 m/z @45.20 [151020OFc1_NvH-0949-CRLM-2.raw]	422.8466491699219	45.2016840194667	0.00678989946666667	99.9964743261333	99.98968442666663	456145.84375	5.35560839436669E8	3	7487	79.1971737942659	1.188725808429212	1.216526346372598	422.8385314941406	422.8562316894531
956	422.8604431152344	29.7066489442667					1	DETECTED	422.8604 m/z @29.71 [151020OFc1_NvH-0949-CRLM-2.raw]	422.8604431152344	29.7066489442667	5.44220403626667	94.5223786506667	89.08017461440002	113552.3125	3.0652465888407123E8	0	7487	89.00817092538314	1.8365249055951272	2.6732442599459834	422.85687255859375	422.8604736328125
957	422.8707275390625	21.2264459832					1	DETECTED	422.8707 m/z @21.23 [151020OFc1_NvH-0949-CRLM-2.raw]	422.8707275390625	21.2264459832	0.638733202666667	97.9918596501333	97.35312644746664	922213.5	3.04447338369781E8	3	7487	0.10851412331577137	0.9518223463898658	0.15641374730150512	422.86090087890625	422.87579345703125
958	422.88592529296875	25.7886999666667					1	DETECTED	422.8859 m/z @25.79 [151020OFc1_NvH-0949-CRLM-2.raw]	422.88592529296875	25.7886999666667	0.6478515936	99.8206717053333	99.1728201117333	1.2003613E7	5.557433667939749E8	3	7487	4.726925895850368	0.9415443943339075	0.03677368693649113	422.876220703125	422.8959045410156
959	422.8959655761719	30.3690079522667					1	DETECTED	422.8960 m/z @30.37 [151020OFc1_NvH-0949-CRLM-2.raw]	422.8959655761719	30.3690079522667	0.443009893066667	98.5944086648	98.15139877173333	5955682.5	3.8055371825157976E8	0	7487	7.415359963212175	0.900054834358861	0.3352194767244191	422.89593505859375	422.9059143066406
960	422.9102478027344	47.4657307946667					1	DETECTED	422.9102 m/z @47.47 [151020OFc1_NvH-0949-CRLM-2.raw]	422.9102478027344	47.4657307946667	0.00678989946666667	98.464654332	98.45786443253333	1413945.0	3.877316433466602E8	3	7487	0.3171657290658061	0.6208340171646428	0.020069371097909332	422.9059753417969	422.92010498046875
961	422.9225158691406	26.0558381304					1	DETECTED	422.9225 m/z @26.06 [151020OFc1_NvH-0949-CRLM-2.raw]	422.9225158691406	26.0558381304	1.41273506533333	99.6271032042667	98.21436813893337	357856.25	2.6783748422547698E8	0	7487	0.130801086886148	2.3886088659486306	0.2848447443508323	422.92034912109375	422.93243408203125
962	422.9554443359375	16.3083214104					1	DETECTED	422.9554 m/z @16.31 [151020OFc1_NvH-0949-CRLM-2.raw]	422.9554443359375	16.3083214104	0.340967392266667	99.5246457746667	99.18367838240003	251418.546875	2.870449898260526E8	0	7487	6.4043064379833545	4.160708522747073	0.7587126616808866	422.9454650878906	422.96539306640625
963	422.97314453125	33.1478115277333					1	DETECTED	422.9731 m/z @33.15 [151020OFc1_NvH-0949-CRLM-2.raw]	422.97314453125	33.1478115277333	1.9278623496	99.4780548096	97.55019245999999	142702.078125	2.9601416544035226E8	0	7487	6.65946397528004	1.5623054333529298	4.3409194151906725	422.9655456542969	422.98309326171875
964	422.9988098144531	23.9134757242667					1	DETECTED	422.9988 m/z @23.91 [151020OFc1_NvH-0949-CRLM-2.raw]	422.9988098144531	23.9134757242667	0.747362703733333	99.4969833954667	98.74962069173337	886245.0	2.8861773066501564E8	0	7487	0.030721610212385286	3.837534875835946	2.960051560858004	422.9896545410156	423.0087585449219
965	423.0090637207031	40.7701618253333					1	DETECTED	423.0091 m/z @40.77 [151020OFc1_NvH-0949-CRLM-2.raw]	423.0090637207031	40.7701618253333	0.9843621336	98.7975602258667	97.8131980922667	500284.28125	2.843178865182703E8	0	7487	31.22204117934167	1.4301252990928244	0.0044111281569611804	423.0088195800781	423.0188903808594
966	423.1015625	57.9862820085333					1	DETECTED	423.1016 m/z @57.99 [151020OFc1_NvH-0949-CRLM-2.raw]	423.1015625	57.9862820085333	1.93692419733333	98.3162123954667	96.37928819813338	115642.1328125	2.7147786705284035E8	0	7487	90.02749201682892	0.8674478013112765	0.6133672288262964	423.09210205078125	423.1115417480469
967	423.1341552734375	90.3711656010667					1	DETECTED	423.1342 m/z @90.37 [151020OFc1_NvH-0949-CRLM-2.raw]	423.1341552734375	90.3711656010667	3.71955447946667	97.918424744	94.19887026453334	674519.9375	2.1068415433667353E8	0	7487	0.07189786053464786	0.9456214264759496	1.1520038733411326	423.1252136230469	423.1421203613281
968	423.1694030761719	91.0338185770667					1	DETECTED	423.1694 m/z @91.03 [151020OFc1_NvH-0949-CRLM-2.raw]	423.1694030761719	91.0338185770667	3.14250870373333	99.5246457746667	96.38213707093337	316173.71875	2.5986227217409667E8	0	7487	0.07088264879187989	1.1156370398414261	1.2388701141399971	423.1595458984375	423.1792907714844
969	423.1977844238281	17.6415058826667					1	DETECTED	423.1978 m/z @17.64 [151020OFc1_NvH-0949-CRLM-2.raw]	423.1977844238281	17.6415058826667	4.2443903864	99.6546754229333	95.4102850365333	281755.3125	2.9307444073582584E8	0	7487	17.09515255410479	3.873922035035318	0.03513023864528559	423.1878662109375	423.1980285644531
970	423.2080383300781	6.19995764293333					1	DETECTED	423.2080 m/z @6.20 [151020OFc1_NvH-0949-CRLM-2.raw]	423.2080383300781	6.19995764293333	3.3638628328	93.9721100184	90.6082471856	812077.5625	3.352234709999553E8	3	7487	0.14108346976328345	3.3513805624914506	0.0781477366644971	423.1980895996094	423.2099914550781
971	423.2200012207031	25.8047622704					1	DETECTED	423.2200 m/z @25.80 [151020OFc1_NvH-0949-CRLM-2.raw]	423.2200012207031	25.8047622704	3.242676712	99.2714656482667	96.0287889362667	4335352.0	4.3979948518209016E8	3	7487	10.253348776696512	0.9254563576446755	0.3520659747054106	423.21002197265625	423.22003173828125
972	423.23004150390625	30.3833930944					1	DETECTED	423.2300 m/z @30.38 [151020OFc1_NvH-0949-CRLM-2.raw]	423.23004150390625	30.3833930944	3.70147989733333	98.5204198384	94.81893994106667	5162576.0	5.723177868335702E8	2	7487	5.0776671814752135	0.9656745348247096	0.01367935939385539	423.2200622558594	423.2400207519531
973	423.2459411621094	20.2939673421333					1	DETECTED	423.2459 m/z @20.29 [151020OFc1_NvH-0949-CRLM-2.raw]	423.2459411621094	20.2939673421333	5.05648116613333	99.3369294357333	94.28044826959997	1781916.625	3.7823464923713505E8	2	7487	14.710063396819553	0.6354125524531148	0.04346515139167731	423.24005126953125	423.24774169921875
974	423.25775146484375	33.0814412669333					1	DETECTED	423.2578 m/z @33.08 [151020OFc1_NvH-0949-CRLM-2.raw]	423.25775146484375	33.0814412669333	3.6740742672	99.9042374901333	96.2301632229333	1.1143281E7	9.084089203035114E8	3	7487	11.98571173687052	1.3545697888972388	0.03595904767861372	423.2477722167969	423.2677307128906
975	423.267822265625	32.3548059746667					1	DETECTED	423.2678 m/z @32.35 [151020OFc1_NvH-0949-CRLM-2.raw]	423.267822265625	32.3548059746667	4.53041648133333	95.6695862184	91.13916973706667	1983152.0	3.591287413661027E8	0	7487	18.859393218323405	0.9031679443882399	2.5309098579888896	423.26776123046875	423.2774353027344
976	423.280517578125	18.5009006397333					1	DETECTED	423.2805 m/z @18.50 [151020OFc1_NvH-0949-CRLM-2.raw]	423.280517578125	18.5009006397333	4.88665576613333	91.9767828373333	87.09012707119997	123909.59375	2.7930698932138085E8	0	7487	84.38037143758896	3.198492750783431	6.60221777573061	423.2781677246094	423.2891845703125
977	423.2923889160156	91.4268037029333					1	DETECTED	423.2924 m/z @91.43 [151020OFc1_NvH-0949-CRLM-2.raw]	423.2923889160156	91.4268037029333	45.3666783090667	98.0843497098667	52.7176714008	58386.61328125	1.2370640144472195E8	0	7487	0.6481866392060169	0.5722701680684084	160.73831916320816	423.2908935546875	423.2985534667969
978	423.3101501464844	91.7049586498667					1	DETECTED	423.3102 m/z @91.70 [151020OFc1_NvH-0949-CRLM-2.raw]	423.3101501464844	91.7049586498667	25.1275219848	98.1865699322667	73.05904794746671	88575.375	2.0771296701465636E8	0	7487	1.9978904310484182	0.5486772366665847	0.14858624786000982	423.3017578125	423.31793212890625
979	423.3319396972656	90.1215814224					1	DETECTED	423.3319 m/z @90.12 [151020OFc1_NvH-0949-CRLM-2.raw]	423.3319396972656	90.1215814224	0.331707134666667	93.3543714882667	93.02266435360002	89604.640625	2.6952850905493754E8	0	7487	1.4065618480194502	0.5180019745628953	0.016982214686142708	423.3280944824219	423.3348083496094
980	423.3465881347656	91.7049586498667					1	DETECTED	423.3466 m/z @91.70 [151020OFc1_NvH-0949-CRLM-2.raw]	423.3465881347656	91.7049586498667	1.34922072373333	94.7703089853333	93.42108826159998	206727.28125	3.4899354611442214E8	0	7487	0.8291577023905319	0.5970876624385547	6.577579529004435	423.337158203125	423.3565368652344
981	423.38323974609375	91.7049586498667					1	DETECTED	423.3832 m/z @91.70 [151020OFc1_NvH-0949-CRLM-2.raw]	423.38323974609375	91.7049586498667	8.16310016266667	99.4415281810667	91.27842801840004	311757.9375	2.874072857585313E8	0	7487	1.0611277654663525	0.9646108721750628	0.35311755295453734	423.37371826171875	423.39312744140625
982	423.43487548828125	22.9570782712					1	DETECTED	423.4349 m/z @22.96 [151020OFc1_NvH-0949-CRLM-2.raw]	423.43487548828125	22.9570782712	3.87579901306667	94.6571226946667	90.78132368160003	156476.1875	2.725711768260652E8	0	7487	17.63943619138652	2.3788060133050255	3.75761202661005	423.4298095703125	423.4418029785156
983	423.4524841308594	17.9180402210667					1	DETECTED	423.4525 m/z @17.92 [151020OFc1_NvH-0949-CRLM-2.raw]	423.4524841308594	17.9180402210667	0.508390498666667	99.1691793090667	98.66078881040004	309339.15625	2.812844410668861E8	0	7487	13.963111657526984	4.181193860841544	10.550624940117284	423.4427185058594	423.45855712890625
984	423.4685974121094	24.1692392109333					1	DETECTED	423.4686 m/z @24.17 [151020OFc1_NvH-0949-CRLM-2.raw]	423.4685974121094	24.1692392109333	4.97238212746667	97.8269109624	92.85452883493333	1915106.875	3.09736461453948E8	4	7487	0.16553193430201674	0.6271870434125967	0.15678228678589176	423.45867919921875	423.4783630371094
985	423.5099182128906	16.5626891893333					1	DETECTED	423.5099 m/z @16.56 [151020OFc1_NvH-0949-CRLM-2.raw]	423.5099182128906	16.5626891893333	5.28401398	99.7556765442667	94.47166256426671	246289.28125	2.88014740370047E8	0	7487	9.830503051994842	4.18806556669394	0.1387696541999542	423.49993896484375	423.51971435546875
986	423.5423278808594	6.20913694933333					1	DETECTED	423.5423 m/z @6.21 [151020OFc1_NvH-0949-CRLM-2.raw]	423.5423278808594	6.20913694933333	2.91461594746667	95.7505287482667	92.83591280080003	455617.6875	2.912944918965712E8	3	7487	12.079316485799577	2.483139430452815	0.866235711171874	423.5323791503906	423.5423278808594
987	423.5523376464844	23.2363752234667					1	DETECTED	423.5523 m/z @23.24 [151020OFc1_NvH-0949-CRLM-2.raw]	423.5523376464844	23.2363752234667	4.6067532928	98.2141238069333	93.60737051413331	1471542.125	3.100685799948035E8	3	7487	0.07742414014807508	0.5847104101504778	2.497496175042618	423.5423583984375	423.554443359375
988	423.564453125	25.5077826042667					1	DETECTED	423.5645 m/z @25.51 [151020OFc1_NvH-0949-CRLM-2.raw]	423.564453125	25.5077826042667	3.87579901306667	95.7777537893333	91.90195477626663	2745287.75	4.366672515309366E8	3	7487	0.252771176506819	0.6006395137422231	0.2565973933003645	423.5544738769531	423.5744323730469
989	423.5755310058594	33.8867631314667					1	DETECTED	423.5755 m/z @33.89 [151020OFc1_NvH-0949-CRLM-2.raw]	423.5755310058594	33.8867631314667	3.98839744	92.2804333525333	88.2920359125333	582291.0625	2.990240990324377E8	3	7487	18.40767339116901	0.9000271261333537	3.140745910523255	423.5745849609375	423.5802917480469
990	423.59088134765625	37.8967879488					1	DETECTED	423.5909 m/z @37.90 [151020OFc1_NvH-0949-CRLM-2.raw]	423.59088134765625	37.8967879488	3.69217760266667	94.7800985416	91.08792093893332	1126932.25	3.1904685814256567E8	3	7487	4.347350499015896	0.5052958206706049	0.4693176764118131	423.5809020996094	423.6004943847656
991	423.7034912109375	26.8966351					1	DETECTED	423.7035 m/z @26.90 [151020OFc1_NvH-0949-CRLM-2.raw]	423.7034912109375	26.8966351	2.6694898568	97.2912280874667	94.62173823066671	215175.34375	2.699774538567777E8	0	7487	2.8850452079658453	2.2474492522939697	3.0701278213949252	423.69439697265625	423.7085876464844
992	423.7185974121094	13.2367399072					1	DETECTED	423.7186 m/z @13.24 [151020OFc1_NvH-0949-CRLM-2.raw]	423.7185974121094	13.2367399072	0.396470697066667	97.8724922474667	97.47602155040003	596970.75	3.182672242164621E8	0	7487	11.219089054122044	0.9228410432734073	4.063653463572091	423.7086486816406	423.7187805175781
993	423.7287902832031	25.5205966906667					1	DETECTED	423.7288 m/z @25.52 [151020OFc1_NvH-0949-CRLM-2.raw]	423.7287902832031	25.5205966906667	3.86680086186667	95.5703621445333	91.70356128266664	1551720.375	3.6409701367174953E8	2	7487	11.749662858733867	0.5154127841429732	1.491258102212106	423.71881103515625	423.7294921875
994	423.739501953125	17.9466754552					1	DETECTED	423.7395 m/z @17.95 [151020OFc1_NvH-0949-CRLM-2.raw]	423.739501953125	17.9466754552	4.53995133226667	99.6639590010667	95.12400766880003	6416126.0	4.1534542947622854E8	2	7487	0.16810089274098772	1.093860141509969	4.815066125282142	423.72955322265625	423.7403564453125
995	423.7503662109375	26.0238656653333					1	DETECTED	423.7504 m/z @26.02 [151020OFc1_NvH-0949-CRLM-2.raw]	423.7503662109375	26.0238656653333	4.3293625872	99.8296988624	95.5003362752	8671378.0	6.90565500599138E8	2	7487	0.21479219335532207	1.4847909485783861	0.06525987871542076	423.7403869628906	423.7603454589844
996	423.7677307128906	54.904485824					1	DETECTED	423.7677 m/z @54.90 [151020OFc1_NvH-0949-CRLM-2.raw]	423.7677307128906	54.904485824	2.96928592453333	86.1058107656	83.13652484106667	1571671.125	3.764785622379799E8	0	7487	32.12457421253636	0.5159297254801545	0.007403636783118803	423.7603759765625	423.77740478515625
997	423.8245544433594	42.3180877693333					1	DETECTED	423.8246 m/z @42.32 [151020OFc1_NvH-0949-CRLM-2.raw]	423.8245544433594	42.3180877693333	2.30646245946667	98.0012446053333	95.69478214586663	83880.625	2.695899155091468E8	0	7487	89.71769763876647	1.1958372273653783	1.6393813567863282	423.8161926269531	423.8335876464844
998	423.84381103515625	16.6099362682667					1	DETECTED	423.8438 m/z @16.61 [151020OFc1_NvH-0949-CRLM-2.raw]	423.84381103515625	16.6099362682667	0.00678989946666667	99.9964743261333	99.98968442666663	265418.28125	2.879360971816363E8	0	7487	0.08296154582630422	3.5459445950644195	0.013801805210660477	423.8338317871094	423.8537902832031
999	423.8606872558594	19.1961569149333					1	DETECTED	423.8607 m/z @19.20 [151020OFc1_NvH-0949-CRLM-2.raw]	423.8606872558594	19.1961569149333	0.00678989946666667	99.6639590010667	99.65716910160003	183338.34375	2.7428424094332355E8	3	7487	22.584980627696265	3.9984017414668727	9.738665692292424	423.8541259765625	423.8706359863281
1000	423.87158203125	16.4731235					1	DETECTED	423.8716 m/z @16.47 [151020OFc1_NvH-0949-CRLM-2.raw]	423.87158203125	16.4731235	4.0898154056	99.8113838901333	95.7215684845333	103646.84375	1.5458950408418474E8	0	7487	4.491118380221888	3.8485588142655733	14.820925229003926	423.8707275390625	423.8726806640625
1001	423.8827209472656	18.6997585029333					1	DETECTED	423.8827 m/z @18.70 [151020OFc1_NvH-0949-CRLM-2.raw]	423.8827209472656	18.6997585029333	0.125636334933333	99.3278501874667	99.20221385253336	1154529.875	3.239977068784034E8	3	7487	0.05180091775882545	0.6902254511430547	0.45045338892618936	423.87274169921875	423.8883972167969
1002	423.8984069824219	13.7918754581333					1	DETECTED	423.8984 m/z @13.79 [151020OFc1_NvH-0949-CRLM-2.raw]	423.8984069824219	13.7918754581333	2.11677459493333	99.7743906642667	97.65761606933337	2407608.25	4.3896597169011164E8	3	7487	5.388644282620572	2.1147752960904556	2.346643280009453	423.88848876953125	423.9082946777344
1003	423.912841796875	45.8839681578667					1	DETECTED	423.9128 m/z @45.88 [151020OFc1_NvH-0949-CRLM-2.raw]	423.912841796875	45.8839681578667	0.134913464533333	99.57150386855	99.43659040401667	669214.0	3.0552739433701694E8	0	7487	30.028995448451774	0.5353306005951134	0.08761504580595282	423.9084777832031	423.92266845703125
1004	423.9255676269531	33.6448266349333					1	DETECTED	423.9256 m/z @33.64 [151020OFc1_NvH-0949-CRLM-2.raw]	423.9255676269531	33.6448266349333	3.57355020746667	99.8390316869333	96.26548147946663	657267.4375	3.1203656787830186E8	3	7487	15.240055144917811	1.5119919909231179	1.515893448260731	423.9228515625	423.9355163574219
1005	423.9589538574219	33.1219388037333					1	DETECTED	423.9590 m/z @33.12 [151020OFc1_NvH-0949-CRLM-2.raw]	423.9589538574219	33.1219388037333	3.6464285	99.7372348016	96.0908063016	109268.1484375	2.8176148131757224E8	0	7487	87.17888974520159	1.648342238768321	2.288702282094357	423.9546813964844	423.9591369628906
1006	423.96923828125	24.1836429616					1	DETECTED	423.9692 m/z @24.18 [151020OFc1_NvH-0949-CRLM-2.raw]	423.96923828125	24.1836429616	0.107207294133333	99.9690305330667	99.86182323893337	488428.34375	2.965515034943127E8	0	7487	10.97415602945639	3.3254084361729523	1.3865198831624876	423.9593505859375	423.974853515625
1007	423.985107421875	43.9530068466667					1	DETECTED	423.9851 m/z @43.95 [151020OFc1_NvH-0949-CRLM-2.raw]	423.985107421875	43.9530068466667	4.19167838693333	98.778988432	94.58731004506667	629465.0	2.856596544786668E8	0	7487	0.18602194963090568	0.5055968349694336	0.010294034072443382	423.97540283203125	423.9947204589844
1008	424.099609375	46.7587019024					1	DETECTED	424.0996 m/z @46.76 [151020OFc1_NvH-0949-CRLM-2.raw]	424.099609375	46.7587019024	1.93692419733333	99.1040217458667	97.16709754853338	97528.703125	2.9707761213920707E8	0	7487	89.86822485203211	1.0839273063632813	1.004140605858206	424.0906982421875	424.1078186035156
1009	424.12640380859375	90.3711656010667					1	DETECTED	424.1264 m/z @90.37 [151020OFc1_NvH-0949-CRLM-2.raw]	424.12640380859375	90.3711656010667	33.6090975250667	94.6287838818667	61.019686356799994	290697.6875	2.683660610217731E8	0	7487	28.94833316240547	0.5375040799702662	0.7870637455721126	424.121337890625	424.1343688964844
1010	424.1734924316406	39.3114947565333					1	DETECTED	424.1735 m/z @39.31 [151020OFc1_NvH-0949-CRLM-2.raw]	424.1734924316406	39.3114947565333	2.68769517813333	99.6913107056	97.00361552746668	320973.0625	2.828300765492405E8	0	7487	22.78358833414332	1.3359365809873722	2.0550531286969482	424.1653747558594	424.18316650390625
1011	424.19189453125	11.8175290424					1	DETECTED	424.1919 m/z @11.82 [151020OFc1_NvH-0949-CRLM-2.raw]	424.19189453125	11.8175290424	4.0532737584	98.0289652989333	93.9756915405333	280276.625	3.03714661684871E8	0	7487	4.212709923012182	0.8453754770313598	0.18450033983225236	424.18402099609375	424.2011413574219
1012	424.2111511230469	26.2451303693333					1	DETECTED	424.2112 m/z @26.25 [151020OFc1_NvH-0949-CRLM-2.raw]	424.2111511230469	26.2451303693333	3.73775233253333	96.6170730552	92.87932072266666	2901822.25	4.337383952477608E8	2	7487	0.2901994394400518	0.8239357150774516	3.9022315118810043	424.2012023925781	424.22113037109375
1013	424.22406005859375	8.51873948453333					1	DETECTED	424.2241 m/z @8.52 [151020OFc1_NvH-0949-CRLM-2.raw]	424.22406005859375	8.51873948453333	4.08006300773333	94.5513888093333	90.47132580159997	557329.6875	3.004803072343656E8	3	7487	7.100368233608792	1.8735045509239396	2.8976244305420273	424.2211608886719	424.22711181640625
1014	424.23712158203125	32.5385933048					1	DETECTED	424.2371 m/z @32.54 [151020OFc1_NvH-0949-CRLM-2.raw]	424.23712158203125	32.5385933048	4.1008484304	97.6446573248	93.54380889439999	3655948.5	5.0592783905115926E8	2	7487	0.22811861544800394	0.817458826851885	0.017613543862703453	424.2271728515625	424.2457275390625
1015	424.2557373046875	28.9080685832					1	DETECTED	424.2557 m/z @28.91 [151020OFc1_NvH-0949-CRLM-2.raw]	424.2557373046875	28.9080685832	3.76496061866667	97.5981179368	93.83315731813332	4995213.5	4.957085019270836E8	3	7487	2.9273234649679836	4.453603975929075	0.037153745520853085	424.24578857421875	424.2657165527344
1016	424.2685546875	55.0841232234667					1	DETECTED	424.2686 m/z @55.08 [151020OFc1_NvH-0949-CRLM-2.raw]	424.2685546875	55.0841232234667	3.66472993813333	94.46595186	90.80122192186667	574923.9375	3.1889094345209324E8	0	7487	35.36108317573319	0.9861372212680967	4.196160574229069	424.2658386230469	424.2785339355469
1017	424.2975158691406	91.7049586498667					1	DETECTED	424.2975 m/z @91.70 [151020OFc1_NvH-0949-CRLM-2.raw]	424.2975158691406	91.7049586498667	18.0545077570667	97.5981179368	79.54361017973329	94191.59375	2.126100357377447E8	0	7487	1.9944801392949358	0.5400076253131901	1.3178860407335475	424.2889404296875	424.3067321777344
1018	424.3271484375	91.7049586498667					1	DETECTED	424.3271 m/z @91.70 [151020OFc1_NvH-0949-CRLM-2.raw]	424.3271484375	91.7049586498667	0.162442249066667	97.5793855008	97.41694325173333	283667.1875	2.5843556140191886E8	0	7487	1.6912397733770916	0.5903471589067307	0.9276881524590083	424.3184814453125	424.3360900878906
1019	424.3631286621094	91.0522120738667					1	DETECTED	424.3631 m/z @91.05 [151020OFc1_NvH-0949-CRLM-2.raw]	424.3631286621094	91.0522120738667	2.02694427733333	92.4915956386667	90.46465136133337	111935.7734375	2.817296714681702E8	0	7487	0.7354080297491947	0.5080841293737509	0.008472544131165667	424.353271484375	424.3717041015625
1020	424.3956298828125	30.9705569445333					1	DETECTED	424.3956 m/z @30.97 [151020OFc1_NvH-0949-CRLM-2.raw]	424.3956298828125	30.9705569445333	2.0179738872	94.4859626058667	92.4679887186667	604945.0	2.999179343907095E8	0	7487	0.3685235232827573	1.5593439436274616	8.133801686118204	424.38568115234375	424.4052734375
1021	424.4336242675781	32.7758571624					1	DETECTED	424.4336 m/z @32.78 [151020OFc1_NvH-0949-CRLM-2.raw]	424.4336242675781	32.7758571624	1.3401143936	98.445951952	97.1058375584	250221.03125	2.89100883772972E8	0	7487	0.0860816081218303	2.0738369339241225	3.1530360238216915	424.4237060546875	424.443603515625
1022	424.4605712890625	21.782641856					1	DETECTED	424.4606 m/z @21.78 [151020OFc1_NvH-0949-CRLM-2.raw]	424.4605712890625	21.782641856	2.16193871333333	96.5440970493333	94.38215833599997	946323.0	3.336518043529029E8	0	7487	0.13039632747160113	0.5643695879860798	0.036150675055953624	424.4505920410156	424.47052001953125
1023	424.4769592285156	39.1586782869333					1	DETECTED	424.4770 m/z @39.16 [151020OFc1_NvH-0949-CRLM-2.raw]	424.4769592285156	39.1586782869333	4.8551479008	96.0606500085333	91.2055021077333	723744.25	3.020706968820906E8	4	7487	0.07762296788918377	1.5182985229099082	0.23196750299910507	424.4705810546875	424.483642578125
1024	424.49407958984375	29.9827494392					1	DETECTED	424.4941 m/z @29.98 [151020OFc1_NvH-0949-CRLM-2.raw]	424.49407958984375	29.9827494392	4.1008484304	89.5989724554667	85.49812402506669	1230936.5	2.9699082709046817E8	0	7487	0.06313137515194	52.16907883696234	22.48702260563378	424.48419189453125	424.5032653808594
1025	424.5235290527344	7.63606271226667					1	DETECTED	424.5235 m/z @7.64 [151020OFc1_NvH-0949-CRLM-2.raw]	424.5235290527344	7.63606271226667	4.4305719968	99.4688255026667	95.0382535058667	109657.4609375	2.818493257097483E8	0	7487	0.06892591940148218	0.5649370974183692	2.870714937860137	424.5184631347656	424.5311279296875
1026	424.5412292480469	22.2043516746667					1	DETECTED	424.5412 m/z @22.20 [151020OFc1_NvH-0949-CRLM-2.raw]	424.5412292480469	22.2043516746667	4.39102179866667	98.427608752	94.03658695333333	860818.875	2.982312845848147E8	0	7487	1.4047505965636198	0.5069744404554427	7.3144952376113705	424.5312805175781	424.5486755371094
1027	424.5587158203125	21.7955313493333					1	DETECTED	424.5587 m/z @21.80 [151020OFc1_NvH-0949-CRLM-2.raw]	424.5587158203125	21.7955313493333	3.79220811626667	52.0725766389333	48.28036852266663	1742697.125	1.9284306937046403E8	3	7487	0.09703007000564412	0.5062682611348582	0.5714034236338653	424.5487365722656	424.5612487792969
1028	424.5712585449219	29.067070848					1	DETECTED	424.5713 m/z @29.07 [151020OFc1_NvH-0949-CRLM-2.raw]	424.5712585449219	29.067070848	4.10986689306667	99.2340267522667	95.12415985920003	2538946.0	3.7519910024263006E8	3	7487	0.2572230407033018	0.5104612641280711	7.531167334138292	424.56134033203125	424.58123779296875
1029	424.5845031738281	25.8813136061333					1	DETECTED	424.5845 m/z @25.88 [151020OFc1_NvH-0949-CRLM-2.raw]	424.5845031738281	25.8813136061333	3.80123902133333	98.0012446053333	94.20000558399997	1272028.5	3.232433420910709E8	3	7487	0.19959909481441684	0.5221639801147469	0.6742777432051631	424.581298828125	424.59393310546875
1030	424.59619140625	30.9952190618667					1	DETECTED	424.5962 m/z @31.00 [151020OFc1_NvH-0949-CRLM-2.raw]	424.59619140625	30.9952190618667	3.6740742672	89.6643635786667	85.9902893114667	586728.625	3.0493243818778026E8	0	7487	0.4164977221503463	2.4937769308141227	1.4713070718657035	424.5946350097656	424.6046142578125
1031	424.6825256347656	22.8190440354667					1	DETECTED	424.6825 m/z @22.82 [151020OFc1_NvH-0949-CRLM-2.raw]	424.6825256347656	22.8190440354667	8.31548769253333	84.0478051650667	75.73231747253338	136010.15625	2.702727116019657E8	0	7487	21.96144701171403	2.6624123205793486	4.2426310759077115	424.6733703613281	424.6900634765625
1032	424.7008972167969	29.4661491978667					1	DETECTED	424.7009 m/z @29.47 [151020OFc1_NvH-0949-CRLM-2.raw]	424.7008972167969	29.4661491978667	4.3400543576	62.1460403384	57.8059859808	733170.375	2.1648818571108902E8	0	7487	4.085547861159444	0.5443148085859086	0.040988981271819484	424.6909484863281	424.70098876953125
1033	424.7110290527344	27.533519184					1	DETECTED	424.7110 m/z @27.53 [151020OFc1_NvH-0949-CRLM-2.raw]	424.7110290527344	27.533519184	3.66472993813333	99.1785165584	95.51378662026667	4230712.5	4.768085787889741E8	2	7487	0.3046844873092418	0.6021736343111929	0.08555697620726446	424.7010498046875	424.72100830078125
1034	424.7213134765625	22.8423773658667					1	DETECTED	424.7213 m/z @22.84 [151020OFc1_NvH-0949-CRLM-2.raw]	424.7213134765625	22.8423773658667	4.7977818912	94.7610217288	89.9632398376	445534.59375	2.8244843294307715E8	0	7487	7.478048929301593	3.1895965490275526	0.11673669959975666	424.7210693359375	424.7247619628906
1035	424.7348937988281	43.9207547136					1	DETECTED	424.7349 m/z @43.92 [151020OFc1_NvH-0949-CRLM-2.raw]	424.7348937988281	43.9207547136	4.74551600266667	99.4969833954667	94.75146739280002	3988974.25	4.658852147468031E8	2	7487	11.551870035889294	0.5114474078348545	0.023261608138003376	424.7249450683594	424.744873046875
1036	424.7469482421875	44.0495139792					1	DETECTED	424.7469 m/z @44.05 [151020OFc1_NvH-0949-CRLM-2.raw]	424.7469482421875	44.0495139792	3.90344219573333	61.609357264	57.70591506826668	958062.625	3.0442166287317926E8	0	7487	14.112347436331728	0.521561036470987	0.06225132963581041	424.7449035644531	424.7470703125
1037	424.757080078125	28.8687185925333					1	DETECTED	424.7571 m/z @28.87 [151020OFc1_NvH-0949-CRLM-2.raw]	424.757080078125	28.8687185925333	2.36980707786667	94.9437594042667	92.57395232640003	2276588.0	3.824736331630643E8	4	7487	23.990925547070063	1.04330648647814	2.9634199261233887	424.7471008300781	424.76678466796875
1038	424.7712097167969	17.5946544858667					1	DETECTED	424.7712 m/z @17.59 [151020OFc1_NvH-0949-CRLM-2.raw]	424.7712097167969	17.5946544858667	0.956993784533333	94.1521617669333	93.19516798239997	674138.6875	3.045352185212185E8	2	7487	0.31932787010272534	0.5474553645297129	12.404338720125125	424.76727294921875	424.7806091308594
1039	424.796630859375	31.297628328					1	DETECTED	424.7966 m/z @31.30 [151020OFc1_NvH-0949-CRLM-2.raw]	424.796630859375	31.297628328	9.8612871832	96.1748327989333	86.31354561573329	623780.125	3.0615224035661805E8	0	7487	0.30849629251216726	0.9525772456078315	0.16799251578112012	424.7878112792969	424.8062744140625
1040	424.8354187011719	13.6517829005333					1	DETECTED	424.8354 m/z @13.65 [151020OFc1_NvH-0949-CRLM-2.raw]	424.8354187011719	13.6517829005333	0.00678989946666667	99.9964743261333	99.98968442666663	376369.15625	2.771285612571685E8	0	7487	0.1326334716741755	7.823212147192731	3.7078613763805244	424.825927734375	424.8453369140625
1041	424.8643798828125	7.38803979653333					1	DETECTED	424.8644 m/z @7.39 [151020OFc1_NvH-0949-CRLM-2.raw]	424.8643798828125	7.38803979653333	1.75824987386667	95.9421085013333	94.18385862746662	77593.9921875	2.3855607847726813E8	0	7487	0.025707710885328083	15.781883998065709	0.17340353219411633	424.8603515625	424.86566162109375
1042	424.87579345703125	22.2150159634667					1	DETECTED	424.8758 m/z @22.22 [151020OFc1_NvH-0949-CRLM-2.raw]	424.87579345703125	22.2150159634667	1.01176248346667	98.1029396106667	97.09117712720003	681938.6875	2.985248037324831E8	3	7487	0.1382931239554992	0.5050996703873951	0.16529978740401882	424.8659362792969	424.8795166015625
1043	424.8895263671875	16.3281334453333					1	DETECTED	424.8895 m/z @16.33 [151020OFc1_NvH-0949-CRLM-2.raw]	424.8895263671875	16.3281334453333	0.00678989946666667	99.9783218733333	99.97153197386663	2007721.125	3.657861326321702E8	3	7487	0.15183147145336306	1.385575685136169	18.74169511414265	424.8795471191406	424.8931579589844
1044	424.9031677246094	40.1690515288					1	DETECTED	424.9032 m/z @40.17 [151020OFc1_NvH-0949-CRLM-2.raw]	424.9031677246094	40.1690515288	0.00678989946666667	99.6454713589333	99.63868145946664	1.7444688E7	7.281619584244884E8	3	7487	0.18401648455867559	0.5183664963908376	0.09690371171557827	424.8931884765625	424.91302490234375
1045	424.9188232421875	25.8813136061333					1	DETECTED	424.9188 m/z @25.88 [151020OFc1_NvH-0949-CRLM-2.raw]	424.9188232421875	25.8813136061333	4.3400543576	99.7836327592	95.4435784016	960488.8125	3.209457607097779E8	0	7487	18.288136763053526	0.5160145994176689	0.7305399647640833	424.9132385253906	424.9286804199219
1046	424.9312438964844	22.8730228608					1	DETECTED	424.9312 m/z @22.87 [151020OFc1_NvH-0949-CRLM-2.raw]	424.9312438964844	22.8730228608	2.506016552	99.9964743261333	97.49045777413329	134432.328125	3.1305241948063415E8	0	7487	91.5330225533488	2.690949182621163	5.397599043754404	424.9293518066406	424.9404602050781
1047	424.95330810546875	20.0167499648					1	DETECTED	424.9533 m/z @20.02 [151020OFc1_NvH-0949-CRLM-2.raw]	424.95330810546875	20.0167499648	4.25328194293333	97.9367163109333	93.68343436799998	140983.640625	3.050272884569913E8	0	7487	19.357509931826563	3.1035860678419986	5.251003541950224	424.9433898925781	424.9533996582031
1048	424.96343994140625	21.6786368837333					1	DETECTED	424.9634 m/z @21.68 [151020OFc1_NvH-0949-CRLM-2.raw]	424.96343994140625	21.6786368837333	0.00678989946666667	99.3369294357333	99.33013953626663	452019.46875	2.9952456971691924E8	0	7487	0.15502247105235867	4.217503838752255	25.904648862826168	424.9534912109375	424.9734191894531
1049	424.9749755859375	18.6533461394667					1	DETECTED	424.9750 m/z @18.65 [151020OFc1_NvH-0949-CRLM-2.raw]	424.9749755859375	18.6533461394667	2.9875626392	98.9739668194667	95.9864041802667	397735.46875	3.1166748836302793E8	0	7487	6.230192405201565	6.718325432237614	0.007722065970940359	424.97344970703125	424.98492431640625
1050	424.9960632324219	29.9402728466667					1	DETECTED	424.9961 m/z @29.94 [151020OFc1_NvH-0949-CRLM-2.raw]	424.9960632324219	29.9402728466667	1.46727111626667	99.7279206784	98.26064956213332	445448.34375	2.762453513986337E8	4	7487	12.083889264547743	3.403827702264337	0.011338837250612256	424.986083984375	425.00592041015625
1051	425.0606994628906	43.1596281781333					1	DETECTED	425.0607 m/z @43.16 [151020OFc1_NvH-0949-CRLM-2.raw]	425.0606994628906	43.1596281781333	0.508390498666667	99.2714656482667	98.76307514960003	469721.34375	2.8700344339384645E8	0	7487	0.20078683662506336	1.154616881776066	779.4565953835441	425.0517578125	425.0705261230469
1052	425.16986083984375	13.6795788197333					1	DETECTED	425.1699 m/z @13.68 [151020OFc1_NvH-0949-CRLM-2.raw]	425.16986083984375	13.6795788197333	7.4811288432	96.2663184898667	88.78518964666671	223443.703125	2.708898631020129E8	0	7487	77.39261771788651	6.749548457191588	1521.5614478522225	425.1612854003906	425.1699523925781
1053	425.1801452636719	13.4307291976					1	DETECTED	425.1801 m/z @13.43 [151020OFc1_NvH-0949-CRLM-2.raw]	425.1801452636719	13.4307291976	3.55523977973333	99.932049188	96.37680940826667	361422.625	2.699072802830639E8	3	7487	0.1706836512144303	0.5208120886991529	1.5872147210490755	425.1702575683594	425.19012451171875
1054	425.1915283203125	15.0437295858667					1	DETECTED	425.1915 m/z @15.04 [151020OFc1_NvH-0949-CRLM-2.raw]	425.1915283203125	15.0437295858667	4.41052648693333	94.8853724301333	90.47484594319997	298001.28125	2.848005324077751E8	0	7487	0.04995961082368083	7.8495511583399775	14.234106166972689	425.1903381347656	425.1981506347656
1055	425.2082824707031	18.2942961656					1	DETECTED	425.2083 m/z @18.29 [151020OFc1_NvH-0949-CRLM-2.raw]	425.2082824707031	18.2942961656	0.471087752	99.9042374901333	99.4331497381333	1.6305717E7	5.857668745619943E8	3	7487	0.1648500771749184	30.076288831170316	97.64381867479402	425.1983337402344	425.21826171875
1056	425.2226867675781	30.4900272226667					1	DETECTED	425.2227 m/z @30.49 [151020OFc1_NvH-0949-CRLM-2.raw]	425.2226867675781	30.4900272226667	4.1825345096	97.8635108434667	93.6809763338667	2244323.75	4.281156842950114E8	2	7487	14.313380811111173	0.7660736138426439	0.013297224904439173	425.2182922363281	425.22760009765625
1057	425.23760986328125	40.1499584685333					1	DETECTED	425.2376 m/z @40.15 [151020OFc1_NvH-0949-CRLM-2.raw]	425.23760986328125	40.1499584685333	3.31547407093333	99.4875589058667	96.17208483493337	1.3360137E7	8.221667846710225E8	2	7487	0.13352230138625032	0.7209225196680467	0.3286521079400581	425.2276306152344	425.2475891113281
1058	425.2530212402344	45.2324877808					1	DETECTED	425.2530 m/z @45.23 [151020OFc1_NvH-0949-CRLM-2.raw]	425.2530212402344	45.2324877808	4.1402707288	96.5711633941333	92.43089266533329	3372430.75	3.831150253575666E8	2	7487	0.2216554196124676	0.5070398970277932	0.03716264163589365	425.24761962890625	425.26300048828125
1059	425.2669677734375	49.9206008696					1	DETECTED	425.2670 m/z @49.92 [151020OFc1_NvH-0949-CRLM-2.raw]	425.2669677734375	49.9206008696	4.42024077546667	99.1878411576	94.76760038213334	716063.75	3.280738268765388E8	0	7487	0.20618138548341847	1.057688243342054	0.03429579876642106	425.2630310058594	425.27667236328125
1060	425.2809753417969	56.3185282629333					1	DETECTED	425.2810 m/z @56.32 [151020OFc1_NvH-0949-CRLM-2.raw]	425.2809753417969	56.3185282629333	36.326254596	92.4128900666667	56.08663547066671	95774.2265625	1.7492903601911107E8	0	7487	55.29301140800571	1.4027077761403532	1.7464862907832481	425.27752685546875	425.2908020019531
1061	425.31072998046875	90.7462262501333					1	DETECTED	425.3107 m/z @90.75 [151020OFc1_NvH-0949-CRLM-2.raw]	425.31072998046875	90.7462262501333	0.107207294133333	98.6592099346667	98.55200264053337	877475.6875	2.3025829342974794E8	0	7487	0.17415911307169551	1.8073256235046007	2.2501660363227254	425.3026428222656	425.31231689453125
1062	425.3254089355469	91.7049586498667					1	DETECTED	425.3254 m/z @91.70 [151020OFc1_NvH-0949-CRLM-2.raw]	425.3254089355469	91.7049586498667	2.6967516552	96.6170730552	93.92032139999999	129315.3515625	3.473967478083377E8	0	7487	0.38794756653626905	7.043431417607294	3.0515787947603763	425.3209533691406	425.33428955078125
1063	425.3443298339844	91.7049586498667					1	DETECTED	425.3443 m/z @91.70 [151020OFc1_NvH-0949-CRLM-2.raw]	425.3443298339844	91.7049586498667	34.7382931090667	98.9925521992	64.2542590901333	155942.0625	2.2656262019667557E8	0	7487	0.9934887418712322	0.8740690525872287	22.358405447064868	425.3357849121094	425.3520812988281
1064	425.3624572753906	91.7049586498667					1	DETECTED	425.3625 m/z @91.70 [151020OFc1_NvH-0949-CRLM-2.raw]	425.3624572753906	91.7049586498667	0.00678989946666667	99.7372348016	99.73044490213333	241494.5	3.1081006601454824E8	0	7487	2.1680381238087705	0.558333528497371	2.86797095153831	425.3534851074219	425.371826171875
1065	425.3809509277344	91.7049586498667					1	DETECTED	425.3810 m/z @91.70 [151020OFc1_NvH-0949-CRLM-2.raw]	425.3809509277344	91.7049586498667	4.88665576613333	92.4128900666667	87.52623430053337	181485.609375	2.664535147363265E8	0	7487	1.8494734162889728	0.924990770525312	0.27296901523452255	425.3735656738281	425.38262939453125
1066	425.3942565917969	43.1596281781333					1	DETECTED	425.3943 m/z @43.16 [151020OFc1_NvH-0949-CRLM-2.raw]	425.3942565917969	43.1596281781333	8.42489322266667	98.0106840466667	89.58579082400003	482247.03125	3.357945627773752E8	0	7487	0.16383384903156895	1.1807656831170028	269.1594617355508	425.3846740722656	425.4040222167969
1067	425.419189453125	9.88450705813333					1	DETECTED	425.4192 m/z @9.88 [151020OFc1_NvH-0949-CRLM-2.raw]	425.419189453125	9.88450705813333	0.0521377864	99.8484107018667	99.7962729154667	166541.8125	2.701986540468248E8	0	7487	0.09376765961721034	417.6620425766463	0.38865035215869365	425.4095458984375	425.4288330078125
1068	425.4555969238281	37.2665606362667					1	DETECTED	425.4556 m/z @37.27 [151020OFc1_NvH-0949-CRLM-2.raw]	425.4555969238281	37.2665606362667	3.79220811626667	95.8325653634667	92.04035724720003	395402.8125	2.755484237353202E8	0	7487	0.1023990364809535	1.5848313557022493	2.5686815896880417	425.4458312988281	425.4648132324219
1069	425.4748229980469	11.6912161074667					1	DETECTED	425.4748 m/z @11.69 [151020OFc1_NvH-0949-CRLM-2.raw]	425.4748229980469	11.6912161074667	3.92135615973333	99.4780548096	95.55669864986666	3018123.25	3.484312841803141E8	0	7487	0.19237957999514954	0.8641760893030658	72.84249393937027	425.4648742675781	425.48480224609375
1070	425.4848327636719	27.2548411936					1	DETECTED	425.4848 m/z @27.25 [151020OFc1_NvH-0949-CRLM-2.raw]	425.4848327636719	27.2548411936	4.64451098106667	98.5851712317333	93.94066025066662	1817972.0	3.140342016038493E8	4	7487	1.2980185656895387	6.530201175784497	2.052357383205009	425.4848327636719	425.49468994140625
1071	425.49847412109375	47.0459733184					1	DETECTED	425.4985 m/z @47.05 [151020OFc1_NvH-0949-CRLM-2.raw]	425.49847412109375	47.0459733184	6.08351512133333	99.9135810157333	93.83006589439997	728263.0	3.1842496962356085E8	4	7487	0.13746178448438684	0.530750653236184	0.01622903048890536	425.4948425292969	425.5084533691406
1072	425.51483154296875	13.3920715554667					1	DETECTED	425.5148 m/z @13.39 [151020OFc1_NvH-0949-CRLM-2.raw]	425.51483154296875	13.3920715554667	1.04821794133333	83.9529999464	82.90478200506666	251881.328125	2.70530024727875E8	0	7487	0.033804548333217	14.09359943974481	45.29693187739803	425.5085144042969	425.5247802734375
1073	425.5278015136719	13.8305933778667					1	DETECTED	425.5278 m/z @13.83 [151020OFc1_NvH-0949-CRLM-2.raw]	425.5278015136719	13.8305933778667	4.41052648693333	61.5250891754667	57.11456268853337	224224.609375	2.0148089535873264E8	0	7487	1.2697785213703057	8.288947529299449	0.44593380303052915	425.5248718261719	425.5323181152344
1074	425.5423583984375	18.2803318184					1	DETECTED	425.5424 m/z @18.28 [151020OFc1_NvH-0949-CRLM-2.raw]	425.5423583984375	18.2803318184	3.7558292768	98.7307196589333	94.9748903821333	1.214282E7	5.302239505476838E8	3	7487	0.13996934646520742	2.4199408899399653	11.399654158198294	425.5324401855469	425.5523376464844
1075	425.5558166503906	28.7518137165333					1	DETECTED	425.5558 m/z @28.75 [151020OFc1_NvH-0949-CRLM-2.raw]	425.5558166503906	28.7518137165333	4.21500295733333	98.0012446053333	93.78624164799997	3435708.75	3.9392082491838014E8	0	7487	0.5296924145625361	0.5082787693448485	0.15447988244684663	425.5523681640625	425.56201171875
1076	425.572021484375	40.1499584685333					1	DETECTED	425.5720 m/z @40.15 [151020OFc1_NvH-0949-CRLM-2.raw]	425.572021484375	40.1499584685333	2.92377573066667	96.4522625096	93.52848677893333	5068661.5	4.4772161711239326E8	3	7487	0.16302349211070322	0.9612535700135493	3.404117188780671	425.5620422363281	425.5820007324219
1077	425.5838623046875	39.8102061770667					1	DETECTED	425.5839 m/z @39.81 [151020OFc1_NvH-0949-CRLM-2.raw]	425.5838623046875	39.8102061770667	5.779812584	74.6270875778667	68.8472749938667	1298559.5	3.0629417623386717E8	3	7487	0.2341948354665675	0.5066031443668206	0.014363068637117506	425.5820617675781	425.5843200683594
1078	425.5943908691406	21.7020198416					1	DETECTED	425.5944 m/z @21.70 [151020OFc1_NvH-0949-CRLM-2.raw]	425.5943908691406	21.7020198416	4.54922222906667	97.8817020429333	93.33247981386663	2328275.25	2.885976932191531E8	3	7487	0.18353077446324306	1.3205669117371257	2.32101644730872	425.58447265625	425.6038513183594
1079	425.6144714355469	9.21294816373333					1	DETECTED	425.6145 m/z @9.21 [151020OFc1_NvH-0949-CRLM-2.raw]	425.6144714355469	9.21294816373333	5.46981816906667	99.8021261954667	94.33230802640003	585254.5625	2.886572619530455E8	0	7487	0.1532237335424611	2.3751890856859563	3.221511961029259	425.6048889160156	425.6231994628906
1080	425.67340087890625	18.3987307333333					1	DETECTED	425.6734 m/z @18.40 [151020OFc1_NvH-0949-CRLM-2.raw]	425.67340087890625	18.3987307333333	7.88705932933333	89.7587477717333	81.87168844239997	773612.875	2.964869694942977E8	0	7487	0.2629581287674796	0.5315277138955368	0.0630909301331073	425.6651916503906	425.6833801269531
1081	425.7060546875	16.8326030861333					1	DETECTED	425.7061 m/z @16.83 [151020OFc1_NvH-0949-CRLM-2.raw]	425.7060546875	16.8326030861333	4.5016790856	97.3738810136	92.872201928	308744.21875	2.6912643672898895E8	0	7487	0.11303181301502008	8.834595828410094	0.050221724523555035	425.69610595703125	425.7091369628906
1082	425.71923828125	20.7382409784					1	DETECTED	425.7192 m/z @20.74 [151020OFc1_NvH-0949-CRLM-2.raw]	425.71923828125	20.7382409784	4.2443903864	98.1680466850667	93.9236562986667	1.4826453E7	6.763871791553233E8	2	7487	0.32634990498381455	0.6427852063969635	0.04449433536852798	425.7092590332031	425.7292175292969
1083	425.73223876953125	36.7276723258667					1	DETECTED	425.7322 m/z @36.73 [151020OFc1_NvH-0949-CRLM-2.raw]	425.73223876953125	36.7276723258667	4.73546618106667	95.1586253317333	90.42315915066663	9745961.0	5.958498034544221E8	2	7487	0.1876488081133303	0.5177640790663298	0.11569384714878314	425.729248046875	425.7422180175781
1084	425.7467956542969	31.7230614682667					1	DETECTED	425.7468 m/z @31.72 [151020OFc1_NvH-0949-CRLM-2.raw]	425.7467956542969	31.7230614682667	3.14250870373333	95.2037831976	92.06127449386668	2652317.75	3.915160064641024E8	0	7487	16.7221061002393	0.88701376679815	2.295186252279201	425.74224853515625	425.7564392089844
1085	425.766845703125	22.9349265034667					1	DETECTED	425.7668 m/z @22.93 [151020OFc1_NvH-0949-CRLM-2.raw]	425.766845703125	22.9349265034667	4.919021972	96.1113726392	91.1923506672	5.9684076E7	1.2734066194734738E9	2	7487	0.21191837658284385	0.511440040989787	1.4840477814108666	425.7570495605469	425.7760925292969
1086	425.7999572753906	35.1486154298667					1	DETECTED	425.8000 m/z @35.15 [151020OFc1_NvH-0949-CRLM-2.raw]	425.7999572753906	35.1486154298667	2.6967516552	95.1677879048	92.47103624959999	96791.234375	2.9453003317896515E8	0	7487	90.53268919842391	1.4247415324383739	1.9727912118995172	425.78997802734375	425.804931640625
1087	425.8151550292969	9.2031341552					1	DETECTED	425.8152 m/z @9.20 [151020OFc1_NvH-0949-CRLM-2.raw]	425.8151550292969	9.2031341552	1.66759644773333	99.5246457746667	97.85704932693336	701496.8125	2.6643533196172014E8	0	7487	0.12889602965443103	1.0931879180762172	0.9921177792231715	425.80535888671875	425.8247375488281
1088	425.84613037109375	19.3545469424					1	DETECTED	425.8461 m/z @19.35 [151020OFc1_NvH-0949-CRLM-2.raw]	425.84613037109375	19.3545469424	0.893282078133333	99.9783218733333	99.08503979519996	304393.34375	3.0519756098086137E8	0	7487	80.65958278925584	4.765804451614541	44.1990797292058	425.83624267578125	425.85552978515625
1089	425.865966796875	18.8253526618667					1	DETECTED	425.8660 m/z @18.83 [151020OFc1_NvH-0949-CRLM-2.raw]	425.865966796875	18.8253526618667	0.0887311277333333	99.5246457746667	99.43591464693336	280223.125	2.6299176117455393E8	3	7487	5.073087448136313	4.375427890114995	0.04070941922530057	425.8563537597656	425.865966796875
1090	425.8762512207031	18.2803318184					1	DETECTED	425.8763 m/z @18.28 [151020OFc1_NvH-0949-CRLM-2.raw]	425.8762512207031	18.2803318184	0.0521377864	99.9595890216	99.9074512352	4828388.0	5.279547613596117E8	3	7487	3.1862162651977	0.6382682433542597	2.5712819853548603	425.8663330078125	425.88623046875
1091	425.8917236328125	32.3725262386667					1	DETECTED	425.8917 m/z @32.37 [151020OFc1_NvH-0949-CRLM-2.raw]	425.8917236328125	32.3725262386667	0.0794495010666667	99.9228410072	99.84339150613334	2685587.0	3.68538661044436E8	3	7487	0.28827971767892535	4.207824343455336	0.025971421896586445	425.8862609863281	425.9002990722656
1092	425.910400390625	22.1098855490667					1	DETECTED	425.9104 m/z @22.11 [151020OFc1_NvH-0949-CRLM-2.raw]	425.910400390625	22.1098855490667	0.0703223408	99.9595890216	99.88926668079999	2983783.0	3.8538440978929627E8	0	7487	0.15399825180497473	2.131031563905286	181.1916393680679	425.9004211425781	425.9202880859375
1093	425.9286193847656	21.7240381506667					1	DETECTED	425.9286 m/z @21.72 [151020OFc1_NvH-0949-CRLM-2.raw]	425.9286193847656	21.7240381506667	0.00678989946666667	99.7096017736	99.70281187413333	1907339.375	3.165714902098371E8	0	7487	0.1649709261721739	4.7265097175179305	0.8987013719595556	425.920654296875	425.93853759765625
1094	425.9403381347656	33.7231923866667					1	DETECTED	425.9403 m/z @33.72 [151020OFc1_NvH-0949-CRLM-2.raw]	425.9403381347656	33.7231923866667	1.94599116133333	99.9783218733333	98.03233071199998	94766.65625	2.5049131053375015E8	0	7487	96.05791213511182	1.5103833755462173	2.0213052287560864	425.9389953613281	425.9433288574219
1095	425.9533386230469	43.1253370178667					1	DETECTED	425.9533 m/z @43.13 [151020OFc1_NvH-0949-CRLM-2.raw]	425.9533386230469	43.1253370178667	0.00678989946666667	99.9964743261333	99.98968442666663	118156.5078125	2.92436161859496E8	0	7487	80.7407651908717	1.1471827715777323	1.46617068176551	425.943359375	425.955810546875
1096	425.96588134765625	24.7038626418667					1	DETECTED	425.9659 m/z @24.70 [151020OFc1_NvH-0949-CRLM-2.raw]	425.96588134765625	24.7038626418667	0.774623213333333	99.54371671495	98.76909350161667	392721.625	2.7548391454017437E8	0	7487	21.78847168785844	2.4763729422431298	3.9447548030187725	425.95599365234375	425.9660339355469
1097	425.9760437011719	11.6797707517333					1	DETECTED	425.9760 m/z @11.68 [151020OFc1_NvH-0949-CRLM-2.raw]	425.9760437011719	11.6797707517333	0.0272311928	99.7188684917333	99.6916372989333	1293821.375	3.3376878673905253E8	0	7487	26.378016414451302	33.11132770337922	138.04195789627994	425.966064453125	425.98602294921875
1098	425.986083984375	27.3118572626667					1	DETECTED	425.9861 m/z @27.31 [151020OFc1_NvH-0949-CRLM-2.raw]	425.986083984375	27.3118572626667	1.5676326944	96.5988778690667	95.0312451746667	909592.0625	3.1320938343659693E8	0	7487	0.03279312746050067	29.189078140227004	0.050585076846724884	425.986083984375	425.9960632324219
1099	425.9993591308594	47.1784966053333					1	DETECTED	425.9994 m/z @47.18 [151020OFc1_NvH-0949-CRLM-2.raw]	425.9993591308594	47.1784966053333	4.69301264346667	66.9203009090667	62.22728826560002	319690.5	2.2925466524100944E8	0	7487	0.927905245421897	0.7323358764307932	0.46467175286158663	425.9961853027344	426.00531005859375
1100	426.0154113769531	9.25126881706667					1	DETECTED	426.0154 m/z @9.25 [151020OFc1_NvH-0949-CRLM-2.raw]	426.0154113769531	9.25126881706667	1.61303660693333	99.2997568952	97.68672028826667	384998.5	2.812228505906107E8	0	7487	0.11920690007183943	0.8934180338304464	18.86764486465773	426.0057373046875	426.0249938964844
1101	426.03656005859375	39.1379535808					1	DETECTED	426.0366 m/z @39.14 [151020OFc1_NvH-0949-CRLM-2.raw]	426.03656005859375	39.1379535808	0.5737626792	99.0948799568	98.5211172776	341756.09375	2.6822206419693923E8	0	7487	1.4771505483292202	1.2773652833659273	2.9834611748047712	426.0273742675781	426.0461120605469
1102	426.05615234375	26.0238656653333					1	DETECTED	426.0562 m/z @26.02 [151020OFc1_NvH-0949-CRLM-2.raw]	426.05615234375	26.0238656653333	2.10776418453333	98.9461987168	96.83843453226667	421589.375	2.982294328594096E8	0	7487	0.3947730308610389	2.0245447321339	null	426.0462341308594	426.06573486328125
1103	426.1015319824219	89.2583021405333					1	DETECTED	426.1015 m/z @89.26 [151020OFc1_NvH-0949-CRLM-2.raw]	426.1015319824219	89.2583021405333	10.5758580109333	95.3709484016	84.7950903906667	1493598.5	3.19713153958909E8	0	7487	0.6432712679959138	0.8961981482380302	0.9777310710584143	426.0917053222656	426.11138916015625
1104	426.13702392578125	63.5736052661333					1	DETECTED	426.1370 m/z @63.57 [151020OFc1_NvH-0949-CRLM-2.raw]	426.13702392578125	63.5736052661333	0.00678989946666667	99.9964743261333	99.98968442666663	72527.9765625	2.5184928589362288E8	0	7487	94.98714841992394	0.7714200560464883	0.5577095424554737	426.1367492675781	426.1397399902344
1105	426.17962646484375	28.0250742157333					1	DETECTED	426.1796 m/z @28.03 [151020OFc1_NvH-0949-CRLM-2.raw]	426.17962646484375	28.0250742157333	6.9649720848	95.0843180693333	88.11934598453331	640118.0	2.624926619971588E8	3	7487	18.448927447994997	2.8295326626973485	0.001065526476356381	426.1697082519531	426.189453125
1106	426.193359375	8.53955441226667					1	DETECTED	426.1934 m/z @8.54 [151020OFc1_NvH-0949-CRLM-2.raw]	426.193359375	8.53955441226667	5.0236235584	91.8941718637333	86.8705483053333	132990.71875	2.9864856823950535E8	0	7487	0.07643092775677296	12.353847660257141	43.828448827758905	426.18963623046875	426.19427490234375
1107	426.20458984375	14.5129506562667					1	DETECTED	426.2046 m/z @14.51 [151020OFc1_NvH-0949-CRLM-2.raw]	426.20458984375	14.5129506562667	4.0532737584	96.2663184898667	92.21304473146671	5074209.0	4.417707489805704E8	3	7487	0.44692615273620007	2.6369802699002522	0.83134932018048	426.1946105957031	426.2065124511719
1108	426.2165222167969	23.32946986					1	DETECTED	426.2165 m/z @23.33 [151020OFc1_NvH-0949-CRLM-2.raw]	426.2165222167969	23.32946986	3.56443322693333	99.3090193552	95.74458612826666	4.073354E7	1.7734752362336524E9	2	7487	0.28576160255307315	3.630510482426751	0.519679307117548	426.20654296875	426.22650146484375
1109	426.2337951660156	36.7658552296					1	DETECTED	426.2338 m/z @36.77 [151020OFc1_NvH-0949-CRLM-2.raw]	426.2337951660156	36.7658552296	3.6740742672	98.2421545149333	94.5680802477333	5041439.0	5.866251892230581E8	3	7487	15.981645893237367	0.6138398033258244	0.13883513695911318	426.2265319824219	426.2437438964844
1110	426.2444152832031	22.1332902381333					1	DETECTED	426.2444 m/z @22.13 [151020OFc1_NvH-0949-CRLM-2.raw]	426.2444152832031	22.1332902381333	5.0143399568	98.8530994621333	93.8387595053333	2360614.5	3.610833816091438E8	2	7487	0.1738298117143806	1.1556488811426784	1.6863892665435751	426.2438049316406	426.2543640136719
1111	426.258056640625	25.4574598082667					1	DETECTED	426.2581 m/z @25.46 [151020OFc1_NvH-0949-CRLM-2.raw]	426.258056640625	25.4574598082667	7.2963872856	91.9392267517333	84.6428394661333	1822648.625	3.41323713043071E8	0	7487	35.28793537607509	1.1768630789367127	1.3322068430857397	426.2547912597656	426.258056640625
1112	426.26806640625	22.945634532					1	DETECTED	426.2681 m/z @22.95 [151020OFc1_NvH-0949-CRLM-2.raw]	426.26806640625	22.945634532	4.2443903864	97.7005792122667	93.4561888258667	2.6048692E7	8.072437078428571E8	2	7487	0.21689467134211782	0.5339113197803826	0.543603180381409	426.2580871582031	426.2780456542969
1113	426.2883605957031	90.4373504925333					1	DETECTED	426.2884 m/z @90.44 [151020OFc1_NvH-0949-CRLM-2.raw]	426.2883605957031	90.4373504925333	4.53041648133333	96.5256615866667	91.99524510533337	326869.6875	3.0739606904855597E8	0	7487	1.35993406583556	0.5118826414418225	0.02304115075739124	426.2784118652344	426.29376220703125
1114	426.3061828613281	90.6585914861333					1	DETECTED	426.3062 m/z @90.66 [151020OFc1_NvH-0949-CRLM-2.raw]	426.3061828613281	90.6585914861333	2.61507093173333	98.2233839850667	95.60831305333338	461449.90625	2.3102309866514647E8	0	7487	0.04983033195927078	1.1931057370219391	4.417274866189948	426.2970886230469	426.31463623046875
1115	426.3300476074219	49.8356645218667					1	DETECTED	426.3300 m/z @49.84 [151020OFc1_NvH-0949-CRLM-2.raw]	426.3300476074219	49.8356645218667	49.8356645218667	99.0671328253333	49.231468303466606	57020.8984375	1.1986704433739349E8	0	7487	42.04713160688633	null	null	426.3203430175781	426.3321228027344
1116	426.3424377441406	90.2298842514667					1	DETECTED	426.3424 m/z @90.23 [151020OFc1_NvH-0949-CRLM-2.raw]	426.3424377441406	90.2298842514667	1.69478391226667	94.5040392016	92.80925528933332	148985.40625	4.091701533939392E8	0	7487	0.09160237521535919	0.5241381945339076	3.7102671095832725E-4	426.33526611328125	426.35235595703125
1117	426.35516357421875	26.9736923904					1	DETECTED	426.3552 m/z @26.97 [151020OFc1_NvH-0949-CRLM-2.raw]	426.35516357421875	26.9736923904	7.46257456586667	97.3280279528	89.86545338693332	83721.96875	2.688999046989475E8	0	7487	83.22239036232052	2.3029293912093616	3.3193828565849275	426.35333251953125	426.3651428222656
1118	426.3975524902344	14.4445697202667					1	DETECTED	426.3976 m/z @14.44 [151020OFc1_NvH-0949-CRLM-2.raw]	426.3975524902344	14.4445697202667	3.2882134464	97.8906770298667	94.6024635834667	357592.6875	2.897688891041366E8	0	7487	0.3635041852005543	300.1882833695113	1.0994129464502598	426.3880615234375	426.4075012207031
1119	426.4296875	28.0440845826667					1	DETECTED	426.4297 m/z @28.04 [151020OFc1_NvH-0949-CRLM-2.raw]	426.4296875	28.0440845826667	6.9738882664	94.3897594626667	87.4158711962667	459641.8125	2.894111715708021E8	0	7487	0.10686380677055851	3.6500558873608777	0.006615172085845325	426.4197998046875	426.43951416015625
1120	426.4510498046875	21.0032029101333					1	DETECTED	426.4510 m/z @21.00 [151020OFc1_NvH-0949-CRLM-2.raw]	426.4510498046875	21.0032029101333	0.792866515733333	94.1838572408	93.39099072506666	492137.53125	2.977362662502658E8	0	7487	8.965932190731595	0.510268054664628	0.017546034648964207	426.44134521484375	426.46087646484375
1121	426.46563720703125	21.9080109890667					1	DETECTED	426.4656 m/z @21.91 [151020OFc1_NvH-0949-CRLM-2.raw]	426.46563720703125	21.9080109890667	5.11074070613333	96.6079567509333	91.49721604479997	307084.71875	3.205884341508751E8	0	7487	8.554721354334902	2.7963985952294426	4.573859690875381	426.4610595703125	426.4668884277344
1122	426.4769592285156	46.8330236090667					1	DETECTED	426.4770 m/z @46.83 [151020OFc1_NvH-0949-CRLM-2.raw]	426.4769592285156	46.8330236090667	1.16690859786667	97.8906770298667	96.72376843200003	667177.125	3.251493502888439E8	0	7487	17.480713252652432	0.502270706410045	0.5826780038173238	426.46710205078125	426.48687744140625
1123	426.4881896972656	35.8553387402667					1	DETECTED	426.4882 m/z @35.86 [151020OFc1_NvH-0949-CRLM-2.raw]	426.4881896972656	35.8553387402667	3.80123902133333	98.8997217642667	95.09848274293337	336499.375	3.114111750472741E8	0	7487	0.19310512126647694	1.4834059227494325	1.966811845498865	426.48699951171875	426.49761962890625
1124	426.51947021484375	9.69966593306667					1	DETECTED	426.5195 m/z @9.70 [151020OFc1_NvH-0949-CRLM-2.raw]	426.51947021484375	9.69966593306667	2.15289094826667	98.1215682648	95.96867731653333	259554.625	2.8436902369188076E8	3	7487	0.8135378315225914	0.5145892993623472	0.20025361696863367	426.5099792480469	426.52862548828125
1125	426.5387268066406	14.5364794269333					1	DETECTED	426.5387 m/z @14.54 [151020OFc1_NvH-0949-CRLM-2.raw]	426.5387268066406	14.5364794269333	4.1825345096	99.8206717053333	95.6381371957333	3348383.5	4.359584512367162E8	3	7487	0.4338744540120931	0.6134047041121156	0.23907137368638504	426.5289611816406	426.5487060546875
1126	426.5492858886719	35.7828957018667					1	DETECTED	426.5493 m/z @35.78 [151020OFc1_NvH-0949-CRLM-2.raw]	426.5492858886719	35.7828957018667	4.1825345096	95.2589306746667	91.0763961650667	1525540.5	3.301909693862968E8	0	7487	0.2225485971243657	0.5652727948331872	0.037115866230732555	426.54876708984375	426.55908203125
1127	426.5642395019531	16.9546829133333					1	DETECTED	426.5642 m/z @16.95 [151020OFc1_NvH-0949-CRLM-2.raw]	426.5642395019531	16.9546829133333	4.0532737584	99.7372348016	95.6839610432	1194909.625	3.2620505495793796E8	0	7487	0.19130071948333338	5.715814365111622	9.37223377403134	426.5592956542969	426.5685729980469
1128	426.57861328125	42.0631508568					1	DETECTED	426.5786 m/z @42.06 [151020OFc1_NvH-0949-CRLM-2.raw]	426.57861328125	42.0631508568	4.22446776826667	99.6271032042667	95.40263543600004	2550742.25	3.6426671864877844E8	3	7487	7.5160528457068025	0.5073363415177062	0.018036110359237776	426.5687561035156	426.5885009765625
1129	426.59326171875	38.928332588					1	DETECTED	426.5933 m/z @38.93 [151020OFc1_NvH-0949-CRLM-2.raw]	426.59326171875	38.928332588	4.569337384	94.4277008029333	89.85836341893331	312467.5	3.0950324355654854E8	0	7487	24.15013739443303	1.6611908709002203	2.316168146343589	426.58880615234375	426.6029968261719
1130	426.6804504394531	28.0440845826667					1	DETECTED	426.6805 m/z @28.04 [151020OFc1_NvH-0949-CRLM-2.raw]	426.6804504394531	28.0440845826667	4.2624877848	96.8679578658667	92.6054700810667	321137.5	2.806530378619543E8	0	7487	0.0826451815510012	2.255697766827061	7.119946471349259	426.67095947265625	426.69024658203125
1131	426.7016906738281	21.0271210509333					1	DETECTED	426.7017 m/z @21.03 [151020OFc1_NvH-0949-CRLM-2.raw]	426.7016906738281	21.0271210509333	3.95001240773333	97.5132753776	93.56326296986667	369394.96875	3.1381600446729004E8	0	7487	5.313883684474044	3.9833220265893114	13.118954599937867	426.6918029785156	426.7076416015625
1132	426.7176818847656	23.32946986					1	DETECTED	426.7177 m/z @23.33 [151020OFc1_NvH-0949-CRLM-2.raw]	426.7176818847656	23.32946986	3.90344219573333	95.6695862184	91.76614402266667	1.8318904E7	9.77406828206835E8	2	7487	0.23401871456500345	7.354016340636373	0.2501682111748598	426.70770263671875	426.7276611328125
1133	426.7361145019531	20.7727911064					1	DETECTED	426.7361 m/z @20.77 [151020OFc1_NvH-0949-CRLM-2.raw]	426.7361145019531	20.7727911064	1.34922072373333	95.1212490136	93.77202828986668	2097073.125	3.805036487373985E8	4	7487	41.777270776724656	0.9589568667921367	0.15193527926293043	426.7276916503906	426.7406005859375
1134	426.7506103515625	22.8819415088					1	DETECTED	426.7506 m/z @22.88 [151020OFc1_NvH-0949-CRLM-2.raw]	426.7506103515625	22.8819415088	5.75244802346667	99.7650181730667	94.01257014960002	3.2751496E7	9.602755638030195E8	2	7487	0.2177328266755616	1.568194919536764	1.4336581025948378	426.7406311035156	426.7605895996094
1135	426.7691345214844	22.9349265034667					1	DETECTED	426.7691 m/z @22.93 [151020OFc1_NvH-0949-CRLM-2.raw]	426.7691345214844	22.9349265034667	5.00481492613333	99.3369294357333	94.33211450959996	6128009.0	5.396928590173703E8	2	7487	0.1983571121494485	1.6575217625123606	0.057080663006916235	426.7606201171875	426.7787780761719
1136	426.7871398925781	44.6715293744					1	DETECTED	426.7871 m/z @44.67 [151020OFc1_NvH-0949-CRLM-2.raw]	426.7871398925781	44.6715293744	1.16690859786667	99.1414669672	97.97455836933334	2662890.0	3.164939172082327E8	2	7487	0.19286794461901735	1.0415745609523837	0.22026028043145204	426.7798767089844	426.79638671875
1137	426.7983703613281	14.4353072352					1	DETECTED	426.7984 m/z @14.44 [151020OFc1_NvH-0949-CRLM-2.raw]	426.7983703613281	14.4353072352	4.73546618106667	94.6848100882667	89.94934390720003	202553.4375	2.933759516237585E8	0	7487	0.6662727407550673	4.6366400957091205	0.07542100227800108	426.79736328125	426.8083190917969
1138	426.8457946777344	46.1668420258667					1	DETECTED	426.8458 m/z @46.17 [151020OFc1_NvH-0949-CRLM-2.raw]	426.8457946777344	46.1668420258667	0.00678989946666667	98.9368423490667	98.93005244960003	342687.4375	2.856042853735287E8	0	7487	38.79630737531603	1.2231368206995787	1.4458647496554238	426.83758544921875	426.8557434082031
1139	426.8661804199219	16.2174058186667					1	DETECTED	426.8662 m/z @16.22 [151020OFc1_NvH-0949-CRLM-2.raw]	426.8661804199219	16.2174058186667	0.331707134666667	98.538953532	98.20724639733332	370890.5625	3.099538945701617E8	0	7487	0.21870621962411008	7.292812431181465	0.002790199744625499	426.85638427734375	426.8688049316406
1140	426.8788146972656	22.3799536965333					1	DETECTED	426.8788 m/z @22.38 [151020OFc1_NvH-0949-CRLM-2.raw]	426.8788146972656	22.3799536965333	0.6749532112	99.0671328253333	98.3921796141333	1989862.375	3.602765435885152E8	3	7487	5.378109689879935	0.5971607584077286	0.2594579314316016	426.86883544921875	426.8887939453125
1141	426.890869140625	25.7449734904					1	DETECTED	426.8909 m/z @25.74 [151020OFc1_NvH-0949-CRLM-2.raw]	426.890869140625	25.7449734904	1.4217786712	99.5807953288167	98.1590166576167	842490.5	3.2535211801301336E8	3	7487	8.88618944221599	0.5491976964124204	0.728421378421639	426.8888244628906	426.9008483886719
1142	426.91314697265625	42.0631508568					1	DETECTED	426.9131 m/z @42.06 [151020OFc1_NvH-0949-CRLM-2.raw]	426.91314697265625	42.0631508568	0.340967392266667	99.7929909576	99.45202356533333	1507649.0	3.527906417006535E8	3	7487	13.85773753223853	1.2080507364164337	0.5414728898817951	426.9031677246094	426.9230651855469
1143	426.9342041015625	18.2942961656					1	DETECTED	426.9342 m/z @18.29 [151020OFc1_NvH-0949-CRLM-2.raw]	426.9342041015625	18.2942961656	0.293640674666667	99.9228410072	99.62920033253334	204964.46875	2.8221804711104923E8	0	7487	7.203870784887691	3.9422114055310713	0.01788234692968843	426.9242858886719	426.944091796875
1144	426.9505310058594	15.7449508170667					1	DETECTED	426.9505 m/z @15.74 [151020OFc1_NvH-0949-CRLM-2.raw]	426.9505310058594	15.7449508170667	1.37647862053333	99.1134444853333	97.73696586479997	202161.8125	2.94285427480693E8	0	7487	10.167135689034035	4.184543407409858	0.013380094376910219	426.94427490234375	426.95379638671875
1145	426.9638366699219	42.0631508568					1	DETECTED	426.9638 m/z @42.06 [151020OFc1_NvH-0949-CRLM-2.raw]	426.9638366699219	42.0631508568	3.32458167066667	99.5154857714667	96.19090410080003	361977.6875	2.918218583546669E8	4	7487	23.86946747680898	1.4116963993942757	0.009646513486250743	426.9539489746094	426.97381591796875
1146	426.9778747558594	12.0715529837333					1	DETECTED	426.9779 m/z @12.07 [151020OFc1_NvH-0949-CRLM-2.raw]	426.9778747558594	12.0715529837333	3.95001240773333	99.5246457746667	95.57463336693337	217264.375	2.960364175597102E8	0	7487	1.7739023530155347	24.671368615249243	48.15059602056702	426.973876953125	426.9802551269531
1147	426.9903259277344	62.5467175501333					1	DETECTED	426.9903 m/z @62.55 [151020OFc1_NvH-0949-CRLM-2.raw]	426.9903259277344	62.5467175501333	0.0979639642666667	99.9871840781333	99.88922011386663	987646.6875	2.9720750052477705E8	0	7487	0.22396524246723004	0.5021059627047108	0.00442893911021053	426.9803466796875	427.0000915527344
1148	427.0053405761719	26.8523462469333					1	DETECTED	427.0053 m/z @26.85 [151020OFc1_NvH-0949-CRLM-2.raw]	427.0053405761719	26.8523462469333	3.84826760693333	99.7096017736	95.86133416666667	479120.65625	2.5074210618576354E8	0	7487	0.13492074397213116	2.2884695194285474	0.008273969673640257	427.00067138671875	427.0141906738281
1149	427.08489990234375	90.3318142096					1	DETECTED	427.0849 m/z @90.33 [151020OFc1_NvH-0949-CRLM-2.raw]	427.08489990234375	90.3318142096	3.55523977973333	99.5246457746667	95.96940599493337	189378.796875	2.6544465214352837E8	0	7487	0.03854283088261923	0.5529683939788174	9.411335415479257E-4	427.0759582519531	427.09381103515625
1150	427.1044921875	89.3659047082667					1	DETECTED	427.1045 m/z @89.37 [151020OFc1_NvH-0949-CRLM-2.raw]	427.1044921875	89.3659047082667	2.76022782773333	99.5154857714667	96.75525794373337	386479.9375	2.9279591902885085E8	0	7487	0.04773416849873513	6.100180740452718	0.3431589524764318	427.09478759765625	427.1139831542969
1151	427.1178283691406	91.5406482306667					1	DETECTED	427.1178 m/z @91.54 [151020OFc1_NvH-0949-CRLM-2.raw]	427.1178283691406	91.5406482306667	15.829395908	94.3801717738667	78.55077586586671	187004.71875	2.7776729555635566E8	0	7487	0.2657510194297146	1.51431054470233	0.47602500433782075	427.1160888671875	427.1275939941406
1152	427.1360168457031	66.3662198941333					1	DETECTED	427.1360 m/z @66.37 [151020OFc1_NvH-0949-CRLM-2.raw]	427.1360168457031	66.3662198941333	0.00678989946666667	99.9595890216	99.95279912213333	71506.7109375	2.4836614624325958E8	0	7487	95.56640706164757	0.7373381239802599	0.46505477148649904	427.12841796875	427.1424255371094
1153	427.1849365234375	11.7509275133333					1	DETECTED	427.1849 m/z @11.75 [151020OFc1_NvH-0949-CRLM-2.raw]	427.1849365234375	11.7509275133333	5.0779329128	98.2885978338667	93.21066492106671	568604.8125	2.623258435011748E8	0	7487	0.23945855386960346	0.8088749184898422	4.298784079647281	427.1763000488281	427.19488525390625
1154	427.2010192871094	19.3167349706667					1	DETECTED	427.2010 m/z @19.32 [151020OFc1_NvH-0949-CRLM-2.raw]	427.2010192871094	19.3167349706667	4.16227064346667	98.5296385461333	94.36736790266663	329013.59375	2.986267829294186E8	2	7487	4.878364000384224	5.103364234870044	0.1938663337325972	427.19500732421875	427.2032470703125
1155	427.2132568359375	22.3548580058667					1	DETECTED	427.2133 m/z @22.35 [151020OFc1_NvH-0949-CRLM-2.raw]	427.2132568359375	22.3548580058667	2.288272724	99.1134444853333	96.82517176133331	1347413.125	3.2755840370640785E8	0	7487	0.08028091938576054	7.010419355319124	0.44747072468359333	427.2032775878906	427.2142333984375
1156	427.2242431640625	29.6708364144					1	DETECTED	427.2242 m/z @29.67 [151020OFc1_NvH-0949-CRLM-2.raw]	427.2242431640625	29.6708364144	4.10986689306667	99.3859810408	95.27611414773334	6467652.0	7.499722402566084E8	3	7487	6.518222749901565	5.063811717583687	0.014503923478466433	427.2142639160156	427.23419189453125
1157	427.2416687011719	62.4642907205333					1	DETECTED	427.2417 m/z @62.46 [151020OFc1_NvH-0949-CRLM-2.raw]	427.2416687011719	62.4642907205333	3.7558292768	99.9964743261333	96.2406450493333	765159.125	3.3371317582929987E8	0	7487	41.75680892263482	0.8701126058450642	0.7364461202844628	427.2342529296875	427.2420349121094
1158	427.2520446777344	22.8520313034667					1	DETECTED	427.2520 m/z @22.85 [151020OFc1_NvH-0949-CRLM-2.raw]	427.2520446777344	22.8520313034667	4.5110355696	99.4780548096	94.96701924	1.4000128E7	6.541245366415538E8	2	7487	0.24481472597161158	3.351038472508483	114.81249558898836	427.2420654296875	427.261962890625
1159	427.2663879394531	29.6910114922667					1	DETECTED	427.2664 m/z @29.69 [151020OFc1_NvH-0949-CRLM-2.raw]	427.2663879394531	29.6910114922667	4.0898154056	98.7881919245333	94.69837651893329	6890961.0	4.697492602182014E8	2	7487	0.18144075778438662	1.1819980012978166	1.340881864029573	427.2620544433594	427.275390625
1160	427.2889099121094	44.6715293744					1	DETECTED	427.2889 m/z @44.67 [151020OFc1_NvH-0949-CRLM-2.raw]	427.2889099121094	44.6715293744	4.3400543576	97.9736076928	93.6335533352	1028992.75	3.3606668497054535E8	2	7487	20.48944337952121	1.6559489213389396	197.51023651172042	427.27911376953125	427.29638671875
1161	427.3046875	91.7049586498667					1	DETECTED	427.3047 m/z @91.70 [151020OFc1_NvH-0949-CRLM-2.raw]	427.3046875	91.7049586498667	21.896781808	93.3780751048	71.4812932968	102172.359375	2.4054445742463818E8	0	7487	0.14767974265816974	0.5119836710441769	0.6658112341840665	427.2994079589844	427.3134460449219
1162	427.32391357421875	91.3617194349333					1	DETECTED	427.3239 m/z @91.36 [151020OFc1_NvH-0949-CRLM-2.raw]	427.32391357421875	91.3617194349333	90.087404308	93.5610334202667	3.4736291122666927	67252.3828125	6235609.744205521	0	7487	1.475610057687092	1.3629396053023946	0.21727944076054942	427.3151550292969	427.32537841796875
1163	427.34197998046875	91.7049586498667					1	DETECTED	427.3420 m/z @91.70 [151020OFc1_NvH-0949-CRLM-2.raw]	427.34197998046875	91.7049586498667	12.1451232466667	95.4068307336	83.2617074869333	210057.953125	3.459165942016486E8	0	7487	0.5560911448305745	18.44082366138254	0.9800089152821342	427.3330993652344	427.3481750488281
1164	427.3602294921875	91.7049586498667					1	DETECTED	427.3602 m/z @91.70 [151020OFc1_NvH-0949-CRLM-2.raw]	427.3602294921875	91.7049586498667	0.471087752	98.4002302277333	97.9291424757333	196398.703125	4.9044118215207016E8	0	7487	1.348425007299852	0.5266072613669772	0.17625958400662664	427.3520812988281	427.3667907714844
1165	427.3780212402344	91.7049586498667					1	DETECTED	427.3780 m/z @91.70 [151020OFc1_NvH-0949-CRLM-2.raw]	427.3780212402344	91.7049586498667	0.00678989946666667	99.9413055738667	99.93451567440003	200382.890625	2.998551605734634E8	0	7487	0.8327574424237838	0.5008201799094995	0.11793373172657831	427.3702392578125	427.38720703125
1166	427.4283447265625	31.5325207813333					1	DETECTED	427.4283 m/z @31.53 [151020OFc1_NvH-0949-CRLM-2.raw]	427.4283447265625	31.5325207813333	3.65552425306667	99.8296988624	96.17417460933332	1026718.0625	2.8482010868657225E8	0	7487	0.14939112836214719	0.5155752001564337	4.025900684149204	427.4184875488281	427.43817138671875
1167	427.4609375	11.4243548176					1	DETECTED	427.4609 m/z @11.42 [151020OFc1_NvH-0949-CRLM-2.raw]	427.4609375	11.4243548176	0.359413181866667	98.5666255304	98.20721234853333	914696.125	3.1464871568439984E8	0	7487	0.26504359058613325	1.7275710651337135	9.311296113741225	427.45098876953125	427.4708557128906
1168	427.4845275878906	11.9290777045333					1	DETECTED	427.4845 m/z @11.93 [151020OFc1_NvH-0949-CRLM-2.raw]	427.4845275878906	11.9290777045333	4.38160752373333	99.6913107056	95.30970318186667	421349.4375	2.9080224575030416E8	0	7487	0.16446552742118747	0.7327716500559437	2.59574178248025	427.47467041015625	427.49444580078125
1169	427.5057373046875	26.3334307749333					1	DETECTED	427.5057 m/z @26.33 [151020OFc1_NvH-0949-CRLM-2.raw]	427.5057373046875	26.3334307749333	0.847591201333333	94.6478249061333	93.80023370479996	675274.375	2.7602697030227476E8	0	7487	0.10822986793805356	0.518825423551633	0.9702110736519484	427.496337890625	427.515380859375
1170	427.5218505859375	9.38338167973333					1	DETECTED	427.5219 m/z @9.38 [151020OFc1_NvH-0949-CRLM-2.raw]	427.5218505859375	9.38338167973333	5.1397055784	93.0177917778667	87.87808619946671	598895.75	2.820684007621664E8	0	7487	0.14007266035853227	1.2075478007912184	1.0669754481642355	427.5160217285156	427.5317687988281
1171	427.5351257324219	13.5039538802667					1	DETECTED	427.5351 m/z @13.50 [151020OFc1_NvH-0949-CRLM-2.raw]	427.5351257324219	13.5039538802667	4.062209184	94.8558807016	90.7936715176	103800.25	2.5825043276166135E8	0	7487	9.867248472621954	4.808098208454003	37.1724662873685	427.53192138671875	427.53692626953125
1172	427.54693603515625	35.0091403992					1	DETECTED	427.5469 m/z @35.01 [151020OFc1_NvH-0949-CRLM-2.raw]	427.54693603515625	35.0091403992	3.99734519706667	82.4198192117333	78.42247401466663	637175.5	3.016897712519754E8	3	7487	12.705602846209135	1.657173279760575	0.006237725334841851	427.5369567871094	427.54815673828125
1173	427.5584411621094	29.6708364144					1	DETECTED	427.5584 m/z @29.67 [151020OFc1_NvH-0949-CRLM-2.raw]	427.5584411621094	29.6708364144	4.1825345096	97.1534003752	92.97086586559999	4768051.0	4.3248321780049837E8	3	7487	11.686770825307683	2.1047949101367824	0.25616793496629203	427.5484924316406	427.5683898925781
1174	427.577880859375	42.0395494968					1	DETECTED	427.5779 m/z @42.04 [151020OFc1_NvH-0949-CRLM-2.raw]	427.577880859375	42.0395494968	3.6740742672	98.3254409490667	94.6513666818667	1367869.375	3.3593281897613394E8	3	7487	0.5504745988174591	0.6106127947222221	0.3673406649925921	427.5684509277344	427.58782958984375
1175	427.5899963378906	21.0032029101333					1	DETECTED	427.5900 m/z @21.00 [151020OFc1_NvH-0949-CRLM-2.raw]	427.5899963378906	21.0032029101333	4.776090628	94.4859626058667	89.7098719778667	484327.96875	3.051215703208075E8	3	7487	7.29473423529965	2.764197055462569	0.03682603463407816	427.58831787109375	427.599609375
1176	427.62884521484375	31.5133112973333					1	DETECTED	427.6288 m/z @31.51 [151020OFc1_NvH-0949-CRLM-2.raw]	427.62884521484375	31.5133112973333	5.0236235584	95.7234315456	90.69980798719999	1160739.0	2.943916970787519E8	0	7487	0.18593780721481679	0.5072515399256947	0.007992479953812274	427.6195068359375	427.6383056640625
1177	427.6935119628906	45.0154072002667					1	DETECTED	427.6935 m/z @45.02 [151020OFc1_NvH-0949-CRLM-2.raw]	427.6935119628906	45.0154072002667	4.6349819336	94.7148494202667	90.0798674866667	107366.3984375	2.661014761330786E8	0	7487	86.35346206105002	1.1153902774895486	1.3606436935916761	427.683837890625	427.6935729980469
1178	427.7037048339844	18.5119837933333					1	DETECTED	427.7037 m/z @18.51 [151020OFc1_NvH-0949-CRLM-2.raw]	427.7037048339844	18.5119837933333	3.500456784	97.2728278845333	93.7723711005333	2225542.75	3.204359968910561E8	4	7487	0.12606129444460734	0.6656166950097864	0.028683576514596208	427.6940002441406	427.71368408203125
1179	427.71661376953125	23.6070852274667					1	DETECTED	427.7166 m/z @23.61 [151020OFc1_NvH-0949-CRLM-2.raw]	427.71661376953125	23.6070852274667	5.4881349912	92.0520464194667	86.5639114282667	543698.8125	3.0505525922684085E8	0	7487	3.3436743234386377	3.175944808866963	0.19778322091897652	427.7137145996094	427.7184753417969
1180	427.7285461425781	28.5248746432					1	DETECTED	427.7285 m/z @28.52 [151020OFc1_NvH-0949-CRLM-2.raw]	427.7285461425781	28.5248746432	3.19716232133333	98.8997217642667	95.70255944293338	1259700.875	3.681273902570884E8	4	7487	3.5157368039261385	0.6503373018877594	1.3022010533651238	427.71856689453125	427.7317810058594
1181	427.7417907714844	46.2507800365333					1	DETECTED	427.7418 m/z @46.25 [151020OFc1_NvH-0949-CRLM-2.raw]	427.7417907714844	46.2507800365333	0.227927335466667	99.0205997306667	98.79267239520004	1315927.375	3.6365748867865306E8	2	7487	24.66509148407447	0.524146785868912	0.0038941566383756477	427.7318420410156	427.7480163574219
1182	427.7580261230469	41.8231305781333					1	DETECTED	427.7580 m/z @41.82 [151020OFc1_NvH-0949-CRLM-2.raw]	427.7580261230469	41.8231305781333	1.5767182144	94.4859626058667	92.9092443914667	5540264.5	4.8125837116189957E8	2	7487	19.08841792269123	0.8483861381697904	0.6700122256471975	427.7480773925781	427.7666320800781
1183	427.7767028808594	39.9727788445333					1	DETECTED	427.7767 m/z @39.97 [151020OFc1_NvH-0949-CRLM-2.raw]	427.7767028808594	39.9727788445333	4.30211696213333	94.9813110704	90.67919410826667	1.2229228E7	4.827926438217551E8	2	7487	0.19191233359752147	0.5171472152321548	0.03030549191505453	427.76678466796875	427.78662109375
1184	427.7889709472656	34.237259224					1	DETECTED	427.7890 m/z @34.24 [151020OFc1_NvH-0949-CRLM-2.raw]	427.7889709472656	34.237259224	4.84442105813333	92.8734205418667	88.02899948373336	691780.625	2.883571352564549E8	2	7487	0.09923541783822287	31.5176114402741	14.6239616245809	427.78717041015625	427.7976989746094
1185	427.81298828125	28.9450722016					1	DETECTED	427.8130 m/z @28.95 [151020OFc1_NvH-0949-CRLM-2.raw]	427.81298828125	28.9450722016	2.59692760213333	98.5482632216	95.95133561946666	3021271.0	3.01917335500327E8	2	7487	0.17390569580701865	1.242799623037578	0.637183140345953	427.803466796875	427.8229675292969
1186	427.8283386230469	31.5762998906667					1	DETECTED	427.8283 m/z @31.58 [151020OFc1_NvH-0949-CRLM-2.raw]	427.8283386230469	31.5762998906667	2.91461594746667	98.1773486744	95.26273272693332	596198.25	2.8277872805250204E8	0	7487	0.16044617323920463	1.661848147438217	24.542930691022462	427.8234558105469	427.83831787109375
1187	427.8464050292969	56.8473449744					1	DETECTED	427.8464 m/z @56.85 [151020OFc1_NvH-0949-CRLM-2.raw]	427.8464050292969	56.8473449744	0.966201753866667	97.7377996194667	96.77159786560003	113046.4609375	2.8270695766616213E8	0	7487	88.20634680549351	0.8658698828305434	0.8611959127142557	427.83837890625	427.8464050292969
1188	427.8564147949219	9.39288615146667					1	DETECTED	427.8564 m/z @9.39 [151020OFc1_NvH-0949-CRLM-2.raw]	427.8564147949219	9.39288615146667	0.729167795733333	99.8113838901333	99.08221609439997	349841.40625	3.382607823667103E8	0	7487	0.6378980691166021	0.6711859931447909	5.99303370553157	427.8464660644531	427.8663024902344
1189	427.86956787109375	12.7658016045333					1	DETECTED	427.8696 m/z @12.77 [151020OFc1_NvH-0949-CRLM-2.raw]	427.86956787109375	12.7658016045333	1.91887928533333	99.5246457746667	97.60576648933336	223951.15625	2.236117954132947E8	3	7487	0.21028331159167735	9.046361853927277	null	427.8666076660156	427.870849609375
1190	427.8810119628906	34.9711262842667					1	DETECTED	427.8810 m/z @34.97 [151020OFc1_NvH-0949-CRLM-2.raw]	427.8810119628906	34.9711262842667	1.87415258666667	99.8949144317333	98.02076184506663	416109.65625	2.9335858034732825E8	3	7487	28.092726842706973	1.654245633829723	0.0035526627328610655	427.8711242675781	427.8828430175781
1191	427.8928527832031	29.6477511328					1	DETECTED	427.8929 m/z @29.65 [151020OFc1_NvH-0949-CRLM-2.raw]	427.8928527832031	29.6477511328	1.1578060168	99.9783218733333	98.8205158565333	1892292.625	3.4887671588440764E8	3	7487	30.77614528661379	0.868070589837345	2.15177928031071	427.88287353515625	427.90283203125
1192	427.9124450683594	41.971845544					1	DETECTED	427.9124 m/z @41.97 [151020OFc1_NvH-0949-CRLM-2.raw]	427.9124450683594	41.971845544	1.05745697306667	99.7465498312	98.68909285813334	812472.375	3.729799268285019E8	0	7487	24.7458007379772	0.5066179976790595	0.0032664349686135808	427.9028625488281	427.9223937988281
1193	427.9271545410156	50.9733207104					1	DETECTED	427.9272 m/z @50.97 [151020OFc1_NvH-0949-CRLM-2.raw]	427.9271545410156	50.9733207104	0.0703223408	99.9964743261333	99.92615198533329	658800.0625	2.934944101072363E8	3	7487	19.87311644168114	1.1031037461897741	2.5740609060671655	427.9224548339844	427.9369201660156
1194	427.9544372558594	18.5009006397333					1	DETECTED	427.9544 m/z @18.50 [151020OFc1_NvH-0949-CRLM-2.raw]	427.9544372558594	18.5009006397333	0.9024403016	99.8671610392	98.9647207376	1915119.0	3.145412048333967E8	0	7487	0.14940224330974416	0.8152656289122941	0.045656219941673536	427.9444580078125	427.96441650390625
1195	427.96551513671875	24.5158543586667					1	DETECTED	427.9655 m/z @24.52 [151020OFc1_NvH-0949-CRLM-2.raw]	427.96551513671875	24.5158543586667	4.64451098106667	97.1258216408	92.48131065973332	390046.53125	2.3456865366194838E8	0	7487	16.448003223316597	2.7557719675951846	4.49107139108097	427.96453857421875	427.96746826171875
1196	427.9775390625	29.5022673736					1	DETECTED	427.9775 m/z @29.50 [151020OFc1_NvH-0949-CRLM-2.raw]	427.9775390625	29.5022673736	0.00678989946666667	99.9042374901333	99.89744759066663	2200025.75	3.338219574834055E8	0	7487	0.18020233051179702	1.5810751917179524	0.28797716872299306	427.9675598144531	427.98736572265625
1197	427.9910888671875	26.6635252749333					1	DETECTED	427.9911 m/z @26.66 [151020OFc1_NvH-0949-CRLM-2.raw]	427.9910888671875	26.6635252749333	4.80708795173333	99.7650181730667	94.95793022133336	601579.0625	3.276296018630697E8	0	7487	0.8989965503797634	2.1723103545457128	21.57519022571923	427.9877014160156	428.00103759765625
1198	428.0296936035156	31.6149727301333					1	DETECTED	428.0297 m/z @31.61 [151020OFc1_NvH-0949-CRLM-2.raw]	428.0296936035156	31.6149727301333	2.31557046746667	97.9641513602667	95.64858089280003	401186.875	2.7464968385356414E8	0	7487	4.511942857361337	2.055571211246415	0.001788119233875779	428.0201721191406	428.0393981933594
1199	428.09710693359375	89.2262916637333					1	DETECTED	428.0971 m/z @89.23 [151020OFc1_NvH-0949-CRLM-2.raw]	428.09710693359375	89.2262916637333	2.30646245946667	98.9739668194667	96.66750436000002	188803.546875	2.909613176486025E8	0	7487	0.07826812736654176	0.5560727928538941	76.4831641773612	428.08734130859375	428.10589599609375
1200	428.1127014160156	43.2435147501333					1	DETECTED	428.1127 m/z @43.24 [151020OFc1_NvH-0949-CRLM-2.raw]	428.1127014160156	43.2435147501333	1.3674455496	92.1358765490667	90.76843099946669	102972.828125	2.8868304466302806E8	0	7487	90.25680713582626	1.0837744890142498	1.1528925930991085	428.1085205078125	428.121826171875
1201	428.1880187988281	11.6491789706667					1	DETECTED	428.1880 m/z @11.65 [151020OFc1_NvH-0949-CRLM-2.raw]	428.1880187988281	11.6491789706667	3.90344219573333	96.4796558456	92.57621364986667	366971.25	2.655479095493533E8	0	7487	0.3302376998928782	1.785517964740301	0.6946096051879765	428.1781921386719	428.1948547363281
1202	428.2049560546875	18.5381897274667					1	DETECTED	428.2050 m/z @18.54 [151020OFc1_NvH-0949-CRLM-2.raw]	428.2049560546875	18.5381897274667	3.91250068986667	98.8530994621333	94.94059877226663	1050737.25	3.2426373202382123E8	3	7487	3.995550321421458	2.0982113661690276	2.0846882184428357	428.195068359375	428.2115478515625
1203	428.2215576171875	23.4269707136					1	DETECTED	428.2216 m/z @23.43 [151020OFc1_NvH-0949-CRLM-2.raw]	428.2215576171875	23.4269707136	3.6101122408	99.0855798736	95.47546763279999	8322814.0	5.529541648901843E8	2	7487	0.22134461450618304	0.632783431683817	40.10801814100651	428.2115783691406	428.2315368652344
1204	428.23779296875	27.322997048					1	DETECTED	428.2378 m/z @27.32 [151020OFc1_NvH-0949-CRLM-2.raw]	428.23779296875	27.322997048	3.70147989733333	98.445951952	94.74447205466667	5336902.5	6.141326202251623E8	3	7487	11.84727016171223	1.5641579711541806	1.3564244132191987	428.2315673828125	428.24774169921875
1205	428.2557373046875	17.7039466469333					1	DETECTED	428.2557 m/z @17.70 [151020OFc1_NvH-0949-CRLM-2.raw]	428.2557373046875	17.7039466469333	3.83030729813333	99.5994952136167	95.76918791548337	3055674.0	4.245140664202419E8	2	7487	0.2276641843289937	0.5216754211634654	182.31664534327933	428.247802734375	428.2656555175781
1206	428.2683410644531	26.100317016					1	DETECTED	428.2683 m/z @26.10 [151020OFc1_NvH-0949-CRLM-2.raw]	428.2683410644531	26.100317016	4.27335053733333	95.2037831976	90.93043266026667	1812539.125	4.1973176368853015E8	0	7487	0.3363605590613119	1.0501164876370073	0.6718598577842125	428.26593017578125	428.2684020996094
1207	428.2784118652344	39.9727788445333					1	DETECTED	428.2784 m/z @39.97 [151020OFc1_NvH-0949-CRLM-2.raw]	428.2784118652344	39.9727788445333	3.839334568	93.1853901229333	89.3460555549333	5052138.5	4.2812762157793134E8	2	7487	0.22329893785514798	0.5429814750128484	1.2437022925774959	428.2684326171875	428.2879943847656
1208	428.2910461425781	34.2068782533333					1	DETECTED	428.2910 m/z @34.21 [151020OFc1_NvH-0949-CRLM-2.raw]	428.2910461425781	34.2068782533333	34.1145585616	94.131768456	60.017209894400004	468911.5	2.0799360349098584E8	0	7487	0.07881091918351046	305.587764228851	622.619187899655	428.2891540527344	428.301025390625
1209	428.3149108886719	28.9291871912					1	DETECTED	428.3149 m/z @28.93 [151020OFc1_NvH-0949-CRLM-2.raw]	428.3149108886719	28.9291871912	22.7892220048	95.0182207925333	72.2289987877333	1533573.375	2.3263728841427317E8	0	7487	0.10569630868578983	0.9516283323967824	454.4292077829363	428.3065185546875	428.32391357421875
1210	428.3275451660156	59.1637851896					1	DETECTED	428.3275 m/z @59.16 [151020OFc1_NvH-0949-CRLM-2.raw]	428.3275451660156	59.1637851896	34.2166884666667	94.0912274248	59.87453895813329	138180.21875	2.224613886317796E8	0	7487	57.19234053552581	1.1511156400082825	1.3080897884446936	428.3275451660156	428.3375244140625
1211	428.3734436035156	91.7049586498667					1	DETECTED	428.3734 m/z @91.70 [151020OFc1_NvH-0949-CRLM-2.raw]	428.3734436035156	91.7049586498667	1.50379375413333	99.8671610392	98.36336728506667	113436.671875	3.1032524386669374E8	0	7487	0.7215678139514381	0.545244440017866	0.4744305442286136	428.3668212890625	428.37603759765625
1212	428.42694091796875	35.8734971021333					1	DETECTED	428.4269 m/z @35.87 [151020OFc1_NvH-0949-CRLM-2.raw]	428.42694091796875	35.8734971021333	8.3879953664	97.5981179368	89.21012257039999	254719.046875	2.4734178131981984E8	0	7487	27.85948088529871	1.6799415652810168	2.3492241085257777	428.4171142578125	428.4366455078125
1213	428.44769287109375	22.5314830341333					1	DETECTED	428.4477 m/z @22.53 [151020OFc1_NvH-0949-CRLM-2.raw]	428.44769287109375	22.5314830341333	5.18820078346667	99.55296061255	94.36475982908333	669324.5625	2.825661310292481E8	0	7487	4.103479744815537	0.5075405808441698	0.32543340147946836	428.43780517578125	428.4576416015625
1214	428.4605407714844	28.1749329461333					1	DETECTED	428.4605 m/z @28.17 [151020OFc1_NvH-0949-CRLM-2.raw]	428.4605407714844	28.1749329461333	4.1402707288	94.8374188658667	90.69714813706669	648863.0	3.063990626183448E8	0	7487	4.422872630321788	2.6825563062463336	40.444617484583254	428.457763671875	428.46893310546875
1215	428.4790344238281	29.5532631781333					1	DETECTED	428.4790 m/z @29.55 [151020OFc1_NvH-0949-CRLM-2.raw]	428.4790344238281	29.5532631781333	5.51555478906667	97.4105719842667	91.89501719520003	1349949.0	3.288358182957498E8	0	7487	0.06376544451929789	0.5619281025205237	0.7984553999794022	428.46905517578125	428.489013671875
1216	428.4906921386719	25.8047622704					1	DETECTED	428.4907 m/z @25.80 [151020OFc1_NvH-0949-CRLM-2.raw]	428.4906921386719	25.8047622704	3.41852457226667	94.4095694056	90.99104483333332	402018.34375	3.141133435843814E8	0	7487	17.95620687615574	2.5888857025797614	0.0567402830826648	428.4892578125	428.50067138671875
1217	428.50225830078125	25.4574598082667					1	DETECTED	428.5023 m/z @25.46 [151020OFc1_NvH-0949-CRLM-2.raw]	428.50225830078125	25.4574598082667	4.2624877848	99.1322400248	94.86975224	394325.5	2.846502320814075E8	0	7487	0.043828320879864435	3.303371588028851	5.559544841569552	428.5008239746094	428.5111999511719
1218	428.5224914550781	11.6364314232					1	DETECTED	428.5225 m/z @11.64 [151020OFc1_NvH-0949-CRLM-2.raw]	428.5224914550781	11.6364314232	5.23562491173333	68.3160929474667	63.08046803573337	178488.234375	2.2295615518437025E8	0	7487	0.11096261751740144	13.191074383600084	0.0401212187180348	428.5133361816406	428.52569580078125
1219	428.5357971191406	11.6491789706667					1	DETECTED	428.5358 m/z @11.65 [151020OFc1_NvH-0949-CRLM-2.raw]	428.5357971191406	11.6491789706667	6.3216770032	99.6546754229333	93.3329984197333	343202.96875	2.907683396027498E8	0	7487	0.13320743319511585	4.035704016593414	20.1398554941914	428.52642822265625	428.53680419921875
1220	428.54681396484375	32.1360128264					1	DETECTED	428.5468 m/z @32.14 [151020OFc1_NvH-0949-CRLM-2.raw]	428.54681396484375	32.1360128264	4.4720377504	98.6592099346667	94.1871721842667	1232054.75	3.3287576826446724E8	3	7487	19.7301741367842	0.5035551658329842	0.006188304962187665	428.5371398925781	428.55670166015625
1221	428.5630187988281	27.0542497837333					1	DETECTED	428.5630 m/z @27.05 [151020OFc1_NvH-0949-CRLM-2.raw]	428.5630187988281	27.0542497837333	0.811101869866667	99.7096017736	98.89849990373334	539057.25	3.518753307982531E8	0	7487	27.780609778598826	1.2745067977486984	20.371499067929985	428.55682373046875	428.572998046875
1222	428.5761413574219	8.1533108464					1	DETECTED	428.5761 m/z @8.15 [151020OFc1_NvH-0949-CRLM-2.raw]	428.5761413574219	8.1533108464	4.0898154056	77.5427542328	73.4529388272	323835.0	2.6782786606586298E8	0	7487	5.398201913229558	0.5293389221951238	2.120286524418664	428.5730285644531	428.5773620605469
1223	428.5873718261719	33.9608559376					1	DETECTED	428.5874 m/z @33.96 [151020OFc1_NvH-0949-CRLM-2.raw]	428.5873718261719	33.9608559376	3.7286171448	98.7696607733333	95.0410436285333	3005998.0	3.3032244311609626E8	3	7487	0.16625746516563567	24.189965709564465	3.6815959608473223	428.577392578125	428.59735107421875
1224	428.6177673339844	9.541202876					1	DETECTED	428.6178 m/z @9.54 [151020OFc1_NvH-0949-CRLM-2.raw]	428.6177673339844	9.541202876	5.09894343626667	98.825187148	93.72624371173333	153383.296875	3.027765858906731E8	0	7487	0.26231036070844915	0.5103613318621066	0.8407626758461275	428.6098937988281	428.6260070800781
1225	428.6778259277344	64.4090191557333					1	DETECTED	428.6778 m/z @64.41 [151020OFc1_NvH-0949-CRLM-2.raw]	428.6778259277344	64.4090191557333	4.15127252693333	94.6571226946667	90.50585016773337	1.1681904E7	4.7304575932964027E8	2	7487	0.225901318434083	1.4298141168360559	1.3118753614859169	428.6678771972656	428.6875305175781
1226	428.6988220214844	22.5442727824					1	DETECTED	428.6988 m/z @22.54 [151020OFc1_NvH-0949-CRLM-2.raw]	428.6988220214844	22.5442727824	1.44903033466667	79.8070706989333	78.35804036426663	400790.46875	2.4597397253960362E8	0	7487	0.10681887946439517	1.8572443658424544	0.27254880643553664	428.69000244140625	428.7030944824219
1227	428.7131652832031	36.3002634933333					1	DETECTED	428.7132 m/z @36.30 [151020OFc1_NvH-0949-CRLM-2.raw]	428.7131652832031	36.3002634933333	4.28420649973333	95.0550329064	90.77082640666667	856165.5	2.9292038783755803E8	0	7487	9.732443188849057	0.5454741815781017	0.34280985976787	428.7033386230469	428.7132263183594
1228	428.7232971191406	23.4473101789333					1	DETECTED	428.7233 m/z @23.45 [151020OFc1_NvH-0949-CRLM-2.raw]	428.7232971191406	23.4473101789333	3.76496061866667	98.3162123954667	94.55125177680003	3343133.0	4.1510869141626745E8	2	7487	0.21728120088456393	0.747472198452176	0.03185567308411758	428.71331787109375	428.7332763671875
1229	428.7371826171875	22.3930055328					1	DETECTED	428.7372 m/z @22.39 [151020OFc1_NvH-0949-CRLM-2.raw]	428.7371826171875	22.3930055328	3.88551297893333	61.0058267589333	57.120313779999975	572778.25	2.1191155014322898E8	0	7487	0.18619876052881423	3.127716206767093	0.06706015995840256	428.7334289550781	428.73779296875
1230	428.748046875	17.7438443309333					1	DETECTED	428.7480 m/z @17.74 [151020OFc1_NvH-0949-CRLM-2.raw]	428.748046875	17.7438443309333	4.70499118853333	99.7005877562667	94.99559656773337	5795233.5	5.198665355645867E8	2	7487	0.21778483124464998	3.5019332684977833	0.6869582706328095	428.7380676269531	428.75592041015625
[truncated: 33,625 more rows]
