# Supplementary material for: MSFC: a new feature construction method for accurate diagnosis of mass spectrometry data
Source: Sci Rep. 2023 Sep 21;13:15694. doi: 10.1038/s41598-023-42395-5 (PMC10514077; doi:10.1038/s41598-023-42395-5)
Supplement: Supplementary file 1 — Supplementary Information. [file 41598_2023_42395_MOESM1_ESM.zip › dataset/CRLM dataset/crlm/crlm20.csv]

row ID	row m/z	row retention time	row identity (main ID)	row identity (all IDs)	row identity (main ID + details)	row comment	row number of detected peaks	151020OFc1_NvH-0949-CRLM-20.raw Peak status	151020OFc1_NvH-0949-CRLM-20.raw Peak name	151020OFc1_NvH-0949-CRLM-20.raw Peak m/z	151020OFc1_NvH-0949-CRLM-20.raw Peak RT	151020OFc1_NvH-0949-CRLM-20.raw Peak RT start	151020OFc1_NvH-0949-CRLM-20.raw Peak RT end	151020OFc1_NvH-0949-CRLM-20.raw Peak duration time	151020OFc1_NvH-0949-CRLM-20.raw Peak height	151020OFc1_NvH-0949-CRLM-20.raw Peak area	151020OFc1_NvH-0949-CRLM-20.raw Peak charge	151020OFc1_NvH-0949-CRLM-20.raw Peak # data points	151020OFc1_NvH-0949-CRLM-20.raw Peak FWHM	151020OFc1_NvH-0949-CRLM-20.raw Peak tailing factor	151020OFc1_NvH-0949-CRLM-20.raw Peak asymmetry factor	151020OFc1_NvH-0949-CRLM-20.raw Peak m/z min	151020OFc1_NvH-0949-CRLM-20.raw Peak m/z max
1	400.00335693359375	36.6320896045333					1	DETECTED	400.0034 m/z @36.63 [151020OFc1_NvH-0949-CRLM-20.raw]	400.00335693359375	36.6320896045333	0.253319476533333	99.9315368058667	99.67821732933336	51460.9765625	1.0533747775724258E8	0	7613	92.12131753042323	1.4934887612257441	1.985615754272473	399.9967346191406	400.01263427734375
2	400.0517578125	22.1579623005333					1	DETECTED	400.0518 m/z @22.16 [151020OFc1_NvH-0949-CRLM-20.raw]	400.0517578125	22.1579623005333	0.780890686133333	99.973984032	99.19309334586667	191387.484375	1.1320674583392209E8	0	7613	2.015093454858352	3.090327071774809	0.12852476349734043	400.0421447753906	400.0616760253906
3	400.0740051269531	90.9417543592					1	DETECTED	400.0740 m/z @90.94 [151020OFc1_NvH-0949-CRLM-20.raw]	400.0740051269531	90.9417543592	5.871119892	99.0541976346667	93.18307774266671	56483.57421875	1.1197062951947378E8	0	7613	0.06027003240509998	0.5476806322550383	0.09536126451007663	400.0640869140625	400.0833435058594
4	400.12451171875	91.0088267725333					1	DETECTED	400.1245 m/z @91.01 [151020OFc1_NvH-0949-CRLM-20.raw]	400.12451171875	91.0088267725333	1.3978572304	97.0958136661333	95.69795643573329	236828.171875	1.1105726259825578E8	0	7613	0.9075586360369101	0.5275427400296281	4.369014757586136	400.1155090332031	400.1313781738281
5	400.1601257324219	35.3094819413333					1	DETECTED	400.1601 m/z @35.31 [151020OFc1_NvH-0949-CRLM-20.raw]	400.1601257324219	35.3094819413333	5.42028728426667	92.1108200536	86.69053276933333	72888.1328125	1.0343686524043344E8	0	7613	85.6084546068234	1.4501985376985942	1.8658586591192994	400.1518859863281	400.1697998046875
6	400.18212890625	17.8910419837333					1	DETECTED	400.1821 m/z @17.89 [151020OFc1_NvH-0949-CRLM-20.raw]	400.18212890625	17.8910419837333	3.210766708	99.010195556	95.799428848	385913.59375	1.3298982080071387E8	0	7613	0.3720864742155392	1.0818450394536587	0.48884975654397733	400.1721496582031	400.1920471191406
7	400.1952819824219	15.7176790274667					1	DETECTED	400.1953 m/z @15.72 [151020OFc1_NvH-0949-CRLM-20.raw]	400.1952819824219	15.7176790274667	3.89723782533333	97.6327404002667	93.73550257493336	130782.546875	1.1537800363062952E8	0	7613	0.43026996693136965	5.241685058494419	0.034214199154593866	400.192138671875	400.1969299316406
8	400.2069396972656	10.8724194184					1	DETECTED	400.2069 m/z @10.87 [151020OFc1_NvH-0949-CRLM-20.raw]	400.2069396972656	10.8724194184	3.1629274304	99.2057410618667	96.0428136314667	575467.6875	1.4887101525208792E8	3	7613	12.118203062069663	12.608661162803253	202.7429797458546	400.1969909667969	400.2168884277344
9	400.2191467285156	21.9031814850667					1	DETECTED	400.2191 m/z @21.90 [151020OFc1_NvH-0949-CRLM-20.raw]	400.2191467285156	21.9031814850667	3.59447471253333	95.9480931637333	92.35361845119998	365452.09375	1.1816507314331174E8	2	7613	7.773252756498888	1.250808313225365	0.05922071255528168	400.2169494628906	400.2210388183594
10	400.2310485839844	15.3988146170667					1	DETECTED	400.2310 m/z @15.40 [151020OFc1_NvH-0949-CRLM-20.raw]	400.2310485839844	15.3988146170667	1.2560439512	98.8149201482667	97.5588761970667	2237404.0	2.074426743061082E8	3	7613	19.12249132760782	1.7278104008567552	64.57129541195704	400.2210998535156	400.2324523925781
11	400.2424621582031	35.2968733912					1	DETECTED	400.2425 m/z @35.30 [151020OFc1_NvH-0949-CRLM-20.raw]	400.2424621582031	35.2968733912	0.6079910192	99.9205493173333	99.3125582981333	2.20937632E8	4.46832308864699E9	3	7613	0.2717331631192792	1.1051474916042254	1.1555342657874497	400.23248291015625	400.25238037109375
12	400.259033203125	76.9586592976					1	DETECTED	400.2590 m/z @76.96 [151020OFc1_NvH-0949-CRLM-20.raw]	400.259033203125	76.9586592976	2.94232963413333	97.5682492368	94.62591960266667	2272575.25	2.067107111513581E8	2	7613	0.3966228220058241	1.5817014855573062	0.016257004053968887	400.25250244140625	400.2690124511719
13	400.2732238769531	44.0709892386667					1	DETECTED	400.2732 m/z @44.07 [151020OFc1_NvH-0949-CRLM-20.raw]	400.2732238769531	44.0709892386667	0.929570502133333	96.5137160698667	95.58414556773337	116179.7421875	1.5204798475249034E8	0	7613	76.75389282509242	1.096915842478088	1.645930404739471	400.26904296875	400.2818298339844
14	400.28790283203125	91.7591450805333					1	DETECTED	400.2879 m/z @91.76 [151020OFc1_NvH-0949-CRLM-20.raw]	400.28790283203125	91.7591450805333	2.696755272	97.5467869205333	94.85003164853329	81920.7578125	1.1192779276196602E8	0	7613	0.030014749183195022	0.5324920645653136	1.6433330059485114	400.28399658203125	400.2958068847656
15	400.30584716796875	90.6324956917333					1	DETECTED	400.3058 m/z @90.63 [151020OFc1_NvH-0949-CRLM-20.raw]	400.30584716796875	90.6324956917333	28.8651526402667	92.4015673069333	63.5364146666666	96595.859375	9.150268243854369E7	0	7613	1.25618310276856	0.5143204444922129	0.022735460183179474	400.2959899902344	400.31536865234375
16	400.34197998046875	91.7077129274667					1	DETECTED	400.3420 m/z @91.71 [151020OFc1_NvH-0949-CRLM-20.raw]	400.34197998046875	91.7077129274667	0.00471223786666667	99.9958778194667	99.99116558160003	56481.80859375	1.0756742210119666E8	0	7613	0.20833190010539226	0.5401244666831292	0.0592238507188303	400.33966064453125	400.3519592285156
17	400.39453125	30.1646646021333					1	DETECTED	400.3945 m/z @30.16 [151020OFc1_NvH-0949-CRLM-20.raw]	400.39453125	30.1646646021333	2.91496290453333	99.7790033410667	96.86404043653337	528450.6875	1.3763766875341928E8	0	7613	0.8612030245232845	0.600047325474242	1.5493864193069942	400.38458251953125	400.4044494628906
18	400.443115234375	36.8238794037333					1	DETECTED	400.4431 m/z @36.82 [151020OFc1_NvH-0949-CRLM-20.raw]	400.443115234375	36.8238794037333	3.30525250933333	96.1351475309333	92.82989502159997	176296.203125	1.0493950019516878E8	0	7613	0.17325824342576368	1.4137756434941209	0.007151909782734606	400.4333190917969	400.4530029296875
19	400.466796875	49.7045800266667					1	DETECTED	400.4668 m/z @49.70 [151020OFc1_NvH-0949-CRLM-20.raw]	400.466796875	49.7045800266667	4.4113677904	84.8853421432	80.47397435280001	74746.9140625	9.862363408554955E7	0	7613	0.27702879986282625	0.9357494451921753	0.8717394203917321	400.45709228515625	400.4669189453125
20	400.47711181640625	31.1351536744					1	DETECTED	400.4771 m/z @31.14 [151020OFc1_NvH-0949-CRLM-20.raw]	400.47711181640625	31.1351536744	2.696755272	81.9053448528	79.2085895808	2136095.75	1.3568680167588466E8	0	7613	0.20466233745145956	0.51505306072351	1.9852718481652758	400.46722412109375	400.487060546875
21	400.4959411621094	10.311890748					1	DETECTED	400.4959 m/z @10.31 [151020OFc1_NvH-0949-CRLM-20.raw]	400.4959411621094	10.311890748	2.86606168933333	98.9668415234667	96.10077983413336	1364824.0	1.607075804864582E8	4	7613	0.16541711818013383	0.959473814484524	1.088309368901972	400.4873046875	400.5058898925781
22	400.5206604003906	13.9335016373333					1	DETECTED	400.5207 m/z @13.93 [151020OFc1_NvH-0949-CRLM-20.raw]	400.5206604003906	13.9335016373333	0.61817206	94.6189292154667	94.00075715546669	325334.625	1.2240840127952065E8	3	7613	0.20451407856498882	0.5530583823342534	7.160114252796619	400.51104736328125	400.5300598144531
23	400.5400695800781	41.5521253474667					1	DETECTED	400.5401 m/z @41.55 [151020OFc1_NvH-0949-CRLM-20.raw]	400.5400695800781	41.5521253474667	2.82867453813333	99.3476080328	96.51893349466667	427420.125	1.468776775636622E8	3	7613	30.656415168247953	0.5012960515157602	0.002399007906945594	400.5301208496094	400.5491027832031
24	400.5591125488281	16.8940509541333					1	DETECTED	400.5591 m/z @16.89 [151020OFc1_NvH-0949-CRLM-20.raw]	400.5591125488281	16.8940509541333	3.35381246293333	98.8478951626667	95.49408269973337	435268.3125	1.131595930857786E8	0	7613	0.11645188740953571	2.8211466426580345	0.24280342755129194	400.54913330078125	400.56219482421875
25	400.57220458984375	35.2968733912					1	DETECTED	400.5722 m/z @35.30 [151020OFc1_NvH-0949-CRLM-20.raw]	400.57220458984375	35.2968733912	2.3283385536	99.973984032	97.6456454784	1.51486976E8	3.1092074394825087E9	3	7613	0.2711591111863356	1.1157978661235717	1.5364397917054111	400.56231689453125	400.5814514160156
26	400.5836486816406	11.1853014781333					1	DETECTED	400.5836 m/z @11.19 [151020OFc1_NvH-0949-CRLM-20.raw]	400.5836486816406	11.1853014781333	2.7058487976	96.1572703776	93.45142158	124551.34375	8.237921631067458E7	0	7613	0.07160246701402251	5.510463062936896	60.75624338149918	400.58233642578125	400.5859680175781
27	400.6075134277344	31.6235132834667					1	DETECTED	400.6075 m/z @31.62 [151020OFc1_NvH-0949-CRLM-20.raw]	400.6075134277344	31.6235132834667	3.78085995866667	95.1920063152	91.41114635653334	160479.484375	1.1416096285874352E8	0	7613	11.969427082472674	2.1445317078384174	2.4062119031636477	400.5975341796875	400.6174621582031
28	400.68157958984375	30.2348894656					1	DETECTED	400.6816 m/z @30.23 [151020OFc1_NvH-0949-CRLM-20.raw]	400.68157958984375	30.2348894656	4.60364473013333	97.0404222082667	92.43677747813338	226898.203125	1.264165398499188E8	0	7613	2.009608520101473	2.471505395219448	0.24316317192094195	400.671630859375	400.6844177246094
29	400.6948547363281	32.8349266197333					1	DETECTED	400.6949 m/z @32.83 [151020OFc1_NvH-0949-CRLM-20.raw]	400.6948547363281	32.8349266197333	3.83617639866667	97.5578140501333	93.72163765146664	232161.875	1.4905855204454345E8	0	7613	13.474463610377207	2.2780344786958096	0.004960784796764408	400.6850280761719	400.7040710449219
30	400.714111328125	9.4279921104					1	DETECTED	400.7141 m/z @9.43 [151020OFc1_NvH-0949-CRLM-20.raw]	400.714111328125	9.4279921104	2.88435524266667	97.282013284	94.39765804133333	1056605.25	1.3847537797001877E8	4	7613	0.13979532891196023	14.63020528002343	81.90540619391929	400.7041320800781	400.71722412109375
31	400.7272644042969	31.0786129784					1	DETECTED	400.7273 m/z @31.08 [151020OFc1_NvH-0949-CRLM-20.raw]	400.7272644042969	31.0786129784	1.20845085333333	98.1691945869333	96.96074373359997	1496295.5	1.7480670407016787E8	2	7613	12.671793588513019	0.9546040749798466	0.3354433634129637	400.71728515625	400.7371520996094
32	400.7405700683594	10.7639106165333					1	DETECTED	400.7406 m/z @10.76 [151020OFc1_NvH-0949-CRLM-20.raw]	400.7405700683594	10.7639106165333	3.72376928186667	76.2777506325333	72.55398135066663	94984.765625	1.0336316497054684E8	0	7613	0.15106038121566812	11.541616786661475	3.672103347716862	400.7373046875	400.7406005859375
33	400.7506408691406	23.3559801525333					1	DETECTED	400.7506 m/z @23.36 [151020OFc1_NvH-0949-CRLM-20.raw]	400.7506408691406	23.3559801525333	2.84749500746667	99.6716674712	96.82417246373332	1307655.875	1.8204210029577962E8	2	7613	0.5083310789534181	0.5762726427354913	1.1686237081321398	400.74066162109375	400.75982666015625
34	400.77117919921875	21.7974518176					1	DETECTED	400.7712 m/z @21.80 [151020OFc1_NvH-0949-CRLM-20.raw]	400.77117919921875	21.7974518176	4.34113705626667	99.30455918	94.96342212373332	5864202.5	1.8601726973630252E8	2	7613	0.18083603730972797	1.1312815399768994	1.0401757954700372	400.7613525390625	400.78033447265625
35	400.7982482910156	5.46101425866667					1	DETECTED	400.7982 m/z @5.46 [151020OFc1_NvH-0949-CRLM-20.raw]	400.7982482910156	5.46101425866667	1.50126394666667	98.7940350170667	97.29277107040004	49027.6875	1.1343349174134037E8	0	7613	0.2223664520311388	1.773213869233144	0.8906110245116542	400.7886962890625	400.8081359863281
36	400.8550720214844	13.9861282602667					1	DETECTED	400.8551 m/z @13.99 [151020OFc1_NvH-0949-CRLM-20.raw]	400.8550720214844	13.9861282602667	0.00471223786666667	99.9634967192	99.95878448133332	232101.640625	1.2239142087066801E8	3	7613	12.306802180652157	1.1463742503888859	0.2323214811340758	400.84527587890625	400.86505126953125
37	400.8662109375	12.1078934466667					1	DETECTED	400.8662 m/z @12.11 [151020OFc1_NvH-0949-CRLM-20.raw]	400.8662109375	12.1078934466667	0.00471223786666667	99.973984032	99.96927179413333	173213.15625	1.2795855510494214E8	0	7613	1.5938328181480603	0.5367139525559627	2.2212344137912203	400.8650817871094	400.8702087402344
38	400.8802185058594	34.3903463762667					1	DETECTED	400.8802 m/z @34.39 [151020OFc1_NvH-0949-CRLM-20.raw]	400.8802185058594	34.3903463762667	0.0162039784	99.9958778194667	99.9796738410667	436592.5	1.2850998085967816E8	0	7613	7.144509414591909	0.6446878832664279	0.293161050506114	400.8702392578125	400.880859375
39	400.8908996582031	15.9773489392					1	DETECTED	400.8909 m/z @15.98 [151020OFc1_NvH-0949-CRLM-20.raw]	400.8908996582031	15.9773489392	0.00471223786666667	99.9849717349333	99.98025949706663	1661035.375	1.5043429244714642E8	3	7613	0.1542498466530322	0.6013384533429177	3.1751725319773496	400.8809509277344	400.8930969238281
40	400.9031066894531	35.2968733912					1	DETECTED	400.9031 m/z @35.30 [151020OFc1_NvH-0949-CRLM-20.raw]	400.9031066894531	35.2968733912	0.0162039784	99.9095223885333	99.8933184101333	5.3180328E7	1.1768015944048462E9	3	7613	0.29585831964647724	1.136542859107947	1.139463660835092	400.8931579589844	400.912841796875
41	400.91748046875	39.7973368184					1	DETECTED	400.9175 m/z @39.80 [151020OFc1_NvH-0949-CRLM-20.raw]	400.91748046875	39.7973368184	0.263606656533333	99.9958778194667	99.73227116293337	528914.375	1.2659113953013048E8	3	7613	0.3155648131082174	0.5075060842272735	0.015326605877079893	400.9132385253906	400.92742919921875
42	400.9437561035156	9.16784294133333					1	DETECTED	400.9438 m/z @9.17 [151020OFc1_NvH-0949-CRLM-20.raw]	400.9437561035156	9.16784294133333	0.00471223786666667	99.973984032	99.96927179413333	518542.0	1.145140869628616E8	4	7613	0.12710087032413142	5.0237341707317436	0.8322754028777412	400.933837890625	400.9537353515625
43	400.96490478515625	9.4279921104					1	DETECTED	400.9649 m/z @9.43 [151020OFc1_NvH-0949-CRLM-20.raw]	400.96490478515625	9.4279921104	0.00471223786666667	99.9095223885333	99.90481015066663	903885.0625	1.44100381796286E8	0	7613	0.13013067497231212	35.82506646641107	90.15544239553418	400.9549560546875	400.9748840332031
44	400.97869873046875	31.1351536744					1	DETECTED	400.9787 m/z @31.14 [151020OFc1_NvH-0949-CRLM-20.raw]	400.97869873046875	31.1351536744	2.6309100032	99.9423471616	97.3114371584	888956.625	1.2305284153872177E8	0	7613	0.1452644708618358	0.5094558939300704	0.011235724714160702	400.97491455078125	400.9886474609375
45	400.99053955078125	38.2583920402667					1	DETECTED	400.9905 m/z @38.26 [151020OFc1_NvH-0949-CRLM-20.raw]	400.99053955078125	38.2583920402667	0.740922696266667	99.1845662016	98.44364350533334	73984.3984375	1.1937673194669731E8	0	7613	0.09435141338197184	1.3119707329230736	1.6239414658461473	400.98870849609375	400.9912109375
46	401.0012512207031	23.3797275869333					1	DETECTED	401.0013 m/z @23.38 [151020OFc1_NvH-0949-CRLM-20.raw]	401.0012512207031	23.3797275869333	0.00471223786666667	99.5417411672	99.53702892933333	1242408.875	1.3789616513238314E8	0	7613	13.189386707284026	0.5047955626542184	0.008138696813578705	400.99127197265625	401.0105895996094
47	401.0514831542969	89.7533804930667					1	DETECTED	401.0515 m/z @89.75 [151020OFc1_NvH-0949-CRLM-20.raw]	401.0514831542969	89.7533804930667	2.2180415328	99.9423471616	97.7243056288	201444.453125	1.2876204406998007E8	0	7613	61.85022479409254	0.5310065690486697	0.10574110631174946	401.0415954589844	401.06121826171875
48	401.1082458496094	90.1726033450667					1	DETECTED	401.1082 m/z @90.17 [151020OFc1_NvH-0949-CRLM-20.raw]	401.1082458496094	90.1726033450667	0.00471223786666667	99.8877747141333	99.88306247626663	71388.1796875	1.2149150903454666E8	0	7613	57.406865479505875	0.5540823781577793	0.12150282166950296	401.0986328125	401.11688232421875
49	401.11920166015625	27.0038761229333					1	DETECTED	401.1192 m/z @27.00 [151020OFc1_NvH-0949-CRLM-20.raw]	401.11920166015625	27.0038761229333	3.95798129706667	97.3364108392	93.37842954213333	37944.50390625	1.1314250427651942E8	0	7613	87.33813039266653	2.025923277175719	3.051846554351438	401.11859130859375	401.1290283203125
50	401.1600341796875	91.3652224816					1	DETECTED	401.1600 m/z @91.37 [151020OFc1_NvH-0949-CRLM-20.raw]	401.1600341796875	91.3652224816	3.0074308856	99.6934564706667	96.6860255850667	86656.5390625	8.234825562969102E7	0	7613	0.3352003659983893	0.5505164672171958	0.0013051025565483203	401.15277099609375	401.1658935546875
51	401.17620849609375	19.9084750693333					1	DETECTED	401.1762 m/z @19.91 [151020OFc1_NvH-0949-CRLM-20.raw]	401.17620849609375	19.9084750693333	4.9884213328	98.7503570410667	93.7619357082667	186940.1875	1.0166070204457037E8	0	7613	1.0305669914706748	3.846704026843795	8.935943874989748	401.1670227050781	401.1840515136719
52	401.1941223144531	9.2071156096					1	DETECTED	401.1941 m/z @9.21 [151020OFc1_NvH-0949-CRLM-20.raw]	401.1941223144531	9.2071156096	3.35381246293333	98.4116541957333	95.05784173279997	536941.875	1.4000608280599412E8	3	7613	0.17162779626767488	6.8891012387944075	2.1789260416066947	401.1842346191406	401.2040710449219
53	401.2141418457031	16.5299683373333					1	DETECTED	401.2141 m/z @16.53 [151020OFc1_NvH-0949-CRLM-20.raw]	401.2141418457031	16.5299683373333	3.35381246293333	99.3367144738667	95.98290201093337	405367.1875	1.3820435564096913E8	3	7613	23.064503856509994	1.718204935944433	1.989308032684046	401.20416259765625	401.21551513671875
54	401.22552490234375	15.9967591312					1	DETECTED	401.2255 m/z @16.00 [151020OFc1_NvH-0949-CRLM-20.raw]	401.22552490234375	15.9967591312	2.6783365312	98.2021292672	95.52379273599999	1016861.4375	1.5420864915111527E8	3	7613	0.16435246838192796	9.048672758774893	0.03534785489582225	401.2155456542969	401.2261962890625
55	401.2362060546875	35.2968733912					1	DETECTED	401.2362 m/z @35.30 [151020OFc1_NvH-0949-CRLM-20.raw]	401.2362060546875	35.2968733912	2.7058487976	99.010195556	96.3043467584	1.0326507E7	3.98897269976957E8	2	7613	0.33823813053477636	0.5120271209235233	0.017669733270206895	401.2262268066406	401.2461853027344
56	401.2520446777344	23.4117644208					1	DETECTED	401.2520 m/z @23.41 [151020OFc1_NvH-0949-CRLM-20.raw]	401.2520446777344	23.4117644208	3.55519455786667	95.3596350997333	91.80444054186663	700752.875	1.4716271340497363E8	3	7613	0.04829649284639004	2.1507820278246492	4.236658157292448	401.2462158203125	401.26202392578125
57	401.2729187011719	21.7841455976					1	DETECTED	401.2729 m/z @21.78 [151020OFc1_NvH-0949-CRLM-20.raw]	401.2729187011719	21.7841455976	3.56468084666667	94.7429820557333	91.17830120906662	2572911.75	1.504110279226241E8	0	7613	0.17443967247201542	1.29264674278954	1.179483720375938	401.262939453125	401.28125
58	401.2867126464844	30.2049169056					1	DETECTED	401.2867 m/z @30.20 [151020OFc1_NvH-0949-CRLM-20.raw]	401.2867126464844	30.2049169056	6.4488342896	97.6989959013333	91.2501616117333	196928.375	9.213815697831514E7	0	7613	0.7435077059563078	3.331739201988183	5.686100023500695	401.28314208984375	401.2932434082031
59	401.34149169921875	92.6314813472					1	DETECTED	401.3415 m/z @92.63 [151020OFc1_NvH-0949-CRLM-20.raw]	401.34149169921875	92.6314813472	1.6875034816	97.3806720952	95.6931686136	113281.8359375	1.300951531939875E8	0	7613	5.391603557946723	2.987489932936395	4.432799498044767	401.33270263671875	401.3511962890625
60	401.37744140625	19.9378126698667					1	DETECTED	401.3774 m/z @19.94 [151020OFc1_NvH-0949-CRLM-20.raw]	401.37744140625	19.9378126698667	4.33193934346667	99.4018326546667	95.06989331120003	178528.84375	9.77313475728984E7	0	7613	0.07212793240772442	5.69370885480341	0.16174097259053516	401.3675842285156	401.3873596191406
61	401.3985290527344	22.7868426693333					1	DETECTED	401.3985 m/z @22.79 [151020OFc1_NvH-0949-CRLM-20.raw]	401.3985290527344	22.7868426693333	1.61300226106667	99.3154817786667	97.70247951760003	458819.25	1.1432726301827173E8	0	7613	0.13253384587000738	0.5844687505945021	8.073870422252018	401.388671875	401.40850830078125
62	401.4129333496094	20.7785528325333					1	DETECTED	401.4129 m/z @20.78 [151020OFc1_NvH-0949-CRLM-20.raw]	401.4129333496094	20.7785528325333	3.4360867912	27.0620442122667	23.625957421066698	98899.6875	2.213998641259017E7	0	7613	14.661060957899455	0.7158596053399837	0.4313837418202199	401.40869140625	401.4154052734375
63	401.4255065917969	12.5613694714667					1	DETECTED	401.4255 m/z @12.56 [151020OFc1_NvH-0949-CRLM-20.raw]	401.4255065917969	12.5613694714667	1.79918020426667	99.5738032034667	97.77462299920002	380312.375	1.2882372533082259E8	3	7613	0.08227960041175564	15.184175900378671	20.906451104170902	401.41558837890625	401.43548583984375
64	401.44696044921875	27.6052354578667					1	DETECTED	401.4470 m/z @27.61 [151020OFc1_NvH-0949-CRLM-20.raw]	401.44696044921875	27.6052354578667	3.18173516933333	96.3908359005333	93.20910073119997	418492.5	1.2113213178700215E8	2	7613	18.496673927844412	0.5156548137606268	0.007293624439511643	401.4371032714844	401.4569091796875
65	401.46624755859375	9.43710232					1	DETECTED	401.4662 m/z @9.44 [151020OFc1_NvH-0949-CRLM-20.raw]	401.46624755859375	9.43710232	2.45678542533333	96.4575076728	94.00072224746667	161147.765625	1.1569384935249381E8	0	7613	9.049352963161388	0.9754303574871126	1.9990504098696595	401.45697021484375	401.4693298339844
66	401.4797668457031	30.1250530802667					1	DETECTED	401.4798 m/z @30.13 [151020OFc1_NvH-0949-CRLM-20.raw]	401.4797668457031	30.1250530802667	3.13327521733333	99.8987556893333	96.76548047199996	1663105.5	1.3765885732885158E8	4	7613	0.24892625753881603	0.6446573351377591	0.10931485852619503	401.4698181152344	401.48968505859375
67	401.5020446777344	23.3368698754667					1	DETECTED	401.5020 m/z @23.34 [151020OFc1_NvH-0949-CRLM-20.raw]	401.5020446777344	23.3368698754667	3.35381246293333	98.5216464989333	95.16783403599996	192680.53125	1.2049813334759302E8	0	7613	0.102145971332682	3.4055536522852616	0.013978916541780384	401.49249267578125	401.51202392578125
68	401.5270080566406	9.26151684586667					1	DETECTED	401.5270 m/z @9.26 [151020OFc1_NvH-0949-CRLM-20.raw]	401.5270080566406	9.26151684586667	3.3831433496	97.6327404002667	94.2495970506667	149209.78125	1.164847495462917E8	0	7613	0.7148393399731638	0.852131405630152	4.7481843676099755	401.51715087890625	401.5369873046875
69	401.5381164550781	19.1481966373333					1	DETECTED	401.5381 m/z @19.15 [151020OFc1_NvH-0949-CRLM-20.raw]	401.5381164550781	19.1481966373333	7.48877287866667	99.1628870152	91.67411413653333	128476.0546875	1.0180378291854177E8	0	7613	0.043117470445722006	3.9313312576185657	17.62487607698947	401.5370178222656	401.5386962890625
70	401.5487365722656	16.5203599325333					1	DETECTED	401.5487 m/z @16.52 [151020OFc1_NvH-0949-CRLM-20.raw]	401.5487365722656	16.5203599325333	4.254729412	99.2496115656	94.9948821536	299088.09375	1.1268456423672865E8	3	7613	15.89957769231495	0.5157092114611664	0.32496363513730797	401.5387878417969	401.5525817871094
71	401.5626220703125	17.4467118885333					1	DETECTED	401.5626 m/z @17.45 [151020OFc1_NvH-0949-CRLM-20.raw]	401.5626220703125	17.4467118885333	3.11133388106667	98.4778746813333	95.36654080026663	531878.0	1.1369779599139942E8	0	7613	17.688958254341276	7.043375893691399	2.7551355134702824	401.5526428222656	401.5626220703125
72	401.5726318359375	35.3200752565333					1	DETECTED	401.5726 m/z @35.32 [151020OFc1_NvH-0949-CRLM-20.raw]	401.5726318359375	35.3200752565333	1.95286778346667	99.3476080328	97.39474024933332	1544170.5	1.972532842020957E8	0	7613	0.41669355117223716	0.5343198508516658	0.13072126401182682	401.5626525878906	401.58258056640625
73	401.58624267578125	22.988478028					1	DETECTED	401.5862 m/z @22.99 [151020OFc1_NvH-0949-CRLM-20.raw]	401.58624267578125	22.988478028	1.56668425493333	97.9589678650667	96.39228361013336	231871.015625	1.1146425360080552E8	0	7613	17.016380868250394	1.0175489712009775	0.9383754541262054	401.5826721191406	401.58819580078125
74	401.5982971191406	22.8525084389333					1	DETECTED	401.5983 m/z @22.85 [151020OFc1_NvH-0949-CRLM-20.raw]	401.5982971191406	22.8525084389333	2.97003366613333	88.7461898264	85.77615616026667	264727.21875	1.2194327974778843E8	0	7613	0.12707695600224866	0.5013400799351913	0.003027786727857229	401.58831787109375	401.6081848144531
75	401.6116027832031	24.3726784293333					1	DETECTED	401.6116 m/z @24.37 [151020OFc1_NvH-0949-CRLM-20.raw]	401.6116027832031	24.3726784293333	4.0927648592	97.0625696138667	92.9698047546667	60665.859375	1.1307167553839117E8	0	7613	90.71906854297282	2.526337054515964	4.617791565550885	401.6083679199219	401.61590576171875
76	401.6263427734375	12.502080336					1	DETECTED	401.6263 m/z @12.50 [151020OFc1_NvH-0949-CRLM-20.raw]	401.6263427734375	12.502080336	6.04190762026667	94.6095564872	88.56764886693333	459353.90625	1.2488988325020291E8	0	7613	0.2042892848376745	1.2666974208834259	2.132560707985105	401.6174621582031	401.6358337402344
77	401.697509765625	27.5862900189333					1	DETECTED	401.6975 m/z @27.59 [151020OFc1_NvH-0949-CRLM-20.raw]	401.697509765625	27.5862900189333	2.95148132373333	97.6437861632	94.69230483946667	465399.875	1.1929320484398894E8	0	7613	10.616778721241005	2.2558846106351447	2.422646951063247	401.6876525878906	401.7074279785156
78	401.71875	29.7814648472					1	DETECTED	401.7188 m/z @29.78 [151020OFc1_NvH-0949-CRLM-20.raw]	401.71875	29.7814648472	2.71514674453333	94.4170729325333	91.70192618799997	741172.875	1.2890890217863137E8	2	7613	0.35658687254787225	0.5107281939751528	0.018932042421078397	401.7087707519531	401.7200927734375
79	401.7302551269531	30.1532483074667					1	DETECTED	401.7303 m/z @30.15 [151020OFc1_NvH-0949-CRLM-20.raw]	401.7302551269531	30.1532483074667	2.77118121333333	96.09099944	93.31981822666667	1588273.375	1.6566393605562088E8	2	7613	6.584504656430482	0.6299065779146688	0.03713641450365894	401.72027587890625	401.74005126953125
80	401.74664306640625	17.4277887346667					1	DETECTED	401.7466 m/z @17.43 [151020OFc1_NvH-0949-CRLM-20.raw]	401.74664306640625	17.4277887346667	2.89532188426667	98.6095104296	95.71418854533333	430281.3125	1.3022697991730173E8	2	7613	3.73699429503381	0.7089157707857136	4.088747901014231	401.7402648925781	401.7563781738281
81	401.763916015625	70.6700887405333					1	DETECTED	401.7639 m/z @70.67 [151020OFc1_NvH-0949-CRLM-20.raw]	401.763916015625	70.6700887405333	4.65376692026667	70.7803438672	66.12657694693333	61908.62890625	9.199916872886002E7	0	7613	0.15934847138164798	0.5008763154389154	2.0075803069595927E-4	401.75689697265625	401.7643127441406
82	401.7746276855469	21.7841455976					1	DETECTED	401.7746 m/z @21.78 [151020OFc1_NvH-0949-CRLM-20.raw]	401.7746276855469	21.7841455976	0.7609952096	91.4292986685333	90.66830345893331	674785.5625	1.113088578915568E8	0	7613	0.13370741219783966	1.19737818984994	1.1837566904974428	401.7647705078125	401.78338623046875
83	401.798828125	22.8127696816					1	DETECTED	401.7988 m/z @22.81 [151020OFc1_NvH-0949-CRLM-20.raw]	401.798828125	22.8127696816	1.31297258426667	98.1913043725333	96.87833178826662	225560.53125	1.09143301911575E8	0	7613	0.09980146335348294	2.253005722558253	3.2686879114094953	401.78961181640625	401.8088073730469
84	401.82647705078125	12.5477193581333					1	DETECTED	401.8265 m/z @12.55 [151020OFc1_NvH-0949-CRLM-20.raw]	401.82647705078125	12.5477193581333	0.750936830666667	99.9315368058667	99.18059997520004	200486.46875	1.1802455845376904E8	0	7613	0.17974086881161533	3.323590082699341	1.355427083785771	401.8165283203125	401.83642578125
85	401.84844970703125	38.3120103829333					1	DETECTED	401.8484 m/z @38.31 [151020OFc1_NvH-0949-CRLM-20.raw]	401.84844970703125	38.3120103829333	0.669888426133333	99.8550228688	99.18513444266668	90647.03125	1.143319958810846E8	0	7613	72.23055288566476	1.2839336351578623	2.077121348326832	401.8387145996094	401.84844970703125
86	401.8586120605469	6.5126292768					1	DETECTED	401.8586 m/z @6.51 [151020OFc1_NvH-0949-CRLM-20.raw]	401.8586120605469	6.5126292768	0.00471223786666667	99.9849717349333	99.98025949706663	249066.375	1.2424185744078092E8	3	7613	0.16403254852789306	1.2135863307351957	77.16671067445233	401.84869384765625	401.8685302734375
87	401.87310791015625	19.0809595794667					1	DETECTED	401.8731 m/z @19.08 [151020OFc1_NvH-0949-CRLM-20.raw]	401.87310791015625	19.0809595794667	1.40731322186667	99.9527364285333	98.54542320666663	106503.03125	1.1195059873945467E8	0	7613	4.371269420289277	4.0492783694426	0.40990269857744566	401.86865234375	401.8734130859375
88	401.88348388671875	27.296529188					1	DETECTED	401.8835 m/z @27.30 [151020OFc1_NvH-0949-CRLM-20.raw]	401.88348388671875	27.296529188	0.00471223786666667	99.9849717349333	99.98025949706663	1255100.5	1.4486866651504236E8	3	7613	16.197310489726178	0.799538627060133	0.021254584853294487	401.8735046386719	401.8934631347656
89	401.8935546875	15.9653558816					1	DETECTED	401.8936 m/z @15.97 [151020OFc1_NvH-0949-CRLM-20.raw]	401.8935546875	15.9653558816	5.8813321448	99.5848159205333	93.7034837757333	111165.7265625	1.1723189241229232E8	0	7613	5.287085556301786	5.115392518909077	15.956536348626058	401.89349365234375	401.89556884765625
90	401.90557861328125	12.7740192512					1	DETECTED	401.9056 m/z @12.77 [151020OFc1_NvH-0949-CRLM-20.raw]	401.90557861328125	12.7740192512	0.00471223786666667	99.9634967192	99.95878448133332	581316.625	1.2701978416352066E8	3	7613	22.46868415153172	2.683262595769589	3.222979832133436	401.8957214355469	401.9155578613281
91	401.91558837890625	3.4974338032					1	DETECTED	401.9156 m/z @3.50 [151020OFc1_NvH-0949-CRLM-20.raw]	401.91558837890625	3.4974338032	3.3831433496	99.9423471616	96.55920381199999	81028.5546875	1.0776906347981144E8	0	7613	19.59949309250171	25.475745631934483	51.98335772791427	401.91558837890625	401.9253845214844
92	401.9364318847656	23.0815243045333					1	DETECTED	401.9364 m/z @23.08 [151020OFc1_NvH-0949-CRLM-20.raw]	401.9364318847656	23.0815243045333	0.00471223786666667	99.9095223885333	99.90481015066663	145440.5625	1.1370907997135822E8	0	7613	0.09025113618852743	3.084755962927203	4.863115471198339	401.92645263671875	401.9464111328125
93	401.95703125	13.2255593170667					1	DETECTED	401.9570 m/z @13.23 [151020OFc1_NvH-0949-CRLM-20.raw]	401.95703125	13.2255593170667	0.0162039784	99.9958778194667	99.9796738410667	281302.21875	1.2506597582720676E8	4	7613	14.800796521887074	0.5087133481306306	12.517302186944805	401.9470520019531	401.9670104980469
94	401.9811096191406	30.1646646021333					1	DETECTED	401.9811 m/z @30.16 [151020OFc1_NvH-0949-CRLM-20.raw]	401.9811096191406	30.1646646021333	0.159529489066667	99.9958778194667	99.83634833040003	895159.1875	1.3377809544981882E8	0	7613	0.16913189682689023	0.5181832198568339	1.4198483677607392	401.9712219238281	401.9908752441406
95	401.9985656738281	24.0203493330667					1	DETECTED	401.9986 m/z @24.02 [151020OFc1_NvH-0949-CRLM-20.raw]	401.9985656738281	24.0203493330667	0.00471223786666667	99.9095223885333	99.90481015066663	96035.875	1.0822672566261326E8	0	7613	68.08035183489739	2.0299701115455533	4.785958887396079	401.9912109375	402.008544921875
96	402.0145263671875	32.7664627325333					1	DETECTED	402.0145 m/z @32.77 [151020OFc1_NvH-0949-CRLM-20.raw]	402.0145263671875	32.7664627325333	0.101217306666667	99.5310916141333	99.42987430746663	53349.2265625	1.034129977762926E8	0	7613	78.67213714655449	1.791308595018784	2.476061782713275	402.0086669921875	402.0233459472656
97	402.0334777832031	25.9204818218667					1	DETECTED	402.0335 m/z @25.92 [151020OFc1_NvH-0949-CRLM-20.raw]	402.0334777832031	25.9204818218667	2.8378120152	99.1080549645333	96.2702429493333	1688255.375	1.3747508039147606E8	0	7613	0.38719300418840774	0.5317953942393282	1.8974046397152906	402.0238342285156	402.04290771484375
98	402.05291748046875	22.308643536					1	DETECTED	402.0529 m/z @22.31 [151020OFc1_NvH-0949-CRLM-20.raw]	402.05291748046875	22.308643536	1.73477815093333	99.973984032	98.23920588106668	7964294.5	2.717393609728638E8	0	7613	0.29453201603741874	1.116414732195443	0.9169419214662764	402.0429992675781	402.0624084472656
99	402.1346740722656	90.0662837592					1	DETECTED	402.1347 m/z @90.07 [151020OFc1_NvH-0949-CRLM-20.raw]	402.1346740722656	90.0662837592	14.748575892	95.0880859165333	80.3395100245333	41875.4921875	8.146380334510463E7	0	7613	77.40886217258813	0.5333374600710614	0.06667492014212284	402.1344299316406	402.14300537109375
100	402.1672058105469	14.0083382885333					1	DETECTED	402.1672 m/z @14.01 [151020OFc1_NvH-0949-CRLM-20.raw]	402.1672058105469	14.0083382885333	1.7532592624	94.2383418952	92.4850826328	44051.72265625	1.187676770423208E8	0	7613	0.12243600075843553	3.7733368522381827	6.546673704476365	402.15728759765625	402.1692810058594
101	402.17974853515625	99.8333690146667					1	DETECTED	402.1797 m/z @99.83 [151020OFc1_NvH-0949-CRLM-20.raw]	402.17974853515625	99.8333690146667	0.00471223786666667	99.9958778194667	99.99116558160003	288877.75	4.9540455565329516E8	3	7613	78.24563718010614	0.5029523647178911	0.006463112440045824	402.1728515625	402.1896667480469
102	402.19287109375	6.50066264586667					1	DETECTED	402.1929 m/z @6.50 [151020OFc1_NvH-0949-CRLM-20.raw]	402.19287109375	6.50066264586667	3.4117346128	99.1951973768	95.78346276399999	148675.453125	1.2605342065862909E8	0	7613	0.8628190631571186	9.76957179902015	97.96396541794854	402.1897888183594	402.1961364746094
103	402.2061462402344	29.0723876794667					1	DETECTED	402.2061 m/z @29.07 [151020OFc1_NvH-0949-CRLM-20.raw]	402.2061462402344	29.0723876794667	3.33375050293333	87.0497694069333	83.71601890399997	349624.25	1.2260865248834282E8	2	7613	0.1702005752941318	0.5344740859967455	0.41299348079947173	402.1961669921875	402.2077941894531
104	402.2178039550781	27.296529188					1	DETECTED	402.2178 m/z @27.30 [151020OFc1_NvH-0949-CRLM-20.raw]	402.2178039550781	27.296529188	3.34327520026667	96.4575076728	93.11423247253333	879369.0625	1.6155723156277728E8	3	7613	16.21529532939639	0.5897576082187138	0.8524115565874343	402.20782470703125	402.2242736816406
105	402.2342834472656	25.9574085909333					1	DETECTED	402.2343 m/z @25.96 [151020OFc1_NvH-0949-CRLM-20.raw]	402.2342834472656	25.9574085909333	2.68754307413333	99.3582997912	96.67075671706667	1587814.0	1.920839615729799E8	2	7613	0.8201667828330557	1.0248219501810913	0.6172386463026103	402.22430419921875	402.24298095703125
106	402.2530517578125	22.3379522048					1	DETECTED	402.2531 m/z @22.34 [151020OFc1_NvH-0949-CRLM-20.raw]	402.2530517578125	22.3379522048	2.66001168106667	97.7762846018667	95.11627292080004	8467077.0	3.432300653911375E8	2	7613	0.3204262152489967	1.1334117474509489	6.836626546748855	402.2430725097656	402.262451171875
107	402.27557373046875	21.7841455976					1	DETECTED	402.2756 m/z @21.78 [151020OFc1_NvH-0949-CRLM-20.raw]	402.27557373046875	21.7841455976	3.39220572906667	92.4108941805333	89.01868845146663	133043.609375	1.1531352249161531E8	0	7613	0.19083526964898567	2.466325884599913	3.8607752215276157	402.2656555175781	402.276123046875
108	402.2900390625	90.3153034816					1	DETECTED	402.2900 m/z @90.32 [151020OFc1_NvH-0949-CRLM-20.raw]	402.2900390625	90.3153034816	19.1388465181333	94.5901313776	75.45128485946671	133650.484375	9.380010636172126E7	0	7613	1.094341919569544	0.5300297884888692	0.045592478934882066	402.2818603515625	402.2917175292969
109	402.3035583496094	91.8543627458667					1	DETECTED	402.3036 m/z @91.85 [151020OFc1_NvH-0949-CRLM-20.raw]	402.3035583496094	91.8543627458667	5.94171715253333	95.303405064	89.36168791146667	296154.3125	1.1467254716577363E8	0	7613	0.17679078120836778	2.401551555728452	3.21394361753836	402.29376220703125	402.3055725097656
110	402.3193359375	89.7884262432					1	DETECTED	402.3193 m/z @89.79 [151020OFc1_NvH-0949-CRLM-20.raw]	402.3193359375	89.7884262432	7.40580676186667	92.4418371362667	85.03603037440003	1818503.125	1.028462989283989E8	0	7613	0.0297899127363479	0.5071056730820965	2.8391988951839315	402.31219482421875	402.32415771484375
111	402.3579406738281	91.8448918906667					1	DETECTED	402.3579 m/z @91.84 [151020OFc1_NvH-0949-CRLM-20.raw]	402.3579406738281	91.8448918906667	2.81890998506667	98.4778746813333	95.65896469626664	52367.2421875	1.3094503330099854E8	0	7613	7.472002076671018	0.537253072915837	0.07450614583167395	402.356201171875	402.3674011230469
112	402.3963928222656	30.1532483074667					1	DETECTED	402.3964 m/z @30.15 [151020OFc1_NvH-0949-CRLM-20.raw]	402.3963928222656	30.1532483074667	3.47711579413333	99.736735096	96.25961930186668	72297.5546875	1.143632567476875E8	0	7613	21.38833823499413	1.8042274166570775	3.3660762414353176	402.3922119140625	402.4054870605469
113	402.4178161621094	24.0969045717333					1	DETECTED	402.4178 m/z @24.10 [151020OFc1_NvH-0949-CRLM-20.raw]	402.4178161621094	24.0969045717333	3.04415565546667	99.1303312357333	96.08617558026663	998228.0	1.2180178129804817E8	0	7613	0.12082812100690532	0.6124793512466726	3.5124417514702033	402.40869140625	402.4276428222656
114	402.4345397949219	25.9204818218667					1	DETECTED	402.4345 m/z @25.92 [151020OFc1_NvH-0949-CRLM-20.raw]	402.4345397949219	25.9204818218667	3.40197647173333	99.8008009717333	96.39882449999996	975949.25	1.3487394075314772E8	0	7613	0.3392490069309524	0.9072943037960229	2.1633543874293575	402.427978515625	402.4433288574219
115	402.4534912109375	22.308643536					1	DETECTED	402.4535 m/z @22.31 [151020OFc1_NvH-0949-CRLM-20.raw]	402.4534912109375	22.308643536	3.17213940373333	99.7475619634667	96.57542255973337	5193202.0	2.6470117051310554E8	2	7613	0.31404461006714257	0.7372074148366874	0.4874268724720734	402.4435119628906	402.4634094238281
116	402.4656066894531	6.19992835786667					1	DETECTED	402.4656 m/z @6.20 [151020OFc1_NvH-0949-CRLM-20.raw]	402.4656066894531	6.19992835786667	2.9239442664	98.7940350170667	95.8700907506667	593433.125	1.2103373307516532E8	0	7613	0.13570796539873697	48.55903355647195	99.68275103655766	402.463623046875	402.4752502441406
117	402.480224609375	51.4250744570667					1	DETECTED	402.4802 m/z @51.43 [151020OFc1_NvH-0949-CRLM-20.raw]	402.480224609375	51.4250744570667	3.4560450872	99.2496115656	95.79356647840001	258464.15625	1.1275227821068417E8	0	7613	25.232619800652	1.1036304509545818	0.002621999865749528	402.47564697265625	402.4901428222656
118	402.49774169921875	43.2259322888					1	DETECTED	402.4977 m/z @43.23 [151020OFc1_NvH-0949-CRLM-20.raw]	402.49774169921875	43.2259322888	2.16280262346667	96.6234665365333	94.46066391306663	125445.3515625	1.2013426988379773E8	0	7613	22.90232255856117	1.2516664246640083	1.8115378409863474	402.4904479980469	402.5077209472656
119	402.5216064453125	7.39438784346667					1	DETECTED	402.5216 m/z @7.39 [151020OFc1_NvH-0949-CRLM-20.raw]	402.5216064453125	7.39438784346667	3.79041176	96.4462373690667	92.6558256090667	83830.46875	1.1794518526494657E8	0	7613	0.07620639086544134	0.9023525317058874	0.10746065527231202	402.5116271972656	402.5220642089844
120	402.5321044921875	7.3744777144					1	DETECTED	402.5321 m/z @7.37 [151020OFc1_NvH-0949-CRLM-20.raw]	402.5321044921875	7.3744777144	1.31297258426667	97.194993052	95.88202046773333	191630.40625	1.1082003039873049E8	0	7613	0.11786113534823972	3.440741769022298	9.71673483242025	402.5221252441406	402.5344543457031
121	402.54449462890625	19.8029076613333					1	DETECTED	402.5445 m/z @19.80 [151020OFc1_NvH-0949-CRLM-20.raw]	402.54449462890625	19.8029076613333	2.54816286266667	99.2715697616	96.72340689893333	249535.03125	1.3574565505105764E8	3	7613	7.324576865738628	0.5582469461717314	0.1988224951618578	402.5345153808594	402.5530700683594
122	402.5631408691406	16.4143336146667					1	DETECTED	402.5631 m/z @16.41 [151020OFc1_NvH-0949-CRLM-20.raw]	402.5631408691406	16.4143336146667	2.54816286266667	97.2603595149333	94.71219665226663	1507333.5	1.414294573390932E8	3	7613	0.20948144899839605	1.817466479668354	0.09949912296031456	402.5532531738281	402.5730895996094
123	402.5811767578125	33.2922587085333					1	DETECTED	402.5812 m/z @33.29 [151020OFc1_NvH-0949-CRLM-20.raw]	402.5811767578125	33.2922587085333	2.53906546506667	98.9449024976	96.40583703253333	79835.1015625	1.2502832684781922E8	0	7613	20.602034968173875	1.556776173652342	2.326696361592841	402.5731506347656	402.5907897949219
124	402.60235595703125	44.0344291096					1	DETECTED	402.6024 m/z @44.03 [151020OFc1_NvH-0949-CRLM-20.raw]	402.60235595703125	44.0344291096	1.17964279546667	99.1628870152	97.98324421973332	181156.296875	1.3711284596414423E8	0	7613	86.93108834277909	1.2596064426144222	1.2605637231361493	402.5925598144531	402.6085205078125
125	402.6186218261719	24.1418541562667					1	DETECTED	402.6186 m/z @24.14 [151020OFc1_NvH-0949-CRLM-20.raw]	402.6186218261719	24.1418541562667	1.1700825224	97.5785614898667	96.4084789674667	1125069.875	1.2236189966806625E8	0	7613	0.13031551111643225	0.5111748973930529	0.08347174907011555	402.6090393066406	402.6283874511719
126	402.63531494140625	25.9204818218667					1	DETECTED	402.6353 m/z @25.92 [151020OFc1_NvH-0949-CRLM-20.raw]	402.63531494140625	25.9204818218667	1.1700825224	99.5631139197333	98.3930313973333	503085.78125	1.1471733044568588E8	0	7613	0.3323593922909005	0.5428551245354826	14.9914149465062	402.6288146972656	402.64404296875
127	402.65411376953125	22.3190999866667					1	DETECTED	402.6541 m/z @22.32 [151020OFc1_NvH-0949-CRLM-20.raw]	402.65411376953125	22.3190999866667	1.1700825224	97.654707024	96.48462450160001	2279984.75	1.692331238915155E8	0	7613	2.0729432315349463	1.5730647174914778	6.141267250709149	402.6449279785156	402.66375732421875
128	402.67041015625	49.8924339208					1	DETECTED	402.6704 m/z @49.89 [151020OFc1_NvH-0949-CRLM-20.raw]	402.67041015625	49.8924339208	1.1317561496	97.5785614898667	96.4468053402667	56486.75	1.1220536036067496E8	0	7613	73.53296023191946	0.9916761552199778	1.0338096762820657	402.6641540527344	402.6717834472656
129	402.6818542480469	49.8924339208					1	DETECTED	402.6819 m/z @49.89 [151020OFc1_NvH-0949-CRLM-20.raw]	402.6818542480469	49.8924339208	1.1317561496	97.599536424	96.4677802744	136266.890625	1.1027751451187481E8	0	7613	0.4396516666945658	0.9873415553840228	1.5219408231797356	402.671875	402.6884460449219
130	402.698486328125	25.7711607701333					1	DETECTED	402.6985 m/z @25.77 [151020OFc1_NvH-0949-CRLM-20.raw]	402.698486328125	25.7711607701333	1.1317561496	97.6879546394667	96.5561984898667	314349.34375	1.2291686957385296E8	0	7613	9.31567778914616	4.405543503159177	0.5932026924197288	402.6887512207031	402.7074279785156
131	402.71746826171875	21.8796154157333					1	DETECTED	402.7175 m/z @21.88 [151020OFc1_NvH-0949-CRLM-20.raw]	402.71746826171875	21.8796154157333	0.0269307088	97.9589678650667	97.9320371562667	3887458.0	2.4425093688015318E8	2	7613	0.24215268907406795	1.4838552818715398	0.10270468026012554	402.70751953125	402.7274475097656
132	402.739990234375	30.2049169056					1	DETECTED	402.7400 m/z @30.20 [151020OFc1_NvH-0949-CRLM-20.raw]	402.739990234375	30.2049169056	0.00471223786666667	98.9887168816	98.98400464373333	641194.5	1.2934295984320693E8	2	7613	0.09983342155274855	1.3633094268995882	0.00955512755788628	402.73004150390625	402.7499084472656
133	402.75244140625	49.8251758712					1	DETECTED	402.7524 m/z @49.83 [151020OFc1_NvH-0949-CRLM-20.raw]	402.75244140625	49.8251758712	0.0162039784	99.4450651685333	99.4288611901333	196213.375	1.1884093047772638E8	0	7613	0.3879819215470306	1.0413622437126722	1.6347200114399476	402.75	402.76226806640625
134	402.7688293457031	50.1422541114667					1	DETECTED	402.7688 m/z @50.14 [151020OFc1_NvH-0949-CRLM-20.raw]	402.7688293457031	50.1422541114667	0.00471223786666667	99.0862320344	99.08151979653333	171730.75	1.7748845508061704E8	0	7613	40.8234078749808	1.014015893660864	0.939192643974592	402.762451171875	402.7763671875
135	402.78643798828125	50.1801576024					1	DETECTED	402.7864 m/z @50.18 [151020OFc1_NvH-0949-CRLM-20.raw]	402.78643798828125	50.1801576024	0.00471223786666667	99.0971901832	99.09247794533333	198859.34375	1.2383783178015141E8	0	7613	40.55890896042524	0.9689143647385585	0.9274537619165708	402.77685546875	402.7926330566406
136	402.8026428222656	50.1198061594667					1	DETECTED	402.8026 m/z @50.12 [151020OFc1_NvH-0949-CRLM-20.raw]	402.8026428222656	50.1198061594667	0.111684223733333	99.0971901832	98.98550595946666	211284.046875	1.2866640772122005E8	0	7613	40.727968269431955	0.9534615720762459	0.9305593531000569	402.7928771972656	402.8090515136719
137	402.8192443847656	24.1259002288					1	DETECTED	402.8192 m/z @24.13 [151020OFc1_NvH-0949-CRLM-20.raw]	402.8192443847656	24.1259002288	0.138558824	99.9634967192	99.8249378952	706120.125	1.2532859938342652E8	0	7613	1.5841481594526492	8.429067394698055	50.191469132067056	402.8094787597656	402.8292236328125
138	402.83551025390625	25.8987717792					1	DETECTED	402.8355 m/z @25.90 [151020OFc1_NvH-0949-CRLM-20.raw]	402.83551025390625	25.8987717792	0.138558824	99.6498548864	99.5112960624	204073.8125	1.7177966317268312E8	0	7613	0.2754629492672649	1.8557397695994375	11.772794690014896	402.82928466796875	402.8443908691406
139	402.8544006347656	22.2890385114667					1	DETECTED	402.8544 m/z @22.29 [151020OFc1_NvH-0949-CRLM-20.raw]	402.8544006347656	22.2890385114667	0.00471223786666667	99.8987556893333	99.89404345146663	940693.6875	1.5002126791169623E8	0	7613	0.14650471484446825	38.138208167400755	6.591477248310551	402.8445129394531	402.8643798828125
140	402.8719177246094	19.3140405093333					1	DETECTED	402.8719 m/z @19.31 [151020OFc1_NvH-0949-CRLM-20.raw]	402.8719177246094	19.3140405093333	0.00471223786666667	99.9527364285333	99.94802419066663	221400.640625	1.6770743478298533E8	0	7613	42.71540449317796	2.421454247361325	0.5295319612423421	402.8644104003906	402.8771057128906
141	402.8871154785156	21.756868864					1	DETECTED	402.8871 m/z @21.76 [151020OFc1_NvH-0949-CRLM-20.raw]	402.8871154785156	21.756868864	0.00471223786666667	99.973984032	99.96927179413333	232921.203125	1.968780111235753E8	0	7613	22.23914927379586	3.694069805902473	16.997655356844778	402.8771667480469	402.8874206542969
142	402.8974304199219	16.4350001616					1	DETECTED	402.8974 m/z @16.44 [151020OFc1_NvH-0949-CRLM-20.raw]	402.8974304199219	16.4350001616	0.00471223786666667	99.9958778194667	99.99116558160003	1174159.25	1.5359110556511518E8	3	7613	0.13469328262708302	0.5724260799077583	36.418201937458754	402.887451171875	402.90740966796875
143	402.9079284667969	50.0322091610667					1	DETECTED	402.9079 m/z @50.03 [151020OFc1_NvH-0949-CRLM-20.raw]	402.9079284667969	50.0322091610667	0.111684223733333	99.9958778194667	99.88419359573336	189958.859375	1.3978141609440583E8	0	7613	51.95100486405928	0.8894990668069764	1.053493534972907	402.9074401855469	402.9139404296875
144	402.9239501953125	42.0047371885333					1	DETECTED	402.9240 m/z @42.00 [151020OFc1_NvH-0949-CRLM-20.raw]	402.9239501953125	42.0047371885333	0.00471223786666667	99.9958778194667	99.99116558160003	218827.703125	1.7405913170911968E8	0	7613	33.05122310104845	0.8808981096588502	0.6426206968066707	402.9140319824219	402.9339294433594
145	402.9354248046875	49.7527086256					1	DETECTED	402.9354 m/z @49.75 [151020OFc1_NvH-0949-CRLM-20.raw]	402.9354248046875	49.7527086256	0.0162039784	99.8660039002667	99.8497999218667	199066.21875	1.6721150767766425E8	0	7613	70.24164937782	1.0292747013917651	0.5459601929899822	402.9339599609375	402.9419860839844
146	402.9520263671875	18.3130827021333					1	DETECTED	402.9520 m/z @18.31 [151020OFc1_NvH-0949-CRLM-20.raw]	402.9520263671875	18.3130827021333	0.00471223786666667	99.9205493173333	99.91583707946663	495870.0	1.872965015266937E8	4	7613	0.5212016526820626	3.604681198398091	2.705778872352573	402.9420471191406	402.9620056152344
147	402.967041015625	6.1772919936					1	DETECTED	402.9670 m/z @6.18 [151020OFc1_NvH-0949-CRLM-20.raw]	402.967041015625	6.1772919936	0.00471223786666667	99.9958778194667	99.99116558160003	253911.546875	1.4970123917616367E8	0	7613	43.02482274342283	13.525787423569962	20.102372093823433	402.9620361328125	402.9735412597656
148	402.9835510253906	45.0509713210667					1	DETECTED	402.9836 m/z @45.05 [151020OFc1_NvH-0949-CRLM-20.raw]	402.9835510253906	45.0509713210667	0.0269307088	99.9095223885333	99.88259167973331	1306822.125	1.582274316387616E8	0	7613	0.19959293640425102	8.32703782723852	0.31073630680499437	402.97357177734375	402.9935302734375
149	403.00537109375	52.9945861472					1	DETECTED	403.0054 m/z @52.99 [151020OFc1_NvH-0949-CRLM-20.raw]	403.00537109375	52.9945861472	0.00471223786666667	99.8987556893333	99.89404345146663	318112.03125	1.5285573562335476E8	0	7613	40.79173840663108	0.8549971598255052	1.3263570403633438	402.99542236328125	403.0097351074219
150	403.0197448730469	24.1259002288					1	DETECTED	403.0197 m/z @24.13 [151020OFc1_NvH-0949-CRLM-20.raw]	403.0197448730469	24.1259002288	0.4767460672	99.9095223885333	99.43277632133331	467829.34375	1.6355001375237295E8	0	7613	24.934660137755348	10.24907440187337	40.78024420496816	403.0098876953125	403.02972412109375
151	403.0330505371094	44.1320321842667					1	DETECTED	403.0331 m/z @44.13 [151020OFc1_NvH-0949-CRLM-20.raw]	403.0330505371094	44.1320321842667	1.14134751893333	99.9095223885333	98.76817486959997	360649.1875	1.9329508063687792E8	0	7613	5.336321822959796	1.2132793300223703	1.3817969567770971	403.0297546386719	403.0389709472656
152	403.0489807128906	44.1320321842667					1	DETECTED	403.0490 m/z @44.13 [151020OFc1_NvH-0949-CRLM-20.raw]	403.0489807128906	44.1320321842667	0.0905634301333333	99.9958778194667	99.90531438933337	381169.8125	1.67220190002451E8	0	7613	5.402807321839525	1.471532480978625	0.08864063335499262	403.03900146484375	403.0526428222656
153	403.0626525878906	89.9449030346667					1	DETECTED	403.0627 m/z @89.94 [151020OFc1_NvH-0949-CRLM-20.raw]	403.0626525878906	89.9449030346667	0.0588224357333333	99.9958778194667	99.93705538373337	416681.59375	1.7228818744851094E8	2	7613	46.279445881861335	0.5715041253899074	0.001427884817612017	403.05267333984375	403.0726013183594
154	403.0791931152344	44.0821388738667					1	DETECTED	403.0792 m/z @44.08 [151020OFc1_NvH-0949-CRLM-20.raw]	403.0791931152344	44.0821388738667	1.20845085333333	99.9205493173333	98.71209846399996	260376.71875	2.343168862269675E8	0	7613	0.8845107231608864	0.8555727572266895	3.7905122381617997	403.0726623535156	403.0796203613281
155	403.0896301269531	89.9241158933333					1	DETECTED	403.0896 m/z @89.92 [151020OFc1_NvH-0949-CRLM-20.raw]	403.0896301269531	89.9241158933333	0.00471223786666667	99.9958778194667	99.99116558160003	409824.21875	1.8743990639984939E8	0	7613	45.793089050713576	0.504847344349017	0.006071839096594174	403.0797119140625	403.0934753417969
156	403.1034851074219	89.933932544					1	DETECTED	403.1035 m/z @89.93 [151020OFc1_NvH-0949-CRLM-20.raw]	403.1034851074219	89.933932544	0.0588224357333333	99.9849717349333	99.92614929919996	465720.46875	1.8470029321515694E8	0	7613	45.01077550884428	0.5111524181779771	0.002251817696929279	403.093505859375	403.11346435546875
157	403.11370849609375	44.0709892386667					1	DETECTED	403.1137 m/z @44.07 [151020OFc1_NvH-0949-CRLM-20.raw]	403.11370849609375	44.0709892386667	0.0905634301333333	99.9527364285333	99.86217299839997	313713.46875	2.4757308386050123E8	0	7613	8.242506042925726	0.8400349123229603	0.09571612736252688	403.1134948730469	403.1175842285156
158	403.1275939941406	43.9916901856					1	DETECTED	403.1276 m/z @43.99 [151020OFc1_NvH-0949-CRLM-20.raw]	403.1275939941406	43.9916901856	0.0588224357333333	99.973984032	99.91516159626667	348006.3125	2.380654106108913E8	0	7613	19.399962555395657	1.098351505444795	1.1825230025104643	403.11761474609375	403.1291809082031
159	403.1391906738281	89.9021831634667					1	DETECTED	403.1392 m/z @89.90 [151020OFc1_NvH-0949-CRLM-20.raw]	403.1391906738281	89.9021831634667	0.0588224357333333	99.9634967192	99.90467428346666	603484.5	2.2027849196429214E8	2	7613	0.11973018169094019	0.5117369060624742	0.04012087669808277	403.12921142578125	403.149169921875
160	403.15484619140625	89.9021831634667					1	DETECTED	403.1548 m/z @89.90 [151020OFc1_NvH-0949-CRLM-20.raw]	403.15484619140625	89.9021831634667	0.0588224357333333	99.1193710453333	99.06054860959996	562025.8125	2.5824090497557476E8	3	7613	49.10310012862344	0.5262271445287243	0.5089247900577335	403.1492004394531	403.15643310546875
161	403.16644287109375	89.8803482277333					1	DETECTED	403.1664 m/z @89.88 [151020OFc1_NvH-0949-CRLM-20.raw]	403.16644287109375	89.8803482277333	0.0588224357333333	99.1193710453333	99.06054860959996	856787.25	2.048509797620842E8	3	7613	2.7922227467770995	0.52212912650194	0.023664426987316016	403.1564636230469	403.1763610839844
162	403.1883850097656	19.0677809402667					1	DETECTED	403.1884 m/z @19.07 [151020OFc1_NvH-0949-CRLM-20.raw]	403.1883850097656	19.0677809402667	0.00471223786666667	99.9958778194667	99.99116558160003	1593269.75	2.4567202229839522E8	2	7613	0.21888357114949386	6.093357332751418	1.446975846883857	403.17840576171875	403.1983642578125
163	403.2041931152344	30.6438430605333					1	DETECTED	403.2042 m/z @30.64 [151020OFc1_NvH-0949-CRLM-20.raw]	403.2041931152344	30.6438430605333	0.122327984533333	99.1193710453333	98.99704306079997	1530979.625	2.5143304465539306E8	2	7613	0.10688456958686743	2.4021479212951466	2.3252912654011584	403.1983947753906	403.2054443359375
164	403.2154541015625	21.5319301096					1	DETECTED	403.2155 m/z @21.53 [151020OFc1_NvH-0949-CRLM-20.raw]	403.2154541015625	21.5319301096	0.122327984533333	99.1845662016	99.06223821706668	8780495.0	4.3878692784281695E8	4	7613	0.30681283177609586	6.7403150199795	2.469400227575766	403.2054748535156	403.2254333496094
165	403.23455810546875	45.0381283872					1	DETECTED	403.2346 m/z @45.04 [151020OFc1_NvH-0949-CRLM-20.raw]	403.23455810546875	45.0381283872	0.00471223786666667	99.9958778194667	99.99116558160003	1066437.0	2.483701681251823E8	4	7613	1.3952781000611978	34.893694057325376	0.33369751732125646	403.2254638671875	403.23455810546875
166	403.24456787109375	33.5230123837333					1	DETECTED	403.2446 m/z @33.52 [151020OFc1_NvH-0949-CRLM-20.raw]	403.24456787109375	33.5230123837333	0.253319476533333	99.7682185352	99.51489905866667	1510775.25	2.7715928228302544E8	2	7613	0.2713516964363336	2.7847688321103754	6.140813804765354	403.2345886230469	403.2545471191406
167	403.2637023925781	89.8443108714667					1	DETECTED	403.2637 m/z @89.84 [151020OFc1_NvH-0949-CRLM-20.raw]	403.2637023925781	89.8443108714667	0.253319476533333	99.7682185352	99.51489905866667	968019.75	2.7788857504780614E8	2	7613	2.9170101526057692	0.5503734222704341	0.006610676993110255	403.25457763671875	403.2736511230469
168	403.2826232910156	82.0436872173333					1	DETECTED	403.2826 m/z @82.04 [151020OFc1_NvH-0949-CRLM-20.raw]	403.2826232910156	82.0436872173333	0.253319476533333	97.8877168544	97.63439737786666	866350.8125	3.1176868265392655E8	0	7613	42.08067816217299	0.5426581523499868	0.14615256883735495	403.2737121582031	403.2843017578125
169	403.2943115234375	82.0436872173333					1	DETECTED	403.2943 m/z @82.04 [151020OFc1_NvH-0949-CRLM-20.raw]	403.2943115234375	82.0436872173333	0.253319476533333	99.7682185352	99.51489905866667	2100976.75	3.1327258157460374E8	0	7613	24.528268843832123	0.5976037228259853	0.19804035397094158	403.2843322753906	403.302734375
170	403.312744140625	82.0436872173333					1	DETECTED	403.3127 m/z @82.04 [151020OFc1_NvH-0949-CRLM-20.raw]	403.312744140625	82.0436872173333	0.283840556266667	99.7682185352	99.48437797893334	3234472.0	3.088691194491575E8	2	7613	24.111122489245318	0.5950763302562468	0.174879904930976	403.3027648925781	403.3227233886719
171	403.3266906738281	82.0436872173333					1	DETECTED	403.3267 m/z @82.04 [151020OFc1_NvH-0949-CRLM-20.raw]	403.3266906738281	82.0436872173333	0.8105095672	99.7682185352	98.957708968	2315971.75	3.453652864086685E8	0	7613	24.21632295944636	0.5022073169832818	0.005939989997078282	403.32275390625	403.336669921875
172	403.3409423828125	89.8297590128					1	DETECTED	403.3409 m/z @89.83 [151020OFc1_NvH-0949-CRLM-20.raw]	403.3409423828125	89.8297590128	0.890239950133333	99.973984032	99.08374408186667	1030278.25	4.242903768422427E8	0	7613	59.3540199013774	0.6881464202646455	0.489751068687052	403.3367004394531	403.3417053222656
173	403.3517150878906	89.7707698565333					1	DETECTED	403.3517 m/z @89.77 [151020OFc1_NvH-0949-CRLM-20.raw]	403.3517150878906	89.7707698565333	0.890239950133333	99.8439732626667	98.95373331253336	1295099.5	3.3949614895657367E8	0	7613	56.973633796250176	0.729915764297558	0.29574287499119595	403.34173583984375	403.3616943359375
174	403.3652038574219	89.7884262432					1	DETECTED	403.3652 m/z @89.79 [151020OFc1_NvH-0949-CRLM-20.raw]	403.3652038574219	89.7884262432	4.52042843706667	99.433980264	94.91355182693333	996388.25	5.437276241115794E8	3	7613	0.251242628152923	0.6585946963089478	0.16513997212652545	403.3617248535156	403.37518310546875
175	403.377685546875	89.7884262432					1	DETECTED	403.3777 m/z @89.79 [151020OFc1_NvH-0949-CRLM-20.raw]	403.377685546875	89.7884262432	4.96979022773333	99.433980264	94.46419003626667	340224.65625	3.996573453905475E8	2	7613	68.21612630816591	0.5618561390657364	1.6050575748957696	403.3752136230469	403.3876647949219
176	403.3990173339844	48.1589953298667					1	DETECTED	403.3990 m/z @48.16 [151020OFc1_NvH-0949-CRLM-20.raw]	403.3990173339844	48.1589953298667	0.61817206	99.433980264	98.81580820399999	396998.3125	2.869381136156306E8	3	7613	26.00858136949943	0.9892634426568844	0.7059095435818624	403.3890380859375	403.40899658203125
177	403.4158935546875	75.4087519986667					1	DETECTED	403.4159 m/z @75.41 [151020OFc1_NvH-0949-CRLM-20.raw]	403.4158935546875	75.4087519986667	3.0074308856	99.3367144738667	96.3292835882667	350396.4375	3.094542978477497E8	0	7613	52.63965147778317	0.5544123192839263	0.10348078499890091	403.4090270996094	403.4244384765625
178	403.4344482421875	33.9494640477333					1	DETECTED	403.4344 m/z @33.95 [151020OFc1_NvH-0949-CRLM-20.raw]	403.4344482421875	33.9494640477333	3.0928196	99.3367144738667	96.24389487386671	359607.75	2.8038642566869015E8	0	7613	9.42299372923583	1.63286589204523	0.1981493325844289	403.4244689941406	403.4444274902344
179	403.4537658691406	18.3130827021333					1	DETECTED	403.4538 m/z @18.31 [151020OFc1_NvH-0949-CRLM-20.raw]	403.4537658691406	18.3130827021333	3.31429187333333	99.30455918	95.99026730666667	318760.15625	3.036907378188002E8	0	7613	12.57838698153968	5.279036894237847	34.94605553996334	403.4444580078125	403.457275390625
180	403.46728515625	38.2706506322667					1	DETECTED	403.4673 m/z @38.27 [151020OFc1_NvH-0949-CRLM-20.raw]	403.46728515625	38.2706506322667	5.01956079973333	99.30455918	94.28499838026667	337887.90625	2.8259143885684466E8	0	7613	4.778928518510362	1.1670461007566841	2.5092321197145933	403.4573059082031	403.4683837890625
181	403.4783935546875	36.1272015250667					1	DETECTED	403.4784 m/z @36.13 [151020OFc1_NvH-0949-CRLM-20.raw]	403.4783935546875	36.1272015250667	2.89532188426667	99.5955807266667	96.70025884240003	605181.25	2.6717728918619537E8	2	7613	27.438278640656904	1.1099279237809916	1.7215983561869221	403.4684753417969	403.4792175292969
182	403.4892272949219	12.8604100336					1	DETECTED	403.4892 m/z @12.86 [151020OFc1_NvH-0949-CRLM-20.raw]	403.4892272949219	12.8604100336	1.21782966666667	99.1951973768	97.97736771013332	864759.0625	2.959404567224062E8	3	7613	32.40831161956012	27.4295082574571	4.698675413536798	403.4792785644531	403.49920654296875
183	403.5074157714844	34.4420141568					1	DETECTED	403.5074 m/z @34.44 [151020OFc1_NvH-0949-CRLM-20.raw]	403.5074157714844	34.4420141568	3.27612791813333	84.7469770554667	81.47084913733337	316247.09375	3.087837782117415E8	0	7613	22.13143677400616	1.4269001071945862	1.2121466708481414	403.4992370605469	403.50970458984375
184	403.51971435546875	10.7639106165333					1	DETECTED	403.5197 m/z @10.76 [151020OFc1_NvH-0949-CRLM-20.raw]	403.51971435546875	10.7639106165333	0.9879615176	98.0032988528	97.0153373352	353913.625	3.114409685286285E8	3	7613	9.473145943336025	0.6475981728383315	12.294255944768738	403.5097351074219	403.526123046875
185	403.5361328125	12.6822803829333					1	DETECTED	403.5361 m/z @12.68 [151020OFc1_NvH-0949-CRLM-20.raw]	403.5361328125	12.6822803829333	4.05313215866667	99.4884170245333	95.43528486586663	8854967.0	3.781657853591191E8	3	7613	0.1647822639686023	1.5582273493331495	1.8082657495465917	403.5262145996094	403.5461120605469
186	403.555908203125	27.3943112810667					1	DETECTED	403.5559 m/z @27.39 [151020OFc1_NvH-0949-CRLM-20.raw]	403.555908203125	27.3943112810667	3.03499950586667	97.9480116669333	94.91301216106663	829231.875	2.7480871400725526E8	3	7613	0.15186990440527737	0.8772371365064641	1.1426580879724917	403.546142578125	403.5658874511719
187	403.56781005859375	26.4172698914667					1	DETECTED	403.5678 m/z @26.42 [151020OFc1_NvH-0949-CRLM-20.raw]	403.56781005859375	26.4172698914667	3.18173516933333	97.7099646309333	94.52822946159996	600307.25	2.6479758692756984E8	2	7613	29.02936050531424	3.9378163554607064	0.3750304986745593	403.56591796875	403.5777893066406
188	403.5898132324219	36.8238794037333					1	DETECTED	403.5898 m/z @36.82 [151020OFc1_NvH-0949-CRLM-20.raw]	403.5898132324219	36.8238794037333	2.98893539546667	95.255398964	92.26646356853333	254737.46875	2.0848021040222377E8	2	7613	40.22747095404766	1.3574542073173397	1.4200442267101043	403.579833984375	403.5928039550781
189	403.6028137207031	34.1604966474667					1	DETECTED	403.6028 m/z @34.16 [151020OFc1_NvH-0949-CRLM-20.raw]	403.6028137207031	34.1604966474667	2.02561272106667	97.41380768	95.38819495893334	295315.03125	2.7882108201844233E8	2	7613	5.935039697369916	1.8609178811411324	1.094112952010132	403.59283447265625	403.6031799316406
190	403.6131896972656	37.1968039645333					1	DETECTED	403.6132 m/z @37.20 [151020OFc1_NvH-0949-CRLM-20.raw]	403.6131896972656	37.1968039645333	2.29167828826667	95.0577637005333	92.76608541226663	300834.875	2.5556103838757345E8	0	7613	24.469469791111337	1.3174155638217595	0.9678551323446329	403.6032409667969	403.6231689453125
191	403.6239318847656	35.546076692					1	DETECTED	403.6239 m/z @35.55 [151020OFc1_NvH-0949-CRLM-20.raw]	403.6239318847656	35.546076692	2.94232963413333	80.9358867656	77.99355713146667	235149.25	2.2199241318793944E8	0	7613	24.095393546483184	1.4076251296282727	1.9317225792193486	403.62322998046875	403.6286926269531
192	403.6387023925781	35.5763705498667					1	DETECTED	403.6387 m/z @35.58 [151020OFc1_NvH-0949-CRLM-20.raw]	403.6387023925781	35.5763705498667	3.37393930533333	95.6735479376	92.29960863226668	278857.875	2.3288142680438346E8	0	7613	41.336584617622265	1.360527418601332	1.2558063738384886	403.62872314453125	403.648681640625
193	403.6530456542969	35.5628265664					1	DETECTED	403.6530 m/z @35.56 [151020OFc1_NvH-0949-CRLM-20.raw]	403.6530456542969	35.5628265664	3.7624138944	91.6872711885333	87.9248572941333	254513.203125	2.0335074787023327E8	0	7613	38.10735015161767	1.5087695371491388	1.9050894566384204	403.6488037109375	403.66302490234375
194	403.6749572753906	11.4187886173333					1	DETECTED	403.6750 m/z @11.42 [151020OFc1_NvH-0949-CRLM-20.raw]	403.6749572753906	11.4187886173333	2.64007497253333	91.6986358008	89.05856082826668	333516.09375	2.0832454407009104E8	0	7613	25.717470147688694	0.590510370725419	113.61080322499868	403.66497802734375	403.68017578125
195	403.69024658203125	19.0677809402667					1	DETECTED	403.6902 m/z @19.07 [151020OFc1_NvH-0949-CRLM-20.raw]	403.69024658203125	19.0677809402667	3.122414864	90.196271008	87.07385614399999	590870.8125	2.0893504751330215E8	2	7613	0.19602144352286288	84.5989555417091	13.448898523156181	403.6802673339844	403.7001647949219
196	403.7112121582031	26.2830025570667					1	DETECTED	403.7112 m/z @26.28 [151020OFc1_NvH-0949-CRLM-20.raw]	403.7112121582031	26.2830025570667	3.5753163216	99.010195556	95.4348792344	4084888.75	4.3405963620459944E8	2	7613	6.695225457528029	0.7619655060996222	0.178923700079728	403.7012939453125	403.7191467285156
197	403.7291564941406	21.5887435685333					1	DETECTED	403.7292 m/z @21.59 [151020OFc1_NvH-0949-CRLM-20.raw]	403.7291564941406	21.5887435685333	2.73365260186667	98.7169618677333	95.98330926586664	5282213.5	2.6745895565190077E8	2	7613	0.23968913440202044	0.6201439333552721	1.6406499140517248	403.7192077636719	403.7391357421875
198	403.7394104003906	12.7395814605333					1	DETECTED	403.7394 m/z @12.74 [151020OFc1_NvH-0949-CRLM-20.raw]	403.7394104003906	12.7395814605333	0.9100103016	98.3012245669333	97.3912142653333	823990.75	1.998274918431785E8	2	7613	0.14110373026237433	0.6419238901362533	2.7842579091916373	403.7391662597656	403.7491149902344
199	403.7495422363281	57.3841696165333					1	DETECTED	403.7495 m/z @57.38 [151020OFc1_NvH-0949-CRLM-20.raw]	403.7495422363281	57.3841696165333	1.4166606992	96.5797731074667	95.16311240826671	126633.3828125	1.20959888628633E8	3	7613	42.65825024506949	0.8996890267324065	0.006051025365553182	403.7494201660156	403.7556457519531
200	403.7657165527344	57.8255583730667					1	DETECTED	403.7657 m/z @57.83 [151020OFc1_NvH-0949-CRLM-20.raw]	403.7657165527344	57.8255583730667	3.7440001736	99.7579956453333	96.0139954717333	134076.28125	1.4088410093564495E8	0	7613	44.734755001404636	0.9887009253441505	0.9758594772200592	403.7557373046875	403.772705078125
201	403.7827453613281	57.7884089114667					1	DETECTED	403.7827 m/z @57.79 [151020OFc1_NvH-0949-CRLM-20.raw]	403.7827453613281	57.7884089114667	1.5479115536	73.0087710725333	71.4608595189333	174610.734375	1.9794716622174037E8	0	7613	45.157062294904016	0.6772735722201388	71.52547713637364	403.77276611328125	403.79144287109375
202	403.8017272949219	13.0530862045333					1	DETECTED	403.8017 m/z @13.05 [151020OFc1_NvH-0949-CRLM-20.raw]	403.8017272949219	13.0530862045333	1.3508450944	98.1691945869333	96.8183494925333	333275.59375	1.2818084961310327E8	0	7613	44.84121541882236	0.6170513812805007	82.05235748250216	403.7918395996094	403.81146240234375
203	403.8227844238281	57.5145683541333					1	DETECTED	403.8228 m/z @57.51 [151020OFc1_NvH-0949-CRLM-20.raw]	403.8227844238281	57.5145683541333	1.03604442586667	99.8439732626667	98.80792883680003	187584.5625	1.3310881233803134E8	0	7613	35.28726771774849	0.9257290695619926	0.002218961955752509	403.81280517578125	403.8326721191406
204	403.8426818847656	11.8399674096					1	DETECTED	403.8427 m/z @11.84 [151020OFc1_NvH-0949-CRLM-20.raw]	403.8426818847656	11.8399674096	0.138558824	99.9315368058667	99.7929779818667	328692.9375	1.3442628236817646E8	3	7613	0.11356994257699071	2.3921961099833333	5.820582482978231	403.83282470703125	403.8526611328125
205	403.8541259765625	10.7639106165333					1	DETECTED	403.8541 m/z @10.76 [151020OFc1_NvH-0949-CRLM-20.raw]	403.8541259765625	10.7639106165333	0.0162039784	99.3476080328	99.3314040544	209182.46875	1.8340691101430574E8	5	7613	46.957221125258464	3.6678991834993546	32.09451858532005	403.852783203125	403.8598327636719
206	403.8699951171875	12.6822803829333					1	DETECTED	403.8700 m/z @12.68 [151020OFc1_NvH-0949-CRLM-20.raw]	403.8699951171875	12.6822803829333	0.00471223786666667	99.9849717349333	99.98025949706663	5129892.0	2.1496845317514202E8	3	7613	0.16568384933603397	1.3416340290375053	1.8243377723084846	403.860107421875	403.8799743652344
207	403.886474609375	8.72892912426667					1	DETECTED	403.8865 m/z @8.73 [151020OFc1_NvH-0949-CRLM-20.raw]	403.886474609375	8.72892912426667	0.0375809632	99.9958778194667	99.9582968562667	521431.84375	1.3962756617967942E8	3	7613	0.17860770121058955	10.262110088646855	56.99231955577722	403.8800048828125	403.8963623046875
208	403.9019470214844	26.3860039882667					1	DETECTED	403.9019 m/z @26.39 [151020OFc1_NvH-0949-CRLM-20.raw]	403.9019470214844	26.3860039882667	0.00471223786666667	99.9205493173333	99.91583707946663	364438.84375	1.6890810500742424E8	3	7613	1.918243385692275	0.7130899260235031	0.006031308609588461	403.896484375	403.91192626953125
209	403.91534423828125	57.9170866237333					1	DETECTED	403.9153 m/z @57.92 [151020OFc1_NvH-0949-CRLM-20.raw]	403.91534423828125	57.9170866237333	0.0588224357333333	99.7148564125333	99.65603397679996	172979.453125	3.155390271352212E8	0	7613	92.45926921487553	0.9124586717662095	0.825764786537157	403.9120178222656	403.9159240722656
210	403.9259948730469	11.471512684					1	DETECTED	403.9260 m/z @11.47 [151020OFc1_NvH-0949-CRLM-20.raw]	403.9259948730469	11.471512684	0.00471223786666667	99.9527364285333	99.94802419066663	175812.828125	1.2682632258278146E8	0	7613	0.13830359626884814	0.5015294391782303	0.5425967755892548	403.916015625	403.93597412109375
211	403.95111083984375	21.5611292341333					1	DETECTED	403.9511 m/z @21.56 [151020OFc1_NvH-0949-CRLM-20.raw]	403.95111083984375	21.5611292341333	0.00471223786666667	99.7899094226667	99.78519718480003	261583.890625	1.376544369975038E8	0	7613	0.18136058116946785	0.5629950432281442	46.47795348601573	403.9411315917969	403.9610900878906
212	403.96112060546875	57.9026165864					1	DETECTED	403.9611 m/z @57.90 [151020OFc1_NvH-0949-CRLM-20.raw]	403.96112060546875	57.9026165864	0.0800407466666667	99.8008009717333	99.72076022506663	155780.046875	1.4629932670074117E8	0	7613	73.79340232534437	0.933949143762825	0.9747630525512175	403.96112060546875	403.9707336425781
213	403.9807434082031	31.4347840357333					1	DETECTED	403.9807 m/z @31.43 [151020OFc1_NvH-0949-CRLM-20.raw]	403.9807434082031	31.4347840357333	0.263606656533333	99.9958778194667	99.73227116293337	469854.6875	1.3874439289604533E8	0	7613	0.09778725640546071	0.6959623907539934	1.6354832846917267	403.9707946777344	403.9831237792969
214	403.9935302734375	10.7847523053333					1	DETECTED	403.9935 m/z @10.78 [151020OFc1_NvH-0949-CRLM-20.raw]	403.9935302734375	10.7847523053333	0.211786672266667	99.8660039002667	99.65421722800004	1012015.875	1.3445904007454193E8	4	7613	0.21175793963269207	4.887160538075874	6.479509060171054	403.98358154296875	404.0034484863281
215	404.00482177734375	17.2702701810667					1	DETECTED	404.0048 m/z @17.27 [151020OFc1_NvH-0949-CRLM-20.raw]	404.00482177734375	17.2702701810667	0.0588224357333333	99.8333690146667	99.77454657893337	159280.21875	1.0239689518269347E8	0	7613	0.05285146168859356	2.922531879439634	0.7374118413005571	404.0035400390625	404.0147705078125
216	404.0319519042969	46.50540134					1	DETECTED	404.0320 m/z @46.51 [151020OFc1_NvH-0949-CRLM-20.raw]	404.0319519042969	46.50540134	2.75208794586667	99.5848159205333	96.83272797466662	244760.0	1.1688209240949434E8	0	7613	0.26893584276571403	1.1709057529717397	0.3037149822173348	404.0220031738281	404.0418395996094
217	404.06927490234375	57.3996902984					1	DETECTED	404.0693 m/z @57.40 [151020OFc1_NvH-0949-CRLM-20.raw]	404.06927490234375	57.3996902984	0.9489353024	99.9205493173333	98.9716140149333	243414.5	1.4143862115759894E8	0	7613	2.52997067070298	0.6815060726027071	1.4490482375207336	404.0597229003906	404.078857421875
218	404.0958251953125	91.9952905370667					1	DETECTED	404.0958 m/z @92.00 [151020OFc1_NvH-0949-CRLM-20.raw]	404.0958251953125	91.9952905370667	0.211786672266667	99.9315368058667	99.71975013360003	65808.75	1.2218785888873275E8	0	7613	0.018398197341738864	0.5432335111137746	0.08646702222754912	404.0862731933594	404.1058044433594
219	404.1195983886719	89.3215517594667					1	DETECTED	404.1196 m/z @89.32 [151020OFc1_NvH-0949-CRLM-20.raw]	404.1195983886719	89.3215517594667	0.0375809632	99.8114528461333	99.7738718829333	8446115.0	3.6225180012969744E8	0	7613	0.5372893332232138	1.1608705252906102	1.3221498397322822	404.1097412109375	404.1295471191406
220	404.1561584472656	90.2853807525333					1	DETECTED	404.1562 m/z @90.29 [151020OFc1_NvH-0949-CRLM-20.raw]	404.1561584472656	90.2853807525333	0.557315994133333	99.9849717349333	99.42765574079996	113682.2421875	1.1309856575348552E8	0	7613	0.013980634773403722	0.554063330953052	0.012565362657576703	404.147216796875	404.16607666015625
221	404.17718505859375	11.8200174946667					1	DETECTED	404.1772 m/z @11.82 [151020OFc1_NvH-0949-CRLM-20.raw]	404.17718505859375	11.8200174946667	0.00471223786666667	99.9958778194667	99.99116558160003	281700.34375	1.3984304878667778E8	0	7613	0.07666879100520951	4.197702267375559	8.583293408461973	404.167236328125	404.18017578125
222	404.1910400390625	16.3927755738667					1	DETECTED	404.1910 m/z @16.39 [151020OFc1_NvH-0949-CRLM-20.raw]	404.1910400390625	16.3927755738667	0.2013035328	99.9849717349333	99.7836682021333	2101410.0	1.861855291793898E8	0	7613	73.76308971610554	80.91454335688279	533.2152122725148	404.18145751953125	404.1930236816406
223	404.2030334472656	25.2972576530667					1	DETECTED	404.2030 m/z @25.30 [151020OFc1_NvH-0949-CRLM-20.raw]	404.2030334472656	25.2972576530667	2.080255788	98.9340338469333	96.8537780589333	1.5369592E7	5.356612297473754E8	2	7613	0.317900589215121	0.5194809343471055	0.028789128575897476	404.19305419921875	404.2130126953125
224	404.2173767089844	90.0547004101333					1	DETECTED	404.2174 m/z @90.05 [151020OFc1_NvH-0949-CRLM-20.raw]	404.2173767089844	90.0547004101333	1.97100444266667	99.1628870152	97.19188257253333	2200681.25	2.4561203832422417E8	3	7613	63.70929941438243	0.50107158627919	0.0023144822377427	404.2130432128906	404.22735595703125
225	404.23077392578125	21.5611292341333					1	DETECTED	404.2308 m/z @21.56 [151020OFc1_NvH-0949-CRLM-20.raw]	404.23077392578125	21.5611292341333	0.211786672266667	99.9958778194667	99.78409114720003	1998265.875	1.778258307505642E8	3	7613	0.2123234679434134	0.5321689106361553	0.031960764892496045	404.2273864746094	404.2407531738281
226	404.244384765625	10.7847523053333					1	DETECTED	404.2444 m/z @10.78 [151020OFc1_NvH-0949-CRLM-20.raw]	404.244384765625	10.7847523053333	3.4117346128	94.6189292154667	91.20719460266669	889496.875	1.7204672879011548E8	2	7613	79.55748805988989	30.90593482109095	362.4891142744402	404.24078369140625	404.2543640136719
227	404.2638244628906	24.4535446424					1	DETECTED	404.2638 m/z @24.45 [151020OFc1_NvH-0949-CRLM-20.raw]	404.2638244628906	24.4535446424	2.04375612533333	99.5631139197333	97.51935779439997	333538.90625	1.1465536941793747E8	0	7613	0.23341782228243702	2.5967148112014296	15.257581012876686	404.25439453125	404.273681640625
228	404.30078125	90.7578587538667					1	DETECTED	404.3008 m/z @90.76 [151020OFc1_NvH-0949-CRLM-20.raw]	404.30078125	90.7578587538667	10.8477866325333	94.5530171712	83.7052305386667	123086.0078125	9.58064299828914E7	0	7613	0.5792047153032058	0.507890525444194	3.7569804126397357	404.2935485839844	404.3095397949219
229	404.3194274902344	92.4832348578667					1	DETECTED	404.3194 m/z @92.48 [151020OFc1_NvH-0949-CRLM-20.raw]	404.3194274902344	92.4832348578667	0.870600483733333	92.8595616781333	91.98896119439998	44514.35546875	1.1218074432921083E8	0	7613	1.307650581874526	0.5020539024056972	0.43963503015940086	404.310791015625	404.3287658691406
230	404.3679504394531	19.6558258674667					1	DETECTED	404.3680 m/z @19.66 [151020OFc1_NvH-0949-CRLM-20.raw]	404.3679504394531	19.6558258674667	3.64541111946667	99.3582997912	95.71288867173332	107490.1640625	1.1603804168528837E8	0	7613	84.14728334147554	2.9890821124321425	18.25523055225795	404.358154296875	404.3762512207031
231	404.4014587402344	23.0297773658667					1	DETECTED	404.4015 m/z @23.03 [151020OFc1_NvH-0949-CRLM-20.raw]	404.4014587402344	23.0297773658667	3.18173516933333	99.9634967192	96.78176154986666	161722.078125	9.44668548624587E7	0	7613	10.059098780308126	3.879531671412093	0.2312543761170703	404.3966064453125	404.41143798828125
232	404.4158020019531	12.7193028714667					1	DETECTED	404.4158 m/z @12.72 [151020OFc1_NvH-0949-CRLM-20.raw]	404.4158020019531	12.7193028714667	2.5572835728	98.9887168816	96.4314333088	141646.625	1.1210104687811327E8	0	7613	0.30901695526932116	0.872839645931005	12.980240911505904	404.41156005859375	404.4256286621094
233	404.4295349121094	16.2857164293333					1	DETECTED	404.4295 m/z @16.29 [151020OFc1_NvH-0949-CRLM-20.raw]	404.4295349121094	16.2857164293333	0.7006148096	97.3916116904	96.6909968808	70263.0390625	1.1633981949401717E8	0	7613	4.953391227998228	3.102032929909591	16.623159119779416	404.42584228515625	404.4311828613281
234	404.4415588378906	7.75788376346667					1	DETECTED	404.4416 m/z @7.76 [151020OFc1_NvH-0949-CRLM-20.raw]	404.4415588378906	7.75788376346667	3.5753163216	95.8928706837333	92.31755436213331	406978.625	1.2236650227536775E8	0	7613	0.45335111354568003	0.8954358838338269	33.38250633494245	404.43182373046875	404.4424133300781
235	404.4525146484375	26.3097794461333					1	DETECTED	404.4525 m/z @26.31 [151020OFc1_NvH-0949-CRLM-20.raw]	404.4525146484375	26.3097794461333	3.122414864	94.6095564872	91.48714162319999	531771.0625	1.1066209109204146E8	0	7613	0.25820812542363214	0.5101906656466466	6.0894519022275855	404.44281005859375	404.4624328613281
236	404.4627990722656	28.8321819189333					1	DETECTED	404.4628 m/z @28.83 [151020OFc1_NvH-0949-CRLM-20.raw]	404.4627990722656	28.8321819189333	3.84748418746667	94.4658935608	90.61840937333332	40028.0546875	9.426958946889442E7	0	7613	86.77973093296019	1.8134782006829169	3.0941165874527554	404.4625549316406	404.4664306640625
237	404.47650146484375	30.0580325688					1	DETECTED	404.4765 m/z @30.06 [151020OFc1_NvH-0949-CRLM-20.raw]	404.47650146484375	30.0580325688	3.62501783466667	99.8439732626667	96.21895542800003	359592.8125	1.1697590931613706E8	3	7613	4.508420201694179	0.5095689678394235	0.004845246615540409	404.46661376953125	404.4850769042969
238	404.4950866699219	10.8237767352					1	DETECTED	404.4951 m/z @10.82 [151020OFc1_NvH-0949-CRLM-20.raw]	404.4950866699219	10.8237767352	2.62162243466667	97.5357976306667	94.91417519600003	478577.90625	1.0882509441060238E8	0	7613	0.18717136101262533	16.45644687042398	17.701732902337117	404.48541259765625	404.5050354003906
239	404.51068115234375	11.8200174946667					1	DETECTED	404.5107 m/z @11.82 [151020OFc1_NvH-0949-CRLM-20.raw]	404.51068115234375	11.8200174946667	6.5682366608	68.7683621346667	62.200125473866706	91320.921875	9.67297297146714E7	0	7613	0.028948751468190537	0.5728810575818607	5.013576661925351	404.505126953125	404.51495361328125
240	404.52532958984375	16.4143336146667					1	DETECTED	404.5253 m/z @16.41 [151020OFc1_NvH-0949-CRLM-20.raw]	404.52532958984375	16.4143336146667	1.7161515968	98.7283175282667	97.0121659314667	1399975.375	1.2682555989891633E8	0	7613	0.17888712483192748	2.8773179948093692	8.103335099628113	404.5154724121094	404.5353088378906
241	404.53802490234375	12.698938784					1	DETECTED	404.5380 m/z @12.70 [151020OFc1_NvH-0949-CRLM-20.raw]	404.53802490234375	12.698938784	5.68553217413333	80.2976628704	74.61213069626668	515121.5	1.2515367078835216E8	3	7613	7.246531621984742	0.7728050854474611	0.2747871355760373	404.53533935546875	404.5385437011719
242	404.5485534667969	23.6052145261333					1	DETECTED	404.5486 m/z @23.61 [151020OFc1_NvH-0949-CRLM-20.raw]	404.5485534667969	23.6052145261333	2.00735032266667	98.7059281394667	96.69857781680004	3081943.25	1.909754459338165E8	3	7613	0.19614513994238436	0.5080918988867489	0.02142281310109291	404.53857421875	404.5584716796875
243	404.5588073730469	31.9640298597333					1	DETECTED	404.5588 m/z @31.96 [151020OFc1_NvH-0949-CRLM-20.raw]	404.5588073730469	31.9640298597333	3.18173516933333	67.5937422413333	64.41200707199997	135177.390625	9.664514511148585E7	0	7613	25.77242931194733	1.1914494513507468	1.5810045888634099	404.5585632324219	404.5633239746094
244	404.5733947753906	25.9204818218667					1	DETECTED	404.5734 m/z @25.92 [151020OFc1_NvH-0949-CRLM-20.raw]	404.5733947753906	25.9204818218667	4.99921071493333	98.7503570410667	93.75114632613338	433672.71875	1.2915535015103686E8	3	7613	35.69126049596638	0.5635711661151187	0.8981683135522633	404.56341552734375	404.57342529296875
245	404.5834655761719	27.8605368730667					1	DETECTED	404.5835 m/z @27.86 [151020OFc1_NvH-0949-CRLM-20.raw]	404.5834655761719	27.8605368730667	2.27329977146667	95.5865495328	93.31324976133334	685693.125	1.4386077664747348E8	3	7613	4.096218455855585	0.7460546992205221	195.11863372713208	404.57354736328125	404.59344482421875
246	404.598876953125	25.8987717792					1	DETECTED	404.5989 m/z @25.90 [151020OFc1_NvH-0949-CRLM-20.raw]	404.598876953125	25.8987717792	3.35381246293333	99.7579956453333	96.40418318239996	95853.984375	1.3779976911930057E8	0	7613	86.73198093339143	2.250062696436743	5.699524411749961	404.5934753417969	404.60693359375
247	404.6171875	12.3992398794667					1	DETECTED	404.6172 m/z @12.40 [151020OFc1_NvH-0949-CRLM-20.raw]	404.6171875	12.3992398794667	1.5479115536	96.5797731074667	95.0318615538667	105697.8671875	1.0784581399549527E8	0	7613	0.17495565773946886	6.2947841531475754	0.01676934727782654	404.6072692871094	404.6265563964844
248	404.6532897949219	26.3685208165333					1	DETECTED	404.6533 m/z @26.37 [151020OFc1_NvH-0949-CRLM-20.raw]	404.6532897949219	26.3685208165333	0.283840556266667	97.0958136661333	96.81197310986663	495085.625	1.1115619967554082E8	0	7613	0.1463527111730265	0.5328092276048104	0.5185110004423445	404.6435852050781	404.6629638671875
249	404.6683044433594	23.8082663925333					1	DETECTED	404.6683 m/z @23.81 [151020OFc1_NvH-0949-CRLM-20.raw]	404.6683044433594	23.8082663925333	3.80256630853333	99.5738032034667	95.77123689493337	156437.828125	1.1869259810291225E8	0	7613	4.306418251884285	2.393598736680269	0.07815997326831173	404.6637878417969	404.6779479980469
250	404.692138671875	7.75788376346667					1	DETECTED	404.6921 m/z @7.76 [151020OFc1_NvH-0949-CRLM-20.raw]	404.692138671875	7.75788376346667	3.813687032	96.6565517002667	92.8428646682667	360571.5625	1.2098475374221331E8	4	7613	0.13936648994590772	7.869354265805066	1.3335573213461307	404.6822204589844	404.6946716308594
251	404.7048034667969	25.3061532965333					1	DETECTED	404.7048 m/z @25.31 [151020OFc1_NvH-0949-CRLM-20.raw]	404.7048034667969	25.3061532965333	3.5066585056	99.9095223885333	96.4028638829333	6654943.5	2.5909985866028687E8	0	7613	0.3408355355749819	2.821212453036328	0.08697310539688047	404.69488525390625	404.71478271484375
252	404.7191162109375	15.2908861186667					1	DETECTED	404.7191 m/z @15.29 [151020OFc1_NvH-0949-CRLM-20.raw]	404.7191162109375	15.2908861186667	2.52063191493333	97.6216009706667	95.10096905573337	1173156.375	1.4562227724892733E8	3	7613	0.1649094863266889	0.6898381438652373	0.21354922922200373	404.7148132324219	404.7290954589844
253	404.7316589355469	12.3198178738667					1	DETECTED	404.7317 m/z @12.32 [151020OFc1_NvH-0949-CRLM-20.raw]	404.7316589355469	12.3198178738667	2.50228022453333	98.4116541957333	95.90937397119997	600458.6875	1.3629021589543954E8	2	7613	9.44671315953893	4.9624577107984535	1.2411915024011946	404.7291564941406	404.7415771484375
254	404.74530029296875	44.6917135018667					1	DETECTED	404.7453 m/z @44.69 [151020OFc1_NvH-0949-CRLM-20.raw]	404.74530029296875	44.6917135018667	2.9239442664	99.4670608829333	96.5431166165333	323457.3125	1.4610071981191322E8	0	7613	33.931684186530376	1.4475028205554483	0.019942337013035497	404.7416687011719	404.7549133300781
255	404.7651672363281	24.5538200530667					1	DETECTED	404.7652 m/z @24.55 [151020OFc1_NvH-0949-CRLM-20.raw]	404.7651672363281	24.5538200530667	1.2750171008	97.9368807586667	96.6618636578667	125656.6796875	1.1532470712548386E8	0	7613	0.08435523363542075	2.6909832277787484	0.0015538546798558052	404.75531005859375	404.77508544921875
256	404.80224609375	28.7205003576					1	DETECTED	404.8022 m/z @28.72 [151020OFc1_NvH-0949-CRLM-20.raw]	404.80224609375	28.7205003576	0.577424449333333	98.6949786114667	98.11755416213336	51780.73046875	1.1872744574362636E8	0	7613	93.50771239201923	1.9753788675434203	2.9773123380471658	404.79541015625	404.8094787597656
257	404.819580078125	27.9292343128					1	DETECTED	404.8196 m/z @27.93 [151020OFc1_NvH-0949-CRLM-20.raw]	404.819580078125	27.9292343128	0.9100103016	99.9958778194667	99.0858675178667	54562.76953125	1.0735777183684215E8	0	7613	773.4894215698049	2.486263798686516	10.941526268746749	404.8096008300781	404.8239440917969
258	404.8339538574219	6.73934338746667					1	DETECTED	404.8340 m/z @6.74 [151020OFc1_NvH-0949-CRLM-20.raw]	404.8339538574219	6.73934338746667	3.11133388106667	99.8660039002667	96.75467001920003	163647.828125	1.1269960023654655E8	0	7613	0.09123814607268876	6.730052223526876	85.73424581166846	404.823974609375	404.83868408203125
259	404.8489685058594	22.8127696816					1	DETECTED	404.8490 m/z @22.81 [151020OFc1_NvH-0949-CRLM-20.raw]	404.8489685058594	22.8127696816	0.111684223733333	99.9315368058667	99.81985258213336	435178.8125	1.1414488692488034E8	3	7613	12.998599074167071	0.5147769040757832	0.008688528333070178	404.8389892578125	404.8494567871094
260	404.859619140625	16.3927755738667					1	DETECTED	404.8596 m/z @16.39 [151020OFc1_NvH-0949-CRLM-20.raw]	404.859619140625	16.3927755738667	0.426278914933333	99.9205493173333	99.49427040239996	569095.0	1.3805060413011315E8	0	7613	5.92378952457106	3.101720886438085	5.46745358687772	404.8496398925781	404.8653869628906
261	404.8753967285156	17.3024801298667					1	DETECTED	404.8754 m/z @17.30 [151020OFc1_NvH-0949-CRLM-20.raw]	404.8753967285156	17.3024801298667	0.00471223786666667	99.9849717349333	99.98025949706663	3642580.25	2.099583577663788E8	3	7613	0.18194573679867787	4.244314755455437	1.4297474898039824	404.86541748046875	404.8853759765625
262	404.8920593261719	26.3564288186667					1	DETECTED	404.8921 m/z @26.36 [151020OFc1_NvH-0949-CRLM-20.raw]	404.8920593261719	26.3564288186667	0.00471223786666667	99.973984032	99.96927179413333	689171.1875	1.2596391723762777E8	3	7613	23.655063744458115	0.975734281363157	38.424278561001046	404.88543701171875	404.892822265625
263	404.9028625488281	15.8844150272					1	DETECTED	404.9029 m/z @15.88 [151020OFc1_NvH-0949-CRLM-20.raw]	404.9028625488281	15.8844150272	0.00471223786666667	99.9849717349333	99.98025949706663	1243464.125	1.3904722305483282E8	3	7613	0.1394508491113573	1.5157032969486148	0.029901318351312517	404.89288330078125	404.9128112792969
264	404.9176940917969	27.8886515786667					1	DETECTED	404.9177 m/z @27.89 [151020OFc1_NvH-0949-CRLM-20.raw]	404.9176940917969	27.8886515786667	0.00471223786666667	99.9423471616	99.93763492373333	372621.53125	1.1612461552891478E8	3	7613	3.8047955129585667	0.5284223029817051	0.046742754261287316	404.9128723144531	404.92767333984375
265	404.94732666015625	21.4800389098667					1	DETECTED	404.9473 m/z @21.48 [151020OFc1_NvH-0949-CRLM-20.raw]	404.94732666015625	21.4800389098667	0.00471223786666667	99.8550228688	99.85031063093334	1620793.5	1.2814288602768396E8	0	7613	0.1603550463896859	0.5942411058716345	1.2120019284988155	404.9373779296875	404.957275390625
266	404.96435546875	20.7666777533333					1	DETECTED	404.9644 m/z @20.77 [151020OFc1_NvH-0949-CRLM-20.raw]	404.96435546875	20.7666777533333	0.00471223786666667	99.9315368058667	99.92682456800003	185159.3125	1.1185798131360435E8	0	7613	1.6411664807369952	4.369394883672425	0.023108581907147444	404.9573974609375	404.96820068359375
267	404.97821044921875	30.0936640464					1	DETECTED	404.9782 m/z @30.09 [151020OFc1_NvH-0949-CRLM-20.raw]	404.97821044921875	30.0936640464	0.170056387466667	99.9634967192	99.79344033173332	204826.796875	1.0943568730716097E8	0	7613	7.931241188791425	1.7195194178345936	1.8725103119320086	404.96832275390625	404.9881591796875
268	404.99981689453125	43.3336554901333					1	DETECTED	404.9998 m/z @43.33 [151020OFc1_NvH-0949-CRLM-20.raw]	404.99981689453125	43.3336554901333	0.00471223786666667	99.736735096	99.73202285813333	199459.828125	1.3178636253457797E8	4	7613	10.459763229846601	1.126746377955421	0.8337634204729706	404.9898376464844	405.0061340332031
269	405.0162353515625	53.2383080973333					1	DETECTED	405.0162 m/z @53.24 [151020OFc1_NvH-0949-CRLM-20.raw]	405.0162353515625	53.2383080973333	0.0375809632	99.7579956453333	99.7204146821333	642304.6875	1.523891687748178E8	0	7613	0.7363072847389702	0.6028197758864532	85.25431606948898	405.0067443847656	405.0260009765625
270	405.03460693359375	6.73934338746667					1	DETECTED	405.0346 m/z @6.74 [151020OFc1_NvH-0949-CRLM-20.raw]	405.03460693359375	6.73934338746667	0.159529489066667	99.8660039002667	99.70647441120003	136366.96875	1.0932591628715588E8	0	7613	0.09958376312555028	0.9766356841327546	725.2224997763662	405.0262451171875	405.0440673828125
271	405.05621337890625	22.1937637517333					1	DETECTED	405.0562 m/z @22.19 [151020OFc1_NvH-0949-CRLM-20.raw]	405.05621337890625	22.1937637517333	0.211786672266667	99.9315368058667	99.71975013360003	770495.1875	1.3780304123266217E8	0	7613	0.07563290162408265	138.39423041869375	170.9037314862203	405.04693603515625	405.0660400390625
272	405.10369873046875	90.3641237418667					1	DETECTED	405.1037 m/z @90.36 [151020OFc1_NvH-0949-CRLM-20.raw]	405.10369873046875	90.3641237418667	1.66879395306667	98.8694342053333	97.20064025226664	2448416.25	1.3615506134913725E8	0	7613	0.07622388915088152	1.465358926635656	1.1491188428379615	405.09417724609375	405.11248779296875
273	405.1231689453125	89.3215517594667					1	DETECTED	405.1232 m/z @89.32 [151020OFc1_NvH-0949-CRLM-20.raw]	405.1231689453125	89.3215517594667	4.75769073893333	97.9701723229333	93.21248158399996	1521055.0	1.5823516927477813E8	0	7613	0.6688083801269045	1.072041895619482	1.0799790219376928	405.11468505859375	405.132568359375
274	405.15911865234375	91.0478286821333					1	DETECTED	405.1591 m/z @91.05 [151020OFc1_NvH-0949-CRLM-20.raw]	405.15911865234375	91.0478286821333	4.79899427146667	99.9095223885333	95.11052811706664	97014.5703125	1.0728135748260075E8	0	7613	0.08722897710174493	0.5533954435269722	0.0070487851179673305	405.149169921875	405.16656494140625
275	405.17657470703125	90.6324956917333					1	DETECTED	405.1766 m/z @90.63 [151020OFc1_NvH-0949-CRLM-20.raw]	405.17657470703125	90.6324956917333	0.00471223786666667	99.9958778194667	99.99116558160003	617459.5625	1.2824857500653288E8	0	7613	65.5247546272941	0.5062354373084832	0.011389808497688706	405.1665954589844	405.1865539550781
276	405.197509765625	21.4575576562667					1	DETECTED	405.1975 m/z @21.46 [151020OFc1_NvH-0949-CRLM-20.raw]	405.197509765625	21.4575576562667	2.584875128	99.0541976346667	96.46932250666671	749527.5	1.549029211561623E8	3	7613	79.89819097165092	0.7454662277114882	7.695526475648961	405.1875305175781	405.1996765136719
277	405.2096862792969	17.2896216677333					1	DETECTED	405.2097 m/z @17.29 [151020OFc1_NvH-0949-CRLM-20.raw]	405.2096862792969	17.2896216677333	2.7058487976	99.1522040272	96.4463552296	2473191.0	2.687107940999724E8	2	7613	8.426530164821717	8.535242396516322	14.720142179044467	405.19970703125	405.2192077636719
278	405.2292175292969	29.9905190736					1	DETECTED	405.2292 m/z @29.99 [151020OFc1_NvH-0949-CRLM-20.raw]	405.2292175292969	29.9905190736	0.222169940266667	99.1522040272	98.93003408693333	2947848.5	2.3141791820729408E8	3	7613	0.19333023732155397	2.1939051063195643	0.2025486666690044	405.21929931640625	405.2391662597656
279	405.2453308105469	91.324573024					1	DETECTED	405.2453 m/z @91.32 [151020OFc1_NvH-0949-CRLM-20.raw]	405.2453308105469	91.324573024	1.9982504432	98.6410953941333	96.6428449509333	339689.5	1.2469444031534931E8	0	7613	72.15498582572769	0.5020037039661767	0.016773921416265394	405.2392578125	405.24639892578125
280	405.25640869140625	22.2157077445333					1	DETECTED	405.2564 m/z @22.22 [151020OFc1_NvH-0949-CRLM-20.raw]	405.25640869140625	22.2157077445333	1.9619946344	97.3252774037333	95.3632827693333	425063.03125	1.2845764576673706E8	3	7613	21.283173673757965	1.618646558279701	0.7261931844161593	405.2464294433594	405.2662353515625
281	405.2841796875	91.4201847917333					1	DETECTED	405.2842 m/z @91.42 [151020OFc1_NvH-0949-CRLM-20.raw]	405.2841796875	91.4201847917333	3.27612791813333	95.1920063152	91.91587839706668	132694.5625	1.1107573845575476E8	0	7613	0.4422957361690152	0.5222495204220342	1.7761975668254368	405.2745361328125	405.2926330566406
282	405.3006591796875	91.7357474858667					1	DETECTED	405.3007 m/z @91.74 [151020OFc1_NvH-0949-CRLM-20.raw]	405.3006591796875	91.7357474858667	0.00471223786666667	99.9958778194667	99.99116558160003	78030.625	7.511247809913833E7	0	7613	0.566396463401162	0.5366226751293494	63.2350156516912	405.2956237792969	405.3099670410156
283	405.33721923828125	92.6314813472					1	DETECTED	405.3372 m/z @92.63 [151020OFc1_NvH-0949-CRLM-20.raw]	405.33721923828125	92.6314813472	18.1695843613333	92.6314813472	74.4618969858667	73452.9609375	1.2250575584251574E8	0	7613	1.6300032833036653	0.5	null	405.3282470703125	405.3470764160156
284	405.394775390625	40.5264141210667					1	DETECTED	405.3948 m/z @40.53 [151020OFc1_NvH-0949-CRLM-20.raw]	405.394775390625	40.5264141210667	2.7058487976	99.7790033410667	97.0731545434667	48183.01171875	1.022514740254163E8	0	7613	88.47848826700074	1.2833382276710081	1.811416756712618	405.385498046875	405.3987731933594
285	405.4093017578125	34.6230874298667					1	DETECTED	405.4093 m/z @34.62 [151020OFc1_NvH-0949-CRLM-20.raw]	405.4093017578125	34.6230874298667	5.46101425866667	98.4778746813333	93.01686042266664	218650.25	1.3441540614859247E8	2	7613	0.22620626623388063	2.0060102360807983	0.001472855268862416	405.39947509765625	405.41925048828125
286	405.42144775390625	24.5207540738667					1	DETECTED	405.4214 m/z @24.52 [151020OFc1_NvH-0949-CRLM-20.raw]	405.42144775390625	24.5207540738667	0.148998374133333	95.1506187402667	95.00162036613337	135833.40625	1.1837447321966597E8	0	7613	0.024930144972639567	1.9490105993302056	0.27140310164970993	405.4193420410156	405.431396484375
287	405.43402099609375	23.0125524426667					1	DETECTED	405.4340 m/z @23.01 [151020OFc1_NvH-0949-CRLM-20.raw]	405.43402099609375	23.0125524426667	3.60508523306667	98.1247892232	94.51970399013332	79703.7734375	1.1508874909371686E8	0	7613	0.08461121943418703	2.7923970288039723	4.589630766935658	405.4315490722656	405.43902587890625
288	405.44903564453125	21.4800389098667					1	DETECTED	405.4490 m/z @21.48 [151020OFc1_NvH-0949-CRLM-20.raw]	405.44903564453125	21.4800389098667	3.5159775064	98.891093052	95.3751155456	306502.40625	1.804122436502235E8	0	7613	0.11532000160270428	0.7057213068479464	0.06912489008735984	405.4390563964844	405.4590148925781
289	405.4650573730469	11.4303447829333					1	DETECTED	405.4651 m/z @11.43 [151020OFc1_NvH-0949-CRLM-20.raw]	405.4650573730469	11.4303447829333	2.30996781733333	98.1359178904	95.82595007306666	282559.4375	1.126105696175435E8	0	7613	20.377333513190024	0.6121405131614197	2.8696179246145816	405.45904541015625	405.4747009277344
290	405.47802734375	21.7974518176					1	DETECTED	405.4780 m/z @21.80 [151020OFc1_NvH-0949-CRLM-20.raw]	405.47802734375	21.7974518176	4.59339878826667	85.6120591957333	81.01866040746663	160359.140625	1.0517423640490915E8	4	7613	0.09724141667454234	5.1229067989116714	1.956598206469056	405.4751281738281	405.48162841796875
291	405.4918212890625	19.5432023053333					1	DETECTED	405.4918 m/z @19.54 [151020OFc1_NvH-0949-CRLM-20.raw]	405.4918212890625	19.5432023053333	2.19955649226667	99.9849717349333	97.78541524266663	396985.125	1.1109964946223174E8	0	7613	0.03323552211469405	71.02383774864882	0.00648037213479709	405.48193359375	405.50177001953125
292	405.5051574707031	17.5596671581333					1	DETECTED	405.5052 m/z @17.56 [151020OFc1_NvH-0949-CRLM-20.raw]	405.5051574707031	17.5596671581333	2.98893539546667	99.2057410618667	96.21680566640003	81581.1484375	1.0634679947386579E8	0	7613	7.830110622411073	4.466239771651053	0.008409598157039073	405.5018310546875	405.51348876953125
293	405.52362060546875	10.1550387176					1	DETECTED	405.5236 m/z @10.16 [151020OFc1_NvH-0949-CRLM-20.raw]	405.52362060546875	10.1550387176	2.79883356106667	96.5688422605333	93.77000869946663	488938.8125	1.3579649774474856E8	3	7613	10.6786741122161	2.4689285357610404	0.0599471819778562	405.5136413574219	405.5335998535156
294	405.5439758300781	17.2799675776					1	DETECTED	405.5440 m/z @17.28 [151020OFc1_NvH-0949-CRLM-20.raw]	405.5439758300781	17.2799675776	2.25486196373333	99.6934564706667	97.43859450693337	834889.125	1.383245415466339E8	3	7613	9.958011733366064	0.8577036617924264	23.358665921058183	405.53399658203125	405.5537414550781
295	405.5652770996094	16.00860498					1	DETECTED	405.5653 m/z @16.01 [151020OFc1_NvH-0949-CRLM-20.raw]	405.5652770996094	16.00860498	2.19955649226667	98.2571271341333	96.05757064186663	1029036.3125	1.52287706131424E8	3	7613	0.12003243380522832	1.7298556602874975	6.377411034530471	405.5552978515625	405.57525634765625
296	405.5769348144531	34.6827759669333					1	DETECTED	405.5769 m/z @34.68 [151020OFc1_NvH-0949-CRLM-20.raw]	405.5769348144531	34.6827759669333	5.10498897173333	95.597503456	90.49251448426666	285181.25	1.3615956058926174E8	3	7613	15.571318089440904	0.5501852469957149	0.04066302336604258	405.5752868652344	405.5867614746094
297	405.5909118652344	11.7159077834667					1	DETECTED	405.5909 m/z @11.72 [151020OFc1_NvH-0949-CRLM-20.raw]	405.5909118652344	11.7159077834667	2.6508123016	97.6216009706667	94.9707886690667	73848.6953125	1.0714486985116072E8	0	7613	0.10314927936024887	5.257678828198861	9.634878121570988	405.5869445800781	405.60040283203125
298	405.6338195800781	45.4880459298667					1	DETECTED	405.6338 m/z @45.49 [151020OFc1_NvH-0949-CRLM-20.raw]	405.6338195800781	45.4880459298667	5.30598036853333	94.5808917850667	89.27491141653337	49658.078125	1.1800847534847043E8	0	7613	87.86451890205953	1.1108800676294917	1.2684847283953198	405.6329040527344	405.64337158203125
299	405.7030334472656	27.198740312					1	DETECTED	405.7030 m/z @27.20 [151020OFc1_NvH-0949-CRLM-20.raw]	405.7030334472656	27.198740312	2.82867453813333	62.8544163882667	60.02574185013337	204294.796875	8.746087982199171E7	0	7613	9.716010333043112	1.923783924568487	0.02127957989518012	405.69305419921875	405.7030334472656
300	405.7130432128906	16.8033499930667					1	DETECTED	405.7130 m/z @16.80 [151020OFc1_NvH-0949-CRLM-20.raw]	405.7130432128906	16.8033499930667	1.78099466426667	95.8158572072	94.03486254293333	865851.875	1.4347047215868554E8	0	7613	0.19030143300592428	1.2478773006150243	3.0532052798229987	405.7031555175781	405.72076416015625
301	405.7308654785156	29.9905190736					1	DETECTED	405.7309 m/z @29.99 [151020OFc1_NvH-0949-CRLM-20.raw]	405.7308654785156	29.9905190736	2.4109272104	97.599536424	95.18860921359999	1117605.625	1.422341645528601E8	0	7613	0.19181310943315566	0.5384703815097347	0.25821262469954454	405.72088623046875	405.74078369140625
302	405.7448425292969	12.5357509706667					1	DETECTED	405.7448 m/z @12.54 [151020OFc1_NvH-0949-CRLM-20.raw]	405.7448425292969	12.5357509706667	3.69367734346667	99.1193710453333	95.42569370186662	1042354.3125	1.418031763600225E8	2	7613	1.742622066806753	0.5935820695105342	12.915437407085568	405.740966796875	405.7545166015625
303	405.76361083984375	36.1136688584					1	DETECTED	405.7636 m/z @36.11 [151020OFc1_NvH-0949-CRLM-20.raw]	405.76361083984375	36.1136688584	4.29290004506667	97.8319612205333	93.53906117546663	405879.15625	1.0963150258540383E8	2	7613	0.3096989708328479	0.9341587317319383	0.005173620925842946	405.7548828125	405.7735900878906
304	405.7743835449219	12.0371089293333					1	DETECTED	405.7744 m/z @12.04 [151020OFc1_NvH-0949-CRLM-20.raw]	405.7743835449219	12.0371089293333	4.0134987632	91.9244367370667	87.9109379738667	51916.31640625	1.0312118999887387E8	0	7613	0.07495841946700743	5.478265777724863	9.956531555449725	405.7736511230469	405.7837829589844
305	405.8331604003906	36.6812640618667					1	DETECTED	405.8332 m/z @36.68 [151020OFc1_NvH-0949-CRLM-20.raw]	405.8331604003906	36.6812640618667	0.273652610933333	99.9958778194667	99.72222520853336	51903.8046875	1.2138276323419863E8	0	7613	97.55826854408832	1.3372836717600347	1.6751278487262167	405.8330383300781	405.8395690917969
306	405.8497009277344	35.4427743202667					1	DETECTED	405.8497 m/z @35.44 [151020OFc1_NvH-0949-CRLM-20.raw]	405.8497009277344	35.4427743202667	0.00471223786666667	99.7475619634667	99.74284972560002	209300.0625	1.1085234154093531E8	3	7613	0.058429651141857164	1.7693813144015027	0.004083051999554957	405.8401184082031	405.8530578613281
307	405.8631286621094	22.0187573914667					1	DETECTED	405.8631 m/z @22.02 [151020OFc1_NvH-0949-CRLM-20.raw]	405.8631286621094	22.0187573914667	0.122327984533333	99.9423471616	99.82001917706667	348775.28125	1.2923529966840822E8	3	7613	14.124357036657418	0.8546608150169799	0.07974182142879241	405.8532409667969	405.8687744140625
308	405.8787841796875	14.5915896389333					1	DETECTED	405.8788 m/z @14.59 [151020OFc1_NvH-0949-CRLM-20.raw]	405.8787841796875	14.5915896389333	0.00471223786666667	99.9958778194667	99.99116558160003	834032.25	1.3608133981332994E8	3	7613	0.14624605891660813	1.9168756169507046	0.19766808562815408	405.8688049316406	405.8811950683594
309	405.8912048339844	17.8379614954667					1	DETECTED	405.8912 m/z @17.84 [151020OFc1_NvH-0949-CRLM-20.raw]	405.8912048339844	17.8379614954667	0.0162039784	99.9849717349333	99.9687677565333	1771308.875	1.6781005055760568E8	3	7613	0.3961838928096171	10.31271932282963	7.951069523059026	405.8812255859375	405.9011535644531
310	405.9080810546875	36.4865599114667					1	DETECTED	405.9081 m/z @36.49 [151020OFc1_NvH-0949-CRLM-20.raw]	405.9080810546875	36.4865599114667	0.00471223786666667	99.9423471616	99.93763492373333	744437.75	1.40022083732961E8	3	7613	5.578238229224677	0.5109763937637599	0.07998413356335787	405.9012145996094	405.9179992675781
311	405.92486572265625	34.2044982106667					1	DETECTED	405.9249 m/z @34.20 [151020OFc1_NvH-0949-CRLM-20.raw]	405.92486572265625	34.2044982106667	0.00471223786666667	99.8439732626667	99.83926102480002	65596.734375	1.1555936038363476E8	0	7613	74.95306680978587	1.5439929534860282	1.9295718974836016	405.9180908203125	405.9346008300781
312	405.9517517089844	45.3930426106667					1	DETECTED	405.9518 m/z @45.39 [151020OFc1_NvH-0949-CRLM-20.raw]	405.9517517089844	45.3930426106667	0.00471223786666667	99.9958778194667	99.99116558160003	168249.015625	1.1465831140413007E8	0	7613	32.79363877931117	1.06493087193004	1.5758408366669328	405.9418029785156	405.9517517089844
313	405.9617614746094	14.7037446866667					1	DETECTED	405.9618 m/z @14.70 [151020OFc1_NvH-0949-CRLM-20.raw]	405.9617614746094	14.7037446866667	0.00471223786666667	99.9958778194667	99.99116558160003	177550.375	1.3083814926893215E8	0	7613	22.864392534526736	0.5063604518245909	0.5975093100515843	405.9517822265625	405.9715270996094
314	405.9786682128906	21.8796154157333					1	DETECTED	405.9787 m/z @21.88 [151020OFc1_NvH-0949-CRLM-20.raw]	405.9786682128906	21.8796154157333	2.64007497253333	99.3582997912	96.71822481866667	128890.5390625	1.0735010938778505E8	0	7613	21.73718264892813	3.6354746291215423	8.402154682073984	405.9718322753906	405.978759765625
315	405.9888610839844	34.5149096010667					1	DETECTED	405.9889 m/z @34.51 [151020OFc1_NvH-0949-CRLM-20.raw]	405.9888610839844	34.5149096010667	3.24711987493333	99.8114528461333	96.56433297119997	381242.1875	1.2565666056442004E8	4	7613	16.48650678442791	1.1124080974310038	1.4143734751322925	405.97894287109375	405.99871826171875
316	406.0025329589844	27.7180014754667					1	DETECTED	406.0025 m/z @27.72 [151020OFc1_NvH-0949-CRLM-20.raw]	406.0025329589844	27.7180014754667	1.1987907648	99.9095223885333	98.71073162373331	55316.8828125	1.1243847344315605E8	0	7613	91.63274005128962	1.9148266736809032	3.0902770232654055	405.9991149902344	406.0101623535156
317	406.0201721191406	53.2635751426667					1	DETECTED	406.0202 m/z @53.26 [151020OFc1_NvH-0949-CRLM-20.raw]	406.0201721191406	53.2635751426667	0.5875975848	98.9340338469333	98.34643626213331	113826.6796875	1.0722988347756615E8	0	7613	7.290064488337215	0.9641147064930068	0.6238443567908952	406.01019287109375	406.0301513671875
318	406.1153259277344	89.3215517594667					1	DETECTED	406.1153 m/z @89.32 [151020OFc1_NvH-0949-CRLM-20.raw]	406.1153259277344	89.3215517594667	0.5472724552	99.1628870152	98.61561456	677759.25	1.367353931135904E8	0	7613	0.5285552831930715	1.5729015005969498	1.960765634416298	406.10601806640625	406.1236267089844
319	406.17242431640625	90.2765848648					1	DETECTED	406.1724 m/z @90.28 [151020OFc1_NvH-0949-CRLM-20.raw]	406.17242431640625	90.2765848648	1.83505666933333	99.6606610970667	97.82560442773337	144871.640625	1.073793024017673E8	0	7613	0.776663711313347	0.5723785274215936	0.23077626285165784	406.16290283203125	406.1725158691406
320	406.1825256347656	90.3450507162667					1	DETECTED	406.1825 m/z @90.35 [151020OFc1_NvH-0949-CRLM-20.raw]	406.1825256347656	90.3450507162667	0.0693696122666667	99.9958778194667	99.92650820720003	267288.28125	1.3001601119396609E8	0	7613	1.6955287673165742	0.510477362164565	0.025457008266359462	406.17254638671875	406.1901550292969
321	406.2001647949219	89.8102115936					1	DETECTED	406.2002 m/z @89.81 [151020OFc1_NvH-0949-CRLM-20.raw]	406.2001647949219	89.8102115936	3.0928196	99.9958778194667	96.9030582194667	1203656.75	2.0425160710535473E8	3	7613	74.07644877122587	0.5199404221107541	0.030640025710526427	406.19024658203125	406.21014404296875
322	406.21246337890625	14.6051503637333					1	DETECTED	406.2125 m/z @14.61 [151020OFc1_NvH-0949-CRLM-20.raw]	406.21246337890625	14.6051503637333	2.8079578856	91.5425455389333	88.73458765333329	597430.0625	1.4933000037028962E8	3	7613	2.158468454244888	0.9127762854123558	0.9042834918890577	406.2101745605469	406.2156066894531
323	406.2256164550781	17.8379614954667					1	DETECTED	406.2256 m/z @17.84 [151020OFc1_NvH-0949-CRLM-20.raw]	406.2256164550781	17.8379614954667	2.68754307413333	99.4779858098667	96.79044273573336	1262740.625	1.7357240873236936E8	3	7613	0.5221710550013157	0.5268070448514004	1.4740932060595668	406.21563720703125	406.235595703125
324	406.2371520996094	10.4584392693333					1	DETECTED	406.2372 m/z @10.46 [151020OFc1_NvH-0949-CRLM-20.raw]	406.2371520996094	10.4584392693333	3.72376928186667	96.7881224624	93.06435318053333	392548.90625	1.2813643884332325E8	2	7613	0.15707219381283544	1.9850645572742243	4.012904474241036	406.2356262207031	406.2383117675781
325	406.2483215332031	73.0647178088					1	DETECTED	406.2483 m/z @73.06 [151020OFc1_NvH-0949-CRLM-20.raw]	406.2483215332031	73.0647178088	2.73365260186667	98.8258639421333	96.09221134026663	725160.375	1.7301120305503365E8	2	7613	0.21880997343201614	0.5046536733005701	0.007870609694052191	406.23834228515625	406.25823974609375
326	406.2601318359375	91.3559167405333					1	DETECTED	406.2601 m/z @91.36 [151020OFc1_NvH-0949-CRLM-20.raw]	406.2601318359375	91.3559167405333	2.68754307413333	94.3522842978667	91.66474122373337	211925.34375	1.824468671361616E8	3	7613	1.0044636988853597	0.517527837524409	1.2241156881601511	406.25836181640625	406.2632141113281
327	406.2732238769531	45.6085762413333					1	DETECTED	406.2732 m/z @45.61 [151020OFc1_NvH-0949-CRLM-20.raw]	406.2732238769531	45.6085762413333	1.9982504432	92.3741443226667	90.3758938794667	376147.625	1.478589392650288E8	2	7613	0.11183905024584107	1.061118887490132	215.07505560939853	406.2633056640625	406.28131103515625
328	406.3130798339844	59.3113484413333					1	DETECTED	406.3131 m/z @59.31 [151020OFc1_NvH-0949-CRLM-20.raw]	406.3130798339844	59.3113484413333	0.180416235466667	99.6934564706667	99.51304023520004	43473.45703125	1.1601398111556464E8	0	7613	90.68233019849305	0.8271170046819838	0.6507536898782906	406.3031005859375	406.32275390625
329	406.39703369140625	3.55519455786667					1	DETECTED	406.3970 m/z @3.56 [151020OFc1_NvH-0949-CRLM-20.raw]	406.39703369140625	3.55519455786667	3.44632409173333	99.7148564125333	96.26853232079996	88050.2265625	1.1328547493121657E8	0	7613	0.15135298751929627	1.2734840513321366	1.7981460627608397	406.3872375488281	406.3987731933594
330	406.40887451171875	18.6700641226667					1	DETECTED	406.4089 m/z @18.67 [151020OFc1_NvH-0949-CRLM-20.raw]	406.40887451171875	18.6700641226667	3.14415421173333	99.7682185352	96.62406432346668	142561.34375	1.1501131648393959E8	0	7613	0.1077133161002628	4.729866823976815	0.09685900670263636	406.3990478515625	406.4186706542969
331	406.4466552734375	32.1480757106667					1	DETECTED	406.4467 m/z @32.15 [151020OFc1_NvH-0949-CRLM-20.raw]	406.4466552734375	32.1480757106667	3.60508523306667	98.2130837077333	94.60799847466663	114125.8671875	1.047859938244296E8	0	7613	20.058226378757837	1.6925659474063701	3.368537969418814	406.4367370605469	406.45355224609375
332	406.4636535644531	15.4116039978667					1	DETECTED	406.4637 m/z @15.41 [151020OFc1_NvH-0949-CRLM-20.raw]	406.4636535644531	15.4116039978667	2.8079578856	99.3582997912	96.55034190559999	214076.234375	1.3061104225572099E8	3	7613	0.11705571865071995	1.0305980350639123	4.128812607678146	406.45367431640625	406.4736328125
333	406.4736633300781	23.3368698754667					1	DETECTED	406.4737 m/z @23.34 [151020OFc1_NvH-0949-CRLM-20.raw]	406.4736633300781	23.3368698754667	3.04415565546667	96.8984196074667	93.85426395200004	204145.65625	1.0878503493619436E8	0	7613	1.0373655920923426	0.5106513177639617	0.04222786744640435	406.4736633300781	406.483642578125
334	406.4900817871094	34.6098791962667					1	DETECTED	406.4901 m/z @34.61 [151020OFc1_NvH-0949-CRLM-20.raw]	406.4900817871094	34.6098791962667	3.37393930533333	97.9701723229333	94.59623301759996	180831.234375	1.0479684983667694E8	0	7613	13.72988642877548	1.8008295698454888	0.003496625200122461	406.4836730957031	406.5
335	406.5177307128906	35.4901900909333					1	DETECTED	406.5177 m/z @35.49 [151020OFc1_NvH-0949-CRLM-20.raw]	406.5177307128906	35.4901900909333	2.2456957312	95.4990919693333	93.2533962381333	239610.0	1.077995909712056E8	0	7613	0.16709264792141454	2.0061387781293756	0.002760296020745338	406.50775146484375	406.52447509765625
336	406.53448486328125	23.2579455056					1	DETECTED	406.5345 m/z @23.26 [151020OFc1_NvH-0949-CRLM-20.raw]	406.53448486328125	23.2579455056	1.11265367546667	95.7610574253333	94.64840374986663	242459.375	1.2299183073876204E8	3	7613	3.3409715802359443	0.511502279236885	0.024201574484830218	406.5245361328125	406.5444641113281
337	406.5471496582031	14.5676720664					1	DETECTED	406.5471 m/z @14.57 [151020OFc1_NvH-0949-CRLM-20.raw]	406.5471496582031	14.5676720664	3.19084547733333	94.3230614917333	91.13221601439997	175501.0625	1.1147630568128967E8	0	7613	6.06876747117658	0.5321957969082532	24.97179554670127	406.5445556640625	406.54998779296875
338	406.55999755859375	17.8379614954667					1	DETECTED	406.5600 m/z @17.84 [151020OFc1_NvH-0949-CRLM-20.raw]	406.55999755859375	17.8379614954667	1.24659192266667	98.3229451202667	97.07635319760003	469519.96875	1.2362982922249152E8	0	7613	4.6176876260058215	0.510975688173916	0.5441257390607481	406.5500183105469	406.5699768066406
339	406.5762634277344	36.5364180896					1	DETECTED	406.5763 m/z @36.54 [151020OFc1_NvH-0949-CRLM-20.raw]	406.5762634277344	36.5364180896	2.82867453813333	95.4879917376	92.65931719946667	249728.5	1.1922783154330061E8	3	7613	23.37106045062302	2.0835408218460687	0.004614196015368679	406.5700378417969	406.58624267578125
340	406.5975036621094	3.53498341066667					1	DETECTED	406.5975 m/z @3.53 [151020OFc1_NvH-0949-CRLM-20.raw]	406.5975036621094	3.53498341066667	2.75208794586667	99.3799973850667	96.62790943920004	55248.34765625	1.018529617884496E8	0	7613	0.05064427957209494	1.3098354857235002	3.3973618338217686	406.58758544921875	406.5992431640625
341	406.609375	19.5858121938667					1	DETECTED	406.6094 m/z @19.59 [151020OFc1_NvH-0949-CRLM-20.raw]	406.609375	19.5858121938667	0.730741429333333	85.9250053498667	85.19426392053336	76761.3828125	9.986255034037107E7	0	7613	8.204691612961248	3.9166916521994835	6.84893248053449	406.59942626953125	406.617919921875
342	406.6288146972656	25.3327071424					1	DETECTED	406.6288 m/z @25.33 [151020OFc1_NvH-0949-CRLM-20.raw]	406.6288146972656	25.3327071424	2.75208794586667	96.3141593328	93.56207138693333	103216.421875	1.1965601367265826E8	0	7613	6.895270893451055	2.2348825352852146	4.872044870751945	406.61907958984375	406.63824462890625
343	406.6716003417969	10.9163252472					1	DETECTED	406.6716 m/z @10.92 [151020OFc1_NvH-0949-CRLM-20.raw]	406.6716003417969	10.9163252472	8.4765593472	95.6845018672	87.20794252	73306.828125	1.0898483334180516E8	0	7613	0.3091773864944134	17.872194729830436	6.117147547614079	406.6622314453125	406.67236328125
344	406.6824645996094	19.6995274821333					1	DETECTED	406.6825 m/z @19.70 [151020OFc1_NvH-0949-CRLM-20.raw]	406.6824645996094	19.6995274821333	3.210766708	85.1126456517333	81.90187894373331	176119.765625	1.094590146518048E8	0	7613	0.3820653201025408	0.518230630202416	0.05339810086273893	406.6724853515625	406.6872253417969
345	406.697265625	11.6125949674667					1	DETECTED	406.6973 m/z @11.61 [151020OFc1_NvH-0949-CRLM-20.raw]	406.697265625	11.6125949674667	2.86606168933333	94.958342092	92.09228040266666	7592054.5	2.1593588869646975E8	2	7613	0.18005289021671445	1.5545002677333948	2.0540955522977837	406.6874084472656	406.70721435546875
346	406.71856689453125	36.6983157112					1	DETECTED	406.7186 m/z @36.70 [151020OFc1_NvH-0949-CRLM-20.raw]	406.71856689453125	36.6983157112	1.82612507386667	99.8223674690667	97.99624239520004	514326.65625	1.307046868087438E8	0	7613	17.215882910297537	0.566103538513811	20.253914457520256	406.7085876464844	406.7245788574219
347	406.7345886230469	22.8525084389333					1	DETECTED	406.7346 m/z @22.85 [151020OFc1_NvH-0949-CRLM-20.raw]	406.7345886230469	22.8525084389333	3.10206936986667	98.4888512258667	95.38678185600003	4968114.0	2.6572322360118878E8	4	7613	18.745979282112753	0.520677211550217	5.597262726431763	406.724609375	406.74456787109375
348	406.7572326660156	17.8770147528					1	DETECTED	406.7572 m/z @17.88 [151020OFc1_NvH-0949-CRLM-20.raw]	406.7572326660156	17.8770147528	2.98893539546667	98.6520868602667	95.66315146480004	341782.75	1.3578442004877752E8	2	7613	55.29926054579313	7.149766985126512	0.9174461307873545	406.74725341796875	406.7670593261719
349	406.7754821777344	45.5902903442667					1	DETECTED	406.7755 m/z @45.59 [151020OFc1_NvH-0949-CRLM-20.raw]	406.7754821777344	45.5902903442667	3.52568784026667	97.6437861632	94.11809832293333	122690.578125	1.2194888600740615E8	0	7613	0.04242790053985601	1.150416416221806	1.3257488719251767	406.76763916015625	406.7845153808594
350	406.78564453125	33.4904210885333					1	DETECTED	406.7856 m/z @33.49 [151020OFc1_NvH-0949-CRLM-20.raw]	406.78564453125	33.4904210885333	6.40903019146667	91.0180096672	84.60897947573334	40074.671875	1.1106537851251924E8	0	7613	84.24317368265362	1.56212396544407	2.1240376795697995	406.78564453125	406.79534912109375
351	406.8053894042969	36.1872509130667					1	DETECTED	406.8054 m/z @36.19 [151020OFc1_NvH-0949-CRLM-20.raw]	406.8053894042969	36.1872509130667	2.97957304266667	99.5526725234667	96.57309948080002	53785.6015625	1.1435242466901201E8	0	7613	25.594981150137993	1.4299518950672294	1.8434518830275117	406.79547119140625	406.8153381347656
352	406.8298645019531	25.3715338954667					1	DETECTED	406.8299 m/z @25.37 [151020OFc1_NvH-0949-CRLM-20.raw]	406.8298645019531	25.3715338954667	0.00471223786666667	99.9634967192	99.95878448133332	85285.7265625	1.0989558977530469E8	0	7613	6.881310780254815	1.967483621803723	2.8866788545093436	406.8202209472656	406.83978271484375
353	406.8528747558594	35.4539636442667					1	DETECTED	406.8529 m/z @35.45 [151020OFc1_NvH-0949-CRLM-20.raw]	406.8528747558594	35.4539636442667	0.0162039784	99.9315368058667	99.9153328274667	56431.45703125	1.0593665355033709E8	0	7613	95.64757966532503	1.41841755030925	2.222890890773346	406.8428955078125	406.8531799316406
354	406.86346435546875	21.2034272741333					1	DETECTED	406.8635 m/z @21.20 [151020OFc1_NvH-0949-CRLM-20.raw]	406.86346435546875	21.2034272741333	0.0588224357333333	99.9958778194667	99.93705538373337	99985.0703125	1.1547851082306308E8	0	7613	12.584249386195802	3.0457993550107547	11.217470199590576	406.8537292480469	406.8653259277344
355	406.8753356933594	15.5234312658667					1	DETECTED	406.8753 m/z @15.52 [151020OFc1_NvH-0949-CRLM-20.raw]	406.8753356933594	15.5234312658667	0.00471223786666667	99.9849717349333	99.98025949706663	539961.75	1.2983546511224695E8	3	7613	0.16123138259974468	1.5502696512826444	0.05600826670574505	406.8653564453125	406.88531494140625
356	406.8907165527344	6.38942452293333					1	DETECTED	406.8907 m/z @6.39 [151020OFc1_NvH-0949-CRLM-20.raw]	406.8907165527344	6.38942452293333	0.0375809632	99.9527364285333	99.9151554653333	282688.46875	1.2241156898949502E8	3	7613	6.957686674430554	2.3849837467451476	171.45715743155773	406.8853454589844	406.8991394042969
357	406.9091491699219	42.5961368701333					1	DETECTED	406.9091 m/z @42.60 [151020OFc1_NvH-0949-CRLM-20.raw]	406.9091491699219	42.5961368701333	0.00471223786666667	99.9849717349333	99.98025949706663	1096044.25	1.2948389694137785E8	3	7613	0.24210141752070058	0.5064631986855443	0.01059142610440396	406.899169921875	406.9190979003906
358	406.9268493652344	13.162760256					1	DETECTED	406.9268 m/z @13.16 [151020OFc1_NvH-0949-CRLM-20.raw]	406.9268493652344	13.162760256	0.00471223786666667	99.9958778194667	99.99116558160003	66107.203125	1.0418193007286823E8	0	7613	12.594542946007651	3.8917971587499536	6.835795980063321	406.919189453125	406.92999267578125
359	406.9400329589844	44.9288186189333					1	DETECTED	406.9400 m/z @44.93 [151020OFc1_NvH-0949-CRLM-20.raw]	406.9400329589844	44.9288186189333	0.00471223786666667	99.8223674690667	99.81765523120004	124504.9921875	1.2091124363898434E8	0	7613	45.01174110761746	1.0866530764015503	1.1723095416016036	406.9300537109375	406.94921875
360	406.95941162109375	32.7176464074667					1	DETECTED	406.9594 m/z @32.72 [151020OFc1_NvH-0949-CRLM-20.raw]	406.95941162109375	32.7176464074667	0.00471223786666667	99.9849717349333	99.98025949706663	1299863.75	1.1761018153270155E8	4	7613	0.19109228368235875	0.5024886354987919	0.9019277774066788	406.949462890625	406.9692077636719
361	406.9791564941406	19.3868666021333					1	DETECTED	406.9792 m/z @19.39 [151020OFc1_NvH-0949-CRLM-20.raw]	406.9791564941406	19.3868666021333	0.0693696122666667	99.9423471616	99.87297754933333	638484.875	1.2148122823388676E8	0	7613	0.1292391930687593	7.685628584753837	257.5243263906998	406.96942138671875	406.98907470703125
362	407.000732421875	34.0555899749333					1	DETECTED	407.0007 m/z @34.06 [151020OFc1_NvH-0949-CRLM-20.raw]	407.000732421875	34.0555899749333	0.304317291466667	99.973984032	99.66966674053333	73798.5390625	1.1343048882903475E8	0	7613	41.63683013584119	1.5514381851488486	2.5594109640592895	406.9908752441406	407.0018005371094
363	407.0121765136719	53.4839224056					1	DETECTED	407.0122 m/z @53.48 [151020OFc1_NvH-0949-CRLM-20.raw]	407.0121765136719	53.4839224056	0.211786672266667	99.7043503698667	99.49256369760003	126821.7109375	1.1483098315440147E8	0	7613	0.3598330341574396	1.0248473766459334	0.21485890050133166	407.0024108886719	407.0219421386719
364	407.02984619140625	25.4634082237333					1	DETECTED	407.0298 m/z @25.46 [151020OFc1_NvH-0949-CRLM-20.raw]	407.02984619140625	25.4634082237333	0.446540441066667	99.6825859205333	99.23604547946663	124281.328125	1.1575167890457815E8	0	7613	84.41316978258187	3.990304838522109	7.170623519385668	407.0223083496094	407.0398254394531
365	407.0601501464844	46.6809034954667					1	DETECTED	407.0602 m/z @46.68 [151020OFc1_NvH-0949-CRLM-20.raw]	407.0601501464844	46.6809034954667	0.294133934133333	99.8439732626667	99.54983932853337	801152.875	1.2735627092062482E8	0	7613	0.303197034251383	2.1501273465987536	0.13809655801136386	407.0502624511719	407.0699462890625
366	407.1003723144531	90.3450507162667					1	DETECTED	407.1004 m/z @90.35 [151020OFc1_NvH-0949-CRLM-20.raw]	407.1003723144531	90.3450507162667	0.4365156608	98.0254566464	97.5889409856	392370.75	1.6337515889237905E8	0	7613	0.15917763006160612	0.5405607395117543	71.5017729858396	407.0905456542969	407.109619140625
367	407.119140625	89.2665885741333					1	DETECTED	407.1191 m/z @89.27 [151020OFc1_NvH-0949-CRLM-20.raw]	407.119140625	89.2665885741333	0.5169857176	99.8008009717333	99.2838152541333	112603.421875	1.2213788240168129E8	0	7613	0.5737934339084916	3.3715118542415876	0.8759603690593811	407.1105041503906	407.12823486328125
368	407.1362609863281	25.1492054437333					1	DETECTED	407.1363 m/z @25.15 [151020OFc1_NvH-0949-CRLM-20.raw]	407.1362609863281	25.1492054437333	0.0162039784	99.9958778194667	99.9796738410667	40486.80078125	1.1102081342618345E8	0	7613	90.00377301028075	2.0382105196609843	3.213561680151967	407.1302490234375	407.145263671875
369	407.1553649902344	92.0831329416					1	DETECTED	407.1554 m/z @92.08 [151020OFc1_NvH-0949-CRLM-20.raw]	407.1553649902344	92.0831329416	1.9163324832	99.0431388701333	97.12680638693331	93577.6328125	1.116534213743476E8	0	7613	1.3043264113786677	0.5385951696918891	2.4891416034519644	407.1454772949219	407.1647033691406
370	407.1667785644531	91.0878152509333					1	DETECTED	407.1668 m/z @91.09 [151020OFc1_NvH-0949-CRLM-20.raw]	407.1667785644531	91.0878152509333	7.6960830224	99.141185264	91.4451022416	79085.421875	9.791208116507222E7	0	7613	0.4653273556209001	0.5463681983974754	0.09182435313553665	407.16558837890625	407.17535400390625
371	407.18536376953125	27.0038761229333					1	DETECTED	407.1854 m/z @27.00 [151020OFc1_NvH-0949-CRLM-20.raw]	407.18536376953125	27.0038761229333	4.6636834408	99.4560857621333	94.7924023213333	490289.5625	1.135930708494876E8	2	7613	0.08543091127577185	4.775020824353867	0.19593067447708745	407.17547607421875	407.18841552734375
372	407.1984558105469	11.6220359896					1	DETECTED	407.1985 m/z @11.62 [151020OFc1_NvH-0949-CRLM-20.raw]	407.1984558105469	11.6220359896	1.37910090986667	97.7210580397333	96.34195712986663	3500854.25	2.1878680248013023E8	2	7613	0.18420606640360937	0.9597004202504574	238.72106569261598	407.1884765625	407.20843505859375
373	407.2096252441406	32.7176464074667					1	DETECTED	407.2096 m/z @32.72 [151020OFc1_NvH-0949-CRLM-20.raw]	407.2096252441406	32.7176464074667	3.10206936986667	94.7429820557333	91.64091268586662	978652.75	1.375206132493395E8	2	7613	0.1823070129155795	2.367246189859309	0.006943694479096221	407.20849609375	407.2127990722656
374	407.2228088378906	15.9536455					1	DETECTED	407.2228 m/z @15.95 [151020OFc1_NvH-0949-CRLM-20.raw]	407.2228088378906	15.9536455	3.17213940373333	98.3340241642667	95.16188476053337	1230200.625	1.6428674799399385E8	3	7613	0.19559473115645254	3.166684971279664	1.714569254226585	407.21282958984375	407.2261962890625
375	407.2362060546875	22.8633269872					1	DETECTED	407.2362 m/z @22.86 [151020OFc1_NvH-0949-CRLM-20.raw]	407.2362060546875	22.8633269872	2.97003366613333	98.8258639421333	95.85583027599996	2037241.75	2.622342389686661E8	2	7613	6.543972859288072	0.6051378395586499	0.5073748172115178	407.2262268066406	407.2461853027344
376	407.2574768066406	35.1476918781333					1	DETECTED	407.2575 m/z @35.15 [151020OFc1_NvH-0949-CRLM-20.raw]	407.2574768066406	35.1476918781333	2.8751783712	96.8212931498667	93.94611477866671	187440.125	1.2933387185749272E8	0	7613	25.007831153973115	1.550991683401267	3.24080167894492	407.2476501464844	407.2672119140625
377	407.2765808105469	15.9107832589333					1	DETECTED	407.2766 m/z @15.91 [151020OFc1_NvH-0949-CRLM-20.raw]	407.2765808105469	15.9107832589333	3.2956133104	99.6825859205333	96.3869726101333	78626.640625	1.2308644511719146E8	2	7613	48.714071314601604	4.296798662605639	6.951645887758232	407.267822265625	407.2863464355469
378	407.3009338378906	91.2553905490667					1	DETECTED	407.3009 m/z @91.26 [151020OFc1_NvH-0949-CRLM-20.raw]	407.3009338378906	91.2553905490667	8.1901602504	97.3586329528	89.1684727024	101190.828125	1.2708571050642563E8	0	7613	1.5897991971505832	0.5034090293093213	4.091276360351776	407.2909851074219	407.3058166503906
379	407.3152160644531	92.2860332397333					1	DETECTED	407.3152 m/z @92.29 [151020OFc1_NvH-0949-CRLM-20.raw]	407.3152160644531	92.2860332397333	16.4034919248	92.6314813472	76.22798942239999	68260.515625	9.046114614651921E7	0	7613	0.9331201901281503	0.5022762028095039	0.573211047510874	407.31109619140625	407.3232727050781
380	407.3368225097656	90.9977496397333					1	DETECTED	407.3368 m/z @91.00 [151020OFc1_NvH-0949-CRLM-20.raw]	407.3368225097656	90.9977496397333	38.4089027696	98.4668269957333	60.0579242261333	673217.125	7.448543002787401E7	0	7613	0.18076889764539317	1.4256856934555877	1.4928315426394592	407.3277282714844	407.3444519042969
381	407.3520202636719	92.6314813472					1	DETECTED	407.3520 m/z @92.63 [151020OFc1_NvH-0949-CRLM-20.raw]	407.3520202636719	92.6314813472	1.0264025256	96.601585072	95.5751825464	253375.203125	1.7367360226046535E8	0	7613	5.34562845340038	2.2187297082536874	3.4657489303552502	407.349853515625	407.3600769042969
382	407.3944396972656	46.574685892					1	DETECTED	407.3944 m/z @46.57 [151020OFc1_NvH-0949-CRLM-20.raw]	407.3944396972656	46.574685892	2.080255788	99.4229759658667	97.3427201778667	678043.0	1.6197053319375455E8	6	7613	0.191479428660692	0.5053783233839613	29.85791319947148	407.3846130371094	407.4041442871094
383	407.4095764160156	19.0036275013333					1	DETECTED	407.4096 m/z @19.00 [151020OFc1_NvH-0949-CRLM-20.raw]	407.4095764160156	19.0036275013333	4.84972086373333	97.41380768	92.56408681626668	144895.171875	1.1356061158212613E8	0	7613	0.11190866303433822	4.309892931921733	13.536664690797222	407.4048767089844	407.4195556640625
384	407.4490051269531	42.8048739946667					1	DETECTED	407.4490 m/z @42.80 [151020OFc1_NvH-0949-CRLM-20.raw]	407.4490051269531	42.8048739946667	3.27612791813333	59.5120498056	56.235921887466674	46181.31640625	7.844586333470462E7	0	7613	33.09443352783124	0.7113294433699693	0.49801523524774644	407.4414367675781	407.4502258300781
385	407.4602355957031	32.6594411776					1	DETECTED	407.4602 m/z @32.66 [151020OFc1_NvH-0949-CRLM-20.raw]	407.4602355957031	32.6594411776	2.15357988	97.17289966	95.01931978	556340.0	1.1463552943677604E8	0	7613	0.13845605418020313	1.6749161157374328	0.6779320855145426	407.4503173828125	407.46649169921875
386	407.4765625	19.3525524128					1	DETECTED	407.4766 m/z @19.35 [151020OFc1_NvH-0949-CRLM-20.raw]	407.4765625	19.3525524128	2.22724544	98.7503570410667	96.5231116010667	741214.5	1.2864954570257662E8	0	7613	11.561273122632873	0.5912985264497578	2.252692025256352	407.4665832519531	407.48651123046875
387	407.4977722167969	11.0663007141333					1	DETECTED	407.4978 m/z @11.07 [151020OFc1_NvH-0949-CRLM-20.raw]	407.4977722167969	11.0663007141333	2.97957304266667	98.0254566464	95.04588360373333	247645.859375	1.2353017935936563E8	4	7613	0.19755713146135712	13.271745937703416	43.158869333048116	407.48779296875	407.50775146484375
388	407.5301818847656	20.463341588					1	DETECTED	407.5302 m/z @20.46 [151020OFc1_NvH-0949-CRLM-20.raw]	407.5301818847656	20.463341588	1.3223978256	97.4805778213333	96.15817999573329	1445669.625	1.3358585303558157E8	3	7613	0.14436181677465498	0.5829151453566218	0.01924907814588146	407.5202941894531	407.5401306152344
389	407.5402526855469	32.9466170522667					1	DETECTED	407.5403 m/z @32.95 [151020OFc1_NvH-0949-CRLM-20.raw]	407.5402526855469	32.9466170522667	4.84972086373333	76.2674586314667	71.41773776773337	312268.46875	9.92379381316921E7	0	7613	60.72220525005274	1.8647395676343763	2.915823971859633	407.5401916503906	407.5456237792969
390	407.5557556152344	29.8899246037333					1	DETECTED	407.5558 m/z @29.89 [151020OFc1_NvH-0949-CRLM-20.raw]	407.5557556152344	29.8899246037333	3.01655615013333	98.9014507954667	95.88489464533338	1951649.375	1.7047731928211704E8	3	7613	12.166032853613984	0.64481970685674	0.21741884837335065	407.5457763671875	407.5657043457031
391	407.56781005859375	36.65108912					1	DETECTED	407.5678 m/z @36.65 [151020OFc1_NvH-0949-CRLM-20.raw]	407.56781005859375	36.65108912	1.3223978256	91.5701515829333	90.2477537573333	860523.5	1.452511847481895E8	3	7613	27.969291969122928	0.5569521616873957	0.35797877796572486	407.5657958984375	407.5777282714844
392	407.5955505371094	25.3870109925333					1	DETECTED	407.5956 m/z @25.39 [151020OFc1_NvH-0949-CRLM-20.raw]	407.5955505371094	25.3870109925333	2.09865565866667	95.1920063152	93.09335065653333	94401.5859375	1.0330712174382882E8	0	7613	84.22027386418208	2.25246047465553	3.4546672865584167	407.5881042480469	407.6054992675781
393	407.6160888671875	19.1998064410667					1	DETECTED	407.6161 m/z @19.20 [151020OFc1_NvH-0949-CRLM-20.raw]	407.6160888671875	19.1998064410667	3.06453427893333	99.606478268	96.54194398906668	129952.6640625	1.227552365620138E8	0	7613	0.443229715152917	6.3390437811443165	0.02335339598064229	407.6061096191406	407.62579345703125
394	407.6368713378906	36.0951878896					1	DETECTED	407.6369 m/z @36.10 [151020OFc1_NvH-0949-CRLM-20.raw]	407.6368713378906	36.0951878896	3.22902219546667	92.5445362384	89.31551404293333	68909.4609375	1.1424899358651432E8	0	7613	1.926056117812486	1.47834774670523	1.9384359314851436	407.62701416015625	407.6401672363281
395	407.6871337890625	11.3098622746667					1	DETECTED	407.6871 m/z @11.31 [151020OFc1_NvH-0949-CRLM-20.raw]	407.6871337890625	11.3098622746667	3.05525987733333	97.1509684021333	94.09570852479997	1123315.25	1.2932868879065265E8	4	7613	0.15053744543916636	1.796157533218401	3.2071994758929936	407.67742919921875	407.6970520019531
396	407.7007751464844	11.6027219141333					1	DETECTED	407.7008 m/z @11.60 [151020OFc1_NvH-0949-CRLM-20.raw]	407.7007751464844	11.6027219141333	3.05525987733333	86.3641255448	83.30886566746668	639292.0	1.2068873096659106E8	0	7613	0.1557956803033793	1.6362459976649324	283.3531128046104	407.69732666015625	407.7053527832031
397	407.7153625488281	36.65108912					1	DETECTED	407.7154 m/z @36.65 [151020OFc1_NvH-0949-CRLM-20.raw]	407.7153625488281	36.65108912	2.18113986853333	98.6623327784	96.48119290986666	1027895.6875	1.4252399767008808E8	2	7613	0.31122368172876946	0.5046445182973787	0.031208561975370964	407.70538330078125	407.725341796875
398	407.72784423828125	19.3140405093333					1	DETECTED	407.7278 m/z @19.31 [151020OFc1_NvH-0949-CRLM-20.raw]	407.72784423828125	19.3140405093333	2.75208794586667	95.4459133533333	92.69382540746662	658622.875	1.4597299529985178E8	0	7613	5.630647241089456	0.5249271316582227	3.2869204590050307	407.7253723144531	407.732666015625
399	407.7427062988281	19.159244516					1	DETECTED	407.7427 m/z @19.16 [151020OFc1_NvH-0949-CRLM-20.raw]	407.7427062988281	19.159244516	3.02580391333333	97.4472929816	94.42148906826667	9231764.0	2.6097312912978548E8	2	7613	0.1642353071492373	1.5420274109453183	1.842441930427732	407.7330322265625	407.7526550292969
400	407.7552490234375	27.7180014754667					1	DETECTED	407.7552 m/z @27.72 [151020OFc1_NvH-0949-CRLM-20.raw]	407.7552490234375	27.7180014754667	2.60320875493333	97.5785614898667	94.97535273493337	482650.65625	1.2837424083349992E8	2	7613	2.4519162078569074	2.1324750883821397	3.976507288618494	407.7527160644531	407.7651672363281
401	407.7665710449219	12.0517227002667					1	DETECTED	407.7666 m/z @12.05 [151020OFc1_NvH-0949-CRLM-20.raw]	407.7665710449219	12.0517227002667	4.90819497946667	96.6674785528	91.75928357333333	165275.34375	1.0192850949038742E8	0	7613	5.0926512022146415	5.748058831476245	2.1257724112963756	407.7652587890625	407.7763977050781
402	407.82403564453125	36.8558645485333					1	DETECTED	407.8240 m/z @36.86 [151020OFc1_NvH-0949-CRLM-20.raw]	407.82403564453125	36.8558645485333	0.0588224357333333	99.6172781384	99.55845570266666	203058.40625	1.1918785241831197E8	0	7613	0.10792626712278519	1.7451005162505113	3.55417145895146	407.8140869140625	407.8338317871094
403	407.8354797363281	35.7638518421333					1	DETECTED	407.8355 m/z @35.76 [151020OFc1_NvH-0949-CRLM-20.raw]	407.8354797363281	35.7638518421333	0.497058783466667	99.4991980885333	99.00213930506663	53251.80859375	1.0811087879124111E8	0	7613	92.55484363682736	1.4128213696162666	2.2071670037036135	407.83404541015625	407.8452453613281
404	407.85919189453125	20.3479892858667					1	DETECTED	407.8592 m/z @20.35 [151020OFc1_NvH-0949-CRLM-20.raw]	407.85919189453125	20.3479892858667	0.00471223786666667	99.9634967192	99.95878448133332	531525.5625	1.2053703942349133E8	3	7613	0.20114426193193324	0.7185389899661802	28.056216996180584	407.8492431640625	407.8664245605469
405	407.87646484375	19.6461700984					1	DETECTED	407.8765 m/z @19.65 [151020OFc1_NvH-0949-CRLM-20.raw]	407.87646484375	19.6461700984	0.00471223786666667	99.9958778194667	99.99116558160003	621988.375	1.2835635467610495E8	3	7613	0.16584162572947747	0.5328927313002167	2.032409278292582	407.8664855957031	407.8798828125
406	407.889892578125	29.9051449954667					1	DETECTED	407.8899 m/z @29.91 [151020OFc1_NvH-0949-CRLM-20.raw]	407.889892578125	29.9051449954667	0.111684223733333	99.9849717349333	99.87328751119996	1239407.0	1.7474752484406722E8	3	7613	8.477585572649737	0.8679112986091914	0.017116784175879744	407.8799743652344	407.8998107910156
407	407.90240478515625	36.6983157112					1	DETECTED	407.9024 m/z @36.70 [151020OFc1_NvH-0949-CRLM-20.raw]	407.90240478515625	36.6983157112	0.211786672266667	99.9849717349333	99.77318506266663	684849.3125	1.2336260677784821E8	3	7613	0.11780627615576833	0.5476647691436312	0.004910271768585048	407.89990234375	407.91229248046875
408	407.9149169921875	33.0319576813333					1	DETECTED	407.9149 m/z @33.03 [151020OFc1_NvH-0949-CRLM-20.raw]	407.9149169921875	33.0319576813333	0.0162039784	99.9095223885333	99.8933184101333	394271.65625	1.2137602120670508E8	3	7613	0.13273267259442179	4.074362087344065	0.0035833084704866756	407.9128112792969	407.92486572265625
409	407.937744140625	11.3257412778667					1	DETECTED	407.9377 m/z @11.33 [151020OFc1_NvH-0949-CRLM-20.raw]	407.937744140625	11.3257412778667	0.00471223786666667	99.9958778194667	99.99116558160003	852813.0	1.2712065490343124E8	2	7613	0.13610820397679824	0.5439114094930155	17.042381099414158	407.92779541015625	407.94769287109375
410	407.9501037597656	16.9176553061333					1	DETECTED	407.9501 m/z @16.92 [151020OFc1_NvH-0949-CRLM-20.raw]	407.9501037597656	16.9176553061333	0.00471223786666667	99.973984032	99.96927179413333	95284.7734375	1.1062406213318658E8	0	7613	0.16531383902600183	4.841813248192296	7.584730011321675	407.94775390625	407.9600830078125
411	407.97784423828125	13.1415875448					1	DETECTED	407.9778 m/z @13.14 [151020OFc1_NvH-0949-CRLM-20.raw]	407.97784423828125	13.1415875448	0.0269307088	99.8114528461333	99.78452213733331	489004.875	1.1996588435778743E8	0	7613	6.2925495936989595	2.1610747079572477	0.04872807762089441	407.9679260253906	407.98773193359375
412	408.0023498535156	28.7629205586667					1	DETECTED	408.0023 m/z @28.76 [151020OFc1_NvH-0949-CRLM-20.raw]	408.0023498535156	28.7629205586667	0.0588224357333333	99.1951973768	99.13637494106666	196394.421875	1.0177030815453485E8	0	7613	0.3987028208307528	0.5028271343248439	0.008086829485125287	407.9927062988281	408.011962890625
413	408.0242614746094	36.8238794037333					1	DETECTED	408.0243 m/z @36.82 [151020OFc1_NvH-0949-CRLM-20.raw]	408.0242614746094	36.8238794037333	0.273652610933333	99.9527364285333	99.67908381759996	287980.71875	1.1558717617148079E8	0	7613	0.05674254159801251	2.009267469629455	0.00251827657032376	408.0142822265625	408.0341796875
414	408.0374450683594	36.1136688584					1	DETECTED	408.0374 m/z @36.11 [151020OFc1_NvH-0949-CRLM-20.raw]	408.0374450683594	36.1136688584	3.3831433496	99.6934564706667	96.3103131210667	91038.6640625	1.0591974762746221E8	0	7613	80.63227401705227	1.5971189768085077	2.195083530016932	408.0343017578125	408.0447692871094
415	408.0547790527344	22.4895435296					1	DETECTED	408.0548 m/z @22.49 [151020OFc1_NvH-0949-CRLM-20.raw]	408.0547790527344	22.4895435296	0.456563054133333	98.9233003653333	98.46673731119998	484440.4375	1.1624371325289468E8	0	7613	0.1750674976921971	170.39991391442902	888.6713671292094	408.0447998046875	408.06475830078125
416	408.1361999511719	91.2462196037333					1	DETECTED	408.1362 m/z @91.25 [151020OFc1_NvH-0949-CRLM-20.raw]	408.1361999511719	91.2462196037333	0.710723181333333	99.9958778194667	99.28515463813336	196035.125	9.241826714765744E7	0	7613	0.18688977906700188	0.5018295231191752	0.7593010413626996	408.1265563964844	408.1399841308594
417	408.1507263183594	90.8987319197333					1	DETECTED	408.1507 m/z @90.90 [151020OFc1_NvH-0949-CRLM-20.raw]	408.1507263183594	90.8987319197333	3.1629274304	96.1925256490667	93.02959821866669	215339.59375	1.0545379723443751E8	0	7613	1.0299646052881712	0.5565631439952641	0.3995450600755741	408.14080810546875	408.1602783203125
418	408.175537109375	19.5432023053333					1	DETECTED	408.1755 m/z @19.54 [151020OFc1_NvH-0949-CRLM-20.raw]	408.175537109375	19.5432023053333	5.70539684453333	97.2503597378667	91.54496289333338	118807.8359375	1.0310962134834623E8	0	7613	9.347590129212072	4.632183148276075	7.586276289289101	408.1656188964844	408.1772766113281
419	408.1872863769531	91.1682976645333					1	DETECTED	408.1873 m/z @91.17 [151020OFc1_NvH-0949-CRLM-20.raw]	408.1872863769531	91.1682976645333	2.43850591466667	98.6732220522667	96.23471613760003	747550.8125	1.2886340583698586E8	0	7613	80.0763854567378	0.5020106655723598	0.003948023554121969	408.1773376464844	408.1972351074219
420	408.2079772949219	13.1415875448					1	DETECTED	408.2080 m/z @13.14 [151020OFc1_NvH-0949-CRLM-20.raw]	408.2079772949219	13.1415875448	3.11133388106667	99.2825115458667	96.17117766480003	386464.53125	1.3081989594988689E8	3	7613	77.24801464998424	0.7834290189200647	21.92771729455717	408.197998046875	408.2090759277344
421	408.2190856933594	19.0158502					1	DETECTED	408.2191 m/z @19.02 [151020OFc1_NvH-0949-CRLM-20.raw]	408.2190856933594	19.0158502	2.0893910632	99.6606610970667	97.5712700338667	1834171.125	2.0759919914821547E8	3	7613	72.88333965376594	1.3887177906527974	14.377518074590139	408.2091369628906	408.224365234375
422	408.234375	29.2803709090667					1	DETECTED	408.2344 m/z @29.28 [151020OFc1_NvH-0949-CRLM-20.raw]	408.234375	29.2803709090667	1.8440210984	97.8765663354667	96.0325452370667	5874195.0	3.8759652160775757E8	2	7613	14.306958054070831	0.5302192911072839	0.044694967914321086	408.2243957519531	408.2443542480469
423	408.2444152832031	19.2310994258667					1	DETECTED	408.2444 m/z @19.23 [151020OFc1_NvH-0949-CRLM-20.raw]	408.2444152832031	19.2310994258667	2.51139669093333	91.3840660981333	88.87266940719998	2631169.0	1.5612124178982112E8	0	7613	0.20231633699408036	18.414564101692804	0.8468305354900578	408.244384765625	408.25006103515625
424	408.26007080078125	46.1418887522667					1	DETECTED	408.2601 m/z @46.14 [151020OFc1_NvH-0949-CRLM-20.raw]	408.26007080078125	46.1418887522667	0.0693696122666667	97.9368807586667	97.86751114640003	8590265.0	2.3682885496801248E8	2	7613	0.14663946545366713	0.5062671473817889	1.1395987995044667	408.25018310546875	408.2693786621094
425	408.27764892578125	91.6005907122667					1	DETECTED	408.2776 m/z @91.60 [151020OFc1_NvH-0949-CRLM-20.raw]	408.27764892578125	91.6005907122667	3.18173516933333	95.3912036605333	92.20946849119996	568756.125	1.4254118605527598E8	0	7613	0.5937069530168344	0.5049412526245479	0.49181933110889603	408.2702941894531	408.28704833984375
426	408.3086242675781	89.8297590128					1	DETECTED	408.3086 m/z @89.83 [151020OFc1_NvH-0949-CRLM-20.raw]	408.3086242675781	89.8297590128	0.314482002666667	99.9527364285333	99.63825442586663	2790378.0	1.992208420803924E8	0	7613	0.042930892108344665	0.4864399833131021	0.7162981640800425	408.3000793457031	408.3138427734375
427	408.340087890625	90.9977496397333					1	DETECTED	408.3401 m/z @91.00 [151020OFc1_NvH-0949-CRLM-20.raw]	408.340087890625	90.9977496397333	1.28451239946667	98.1247892232	96.84027682373333	170108.4375	1.2933267286778471E8	0	7613	0.24890823200118462	0.5057450903969593	1.3503843410162002	408.3312683105469	408.3499450683594
428	408.3683166503906	92.0923936226667					1	DETECTED	408.3683 m/z @92.09 [151020OFc1_NvH-0949-CRLM-20.raw]	408.3683166503906	92.0923936226667	3.01655615013333	92.6314813472	89.61492519706667	65583.328125	1.4026396793930787E8	0	7613	0.21772801717541768	0.5030260042444143	1.0694790610423819	408.36102294921875	408.37750244140625
429	408.4090881347656	8.76037652					1	DETECTED	408.4091 m/z @8.76 [151020OFc1_NvH-0949-CRLM-20.raw]	408.4090881347656	8.76037652	1.3884718464	98.5877148045333	97.19924295813331	275404.9375	1.1852646288977316E8	0	7613	0.11140853943575912	7.5895112916381064	160.46193838037078	408.39947509765625	408.4190368652344
430	408.4270324707031	15.0841701242667					1	DETECTED	408.4270 m/z @15.08 [151020OFc1_NvH-0949-CRLM-20.raw]	408.4270324707031	15.0841701242667	2.84749500746667	99.8333690146667	96.98587400720002	94319.140625	1.1027002345380703E8	0	7613	7.249750096731706	6.934542201677731	0.17800417310829253	408.4190979003906	408.4288330078125
431	408.4388427734375	11.2980086693333					1	DETECTED	408.4388 m/z @11.30 [151020OFc1_NvH-0949-CRLM-20.raw]	408.4388427734375	11.2980086693333	3.13327521733333	94.6282808290667	91.49500561173336	232376.96875	1.0694356055808792E8	0	7613	0.1838541533392739	0.5118212132888129	26.633569573756635	408.4289855957031	408.44561767578125
432	408.4557189941406	22.4895435296					1	DETECTED	408.4557 m/z @22.49 [151020OFc1_NvH-0949-CRLM-20.raw]	408.4557189941406	22.4895435296	2.51139669093333	99.2935589749333	96.78216228399998	287618.0625	1.0680966912071547E8	0	7613	0.17246005810364196	0.5228722514472359	0.026718808206751786	408.4459533691406	408.4656982421875
433	408.4687194824219	20.8340046168					1	DETECTED	408.4687 m/z @20.83 [151020OFc1_NvH-0949-CRLM-20.raw]	408.4687194824219	20.8340046168	4.28360452586667	67.2823954394667	62.998790913600025	79591.328125	8.581131960846001E7	0	7613	22.440529389768585	2.6661827253362724	4.502365818117986	408.46588134765625	408.46905517578125
434	408.4792785644531	13.1814350474667					1	DETECTED	408.4793 m/z @13.18 [151020OFc1_NvH-0949-CRLM-20.raw]	408.4792785644531	13.1814350474667	2.97003366613333	96.7331322266667	93.76309856053336	211430.625	1.1767069293699953E8	0	7613	10.141970987602278	0.5444193335019721	50.716332484389085	408.46929931640625	408.4891052246094
435	408.5097961425781	19.6254927794667					1	DETECTED	408.5098 m/z @19.63 [151020OFc1_NvH-0949-CRLM-20.raw]	408.5097961425781	19.6254927794667	2.7620730872	90.5706919930667	87.80861890586671	88614.53125	1.0447104339243093E8	0	7613	8.942942128901016	2.9941722229318155	8.667403978047396	408.5	408.51763916015625
436	408.5281677246094	20.2909232504					1	DETECTED	408.5282 m/z @20.29 [151020OFc1_NvH-0949-CRLM-20.raw]	408.5281677246094	20.2909232504	3.4974338032	82.2824051018667	78.7849712986667	149540.640625	9.790498858355016E7	2	7613	0.07214979759059048	3.3960435679971073	0.007343800297327507	408.5181884765625	408.53253173828125
437	408.54254150390625	6.6549108928					1	DETECTED	408.5425 m/z @6.65 [151020OFc1_NvH-0949-CRLM-20.raw]	408.54254150390625	6.6549108928	3.4229700112	94.9781960970667	91.5552260858667	3505729.25	1.821983152398424E8	3	7613	0.16743854243780198	39.4451169800197	86.84008054525867	408.5325622558594	408.5525207519531
438	408.5533447265625	19.0444806141333					1	DETECTED	408.5533 m/z @19.04 [151020OFc1_NvH-0949-CRLM-20.raw]	408.5533447265625	19.0444806141333	3.18173516933333	98.8694342053333	95.68769903599997	1245624.0	1.4627827876701584E8	3	7613	0.13103164733135486	0.6619607610056715	38.061994155277695	408.55255126953125	408.5633239746094
439	408.5678405761719	13.0906754946667					1	DETECTED	408.5678 m/z @13.09 [151020OFc1_NvH-0949-CRLM-20.raw]	408.5678405761719	13.0906754946667	3.2956133104	87.3187041384	84.023090828	218745.078125	1.4537777996978816E8	0	7613	15.412528480582258	1.7856424633565253	0.5025962540541588	408.5633544921875	408.5689697265625
440	408.57904052734375	31.2177490189333					1	DETECTED	408.5790 m/z @31.22 [151020OFc1_NvH-0949-CRLM-20.raw]	408.57904052734375	31.2177490189333	1.85293528906667	97.2283032114667	95.37536792240003	245787.90625	1.2288958930788666E8	3	7613	0.11332157906474549	2.05593444306179	0.2344570820088993	408.5690612792969	408.5887451171875
441	408.59161376953125	33.4192238338667					1	DETECTED	408.5916 m/z @33.42 [151020OFc1_NvH-0949-CRLM-20.raw]	408.59161376953125	33.4192238338667	2.73365260186667	89.2814551	86.54780249813334	35583.19140625	1.0288222022290689E8	0	7613	85.69083913506654	1.4123317585418456	1.830952313501089	408.58929443359375	408.5994567871094
442	408.6094665527344	8.70032525466667					1	DETECTED	408.6095 m/z @8.70 [151020OFc1_NvH-0949-CRLM-20.raw]	408.6094665527344	8.70032525466667	2.8378120152	97.7430741722667	94.9052621570667	248276.65625	1.0934150095393461E8	0	7613	0.1937131211043841	0.9685854869810111	2.5837368638332183	408.5994873046875	408.6192932128906
443	408.6274719238281	15.7085978064					1	DETECTED	408.6275 m/z @15.71 [151020OFc1_NvH-0949-CRLM-20.raw]	408.6274719238281	15.7085978064	3.32320287093333	99.238542768	95.91533989706667	61135.67578125	1.1407692852933547E8	0	7613	0.45718048048308013	5.442697935049393	0.015738627466393634	408.6194763183594	408.6373291015625
444	408.65673828125	22.4987750664					1	DETECTED	408.6567 m/z @22.50 [151020OFc1_NvH-0949-CRLM-20.raw]	408.65673828125	22.4987750664	4.0134987632	98.7611481128	94.7476493496	162372.90625	1.0946228296935806E8	0	7613	6.643816935522944	3.222650269790526	0.011193361425817389	408.64678955078125	408.66595458984375
445	408.6853332519531	16.3234366866667					1	DETECTED	408.6853 m/z @16.32 [151020OFc1_NvH-0949-CRLM-20.raw]	408.6853332519531	16.3234366866667	2.1353738072	86.9177147930667	84.7823409858667	120438.8984375	1.1095579164730474E8	0	7613	0.10303332469930382	13.784024897583777	0.12361510275567006	408.6756591796875	408.69122314453125
446	408.70123291015625	33.4430010848					1	DETECTED	408.7012 m/z @33.44 [151020OFc1_NvH-0949-CRLM-20.raw]	408.70123291015625	33.4430010848	2.52994264426667	97.610655292	95.08071264773334	2300676.5	1.4631522557700795E8	2	7613	0.20101399176210322	0.5114309019302601	0.02475550796524504	408.6912536621094	408.7112121582031
447	408.7215881347656	22.4241009344					1	DETECTED	408.7216 m/z @22.42 [151020OFc1_NvH-0949-CRLM-20.raw]	408.7215881347656	22.4241009344	2.3376028664	97.8208428045333	95.4832399381333	806054.75	1.3596950780719692E8	2	7613	13.225535252532932	0.6010385621896134	3.602849172393798	408.71160888671875	408.7300109863281
448	408.7400817871094	41.88383062					1	DETECTED	408.7401 m/z @41.88 [151020OFc1_NvH-0949-CRLM-20.raw]	408.7400817871094	41.88383062	1.4166606992	99.4779858098667	98.0613251106667	4142050.25	3.821905351701762E8	2	7613	12.65172209526267	0.5072616742764876	0.00946950260171143	408.73052978515625	408.75006103515625
449	408.7509460449219	26.4751524914667					1	DETECTED	408.7509 m/z @26.48 [151020OFc1_NvH-0949-CRLM-20.raw]	408.7509460449219	26.4751524914667	3.5159775064	90.4050832845333	86.8891057781333	198076.890625	1.419707065394021E8	0	7613	1.511748011654781	2.6551125712824657	0.008173737547706839	408.7500915527344	408.7518615722656
450	408.7618713378906	46.1069595416					1	DETECTED	408.7619 m/z @46.11 [151020OFc1_NvH-0949-CRLM-20.raw]	408.7618713378906	46.1069595416	2.7058487976	94.6472266146667	91.94137781706671	3828473.5	1.854862900248593E8	2	7613	22.853783329522454	0.5050001532194722	0.006273241760913431	408.7520446777344	408.7717590332031
451	408.7773742675781	44.4444557269333					1	DETECTED	408.7774 m/z @44.44 [151020OFc1_NvH-0949-CRLM-20.raw]	408.7773742675781	44.4444557269333	2.82867453813333	96.4800222082667	93.65134767013338	62285.4296875	1.1100690900858249E8	0	7613	87.8784112855772	1.2040217576849128	1.4152002614585966	408.7720642089844	408.7855529785156
452	408.8103332519531	8.70968611973333					1	DETECTED	408.8103 m/z @8.71 [151020OFc1_NvH-0949-CRLM-20.raw]	408.8103332519531	8.70968611973333	1.5479115536	99.6716674712	98.1237559176	138186.65625	1.1370593992480475E8	0	7613	0.11880473655663693	0.8797844378550256	25.825548120542827	408.80035400390625	408.8199462890625
453	408.8321533203125	16.0304170789333					1	DETECTED	408.8322 m/z @16.03 [151020OFc1_NvH-0949-CRLM-20.raw]	408.8321533203125	16.0304170789333	0.0693696122666667	99.9849717349333	99.91560212266663	98036.515625	1.0638264455675635E8	0	7613	8.78054159200941	5.414045159279067	0.2907239358011436	408.8221740722656	408.84210205078125
454	408.8492736816406	35.5060084514667					1	DETECTED	408.8493 m/z @35.51 [151020OFc1_NvH-0949-CRLM-20.raw]	408.8492736816406	35.5060084514667	0.00471223786666667	99.9958778194667	99.99116558160003	54404.203125	1.2129379655051368E8	0	7613	84.27975732794943	1.3827154005330606	1.7681432513827315	408.8421936035156	408.8504333496094
455	408.8607177734375	19.159244516					1	DETECTED	408.8607 m/z @19.16 [151020OFc1_NvH-0949-CRLM-20.raw]	408.8607177734375	19.159244516	0.00471223786666667	99.9958778194667	99.99116558160003	325043.84375	1.1664593459844343E8	0	7613	2.4581069400343942	0.7226214980706941	15.470449121845768	408.85076904296875	408.8664245605469
456	408.8764343261719	6.6441549472					1	DETECTED	408.8764 m/z @6.64 [151020OFc1_NvH-0949-CRLM-20.raw]	408.8764343261719	6.6441549472	0.00471223786666667	99.9527364285333	99.94802419066663	2202604.0	1.609985902143542E8	3	7613	0.16630409201671004	40.32938213587316	34.93438200311483	408.866455078125	408.88641357421875
457	408.8879089355469	19.0158502					1	DETECTED	408.8879 m/z @19.02 [151020OFc1_NvH-0949-CRLM-20.raw]	408.8879089355469	19.0158502	3.34327520026667	99.973984032	96.63070883173333	473464.8125	1.122348786038518E8	3	7613	12.07568556056852	0.5195071412404062	0.011941376117602605	408.8865051269531	408.8883361816406
458	408.8983459472656	20.1157914973333					1	DETECTED	408.8983 m/z @20.12 [151020OFc1_NvH-0949-CRLM-20.raw]	408.8983459472656	20.1157914973333	0.00471223786666667	99.9958778194667	99.99116558160003	646758.625	1.3161376795612676E8	3	7613	5.363162430456132	0.751659839015363	0.39185214998237966	408.8883972167969	408.9083251953125
459	408.9188232421875	25.4856449744					1	DETECTED	408.9188 m/z @25.49 [151020OFc1_NvH-0949-CRLM-20.raw]	408.9188232421875	25.4856449744	0.00471223786666667	99.9095223885333	99.90481015066663	341786.65625	1.253275487261528E8	0	7613	10.300645514916958	1.8035095481942003	0.21473127687492152	408.90887451171875	408.92779541015625
460	408.93890380859375	38.4089027696					1	DETECTED	408.9389 m/z @38.41 [151020OFc1_NvH-0949-CRLM-20.raw]	408.93890380859375	38.4089027696	0.00471223786666667	99.9958778194667	99.99116558160003	43624.1953125	9.70672853710614E7	0	7613	94.3235564458398	1.2367955867375011	1.6857763671611274	408.928955078125	408.93890380859375
461	408.94891357421875	41.3311096325333					1	DETECTED	408.9489 m/z @41.33 [151020OFc1_NvH-0949-CRLM-20.raw]	408.94891357421875	41.3311096325333	0.0375809632	99.8008009717333	99.7632200085333	456272.90625	1.032934653355075E8	4	7613	0.16400373250849754	1.6327630981249395	0.007518483847521778	408.9391174316406	408.949951171875
462	408.96002197265625	9.86915602986667					1	DETECTED	408.9600 m/z @9.87 [151020OFc1_NvH-0949-CRLM-20.raw]	408.96002197265625	9.86915602986667	0.00471223786666667	99.9315368058667	99.92682456800003	1120384.125	1.2384653054834348E8	0	7613	0.13419379342079374	2.7567567446305796	0.6744187382214148	408.9504699707031	408.9700012207031
463	408.9754943847656	12.1186369762667					1	DETECTED	408.9755 m/z @12.12 [151020OFc1_NvH-0949-CRLM-20.raw]	408.9754943847656	12.1186369762667	0.180416235466667	99.9849717349333	99.80455549946663	489504.90625	1.1505032699417102E8	4	7613	0.09809466836409797	46.3321024558191	25.938533183334396	408.97003173828125	408.9854736328125
464	408.98822021484375	29.4702623805333					1	DETECTED	408.9882 m/z @29.47 [151020OFc1_NvH-0949-CRLM-20.raw]	408.98822021484375	29.4702623805333	0.0588224357333333	99.7790033410667	99.72018090533336	285841.59375	1.1722064859878634E8	0	7613	0.0840286329007931	2.188450041032313	0.020490569997550022	408.9855041503906	408.997802734375
465	409.0093688964844	17.8379614954667					1	DETECTED	409.0094 m/z @17.84 [151020OFc1_NvH-0949-CRLM-20.raw]	409.0093688964844	17.8379614954667	0.0800407466666667	99.9849717349333	99.90493098826663	115735.0625	1.0813690981646767E8	0	7613	9.569256043115178	3.4441383932962686	0.02880764326643512	408.9993896484375	409.0166320800781
466	409.02667236328125	20.1157914973333					1	DETECTED	409.0267 m/z @20.12 [151020OFc1_NvH-0949-CRLM-20.raw]	409.02667236328125	20.1157914973333	4.04230522853333	99.2715697616	95.22926453306667	118682.609375	1.1268218555724818E8	0	7613	41.29144689630917	3.4049250765745196	8.13173081360356	409.0166931152344	409.0278015136719
467	409.11083984375	38.0362486221333					1	DETECTED	409.1108 m/z @38.04 [151020OFc1_NvH-0949-CRLM-20.raw]	409.11083984375	38.0362486221333	0.00471223786666667	99.9958778194667	99.99116558160003	59661.109375	1.1897115867096658E8	7	7613	91.45498722168625	1.3276176156087105	2.1319845384259106	409.1020812988281	409.12078857421875
468	409.1684265136719	16.0494153024					1	DETECTED	409.1684 m/z @16.05 [151020OFc1_NvH-0949-CRLM-20.raw]	409.1684265136719	16.0494153024	0.680273324533333	99.3154817786667	98.63520845413336	247593.078125	1.1039959763918293E8	0	7613	0.17313566064697383	8.886031095803599	418.5048000223884	409.1585998535156	409.1783752441406
469	409.19140625	24.0562198024					1	DETECTED	409.1914 m/z @24.06 [151020OFc1_NvH-0949-CRLM-20.raw]	409.19140625	24.0562198024	0.159529489066667	98.955762724	98.79623323493333	486020.21875	1.3136977157885717E8	0	7613	0.1547984914132563	4.7569093053731555	15.149293087841366	409.18145751953125	409.1933288574219
470	409.2033996582031	33.4751794421333					1	DETECTED	409.2034 m/z @33.48 [151020OFc1_NvH-0949-CRLM-20.raw]	409.2033996582031	33.4751794421333	2.6309100032	98.3340241642667	95.7031141610667	970874.3125	1.8110664454949173E8	2	7613	28.337773690531378	0.5127435089876824	3.0427164244487845	409.1935119628906	409.21337890625
471	409.2242736816406	15.0937277837333					1	DETECTED	409.2243 m/z @15.09 [151020OFc1_NvH-0949-CRLM-20.raw]	409.2242736816406	15.0937277837333	3.03499950586667	98.5655920549333	95.53059254906664	7292919.0	3.038471110525968E8	2	7613	0.23316584834730136	1.3061074089655693	0.1374111715499706	409.21429443359375	409.2342529296875
472	409.2418212890625	41.88383062					1	DETECTED	409.2418 m/z @41.88 [151020OFc1_NvH-0949-CRLM-20.raw]	409.2418212890625	41.88383062	3.122414864	99.0755095176	95.95309465359999	2085689.125	2.311626021443183E8	2	7613	15.680686182044195	0.5069058755719196	0.08914498283838944	409.2342834472656	409.2518005371094
473	409.2532653808594	25.5676543890667					1	DETECTED	409.2533 m/z @25.57 [151020OFc1_NvH-0949-CRLM-20.raw]	409.2532653808594	25.5676543890667	2.91496290453333	96.7548275965333	93.83986469199998	233310.40625	1.497170950676931E8	0	7613	0.13967336655036178	5.143870332338557	0.0020733706686405606	409.2518310546875	409.2535095214844
474	409.2635498046875	46.1069595416					1	DETECTED	409.2635 m/z @46.11 [151020OFc1_NvH-0949-CRLM-20.raw]	409.2635498046875	46.1069595416	2.60320875493333	94.3139556352	91.71074688026667	911479.3125	1.4953995744913906E8	0	7613	22.79439869254087	0.5037544876395835	0.007901424739132204	409.2536926269531	409.27313232421875
475	409.2767333984375	91.5333103725333					1	DETECTED	409.2767 m/z @91.53 [151020OFc1_NvH-0949-CRLM-20.raw]	409.2767333984375	91.5333103725333	2.59406229146667	99.5310916141333	96.93702932266663	828978.5	1.03491972706375E8	0	7613	0.07819082386002663	0.6109286835407345	0.10775921671615235	409.27423095703125	409.28668212890625
476	409.29510498046875	91.504187572					1	DETECTED	409.2951 m/z @91.50 [151020OFc1_NvH-0949-CRLM-20.raw]	409.29510498046875	91.504187572	59.3403892026667	92.4108941805333	33.070504977866605	73514.2578125	3.9198148408643045E7	0	7613	1.1840127826804263	0.5140951419686457	0.3356498890376666	409.29278564453125	409.29986572265625
477	409.312255859375	89.8297590128					1	DETECTED	409.3123 m/z @89.83 [151020OFc1_NvH-0949-CRLM-20.raw]	409.312255859375	89.8297590128	18.41321714	99.8987556893333	81.4855385493333	342085.9375	1.8968371755082217E8	0	7613	1.8071578223008231	0.51180438045042	0.022981130679472155	409.305908203125	409.3218078613281
478	409.3309326171875	92.6314813472					1	DETECTED	409.3309 m/z @92.63 [151020OFc1_NvH-0949-CRLM-20.raw]	409.3309326171875	92.6314813472	3.1629274304	94.163198804	91.0002713736	89131.4140625	1.16738925933403E8	0	7613	3.662328930755578	0.5085600883759919	1.45482529195213	409.3262634277344	409.3406677246094
479	409.3681640625	92.6314813472					1	DETECTED	409.3682 m/z @92.63 [151020OFc1_NvH-0949-CRLM-20.raw]	409.3681640625	92.6314813472	3.35381246293333	99.8223674690667	96.46855500613337	299657.5625	1.5414221751396406E8	0	7613	8.565102838646354	3.830900619523594	5.191011979761673	409.3583984375	409.3780822753906
480	409.40423583984375	92.6314813472					1	DETECTED	409.4042 m/z @92.63 [151020OFc1_NvH-0949-CRLM-20.raw]	409.40423583984375	92.6314813472	3.60508523306667	99.6934564706667	96.08837123760003	269144.03125	1.5128148040636855E8	0	7613	52.86223998755523	0.5421735381888294	0.07948960891336765	409.3942565917969	409.41412353515625
481	409.42657470703125	23.0012255253333					1	DETECTED	409.4266 m/z @23.00 [151020OFc1_NvH-0949-CRLM-20.raw]	409.42657470703125	23.0012255253333	2.98893539546667	98.2459958789333	95.25706048346663	164765.65625	1.0993625959571956E8	0	7613	4.432173146449415	0.5232651078233405	0.10150739152717046	409.4166564941406	409.4361267089844
482	409.44940185546875	41.3729111069333					1	DETECTED	409.4494 m/z @41.37 [151020OFc1_NvH-0949-CRLM-20.raw]	409.44940185546875	41.3729111069333	0.577424449333333	99.9634967192	99.38607226986666	211071.046875	1.1015712782253411E8	0	7613	14.877139433964242	1.256867925536038	0.00365684334201794	409.439453125	409.451171875
483	409.4612731933594	9.8785124904					1	DETECTED	409.4613 m/z @9.88 [151020OFc1_NvH-0949-CRLM-20.raw]	409.4612731933594	9.8785124904	3.122414864	99.8660039002667	96.7435890362667	382737.78125	1.1582895478873712E8	0	7613	2.4869763725825145	1.2497961841663627	0.35218679789194063	409.4512939453125	409.4712219238281
484	409.4741516113281	25.2120984293333					1	DETECTED	409.4742 m/z @25.21 [151020OFc1_NvH-0949-CRLM-20.raw]	409.4741516113281	25.2120984293333	3.46619680426667	88.8520509962667	85.38585419200002	305578.71875	1.0922569927501602E8	0	7613	13.12347626205293	0.6894327468695262	2.84618943489021	409.4714050292969	409.4841003417969
485	409.4924011230469	35.0675366256					1	DETECTED	409.4924 m/z @35.07 [151020OFc1_NvH-0949-CRLM-20.raw]	409.4924011230469	35.0675366256	2.62162243466667	98.4888512258667	95.86722879120002	144737.8125	1.1188679139453264E8	0	7613	22.557823205820437	1.786575808818455	0.20034438884290942	409.48419189453125	409.49261474609375
486	409.5026550292969	15.9967591312					1	DETECTED	409.5027 m/z @16.00 [151020OFc1_NvH-0949-CRLM-20.raw]	409.5026550292969	15.9967591312	2.6692469672	98.5216464989333	95.8523995317333	146234.84375	1.1287712387662715E8	0	7613	1.9465198374311399	0.5970453400129307	14.945156057607207	409.4927673339844	409.5125427246094
487	409.5255126953125	24.0969045717333					1	DETECTED	409.5255 m/z @24.10 [151020OFc1_NvH-0949-CRLM-20.raw]	409.5255126953125	24.0969045717333	3.0928196	97.1287605741333	94.0359409741333	302584.125	1.1916758164100206E8	0	7613	0.23254282023743045	0.8622135177575772	0.032004824566055676	409.5157165527344	409.52935791015625
488	409.5393981933594	27.4215065314667					1	DETECTED	409.5394 m/z @27.42 [151020OFc1_NvH-0949-CRLM-20.raw]	409.5393981933594	27.4215065314667	2.74293793306667	97.5888157576	94.84587782453333	433660.0	1.2019462434842235E8	3	7613	0.05348087772816612	0.7490153423378473	0.004552371833239302	409.5294494628906	409.5429992675781
489	409.5530090332031	19.8535509232					1	DETECTED	409.5530 m/z @19.85 [151020OFc1_NvH-0949-CRLM-20.raw]	409.5530090332031	19.8535509232	2.01647516933333	93.9749845650667	91.95850939573337	656721.0	1.312332154857133E8	3	7613	0.15959475889221153	0.5103239591252556	0.09238779205762992	409.54302978515625	409.56298828125
490	409.56427001953125	33.6159423173333					1	DETECTED	409.5643 m/z @33.62 [151020OFc1_NvH-0949-CRLM-20.raw]	409.56427001953125	33.6159423173333	1.93465543253333	95.6409234117333	93.70626797919996	575146.0	1.2238966736485684E8	6	7613	0.1544998035773233	0.5533018538534947	0.8563084623991312	409.56304931640625	409.5742492675781
491	409.5750427246094	16.1659016509333					1	DETECTED	409.5750 m/z @16.17 [151020OFc1_NvH-0949-CRLM-20.raw]	409.5750427246094	16.1659016509333	3.18173516933333	96.7438654413333	93.56213027199996	198049.4375	1.0812615067054152E8	0	7613	0.1359988870882738	0.8534242535247464	0.006597607219988167	409.57427978515625	409.58203125
492	409.592041015625	48.335320256					1	DETECTED	409.5920 m/z @48.34 [151020OFc1_NvH-0949-CRLM-20.raw]	409.592041015625	48.335320256	2.86606168933333	92.2992201861333	89.43315849679996	205420.046875	1.2436331299059586E8	3	7613	0.08582931485769052	1.0425425768543584	0.9586197148424103	409.5820617675781	409.6017150878906
493	409.61212158203125	21.6645054213333					1	DETECTED	409.6121 m/z @21.66 [151020OFc1_NvH-0949-CRLM-20.raw]	409.61212158203125	21.6645054213333	2.60320875493333	99.8987556893333	97.29554693439997	150579.65625	1.0146721370780402E8	3	7613	0.07917732463153015	3.6677084368231525	0.0037090738012414896	409.6024169921875	409.6220703125
494	409.6775207519531	22.9736529546667					1	DETECTED	409.6775 m/z @22.97 [151020OFc1_NvH-0949-CRLM-20.raw]	409.6775207519531	22.9736529546667	3.5066585056	99.1736933914667	95.6670348858667	140624.859375	1.2137963495886236E8	0	7613	0.06989615143159966	2.45715986451245	56.5807751742541	409.66802978515625	409.6875
495	409.7060852050781	18.8796804477333					1	DETECTED	409.7061 m/z @18.88 [151020OFc1_NvH-0949-CRLM-20.raw]	409.7060852050781	18.8796804477333	3.17213940373333	99.3582997912	96.18616038746667	2494797.0	1.6251615529301003E8	2	7613	0.29126276902967874	0.5295587530300978	1.678647711604391	409.6964111328125	409.7154235839844
496	409.7254333496094	15.0717197112					1	DETECTED	409.7254 m/z @15.07 [151020OFc1_NvH-0949-CRLM-20.raw]	409.7254333496094	15.0717197112	1.907195116	98.8048348877333	96.89763977173331	3313625.75	2.0076719137864998E8	2	7613	0.23556555230656784	1.3748637477852699	73.76653558506035	409.7154846191406	409.73541259765625
497	409.74334716796875	41.9210691466667					1	DETECTED	409.7433 m/z @41.92 [151020OFc1_NvH-0949-CRLM-20.raw]	409.74334716796875	41.9210691466667	1.00718852773333	98.6949786114667	97.68779008373336	449677.1875	1.4393763987297568E8	2	7613	12.890688696236829	1.9884853958624629	0.006934740948324839	409.7354431152344	409.7532958984375
498	409.76605224609375	23.3236528354667					1	DETECTED	409.7661 m/z @23.32 [151020OFc1_NvH-0949-CRLM-20.raw]	409.76605224609375	23.3236528354667	2.98893539546667	96.9861600866667	93.99722469120003	256061.5625	1.2485878060323161E8	0	7613	0.08961929012202319	3.214968735622631	0.024382270708959396	409.75653076171875	409.7757263183594
499	409.7911376953125	20.9965897213333					1	DETECTED	409.7911 m/z @21.00 [151020OFc1_NvH-0949-CRLM-20.raw]	409.7911376953125	20.9965897213333	3.13327521733333	96.5577715858667	93.42449636853337	43825.8984375	1.1542018196737905E8	0	7613	15.575417314791784	2.6149821285297774	6.245449825921073	409.78131103515625	409.8008728027344
500	409.81256103515625	21.7841455976					1	DETECTED	409.8126 m/z @21.78 [151020OFc1_NvH-0949-CRLM-20.raw]	409.81256103515625	21.7841455976	2.93316739066667	99.3799973850667	96.44682999440003	140749.375	1.1952376718747137E8	0	7613	4.736894019193567	3.135672608866831	0.2621570672694352	409.8033447265625	409.8222961425781
501	409.83502197265625	16.0304170789333					1	DETECTED	409.8350 m/z @16.03 [151020OFc1_NvH-0949-CRLM-20.raw]	409.83502197265625	16.0304170789333	0.00471223786666667	99.7257959298667	99.72108369200004	238862.5625	1.116714265244231E8	0	7613	0.07705620446720474	0.513356554819875	230.17482512089722	409.82537841796875	409.844970703125
502	409.8575439453125	16.7750174034667					1	DETECTED	409.8575 m/z @16.78 [151020OFc1_NvH-0949-CRLM-20.raw]	409.8575439453125	16.7750174034667	0.00471223786666667	99.9849717349333	99.98025949706663	139748.953125	1.2414688986976232E8	0	7613	1.446979514372659	0.5034923094449298	0.7890096021701333	409.84765625	409.866455078125
503	409.87646484375	20.7525930469333					1	DETECTED	409.8765 m/z @20.75 [151020OFc1_NvH-0949-CRLM-20.raw]	409.87646484375	20.7525930469333	0.00471223786666667	99.9315368058667	99.92682456800003	506612.8125	1.1759489969662037E8	3	7613	6.76617831005953	0.7124603458759897	1.0897364713672	409.8664855957031	409.87744140625
504	409.887451171875	19.1388465181333					1	DETECTED	409.8875 m/z @19.14 [151020OFc1_NvH-0949-CRLM-20.raw]	409.887451171875	19.1388465181333	0.00471223786666667	99.9958778194667	99.99116558160003	1261585.25	1.4705354759057122E8	3	7613	14.047766295110435	0.7667661653299396	0.024403411318895656	409.8775329589844	409.8973693847656
505	409.89794921875	33.6313045477333					1	DETECTED	409.8979 m/z @33.63 [151020OFc1_NvH-0949-CRLM-20.raw]	409.89794921875	33.6313045477333	0.232667836	99.9095223885333	99.6768545525333	315797.1875	1.0737424133773366E8	3	7613	0.22230008211473518	1.6806159262667937	0.006292837343061888	409.8974609375	409.90789794921875
506	409.9103088378906	16.0716608365333					1	DETECTED	409.9103 m/z @16.07 [151020OFc1_NvH-0949-CRLM-20.raw]	409.9103088378906	16.0716608365333	0.0162039784	99.9527364285333	99.9365324501333	128707.453125	1.0756681616052611E8	0	7613	27.023788426521797	4.103534889134212	0.00648999454561278	409.9079895019531	409.916259765625
507	409.92645263671875	35.33969798					1	DETECTED	409.9265 m/z @35.34 [151020OFc1_NvH-0949-CRLM-20.raw]	409.92645263671875	35.33969798	0.00471223786666667	99.9958778194667	99.99116558160003	586840.6875	1.3714212045068264E8	0	7613	0.16675000041342258	0.5071267778180232	8.59673210472125	409.9165954589844	409.93634033203125
508	409.9393005371094	44.6585322901333					1	DETECTED	409.9393 m/z @44.66 [151020OFc1_NvH-0949-CRLM-20.raw]	409.9393005371094	44.6585322901333	0.0162039784	99.9958778194667	99.9796738410667	120896.734375	1.2663743077089956E8	0	7613	56.96913214273731	1.1078532071718195	1.8880462754839757	409.93646240234375	409.9490966796875
509	409.95257568359375	15.4212183664					1	DETECTED	409.9526 m/z @15.42 [151020OFc1_NvH-0949-CRLM-20.raw]	409.95257568359375	15.4212183664	0.00471223786666667	99.9315368058667	99.92682456800003	75151.203125	1.1082365840860474E8	0	7613	0.1632366183993348	5.480515923943568	0.19916845560950125	409.9493408203125	409.9554748535156
510	409.965576171875	11.0944734410667					1	DETECTED	409.9656 m/z @11.09 [151020OFc1_NvH-0949-CRLM-20.raw]	409.965576171875	11.0944734410667	0.00471223786666667	99.7790033410667	99.77429110320003	3755557.75	1.9095272540088525E8	4	7613	0.2412521805635226	1.7809879699895066	1.1217051326717857	409.9556579589844	409.9755554199219
511	409.9776916503906	24.4786813306667					1	DETECTED	409.9777 m/z @24.48 [151020OFc1_NvH-0949-CRLM-20.raw]	409.9776916503906	24.4786813306667	2.44758711146667	99.5848159205333	97.13722880906663	187046.59375	1.2551221734857254E8	0	7613	10.423184085884028	2.5985010733945058	0.5215471565856501	409.9757080078125	409.9876708984375
512	409.9957580566406	0.314482002666667					1	DETECTED	409.9958 m/z @0.31 [151020OFc1_NvH-0949-CRLM-20.raw]	409.9957580566406	0.314482002666667	0.00471223786666667	99.9634967192	99.95878448133332	163509.40625	1.2773816854139091E8	0	7613	0.6396308439193594	2.004540894010571	2.4852875599346214	409.9884338378906	410.0056457519531
513	410.0207214355469	19.5173422109333					1	DETECTED	410.0207 m/z @19.52 [151020OFc1_NvH-0949-CRLM-20.raw]	410.0207214355469	19.5173422109333	2.51139669093333	99.7043503698667	97.19295367893338	85467.03125	1.0868347093872851E8	0	7613	2.244852495604661	3.4247968841153122	6.274992738776998	410.0107727050781	410.0306396484375
514	410.06524658203125	25.44910588					1	DETECTED	410.0652 m/z @25.45 [151020OFc1_NvH-0949-CRLM-20.raw]	410.06524658203125	25.44910588	0.00471223786666667	99.8333690146667	99.82865677680003	48000.54296875	1.2271518899260324E8	0	7613	72.23891003773022	1.9251568158596004	2.8259623122345445	410.0561828613281	410.0751647949219
515	410.0887756347656	22.2401318301333					1	DETECTED	410.0888 m/z @22.24 [151020OFc1_NvH-0949-CRLM-20.raw]	410.0887756347656	22.2401318301333	0.294133934133333	99.9634967192	99.66936278506667	603621.0625	1.4773736195434895E8	3	7613	0.28045361239934863	2.5019967598087502	2.1950184489626143	410.0788879394531	410.0976867675781
516	410.1201477050781	26.9799908728					1	DETECTED	410.1201 m/z @26.98 [151020OFc1_NvH-0949-CRLM-20.raw]	410.1201477050781	26.9799908728	0.00471223786666667	99.9849717349333	99.98025949706663	48774.62109375	1.1710037026326817E8	0	7613	91.51058120581773	1.7929370511599436	2.576034715199369	410.11016845703125	410.1300354003906
517	410.13629150390625	48.5599299306667					1	DETECTED	410.1363 m/z @48.56 [151020OFc1_NvH-0949-CRLM-20.raw]	410.13629150390625	48.5599299306667	48.5599299306667	99.1080549645333	50.5481250338666	29359.65234375	4.746849702535057E7	0	7613	42.66750687165465	null	null	410.1304931640625	410.13629150390625
518	410.1470947265625	92.3651449256					1	DETECTED	410.1471 m/z @92.37 [151020OFc1_NvH-0949-CRLM-20.raw]	410.1470947265625	92.3651449256	3.44632409173333	99.606478268	96.16015417626667	181165.484375	1.2021705713668992E8	0	7613	1.4389450359235525	4.938855779760573	91.42956615488978	410.13751220703125	410.1567687988281
519	410.1698303222656	15.9967591312					1	DETECTED	410.1698 m/z @16.00 [151020OFc1_NvH-0949-CRLM-20.raw]	410.1698303222656	15.9967591312	0.5875975848	98.9668415234667	98.3792439386667	125508.2109375	1.0545788352100171E8	0	7613	10.934391017194558	5.606583175537106	0.5910379988868344	410.15985107421875	410.1798095703125
520	410.1835021972656	91.1682976645333					1	DETECTED	410.1835 m/z @91.17 [151020OFc1_NvH-0949-CRLM-20.raw]	410.1835021972656	91.1682976645333	4.5521801616	92.4626224021333	87.9104422405333	73199.78125	1.040424545643004E8	0	7613	0.06290922162649792	0.507975652225643	0.0159531980192207	410.17987060546875	410.1870422363281
521	410.1971740722656	20.5149874306667					1	DETECTED	410.1972 m/z @20.51 [151020OFc1_NvH-0949-CRLM-20.raw]	410.1971740722656	20.5149874306667	2.7620730872	99.9423471616	97.1802740744	1283394.375	1.3636056446104804E8	0	7613	0.14622353828306345	16.21849438256721	0.8407682223296504	410.1875	410.2059631347656
522	410.2159729003906	11.1433083896					1	DETECTED	410.2160 m/z @11.14 [151020OFc1_NvH-0949-CRLM-20.raw]	410.2159729003906	11.1433083896	1.95286778346667	99.8223674690667	97.86949968560003	3410245.5	2.974873202882556E8	3	7613	5.755151723247634	46.64530676322046	0.8319597328647764	410.20599365234375	410.2259521484375
523	410.226806640625	15.001353756					1	DETECTED	410.2268 m/z @15.00 [151020OFc1_NvH-0949-CRLM-20.raw]	410.226806640625	15.001353756	2.29167828826667	99.9095223885333	97.61784410026664	2272004.75	1.9377127964398018E8	2	7613	0.245951214527377	0.876347732532893	0.0337123518936241	410.2259826660156	410.2367858886719
524	410.239501953125	31.5157830277333					1	DETECTED	410.2395 m/z @31.52 [151020OFc1_NvH-0949-CRLM-20.raw]	410.239501953125	31.5157830277333	2.72436120213333	96.7993559373333	94.07499473519998	954039.8125	1.706045554986165E8	3	7613	25.76989278353805	1.3113812332337396	0.5316314939732029	410.23681640625	410.24945068359375
525	410.2556457519531	22.7056560445333					1	DETECTED	410.2556 m/z @22.71 [151020OFc1_NvH-0949-CRLM-20.raw]	410.2556457519531	22.7056560445333	2.54816286266667	98.8258639421333	96.27770107946662	704296.5	1.8036975217505834E8	2	7613	31.528794202245987	0.6347721347605796	4.595738238077172	410.24951171875	410.265625
526	410.2807312011719	91.5425455389333					1	DETECTED	410.2807 m/z @91.54 [151020OFc1_NvH-0949-CRLM-20.raw]	410.2807312011719	91.5425455389333	3.84748418746667	95.0679679666667	91.22048377920002	167086.0625	1.0695469926008628E8	0	7613	0.09389356928528514	0.7815848833140315	1.160007855586228	410.27117919921875	410.2904052734375
527	410.29205322265625	91.3559167405333					1	DETECTED	410.2921 m/z @91.36 [151020OFc1_NvH-0949-CRLM-20.raw]	410.29205322265625	91.3559167405333	1.8799224472	92.1995737522667	90.3196513050667	56399.546875	8.881820284108436E7	0	7613	0.16388868576287052	0.5047144321691894	0.007620453220761607	410.290771484375	410.3016052246094
528	410.3138427734375	42.482990668					1	DETECTED	410.3138 m/z @42.48 [151020OFc1_NvH-0949-CRLM-20.raw]	410.3138427734375	42.482990668	13.9861282602667	92.2860332397333	78.2999049794666	33855.578125	9.461137056213939E7	0	7613	76.86053014763806	1.3738337901757576	1.747667580351515	410.3087158203125	410.3236083984375
529	410.422607421875	22.1255501472					1	DETECTED	410.4226 m/z @22.13 [151020OFc1_NvH-0949-CRLM-20.raw]	410.422607421875	22.1255501472	5.70539684453333	99.9423471616	94.23695031706667	565368.0	1.357639911379662E8	6	7613	0.3563338920932182	1.3260129839761943	0.7778686705852301	410.4127197265625	410.4323425292969
530	410.4477844238281	20.4954433026667					1	DETECTED	410.4478 m/z @20.50 [151020OFc1_NvH-0949-CRLM-20.raw]	410.4477844238281	20.4954433026667	3.77154548133333	99.8550228688	96.08347738746667	1085274.5	1.1864791517812651E8	0	7613	0.13995249972456492	1.5355412640059705	110.44307074583386	410.43780517578125	410.4566345214844
531	410.4666442871094	11.1044965821333					1	DETECTED	410.4666 m/z @11.10 [151020OFc1_NvH-0949-CRLM-20.raw]	410.4666442871094	11.1044965821333	3.36444995493333	99.0755095176	95.71105956266666	1626038.0	1.460311614670969E8	0	7613	0.19890526061501745	1.773891526967199	29.668040507501676	410.4566955566406	410.47662353515625
532	410.494873046875	17.2383000357333					1	DETECTED	410.4949 m/z @17.24 [151020OFc1_NvH-0949-CRLM-20.raw]	410.494873046875	17.2383000357333	3.4974338032	97.6216009706667	94.12416716746671	343509.5	1.1864965465560031E8	4	7613	0.1724275936564439	0.7264263197085415	1.9581210407755805	410.4848937988281	410.5047607421875
533	410.5205993652344	33.7729287064					1	DETECTED	410.5206 m/z @33.77 [151020OFc1_NvH-0949-CRLM-20.raw]	410.5205993652344	33.7729287064	2.91496290453333	97.5028065586667	94.58784365413338	133433.296875	1.1642576462795433E8	3	7613	88.32566989666803	1.800041670663153	2.92259759160311	410.51116943359375	410.5290222167969
534	410.5390319824219	13.7186269624					1	DETECTED	410.5390 m/z @13.72 [151020OFc1_NvH-0949-CRLM-20.raw]	410.5390319824219	13.7186269624	3.21989126586667	95.6083348024	92.38844353653333	156540.953125	1.1863886074804632E8	3	7613	8.25126052591929	0.7229683453962534	1.0674451181891413	410.529052734375	410.5434875488281
535	410.5534973144531	16.7528905704					1	DETECTED	410.5535 m/z @16.75 [151020OFc1_NvH-0949-CRLM-20.raw]	410.5534973144531	16.7528905704	2.72436120213333	97.4472929816	94.72293177946668	1370264.875	1.5970735591053587E8	3	7613	0.7662778882128904	0.5490537302414097	5.669147538504976	410.54351806640625	410.5634765625
536	410.5721435546875	40.430550936					1	DETECTED	410.5721 m/z @40.43 [151020OFc1_NvH-0949-CRLM-20.raw]	410.5721435546875	40.430550936	2.59406229146667	98.4225228426667	95.82846055120002	1162463.625	1.5253881456858817E8	3	7613	26.789767960553483	0.5509397375006081	0.13326543740849847	410.5635070800781	410.5820007324219
537	410.5900573730469	22.3190999866667					1	DETECTED	410.5901 m/z @22.32 [151020OFc1_NvH-0949-CRLM-20.raw]	410.5900573730469	22.3190999866667	2.75208794586667	99.5738032034667	96.82171525760003	355865.875	1.3077823173996733E8	0	7613	0.39677899414884266	0.5282390632858261	19.05118750298834	410.5821838378906	410.60003662109375
538	410.6205139160156	28.3818350554667					1	DETECTED	410.6205 m/z @28.38 [151020OFc1_NvH-0949-CRLM-20.raw]	410.6205139160156	28.3818350554667	3.2381097216	95.4565383165333	92.2184285949333	281703.875	1.420913301667894E8	0	7613	0.18042335166340706	0.5174607186405001	0.7838755582565266	410.6106262207031	410.6304626464844
539	410.6451416015625	33.2510844858667					1	DETECTED	410.6451 m/z @33.25 [151020OFc1_NvH-0949-CRLM-20.raw]	410.6451416015625	33.2510844858667	0.9100103016	99.3263103333333	98.4163000317333	147441.234375	1.1761061790904246E8	0	7613	57.374874356428336	1.7877919081565783	0.026927230113887174	410.6351623535156	410.6531677246094
540	410.6635437011719	33.5086559154667					1	DETECTED	410.6635 m/z @33.51 [151020OFc1_NvH-0949-CRLM-20.raw]	410.6635437011719	33.5086559154667	5.37227089573333	99.3799973850667	94.00772648933338	202494.0625	1.1495024192552117E8	0	7613	0.9036156236012687	1.992612859298892	98.1620030020044	410.6536560058594	410.67230224609375
541	410.69873046875	20.4778749986667					1	DETECTED	410.6987 m/z @20.48 [151020OFc1_NvH-0949-CRLM-20.raw]	410.69873046875	20.4778749986667	3.24711987493333	98.6303454389333	95.38322556399997	493230.46875	1.205585586369666E8	0	7613	0.1798224080232913	0.5248884241444038	0.01641839554707598	410.68890380859375	410.70867919921875
542	410.70916748046875	18.9060577309333					1	DETECTED	410.7092 m/z @18.91 [151020OFc1_NvH-0949-CRLM-20.raw]	410.70916748046875	18.9060577309333	6.398951696	92.5990360736	86.2000843776	323683.0	1.6707730012487024E8	0	7613	0.0369121986250498	0.5070442016677563	0.013827419421852652	410.708740234375	410.7093200683594
543	410.7193603515625	19.5173422109333					1	DETECTED	410.7194 m/z @19.52 [151020OFc1_NvH-0949-CRLM-20.raw]	410.7193603515625	19.5173422109333	3.4117346128	98.891093052	95.4793584392	2931383.0	2.37325505889952E8	2	7613	0.9393712217821957	1.5199748730793783	2.050641252694335	410.70941162109375	410.7293395996094
544	410.7376708984375	22.3927596149333					1	DETECTED	410.7377 m/z @22.39 [151020OFc1_NvH-0949-CRLM-20.raw]	410.7376708984375	22.3927596149333	2.78045211386667	99.973984032	97.19353191813333	1366654.25	1.6099225741792977E8	2	7613	4.886083505263706	1.6595257858238952	1.8717010348828926	410.7294006347656	410.7476501464844
545	410.7498779296875	19.0677809402667					1	DETECTED	410.7499 m/z @19.07 [151020OFc1_NvH-0949-CRLM-20.raw]	410.7498779296875	19.0677809402667	3.34327520026667	96.4126340202667	93.06935882000002	210627.265625	1.2916955284671094E8	0	7613	34.85163622008885	0.5310502576468704	1.3981222986778503	410.7477111816406	410.7576599121094
546	410.7676696777344	19.7835606621333					1	DETECTED	410.7677 m/z @19.78 [151020OFc1_NvH-0949-CRLM-20.raw]	410.7676696777344	19.7835606621333	2.59406229146667	98.1580659069333	95.56400361546663	250128.78125	1.0497762934020434E8	0	7613	0.11837350124359602	0.527793335604908	17.46192291716734	410.7576904296875	410.7771301269531
547	410.8030700683594	90.3827251952					1	DETECTED	410.8031 m/z @90.38 [151020OFc1_NvH-0949-CRLM-20.raw]	410.8030700683594	90.3827251952	1.44495689706667	97.8877168544	96.44275995733332	303159.21875	1.2225269876026663E8	2	7613	null	null	null	410.7937927246094	410.8129577636719
548	410.8206481933594	28.4393307250667					1	DETECTED	410.8206 m/z @28.44 [151020OFc1_NvH-0949-CRLM-20.raw]	410.8206481933594	28.4393307250667	0.8608541856	99.9527364285333	99.0918822429333	246069.609375	1.2735335710384509E8	0	7613	null	null	null	410.8130798339844	410.83062744140625
549	410.8404235839844	41.4639059282667					1	DETECTED	410.8404 m/z @41.46 [151020OFc1_NvH-0949-CRLM-20.raw]	410.8404235839844	41.4639059282667	0.0162039784	99.4670608829333	99.4508569045333	152657.3125	1.1079323163465938E8	0	7613	null	null	null	410.830810546875	410.8450927734375
550	410.8551025390625	23.4614583466667					1	DETECTED	410.8551 m/z @23.46 [151020OFc1_NvH-0949-CRLM-20.raw]	410.8551025390625	23.4614583466667	0.00471223786666667	99.9315368058667	99.92682456800003	897795.4375	2.1475120346935248E8	3	7613	null	null	null	410.8451232910156	410.8650817871094
551	410.8691711425781	24.0203493330667					1	DETECTED	410.8692 m/z @24.02 [151020OFc1_NvH-0949-CRLM-20.raw]	410.8691711425781	24.0203493330667	0.180416235466667	99.973984032	99.79356779653334	731651.0	1.2208010391143812E8	3	7613	null	null	null	410.8651123046875	410.879150390625
552	410.8880615234375	16.7093489621333					1	DETECTED	410.8881 m/z @16.71 [151020OFc1_NvH-0949-CRLM-20.raw]	410.8880615234375	16.7093489621333	0.00471223786666667	99.9849717349333	99.98025949706663	445418.25	1.5180376939932853E8	0	7613	null	null	null	410.8791809082031	410.8980407714844
553	410.8982238769531	10.9815351461333					1	DETECTED	410.8982 m/z @10.98 [151020OFc1_NvH-0949-CRLM-20.raw]	410.8982238769531	10.9815351461333	3.02580391333333	99.8877747141333	96.86197080079997	315482.34375	1.3076651868311931E8	0	7613	null	null	null	410.8980712890625	410.9013977050781
554	410.9114685058594	39.1946915173333					1	DETECTED	410.9115 m/z @39.19 [151020OFc1_NvH-0949-CRLM-20.raw]	410.9114685058594	39.1946915173333	0.00471223786666667	99.9958778194667	99.99116558160003	1195514.875	1.5785426161592385E8	3	7613	null	null	null	410.9015197753906	410.9214172363281
555	410.92352294921875	22.5695553626667					1	DETECTED	410.9235 m/z @22.57 [151020OFc1_NvH-0949-CRLM-20.raw]	410.92352294921875	22.5695553626667	0.0269307088	99.973984032	99.94705332320001	90806.75	1.0913810489382556E8	0	7613	null	null	null	410.9215087890625	410.9335021972656
556	410.9499206542969	14.1617576101333					1	DETECTED	410.9499 m/z @14.16 [151020OFc1_NvH-0949-CRLM-20.raw]	410.9499206542969	14.1617576101333	0.0375809632	99.9958778194667	99.9582968562667	655127.8125	1.1981016915192515E8	0	7613	null	null	null	410.93994140625	410.959716796875
557	410.9623718261719	25.1492054437333					1	DETECTED	410.9624 m/z @25.15 [151020OFc1_NvH-0949-CRLM-20.raw]	410.9623718261719	25.1492054437333	4.36173282426667	99.9958778194667	95.63414499520003	161373.6875	1.525218214224267E8	0	7613	null	null	null	410.9599914550781	410.9644775390625
558	410.9745178222656	24.2799070354667					1	DETECTED	410.9745 m/z @24.28 [151020OFc1_NvH-0949-CRLM-20.raw]	410.9745178222656	24.2799070354667	0.0481866802666667	99.9095223885333	99.86133570826664	364269.71875	1.1605871005909409E8	0	7613	null	null	null	410.9645690917969	410.9805908203125
559	410.9906005859375	36.0951878896					1	DETECTED	410.9906 m/z @36.10 [151020OFc1_NvH-0949-CRLM-20.raw]	410.9906005859375	36.0951878896	0.00471223786666667	99.7579956453333	99.75328340746663	961238.8125	1.3343403141586348E8	4	7613	null	null	null	410.9806213378906	411.0005798339844
560	411.021484375	28.5149236717333					1	DETECTED	411.0215 m/z @28.51 [151020OFc1_NvH-0949-CRLM-20.raw]	411.021484375	28.5149236717333	0.426278914933333	99.4670608829333	99.04078196799996	160870.96875	1.1087409347905155E8	0	7613	null	null	null	411.0115051269531	411.0303649902344
561	411.0516052246094	23.3236528354667					1	DETECTED	411.0516 m/z @23.32 [151020OFc1_NvH-0949-CRLM-20.raw]	411.0516052246094	23.3236528354667	0.00471223786666667	99.9849717349333	99.98025949706663	76386.15625	1.0964165205838941E8	0	7613	null	null	null	411.0509033203125	411.06103515625
562	411.0755615234375	25.2972576530667					1	DETECTED	411.0756 m/z @25.30 [151020OFc1_NvH-0949-CRLM-20.raw]	411.0755615234375	25.2972576530667	0.00471223786666667	99.973984032	99.96927179413333	42425.62109375	1.0239814579288965E8	0	7613	null	null	null	411.0655822753906	411.08001708984375
563	411.1101379394531	36.0752039610667					1	DETECTED	411.1101 m/z @36.08 [151020OFc1_NvH-0949-CRLM-20.raw]	411.1101379394531	36.0752039610667	0.0375809632	99.8877747141333	99.8501937509333	47186.0625	9.805504251193364E7	0	7613	null	null	null	411.100830078125	411.1123352050781
564	411.12274169921875	92.4626224021333					1	DETECTED	411.1227 m/z @92.46 [151020OFc1_NvH-0949-CRLM-20.raw]	411.12274169921875	92.4626224021333	0.0162039784	99.6716674712	99.6554634928	499433.9375	1.4718748316488072E8	0	7613	null	null	null	411.113525390625	411.13177490234375
565	411.1832580566406	28.3352104674667					1	DETECTED	411.1833 m/z @28.34 [151020OFc1_NvH-0949-CRLM-20.raw]	411.1832580566406	28.3352104674667	3.1629274304	98.4005606488	95.23763321839999	617848.0	1.9417142695963877E8	3	7613	null	null	null	411.1733703613281	411.1932373046875
566	411.19598388671875	17.260362064					1	DETECTED	411.1960 m/z @17.26 [151020OFc1_NvH-0949-CRLM-20.raw]	411.19598388671875	17.260362064	5.25631395066667	95.1299168088	89.87360285813334	171215.734375	1.0633518407137296E8	0	7613	null	null	null	411.193603515625	411.197509765625
567	411.20751953125	28.4393307250667					1	DETECTED	411.2075 m/z @28.44 [151020OFc1_NvH-0949-CRLM-20.raw]	411.20751953125	28.4393307250667	2.91496290453333	99.9423471616	97.02738425706667	4247930.0	2.983094142513096E8	3	7613	null	null	null	411.1975402832031	411.2174987792969
568	411.2214050292969	19.4928654122667					1	DETECTED	411.2214 m/z @19.49 [151020OFc1_NvH-0949-CRLM-20.raw]	411.2214050292969	19.4928654122667	4.6244444616	99.3799973850667	94.7555529234667	1201148.25	1.7505519647833765E8	3	7613	null	null	null	411.217529296875	411.221435546875
569	411.2314453125	24.2906552213333					1	DETECTED	411.2314 m/z @24.29 [151020OFc1_NvH-0949-CRLM-20.raw]	411.2314453125	24.2906552213333	1.77180096373333	99.5098248290667	97.73802386533337	3855326.0	2.779402996624121E8	3	7613	null	null	null	411.2214660644531	411.2414245605469
570	411.2416687011719	29.8162088917333					1	DETECTED	411.2417 m/z @29.82 [151020OFc1_NvH-0949-CRLM-20.raw]	411.2416687011719	29.8162088917333	3.30525250933333	99.30455918	95.99930667066667	914330.875	1.7671194402374548E8	2	7613	null	null	null	411.241455078125	411.2516174316406
571	411.2603454589844	38.3270932741333					1	DETECTED	411.2603 m/z @38.33 [151020OFc1_NvH-0949-CRLM-20.raw]	411.2603454589844	38.3270932741333	1.907195116	95.5428334085333	93.6356382925333	319213.5	1.2068083182804567E8	0	7613	null	null	null	411.251708984375	411.270263671875
572	411.2738952636719	91.3150940106667					1	DETECTED	411.2739 m/z @91.32 [151020OFc1_NvH-0949-CRLM-20.raw]	411.2738952636719	91.3150940106667	3.4360867912	92.3831085669333	88.9470217757333	68798.796875	1.55794577146237E8	0	7613	null	null	null	411.27081298828125	411.2823181152344
573	411.29241943359375	91.3652224816					1	DETECTED	411.2924 m/z @91.37 [151020OFc1_NvH-0949-CRLM-20.raw]	411.29241943359375	91.3652224816	5.46101425866667	92.3741443226667	86.91313006400003	79155.734375	1.0327201664235376E8	0	7613	null	null	null	411.2825927734375	411.29400634765625
574	411.3052978515625	90.2765848648					1	DETECTED	411.3053 m/z @90.28 [151020OFc1_NvH-0949-CRLM-20.raw]	411.3052978515625	90.2765848648	1.907195116	95.7500994245333	93.8429043085333	108529.6328125	7.968376278719097E7	0	7613	null	null	null	411.2958679199219	411.3126525878906
575	411.3287353515625	92.6314813472					1	DETECTED	411.3287 m/z @92.63 [151020OFc1_NvH-0949-CRLM-20.raw]	411.3287353515625	92.6314813472	20.1960385682667	92.9294507909333	72.7334122226666	124607.40625	1.0520913579270737E8	0	7613	null	null	null	411.3191223144531	411.33697509765625
576	411.34698486328125	91.2553905490667					1	DETECTED	411.3470 m/z @91.26 [151020OFc1_NvH-0949-CRLM-20.raw]	411.34698486328125	91.2553905490667	0.283840556266667	99.4450651685333	99.16122461226664	128244.1640625	1.439330079002816E8	0	7613	null	null	null	411.33837890625	411.3564758300781
577	411.36529541015625	92.6314813472					1	DETECTED	411.3653 m/z @92.63 [151020OFc1_NvH-0949-CRLM-20.raw]	411.36529541015625	92.6314813472	3.90747488773333	96.358023792	92.45054890426667	115482.40625	1.264508636416238E8	0	7613	null	null	null	411.3574523925781	411.37451171875
578	411.42822265625	11.3447831010667					1	DETECTED	411.4282 m/z @11.34 [151020OFc1_NvH-0949-CRLM-20.raw]	411.42822265625	11.3447831010667	2.53906546506667	98.7169618677333	96.17789640266663	394143.3125	1.2098292505180147E8	0	7613	null	null	null	411.4186096191406	411.43817138671875
579	411.4515075683594	14.1324367085333					1	DETECTED	411.4515 m/z @14.13 [151020OFc1_NvH-0949-CRLM-20.raw]	411.4515075683594	14.1324367085333	3.1535376952	99.30455918	96.1510214848	360944.25	1.172134147997814E8	0	7613	null	null	null	411.4415283203125	411.46148681640625
580	411.4739990234375	23.0125524426667					1	DETECTED	411.4740 m/z @23.01 [151020OFc1_NvH-0949-CRLM-20.raw]	411.4739990234375	23.0125524426667	0.537110155733333	97.2170933168	96.67998316106667	311242.9375	1.3259902776138948E8	0	7613	null	null	null	411.4640197753906	411.4825744628906
581	411.4927062988281	36.0752039610667					1	DETECTED	411.4927 m/z @36.08 [151020OFc1_NvH-0949-CRLM-20.raw]	411.4927062988281	36.0752039610667	3.02580391333333	97.5357976306667	94.50999371733337	336831.03125	1.190209567383407E8	0	7613	null	null	null	411.4828796386719	411.50262451171875
582	411.5226135253906	24.2410154128					1	DETECTED	411.5226 m/z @24.24 [151020OFc1_NvH-0949-CRLM-20.raw]	411.5226135253906	24.2410154128	1.074566708	99.4884170245333	98.4138503165333	254082.78125	1.419036549437287E8	0	7613	null	null	null	411.5128173828125	411.5315856933594
583	411.54168701171875	28.4233541493333					1	DETECTED	411.5417 m/z @28.42 [151020OFc1_NvH-0949-CRLM-20.raw]	411.54168701171875	28.4233541493333	2.53906546506667	96.7993559373333	94.26029047226663	3158854.0	1.5545579488532546E8	3	7613	null	null	null	411.5320129394531	411.5516662597656
584	411.5528869628906	23.5882352306667					1	DETECTED	411.5529 m/z @23.59 [151020OFc1_NvH-0949-CRLM-20.raw]	411.5528869628906	23.5882352306667	4.00440540853333	93.0785577258667	89.07415231733337	587326.5	1.4760906877488643E8	0	7613	null	null	null	411.55169677734375	411.5553283691406
585	411.5654602050781	24.3252687512					1	DETECTED	411.5655 m/z @24.33 [151020OFc1_NvH-0949-CRLM-20.raw]	411.5654602050781	24.3252687512	1.26551469573333	99.5098248290667	98.24431013333337	2491240.25	1.7074695167179283E8	3	7613	null	null	null	411.55548095703125	411.5754089355469
586	411.5802001953125	39.2079375914667					1	DETECTED	411.5802 m/z @39.21 [151020OFc1_NvH-0949-CRLM-20.raw]	411.5802001953125	39.2079375914667	3.39220572906667	99.8333690146667	96.44116328560003	448765.375	1.1974582201525617E8	3	7613	null	null	null	411.57550048828125	411.5899963378906
587	411.5921936035156	53.9326754104					1	DETECTED	411.5922 m/z @53.93 [151020OFc1_NvH-0949-CRLM-20.raw]	411.5921936035156	53.9326754104	3.35381246293333	98.3340241642667	94.98021170133336	259838.5	1.1147356966596808E8	3	7613	null	null	null	411.5902404785156	411.601806640625
588	411.6788635253906	11.3447831010667					1	DETECTED	411.6789 m/z @11.34 [151020OFc1_NvH-0949-CRLM-20.raw]	411.6788635253906	11.3447831010667	1.5572970824	95.7500994245333	94.1928023421333	255491.6875	1.1100970904687831E8	0	7613	null	null	null	411.66888427734375	411.6888122558594
589	411.701904296875	39.9726475296					1	DETECTED	411.7019 m/z @39.97 [151020OFc1_NvH-0949-CRLM-20.raw]	411.701904296875	39.9726475296	3.94727099226667	96.6674785528	92.72020756053334	140634.609375	1.087512028025652E8	0	7613	null	null	null	411.6919250488281	411.70269775390625
590	411.71270751953125	25.2120984293333					1	DETECTED	411.7127 m/z @25.21 [151020OFc1_NvH-0949-CRLM-20.raw]	411.71270751953125	25.2120984293333	2.61247723733333	99.2935589749333	96.68108173759998	1372001.5	1.7513537120264897E8	0	7613	null	null	null	411.7027893066406	411.7226867675781
591	411.7239074707031	34.8448226394667					1	DETECTED	411.7239 m/z @34.84 [151020OFc1_NvH-0949-CRLM-20.raw]	411.7239074707031	34.8448226394667	2.0618703632	99.8333690146667	97.7714986514667	621784.9375	1.4289505646795815E8	0	7613	null	null	null	411.72271728515625	411.73388671875
592	411.7436828613281	29.7965168288					1	DETECTED	411.7437 m/z @29.80 [151020OFc1_NvH-0949-CRLM-20.raw]	411.7436828613281	29.7965168288	3.27612791813333	98.5436046253333	95.26747670719998	528672.8125	1.1862796687012713E8	0	7613	null	null	null	411.73394775390625	411.747802734375
593	411.7578430175781	27.6836080458667					1	DETECTED	411.7578 m/z @27.68 [151020OFc1_NvH-0949-CRLM-20.raw]	411.7578430175781	27.6836080458667	2.7058487976	99.2496115656	96.54376276800001	1703208.75	1.512854275374021E8	0	7613	null	null	null	411.7479248046875	411.7675476074219
594	411.77459716796875	3.40197647173333					1	DETECTED	411.7746 m/z @3.40 [151020OFc1_NvH-0949-CRLM-20.raw]	411.77459716796875	3.40197647173333	3.2956133104	57.4190755970667	54.1234622866667	863577.625	8.888239657642895E7	2	7613	null	null	null	411.7682800292969	411.78436279296875
595	411.8169860839844	45.2392567842667					1	DETECTED	411.8170 m/z @45.24 [151020OFc1_NvH-0949-CRLM-20.raw]	411.8169860839844	45.2392567842667	1.1317561496	99.8114528461333	98.67969669653331	55904.95703125	1.1836822645764674E8	0	7613	null	null	null	411.8074951171875	411.8268737792969
596	411.8470153808594	14.5180786861333					1	DETECTED	411.8470 m/z @14.52 [151020OFc1_NvH-0949-CRLM-20.raw]	411.8470153808594	14.5180786861333	0.0375809632	99.9958778194667	99.9582968562667	60863.328125	1.0699518769217259E8	0	7613	null	null	null	411.8371276855469	411.85064697265625
597	411.8607482910156	12.4797201554667					1	DETECTED	411.8607 m/z @12.48 [151020OFc1_NvH-0949-CRLM-20.raw]	411.8607482910156	12.4797201554667	0.00471223786666667	99.9849717349333	99.98025949706663	278944.5	1.0353197177749571E8	3	7613	null	null	null	411.850830078125	411.8658142089844
598	411.8758850097656	28.4233541493333					1	DETECTED	411.8759 m/z @28.42 [151020OFc1_NvH-0949-CRLM-20.raw]	411.8758850097656	28.4233541493333	0.00471223786666667	99.9958778194667	99.99116558160003	1141250.875	1.2900524169814515E8	3	7613	null	null	null	411.865966796875	411.8858642578125
599	411.8873596191406	23.5882352306667					1	DETECTED	411.8874 m/z @23.59 [151020OFc1_NvH-0949-CRLM-20.raw]	411.8873596191406	23.5882352306667	0.101217306666667	99.8660039002667	99.76478659360004	261908.359375	1.1871751968784146E8	0	7613	null	null	null	411.88592529296875	411.8900146484375
600	411.9000244140625	24.2648172298667					1	DETECTED	411.9000 m/z @24.26 [151020OFc1_NvH-0949-CRLM-20.raw]	411.9000244140625	24.2648172298667	0.0162039784	99.9958778194667	99.9796738410667	849999.25	1.609607745502393E8	3	7613	null	null	null	411.89007568359375	411.9099426269531
601	411.9131774902344	13.9192117613333					1	DETECTED	411.9132 m/z @13.92 [151020OFc1_NvH-0949-CRLM-20.raw]	411.9131774902344	13.9192117613333	0.111684223733333	99.5848159205333	99.47313169679997	114955.5859375	1.2008950415741996E8	0	7613	null	null	null	411.9100341796875	411.9162902832031
602	411.9263000488281	53.9326754104					1	DETECTED	411.9263 m/z @53.93 [151020OFc1_NvH-0949-CRLM-20.raw]	411.9263000488281	53.9326754104	0.294133934133333	99.9205493173333	99.62641538319997	135575.6875	1.0436241120457284E8	0	7613	null	null	null	411.91632080078125	411.93603515625
603	411.9468688964844	17.260362064					1	DETECTED	411.9469 m/z @17.26 [151020OFc1_NvH-0949-CRLM-20.raw]	411.9468688964844	17.260362064	0.00471223786666667	99.9958778194667	99.99116558160003	223059.46875	1.0412919475247718E8	0	7613	null	null	null	411.9369201660156	411.9567565917969
604	411.96038818359375	21.3280756808					1	DETECTED	411.9604 m/z @21.33 [151020OFc1_NvH-0949-CRLM-20.raw]	411.96038818359375	21.3280756808	2.8751783712	99.876878812	97.00170044080001	200511.578125	1.089831222470381E8	4	7613	null	null	null	411.9569396972656	411.9703674316406
605	411.97320556640625	40.7921279053333					1	DETECTED	411.9732 m/z @40.79 [151020OFc1_NvH-0949-CRLM-20.raw]	411.97320556640625	40.7921279053333	0.406012001066667	99.9634967192	99.55748471813332	168185.21875	1.1294863053026026E8	0	7613	null	null	null	411.97039794921875	411.9757385253906
606	411.98577880859375	30.3095006274667					1	DETECTED	411.9858 m/z @30.31 [151020OFc1_NvH-0949-CRLM-20.raw]	411.98577880859375	30.3095006274667	0.00471223786666667	99.973984032	99.96927179413333	613738.375	1.2309757531039318E8	4	7613	null	null	null	411.9757995605469	411.9957275390625
607	412.0062561035156	25.9204818218667					1	DETECTED	412.0063 m/z @25.92 [151020OFc1_NvH-0949-CRLM-20.raw]	412.0062561035156	25.9204818218667	0.0162039784	97.7430741722667	97.7268701938667	160928.65625	1.1500488615195352E8	0	7613	null	null	null	411.99627685546875	412.0133056640625
608	412.023681640625	29.4997372186667					1	DETECTED	412.0237 m/z @29.50 [151020OFc1_NvH-0949-CRLM-20.raw]	412.023681640625	29.4997372186667	0.253319476533333	99.9849717349333	99.73165225839996	502130.96875	1.207481687807291E8	0	7613	null	null	null	412.0138854980469	412.0335388183594
609	412.0838317871094	14.93173994					1	DETECTED	412.0838 m/z @14.93 [151020OFc1_NvH-0949-CRLM-20.raw]	412.0838317871094	14.93173994	0.385636946666667	99.7043503698667	99.31871342320004	66412.84375	1.0619017273561315E8	0	7613	null	null	null	412.0738525390625	412.09356689453125
610	412.12640380859375	92.5350514344					1	DETECTED	412.1264 m/z @92.54 [151020OFc1_NvH-0949-CRLM-20.raw]	412.12640380859375	92.5350514344	10.5844872554667	98.8802176368	88.2957303813333	185392.640625	1.1150645517056602E8	0	7613	null	null	null	412.1172790527344	412.13409423828125
611	412.14276123046875	92.3831085669333					1	DETECTED	412.1428 m/z @92.38 [151020OFc1_NvH-0949-CRLM-20.raw]	412.14276123046875	92.3831085669333	9.90697218853333	97.5357976306667	87.62882544213338	56366.11328125	8.754803963218226E7	0	7613	null	null	null	412.1366882324219	412.1469421386719
612	412.1588439941406	89.9970760904					1	DETECTED	412.1588 m/z @90.00 [151020OFc1_NvH-0949-CRLM-20.raw]	412.1588439941406	89.9970760904	1.8172337464	96.3469448858667	94.5297111394667	198547.421875	1.2251077858604829E8	0	7613	null	null	null	412.1489562988281	412.1687316894531
613	412.1800842285156	89.9837944562667					1	DETECTED	412.1801 m/z @89.98 [151020OFc1_NvH-0949-CRLM-20.raw]	412.1800842285156	89.9837944562667	1.907195116	98.0586665197333	96.1514714037333	391556.875	1.1706570282163383E8	0	7613	null	null	null	412.17022705078125	412.18316650390625
614	412.19317626953125	25.5979627514667					1	DETECTED	412.1932 m/z @25.60 [151020OFc1_NvH-0949-CRLM-20.raw]	412.19317626953125	25.5979627514667	2.82867453813333	96.0359189821333	93.20724444399997	2853907.5	1.584554038498929E8	3	7613	null	null	null	412.1831970214844	412.2031555175781
615	412.20538330078125	20.0896854688					1	DETECTED	412.2054 m/z @20.09 [151020OFc1_NvH-0949-CRLM-20.raw]	412.20538330078125	20.0896854688	2.57567567546667	74.597853024	72.02217734853333	268814.96875	1.1738394125240591E8	0	7613	null	null	null	412.20318603515625	412.20928955078125
616	412.2193298339844	24.0061951245333					1	DETECTED	412.2193 m/z @24.01 [151020OFc1_NvH-0949-CRLM-20.raw]	412.2193298339844	24.0061951245333	3.11133388106667	99.6498548864	96.53852100533334	444490.75	1.5269030887793487E8	0	7613	null	null	null	412.2093505859375	412.22100830078125
617	412.23101806640625	26.5917304541333					1	DETECTED	412.2310 m/z @26.59 [151020OFc1_NvH-0949-CRLM-20.raw]	412.23101806640625	26.5917304541333	3.79041176	94.8991445106667	91.1087327506667	1493741.5	1.7288562034224054E8	3	7613	null	null	null	412.2210388183594	412.2328796386719
618	412.2428894042969	17.4277887346667					1	DETECTED	412.2429 m/z @17.43 [151020OFc1_NvH-0949-CRLM-20.raw]	412.2428894042969	17.4277887346667	3.122414864	96.1813693693333	93.05895450533329	2370010.75	1.935370656368324E8	2	7613	null	null	null	412.23291015625	412.2527770996094
619	412.2565002441406	29.8162088917333					1	DETECTED	412.2565 m/z @29.82 [151020OFc1_NvH-0949-CRLM-20.raw]	412.2565002441406	29.8162088917333	2.85688671253333	99.6606610970667	96.80377438453337	852403.5625	1.4542003413247496E8	2	7613	null	null	null	412.2528991699219	412.26617431640625
620	412.2761535644531	3.40197647173333					1	DETECTED	412.2762 m/z @3.40 [151020OFc1_NvH-0949-CRLM-20.raw]	412.2761535644531	3.40197647173333	2.74293793306667	93.5412226421333	90.79828470906664	393933.59375	1.4271245713745785E8	0	7613	null	null	null	412.2665100097656	412.2840270996094
621	412.30657958984375	90.3153034816					1	DETECTED	412.3066 m/z @90.32 [151020OFc1_NvH-0949-CRLM-20.raw]	412.30657958984375	90.3153034816	10.4477117890667	94.8308617850667	84.383149996	170746.03125	1.2955860871359487E8	0	7613	null	null	null	412.2983703613281	412.313232421875
622	412.32708740234375	90.9224525032					1	DETECTED	412.3271 m/z @90.92 [151020OFc1_NvH-0949-CRLM-20.raw]	412.32708740234375	90.9224525032	3.82494906773333	95.7282997765333	91.90335070879998	64468.79296875	1.2369031892136851E8	0	7613	null	null	null	412.3190002441406	412.33642578125
623	412.3444519042969	51.6262958386667					1	DETECTED	412.3445 m/z @51.63 [151020OFc1_NvH-0949-CRLM-20.raw]	412.3444519042969	51.6262958386667	4.9267113912	94.2657454336	89.3390340424	42746.64453125	1.4383495109494257E8	0	7613	null	null	null	412.3371887207031	412.346435546875
624	412.3785705566406	92.6314813472					1	DETECTED	412.3786 m/z @92.63 [151020OFc1_NvH-0949-CRLM-20.raw]	412.3785705566406	92.6314813472	4.43055256186667	97.3252774037333	92.89472484186662	74805.484375	2.041737625832943E8	0	7613	null	null	null	412.36859130859375	412.3833312988281
625	412.3933410644531	28.0038294330667					1	DETECTED	412.3933 m/z @28.00 [151020OFc1_NvH-0949-CRLM-20.raw]	412.3933410644531	28.0038294330667	3.72376928186667	99.0862320344	95.36246275253333	138727.953125	1.2061372112180921E8	0	7613	null	null	null	412.38348388671875	412.4031982421875
626	412.4147644042969	92.6314813472					1	DETECTED	412.4148 m/z @92.63 [151020OFc1_NvH-0949-CRLM-20.raw]	412.4147644042969	92.6314813472	3.22902219546667	98.7721042765333	95.54308208106663	391920.15625	1.6082878248050606E8	0	7613	null	null	null	412.40521240234375	412.42474365234375
627	412.4522399902344	21.8244970530667					1	DETECTED	412.4522 m/z @21.82 [151020OFc1_NvH-0949-CRLM-20.raw]	412.4522399902344	21.8244970530667	2.3743482832	99.2496115656	96.8752632824	109970.09375	1.0392141309282953E8	0	7613	null	null	null	412.44232177734375	412.4538269042969
628	412.4638671875	10.4176750984					1	DETECTED	412.4639 m/z @10.42 [151020OFc1_NvH-0949-CRLM-20.raw]	412.4638671875	10.4176750984	3.13327521733333	99.5310916141333	96.39781639679997	668416.0	1.2416456815585265E8	0	7613	null	null	null	412.4538879394531	412.47381591796875
629	412.4867248535156	30.3472189634667					1	DETECTED	412.4867 m/z @30.35 [151020OFc1_NvH-0949-CRLM-20.raw]	412.4867248535156	30.3472189634667	3.27612791813333	95.337724564	92.06159664586667	229309.265625	1.1876819548435538E8	0	7613	null	null	null	412.4769287109375	412.4966125488281
630	412.50396728515625	24.1259002288					1	DETECTED	412.5040 m/z @24.13 [151020OFc1_NvH-0949-CRLM-20.raw]	412.50396728515625	24.1259002288	2.97957304266667	99.3908325773333	96.41125953466663	115154.453125	1.243489907670842E8	0	7613	null	null	null	412.4969787597656	412.5138854980469
631	412.5309143066406	13.5171358554667					1	DETECTED	412.5309 m/z @13.52 [151020OFc1_NvH-0949-CRLM-20.raw]	412.5309143066406	13.5171358554667	3.71374630826667	99.3154817786667	95.60173547040003	91677.59375	1.200073980425416E8	0	7613	null	null	null	412.52093505859375	412.5322570800781
632	412.54229736328125	11.7563805485333					1	DETECTED	412.5423 m/z @11.76 [151020OFc1_NvH-0949-CRLM-20.raw]	412.54229736328125	11.7563805485333	3.4560450872	85.3713452245333	81.9153001373333	1033027.875	1.1446960942940506E8	3	7613	null	null	null	412.5323181152344	412.54522705078125
633	412.55523681640625	13.9526624085333					1	DETECTED	412.5552 m/z @13.95 [151020OFc1_NvH-0949-CRLM-20.raw]	412.55523681640625	13.9526624085333	3.14415421173333	99.4670608829333	96.32290667119997	2.1163804E7	4.426218600163685E8	3	7613	null	null	null	412.5452575683594	412.565185546875
634	412.5654296875	26.5917304541333					1	DETECTED	412.5654 m/z @26.59 [151020OFc1_NvH-0949-CRLM-20.raw]	412.5654296875	26.5917304541333	5.44029560506667	44.9752353184	39.53493971333333	970057.5	9.324637637624623E7	0	7613	null	null	null	412.56524658203125	412.5664978027344
635	412.5765075683594	38.3482412378667					1	DETECTED	412.5765 m/z @38.35 [151020OFc1_NvH-0949-CRLM-20.raw]	412.5765075683594	38.3482412378667	3.30525250933333	95.6627959653333	92.35754345599997	1951033.875	1.508592305191658E8	3	7613	null	null	null	412.5665283203125	412.5863952636719
636	412.59112548828125	29.7814648472					1	DETECTED	412.5911 m/z @29.78 [151020OFc1_NvH-0949-CRLM-20.raw]	412.59112548828125	29.7814648472	3.19084547733333	98.4556896184	95.26484414106667	507370.875	1.1373121323197272E8	0	7613	null	null	null	412.5866394042969	412.60107421875
637	412.6092529296875	54.0926277776					1	DETECTED	412.6093 m/z @54.09 [151020OFc1_NvH-0949-CRLM-20.raw]	412.6092529296875	54.0926277776	2.77118121333333	96.4462373690667	93.67505615573336	69976.484375	1.3118015809293345E8	0	7613	null	null	null	412.6014404296875	412.6153869628906
638	412.6253967285156	29.4406568442667					1	DETECTED	412.6254 m/z @29.44 [151020OFc1_NvH-0949-CRLM-20.raw]	412.6253967285156	29.4406568442667	3.5443270616	97.5888157576	94.044488696	175933.25	1.2494626473327409E8	0	7613	null	null	null	412.61572265625	412.6353759765625
639	412.6950378417969	25.5676543890667					1	DETECTED	412.6950 m/z @25.57 [151020OFc1_NvH-0949-CRLM-20.raw]	412.6950378417969	25.5676543890667	3.25789478266667	95.6300507978667	92.37215601520003	1113779.125	1.190524311259152E8	0	7613	null	null	null	412.68511962890625	412.70501708984375
640	412.7148132324219	10.4380809024					1	DETECTED	412.7148 m/z @10.44 [151020OFc1_NvH-0949-CRLM-20.raw]	412.7148132324219	10.4380809024	2.79883356106667	98.5545710786667	95.75573751760002	629283.0	1.4397624753834778E8	2	7613	null	null	null	412.705078125	412.7191467285156
641	412.7291564941406	22.308643536					1	DETECTED	412.7292 m/z @22.31 [151020OFc1_NvH-0949-CRLM-20.raw]	412.7291564941406	22.308643536	2.5572835728	98.4005606488	95.84327707599999	5384048.5	2.1169480448556182E8	2	7613	null	null	null	412.7192077636719	412.7369689941406
642	412.7469787597656	25.5676543890667					1	DETECTED	412.7470 m/z @25.57 [151020OFc1_NvH-0949-CRLM-20.raw]	412.7469787597656	25.5676543890667	3.1535376952	97.599536424	94.44599872879999	1.2142808E7	4.025173340999292E8	2	7613	null	null	null	412.73699951171875	412.7569274902344
643	412.771240234375	11.3447831010667					1	DETECTED	412.7712 m/z @11.34 [151020OFc1_NvH-0949-CRLM-20.raw]	412.771240234375	11.3447831010667	3.1535376952	96.601585072	93.4480473768	469758.5625	1.2380959254990153E8	0	7613	null	null	null	412.7612609863281	412.78106689453125
644	412.8144836425781	35.2464429504					1	DETECTED	412.8145 m/z @35.25 [151020OFc1_NvH-0949-CRLM-20.raw]	412.8144836425781	35.2464429504	1.01676531546667	99.5098248290667	98.49305951360003	43506.421875	1.0406962946357732E8	0	7613	null	null	null	412.812255859375	412.8180847167969
645	412.8285827636719	30.6281494152					1	DETECTED	412.8286 m/z @30.63 [151020OFc1_NvH-0949-CRLM-20.raw]	412.8285827636719	30.6281494152	0.710723181333333	99.7257959298667	99.01507274853337	166572.015625	1.1006502208621323E8	0	7613	null	null	null	412.81866455078125	412.8324279785156
646	412.8424377441406	30.5233275538667					1	DETECTED	412.8424 m/z @30.52 [151020OFc1_NvH-0949-CRLM-20.raw]	412.8424377441406	30.5233275538667	0.00471223786666667	99.9315368058667	99.92682456800003	203930.703125	1.1391535357322355E8	0	7613	null	null	null	412.8324890136719	412.852294921875
647	412.8539123535156	13.4599191045333					1	DETECTED	412.8539 m/z @13.46 [151020OFc1_NvH-0949-CRLM-20.raw]	412.8539123535156	13.4599191045333	0.780890686133333	99.9958778194667	99.21498713333337	110543.8515625	9.30102195099325E7	0	7613	null	null	null	412.85247802734375	412.85650634765625
648	412.8665466308594	10.5998646672					1	DETECTED	412.8665 m/z @10.60 [151020OFc1_NvH-0949-CRLM-20.raw]	412.8665466308594	10.5998646672	0.00471223786666667	99.9958778194667	99.99116558160003	813265.5625	1.516090226019401E8	3	7613	null	null	null	412.8568115234375	412.87652587890625
649	412.8766174316406	11.7435765474667					1	DETECTED	412.8766 m/z @11.74 [151020OFc1_NvH-0949-CRLM-20.raw]	412.8766174316406	11.7435765474667	5.52696549466667	99.4560857621333	93.92912026746663	739398.5	1.391903398447516E8	0	7613	null	null	null	412.8765563964844	412.8781433105469
650	412.8881530761719	13.9526624085333					1	DETECTED	412.8882 m/z @13.95 [151020OFc1_NvH-0949-CRLM-20.raw]	412.8881530761719	13.9526624085333	0.00471223786666667	99.9958778194667	99.99116558160003	1.3558845E7	3.7496361053801364E8	3	7613	null	null	null	412.878173828125	412.89813232421875
651	412.89947509765625	26.5707493					1	DETECTED	412.8995 m/z @26.57 [151020OFc1_NvH-0949-CRLM-20.raw]	412.89947509765625	26.5707493	2.82867453813333	95.8270175672	92.99834302906667	356044.0	1.187657047952179E8	3	7613	null	null	null	412.898193359375	412.90057373046875
652	412.91070556640625	38.3120103829333					1	DETECTED	412.9107 m/z @38.31 [151020OFc1_NvH-0949-CRLM-20.raw]	412.91070556640625	38.3120103829333	0.00471223786666667	99.9205493173333	99.91583707946663	1356300.375	1.5826636332331204E8	3	7613	null	null	null	412.9007263183594	412.9205627441406
653	412.9255065917969	29.7965168288					1	DETECTED	412.9255 m/z @29.80 [151020OFc1_NvH-0949-CRLM-20.raw]	412.9255065917969	29.7965168288	0.0375809632	99.876878812	99.8392978488	218136.546875	1.0709139769353412E8	3	7613	null	null	null	412.9208068847656	412.9350280761719
654	412.94757080078125	35.591412104					1	DETECTED	412.9476 m/z @35.59 [151020OFc1_NvH-0949-CRLM-20.raw]	412.94757080078125	35.591412104	0.00471223786666667	99.9958778194667	99.99116558160003	170047.890625	1.2846579502245964E8	0	7613	null	null	null	412.93768310546875	412.9575500488281
655	412.95806884765625	11.0663007141333					1	DETECTED	412.9581 m/z @11.07 [151020OFc1_NvH-0949-CRLM-20.raw]	412.95806884765625	11.0663007141333	0.0800407466666667	86.8927426192	86.81270187253334	101999.671875	1.1780599743423922E8	0	7613	null	null	null	412.95758056640625	412.96124267578125
656	412.9714050292969	24.696897996					1	DETECTED	412.9714 m/z @24.70 [151020OFc1_NvH-0949-CRLM-20.raw]	412.9714050292969	24.696897996	0.7006148096	99.8439732626667	99.1433584530667	1608502.625	1.3913274842889237E8	4	7613	null	null	null	412.96142578125	412.9813537597656
657	412.989501953125	20.1646450968					1	DETECTED	412.9895 m/z @20.16 [151020OFc1_NvH-0949-CRLM-20.raw]	412.989501953125	20.1646450968	0.395868553866667	99.8439732626667	99.44810470880003	425984.15625	1.2302467695745344E8	4	7613	null	null	null	412.9814147949219	412.9938659667969
658	413.0038757324219	47.6821462914667					1	DETECTED	413.0039 m/z @47.68 [151020OFc1_NvH-0949-CRLM-20.raw]	413.0038757324219	47.6821462914667	0.850902614666667	99.4018326546667	98.55093004000004	599765.1875	1.254839020260104E8	0	7613	null	null	null	412.993896484375	413.01385498046875
659	413.017578125	7.22155696026667					1	DETECTED	413.0176 m/z @7.22 [151020OFc1_NvH-0949-CRLM-20.raw]	413.017578125	7.22155696026667	3.34327520026667	98.7830101058667	95.43973490560002	220527.40625	1.2608441342181344E8	0	7613	null	null	null	413.0138854980469	413.0274353027344
660	413.03271484375	29.1435666706667					1	DETECTED	413.0327 m/z @29.14 [151020OFc1_NvH-0949-CRLM-20.raw]	413.03271484375	29.1435666706667	3.44632409173333	98.4005606488	94.95423655706666	148744.609375	1.0314314708526616E8	0	7613	null	null	null	413.0283203125	413.0341796875
661	413.04425048828125	36.0752039610667					1	DETECTED	413.0443 m/z @36.08 [151020OFc1_NvH-0949-CRLM-20.raw]	413.04425048828125	36.0752039610667	0.9489353024	99.6282216325333	98.6792863301333	188126.0625	1.1321443589486338E8	0	7613	null	null	null	413.0350036621094	413.0542297363281
662	413.0564880371094	21.8244970530667					1	DETECTED	413.0565 m/z @21.82 [151020OFc1_NvH-0949-CRLM-20.raw]	413.0564880371094	21.8244970530667	5.11589900186667	97.8432466306667	92.72734762880003	39546.87890625	9.631017326537564E7	0	7613	null	null	null	413.0542907714844	413.0589599609375
663	413.0690612792969	72.4175169341333					1	DETECTED	413.0691 m/z @72.42 [151020OFc1_NvH-0949-CRLM-20.raw]	413.0690612792969	72.4175169341333	0.00471223786666667	99.9958778194667	99.99116558160003	62596.9765625	1.2759915776761717E8	0	7613	null	null	null	413.05908203125	413.0788879394531
664	413.1105651855469	53.8985175541333					1	DETECTED	413.1106 m/z @53.90 [151020OFc1_NvH-0949-CRLM-20.raw]	413.1105651855469	53.8985175541333	1.78099466426667	99.9958778194667	98.21488315520003	104897.6875	1.3453690013363758E8	0	7613	null	null	null	413.10089111328125	413.1189270019531
665	413.1292419433594	47.6821462914667					1	DETECTED	413.1292 m/z @47.68 [151020OFc1_NvH-0949-CRLM-20.raw]	413.1292419433594	47.6821462914667	5.48989692373333	96.9750662541333	91.48516933039997	364062.53125	1.2962840248914915E8	0	7613	null	null	null	413.1192626953125	413.1387634277344
666	413.1448059082031	92.0426626541333					1	DETECTED	413.1448 m/z @92.04 [151020OFc1_NvH-0949-CRLM-20.raw]	413.1448059082031	92.0426626541333	8.60020960293333	99.2715697616	90.67136015866667	77116.5859375	1.0951817399939215E8	0	7613	null	null	null	413.1400451660156	413.1504821777344
667	413.181396484375	17.7795637738667					1	DETECTED	413.1814 m/z @17.78 [151020OFc1_NvH-0949-CRLM-20.raw]	413.181396484375	17.7795637738667	3.8569716776	98.9122508232	95.0552791456	459546.09375	1.1520627217078018E8	0	7613	null	null	null	413.1716003417969	413.1906433105469
668	413.2006530761719	10.5998646672					1	DETECTED	413.2007 m/z @10.60 [151020OFc1_NvH-0949-CRLM-20.raw]	413.2006530761719	10.5998646672	0.0800407466666667	98.5987876514667	98.51874690480003	568638.125	1.4078744748663193E8	0	7613	null	null	null	413.190673828125	413.21063232421875
669	413.211181640625	11.7859199488					1	DETECTED	413.2112 m/z @11.79 [151020OFc1_NvH-0949-CRLM-20.raw]	413.211181640625	11.7859199488	4.15166370053333	95.0478450221333	90.89618132159997	212156.265625	1.1161442289976545E8	0	7613	null	null	null	413.2106628417969	413.2119445800781
670	413.2219543457031	13.9526624085333					1	DETECTED	413.2220 m/z @13.95 [151020OFc1_NvH-0949-CRLM-20.raw]	413.2219543457031	13.9526624085333	0.273652610933333	99.7790033410667	99.50535073013336	5181269.0	3.776502574905177E8	4	7613	null	null	null	413.21197509765625	413.23193359375
671	413.2373962402344	16.5299683373333					1	DETECTED	413.2374 m/z @16.53 [151020OFc1_NvH-0949-CRLM-20.raw]	413.2373962402344	16.5299683373333	3.19084547733333	99.9423471616	96.75150168426667	388688.8125	1.5202768504886943E8	2	7613	null	null	null	413.2319641113281	413.23883056640625
672	413.24884033203125	25.6375435136					1	DETECTED	413.2488 m/z @25.64 [151020OFc1_NvH-0949-CRLM-20.raw]	413.24884033203125	25.6375435136	2.93316739066667	98.2239624762667	95.29079508560004	5468638.0	2.9974693660365814E8	3	7613	null	null	null	413.2388610839844	413.2588195800781
673	413.2631530761719	33.5230123837333					1	DETECTED	413.2632 m/z @33.52 [151020OFc1_NvH-0949-CRLM-20.raw]	413.2631530761719	33.5230123837333	0.00471223786666667	99.9958778194667	99.99116558160003	371531.53125	1.235139275998332E8	0	7613	null	null	null	413.25885009765625	413.27313232421875
674	413.2813415527344	8.5907207544					1	DETECTED	413.2813 m/z @8.59 [151020OFc1_NvH-0949-CRLM-20.raw]	413.2813415527344	8.5907207544	2.64007497253333	98.955762724	96.31568775146667	137382.90625	1.262568860287792E8	2	7613	null	null	null	413.2731628417969	413.2911682128906
675	413.3055725097656	92.6314813472					1	DETECTED	413.3056 m/z @92.63 [151020OFc1_NvH-0949-CRLM-20.raw]	413.3055725097656	92.6314813472	4.830258328	95.1186357437333	90.2883774157333	281011.75	1.6352614042588493E8	0	7613	null	null	null	413.2985534667969	413.3134460449219
676	413.3258056640625	92.6314813472					1	DETECTED	413.3258 m/z @92.63 [151020OFc1_NvH-0949-CRLM-20.raw]	413.3258056640625	92.6314813472	5.27650771786667	98.2571271341333	92.98061941626663	103213.09375	1.1104450746654615E8	0	7613	null	null	null	413.3194580078125	413.3335266113281
677	413.3446960449219	92.6314813472					1	DETECTED	413.3447 m/z @92.63 [151020OFc1_NvH-0949-CRLM-20.raw]	413.3446960449219	92.6314813472	1.51066189946667	99.0862320344	97.57557013493333	80110.1484375	1.5054266419607437E8	0	7613	null	null	null	413.33880615234375	413.35418701171875
678	413.3575439453125	34.1773736034667					1	DETECTED	413.3575 m/z @34.18 [151020OFc1_NvH-0949-CRLM-20.raw]	413.3575439453125	34.1773736034667	0.00471223786666667	99.9958778194667	99.99116558160003	54678.51171875	1.1686176285761492E8	0	7613	null	null	null	413.3575439453125	413.36737060546875
679	413.4136047363281	16.9739217629333					1	DETECTED	413.4136 m/z @16.97 [151020OFc1_NvH-0949-CRLM-20.raw]	413.4136047363281	16.9739217629333	0.9100103016	96.8543826365333	95.9443723349333	89958.9921875	1.0560892590910737E8	0	7613	null	null	null	413.4036865234375	413.4167785644531
680	413.42681884765625	35.3304712144					1	DETECTED	413.4268 m/z @35.33 [151020OFc1_NvH-0949-CRLM-20.raw]	413.42681884765625	35.3304712144	3.813687032	99.8987556893333	96.0850686573333	152720.984375	1.1108482591009262E8	0	7613	null	null	null	413.4168701171875	413.4364013671875
681	413.4464416503906	20.2054488322667					1	DETECTED	413.4464 m/z @20.21 [151020OFc1_NvH-0949-CRLM-20.raw]	413.4464416503906	20.2054488322667	3.70273787146667	97.2926529330667	93.58991506160004	269012.1875	1.0744372185399535E8	0	7613	null	null	null	413.4365539550781	413.44830322265625
682	413.4585876464844	14.1617576101333					1	DETECTED	413.4586 m/z @14.16 [151020OFc1_NvH-0949-CRLM-20.raw]	413.4585876464844	14.1617576101333	2.28252449813333	98.4336398621333	96.15111536399998	1119269.875	1.270644089740989E8	0	7613	null	null	null	413.4486083984375	413.4586181640625
683	413.4686279296875	27.7477780130667					1	DETECTED	413.4686 m/z @27.75 [151020OFc1_NvH-0949-CRLM-20.raw]	413.4686279296875	27.7477780130667	3.94727099226667	95.6845018672	91.73723087493333	3847645.75	2.0282795619453496E8	4	7613	null	null	null	413.4586486816406	413.4785461425781
684	413.4911804199219	20.2054488322667					1	DETECTED	413.4912 m/z @20.21 [151020OFc1_NvH-0949-CRLM-20.raw]	413.4911804199219	20.2054488322667	1.89802428506667	99.5955807266667	97.69755644160003	203796.0	1.0658660892061478E8	0	7613	null	null	null	413.4813537597656	413.5009765625
685	413.5158386230469	17.7795637738667					1	DETECTED	413.5158 m/z @17.78 [151020OFc1_NvH-0949-CRLM-20.raw]	413.5158386230469	17.7795637738667	2.8079578856	95.3596350997333	92.55167721413329	246290.28125	1.0925167310864383E8	0	7613	null	null	null	413.505859375	413.52581787109375
686	413.53497314453125	10.6417061069333					1	DETECTED	413.5350 m/z @10.64 [151020OFc1_NvH-0949-CRLM-20.raw]	413.53497314453125	10.6417061069333	2.01647516933333	94.3796421008	92.36316693146667	159027.65625	1.418673769890552E8	0	7613	null	null	null	413.52587890625	413.5359191894531
687	413.5459289550781	8.69070243573333					1	DETECTED	413.5459 m/z @8.69 [151020OFc1_NvH-0949-CRLM-20.raw]	413.5459289550781	8.69070243573333	2.6309100032	95.859666924	93.2287569208	313688.9375	1.2493906134650588E8	3	7613	null	null	null	413.53594970703125	413.54632568359375
688	413.55633544921875	13.9526624085333					1	DETECTED	413.5563 m/z @13.95 [151020OFc1_NvH-0949-CRLM-20.raw]	413.55633544921875	13.9526624085333	2.23647912346667	97.5247791357333	95.28830001226663	1445050.25	1.686947060891741E8	3	7613	null	null	null	413.5463562011719	413.5662536621094
689	413.56829833984375	20.5597258965333					1	DETECTED	413.5683 m/z @20.56 [151020OFc1_NvH-0949-CRLM-20.raw]	413.56829833984375	20.5597258965333	6.34887067786667	41.6710328154667	35.32216213760003	123889.40625	4.9631671954848036E7	0	7613	null	null	null	413.56634521484375	413.5685119628906
690	413.5785217285156	23.8082663925333					1	DETECTED	413.5785 m/z @23.81 [151020OFc1_NvH-0949-CRLM-20.raw]	413.5785217285156	23.8082663925333	2.97957304266667	94.9484332733333	91.96886023066662	482831.6875	1.30572068309115E8	3	7613	null	null	null	413.56854248046875	413.58843994140625
691	413.5919189453125	10.8477866325333					1	DETECTED	413.5919 m/z @10.85 [151020OFc1_NvH-0949-CRLM-20.raw]	413.5919189453125	10.8477866325333	3.06453427893333	99.4450651685333	96.38053088959998	110687.25	1.033991975474952E8	0	7613	null	null	null	413.5887145996094	413.6014404296875
692	413.60595703125	34.8267118896					1	DETECTED	413.6060 m/z @34.83 [151020OFc1_NvH-0949-CRLM-20.raw]	413.60595703125	34.8267118896	2.94232963413333	49.6199304669333	46.67760083279997	30412.685546875	5.8201214474145845E7	0	7613	null	null	null	413.6021728515625	413.6065979003906
693	413.6167297363281	8.32311056293333					1	DETECTED	413.6167 m/z @8.32 [151020OFc1_NvH-0949-CRLM-20.raw]	413.6167297363281	8.32311056293333	2.77118121333333	95.303405064	92.53222385066667	112607.9296875	1.2533662315943077E8	3	7613	null	null	null	413.60699462890625	413.6266784667969
694	413.6960754394531	20.1646450968					1	DETECTED	413.6961 m/z @20.16 [151020OFc1_NvH-0949-CRLM-20.raw]	413.6960754394531	20.1646450968	2.2640845736	99.7682185352	97.5041339616	194348.078125	1.2777137807897164E8	0	7613	null	null	null	413.6867370605469	413.70343017578125
695	413.7134704589844	22.8749333784					1	DETECTED	413.7135 m/z @22.87 [151020OFc1_NvH-0949-CRLM-20.raw]	413.7134704589844	22.8749333784	0.958664042133333	97.4584070570667	96.49974301493336	1403431.875	1.76055430431065E8	2	7613	null	null	null	413.7034912109375	413.7167053222656
696	413.72674560546875	34.5149096010667					1	DETECTED	413.7267 m/z @34.51 [151020OFc1_NvH-0949-CRLM-20.raw]	413.72674560546875	34.5149096010667	2.6309100032	98.8802176368	96.2493076336	4258069.5	2.61491773666019E8	2	7613	null	null	null	413.716796875	413.7367248535156
697	413.73681640625	42.1247377632					1	DETECTED	413.7368 m/z @42.12 [151020OFc1_NvH-0949-CRLM-20.raw]	413.73681640625	42.1247377632	3.37393930533333	76.1008941072	72.72695480186667	107585.7734375	1.1029748515965681E8	0	7613	null	null	null	413.73675537109375	413.7403869628906
698	413.7503967285156	25.6505329962667					1	DETECTED	413.7504 m/z @25.65 [151020OFc1_NvH-0949-CRLM-20.raw]	413.7503967285156	25.6505329962667	3.1535376952	95.6300507978667	92.4765131026667	1435904.5	1.49327401286776E8	2	7613	null	null	null	413.7404479980469	413.76025390625
699	413.7605895996094	27.3382677157333					1	DETECTED	413.7606 m/z @27.34 [151020OFc1_NvH-0949-CRLM-20.raw]	413.7605895996094	27.3382677157333	4.21722364266667	94.8115394264	90.59431578373334	133745.53125	1.012185572745491E8	0	7613	null	null	null	413.7604064941406	413.7633056640625
700	413.77337646484375	31.8579566952					1	DETECTED	413.7734 m/z @31.86 [151020OFc1_NvH-0949-CRLM-20.raw]	413.77337646484375	31.8579566952	2.89532188426667	83.7790005594667	80.88367867520003	1464716.125	1.2737238869891274E8	2	7613	null	null	null	413.7633972167969	413.7832946777344
701	413.8004455566406	25.1378785362667					1	DETECTED	413.8004 m/z @25.14 [151020OFc1_NvH-0949-CRLM-20.raw]	413.8004455566406	25.1378785362667	2.9239442664	98.4336398621333	95.5096955957333	50765.07421875	8.912131998260845E7	0	7613	null	null	null	413.7935485839844	413.8072204589844
702	413.8175048828125	8.34168390906667					1	DETECTED	413.8175 m/z @8.34 [151020OFc1_NvH-0949-CRLM-20.raw]	413.8175048828125	8.34168390906667	0.8608541856	99.9849717349333	99.12411754933329	81029.859375	1.1252402848680489E8	0	7613	null	null	null	413.8075256347656	413.8271789550781
703	413.847412109375	17.7795637738667					1	DETECTED	413.8474 m/z @17.78 [151020OFc1_NvH-0949-CRLM-20.raw]	413.847412109375	17.7795637738667	0.00471223786666667	99.9315368058667	99.92682456800003	90006.203125	1.1177884697478804E8	0	7613	null	null	null	413.8375549316406	413.85736083984375
704	413.8598327636719	43.8928032746667					1	DETECTED	413.8598 m/z @43.89 [151020OFc1_NvH-0949-CRLM-20.raw]	413.8598327636719	43.8928032746667	0.0269307088	99.9958778194667	99.9689471106667	58872.14453125	9.214861910099809E7	0	7613	null	null	null	413.857421875	413.8601989746094
705	413.8702087402344	9.73257854268333					1	DETECTED	413.8702 m/z @9.73 [151020OFc1_NvH-0949-CRLM-20.raw]	413.8702087402344	9.73257854268333	0.122327984533333	99.9958778194667	99.87354983493337	512713.90625	1.1987167561974245E8	0	7613	null	null	null	413.86029052734375	413.8747863769531
706	413.88482666015625	26.5707493					1	DETECTED	413.8848 m/z @26.57 [151020OFc1_NvH-0949-CRLM-20.raw]	413.88482666015625	26.5707493	0.00471223786666667	99.9958778194667	99.99116558160003	2.0212574E7	3.502810996733721E8	3	7613	null	null	null	413.8748474121094	413.8948059082031
707	413.8953552246094	18.9668841624					1	DETECTED	413.8954 m/z @18.97 [151020OFc1_NvH-0949-CRLM-20.raw]	413.8953552246094	18.9668841624	0.00471223786666667	99.9958778194667	99.99116558160003	301955.15625	1.2037868698955086E8	0	7613	null	null	null	413.89483642578125	413.9029541015625
708	413.91302490234375	23.7128588533333					1	DETECTED	413.9130 m/z @23.71 [151020OFc1_NvH-0949-CRLM-20.raw]	413.91302490234375	23.7128588533333	0.0162039784	99.9958778194667	99.9796738410667	310412.09375	1.3037164762036732E8	0	7613	null	null	null	413.9030456542969	413.9230041503906
709	413.925048828125	31.3154871794667					1	DETECTED	413.9250 m/z @31.32 [151020OFc1_NvH-0949-CRLM-20.raw]	413.925048828125	31.3154871794667	3.24711987493333	99.973984032	96.72686415706667	65396.2890625	1.0626117666117296E8	0	7613	null	null	null	413.92303466796875	413.9350280761719
710	413.93548583984375	35.7011144106667					1	DETECTED	413.9355 m/z @35.70 [151020OFc1_NvH-0949-CRLM-20.raw]	413.93548583984375	35.7011144106667	0.1907723864	99.9958778194667	99.8051054330667	41800.859375	1.1047260276218604E8	0	7613	null	null	null	413.9350891113281	413.94134521484375
711	413.95135498046875	33.6806771277333					1	DETECTED	413.9514 m/z @33.68 [151020OFc1_NvH-0949-CRLM-20.raw]	413.95135498046875	33.6806771277333	0.00471223786666667	99.9849717349333	99.98025949706663	758505.6875	1.1553613902116536E8	4	7613	null	null	null	413.9413757324219	413.954345703125
712	413.96441650390625	10.9262020728					1	DETECTED	413.9644 m/z @10.93 [151020OFc1_NvH-0949-CRLM-20.raw]	413.96441650390625	10.9262020728	0.0375809632	99.7790033410667	99.7414223778667	5315812.5	2.42429262422449E8	4	7613	null	null	null	413.9544372558594	413.974365234375
713	413.97491455078125	25.3715338954667					1	DETECTED	413.9749 m/z @25.37 [151020OFc1_NvH-0949-CRLM-20.raw]	413.97491455078125	25.3715338954667	0.385636946666667	99.9315368058667	99.54589985920003	302343.34375	1.1556682807442681E8	0	7613	null	null	null	413.9744567871094	413.984375
714	413.9957580566406	25.410641712					1	DETECTED	413.9958 m/z @25.41 [151020OFc1_NvH-0949-CRLM-20.raw]	413.9957580566406	25.410641712	0.00471223786666667	99.7043503698667	99.69963813200003	507092.9375	1.103058919021242E8	0	7613	null	null	null	413.9859924316406	414.0057373046875
715	414.0072021484375	41.1425614482667					1	DETECTED	414.0072 m/z @41.14 [151020OFc1_NvH-0949-CRLM-20.raw]	414.0072021484375	41.1425614482667	0.0162039784	99.9958778194667	99.9796738410667	43202.2109375	1.1198914517407921E8	0	7613	null	null	null	414.0057678222656	414.01702880859375
716	414.052978515625	70.9716772349333					1	DETECTED	414.0530 m/z @70.97 [151020OFc1_NvH-0949-CRLM-20.raw]	414.052978515625	70.9716772349333	3.07404076933333	99.9527364285333	96.87869565919996	100365.890625	1.1126460889573494E8	0	7613	null	null	null	414.04315185546875	414.0628662109375
717	414.0702819824219	35.1755416072					1	DETECTED	414.0703 m/z @35.18 [151020OFc1_NvH-0949-CRLM-20.raw]	414.0702819824219	35.1755416072	0.00471223786666667	99.8660039002667	99.86129166240003	42569.8125	1.1056821961736336E8	0	7613	null	null	null	414.0631103515625	414.07733154296875
718	414.08734130859375	89.9837944562667					1	DETECTED	414.0873 m/z @89.98 [151020OFc1_NvH-0949-CRLM-20.raw]	414.08734130859375	89.9837944562667	5.63666641146667	99.8550228688	94.21835645733334	1461113.125	1.4230904443915784E8	0	7613	null	null	null	414.0775451660156	414.0965881347656
719	414.1747131347656	91.47645438					1	DETECTED	414.1747 m/z @91.48 [151020OFc1_NvH-0949-CRLM-20.raw]	414.1747131347656	91.47645438	5.56568117733333	97.8765663354667	92.31088515813337	214665.703125	1.2324335041909158E8	0	7613	null	null	null	414.16485595703125	414.1787414550781
720	414.18878173828125	10.7373317789333					1	DETECTED	414.1888 m/z @10.74 [151020OFc1_NvH-0949-CRLM-20.raw]	414.18878173828125	10.7373317789333	3.72376928186667	94.163198804	90.43942952213334	254591.359375	1.0960152252116926E8	0	7613	null	null	null	414.1788024902344	414.1933288574219
721	414.2033386230469	18.2450668592					1	DETECTED	414.2033 m/z @18.25 [151020OFc1_NvH-0949-CRLM-20.raw]	414.2033386230469	18.2450668592	0.8411859048	98.3012245669333	97.4600386621333	1244595.0	1.7427258640201816E8	3	7613	null	null	null	414.1933898925781	414.2088317871094
722	414.2188720703125	26.5707493					1	DETECTED	414.2189 m/z @26.57 [151020OFc1_NvH-0949-CRLM-20.raw]	414.2188720703125	26.5707493	1.28451239946667	99.7043503698667	98.41983797040004	1.3052302E7	3.6301138319505036E8	2	7613	null	null	null	414.2089538574219	414.2215881347656
723	414.2315979003906	16.1750092389333					1	DETECTED	414.2316 m/z @16.18 [151020OFc1_NvH-0949-CRLM-20.raw]	414.2315979003906	16.1750092389333	2.73365260186667	99.8877747141333	97.15412211226663	5.8602844E7	9.909460895137565E8	3	7613	null	null	null	414.2216491699219	414.2415771484375
724	414.24847412109375	69.2702174029333					1	DETECTED	414.2485 m/z @69.27 [151020OFc1_NvH-0949-CRLM-20.raw]	414.24847412109375	69.2702174029333	2.584875128	98.8258639421333	96.24098881413329	3034233.25	3.732854625981949E8	2	7613	null	null	null	414.24169921875	414.2584533691406
725	414.26104736328125	44.5590940346667					1	DETECTED	414.2610 m/z @44.56 [151020OFc1_NvH-0949-CRLM-20.raw]	414.26104736328125	44.5590940346667	2.40184384613333	99.2057410618667	96.80389721573337	222899.4375	1.2648725157317424E8	2	7613	null	null	null	414.25848388671875	414.26611328125
726	414.2765197753906	15.3430310738667					1	DETECTED	414.2765 m/z @15.34 [151020OFc1_NvH-0949-CRLM-20.raw]	414.2765197753906	15.3430310738667	0.0481866802666667	99.9849717349333	99.93678505466663	2783729.75	2.2236963184278846E8	2	7613	null	null	null	414.2666320800781	414.2862548828125
727	414.3000183105469	91.1984304357333					1	DETECTED	414.3000 m/z @91.20 [151020OFc1_NvH-0949-CRLM-20.raw]	414.3000183105469	91.1984304357333	4.9884213328	93.6093008786667	88.6208795458667	85865.4375	6.033483348667668E7	0	7613	null	null	null	414.2916259765625	414.3099365234375
728	414.3217468261719	91.6005907122667					1	DETECTED	414.3217 m/z @91.60 [151020OFc1_NvH-0949-CRLM-20.raw]	414.3217468261719	91.6005907122667	1.87085812346667	92.4832348578667	90.61237673440003	97849.1484375	9.612488960305852E7	0	7613	null	null	null	414.3124084472656	414.3246765136719
729	414.35772705078125	92.6314813472					1	DETECTED	414.3577 m/z @92.63 [151020OFc1_NvH-0949-CRLM-20.raw]	414.35772705078125	92.6314813472	0.0800407466666667	99.876878812	99.79683806533333	84945.6875	1.3520479292138147E8	0	7613	null	null	null	414.3495788574219	414.367431640625
730	414.45068359375	19.8860107712					1	DETECTED	414.4507 m/z @19.89 [151020OFc1_NvH-0949-CRLM-20.raw]	414.45068359375	19.8860107712	3.48654640906667	99.4884170245333	96.00187061546663	727587.5	1.1801067856818394E8	0	7613	null	null	null	414.4410705566406	414.4551086425781
731	414.4651184082031	10.9069590845333					1	DETECTED	414.4651 m/z @10.91 [151020OFc1_NvH-0949-CRLM-20.raw]	414.4651184082031	10.9069590845333	3.22902219546667	98.7721042765333	95.54308208106663	2115045.0	1.5273831071586654E8	0	7613	null	null	null	414.4552001953125	414.47509765625
732	414.4854431152344	22.6331022984					1	DETECTED	414.4854 m/z @22.63 [151020OFc1_NvH-0949-CRLM-20.raw]	414.4854431152344	22.6331022984	2.98893539546667	99.5203851074667	96.53144971200003	474310.59375	1.211933977738001E8	4	7613	null	null	null	414.4754638671875	414.4953308105469
733	414.50048828125	38.1949200445333					1	DETECTED	414.5005 m/z @38.19 [151020OFc1_NvH-0949-CRLM-20.raw]	414.50048828125	38.1949200445333	3.122414864	97.5785614898667	94.4561466258667	215623.59375	1.2957341662878488E8	0	7613	null	null	null	414.4954833984375	414.5066833496094
734	414.5166931152344	17.6075974509333					1	DETECTED	414.5167 m/z @17.61 [151020OFc1_NvH-0949-CRLM-20.raw]	414.5166931152344	17.6075974509333	0.8105095672	98.2350961826667	97.4245866154667	639450.6875	1.2506395273228909E8	3	7613	null	null	null	414.5067443847656	414.5266418457031
735	414.53778076171875	18.2450668592					1	DETECTED	414.5378 m/z @18.25 [151020OFc1_NvH-0949-CRLM-20.raw]	414.53778076171875	18.2450668592	1.3034932848	98.0254566464	96.7219633616	864126.8125	1.1673564484728521E8	0	7613	null	null	null	414.5279541015625	414.5426025390625
736	414.5528564453125	26.5397539917333					1	DETECTED	414.5529 m/z @26.54 [151020OFc1_NvH-0949-CRLM-20.raw]	414.5528564453125	26.5397539917333	3.55519455786667	95.0780383933333	91.52284383546663	5620653.0	2.1799134690013668E8	3	7613	null	null	null	414.5428771972656	414.5528564453125
737	414.5628662109375	16.1750092389333					1	DETECTED	414.5629 m/z @16.18 [151020OFc1_NvH-0949-CRLM-20.raw]	414.5628662109375	16.1750092389333	2.8378120152	99.6498548864	96.8120428712	3.7508784E7	9.474673335315268E8	3	7613	null	null	null	414.5528869628906	414.57281494140625
738	414.5738220214844	36.1492115970667					1	DETECTED	414.5738 m/z @36.15 [151020OFc1_NvH-0949-CRLM-20.raw]	414.5738220214844	36.1492115970667	2.61247723733333	96.9203612930667	94.30788405573338	38924.4453125	1.0412057790613505E8	0	7613	null	null	null	414.5729064941406	414.5770263671875
739	414.587158203125	26.4172698914667					1	DETECTED	414.5872 m/z @26.42 [151020OFc1_NvH-0949-CRLM-20.raw]	414.587158203125	26.4172698914667	2.584875128	99.2935589749333	96.7086838469333	201326.890625	1.1771442624682206E8	3	7613	null	null	null	414.5771789550781	414.5967102050781
740	414.5985412597656	35.1755416072					1	DETECTED	414.5985 m/z @35.18 [151020OFc1_NvH-0949-CRLM-20.raw]	414.5985412597656	35.1755416072	3.04415565546667	98.4446606922667	95.40050503680003	56621.296875	1.1443000412192674E8	3	7613	null	null	null	414.59722900390625	414.60797119140625
741	414.6479797363281	9.76862352533333					1	DETECTED	414.6480 m/z @9.77 [151020OFc1_NvH-0949-CRLM-20.raw]	414.6479797363281	9.76862352533333	3.4560450872	92.2662557957333	88.8102107085333	72917.71875	1.3062657811403072E8	0	7613	null	null	null	414.6407775878906	414.6577453613281
742	414.69354248046875	7.84578107786667					1	DETECTED	414.6935 m/z @7.85 [151020OFc1_NvH-0949-CRLM-20.raw]	414.69354248046875	7.84578107786667	0.890239950133333	87.9399258954667	87.04968594533337	387927.3125	1.2426680964889427E8	0	7613	null	null	null	414.6835632324219	414.7034912109375
743	414.7159423828125	10.9448375693333					1	DETECTED	414.7159 m/z @10.94 [151020OFc1_NvH-0949-CRLM-20.raw]	414.7159423828125	10.9448375693333	1.8799224472	99.7579956453333	97.8780731981333	786319.5	1.3914285976409736E8	0	7613	null	null	null	414.7061462402344	414.72589111328125
744	414.7298278808594	34.4644892408					1	DETECTED	414.7298 m/z @34.46 [151020OFc1_NvH-0949-CRLM-20.raw]	414.7298278808594	34.4644892408	2.7058487976	99.9849717349333	97.2791229373333	522160.9375	1.4201504112787968E8	0	7613	null	null	null	414.7259521484375	414.7397155761719
745	414.739990234375	26.0983823346667					1	DETECTED	414.7400 m/z @26.10 [151020OFc1_NvH-0949-CRLM-20.raw]	414.739990234375	26.0983823346667	4.0927648592	77.625997664	73.5332328048	136526.390625	1.0857640842078675E8	0	7613	null	null	null	414.7398376464844	414.743896484375
746	414.75390625	33.3607641394667					1	DETECTED	414.7539 m/z @33.36 [151020OFc1_NvH-0949-CRLM-20.raw]	414.75390625	33.3607641394667	1.72549292773333	97.0958136661333	95.37032073839997	2859349.0	2.266350759320754E8	2	7613	null	null	null	414.74395751953125	414.7637939453125
747	414.76812744140625	12.0517227002667					1	DETECTED	414.7681 m/z @12.05 [151020OFc1_NvH-0949-CRLM-20.raw]	414.76812744140625	12.0517227002667	3.70273787146667	90.4450021576	86.74226428613333	174811.953125	1.275499468945525E8	0	7613	null	null	null	414.763916015625	414.7682189941406
748	414.7782287597656	15.3430310738667					1	DETECTED	414.7782 m/z @15.34 [151020OFc1_NvH-0949-CRLM-20.raw]	414.7782287597656	15.3430310738667	3.4560450872	99.6606610970667	96.2046160098667	1062680.625	1.4732251282264E8	2	7613	null	null	null	414.76824951171875	414.7880554199219
749	414.8509216308594	17.5975557306667					1	DETECTED	414.8509 m/z @17.60 [151020OFc1_NvH-0949-CRLM-20.raw]	414.8509216308594	17.5975557306667	0.00471223786666667	99.9849717349333	99.98025949706663	414346.125	1.0835460607907262E8	0	7613	null	null	null	414.8410339355469	414.8607482910156
750	414.86334228515625	12.0735788413333					1	DETECTED	414.8633 m/z @12.07 [151020OFc1_NvH-0949-CRLM-20.raw]	414.86334228515625	12.0735788413333	0.557315994133333	99.9315368058667	99.37422081173337	204448.5625	1.0845721039901313E8	3	7613	null	null	null	414.86114501953125	414.8650207519531
751	414.87506103515625	29.7632258850667					1	DETECTED	414.8751 m/z @29.76 [151020OFc1_NvH-0949-CRLM-20.raw]	414.87506103515625	29.7632258850667	0.00471223786666667	99.9958778194667	99.99116558160003	1076499.375	1.4939759158423552E8	3	7613	null	null	null	414.8653869628906	414.8850402832031
752	414.8855285644531	26.6393924229333					1	DETECTED	414.8855 m/z @26.64 [151020OFc1_NvH-0949-CRLM-20.raw]	414.8855285644531	26.6393924229333	0.978121847733333	99.9527364285333	98.97461458079997	639713.75	1.8063717308637282E8	0	7613	null	null	null	414.88507080078125	414.8857116699219
753	414.8957214355469	16.1659016509333					1	DETECTED	414.8957 m/z @16.17 [151020OFc1_NvH-0949-CRLM-20.raw]	414.8957214355469	16.1659016509333	0.0375809632	99.9958778194667	99.9582968562667	1.5021991E7	5.061179025222324E8	3	7613	null	null	null	414.8857727050781	414.90570068359375
754	414.9060974121094	25.7315468264					1	DETECTED	414.9061 m/z @25.73 [151020OFc1_NvH-0949-CRLM-20.raw]	414.9060974121094	25.7315468264	0.00471223786666667	99.9634967192	99.95878448133332	632444.5625	1.3260380168069029E8	3	7613	null	null	null	414.9057312011719	414.91607666015625
755	414.92108154296875	26.4482404237333					1	DETECTED	414.9211 m/z @26.45 [151020OFc1_NvH-0949-CRLM-20.raw]	414.92108154296875	26.4482404237333	0.0162039784	99.9958778194667	99.9796738410667	132585.515625	1.0583286504274312E8	0	7613	null	null	null	414.9161071777344	414.93084716796875
756	414.9441223144531	7.80734579786667					1	DETECTED	414.9441 m/z @7.81 [151020OFc1_NvH-0949-CRLM-20.raw]	414.9441223144531	7.80734579786667	0.0481866802666667	99.9958778194667	99.94769113920003	347296.5	1.1299976691263545E8	0	7613	null	null	null	414.9341735839844	414.9541015625
757	414.9662170410156	10.8724194184					1	DETECTED	414.9662 m/z @10.87 [151020OFc1_NvH-0949-CRLM-20.raw]	414.9662170410156	10.8724194184	0.0162039784	99.8223674690667	99.8061634906667	207997.109375	1.1202120634917246E8	0	7613	null	null	null	414.9563903808594	414.9761657714844
758	414.9871826171875	22.6186675957333					1	DETECTED	414.9872 m/z @22.62 [151020OFc1_NvH-0949-CRLM-20.raw]	414.9871826171875	22.6186675957333	0.375528518933333	99.9315368058667	99.55600828693336	221749.453125	1.1869591019372486E8	0	7613	null	null	null	414.9772033691406	414.9971618652344
759	415.04522705078125	54.4603277368					1	DETECTED	415.0452 m/z @54.46 [151020OFc1_NvH-0949-CRLM-20.raw]	415.04522705078125	54.4603277368	0.0269307088	99.9958778194667	99.9689471106667	58579.4921875	1.1901815779603352E8	0	7613	null	null	null	415.0352783203125	415.0545959472656
760	415.0643615722656	33.4192238338667					1	DETECTED	415.0644 m/z @33.42 [151020OFc1_NvH-0949-CRLM-20.raw]	415.0643615722656	33.4192238338667	0.00471223786666667	99.9527364285333	99.94802419066663	52204.328125	1.028404838865412E8	0	7613	null	null	null	415.0552978515625	415.06927490234375
761	415.0908203125	90.030900068					1	DETECTED	415.0908 m/z @90.03 [151020OFc1_NvH-0949-CRLM-20.raw]	415.0908203125	90.030900068	0.6079910192	96.7993559373333	96.1913649181333	215306.75	1.4468982102414417E8	0	7613	null	null	null	415.08099365234375	415.1007080078125
762	415.1327819824219	47.6821462914667					1	DETECTED	415.1328 m/z @47.68 [151020OFc1_NvH-0949-CRLM-20.raw]	415.1327819824219	47.6821462914667	13.1903893448	98.0254566464	84.8350673016	49201.05859375	1.112413502017641E8	0	7613	null	null	null	415.122802734375	415.1408996582031
763	415.168212890625	49.9291773570667					1	DETECTED	415.1682 m/z @49.93 [151020OFc1_NvH-0949-CRLM-20.raw]	415.168212890625	49.9291773570667	4.75769073893333	99.2825115458667	94.52482080693336	46916.22265625	1.0568409646330793E8	0	7613	null	null	null	415.16094970703125	415.1753234863281
764	415.18548583984375	17.5975557306667					1	DETECTED	415.1855 m/z @17.60 [151020OFc1_NvH-0949-CRLM-20.raw]	415.18548583984375	17.5975557306667	3.63414897253333	97.0737992706667	93.43965029813337	199252.203125	1.110191665483734E8	0	7613	null	null	null	415.1756896972656	415.19195556640625
765	415.20196533203125	13.9768008464					1	DETECTED	415.2020 m/z @13.98 [151020OFc1_NvH-0949-CRLM-20.raw]	415.20196533203125	13.9768008464	1.3223978256	99.9849717349333	98.66257390933329	595447.3125	1.4669452193788204E8	3	7613	null	null	null	415.1920166015625	415.2119445800781
766	415.21258544921875	21.5794539104					1	DETECTED	415.2126 m/z @21.58 [151020OFc1_NvH-0949-CRLM-20.raw]	415.21258544921875	21.5794539104	1.88895794933333	94.5901313776	92.70117342826667	412531.84375	1.3873391130467057E8	2	7613	null	null	null	415.21197509765625	415.2197265625
767	415.229736328125	16.1750092389333					1	DETECTED	415.2297 m/z @16.18 [151020OFc1_NvH-0949-CRLM-20.raw]	415.229736328125	16.1750092389333	2.3283385536	99.4991980885333	97.1708595349333	3139236.75	2.732379272325198E8	3	7613	null	null	null	415.2197570800781	415.2397155761719
768	415.24224853515625	26.0459742136					1	DETECTED	415.2422 m/z @26.05 [151020OFc1_NvH-0949-CRLM-20.raw]	415.24224853515625	26.0459742136	2.90599674506667	95.4240987736	92.51810202853332	1146616.5	1.5041618122189817E8	2	7613	null	null	null	415.23974609375	415.24542236328125
769	415.25543212890625	33.3493231304					1	DETECTED	415.2554 m/z @33.35 [151020OFc1_NvH-0949-CRLM-20.raw]	415.25543212890625	33.3493231304	1.97100444266667	98.4888512258667	96.51784678320003	1176735.75	2.3568309094100043E8	3	7613	null	null	null	415.2454528808594	415.25836181640625
770	415.2684631347656	51.2414457328					1	DETECTED	415.2685 m/z @51.24 [151020OFc1_NvH-0949-CRLM-20.raw]	415.2684631347656	51.2414457328	2.74293793306667	96.3908359005333	93.64789796746663	1.5761492E7	3.6772803920021373E8	2	7613	null	null	null	415.25848388671875	415.2784423828125
771	415.2798767089844	15.3430310738667					1	DETECTED	415.2799 m/z @15.34 [151020OFc1_NvH-0949-CRLM-20.raw]	415.2798767089844	15.3430310738667	4.9267113912	91.3652224816	86.4385110904	268062.5	2.866762448898031E8	0	7613	null	null	null	415.2784729003906	415.2813415527344
772	415.2913513183594	43.7238279981333					1	DETECTED	415.2914 m/z @43.72 [151020OFc1_NvH-0949-CRLM-20.raw]	415.2913513183594	43.7238279981333	6.26607573893333	95.337724564	89.07164882506667	503549.0	1.2236750282640705E8	0	7613	null	null	null	415.281494140625	415.29718017578125
773	415.3057556152344	92.6314813472					1	DETECTED	415.3058 m/z @92.63 [151020OFc1_NvH-0949-CRLM-20.raw]	415.3057556152344	92.6314813472	6.85488621066667	93.7117166944	86.85683048373332	53524.51953125	1.1550844466669844E8	0	7613	null	null	null	415.3039855957031	415.3155212402344
774	415.32427978515625	92.6805459808					1	DETECTED	415.3243 m/z @92.68 [151020OFc1_NvH-0949-CRLM-20.raw]	415.32427978515625	92.6805459808	4.31149555973333	98.6732220522667	94.36172649253336	40511.04296875	1.0471157174133271E8	0	7613	null	null	null	415.3179626464844	415.3307189941406
775	415.4337158203125	25.410641712					1	DETECTED	415.4337 m/z @25.41 [151020OFc1_NvH-0949-CRLM-20.raw]	415.4337158203125	25.410641712	2.5572835728	97.992265544	95.4349819712	83617.3046875	1.1970534234551248E8	0	7613	null	null	null	415.4240417480469	415.443603515625
776	415.445556640625	7.84578107786667					1	DETECTED	415.4456 m/z @7.85 [151020OFc1_NvH-0949-CRLM-20.raw]	415.445556640625	7.84578107786667	3.9765825336	94.4364331448	90.45985061120001	78770.609375	1.1366511999422364E8	0	7613	null	null	null	415.4437561035156	415.44952392578125
777	415.4595642089844	20.6992683101333					1	DETECTED	415.4596 m/z @20.70 [151020OFc1_NvH-0949-CRLM-20.raw]	415.4595642089844	20.6992683101333	3.122414864	99.9958778194667	96.87346295546669	5491877.5	2.4134284756476727E8	0	7613	null	null	null	415.4495849609375	415.4695129394531
778	415.4729309082031	16.3927755738667					1	DETECTED	415.4729 m/z @16.39 [151020OFc1_NvH-0949-CRLM-20.raw]	415.4729309082031	16.3927755738667	2.98893539546667	98.3119931917333	95.32305779626662	326802.3125	1.215403662500877E8	0	7613	null	null	null	415.46966552734375	415.4828796386719
779	415.4880676269531	27.8358663656					1	DETECTED	415.4881 m/z @27.84 [151020OFc1_NvH-0949-CRLM-20.raw]	415.4880676269531	27.8358663656	3.34327520026667	98.0032988528	94.66002365253333	231292.796875	1.1592476292663433E8	0	7613	null	null	null	415.48297119140625	415.4978942871094
780	415.50677490234375	32.2458872453333					1	DETECTED	415.5068 m/z @32.25 [151020OFc1_NvH-0949-CRLM-20.raw]	415.50677490234375	32.2458872453333	2.19955649226667	95.2662364842667	93.06667999200003	175059.015625	1.380970358089327E8	0	7613	null	null	null	415.4981384277344	415.5135803222656
781	415.5235900878906	19.3868666021333					1	DETECTED	415.5236 m/z @19.39 [151020OFc1_NvH-0949-CRLM-20.raw]	415.5235900878906	19.3868666021333	2.89532188426667	97.3144526138667	94.41913072960004	287687.15625	1.1986611882343933E8	3	7613	null	null	null	415.513671875	415.5335693359375
782	415.5436096191406	29.72071378					1	DETECTED	415.5436 m/z @29.72 [151020OFc1_NvH-0949-CRLM-20.raw]	415.5436096191406	29.72071378	3.39220572906667	99.876878812	96.48467308293333	260663.21875	1.2285883608184852E8	3	7613	null	null	null	415.5337219238281	415.5505065917969
783	415.5605773925781	19.6649738224					1	DETECTED	415.5606 m/z @19.66 [151020OFc1_NvH-0949-CRLM-20.raw]	415.5605773925781	19.6649738224	2.6508123016	97.3806720952	94.7298597936	2584254.5	2.0970653150377458E8	3	7613	null	null	null	415.55059814453125	415.57049560546875
784	415.5807800292969	45.7838465365333					1	DETECTED	415.5808 m/z @45.78 [151020OFc1_NvH-0949-CRLM-20.raw]	415.5807800292969	45.7838465365333	2.86606168933333	98.7503570410667	95.88429535173337	511763.84375	1.5107540617933032E8	3	7613	null	null	null	415.57080078125	415.5906066894531
785	415.6665954589844	22.988478028					1	DETECTED	415.6666 m/z @22.99 [151020OFc1_NvH-0949-CRLM-20.raw]	415.6665954589844	22.988478028	5.25631395066667	99.5955807266667	94.33926677600003	409669.84375	1.2311143427010982E8	0	7613	null	null	null	415.6566162109375	415.67657470703125
786	415.6836853027344	24.1119481629333					1	DETECTED	415.6837 m/z @24.11 [151020OFc1_NvH-0949-CRLM-20.raw]	415.6836853027344	24.1119481629333	0.997661577066667	94.7532065730667	93.75554499600004	92117.484375	1.0538569592947476E8	0	7613	null	null	null	415.6767578125	415.6934814453125
787	415.69500732421875	17.7088797709333					1	DETECTED	415.6950 m/z @17.71 [151020OFc1_NvH-0949-CRLM-20.raw]	415.69500732421875	17.7088797709333	3.58459974586667	92.5085161632	88.92391641733333	82819.53125	1.293153869319709E8	0	7613	null	null	null	415.69378662109375	415.70013427734375
788	415.71014404296875	20.6992683101333					1	DETECTED	415.7101 m/z @20.70 [151020OFc1_NvH-0949-CRLM-20.raw]	415.71014404296875	20.6992683101333	3.24711987493333	99.8439732626667	96.59685338773336	4381539.5	2.3494273083479744E8	2	7613	null	null	null	415.7005615234375	415.7201232910156
789	415.72357177734375	16.3234366866667					1	DETECTED	415.7236 m/z @16.32 [151020OFc1_NvH-0949-CRLM-20.raw]	415.72357177734375	16.3234366866667	2.8751783712	95.337724564	92.4625461928	278370.8125	1.0777989922404753E8	0	7613	null	null	null	415.72015380859375	415.7244567871094
790	415.7344665527344	21.5887435685333					1	DETECTED	415.7345 m/z @21.59 [151020OFc1_NvH-0949-CRLM-20.raw]	415.7344665527344	21.5887435685333	2.73365260186667	98.5655920549333	95.83193945306664	4055344.5	2.3685430890941906E8	2	7613	null	null	null	415.7244873046875	415.74444580078125
791	415.74609375	43.9077057085333					1	DETECTED	415.7461 m/z @43.91 [151020OFc1_NvH-0949-CRLM-20.raw]	415.74609375	43.9077057085333	3.14415421173333	97.0737992706667	93.92964505893337	675978.75	1.3796945518447912E8	2	7613	null	null	null	415.7444763183594	415.7560729980469
792	415.75811767578125	33.2922587085333					1	DETECTED	415.7581 m/z @33.29 [151020OFc1_NvH-0949-CRLM-20.raw]	415.75811767578125	33.2922587085333	4.18874076453333	46.6029664453333	42.41422568079997	341347.875	6.868023146953733E7	0	7613	null	null	null	415.7561340332031	415.7598571777344
793	415.7698669433594	51.2414457328					1	DETECTED	415.7699 m/z @51.24 [151020OFc1_NvH-0949-CRLM-20.raw]	415.7698669433594	51.2414457328	2.17196099706667	98.9887168816	96.81675588453332	7268014.0	2.3948183177362266E8	2	7613	null	null	null	415.7599182128906	415.7797546386719
794	415.7807922363281	9.5879131432					1	DETECTED	415.7808 m/z @9.59 [151020OFc1_NvH-0949-CRLM-20.raw]	415.7807922363281	9.5879131432	5.24503538133333	89.2020974522667	83.95706207093338	96333.484375	1.0420035484284887E8	0	7613	null	null	null	415.7799377441406	415.7829284667969
795	415.8218688964844	24.9104119194667					1	DETECTED	415.8219 m/z @24.91 [151020OFc1_NvH-0949-CRLM-20.raw]	415.8218688964844	24.9104119194667	0.8608541856	99.6172781384	98.75642395279999	67940.0546875	1.0809373902897324E8	0	7613	null	null	null	415.8120422363281	415.83013916015625
796	415.8401794433594	35.8180074725333					1	DETECTED	415.8402 m/z @35.82 [151020OFc1_NvH-0949-CRLM-20.raw]	415.8401794433594	35.8180074725333	0.0375809632	99.9958778194667	99.9582968562667	300495.96875	1.1062164276598836E8	0	7613	null	null	null	415.83038330078125	415.85015869140625
797	415.85858154296875	19.3645478018667					1	DETECTED	415.8586 m/z @19.36 [151020OFc1_NvH-0949-CRLM-20.raw]	415.85858154296875	19.3645478018667	0.211786672266667	99.973984032	99.76219735973334	194688.78125	1.13963999113937E8	0	7613	null	null	null	415.85040283203125	415.8666076660156
798	415.87664794921875	9.04382555973333					1	DETECTED	415.8766 m/z @9.04 [151020OFc1_NvH-0949-CRLM-20.raw]	415.87664794921875	9.04382555973333	0.00471223786666667	99.9958778194667	99.99116558160003	520515.8125	1.2527591665307379E8	0	7613	null	null	null	415.8666687011719	415.88250732421875
799	415.89251708984375	26.7575162258667					1	DETECTED	415.8925 m/z @26.76 [151020OFc1_NvH-0949-CRLM-20.raw]	415.89251708984375	26.7575162258667	0.242996780533333	99.9958778194667	99.75288103893337	707986.5	1.355693421042519E8	3	7613	null	null	null	415.882568359375	415.89276123046875
800	415.9028015136719	26.6827104941333					1	DETECTED	415.9028 m/z @26.68 [151020OFc1_NvH-0949-CRLM-20.raw]	415.9028015136719	26.6827104941333	0.00471223786666667	99.973984032	99.96927179413333	2676340.75	1.9443148949150923E8	3	7613	null	null	null	415.892822265625	415.91278076171875
801	415.9147033691406	24.1259002288					1	DETECTED	415.9147 m/z @24.13 [151020OFc1_NvH-0949-CRLM-20.raw]	415.9147033691406	24.1259002288	0.222169940266667	99.8333690146667	99.61119907440003	221678.828125	1.4686134084047645E8	3	7613	null	null	null	415.9128112792969	415.92462158203125
802	415.9312744140625	27.7941941162667					1	DETECTED	415.9313 m/z @27.79 [151020OFc1_NvH-0949-CRLM-20.raw]	415.9312744140625	27.7941941162667	0.00471223786666667	99.9958778194667	99.99116558160003	64296.6015625	1.0702200055911753E8	0	7613	null	null	null	415.9248962402344	415.9328918457031
803	415.9603271484375	20.6352398688					1	DETECTED	415.9603 m/z @20.64 [151020OFc1_NvH-0949-CRLM-20.raw]	415.9603271484375	20.6352398688	0.00471223786666667	99.973984032	99.96927179413333	2385411.25	1.652796999789903E8	0	7613	null	null	null	415.95037841796875	415.9703063964844
804	415.9805603027344	19.8173763162667					1	DETECTED	415.9806 m/z @19.82 [151020OFc1_NvH-0949-CRLM-20.raw]	415.9805603027344	19.8173763162667	0.00471223786666667	99.8008009717333	99.79608873386663	254830.03125	1.1949372973242754E8	0	7613	null	null	null	415.9705810546875	415.98724365234375
805	415.9974060058594	43.8788228008					1	DETECTED	415.9974 m/z @43.88 [151020OFc1_NvH-0949-CRLM-20.raw]	415.9974060058594	43.8788228008	0.0481866802666667	99.9958778194667	99.94769113920003	1006380.5	1.3012395019605947E8	0	7613	null	null	null	415.9874572753906	416.00738525390625
806	416.01019287109375	39.4290372824					1	DETECTED	416.0102 m/z @39.43 [151020OFc1_NvH-0949-CRLM-20.raw]	416.01019287109375	39.4290372824	0.00471223786666667	99.9205493173333	99.91583707946663	70701.6796875	1.1646887014875388E8	0	7613	null	null	null	416.007568359375	416.02008056640625
807	416.038330078125	46.1279198752					1	DETECTED	416.0383 m/z @46.13 [151020OFc1_NvH-0949-CRLM-20.raw]	416.038330078125	46.1279198752	0.00471223786666667	99.9634967192	99.95878448133332	178162.078125	1.0846435247550604E8	5	7613	null	null	null	416.0283508300781	416.0480651855469
808	416.06781005859375	23.0012255253333					1	DETECTED	416.0678 m/z @23.00 [151020OFc1_NvH-0949-CRLM-20.raw]	416.06781005859375	23.0012255253333	0.159529489066667	99.8550228688	99.69549337973334	136611.828125	1.1122569653690954E8	0	7613	null	null	null	416.0580749511719	416.07305908203125
809	416.0832214355469	90.0092377768					1	DETECTED	416.0832 m/z @90.01 [151020OFc1_NvH-0949-CRLM-20.raw]	416.0832214355469	90.0092377768	0.638734268533333	99.9958778194667	99.35714355093337	342915.5625	1.4170825819672874E8	0	7613	null	null	null	416.0732421875	416.09246826171875
810	416.1556701660156	91.2869632552					1	DETECTED	416.1557 m/z @91.29 [151020OFc1_NvH-0949-CRLM-20.raw]	416.1556701660156	91.2869632552	9.2071156096	99.7257959298667	90.51868032026671	82642.9765625	9.626564973388976E7	0	7613	null	null	null	416.14581298828125	416.1651916503906
811	416.17767333984375	12.7193028714667					1	DETECTED	416.1777 m/z @12.72 [151020OFc1_NvH-0949-CRLM-20.raw]	416.17767333984375	12.7193028714667	4.95911330506667	97.3586329528	92.39951964773333	117160.171875	1.1335675518885845E8	0	7613	null	null	null	416.16845703125	416.1849365234375
812	416.1949462890625	23.5213240909333					1	DETECTED	416.1949 m/z @23.52 [151020OFc1_NvH-0949-CRLM-20.raw]	416.1949462890625	23.5213240909333	2.3008512272	98.9887168816	96.6878656544	219433.65625	1.266830274536078E8	0	7613	null	null	null	416.1850280761719	416.2013244628906
813	416.2113342285156	27.651645496					1	DETECTED	416.2113 m/z @27.65 [151020OFc1_NvH-0949-CRLM-20.raw]	416.2113342285156	27.651645496	0.4868628616	99.9315368058667	99.4446739442667	9925821.0	4.084624546573514E8	3	7613	null	null	null	416.20135498046875	416.2213134765625
814	416.22137451171875	29.0906046304					1	DETECTED	416.2214 m/z @29.09 [151020OFc1_NvH-0949-CRLM-20.raw]	416.22137451171875	29.0906046304	3.2381097216	95.3807451669333	92.1426354453333	676259.875	1.822725909319369E8	0	7613	null	null	null	416.2213439941406	416.2217102050781
815	416.2317199707031	19.9608993330667					1	DETECTED	416.2317 m/z @19.96 [151020OFc1_NvH-0949-CRLM-20.raw]	416.2317199707031	19.9608993330667	2.3743482832	98.3340241642667	95.95967588106669	2666525.0	2.8335642509696543E8	2	7613	null	null	null	416.22174072265625	416.2406005859375
816	416.2506103515625	30.1532483074667					1	DETECTED	416.2506 m/z @30.15 [151020OFc1_NvH-0949-CRLM-20.raw]	416.2506103515625	30.1532483074667	3.122414864	99.6390737402667	96.51665887626669	1.1690932E8	2.249407035156019E9	2	7613	null	null	null	416.2406311035156	416.260498046875
817	416.2641906738281	70.3988526637333					1	DETECTED	416.2642 m/z @70.40 [151020OFc1_NvH-0949-CRLM-20.raw]	416.2641906738281	70.3988526637333	0.710723181333333	98.3229451202667	97.61222193893336	3327586.5	3.1560322011256033E8	0	7613	null	null	null	416.26080322265625	416.2739562988281
818	416.2757263183594	30.2771739370667					1	DETECTED	416.2757 m/z @30.28 [151020OFc1_NvH-0949-CRLM-20.raw]	416.2757263183594	30.2771739370667	5.13532201466667	57.0770799728	51.94175795813333	127528.4765625	1.4911147182829338E8	2	7613	null	null	null	416.2745361328125	416.2764892578125
819	416.2864990234375	46.2699188632					1	DETECTED	416.2865 m/z @46.27 [151020OFc1_NvH-0949-CRLM-20.raw]	416.2864990234375	46.2699188632	8.72892912426667	94.1272407136	85.39831158933333	239807.984375	1.0655548802035563E8	0	7613	null	null	null	416.27667236328125	416.2884521484375
820	416.2986755371094	89.7884262432					1	DETECTED	416.2987 m/z @89.79 [151020OFc1_NvH-0949-CRLM-20.raw]	416.2986755371094	89.7884262432	8.91792171466667	94.5994901741333	85.68156845946662	1888125.375	1.3033419837171261E8	0	7613	null	null	null	416.2895812988281	416.3054504394531
821	416.3371887207031	91.2094619557333					1	DETECTED	416.3372 m/z @91.21 [151020OFc1_NvH-0949-CRLM-20.raw]	416.3371887207031	91.2094619557333	6.72869552933333	97.4472929816	90.71859745226666	71359.1875	1.298577841336756E8	0	7613	null	null	null	416.33026123046875	416.3468933105469
822	416.3734436035156	90.1122910248					1	DETECTED	416.3734 m/z @90.11 [151020OFc1_NvH-0949-CRLM-20.raw]	416.3734436035156	90.1122910248	0.0800407466666667	99.9315368058667	99.85149605920003	53367.81640625	1.22961576892601E8	0	7613	null	null	null	416.36346435546875	416.3812561035156
823	416.3914794921875	25.410641712					1	DETECTED	416.3915 m/z @25.41 [151020OFc1_NvH-0949-CRLM-20.raw]	416.3914794921875	25.410641712	5.25631395066667	97.9480116669333	92.69169771626663	61948.58984375	1.1762583112670396E8	0	7613	null	null	null	416.38153076171875	416.40008544921875
824	416.4103088378906	30.8984611272					1	DETECTED	416.4103 m/z @30.90 [151020OFc1_NvH-0949-CRLM-20.raw]	416.4103088378906	30.8984611272	3.67433011626667	98.6732220522667	94.99889193600002	70685.7265625	1.1578733319765678E8	0	7613	null	null	null	416.4003601074219	416.41778564453125
825	416.43817138671875	35.9017149530667					1	DETECTED	416.4382 m/z @35.90 [151020OFc1_NvH-0949-CRLM-20.raw]	416.43817138671875	35.9017149530667	3.2381097216	97.0958136661333	93.8577039445333	209985.125	1.0845088578313506E8	0	7613	null	null	null	416.4281921386719	416.439208984375
826	416.4492492675781	17.260362064					1	DETECTED	416.4492 m/z @17.26 [151020OFc1_NvH-0949-CRLM-20.raw]	416.4492492675781	17.260362064	2.6783365312	99.9849717349333	97.3066352037333	2281955.75	1.421706657384289E8	0	7613	null	null	null	416.43939208984375	416.4591064453125
827	416.46124267578125	20.6166337384					1	DETECTED	416.4612 m/z @20.62 [151020OFc1_NvH-0949-CRLM-20.raw]	416.46124267578125	20.6166337384	4.1332395024	99.1628870152	95.0296475128	341966.71875	1.1965577547308372E8	0	7613	null	null	null	416.45928955078125	416.47113037109375
828	416.4757995605469	25.1492054437333					1	DETECTED	416.4758 m/z @25.15 [151020OFc1_NvH-0949-CRLM-20.raw]	416.4757995605469	25.1492054437333	0.3349399992	96.4575076728	96.1225676736	170868.84375	1.1220731540156439E8	0	7613	null	null	null	416.47125244140625	416.48004150390625
829	416.49005126953125	41.4467246061333					1	DETECTED	416.4901 m/z @41.45 [151020OFc1_NvH-0949-CRLM-20.raw]	416.49005126953125	41.4467246061333	2.77118121333333	96.9750662541333	94.20388504079996	720841.8125	1.2780791164337876E8	0	7613	null	null	null	416.4801025390625	416.4999694824219
830	416.50152587890625	14.8091310202667					1	DETECTED	416.5015 m/z @14.81 [151020OFc1_NvH-0949-CRLM-20.raw]	416.50152587890625	14.8091310202667	2.8751783712	99.7899094226667	96.9147310514667	534551.5	1.207318819773375E8	0	7613	null	null	null	416.50006103515625	416.5115051269531
831	416.5123291015625	12.8703345570667					1	DETECTED	416.5123 m/z @12.87 [151020OFc1_NvH-0949-CRLM-20.raw]	416.5123291015625	12.8703345570667	3.10206936986667	57.4653086290667	54.36323925920003	60092.42578125	8.446429401385833E7	0	7613	null	null	null	416.5115661621094	416.51641845703125
832	416.5264587402344	49.0735723912					1	DETECTED	416.5265 m/z @49.07 [151020OFc1_NvH-0949-CRLM-20.raw]	416.5264587402344	49.0735723912	3.14415421173333	99.6934564706667	96.54930225893338	65959.0859375	1.1901923059605329E8	0	7613	null	null	null	416.5165710449219	416.5290222167969
833	416.5390625	31.4347840357333					1	DETECTED	416.5391 m/z @31.43 [151020OFc1_NvH-0949-CRLM-20.raw]	416.5390625	31.4347840357333	3.20017282133333	99.8439732626667	96.64380044133337	1179871.125	1.4493529945617068E8	3	7613	null	null	null	416.5290832519531	416.5490417480469
834	416.55364990234375	22.7640137816					1	DETECTED	416.5536 m/z @22.76 [151020OFc1_NvH-0949-CRLM-20.raw]	416.55364990234375	22.7640137816	2.78045211386667	94.8210726208	92.04062050693332	432488.21875	1.2285044046836443E8	0	7613	null	null	null	416.5491027832031	416.5566101074219
835	416.566650390625	23.7988602930667					1	DETECTED	416.5667 m/z @23.80 [151020OFc1_NvH-0949-CRLM-20.raw]	416.566650390625	23.7988602930667	3.0928196	95.9260307349333	92.83321113493331	2596252.25	1.7850493818188035E8	3	7613	null	null	null	416.5567626953125	416.5766296386719
836	416.5779724121094	22.7056560445333					1	DETECTED	416.5780 m/z @22.71 [151020OFc1_NvH-0949-CRLM-20.raw]	416.5779724121094	22.7056560445333	1.14134751893333	80.3339331549333	79.19258563599998	674445.5	1.1792262050591102E8	3	7613	null	null	null	416.57666015625	416.5879211425781
837	416.5960388183594	46.6809034954667					1	DETECTED	416.5960 m/z @46.68 [151020OFc1_NvH-0949-CRLM-20.raw]	416.5960388183594	46.6809034954667	2.93316739066667	95.6627959653333	92.72962857466663	133696.171875	1.146154455517695E8	6	7613	null	null	null	416.5880432128906	416.60595703125
838	416.6175537109375	35.546076692					1	DETECTED	416.6176 m/z @35.55 [151020OFc1_NvH-0949-CRLM-20.raw]	416.6175537109375	35.546076692	2.79883356106667	86.7322778781333	83.93344431706663	82311.7734375	1.24652911275802E8	0	7613	null	null	null	416.6076354980469	416.6179504394531
839	416.642822265625	10.9355293504					1	DETECTED	416.6428 m/z @10.94 [151020OFc1_NvH-0949-CRLM-20.raw]	416.642822265625	10.9355293504	4.75769073893333	99.3693119712	94.61162123226667	503255.8125	1.1925346556066778E8	0	7613	null	null	null	416.63299560546875	416.6527404785156
840	416.69989013671875	17.260362064					1	DETECTED	416.6999 m/z @17.26 [151020OFc1_NvH-0949-CRLM-20.raw]	416.69989013671875	17.260362064	4.84972086373333	97.8097010125333	92.95998014879997	1723853.25	1.943287909110696E8	0	7613	null	null	null	416.6902770996094	416.7024841308594
841	416.7124938964844	27.6406210725333					1	DETECTED	416.7125 m/z @27.64 [151020OFc1_NvH-0949-CRLM-20.raw]	416.7124938964844	27.6406210725333	2.6508123016	98.9122508232	96.2614385216	3516255.75	2.687437690144064E8	4	7613	null	null	null	416.7025146484375	416.72247314453125
842	416.73333740234375	19.9608993330667					1	DETECTED	416.7333 m/z @19.96 [151020OFc1_NvH-0949-CRLM-20.raw]	416.73333740234375	19.9608993330667	1.82612507386667	99.6498548864	97.82372981253334	1087875.5	1.662126716539978E8	2	7613	null	null	null	416.7234191894531	416.7403869628906
843	416.75048828125	30.1532483074667					1	DETECTED	416.7505 m/z @30.15 [151020OFc1_NvH-0949-CRLM-20.raw]	416.75048828125	30.1532483074667	1.63155030133333	99.4884170245333	97.85686672319997	4.9393244E7	1.0656310701163665E9	2	7613	null	null	null	416.7405700683594	416.7604675292969
844	416.7627868652344	46.8154104648					1	DETECTED	416.7628 m/z @46.82 [151020OFc1_NvH-0949-CRLM-20.raw]	416.7627868652344	46.8154104648	3.46619680426667	46.972760448	43.50656364373333	110273.1171875	6.5710207199262366E7	0	7613	null	null	null	416.76055908203125	416.7629089355469
845	416.7729187011719	51.2112001808					1	DETECTED	416.7729 m/z @51.21 [151020OFc1_NvH-0949-CRLM-20.raw]	416.7729187011719	51.2112001808	3.18173516933333	97.7541660125333	94.57243084319997	329978.59375	1.1973813202853823E8	4	7613	null	null	null	416.7629699707031	416.7822265625
846	416.7886657714844	24.9492890032					1	DETECTED	416.7887 m/z @24.95 [151020OFc1_NvH-0949-CRLM-20.raw]	416.7886657714844	24.9492890032	0.180416235466667	99.2276220458667	99.04720581040003	253357.890625	1.2253671257762226E8	0	7613	null	null	null	416.782958984375	416.79864501953125
847	416.8430480957031	10.965866804					1	DETECTED	416.8430 m/z @10.97 [151020OFc1_NvH-0949-CRLM-20.raw]	416.8430480957031	10.965866804	0.0162039784	99.8877747141333	99.8715707357333	322430.6875	1.3171258829301895E8	0	7613	null	null	null	416.8330993652344	416.85296630859375
848	416.86712646484375	35.6434133418667					1	DETECTED	416.8671 m/z @35.64 [151020OFc1_NvH-0949-CRLM-20.raw]	416.86712646484375	35.6434133418667	0.0162039784	99.9958778194667	99.9796738410667	194104.734375	1.1323637178603171E8	0	7613	null	null	null	416.857177734375	416.8680114746094
849	416.8780212402344	9.3663683392					1	DETECTED	416.8780 m/z @9.37 [151020OFc1_NvH-0949-CRLM-20.raw]	416.8780212402344	9.3663683392	0.00471223786666667	99.9849717349333	99.98025949706663	1422442.0	1.6887379555430928E8	3	7613	null	null	null	416.8680419921875	416.88800048828125
850	416.8903503417969	19.3739916776					1	DETECTED	416.8904 m/z @19.37 [151020OFc1_NvH-0949-CRLM-20.raw]	416.8903503417969	19.3739916776	0.0693696122666667	99.876878812	99.80750919973333	210018.28125	1.2210909003971939E8	0	7613	null	null	null	416.8880310058594	416.89080810546875
851	416.90081787109375	23.8082663925333					1	DETECTED	416.9008 m/z @23.81 [151020OFc1_NvH-0949-CRLM-20.raw]	416.90081787109375	23.8082663925333	0.00471223786666667	99.9849717349333	99.98025949706663	2034411.25	1.639455537134909E8	3	7613	null	null	null	416.8908386230469	416.9107971191406
852	416.9125671386719	22.6750875768					1	DETECTED	416.9126 m/z @22.68 [151020OFc1_NvH-0949-CRLM-20.raw]	416.9125671386719	22.6750875768	0.00471223786666667	99.876878812	99.87216657413333	506103.125	1.1378631817130427E8	3	7613	null	null	null	416.91082763671875	416.9224548339844
853	416.9311828613281	24.9308810586667					1	DETECTED	416.9312 m/z @24.93 [151020OFc1_NvH-0949-CRLM-20.raw]	416.9311828613281	24.9308810586667	0.61817206	99.9634967192	99.34532465919999	249815.609375	1.1803578980108099E8	0	7613	null	null	null	416.9227294921875	416.940185546875
854	416.9502868652344	17.260362064					1	DETECTED	416.9503 m/z @17.26 [151020OFc1_NvH-0949-CRLM-20.raw]	416.9502868652344	17.260362064	0.0481866802666667	99.9958778194667	99.94769113920003	818310.9375	1.2466693122222818E8	3	7613	null	null	null	416.9404296875	416.960205078125
855	416.9610900878906	42.4566008216					1	DETECTED	416.9611 m/z @42.46 [151020OFc1_NvH-0949-CRLM-20.raw]	416.9610900878906	42.4566008216	0.138558824	99.6498548864	99.5112960624	334923.6875	1.1555042410484126E8	0	7613	null	null	null	416.9602966308594	416.9710388183594
856	416.97869873046875	21.2609580848					1	DETECTED	416.9787 m/z @21.26 [151020OFc1_NvH-0949-CRLM-20.raw]	416.97869873046875	21.2609580848	2.7058487976	99.9527364285333	97.2468876309333	162659.9375	1.1634055378358422E8	0	7613	null	null	null	416.9711608886719	416.97894287109375
857	416.9889831542969	33.7518141930667					1	DETECTED	416.9890 m/z @33.75 [151020OFc1_NvH-0949-CRLM-20.raw]	416.9889831542969	33.7518141930667	0.0800407466666667	99.9958778194667	99.91583707280003	582940.5625	1.2991512723786703E8	0	7613	null	null	null	416.9790344238281	416.9989013671875
858	417.0028381347656	14.748575892					1	DETECTED	417.0028 m/z @14.75 [151020OFc1_NvH-0949-CRLM-20.raw]	417.0028381347656	14.748575892	0.159529489066667	99.7579956453333	99.59846615626662	86015.09375	1.2274506800186476E8	0	7613	null	null	null	416.9991455078125	417.0128173828125
859	417.02313232421875	12.6591490426667					1	DETECTED	417.0231 m/z @12.66 [151020OFc1_NvH-0949-CRLM-20.raw]	417.02313232421875	12.6591490426667	0.4365156608	99.8439732626667	99.4074576018667	161982.59375	1.1568881885222878E8	0	7613	null	null	null	417.0131530761719	417.0331115722656
860	417.043701171875	10.9548334661333					1	DETECTED	417.0437 m/z @10.95 [151020OFc1_NvH-0949-CRLM-20.raw]	417.043701171875	10.9548334661333	0.8105095672	99.141185264	98.3306756968	161190.796875	1.1513831666082871E8	0	7613	null	null	null	417.0337829589844	417.0536804199219
861	417.0608215332031	27.7941941162667					1	DETECTED	417.0608 m/z @27.79 [151020OFc1_NvH-0949-CRLM-20.raw]	417.0608215332031	27.7941941162667	0.0162039784	99.8550228688	99.8388188904	52466.9453125	1.0816160468161333E8	0	7613	null	null	null	417.0538330078125	417.064697265625
862	417.07470703125	24.8499652621333					1	DETECTED	417.0747 m/z @24.85 [151020OFc1_NvH-0949-CRLM-20.raw]	417.07470703125	24.8499652621333	0.159529489066667	99.973984032	99.81445454293333	111451.59375	1.1995745042292005E8	0	7613	null	null	null	417.0647277832031	417.0846862792969
863	417.1680908203125	92.25572886					1	DETECTED	417.1681 m/z @92.26 [151020OFc1_NvH-0949-CRLM-20.raw]	417.1680908203125	92.25572886	4.78919064426667	98.279074836	93.48988419173334	208601.578125	1.0555011174946336E8	0	7613	null	null	null	417.1582336425781	417.1776428222656
864	417.18731689453125	9.64656673173333					1	DETECTED	417.1873 m/z @9.65 [151020OFc1_NvH-0949-CRLM-20.raw]	417.18731689453125	9.64656673173333	4.89909918213333	95.0377848253333	90.13868564319998	99849.8203125	1.2370879652014166E8	0	7613	null	null	null	417.1787414550781	417.18853759765625
865	417.19873046875	7.5626760888					1	DETECTED	417.1987 m/z @7.56 [151020OFc1_NvH-0949-CRLM-20.raw]	417.19873046875	7.5626760888	1.82612507386667	99.2935589749333	97.46743390106664	353086.84375	1.2497968677831805E8	0	7613	null	null	null	417.1887512207031	417.1994323730469
866	417.2094421386719	14.1324367085333					1	DETECTED	417.2094 m/z @14.13 [151020OFc1_NvH-0949-CRLM-20.raw]	417.2094421386719	14.1324367085333	2.61247723733333	99.6390737402667	97.02659650293336	1460349.75	2.17246195256417E8	2	7613	null	null	null	417.199462890625	417.2162170410156
867	417.2262268066406	27.6734617818667					1	DETECTED	417.2262 m/z @27.67 [151020OFc1_NvH-0949-CRLM-20.raw]	417.2262268066406	27.6734617818667	3.1629274304	99.3582997912	96.1953723608	1835133.25	1.8617408950852972E8	3	7613	null	null	null	417.21624755859375	417.22857666015625
868	417.23858642578125	39.2528182717333					1	DETECTED	417.2386 m/z @39.25 [151020OFc1_NvH-0949-CRLM-20.raw]	417.23858642578125	39.2528182717333	2.61247723733333	98.4997948832	95.88731764586666	2430514.25	1.9537588598309425E8	2	7613	null	null	null	417.2286071777344	417.24139404296875
869	417.25140380859375	30.1532483074667					1	DETECTED	417.2514 m/z @30.15 [151020OFc1_NvH-0949-CRLM-20.raw]	417.25140380859375	30.1532483074667	2.3743482832	98.8369453290667	96.46259704586669	1.4164607E7	3.684631013697834E8	3	7613	null	null	null	417.2414245605469	417.2613220214844
870	417.26580810546875	39.0221357077333					1	DETECTED	417.2658 m/z @39.02 [151020OFc1_NvH-0949-CRLM-20.raw]	417.26580810546875	39.0221357077333	2.95148132373333	98.0144151637333	95.06293383999997	3881532.75	1.8979446032802E8	2	7613	null	null	null	417.26141357421875	417.275634765625
871	417.2785339355469	56.9566035666667					1	DETECTED	417.2785 m/z @56.96 [151020OFc1_NvH-0949-CRLM-20.raw]	417.2785339355469	56.9566035666667	2.8079578856	92.3169284888	89.5089706032	139588.828125	1.2654762153029211E8	2	7613	null	null	null	417.27581787109375	417.2875671386719
872	417.3021240234375	89.8102115936					1	DETECTED	417.3021 m/z @89.81 [151020OFc1_NvH-0949-CRLM-20.raw]	417.3021240234375	89.8102115936	3.96731457813333	99.9527364285333	95.98542185039997	364601.78125	1.2219380450170568E8	0	7613	null	null	null	417.29327392578125	417.30499267578125
873	417.3209533691406	92.6314813472					1	DETECTED	417.3210 m/z @92.63 [151020OFc1_NvH-0949-CRLM-20.raw]	417.3209533691406	92.6314813472	51.6710779882667	92.6314813472	40.96040335893329	62543.05859375	6.884864499488756E7	0	7613	null	null	null	417.32037353515625	417.32781982421875
874	417.4042053222656	17.130240068					1	DETECTED	417.4042 m/z @17.13 [151020OFc1_NvH-0949-CRLM-20.raw]	417.4042053222656	17.130240068	6.07247343866667	99.3263103333333	93.25383689466662	96382.3828125	1.1777752324698661E8	0	7613	null	null	null	417.394287109375	417.4140625
875	417.4289855957031	19.5432023053333					1	DETECTED	417.4290 m/z @19.54 [151020OFc1_NvH-0949-CRLM-20.raw]	417.4289855957031	19.5432023053333	3.2381097216	99.1193710453333	95.8812613237333	338693.125	1.2691044388678207E8	0	7613	null	null	null	417.4190368652344	417.43896484375
876	417.44915771484375	7.6075129272					1	DETECTED	417.4492 m/z @7.61 [151020OFc1_NvH-0949-CRLM-20.raw]	417.44915771484375	7.6075129272	3.64541111946667	98.6095104296	94.96409931013332	206040.046875	1.1875975628541572E8	0	7613	null	null	null	417.43939208984375	417.4580078125
877	417.468017578125	11.1433083896					1	DETECTED	417.4680 m/z @11.14 [151020OFc1_NvH-0949-CRLM-20.raw]	417.468017578125	11.1433083896	2.3743482832	98.9668415234667	96.59249324026669	923533.875	1.435028443596191E8	0	7613	null	null	null	417.4580383300781	417.4779968261719
878	417.47979736328125	37.3398882352					1	DETECTED	417.4798 m/z @37.34 [151020OFc1_NvH-0949-CRLM-20.raw]	417.47979736328125	37.3398882352	3.25789478266667	86.2786580053333	83.02076322266663	197566.40625	1.1757047529911906E8	0	7613	null	null	null	417.47808837890625	417.4896240234375
879	417.4911193847656	33.9494640477333					1	DETECTED	417.4911 m/z @33.95 [151020OFc1_NvH-0949-CRLM-20.raw]	417.4911193847656	33.9494640477333	2.64007497253333	94.1452973501333	91.50522237759998	153606.828125	1.8636846137044764E8	0	7613	null	null	null	417.4898986816406	417.50091552734375
880	417.5218505859375	9.72268256455					1	DETECTED	417.5219 m/z @9.72 [151020OFc1_NvH-0949-CRLM-20.raw]	417.5218505859375	9.72268256455	3.20017282133333	97.1287605741333	93.92858775279997	91925.96875	1.4062441311123127E8	0	7613	null	null	null	417.51214599609375	417.53179931640625
881	417.5436706542969	14.0992433781333					1	DETECTED	417.5437 m/z @14.10 [151020OFc1_NvH-0949-CRLM-20.raw]	417.5436706542969	14.0992433781333	4.0837418672	81.3212968949333	77.2375550277333	954278.6875	1.3177216181143457E8	3	7613	null	null	null	417.5337219238281	417.55352783203125
882	417.5542297363281	12.2200294064					1	DETECTED	417.5542 m/z @12.22 [151020OFc1_NvH-0949-CRLM-20.raw]	417.5542297363281	12.2200294064	4.26460017546667	68.0685915029333	63.80399132746663	487804.46875	1.2256061329299894E8	3	7613	null	null	null	417.5537109375	417.5641784667969
883	417.57489013671875	24.9799923178667					1	DETECTED	417.5749 m/z @24.98 [151020OFc1_NvH-0949-CRLM-20.raw]	417.57489013671875	24.9799923178667	2.11703232026667	96.2587106917333	94.14167837146663	841158.75	1.4889476332365426E8	3	7613	null	null	null	417.5650329589844	417.584228515625
884	417.5989074707031	30.0288206933333					1	DETECTED	417.5989 m/z @30.03 [151020OFc1_NvH-0949-CRLM-20.raw]	417.5989074707031	30.0288206933333	2.6692469672	94.7822502464	92.1130032792	181371.328125	1.2408974530735727E8	0	7613	null	null	null	417.58935546875	417.60882568359375
885	417.6112976074219	8.66076115866667					1	DETECTED	417.6113 m/z @8.66 [151020OFc1_NvH-0949-CRLM-20.raw]	417.6112976074219	8.66076115866667	2.59406229146667	99.6498548864	97.05579259493334	51620.45703125	1.2981397339506331E8	0	7613	null	null	null	417.6099548339844	417.6194763183594
886	417.6295166015625	19.5173422109333					1	DETECTED	417.6295 m/z @19.52 [151020OFc1_NvH-0949-CRLM-20.raw]	417.6295166015625	19.5173422109333	2.86606168933333	98.0696079816	95.20354629226667	256205.96875	1.213461834484647E8	0	7613	null	null	null	417.6195373535156	417.6388854980469
887	417.69268798828125	23.9610478437333					1	DETECTED	417.6927 m/z @23.96 [151020OFc1_NvH-0949-CRLM-20.raw]	417.69268798828125	23.9610478437333	5.30598036853333	95.0079932416	89.70201287306668	227396.421875	1.1307377439449131E8	2	7613	null	null	null	417.68304443359375	417.7003173828125
888	417.71038818359375	14.1419266978667					1	DETECTED	417.7104 m/z @14.14 [151020OFc1_NvH-0949-CRLM-20.raw]	417.71038818359375	14.1419266978667	4.61328213146667	94.4973765229333	89.88409439146662	447293.96875	1.4585697765907732E8	2	7613	null	null	null	417.7004089355469	417.7113037109375
889	417.7213134765625	18.3595803682667					1	DETECTED	417.7213 m/z @18.36 [151020OFc1_NvH-0949-CRLM-20.raw]	417.7213134765625	18.3595803682667	1.33183477626667	99.5848159205333	98.25298114426663	1583599.0	1.9436948540270084E8	2	7613	null	null	null	417.7113342285156	417.7294006347656
890	417.7394104003906	25.7315468264					1	DETECTED	417.7394 m/z @25.73 [151020OFc1_NvH-0949-CRLM-20.raw]	417.7394104003906	25.7315468264	1.9619946344	94.4658935608	92.5038989264	1688098.625	1.8865636910593018E8	2	7613	null	null	null	417.7294616699219	417.7431335449219
891	417.7531433105469	30.1532483074667					1	DETECTED	417.7531 m/z @30.15 [151020OFc1_NvH-0949-CRLM-20.raw]	417.7531433105469	30.1532483074667	2.68754307413333	94.5252449952	91.83770192106667	2362418.0	1.6748145144419548E8	0	7613	null	null	null	417.7431640625	417.76312255859375
892	417.7673034667969	39.0221357077333					1	DETECTED	417.7673 m/z @39.02 [151020OFc1_NvH-0949-CRLM-20.raw]	417.7673034667969	39.0221357077333	3.30525250933333	89.4796627178667	86.17441020853337	1482257.75	1.3663140989227018E8	0	7613	null	null	null	417.7631530761719	417.7764892578125
893	417.8307189941406	19.5432023053333					1	DETECTED	417.8307 m/z @19.54 [151020OFc1_NvH-0949-CRLM-20.raw]	417.8307189941406	19.5432023053333	0.101217306666667	99.5310916141333	99.42987430746663	154796.9375	1.1909597686012124E8	0	7613	null	null	null	417.82073974609375	417.8401794433594
894	417.8495178222656	30.6891464482667					1	DETECTED	417.8495 m/z @30.69 [151020OFc1_NvH-0949-CRLM-20.raw]	417.8495178222656	30.6891464482667	0.0800407466666667	99.8987556893333	99.81871494266663	69549.8359375	1.3018758915613453E8	0	7613	null	null	null	417.841552734375	417.85943603515625
895	417.8707275390625	13.3344960544					1	DETECTED	417.8707 m/z @13.33 [151020OFc1_NvH-0949-CRLM-20.raw]	417.8707275390625	13.3344960544	0.0588224357333333	99.9527364285333	99.89391399279997	1382645.25	1.635385695066564E8	3	7613	null	null	null	417.8609313964844	417.8807067871094
896	417.8822021484375	17.6399951882667					1	DETECTED	417.8822 m/z @17.64 [151020OFc1_NvH-0949-CRLM-20.raw]	417.8822021484375	17.6399951882667	0.0162039784	99.8987556893333	99.8825517109333	198409.3125	1.2261403686233917E8	0	7613	null	null	null	417.8807373046875	417.8847351074219
897	417.894775390625	23.7479689533333					1	DETECTED	417.8948 m/z @23.75 [151020OFc1_NvH-0949-CRLM-20.raw]	417.894775390625	23.7479689533333	0.00471223786666667	99.9958778194667	99.99116558160003	937515.0625	1.3532245317945495E8	3	7613	null	null	null	417.8848571777344	417.8961181640625
898	417.90625	26.9428411802667					1	DETECTED	417.9062 m/z @26.94 [151020OFc1_NvH-0949-CRLM-20.raw]	417.90625	26.9428411802667	0.00471223786666667	99.9849717349333	99.98025949706663	1490921.25	1.6393935375449497E8	3	7613	null	null	null	417.8962707519531	417.91619873046875
899	417.91656494140625	25.3715338954667					1	DETECTED	417.9166 m/z @25.37 [151020OFc1_NvH-0949-CRLM-20.raw]	417.91656494140625	25.3715338954667	0.0905634301333333	99.9527364285333	99.86217299839997	61832.76171875	1.178726301504947E8	0	7613	null	null	null	417.9163513183594	417.92303466796875
900	417.93304443359375	28.4068956546667					1	DETECTED	417.9330 m/z @28.41 [151020OFc1_NvH-0949-CRLM-20.raw]	417.93304443359375	28.4068956546667	0.0162039784	99.9958778194667	99.9796738410667	241255.46875	1.231077971395726E8	0	7613	null	null	null	417.923095703125	417.9428405761719
901	417.954345703125	20.5286515893333					1	DETECTED	417.9543 m/z @20.53 [151020OFc1_NvH-0949-CRLM-20.raw]	417.954345703125	20.5286515893333	0.00471223786666667	99.973984032	99.96927179413333	162136.65625	1.1756085321783686E8	0	7613	null	null	null	417.9444580078125	417.9589538574219
902	417.9692077636719	11.1759203341333					1	DETECTED	417.9692 m/z @11.18 [151020OFc1_NvH-0949-CRLM-20.raw]	417.9692077636719	11.1759203341333	0.0162039784	99.973984032	99.9577800536	380182.6875	1.2912453552845412E8	4	7613	null	null	null	417.959228515625	417.97918701171875
903	417.979248046875	27.3382677157333					1	DETECTED	417.9792 m/z @27.34 [151020OFc1_NvH-0949-CRLM-20.raw]	417.979248046875	27.3382677157333	0.00471223786666667	99.9958778194667	99.99116558160003	236787.234375	1.4545821685213706E8	0	7613	null	null	null	417.9792175292969	417.98919677734375
904	417.9965515136719	17.7088797709333					1	DETECTED	417.9966 m/z @17.71 [151020OFc1_NvH-0949-CRLM-20.raw]	417.9965515136719	17.7088797709333	0.0269307088	99.9095223885333	99.88259167973331	222871.921875	1.3544436322110057E8	0	7613	null	null	null	417.9892578125	418.0062561035156
905	418.0845642089844	63.1484295016					1	DETECTED	418.0846 m/z @63.15 [151020OFc1_NvH-0949-CRLM-20.raw]	418.0845642089844	63.1484295016	1.907195116	99.0647113754667	97.1575162594667	182978.796875	1.3099283720925559E8	0	7613	null	null	null	418.07537841796875	418.08770751953125
906	418.0990295410156	28.6089974437333					1	DETECTED	418.0990 m/z @28.61 [151020OFc1_NvH-0949-CRLM-20.raw]	418.0990295410156	28.6089974437333	5.90179212986667	98.5655920549333	92.66379992506664	217605.140625	1.2053854826716156E8	0	7613	null	null	null	418.08917236328125	418.1086730957031
907	418.1358642578125	69.7637427048					1	DETECTED	418.1359 m/z @69.76 [151020OFc1_NvH-0949-CRLM-20.raw]	418.1358642578125	69.7637427048	5.01956079973333	95.6300507978667	90.61048999813337	126422.8125	1.350581005017409E8	2	7613	null	null	null	418.12603759765625	418.14324951171875
908	418.1718444824219	90.5005221154667					1	DETECTED	418.1718 m/z @90.50 [151020OFc1_NvH-0949-CRLM-20.raw]	418.1718444824219	90.5005221154667	6.85488621066667	96.9203612930667	90.06547508240004	78554.0859375	1.142183220214243E8	0	7613	null	null	null	418.1640930175781	418.1758728027344
909	418.1864318847656	20.5286515893333					1	DETECTED	418.1864 m/z @20.53 [151020OFc1_NvH-0949-CRLM-20.raw]	418.1864318847656	20.5286515893333	4.24519042453333	96.5905730888	92.34538266426667	260433.609375	1.197516795971788E8	0	7613	null	null	null	418.177490234375	418.19488525390625
910	418.20489501953125	13.3344960544					1	DETECTED	418.2049 m/z @13.33 [151020OFc1_NvH-0949-CRLM-20.raw]	418.20489501953125	13.3344960544	2.4201209792	96.2256046	93.8054836208	995262.5625	1.5003904476285213E8	3	7613	null	null	null	418.1949157714844	418.2109375
911	418.220947265625	29.4210798970667					1	DETECTED	418.2209 m/z @29.42 [151020OFc1_NvH-0949-CRLM-20.raw]	418.220947265625	29.4210798970667	2.50228022453333	99.6390737402667	97.13679351573336	5.2746176E7	1.2075512865609956E9	2	7613	null	null	null	418.2109680175781	418.23089599609375
912	418.2406311035156	26.9428411802667					1	DETECTED	418.2406 m/z @26.94 [151020OFc1_NvH-0949-CRLM-20.raw]	418.2406311035156	26.9428411802667	2.7620730872	96.358023792	93.5959507048	998717.625	2.058585347059617E8	3	7613	null	null	null	418.23095703125	418.2506103515625
913	418.2554016113281	41.8632076381333					1	DETECTED	418.2554 m/z @41.86 [151020OFc1_NvH-0949-CRLM-20.raw]	418.2554016113281	41.8632076381333	2.8079578856	95.6409234117333	92.8329655261333	377667.59375	1.3953395362906975E8	2	7613	null	null	null	418.2506408691406	418.2587890625
914	418.26885986328125	39.0221357077333					1	DETECTED	418.2689 m/z @39.02 [151020OFc1_NvH-0949-CRLM-20.raw]	418.26885986328125	39.0221357077333	0.659577776533333	97.610655292	96.95107751546666	483149.09375	1.6755352999767953E8	2	7613	null	null	null	418.2588806152344	418.27874755859375
915	418.2795715332031	91.3931097490667					1	DETECTED	418.2796 m/z @91.39 [151020OFc1_NvH-0949-CRLM-20.raw]	418.2795715332031	91.3931097490667	2.79883356106667	95.0880859165333	92.28925235546663	114306.7265625	1.8918782044207323E8	0	7613	null	null	null	418.27899169921875	418.2884521484375
916	418.31634521484375	90.9317209354667					1	DETECTED	418.3163 m/z @90.93 [151020OFc1_NvH-0949-CRLM-20.raw]	418.31634521484375	90.9317209354667	27.4778662349333	94.6566847504	67.1788185154667	59235.91796875	9.568633406644914E7	0	7613	null	null	null	418.30645751953125	418.3258056640625
917	418.4109191894531	25.6697534394667					1	DETECTED	418.4109 m/z @25.67 [151020OFc1_NvH-0949-CRLM-20.raw]	418.4109191894531	25.6697534394667	3.01655615013333	95.8047904962667	92.78823434613338	61289.3828125	1.0718823589341852E8	0	7613	null	null	null	418.4009704589844	418.4203186035156
918	418.4368591308594	20.5764154832					1	DETECTED	418.4369 m/z @20.58 [151020OFc1_NvH-0949-CRLM-20.raw]	418.4368591308594	20.5764154832	3.07404076933333	96.9639687850667	93.88992801573336	187315.96875	1.1964102824833119E8	0	7613	null	null	null	418.42694091796875	418.44683837890625
919	418.4524841308594	12.9294114685333					1	DETECTED	418.4525 m/z @12.93 [151020OFc1_NvH-0949-CRLM-20.raw]	418.4524841308594	12.9294114685333	3.65525514533333	98.0476333314667	94.39237818613337	167640.875	1.1201442696502565E8	0	7613	null	null	null	418.4468994140625	418.4621276855469
920	418.47216796875	38.0362486221333					1	DETECTED	418.4722 m/z @38.04 [151020OFc1_NvH-0949-CRLM-20.raw]	418.47216796875	38.0362486221333	2.38353368826667	95.9919032176	93.60836952933333	174054.90625	1.2772652886236805E8	0	7613	null	null	null	418.4623107910156	418.4820556640625
921	418.4845886230469	20.8526477322667					1	DETECTED	418.4846 m/z @20.85 [151020OFc1_NvH-0949-CRLM-20.raw]	418.4845886230469	20.8526477322667	3.55519455786667	78.7593094448	75.20411488693333	153929.1875	1.2206817174043898E8	0	7613	null	null	null	418.4822082519531	418.49444580078125
922	418.4972229003906	17.7554917064					1	DETECTED	418.4972 m/z @17.76 [151020OFc1_NvH-0949-CRLM-20.raw]	418.4972229003906	17.7554917064	3.22902219546667	85.9451568650667	82.71613466960004	124854.7734375	1.1430207358867654E8	0	7613	null	null	null	418.4945983886719	418.5028076171875
923	418.5133972167969	33.6632126728					1	DETECTED	418.5134 m/z @33.66 [151020OFc1_NvH-0949-CRLM-20.raw]	418.5133972167969	33.6632126728	3.1535376952	99.9095223885333	96.7559846933333	327655.46875	1.397897566062035E8	0	7613	null	null	null	418.50372314453125	418.52337646484375
924	418.5391845703125	13.3344960544					1	DETECTED	418.5392 m/z @13.33 [151020OFc1_NvH-0949-CRLM-20.raw]	418.5391845703125	13.3344960544	3.4560450872	89.7097436272	86.25369854	332811.21875	1.4428356611953878E8	3	7613	null	null	null	418.529296875	418.5430603027344
925	418.5531005859375	49.1110257296					1	DETECTED	418.5531 m/z @49.11 [151020OFc1_NvH-0949-CRLM-20.raw]	418.5531005859375	49.1110257296	2.9981769208	98.7169618677333	95.7187849469333	1351570.5	1.6542461454864413E8	3	7613	null	null	null	418.5431213378906	418.5630187988281
926	418.57391357421875	23.5882352306667					1	DETECTED	418.5739 m/z @23.59 [151020OFc1_NvH-0949-CRLM-20.raw]	418.57391357421875	23.5882352306667	2.93316739066667	95.7719579698667	92.83879057920004	451981.125	1.444798844111003E8	3	7613	null	null	null	418.5639343261719	418.58380126953125
927	418.59356689453125	33.8923833386667					1	DETECTED	418.5936 m/z @33.89 [151020OFc1_NvH-0949-CRLM-20.raw]	418.59356689453125	33.8923833386667	3.30525250933333	94.9981434842667	91.69289097493338	326321.875	1.2754395398612319E8	3	7613	null	null	null	418.5839538574219	418.602783203125
928	418.6090087890625	4.142463968					1	DETECTED	418.6090 m/z @4.14 [151020OFc1_NvH-0949-CRLM-20.raw]	418.6090087890625	4.142463968	1.24659192266667	95.7062915533333	94.45969963066663	121163.78125	1.1258071234155068E8	0	7613	null	null	null	418.6036682128906	418.61883544921875
929	418.6458740234375	23.5882352306667					1	DETECTED	418.6459 m/z @23.59 [151020OFc1_NvH-0949-CRLM-20.raw]	418.6458740234375	23.5882352306667	3.2956133104	92.1657820378667	88.8701687274667	128294.171875	1.258848621980794E8	0	7613	null	null	null	418.6364440917969	418.6529235839844
930	418.68731689453125	20.5597258965333					1	DETECTED	418.6873 m/z @20.56 [151020OFc1_NvH-0949-CRLM-20.raw]	418.68731689453125	20.5597258965333	0.880487746933333	95.0178074136	94.13731966666667	105142.59375	1.1967682227281395E8	0	7613	null	null	null	418.6774597167969	418.6934814453125
931	418.70379638671875	15.6970985285333					1	DETECTED	418.7038 m/z @15.70 [151020OFc1_NvH-0949-CRLM-20.raw]	418.70379638671875	15.6970985285333	3.13327521733333	94.9385354648	91.80526024746666	360685.21875	1.2776935812204169E8	2	7613	null	null	null	418.69427490234375	418.7112731933594
932	418.7213439941406	29.3730180349333					1	DETECTED	418.7213 m/z @29.37 [151020OFc1_NvH-0949-CRLM-20.raw]	418.7213439941406	29.3730180349333	2.48407227893333	99.6825859205333	97.19851364159997	2.1174488E7	6.047564507182345E8	2	7613	null	null	null	418.7113952636719	418.7313232421875
933	418.740478515625	15.1391273490667					1	DETECTED	418.7405 m/z @15.14 [151020OFc1_NvH-0949-CRLM-20.raw]	418.740478515625	15.1391273490667	3.40197647173333	94.0882522069333	90.68627573519997	1284036.125	1.4667505063628432E8	2	7613	null	null	null	418.73138427734375	418.75030517578125
934	418.7585754394531	18.3949110453333					1	DETECTED	418.7586 m/z @18.39 [151020OFc1_NvH-0949-CRLM-20.raw]	418.7585754394531	18.3949110453333	1.74400980853333	96.1241535517333	94.38014374319997	1175640.875	1.4144768113795596E8	2	7613	null	null	null	418.7505798339844	418.7682189941406
935	418.7713928222656	31.9945439370667					1	DETECTED	418.7714 m/z @31.99 [151020OFc1_NvH-0949-CRLM-20.raw]	418.7713928222656	31.9945439370667	4.0744234224	44.2573846272	40.182961204799994	161574.125	7.510295289745271E7	0	7613	null	null	null	418.76910400390625	418.7723388671875
936	418.78253173828125	3.58459974586667					1	DETECTED	418.7825 m/z @3.58 [151020OFc1_NvH-0949-CRLM-20.raw]	418.78253173828125	3.58459974586667	3.36444995493333	86.2786580053333	82.91420805039996	3601416.0	1.6651853783081663E8	2	7613	null	null	null	418.7725830078125	418.7921447753906
937	418.800537109375	91.6378111242667					1	DETECTED	418.8005 m/z @91.64 [151020OFc1_NvH-0949-CRLM-20.raw]	418.800537109375	91.6378111242667	3.93736221946667	98.4336398621333	94.49627764266664	120600.5	1.2927174004360953E8	2	7613	null	null	null	418.792724609375	418.8100280761719
938	418.81915283203125	8.67010495333333					1	DETECTED	418.8192 m/z @8.67 [151020OFc1_NvH-0949-CRLM-20.raw]	418.81915283203125	8.67010495333333	0.8105095672	98.6732220522667	97.8627124850667	50451.56640625	1.1517586045682932E8	0	7613	null	null	null	418.8106994628906	418.82763671875
939	418.8377380371094	35.9518889778667					1	DETECTED	418.8377 m/z @35.95 [151020OFc1_NvH-0949-CRLM-20.raw]	418.8377380371094	35.9518889778667	1.5572970824	99.9315368058667	98.3742397234667	89180.59375	1.3259564063816E8	0	7613	null	null	null	418.82781982421875	418.84765625
940	418.8481140136719	31.9515798501333					1	DETECTED	418.8481 m/z @31.95 [151020OFc1_NvH-0949-CRLM-20.raw]	418.8481140136719	31.9515798501333	0.00471223786666667	99.9634967192	99.95878448133332	57078.6328125	1.1811471284759678E8	0	7613	null	null	null	418.8477478027344	418.85491943359375
941	418.86492919921875	14.1801507381333					1	DETECTED	418.8649 m/z @14.18 [151020OFc1_NvH-0949-CRLM-20.raw]	418.86492919921875	14.1801507381333	0.00471223786666667	99.9205493173333	99.91583707946663	63088.0390625	1.1276666903477837E8	0	7613	null	null	null	418.8549499511719	418.8670349121094
942	418.8770446777344	24.8726728144					1	DETECTED	418.8770 m/z @24.87 [151020OFc1_NvH-0949-CRLM-20.raw]	418.8770446777344	24.8726728144	0.710723181333333	99.9205493173333	99.20982613599996	167202.90625	1.2106169946490097E8	0	7613	null	null	null	418.8670654296875	418.8775634765625
943	418.8875732421875	49.0964077661333					1	DETECTED	418.8876 m/z @49.10 [151020OFc1_NvH-0949-CRLM-20.raw]	418.8875732421875	49.0964077661333	0.00471223786666667	99.9958778194667	99.99116558160003	881171.6875	1.4619201654434177E8	3	7613	null	null	null	418.8775939941406	418.89752197265625
944	418.90789794921875	26.3097794461333					1	DETECTED	418.9079 m/z @26.31 [151020OFc1_NvH-0949-CRLM-20.raw]	418.90789794921875	26.3097794461333	0.0693696122666667	99.9958778194667	99.92650820720003	2617641.25	1.9707167486722246E8	3	7613	null	null	null	418.8979187011719	418.9178161621094
945	418.9299621582031	34.5149096010667					1	DETECTED	418.9300 m/z @34.51 [151020OFc1_NvH-0949-CRLM-20.raw]	418.9299621582031	34.5149096010667	0.00471223786666667	99.9958778194667	99.99116558160003	399508.21875	1.2962067282087085E8	0	7613	null	null	null	418.9200439453125	418.93988037109375
946	418.94268798828125	13.1415875448					1	DETECTED	418.9427 m/z @13.14 [151020OFc1_NvH-0949-CRLM-20.raw]	418.94268798828125	13.1415875448	0.00471223786666667	99.5738032034667	99.56909096560003	282486.46875	1.0696868842570983E8	3	7613	null	null	null	418.9405822753906	418.95220947265625
947	418.96221923828125	22.3472497501333					1	DETECTED	418.9622 m/z @22.35 [151020OFc1_NvH-0949-CRLM-20.raw]	418.96221923828125	22.3472497501333	0.00471223786666667	99.9315368058667	99.92682456800003	459609.3125	1.3242515895640077E8	4	7613	null	null	null	418.9522399902344	418.9673156738281
948	418.97735595703125	22.2798002418667					1	DETECTED	418.9774 m/z @22.28 [151020OFc1_NvH-0949-CRLM-20.raw]	418.97735595703125	22.2798002418667	0.00471223786666667	99.9958778194667	99.99116558160003	1026446.75	1.427050374682502E8	4	7613	null	null	null	418.96759033203125	418.9873046875
949	418.98736572265625	30.7384716317333					1	DETECTED	418.9874 m/z @30.74 [151020OFc1_NvH-0949-CRLM-20.raw]	418.98736572265625	30.7384716317333	0.00471223786666667	98.6839116744	98.67919943653332	233011.578125	1.17710886590095E8	0	7613	null	null	null	418.98736572265625	418.99725341796875
950	419.01483154296875	33.7178827984					1	DETECTED	419.0148 m/z @33.72 [151020OFc1_NvH-0949-CRLM-20.raw]	419.01483154296875	33.7178827984	0.00471223786666667	99.8550228688	99.85031063093334	195152.265625	1.2061810532048124E8	0	7613	null	null	null	419.0049133300781	419.0245666503906
951	419.040771484375	35.8864961408					1	DETECTED	419.0408 m/z @35.89 [151020OFc1_NvH-0949-CRLM-20.raw]	419.040771484375	35.8864961408	3.01655615013333	99.9205493173333	96.90399316719997	269651.1875	1.1976946134891276E8	0	7613	null	null	null	419.0307922363281	419.05029296875
952	419.0555419921875	31.4707733178667					1	DETECTED	419.0555 m/z @31.47 [151020OFc1_NvH-0949-CRLM-20.raw]	419.0555419921875	31.4707733178667	0.00471223786666667	99.8333690146667	99.82865677680003	35244.12890625	1.0063983893286386E8	0	7613	null	null	null	419.05078125	419.06256103515625
953	419.1189880371094	90.1607757069333					1	DETECTED	419.1190 m/z @90.16 [151020OFc1_NvH-0949-CRLM-20.raw]	419.1189880371094	90.1607757069333	1.6782580544	99.2825115458667	97.6042534914667	191034.21875	1.379835712321322E8	0	7613	null	null	null	419.1104431152344	419.1278076171875
954	419.1698913574219	91.0571014093333					1	DETECTED	419.1699 m/z @91.06 [151020OFc1_NvH-0949-CRLM-20.raw]	419.1698913574219	91.0571014093333	3.44632409173333	98.7830101058667	95.33668601413336	54680.37109375	1.0786252759976703E8	0	7613	null	null	null	419.1623840332031	419.17864990234375
955	419.1887512207031	18.1448289253333					1	DETECTED	419.1888 m/z @18.14 [151020OFc1_NvH-0949-CRLM-20.raw]	419.1887512207031	18.1448289253333	4.49102701333333	98.7169618677333	94.22593485439998	80767.5546875	1.2645348467154634E8	0	7613	null	null	null	419.1789245605469	419.1929931640625
956	419.2032470703125	25.6375435136					1	DETECTED	419.2032 m/z @25.64 [151020OFc1_NvH-0949-CRLM-20.raw]	419.2032470703125	25.6375435136	2.68754307413333	92.3437471442667	89.65620407013337	205454.078125	1.2126307277242647E8	0	7613	null	null	null	419.1934814453125	419.2041931152344
957	419.2142028808594	15.0937277837333					1	DETECTED	419.2142 m/z @15.09 [151020OFc1_NvH-0949-CRLM-20.raw]	419.2142028808594	15.0937277837333	2.89532188426667	99.5098248290667	96.61450294480004	5165883.0	3.356224493180622E8	2	7613	null	null	null	419.2042236328125	419.22418212890625
958	419.2243957519531	29.72071378					1	DETECTED	419.2244 m/z @29.72 [151020OFc1_NvH-0949-CRLM-20.raw]	419.2243957519531	29.72071378	3.11133388106667	98.4778746813333	95.36654080026663	765072.3125	2.0056744629990992E8	3	7613	null	null	null	419.2242126464844	419.2325744628906
959	419.2425842285156	35.9017149530667					1	DETECTED	419.2426 m/z @35.90 [151020OFc1_NvH-0949-CRLM-20.raw]	419.2425842285156	35.9017149530667	1.89802428506667	99.9849717349333	98.08694744986663	2.2624126E7	5.930634206441413E8	4	7613	null	null	null	419.232666015625	419.2525329589844
960	419.260498046875	18.4042026058667					1	DETECTED	419.2605 m/z @18.40 [151020OFc1_NvH-0949-CRLM-20.raw]	419.260498046875	18.4042026058667	3.1535376952	92.2176812749333	89.0641435797333	476979.9375	1.3730666071363947E8	0	7613	null	null	null	419.25262451171875	419.27001953125
961	419.2835693359375	3.58459974586667					1	DETECTED	419.2836 m/z @3.58 [151020OFc1_NvH-0949-CRLM-20.raw]	419.2835693359375	3.58459974586667	3.2956133104	94.7918982554667	91.4962849450667	1806053.5	1.5288322972666878E8	0	7613	null	null	null	419.2736511230469	419.29248046875
962	419.3044738769531	44.1320321842667					1	DETECTED	419.3045 m/z @44.13 [151020OFc1_NvH-0949-CRLM-20.raw]	419.3044738769531	44.1320321842667	3.5066585056	94.5901313776	91.083472872	109552.578125	2.2170562475929645E8	0	7613	null	null	null	419.29779052734375	419.3045349121094
963	419.315673828125	92.6314813472					1	DETECTED	419.3157 m/z @92.63 [151020OFc1_NvH-0949-CRLM-20.raw]	419.315673828125	92.6314813472	0.00471223786666667	99.9958778194667	99.99116558160003	803919.125	2.5721670952175122E8	2	7613	null	null	null	419.31353759765625	419.3171691894531
964	419.4168395996094	9.91653661866667					1	DETECTED	419.4168 m/z @9.92 [151020OFc1_NvH-0949-CRLM-20.raw]	419.4168395996094	9.91653661866667	2.2456957312	98.8149201482667	96.56922441706669	802018.625	1.3427072246565995E8	0	7613	null	null	null	419.40692138671875	419.4263916015625
965	419.4430847167969	35.8706397736					1	DETECTED	419.4431 m/z @35.87 [151020OFc1_NvH-0949-CRLM-20.raw]	419.4430847167969	35.8706397736	3.20017282133333	99.9095223885333	96.70934956719998	2.4761968E7	5.897165981021612E8	5	7613	null	null	null	419.4332580566406	419.45263671875
966	419.4584655761719	14.5915896389333					1	DETECTED	419.4585 m/z @14.59 [151020OFc1_NvH-0949-CRLM-20.raw]	419.4584655761719	14.5915896389333	3.2381097216	99.5848159205333	96.3467061989333	517260.28125	1.3550412454792282E8	0	7613	null	null	null	419.4530944824219	419.4683837890625
967	419.4736328125	21.7350527789333					1	DETECTED	419.4736 m/z @21.74 [151020OFc1_NvH-0949-CRLM-20.raw]	419.4736328125	21.7350527789333	5.34365248373333	82.9797676917333	77.63611520799996	200534.0	1.1862614506241335E8	0	7613	null	null	null	419.468505859375	419.4759521484375
968	419.4861145019531	36.9492919789333					1	DETECTED	419.4861 m/z @36.95 [151020OFc1_NvH-0949-CRLM-20.raw]	419.4861145019531	36.9492919789333	3.31429187333333	98.9887168816	95.67442500826667	454239.40625	1.2786650262582935E8	4	7613	null	null	null	419.4761657714844	419.4958190917969
969	419.5010681152344	46.5648857298667					1	DETECTED	419.5011 m/z @46.56 [151020OFc1_NvH-0949-CRLM-20.raw]	419.5010681152344	46.5648857298667	3.2381097216	74.483468876	71.2453591544	232572.078125	1.1429789178321746E8	0	7613	null	null	null	419.4969177246094	419.5108947753906
970	419.52178955078125	25.1816798261333					1	DETECTED	419.5218 m/z @25.18 [151020OFc1_NvH-0949-CRLM-20.raw]	419.52178955078125	25.1816798261333	3.0928196	76.8163318	73.7235122	68624.796875	1.2573773925796777E8	0	7613	null	null	null	419.5118408203125	419.52764892578125
971	419.53778076171875	17.630138588					1	DETECTED	419.5378 m/z @17.63 [151020OFc1_NvH-0949-CRLM-20.raw]	419.53778076171875	17.630138588	3.753228836	94.5252449952	90.77201615919999	1536984.75	1.4718217428541085E8	3	7613	null	null	null	419.5279541015625	419.5477294921875
972	419.5509338378906	20.3017415104					1	DETECTED	419.5509 m/z @20.30 [151020OFc1_NvH-0949-CRLM-20.raw]	419.5509338378906	20.3017415104	4.84972086373333	98.5107614701333	93.66104060639998	584930.5	1.811286186786889E8	3	7613	null	null	null	419.54779052734375	419.5533142089844
973	419.5633239746094	36.1136688584					1	DETECTED	419.5633 m/z @36.11 [151020OFc1_NvH-0949-CRLM-20.raw]	419.5633239746094	36.1136688584	3.07404076933333	95.6845018672	92.61046109786666	1008918.25	1.521660426076373E8	3	7613	null	null	null	419.5533447265625	419.5732727050781
974	419.5767517089844	26.2596344749333					1	DETECTED	419.5768 m/z @26.26 [151020OFc1_NvH-0949-CRLM-20.raw]	419.5767517089844	26.2596344749333	2.74293793306667	94.2292003792	91.48626244613332	884517.25	1.4822536488869488E8	3	7613	null	null	null	419.57342529296875	419.58673095703125
975	419.593994140625	31.3650969696					1	DETECTED	419.5940 m/z @31.37 [151020OFc1_NvH-0949-CRLM-20.raw]	419.593994140625	31.3650969696	3.10206936986667	94.8405139384	91.73844456853332	217494.84375	1.2674817957167108E8	0	7613	null	null	null	419.58685302734375	419.60308837890625
976	419.61737060546875	9.9457177128					1	DETECTED	419.6174 m/z @9.95 [151020OFc1_NvH-0949-CRLM-20.raw]	419.61737060546875	9.9457177128	3.01655615013333	96.2256046	93.20904844986667	408865.5	1.116440347216303E8	0	7613	null	null	null	419.6076354980469	419.62725830078125
977	419.6421203613281	35.8340694309333					1	DETECTED	419.6421 m/z @35.83 [151020OFc1_NvH-0949-CRLM-20.raw]	419.6421203613281	35.8340694309333	4.5617343768	99.973984032	95.4122496552	1.8023536E7	4.3662828739069515E8	0	7613	null	null	null	419.63238525390625	419.65179443359375
978	419.66180419921875	9.23888622746667					1	DETECTED	419.6618 m/z @9.24 [151020OFc1_NvH-0949-CRLM-20.raw]	419.66180419921875	9.23888622746667	5.38147158426667	84.2278264077333	78.84635482346664	183133.40625	1.0697376206061295E8	0	7613	null	null	null	419.65264892578125	419.67169189453125
979	419.6991882324219	12.9294114685333					1	DETECTED	419.6992 m/z @12.93 [151020OFc1_NvH-0949-CRLM-20.raw]	419.6991882324219	12.9294114685333	4.71635144133333	81.2020716736	76.48572023226667	96962.953125	1.12252212984039E8	0	7613	null	null	null	419.68927001953125	419.70556640625
980	419.71563720703125	15.0841701242667					1	DETECTED	419.7156 m/z @15.08 [151020OFc1_NvH-0949-CRLM-20.raw]	419.71563720703125	15.0841701242667	2.97957304266667	83.3647446746667	80.38517163200002	2155585.25	1.8326144455481005E8	2	7613	null	null	null	419.7056579589844	419.7256164550781
981	419.736572265625	36.9634588922667					1	DETECTED	419.7366 m/z @36.96 [151020OFc1_NvH-0949-CRLM-20.raw]	419.736572265625	36.9634588922667	3.07404076933333	94.6472266146667	91.57318584533337	453973.4375	1.35395114985788E8	0	7613	null	null	null	419.72662353515625	419.74554443359375
982	419.7555847167969	24.8726728144					1	DETECTED	419.7556 m/z @24.87 [151020OFc1_NvH-0949-CRLM-20.raw]	419.7555847167969	24.8726728144	3.04415565546667	95.0780383933333	92.03388273786663	2.6250112E7	5.414681753841089E8	2	7613	null	null	null	419.74578857421875	419.7650451660156
983	419.7792053222656	38.2583920402667					1	DETECTED	419.7792 m/z @38.26 [151020OFc1_NvH-0949-CRLM-20.raw]	419.7792053222656	38.2583920402667	3.17213940373333	97.7099646309333	94.53782522719997	570290.375	1.4315902540270445E8	2	7613	null	null	null	419.7693786621094	419.7876281738281
984	419.79107666015625	40.5663096949333					1	DETECTED	419.7911 m/z @40.57 [151020OFc1_NvH-0949-CRLM-20.raw]	419.79107666015625	40.5663096949333	3.66484442	97.8542918829333	94.1894474629333	269017.3125	1.4558014920803273E8	2	7613	null	null	null	419.7901916503906	419.8001708984375
985	419.8179931640625	9.9457177128					1	DETECTED	419.8180 m/z @9.95 [151020OFc1_NvH-0949-CRLM-20.raw]	419.8179931640625	9.9457177128	0.780890686133333	99.7790033410667	98.99811265493337	251180.875	1.3955202492654204E8	0	7613	null	null	null	419.8081970214844	419.8279113769531
986	419.8427429199219	35.8706397736					1	DETECTED	419.8427 m/z @35.87 [151020OFc1_NvH-0949-CRLM-20.raw]	419.8427429199219	35.8706397736	0.0162039784	99.9958778194667	99.9796738410667	7287081.0	2.755335176685273E8	0	7613	null	null	null	419.83282470703125	419.8526611328125
987	419.8716735839844	17.6585986064					1	DETECTED	419.8717 m/z @17.66 [151020OFc1_NvH-0949-CRLM-20.raw]	419.8716735839844	17.6585986064	0.00471223786666667	99.973984032	99.96927179413333	858559.1875	1.5539306461116102E8	3	7613	null	null	null	419.8617248535156	419.877197265625
988	419.88726806640625	21.4673511629333					1	DETECTED	419.8873 m/z @21.47 [151020OFc1_NvH-0949-CRLM-20.raw]	419.88726806640625	21.4673511629333	0.00471223786666667	99.9849717349333	99.98025949706663	2840051.5	2.3718575593685773E8	3	7613	null	null	null	419.87744140625	419.897216796875
989	419.8980712890625	24.50022902					1	DETECTED	419.8981 m/z @24.50 [151020OFc1_NvH-0949-CRLM-20.raw]	419.8980712890625	24.50022902	0.170056387466667	99.6934564706667	99.52340008320003	1153329.375	1.4532089075534284E8	3	7613	null	null	null	419.89727783203125	419.90802001953125
990	419.9093933105469	39.5219671362667					1	DETECTED	419.9094 m/z @39.52 [151020OFc1_NvH-0949-CRLM-20.raw]	419.9093933105469	39.5219671362667	0.122327984533333	99.6282216325333	99.50589364799997	184234.3125	1.699612400558647E8	0	7613	null	null	null	419.9080810546875	419.9097595214844
991	419.9197998046875	19.7246524576					1	DETECTED	419.9198 m/z @19.72 [151020OFc1_NvH-0949-CRLM-20.raw]	419.9197998046875	19.7246524576	0.00471223786666667	99.973984032	99.96927179413333	331478.0625	1.607644881903206E8	3	7613	null	null	null	419.9098205566406	419.9297180175781
992	419.9452209472656	13.1903893448					1	DETECTED	419.9452 m/z @13.19 [151020OFc1_NvH-0949-CRLM-20.raw]	419.9452209472656	13.1903893448	0.00471223786666667	99.9849717349333	99.98025949706663	63882.3046875	1.2454555159386976E8	0	7613	null	null	null	419.9359130859375	419.9496154785156
993	419.9596252441406	14.6184166149333					1	DETECTED	419.9596 m/z @14.62 [151020OFc1_NvH-0949-CRLM-20.raw]	419.9596252441406	14.6184166149333	0.00471223786666667	99.9958778194667	99.99116558160003	311705.0	1.5864697899327138E8	0	7613	null	null	null	419.94970703125	419.96893310546875
994	419.9790344238281	12.3856319978667					1	DETECTED	419.9790 m/z @12.39 [151020OFc1_NvH-0949-CRLM-20.raw]	419.9790344238281	12.3856319978667	0.111684223733333	99.9958778194667	99.88419359573336	441172.71875	1.550472758306553E8	4	7613	null	null	null	419.9691467285156	419.98895263671875
995	419.9920654296875	34.3411966664					1	DETECTED	419.9921 m/z @34.34 [151020OFc1_NvH-0949-CRLM-20.raw]	419.9920654296875	34.3411966664	0.0162039784	98.6410953941333	98.6248914157333	166307.5	1.2078816717743976E8	0	7613	null	null	null	419.9890441894531	420.00201416015625
996	420.0055236816406	15.3003086952					1	DETECTED	420.0055 m/z @15.30 [151020OFc1_NvH-0949-CRLM-20.raw]	420.0055236816406	15.3003086952	1.52930771333333	99.2715697616	97.74226204826668	116174.3828125	1.2378969845371619E8	0	7613	null	null	null	420.00213623046875	420.0155029296875
997	420.0186462402344	9.93640549253333					1	DETECTED	420.0186 m/z @9.94 [151020OFc1_NvH-0949-CRLM-20.raw]	420.0186462402344	9.93640549253333	3.26705312266667	99.876878812	96.60982568933333	87235.71875	1.1263358373235685E8	0	7613	null	null	null	420.0160827636719	420.0285339355469
998	420.0426940917969	35.8340694309333					1	DETECTED	420.0427 m/z @35.83 [151020OFc1_NvH-0949-CRLM-20.raw]	420.0426940917969	35.8340694309333	3.4360867912	97.5682492368	94.1321624456	2763515.0	1.802904455627235E8	0	7613	null	null	null	420.03277587890625	420.05224609375
999	420.0629577636719	9.1876364128					1	DETECTED	420.0630 m/z @9.19 [151020OFc1_NvH-0949-CRLM-20.raw]	420.0629577636719	9.1876364128	0.3246751696	96.612457964	96.2877827944	76883.671875	1.2072326906053467E8	0	7613	null	null	null	420.0530090332031	420.0729064941406
1000	420.11456298828125	64.0857133082667					1	DETECTED	420.1146 m/z @64.09 [151020OFc1_NvH-0949-CRLM-20.raw]	420.11456298828125	64.0857133082667	9.84995611973333	96.6782491429333	86.82829302319996	108335.015625	1.207874117017801E8	0	7613	null	null	null	420.1060791015625	420.12322998046875
1001	420.18707275390625	90.8394535586667					1	DETECTED	420.1871 m/z @90.84 [151020OFc1_NvH-0949-CRLM-20.raw]	420.18707275390625	90.8394535586667	6.78727613413333	94.7045032952	87.91722716106666	388586.53125	1.21014930476943E8	0	7613	null	null	null	420.1772155761719	420.1877136230469
1002	420.1977233886719	21.2518346832					1	DETECTED	420.1977 m/z @21.25 [151020OFc1_NvH-0949-CRLM-20.raw]	420.1977233886719	21.2518346832	3.1629274304	97.4251595248	94.26223209439999	482754.3125	1.4070251748694414E8	0	7613	null	null	null	420.187744140625	420.201416015625
1003	420.21142578125	29.5540223189333					1	DETECTED	420.2114 m/z @29.55 [151020OFc1_NvH-0949-CRLM-20.raw]	420.21142578125	29.5540223189333	2.97003366613333	95.5428334085333	92.57279974239997	1314747.75	1.523143156087691E8	3	7613	null	null	null	420.2014465332031	420.211669921875
1004	420.2216796875	21.5221653914667					1	DETECTED	420.2217 m/z @21.52 [151020OFc1_NvH-0949-CRLM-20.raw]	420.2216796875	21.5221653914667	2.5665564712	99.3476080328	96.7810515616	1912902.0	2.6550856921875888E8	3	7613	null	null	null	420.21173095703125	420.23162841796875
1005	420.2320556640625	20.6352398688					1	DETECTED	420.2321 m/z @20.64 [151020OFc1_NvH-0949-CRLM-20.raw]	420.2320556640625	20.6352398688	2.8751783712	96.013759256	93.1385808848	848554.6875	1.796332626827596E8	0	7613	null	null	null	420.2317810058594	420.23321533203125
1006	420.2432556152344	35.8864961408					1	DETECTED	420.2433 m/z @35.89 [151020OFc1_NvH-0949-CRLM-20.raw]	420.2432556152344	35.8864961408	2.5572835728	95.1400832578667	92.5827996850667	938342.25	1.7178096179913118E8	0	7613	null	null	null	420.2332763671875	420.24658203125
1007	420.2568054199219	24.8726728144					1	DETECTED	420.2568 m/z @24.87 [151020OFc1_NvH-0949-CRLM-20.raw]	420.2568054199219	24.8726728144	1.88895794933333	94.8991445106667	93.01018656133337	1.3050164E7	3.3503361557396185E8	3	7613	null	null	null	420.24688720703125	420.26617431640625
1008	420.2686462402344	29.0057076234667					1	DETECTED	420.2686 m/z @29.01 [151020OFc1_NvH-0949-CRLM-20.raw]	420.2686462402344	29.0057076234667	3.21989126586667	72.5973799378667	69.37748867200004	60842.74609375	9.566786069866242E7	0	7613	null	null	null	420.2668762207031	420.27001953125
1009	420.2802429199219	38.2956357733333					1	DETECTED	420.2802 m/z @38.30 [151020OFc1_NvH-0949-CRLM-20.raw]	420.2802429199219	38.2956357733333	3.4117346128	91.957203444	88.5454688312	289522.59375	1.254998638861717E8	0	7613	null	null	null	420.2702941894531	420.2889099121094
1010	420.2937927246094	40.6343260442667					1	DETECTED	420.2938 m/z @40.63 [151020OFc1_NvH-0949-CRLM-20.raw]	420.2937927246094	40.6343260442667	7.8180794848	92.4418371362667	84.6237576514667	74839.234375	1.523843999187421E8	0	7613	null	null	null	420.2921447753906	420.2967529296875
1011	420.3189697265625	92.6314813472					1	DETECTED	420.3190 m/z @92.63 [151020OFc1_NvH-0949-CRLM-20.raw]	420.3189697265625	92.6314813472	0.00471223786666667	99.9958778194667	99.99116558160003	253338.59375	1.3565335563664177E8	0	7613	null	null	null	420.3120422363281	420.3199462890625
1012	420.3299560546875	89.8102115936					1	DETECTED	420.3300 m/z @89.81 [151020OFc1_NvH-0949-CRLM-20.raw]	420.3299560546875	89.8102115936	3.82494906773333	99.4450651685333	95.62011610079998	308306.53125	1.2394151916103062E8	0	7613	null	null	null	420.3199768066406	420.33880615234375
1013	420.433349609375	25.9574085909333					1	DETECTED	420.4333 m/z @25.96 [151020OFc1_NvH-0949-CRLM-20.raw]	420.433349609375	25.9574085909333	3.69367734346667	95.0377848253333	91.34410748186663	99686.4140625	1.2356032102553324E8	0	7613	null	null	null	420.4234619140625	420.4336242675781
1014	420.4436340332031	35.8864961408					1	DETECTED	420.4436 m/z @35.89 [151020OFc1_NvH-0949-CRLM-20.raw]	420.4436340332031	35.8864961408	3.30525250933333	97.6216009706667	94.31634846133338	225616.375	1.1810354672826025E8	0	7613	null	null	null	420.4337158203125	420.45361328125
1015	420.4543151855469	17.6950626248					1	DETECTED	420.4543 m/z @17.70 [151020OFc1_NvH-0949-CRLM-20.raw]	420.4543151855469	17.6950626248	2.97003366613333	94.7334172589333	91.76338359279997	208891.125	1.3175224182348847E8	0	7613	null	null	null	420.45379638671875	420.4639587402344
1016	420.48046875	12.6138876565333					1	DETECTED	420.4805 m/z @12.61 [151020OFc1_NvH-0949-CRLM-20.raw]	420.48046875	12.6138876565333	2.97003366613333	98.0144151637333	95.04438149759997	261411.71875	1.3667869910235783E8	0	7613	null	null	null	420.47052001953125	420.4904479980469
1017	420.5020446777344	26.9330956224					1	DETECTED	420.5020 m/z @26.93 [151020OFc1_NvH-0949-CRLM-20.raw]	420.5020446777344	26.9330956224	2.8751783712	95.4990919693333	92.62391359813331	113089.78125	1.3719298984722748E8	0	7613	null	null	null	420.49224853515625	420.51202392578125
1018	420.51446533203125	30.4078791810667					1	DETECTED	420.5145 m/z @30.41 [151020OFc1_NvH-0949-CRLM-20.raw]	420.51446533203125	30.4078791810667	3.2956133104	94.8501784666667	91.5545651562667	46317.76953125	1.1158545167037249E8	0	7613	null	null	null	420.5122375488281	420.5159912109375
1019	420.52655029296875	20.9059511938667					1	DETECTED	420.5266 m/z @20.91 [151020OFc1_NvH-0949-CRLM-20.raw]	420.52655029296875	20.9059511938667	3.37393930533333	95.8928706837333	92.51893137839997	475106.3125	1.3958189503501287E8	0	7613	null	null	null	420.5166015625	420.53631591796875
1020	420.54632568359375	29.5635551722667					1	DETECTED	420.5463 m/z @29.56 [151020OFc1_NvH-0949-CRLM-20.raw]	420.54632568359375	29.5635551722667	3.72376928186667	98.7059281394667	94.98215885760004	863519.875	1.541060933722836E8	0	7613	null	null	null	420.5363464355469	420.5563049316406
1021	420.56634521484375	20.6051321101333					1	DETECTED	420.5663 m/z @20.61 [151020OFc1_NvH-0949-CRLM-20.raw]	420.56634521484375	20.6051321101333	2.9239442664	97.3586329528	94.4346886864	555434.625	1.4616484189374387E8	3	7613	null	null	null	420.5563659667969	420.57196044921875
1022	420.5820617675781	12.9091485824					1	DETECTED	420.5821 m/z @12.91 [151020OFc1_NvH-0949-CRLM-20.raw]	420.5820617675781	12.9091485824	2.51139669093333	98.4668269957333	95.95543030479998	2130470.0	1.7152619109995016E8	3	7613	null	null	null	420.57208251953125	420.5920104980469
1023	420.5962219238281	15.6004906229333					1	DETECTED	420.5962 m/z @15.60 [151020OFc1_NvH-0949-CRLM-20.raw]	420.5962219238281	15.6004906229333	3.36444995493333	86.7417713104	83.37732135546666	78895.75	1.2102936536367673E8	0	7613	null	null	null	420.5920715332031	420.60101318359375
1024	420.6449890136719	16.3834276570667					1	DETECTED	420.6450 m/z @16.38 [151020OFc1_NvH-0949-CRLM-20.raw]	420.6449890136719	16.3834276570667	3.71374630826667	96.2811180629333	92.56737175466664	137569.921875	1.3300354749694142E8	0	7613	null	null	null	420.6358947753906	420.6549072265625
1025	420.66290283203125	17.1694736021333					1	DETECTED	420.6629 m/z @17.17 [151020OFc1_NvH-0949-CRLM-20.raw]	420.66290283203125	17.1694736021333	3.5159775064	95.7282997765333	92.2123222701333	85942.03125	1.1428224136996616E8	0	7613	null	null	null	420.6557312011719	420.67193603515625
1026	420.69439697265625	12.0000756528					1	DETECTED	420.6944 m/z @12.00 [151020OFc1_NvH-0949-CRLM-20.raw]	420.69439697265625	12.0000756528	3.71374630826667	94.2199671282667	90.50622082000004	158386.5625	1.5408012591396827E8	0	7613	null	null	null	420.6844177246094	420.6995849609375
1027	420.7095947265625	32.3847960402667					1	DETECTED	420.7096 m/z @32.38 [151020OFc1_NvH-0949-CRLM-20.raw]	420.7095947265625	32.3847960402667	3.1535376952	93.8484400237333	90.6949023285333	197135.296875	1.1670434668771121E8	0	7613	null	null	null	420.6996154785156	420.7109680175781
1028	420.72119140625	38.9026140074667					1	DETECTED	420.7212 m/z @38.90 [151020OFc1_NvH-0949-CRLM-20.raw]	420.72119140625	38.9026140074667	1.5479115536	94.3614901834667	92.8135786298667	1007156.375	1.4153683711103258E8	2	7613	null	null	null	420.7113037109375	420.7242431640625
1029	420.73431396484375	43.0100970117333					1	DETECTED	420.7343 m/z @43.01 [151020OFc1_NvH-0949-CRLM-20.raw]	420.73431396484375	43.0100970117333	3.4117346128	99.6498548864	96.2381202736	1028013.25	1.5424857327928945E8	4	7613	null	null	null	420.7243347167969	420.7442932128906
1030	420.7452087402344	21.0691434669333					1	DETECTED	420.7452 m/z @21.07 [151020OFc1_NvH-0949-CRLM-20.raw]	420.7452087402344	21.0691434669333	3.30525250933333	95.937172428	92.63191991866667	185917.25	1.1214242717889158E8	0	7613	null	null	null	420.74432373046875	420.7474670410156
1031	420.7576904296875	24.8625727506667					1	DETECTED	420.7577 m/z @24.86 [151020OFc1_NvH-0949-CRLM-20.raw]	420.7576904296875	24.8625727506667	2.78045211386667	97.018572248	94.23812013413333	3309302.5	1.6072512311811846E8	0	7613	null	null	null	420.74786376953125	420.760498046875
1032	420.7705078125	27.9606044794667					1	DETECTED	420.7705 m/z @27.96 [151020OFc1_NvH-0949-CRLM-20.raw]	420.7705078125	27.9606044794667	1.5479115536	99.0755095176	97.527597964	7137666.5	2.47150337071529E8	0	7613	null	null	null	420.7606506347656	420.7803039550781
1033	420.78692626953125	37.5117883301333					1	DETECTED	420.7869 m/z @37.51 [151020OFc1_NvH-0949-CRLM-20.raw]	420.78692626953125	37.5117883301333	1.77180096373333	92.9398796448	91.16807868106667	422786.40625	1.374331452574606E8	0	7613	null	null	null	420.780517578125	420.79608154296875
1034	420.8061218261719	17.3504587962667					1	DETECTED	420.8061 m/z @17.35 [151020OFc1_NvH-0949-CRLM-20.raw]	420.8061218261719	17.3504587962667	1.10318750453333	99.3154817786667	98.21229427413337	177471.46875	1.260926059760062E8	0	7613	null	null	null	420.7970275878906	420.8160095214844
1035	420.84619140625	16.3234366866667					1	DETECTED	420.8462 m/z @16.32 [151020OFc1_NvH-0949-CRLM-20.raw]	420.84619140625	16.3234366866667	0.1907723864	99.876878812	99.6861064256	93731.4765625	1.3737912232435063E8	0	7613	null	null	null	420.8362731933594	420.8504943847656
1036	420.8605041503906	17.2799675776					1	DETECTED	420.8605 m/z @17.28 [151020OFc1_NvH-0949-CRLM-20.raw]	420.8605041503906	17.2799675776	0.00471223786666667	99.8987556893333	99.89404345146663	1034338.375	1.412193696671397E8	3	7613	null	null	null	420.85052490234375	420.8704528808594
1037	420.872314453125	19.5290771805333					1	DETECTED	420.8723 m/z @19.53 [151020OFc1_NvH-0949-CRLM-20.raw]	420.872314453125	19.5290771805333	0.00471223786666667	99.8439732626667	99.83926102480002	158697.328125	1.5914970903853628E8	0	7613	null	null	null	420.8705139160156	420.87554931640625
1038	420.8856201171875	17.04218754					1	DETECTED	420.8856 m/z @17.04 [151020OFc1_NvH-0949-CRLM-20.raw]	420.8856201171875	17.04218754	0.00471223786666667	99.973984032	99.96927179413333	632417.25	1.5044807785024783E8	3	7613	null	null	null	420.8757019042969	420.8955993652344
1039	420.8985595703125	19.7577872946667					1	DETECTED	420.8986 m/z @19.76 [151020OFc1_NvH-0949-CRLM-20.raw]	420.8985595703125	19.7577872946667	0.0693696122666667	99.9095223885333	99.84015277626663	433231.28125	1.4334237303812134E8	0	7613	null	null	null	420.8956298828125	420.9062805175781
1040	420.9162902832031	12.8604100336					1	DETECTED	420.9163 m/z @12.86 [151020OFc1_NvH-0949-CRLM-20.raw]	420.9162902832031	12.8604100336	0.00471223786666667	99.9849717349333	99.98025949706663	1263863.5	1.6081717350084952E8	0	7613	null	null	null	420.9063415527344	420.92626953125
1041	420.930908203125	5.75308130746667					1	DETECTED	420.9309 m/z @5.75 [151020OFc1_NvH-0949-CRLM-20.raw]	420.930908203125	5.75308130746667	0.00471223786666667	99.9958778194667	99.99116558160003	190566.546875	1.2444895649318044E8	3	7613	null	null	null	420.9263000488281	420.9408874511719
1042	420.94549560546875	11.9781342162667					1	DETECTED	420.9455 m/z @11.98 [151020OFc1_NvH-0949-CRLM-20.raw]	420.94549560546875	11.9781342162667	0.00471223786666667	99.2166948882667	99.21198265040003	129091.65625	1.2510172130171283E8	0	7613	null	null	null	420.941162109375	420.94549560546875
1043	420.9555358886719	35.4122012784					1	DETECTED	420.9555 m/z @35.41 [151020OFc1_NvH-0949-CRLM-20.raw]	420.9555358886719	35.4122012784	0.00471223786666667	99.8660039002667	99.86129166240003	160645.875	1.2583676548461992E8	0	7613	null	null	null	420.945556640625	420.9619140625
1044	420.9720458984375	91.4201847917333					1	DETECTED	420.9720 m/z @91.42 [151020OFc1_NvH-0949-CRLM-20.raw]	420.9720458984375	91.4201847917333	0.00471223786666667	99.8439732626667	99.83926102480002	268410.0	1.2794815082603072E8	0	7613	null	null	null	420.9624328613281	420.9769287109375
1045	420.9872131347656	14.8535849736					1	DETECTED	420.9872 m/z @14.85 [151020OFc1_NvH-0949-CRLM-20.raw]	420.9872131347656	14.8535849736	0.00471223786666667	99.8550228688	99.85031063093334	295269.375	1.232231362118271E8	0	7613	null	null	null	420.97723388671875	420.9970703125
1046	421.00726318359375	35.4122012784					1	DETECTED	421.0073 m/z @35.41 [151020OFc1_NvH-0949-CRLM-20.raw]	421.00726318359375	35.4122012784	0.00471223786666667	99.6390737402667	99.63436150240003	65554.2265625	1.2548037978194831E8	0	7613	null	null	null	420.9972839355469	421.01702880859375
1047	421.05877685546875	18.2753983533333					1	DETECTED	421.0588 m/z @18.28 [151020OFc1_NvH-0949-CRLM-20.raw]	421.05877685546875	18.2753983533333	0.0693696122666667	99.973984032	99.90461441973333	594980.4375	2.0030119106151655E8	0	7613	null	null	null	421.0487976074219	421.0679931640625
1048	421.0982666015625	91.6193737157333					1	DETECTED	421.0983 m/z @91.62 [151020OFc1_NvH-0949-CRLM-20.raw]	421.0982666015625	91.6193737157333	1.4731041344	96.5357220786667	95.06261794426669	100351.4296875	1.35368107175078E8	0	7613	null	null	null	421.0888366699219	421.1078796386719
1049	421.146240234375	89.3215517594667					1	DETECTED	421.1462 m/z @89.32 [151020OFc1_NvH-0949-CRLM-20.raw]	421.146240234375	89.3215517594667	24.0391180421333	98.955762724	74.9166446818667	971467.875	1.076782005037979E8	0	7613	null	null	null	421.1366271972656	421.1553955078125
1050	421.1805114746094	90.0662837592					1	DETECTED	421.1805 m/z @90.07 [151020OFc1_NvH-0949-CRLM-20.raw]	421.1805114746094	90.0662837592	4.29290004506667	92.1867550829333	87.89385503786663	210872.859375	1.3372979721160425E8	0	7613	null	null	null	421.1706848144531	421.1846008300781
1051	421.1949462890625	17.260362064					1	DETECTED	421.1949 m/z @17.26 [151020OFc1_NvH-0949-CRLM-20.raw]	421.1949462890625	17.260362064	3.28647386533333	94.1730824474667	90.88660858213336	705199.4375	1.4490947664764133E8	3	7613	null	null	null	421.18499755859375	421.2049255371094
1052	421.2066955566406	35.1969394458667					1	DETECTED	421.2067 m/z @35.20 [151020OFc1_NvH-0949-CRLM-20.raw]	421.2066955566406	35.1969394458667	3.25789478266667	95.4240987736	92.16620399093333	172632.125	1.2137260173624888E8	0	7613	null	null	null	421.2049560546875	421.20880126953125
1053	421.21881103515625	90.7578587538667					1	DETECTED	421.2188 m/z @90.76 [151020OFc1_NvH-0949-CRLM-20.raw]	421.21881103515625	90.7578587538667	3.04415565546667	97.2060367392	94.16188108373333	7647099.0	2.700542356929886E8	3	7613	null	null	null	421.2088317871094	421.2287902832031
1054	421.2298278808594	13.1814350474667					1	DETECTED	421.2298 m/z @13.18 [151020OFc1_NvH-0949-CRLM-20.raw]	421.2298278808594	13.1814350474667	3.03499950586667	96.9750662541333	93.94006674826663	2894442.0	2.1064475569512197E8	2	7613	null	null	null	421.22882080078125	421.23980712890625
1055	421.2501525878906	23.0125524426667					1	DETECTED	421.2502 m/z @23.01 [151020OFc1_NvH-0949-CRLM-20.raw]	421.2501525878906	23.0125524426667	1.88895794933333	98.5545710786667	96.66561312933337	599123.0	1.5314997188995886E8	3	7613	null	null	null	421.24017333984375	421.25048828125
1056	421.260498046875	21.4575576562667					1	DETECTED	421.2605 m/z @21.46 [151020OFc1_NvH-0949-CRLM-20.raw]	421.260498046875	21.4575576562667	2.86606168933333	99.7257959298667	96.85973424053337	2058769.875	1.9883905331353363E8	2	7613	null	null	null	421.2505187988281	421.26324462890625
1057	421.27337646484375	27.9465523362667					1	DETECTED	421.2734 m/z @27.95 [151020OFc1_NvH-0949-CRLM-20.raw]	421.27337646484375	27.9465523362667	3.24711987493333	94.6282808290667	91.38116095413336	2692749.75	1.4855726965545082E8	0	7613	null	null	null	421.26348876953125	421.2833557128906
1058	421.2890930175781	37.5452375645333					1	DETECTED	421.2891 m/z @37.55 [151020OFc1_NvH-0949-CRLM-20.raw]	421.2890930175781	37.5452375645333	2.73365260186667	92.884800888	90.15114828613333	189166.84375	1.2489473896003293E8	0	7613	null	null	null	421.2834167480469	421.2989501953125
1059	421.3313903808594	92.6314813472					1	DETECTED	421.3314 m/z @92.63 [151020OFc1_NvH-0949-CRLM-20.raw]	421.3313903808594	92.6314813472	0.00471223786666667	99.9958778194667	99.99116558160003	66115.9296875	1.2825633761261317E8	0	7613	null	null	null	421.3214111328125	421.3385009765625
1060	421.3522644042969	92.6314813472					1	DETECTED	421.3523 m/z @92.63 [151020OFc1_NvH-0949-CRLM-20.raw]	421.3522644042969	92.6314813472	9.89716373466667	95.303405064	85.40624132933334	209875.46875	1.442076569289987E8	0	7613	null	null	null	421.3446350097656	421.3570861816406
1061	421.36785888671875	92.6314813472					1	DETECTED	421.3679 m/z @92.63 [151020OFc1_NvH-0949-CRLM-20.raw]	421.36785888671875	92.6314813472	9.80324650186667	95.2026310530667	85.39938455120003	220388.28125	1.3571488318912894E8	0	7613	null	null	null	421.3581237792969	421.3777160644531
1062	421.4560546875	28.5581334805333					1	DETECTED	421.4561 m/z @28.56 [151020OFc1_NvH-0949-CRLM-20.raw]	421.4560546875	28.5581334805333	3.31429187333333	99.5848159205333	96.27052404719997	101967.3984375	1.219401690083812E8	0	7613	null	null	null	421.4461669921875	421.46075439453125
1063	421.47076416015625	18.0895129626667					1	DETECTED	421.4708 m/z @18.09 [151020OFc1_NvH-0949-CRLM-20.raw]	421.47076416015625	18.0895129626667	4.28360452586667	98.8258639421333	94.54225941626663	393306.96875	1.415382240481862E8	4	7613	null	null	null	421.4608154296875	421.48065185546875
1064	421.48748779296875	51.9783518216					1	DETECTED	421.4875 m/z @51.98 [151020OFc1_NvH-0949-CRLM-20.raw]	421.48748779296875	51.9783518216	3.36444995493333	99.9849717349333	96.62052177999996	218166.984375	1.2123902498253338E8	4	7613	null	null	null	421.4811706542969	421.4974365234375
1065	421.508544921875	12.6591490426667					1	DETECTED	421.5085 m/z @12.66 [151020OFc1_NvH-0949-CRLM-20.raw]	421.508544921875	12.6591490426667	2.59406229146667	96.4575076728	93.86344538133334	92396.5546875	1.1487590475548798E8	0	7613	null	null	null	421.49859619140625	421.51385498046875
1066	421.52386474609375	21.2251495909333					1	DETECTED	421.5239 m/z @21.23 [151020OFc1_NvH-0949-CRLM-20.raw]	421.52386474609375	21.2251495909333	3.31429187333333	94.0394401994667	90.72514832613336	452966.25	1.3347012067508261E8	0	7613	null	null	null	421.5141906738281	421.5335998535156
1067	421.5436706542969	35.2327034810667					1	DETECTED	421.5437 m/z @35.23 [151020OFc1_NvH-0949-CRLM-20.raw]	421.5436706542969	35.2327034810667	3.27612791813333	77.5784624282667	74.30233451013338	856710.4375	1.4195114980140787E8	3	7613	null	null	null	421.53369140625	421.5494079589844
1068	421.5594177246094	39.2837786453333					1	DETECTED	421.5594 m/z @39.28 [151020OFc1_NvH-0949-CRLM-20.raw]	421.5594177246094	39.2837786453333	3.07404076933333	95.0577637005333	91.98372293119996	1565188.125	1.6663390878633156E8	0	7613	null	null	null	421.5494384765625	421.56939697265625
1069	421.5718078613281	23.6174416354667					1	DETECTED	421.5718 m/z @23.62 [151020OFc1_NvH-0949-CRLM-20.raw]	421.5718078613281	23.6174416354667	3.06453427893333	76.0844272816	73.01989300266666	81848.5078125	1.1454054661534014E8	0	7613	null	null	null	421.5694274902344	421.57452392578125
1070	421.58453369140625	22.9736529546667					1	DETECTED	421.5845 m/z @22.97 [151020OFc1_NvH-0949-CRLM-20.raw]	421.58453369140625	22.9736529546667	2.81890998506667	96.6674785528	93.84856856773334	311497.75	1.3835808460143432E8	0	7613	null	null	null	421.5745544433594	421.5940856933594
1071	421.5995178222656	5.7622062424					1	DETECTED	421.5995 m/z @5.76 [151020OFc1_NvH-0949-CRLM-20.raw]	421.5995178222656	5.7622062424	3.71374630826667	81.2887226258667	77.57497631760003	63655.625	1.1275231732616644E8	0	7613	null	null	null	421.59625244140625	421.6089782714844
1072	421.6194152832031	35.3628937949333					1	DETECTED	421.6194 m/z @35.36 [151020OFc1_NvH-0949-CRLM-20.raw]	421.6194152832031	35.3628937949333	2.97003366613333	94.5252449952	91.55521132906667	62910.0078125	1.1855456599693525E8	0	7613	null	null	null	421.6100769042969	421.62921142578125
1073	421.6424865722656	39.6824094221333					1	DETECTED	421.6425 m/z @39.68 [151020OFc1_NvH-0949-CRLM-20.raw]	421.6424865722656	39.6824094221333	3.66484442	93.8103221538667	90.1454777338667	316112.90625	1.3918234109057447E8	0	7613	null	null	null	421.6329040527344	421.65240478515625
1074	421.66656494140625	27.8263544762667					1	DETECTED	421.6666 m/z @27.83 [151020OFc1_NvH-0949-CRLM-20.raw]	421.66656494140625	27.8263544762667	5.05861822613333	95.255398964	90.19678073786666	108034.84375	1.1287922268233678E8	0	7613	null	null	null	421.65673828125	421.6763916015625
1075	421.7112731933594	29.4210798970667					1	DETECTED	421.7113 m/z @29.42 [151020OFc1_NvH-0949-CRLM-20.raw]	421.7112731933594	29.4210798970667	3.44632409173333	98.4778746813333	95.03155058959997	739105.0	1.511118650089896E8	0	7613	null	null	null	421.7013244628906	421.72125244140625
1076	421.7315368652344	13.162760256					1	DETECTED	421.7315 m/z @13.16 [151020OFc1_NvH-0949-CRLM-20.raw]	421.7315368652344	13.162760256	2.8378120152	99.736735096	96.8989230808	1054026.375	1.6335986665660617E8	0	7613	null	null	null	421.7215576171875	421.736083984375
1077	421.7461242675781	27.8605368730667					1	DETECTED	421.7461 m/z @27.86 [151020OFc1_NvH-0949-CRLM-20.raw]	421.7461242675781	27.8605368730667	2.45678542533333	96.09099944	93.63421401466667	1337703.75	1.592376930257433E8	2	7613	null	null	null	421.73614501953125	421.7491760253906
1078	421.75933837890625	27.8358663656					1	DETECTED	421.7593 m/z @27.84 [151020OFc1_NvH-0949-CRLM-20.raw]	421.75933837890625	27.8358663656	1.89802428506667	99.8877747141333	97.98975042906663	2.57214112E8	5.234066572928597E9	2	7613	null	null	null	421.7493591308594	421.7693176269531
1079	421.77606201171875	30.3095006274667					1	DETECTED	421.7761 m/z @30.31 [151020OFc1_NvH-0949-CRLM-20.raw]	421.77606201171875	30.3095006274667	3.4974338032	99.8223674690667	96.32493366586671	2467369.0	1.7127199085937607E8	2	7613	null	null	null	421.76934814453125	421.7857666015625
1080	421.8418884277344	39.6491180682667					1	DETECTED	421.8419 m/z @39.65 [151020OFc1_NvH-0949-CRLM-20.raw]	421.8418884277344	39.6491180682667	0.4868628616	99.9958778194667	99.5090149578667	318539.46875	1.4497902089222136E8	0	7613	null	null	null	421.8319091796875	421.8418884277344
1081	421.8518981933594	19.7731688485333					1	DETECTED	421.8519 m/z @19.77 [151020OFc1_NvH-0949-CRLM-20.raw]	421.8518981933594	19.7731688485333	0.456563054133333	99.9849717349333	99.52840868079997	560386.3125	1.4273088812654105E8	5	7613	null	null	null	421.8419494628906	421.86187744140625
1082	421.8637390136719	16.5492489608					1	DETECTED	421.8637 m/z @16.55 [151020OFc1_NvH-0949-CRLM-20.raw]	421.8637390136719	16.5492489608	0.00471223786666667	99.7148564125333	99.71014417466662	120197.7265625	1.2948370962308124E8	0	7613	null	null	null	421.862060546875	421.8680419921875
1083	421.8780517578125	35.2327034810667					1	DETECTED	421.8781 m/z @35.23 [151020OFc1_NvH-0949-CRLM-20.raw]	421.8780517578125	35.2327034810667	0.00471223786666667	99.5955807266667	99.59086848880003	575692.5	1.513983739053413E8	0	7613	null	null	null	421.8680725097656	421.884033203125
1084	421.89404296875	39.2837786453333					1	DETECTED	421.8940 m/z @39.28 [151020OFc1_NvH-0949-CRLM-20.raw]	421.89404296875	39.2837786453333	0.00471223786666667	99.8439732626667	99.83926102480002	656444.875	1.5568609059500673E8	3	7613	null	null	null	421.88409423828125	421.9040222167969
1085	421.9065856933594	18.7290467429333					1	DETECTED	421.9066 m/z @18.73 [151020OFc1_NvH-0949-CRLM-20.raw]	421.9065856933594	18.7290467429333	0.0269307088	99.7043503698667	99.67741966106671	284624.4375	1.3100169426260245E8	0	7613	null	null	null	421.9041748046875	421.91656494140625
1086	421.9184265136719	41.4993530093333					1	DETECTED	421.9184 m/z @41.50 [151020OFc1_NvH-0949-CRLM-20.raw]	421.9184265136719	41.4993530093333	0.00471223786666667	99.9423471616	99.93763492373333	281510.0625	1.3801874787945288E8	3	7613	null	null	null	421.91668701171875	421.9283752441406
1087	421.9397277832031	50.2495404208					1	DETECTED	421.9397 m/z @50.25 [151020OFc1_NvH-0949-CRLM-20.raw]	421.9397277832031	50.2495404208	0.00471223786666667	99.9095223885333	99.90481015066663	68157.484375	1.1943982882735947E8	0	7613	null	null	null	421.92974853515625	421.9496765136719
1088	421.9650573730469	22.7207766909333					1	DETECTED	421.9651 m/z @22.72 [151020OFc1_NvH-0949-CRLM-20.raw]	421.9650573730469	22.7207766909333	0.0162039784	99.973984032	99.9577800536	180753.859375	1.2317989295377013E8	0	7613	null	null	null	421.9551086425781	421.96685791015625
1089	421.9768981933594	11.8596206536					1	DETECTED	421.9769 m/z @11.86 [151020OFc1_NvH-0949-CRLM-20.raw]	421.9768981933594	11.8596206536	0.00471223786666667	99.9634967192	99.95878448133332	881170.0625	1.5903367014985874E8	4	7613	null	null	null	421.96697998046875	421.98681640625
1090	421.9890441894531	51.9385064216					1	DETECTED	421.9890 m/z @51.94 [151020OFc1_NvH-0949-CRLM-20.raw]	421.9890441894531	51.9385064216	0.426278914933333	99.8008009717333	99.37452205679996	206766.796875	1.3239550830371067E8	0	7613	null	null	null	421.9869079589844	421.9976501464844
1091	422.00775146484375	19.68784274					1	DETECTED	422.0078 m/z @19.69 [151020OFc1_NvH-0949-CRLM-20.raw]	422.00775146484375	19.68784274	0.3349399992	99.1951973768	98.86025737759999	241654.0625	1.3127105609300983E8	0	7613	null	null	null	421.99786376953125	422.0096740722656
1092	422.0198669433594	24.2410154128					1	DETECTED	422.0199 m/z @24.24 [151020OFc1_NvH-0949-CRLM-20.raw]	422.0198669433594	24.2410154128	0.111684223733333	99.7257959298667	99.61411170613337	730161.75	1.6847256627637056E8	0	7613	null	null	null	422.0099792480469	422.0296630859375
1093	422.0453186035156	36.1136688584					1	DETECTED	422.0453 m/z @36.11 [151020OFc1_NvH-0949-CRLM-20.raw]	422.0453186035156	36.1136688584	0.122327984533333	99.9095223885333	99.78719440399998	9269901.0	3.049428382608799E8	0	7613	null	null	null	422.035400390625	422.0545349121094
1094	422.0617370605469	18.1988575112					1	DETECTED	422.0617 m/z @18.20 [151020OFc1_NvH-0949-CRLM-20.raw]	422.0617370605469	18.1988575112	3.90747488773333	99.8987556893333	95.99128080159997	79987.5	1.1335492318579507E8	0	7613	null	null	null	422.0555114746094	422.0693359375
1095	422.0794982910156	66.4914841325333					1	DETECTED	422.0795 m/z @66.49 [151020OFc1_NvH-0949-CRLM-20.raw]	422.0794982910156	66.4914841325333	0.557315994133333	99.4018326546667	98.84451666053337	398554.34375	1.474920474407962E8	0	7613	null	null	null	422.0697326660156	422.0892333984375
1096	422.1002197265625	91.7881536904					1	DETECTED	422.1002 m/z @91.79 [151020OFc1_NvH-0949-CRLM-20.raw]	422.1002197265625	91.7881536904	7.72863648506667	96.9750662541333	89.24642976906662	162533.4375	1.1023829229134099E8	0	7613	null	null	null	422.0910339355469	422.1099853515625
1097	422.13031005859375	90.3641237418667					1	DETECTED	422.1303 m/z @90.36 [151020OFc1_NvH-0949-CRLM-20.raw]	422.13031005859375	90.3641237418667	6.3263943936	98.6520868602667	92.32569246666671	7675622.5	2.0201946507683682E8	0	7613	null	null	null	422.1219482421875	422.13726806640625
1098	422.1496887207031	89.3215517594667					1	DETECTED	422.1497 m/z @89.32 [151020OFc1_NvH-0949-CRLM-20.raw]	422.1496887207031	89.3215517594667	27.9292343128	95.5210186986667	67.5917843858667	221949.359375	1.0808297103039336E8	0	7613	null	null	null	422.140625	422.1564636230469
1099	422.1658935546875	90.2943807890667					1	DETECTED	422.1659 m/z @90.29 [151020OFc1_NvH-0949-CRLM-20.raw]	422.1658935546875	90.2943807890667	1.48247733386667	91.6193737157333	90.13689638186663	121340.8359375	1.0925288370219508E8	0	7613	null	null	null	422.1630554199219	422.17584228515625
1100	422.19281005859375	21.2826947786667					1	DETECTED	422.1928 m/z @21.28 [151020OFc1_NvH-0949-CRLM-20.raw]	422.19281005859375	21.2826947786667	5.97317103066667	99.1193710453333	93.14620001466662	171433.9375	1.1512650984952852E8	0	7613	null	null	null	422.1828918457031	422.19281005859375
1101	422.20281982421875	91.8075133402667					1	DETECTED	422.2028 m/z @91.81 [151020OFc1_NvH-0949-CRLM-20.raw]	422.20281982421875	91.8075133402667	1.11265367546667	98.3229451202667	97.21029144480002	9616901.0	2.5081476359685045E8	0	7613	null	null	null	422.1928405761719	422.2127990722656
1102	422.2221984863281	90.7578587538667					1	DETECTED	422.2222 m/z @90.76 [151020OFc1_NvH-0949-CRLM-20.raw]	422.2221984863281	90.7578587538667	2.11703232026667	99.8114528461333	97.69442052586663	1410591.875	2.7499522858469325E8	3	7613	null	null	null	422.21282958984375	422.232177734375
1103	422.2328186035156	13.1508665594667					1	DETECTED	422.2328 m/z @13.15 [151020OFc1_NvH-0949-CRLM-20.raw]	422.2328186035156	13.1508665594667	3.2956133104	90.1218093672	86.8261960568	264639.5	1.686687898748666E8	3	7613	null	null	null	422.2322082519531	422.23577880859375
1104	422.24578857421875	36.1136688584					1	DETECTED	422.2458 m/z @36.11 [151020OFc1_NvH-0949-CRLM-20.raw]	422.24578857421875	36.1136688584	3.13327521733333	99.8223674690667	96.68909225173337	1.0993375E7	3.39350180396635E8	5	7613	null	null	null	422.23583984375	422.24664306640625
1105	422.25665283203125	27.8358663656					1	DETECTED	422.2567 m/z @27.84 [151020OFc1_NvH-0949-CRLM-20.raw]	422.25665283203125	27.8358663656	1.9982504432	99.0322517802667	97.03400133706671	1.16103848E8	2.4760047057447977E9	2	7613	null	null	null	422.2466735839844	422.2666015625
1106	422.2684326171875	36.4206546890667					1	DETECTED	422.2684 m/z @36.42 [151020OFc1_NvH-0949-CRLM-20.raw]	422.2684326171875	36.4206546890667	3.210766708	94.3230614917333	91.1122947837333	2003748.375	1.7779329162669548E8	2	7613	null	null	null	422.26690673828125	422.2783508300781
1107	422.2784729003906	30.2049169056					1	DETECTED	422.2785 m/z @30.20 [151020OFc1_NvH-0949-CRLM-20.raw]	422.2784729003906	30.2049169056	2.97957304266667	32.2458872453333	29.26631420266663	269363.625	6.103890244126295E7	0	7613	null	null	null	422.2784423828125	422.28759765625
1108	422.29296875	92.0831329416					1	DETECTED	422.2930 m/z @92.08 [151020OFc1_NvH-0949-CRLM-20.raw]	422.29296875	92.0831329416	5.56568117733333	92.1380280914667	86.57234691413336	80630.8125	8.505966112264268E7	0	7613	null	null	null	422.2891845703125	422.301025390625
1109	422.3112487792969	90.7283629357333					1	DETECTED	422.3112 m/z @90.73 [151020OFc1_NvH-0949-CRLM-20.raw]	422.3112487792969	90.7283629357333	0.41617662	94.1913921370667	93.7752155170667	123756.8046875	1.5080714767646575E8	0	7613	null	null	null	422.3081970214844	422.3176574707031
1110	422.3478698730469	91.2553905490667					1	DETECTED	422.3479 m/z @91.26 [151020OFc1_NvH-0949-CRLM-20.raw]	422.3478698730469	91.2553905490667	1.16048889466667	96.2587106917333	95.09822179706663	60725.30078125	1.3370370078656916E8	0	7613	null	null	null	422.3406982421875	422.35723876953125
1111	422.4156799316406	9.48181023013333					1	DETECTED	422.4157 m/z @9.48 [151020OFc1_NvH-0949-CRLM-20.raw]	422.4156799316406	9.48181023013333	0.170056387466667	98.8369453290667	98.66688894160002	2348692.5	1.7358089876062027E8	0	7613	null	null	null	422.4057922363281	422.4256591796875
1112	422.4459228515625	36.1136688584					1	DETECTED	422.4459 m/z @36.11 [151020OFc1_NvH-0949-CRLM-20.raw]	422.4459228515625	36.1136688584	3.22902219546667	99.9958778194667	96.76685562400003	6566753.0	2.5359753808458042E8	5	7613	null	null	null	422.43597412109375	422.45587158203125
1113	422.459228515625	35.9017149530667					1	DETECTED	422.4592 m/z @35.90 [151020OFc1_NvH-0949-CRLM-20.raw]	422.459228515625	35.9017149530667	4.022807316	98.3452385082667	94.3224311922667	77209.96875	1.1984102443850967E8	0	7613	null	null	null	422.4559326171875	422.45928955078125
1114	422.4693298339844	23.6052145261333					1	DETECTED	422.4693 m/z @23.61 [151020OFc1_NvH-0949-CRLM-20.raw]	422.4693298339844	23.6052145261333	3.05525987733333	88.9784749213333	85.92321504399997	217861.78125	1.2382923320361929E8	0	7613	null	null	null	422.4593811035156	422.47076416015625
1115	422.4808349609375	17.8910419837333					1	DETECTED	422.4808 m/z @17.89 [151020OFc1_NvH-0949-CRLM-20.raw]	422.4808349609375	17.8910419837333	2.66001168106667	95.2446993605333	92.58468767946664	980124.125	1.461440731531599E8	0	7613	null	null	null	422.470947265625	422.49066162109375
1116	422.5256042480469	21.1907004730667					1	DETECTED	422.5256 m/z @21.19 [151020OFc1_NvH-0949-CRLM-20.raw]	422.5256042480469	21.1907004730667	3.79041176	81.3807758202667	77.59036406026671	89768.390625	1.0452422021178927E8	0	7613	null	null	null	422.5158386230469	422.5322265625
1117	422.5423889160156	25.8591851181333					1	DETECTED	422.5424 m/z @25.86 [151020OFc1_NvH-0949-CRLM-20.raw]	422.5423889160156	25.8591851181333	4.5839443704	92.884800888	88.3008565176	201733.921875	1.3235489582871753E8	0	7613	null	null	null	422.5325012207031	422.5423889160156
1118	422.5523986816406	26.0210139845333					1	DETECTED	422.5524 m/z @26.02 [151020OFc1_NvH-0949-CRLM-20.raw]	422.5523986816406	26.0210139845333	3.48654640906667	99.1080549645333	95.62150855546662	2.1754084E7	4.38971984181391E8	3	7613	null	null	null	422.54241943359375	422.5623779296875
1119	422.564208984375	24.8303107629333					1	DETECTED	422.5642 m/z @24.83 [151020OFc1_NvH-0949-CRLM-20.raw]	422.564208984375	24.8303107629333	3.0928196	99.30455918	96.21173958	808818.75	1.3353654377301961E8	3	7613	null	null	null	422.5624084472656	422.5741882324219
1120	422.58099365234375	25.6813766005333					1	DETECTED	422.5810 m/z @25.68 [151020OFc1_NvH-0949-CRLM-20.raw]	422.58099365234375	25.6813766005333	2.6309100032	99.1522040272	96.521294024	383098.1875	1.400985305164905E8	0	7613	null	null	null	422.57421875	422.5909729003906
1121	422.60498046875	29.9256114341333					1	DETECTED	422.6050 m/z @29.93 [151020OFc1_NvH-0949-CRLM-20.raw]	422.60498046875	29.9256114341333	3.25789478266667	41.1823735832	37.92447880053333	43334.7421875	4.8142007596884996E7	0	7613	null	null	null	422.6023254394531	422.60552978515625
1122	422.6159362792969	9.514245148					1	DETECTED	422.6159 m/z @9.51 [151020OFc1_NvH-0949-CRLM-20.raw]	422.6159362792969	9.514245148	2.98893539546667	96.0469603688	93.05802497333333	2767394.0	1.69314058570707E8	0	7613	null	null	null	422.6059875488281	422.6258850097656
1123	422.6462707519531	36.1136688584					1	DETECTED	422.6463 m/z @36.11 [151020OFc1_NvH-0949-CRLM-20.raw]	422.6462707519531	36.1136688584	2.97003366613333	99.9527364285333	96.98270276239997	3197073.5	2.0298799639366493E8	0	7613	null	null	null	422.63629150390625	422.6558532714844
1124	422.6649475097656	9.655781168					1	DETECTED	422.6649 m/z @9.66 [151020OFc1_NvH-0949-CRLM-20.raw]	422.6649475097656	9.655781168	3.91697266613333	81.9367175402667	78.01974487413337	56955.40234375	1.0391317821492782E8	0	7613	null	null	null	422.65643310546875	422.6744689941406
1125	422.6900329589844	20.0896854688					1	DETECTED	422.6900 m/z @20.09 [151020OFc1_NvH-0949-CRLM-20.raw]	422.6900329589844	20.0896854688	5.36314191573333	94.4471332202667	89.08399130453338	113969.3984375	1.2476920962762578E8	0	7613	null	null	null	422.6802062988281	422.6997985839844
1126	422.7212219238281	23.6052145261333					1	DETECTED	422.7212 m/z @23.61 [151020OFc1_NvH-0949-CRLM-20.raw]	422.7212219238281	23.6052145261333	1.88895794933333	98.8694342053333	96.98047625599997	215212.25	1.3392037324221715E8	0	7613	null	null	null	422.71124267578125	422.7235107421875
1127	422.7335205078125	29.1944699714667					1	DETECTED	422.7335 m/z @29.19 [151020OFc1_NvH-0949-CRLM-20.raw]	422.7335205078125	29.1944699714667	3.52568784026667	98.0254566464	94.49976880613333	7277227.0	3.218169619351158E8	2	7613	null	null	null	422.7235412597656	422.7434997558594
1128	422.7436218261719	68.724458616					1	DETECTED	422.7436 m/z @68.72 [151020OFc1_NvH-0949-CRLM-20.raw]	422.7436218261719	68.724458616	3.39220572906667	94.6377143266667	91.24550859760002	139031.234375	1.8314794884454048E8	0	7613	null	null	null	422.7435302734375	422.74737548828125
1129	422.75738525390625	14.4386377917333					1	DETECTED	422.7574 m/z @14.44 [151020OFc1_NvH-0949-CRLM-20.raw]	422.75738525390625	14.4386377917333	1.60375080613333	98.6623327784	97.05858197226667	3.268262E7	1.1624750169990013E9	2	7613	null	null	null	422.7474060058594	422.767333984375
1130	422.7709045410156	36.3832279432					1	DETECTED	422.7709 m/z @36.38 [151020OFc1_NvH-0949-CRLM-20.raw]	422.7709045410156	36.3832279432	3.31429187333333	97.4584070570667	94.14411518373336	854798.0625	1.448466806702032E8	0	7613	null	null	null	422.767578125	422.78070068359375
1131	422.8163146972656	9.4909849304					1	DETECTED	422.8163 m/z @9.49 [151020OFc1_NvH-0949-CRLM-20.raw]	422.8163146972656	9.4909849304	4.88984981546667	88.6552761666667	83.76542635120002	1570195.5	1.539369284211356E8	0	7613	null	null	null	422.8066101074219	422.8262634277344
1132	422.84637451171875	36.0752039610667					1	DETECTED	422.8464 m/z @36.08 [151020OFc1_NvH-0949-CRLM-20.raw]	422.84637451171875	36.0752039610667	0.00471223786666667	99.9958778194667	99.99116558160003	980275.0625	5.648578437051502E8	2	7613	null	null	null	422.8384094238281	422.8482360839844
1133	422.85845947265625	12.0827477656					1	DETECTED	422.8585 m/z @12.08 [151020OFc1_NvH-0949-CRLM-20.raw]	422.85845947265625	12.0827477656	0.41617662	98.2130837077333	97.7969070877333	55886.89453125	1.239579114773087E8	0	7613	null	null	null	422.8565979003906	422.8614196777344
1134	422.8714599609375	20.3997906213333					1	DETECTED	422.8715 m/z @20.40 [151020OFc1_NvH-0949-CRLM-20.raw]	422.8714599609375	20.3997906213333	0.0375809632	99.2276220458667	99.1900410826667	172229.390625	1.1650716043688883E8	3	7613	null	null	null	422.8615417480469	422.876220703125
1135	422.8862609863281	26.0210139845333					1	DETECTED	422.8863 m/z @26.02 [151020OFc1_NvH-0949-CRLM-20.raw]	422.8862609863281	26.0210139845333	0.00471223786666667	99.9095223885333	99.90481015066663	1.7646096E7	3.65757858949617E8	3	7613	null	null	null	422.87628173828125	422.896240234375
1136	422.89678955078125	39.5016279824					1	DETECTED	422.8968 m/z @39.50 [151020OFc1_NvH-0949-CRLM-20.raw]	422.89678955078125	39.5016279824	0.0269307088	99.973984032	99.94705332320001	625383.9375	1.5139560214838493E8	3	7613	null	null	null	422.8962707519531	422.9067687988281
1137	422.9079895019531	32.5987436709333					1	DETECTED	422.9080 m/z @32.60 [151020OFc1_NvH-0949-CRLM-20.raw]	422.9079895019531	32.5987436709333	0.00471223786666667	99.9849717349333	99.98025949706663	456629.46875	1.1437829508300683E8	0	7613	null	null	null	422.90679931640625	422.9084777832031
1138	422.9184875488281	21.0131002501333					1	DETECTED	422.9185 m/z @21.01 [151020OFc1_NvH-0949-CRLM-20.raw]	422.9184875488281	21.0131002501333	0.00471223786666667	99.973984032	99.96927179413333	911143.1875	1.3911023523611754E8	3	7613	null	null	null	422.9085388183594	422.9283447265625
1139	422.9306945800781	34.6657829776					1	DETECTED	422.9307 m/z @34.67 [151020OFc1_NvH-0949-CRLM-20.raw]	422.9306945800781	34.6657829776	0.0481866802666667	99.7790033410667	99.73081666080003	150345.0	1.3126897714166546E8	0	7613	null	null	null	422.9289245605469	422.94036865234375
1140	422.9553527832031	16.3234366866667					1	DETECTED	422.9554 m/z @16.32 [151020OFc1_NvH-0949-CRLM-20.raw]	422.9553527832031	16.3234366866667	0.00471223786666667	99.9315368058667	99.92682456800003	118655.5859375	1.1226241435164808E8	0	7613	null	null	null	422.9454650878906	422.96533203125
1141	422.9663391113281	32.7856310069333					1	DETECTED	422.9663 m/z @32.79 [151020OFc1_NvH-0949-CRLM-20.raw]	422.9663391113281	32.7856310069333	4.5110744944	99.141185264	94.6301107696	82518.234375	1.7116726668535787E8	0	7613	null	null	null	422.96539306640625	422.9722595214844
1142	422.9823303222656	17.8910419837333					1	DETECTED	422.9823 m/z @17.89 [151020OFc1_NvH-0949-CRLM-20.raw]	422.9823303222656	17.8910419837333	0.2013035328	99.9958778194667	99.7945742866667	412194.6875	1.2543536967496875E8	0	7613	null	null	null	422.972412109375	422.9830322265625
1143	422.9930419921875	33.7860593434667					1	DETECTED	422.9930 m/z @33.79 [151020OFc1_NvH-0949-CRLM-20.raw]	422.9930419921875	33.7860593434667	2.84749500746667	99.5417411672	96.69424615973332	514298.0625	1.368194399356248E8	0	7613	null	null	null	422.98309326171875	423.00299072265625
1144	423.01678466796875	9.4909849304					1	DETECTED	423.0168 m/z @9.49 [151020OFc1_NvH-0949-CRLM-20.raw]	423.01678466796875	9.4909849304	0.0375809632	98.1803399728	98.1427590096	755867.375	1.3677358984621307E8	0	7613	null	null	null	423.0068664550781	423.02667236328125
1145	423.04638671875	36.0593648576					1	DETECTED	423.0464 m/z @36.06 [151020OFc1_NvH-0949-CRLM-20.raw]	423.04638671875	36.0593648576	3.70273787146667	98.6202543464	94.91751647493334	373813.59375	1.3361356979310636E8	0	7613	null	null	null	423.03729248046875	423.0561828613281
1146	423.0742492675781	42.4693149709333					1	DETECTED	423.0742 m/z @42.47 [151020OFc1_NvH-0949-CRLM-20.raw]	423.0742492675781	42.4693149709333	0.159529489066667	99.5631139197333	99.40358443066663	74421.28125	1.1816102479642619E8	0	7613	null	null	null	423.06488037109375	423.0837097167969
1147	423.1335754394531	90.3541986957333					1	DETECTED	423.1336 m/z @90.35 [151020OFc1_NvH-0949-CRLM-20.raw]	423.1335754394531	90.3541986957333	4.37111558426667	94.5715631296	90.20044754533332	1434721.875	1.309553394096428E8	0	7613	null	null	null	423.1237487792969	423.1432800292969
1148	423.1693115234375	91.0088267725333					1	DETECTED	423.1693 m/z @91.01 [151020OFc1_NvH-0949-CRLM-20.raw]	423.1693115234375	91.0088267725333	5.8212513856	91.561259844	85.74000845840001	303627.21875	1.1076838940155512E8	0	7613	null	null	null	423.1613464355469	423.1792297363281
1149	423.18975830078125	18.9172573981333					1	DETECTED	423.1898 m/z @18.92 [151020OFc1_NvH-0949-CRLM-20.raw]	423.18975830078125	18.9172573981333	5.52696549466667	95.8158572072	90.28889171253333	633871.375	1.3085796469603595E8	5	7613	null	null	null	423.17987060546875	423.1961975097656
1150	423.2062072753906	91.8075133402667					1	DETECTED	423.2062 m/z @91.81 [151020OFc1_NvH-0949-CRLM-20.raw]	423.2062072753906	91.8075133402667	2.85688671253333	95.3912036605333	92.53431694799997	1883391.0	1.4202928763439846E8	0	7613	null	null	null	423.19622802734375	423.20989990234375
1151	423.2199401855469	26.0023021781333					1	DETECTED	423.2199 m/z @26.00 [151020OFc1_NvH-0949-CRLM-20.raw]	423.2199401855469	26.0023021781333	3.11133388106667	98.5216464989333	95.41031261786662	6729492.0	3.161158234871462E8	3	7613	null	null	null	423.2099609375	423.22991943359375
1152	423.2351989746094	29.2164776266667					1	DETECTED	423.2352 m/z @29.22 [151020OFc1_NvH-0949-CRLM-20.raw]	423.2351989746094	29.2164776266667	3.06453427893333	99.2606697544	96.19613547546666	3218368.5	2.5609844884916586E8	2	7613	null	null	null	423.2299499511719	423.24517822265625
1153	423.24578857421875	23.5213240909333					1	DETECTED	423.2458 m/z @23.52 [151020OFc1_NvH-0949-CRLM-20.raw]	423.24578857421875	23.5213240909333	4.1796783384	97.5028065586667	93.32312822026671	211263.578125	1.408622676610956E8	0	7613	null	null	null	423.2452087402344	423.2475891113281
1154	423.2575988769531	14.44866058					1	DETECTED	423.2576 m/z @14.45 [151020OFc1_NvH-0949-CRLM-20.raw]	423.2575988769531	14.44866058	1.9436572296	95.0079932416	93.064336012	1.5392004E7	4.571373588499047E8	3	7613	null	null	null	423.24761962890625	423.267578125
1155	423.26806640625	9.1334203328					1	DETECTED	423.2681 m/z @9.13 [151020OFc1_NvH-0949-CRLM-20.raw]	423.26806640625	9.1334203328	3.30525250933333	99.7043503698667	96.39909786053337	510629.78125	1.4811289337918007E8	2	7613	null	null	null	423.2676086425781	423.27752685546875
1156	423.2808837890625	4.64404194613333					1	DETECTED	423.2809 m/z @4.64 [151020OFc1_NvH-0949-CRLM-20.raw]	423.2808837890625	4.64404194613333	3.0074308856	96.6674785528	93.6600476672	40568.05078125	1.369444287558562E8	0	7613	null	null	null	423.2785339355469	423.2904357910156
1157	423.3099060058594	91.3742557216					1	DETECTED	423.3099 m/z @91.37 [151020OFc1_NvH-0949-CRLM-20.raw]	423.3099060058594	91.3742557216	38.4849415405333	94.2199671282667	55.7350255877334	57265.53515625	7.704712734436329E7	0	7613	null	null	null	423.3060302734375	423.31475830078125
1158	423.32916259765625	91.3652224816					1	DETECTED	423.3292 m/z @91.37 [151020OFc1_NvH-0949-CRLM-20.raw]	423.32916259765625	91.3652224816	2.02561272106667	99.5631139197333	97.53750119866663	76835.390625	1.3177722757824853E8	0	7613	null	null	null	423.31964111328125	423.3356018066406
1159	423.3465576171875	91.2553905490667					1	DETECTED	423.3466 m/z @91.26 [151020OFc1_NvH-0949-CRLM-20.raw]	423.3465576171875	91.2553905490667	9.60827735626667	92.6314813472	83.02320399093333	110056.3125	1.4474249269650325E8	0	7613	null	null	null	423.33795166015625	423.35296630859375
1160	423.3905029296875	18.8796804477333					1	DETECTED	423.3905 m/z @18.88 [151020OFc1_NvH-0949-CRLM-20.raw]	423.3905029296875	18.8796804477333	4.2075826136	98.0365561901333	93.8289735765333	860775.6875	2.0370637754386505E8	0	7613	null	null	null	423.3809509277344	423.40020751953125
1161	423.41998291015625	91.2553905490667					1	DETECTED	423.4200 m/z @91.26 [151020OFc1_NvH-0949-CRLM-20.raw]	423.41998291015625	91.2553905490667	3.66484442	99.6606610970667	95.9958166770667	240656.1875	1.4800562453393665E8	0	7613	null	null	null	423.4100036621094	423.4297790527344
1162	423.44305419921875	32.9341855709333					1	DETECTED	423.4431 m/z @32.93 [151020OFc1_NvH-0949-CRLM-20.raw]	423.44305419921875	32.9341855709333	3.5159775064	96.7001847922667	93.18420728586669	69435.015625	1.1993668687556303E8	0	7613	null	null	null	423.43341064453125	423.4480285644531
1163	423.4580383300781	36.9822692877333					1	DETECTED	423.4580 m/z @36.98 [151020OFc1_NvH-0949-CRLM-20.raw]	423.4580383300781	36.9822692877333	2.97957304266667	99.8333690146667	96.85379597200003	284481.4375	1.5704353682598534E8	0	7613	null	null	null	423.44805908203125	423.4580383300781
1164	423.4680480957031	13.3344960544					1	DETECTED	423.4680 m/z @13.33 [151020OFc1_NvH-0949-CRLM-20.raw]	423.4680480957031	13.3344960544	3.122414864	98.5877148045333	95.4652999405333	359127.375	1.3626776268488297E8	4	7613	null	null	null	423.4580993652344	423.477783203125
1165	423.4803466796875	36.5044311114667					1	DETECTED	423.4803 m/z @36.50 [151020OFc1_NvH-0949-CRLM-20.raw]	423.4803466796875	36.5044311114667	3.36444995493333	84.4852427466667	81.12079279173336	273994.90625	1.1704621047800711E8	0	7613	null	null	null	423.4781799316406	423.4903259277344
1166	423.4941101074219	24.2139473493333					1	DETECTED	423.4941 m/z @24.21 [151020OFc1_NvH-0949-CRLM-20.raw]	423.4941101074219	24.2139473493333	3.122414864	72.5973799378667	69.4749650738667	182593.03125	1.070255300737779E8	0	7613	null	null	null	423.4903564453125	423.4998779296875
1167	423.5098876953125	16.7000306765333					1	DETECTED	423.5099 m/z @16.70 [151020OFc1_NvH-0949-CRLM-20.raw]	423.5098876953125	16.7000306765333	4.39089048453333	95.8047904962667	91.41390001173338	214344.03125	1.2012491487374587E8	3	7613	null	null	null	423.4999084472656	423.51983642578125
1168	423.5258483886719	30.9143775288					1	DETECTED	423.5258 m/z @30.91 [151020OFc1_NvH-0949-CRLM-20.raw]	423.5258483886719	30.9143775288	3.47711579413333	94.2657454336	90.78862963946668	38582.6484375	1.1742492703218275E8	0	7613	null	null	null	423.52044677734375	423.52587890625
1169	423.5362854003906	11.2980086693333					1	DETECTED	423.5363 m/z @11.30 [151020OFc1_NvH-0949-CRLM-20.raw]	423.5362854003906	11.2980086693333	2.45678542533333	95.2237097410667	92.76692431573336	88322.203125	1.2645944641054238E8	3	7613	null	null	null	423.5263366699219	423.5445556640625
1170	423.5545654296875	25.9743541184					1	DETECTED	423.5546 m/z @25.97 [151020OFc1_NvH-0949-CRLM-20.raw]	423.5545654296875	25.9743541184	3.35381246293333	95.0377848253333	91.68397236239997	1842397.5	1.909515546884434E8	3	7613	null	null	null	423.5445861816406	423.5645446777344
1171	423.570068359375	22.9118723792					1	DETECTED	423.5701 m/z @22.91 [151020OFc1_NvH-0949-CRLM-20.raw]	423.570068359375	22.9118723792	2.07103710213333	99.7790033410667	97.70796623893337	684817.4375	1.555562055042011E8	3	7613	null	null	null	423.5645751953125	423.5800476074219
1172	423.5815734863281	22.2310593504					1	DETECTED	423.5816 m/z @22.23 [151020OFc1_NvH-0949-CRLM-20.raw]	423.5815734863281	22.2310593504	3.3831433496	77.4179707538667	74.0348274042667	148618.5	1.091242532823393E8	0	7613	null	null	null	423.580078125	423.5830383300781
1173	423.59307861328125	31.881966084					1	DETECTED	423.5931 m/z @31.88 [151020OFc1_NvH-0949-CRLM-20.raw]	423.59307861328125	31.881966084	2.86606168933333	98.9122508232	96.04618913386666	1089866.0	1.5437637451857772E8	3	7613	null	null	null	423.5830993652344	423.60296630859375
1174	423.6149597167969	13.9099795282667					1	DETECTED	423.6150 m/z @13.91 [151020OFc1_NvH-0949-CRLM-20.raw]	423.6149597167969	13.9099795282667	1.83505666933333	94.9881314957333	93.15307482639997	50179.7578125	1.1389230501910613E8	0	7613	null	null	null	423.60504150390625	423.6249084472656
1175	423.63958740234375	18.0895129626667					1	DETECTED	423.6396 m/z @18.09 [151020OFc1_NvH-0949-CRLM-20.raw]	423.63958740234375	18.0895129626667	4.0744234224	99.141185264	95.0667618416	99252.484375	1.0781857409719339E8	0	7613	null	null	null	423.6297607421875	423.64776611328125
1176	423.6578063964844	36.8053769898667					1	DETECTED	423.6578 m/z @36.81 [151020OFc1_NvH-0949-CRLM-20.raw]	423.6578063964844	36.8053769898667	3.10206936986667	95.8270175672	92.72494819733333	368702.84375	1.191052768770216E8	0	7613	null	null	null	423.64788818359375	423.6673583984375
1177	423.6942138671875	27.6836080458667					1	DETECTED	423.6942 m/z @27.68 [151020OFc1_NvH-0949-CRLM-20.raw]	423.6942138671875	27.6836080458667	3.1535376952	99.010195556	95.8566578608	180844.734375	1.1419060629477645E8	0	7613	null	null	null	423.68426513671875	423.7041320800781
1178	423.7046203613281	29.7632258850667					1	DETECTED	423.7046 m/z @29.76 [151020OFc1_NvH-0949-CRLM-20.raw]	423.7046203613281	29.7632258850667	5.4311498504	76.7261161928	71.2949663424	133006.953125	9.734441922282028E7	0	7613	null	null	null	423.7042236328125	423.7072448730469
1179	423.71734619140625	25.9402168714667					1	DETECTED	423.7173 m/z @25.94 [151020OFc1_NvH-0949-CRLM-20.raw]	423.71734619140625	25.9402168714667	3.13327521733333	97.3916116904	94.25833647306666	561155.6875	1.3176083616122334E8	4	7613	null	null	null	423.7073974609375	423.7244873046875
1180	423.7347106933594	31.3327994277333					1	DETECTED	423.7347 m/z @31.33 [151020OFc1_NvH-0949-CRLM-20.raw]	423.7347106933594	31.3327994277333	3.79041176	91.4292986685333	87.63888690853331	800692.0	1.4203474855921975E8	4	7613	null	null	null	423.7247619628906	423.73492431640625
1181	423.7449645996094	35.5292383554667					1	DETECTED	423.7450 m/z @35.53 [151020OFc1_NvH-0949-CRLM-20.raw]	423.7449645996094	35.5292383554667	2.34673226586667	97.41380768	95.06707541413334	3592252.75	4.3119295820103115E8	2	7613	null	null	null	423.7349853515625	423.7472839355469
1182	423.75732421875	14.44866058					1	DETECTED	423.7573 m/z @14.45 [151020OFc1_NvH-0949-CRLM-20.raw]	423.75732421875	14.44866058	3.22902219546667	99.9958778194667	96.76685562400003	4913348.0	1.8968702100785753E8	0	7613	null	null	null	423.7473449707031	423.7673034667969
1183	423.76849365234375	17.2022252450667					1	DETECTED	423.7685 m/z @17.20 [151020OFc1_NvH-0949-CRLM-20.raw]	423.76849365234375	17.2022252450667	3.5066585056	94.5252449952	91.0185864896	179208.578125	1.4553368654929066E8	0	7613	null	null	null	423.76739501953125	423.77813720703125
1184	423.791259765625	18.8673765306667					1	DETECTED	423.7913 m/z @18.87 [151020OFc1_NvH-0949-CRLM-20.raw]	423.791259765625	18.8673765306667	3.95798129706667	98.9340338469333	94.97605254986664	230643.671875	1.356433252759621E8	0	7613	null	null	null	423.7824401855469	423.8011474609375
1185	423.8439025878906	16.6618206624					1	DETECTED	423.8439 m/z @16.66 [151020OFc1_NvH-0949-CRLM-20.raw]	423.8439025878906	16.6618206624	0.00471223786666667	99.9958778194667	99.99116558160003	108595.9140625	1.249183090330145E8	0	7613	null	null	null	423.8343200683594	423.84881591796875
1186	423.8594665527344	36.9492919789333					1	DETECTED	423.8595 m/z @36.95 [151020OFc1_NvH-0949-CRLM-20.raw]	423.8594665527344	36.9492919789333	0.00471223786666667	99.9315368058667	99.92682456800003	192310.28125	1.187691519886756E8	0	7613	null	null	null	423.8502197265625	423.869384765625
1187	423.8698425292969	11.2862235133333					1	DETECTED	423.8698 m/z @11.29 [151020OFc1_NvH-0949-CRLM-20.raw]	423.8698425292969	11.2862235133333	0.0162039784	99.9527364285333	99.9365324501333	118796.9765625	1.2633069091722181E8	0	7613	null	null	null	423.8694763183594	423.87548828125
1188	423.8857116699219	23.3797275869333					1	DETECTED	423.8857 m/z @23.38 [151020OFc1_NvH-0949-CRLM-20.raw]	423.8857116699219	23.3797275869333	0.00471223786666667	99.9958778194667	99.99116558160003	495968.5625	1.3071100273859887E8	0	7613	null	null	null	423.8757629394531	423.88848876953125
1189	423.8985595703125	13.8136111285333					1	DETECTED	423.8986 m/z @13.81 [151020OFc1_NvH-0949-CRLM-20.raw]	423.8985595703125	13.8136111285333	0.122327984533333	99.2276220458667	99.10529406133337	2289585.75	1.8281864957279012E8	3	7613	null	null	null	423.8885803222656	423.9019470214844
1190	423.9119567871094	35.5292383554667					1	DETECTED	423.9120 m/z @35.53 [151020OFc1_NvH-0949-CRLM-20.raw]	423.9119567871094	35.5292383554667	0.00471223786666667	99.9958778194667	99.99116558160003	5211299.0	5.275661395885183E8	3	7613	null	null	null	423.9019775390625	423.921875
1191	423.9274597167969	31.8691457458667					1	DETECTED	423.9275 m/z @31.87 [151020OFc1_NvH-0949-CRLM-20.raw]	423.9274597167969	31.8691457458667	0.00471223786666667	99.9958778194667	99.99116558160003	469356.09375	1.349092448585359E8	3	7613	null	null	null	423.9219665527344	423.9373779296875
1192	423.95166015625	17.6585986064					1	DETECTED	423.9517 m/z @17.66 [151020OFc1_NvH-0949-CRLM-20.raw]	423.95166015625	17.6585986064	0.00471223786666667	99.9423471616	99.93763492373333	106226.984375	1.1330691347269246E8	0	7613	null	null	null	423.94189453125	423.95794677734375
1193	423.96795654296875	25.9108992090667					1	DETECTED	423.9680 m/z @25.91 [151020OFc1_NvH-0949-CRLM-20.raw]	423.96795654296875	25.9108992090667	0.00471223786666667	99.9634967192	99.95878448133332	508112.875	1.1655361004003266E8	0	7613	null	null	null	423.9579772949219	423.97601318359375
1194	423.98602294921875	31.3650969696					1	DETECTED	423.9860 m/z @31.37 [151020OFc1_NvH-0949-CRLM-20.raw]	423.98602294921875	31.3650969696	0.0588224357333333	99.9958778194667	99.93705538373337	599465.0	1.3599799448655525E8	4	7613	null	null	null	423.9760437011719	423.9959716796875
1195	424.00152587890625	20.0620443698667					1	DETECTED	424.0015 m/z @20.06 [151020OFc1_NvH-0949-CRLM-20.raw]	424.00152587890625	20.0620443698667	3.1535376952	99.9634967192	96.809959024	184811.0625	1.2361376706371126E8	0	7613	null	null	null	423.9961242675781	424.0113525390625
1196	424.02178955078125	64.8337147496					1	DETECTED	424.0218 m/z @64.83 [151020OFc1_NvH-0949-CRLM-20.raw]	424.02178955078125	64.8337147496	2.93316739066667	96.6345034509333	93.70133606026663	87871.7421875	1.2619396426141478E8	0	7613	null	null	null	424.0119323730469	424.03167724609375
1197	424.0353088378906	73.2312514274667					1	DETECTED	424.0353 m/z @73.23 [151020OFc1_NvH-0949-CRLM-20.raw]	424.0353088378906	73.2312514274667	3.91697266613333	97.1068009226667	93.18982825653336	61219.32421875	9.823669369489321E7	0	7613	null	null	null	424.0318603515625	424.03564453125
1198	424.045654296875	61.0413533589333					1	DETECTED	424.0457 m/z @61.04 [151020OFc1_NvH-0949-CRLM-20.raw]	424.045654296875	61.0413533589333	1.45427732026667	99.0862320344	97.63195471413333	166629.15625	1.2640347350452758E8	0	7613	null	null	null	424.0356750488281	424.0490417480469
1199	424.05908203125	36.9822692877333					1	DETECTED	424.0591 m/z @36.98 [151020OFc1_NvH-0949-CRLM-20.raw]	424.05908203125	36.9822692877333	3.2381097216	99.9958778194667	96.7577680978667	189820.9375	1.1781011561608084E8	0	7613	null	null	null	424.04937744140625	424.0689697265625
1200	424.0789794921875	35.4629297941333					1	DETECTED	424.0790 m/z @35.46 [151020OFc1_NvH-0949-CRLM-20.raw]	424.0789794921875	35.4629297941333	3.4117346128	99.9958778194667	96.5841432066667	3415497.5	4.219451914128317E8	0	7613	null	null	null	424.069580078125	424.0887145996094
1201	424.0920104980469	25.2657394082667					1	DETECTED	424.0920 m/z @25.27 [151020OFc1_NvH-0949-CRLM-20.raw]	424.0920104980469	25.2657394082667	8.70032525466667	94.8115394264	86.11121417173334	46921.61328125	1.1827360820575966E8	0	7613	null	null	null	424.0893859863281	424.1013488769531
1202	424.1258850097656	90.3450507162667					1	DETECTED	424.1259 m/z @90.35 [151020OFc1_NvH-0949-CRLM-20.raw]	424.1258850097656	90.3450507162667	13.7186269624	92.1471615896	78.42853462720001	651473.1875	1.854996251707322E8	0	7613	null	null	null	424.1165466308594	424.135009765625
1203	424.1367492675781	88.9685291085333					1	DETECTED	424.1367 m/z @88.97 [151020OFc1_NvH-0949-CRLM-20.raw]	424.1367492675781	88.9685291085333	88.9685291085333	99.9527364285333	10.984207319999996	7242.7822265625	2372228.7272216734	0	7613	null	null	null	424.1367492675781	424.14105224609375
1204	424.1514892578125	90.2295296370667					1	DETECTED	424.1515 m/z @90.23 [151020OFc1_NvH-0949-CRLM-20.raw]	424.1514892578125	90.2295296370667	16.0213511117333	92.0138151786667	75.99246406693341	129200.6953125	1.370315692310784E8	0	7613	null	null	null	424.1435852050781	424.1614685058594
1205	424.1808166503906	24.5207540738667					1	DETECTED	424.1808 m/z @24.52 [151020OFc1_NvH-0949-CRLM-20.raw]	424.1808166503906	24.5207540738667	4.65376692026667	99.3582997912	94.70453287093332	126964.75	1.1791852319169833E8	0	7613	null	null	null	424.171630859375	424.18853759765625
1206	424.1986083984375	91.8075133402667					1	DETECTED	424.1986 m/z @91.81 [151020OFc1_NvH-0949-CRLM-20.raw]	424.1986083984375	91.8075133402667	3.19084547733333	96.7438654413333	93.55301996399997	850908.125	1.4958275839591023E8	0	7613	null	null	null	424.1886291503906	424.20855712890625
1207	424.21856689453125	90.2853807525333					1	DETECTED	424.2186 m/z @90.29 [151020OFc1_NvH-0949-CRLM-20.raw]	424.21856689453125	90.2853807525333	2.73365260186667	99.1736933914667	96.44004078960003	2679478.0	2.5663801980822596E8	2	7613	null	null	null	424.2085876464844	424.2285461425781
1208	424.232666015625	13.7852613730667					1	DETECTED	424.2327 m/z @13.79 [151020OFc1_NvH-0949-CRLM-20.raw]	424.232666015625	13.7852613730667	2.696755272	94.9385354648	92.2417801928	1620618.5	1.7876274092862907E8	0	7613	null	null	null	424.22857666015625	424.2362365722656
1209	424.2462463378906	35.4901900909333					1	DETECTED	424.2462 m/z @35.49 [151020OFc1_NvH-0949-CRLM-20.raw]	424.2462463378906	35.4901900909333	3.0928196	98.7169618677333	95.6241422677333	2009838.25	3.353175530179665E8	3	7613	null	null	null	424.23626708984375	424.24737548828125
1210	424.25738525390625	29.9051449954667					1	DETECTED	424.2574 m/z @29.91 [151020OFc1_NvH-0949-CRLM-20.raw]	424.25738525390625	29.9051449954667	2.190323308	99.2825115458667	97.0921882378667	2115966.0	1.740239506548388E8	4	7613	null	null	null	424.2474060058594	424.2673034667969
1211	424.27239990234375	90.2853807525333					1	DETECTED	424.2724 m/z @90.29 [151020OFc1_NvH-0949-CRLM-20.raw]	424.27239990234375	90.2853807525333	3.46619680426667	92.3651449256	88.89894812133333	117205.5	1.2535976400612393E8	0	7613	null	null	null	424.2674560546875	424.2808532714844
1212	424.3042907714844	89.7884262432					1	DETECTED	424.3043 m/z @89.79 [151020OFc1_NvH-0949-CRLM-20.raw]	424.3042907714844	89.7884262432	89.7884262432	94.0688520592	4.28042581599999	179828.0625	6306999.62612317	0	7613	null	null	null	424.2957763671875	424.3066711425781
1213	424.3187255859375	91.6005907122667					1	DETECTED	424.3187 m/z @91.60 [151020OFc1_NvH-0949-CRLM-20.raw]	424.3187255859375	91.6005907122667	33.9494640477333	93.8484400237333	59.898975976	248092.828125	9.333917837545435E7	0	7613	null	null	null	424.3110656738281	424.3285827636719
1214	424.3634033203125	90.9977496397333					1	DETECTED	424.3634 m/z @91.00 [151020OFc1_NvH-0949-CRLM-20.raw]	424.3634033203125	90.9977496397333	3.95798129706667	99.7899094226667	95.83192812560003	2800754.25	2.0658785573003983E8	0	7613	null	null	null	424.3534240722656	424.3733825683594
1215	424.413330078125	35.591412104					1	DETECTED	424.4133 m/z @35.59 [151020OFc1_NvH-0949-CRLM-20.raw]	424.413330078125	35.591412104	4.27399862266667	99.8987556893333	95.62475706666663	1092408.875	1.735936456621687E8	0	7613	null	null	null	424.4038391113281	424.4233093261719
1216	424.4427185058594	12.0000756528					1	DETECTED	424.4427 m/z @12.00 [151020OFc1_NvH-0949-CRLM-20.raw]	424.4427185058594	12.0000756528	4.57290948453333	95.4771966128	90.90428712826667	69351.3046875	1.16689406526536E8	0	7613	null	null	null	424.43353271484375	424.4432678222656
1217	424.4535217285156	35.5292383554667					1	DETECTED	424.4535 m/z @35.53 [151020OFc1_NvH-0949-CRLM-20.raw]	424.4535217285156	35.5292383554667	1.7899985112	98.9340338469333	97.1440353357333	172054.671875	1.2765813062958851E8	0	7613	null	null	null	424.4435729980469	424.4626770019531
1218	424.4728088378906	15.0278951096					1	DETECTED	424.4728 m/z @15.03 [151020OFc1_NvH-0949-CRLM-20.raw]	424.4728088378906	15.0278951096	4.1113729648	96.2811180629333	92.1697450981333	349433.8125	1.3654238432204646E8	0	7613	null	null	null	424.462890625	424.482666015625
1219	424.4864196777344	44.0162604997333					1	DETECTED	424.4864 m/z @44.02 [151020OFc1_NvH-0949-CRLM-20.raw]	424.4864196777344	44.0162604997333	2.57567567546667	94.6566847504	92.08100907493333	243865.84375	1.2814180370352024E8	0	7613	null	null	null	424.4828186035156	424.4962463378906
1220	424.5081787109375	29.9051449954667					1	DETECTED	424.5082 m/z @29.91 [151020OFc1_NvH-0949-CRLM-20.raw]	424.5081787109375	29.9051449954667	2.78045211386667	97.6657673269333	94.88531521306663	1757779.25	1.444030406407306E8	0	7613	null	null	null	424.4981994628906	424.5178527832031
1221	424.5354309082031	28.9455726890667					1	DETECTED	424.5354 m/z @28.95 [151020OFc1_NvH-0949-CRLM-20.raw]	424.5354309082031	28.9455726890667	4.2075826136	98.7503570410667	94.54277442746671	493747.34375	1.2729209099483919E8	0	7613	null	null	null	424.5257263183594	424.54541015625
1222	424.5474548339844	29.6344836413333					1	DETECTED	424.5475 m/z @29.63 [151020OFc1_NvH-0949-CRLM-20.raw]	424.5474548339844	29.6344836413333	5.41093523173333	94.3894648768	88.97852964506667	252503.140625	1.5121024646466815E8	0	7613	null	null	null	424.5455017089844	424.5489807128906
1223	424.55902099609375	21.9608415605333					1	DETECTED	424.5590 m/z @21.96 [151020OFc1_NvH-0949-CRLM-20.raw]	424.55902099609375	21.9608415605333	2.72436120213333	96.7881224624	94.06376126026667	1981713.875	1.814954607327339E8	3	7613	null	null	null	424.5490417480469	424.5690002441406
1224	424.5814514160156	44.3108799434667					1	DETECTED	424.5815 m/z @44.31 [151020OFc1_NvH-0949-CRLM-20.raw]	424.5814514160156	44.3108799434667	2.88435524266667	99.1845662016	96.30021095893333	498513.09375	1.5333988734351745E8	3	7613	null	null	null	424.57147216796875	424.5914001464844
1225	424.5967712402344	31.8404750557333					1	DETECTED	424.5968 m/z @31.84 [151020OFc1_NvH-0949-CRLM-20.raw]	424.5967712402344	31.8404750557333	1.4731041344	91.0755485784	89.602444444	56965.2109375	1.2371660551406372E8	0	7613	null	null	null	424.5915832519531	424.602783203125
1226	424.6456298828125	40.2236762872					1	DETECTED	424.6456 m/z @40.22 [151020OFc1_NvH-0949-CRLM-20.raw]	424.6456298828125	40.2236762872	5.1551860328	96.09099944	90.9358134072	162595.046875	1.270634073176237E8	0	7613	null	null	null	424.635986328125	424.6554870605469
1227	424.68670654296875	26.3860039882667					1	DETECTED	424.6867 m/z @26.39 [151020OFc1_NvH-0949-CRLM-20.raw]	424.68670654296875	26.3860039882667	5.6054834656	94.9781960970667	89.3727126314667	514792.8125	1.1928375913328905E8	0	7613	null	null	null	424.6772155761719	424.69659423828125
1228	424.6999206542969	29.5540223189333					1	DETECTED	424.6999 m/z @29.55 [151020OFc1_NvH-0949-CRLM-20.raw]	424.6999206542969	29.5540223189333	5.27650771786667	88.9481270034667	83.67161928560003	332473.25	1.5510683643552473E8	0	7613	null	null	null	424.6968688964844	424.6999206542969
1229	424.7099304199219	27.6836080458667					1	DETECTED	424.7099 m/z @27.68 [151020OFc1_NvH-0949-CRLM-20.raw]	424.7099304199219	27.6836080458667	3.90747488773333	98.7940350170667	94.88656012933338	2983185.5	2.3792676831881315E8	2	7613	null	null	null	424.699951171875	424.71990966796875
1230	424.72088623046875	23.0012255253333					1	DETECTED	424.7209 m/z @23.00 [151020OFc1_NvH-0949-CRLM-20.raw]	424.72088623046875	23.0012255253333	4.03325905626667	77.4887137634667	73.45545470720003	659979.9375	1.2751833663834262E8	0	7613	null	null	null	424.7199401855469	424.724853515625
1231	424.73486328125	44.1320321842667					1	DETECTED	424.7349 m/z @44.13 [151020OFc1_NvH-0949-CRLM-20.raw]	424.73486328125	44.1320321842667	3.28647386533333	99.4450651685333	96.15859130319997	1601004.875	1.7956727330418217E8	2	7613	null	null	null	424.7250671386719	424.7448425292969
1232	424.74737548828125	35.0385578250667					1	DETECTED	424.7474 m/z @35.04 [151020OFc1_NvH-0949-CRLM-20.raw]	424.74737548828125	35.0385578250667	1.6782580544	94.8405139384	93.16225588399999	374340.71875	1.3419794713909185E8	0	7613	null	null	null	424.744873046875	424.7490234375
1233	424.759033203125	29.8899246037333					1	DETECTED	424.7590 m/z @29.89 [151020OFc1_NvH-0949-CRLM-20.raw]	424.759033203125	29.8899246037333	3.13327521733333	92.2751455090667	89.14187029173337	931920.4375	1.3391062788153899E8	0	7613	null	null	null	424.7490539550781	424.760986328125
1234	424.7711486816406	17.7088797709333					1	DETECTED	424.7711 m/z @17.71 [151020OFc1_NvH-0949-CRLM-20.raw]	424.7711486816406	17.7088797709333	1.61300226106667	97.2283032114667	95.61530095040003	1394539.125	1.3952527574533173E8	2	7613	null	null	null	424.76141357421875	424.7803039550781
1235	424.8408508300781	43.5616388141333					1	DETECTED	424.8409 m/z @43.56 [151020OFc1_NvH-0949-CRLM-20.raw]	424.8408508300781	43.5616388141333	0.00471223786666667	99.9958778194667	99.99116558160003	143629.203125	1.1813638927791691E8	0	7613	null	null	null	424.8310852050781	424.84326171875
1236	424.8533630371094	26.2693556314667					1	DETECTED	424.8534 m/z @26.27 [151020OFc1_NvH-0949-CRLM-20.raw]	424.8533630371094	26.2693556314667	0.00471223786666667	99.9634967192	99.95878448133332	587425.3125	1.2166496070745513E8	0	7613	null	null	null	424.8436279296875	424.8628234863281
1237	424.87286376953125	19.4109787058667					1	DETECTED	424.8729 m/z @19.41 [151020OFc1_NvH-0949-CRLM-20.raw]	424.87286376953125	19.4109787058667	0.0588224357333333	99.9958778194667	99.93705538373337	919092.0	1.5588657169117168E8	3	7613	null	null	null	424.8629455566406	424.88275146484375
1238	424.8874206542969	16.2224335893333					1	DETECTED	424.8874 m/z @16.22 [151020OFc1_NvH-0949-CRLM-20.raw]	424.8874206542969	16.2224335893333	0.0375809632	99.973984032	99.9364030688	281256.625	1.1319112109133954E8	3	7613	null	null	null	424.8829040527344	424.8877258300781
1239	424.89776611328125	38.1949200445333					1	DETECTED	424.8978 m/z @38.19 [151020OFc1_NvH-0949-CRLM-20.raw]	424.89776611328125	38.1949200445333	0.00471223786666667	99.973984032	99.96927179413333	3336221.75	2.1430778309298348E8	3	7613	null	null	null	424.8878173828125	424.9077453613281
1240	424.9100341796875	18.5892527773333					1	DETECTED	424.9100 m/z @18.59 [151020OFc1_NvH-0949-CRLM-20.raw]	424.9100341796875	18.5892527773333	0.122327984533333	99.9527364285333	99.83040844399997	355363.9375	1.3339271753615768E8	3	7613	null	null	null	424.90777587890625	424.919921875
1241	424.92218017578125	12.5207550557333					1	DETECTED	424.9222 m/z @12.52 [151020OFc1_NvH-0949-CRLM-20.raw]	424.92218017578125	12.5207550557333	0.577424449333333	99.9095223885333	99.33209793919997	84853.265625	1.1457537556741612E8	0	7613	null	null	null	424.9202575683594	424.92578125
1242	424.93585205078125	51.1739027021333					1	DETECTED	424.9359 m/z @51.17 [151020OFc1_NvH-0949-CRLM-20.raw]	424.93585205078125	51.1739027021333	0.00471223786666667	99.9849717349333	99.98025949706663	361542.0	1.5325068925165024E8	3	7613	null	null	null	424.9259948730469	424.94580078125
1243	424.95916748046875	28.3000070357333					1	DETECTED	424.9592 m/z @28.30 [151020OFc1_NvH-0949-CRLM-20.raw]	424.95916748046875	28.3000070357333	0.170056387466667	99.9527364285333	99.78268004106663	186023.421875	1.3487600341766793E8	0	7613	null	null	null	424.9492492675781	424.95941162109375
1244	424.96942138671875	9.1334203328					1	DETECTED	424.9694 m/z @9.13 [151020OFc1_NvH-0949-CRLM-20.raw]	424.96942138671875	9.1334203328	0.0162039784	99.9315368058667	99.9153328274667	421465.375	1.4057904782533118E8	0	7613	null	null	null	424.9594421386719	424.9698791503906
1245	424.9798889160156	23.5213240909333					1	DETECTED	424.9799 m/z @23.52 [151020OFc1_NvH-0949-CRLM-20.raw]	424.9798889160156	23.5213240909333	0.00471223786666667	99.9527364285333	99.94802419066663	643399.0	1.385145963692663E8	0	7613	null	null	null	424.9700012207031	424.9898681640625
1246	424.9925231933594	20.5914027541333					1	DETECTED	424.9925 m/z @20.59 [151020OFc1_NvH-0949-CRLM-20.raw]	424.9925231933594	20.5914027541333	0.253319476533333	98.4778746813333	98.22455520479997	279896.5	1.2500512116879255E8	0	7613	null	null	null	424.9898986816406	424.9984436035156
1247	425.0089111328125	29.9574129442667					1	DETECTED	425.0089 m/z @29.96 [151020OFc1_NvH-0949-CRLM-20.raw]	425.0089111328125	29.9574129442667	2.9239442664	99.5738032034667	96.6498589370667	305347.4375	1.21064938862935E8	0	7613	null	null	null	424.999267578125	425.0107116699219
1248	425.0207214355469	26.3097794461333					1	DETECTED	425.0207 m/z @26.31 [151020OFc1_NvH-0949-CRLM-20.raw]	425.0207214355469	26.3097794461333	2.94232963413333	98.5987876514667	95.65645801733336	586391.6875	1.1876677678464302E8	0	7613	null	null	null	425.0110778808594	425.0303955078125
1249	425.04840087890625	36.1968295818667					1	DETECTED	425.0484 m/z @36.20 [151020OFc1_NvH-0949-CRLM-20.raw]	425.04840087890625	36.1968295818667	2.3743482832	99.9958778194667	97.6215295362667	264011.34375	1.3182323956885457E8	0	7613	null	null	null	425.0390319824219	425.05828857421875
1250	425.06976318359375	25.1378785362667					1	DETECTED	425.0698 m/z @25.14 [151020OFc1_NvH-0949-CRLM-20.raw]	425.06976318359375	25.1378785362667	0.0693696122666667	99.8987556893333	99.82938607706663	100277.6171875	1.2341298053565586E8	0	7613	null	null	null	425.06005859375	425.0796203613281
1251	425.129150390625	90.3541986957333					1	DETECTED	425.1292 m/z @90.35 [151020OFc1_NvH-0949-CRLM-20.raw]	425.129150390625	90.3541986957333	1.074566708	94.7238235666667	93.64925685866669	111420.6015625	1.624482548534419E8	0	7613	null	null	null	425.11956787109375	425.13824462890625
1252	425.1665344238281	91.0276533128					1	DETECTED	425.1665 m/z @91.03 [151020OFc1_NvH-0949-CRLM-20.raw]	425.1665344238281	91.0276533128	5.33441571466667	96.9964452933333	91.66202957866662	106980.6953125	1.2866695883595906E8	0	7613	null	null	null	425.16265869140625	425.1759033203125
1253	425.1871337890625	26.3564288186667					1	DETECTED	425.1871 m/z @26.36 [151020OFc1_NvH-0949-CRLM-20.raw]	425.1871337890625	26.3564288186667	3.94727099226667	98.5655920549333	94.61832106266664	226362.0	1.1769045827085146E8	0	7613	null	null	null	425.1771545410156	425.1971130371094
1254	425.2073669433594	31.9640298597333					1	DETECTED	425.2074 m/z @31.96 [151020OFc1_NvH-0949-CRLM-20.raw]	425.2073669433594	31.9640298597333	2.93316739066667	99.736735096	96.80356770533334	1.4479939E7	3.817629279911295E8	3	7613	null	null	null	425.1974182128906	425.21734619140625
1255	425.2183837890625	9.81258783546667					1	DETECTED	425.2184 m/z @9.81 [151020OFc1_NvH-0949-CRLM-20.raw]	425.2183837890625	9.81258783546667	4.7380594896	92.0426626541333	87.30460316453329	698061.875	1.8502724607456586E8	2	7613	null	null	null	425.2173767089844	425.2222900390625
1256	425.2322998046875	38.1558618309333					1	DETECTED	425.2323 m/z @38.16 [151020OFc1_NvH-0949-CRLM-20.raw]	425.2322998046875	38.1558618309333	1.9619946344	96.5577715858667	94.5957769514667	2154593.75	2.767632058692721E8	2	7613	null	null	null	425.2223205566406	425.2349548339844
1257	425.2449645996094	28.7629205586667					1	DETECTED	425.2450 m/z @28.76 [151020OFc1_NvH-0949-CRLM-20.raw]	425.2449645996094	28.7629205586667	2.3651546552	99.9095223885333	97.5443677333333	5106366.0	3.273610335491897E8	3	7613	null	null	null	425.2350158691406	425.25494384765625
1258	425.2576599121094	39.5219671362667					1	DETECTED	425.2577 m/z @39.52 [151020OFc1_NvH-0949-CRLM-20.raw]	425.2576599121094	39.5219671362667	3.48654640906667	94.6282808290667	91.14173442000002	548159.4375	1.3351952318491791E8	2	7613	null	null	null	425.2549743652344	425.26275634765625
1259	425.27276611328125	17.6950626248					1	DETECTED	425.2728 m/z @17.70 [151020OFc1_NvH-0949-CRLM-20.raw]	425.27276611328125	17.6950626248	3.36444995493333	94.6847871488	91.32033719386666	558774.625	1.4152723472157112E8	0	7613	null	null	null	425.2627868652344	425.28179931640625
1260	425.2891540527344	91.4857897418667					1	DETECTED	425.2892 m/z @91.49 [151020OFc1_NvH-0949-CRLM-20.raw]	425.2891540527344	91.4857897418667	10.9355293504	92.3082261186667	81.37269676826669	67533.890625	7.719376577649242E7	0	7613	null	null	null	425.28314208984375	425.2912292480469
1261	425.3048400878906	92.6314813472					1	DETECTED	425.3048 m/z @92.63 [151020OFc1_NvH-0949-CRLM-20.raw]	425.3048400878906	92.6314813472	0.345056162133333	99.8550228688	99.50996670666667	548874.4375	1.5366426181126097E8	0	7613	null	null	null	425.2975158691406	425.3145751953125
1262	425.32598876953125	91.4201847917333					1	DETECTED	425.3260 m/z @91.42 [151020OFc1_NvH-0949-CRLM-20.raw]	425.32598876953125	91.4201847917333	5.03872893493333	95.303405064	90.26467612906667	77116.96875	1.5166189034840775E8	0	7613	null	null	null	425.32147216796875	425.3331298828125
1263	425.34417724609375	91.4201847917333					1	DETECTED	425.3442 m/z @91.42 [151020OFc1_NvH-0949-CRLM-20.raw]	425.34417724609375	91.4201847917333	1.98917363093333	92.4298269933333	90.44065336239996	63282.671875	1.1931631547192165E8	0	7613	null	null	null	425.3379211425781	425.34478759765625
1264	425.35479736328125	26.3219693442667					1	DETECTED	425.3548 m/z @26.32 [151020OFc1_NvH-0949-CRLM-20.raw]	425.35479736328125	26.3219693442667	12.6822803829333	98.9668415234667	86.2845611405334	150818.515625	1.4833441843655485E8	0	7613	null	null	null	425.3448181152344	425.3560791015625
1265	425.366943359375	90.9977496397333					1	DETECTED	425.3669 m/z @91.00 [151020OFc1_NvH-0949-CRLM-20.raw]	425.366943359375	90.9977496397333	0.00471223786666667	99.9958778194667	99.99116558160003	652833.8125	2.6550400502232516E8	0	7613	null	null	null	425.35772705078125	425.3760986328125
1266	425.4190368652344	9.74334056268333					1	DETECTED	425.4190 m/z @9.74 [151020OFc1_NvH-0949-CRLM-20.raw]	425.4190368652344	9.74334056268333	1.8799224472	99.6825859205333	97.8026634733333	617624.125	1.2259733308023696E8	0	7613	null	null	null	425.409423828125	425.4289855957031
1267	425.4447021484375	36.4535080570667					1	DETECTED	425.4447 m/z @36.45 [151020OFc1_NvH-0949-CRLM-20.raw]	425.4447021484375	36.4535080570667	3.18173516933333	99.9315368058667	96.74980163653336	474892.5	1.3003251798264289E8	0	7613	null	null	null	425.434814453125	425.4546813964844
1268	425.4576721191406	19.677855108					1	DETECTED	425.4577 m/z @19.68 [151020OFc1_NvH-0949-CRLM-20.raw]	425.4576721191406	19.677855108	3.68430503706667	99.010195556	95.32589051893333	189574.375	1.1852237107520422E8	0	7613	null	null	null	425.4547119140625	425.4645080566406
1269	425.474609375	11.8506002482667					1	DETECTED	425.4746 m/z @11.85 [151020OFc1_NvH-0949-CRLM-20.raw]	425.474609375	11.8506002482667	3.79041176	76.9488133594667	73.1584015994667	875710.375	1.42474360031444E8	4	7613	null	null	null	425.4647521972656	425.47467041015625
1270	425.48468017578125	27.4328751885333					1	DETECTED	425.4847 m/z @27.43 [151020OFc1_NvH-0949-CRLM-20.raw]	425.48468017578125	27.4328751885333	3.0074308856	98.6732220522667	95.6657911666667	2012938.375	1.692753252464208E8	0	7613	null	null	null	425.4747009277344	425.49462890625
1271	425.54144287109375	31.9792006152					1	DETECTED	425.5414 m/z @31.98 [151020OFc1_NvH-0949-CRLM-20.raw]	425.54144287109375	31.9792006152	1.89802428506667	96.0687789813333	94.17075469626663	9861695.0	3.247183815790555E8	3	7613	null	null	null	425.531494140625	425.5514221191406
1272	425.5614013671875	27.9606044794667					1	DETECTED	425.5614 m/z @27.96 [151020OFc1_NvH-0949-CRLM-20.raw]	425.5614013671875	27.9606044794667	3.20017282133333	98.1691945869333	94.96902176559998	1483553.0	1.6568862493528825E8	0	7613	null	null	null	425.55145263671875	425.5713195800781
1273	425.5721435546875	29.3205394048					1	DETECTED	425.5721 m/z @29.32 [151020OFc1_NvH-0949-CRLM-20.raw]	425.5721435546875	29.3205394048	1.53860743093333	94.2565227549333	92.71791532399997	426672.125	1.4098465111598998E8	3	7613	null	null	null	425.5714111328125	425.5821228027344
1274	425.5940856933594	21.8893404226667					1	DETECTED	425.5941 m/z @21.89 [151020OFc1_NvH-0949-CRLM-20.raw]	425.5940856933594	21.8893404226667	2.8079578856	92.7013097152	89.8933518296	944046.375	1.465800114209972E8	3	7613	null	null	null	425.5841369628906	425.6037902832031
1275	425.61517333984375	9.1876364128					1	DETECTED	425.6152 m/z @9.19 [151020OFc1_NvH-0949-CRLM-20.raw]	425.61517333984375	9.1876364128	3.44632409173333	98.7503570410667	95.30403294933338	4275829.5	1.7291948553527048E8	0	7613	null	null	null	425.6054382324219	425.6245422363281
1276	425.64501953125	30.4740093093333					1	DETECTED	425.6450 m/z @30.47 [151020OFc1_NvH-0949-CRLM-20.raw]	425.64501953125	30.4740093093333	3.47711579413333	99.8439732626667	96.36685746853337	333685.96875	1.3013802167208134E8	0	7613	null	null	null	425.63507080078125	425.6539611816406
1277	425.6580505371094	19.5629209138667					1	DETECTED	425.6581 m/z @19.56 [151020OFc1_NvH-0949-CRLM-20.raw]	425.6580505371094	19.5629209138667	5.481001208	94.8991445106667	89.4181433026667	79053.375	1.2343423170900372E8	0	7613	null	null	null	425.6551513671875	425.6679992675781
1278	425.70635986328125	16.9307758218667					1	DETECTED	425.7064 m/z @16.93 [151020OFc1_NvH-0949-CRLM-20.raw]	425.70635986328125	16.9307758218667	3.58459974586667	99.8439732626667	96.25937351680003	185646.421875	1.2429316841126664E8	0	7613	null	null	null	425.6963806152344	425.7090759277344
1279	425.7191467285156	20.8526477322667					1	DETECTED	425.7191 m/z @20.85 [151020OFc1_NvH-0949-CRLM-20.raw]	425.7191467285156	20.8526477322667	4.24519042453333	92.25572886	88.01053843546667	1332798.25	1.6053254095085928E8	2	7613	null	null	null	425.70916748046875	425.7223205566406
1280	425.7323303222656	36.9492919789333					1	DETECTED	425.7323 m/z @36.95 [151020OFc1_NvH-0949-CRLM-20.raw]	425.7323303222656	36.9492919789333	2.91496290453333	99.9423471616	97.02738425706667	3186595.0	2.932754009553654E8	2	7613	null	null	null	425.72235107421875	425.7423095703125
1281	425.74664306640625	28.7629205586667					1	DETECTED	425.7466 m/z @28.76 [151020OFc1_NvH-0949-CRLM-20.raw]	425.74664306640625	28.7629205586667	3.4560450872	92.9630733768	89.5070282896	2146141.0	1.9364485340455985E8	2	7613	null	null	null	425.7423400878906	425.75628662109375
1282	425.76641845703125	23.1615984752					1	DETECTED	425.7664 m/z @23.16 [151020OFc1_NvH-0949-CRLM-20.raw]	425.76641845703125	23.1615984752	3.35381246293333	99.973984032	96.62017156906667	9577875.0	3.109396175122299E8	2	7613	null	null	null	425.7564697265625	425.77606201171875
1283	425.7900390625	3.62501783466667					1	DETECTED	425.7900 m/z @3.63 [151020OFc1_NvH-0949-CRLM-20.raw]	425.7900390625	3.62501783466667	1.62227533413333	99.6934564706667	98.07118113653337	155866.84375	1.1227164649371506E8	2	7613	null	null	null	425.78082275390625	425.79754638671875
1284	425.814697265625	9.1876364128					1	DETECTED	425.8147 m/z @9.19 [151020OFc1_NvH-0949-CRLM-20.raw]	425.814697265625	9.1876364128	0.283840556266667	99.9423471616	99.65850660533333	4292998.0	2.0007104312780726E8	0	7613	null	null	null	425.80548095703125	425.8246765136719
1285	425.8462219238281	36.3262429453333					1	DETECTED	425.8462 m/z @36.33 [151020OFc1_NvH-0949-CRLM-20.raw]	425.8462219238281	36.3262429453333	0.0269307088	99.8008009717333	99.7738702629333	240015.125	1.2714120245665893E8	0	7613	null	null	null	425.8363037109375	425.8559265136719
1286	425.8643798828125	26.5917304541333					1	DETECTED	425.8644 m/z @26.59 [151020OFc1_NvH-0949-CRLM-20.raw]	425.8643798828125	26.5917304541333	0.304317291466667	99.973984032	99.66966674053333	132373.140625	1.2218080064742991E8	0	7613	null	null	null	425.8563537597656	425.86529541015625
1287	425.8753662109375	31.9640298597333					1	DETECTED	425.8754 m/z @31.96 [151020OFc1_NvH-0949-CRLM-20.raw]	425.8753662109375	31.9640298597333	0.00471223786666667	99.9527364285333	99.94802419066663	3835696.0	2.120257720905197E8	3	7613	null	null	null	425.8653869628906	425.8853454589844
1288	425.8875732421875	17.0768947842667					1	DETECTED	425.8876 m/z @17.08 [151020OFc1_NvH-0949-CRLM-20.raw]	425.8875732421875	17.0768947842667	0.0269307088	99.9958778194667	99.9689471106667	339274.28125	1.3059738672689213E8	3	7613	null	null	null	425.8853759765625	425.8914489746094
1289	425.9015197753906	23.3953190397333					1	DETECTED	425.9015 m/z @23.40 [151020OFc1_NvH-0949-CRLM-20.raw]	425.9015197753906	23.3953190397333	0.00471223786666667	99.9849717349333	99.98025949706663	1471733.375	1.818273279175997E8	3	7613	null	null	null	425.8916015625	425.9114990234375
1290	425.911865234375	35.9518889778667					1	DETECTED	425.9119 m/z @35.95 [151020OFc1_NvH-0949-CRLM-20.raw]	425.911865234375	35.9518889778667	0.180416235466667	99.973984032	99.79356779653334	306632.0	1.3735388574007675E8	0	7613	null	null	null	425.9115295410156	425.9182434082031
1291	425.92828369140625	21.9031814850667					1	DETECTED	425.9283 m/z @21.90 [151020OFc1_NvH-0949-CRLM-20.raw]	425.92828369140625	21.9031814850667	0.00471223786666667	99.9958778194667	99.99116558160003	615202.375	1.185549595216543E8	0	7613	null	null	null	425.91839599609375	425.9382019042969
1292	425.9529113769531	19.9378126698667					1	DETECTED	425.9529 m/z @19.94 [151020OFc1_NvH-0949-CRLM-20.raw]	425.9529113769531	19.9378126698667	0.00471223786666667	99.9958778194667	99.99116558160003	105186.7109375	1.178804140132327E8	0	7613	null	null	null	425.9430236816406	425.9627990722656
1293	425.97601318359375	11.8097343616					1	DETECTED	425.9760 m/z @11.81 [151020OFc1_NvH-0949-CRLM-20.raw]	425.97601318359375	11.8097343616	0.00471223786666667	99.9849717349333	99.98025949706663	487007.3125	1.294481142550631E8	0	7613	null	null	null	425.9660339355469	425.97601318359375
1294	425.98602294921875	27.4328751885333					1	DETECTED	425.9860 m/z @27.43 [151020OFc1_NvH-0949-CRLM-20.raw]	425.98602294921875	27.4328751885333	0.446540441066667	99.9205493173333	99.47400887626662	1080286.875	1.7937636890990236E8	0	7613	null	null	null	425.9760437011719	425.9958801269531
1295	425.9983825683594	65.4412874344					1	DETECTED	425.9984 m/z @65.44 [151020OFc1_NvH-0949-CRLM-20.raw]	425.9983825683594	65.4412874344	2.96070034613333	99.8008009717333	96.84010062559996	87578.0	1.2185654229628766E8	0	7613	null	null	null	425.9961242675781	426.0041809082031
1296	426.0146179199219	9.2071156096					1	DETECTED	426.0146 m/z @9.21 [151020OFc1_NvH-0949-CRLM-20.raw]	426.0146179199219	9.2071156096	0.6079910192	98.2021292672	97.594138248	2730517.5	1.6383684106560358E8	0	7613	null	null	null	426.0048828125	426.0245056152344
1297	426.0275573730469	22.0314676498667					1	DETECTED	426.0276 m/z @22.03 [151020OFc1_NvH-0949-CRLM-20.raw]	426.0275573730469	22.0314676498667	4.30218493786667	97.0404222082667	92.73823727040003	169499.953125	1.1439227945249054E8	0	7613	null	null	null	426.0251159667969	426.03314208984375
1298	426.0434265136719	61.1995854568					1	DETECTED	426.0434 m/z @61.20 [151020OFc1_NvH-0949-CRLM-20.raw]	426.0434265136719	61.1995854568	6.0540430552	96.8103871498667	90.7563440946667	190422.765625	1.1458187698200125E8	0	7613	null	null	null	426.0335998535156	426.0459289550781
1299	426.05596923828125	26.1898600530667					1	DETECTED	426.0560 m/z @26.19 [151020OFc1_NvH-0949-CRLM-20.raw]	426.05596923828125	26.1898600530667	0.294133934133333	99.2935589749333	98.99942504079998	297925.125	1.2994834597403933E8	2	7613	null	null	null	426.0461120605469	426.0659484863281
1300	426.08038330078125	37.2335285125333					1	DETECTED	426.0804 m/z @37.23 [151020OFc1_NvH-0949-CRLM-20.raw]	426.08038330078125	37.2335285125333	4.33193934346667	99.6390737402667	95.30713439680002	335470.84375	1.3098740082539076E8	0	7613	null	null	null	426.0704650878906	426.090087890625
1301	426.1015319824219	89.3215517594667					1	DETECTED	426.1015 m/z @89.32 [151020OFc1_NvH-0949-CRLM-20.raw]	426.1015319824219	89.3215517594667	6.3263943936	96.6455057408	90.3191113472	2781424.75	1.9910215482167354E8	0	7613	null	null	null	426.091552734375	426.1104431152344
1302	426.1421203613281	32.8349266197333					1	DETECTED	426.1421 m/z @32.83 [151020OFc1_NvH-0949-CRLM-20.raw]	426.1421203613281	32.8349266197333	0.00471223786666667	99.9958778194667	99.99116558160003	74027.0859375	1.3040636591684929E8	0	7613	null	null	null	426.1330261230469	426.1517639160156
1303	426.1799011230469	19.5290771805333					1	DETECTED	426.1799 m/z @19.53 [151020OFc1_NvH-0949-CRLM-20.raw]	426.1799011230469	19.5290771805333	4.43055256186667	94.2934221904	89.86286962853332	71625.9140625	1.131348807369415E8	0	7613	null	null	null	426.17041015625	426.1824035644531
1304	426.1932067871094	69.4628126805333					1	DETECTED	426.1932 m/z @69.46 [151020OFc1_NvH-0949-CRLM-20.raw]	426.1932067871094	69.4628126805333	1.26551469573333	96.0579058904	94.79239119466666	210613.015625	1.2737951626141365E8	2	7613	null	null	null	426.1834716796875	426.194091796875
1305	426.2041015625	37.318523488					1	DETECTED	426.2041 m/z @37.32 [151020OFc1_NvH-0949-CRLM-20.raw]	426.2041015625	37.318523488	3.0928196	99.7148564125333	96.6220368125333	463845.34375	1.4783756793408695E8	0	7613	null	null	null	426.1941223144531	426.2075500488281
1306	426.2175598144531	23.6052145261333					1	DETECTED	426.2176 m/z @23.61 [151020OFc1_NvH-0949-CRLM-20.raw]	426.2175598144531	23.6052145261333	1.83505666933333	99.9205493173333	98.08549264799997	1.6192189E7	8.407831798767943E8	2	7613	null	null	null	426.20758056640625	426.2275390625
1307	426.2349548339844	34.7383424562667					1	DETECTED	426.2350 m/z @34.74 [151020OFc1_NvH-0949-CRLM-20.raw]	426.2349548339844	34.7383424562667	0.385636946666667	97.7762846018667	97.39064765520004	3906116.75	2.7201207502424955E8	6	7613	null	null	null	426.2275695800781	426.24493408203125
1308	426.2475891113281	28.7205003576					1	DETECTED	426.2476 m/z @28.72 [151020OFc1_NvH-0949-CRLM-20.raw]	426.2475891113281	28.7205003576	5.97317103066667	91.2280055890667	85.25483455840003	496289.5	1.7109827393852127E8	3	7613	null	null	null	426.2449645996094	426.2476501464844
1309	426.2576599121094	25.7118070648					1	DETECTED	426.2577 m/z @25.71 [151020OFc1_NvH-0949-CRLM-20.raw]	426.2576599121094	25.7118070648	3.48654640906667	96.6782491429333	93.19170273386662	916294.6875	1.8372536507160887E8	2	7613	null	null	null	426.2476806640625	426.25787353515625
1310	426.26788330078125	23.1907360354667					1	DETECTED	426.2679 m/z @23.19 [151020OFc1_NvH-0949-CRLM-20.raw]	426.26788330078125	23.1907360354667	3.27612791813333	95.6845018672	92.40837394906667	4133467.25	2.837377019510271E8	2	7613	null	null	null	426.2579040527344	426.2778625488281
1311	426.27850341796875	27.0456004224					1	DETECTED	426.2785 m/z @27.05 [151020OFc1_NvH-0949-CRLM-20.raw]	426.27850341796875	27.0456004224	3.24711987493333	95.3807451669333	92.13362529199996	1880900.5	1.5566808065336522E8	0	7613	null	null	null	426.27789306640625	426.2884826660156
1312	426.2885437011719	90.4739033098667					1	DETECTED	426.2885 m/z @90.47 [151020OFc1_NvH-0949-CRLM-20.raw]	426.2885437011719	90.4739033098667	2.1353738072	95.4240987736	93.2887249664	118909.46875	1.1040938092049418E8	0	7613	null	null	null	426.28851318359375	426.2930908203125
1313	426.3061828613281	90.6324956917333					1	DETECTED	426.3062 m/z @90.63 [151020OFc1_NvH-0949-CRLM-20.raw]	426.3061828613281	90.6324956917333	25.197714964	95.3807451669333	70.1830302029333	579217.3125	1.1401256972896288E8	0	7613	null	null	null	426.2973937988281	426.3149719238281
1314	426.3288269042969	89.7371202744					1	DETECTED	426.3288 m/z @89.74 [151020OFc1_NvH-0949-CRLM-20.raw]	426.3288269042969	89.7371202744	6.46833004506667	92.2992201861333	85.83089014106663	89116.484375	9.343090655345888E7	0	7613	null	null	null	426.3202209472656	426.3311767578125
1315	426.357177734375	91.5333103725333					1	DETECTED	426.3572 m/z @91.53 [151020OFc1_NvH-0949-CRLM-20.raw]	426.357177734375	91.5333103725333	9.02207776826667	99.0541976346667	90.03211986640004	54642.53125	1.37283424946528E8	0	7613	null	null	null	426.3473815917969	426.3582458496094
1316	426.3682556152344	90.9977496397333					1	DETECTED	426.3683 m/z @91.00 [151020OFc1_NvH-0949-CRLM-20.raw]	426.3682556152344	90.9977496397333	1.61300226106667	99.7148564125333	98.10185415146663	84476.7734375	1.3652322889753017E8	0	7613	null	null	null	426.3583679199219	426.378173828125
1317	426.3886413574219	26.1319502968					1	DETECTED	426.3886 m/z @26.13 [151020OFc1_NvH-0949-CRLM-20.raw]	426.3886413574219	26.1319502968	3.90747488773333	99.4560857621333	95.54861087439997	132700.890625	1.452252819143279E8	0	7613	null	null	null	426.3790588378906	426.3976135253906
1318	426.4107971191406	34.6827759669333					1	DETECTED	426.4108 m/z @34.68 [151020OFc1_NvH-0949-CRLM-20.raw]	426.4107971191406	34.6827759669333	2.78967300533333	99.8333690146667	97.04369600933337	1417676.0	1.7637452740298986E8	6	7613	null	null	null	426.40093994140625	426.420654296875
1319	426.44488525390625	33.735420472					1	DETECTED	426.4449 m/z @33.74 [151020OFc1_NvH-0949-CRLM-20.raw]	426.44488525390625	33.735420472	3.35381246293333	94.9881314957333	91.63431903279997	263101.1875	1.160857084066676E8	0	7613	null	null	null	426.4349060058594	426.4548034667969
1320	426.46533203125	26.2980336546667					1	DETECTED	426.4653 m/z @26.30 [151020OFc1_NvH-0949-CRLM-20.raw]	426.46533203125	26.2980336546667	4.17060575093333	99.4128258997333	95.24222014879997	257422.40625	1.1990603284027953E8	0	7613	null	null	null	426.4553527832031	426.4718322753906
1321	426.4818420410156	29.9051449954667					1	DETECTED	426.4818 m/z @29.91 [151020OFc1_NvH-0949-CRLM-20.raw]	426.4818420410156	29.9051449954667	2.86606168933333	95.5099874957333	92.64392580639996	574801.3125	1.3105668382624687E8	0	7613	null	null	null	426.47186279296875	426.4917297363281
1322	426.50457763671875	39.2079375914667					1	DETECTED	426.5046 m/z @39.21 [151020OFc1_NvH-0949-CRLM-20.raw]	426.50457763671875	39.2079375914667	2.11703232026667	95.2342263784	93.11719405813332	354153.875	1.2272215401335892E8	4	7613	null	null	null	426.4945983886719	426.5144958496094
[truncated: 33,063 more rows]
