# Supplementary material for: MSFC: a new feature construction method for accurate diagnosis of mass spectrometry data
Source: Sci Rep. 2023 Sep 21;13:15694. doi: 10.1038/s41598-023-42395-5 (PMC10514077; doi:10.1038/s41598-023-42395-5)
Supplement: Supplementary file 1 — Supplementary Information. [file 41598_2023_42395_MOESM1_ESM.zip › dataset/CRLM dataset/crlm/crlm21.csv]

row ID	row m/z	row retention time	row identity (main ID)	row identity (all IDs)	row identity (main ID + details)	row comment	row number of detected peaks	151020OFc1_NvH-0949-CRLM-21.raw Peak status	151020OFc1_NvH-0949-CRLM-21.raw Peak name	151020OFc1_NvH-0949-CRLM-21.raw Peak m/z	151020OFc1_NvH-0949-CRLM-21.raw Peak RT	151020OFc1_NvH-0949-CRLM-21.raw Peak RT start	151020OFc1_NvH-0949-CRLM-21.raw Peak RT end	151020OFc1_NvH-0949-CRLM-21.raw Peak duration time	151020OFc1_NvH-0949-CRLM-21.raw Peak height	151020OFc1_NvH-0949-CRLM-21.raw Peak area	151020OFc1_NvH-0949-CRLM-21.raw Peak charge	151020OFc1_NvH-0949-CRLM-21.raw Peak # data points	151020OFc1_NvH-0949-CRLM-21.raw Peak FWHM	151020OFc1_NvH-0949-CRLM-21.raw Peak tailing factor	151020OFc1_NvH-0949-CRLM-21.raw Peak asymmetry factor	151020OFc1_NvH-0949-CRLM-21.raw Peak m/z min	151020OFc1_NvH-0949-CRLM-21.raw Peak m/z max
1	400.00439453125	33.1367749842667					1	DETECTED	400.0044 m/z @33.14 [151020OFc1_NvH-0949-CRLM-21.raw]	400.00439453125	33.1367749842667	0.216057785866667	99.9758593397333	99.75980155386664	52591.88671875	1.1152726350194398E8	0	7665	104.18647261602163	1.6045435016194929	2.2431179254502314	399.9965515136719	400.01409912109375
2	400.0735778808594	90.9128424466667					1	DETECTED	400.0736 m/z @90.91 [151020OFc1_NvH-0949-CRLM-21.raw]	400.0735778808594	90.9128424466667	1.1018326232	96.3362239253333	95.2343913021333	37412.86328125	7.695482737726367E7	0	7665	0.0491762109516003	0.5301932997375647	0.060386599475129435	400.0678405761719	400.0824279785156
3	400.1244812011719	91.036297504					1	DETECTED	400.1245 m/z @91.04 [151020OFc1_NvH-0949-CRLM-21.raw]	400.1244812011719	91.036297504	16.0333308490667	96.5750446773333	80.5417138282666	142510.796875	7.833368049651532E7	0	7665	0.2744835878897476	0.5084055363347605	1.6306142750052328	400.1160888671875	400.13330078125
4	400.16705322265625	71.9350108128					1	DETECTED	400.1671 m/z @71.94 [151020OFc1_NvH-0949-CRLM-21.raw]	400.16705322265625	71.9350108128	5.69109187333333	94.9389336544	89.24784178106667	56707.33984375	9.268126037843342E7	0	7665	19.63039550748333	0.673630449480358	0.296357494945309	400.157958984375	400.17132568359375
5	400.18170166015625	17.8142143589333					1	DETECTED	400.1817 m/z @17.81 [151020OFc1_NvH-0949-CRLM-21.raw]	400.18170166015625	17.8142143589333	1.8026104248	97.6999793992	95.89736897440001	344372.71875	9.525039990713158E7	0	7665	0.31556578174160066	0.6582477124622447	46.4607183407361	400.1720886230469	400.18780517578125
6	400.1978759765625	37.6019180736					1	DETECTED	400.1979 m/z @37.60 [151020OFc1_NvH-0949-CRLM-21.raw]	400.1978759765625	37.6019180736	3.54360559786667	99.2759570909333	95.73235149306663	960255.5625	1.1820936793867941E8	2	7665	0.20368860067895156	0.5070247622625579	0.01875199460689982	400.18804931640625	400.2077331542969
7	400.21240234375	23.4221176266667					1	DETECTED	400.2124 m/z @23.42 [151020OFc1_NvH-0949-CRLM-21.raw]	400.21240234375	23.4221176266667	3.9080096824	97.1369250728	93.22891539039999	203932.671875	1.210134226011847E8	0	7665	1.9599715435239773	3.36758965944581	0.009746204192091693	400.20794677734375	400.2146301269531
8	400.2247009277344	34.4971616797333					1	DETECTED	400.2247 m/z @34.50 [151020OFc1_NvH-0949-CRLM-21.raw]	400.2247009277344	34.4971616797333	3.72057880746667	95.7275977717333	92.00701896426663	511894.8125	1.0314494311402363E8	0	7665	0.1151460727074678	1.083233290791001	1.2208188010364893	400.21490478515625	400.2305908203125
9	400.2406005859375	35.3974808842667					1	DETECTED	400.2406 m/z @35.40 [151020OFc1_NvH-0949-CRLM-21.raw]	400.2406005859375	35.3974808842667	0.703432604	99.9430493954667	99.2396167914667	6.8647488E7	1.336578742742658E9	3	7665	0.22488426772252978	1.0969610473836426	1.0895415756988707	400.2306213378906	400.2505798339844
10	400.2596435546875	76.8985880048					1	DETECTED	400.2596 m/z @76.90 [151020OFc1_NvH-0949-CRLM-21.raw]	400.2596435546875	76.8985880048	1.61658726293333	99.5181292944	97.90154203146666	619144.9375	1.41241471082654E8	0	7665	21.062326470492152	0.6257940782589977	0.2695518941796244	400.2506103515625	400.2696228027344
11	400.2881164550781	91.7707703754667					1	DETECTED	400.2881 m/z @91.77 [151020OFc1_NvH-0949-CRLM-21.raw]	400.2881164550781	91.7707703754667	0.577592789866667	92.4510313514667	91.87343856160003	82073.0625	8.758037602793291E7	0	7665	0.18826995371988176	0.837813542091157	0.6548331520479252	400.2781982421875	400.2958679199219
12	400.305908203125	91.5572433765333					1	DETECTED	400.3059 m/z @91.56 [151020OFc1_NvH-0949-CRLM-21.raw]	400.305908203125	91.5572433765333	8.26978774426667	99.0238515589333	90.75406381466664	188425.234375	8.542161080393474E7	0	7665	0.24280666530553674	1.2681102833206905	1.043275741230094	400.2964782714844	400.31475830078125
13	400.342041015625	91.2917194933333					1	DETECTED	400.3420 m/z @91.29 [151020OFc1_NvH-0949-CRLM-21.raw]	400.342041015625	91.2917194933333	13.1011557602667	96.7507656285333	83.6496098682666	60228.890625	1.1317752935153481E8	0	7665	1.545650605857574	0.5349085994176774	1.809935148149796	400.3321228027344	400.3431091308594
14	400.35711669921875	34.2862875274667					1	DETECTED	400.3571 m/z @34.29 [151020OFc1_NvH-0949-CRLM-21.raw]	400.35711669921875	34.2862875274667	0.00684074266666667	99.9977802517333	99.99093950906664	73681.265625	9.583643813480082E7	0	7665	81.58013329938298	1.4186127258366596	1.707249533297615	400.3482971191406	400.36676025390625
15	400.4596862792969	37.132362964					1	DETECTED	400.4597 m/z @37.13 [151020OFc1_NvH-0949-CRLM-21.raw]	400.4596862792969	37.132362964	3.47525425466667	99.3202647226667	95.84501046800004	41177.3125	8.812237924088325E7	0	7665	77.82345379987413	1.448795360988231	1.8966670623986037	400.4535217285156	400.4664001464844
16	400.4765930175781	31.1556251205333					1	DETECTED	400.4766 m/z @31.16 [151020OFc1_NvH-0949-CRLM-21.raw]	400.4765930175781	31.1556251205333	4.39561106346667	98.54586124	94.15025017653332	506073.46875	9.50516520059824E7	0	7665	0.1410850904338261	2.0657800885505484	6.3506581979267525	400.46661376953125	400.4848937988281
17	400.4961853027344	10.2771293330667					1	DETECTED	400.4962 m/z @10.28 [151020OFc1_NvH-0949-CRLM-21.raw]	400.4961853027344	10.2771293330667	1.7101175832	99.1341110613333	97.4239934781333	147729.671875	9.266510110401262E7	4	7665	0.1276318399915386	342.03231715106085	0.8565217280951365	400.4869079589844	400.5052490234375
18	400.51947021484375	17.5635154517333					1	DETECTED	400.5195 m/z @17.56 [151020OFc1_NvH-0949-CRLM-21.raw]	400.51947021484375	17.5635154517333	2.89655009973333	99.3313439877333	96.43479388799997	170878.921875	1.2466576754790957E8	3	7665	3.9804659072676056	0.5436860938443828	0.06584716375278665	400.50958251953125	400.5281982421875
19	400.53863525390625	9.76964541653333					1	DETECTED	400.5386 m/z @9.77 [151020OFc1_NvH-0949-CRLM-21.raw]	400.53863525390625	9.76964541653333	0.402657033333333	87.7836869906667	87.38102995733337	280632.96875	9.715620836300825E7	3	7665	0.1137661006878723	1.2219657325810411	0.9094194697335567	400.5289001464844	400.5485534667969
20	400.5594787597656	14.1832437642667					1	DETECTED	400.5595 m/z @14.18 [151020OFc1_NvH-0949-CRLM-21.raw]	400.5594787597656	14.1832437642667	4.60874567653333	99.7691807706667	95.16043509413336	318473.71875	1.1110428331886862E8	0	7665	0.153390369023354	0.8204202476374827	1.321280282216112	400.5495910644531	400.5632019042969
21	400.5732116699219	35.3974808842667					1	DETECTED	400.5732 m/z @35.40 [151020OFc1_NvH-0949-CRLM-21.raw]	400.5732116699219	35.3974808842667	3.48462092613333	99.5721953498667	96.08757442373337	4.6805728E7	9.508235834540188E8	3	7665	0.2497665191124412	1.1366281870774957	1.0900087411999448	400.5632629394531	400.5828857421875
22	400.5896301269531	35.4450095405333					1	DETECTED	400.5896 m/z @35.45 [151020OFc1_NvH-0949-CRLM-21.raw]	400.5896301269531	35.4450095405333	3.63836737706667	99.8993495509333	96.26098217386662	135282.640625	9.451535396959391E7	0	7665	94.60624999605369	1.6276122150941936	2.1163043712405174	400.5833740234375	400.5990295410156
23	400.6438293457031	36.8975473066667					1	DETECTED	400.6438 m/z @36.90 [151020OFc1_NvH-0949-CRLM-21.raw]	400.6438293457031	36.8975473066667	4.59875033706667	96.1538598685333	91.55510953146663	143791.15625	8.609421104959573E7	0	7665	0.1708268889010114	1.417314546074878	1.8346290921497561	400.6339416503906	400.65374755859375
24	400.6995544433594	37.6356641957333					1	DETECTED	400.6996 m/z @37.64 [151020OFc1_NvH-0949-CRLM-21.raw]	400.6995544433594	37.6356641957333	3.3224100984	94.9979475045333	91.6755374061333	348297.90625	9.858156387543161E7	0	7665	0.6172143371055654	0.5544653153742035	0.011181887841539688	400.6898193359375	400.70941162109375
25	400.7149658203125	18.5734562888					1	DETECTED	400.7150 m/z @18.57 [151020OFc1_NvH-0949-CRLM-21.raw]	400.7149658203125	18.5734562888	3.898793228	94.958467248	91.05967402	303161.78125	1.0709235199138434E8	4	7665	9.623649077156745	0.7588096718552383	111.54203137336903	400.7096252441406	400.7247619628906
26	400.7350769042969	18.4891504322667					1	DETECTED	400.7351 m/z @18.49 [151020OFc1_NvH-0949-CRLM-21.raw]	400.7350769042969	18.4891504322667	6.27108538746667	97.0008626856	90.72977729813333	1143254.375	1.3310192828988695E8	2	7665	4.228823358577131	10.962459900851822	22.108195916258474	400.7252502441406	400.7447509765625
27	400.7504577636719	23.6371712178667					1	DETECTED	400.7505 m/z @23.64 [151020OFc1_NvH-0949-CRLM-21.raw]	400.7504577636719	23.6371712178667	0.485235692533333	95.7825405866667	95.29730489413336	462161.0625	1.0631485504604973E8	2	7665	7.085870088876376	1.6516119923944446	0.4598713487544341	400.7451477050781	400.7604064941406
28	400.7706604003906	21.8633475864					1	DETECTED	400.7707 m/z @21.86 [151020OFc1_NvH-0949-CRLM-21.raw]	400.7706604003906	21.8633475864	3.5997567712	99.5611893042667	95.9614325330667	3913658.75	1.4995013061452183E8	2	7665	0.14889221691274912	0.5841537091671792	1.411279144528643	400.7612609863281	400.7806396484375
29	400.791259765625	25.4811732024					1	DETECTED	400.7913 m/z @25.48 [151020OFc1_NvH-0949-CRLM-21.raw]	400.791259765625	25.4811732024	3.35933235333333	99.8019555848	96.44262323146667	257816.015625	1.0057336275595196E8	0	7665	20.199089820745666	2.3011051143903445	3.7046677675481394	400.7814636230469	400.80035400390625
30	400.83062744140625	19.5728738930667					1	DETECTED	400.8306 m/z @19.57 [151020OFc1_NvH-0949-CRLM-21.raw]	400.83062744140625	19.5728738930667	0.0942267272	99.9868052056	99.89257847840001	37291.21484375	1.079092495547727E8	0	7665	80.21131658681064	2.5197247471875657	4.041313674765225	400.82073974609375	400.8341064453125
31	400.8441162109375	37.1074427237333					1	DETECTED	400.8441 m/z @37.11 [151020OFc1_NvH-0949-CRLM-21.raw]	400.8441162109375	37.1074427237333	3.8342980832	99.7691807706667	95.9348826874667	53209.40234375	9.281259071253386E7	0	7665	81.39327925909924	1.4067915977589087	2.4407584927346866	400.8343200683594	400.8445129394531
32	400.8545837402344	13.9478420610667					1	DETECTED	400.8546 m/z @13.95 [151020OFc1_NvH-0949-CRLM-21.raw]	400.8545837402344	13.9478420610667	0.104999678133333	99.7912056026667	99.68620592453335	88098.1796875	9.954464999459903E7	0	7665	6.195667492961162	7.98203340123895	3.2674664811759917	400.8446044921875	400.86273193359375
33	400.8729248046875	9.76964541653333					1	DETECTED	400.8729 m/z @9.77 [151020OFc1_NvH-0949-CRLM-21.raw]	400.8729248046875	9.76964541653333	0.00684074266666667	99.9977802517333	99.99093950906664	182750.328125	9.976635379463689E7	0	7665	0.0907890445059838	1.5465303308052885	3.378830793537003	400.8631286621094	400.8829040527344
34	400.89093017578125	16.0106309330667					1	DETECTED	400.8909 m/z @16.01 [151020OFc1_NvH-0949-CRLM-21.raw]	400.89093017578125	16.0106309330667	0.00684074266666667	99.9649031056	99.95806236293333	175964.296875	1.0676744383956203E8	0	7665	2.024982498962059	0.5215336301708363	0.08626184099000157	400.88299560546875	400.8968200683594
35	400.9068298339844	35.3974808842667					1	DETECTED	400.9068 m/z @35.40 [151020OFc1_NvH-0949-CRLM-21.raw]	400.9068298339844	35.3974808842667	0.00684074266666667	99.9758593397333	99.96901859706664	1.724545E7	4.088095084857695E8	0	7665	0.508653826211706	1.1312936493155472	1.0689475071560517	400.8968811035156	400.91656494140625
36	400.9176330566406	39.9528750909333					1	DETECTED	400.9176 m/z @39.95 [151020OFc1_NvH-0949-CRLM-21.raw]	400.9176330566406	39.9528750909333	0.158357394133333	99.9977802517333	99.83942285759997	78666.7734375	8.594558833971377E7	0	7665	95.14421852700697	1.2084297319904382	1.3870962021939388	400.9169616699219	400.9275817871094
37	400.9408874511719	29.8591462576					1	DETECTED	400.9409 m/z @29.86 [151020OFc1_NvH-0949-CRLM-21.raw]	400.9408874511719	29.8591462576	0.00684074266666667	99.9103520469333	99.90351130426663	53361.23046875	9.60951445759402E7	0	7665	21.427940879774766	1.6207227334062568	2.2035997568040284	400.9312744140625	400.9506530761719
38	400.96612548828125	18.5514269266667					1	DETECTED	400.9661 m/z @18.55 [151020OFc1_NvH-0949-CRLM-21.raw]	400.96612548828125	18.5514269266667	0.104999678133333	99.9868052056	99.88180552746667	350481.625	9.606604468410419E7	0	7665	1.767466133943028	0.504187059790419	0.37714894344251	400.9561462402344	400.9761047363281
39	400.97833251953125	31.1243440525333					1	DETECTED	400.9783 m/z @31.12 [151020OFc1_NvH-0949-CRLM-21.raw]	400.97833251953125	31.1243440525333	0.965230368	99.6484505264	98.6832201584	273599.28125	9.109507047720583E7	0	7665	0.21768925300698783	4.60115738225259	0.005607728626052556	400.97613525390625	400.9881591796875
40	401.0010986328125	23.6067899149333					1	DETECTED	401.0011 m/z @23.61 [151020OFc1_NvH-0949-CRLM-21.raw]	401.0010986328125	23.6067899149333	0.00684074266666667	99.9540077378667	99.94716699520004	419696.6875	1.1012528563267428E8	0	7665	0.129429657133997	2.2359297960748896	0.006619828804132824	400.9915466308594	401.0098571777344
41	401.0331726074219	25.4626271562667					1	DETECTED	401.0332 m/z @25.46 [151020OFc1_NvH-0949-CRLM-21.raw]	401.0331726074219	25.4626271562667	0.00684074266666667	99.5831746917333	99.57633394906664	52611.64453125	9.135269508980241E7	0	7665	82.52994681097925	1.9707943170023512	2.7322684466375846	401.0234069824219	401.0428771972656
42	401.1089172363281	90.3511094424					1	DETECTED	401.1089 m/z @90.35 [151020OFc1_NvH-0949-CRLM-21.raw]	401.1089172363281	90.3511094424	0.0298491874666667	99.6696980357333	99.63984884826664	1416467.625	1.0943623122251458E8	0	7665	0.1198965997910193	1.666317229086116	1.2579836927928831	401.1003112792969	401.118896484375
43	401.1282043457031	91.0452203349333					1	DETECTED	401.1282 m/z @91.05 [151020OFc1_NvH-0949-CRLM-21.raw]	401.1282043457031	91.0452203349333	17.7523118157333	99.2981001661333	81.54578835039999	34004.70703125	6.626136025466118E7	0	7665	0.3294143046428957	0.5563006708148172	0.11260134162963452	401.11981201171875	401.137451171875
44	401.15948486328125	91.0818864885333					1	DETECTED	401.1595 m/z @91.08 [151020OFc1_NvH-0949-CRLM-21.raw]	401.15948486328125	91.0818864885333	5.42012618133333	97.8104717112	92.39034552986666	665225.0	9.720190928406067E7	0	7665	0.32821120900641176	0.6362767354763847	1.2711832718929237	401.14984130859375	401.1690673828125
45	401.17657470703125	20.3175528898667					1	DETECTED	401.1766 m/z @20.32 [151020OFc1_NvH-0949-CRLM-21.raw]	401.17657470703125	20.3175528898667	0.682697448266667	92.4149487202667	91.73225127200003	216760.421875	9.487165126390715E7	0	7665	1.5455601793102005	4.106384710271718	0.20884683368619722	401.1698303222656	401.1865234375
46	401.1898193359375	21.6360127925333					1	DETECTED	401.1898 m/z @21.64 [151020OFc1_NvH-0949-CRLM-21.raw]	401.1898193359375	21.6360127925333	3.39942613706667	98.2631291546667	94.86370301760003	138069.9375	1.0811507049117838E8	0	7665	85.35183720957913	3.4085085343604247	5.608721442330366	401.1867370605469	401.19976806640625
47	401.20068359375	37.6539971829333					1	DETECTED	401.2007 m/z @37.65 [151020OFc1_NvH-0949-CRLM-21.raw]	401.20068359375	37.6539971829333	3.48462092613333	96.0431065277333	92.55848560159997	83837.4453125	9.791923534118582E7	0	7665	29.21103989368257	1.3680590579743095	2.011637730024699	401.1998291015625	401.20623779296875
48	401.2162780761719	32.1516716101333					1	DETECTED	401.2163 m/z @32.15 [151020OFc1_NvH-0949-CRLM-21.raw]	401.2162780761719	32.1516716101333	1.838970288	94.8601574632	93.0211871752	237491.578125	1.1996481623094323E8	3	7665	15.656766635565127	1.803125570675316	3.8685085995825044	401.2063293457031	401.22625732421875
49	401.2305908203125	13.1857445992					1	DETECTED	401.2306 m/z @13.19 [151020OFc1_NvH-0949-CRLM-21.raw]	401.2305908203125	13.1857445992	4.36509230906667	92.9193011021333	88.55420879306664	227818.546875	1.0858160458578792E8	3	7665	0.4822984190901245	0.6234525479724164	0.15377737862167862	401.226318359375	401.23095703125
50	401.240966796875	35.3974808842667					1	DETECTED	401.2410 m/z @35.40 [151020OFc1_NvH-0949-CRLM-21.raw]	401.240966796875	35.3974808842667	1.84814951173333	99.5611893042667	97.71303979253338	4281643.0	1.9656534614579237E8	2	7665	0.2848313455327016	0.72625442421391	0.01582580077943522	401.2309875488281	401.25091552734375
51	401.2518310546875	23.3407497845333					1	DETECTED	401.2518 m/z @23.34 [151020OFc1_NvH-0949-CRLM-21.raw]	401.2518310546875	23.3407497845333	5.2565111664	96.2590480384	91.002536872	511653.46875	1.1383421938660721E8	3	7665	0.033844991779659495	70.25980679314763	161.25643944650562	401.2509765625	401.2618103027344
52	401.2619323730469	70.5564246389333					1	DETECTED	401.2619 m/z @70.56 [151020OFc1_NvH-0949-CRLM-21.raw]	401.2619323730469	70.5564246389333	3.3224100984	91.2326597138667	87.9102496154667	100775.828125	8.882505293486138E7	0	7665	0.33541542040195793	0.5014598544935683	0.5057842240453477	401.2618408203125	401.2626953125
53	401.2727355957031	21.8537437282667					1	DETECTED	401.2727 m/z @21.85 [151020OFc1_NvH-0949-CRLM-21.raw]	401.2727355957031	21.8537437282667	6.80760251386667	99.7144477026667	92.90684518880003	1612114.625	1.1778212538802657E8	0	7665	0.1514178128144117	263.8774362812764	65.48093862451715	401.26275634765625	401.28070068359375
54	401.291015625	91.7707703754667					1	DETECTED	401.2910 m/z @91.77 [151020OFc1_NvH-0949-CRLM-21.raw]	401.291015625	91.7707703754667	17.8142143589333	96.2810878808	78.4668735218667	49869.02734375	7.492670000305514E7	0	7665	62.46904718032922	0.5314348893392317	7.739458101635066	401.2828674316406	401.29803466796875
55	401.3086242675781	91.5861855656					1	DETECTED	401.3086 m/z @91.59 [151020OFc1_NvH-0949-CRLM-21.raw]	401.3086242675781	91.5861855656	25.4386507037333	99.4187762016	73.9801254978667	65863.765625	7.711702251905012E7	0	7665	0.27924825406182663	0.5346914239865967	9.47930931767307	401.29864501953125	401.3152160644531
56	401.32598876953125	91.2917194933333					1	DETECTED	401.3260 m/z @91.29 [151020OFc1_NvH-0949-CRLM-21.raw]	401.32598876953125	91.2917194933333	7.16443186053333	96.2810878808	89.11665602026667	72979.96875	1.2793164169230749E8	0	7665	0.5175781559136965	0.5211392395869343	2.041900486536159	401.3165283203125	401.33087158203125
57	401.34130859375	92.5613652008					1	DETECTED	401.3413 m/z @92.56 [151020OFc1_NvH-0949-CRLM-21.raw]	401.34130859375	92.5613652008	9.08801604933333	99.3970056037333	90.30898955439997	101315.984375	9.022457605672432E7	2	7665	3.2305890599716918	3.1197224028211727	2.001044359142742	401.3319396972656	401.3486022949219
58	401.35760498046875	34.7961025533333					1	DETECTED	401.3576 m/z @34.80 [151020OFc1_NvH-0949-CRLM-21.raw]	401.35760498046875	34.7961025533333	4.01417116746667	99.6804623032	95.66629113573333	43955.6328125	1.1060976087512417E8	0	7665	92.04761334973308	1.4763105250825979	1.9732203342296495	401.35137939453125	401.3675231933594
59	401.377685546875	20.2713550045333					1	DETECTED	401.3777 m/z @20.27 [151020OFc1_NvH-0949-CRLM-21.raw]	401.377685546875	20.2713550045333	6.31010613466667	99.8127511018667	93.50264496720003	139177.5625	1.1009309796573512E8	0	7665	1.750376464480322	3.599492172897569	6.093999174258179	401.3681640625	401.3876037597656
60	401.3934020996094	25.4935351224					1	DETECTED	401.3934 m/z @25.49 [151020OFc1_NvH-0949-CRLM-21.raw]	401.3934020996094	25.4935351224	4.11016781573333	99.8346276112	95.72445979546667	50333.25	1.1857425665611543E8	0	7665	21.11732615261988	2.174326449795148	3.2926551697997093	401.3877258300781	401.4032287597656
61	401.4098815917969	15.4326392714667					1	DETECTED	401.4099 m/z @15.43 [151020OFc1_NvH-0949-CRLM-21.raw]	401.4098815917969	15.4326392714667	4.7903958352	99.8346276112	95.044231776	40295.69140625	9.886606152163522E7	0	7665	88.43922506443297	4.46454618974686	9.199185199814545	401.40362548828125	401.4151306152344
62	401.4251708984375	15.4326392714667					1	DETECTED	401.4252 m/z @15.43 [151020OFc1_NvH-0949-CRLM-21.raw]	401.4251708984375	15.4326392714667	8.11465844453333	99.9430493954667	91.82839095093337	186185.078125	1.6522166728725898E8	0	7665	87.16934791080928	5.9462949944895085	10.894709614174706	401.4154357910156	401.4258117675781
63	401.4358215332031	15.4326392714667					1	DETECTED	401.4358 m/z @15.43 [151020OFc1_NvH-0949-CRLM-21.raw]	401.4358215332031	15.4326392714667	3.88895840293333	99.8346276112	95.94566920826668	377688.125	2.4316455494587335E8	0	7665	35.73134072905219	17.74425652338585	2.309597492162641	401.42584228515625	401.4457702636719
64	401.446533203125	27.6950893517333					1	DETECTED	401.4465 m/z @27.70 [151020OFc1_NvH-0949-CRLM-21.raw]	401.446533203125	27.6950893517333	3.67164410186667	99.9103520469333	96.23870794506662	143320.625	1.0077883074849533E8	0	7665	0.17334487897970163	1.9033768710299288	7.04954319829772	401.4458312988281	401.45648193359375
65	401.45751953125	39.3870543594667					1	DETECTED	401.4575 m/z @39.39 [151020OFc1_NvH-0949-CRLM-21.raw]	401.45751953125	39.3870543594667	3.79577573493333	99.5396377576	95.74386202266668	30312.296875	9.24189389445143E7	0	7665	95.67112264147028	1.345046676079089	1.692705828823326	401.45654296875	401.4580078125
66	401.4680480957031	18.5734562888					1	DETECTED	401.4680 m/z @18.57 [151020OFc1_NvH-0949-CRLM-21.raw]	401.4680480957031	18.5734562888	0.2054323736	99.7581285525333	99.55269617893329	70299.8125	8.752549559377494E7	0	7665	9.192017691016856	3.5993720212753977	8.46380725568379	401.45806884765625	401.4695739746094
67	401.47967529296875	30.7472333349333					1	DETECTED	401.4797 m/z @30.75 [151020OFc1_NvH-0949-CRLM-21.raw]	401.47967529296875	30.7472333349333	0.2054323736	99.9430493954667	99.7376170218667	266469.5	1.0026277685326378E8	0	7665	0.07226218297301301	3.0183547709996192	0.01206229423791955	401.4696960449219	401.4891357421875
68	401.4930419921875	40.0408930888					1	DETECTED	401.4930 m/z @40.04 [151020OFc1_NvH-0949-CRLM-21.raw]	401.4930419921875	40.0408930888	0.190307100533333	99.9323305442667	99.74202344373337	73590.390625	1.0060652619007038E8	0	7665	99.53903528648486	1.2015575800544784	1.4987447483853036	401.48974609375	401.5029602050781
69	401.50787353515625	25.4811732024					1	DETECTED	401.5079 m/z @25.48 [151020OFc1_NvH-0949-CRLM-21.raw]	401.50787353515625	25.4811732024	0.179688477333333	99.9430493954667	99.76336091813337	55159.30078125	9.73221675439948E7	0	7665	71.84236203281672	1.8918641156725813	2.9479248200778687	401.50311279296875	401.51739501953125
70	401.541015625	32.4949857149333					1	DETECTED	401.5410 m/z @32.49 [151020OFc1_NvH-0949-CRLM-21.raw]	401.541015625	32.4949857149333	0.158357394133333	99.8677189930667	99.70936159893337	184464.828125	9.214095613508226E7	0	7665	20.084024114595728	1.7818496064033809	3.0883213114144334	401.5311279296875	401.5509948730469
71	401.5627746582031	17.4410583194667					1	DETECTED	401.5628 m/z @17.44 [151020OFc1_NvH-0949-CRLM-21.raw]	401.5627746582031	17.4410583194667	0.126247388266667	99.9758593397333	99.84961195146664	225337.859375	1.101767263217767E8	0	7665	0.03304651407565018	15.314659567792747	50.68581472246114	401.55279541015625	401.5655822753906
72	401.5755920410156	35.3974808842667					1	DETECTED	401.5756 m/z @35.40 [151020OFc1_NvH-0949-CRLM-21.raw]	401.5755920410156	35.3974808842667	0.126247388266667	99.9758593397333	99.84961195146664	951273.375	1.1610093366807269E8	0	7665	0.20404274852856474	1.7882272324630806	0.009718723752815217	401.56561279296875	401.58544921875
73	401.586181640625	23.3974589864					1	DETECTED	401.5862 m/z @23.40 [151020OFc1_NvH-0949-CRLM-21.raw]	401.586181640625	23.3974589864	0.104999678133333	99.9977802517333	99.89278057359996	274846.0	1.1171002944149618E8	0	7665	0.3304612544121852	4.6157388308169995	1.4813384183337053	401.5856628417969	401.5960693359375
74	401.60943603515625	34.1698764709333					1	DETECTED	401.6094 m/z @34.17 [151020OFc1_NvH-0949-CRLM-21.raw]	401.60943603515625	34.1698764709333	0.104999678133333	99.9977802517333	99.89278057359996	183806.6875	1.0009219331291129E8	0	7665	59.47314593947317	1.2259016092824417	2.1366493681079315	401.5996398925781	401.6179504394531
75	401.6281433105469	34.1592909194667					1	DETECTED	401.6281 m/z @34.16 [151020OFc1_NvH-0949-CRLM-21.raw]	401.6281433105469	34.1592909194667	0.0835103322666667	99.6156722165333	99.53216188426663	227110.5	1.141757883714218E8	0	7665	78.2721675932095	1.226505506862373	4.805254534317559	401.618408203125	401.6380310058594
76	401.64178466796875	34.1698764709333					1	DETECTED	401.6418 m/z @34.17 [151020OFc1_NvH-0949-CRLM-21.raw]	401.64178466796875	34.1698764709333	0.0942267272	98.6886655845333	98.5944388573333	172275.765625	1.3026629441014092E8	0	7665	18.822737187719746	1.3176271828165542	1.7620333531235508	401.63818359375	401.6449890136719
77	401.6549987792969	34.1432953749333					1	DETECTED	401.6550 m/z @34.14 [151020OFc1_NvH-0949-CRLM-21.raw]	401.6549987792969	34.1432953749333	0.0835103322666667	99.4627571242667	99.37924679200003	319298.96875	1.1161934168802235E8	0	7665	0.07959956580442196	2.0928374822584432	3.918901977113362	401.64544677734375	401.66497802734375
78	401.6785888671875	34.1919342842667					1	DETECTED	401.6786 m/z @34.19 [151020OFc1_NvH-0949-CRLM-21.raw]	401.6785888671875	34.1919342842667	0.0514065458666667	99.4627571242667	99.41135057840003	302956.59375	1.0668196421232408E8	2	7665	12.384905183463637	2.147456719782118	3.945337851795305	401.66912841796875	401.68621826171875
79	401.6964111328125	34.1919342842667					1	DETECTED	401.6964 m/z @34.19 [151020OFc1_NvH-0949-CRLM-21.raw]	401.6964111328125	34.1919342842667	0.0514065458666667	98.8706240368	98.81921749093333	326413.8125	1.0204382106095551E8	2	7665	12.606612734049506	2.0795989731566515	2.6345757372608016	401.68646240234375	401.7063903808594
80	401.718994140625	29.9475237370667					1	DETECTED	401.7190 m/z @29.95 [151020OFc1_NvH-0949-CRLM-21.raw]	401.718994140625	29.9475237370667	0.00684074266666667	99.7581285525333	99.75128780986662	534593.0625	1.2014252451839712E8	3	7665	4.178740151222538	0.6090606001735434	10.884443492179862	401.7091064453125	401.7289733886719
81	401.7373962402344	23.5930153373333					1	DETECTED	401.7374 m/z @23.59 [151020OFc1_NvH-0949-CRLM-21.raw]	401.7373962402344	23.5930153373333	0.00684074266666667	99.8346276112	99.82778686853334	440699.96875	1.237484787327278E8	4	7665	16.698513714646428	9.507817815161346	0.3993804373424998	401.72900390625	401.74737548828125
82	401.75372314453125	34.1178329781333					1	DETECTED	401.7537 m/z @34.12 [151020OFc1_NvH-0949-CRLM-21.raw]	401.75372314453125	34.1178329781333	0.0184034426666667	99.3970056037333	99.37860216106664	262704.5625	1.2500056056823684E8	2	7665	4.749903007470277	1.4010092929236155	0.13733934522095767	401.7474060058594	401.7637023925781
83	401.7747497558594	21.8730909632					1	DETECTED	401.7747 m/z @21.87 [151020OFc1_NvH-0949-CRLM-21.raw]	401.7747497558594	21.8730909632	0.0298491874666667	99.4407652864	99.41091609893333	386521.15625	1.427720616477573E8	0	7665	0.16268124126753847	5.985608675594874	12.4314826404435	401.7647705078125	401.7846984863281
84	401.78802490234375	34.1028975333333					1	DETECTED	401.7880 m/z @34.10 [151020OFc1_NvH-0949-CRLM-21.raw]	401.78802490234375	34.1028975333333	0.526290862133333	99.4407652864	98.91447442426666	263169.65625	2.1229241422630468E8	0	7665	1.5484786804991089	1.885548355313533	3.3226840636140627	401.7847595214844	401.7979736328125
85	401.80657958984375	34.0473756037333					1	DETECTED	401.8066 m/z @34.05 [151020OFc1_NvH-0949-CRLM-21.raw]	401.80657958984375	34.0473756037333	0.216057785866667	99.5181292944	99.30207150853333	244262.78125	1.4804610272104055E8	0	7665	14.048072444561917	1.3455715303721822	2.3677194663588836	401.79803466796875	401.8082580566406
86	401.8182678222656	36.8400707621333					1	DETECTED	401.8183 m/z @36.84 [151020OFc1_NvH-0949-CRLM-21.raw]	401.8182678222656	36.8400707621333	0.00684074266666667	99.8779394501333	99.87109870746663	254882.75	1.5036376214749354E8	3	7665	62.83187717071864	1.2926253435697588	2.774477290528121	401.80828857421875	401.8282470703125
87	401.83221435546875	35.7656329824					1	DETECTED	401.8322 m/z @35.77 [151020OFc1_NvH-0949-CRLM-21.raw]	401.83221435546875	35.7656329824	0.546953705066667	99.5831746917333	99.03622098666663	195139.6875	1.6491480054909065E8	3	7665	15.46505103589356	1.1969646656332686	1.8987076826195306	401.8282775878906	401.83282470703125
88	401.84283447265625	34.0879708912					1	DETECTED	401.8428 m/z @34.09 [151020OFc1_NvH-0949-CRLM-21.raw]	401.84283447265625	34.0879708912	0.0835103322666667	99.9540077378667	99.87049740560003	222296.859375	1.515222270147205E8	3	7665	14.230197265013416	1.7015308398659923	4.4789628349445625	401.8328552246094	401.8428649902344
89	401.8529052734375	34.2975206029333					1	DETECTED	401.8529 m/z @34.30 [151020OFc1_NvH-0949-CRLM-21.raw]	401.8529052734375	34.2975206029333	0.00684074266666667	99.9977802517333	99.99093950906664	281560.625	1.3316378148809695E8	3	7665	12.544517121124578	1.059477451589152	3.660785292513924	401.84295654296875	401.8628845214844
90	401.8688659667969	35.4952504128					1	DETECTED	401.8689 m/z @35.50 [151020OFc1_NvH-0949-CRLM-21.raw]	401.8688659667969	35.4952504128	0.00684074266666667	99.9868052056	99.97996446293334	255215.421875	1.63430437269007E8	3	7665	16.73783360942624	1.2422811124493853	3.5141129197862586	401.8629150390625	401.8734436035156
91	401.8834533691406	27.3444429664					1	DETECTED	401.8835 m/z @27.34 [151020OFc1_NvH-0949-CRLM-21.raw]	401.8834533691406	27.3444429664	0.00684074266666667	99.9868052056	99.97996446293334	2763855.5	1.8483027003631803E8	3	7665	1.1639419739072103	0.6272225206697378	0.42919727826609505	401.87347412109375	401.8934326171875
92	401.89520263671875	34.5140114781333					1	DETECTED	401.8952 m/z @34.51 [151020OFc1_NvH-0949-CRLM-21.raw]	401.89520263671875	34.5140114781333	0.00684074266666667	99.9868052056	99.97996446293334	395144.84375	1.4938308978894195E8	0	7665	11.581711194204484	7.276557100116488	3.845685024657178	401.8934631347656	401.9051818847656
93	401.91815185546875	19.5845698608					1	DETECTED	401.9182 m/z @19.58 [151020OFc1_NvH-0949-CRLM-21.raw]	401.91815185546875	19.5845698608	0.040717228	99.9868052056	99.9460879776	290473.71875	1.490745049961652E8	3	7665	10.816478247411634	1.8750075818771348	6.496028260210198	401.9081726074219	401.9216003417969
94	401.9316101074219	34.3450783256					1	DETECTED	401.9316 m/z @34.35 [151020OFc1_NvH-0949-CRLM-21.raw]	401.9316101074219	34.3450783256	0.0620855682666667	99.9868052056	99.92471963733334	397713.84375	1.5765273595626226E8	4	7665	12.37758972016039	3.0134652117386165	11.248876314603297	401.921630859375	401.94158935546875
95	401.953125	30.9118796088					1	DETECTED	401.9531 m/z @30.91 [151020OFc1_NvH-0949-CRLM-21.raw]	401.953125	30.9118796088	0.00684074266666667	99.9868052056	99.97996446293334	291697.5625	1.8108351691284838E8	0	7665	69.98217615536379	2.0616316941107624	6.529388111046982	401.9431457519531	401.9564514160156
96	401.9664611816406	34.4626484685333					1	DETECTED	401.9665 m/z @34.46 [151020OFc1_NvH-0949-CRLM-21.raw]	401.9664611816406	34.4626484685333	0.104999678133333	99.9977802517333	99.89278057359996	368693.4375	1.727737351457995E8	4	7665	6.923908719336961	1.4387319092445945	3.3688504394845546	401.95648193359375	401.9764404296875
97	401.9808349609375	34.6701144549333					1	DETECTED	401.9808 m/z @34.67 [151020OFc1_NvH-0949-CRLM-21.raw]	401.9808349609375	34.6701144549333	0.1156412608	99.9758593397333	99.8602180789333	250318.140625	2.0126019621214423E8	5	7665	30.74388433782454	1.3682019462976667	3.226740904285768	401.9764709472656	401.9809265136719
98	401.9909362792969	34.4797848752					1	DETECTED	401.9909 m/z @34.48 [151020OFc1_NvH-0949-CRLM-21.raw]	401.9909362792969	34.4797848752	0.1156412608	99.9977802517333	99.8821389909333	297556.78125	1.7860449854442492E8	5	7665	10.611186853188862	1.5292755927979114	3.1639096653566483	401.98095703125	401.9955139160156
99	402.0055236816406	34.4417003504					1	DETECTED	402.0055 m/z @34.44 [151020OFc1_NvH-0949-CRLM-21.raw]	402.0055236816406	34.4417003504	0.00684074266666667	99.8566770658667	99.84983632320004	306323.9375	1.8500053598647198E8	6	7665	3.32360680217851	1.6321792101341448	3.141251780464582	401.99554443359375	402.0155029296875
100	402.02044677734375	34.4417003504					1	DETECTED	402.0204 m/z @34.44 [151020OFc1_NvH-0949-CRLM-21.raw]	402.02044677734375	34.4417003504	0.402657033333333	99.6696980357333	99.26704100239998	269531.0	2.0854070437854734E8	6	7665	12.59933271711295	1.3729327677586631	1.5098236315899156	402.0155334472656	402.0260009765625
101	402.0360107421875	25.4504064872					1	DETECTED	402.0360 m/z @25.45 [151020OFc1_NvH-0949-CRLM-21.raw]	402.0360107421875	25.4504064872	0.557209667466667	99.1451235386667	98.58791387120003	321710.0625	1.9317994848142746E8	0	7665	7.930223264362251	3.049991875654864	3.220795922970019	402.0260314941406	402.042236328125
102	402.05224609375	23.0209988098667					1	DETECTED	402.0522 m/z @23.02 [151020OFc1_NvH-0949-CRLM-21.raw]	402.05224609375	23.0209988098667	0.126247388266667	99.8346276112	99.70838022293334	423038.875	2.0534526265508264E8	0	7665	15.172194522143595	3.396539400776896	5.8553813839185	402.0422668457031	402.0622253417969
103	402.0714111328125	33.2098891552					1	DETECTED	402.0714 m/z @33.21 [151020OFc1_NvH-0949-CRLM-21.raw]	402.0714111328125	33.2098891552	0.7137658256	99.8236241245333	99.10985829893329	313737.15625	2.27934301092615E8	0	7665	28.61824832023243	1.2749244544358773	272.5996373762571	402.062255859375	402.0813903808594
104	402.0924987792969	89.7905783544					1	DETECTED	402.0925 m/z @89.79 [151020OFc1_NvH-0949-CRLM-21.raw]	402.0924987792969	89.7905783544	1.09211185093333	99.7912056026667	98.69909375173336	396405.09375	2.321161809543872E8	3	7665	69.6741139485259	0.5202242738959519	0.03675476125879953	402.08251953125	402.1005859375
105	402.110595703125	89.7905783544					1	DETECTED	402.1106 m/z @89.79 [151020OFc1_NvH-0949-CRLM-21.raw]	402.110595703125	89.7905783544	0.0942267272	99.3422795	99.24805277280001	571878.125	2.415325282912819E8	3	7665	64.4727656788827	0.5082903748348307	0.1292429568676669	402.1006164550781	402.1163024902344
106	402.1263122558594	89.8178263557333					1	DETECTED	402.1263 m/z @89.82 [151020OFc1_NvH-0949-CRLM-21.raw]	402.1263122558594	89.8178263557333	1.07272056586667	99.2870926184	98.21437205253332	637403.25	2.6738615233762744E8	0	7665	67.38808231401417	0.5742306044959566	0.047881803518644364	402.1163330078125	402.13629150390625
107	402.142578125	89.8178263557333					1	DETECTED	402.1426 m/z @89.82 [151020OFc1_NvH-0949-CRLM-21.raw]	402.142578125	89.8178263557333	1.07272056586667	99.2870926184	98.21437205253332	530409.1875	2.6017497139874917E8	2	7665	64.64875860303809	0.6512306012499773	0.03025337601988246	402.1363220214844	402.1525573730469
108	402.16046142578125	89.8356550213333					1	DETECTED	402.1605 m/z @89.84 [151020OFc1_NvH-0949-CRLM-21.raw]	402.16046142578125	89.8356550213333	1.07272056586667	99.2870926184	98.21437205253332	475094.3125	2.5409083030332208E8	0	7665	64.84489820121988	0.5088942921343094	0.05403641629335874	402.152587890625	402.1664733886719
109	402.1764831542969	89.8356550213333					1	DETECTED	402.1765 m/z @89.84 [151020OFc1_NvH-0949-CRLM-21.raw]	402.1764831542969	89.8356550213333	0.00684074266666667	99.9977802517333	99.99093950906664	494712.84375	5.3224178678670114E8	2	7665	45.35876829450708	0.5023745825056439	0.026743105712732283	402.1665344238281	402.1864013671875
110	402.187744140625	43.878794776					1	DETECTED	402.1877 m/z @43.88 [151020OFc1_NvH-0949-CRLM-21.raw]	402.187744140625	43.878794776	1.85729758266667	95.3737877253333	93.51649014266663	269938.8125	2.342281359219045E8	0	7665	70.08953354733089	0.8761835530404262	0.2596121212395729	402.1864929199219	402.18939208984375
111	402.19940185546875	89.8542113888					1	DETECTED	402.1994 m/z @89.85 [151020OFc1_NvH-0949-CRLM-21.raw]	402.19940185546875	89.8542113888	0.896593570133333	99.529269064	98.63267549386667	489915.46875	2.2956591347164688E8	2	7665	38.857463448205834	0.5054850352192638	0.04685496425887405	402.1894226074219	402.2078552246094
112	402.2178649902344	27.3853682930667					1	DETECTED	402.2179 m/z @27.39 [151020OFc1_NvH-0949-CRLM-21.raw]	402.2178649902344	27.3853682930667	1.46482225306667	99.3091879818667	97.84436572880003	1745121.875	2.5432545355117962E8	2	7665	0.1542460757887696	5.174106694414924	0.36658501696118057	402.2078857421875	402.22784423828125
113	402.23834228515625	31.8818065085333					1	DETECTED	402.2383 m/z @31.88 [151020OFc1_NvH-0949-CRLM-21.raw]	402.23834228515625	31.8818065085333	0.693068869333333	99.3091879818667	98.61611911253337	249123.953125	2.414705100679293E8	3	7665	23.026397511926984	2.0963156708578676	0.5518416393928642	402.2283630371094	402.2431945800781
114	402.2532043457031	22.9595162618667					1	DETECTED	402.2532 m/z @22.96 [151020OFc1_NvH-0949-CRLM-21.raw]	402.2532043457031	22.9595162618667	0.693068869333333	99.4187762016	98.72570733226667	417670.28125	2.6095518839387202E8	0	7665	0.14836195681379394	1.4653822856445278	0.38496067171663495	402.24322509765625	402.26318359375
115	402.2682800292969	43.9511050202667					1	DETECTED	402.2683 m/z @43.95 [151020OFc1_NvH-0949-CRLM-21.raw]	402.2682800292969	43.9511050202667	0.693068869333333	99.8566770658667	99.16360819653337	359079.46875	2.986114441433878E8	0	7665	3.9910450156320323	0.8877315201308447	1.5059557543348465	402.2632141113281	402.27825927734375
116	402.2889709472656	40.1994742978667					1	DETECTED	402.2890 m/z @40.20 [151020OFc1_NvH-0949-CRLM-21.raw]	402.2889709472656	40.1994742978667	0.693068869333333	99.1562836618667	98.46321479253336	344346.34375	2.815284916939793E8	2	7665	6.838233625017722	1.2393733623809202	3.1410855988879156	402.27899169921875	402.2989501953125
117	402.30377197265625	91.8450948589333					1	DETECTED	402.3038 m/z @91.85 [151020OFc1_NvH-0949-CRLM-21.raw]	402.30377197265625	91.8450948589333	0.693068869333333	99.1562836618667	98.46321479253336	305527.96875	3.305501626214363E8	0	7665	54.30314736527338	0.5037206555296638	0.01893642029893706	402.2989807128906	402.3106689453125
118	402.3207702636719	89.7905783544					1	DETECTED	402.3208 m/z @89.79 [151020OFc1_NvH-0949-CRLM-21.raw]	402.3207702636719	89.7905783544	0.693068869333333	99.1562836618667	98.46321479253336	451959.21875	2.979722974718384E8	0	7665	62.30360903032024	0.5220952319486452	0.024138180509048708	402.31085205078125	402.33074951171875
119	402.3310546875	38.4236969357333					1	DETECTED	402.3311 m/z @38.42 [151020OFc1_NvH-0949-CRLM-21.raw]	402.3310546875	38.4236969357333	0.693068869333333	99.1562836618667	98.46321479253336	385095.5625	3.092709328737131E8	0	7665	31.28203794674399	1.0641803978854778	2.4506379078173035	402.3307800292969	402.34100341796875
120	402.3538818359375	40.1376211408					1	DETECTED	402.3539 m/z @40.14 [151020OFc1_NvH-0949-CRLM-21.raw]	402.3538818359375	40.1376211408	0.896593570133333	99.1562836618667	98.25969009173336	421276.5625	3.505282030823151E8	0	7665	2.5831548640541513	0.6924662554304604	0.5183359696059663	402.3439025878906	402.3638610839844
121	402.3696594238281	39.98514758					1	DETECTED	402.3697 m/z @39.99 [151020OFc1_NvH-0949-CRLM-21.raw]	402.3696594238281	39.98514758	0.906247476266667	97.6555068896	96.74925941333333	249690.546875	3.5136606847237027E8	0	7665	16.379914803987198	0.8940221672135803	0.6893296696325993	402.3638916015625	402.37109375
122	402.381103515625	38.8832955157333					1	DETECTED	402.3811 m/z @38.88 [151020OFc1_NvH-0949-CRLM-21.raw]	402.381103515625	38.8832955157333	0.906247476266667	99.6265384997333	98.72029102346663	350767.53125	3.2744426438594276E8	0	7665	26.456599440585887	0.8351551087348362	1.674411168905658	402.3711242675781	402.38250732421875
123	402.39251708984375	40.0742989277333					1	DETECTED	402.3925 m/z @40.07 [151020OFc1_NvH-0949-CRLM-21.raw]	402.39251708984375	40.0742989277333	0.906247476266667	99.7471312122667	98.84088373600002	504455.71875	3.290579710006205E8	2	7665	12.19432988648277	0.811945503422488	5.196161084641416	402.3825378417969	402.4024963378906
124	402.4170837402344	40.0408930888					1	DETECTED	402.4171 m/z @40.04 [151020OFc1_NvH-0949-CRLM-21.raw]	402.4170837402344	40.0408930888	0.916074140533333	99.6804623032	98.76438816266666	423932.125	2.4727628075570697E8	2	7665	3.4662418503660035	0.84775694876839	0.4853540518891893	402.40716552734375	402.4269714355469
125	402.43194580078125	40.0408930888					1	DETECTED	402.4319 m/z @40.04 [151020OFc1_NvH-0949-CRLM-21.raw]	402.43194580078125	40.0408930888	0.955280299733333	99.5721953498667	98.61691505013337	273151.5625	2.4712432197237533E8	0	7665	15.522795031578102	0.8479612183981236	0.6326158848434154	402.4270935058594	402.4419250488281
126	402.4444885253906	41.6126329973333					1	DETECTED	402.4445 m/z @41.61 [151020OFc1_NvH-0949-CRLM-21.raw]	402.4444885253906	41.6126329973333	0.965230368	94.3743235309333	93.4090931629333	262381.0625	2.4025238385319793E8	0	7665	19.838854731912917	1.0427287458911112	0.5261736114600212	402.44195556640625	402.4544372558594
127	402.45458984375	22.9315878018667					1	DETECTED	402.4546 m/z @22.93 [151020OFc1_NvH-0949-CRLM-21.raw]	402.45458984375	22.9315878018667	3.6919959216	96.6962473328	93.0042514112	260063.109375	2.3218258582492077E8	0	7665	41.34875290675633	2.9496386213355823	0.5740202912623845	402.4544982910156	402.4645690917969
128	402.4717712402344	26.9540435514667					1	DETECTED	402.4718 m/z @26.95 [151020OFc1_NvH-0949-CRLM-21.raw]	402.4717712402344	26.9540435514667	5.6819777136	99.6374944301333	93.9555167165333	241138.6875	1.949070421247671E8	0	7665	41.376080840006594	1.8959699892607607	2.3315026260161877	402.4646301269531	402.4801940917969
129	402.4903564453125	40.4416927578667					1	DETECTED	402.4904 m/z @40.44 [151020OFc1_NvH-0949-CRLM-21.raw]	402.4903564453125	40.4416927578667	3.18636172853333	99.736293592	96.54993186346667	249301.390625	2.4069890139310652E8	0	7665	31.169694196802247	1.1209836101873898	0.5746035924138261	402.48046875	402.50030517578125
130	402.5010681152344	39.6744222544					1	DETECTED	402.5011 m/z @39.67 [151020OFc1_NvH-0949-CRLM-21.raw]	402.5010681152344	39.6744222544	7.93557698933333	94.8700116794667	86.93443469013337	236973.484375	2.81871750035952E8	0	7665	16.17771721204765	0.8371076308590184	0.5612250770476648	402.5003662109375	402.51104736328125
131	402.5132751464844	26.8669385234667					1	DETECTED	402.5133 m/z @26.87 [151020OFc1_NvH-0949-CRLM-21.raw]	402.5132751464844	26.8669385234667	4.232085356	95.1816769344	90.9495915784	187921.671875	2.8490639305422133E8	0	7665	35.9068272003465	1.3609231866703995	2.817745780560125	402.5110778808594	402.5192565917969
132	402.529296875	43.6898808344					1	DETECTED	402.5293 m/z @43.69 [151020OFc1_NvH-0949-CRLM-21.raw]	402.529296875	43.6898808344	3.67164410186667	97.7880925938667	94.11644849200002	210348.734375	1.976141711113383E8	3	7665	50.692402472072686	0.960955734577269	0.4676503635019338	402.5193786621094	402.5392761230469
133	402.54034423828125	43.6768846053333					1	DETECTED	402.5403 m/z @43.68 [151020OFc1_NvH-0949-CRLM-21.raw]	402.54034423828125	43.6768846053333	4.2837685256	76.3681770637333	72.0844085381333	166535.328125	1.8863799439572862E8	0	7665	31.153140090479518	0.7655923367802643	0.536207654010201	402.539306640625	402.54205322265625
134	402.5520935058594	27.3293495650667					1	DETECTED	402.5521 m/z @27.33 [151020OFc1_NvH-0949-CRLM-21.raw]	402.5520935058594	27.3293495650667	3.47525425466667	99.7801161194667	96.30486186480003	658360.375	1.7112313862230042E8	0	7665	0.4730056193245247	1.3237128747900173	2.70920726345638	402.5422668457031	402.56207275390625
135	402.5630798339844	16.5394934528					1	DETECTED	402.5631 m/z @16.54 [151020OFc1_NvH-0949-CRLM-21.raw]	402.5630798339844	16.5394934528	4.11953694186667	94.1407783045333	90.02124136266663	480299.4375	1.5619262781441462E8	3	7665	0.1567996008429553	9.923673249433474	22.40423440423864	402.5621032714844	402.5730285644531
136	402.5771484375	27.2113258930667					1	DETECTED	402.5771 m/z @27.21 [151020OFc1_NvH-0949-CRLM-21.raw]	402.5771484375	27.2113258930667	4.37478827386667	97.0008626856	92.62607441173333	168686.46875	2.1254084351819608E8	0	7665	29.806824119046976	2.2052445621037124	3.1028950013308103	402.5731506347656	402.5870666503906
137	402.59075927734375	56.8140111264					1	DETECTED	402.5908 m/z @56.81 [151020OFc1_NvH-0949-CRLM-21.raw]	402.59075927734375	56.8140111264	0.875083536266667	96.0873271864	95.21224365013333	161286.203125	1.822953159946627E8	0	7665	5.181664674237986	0.8686793913889633	8.6054956881536E-4	402.587158203125	402.6005554199219
138	402.6032409667969	60.160163536					1	DETECTED	402.6032 m/z @60.16 [151020OFc1_NvH-0949-CRLM-21.raw]	402.6032409667969	60.160163536	1.17844205493333	96.5641741821333	95.38573212719997	109271.03125	1.8874858280389136E8	0	7665	3.2158563745809445	0.8086041720384434	0.6172083440768867	402.60101318359375	402.6081237792969
139	402.6182861328125	24.5118567725333					1	DETECTED	402.6183 m/z @24.51 [151020OFc1_NvH-0949-CRLM-21.raw]	402.6182861328125	24.5118567725333	6.1202414712	99.1781168864	93.0578754152	239544.640625	1.446302621382357E8	0	7665	32.30873226230884	4.779223914559624	77.07226586150207	402.60845947265625	402.62823486328125
140	402.69866943359375	25.8127211789333					1	DETECTED	402.6987 m/z @25.81 [151020OFc1_NvH-0949-CRLM-21.raw]	402.69866943359375	25.8127211789333	0.925863689333333	98.7547195066667	97.82885581733338	458365.21875	1.0295622465704489E8	2	7665	0.11173048344484826	0.5180489955460507	0.03939761421352974	402.68878173828125	402.707275390625
141	402.71728515625	21.9671880128					1	DETECTED	402.7173 m/z @21.97 [151020OFc1_NvH-0949-CRLM-21.raw]	402.71728515625	21.9671880128	2.9989056024	99.5942535573333	96.5953479549333	2764770.25	1.8560052934349754E8	2	7665	0.30143744327763144	1.3833806899028966	36.523583284596185	402.7073059082031	402.7272033691406
142	402.727783203125	23.2376315872					1	DETECTED	402.7278 m/z @23.24 [151020OFc1_NvH-0949-CRLM-21.raw]	402.727783203125	23.2376315872	3.55287447626667	95.8473983997333	92.29452392346663	188739.140625	8.952389771307692E7	0	7665	0.3020620156141973	0.5047285787443206	0.11662449082204711	402.727294921875	402.7374572753906
143	402.74029541015625	23.5687091661333					1	DETECTED	402.7403 m/z @23.57 [151020OFc1_NvH-0949-CRLM-21.raw]	402.74029541015625	23.5687091661333	2.88734635813333	92.5705756213333	89.68322926319998	94243.484375	9.701030217734636E7	0	7665	11.860438316066318	2.1682137220790088	3.336427444158017	402.7380065917969	402.7497253417969
144	402.8186950683594	24.5562376786667					1	DETECTED	402.8187 m/z @24.56 [151020OFc1_NvH-0949-CRLM-21.raw]	402.8186950683594	24.5562376786667	0.855204208266667	99.9977802517333	99.14257604346663	149061.140625	1.2767440744887063E8	0	7665	73.98095736926858	3.43793883833689	5.821895649113465	402.80926513671875	402.82733154296875
145	402.8538818359375	32.5906149602667					1	DETECTED	402.8539 m/z @32.59 [151020OFc1_NvH-0949-CRLM-21.raw]	402.8538818359375	32.5906149602667	0.00684074266666667	99.9212910482667	99.91445030560003	127838.703125	9.65521059203331E7	0	7665	34.46483793572369	1.6552673938417644	3.229077343623006	402.843994140625	402.8638610839844
146	402.87542724609375	21.667075044					1	DETECTED	402.8754 m/z @21.67 [151020OFc1_NvH-0949-CRLM-21.raw]	402.87542724609375	21.667075044	0.00684074266666667	99.9758593397333	99.96901859706664	435279.15625	1.0674280644630706E8	0	7665	0.14105237016088168	0.8086207279980034	0.022382565005879904	402.86553955078125	402.8854064941406
147	402.89617919921875	32.7159693858667					1	DETECTED	402.8962 m/z @32.72 [151020OFc1_NvH-0949-CRLM-21.raw]	402.89617919921875	32.7159693858667	0.00684074266666667	99.9977802517333	99.99093950906664	726240.25	1.0736960588249221E8	3	7665	16.38274142407177	0.5064556368906603	0.02682529126163729	402.88623046875	402.9061584472656
148	402.9117736816406	25.6388334736					1	DETECTED	402.9118 m/z @25.64 [151020OFc1_NvH-0949-CRLM-21.raw]	402.9117736816406	25.6388334736	0.0942267272	99.9977802517333	99.90355352453331	39911.71875	9.427796320731986E7	0	7665	85.14069192737416	1.888375488770361	2.775843196373622	402.9062194824219	402.9131164550781
149	402.9236145019531	28.8702092352					1	DETECTED	402.9236 m/z @28.87 [151020OFc1_NvH-0949-CRLM-21.raw]	402.9236145019531	28.8702092352	0.00684074266666667	99.9868052056	99.97996446293334	57972.296875	8.437980710364288E7	0	7665	99.62803059450323	1.726320355452972	2.4779606632151876	402.91387939453125	402.9335021972656
150	402.9450988769531	0.4437801696					1	DETECTED	402.9451 m/z @0.44 [151020OFc1_NvH-0949-CRLM-21.raw]	402.9450988769531	0.4437801696	0.00684074266666667	99.9649031056	99.95806236293333	51045.640625	9.78901447445022E7	0	7665	9.421584420619576	0.8979653389068804	0.7393000153329929	402.93511962890625	402.9534606933594
151	402.9634704589844	30.9118796088					1	DETECTED	402.9635 m/z @30.91 [151020OFc1_NvH-0949-CRLM-21.raw]	402.9634704589844	30.9118796088	4.5133933176	99.7691807706667	95.25578745306669	72853.96875	9.39287190706218E7	0	7665	93.8076902280059	1.9857905736623094	3.395144213736692	402.95355224609375	402.96466064453125
152	402.97467041015625	35.2938150434667					1	DETECTED	402.9747 m/z @35.29 [151020OFc1_NvH-0949-CRLM-21.raw]	402.97467041015625	35.2938150434667	0.0184034426666667	99.9868052056	99.96840176293334	127136.7890625	1.0325531438081422E8	0	7665	40.35217589443021	1.5128720733949335	1.9556111254319086	402.96478271484375	402.98455810546875
153	402.9974365234375	3.57160719066667					1	DETECTED	402.9974 m/z @3.57 [151020OFc1_NvH-0949-CRLM-21.raw]	402.9974365234375	3.57160719066667	0.0184034426666667	99.9758593397333	99.95745589706664	60416.96484375	9.290447576111028E7	0	7665	0.08726801820521501	0.5416168308774194	2.0818668756622922	402.987548828125	402.9985656738281
154	403.0303039550781	21.1555789730667					1	DETECTED	403.0303 m/z @21.16 [151020OFc1_NvH-0949-CRLM-21.raw]	403.0303039550781	21.1555789730667	3.94697599173333	99.8456776096	95.89870161786668	39912.87109375	8.569072913411203E7	0	7665	76.70027940524037	2.7863592913931057	3.66709040854187	403.0303039550781	403.0385437011719
155	403.0908203125	30.5822416456					1	DETECTED	403.0908 m/z @30.58 [151020OFc1_NvH-0949-CRLM-21.raw]	403.0908203125	30.5822416456	0.00684074266666667	99.0127084536	99.00586771093333	39090.125	1.0459137045599893E8	0	7665	63.93156213563812	1.6451371973390654	2.2469058913791784	403.08709716796875	403.0938415527344
156	403.1047058105469	90.3511094424					1	DETECTED	403.1047 m/z @90.35 [151020OFc1_NvH-0949-CRLM-21.raw]	403.1047058105469	90.3511094424	6.0798832672	99.529269064	93.4493857968	135602.15625	1.0022236091447559E8	0	7665	0.05179124229233878	0.5026110925715807	0.0030365711906049837	403.0958251953125	403.1143798828125
157	403.1349792480469	32.6989138232					1	DETECTED	403.1350 m/z @32.70 [151020OFc1_NvH-0949-CRLM-21.raw]	403.1349792480469	32.6989138232	0.0184034426666667	98.2089066317333	98.19050318906663	46234.16796875	9.032482195511502E7	0	7665	92.40378250736889	1.5022792184964677	2.0045584369929355	403.12506103515625	403.1440734863281
158	403.16033935546875	91.5861855656					1	DETECTED	403.1603 m/z @91.59 [151020OFc1_NvH-0949-CRLM-21.raw]	403.16033935546875	91.5861855656	1.86647627866667	93.7757933637333	91.90931708506663	38351.47265625	9.704074442627133E7	0	7665	0.6467140693452791	0.5122024904869603	0.024404980973920597	403.1514892578125	403.16680908203125
159	403.17694091796875	11.6138060829333					1	DETECTED	403.1769 m/z @11.61 [151020OFc1_NvH-0949-CRLM-21.raw]	403.17694091796875	11.6138060829333	0.661733380266667	96.7071055314667	96.04537215120003	56884.82421875	1.0035909011589552E8	0	7665	0.10915243887304626	4.384803441261612	1228.1779719388646	403.1673889160156	403.1781921386719
160	403.1882019042969	19.104130904					1	DETECTED	403.1882 m/z @19.10 [151020OFc1_NvH-0949-CRLM-21.raw]	403.1882019042969	19.104130904	0.00684074266666667	99.9977802517333	99.99093950906664	136271.84375	1.2916667572454678E8	2	7665	55.996895405904226	2.3170391965751427	14.617557245396691	403.17822265625	403.1936340332031
161	403.204345703125	30.6703244053333					1	DETECTED	403.2043 m/z @30.67 [151020OFc1_NvH-0949-CRLM-21.raw]	403.204345703125	30.6703244053333	3.09156287733333	95.8797439085333	92.78818103119997	448009.875	1.1734864096512489E8	3	7665	0.11900983837011125	1.7604327891801193	4.046220840735361	403.1944274902344	403.2094421386719
162	403.2194519042969	23.7512906002667					1	DETECTED	403.2195 m/z @23.75 [151020OFc1_NvH-0949-CRLM-21.raw]	403.2194519042969	23.7512906002667	1.597635924	99.3534920458667	97.7558561218667	1962723.125	1.750653025885747E8	2	7665	2.2253736789457754	2.7137379550708958	0.300870209917274	403.2095031738281	403.22943115234375
163	403.23193359375	31.6894711093333					1	DETECTED	403.2319 m/z @31.69 [151020OFc1_NvH-0949-CRLM-21.raw]	403.23193359375	31.6894711093333	0.00684074266666667	99.9977802517333	99.99093950906664	1130959.125	1.1692101553969367E8	2	7665	0.23393390735951058	0.5397916768381894	0.014446384133816603	403.2294616699219	403.2342834472656
164	403.2442932128906	33.5717727333333					1	DETECTED	403.2443 m/z @33.57 [151020OFc1_NvH-0949-CRLM-21.raw]	403.2442932128906	33.5717727333333	1.81158276053333	94.5498215765333	92.73823881599998	1156410.125	1.2032087726621105E8	2	7665	0.14568026885976337	14.029264012468227	0.04809983968243567	403.23431396484375	403.25335693359375
165	403.25567626953125	16.7916099845333					1	DETECTED	403.2557 m/z @16.79 [151020OFc1_NvH-0949-CRLM-21.raw]	403.25567626953125	16.7916099845333	6.34164474986667	91.8011601056	85.45951535573333	141751.375	8.68220367092415E7	0	7665	0.12899899777328017	0.5062111358048026	1.734885913460133	403.2544860839844	403.2637023925781
166	403.26953125	91.0909016997333					1	DETECTED	403.2695 m/z @91.09 [151020OFc1_NvH-0949-CRLM-21.raw]	403.26953125	91.0909016997333	3.43674625386667	92.5613652008	89.12461894693332	88335.1640625	1.0331098774002779E8	0	7665	0.889007990476145	4.635369523137137	2.558723068845349	403.2658996582031	403.2784729003906
167	403.2880554199219	91.6263117432					1	DETECTED	403.2881 m/z @91.63 [151020OFc1_NvH-0949-CRLM-21.raw]	403.2880554199219	91.6263117432	4.76296054213333	92.8210268629333	88.05806632079997	39977.65625	7.85681654177467E7	0	7665	0.3203223767079777	0.5068769803560067	0.5213325273415059	403.2807312011719	403.29541015625
168	403.3067626953125	91.9033499058667					1	DETECTED	403.3068 m/z @91.90 [151020OFc1_NvH-0949-CRLM-21.raw]	403.3067626953125	91.9033499058667	3.43674625386667	99.1451235386667	95.70837728480002	84249.109375	8.223922614013548E7	0	7665	0.22252252688076624	1.515368071309508	0.3770565250757143	403.297119140625	403.31634521484375
169	403.3968811035156	35.5967825034667					1	DETECTED	403.3969 m/z @35.60 [151020OFc1_NvH-0949-CRLM-21.raw]	403.3968811035156	35.5967825034667	3.40872170266667	95.2236910717333	91.81496936906663	43022.5625	1.0186539764997193E8	0	7665	29.926357290138775	1.4261501900381106	1.9938371081454045	403.3936767578125	403.4068603515625
170	403.4337463378906	34.9840502274667					1	DETECTED	403.4337 m/z @34.98 [151020OFc1_NvH-0949-CRLM-21.raw]	403.4337463378906	34.9840502274667	5.61804283573333	99.9103520469333	94.29230921119996	143995.1875	9.723019034993695E7	0	7665	26.7253382482253	1.7173624220826518	2.4365645178518736	403.4242248535156	403.4436950683594
171	403.45745849609375	30.2960683472					1	DETECTED	403.4575 m/z @30.30 [151020OFc1_NvH-0949-CRLM-21.raw]	403.45745849609375	30.2960683472	4.0234439648	99.5396377576	95.51619379280001	147104.796875	9.142138771327728E7	0	7665	0.5712060624649382	2.148266141856051	0.06078545957387309	403.447998046875	403.46124267578125
172	403.4715881347656	18.8579006418667					1	DETECTED	403.4716 m/z @18.86 [151020OFc1_NvH-0949-CRLM-21.raw]	403.4715881347656	18.8579006418667	0.875083536266667	99.0680090546667	98.19292551840003	256661.5625	9.259004589258894E7	0	7665	17.7465344079314	0.7343597904808233	0.3469300140730918	403.46221923828125	403.47943115234375
173	403.48956298828125	13.2073503946667					1	DETECTED	403.4896 m/z @13.21 [151020OFc1_NvH-0949-CRLM-21.raw]	403.48956298828125	13.2073503946667	4.55133831973333	97.3360169813333	92.78467866159997	112117.1328125	1.0783019709457034E8	0	7665	3.2204735944614598	5.359551133846714	46.23320274328299	403.48260498046875	403.4995422363281
174	403.52001953125	10.7331288456					1	DETECTED	403.5200 m/z @10.73 [151020OFc1_NvH-0949-CRLM-21.raw]	403.52001953125	10.7331288456	5.56008085653333	36.885620444	31.325539587466668	54302.609375	3.718549300266966E7	0	7665	3.581951249432974	3.027764255587205	0.27407148016097194	403.51007080078125	403.52215576171875
175	403.5328369140625	22.5832309602667					1	DETECTED	403.5328 m/z @22.58 [151020OFc1_NvH-0949-CRLM-21.raw]	403.5328369140625	22.5832309602667	2.67848627413333	97.0783321045333	94.39984583039997	1040195.5	1.1904375124025315E8	3	7665	0.31584059242095464	12.176945533826322	0.21996714113713306	403.52294921875	403.54278564453125
176	403.5439147949219	21.6567335893333					1	DETECTED	403.5439 m/z @21.66 [151020OFc1_NvH-0949-CRLM-21.raw]	403.5439147949219	21.6567335893333	5.4707274672	98.5350219408	93.0642944736	129992.703125	1.4335398109470263E8	0	7665	0.05593582587494694	2.874838109270844	0.0018507103881254907	403.5428466796875	403.54498291015625
177	403.5551452636719	27.4861442146667					1	DETECTED	403.5551 m/z @27.49 [151020OFc1_NvH-0949-CRLM-21.raw]	403.5551452636719	27.4861442146667	3.16740966533333	98.5242469256	95.35683726026667	194916.765625	9.45033779955319E7	0	7665	6.949994549806227	2.3967688723547425	0.3001578985590401	403.54522705078125	403.56512451171875
178	403.5673522949219	26.4137772453333					1	DETECTED	403.5674 m/z @26.41 [151020OFc1_NvH-0949-CRLM-21.raw]	403.5673522949219	26.4137772453333	3.629090136	95.6182280386667	91.9891379026667	182331.359375	1.0663524254554303E8	0	7665	9.994627365779667	2.5356127766586516	4.196249874751485	403.5651550292969	403.5771789550781
179	403.5804443359375	89.8356550213333					1	DETECTED	403.5804 m/z @89.84 [151020OFc1_NvH-0949-CRLM-21.raw]	403.5804443359375	89.8356550213333	3.22532140213333	97.5005147501333	94.27519334799997	98136.71875	1.1212500847471562E8	0	7665	7.946886370189276	9.077735354769993	22.308743121036635	403.5773620605469	403.59027099609375
180	403.5924072265625	28.0727709616					1	DETECTED	403.5924 m/z @28.07 [151020OFc1_NvH-0949-CRLM-21.raw]	403.5924072265625	28.0727709616	3.2160839624	98.0246675810667	94.80858361866669	44751.01171875	9.549794013991272E7	0	7665	92.1981319611324	1.9438696846429062	2.8574513742286567	403.5904846191406	403.6022033691406
181	403.6842346191406	35.1736040826667					1	DETECTED	403.6842 m/z @35.17 [151020OFc1_NvH-0949-CRLM-21.raw]	403.6842346191406	35.1736040826667	4.71664043546667	98.6664205149333	93.94978007946662	129518.0390625	1.0159393573343426E8	0	7665	16.155690566816517	1.6832821019335469	2.6711136307874854	403.67425537109375	403.6942138671875
182	403.70562744140625	19.4206980672					1	DETECTED	403.7056 m/z @19.42 [151020OFc1_NvH-0949-CRLM-21.raw]	403.70562744140625	19.4206980672	3.34999303146667	99.1998662282667	95.84987319680003	4385087.0	2.9529300453696805E8	2	7665	7.099418496533488	17.183415499602933	32.53578528918903	403.6956481933594	403.7154846191406
183	403.71710205078125	21.5761219426667					1	DETECTED	403.7171 m/z @21.58 [151020OFc1_NvH-0949-CRLM-21.raw]	403.71710205078125	21.5761219426667	3.748192656	96.5092823912	92.7610897352	546175.625	1.0106245135549007E8	0	7665	0.070562690703035	1.0529282556828337	35.360579945528144	403.7156677246094	403.7190856933594
184	403.7291564941406	21.6268812048					1	DETECTED	403.7292 m/z @21.63 [151020OFc1_NvH-0949-CRLM-21.raw]	403.7291564941406	21.6268812048	4.72592154293333	97.1698541298667	92.44393258693337	3008949.5	1.707169016889114E8	2	7665	0.25850958342076424	0.5298579303933804	10.94044396335813	403.7197265625	403.7386169433594
185	403.741943359375	32.2404520328					1	DETECTED	403.7419 m/z @32.24 [151020OFc1_NvH-0949-CRLM-21.raw]	403.741943359375	32.2404520328	4.04256893866667	92.5164973965333	88.47392845786662	526871.125	1.0554905126066592E8	2	7665	1.4133109093536902	0.5085265374990082	0.07492219052247177	403.7393493652344	403.7518615722656
186	403.7522277832031	39.6079747250667					1	DETECTED	403.7522 m/z @39.61 [151020OFc1_NvH-0949-CRLM-21.raw]	403.7522277832031	39.6079747250667	0.0298491874666667	97.7880925938667	97.75824340640003	56088.41015625	9.818377458784966E7	0	7665	85.34778137335792	1.2350034530251779	2.143835992850339	403.7520446777344	403.7616271972656
187	403.8016052246094	13.0598625597333					1	DETECTED	403.8016 m/z @13.06 [151020OFc1_NvH-0949-CRLM-21.raw]	403.8016052246094	13.0598625597333	1.5218906344	99.8127511018667	98.2908604674667	93313.390625	1.0675691970050672E8	0	7665	0.06540157104843658	5.725264606167917	11.15508942841206	403.7965087890625	403.81146240234375
188	403.8143005371094	37.095522128					1	DETECTED	403.8143 m/z @37.10 [151020OFc1_NvH-0949-CRLM-21.raw]	403.8143005371094	37.095522128	1.1880501208	99.9868052056	98.7987550848	60970.59375	1.0173347443430583E8	0	7665	99.46456880955702	1.3763593967538297	1.7546416238430615	403.8116760253906	403.82427978515625
189	403.8279724121094	39.4051748264					1	DETECTED	403.8280 m/z @39.41 [151020OFc1_NvH-0949-CRLM-21.raw]	403.8279724121094	39.4051748264	0.764978278933333	99.8885559629333	99.12357768399997	46455.45703125	1.1388999695341986E8	0	7665	82.86603514185583	1.2522612514190372	1.5076671096992627	403.8243103027344	403.83782958984375
190	403.8487548828125	25.4281050082667					1	DETECTED	403.8488 m/z @25.43 [151020OFc1_NvH-0949-CRLM-21.raw]	403.8487548828125	25.4281050082667	0.464285769066667	99.9430493954667	99.47876362640004	63283.3203125	1.0887037736034004E8	0	7665	88.30659345783138	2.796334205970743	4.595036982640975	403.8394470214844	403.84967041015625
191	403.87030029296875	12.7191952885333					1	DETECTED	403.8703 m/z @12.72 [151020OFc1_NvH-0949-CRLM-21.raw]	403.87030029296875	12.7191952885333	0.00684074266666667	99.9430493954667	99.93620865280003	674698.3125	1.2213405852970523E8	3	7665	12.328666521426697	1.2934173794879353	8.729190863942012	403.8603515625	403.8802795410156
192	403.8864440917969	8.64102522853333					1	DETECTED	403.8864 m/z @8.64 [151020OFc1_NvH-0949-CRLM-21.raw]	403.8864440917969	8.64102522853333	0.1156412608	99.9977802517333	99.8821389909333	648078.125	9.8946763026075E7	3	7665	0.16011166640092256	47.32124550691404	1.0636809565840102	403.88031005859375	403.8963928222656
193	403.9021301269531	26.5099741016					1	DETECTED	403.9021 m/z @26.51 [151020OFc1_NvH-0949-CRLM-21.raw]	403.9021301269531	26.5099741016	0.00684074266666667	99.9977802517333	99.99093950906664	125178.484375	9.212539686177495E7	0	7665	0.06131407154768809	1.9313469905693799	1.842643773919987	403.8964538574219	403.91168212890625
194	403.9179992675781	36.1468056416					1	DETECTED	403.9180 m/z @36.15 [151020OFc1_NvH-0949-CRLM-21.raw]	403.9179992675781	36.1468056416	0.104999678133333	99.9758593397333	99.87085966159997	47705.6953125	9.765932389469919E7	0	7665	90.1026184870406	1.3764423273345106	1.4859800822785214	403.9124755859375	403.9251403808594
195	403.9352111816406	35.5741974168					1	DETECTED	403.9352 m/z @35.57 [151020OFc1_NvH-0949-CRLM-21.raw]	403.9352111816406	35.5741974168	0.00684074266666667	99.8236241245333	99.81678338186663	59629.7734375	8.490143642969099E7	0	7665	86.07021766133028	1.4436782558731536	1.707469930686025	403.9252624511719	403.9419860839844
196	403.9519958496094	26.3197803392					1	DETECTED	403.9520 m/z @26.32 [151020OFc1_NvH-0949-CRLM-21.raw]	403.9519958496094	26.3197803392	0.00684074266666667	99.9103520469333	99.90351130426663	186293.953125	9.527515333173408E7	0	7665	21.98912997008934	2.135250635599826	0.006609151894102336	403.9420471191406	403.96197509765625
197	403.9633483886719	26.9997619709333					1	DETECTED	403.9633 m/z @27.00 [151020OFc1_NvH-0949-CRLM-21.raw]	403.9633483886719	26.9997619709333	0.0184034426666667	99.7912056026667	99.77280216000003	132322.859375	9.00126177662896E7	0	7665	8.402168881742352	2.78267443005964	8.750398117661325	403.9620056152344	403.97332763671875
198	403.973388671875	18.8282676544					1	DETECTED	403.9734 m/z @18.83 [151020OFc1_NvH-0949-CRLM-21.raw]	403.973388671875	18.8282676544	0.412913700533333	99.9977802517333	99.58486655119997	104007.1640625	9.147311194808437E7	0	7665	18.487721200092057	2.672090983596493	0.004450395067709715	403.973388671875	403.97552490234375
199	403.98553466796875	25.5135869328					1	DETECTED	403.9855 m/z @25.51 [151020OFc1_NvH-0949-CRLM-21.raw]	403.98553466796875	25.5135869328	0.392542738666667	99.8456776096	99.45313487093334	261078.171875	1.0015619931395273E8	4	7665	14.752651923309033	2.88051199493572	0.23495679437529418	403.97564697265625	403.9954833984375
200	404.0024719238281	13.0919850261333					1	DETECTED	404.0025 m/z @13.09 [151020OFc1_NvH-0949-CRLM-21.raw]	404.0024719238281	13.0919850261333	0.2473903608	99.9103520469333	99.6629616861333	95386.1875	1.0153197995606574E8	0	7665	0.09130317998448412	5.841685614753634	0.001150054675442099	403.9955749511719	404.01202392578125
201	404.03253173828125	46.2675472445333					1	DETECTED	404.0325 m/z @46.27 [151020OFc1_NvH-0949-CRLM-21.raw]	404.03253173828125	46.2675472445333	0.4437801696	99.7581285525333	99.31434838293329	185988.046875	9.857356769848791E7	0	7665	0.6754758474839804	1.272996861299273	0.4260743571396183	404.0225524902344	404.0416259765625
202	404.068603515625	55.0098254778667					1	DETECTED	404.0686 m/z @55.01 [151020OFc1_NvH-0949-CRLM-21.raw]	404.068603515625	55.0098254778667	1.1114307432	99.7912056026667	98.67977485946669	159181.1875	9.908410940776482E7	0	7665	1.345879656930741	0.6663704345420471	9.777587579971039	404.0586242675781	404.0782775878906
203	404.0957946777344	92.0046030186667					1	DETECTED	404.0958 m/z @92.00 [151020OFc1_NvH-0949-CRLM-21.raw]	404.0957946777344	92.0046030186667	0.278892001066667	96.0653335357333	95.78644153466664	55830.046875	7.421081287770405E7	0	7665	0.027317256310894322	1.094132199838784	2.9958036762345563	404.0860290527344	404.1056823730469
204	404.1194763183594	89.2563869952					1	DETECTED	404.1195 m/z @89.26 [151020OFc1_NvH-0949-CRLM-21.raw]	404.1194763183594	89.2563869952	0.0184034426666667	99.3091879818667	99.29078453920003	5772459.0	4.110656487470765E8	0	7665	1.0035229037552114	1.2852833389053886	1.2301306630129978	404.111083984375	404.1286926269531
205	404.1557922363281	90.2945102669333					1	DETECTED	404.1558 m/z @90.29 [151020OFc1_NvH-0949-CRLM-21.raw]	404.1557922363281	90.2945102669333	1.62590976853333	99.9540077378667	98.32809796933337	69488.0	8.951727504566124E7	0	7665	0.19684493425486949	0.5303116177246474	0.013835015490708048	404.14605712890625	404.1657409667969
206	404.1764221191406	22.9595162618667					1	DETECTED	404.1764 m/z @22.96 [151020OFc1_NvH-0949-CRLM-21.raw]	404.1764221191406	22.9595162618667	0.00684074266666667	99.9977802517333	99.99093950906664	81609.3984375	1.2134841883415408E8	4	7665	64.16096555712349	2.0701175641225764	3.1187823455435426	404.16644287109375	404.181884765625
207	404.19189453125	89.9025962165333					1	DETECTED	404.1919 m/z @89.90 [151020OFc1_NvH-0949-CRLM-21.raw]	404.19189453125	89.9025962165333	0.402657033333333	99.9977802517333	99.59512321839998	1233697.625	1.5082596575805837E8	3	7665	0.4754260846391247	0.7658077230611313	0.020080678317368192	404.1819763183594	404.1932373046875
208	404.2033386230469	25.3802823370667					1	DETECTED	404.2033 m/z @25.38 [151020OFc1_NvH-0949-CRLM-21.raw]	404.2033386230469	25.3802823370667	3.25483190053333	99.9758593397333	96.72102743919997	6373477.5	3.1182815553265196E8	2	7665	0.3170375853824865	0.7783196384969355	0.18144269722396855	404.193359375	404.21331787109375
209	404.2135925292969	26.4510160290667					1	DETECTED	404.2136 m/z @26.45 [151020OFc1_NvH-0949-CRLM-21.raw]	404.2135925292969	26.4510160290667	3.2825584552	95.8582003965333	92.5756419413333	717685.3125	1.450981050339789E8	2	7665	18.90869568510255	0.5720418530704585	3.5475431623878255	404.2133483886719	404.221435546875
210	404.2314453125	21.6082006802667					1	DETECTED	404.2314 m/z @21.61 [151020OFc1_NvH-0949-CRLM-21.raw]	404.2314453125	21.6082006802667	0.0942267272	99.9540077378667	99.85978101066671	1435637.0	1.4745760372919098E8	2	7665	0.17861073636022695	0.6512314786715592	1.6790256788110718	404.2214660644531	404.2414245605469
211	404.2525329589844	29.9609970482667					1	DETECTED	404.2525 m/z @29.96 [151020OFc1_NvH-0949-CRLM-21.raw]	404.2525329589844	29.9609970482667	3.20685516533333	94.7520464008	91.54519123546666	2003445.875	1.4935839263808787E8	2	7665	0.21253417405253572	2.106432157878099	298.96869145954685	404.2425537109375	404.2624816894531
212	404.26397705078125	24.6055537576					1	DETECTED	404.2640 m/z @24.61 [151020OFc1_NvH-0949-CRLM-21.raw]	404.26397705078125	24.6055537576	3.40872170266667	96.1538598685333	92.74513816586663	145292.734375	9.146674516240603E7	0	7665	66.8173160697171	2.060516167322538	3.101779586628285	404.2626037597656	404.273681640625
213	404.2828369140625	91.6697984232					1	DETECTED	404.2828 m/z @91.67 [151020OFc1_NvH-0949-CRLM-21.raw]	404.2828369140625	91.6697984232	3.44616492426667	93.2272742749333	89.78110935066663	32898.01171875	7.588022826734877E7	0	7665	0.12470979517320302	0.508826862995572	0.005841473214929267	404.2743225097656	404.2880859375
214	404.30047607421875	91.5572433765333					1	DETECTED	404.3005 m/z @91.56 [151020OFc1_NvH-0949-CRLM-21.raw]	404.30047607421875	91.5572433765333	55.32668216	99.3202647226667	43.99358256266671	88093.71875	3.518141273651567E7	0	7665	1.413213196330119	3.6361289654771096	1.089822506195603	404.2904968261719	404.3104248046875
215	404.31903076171875	92.5613652008					1	DETECTED	404.3190 m/z @92.56 [151020OFc1_NvH-0949-CRLM-21.raw]	404.31903076171875	92.5613652008	15.4797354816	92.5613652008	77.0816297192	75889.515625	8.990206181273009E7	0	7665	0.5249823031553831	0.5	null	404.31048583984375	404.32891845703125
216	404.3368225097656	90.276206064					1	DETECTED	404.3368 m/z @90.28 [151020OFc1_NvH-0949-CRLM-21.raw]	404.3368225097656	90.276206064	7.42610600933333	95.456523544	88.03041753466668	20751.736328125	3.7207355505113624E7	0	7665	83.63788412630194	0.5312631938680937	0.06252638773618746	404.3324279785156	404.3387451171875
217	404.43756103515625	34.9625209306667					1	DETECTED	404.4376 m/z @34.96 [151020OFc1_NvH-0949-CRLM-21.raw]	404.43756103515625	34.9625209306667	3.38811810346667	89.2343350872	85.84621698373333	35286.53125	7.867421544993089E7	0	7665	82.28352480788905	1.3594274047485768	1.9794159786127687	404.4276123046875	404.4428405761719
218	404.45306396484375	26.6800947712					1	DETECTED	404.4531 m/z @26.68 [151020OFc1_NvH-0949-CRLM-21.raw]	404.45306396484375	26.6800947712	3.19586177653333	98.4808993629333	95.28503758639997	119241.421875	9.906321706676534E7	0	7665	0.6595003068377494	2.4380883455018325	3.204258754509489	404.4432678222656	404.4625244140625
219	404.4949645996094	10.8782917117333					1	DETECTED	404.4950 m/z @10.88 [151020OFc1_NvH-0949-CRLM-21.raw]	404.4949645996094	10.8782917117333	3.6919959216	99.2215059064	95.5295099848	83376.0859375	1.054735855576814E8	0	7665	0.21361216467481725	0.6066107728388757	3.675591959868928	404.4849853515625	404.5045471191406
220	404.5204772949219	12.5870655885333					1	DETECTED	404.5205 m/z @12.59 [151020OFc1_NvH-0949-CRLM-21.raw]	404.5204772949219	12.5870655885333	4.11953694186667	85.5407288576	81.42119191573333	329148.125	9.424744760214446E7	3	7665	4.974724491445851	0.9534710480317697	11.842469000926652	404.5110168457031	404.5304260253906
221	404.5417175292969	8.31730625733333					1	DETECTED	404.5417 m/z @8.32 [151020OFc1_NvH-0949-CRLM-21.raw]	404.5417175292969	8.31730625733333	4.89956939813333	96.2700207704	91.37045137226667	507985.40625	1.0276121457039522E8	0	7665	0.16320848802690513	11.800280694717081	0.3169396322511152	404.5317687988281	404.54559326171875
222	404.5556640625	40.4058447893333					1	DETECTED	404.5557 m/z @40.41 [151020OFc1_NvH-0949-CRLM-21.raw]	404.5556640625	40.4058447893333	3.95796984053333	99.3202647226667	95.36229488213338	699844.0625	1.169470613600392E8	3	7665	16.81305777154748	0.5263717073609487	0.006509066988370223	404.5456848144531	404.5655212402344
223	404.5713806152344	35.0972865914667					1	DETECTED	404.5714 m/z @35.10 [151020OFc1_NvH-0949-CRLM-21.raw]	404.5713806152344	35.0972865914667	4.96035010266667	82.3033164525333	77.34296634986663	217215.1875	8.908980690003471E7	3	7665	null	1.5848923346798434	0.0027615060483188137	404.565673828125	404.57330322265625
224	404.5833435058594	27.9633591109333					1	DETECTED	404.5833 m/z @27.96 [151020OFc1_NvH-0949-CRLM-21.raw]	404.5833435058594	27.9633591109333	2.17971443386667	95.9343600936	93.75464565973334	428536.71875	1.0606224723833166E8	3	7665	0.08390260000426863	1.5921892833179638	1.1212504239023093	404.57342529296875	404.5926513671875
225	404.61083984375	22.2890549474667					1	DETECTED	404.6108 m/z @22.29 [151020OFc1_NvH-0949-CRLM-21.raw]	404.61083984375	22.2890549474667	3.7864880448	90.3899713144	86.6034832696	37039.0859375	8.65580370637479E7	5	7665	85.46411830198917	2.4521982669248783	3.8959982045732193	404.6020812988281	404.61517333984375
226	404.6930847167969	29.6645417882667					1	DETECTED	404.6931 m/z @29.66 [151020OFc1_NvH-0949-CRLM-21.raw]	404.6930847167969	29.6645417882667	4.91897371813333	94.6071420434667	89.68816832533336	48073.69921875	8.69060031627547E7	0	7665	85.5196476989031	1.8139716344988417	2.950060451976059	404.6866760253906	404.6949157714844
227	404.7049865722656	25.3802823370667					1	DETECTED	404.7050 m/z @25.38 [151020OFc1_NvH-0949-CRLM-21.raw]	404.7049865722656	25.3802823370667	2.17052707546667	95.7607117136	93.59018463813334	2808266.0	1.6090568080763683E8	2	7665	0.25180233727073187	0.689326015080622	0.15831424158679516	404.6950378417969	404.7149658203125
228	404.71929931640625	15.3671445154667					1	DETECTED	404.7193 m/z @15.37 [151020OFc1_NvH-0949-CRLM-21.raw]	404.71929931640625	15.3671445154667	2.5488100416	96.8597846008	94.31097455919999	2796047.75	1.4562661082125115E8	2	7665	0.20303064127261372	28.942466057693924	0.9127604714789374	404.7149963378906	404.7292175292969
229	404.7321472167969	21.6177191816					1	DETECTED	404.7321 m/z @21.62 [151020OFc1_NvH-0949-CRLM-21.raw]	404.7321472167969	21.6177191816	3.898793228	99.9977802517333	96.0989870237333	312374.40625	1.1092798942055964E8	2	7665	0.06948823227163459	0.5945711492708231	0.020720278044376424	404.7293395996094	404.7419738769531
230	404.7435302734375	9.83265759893333					1	DETECTED	404.7435 m/z @9.83 [151020OFc1_NvH-0949-CRLM-21.raw]	404.7435302734375	9.83265759893333	9.72440923893333	32.4460250597333	22.721615820799972	77920.578125	2.2443517936890338E7	0	7665	0.1864033429231995	1.183456468384423	1.4540107097200816	404.7425537109375	404.7444152832031
231	404.75445556640625	29.9346641653333					1	DETECTED	404.7545 m/z @29.93 [151020OFc1_NvH-0949-CRLM-21.raw]	404.75445556640625	29.9346641653333	3.61978367146667	97.4020373512	93.78225367973333	921801.25	1.0845501188203095E8	2	7665	0.17750224643516788	0.5074488540719917	0.015131448749489153	404.74456787109375	404.76263427734375
232	404.8155212402344	33.356635288					1	DETECTED	404.8155 m/z @33.36 [151020OFc1_NvH-0949-CRLM-21.raw]	404.8155212402344	33.356635288	0.775065748266667	99.8019555848	99.02688983653333	51363.50390625	9.749255010724965E7	5	7665	93.2814959954784	1.6258626517270105	2.261104261115574	404.8062438964844	404.8233947753906
233	404.83343505859375	89.7905783544					1	DETECTED	404.8334 m/z @89.79 [151020OFc1_NvH-0949-CRLM-21.raw]	404.83343505859375	89.7905783544	0.805246219733333	99.9540077378667	99.14876151813337	95449.8046875	1.1509201682267825E8	0	7665	91.79366492271708	0.5539338688525988	0.10962845650712401	404.8235168457031	404.83624267578125
234	404.84625244140625	9.73606951546667					1	DETECTED	404.8463 m/z @9.74 [151020OFc1_NvH-0949-CRLM-21.raw]	404.84625244140625	9.73606951546667	0.0184034426666667	99.9212910482667	99.90288760560003	197826.78125	1.0034234691188449E8	3	7665	0.05888820296998709	11.568372668446335	26.74267221355775	404.8365478515625	404.85595703125
235	404.8593444824219	16.3873456901333					1	DETECTED	404.8593 m/z @16.39 [151020OFc1_NvH-0949-CRLM-21.raw]	404.8593444824219	16.3873456901333	0.00684074266666667	99.9103520469333	99.90351130426663	144819.234375	1.0019593551377586E8	0	7665	4.904330159295455	0.5160147855325867	0.06530446273842676	404.85650634765625	404.8653869628906
236	404.8753967285156	17.3737140693333					1	DETECTED	404.8754 m/z @17.37 [151020OFc1_NvH-0949-CRLM-21.raw]	404.8753967285156	17.3737140693333	0.00684074266666667	99.9977802517333	99.99093950906664	4569621.0	1.557349647628751E8	3	7665	0.1624875014618965	0.8470091716205322	43.278632477388555	404.86541748046875	404.88531494140625
237	404.8895263671875	40.3836058306667					1	DETECTED	404.8895 m/z @40.38 [151020OFc1_NvH-0949-CRLM-21.raw]	404.8895263671875	40.3836058306667	0.00684074266666667	99.6265384997333	99.61969775706663	235875.03125	1.0549116805956528E8	0	7665	104.81383743938432	1.2264330634101375	1.875876265679553	404.885498046875	404.88983154296875
238	404.89984130859375	14.0195347338667					1	DETECTED	404.8998 m/z @14.02 [151020OFc1_NvH-0949-CRLM-21.raw]	404.89984130859375	14.0195347338667	0.00684074266666667	99.9977802517333	99.99093950906664	453952.5	1.0414225996875757E8	3	7665	15.17917941171051	7.552281490429053	4.567429758620214	404.889892578125	404.9090881347656
239	404.91802978515625	32.3521402685333					1	DETECTED	404.9180 m/z @32.35 [151020OFc1_NvH-0949-CRLM-21.raw]	404.91802978515625	32.3521402685333	0.00684074266666667	99.8677189930667	99.86087825040003	204682.109375	9.762449737393925E7	0	7665	8.276432501045914	1.5529425097233296	0.005907243933359276	404.909912109375	404.9280090332031
240	404.947021484375	21.51814538					1	DETECTED	404.9470 m/z @21.52 [151020OFc1_NvH-0949-CRLM-21.raw]	404.947021484375	21.51814538	0.00684074266666667	99.9868052056	99.97996446293334	540665.0625	1.0757942941058145E8	0	7665	0.1912438457638146	0.5608648740235339	1.8580537326919477	404.9370422363281	404.95648193359375
241	404.9662780761719	24.476898908					1	DETECTED	404.9663 m/z @24.48 [151020OFc1_NvH-0949-CRLM-21.raw]	404.9662780761719	24.476898908	0.0298491874666667	99.8019555848	99.77210639733333	45677.5625	9.423652148055904E7	0	7665	79.57685806287905	2.0653953704185692	3.1110163932114507	404.9570617675781	404.9759216308594
242	404.9859619140625	25.4504064872					1	DETECTED	404.9860 m/z @25.45 [151020OFc1_NvH-0949-CRLM-21.raw]	404.9859619140625	25.4504064872	0.0298491874666667	99.8885559629333	99.85870677546663	100854.296875	1.0224549613978982E8	0	7665	46.23974629681818	1.423550244638779	1.8220150550192415	404.97601318359375	404.99591064453125
243	404.99835205078125	50.7439819930667					1	DETECTED	404.9984 m/z @50.74 [151020OFc1_NvH-0949-CRLM-21.raw]	404.99835205078125	50.7439819930667	0.0298491874666667	99.8456776096	99.81582842213334	89063.1875	1.0442218333492297E8	0	7665	2.462865404138668	0.8701634197593529	0.38845049384789704	404.9960632324219	405.00677490234375
244	405.01702880859375	53.1346091976					1	DETECTED	405.0170 m/z @53.13 [151020OFc1_NvH-0949-CRLM-21.raw]	405.01702880859375	53.1346091976	0.00684074266666667	99.8346276112	99.82778686853334	418091.4375	1.1635561167717628E8	0	7665	0.7251014538419724	0.8869827761831219	3.8861022194995853	405.00732421875	405.0268249511719
245	405.0348205566406	91.2029561712					1	DETECTED	405.0348 m/z @91.20 [151020OFc1_NvH-0949-CRLM-21.raw]	405.0348205566406	91.2029561712	0.00684074266666667	99.9103520469333	99.90351130426663	35144.515625	9.025112117524704E7	0	7665	0.045896223883190146	0.5476328732079212	5.483592894621101	405.0271301269531	405.04168701171875
246	405.0525207519531	66.2686380981333					1	DETECTED	405.0525 m/z @66.27 [151020OFc1_NvH-0949-CRLM-21.raw]	405.0525207519531	66.2686380981333	4.27223893786667	99.7912056026667	95.51896666480002	89907.2265625	9.431313380496454E7	0	7665	2.1622206570245766	0.5223125410084425	4.996235880588986	405.04266357421875	405.0618591308594
247	405.10357666015625	90.3366199048					1	DETECTED	405.1036 m/z @90.34 [151020OFc1_NvH-0949-CRLM-21.raw]	405.10357666015625	90.3366199048	3.52489509466667	99.7801161194667	96.25522102480002	2866292.25	1.055478383901764E8	0	7665	0.07535103557520983	1.8524468812555375	2.2604187882667888	405.0950012207031	405.1102294921875
248	405.12298583984375	89.0870575605333					1	DETECTED	405.1230 m/z @89.09 [151020OFc1_NvH-0949-CRLM-21.raw]	405.12298583984375	89.0870575605333	0.453942203733333	99.6484505264	99.19450832266666	1184157.125	1.5799923928633484E8	0	7665	0.8370828869137057	1.5007408232165516	2.308656624299217	405.11444091796875	405.1325988769531
249	405.1595153808594	91.0726098141333					1	DETECTED	405.1595 m/z @91.07 [151020OFc1_NvH-0949-CRLM-21.raw]	405.1595153808594	91.0726098141333	3.07318798933333	99.9649031056	96.89171511626667	66329.078125	8.827451092723115E7	0	7665	83.12368184927287	0.8997678967770301	0.09713307721351538	405.1501159667969	405.1654968261719
250	405.17620849609375	90.2945102669333					1	DETECTED	405.1762 m/z @90.29 [151020OFc1_NvH-0949-CRLM-21.raw]	405.17620849609375	90.2945102669333	0.00684074266666667	99.9977802517333	99.99093950906664	313197.6875	9.793489571697778E7	0	7665	0.39788693329823843	0.5103427435842195	15.615002406444162	405.1662902832031	405.1792297363281
251	405.1892395019531	10.1755888173333					1	DETECTED	405.1892 m/z @10.18 [151020OFc1_NvH-0949-CRLM-21.raw]	405.1892395019531	10.1755888173333	0.587761433866667	99.9868052056	99.39904377173335	482443.5625	1.1541647106239362E8	3	7665	79.98161253814766	8.257879590019648	166.45638810230702	405.17926025390625	405.1991882324219
252	405.2098083496094	17.3483761144					1	DETECTED	405.2098 m/z @17.35 [151020OFc1_NvH-0949-CRLM-21.raw]	405.2098083496094	17.3483761144	3.13826862	99.6591148621333	96.52084624213329	2923077.25	1.752310648283602E8	2	7665	0.13859759686372541	12.644225532721208	4.175326611347423	405.1999206542969	405.21978759765625
253	405.22076416015625	15.3471762290667					1	DETECTED	405.2208 m/z @15.35 [151020OFc1_NvH-0949-CRLM-21.raw]	405.22076416015625	15.3471762290667	2.9615894544	99.1231198376	96.1615303832	1090187.625	1.5418312147639227E8	2	7665	6.83131511801909	5.256610871359064	36.85078665590406	405.2198181152344	405.2307434082031
254	405.2351379394531	15.1047912618667					1	DETECTED	405.2351 m/z @15.10 [151020OFc1_NvH-0949-CRLM-21.raw]	405.2351379394531	15.1047912618667	1.99566017813333	95.8147758069333	93.81911562879996	526994.3125	1.1273312661086741E8	2	7665	1.1556328787369132	0.561690447119253	5.227638930074874	405.23077392578125	405.2450866699219
255	405.2452392578125	91.3140339792					1	DETECTED	405.2452 m/z @91.31 [151020OFc1_NvH-0949-CRLM-21.raw]	405.2452392578125	91.3140339792	3.97715039013333	97.6778860792	93.70073568906666	394697.5625	1.104302344238073E8	0	7665	0.1434531371497343	0.789082875320878	0.0036651551843088262	405.2451477050781	405.2552185058594
256	405.2559814453125	29.9346641653333					1	DETECTED	405.2560 m/z @29.93 [151020OFc1_NvH-0949-CRLM-21.raw]	405.2559814453125	29.9346641653333	2.9802490608	99.5831746917333	96.6029256309333	304590.8125	1.2023436103120302E8	0	7665	0.48767522861278323	1.6491791603821326	1.2165933185557198	405.25537109375	405.2657165527344
257	405.2846984863281	91.3807975266667					1	DETECTED	405.2847 m/z @91.38 [151020OFc1_NvH-0949-CRLM-21.raw]	405.2846984863281	91.3807975266667	3.2642005112	99.3202647226667	96.0560642114667	209219.46875	1.291836176353417E8	0	7665	0.9042486688553595	0.6156087741744961	0.3152637570713111	405.2767028808594	405.2919006347656
258	405.3005065917969	91.7291936952					1	DETECTED	405.3005 m/z @91.73 [151020OFc1_NvH-0949-CRLM-21.raw]	405.3005065917969	91.7291936952	0.00684074266666667	99.9977802517333	99.99093950906664	93589.859375	7.395769209112905E7	0	7665	0.4666296799978511	0.5321875060935103	2.5896286571043663	405.29620361328125	405.3085632324219
259	405.3212585449219	91.791022332					1	DETECTED	405.3213 m/z @91.79 [151020OFc1_NvH-0949-CRLM-21.raw]	405.3212585449219	91.791022332	4.39561106346667	92.5705756213333	88.17496455786663	52296.22265625	6.681562515613056E7	0	7665	1.302021112078279	0.5044599211675888	9.486756925959767	405.31732177734375	405.3248291015625
260	405.33575439453125	91.2917194933333					1	DETECTED	405.3358 m/z @91.29 [151020OFc1_NvH-0949-CRLM-21.raw]	405.33575439453125	91.2917194933333	2.5303289784	99.5396377576	97.00930877920001	65314.55078125	1.1342632362587743E8	0	7665	0.607355432952005	0.5043120181089213	2.243823374798003	405.32781982421875	405.3456726074219
261	405.385498046875	25.4626271562667					1	DETECTED	405.3855 m/z @25.46 [151020OFc1_NvH-0949-CRLM-21.raw]	405.385498046875	25.4626271562667	3.34999303146667	99.5396377576	96.18964472613334	54022.10546875	1.1282074309411143E8	0	7665	88.25053619406602	2.182840126716393	5.588418854123412	405.3829345703125	405.39495849609375
262	405.433349609375	23.0315841541333					1	DETECTED	405.4333 m/z @23.03 [151020OFc1_NvH-0949-CRLM-21.raw]	405.433349609375	23.0315841541333	1.28406174933333	99.4627571242667	98.17869537493337	279712.65625	9.216764660376486E7	2	7665	16.68372803514424	0.981679562667872	41.260344349774435	405.4235534667969	405.4433288574219
263	405.4482727050781	21.5383116322667					1	DETECTED	405.4483 m/z @21.54 [151020OFc1_NvH-0949-CRLM-21.raw]	405.4482727050781	21.5383116322667	3.13826862	99.4960919149333	96.3578232949333	147264.78125	9.256269186490506E7	0	7665	0.15311759743546105	2.6184129904124336	10.443844152375188	405.443603515625	405.45806884765625
264	405.4653015136719	11.50361966					1	DETECTED	405.4653 m/z @11.50 [151020OFc1_NvH-0949-CRLM-21.raw]	405.4653015136719	11.50361966	2.93379137386667	95.2553698301333	92.32157845626664	105346.0625	9.06644371354735E7	0	7665	0.20016139986877235	0.5104990255666123	1.2706964094858426	405.4583740234375	405.4751892089844
265	405.4915466308594	19.9116782112					1	DETECTED	405.4915 m/z @19.91 [151020OFc1_NvH-0949-CRLM-21.raw]	405.4915466308594	19.9116782112	1.87573636106667	99.3861603912	97.51042403013332	178731.046875	9.649094632576627E7	0	7665	0.0211422444789946	4.101086315580312	0.0059969857460190875	405.4816589355469	405.50152587890625
266	405.5238037109375	10.1755888173333					1	DETECTED	405.5238 m/z @10.18 [151020OFc1_NvH-0949-CRLM-21.raw]	405.5238037109375	10.1755888173333	2.59539290293333	95.0577719936	92.46237909066667	389019.28125	9.820782311132334E7	3	7665	0.12273884756101694	0.8896362222195529	71.45269234702803	405.5141906738281	405.53375244140625
267	405.5439758300781	17.364136556					1	DETECTED	405.5440 m/z @17.36 [151020OFc1_NvH-0949-CRLM-21.raw]	405.5439758300781	17.364136556	3.0357365632	95.6182280386667	92.5824914754667	1008980.25	1.1736320931459005E8	0	7665	3.653098000966242	0.9402523650800793	0.030106177684163887	405.5340270996094	405.553955078125
268	405.56134033203125	40.9217038477333					1	DETECTED	405.5613 m/z @40.92 [151020OFc1_NvH-0949-CRLM-21.raw]	405.56134033203125	40.9217038477333	5.2565111664	73.5291368450667	68.2726256786667	177462.6875	1.2263078309492967E8	3	7665	27.488145241028185	0.9634005739216036	0.048163037324089206	405.55419921875	405.5648498535156
269	405.57489013671875	24.5562376786667					1	DETECTED	405.5749 m/z @24.56 [151020OFc1_NvH-0949-CRLM-21.raw]	405.57489013671875	24.5562376786667	4.16038808373333	98.9800192816	94.81963119786667	632623.3125	1.096375738815249E8	3	7665	10.408572868477096	0.7333663302941483	0.03985579847106129	405.56494140625	405.5847473144531
270	405.68365478515625	22.9945098445333					1	DETECTED	405.6837 m/z @22.99 [151020OFc1_NvH-0949-CRLM-21.raw]	405.68365478515625	22.9945098445333	1.7101175832	93.7529145384	92.0427969552	212526.078125	8.82171849266754E7	0	7665	0.03804443691517534	2.1622134150010783	0.6005612996451762	405.6744689941406	405.6934509277344
271	405.6943664550781	25.7972858565333					1	DETECTED	405.6944 m/z @25.80 [151020OFc1_NvH-0949-CRLM-21.raw]	405.6943664550781	25.7972858565333	3.7864880448	99.7471312122667	95.9606431674667	117115.53125	9.309749199103285E7	0	7665	0.18969705260827396	2.251072647294682	7.750086036280682	405.6936950683594	405.7027893066406
272	405.7127990722656	16.8728943496					1	DETECTED	405.7128 m/z @16.87 [151020OFc1_NvH-0949-CRLM-21.raw]	405.7127990722656	16.8728943496	3.17670765813333	97.4129805472	94.23627288906667	324072.28125	9.736249677766201E7	0	7665	8.652753929744485	0.5590831548219538	1.1749885532231943	405.7028503417969	405.7208251953125
273	405.7309875488281	30.0556394005333					1	DETECTED	405.7310 m/z @30.06 [151020OFc1_NvH-0949-CRLM-21.raw]	405.7309875488281	30.0556394005333	2.69701678506667	92.4419754522667	89.74495866720004	453818.125	1.0870008822749625E8	0	7665	8.036613384844927	0.5086212469844352	0.02243153433659344	405.72119140625	405.7350158691406
274	405.74505615234375	12.6076988077333					1	DETECTED	405.7451 m/z @12.61 [151020OFc1_NvH-0949-CRLM-21.raw]	405.74505615234375	12.6076988077333	2.7062667144	97.57753308	94.8712663656	584666.75	1.0723812022045302E8	2	7665	0.1359021422739346	2.688415678948978	1.215153220041434	405.7352600097656	405.7530822753906
275	405.76312255859375	36.0795024402667					1	DETECTED	405.7631 m/z @36.08 [151020OFc1_NvH-0949-CRLM-21.raw]	405.76312255859375	36.0795024402667	3.94697599173333	97.832527984	93.88555199226667	1173457.5	1.3219588316267863E8	2	7665	0.2905312128820441	0.5712876305228313	1.041580910155553	405.7533264160156	405.7730407714844
276	405.80621337890625	54.3859556456					1	DETECTED	405.8062 m/z @54.39 [151020OFc1_NvH-0949-CRLM-21.raw]	405.80621337890625	54.3859556456	1.79357105546667	99.9103520469333	98.11678099146663	38788.21875	1.0562181576216057E8	0	7665	88.02465549277994	0.9168854992308496	0.8347509345810608	405.79656982421875	405.8113708496094
277	405.839599609375	27.8782702488					1	DETECTED	405.8396 m/z @27.88 [151020OFc1_NvH-0949-CRLM-21.raw]	405.839599609375	27.8782702488	1.5218906344	99.8346276112	98.31273697680001	42735.48828125	8.536326282418224E7	0	7665	97.29778614901413	1.8194392640845605	2.6447388942160064	405.8324890136719	405.8400573730469
278	405.85015869140625	35.5338875165333					1	DETECTED	405.8502 m/z @35.53 [151020OFc1_NvH-0949-CRLM-21.raw]	405.85015869140625	35.5338875165333	0.00684074266666667	99.9977802517333	99.99093950906664	70150.8046875	9.710256359369367E7	0	7665	23.125437223128593	1.6938628494081533	2.5009683583345925	405.8402404785156	405.85565185546875
279	405.8658447265625	20.6315388005333					1	DETECTED	405.8658 m/z @20.63 [151020OFc1_NvH-0949-CRLM-21.raw]	405.8658447265625	20.6315388005333	0.040717228	99.9540077378667	99.9132905098667	146198.546875	9.739896524642774E7	3	7665	10.493010606965795	4.150543056503899	0.021542714974172587	405.8561096191406	405.8686828613281
280	405.87872314453125	14.6179611434667					1	DETECTED	405.8787 m/z @14.62 [151020OFc1_NvH-0949-CRLM-21.raw]	405.87872314453125	14.6179611434667	0.0298491874666667	99.9977802517333	99.96793106426664	2053372.25	1.3606204513682795E8	3	7665	0.12714882390980975	0.5236054255891047	100.53350897163553	405.8687438964844	405.888671875
281	405.8946228027344	17.5400777925333					1	DETECTED	405.8946 m/z @17.54 [151020OFc1_NvH-0949-CRLM-21.raw]	405.8946228027344	17.5400777925333	0.00684074266666667	99.9540077378667	99.94716699520004	577213.4375	1.0935017118510003E8	3	7665	6.016660076802573	0.8508657816249082	1.2451938475219837	405.8888244628906	405.90460205078125
282	405.9090270996094	24.5562376786667					1	DETECTED	405.9090 m/z @24.56 [151020OFc1_NvH-0949-CRLM-21.raw]	405.9090270996094	24.5562376786667	0.040717228	99.9430493954667	99.9023321674667	507210.53125	1.0574100164919303E8	3	7665	0.03188881763796658	4.430239913855899	114.12662885287124	405.9047546386719	405.9189758300781
283	405.9349060058594	23.0537072586667					1	DETECTED	405.9349 m/z @23.05 [151020OFc1_NvH-0949-CRLM-21.raw]	405.9349060058594	23.0537072586667	0.00684074266666667	99.7912056026667	99.78436486000003	175566.90625	9.410975572806771E7	0	7665	17.98918542943887	2.176046610123083	0.5900044131134751	405.9249572753906	405.9446716308594
284	405.9523620605469	0.310387761333333					1	DETECTED	405.9524 m/z @0.31 [151020OFc1_NvH-0949-CRLM-21.raw]	405.9523620605469	0.310387761333333	0.00684074266666667	99.9977802517333	99.99093950906664	149902.828125	1.0875057784614901E8	0	7665	0.6577335245616565	2.369433944812848	2.3831979780738037	405.9450988769531	405.9623107910156
285	405.9652099609375	41.9361819149333					1	DETECTED	405.9652 m/z @41.94 [151020OFc1_NvH-0949-CRLM-21.raw]	405.9652099609375	41.9361819149333	0.6722748056	99.9540077378667	99.2817329322667	68542.4375	1.0205147031315476E8	0	7665	30.5454579797648	1.3232755861953924	1.648371098672871	405.9623718261719	405.97479248046875
286	405.9930419921875	19.8682369202667					1	DETECTED	405.9930 m/z @19.87 [151020OFc1_NvH-0949-CRLM-21.raw]	405.9930419921875	19.8682369202667	0.0184034426666667	99.7912056026667	99.77280216000003	97700.734375	8.738792732362005E7	0	7665	null	2.8265213464475005	4.778850929902875	405.98333740234375	406.002685546875
287	406.0196533203125	53.0707789541333					1	DETECTED	406.0197 m/z @53.07 [151020OFc1_NvH-0949-CRLM-21.raw]	406.0196533203125	53.0707789541333	3.56231794906667	98.6336708309333	95.07135288186663	51673.60546875	9.729775332619329E7	0	7665	42.760300830074286	0.9601525774769806	1.059451449528587	406.0096740722656	406.0203552246094
288	406.0303649902344	90.2670812352					1	DETECTED	406.0304 m/z @90.27 [151020OFc1_NvH-0949-CRLM-21.raw]	406.0303649902344	90.2670812352	4.04256893866667	99.8346276112	95.79205867253333	73321.7890625	8.896476416152358E7	0	7665	0.1985129005362012	4.40221241336957	0.42385730884892514	406.0206298828125	406.0400085449219
289	406.0854187011719	34.4626484685333					1	DETECTED	406.0854 m/z @34.46 [151020OFc1_NvH-0949-CRLM-21.raw]	406.0854187011719	34.4626484685333	32.5090530850667	97.7660576722667	65.2570045872	52220.15234375	7.630393437918137E7	0	7665	56.41198875074383	14.441328001199222	28.074710093820624	406.08343505859375	406.0924072265625
290	406.1070251464844	90.3366199048					1	DETECTED	406.1070 m/z @90.34 [151020OFc1_NvH-0949-CRLM-21.raw]	406.1070251464844	90.3366199048	13.0809997426667	98.9037966826667	85.82279693999999	536054.4375	1.12065751722084E8	0	7665	1.4935999583128137	0.5369792316991128	0.06789387522390819	406.0981750488281	406.1165771484375
291	406.12457275390625	89.2674265008					1	DETECTED	406.1246 m/z @89.27 [151020OFc1_NvH-0949-CRLM-21.raw]	406.12457275390625	89.2674265008	0.2684859312	99.5396377576	99.2711518264	115756.7265625	8.66710563674065E7	0	7665	0.7854835551381285	1.8529643394481228	2.2699492214055472	406.1187744140625	406.13433837890625
292	406.14019775390625	31.5280731437333					1	DETECTED	406.1402 m/z @31.53 [151020OFc1_NvH-0949-CRLM-21.raw]	406.14019775390625	31.5280731437333	28.392096188	99.6374944301333	71.2453982421333	31004.728515625	7.340537901662125E7	0	7665	62.82306367480196	11.359362528458636	21.71872505691727	406.1349792480469	406.14434814453125
293	406.17138671875	90.2945102669333					1	DETECTED	406.1714 m/z @90.29 [151020OFc1_NvH-0949-CRLM-21.raw]	406.17138671875	90.2945102669333	7.30465936453333	98.3174761848	91.01281682026666	194106.34375	1.1631197488528143E8	0	7665	0.4021846266849707	0.7369800696819446	0.4503373313479086	406.1636657714844	406.17242431640625
294	406.18243408203125	90.3366199048					1	DETECTED	406.1824 m/z @90.34 [151020OFc1_NvH-0949-CRLM-21.raw]	406.18243408203125	90.3366199048	0.236917514666667	99.9977802517333	99.76086273706663	392858.46875	1.027441228370437E8	0	7665	0.3599423601980334	8.339468595784444	3.027790970954392	406.1724548339844	406.1910705566406
295	406.2010803222656	19.8057568944					1	DETECTED	406.2011 m/z @19.81 [151020OFc1_NvH-0949-CRLM-21.raw]	406.2010803222656	19.8057568944	3.01734053386667	98.8374392424	95.82009870853332	1859088.75	1.8481516227276263E8	2	7665	0.3176079456912717	22.730759359354423	2.596775145651052	406.1911315917969	406.2110290527344
296	406.2128601074219	14.6083883826667					1	DETECTED	406.2129 m/z @14.61 [151020OFc1_NvH-0949-CRLM-21.raw]	406.2128601074219	14.6083883826667	3.18636172853333	99.9323305442667	96.74596881573338	1178567.0	1.3663791239630297E8	3	7665	2.0024955637631763	5.088780238467034	3.8745553342769683	406.2110900878906	406.22283935546875
297	406.2261047363281	17.7428801104					1	DETECTED	406.2261 m/z @17.74 [151020OFc1_NvH-0949-CRLM-21.raw]	406.2261047363281	17.7428801104	3.44616492426667	97.8214551952	94.37529027093333	476680.375	1.0571151690802968E8	3	7665	0.35748867618344704	2.4798498260484636	0.6858208862714474	406.2228698730469	406.236083984375
298	406.2373046875	10.4036657149333					1	DETECTED	406.2373 m/z @10.40 [151020OFc1_NvH-0949-CRLM-21.raw]	406.2373046875	10.4036657149333	2.72483326773333	76.1741564586667	73.44932319093337	124659.296875	9.199274172802058E7	2	7665	0.08062317685161169	0.5620671407133652	4.339999325128177	406.2361145019531	406.2383117675781
299	406.2483215332031	72.94589956					1	DETECTED	406.2483 m/z @72.95 [151020OFc1_NvH-0949-CRLM-21.raw]	406.2483215332031	72.94589956	0.7137658256	99.7253747986667	99.0116089730667	557226.0	1.2580668249080996E8	2	7665	35.70349589053741	0.6679099034668812	0.007516829204793889	406.23834228515625	406.2577209472656
300	406.26519775390625	36.1468056416					1	DETECTED	406.2652 m/z @36.15 [151020OFc1_NvH-0949-CRLM-21.raw]	406.26519775390625	36.1468056416	3.10077917066667	95.3737877253333	92.27300855466663	477859.6875	1.2009803170984633E8	0	7665	55.444582430097164	65.40908428624623	0.35283523237290615	406.2583923339844	406.2750549316406
301	406.27899169921875	89.8356550213333					1	DETECTED	406.2790 m/z @89.84 [151020OFc1_NvH-0949-CRLM-21.raw]	406.27899169921875	89.8356550213333	4.1307031888	96.2590480384	92.1283448496	87740.921875	8.975681261376905E7	0	7665	86.66838573977556	0.5252258989764365	0.03093756175510787	406.2755126953125	406.2889709472656
302	406.3163757324219	91.4374640504					1	DETECTED	406.3164 m/z @91.44 [151020OFc1_NvH-0949-CRLM-21.raw]	406.3163757324219	91.4374640504	0.104999678133333	99.0792301432	98.97423046506665	44395.1796875	9.54751727824028E7	0	7665	1.0582718616226714	0.5418348839337814	1.568119811954158	406.3067626953125	406.3243103027344
303	406.3968505859375	3.4272967664					1	DETECTED	406.3969 m/z @3.43 [151020OFc1_NvH-0949-CRLM-21.raw]	406.3968505859375	3.4272967664	3.24549422293333	95.7718035210667	92.52630929813337	102100.5859375	1.0607862301641937E8	0	7665	0.14097105592978743	1.182025343090397	0.6588879852083571	406.3869934082031	406.3995056152344
304	406.4095153808594	18.6673816837333					1	DETECTED	406.4095 m/z @18.67 [151020OFc1_NvH-0949-CRLM-21.raw]	406.4095153808594	18.6673816837333	0.945424075466667	99.3861603912	98.44073631573333	257900.390625	9.73403155694244E7	0	7665	0.16016771759794324	0.5189111145458297	11.050497722978326	406.3997802734375	406.4190673828125
305	406.5162048339844	35.5338875165333					1	DETECTED	406.5162 m/z @35.53 [151020OFc1_NvH-0949-CRLM-21.raw]	406.5162048339844	35.5338875165333	5.37257514346667	73.6883617386667	68.31578659520002	137116.484375	8.922296620669524E7	3	7665	27.96583286077424	1.177457771835828	1.3667190070283362	406.506591796875	406.5253601074219
306	406.5353698730469	19.7390736264					1	DETECTED	406.5354 m/z @19.74 [151020OFc1_NvH-0949-CRLM-21.raw]	406.5353698730469	19.7390736264	2.93379137386667	99.5071443306667	96.57335295680004	1122900.25	1.1901384520589207E8	3	7665	0.33074478929678364	0.7346595859075374	0.13281671721770122	406.52545166015625	406.54534912109375
307	406.54736328125	14.6280654733333					1	DETECTED	406.5474 m/z @14.63 [151020OFc1_NvH-0949-CRLM-21.raw]	406.54736328125	14.6280654733333	5.48044038773333	97.5667101784	92.08626979066668	479922.0	1.0667319796829751E8	3	7665	0.03121670609181848	0.534648312463518	2.0322739964499807	406.5455017089844	406.55731201171875
308	406.56097412109375	17.7779588917333					1	DETECTED	406.5610 m/z @17.78 [151020OFc1_NvH-0949-CRLM-21.raw]	406.56097412109375	17.7779588917333	4.05186475866667	95.1610962288	91.10923147013334	271775.3125	9.627208400562122E7	0	7665	0.2817593105735341	0.6066135848191281	1.1492603182456722	406.5574645996094	406.5708923339844
309	406.5769348144531	36.5409304850667					1	DETECTED	406.5769 m/z @36.54 [151020OFc1_NvH-0949-CRLM-21.raw]	406.5769348144531	36.5409304850667	3.72057880746667	84.7539822146667	81.03340340720004	74375.3359375	8.576850147398312E7	0	7665	48.32851452350713	1.265964479850422	1.5911749465478693	406.571044921875	406.5863952636719
310	406.59735107421875	3.40872170266667					1	DETECTED	406.5974 m/z @3.41 [151020OFc1_NvH-0949-CRLM-21.raw]	406.59735107421875	3.40872170266667	3.23632142853333	99.0792301432	95.84290871466666	63152.88671875	7.94661578558525E7	0	7665	0.12084035860922837	0.9541932643931049	56.21470478927466	406.5879821777344	406.5998229980469
311	406.60986328125	18.7480434976					1	DETECTED	406.6099 m/z @18.75 [151020OFc1_NvH-0949-CRLM-21.raw]	406.60986328125	18.7480434976	3.01734053386667	98.1121163253333	95.09477579146663	179600.9375	9.706321904592966E7	0	7665	0.1055528850768539	6.802026564447644	0.42672815215049287	406.6000671386719	406.6192321777344
312	406.6968688964844	11.6239499266667					1	DETECTED	406.6969 m/z @11.62 [151020OFc1_NvH-0949-CRLM-21.raw]	406.6968688964844	11.6239499266667	3.93744729973333	91.2917194933333	87.35427219359997	233016.421875	1.0423930636056915E8	2	7665	0.161227135384177	0.6734386877599364	0.345490802275686	406.6869201660156	406.7068176269531
313	406.7188415527344	41.4566747112					1	DETECTED	406.7188 m/z @41.46 [151020OFc1_NvH-0949-CRLM-21.raw]	406.7188415527344	41.4566747112	3.17670765813333	97.7327584085333	94.55605075039998	259179.65625	1.0181015867561463E8	2	7665	15.32330350156522	1.3715706626546351	0.02042440763182977	406.7090148925781	406.7207946777344
314	406.7308349609375	41.4566747112					1	DETECTED	406.7308 m/z @41.46 [151020OFc1_NvH-0949-CRLM-21.raw]	406.7308349609375	41.4566747112	4.5032471728	98.1654259917333	93.6621788189333	990895.0625	1.257549211256338E8	4	7665	18.70492454130174	0.5111707296681846	0.013185908492647351	406.72088623046875	406.740478515625
315	406.74755859375	38.4975248842667					1	DETECTED	406.7476 m/z @38.50 [151020OFc1_NvH-0949-CRLM-21.raw]	406.74755859375	38.4975248842667	2.91522093386667	97.1039590538667	94.18873812000004	371348.25	1.1307800818980168E8	2	7665	42.629900362312426	1.4181344600318095	4.34780331083221	406.74114990234375	406.7575378417969
316	406.7709045410156	27.2956750434667					1	DETECTED	406.7709 m/z @27.30 [151020OFc1_NvH-0949-CRLM-21.raw]	406.7709045410156	27.2956750434667	4.96035010266667	98.7547195066667	93.79436940400004	188332.328125	8.75995863542059E7	0	7665	0.12357711483725708	1.9075897682687257	4.09361085951441	406.7610778808594	406.7808837890625
317	406.7981872558594	3.39942613706667					1	DETECTED	406.7982 m/z @3.40 [151020OFc1_NvH-0949-CRLM-21.raw]	406.7981872558594	3.39942613706667	3.01734053386667	98.1121163253333	95.09477579146663	34260.60546875	9.305987624314232E7	0	7665	0.03172629408765948	0.9623998449250342	16.88377402926028	406.7889404296875	406.80029296875
318	406.83892822265625	34.7462529752					1	DETECTED	406.8389 m/z @34.75 [151020OFc1_NvH-0949-CRLM-21.raw]	406.83892822265625	34.7462529752	0.00684074266666667	99.9430493954667	99.93620865280003	33439.91796875	8.662887816220024E7	0	7665	79.4253379024021	1.446918236384158	1.8785889108682672	406.8312683105469	406.841064453125
319	406.851318359375	25.5262888813333					1	DETECTED	406.8513 m/z @25.53 [151020OFc1_NvH-0949-CRLM-21.raw]	406.851318359375	25.5262888813333	0.040717228	99.9323305442667	99.8916133162667	50289.515625	8.877786697122845E7	0	7665	25.166007113887723	1.9569670203181968	3.7836264338079073	406.8414611816406	406.8599548339844
320	406.8702392578125	19.8165274642667					1	DETECTED	406.8702 m/z @19.82 [151020OFc1_NvH-0949-CRLM-21.raw]	406.8702392578125	19.8165274642667	0.0942267272	99.9977802517333	99.90355352453331	428048.46875	9.978525720172577E7	3	7665	1.8844653566417087	0.6485799988304941	0.3205425809456557	406.86029052734375	406.8801574707031
321	406.8901672363281	27.5122207530667					1	DETECTED	406.8902 m/z @27.51 [151020OFc1_NvH-0949-CRLM-21.raw]	406.8901672363281	27.5122207530667	0.00684074266666667	99.9868052056	99.97996446293334	158185.203125	9.839742820672086E7	0	7665	12.908405781063152	2.1622664322685012	0.003563981991078388	406.8802795410156	406.8987121582031
322	406.90875244140625	42.6549863474667					1	DETECTED	406.9088 m/z @42.65 [151020OFc1_NvH-0949-CRLM-21.raw]	406.90875244140625	42.6549863474667	0.00684074266666667	99.9430493954667	99.93620865280003	668091.75	1.1037408211884893E8	3	7665	0.19587099601121594	0.6192909413956428	0.5566576598582661	406.8988342285156	406.9185485839844
323	406.93133544921875	34.0243422618667					1	DETECTED	406.9313 m/z @34.02 [151020OFc1_NvH-0949-CRLM-21.raw]	406.93133544921875	34.0243422618667	0.00684074266666667	99.9212910482667	99.91445030560003	83610.4765625	1.0506179956523415E8	0	7665	33.526078796641244	1.4394977811813723	1.8958929473173773	406.9213562011719	406.94097900390625
324	406.95880126953125	32.7159693858667					1	DETECTED	406.9588 m/z @32.72 [151020OFc1_NvH-0949-CRLM-21.raw]	406.95880126953125	32.7159693858667	0.00684074266666667	99.9758593397333	99.96901859706664	132905.484375	9.641294031811512E7	0	7665	2.586936877646764	1.5171811532473423	2.051667538672516	406.948974609375	406.9686279296875
325	406.97943115234375	19.4586543762667					1	DETECTED	406.9794 m/z @19.46 [151020OFc1_NvH-0949-CRLM-21.raw]	406.97943115234375	19.4586543762667	0.0942267272	99.9540077378667	99.85978101066671	193620.15625	1.0094697744540857E8	0	7665	10.052593310537382	2.358031214024183	308.97904793754975	406.9699401855469	406.98895263671875
326	406.9978332519531	30.9371921666667					1	DETECTED	406.9978 m/z @30.94 [151020OFc1_NvH-0949-CRLM-21.raw]	406.9978332519531	30.9371921666667	3.0639588464	99.7144477026667	96.6504888562667	33807.68359375	9.020139207999068E7	0	7665	49.0185424616059	1.7213008379020982	2.4580993828827733	406.98956298828125	407.00225830078125
327	407.01226806640625	53.0878142842667					1	DETECTED	407.0123 m/z @53.09 [151020OFc1_NvH-0949-CRLM-21.raw]	407.01226806640625	53.0878142842667	0.0620855682666667	99.6265384997333	99.56445293146663	115708.359375	9.531872359286259E7	0	7665	0.20551307473481728	0.9388315384096171	0.15712564592507855	407.0023193359375	407.02203369140625
328	407.0605163574219	47.1737351557333					1	DETECTED	407.0605 m/z @47.17 [151020OFc1_NvH-0949-CRLM-21.raw]	407.0605163574219	47.1737351557333	4.55133831973333	99.9649031056	95.41356478586667	351932.6875	9.63143364474285E7	0	7665	0.128546379416413	134.05168474050248	2.9962264390035367	407.050537109375	407.06964111328125
329	407.09930419921875	90.3366199048					1	DETECTED	407.0993 m/z @90.34 [151020OFc1_NvH-0949-CRLM-21.raw]	407.09930419921875	90.3366199048	0.190307100533333	99.5071443306667	99.31683723013337	229831.28125	9.224516152053356E7	0	7665	0.06737363405420638	1.2234945406948123	1.5084006465830404	407.090087890625	407.109130859375
330	407.1187438964844	89.3765059282667					1	DETECTED	407.1187 m/z @89.38 [151020OFc1_NvH-0949-CRLM-21.raw]	407.1187438964844	89.3765059282667	0.2473903608	99.9430493954667	99.6956590346667	102938.96875	9.871296227846676E7	0	7665	0.67649940961428	8.233139893288502	1.4839320877258433	407.1097106933594	407.1256103515625
331	407.1424255371094	41.9585584549333					1	DETECTED	407.1424 m/z @41.96 [151020OFc1_NvH-0949-CRLM-21.raw]	407.1424255371094	41.9585584549333	0.4956558912	99.9977802517333	99.5021243605333	38782.93359375	9.432269963115783E7	0	7665	88.41975070887055	1.1539318133154035	1.5070941173121324	407.13311767578125	407.1445617675781
332	407.15557861328125	92.1361790522667					1	DETECTED	407.1556 m/z @92.14 [151020OFc1_NvH-0949-CRLM-21.raw]	407.15557861328125	92.1361790522667	6.29133503333333	97.1698541298667	90.87851909653338	110806.5546875	8.089404764723341E7	0	7665	0.36546008314654443	0.7855928284641608	0.6598447422465192	407.1457824707031	407.16552734375
333	407.1669921875	90.5835086013333					1	DETECTED	407.1670 m/z @90.58 [151020OFc1_NvH-0949-CRLM-21.raw]	407.1669921875	90.5835086013333	2.3640897304	99.9977802517333	97.6336905213333	81647.4140625	8.84109075610305E7	0	7665	0.4898420751405297	0.6116212356247753	0.004505204900359185	407.1658630371094	407.17529296875
334	407.1853332519531	26.9813935234667					1	DETECTED	407.1853 m/z @26.98 [151020OFc1_NvH-0949-CRLM-21.raw]	407.1853332519531	26.9813935234667	2.71564200346667	96.5421929082667	93.82655090480003	273896.6875	1.0461582365794744E8	2	7665	0.22755658562494574	2.8708880698729797	0.7620915333664259	407.17535400390625	407.1932067871094
335	407.2033386230469	90.3366199048					1	DETECTED	407.2033 m/z @90.34 [151020OFc1_NvH-0949-CRLM-21.raw]	407.2033386230469	90.3366199048	2.8044907832	98.2848579509333	95.4803671677333	762163.5625	1.2240240820918907E8	2	7665	69.88875673122081	0.5106746132307018	0.017381220556754128	407.19342041015625	407.2128601074219
336	407.222900390625	15.9913752864					1	DETECTED	407.2229 m/z @15.99 [151020OFc1_NvH-0949-CRLM-21.raw]	407.222900390625	15.9913752864	1.73818623173333	99.5831746917333	97.84498845999997	2955892.75	1.7621432979274923E8	4	7665	0.1968411678148385	0.527148195388929	4.04815083419472	407.2129211425781	407.23284912109375
337	407.2432861328125	42.6653822744					1	DETECTED	407.2433 m/z @42.67 [151020OFc1_NvH-0949-CRLM-21.raw]	407.2432861328125	42.6653822744	4.84003474186667	98.4164456968	93.57641095493332	510206.625	1.1520423945443629E8	0	7665	19.88495066498413	3.6530584855164974	7.065181354090715	407.2333068847656	407.25299072265625
338	407.2576599121094	35.1914496808					1	DETECTED	407.2577 m/z @35.19 [151020OFc1_NvH-0949-CRLM-21.raw]	407.2576599121094	35.1914496808	3.9956692424	99.6374944301333	95.6418251877333	135215.859375	9.404859441726132E7	2	7665	4.949816238953563	1.6547159373257834	2.2090447616635114	407.2532958984375	407.2669372558594
339	407.2789611816406	90.6299019245333					1	DETECTED	407.2790 m/z @90.63 [151020OFc1_NvH-0949-CRLM-21.raw]	407.2789611816406	90.6299019245333	4.57944175413333	97.6555068896	93.07606513546668	50684.625	9.237615830573823E7	2	7665	1.7052692850829771	0.5408183253944518	0.016633597395201566	407.26910400390625	407.2886962890625
340	407.3008117675781	91.2917194933333					1	DETECTED	407.3008 m/z @91.29 [151020OFc1_NvH-0949-CRLM-21.raw]	407.3008117675781	91.2917194933333	6.86507865333333	92.5613652008	85.69628654746667	152354.78125	8.246664732059252E7	0	7665	0.4680799581980608	0.5402177884409071	4.0409278268297335	407.2922668457031	407.30792236328125
341	407.31549072265625	90.5480470538667					1	DETECTED	407.3155 m/z @90.55 [151020OFc1_NvH-0949-CRLM-21.raw]	407.31549072265625	90.5480470538667	1.1305926504	94.3374010266667	93.2068083762667	63225.9453125	7.691883483766766E7	0	7665	1.5866159805787277	0.5211891179304982	10.729534693504759	407.3110046386719	407.3254089355469
342	407.3360595703125	90.2945102669333					1	DETECTED	407.3361 m/z @90.29 [151020OFc1_NvH-0949-CRLM-21.raw]	407.3360595703125	90.2945102669333	9.1759816768	95.3737877253333	86.1978060485333	141239.296875	1.1683049667196386E8	0	7665	1.6533545713847388	0.504861580194768	3.2223416933774884	407.32977294921875	407.3394775390625
343	407.3516540527344	91.2917194933333					1	DETECTED	407.3517 m/z @91.29 [151020OFc1_NvH-0949-CRLM-21.raw]	407.3516540527344	91.2917194933333	1.42663763681667	99.0903154224	97.66367778558333	143176.203125	9.94121960120634E7	0	7665	0.49364780664932084	0.8757968295492182	1.1216094044616973	407.34197998046875	407.35943603515625
344	407.3948059082031	47.1974078829333					1	DETECTED	407.3948 m/z @47.20 [151020OFc1_NvH-0949-CRLM-21.raw]	407.3948059082031	47.1974078829333	2.91522093386667	99.6591148621333	96.74389392826663	471465.125	1.1325749329964687E8	0	7665	0.045357105153463806	0.8667361403837145	0.01302062159366978	407.38580322265625	407.4045715332031
345	407.4690856933594	8.51913521093333					1	DETECTED	407.4691 m/z @8.52 [151020OFc1_NvH-0949-CRLM-21.raw]	407.4690856933594	8.51913521093333	3.5810866848	98.1869295666667	94.6058428818667	381591.5625	1.1244386034180285E8	0	7665	0.3838789272227281	3.9574841549209765	23.929158101241885	407.4591369628906	407.4787902832031
346	407.48529052734375	27.5316054293333					1	DETECTED	407.4853 m/z @27.53 [151020OFc1_NvH-0949-CRLM-21.raw]	407.48529052734375	27.5316054293333	3.8799016984	99.4077679448	95.5278662464	149063.53125	1.2169372577041537E8	2	7665	0.16161438669781347	2.0194711411309916	0.0045426148890125514	407.479736328125	407.4952392578125
347	407.4979248046875	11.0955831725333					1	DETECTED	407.4979 m/z @11.10 [151020OFc1_NvH-0949-CRLM-21.raw]	407.4979248046875	11.0955831725333	2.38248683786667	96.5421929082667	94.15970607040003	38930.08203125	9.863941613375303E7	0	7665	0.08210458530877851	5.403343567760672	9.806687135521344	407.49530029296875	407.5052795410156
348	407.53045654296875	20.4758342565333					1	DETECTED	407.5305 m/z @20.48 [151020OFc1_NvH-0949-CRLM-21.raw]	407.53045654296875	20.4758342565333	3.72057880746667	98.2631291546667	94.54255034720003	264979.0	1.0178395872771871E8	3	7665	0.04047778090398424	0.5036222263437975	2.932831773619736	407.52056884765625	407.5404357910156
349	407.55706787109375	16.0012477741333					1	DETECTED	407.5571 m/z @16.00 [151020OFc1_NvH-0949-CRLM-21.raw]	407.55706787109375	16.0012477741333	4.14152604693333	95.0282910141333	90.88676496719997	2055188.5	1.2250993609811309E8	3	7665	0.18596096719446642	92.08363505463844	63.794877808611574	407.5470886230469	407.5669860839844
350	407.56829833984375	36.7886380096					1	DETECTED	407.5683 m/z @36.79 [151020OFc1_NvH-0949-CRLM-21.raw]	407.56829833984375	36.7886380096	3.52489509466667	84.2294688738667	80.70457377920002	688655.6875	9.515782262202376E7	3	7665	0.0753705137991929	0.6059004774481611	33.09282246907446	407.56707763671875	407.5782470703125
351	407.6871032714844	11.3082094848					1	DETECTED	407.6871 m/z @11.31 [151020OFc1_NvH-0949-CRLM-21.raw]	407.6871032714844	11.3082094848	3.15820564586667	98.9145173586667	95.75631171280003	1642413.75	1.073459022526383E8	0	7665	0.17585924933311148	1.0645821932645734	107.614904521371	407.6772155761719	407.6969299316406
352	407.7036437988281	44.5158358098667					1	DETECTED	407.7036 m/z @44.52 [151020OFc1_NvH-0949-CRLM-21.raw]	407.7036437988281	44.5158358098667	2.81368035013333	96.9026652984	94.08898494826667	208331.46875	9.029018854689537E7	0	7665	0.19253332711727467	0.5816955988252801	0.22556207399655062	407.6971130371094	407.713623046875
353	407.7196350097656	8.51913521093333					1	DETECTED	407.7196 m/z @8.52 [151020OFc1_NvH-0949-CRLM-21.raw]	407.7196350097656	8.51913521093333	0.216057785866667	92.2955183650667	92.07946057920003	184777.703125	9.455689550919013E7	0	7665	0.321883304410834	2.115325455542713	25.505434423414403	407.7138366699219	407.7205505371094
354	407.7305603027344	29.3174980344					1	DETECTED	407.7306 m/z @29.32 [151020OFc1_NvH-0949-CRLM-21.raw]	407.7305603027344	29.3174980344	5.77883759893333	97.2806026077333	91.50176500879996	391198.78125	9.749740764332946E7	0	7665	0.12857730594047112	1.1895964282197744	3.6846011379621024	407.7205810546875	407.7326354980469
355	407.7426452636719	19.1751680712					1	DETECTED	407.7426 m/z @19.18 [151020OFc1_NvH-0949-CRLM-21.raw]	407.7426452636719	19.1751680712	1.00450072213333	99.1998662282667	98.19536550613337	969786.75	1.1816679197653377E8	2	7665	0.23895081097565551	2.4486025528897284	1.7525620409075784	407.732666015625	407.75262451171875
356	407.7554626464844	27.8022505144					1	DETECTED	407.7555 m/z @27.80 [151020OFc1_NvH-0949-CRLM-21.raw]	407.7554626464844	27.8022505144	2.61377839706667	97.2472534805333	94.63347508346664	341846.25	9.816847416269341E7	2	7665	7.674555802843919	2.2853395365842686	0.013497213251850888	407.75274658203125	407.76446533203125
357	407.7660217285156	12.1342251090667					1	DETECTED	407.7660 m/z @12.13 [151020OFc1_NvH-0949-CRLM-21.raw]	407.7660217285156	12.1342251090667	4.6274224136	97.5443607989333	92.9169383853333	63235.2265625	8.92326088252909E7	0	7665	8.490158439852495	6.195272258039451	0.035594574719929474	407.7655029296875	407.7759704589844
358	407.8067626953125	33.2098891552					1	DETECTED	407.8068 m/z @33.21 [151020OFc1_NvH-0949-CRLM-21.raw]	407.8067626953125	33.2098891552	7.4149703168	99.5181292944	92.1031589776	41010.171875	8.522528847303148E7	0	7665	73.82212476731777	1.7852965453120409	2.786301585312702	407.80487060546875	407.8166809082031
359	407.864990234375	20.4267032368					1	DETECTED	407.8650 m/z @20.43 [151020OFc1_NvH-0949-CRLM-21.raw]	407.864990234375	20.4267032368	0.00684074266666667	99.9868052056	99.97996446293334	84769.21875	9.316301181530887E7	0	7665	2.9490422950993995	2.393636856944552	3.7344887572288825	407.8553161621094	407.8663635253906
360	407.8763732910156	19.7390736264					1	DETECTED	407.8764 m/z @19.74 [151020OFc1_NvH-0949-CRLM-21.raw]	407.8763732910156	19.7390736264	0.0298491874666667	99.9868052056	99.95695601813334	293159.625	1.0997637861364074E8	0	7665	0.14698444824063017	21.181593454656667	2.4039232033042635	407.866455078125	407.88140869140625
361	407.89141845703125	15.9913752864					1	DETECTED	407.8914 m/z @15.99 [151020OFc1_NvH-0949-CRLM-21.raw]	407.89141845703125	15.9913752864	0.0298491874666667	99.8236241245333	99.79377493706663	624454.25	1.2822422810652125E8	3	7665	5.673522281053177	1.9248805055027383	4.7167966910245145	407.8814697265625	407.9013671875
362	407.90252685546875	36.7615657378667					1	DETECTED	407.9025 m/z @36.76 [151020OFc1_NvH-0949-CRLM-21.raw]	407.90252685546875	36.7615657378667	0.0514065458666667	99.9758593397333	99.92445279386664	427972.8125	9.985335985396792E7	0	7665	0.09769504966011056	0.5022910949667085	0.21016662598971805	407.90142822265625	407.912109375
363	407.9152526855469	33.1183341765333					1	DETECTED	407.9153 m/z @33.12 [151020OFc1_NvH-0949-CRLM-21.raw]	407.9152526855469	33.1183341765333	0.331280740533333	99.8779394501333	99.54665870959997	142761.28125	8.537446005435969E7	3	7665	0.13253717904328965	1.5076474247065914	2.0226913992010997	407.9125671386719	407.9249572753906
364	407.93798828125	11.2752016234667					1	DETECTED	407.9380 m/z @11.28 [151020OFc1_NvH-0949-CRLM-21.raw]	407.93798828125	11.2752016234667	0.00684074266666667	99.9977802517333	99.99093950906664	1353849.25	1.2085638770804106E8	0	7665	0.1380093016623487	7.436115431917698	1.5131485578920374	407.92913818359375	407.9478759765625
365	407.9562072753906	32.8875946408					1	DETECTED	407.9562 m/z @32.89 [151020OFc1_NvH-0949-CRLM-21.raw]	407.9562072753906	32.8875946408	0.00684074266666667	99.9649031056	99.95806236293333	73225.4296875	9.299214722205839E7	0	7665	3.0459965017828736	1.4909795973623001	2.025209071749263	407.947998046875	407.9656982421875
366	407.9707946777344	8.5286723208					1	DETECTED	407.9708 m/z @8.53 [151020OFc1_NvH-0949-CRLM-21.raw]	407.9707946777344	8.5286723208	0.104999678133333	99.7471312122667	99.64213153413336	66700.9921875	9.202836098243906E7	0	7665	0.5290567955098613	0.9128767856551512	4.896025433840469	407.9665832519531	407.97698974609375
367	407.9870300292969	27.1128171045333					1	DETECTED	407.9870 m/z @27.11 [151020OFc1_NvH-0949-CRLM-21.raw]	407.9870300292969	27.1128171045333	0.0184034426666667	99.7581285525333	99.73972510986663	267692.125	9.844356495186873E7	4	7665	13.963237752320303	2.96444994066967	0.033277137701017444	407.9770812988281	407.99700927734375
368	408.04595947265625	91.3430776744					1	DETECTED	408.0460 m/z @91.34 [151020OFc1_NvH-0949-CRLM-21.raw]	408.04595947265625	91.3430776744	0.651173199733333	99.8236241245333	99.17245092479996	61504.3046875	9.422020514505696E7	0	7665	1.2526478920532185	0.5490211992691422	0.03239677008421306	408.0360107421875	408.0543518066406
369	408.0637512207031	80.0344211498667					1	DETECTED	408.0638 m/z @80.03 [151020OFc1_NvH-0949-CRLM-21.raw]	408.0637512207031	80.0344211498667	5.85501702426667	99.4407652864	93.58574826213332	46566.046875	9.703390751033911E7	0	7665	0.36325150309689036	0.612549028872306	0.02048987497352429	408.05596923828125	408.0722961425781
370	408.12042236328125	89.8542113888					1	DETECTED	408.1204 m/z @89.85 [151020OFc1_NvH-0949-CRLM-21.raw]	408.12042236328125	89.8542113888	10.9500698208	98.8096649437333	87.8595951229333	86168.375	7.818541435327548E7	0	7665	3.5702924757105734	13.60410819536578	3.955597695310313	408.1105041503906	408.126220703125
371	408.13629150390625	91.3140339792					1	DETECTED	408.1363 m/z @91.31 [151020OFc1_NvH-0949-CRLM-21.raw]	408.13629150390625	91.3140339792	0.8453063968	99.9758593397333	99.1305529429333	137059.703125	8.961125812124966E7	0	7665	0.3318078564442146	1.8529540694344804	0.4230753055312555	408.1274108886719	408.13922119140625
372	408.1507263183594	90.9128424466667					1	DETECTED	408.1507 m/z @90.91 [151020OFc1_NvH-0949-CRLM-21.raw]	408.1507263183594	90.9128424466667	0.299795944533333	98.7874689970667	98.48767305253337	364585.5625	8.659566161188193E7	0	7665	0.10982666069031666	1.14297667086641	1.6157443131778972	408.14276123046875	408.15985107421875
373	408.188232421875	11.3272967173333					1	DETECTED	408.1882 m/z @11.33 [151020OFc1_NvH-0949-CRLM-21.raw]	408.188232421875	11.3272967173333	3.30329799413333	99.9977802517333	96.69448225759997	847576.0	1.066575372660342E8	0	7665	0.11618558012971647	1.0314982249779283	473.01443765271	408.1782531738281	408.1982116699219
374	408.207763671875	16.2487475346667					1	DETECTED	408.2078 m/z @16.25 [151020OFc1_NvH-0949-CRLM-21.raw]	408.207763671875	16.2487475346667	1.49327017973333	99.1013672813333	97.60809710159997	153246.125	1.014017250045044E8	3	7665	6.2792405916494385	6.526849665200757	12.185127514889047	408.19830322265625	408.2088623046875
375	408.2189025878906	19.0483947232					1	DETECTED	408.2189 m/z @19.05 [151020OFc1_NvH-0949-CRLM-21.raw]	408.2189025878906	19.0483947232	3.27331455626667	98.9365676250667	95.66325306880003	1071371.875	1.3852428079094118E8	2	7665	0.07138190180301152	5.46718289159971	0.11209605892325138	408.208984375	408.2288818359375
376	408.229248046875	13.2725100642667					1	DETECTED	408.2292 m/z @13.27 [151020OFc1_NvH-0949-CRLM-21.raw]	408.229248046875	13.2725100642667	4.01417116746667	60.1322070642667	56.11803589680003	138570.765625	1.0208737419419959E8	2	7665	27.15893883810716	3.5793884036509196	6.1290713840729145	408.22894287109375	408.2302551269531
377	408.2402648925781	15.1300241173333					1	DETECTED	408.2403 m/z @15.13 [151020OFc1_NvH-0949-CRLM-21.raw]	408.2402648925781	15.1300241173333	3.5061351848	99.6913832234667	96.1852480386667	1278134.375	1.559679426571215E8	2	7665	0.20779591909880857	2.0886921105794727	74.37630447799647	408.23028564453125	408.25006103515625
378	408.260498046875	46.2057207610667					1	DETECTED	408.2605 m/z @46.21 [151020OFc1_NvH-0949-CRLM-21.raw]	408.260498046875	46.2057207610667	4.43666419786667	99.2648797261333	94.82821552826663	3539161.0	1.452886085662934E8	2	7665	0.18965477793965135	1.3084999076107946	1.482545325006619	408.2505187988281	408.2702941894531
379	408.27740478515625	91.5572433765333					1	DETECTED	408.2774 m/z @91.56 [151020OFc1_NvH-0949-CRLM-21.raw]	408.27740478515625	91.5572433765333	2.42880729013333	99.1451235386667	96.71631624853336	687766.75	1.4338527287101462E8	0	7665	0.6979120603572824	0.8577942969440314	0.6316474347787143	408.2705078125	408.2869873046875
380	408.2942810058594	91.5264628394667					1	DETECTED	408.2943 m/z @91.53 [151020OFc1_NvH-0949-CRLM-21.raw]	408.2942810058594	91.5264628394667	44.5558789557333	95.5855428981333	51.0296639424	34701.60546875	7.94347345140338E7	0	7665	0.9985885638903227	0.5432087460176571	0.08641749203531433	408.29193115234375	408.29608154296875
381	408.33184814453125	91.3523794928					1	DETECTED	408.3318 m/z @91.35 [151020OFc1_NvH-0949-CRLM-21.raw]	408.33184814453125	91.3523794928	5.83584274213333	92.6297166656	86.79387392346666	63400.90234375	4.389486544800936E7	0	7665	0.6692160074707516	0.5049171547052497	1.3824074507302033	408.3287353515625	408.3331604003906
382	408.34771728515625	37.5458361426667					1	DETECTED	408.3477 m/z @37.55 [151020OFc1_NvH-0949-CRLM-21.raw]	408.34771728515625	37.5458361426667	3.119837252	98.4272601442667	95.3074228922667	64805.82421875	1.2631368822451957E8	0	7665	87.03534015233343	1.3842361291382264	1.577884134075033	408.33837890625	408.3576965332031
383	408.4388427734375	11.3272967173333					1	DETECTED	408.4388 m/z @11.33 [151020OFc1_NvH-0949-CRLM-21.raw]	408.4388427734375	11.3272967173333	3.60970879306667	98.5350219408	94.92531314773332	259762.875	9.362110606410922E7	0	7665	0.1550100855772083	5.612659142337046	146.46071420950707	408.429443359375	408.4485778808594
384	408.46966552734375	24.8073492933333					1	DETECTED	408.4697 m/z @24.81 [151020OFc1_NvH-0949-CRLM-21.raw]	408.46966552734375	24.8073492933333	3.7663780888	99.4077679448	95.641389856	46821.32421875	1.039404922418206E8	0	7665	78.47252538065985	2.2727418075500707	4.487331542724354	408.4598693847656	408.4700927734375
385	408.48016357421875	13.2725100642667					1	DETECTED	408.4802 m/z @13.27 [151020OFc1_NvH-0949-CRLM-21.raw]	408.48016357421875	13.2725100642667	4.47501579466667	99.9758593397333	95.50084354506663	97000.5078125	9.589740868949701E7	0	7665	0.0788599942585968	9.332341661199306	0.2660453966342201	408.4703674316406	408.4901428222656
386	408.5422668457031	6.4826164352					1	DETECTED	408.5423 m/z @6.48 [151020OFc1_NvH-0949-CRLM-21.raw]	408.5422668457031	6.4826164352	3.71132703146667	97.7770719965333	94.06574496506663	361510.3125	9.658236612048802E7	3	7665	0.18810746576366988	17.144333698691074	23.082588078911556	408.5323791503906	408.5432434082031
387	408.55328369140625	19.062664728					1	DETECTED	408.5533 m/z @19.06 [151020OFc1_NvH-0949-CRLM-21.raw]	408.55328369140625	19.062664728	2.85968195573333	98.5677421381333	95.70806018239996	654944.875	1.0482860954332303E8	3	7665	0.15336496142723632	0.6465639956810599	0.8589788346965584	408.5433349609375	408.56317138671875
388	408.5812683105469	19.2487773090667					1	DETECTED	408.5813 m/z @19.25 [151020OFc1_NvH-0949-CRLM-21.raw]	408.5812683105469	19.2487773090667	3.8709204464	97.8542819978667	93.9833615514667	220762.0625	9.332972347199346E7	0	7665	0.11642709610143598	4.792265002810086	1.7387113341272975	408.5714111328125	408.59033203125
389	408.60626220703125	38.0153493797333					1	DETECTED	408.6063 m/z @38.02 [151020OFc1_NvH-0949-CRLM-21.raw]	408.60626220703125	38.0153493797333	2.59539290293333	99.9103520469333	97.31495914399997	36950.00390625	8.896946520220901E7	2	7665	96.00669385596855	1.4070867916092211	1.8142510213404246	408.5969543457031	408.61566162109375
390	408.6882019042969	11.2569016954667					1	DETECTED	408.6882 m/z @11.26 [151020OFc1_NvH-0949-CRLM-21.raw]	408.6882019042969	11.2569016954667	3.9188555544	96.6080378672	92.6891823128	107187.390625	1.1079943626405977E8	0	7665	0.07810317656208099	1.885252737420023	5.236986180225072	408.67999267578125	408.69122314453125
391	408.7014465332031	33.4881943224					1	DETECTED	408.7014 m/z @33.49 [151020OFc1_NvH-0949-CRLM-21.raw]	408.7014465332031	33.4881943224	3.1474642056	99.4517071290667	96.3042429234667	848292.125	1.0714277703028436E8	2	7665	0.13454193263930847	0.5105115864447753	0.013445781003507115	408.6919250488281	408.71142578125
392	408.7218933105469	35.5053753386667					1	DETECTED	408.7219 m/z @35.51 [151020OFc1_NvH-0949-CRLM-21.raw]	408.7218933105469	35.5053753386667	3.8709204464	96.0653335357333	92.1944130893333	238803.328125	1.0567830334629877E8	2	7665	18.735007708193876	1.5417606014450638	2.9086702613043323	408.7119445800781	408.72991943359375
393	408.7399597167969	41.9585584549333					1	DETECTED	408.7400 m/z @41.96 [151020OFc1_NvH-0949-CRLM-21.raw]	408.7399597167969	41.9585584549333	3.60970879306667	99.6913832234667	96.08167443040003	6823725.0	2.629278777142913E8	2	7665	0.2574214823635472	0.5117466907552716	0.020543145024548033	408.7301330566406	408.7499084472656
394	408.7507019042969	17.0395168757333					1	DETECTED	408.7507 m/z @17.04 [151020OFc1_NvH-0949-CRLM-21.raw]	408.7507019042969	17.0395168757333	7.9631892432	90.4000212410667	82.43683199786669	102817.5078125	9.499471082448798E7	0	7665	0.06843515931596755	7.299988953974043	0.17955345280462673	408.7499694824219	408.7520751953125
395	408.7620849609375	46.1682567685333					1	DETECTED	408.7621 m/z @46.17 [151020OFc1_NvH-0949-CRLM-21.raw]	408.7620849609375	46.1682567685333	0.6722748056	96.8271327357333	96.1548579301333	1816278.625	1.3358101037911342E8	2	7665	0.15722436287456532	0.5042958944057013	0.011566734829417311	408.75213623046875	408.7720642089844
396	408.8350524902344	28.6614261322667					1	DETECTED	408.8351 m/z @28.66 [151020OFc1_NvH-0949-CRLM-21.raw]	408.8350524902344	28.6614261322667	0.00684074266666667	99.9977802517333	99.99093950906664	67649.734375	9.058992359644097E7	0	7665	71.13376238491533	1.7780931186302473	2.5484340770379417	408.8251037597656	408.8450012207031
397	408.8471374511719	40.1855518338667					1	DETECTED	408.8471 m/z @40.19 [151020OFc1_NvH-0949-CRLM-21.raw]	408.8471374511719	40.1855518338667	0.00684074266666667	99.9758593397333	99.96901859706664	61636.87109375	9.274813938781331E7	0	7665	75.84536709606988	1.2500606331656445	1.488739335533412	408.8450927734375	408.85699462890625
398	408.8630065917969	16.8012052234667					1	DETECTED	408.8630 m/z @16.80 [151020OFc1_NvH-0949-CRLM-21.raw]	408.8630065917969	16.8012052234667	0.00684074266666667	99.9977802517333	99.99093950906664	57295.30078125	9.564666037351637E7	0	7665	0.10329845962939643	3.230065239234961	5.23793291468475	408.857177734375	408.8666687011719
399	408.8766784667969	6.4737101048					1	DETECTED	408.8767 m/z @6.47 [151020OFc1_NvH-0949-CRLM-21.raw]	408.8766784667969	6.4737101048	0.040717228	99.9649031056	99.9241858776	218076.3125	1.0292816099102314E8	0	7665	0.167058538383845	19.757406774281723	1.8607517038181591	408.8668518066406	408.877685546875
400	408.8877258300781	19.0483947232					1	DETECTED	408.8877 m/z @19.05 [151020OFc1_NvH-0949-CRLM-21.raw]	408.8877258300781	19.0483947232	0.00684074266666667	99.9977802517333	99.99093950906664	303398.78125	1.0216695497191656E8	3	7665	0.09472023760620019	0.5067579985553524	0.007952758859896273	408.87774658203125	408.897705078125
401	408.8983459472656	20.0882012962667					1	DETECTED	408.8983 m/z @20.09 [151020OFc1_NvH-0949-CRLM-21.raw]	408.8983459472656	20.0882012962667	0.00684074266666667	99.9977802517333	99.99093950906664	242522.078125	9.414619856084366E7	3	7665	0.04157513509448307	2.417944055119259	7.383965767661505E-4	408.8977966308594	408.9083251953125
402	408.91595458984375	19.3059933845333					1	DETECTED	408.9160 m/z @19.31 [151020OFc1_NvH-0949-CRLM-21.raw]	408.91595458984375	19.3059933845333	0.00684074266666667	99.9430493954667	99.93620865280003	147320.484375	1.0477516338739301E8	0	7665	70.40131068395847	2.378354179561474	3.8458833844242455	408.9083557128906	408.9259033203125
403	408.9364013671875	35.2233459810667					1	DETECTED	408.9364 m/z @35.22 [151020OFc1_NvH-0949-CRLM-21.raw]	408.9364013671875	35.2233459810667	0.00684074266666667	99.9977802517333	99.99093950906664	46380.0234375	9.51595422099932E7	0	7665	84.17369776582498	1.346526208006732	1.7347416137694898	408.9267883300781	408.94403076171875
404	408.954833984375	18.6921984048					1	DETECTED	408.9548 m/z @18.69 [151020OFc1_NvH-0949-CRLM-21.raw]	408.954833984375	18.6921984048	0.00684074266666667	99.9868052056	99.97996446293334	387203.78125	1.0895880096560697E8	4	7665	4.395587936640693	2.4500560362123935	0.0021721771515081107	408.9448547363281	408.96478271484375
405	408.96868896484375	19.5321782829333					1	DETECTED	408.9687 m/z @19.53 [151020OFc1_NvH-0949-CRLM-21.raw]	408.96868896484375	19.5321782829333	3.0639588464	99.8993495509333	96.8353907045333	138867.8125	9.628745014133273E7	0	7665	0.1117124470331845	5.7195407127541245	1.1754314865338087	408.96484375	408.9786376953125
406	408.9889221191406	29.6099430853333					1	DETECTED	408.9889 m/z @29.61 [151020OFc1_NvH-0949-CRLM-21.raw]	408.9889221191406	29.6099430853333	0.0835103322666667	99.529269064	99.44575873173333	290083.09375	9.789824030107132E7	0	7665	0.21348974999691706	1.5146324720597808	226.821195577509	408.97918701171875	408.99884033203125
407	409.009033203125	18.2179578144					1	DETECTED	409.0090 m/z @18.22 [151020OFc1_NvH-0949-CRLM-21.raw]	409.009033203125	18.2179578144	0.040717228	99.9868052056	99.9460879776	139628.703125	9.687349369229493E7	4	7665	14.757158121976362	5.159900911019948	2.956897610357954	408.9990539550781	409.0188293457031
408	409.0371398925781	28.4419746506667					1	DETECTED	409.0371 m/z @28.44 [151020OFc1_NvH-0949-CRLM-21.raw]	409.0371398925781	28.4419746506667	3.35933235333333	99.6696980357333	96.31036568239998	177591.390625	9.207718470223057E7	0	7665	87.01013017374147	1.5490115543562055	2.4709171490386406	409.0272216796875	409.0468444824219
409	409.110595703125	8.31730625733333					1	DETECTED	409.1106 m/z @8.32 [151020OFc1_NvH-0949-CRLM-21.raw]	409.110595703125	8.31730625733333	0.00684074266666667	99.9977802517333	99.99093950906664	107128.9140625	1.1496433458661634E8	2	7665	93.51998646944672	141.87661863395604	0.06270937397563371	409.1068115234375	409.11932373046875
410	409.15399169921875	90.9314428189333					1	DETECTED	409.1540 m/z @90.93 [151020OFc1_NvH-0949-CRLM-21.raw]	409.15399169921875	90.9314428189333	3.7773364088	99.9540077378667	96.1766713290667	67766.1171875	8.941097418557777E7	0	7665	0.8410601275019047	0.505383792702588	3.135716230946259	409.1449279785156	409.1639404296875
411	409.17559814453125	25.4716519464					1	DETECTED	409.1756 m/z @25.47 [151020OFc1_NvH-0949-CRLM-21.raw]	409.17559814453125	25.4716519464	4.36509230906667	99.9540077378667	95.58891542880004	68474.96875	9.546005552626841E7	0	7665	74.01829026030347	2.0825296334842593	3.1579172644969775	409.1656799316406	409.17559814453125
412	409.1856994628906	28.3064470056					1	DETECTED	409.1857 m/z @28.31 [151020OFc1_NvH-0949-CRLM-21.raw]	409.1856994628906	28.3064470056	0.216057785866667	98.4057251293333	98.18966734346664	173177.09375	9.682690899796912E7	0	7665	92.66205043758873	1.7211717452118278	3.8625207549788096	409.1757507324219	409.18853759765625
413	409.19854736328125	12.9418662957333					1	DETECTED	409.1985 m/z @12.94 [151020OFc1_NvH-0949-CRLM-21.raw]	409.19854736328125	12.9418662957333	2.31810450293333	99.8456776096	97.52757310666668	1563348.5	1.2983025992141728E8	3	7665	0.1881655392279029	4.500576406736351	7.639089440509959	409.1885986328125	409.20849609375
414	409.21551513671875	29.4647068314667					1	DETECTED	409.2155 m/z @29.46 [151020OFc1_NvH-0949-CRLM-21.raw]	409.21551513671875	29.4647068314667	1.93108203866667	99.9758593397333	98.04477730106663	287016.84375	1.194511860586904E8	2	7665	14.335523201371876	2.55783095135109	0.013237873318326336	409.2085876464844	409.2254943847656
415	409.22698974609375	92.03656132					1	DETECTED	409.2270 m/z @92.04 [151020OFc1_NvH-0949-CRLM-21.raw]	409.22698974609375	92.03656132	6.0798832672	98.6775868296	92.5977035624	184460.890625	9.597840076196912E7	0	7665	0.23954690446051075	0.5015798565091636	3.463211897411152	409.22552490234375	409.2272644042969
416	409.2372741699219	26.4229975128					1	DETECTED	409.2373 m/z @26.42 [151020OFc1_NvH-0949-CRLM-21.raw]	409.2372741699219	26.4229975128	3.65743721893333	98.394640024	94.73720280506667	3336024.75	2.5181937191787198E8	2	7665	15.76097447111055	0.8672802799652549	1.2955898265179129	409.227294921875	409.2471618652344
417	409.2500915527344	39.3132551189333					1	DETECTED	409.2501 m/z @39.31 [151020OFc1_NvH-0949-CRLM-21.raw]	409.2500915527344	39.3132551189333	3.60970879306667	99.5396377576	95.92992896453333	685238.1875	1.0382216036188485E8	2	7665	0.18861899608830868	1.822440401625226	0.6690093742979911	409.2473449707031	409.2600402832031
418	409.2635498046875	46.1295701546667					1	DETECTED	409.2635 m/z @46.13 [151020OFc1_NvH-0949-CRLM-21.raw]	409.2635498046875	46.1295701546667	7.66023255226667	90.7901960192	83.12996346693333	349628.21875	1.15266035483491E8	0	7665	0.19145302625809535	0.5043241051129925	0.01210413866856217	409.2601013183594	409.266357421875
419	409.2765197753906	91.5476082314667					1	DETECTED	409.2765 m/z @91.55 [151020OFc1_NvH-0949-CRLM-21.raw]	409.2765197753906	91.5476082314667	0.392542738666667	99.2870926184	98.89454987973333	376641.40625	1.129279131372659E8	0	7665	0.07058181163621668	1.5707360255073979	1.557941544805015	409.26702880859375	409.2837829589844
420	409.2943115234375	91.6504345824					1	DETECTED	409.2943 m/z @91.65 [151020OFc1_NvH-0949-CRLM-21.raw]	409.2943115234375	91.6504345824	12.3087666717333	93.6013037264	81.29253705466671	69508.734375	8.778440485569854E7	0	7665	0.7065619978506419	0.5122941021746389	1.2092963708560427	409.2871398925781	409.303955078125
421	409.3132019042969	91.3618502653333					1	DETECTED	409.3132 m/z @91.36 [151020OFc1_NvH-0949-CRLM-21.raw]	409.3132019042969	91.3618502653333	1.838970288	97.4679837248	95.62901343680001	42836.83203125	5.543378734653279E7	0	7665	0.09896399526965638	0.534103759067027	4.485553353704047	409.304931640625	409.32037353515625
422	409.3311462402344	92.5613652008					1	DETECTED	409.3311 m/z @92.56 [151020OFc1_NvH-0949-CRLM-21.raw]	409.3311462402344	92.5613652008	19.8682369202667	98.5677421381333	78.6995052178666	132921.828125	8.483907892683232E7	0	7665	8.198671941842093	2.3001778665156465	12.389483114478987	409.3236389160156	409.3385009765625
423	409.3494873046875	91.2917194933333					1	DETECTED	409.3495 m/z @91.29 [151020OFc1_NvH-0949-CRLM-21.raw]	409.3494873046875	91.2917194933333	3.9956692424	92.5613652008	88.5656959584	82192.765625	9.700786792684384E7	0	7665	0.6761970469515575	4.318517231991304	3.345190206958589	409.34197998046875	409.3564758300781
424	409.36724853515625	91.2917194933333					1	DETECTED	409.3672 m/z @91.29 [151020OFc1_NvH-0949-CRLM-21.raw]	409.36724853515625	91.2917194933333	3.72057880746667	99.5504873418667	95.82990853440003	268452.40625	1.1461882994906238E8	0	7665	0.20978030297533223	0.979366079616276	1.1396766142850772	409.3601379394531	409.377197265625
425	409.4039611816406	90.9405652306667					1	DETECTED	409.4040 m/z @90.94 [151020OFc1_NvH-0949-CRLM-21.raw]	409.4039611816406	90.9405652306667	1.78455453386667	99.9649031056	98.18034857173333	185474.984375	1.1199807363238937E8	0	7665	43.92676694575978	0.5074908217400977	0.004281441282170961	409.3940124511719	409.4128112792969
426	409.42645263671875	23.0888356664					1	DETECTED	409.4265 m/z @23.09 [151020OFc1_NvH-0949-CRLM-21.raw]	409.42645263671875	23.0888356664	1.41722875441667	95.4355113642667	94.01828260985003	321623.28125	1.0121948115864415E8	0	7665	0.1479965354940873	17.099783771482176	0.15466977105080948	409.4170227050781	409.43524169921875
427	409.456298828125	18.726095736					1	DETECTED	409.4563 m/z @18.73 [151020OFc1_NvH-0949-CRLM-21.raw]	409.456298828125	18.726095736	3.0357365632	98.3615636362667	95.32582707306669	242715.296875	9.943343149931729E7	0	7665	0.40523804185698964	0.512875621247912	0.13558272683306657	409.44635009765625	409.4662170410156
428	409.47052001953125	19.5453636136					1	DETECTED	409.4705 m/z @19.55 [151020OFc1_NvH-0949-CRLM-21.raw]	409.47052001953125	19.5453636136	3.2825584552	99.2320993218667	95.9495408666667	158495.5	8.997284451440394E7	0	7665	90.64392437606419	4.094416193884601	7.2646789397871006	409.4664306640625	409.48046875
429	409.5111389160156	18.2062352653333					1	DETECTED	409.5111 m/z @18.21 [151020OFc1_NvH-0949-CRLM-21.raw]	409.5111389160156	18.2062352653333	4.08230003466667	98.9473108317333	94.86501079706663	97263.53125	9.105551564790067E7	0	7665	2.1321977466468667	3.3583066350761337	0.08164974799609845	409.50164794921875	409.52093505859375
430	409.5328674316406	12.9511575002667					1	DETECTED	409.5329 m/z @12.95 [151020OFc1_NvH-0949-CRLM-21.raw]	409.5328674316406	12.9511575002667	1.56000477493333	96.1318581442667	94.57185336933337	983142.25	1.1305183292033826E8	3	7665	0.10444228306930725	2.0177921326690043	0.2589752676507658	409.5231018066406	409.5428466796875
431	409.55279541015625	20.0882012962667					1	DETECTED	409.5528 m/z @20.09 [151020OFc1_NvH-0949-CRLM-21.raw]	409.55279541015625	20.0882012962667	1.91269829706667	99.8236241245333	97.91092582746663	291184.40625	1.0132468125461425E8	3	7665	0.31318240067089675	0.7999323171520717	0.007723214912364819	409.54296875	409.5627746582031
432	409.5730285644531	30.5680210909333					1	DETECTED	409.5730 m/z @30.57 [151020OFc1_NvH-0949-CRLM-21.raw]	409.5730285644531	30.5680210909333	3.65743721893333	98.8374392424	95.18000202346667	960196.0625	1.1460096860795501E8	3	7665	0.21321567834287336	0.6009966400797883	71.70047309678262	409.56304931640625	409.5830078125
433	409.5921630859375	48.4153442986667					1	DETECTED	409.5922 m/z @48.42 [151020OFc1_NvH-0949-CRLM-21.raw]	409.5921630859375	48.4153442986667	3.13826862	99.3861603912	96.24789177119999	601117.0625	9.616060999301037E7	3	7665	0.036509659494399216	91.33721978001083	0.013024257434371774	409.5831298828125	409.601806640625
434	409.67694091796875	22.9945098445333					1	DETECTED	409.6769 m/z @22.99 [151020OFc1_NvH-0949-CRLM-21.raw]	409.67694091796875	22.9945098445333	2.3273650704	94.8102164714667	92.4828514010667	260840.96875	8.989135073073857E7	0	7665	0.10635850739508257	0.5098452542973542	1.518334302788526	409.6675109863281	409.68646240234375
435	409.705810546875	18.9806323602667					1	DETECTED	409.7058 m/z @18.98 [151020OFc1_NvH-0949-CRLM-21.raw]	409.705810546875	18.9806323602667	0.0835103322666667	97.7880925938667	97.70458226160002	882903.625	1.0878989531146836E8	2	7665	0.22221162376813197	0.5183164846765306	0.9951106765251096	409.69635009765625	409.7140808105469
436	409.7240905761719	26.2653165346667					1	DETECTED	409.7241 m/z @26.27 [151020OFc1_NvH-0949-CRLM-21.raw]	409.7240905761719	26.2653165346667	3.37877194426667	99.9649031056	96.58613116133333	3538790.25	1.5889435637357304E8	2	7665	0.23688447240591515	1.3396472914487514	1.1654951877170283	409.714111328125	409.73406982421875
437	409.7388916015625	26.4229975128					1	DETECTED	409.7389 m/z @26.42 [151020OFc1_NvH-0949-CRLM-21.raw]	409.7388916015625	26.4229975128	5.3331332712	97.6109196509333	92.2777863797333	1575251.875	1.3559774142015266E8	2	7665	0.20344046884483546	1.1430178733149157	0.2680850376423323	409.7341003417969	409.74884033203125
438	409.75213623046875	39.2604472290667					1	DETECTED	409.7521 m/z @39.26 [151020OFc1_NvH-0949-CRLM-21.raw]	409.75213623046875	39.2604472290667	0.485235692533333	99.4407652864	98.95552959386666	278065.09375	1.055449395454495E8	0	7665	0.0985972882302164	1.8649338644814715	0.007589570696375775	409.7489013671875	409.76202392578125
439	409.76531982421875	23.3287415122667					1	DETECTED	409.7653 m/z @23.33 [151020OFc1_NvH-0949-CRLM-21.raw]	409.76531982421875	23.3287415122667	5.9450514536	92.5256036205333	86.5805521669333	131258.96875	9.517961795030001E7	0	7665	0.2306224732015245	3.766504484284605	0.013904967468859442	409.7621765136719	409.7731628417969
440	409.8241271972656	31.2680821890667					1	DETECTED	409.8241 m/z @31.27 [151020OFc1_NvH-0949-CRLM-21.raw]	409.8241271972656	31.2680821890667	0.00684074266666667	99.7581285525333	99.75128780986662	52573.59765625	8.461516102388647E7	0	7665	68.01725065121208	1.5910286582085118	3.537026045551142	409.8152770996094	409.8340148925781
441	409.85418701171875	17.4141835565333					1	DETECTED	409.8542 m/z @17.41 [151020OFc1_NvH-0949-CRLM-21.raw]	409.85418701171875	17.4141835565333	0.00684074266666667	99.8019555848	99.79511484213333	58899.1875	1.0371672448830308E8	0	7665	17.510612956137837	2.8673138254877646	4.6489519333065745	409.8442077636719	409.85662841796875
442	409.86669921875	12.9511575002667					1	DETECTED	409.8667 m/z @12.95 [151020OFc1_NvH-0949-CRLM-21.raw]	409.86669921875	12.9511575002667	0.00684074266666667	99.9868052056	99.97996446293334	305538.8125	9.791458968068457E7	0	7665	3.190765022645939	0.6136844084078135	3.7577206571656014	409.85675048828125	409.8667297363281
443	409.8767395019531	20.7645311101333					1	DETECTED	409.8767 m/z @20.76 [151020OFc1_NvH-0949-CRLM-21.raw]	409.8767395019531	20.7645311101333	0.00684074266666667	99.9868052056	99.97996446293334	2623473.25	1.350466666005166E8	3	7665	0.1749177149141623	21.829737330434263	0.8530362109244631	409.86676025390625	409.88671875
444	409.8873291015625	19.2487773090667					1	DETECTED	409.8873 m/z @19.25 [151020OFc1_NvH-0949-CRLM-21.raw]	409.8873291015625	19.2487773090667	0.216057785866667	99.736293592	99.52023580613333	736551.375	1.1263227664750844E8	3	7665	0.06251679901147611	0.5665030127168419	0.07708193437368906	409.8867492675781	409.8973083496094
445	409.9065856933594	30.5126528970667					1	DETECTED	409.9066 m/z @30.51 [151020OFc1_NvH-0949-CRLM-21.raw]	409.9065856933594	30.5126528970667	0.00684074266666667	99.9540077378667	99.94716699520004	376380.53125	1.0397446997441071E8	0	7665	0.19855452275861296	0.628445710037717	0.6982012927740557	409.8974304199219	409.9159240722656
446	409.9263000488281	48.3504261912					1	DETECTED	409.9263 m/z @48.35 [151020OFc1_NvH-0949-CRLM-21.raw]	409.9263000488281	48.3504261912	0.00684074266666667	99.9977802517333	99.99093950906664	376141.5625	1.153530353712061E8	0	7665	0.1547477791830616	0.5076223919024612	0.0082169352773995	409.9166564941406	409.936279296875
447	409.9393005371094	42.173687268					1	DETECTED	409.9393 m/z @42.17 [151020OFc1_NvH-0949-CRLM-21.raw]	409.9393005371094	42.173687268	0.0298491874666667	99.9868052056	99.95695601813334	32580.376953125	7.259218902598028E7	0	7665	101.44525993445023	1.14378780002596	1.3268637904967189	409.93634033203125	409.940185546875
448	409.9503173828125	34.1698764709333					1	DETECTED	409.9503 m/z @34.17 [151020OFc1_NvH-0949-CRLM-21.raw]	409.9503173828125	34.1698764709333	0.00684074266666667	99.9758593397333	99.96901859706664	40404.7734375	8.779411838727142E7	0	7665	97.31313704579726	1.4881273079457846	1.9565618910542186	409.941162109375	409.95574951171875
449	409.96575927734375	11.1674442464					1	DETECTED	409.9658 m/z @11.17 [151020OFc1_NvH-0949-CRLM-21.raw]	409.96575927734375	11.1674442464	0.00684074266666667	99.9868052056	99.97996446293334	5645754.5	1.8853152077973703E8	0	7665	0.2201869035743549	1.432628917148626	0.735739482086717	409.9559326171875	409.97552490234375
450	409.97833251953125	24.5315149506667					1	DETECTED	409.9783 m/z @24.53 [151020OFc1_NvH-0949-CRLM-21.raw]	409.97833251953125	24.5315149506667	4.16038808373333	99.4960919149333	95.33570383119998	140397.359375	8.804687779699814E7	0	7665	0.01710314634976129	2.3399712851906567	7.177440316171553	409.97576904296875	409.98565673828125
451	409.99566650390625	0.577592789866667					1	DETECTED	409.9957 m/z @0.58 [151020OFc1_NvH-0949-CRLM-21.raw]	409.99566650390625	0.577592789866667	0.00684074266666667	99.9868052056	99.97996446293334	159709.90625	1.1085596420306994E8	0	7665	0.6319910953173135	1.3854265581017584	0.9837021076717078	409.9858093261719	410.00555419921875
452	410.0611877441406	90.47442038					1	DETECTED	410.0612 m/z @90.47 [151020OFc1_NvH-0949-CRLM-21.raw]	410.0611877441406	90.47442038	0.00684074266666667	98.6117359613333	98.60489521866663	55288.59375	1.0729100900121996E8	0	7665	0.05806282124629547	0.5453952916386984	0.0014900663685994183	410.0515441894531	410.0708312988281
453	410.0890808105469	25.4504064872					1	DETECTED	410.0891 m/z @25.45 [151020OFc1_NvH-0949-CRLM-21.raw]	410.0890808105469	25.4504064872	0.0727708565333333	99.6484505264	99.57567966986666	62759.12890625	8.96258446116136E7	0	7665	95.58624715549796	1.8735246060939668	2.7492164640751207	410.0792236328125	410.0977783203125
454	410.11376953125	33.4881943224					1	DETECTED	410.1138 m/z @33.49 [151020OFc1_NvH-0949-CRLM-21.raw]	410.11376953125	33.4881943224	0.00684074266666667	99.9977802517333	99.99093950906664	47339.51171875	9.37618953780956E7	0	7665	98.15778881100674	1.495973576724044	1.9042920071961915	410.10400390625	410.12188720703125
455	410.1322937011719	24.3760086882667					1	DETECTED	410.1323 m/z @24.38 [151020OFc1_NvH-0949-CRLM-21.raw]	410.1322937011719	24.3760086882667	4.9792252072	98.6664205149333	93.68719530773329	27018.751953125	7.953411771753336E7	0	7665	86.33011114650431	2.41501884575816	3.8300376915163197	410.1242980957031	410.1369934082031
456	410.1471252441406	92.3596677549333					1	DETECTED	410.1471 m/z @92.36 [151020OFc1_NvH-0949-CRLM-21.raw]	410.1471252441406	92.3596677549333	7.7583267912	99.0792301432	91.32090335199999	327750.0625	9.056262435273276E7	0	7665	0.20608601705630747	1.4787091950789324	0.5304766912389344	410.1385803222656	410.156494140625
457	410.1664123535156	90.0647253472					1	DETECTED	410.1664 m/z @90.06 [151020OFc1_NvH-0949-CRLM-21.raw]	410.1664123535156	90.0647253472	4.57944175413333	98.4381107981333	93.85866904399997	35792.97265625	8.725753539036252E7	0	7665	7.449355191986598	0.5489755961435006	0.09804417437303094	410.15740966796875	410.16754150390625
458	410.17755126953125	22.985205628					1	DETECTED	410.1776 m/z @22.99 [151020OFc1_NvH-0949-CRLM-21.raw]	410.17755126953125	22.985205628	5.2565111664	99.5396377576	94.2831265912	186164.140625	9.479609748649974E7	0	7665	0.147015327110271	2.8083611991924515	17.89760959139209	410.167724609375	410.1870422363281
459	410.1971740722656	20.5029986450667					1	DETECTED	410.1972 m/z @20.50 [151020OFc1_NvH-0949-CRLM-21.raw]	410.1971740722656	20.5029986450667	3.10077917066667	97.3249691570667	94.22418998640003	923412.375	1.1519180291978072E8	3	7665	0.08339385451814252	0.8544495774584552	9.446323755442869	410.1872253417969	410.2059326171875
460	410.21600341796875	11.1674442464					1	DETECTED	410.2160 m/z @11.17 [151020OFc1_NvH-0949-CRLM-21.raw]	410.21600341796875	11.1674442464	1.35090522693333	99.6265384997333	98.27563327279996	4591587.0	2.4499670522618127E8	2	7665	0.24643077362673615	24.798771984666683	0.7373963100127947	410.2060546875	410.2259826660156
461	410.2260437011719	26.2145831778667					1	DETECTED	410.2260 m/z @26.21 [151020OFc1_NvH-0949-CRLM-21.raw]	410.2260437011719	26.2145831778667	3.72057880746667	97.2918236488	93.57124484133334	1374739.875	1.4413561338187593E8	2	7665	11.017190553512705	0.7702606081350675	3.3182966136142324	410.22601318359375	410.23602294921875
462	410.23980712890625	26.345533916					1	DETECTED	410.2398 m/z @26.35 [151020OFc1_NvH-0949-CRLM-21.raw]	410.23980712890625	26.345533916	2.1152941192	99.3091879818667	97.1938938626667	500179.4375	1.1507995700886647E8	2	7665	16.722707778594653	0.6572028956026875	0.7120487476902242	410.2360534667969	410.2496643066406
463	410.2523498535156	53.4824344741333					1	DETECTED	410.2523 m/z @53.48 [151020OFc1_NvH-0949-CRLM-21.raw]	410.2523498535156	53.4824344741333	3.70212688773333	96.9678878826667	93.26576099493337	243458.875	1.0971411292620684E8	2	7665	12.817134748375047	4.112665849082525	6.130258546245214	410.24981689453125	410.2622375488281
464	410.2799987792969	91.5264628394667					1	DETECTED	410.2800 m/z @91.53 [151020OFc1_NvH-0949-CRLM-21.raw]	410.2799987792969	91.5264628394667	4.36509230906667	97.9921199013333	93.62702759226663	75278.65625	8.376050300566274E7	0	7665	0.4590464658560762	0.5037715517285216	1.3129092512693874	410.2722473144531	410.2899169921875
465	410.29266357421875	91.4660488096					1	DETECTED	410.2927 m/z @91.47 [151020OFc1_NvH-0949-CRLM-21.raw]	410.29266357421875	91.4660488096	21.3232055981333	93.2165619818667	71.8933563837334	62846.0234375	7.588543153626709E7	0	7665	0.846817741028218	0.5124782022806608	0.740729684783285	410.2900085449219	410.2994384765625
466	410.3111572265625	91.5073984376					1	DETECTED	410.3112 m/z @91.51 [151020OFc1_NvH-0949-CRLM-21.raw]	410.3111572265625	91.5073984376	20.2527182298667	92.5613652008	72.3086469709333	207064.8125	8.94090780080011E7	0	7665	1.0046704170159302	1.0574005217970683	0.4813377759028633	410.3012390136719	410.31915283203125
467	410.3356628417969	36.6601333722667					1	DETECTED	410.3357 m/z @36.66 [151020OFc1_NvH-0949-CRLM-21.raw]	410.3356628417969	36.6601333722667	4.52280095466667	99.6484505264	95.12564957173333	30165.166015625	1.0373733708820905E8	0	7665	86.63826459299074	1.476034323392416	1.9665880127987925	410.3257141113281	410.3367004394531
468	410.3472595214844	90.5480470538667					1	DETECTED	410.3473 m/z @90.55 [151020OFc1_NvH-0949-CRLM-21.raw]	410.3472595214844	90.5480470538667	6.87410547706667	95.1714292928	88.29732381573334	98429.1171875	8.536667528768212E7	0	7665	1.6045574074229592	0.5073697223156567	1.4848725855399074	410.3401794433594	410.35662841796875
469	410.3708801269531	91.2917194933333					1	DETECTED	410.3709 m/z @91.29 [151020OFc1_NvH-0949-CRLM-21.raw]	410.3708801269531	91.2917194933333	3.9188555544	97.6778860792	93.7590305248	71384.2421875	8.643340785545869E7	0	7665	0.2542394334354299	0.5039294236615562	1.9259672106102723	410.3609619140625	410.3807373046875
470	410.4278259277344	23.0888356664					1	DETECTED	410.4278 m/z @23.09 [151020OFc1_NvH-0949-CRLM-21.raw]	410.4278259277344	23.0888356664	6.84393758746667	95.4355113642667	88.59157377680003	144918.1875	9.768774357037553E7	0	7665	1.9547705692284474	5.768645764764813	0.9219155356423167	410.4181823730469	410.43743896484375
471	410.4476623535156	20.5414546376					1	DETECTED	410.4477 m/z @20.54 [151020OFc1_NvH-0949-CRLM-21.raw]	410.4476623535156	20.5414546376	3.119837252	99.7253747986667	96.60553754666671	616743.5625	9.63512973251819E7	0	7665	0.14706022542695507	0.5074895542879108	0.01953894931123289	410.43817138671875	410.4563293457031
472	410.4663391113281	11.1332867850667					1	DETECTED	410.4663 m/z @11.13 [151020OFc1_NvH-0949-CRLM-21.raw]	410.4663391113281	11.1332867850667	1.62590976853333	97.9703136546667	96.34440388613336	2366373.5	1.3275690104253235E8	0	7665	0.25218511230780827	1.70302934159813	0.8223992182474601	410.45635986328125	410.4757995605469
473	410.5293273925781	9.2951321856					1	DETECTED	410.5293 m/z @9.30 [151020OFc1_NvH-0949-CRLM-21.raw]	410.5293273925781	9.2951321856	0.226601133333333	98.0138634498667	97.78726231653337	138778.34375	9.938472758252496E7	3	7665	0.17701283283565594	0.6222151072723552	2.3183061085963983	410.5195617675781	410.5347595214844
474	410.5448913574219	20.7645311101333					1	DETECTED	410.5449 m/z @20.76 [151020OFc1_NvH-0949-CRLM-21.raw]	410.5448913574219	20.7645311101333	3.94697599173333	98.3726032952	94.42562730346667	618699.0	1.0797847329629199E8	0	7665	0.07910014618525807	0.8258482295982585	1.7681399440684085	410.534912109375	410.55487060546875
475	410.55889892578125	26.4758175928					1	DETECTED	410.5589 m/z @26.48 [151020OFc1_NvH-0949-CRLM-21.raw]	410.55889892578125	26.4758175928	3.65743721893333	94.8202941024	91.16285688346667	344454.90625	9.822788652190198E7	3	7665	7.376442922492661	0.5487408034110481	1.2593020689378367	410.5549011230469	410.568359375
476	410.578369140625	13.7029114909333					1	DETECTED	410.5784 m/z @13.70 [151020OFc1_NvH-0949-CRLM-21.raw]	410.578369140625	13.7029114909333	3.00821998613333	98.1229367352	95.11471674906667	581286.5	1.0807553038927957E8	3	7665	0.11602220346284753	4.881788237994107	233.3220786488861	410.5683898925781	410.5882568359375
477	410.6753845214844	34.0042636688					1	DETECTED	410.6754 m/z @34.00 [151020OFc1_NvH-0949-CRLM-21.raw]	410.6753845214844	34.0042636688	3.07318798933333	99.8456776096	96.77248962026667	70834.1640625	8.629279770927982E7	0	7665	2.90951931035206	1.6186126379918568	2.225350069665402	410.66552734375	410.6851806640625
478	410.69854736328125	20.5261028104					1	DETECTED	410.6985 m/z @20.53 [151020OFc1_NvH-0949-CRLM-21.raw]	410.69854736328125	20.5261028104	3.8709204464	99.5942535573333	95.7233331109333	474518.75	1.0800785589408499E8	2	7665	0.0493019527640115	0.7728047073925534	1.2279804752225556	410.6894836425781	410.7085266113281
479	410.71923828125	20.2864361714667					1	DETECTED	410.7192 m/z @20.29 [151020OFc1_NvH-0949-CRLM-21.raw]	410.71923828125	20.2864361714667	3.97715039013333	98.1012205653333	94.12407017519998	1987392.875	1.596203469029677E8	2	7665	0.20962506298591776	0.7098517339616415	0.496577694954038	410.7093200683594	410.7288818359375
480	410.7305908203125	30.5822416456					1	DETECTED	410.7306 m/z @30.58 [151020OFc1_NvH-0949-CRLM-21.raw]	410.7305908203125	30.5822416456	4.05186475866667	99.7471312122667	95.69526645360003	488798.0	1.029458087655621E8	2	7665	3.562296296112983	0.5356815571481435	0.6500244638298749	410.729248046875	410.74029541015625
481	410.74066162109375	26.3899562197333					1	DETECTED	410.7407 m/z @26.39 [151020OFc1_NvH-0949-CRLM-21.raw]	410.74066162109375	26.3899562197333	5.84542953306667	95.97791402	90.13248448693334	129891.7890625	1.1051865698993918E8	0	7665	22.17987642112647	4.249468367708023	7.481537729679599	410.7406005859375	410.74566650390625
482	410.7557067871094	24.4567767128					1	DETECTED	410.7557 m/z @24.46 [151020OFc1_NvH-0949-CRLM-21.raw]	410.7557067871094	24.4567767128	3.2825584552	96.3140622128	93.03150375759999	208590.34375	1.087242752786791E8	2	7665	29.187324764154013	5.441907218491977	4.339355623926646	410.74591064453125	410.7655944824219
483	410.76806640625	19.8901406485333					1	DETECTED	410.7681 m/z @19.89 [151020OFc1_NvH-0949-CRLM-21.raw]	410.76806640625	19.8901406485333	9.09805106613333	95.1816769344	86.08362586826667	111833.828125	8.154776648687634E7	0	7665	0.1888268882238009	3.98827424527008	55.72274759619694	410.7666931152344	410.77789306640625
484	410.85491943359375	23.7609840568					1	DETECTED	410.8549 m/z @23.76 [151020OFc1_NvH-0949-CRLM-21.raw]	410.85491943359375	23.7609840568	0.00684074266666667	99.9868052056	99.97996446293334	299068.40625	1.0334585923859575E8	3	7665	1.0782656306151637	0.557550316098853	6.689855766647211	410.8449401855469	410.85931396484375
485	410.86932373046875	24.0526248106667					1	DETECTED	410.8693 m/z @24.05 [151020OFc1_NvH-0949-CRLM-21.raw]	410.86932373046875	24.0526248106667	0.00684074266666667	99.9868052056	99.97996446293334	352881.5	9.804040796216626E7	3	7665	0.12126563576659422	1.46251465703271	4.679844154262129	410.8594055175781	410.8793029785156
486	410.8938293457031	26.4510160290667					1	DETECTED	410.8938 m/z @26.45 [151020OFc1_NvH-0949-CRLM-21.raw]	410.8938293457031	26.4510160290667	0.00684074266666667	99.9977802517333	99.99093950906664	220654.5	1.0076407335088001E8	0	7665	15.380610339454428	2.876438722837863	0.3921650097467195	410.88385009765625	410.90380859375
487	410.9093017578125	14.3449792050667					1	DETECTED	410.9093 m/z @14.34 [151020OFc1_NvH-0949-CRLM-21.raw]	410.9093017578125	14.3449792050667	0.00684074266666667	99.9977802517333	99.99093950906664	189633.84375	1.0028821591563606E8	0	7665	32.11337322361035	0.5819256396808498	2.5718443281747527	410.9038391113281	410.9100646972656
488	410.92022705078125	32.227904444					1	DETECTED	410.9202 m/z @32.23 [151020OFc1_NvH-0949-CRLM-21.raw]	410.92022705078125	32.227904444	0.00684074266666667	99.9977802517333	99.99093950906664	643867.625	1.0656869311449462E8	3	7665	18.54575557235573	0.5555518240232393	0.18589559422033058	410.9103698730469	410.93017578125
489	410.9499206542969	14.2257054522667					1	DETECTED	410.9499 m/z @14.23 [151020OFc1_NvH-0949-CRLM-21.raw]	410.9499206542969	14.2257054522667	0.0298491874666667	99.9868052056	99.95695601813334	148082.96875	8.939298201997879E7	0	7665	0.09737239712645618	6.216001468378771	53.0590220890421	410.9400329589844	410.95770263671875
490	410.96771240234375	11.1810279373333					1	DETECTED	410.9677 m/z @11.18 [151020OFc1_NvH-0949-CRLM-21.raw]	410.96771240234375	11.1810279373333	0.0942267272	99.7581285525333	99.6639018253333	237241.375	9.17648176500034E7	0	7665	0.07693290394020202	1.5981563353134836	2.793431553732777	410.9577941894531	410.971435546875
491	410.9814453125	30.5822416456					1	DETECTED	410.9814 m/z @30.58 [151020OFc1_NvH-0949-CRLM-21.raw]	410.9814453125	30.5822416456	0.4336257944	99.9212910482667	99.4876652538667	257882.65625	9.729348261983235E7	0	7665	0.10886672023312016	2.406348819990179	0.2098832634942184	410.9717712402344	410.9913024902344
492	410.9946594238281	49.5793559424					1	DETECTED	410.9947 m/z @49.58 [151020OFc1_NvH-0949-CRLM-21.raw]	410.9946594238281	49.5793559424	0.00684074266666667	99.8885559629333	99.88171522026663	206040.140625	1.0120701313830604E8	0	7665	27.646527007818023	0.5033805610203995	0.004851858502847083	410.991455078125	411.0044250488281
493	411.01007080078125	38.7873842117333					1	DETECTED	411.0101 m/z @38.79 [151020OFc1_NvH-0949-CRLM-21.raw]	411.01007080078125	38.7873842117333	0.158357394133333	98.6117359613333	98.45337856719996	37823.828125	1.0656990374708249E8	0	7665	89.46757740104218	1.2814026095344269	2.001533917092834	411.0048522949219	411.0108337402344
494	411.03106689453125	30.1516924762667					1	DETECTED	411.0311 m/z @30.15 [151020OFc1_NvH-0949-CRLM-21.raw]	411.03106689453125	30.1516924762667	3.5997567712	99.7471312122667	96.14737444106669	60030.16015625	9.527357433558492E7	0	7665	60.33946131930849	1.6118247315625047	2.217389925786777	411.0212707519531	411.0408630371094
495	411.0532531738281	65.5990825672					1	DETECTED	411.0533 m/z @65.60 [151020OFc1_NvH-0949-CRLM-21.raw]	411.0532531738281	65.5990825672	0.00684074266666667	99.8456776096	99.83883686693333	94940.6875	9.510178383058299E7	0	7665	1.16220678183808	0.6339690056833385	19.716122731950232	411.044921875	411.0606384277344
496	411.07135009765625	64.900717704					1	DETECTED	411.0714 m/z @64.90 [151020OFc1_NvH-0949-CRLM-21.raw]	411.07135009765625	64.900717704	0.00684074266666667	99.9977802517333	99.99093950906664	24721.806640625	7.388040536453779E7	0	7665	99.73899318252893	0.7713582731314158	0.5450571601343618	411.0650939941406	411.0743713378906
497	411.1076965332031	37.3177404456					1	DETECTED	411.1077 m/z @37.32 [151020OFc1_NvH-0949-CRLM-21.raw]	411.1076965332031	37.3177404456	0.0298491874666667	99.9977802517333	99.96793106426664	35832.3515625	7.974908070955329E7	0	7665	94.98651113158883	1.3388242513041737	1.8317915325608662	411.09771728515625	411.11114501953125
498	411.1224365234375	92.4978744016					1	DETECTED	411.1224 m/z @92.50 [151020OFc1_NvH-0949-CRLM-21.raw]	411.1224365234375	92.4978744016	0.0184034426666667	99.9758593397333	99.95745589706664	597950.375	1.3431590915243077E8	0	7665	2.248821145509865	0.5823929752974677	0.27969334388334505	411.1126708984375	411.12945556640625
499	411.1507263183594	92.3506676368					1	DETECTED	411.1507 m/z @92.35 [151020OFc1_NvH-0949-CRLM-21.raw]	411.1507263183594	92.3506676368	11.4802078744	96.9136696954667	85.4334618210667	63359.04296875	8.907012328380932E7	0	7665	0.07506735364611927	0.5150589936844157	3.7397580831925787	411.14202880859375	411.1601867675781
500	411.1750793457031	35.0171330848					1	DETECTED	411.1751 m/z @35.02 [151020OFc1_NvH-0949-CRLM-21.raw]	411.1750793457031	35.0171330848	0.147738883733333	99.9649031056	99.81716422186666	156283.421875	1.0187934425928415E8	0	7665	23.778094314697782	1.7158164137906853	2.341880373075423	411.1655578613281	411.18084716796875
501	411.1909484863281	11.9113801344					1	DETECTED	411.1909 m/z @11.91 [151020OFc1_NvH-0949-CRLM-21.raw]	411.1909484863281	11.9113801344	3.72986419466667	95.5199585304	91.79009433573333	282532.65625	1.032103993379384E8	0	7665	0.2426620384016278	0.8830226947766202	1.951613889372215	411.18115234375	411.19696044921875
502	411.20697021484375	25.4386507037333					1	DETECTED	411.2070 m/z @25.44 [151020OFc1_NvH-0949-CRLM-21.raw]	411.20697021484375	25.4386507037333	3.44616492426667	97.8214551952	94.37529027093333	839551.875	1.2135802489636613E8	3	7665	0.1961008396350863	1.3336173351395029	0.7709831391533417	411.1969909667969	411.2120361328125
503	411.2220458984375	34.9047072018667					1	DETECTED	411.2220 m/z @34.90 [151020OFc1_NvH-0949-CRLM-21.raw]	411.2220458984375	34.9047072018667	3.22532140213333	98.1442530101333	94.91893160799997	1043698.1875	1.7419615462693244E8	3	7665	14.840206628366818	15.131963382615647	3.520190392485716	411.2120666503906	411.2320251464844
504	411.2425842285156	29.8744435584					1	DETECTED	411.2426 m/z @29.87 [151020OFc1_NvH-0949-CRLM-21.raw]	411.2425842285156	29.8744435584	3.49672941013333	99.1998662282667	95.70313681813337	232027.703125	1.0835412012780727E8	2	7665	31.99519016153965	1.8318453452511425	16.618543159414198	411.23260498046875	411.2446594238281
505	411.2546691894531	32.218656816					1	DETECTED	411.2547 m/z @32.22 [151020OFc1_NvH-0949-CRLM-21.raw]	411.2546691894531	32.218656816	3.9188555544	98.4700744077333	94.55121885333331	427605.15625	1.1073441859556234E8	0	7665	0.16654636350229168	2.3658345927127624	0.031355210830766006	411.2447509765625	411.2643127441406
506	411.2738952636719	91.5169148352					1	DETECTED	411.2739 m/z @91.52 [151020OFc1_NvH-0949-CRLM-21.raw]	411.2738952636719	91.5169148352	4.60874567653333	95.3737877253333	90.76504204879997	75910.3828125	9.23190836713997E7	0	7665	1.775249176878006	0.5024275934176482	0.8477179606661469	411.2664489746094	411.2789306640625
507	411.2928771972656	91.3523794928					1	DETECTED	411.2929 m/z @91.35 [151020OFc1_NvH-0949-CRLM-21.raw]	411.2928771972656	91.3523794928	1.92187149226667	95.2658217544	93.34395026213332	81102.421875	9.679651169014497E7	0	7665	0.4713134287551952	0.531430571318838	1.252046573758541	411.2832336425781	411.29925537109375
508	411.3102722167969	90.2945102669333					1	DETECTED	411.3103 m/z @90.29 [151020OFc1_NvH-0949-CRLM-21.raw]	411.3102722167969	90.2945102669333	3.86199374106667	94.5687195594667	90.70672581840003	86993.15625	9.348532469344133E7	0	7665	1.857485356583382	0.5247257019946553	15.818228394083798	411.30224609375	411.3201599121094
509	411.3282470703125	91.3715540224					1	DETECTED	411.3282 m/z @91.37 [151020OFc1_NvH-0949-CRLM-21.raw]	411.3282470703125	91.3715540224	2.40106217893333	92.5613652008	90.16030302186667	75619.546875	7.916701335496818E7	0	7665	0.3462450522036846	0.5032344064495178	2.5474896913822263	411.3211364746094	411.33612060546875
510	411.3464660644531	91.2917194933333					1	DETECTED	411.3465 m/z @91.29 [151020OFc1_NvH-0949-CRLM-21.raw]	411.3464660644531	91.2917194933333	12.0322574536	99.5504873418667	87.5182298882667	171206.15625	1.2413251110410213E8	0	7665	0.798444715629131	15.574530416438927	1.0925297117886832	411.3380126953125	411.3551025390625
511	411.364990234375	91.2917194933333					1	DETECTED	411.3650 m/z @91.29 [151020OFc1_NvH-0949-CRLM-21.raw]	411.364990234375	91.2917194933333	3.68269370693333	99.9212910482667	96.23859734133336	153358.46875	1.0936324357072589E8	0	7665	0.49166576650057436	5.223552317901544	1.7930644812542706	411.3581848144531	411.37493896484375
512	411.3826904296875	91.2917194933333					1	DETECTED	411.3827 m/z @91.29 [151020OFc1_NvH-0949-CRLM-21.raw]	411.3826904296875	91.2917194933333	4.24226687893333	99.1781168864	94.93585000746667	122983.1328125	1.2331154394822092E8	0	7665	0.9896133323598377	1.6083091778821907	1.1891114430972551	411.3751525878906	411.3926086425781
513	411.4245300292969	35.1641873949333					1	DETECTED	411.4245 m/z @35.16 [151020OFc1_NvH-0949-CRLM-21.raw]	411.4245300292969	35.1641873949333	5.14287130133333	92.7768840058667	87.63401270453338	194703.8125	9.359760799931315E7	0	7665	1.3012576159146647	1.586352265905693	0.010182567926544818	411.41510009765625	411.4313049316406
514	411.4418029785156	12.0141742421333					1	DETECTED	411.4418 m/z @12.01 [151020OFc1_NvH-0949-CRLM-21.raw]	411.4418029785156	12.0141742421333	3.79577573493333	99.9430493954667	96.14727366053337	248772.71875	8.786052774461311E7	0	7665	0.13081494036610763	0.9001042266250392	10.256209582695782	411.43280029296875	411.4517517089844
515	411.458984375	16.0106309330667					1	DETECTED	411.4590 m/z @16.01 [151020OFc1_NvH-0949-CRLM-21.raw]	411.458984375	16.0106309330667	4.09167247626667	95.2236910717333	91.13201859546663	70023.828125	8.591660344848508E7	0	7665	0.10637222732223606	4.0059036469792595	11.578311612522832	411.4518737792969	411.4688720703125
516	411.522705078125	25.5718386253333					1	DETECTED	411.5227 m/z @25.57 [151020OFc1_NvH-0949-CRLM-21.raw]	411.522705078125	25.5718386253333	4.42528302	98.8374392424	94.4121562224	71722.90625	9.805012919180213E7	0	7665	5.2241404331428996	2.2323294153537856	3.464658830707571	411.5129699707031	411.53179931640625
517	411.5419006347656	28.4801366576					1	DETECTED	411.5419 m/z @28.48 [151020OFc1_NvH-0949-CRLM-21.raw]	411.5419006347656	28.4801366576	4.687232068	72.7236454733333	68.0364134053333	191347.109375	8.047914714981069E7	0	7665	0.2478641238372674	1.90632898115024	0.04210954574507576	411.53204345703125	411.5423278808594
518	411.552490234375	27.9492258202667					1	DETECTED	411.5525 m/z @27.95 [151020OFc1_NvH-0949-CRLM-21.raw]	411.552490234375	27.9492258202667	2.78948887946667	87.9878865181333	85.19839763866662	335425.5625	8.573971749541092E7	0	7665	15.087169936826847	0.6132170056852865	0.3816542255005095	411.5425720214844	411.5550842285156
519	411.5652770996094	24.3143738968					1	DETECTED	411.5653 m/z @24.31 [151020OFc1_NvH-0949-CRLM-21.raw]	411.5652770996094	24.3143738968	3.16740966533333	99.9103520469333	96.74294238159997	588812.0625	1.1409233297284073E8	3	7665	0.12035226268931609	0.5619100820812508	0.4426914285312147	411.5552978515625	411.57513427734375
520	411.5806579589844	43.2032382293333					1	DETECTED	411.5807 m/z @43.20 [151020OFc1_NvH-0949-CRLM-21.raw]	411.5806579589844	43.2032382293333	2.67848627413333	85.8940667290667	83.21558045493336	252669.78125	1.112217404756317E8	0	7665	11.22048154929714	0.589982462736085	0.1992652467591233	411.5753173828125	411.5900573730469
521	411.5918273925781	53.9079294290667					1	DETECTED	411.5918 m/z @53.91 [151020OFc1_NvH-0949-CRLM-21.raw]	411.5918273925781	53.9079294290667	2.84132151786667	96.8163057957333	93.97498427786662	207179.59375	1.1197826961035097E8	3	7665	0.1218867844202336	2.0411648341327417	3.806554104473434	411.5913391113281	411.6015930175781
522	411.6922302246094	11.9835600224					1	DETECTED	411.6922 m/z @11.98 [151020OFc1_NvH-0949-CRLM-21.raw]	411.6922302246094	11.9835600224	3.15820564586667	85.1869687992	82.02876315333333	157135.671875	8.757701021115471E7	0	7665	0.11716746147022583	0.5138144274781764	17.772000990178938	411.6822509765625	411.6993713378906
523	411.70947265625	25.4811732024					1	DETECTED	411.7095 m/z @25.48 [151020OFc1_NvH-0949-CRLM-21.raw]	411.70947265625	25.4811732024	3.30329799413333	95.0181368616	91.71483886746667	309796.0	1.062100457329433E8	0	7665	0.6751667408697983	0.5857289325921613	0.47428878159288695	411.69970703125	411.7135009765625
524	411.72357177734375	35.0171330848					1	DETECTED	411.7236 m/z @35.02 [151020OFc1_NvH-0949-CRLM-21.raw]	411.72357177734375	35.0171330848	2.2536364624	87.7836869906667	85.5300505282667	403261.0	1.1227655110403363E8	0	7665	0.3949844944657528	0.8146162257926965	0.024243487060026575	411.7135925292969	411.7335205078125
525	411.7438049316406	29.8481482232					1	DETECTED	411.7438 m/z @29.85 [151020OFc1_NvH-0949-CRLM-21.raw]	411.7438049316406	29.8481482232	4.0049293664	97.7770719965333	93.77214263013329	123756.359375	1.0688973237441519E8	0	7665	20.419091446285606	2.179355498544939	0.8263250633359197	411.73382568359375	411.7475280761719
526	411.7578125	27.7221953856					1	DETECTED	411.7578 m/z @27.72 [151020OFc1_NvH-0949-CRLM-21.raw]	411.7578125	27.7221953856	3.2825584552	97.0008626856	93.7183042304	429744.6875	9.644101729876868E7	2	7665	0.15253137773459358	0.9591617067799039	0.7492749955847665	411.748046875	411.7673645019531
527	411.78155517578125	15.1531718045333					1	DETECTED	411.7816 m/z @15.15 [151020OFc1_NvH-0949-CRLM-21.raw]	411.78155517578125	15.1531718045333	3.59045955413333	90.5480470538667	86.95758749973336	114139.515625	7.449555793731296E7	4	7665	0.1617403279539218	3.80015840948667	6.584109270277887	411.77398681640625	411.7907409667969
528	411.8116149902344	25.2699854453333					1	DETECTED	411.8116 m/z @25.27 [151020OFc1_NvH-0949-CRLM-21.raw]	411.8116149902344	25.2699854453333	1.69149916533333	99.9212910482667	98.22979188293337	53863.34375	9.728311988332833E7	0	7665	94.7039038237783	2.401582777641233	3.369717892676296	411.8017883300781	411.8209228515625
529	411.8470458984375	46.1295701546667					1	DETECTED	411.8470 m/z @46.13 [151020OFc1_NvH-0949-CRLM-21.raw]	411.8470458984375	46.1295701546667	0.00684074266666667	99.9430493954667	99.93620865280003	23391.830078125	7.678003582174261E7	0	7665	99.30106258727875	1.0697085551789471	1.1413610462701318	411.8444519042969	411.8475646972656
530	411.857666015625	25.1516643421333					1	DETECTED	411.8577 m/z @25.15 [151020OFc1_NvH-0949-CRLM-21.raw]	411.857666015625	25.1516643421333	0.0298491874666667	99.8566770658667	99.82682787840004	221105.546875	8.896407633018002E7	0	7665	12.777507334684321	3.959595046056152	5.7847690207428055	411.8476867675781	411.8629455566406
531	411.87298583984375	25.3802823370667					1	DETECTED	411.8730 m/z @25.38 [151020OFc1_NvH-0949-CRLM-21.raw]	411.87298583984375	25.3802823370667	0.0514065458666667	99.9430493954667	99.89164284960003	715745.9375	1.0041297699121982E8	3	7665	0.11443543543578727	0.8378865821310167	0.1639555807113978	411.8630065917969	411.8829040527344
532	411.8874206542969	27.8650209984					1	DETECTED	411.8874 m/z @27.87 [151020OFc1_NvH-0949-CRLM-21.raw]	411.8874206542969	27.8650209984	0.00684074266666667	99.9868052056	99.97996446293334	234243.125	1.024679639853033E8	3	7665	20.153375708827745	2.731437440767089	0.09763590751071238	411.88299560546875	411.8973693847656
533	411.8990173339844	24.3415713114667					1	DETECTED	411.8990 m/z @24.34 [151020OFc1_NvH-0949-CRLM-21.raw]	411.8990173339844	24.3415713114667	0.557209667466667	99.9977802517333	99.44057058426664	233310.9375	9.702917106869425E7	0	7665	0.12704927310810987	3.054248515515627	0.13442236290758852	411.8974609375	411.90899658203125
534	411.9151916503906	43.1593510784					1	DETECTED	411.9152 m/z @43.16 [151020OFc1_NvH-0949-CRLM-21.raw]	411.9151916503906	43.1593510784	0.0514065458666667	99.9540077378667	99.90260119200003	195701.65625	9.802592737663907E7	0	7665	23.738764716227397	1.4089349494266994	0.004119380301622111	411.9090270996094	411.92047119140625
535	411.9305114746094	28.7439999901333					1	DETECTED	411.9305 m/z @28.74 [151020OFc1_NvH-0949-CRLM-21.raw]	411.9305114746094	28.7439999901333	0.00684074266666667	99.9977802517333	99.99093950906664	197458.34375	1.0196898307275438E8	0	7665	25.19881911902205	1.5879946309711033	5.642952441520182	411.92059326171875	411.94049072265625
536	411.9425964355469	12.0053848456					1	DETECTED	411.9426 m/z @12.01 [151020OFc1_NvH-0949-CRLM-21.raw]	411.9425964355469	12.0053848456	0.00684074266666667	99.9977802517333	99.99093950906664	64535.40234375	8.867089377460639E7	0	7665	0.06008964640982839	4.3508942401941075	0.013228146833242856	411.9405212402344	411.95257568359375
537	411.9627380371094	33.037799168					1	DETECTED	411.9627 m/z @33.04 [151020OFc1_NvH-0949-CRLM-21.raw]	411.9627380371094	33.037799168	0.00684074266666667	99.9540077378667	99.94716699520004	39300.07421875	8.857158471943492E7	0	7665	74.58876729895658	1.5167897761121119	2.04730881658453	411.9527587890625	411.9674377441406
538	411.9777526855469	36.8068523330667					1	DETECTED	411.9778 m/z @36.81 [151020OFc1_NvH-0949-CRLM-21.raw]	411.9777526855469	36.8068523330667	0.00684074266666667	99.9212910482667	99.91445030560003	54485.52734375	9.367362746555589E7	0	7665	89.92375071837081	1.337674805547	1.6687396891630433	411.9678955078125	411.98333740234375
539	411.99334716796875	23.2376315872					1	DETECTED	411.9933 m/z @23.24 [151020OFc1_NvH-0949-CRLM-21.raw]	411.99334716796875	23.2376315872	0.040717228	99.8779394501333	99.83722222213329	175273.0	1.139492633908127E8	0	7665	0.07271921992551	1.176549453648463	1.348152655690442	411.9834289550781	412.0033264160156
540	412.03515625	22.3201592096					1	DETECTED	412.0352 m/z @22.32 [151020OFc1_NvH-0949-CRLM-21.raw]	412.03515625	22.3201592096	0.4336257944	99.9868052056	99.5531794112	62505.92578125	9.592339356570396E7	0	7665	96.20881195414772	2.5540700399584266	4.114201140778366	412.0259704589844	412.0434875488281
541	412.083984375	15.0345065749333					1	DETECTED	412.0840 m/z @15.03 [151020OFc1_NvH-0949-CRLM-21.raw]	412.083984375	15.0345065749333	1.51223837013333	96.8381138962667	95.32587552613337	60089.6875	9.008253232827647E7	0	7665	0.1381092163999309	3.4438845785304535	2.1398277893793836	412.0743408203125	412.0938415527344
542	412.1259765625	92.4978744016					1	DETECTED	412.1260 m/z @92.50 [151020OFc1_NvH-0949-CRLM-21.raw]	412.1259765625	92.4978744016	1.1593841192	99.4407652864	98.2813811672	177538.109375	1.1634048038502534E8	0	7665	2.4421670250052614	4.79436438412125	0.24239047482914694	412.1170959472656	412.1343688964844
543	412.1426086425781	92.3970422346667					1	DETECTED	412.1426 m/z @92.40 [151020OFc1_NvH-0949-CRLM-21.raw]	412.1426086425781	92.3970422346667	6.7509421576	99.3313439877333	92.58040183013331	117283.09375	9.031014791434775E7	0	7665	0.20314060608650664	26.914768392602525	0.7295349835768083	412.13714599609375	412.1522216796875
544	412.1611633300781	91.5476082314667					1	DETECTED	412.1612 m/z @91.55 [151020OFc1_NvH-0949-CRLM-21.raw]	412.1611633300781	91.5476082314667	17.3340344168	95.5744910461333	78.2404566293333	67265.1953125	8.992406924907032E7	0	7665	0.1878488757537582	0.527130365832556	1.8226348229602036	412.1527099609375	412.1634216308594
545	412.1741638183594	35.0742221272					1	DETECTED	412.1742 m/z @35.07 [151020OFc1_NvH-0949-CRLM-21.raw]	412.1741638183594	35.0742221272	0.567420128533333	99.3751709613333	98.80775083279997	139855.171875	1.0184845866706023E8	0	7665	75.54854970344097	2.066656307053384	2.1232662695505313	412.1642761230469	412.1838073730469
546	412.1938781738281	25.5974301493333					1	DETECTED	412.1939 m/z @25.60 [151020OFc1_NvH-0949-CRLM-21.raw]	412.1938781738281	25.5974301493333	2.83216951733333	98.7108340248	95.87866450746667	452414.46875	1.0215735512577742E8	3	7665	0.2198903812278168	1.6832991591822926	0.6396288103417048	412.18402099609375	412.203857421875
547	412.20721435546875	25.4504064872					1	DETECTED	412.2072 m/z @25.45 [151020OFc1_NvH-0949-CRLM-21.raw]	412.20721435546875	25.4504064872	2.0969509112	98.4164456968	96.3194947856	338220.875	1.0694885181340206E8	3	7665	0.12971042123930232	0.5130912252076367	1.2423934042411193	412.2039489746094	412.2171936035156
548	412.2187194824219	24.0653099157333					1	DETECTED	412.2187 m/z @24.07 [151020OFc1_NvH-0949-CRLM-21.raw]	412.2187194824219	24.0653099157333	3.7663780888	99.1781168864	95.41173879760001	231346.109375	1.1029078159526835E8	2	7665	0.15160245709896358	2.542680852917086	613.340901281673	412.21722412109375	412.2211608886719
549	412.2311706542969	26.6373617176					1	DETECTED	412.2312 m/z @26.64 [151020OFc1_NvH-0949-CRLM-21.raw]	412.2311706542969	26.6373617176	2.8044907832	99.6265384997333	96.8220477165333	6789282.5	1.8334136515141127E8	3	7665	0.1525412233168595	19.181376416200933	1.305475919228872	412.22119140625	412.24114990234375
550	412.242919921875	17.4736286725333					1	DETECTED	412.2429 m/z @17.47 [151020OFc1_NvH-0949-CRLM-21.raw]	412.242919921875	17.4736286725333	3.86199374106667	94.1498806365333	90.28788689546663	2966044.25	1.3408067133421102E8	2	7665	0.16887880509491282	1.2233552824019476	1.3658691921011137	412.2411804199219	412.2528991699219
551	412.2539978027344	91.8824439285333					1	DETECTED	412.2540 m/z @91.88 [151020OFc1_NvH-0949-CRLM-21.raw]	412.2539978027344	91.8824439285333	4.86058284906667	99.9212910482667	95.06070819920002	651248.0625	1.4063631312583035E8	0	7665	0.641272794743017	0.5102872502580148	0.43045535276673114	412.2529296875	412.2629089355469
552	412.2790222167969	34.4626484685333					1	DETECTED	412.2790 m/z @34.46 [151020OFc1_NvH-0949-CRLM-21.raw]	412.2790222167969	34.4626484685333	3.648298192	94.5970106621333	90.9487124701333	60630.62890625	1.2179202878993954E8	0	7665	86.78740808025894	1.4765162758597838	1.8593942932244374	412.26904296875	412.2790222167969
553	412.2901916503906	90.0647253472					1	DETECTED	412.2902 m/z @90.06 [151020OFc1_NvH-0949-CRLM-21.raw]	412.2901916503906	90.0647253472	9.8527744224	92.4329130074667	82.58013858506669	100422.1015625	8.747322046175851E7	0	7665	0.7596680497430128	0.513586254037531	0.005672248622529724	412.2810974121094	412.298095703125
554	412.30816650390625	91.6363407949333					1	DETECTED	412.3082 m/z @91.64 [151020OFc1_NvH-0949-CRLM-21.raw]	412.30816650390625	91.6363407949333	12.1932744058667	94.4782017397333	82.28492733386659	185632.1875	9.859466668403144E7	0	7665	0.5860611775960365	0.7568663217020141	0.5433900271458851	412.2985534667969	412.3172607421875
555	412.32635498046875	90.5480470538667					1	DETECTED	412.3264 m/z @90.55 [151020OFc1_NvH-0949-CRLM-21.raw]	412.32635498046875	90.5480470538667	10.4952855810667	99.8456776096	89.3503920285333	98866.7265625	9.334334631932099E7	0	7665	0.5133991019672663	0.5024142891204012	5.603623728303204	412.3194885253906	412.3353271484375
556	412.3419494628906	91.5861855656					1	DETECTED	412.3419 m/z @91.59 [151020OFc1_NvH-0949-CRLM-21.raw]	412.3419494628906	91.5861855656	27.1221521450667	98.8206957002667	71.69854355519999	50738.9140625	9.71671996641415E7	0	7665	1.0962499045204765	0.5561127635892105	0.6832185236081981	412.3371276855469	412.3511047363281
557	412.36376953125	3.81568388826667					1	DETECTED	412.3638 m/z @3.82 [151020OFc1_NvH-0949-CRLM-21.raw]	412.36376953125	3.81568388826667	3.60970879306667	90.7408758226667	87.13116702960002	13923.583984375	4.386487935903847E7	0	7665	0.1856399902635837	211.50898594074314	0.08478622054346456	412.3631591796875	412.36810302734375
558	412.3782043457031	91.2917194933333					1	DETECTED	412.3782 m/z @91.29 [151020OFc1_NvH-0949-CRLM-21.raw]	412.3782043457031	91.2917194933333	5.04780129093333	99.4517071290667	94.40390583813337	94011.7265625	1.0099382256453182E8	0	7665	0.9250529889059749	6.692034898180518	2.2749564132012	412.3686218261719	412.3880310058594
559	412.41485595703125	91.2917194933333					1	DETECTED	412.4149 m/z @91.29 [151020OFc1_NvH-0949-CRLM-21.raw]	412.41485595703125	91.2917194933333	3.35933235333333	99.5504873418667	96.19115498853337	226096.46875	1.1588551841484882E8	0	7665	0.21049691617238864	1.8117920789471889	0.9027763682877054	412.4048767089844	412.42449951171875
560	412.45867919921875	35.3529650192					1	DETECTED	412.4587 m/z @35.35 [151020OFc1_NvH-0949-CRLM-21.raw]	412.45867919921875	35.3529650192	3.43674625386667	99.1341110613333	95.69736480746663	39682.0546875	9.134716188127178E7	0	7665	95.5820595040843	1.5022481512915447	2.000835126969268	412.4537658691406	412.4641418457031
561	412.4742431640625	89.8178263557333					1	DETECTED	412.4742 m/z @89.82 [151020OFc1_NvH-0949-CRLM-21.raw]	412.4742431640625	89.8178263557333	0.278892001066667	95.0079415106667	94.72904950960003	100787.6796875	9.881919578734666E7	0	7665	82.16954282808314	0.5318201421723739	0.06259802583210819	412.4643249511719	412.4834899902344
562	412.50384521484375	24.3143738968					1	DETECTED	412.5038 m/z @24.31 [151020OFc1_NvH-0949-CRLM-21.raw]	412.50384521484375	24.3143738968	3.47525425466667	99.1451235386667	95.66986928400003	149625.53125	1.0699046961011271E8	0	7665	74.50519782254815	3.6396440762527535	12.866141614084032	412.493896484375	412.5138244628906
563	412.52294921875	11.0023877624					1	DETECTED	412.5229 m/z @11.00 [151020OFc1_NvH-0949-CRLM-21.raw]	412.52294921875	11.0023877624	3.22532140213333	88.1248562586667	84.89953485653336	43453.54296875	1.007538118870715E8	0	7665	6.47370522153124	5.458326502798558	9.916653005597116	412.51385498046875	412.524169921875
564	412.534423828125	12.9207431018667					1	DETECTED	412.5344 m/z @12.92 [151020OFc1_NvH-0949-CRLM-21.raw]	412.534423828125	12.9207431018667	3.60970879306667	95.9122435677333	92.30253477466663	88507.4765625	8.090266883327545E7	0	7665	0.34232924021900324	5.005427782916995	0.009089277822903778	412.52471923828125	412.53594970703125
565	412.54595947265625	37.7067734890667					1	DETECTED	412.5460 m/z @37.71 [151020OFc1_NvH-0949-CRLM-21.raw]	412.54595947265625	37.7067734890667	2.17971443386667	85.0647864869333	82.88507205306664	673340.9375	1.0019313052293755E8	3	7665	13.266731243951721	0.5183520946170053	0.00533376091457573	412.5359802246094	412.5461120605469
566	412.55615234375	13.9812645784					1	DETECTED	412.5562 m/z @13.98 [151020OFc1_NvH-0949-CRLM-21.raw]	412.55615234375	13.9812645784	1.90351552693333	99.6913832234667	97.78786769653337	7.0154528E7	1.145571827517349E9	3	7665	0.19886148958994987	1.189843625610918	1.1789809177713095	412.5461730957031	412.5661315917969
567	412.57586669921875	38.4642210264					1	DETECTED	412.5759 m/z @38.46 [151020OFc1_NvH-0949-CRLM-21.raw]	412.57586669921875	38.4642210264	3.39942613706667	99.9977802517333	96.59835411466663	202824.734375	9.92942889242495E7	3	7665	28.137988819614165	1.5937596305825443	0.006512295312948742	412.566162109375	412.58575439453125
568	412.6571044921875	40.5291395821333					1	DETECTED	412.6571 m/z @40.53 [151020OFc1_NvH-0949-CRLM-21.raw]	412.6571044921875	40.5291395821333	9.26486846746667	98.4700744077333	89.20520594026664	294080.53125	1.013937351801861E8	2	7665	32.01004684129107	0.6025025395713761	0.20218468111880966	412.6477966308594	412.6668395996094
569	412.69549560546875	25.6077256306667					1	DETECTED	412.6955 m/z @25.61 [151020OFc1_NvH-0949-CRLM-21.raw]	412.69549560546875	25.6077256306667	1.597635924	97.6220007717333	96.0243648477333	162613.328125	9.499768602452524E7	0	7665	0.13690666160927378	3.5275032305265426	0.06522838569389561	412.685791015625	412.70538330078125
570	412.7080993652344	17.8269458445333					1	DETECTED	412.7081 m/z @17.83 [151020OFc1_NvH-0949-CRLM-21.raw]	412.7080993652344	17.8269458445333	3.37877194426667	99.9977802517333	96.61900830746663	56200.9375	1.0201907293985957E8	0	7665	0.12071639739107098	3.364624854552521	5.749241486029561	412.70556640625	412.7083740234375
571	412.7183837890625	16.3736099296					1	DETECTED	412.7184 m/z @16.37 [151020OFc1_NvH-0949-CRLM-21.raw]	412.7183837890625	16.3736099296	2.85058009173333	94.5498215765333	91.69924148479997	119827.0625	9.548319336919619E7	4	7665	0.09811292530057969	5.530678540956561	0.32740800878455767	412.7084045410156	412.7191162109375
572	412.7291259765625	22.3201592096					1	DETECTED	412.7291 m/z @22.32 [151020OFc1_NvH-0949-CRLM-21.raw]	412.7291259765625	22.3201592096	4.40596905573333	98.9800192816	94.57405022586667	1658820.625	1.2424083082388456E8	2	7665	0.22716346250022568	1.6342472781822928	2.4217600020399788	412.7192687988281	412.73907470703125
573	412.7406921386719	11.6138060829333					1	DETECTED	412.7407 m/z @11.61 [151020OFc1_NvH-0949-CRLM-21.raw]	412.7406921386719	11.6138060829333	4.63863263546667	91.6263117432	86.98767910773334	581906.3125	1.0800701799501285E8	0	7665	0.17065797308326935	1.4132910856326093	1.1433454942188939	412.7391357421875	412.74298095703125
574	412.7530212402344	27.8782702488					1	DETECTED	412.7530 m/z @27.88 [151020OFc1_NvH-0949-CRLM-21.raw]	412.7530212402344	27.8782702488	3.2825584552	98.9145173586667	95.6319589034667	3647359.25	2.1668174291004834E8	2	7665	0.1673879251567172	0.5164045824322668	0.023440367831368557	412.7430725097656	412.762939453125
575	412.77117919921875	36.7230823677333					1	DETECTED	412.7712 m/z @36.72 [151020OFc1_NvH-0949-CRLM-21.raw]	412.77117919921875	36.7230823677333	3.72057880746667	96.8705346837333	93.14995587626663	220228.453125	1.0913153696881032E8	2	7665	25.641942998086435	1.7971152115357405	0.005062848481039666	412.76324462890625	412.7804260253906
576	412.8135070800781	6.52844694666667					1	DETECTED	412.8135 m/z @6.53 [151020OFc1_NvH-0949-CRLM-21.raw]	412.8135070800781	6.52844694666667	1.07272056586667	99.9212910482667	98.84857048240002	40791.98828125	1.127781827312181E8	0	7665	0.052924415489221666	10.069975788799674	0.0337486838305798	412.80987548828125	412.8185119628906
577	412.8414001464844	20.1562190373333					1	DETECTED	412.8414 m/z @20.16 [151020OFc1_NvH-0949-CRLM-21.raw]	412.8414001464844	20.1562190373333	0.00684074266666667	99.9649031056	99.95806236293333	263426.5625	9.59234511319771E7	0	7665	0.0694522750362978	0.7032322584158758	0.5075939297575296	412.831787109375	412.85125732421875
578	412.85919189453125	54.9962277269333					1	DETECTED	412.8592 m/z @55.00 [151020OFc1_NvH-0949-CRLM-21.raw]	412.85919189453125	54.9962277269333	0.00684074266666667	99.9977802517333	99.99093950906664	173537.046875	9.44494285917845E7	0	7665	34.38020606512985	0.9110705849842939	1.2980043675989539	412.85223388671875	412.86419677734375
579	412.874267578125	45.1082357594667					1	DETECTED	412.8743 m/z @45.11 [151020OFc1_NvH-0949-CRLM-21.raw]	412.874267578125	45.1082357594667	0.0514065458666667	99.9649031056	99.91349655973333	304911.59375	1.0801809910043682E8	3	7665	0.09322809279954924	1.2465970294585735	0.008656692549222047	412.8643798828125	412.8771057128906
580	412.8871154785156	13.9635021402667					1	DETECTED	412.8871 m/z @13.96 [151020OFc1_NvH-0949-CRLM-21.raw]	412.8871154785156	13.9635021402667	0.00684074266666667	99.9977802517333	99.99093950906664	4.2444712E7	7.532599871470702E8	3	7665	0.20339040624379479	5.0662523405469555	1.424844094807918	412.87713623046875	412.89697265625
581	412.8996887207031	26.6373617176					1	DETECTED	412.8997 m/z @26.64 [151020OFc1_NvH-0949-CRLM-21.raw]	412.8996887207031	26.6373617176	0.00684074266666667	99.9212910482667	99.91445030560003	1706587.875	1.1731494680090661E8	3	7665	0.12998055107700068	1.0337085644851831	92.16975465050396	412.89715576171875	412.90966796875
582	412.9109802246094	20.7146188893333					1	DETECTED	412.9110 m/z @20.71 [151020OFc1_NvH-0949-CRLM-21.raw]	412.9109802246094	20.7146188893333	0.0184034426666667	99.9758593397333	99.95745589706664	251425.15625	1.30245800578873E8	3	7665	0.19427143014476655	2.3919084626244036	56.540575052003156	412.9096984863281	412.92095947265625
583	412.93450927734375	24.0526248106667					1	DETECTED	412.9345 m/z @24.05 [151020OFc1_NvH-0949-CRLM-21.raw]	412.93450927734375	24.0526248106667	2.91522093386667	99.9430493954667	97.02782846160004	36523.140625	8.597649419670673E7	0	7665	87.9501285965676	2.2054561900395946	4.586918418552898	412.93377685546875	412.9402160644531
584	412.9502258300781	38.8832955157333					1	DETECTED	412.9502 m/z @38.88 [151020OFc1_NvH-0949-CRLM-21.raw]	412.9502258300781	38.8832955157333	0.00684074266666667	99.9868052056	99.97996446293334	57921.36328125	9.92906646613022E7	0	7665	88.65109847928139	1.3160602788815123	1.809164559651168	412.94024658203125	412.960205078125
585	412.9715576171875	24.7926809917333					1	DETECTED	412.9716 m/z @24.79 [151020OFc1_NvH-0949-CRLM-21.raw]	412.9715576171875	24.7926809917333	3.31247677386667	99.9430493954667	96.63057262160004	506265.34375	9.866186684094161E7	2	7665	0.6033933997952587	0.7895676963697367	0.7257740070474387	412.961669921875	412.98114013671875
586	412.9897766113281	20.389180896					1	DETECTED	412.9898 m/z @20.39 [151020OFc1_NvH-0949-CRLM-21.raw]	412.9897766113281	20.389180896	0.0514065458666667	99.9212910482667	99.86988450240003	249329.71875	9.322981564528558E7	4	7665	0.1986833133315713	7.800751991843659	2.255198389987351	412.9816589355469	412.999755859375
587	413.0057067871094	24.2592597797333					1	DETECTED	413.0057 m/z @24.26 [151020OFc1_NvH-0949-CRLM-21.raw]	413.0057067871094	24.2592597797333	2.29037376266667	99.3091879818667	97.01881421920002	51910.10546875	9.905453785498919E7	0	7665	80.78487731538058	2.2582747369435623	3.516181834903254	412.9998474121094	413.0156555175781
588	413.0186767578125	80.5776961936					1	DETECTED	413.0187 m/z @80.58 [151020OFc1_NvH-0949-CRLM-21.raw]	413.0186767578125	80.5776961936	6.23383971333333	99.2320993218667	92.99825960853337	37790.06640625	8.93116012001077E7	0	7665	73.1189730342211	0.6254602869116576	0.005405193458963696	413.0157775878906	413.01904296875
589	413.029052734375	30.9267028546667					1	DETECTED	413.0291 m/z @30.93 [151020OFc1_NvH-0949-CRLM-21.raw]	413.029052734375	30.9267028546667	0.2684859312	97.7660576722667	97.4975717410667	131749.609375	9.121997510390277E7	0	7665	0.07990180430055105	1.3239492866362068	1.5952998399470741	413.0190734863281	413.03857421875
590	413.0553894042969	74.6572678842667					1	DETECTED	413.0554 m/z @74.66 [151020OFc1_NvH-0949-CRLM-21.raw]	413.0553894042969	74.6572678842667	0.557209667466667	99.7037190064	99.14650933893333	37450.92578125	8.232111255157088E7	0	7665	7.270641557174088	0.6690042607581564	0.12185520652437735	413.04583740234375	413.0586242675781
591	413.0691833496094	72.4426029546667					1	DETECTED	413.0692 m/z @72.44 [151020OFc1_NvH-0949-CRLM-21.raw]	413.0691833496094	72.4426029546667	0.00684074266666667	99.9868052056	99.97996446293334	223556.90625	1.1461475243619336E8	0	7665	0.8155174363520672	0.5196716935293045	0.034427222883597904	413.0597839355469	413.07904052734375
592	413.0934143066406	93.1842122482667					1	DETECTED	413.0934 m/z @93.18 [151020OFc1_NvH-0949-CRLM-21.raw]	413.0934143066406	93.1842122482667	78.659176004	98.8206957002667	20.161519696266694	35884.875	1.0333558954195643E7	0	7665	1.3235309001432825	0.5532964794313944	1.2657986030418291	413.0924377441406	413.0955810546875
593	413.1060791015625	90.9222595848					1	DETECTED	413.1061 m/z @90.92 [151020OFc1_NvH-0949-CRLM-21.raw]	413.1060791015625	90.9222595848	2.0416156776	98.9690171605333	96.92740148293329	39998.875	9.503399139175098E7	0	7665	0.06245470477148274	0.5240902344255747	0.04926072829009397	413.0965270996094	413.1145935058594
594	413.1182556152344	91.5861855656					1	DETECTED	413.1183 m/z @91.59 [151020OFc1_NvH-0949-CRLM-21.raw]	413.1182556152344	91.5861855656	0.557209667466667	99.5396377576	98.98242809013334	39724.13671875	7.517631302054338E7	0	7665	0.07498918537920929	0.5180850579651706	0.03575666349535211	413.11700439453125	413.1239929199219
595	413.1340637207031	89.8834400085333					1	DETECTED	413.1341 m/z @89.88 [151020OFc1_NvH-0949-CRLM-21.raw]	413.1340637207031	89.8834400085333	6.0487922728	96.6414687944	90.5926765216	66165.5625	9.064236028599505E7	0	7665	42.81828737803793	0.5118322475548928	0.023610633844491816	413.1241149902344	413.14404296875
596	413.146240234375	92.3783468978667					1	DETECTED	413.1462 m/z @92.38 [151020OFc1_NvH-0949-CRLM-21.raw]	413.146240234375	92.3783468978667	21.1679870656	95.8147758069333	74.6467887413333	55515.046875	8.166892378127316E7	0	7665	2.090418612551801	0.5185964144117575	0.15424343549770486	413.1441650390625	413.14752197265625
597	413.17578125	20.1680191629333					1	DETECTED	413.1758 m/z @20.17 [151020OFc1_NvH-0949-CRLM-21.raw]	413.17578125	20.1680191629333	0.382427751733333	99.5611893042667	99.17876155253337	186914.078125	9.441204898602903E7	0	7665	2.4982368667763737	15.419401297177242	28.14505489822294	413.1667785644531	413.18572998046875
598	413.1993713378906	28.6614261322667					1	DETECTED	413.1994 m/z @28.66 [151020OFc1_NvH-0949-CRLM-21.raw]	413.1993713378906	28.6614261322667	2.1337295032	99.8236241245333	97.6898946213333	314092.4375	1.0890141539128807E8	3	7665	16.528691412657974	0.619427919011265	1.6987259101616312	413.1894226074219	413.2093200683594
599	413.2197570800781	13.9635021402667					1	DETECTED	413.2198 m/z @13.96 [151020OFc1_NvH-0949-CRLM-21.raw]	413.2197570800781	13.9635021402667	3.13826862	99.5611893042667	96.4229206842667	1.5847277E7	3.738647851052815E8	2	7665	0.21012243750588766	1.2650994922861312	1.415365015568383	413.20977783203125	413.2297058105469
600	413.2308044433594	22.3016844176					1	DETECTED	413.2308 m/z @22.30 [151020OFc1_NvH-0949-CRLM-21.raw]	413.2308044433594	22.3016844176	3.7773364088	99.5396377576	95.76230134880001	797134.0625	1.32758452186663E8	2	7665	0.09761143624085733	3.6826884022706814	0.04989460739238999	413.2297668457031	413.23895263671875
601	413.2489929199219	25.6654352133333					1	DETECTED	413.2490 m/z @25.67 [151020OFc1_NvH-0949-CRLM-21.raw]	413.2489929199219	25.6654352133333	3.37877194426667	99.4960919149333	96.11731997066663	1492871.0	1.7282510428077197E8	2	7665	2.248566047608822	0.7399549671994037	0.4638890774662542	413.239013671875	413.25897216796875
602	413.2631530761719	25.8233250653333					1	DETECTED	413.2632 m/z @25.82 [151020OFc1_NvH-0949-CRLM-21.raw]	413.2631530761719	25.8233250653333	0.00684074266666667	99.9977802517333	99.99093950906664	104659.4765625	1.0445579494116268E8	0	7665	80.13413039363951	1.989369422260206	4.756797187619375	413.2590637207031	413.2731018066406
603	413.28961181640625	91.3715540224					1	DETECTED	413.2896 m/z @91.37 [151020OFc1_NvH-0949-CRLM-21.raw]	413.28961181640625	91.3715540224	3.4555896952	94.6071420434667	91.15155234826669	71214.625	1.021578951266852E8	0	7665	0.6207666399268419	0.5046853239294505	0.009302470692867852	413.2799987792969	413.2909240722656
604	413.3051452636719	92.5613652008					1	DETECTED	413.3051 m/z @92.56 [151020OFc1_NvH-0949-CRLM-21.raw]	413.3051452636719	92.5613652008	4.57944175413333	93.2165619818667	88.63712022773338	113187.75	1.2482855468709104E8	0	7665	1.8859935080580925	1.6094927747425367	0.3137896982021904	413.2953186035156	413.3132629394531
605	413.3260498046875	91.2917194933333					1	DETECTED	413.3260 m/z @91.29 [151020OFc1_NvH-0949-CRLM-21.raw]	413.3260498046875	91.2917194933333	2.95229952186667	98.5242469256	95.57194740373333	102000.3359375	9.477582987988003E7	0	7665	0.7756000312670892	4.830070045944794	5.989071210390655	413.31634521484375	413.3344421386719
606	413.3446044921875	91.2917194933333					1	DETECTED	413.3446 m/z @91.29 [151020OFc1_NvH-0949-CRLM-21.raw]	413.3446044921875	91.2917194933333	4.6966487968	99.4407652864	94.74411648959999	113926.21875	1.0646425067618057E8	0	7665	0.22400971223169108	1.0615726798304677	18.548309991101288	413.334716796875	413.3543701171875
607	413.3622741699219	91.2917194933333					1	DETECTED	413.3623 m/z @91.29 [151020OFc1_NvH-0949-CRLM-21.raw]	413.3622741699219	91.2917194933333	0.00684074266666667	99.9977802517333	99.99093950906664	95090.2890625	9.6384938508285E7	0	7665	0.3638353355784574	0.538028705996711	0.11818489557318589	413.355712890625	413.3721618652344
608	413.4317626953125	20.3658525112					1	DETECTED	413.4318 m/z @20.37 [151020OFc1_NvH-0949-CRLM-21.raw]	413.4317626953125	20.3658525112	2.07841953893333	99.9868052056	97.90838566666667	95418.890625	9.287510429747833E7	0	7665	0.19020210815504512	2.6769308140499293	4.3538616280998585	413.4220275878906	413.4367370605469
609	413.4468078613281	20.113071612					1	DETECTED	413.4468 m/z @20.11 [151020OFc1_NvH-0949-CRLM-21.raw]	413.4468078613281	20.113071612	4.14152604693333	98.6886655845333	94.54713953759996	460777.75	1.0257721272853856E8	0	7665	0.22221246393441874	0.9879414236215652	0.5156213884441456	413.4370422363281	413.44781494140625
610	413.45855712890625	14.3449792050667					1	DETECTED	413.4586 m/z @14.34 [151020OFc1_NvH-0949-CRLM-21.raw]	413.45855712890625	14.3449792050667	2.14284382453333	98.6446211576	96.50177733306667	692266.875	1.091245196650841E8	0	7665	0.03895207091765762	24.26552244422966	0.5696678293306194	413.44866943359375	413.45941162109375
611	413.46942138671875	11.5652113005333					1	DETECTED	413.4694 m/z @11.57 [151020OFc1_NvH-0949-CRLM-21.raw]	413.46942138671875	11.5652113005333	3.57160719066667	97.1588689442667	93.58726175360003	1458696.625	1.418225044117574E8	4	7665	0.23518986145217724	0.9189387780850392	42.647361925058675	413.4596862792969	413.47918701171875
612	413.4911804199219	20.4267032368					1	DETECTED	413.4912 m/z @20.43 [151020OFc1_NvH-0949-CRLM-21.raw]	413.4911804199219	20.4267032368	4.90894895893333	99.6265384997333	94.71758954079996	142471.875	9.355575592692587E7	0	7665	0.09714024890812567	3.0750765777691815	6.117182142181529E-4	413.4812316894531	413.5009765625
613	413.5422058105469	10.4952855810667					1	DETECTED	413.5422 m/z @10.50 [151020OFc1_NvH-0949-CRLM-21.raw]	413.5422058105469	10.4952855810667	1.7101175832	97.2030394008	95.49292181759999	139708.3125	9.814017565876624E7	0	7665	1.2981660922303657	0.643096456681842	11.61053760915279	413.5322265625	413.54345703125
614	413.55352783203125	13.9635021402667					1	DETECTED	413.5535 m/z @13.96 [151020OFc1_NvH-0949-CRLM-21.raw]	413.55352783203125	13.9635021402667	4.1808690904	99.3644583997333	95.1835893093333	3846511.25	1.70436235703293E8	3	7665	0.19143841730261535	0.8625472359165112	0.03422669716021399	413.5435485839844	413.5635070800781
615	413.563720703125	12.7191952885333					1	DETECTED	413.5637 m/z @12.72 [151020OFc1_NvH-0949-CRLM-21.raw]	413.563720703125	12.7191952885333	5.29347119706667	75.3036980216	70.01022682453333	115019.8125	8.658308618181735E7	0	7665	13.943834423277192	8.633592274516968	0.011909323781354425	413.56353759765625	413.5688781738281
616	413.5790710449219	23.8310793581333					1	DETECTED	413.5791 m/z @23.83 [151020OFc1_NvH-0949-CRLM-21.raw]	413.5790710449219	23.8310793581333	3.70212688773333	94.0313670754667	90.32924018773338	375706.0	1.139263339007183E8	3	7665	0.10619992839836101	5.5341331101486935	19.618642405000394	413.569091796875	413.588623046875
617	413.61199951171875	27.9492258202667					1	DETECTED	413.6120 m/z @27.95 [151020OFc1_NvH-0949-CRLM-21.raw]	413.61199951171875	27.9492258202667	2.68761721253333	94.4689519618667	91.78133474933337	35426.35546875	8.707448875847048E7	0	7665	84.97512476325251	1.816616989332109	3.38958989195155	413.60205078125	413.62054443359375
618	413.6968078613281	20.2002585013333					1	DETECTED	413.6968 m/z @20.20 [151020OFc1_NvH-0949-CRLM-21.raw]	413.6968078613281	20.2002585013333	3.59045955413333	86.7434240970667	83.15296454293336	397813.5625	8.938846439347005E7	0	7665	0.11950295589550919	0.8694091130134225	34.99884690488898	413.68682861328125	413.69891357421875
619	413.7090759277344	14.3084085901333					1	DETECTED	413.7091 m/z @14.31 [151020OFc1_NvH-0949-CRLM-21.raw]	413.7090759277344	14.3084085901333	2.1337295032	95.6510803317333	93.5173508285333	528666.0625	1.0909231045515722E8	4	7665	0.5238983606526304	5.924052517067383	3.395253998898666	413.69927978515625	413.7161865234375
620	413.7261962890625	42.1240378322667					1	DETECTED	413.7262 m/z @42.12 [151020OFc1_NvH-0949-CRLM-21.raw]	413.7261962890625	42.1240378322667	1.3603883176	98.3395535301333	96.9791652125333	1956027.875	1.5644035825451988E8	2	7665	30.672487886174494	0.505356459930931	0.013276593332523212	413.71630859375	413.7361145019531
621	413.7363586425781	37.8189431448					1	DETECTED	413.7364 m/z @37.82 [151020OFc1_NvH-0949-CRLM-21.raw]	413.7363586425781	37.8189431448	3.75734292693333	76.1875125064	72.43016957946666	186713.984375	8.86937055000438E7	0	7665	0.055296656838599745	1.059245637771168	1.1153270526245256	413.7362365722656	413.740478515625
622	413.7505187988281	25.6957889696					1	DETECTED	413.7505 m/z @25.70 [151020OFc1_NvH-0949-CRLM-21.raw]	413.7505187988281	25.6957889696	3.49672941013333	99.2320993218667	95.73536991173337	418623.125	1.1096529863803062E8	2	7665	2.2770479220545283	0.7501394158997922	0.1753835212172564	413.74078369140625	413.76031494140625
623	413.7732238769531	31.9072624842667					1	DETECTED	413.7732 m/z @31.91 [151020OFc1_NvH-0949-CRLM-21.raw]	413.7732238769531	31.9072624842667	4.2837685256	93.0833427936	88.799574268	594484.625	9.634326368419455E7	2	7665	0.21717742030217835	0.507466607072552	0.015028786737158038	413.76336669921875	413.7802734375
624	413.8077087402344	34.1028975333333					1	DETECTED	413.8077 m/z @34.10 [151020OFc1_NvH-0949-CRLM-21.raw]	413.8077087402344	34.1028975333333	2.6323720248	99.1013672813333	96.46899525653329	50500.796875	1.015352738574949E8	0	7665	89.92812164696139	1.532688026299013	2.6189524882057045	413.79815673828125	413.8142395019531
625	413.8486328125	28.0855865808					1	DETECTED	413.8486 m/z @28.09 [151020OFc1_NvH-0949-CRLM-21.raw]	413.8486328125	28.0855865808	0.00684074266666667	99.9540077378667	99.94716699520004	59939.88671875	1.0202506271618846E8	0	7665	10.348166153756239	1.7805717538369337	2.4996691593691738	413.8387451171875	413.8586120605469
626	413.8599548339844	30.0270122853333					1	DETECTED	413.8600 m/z @30.03 [151020OFc1_NvH-0949-CRLM-21.raw]	413.8599548339844	30.0270122853333	0.453942203733333	99.9212910482667	99.46734884453336	39837.2109375	1.1172337237078784E8	0	7665	96.32375030682108	1.672102903527676	2.3277310857146043	413.858642578125	413.8609924316406
627	413.8710021972656	43.859495364					1	DETECTED	413.8710 m/z @43.86 [151020OFc1_NvH-0949-CRLM-21.raw]	413.8710021972656	43.859495364	0.0620855682666667	99.9977802517333	99.93569468346664	169294.234375	9.394659363414037E7	3	7665	89.97778241830129	1.3206160835427485	1.6087472422696247	413.8618469238281	413.8746032714844
628	413.88470458984375	26.6373617176					1	DETECTED	413.8847 m/z @26.64 [151020OFc1_NvH-0949-CRLM-21.raw]	413.88470458984375	26.6373617176	0.00684074266666667	99.9977802517333	99.99093950906664	2479854.0	1.380616255471981E8	3	7665	0.1476690453935241	0.6783669939896111	35.818924893385976	413.874755859375	413.8946838378906
629	413.8952941894531	19.0379531386667					1	DETECTED	413.8953 m/z @19.04 [151020OFc1_NvH-0949-CRLM-21.raw]	413.8952941894531	19.0379531386667	0.00684074266666667	99.9977802517333	99.99093950906664	225445.3125	8.89444290295352E7	0	7665	0.07055391288622914	6.842165102877303	0.08473211198009233	413.89471435546875	413.9051818847656
630	413.91339111328125	23.8024650589333					1	DETECTED	413.9134 m/z @23.80 [151020OFc1_NvH-0949-CRLM-21.raw]	413.91339111328125	23.8024650589333	0.00684074266666667	99.9758593397333	99.96901859706664	192602.53125	9.887770752554345E7	0	7665	9.60505170777201	1.8518046878918217	0.3422927511133403	413.9053649902344	413.92333984375
631	413.94610595703125	20.1882041224					1	DETECTED	413.9461 m/z @20.19 [151020OFc1_NvH-0949-CRLM-21.raw]	413.94610595703125	20.1882041224	0.00684074266666667	99.9868052056	99.97996446293334	230806.203125	9.71660827360318E7	0	7665	0.12855336336162537	0.9973218861441346	0.48683460146746504	413.9361572265625	413.95489501953125
632	413.9649658203125	10.8874773101333					1	DETECTED	413.9650 m/z @10.89 [151020OFc1_NvH-0949-CRLM-21.raw]	413.9649658203125	10.8874773101333	0.258000861066667	99.8127511018667	99.55475024080003	1.2399655E7	3.283444306033151E8	4	7665	0.2917880758231064	1.91973383777314	1.1413953222112059	413.95501708984375	413.97491455078125
633	413.99658203125	25.5262888813333					1	DETECTED	413.9966 m/z @25.53 [151020OFc1_NvH-0949-CRLM-21.raw]	413.99658203125	25.5262888813333	0.00684074266666667	99.8127511018667	99.80591035920003	62947.1796875	8.884470200542995E7	0	7665	81.09154817583442	1.9560998460279433	4.557801836316853	413.98699951171875	414.0065612792969
634	414.0108947753906	25.3454618109333					1	DETECTED	414.0109 m/z @25.35 [151020OFc1_NvH-0949-CRLM-21.raw]	414.0108947753906	25.3454618109333	0.179688477333333	99.9977802517333	99.81809177439997	45316.73828125	8.602993194893992E7	0	7665	89.01626275848052	1.966297505302905	4.5109400633398895	414.0066833496094	414.0208435058594
635	414.0530700683594	71.6206666106667					1	DETECTED	414.0531 m/z @71.62 [151020OFc1_NvH-0949-CRLM-21.raw]	414.0530700683594	71.6206666106667	0.320881271466667	99.6265384997333	99.30565722826664	92465.078125	1.0435715693111818E8	0	7665	1.3940270656987366	5.519752681919644	2.257799851255731	414.0435791015625	414.0628662109375
636	414.07696533203125	23.0642567984					1	DETECTED	414.0770 m/z @23.06 [151020OFc1_NvH-0949-CRLM-21.raw]	414.07696533203125	23.0642567984	0.00684074266666667	99.4960919149333	99.48925117226663	40792.2734375	1.1179649300070101E8	0	7665	71.87629277361741	2.163758657296308	2.163422820360414	414.0684509277344	414.07757568359375
637	414.08990478515625	89.9920076093333					1	DETECTED	414.0899 m/z @89.99 [151020OFc1_NvH-0949-CRLM-21.raw]	414.08990478515625	89.9920076093333	4.89956939813333	99.7691807706667	94.86961137253337	2054011.75	1.2384964405659813E8	0	7665	0.11696213973841907	0.8822475876302597	1.895687106814242	414.0819396972656	414.0992126464844
638	414.1405944824219	90.3805570224					1	DETECTED	414.1406 m/z @90.38 [151020OFc1_NvH-0949-CRLM-21.raw]	414.1405944824219	90.3805570224	12.5561452506667	93.1745583330667	80.6184130824	89962.078125	6.769341769290204E7	0	7665	0.1212368190776516	0.5120706198232031	0.008647458027672028	414.1309509277344	414.1498718261719
639	414.1742248535156	91.4561529178667					1	DETECTED	414.1742 m/z @91.46 [151020OFc1_NvH-0949-CRLM-21.raw]	414.1742248535156	91.4561529178667	6.2524817504	97.4129805472	91.1604987968	187327.234375	9.717452408487907E7	0	7665	0.2619190805341276	3.7269569184372338	0.6237842891199911	414.1643981933594	414.18408203125
640	414.185302734375	25.4386507037333					1	DETECTED	414.1853 m/z @25.44 [151020OFc1_NvH-0949-CRLM-21.raw]	414.185302734375	25.4386507037333	2.89655009973333	99.6484505264	96.75190042666667	122679.8984375	9.091173298671754E7	0	7665	83.72133696138299	2.996447884008716	4.541175372469744	414.1842346191406	414.1932373046875
641	414.20330810546875	18.3104002885333					1	DETECTED	414.2033 m/z @18.31 [151020OFc1_NvH-0949-CRLM-21.raw]	414.20330810546875	18.3104002885333	2.40106217893333	94.9193823984	92.51832021946667	477466.4375	1.0825352038932367E8	3	7665	0.2844182843572298	0.5300239429949134	1.9503375345730805	414.1933898925781	414.2044982910156
642	414.2145080566406	10.8874773101333					1	DETECTED	414.2145 m/z @10.89 [151020OFc1_NvH-0949-CRLM-21.raw]	414.2145080566406	10.8874773101333	3.843887292	99.7037190064	95.85983171439999	1.041387E7	3.198053963385652E8	3	7665	0.24795116085772584	1.1451316843441213	62.862825287488484	414.20452880859375	414.2205810546875
643	414.23095703125	16.2064185029333					1	DETECTED	414.2310 m/z @16.21 [151020OFc1_NvH-0949-CRLM-21.raw]	414.23095703125	16.2064185029333	3.10077917066667	99.9868052056	96.88602603493334	3.6010972E7	6.304001670424322E8	3	7665	0.1976756539448168	1.0171882028350518	1.00163620444976	414.22100830078125	414.2408447265625
644	414.24853515625	69.2755766584					1	DETECTED	414.2485 m/z @69.28 [151020OFc1_NvH-0949-CRLM-21.raw]	414.24853515625	69.2755766584	4.03344242026667	99.5504873418667	95.51704492160003	2925355.0	2.2268471537900043E8	2	7665	21.58934737128459	0.5326265151255342	0.05496984238766279	414.240966796875	414.2585144042969
645	414.2709655761719	43.9393172357333					1	DETECTED	414.2710 m/z @43.94 [151020OFc1_NvH-0949-CRLM-21.raw]	414.2709655761719	43.9393172357333	0.0184034426666667	99.9977802517333	99.97937680906664	638948.125	1.1139212718796162E8	4	7665	1.6859462334154856	0.521019280513209	0.004893258115655545	414.2610168457031	414.27490234375
646	414.284912109375	92.6098899717333					1	DETECTED	414.2849 m/z @92.61 [151020OFc1_NvH-0949-CRLM-21.raw]	414.284912109375	92.6098899717333	4.84939106586667	99.7581285525333	94.90873748666662	4492250.5	2.1694981885847726E8	2	7665	0.26014601956941874	0.5015712063118337	0.002150166782504207	414.2749328613281	414.2948913574219
647	414.30029296875	91.1937307621333					1	DETECTED	414.3003 m/z @91.19 [151020OFc1_NvH-0949-CRLM-21.raw]	414.30029296875	91.1937307621333	2.1337295032	93.6890215376	91.5552920344	138058.03125	1.0429720545550017E8	0	7665	0.07679772245944605	1.1906260897323107	1.2171786759603418	414.294921875	414.30963134765625
648	414.32110595703125	91.3715540224					1	DETECTED	414.3211 m/z @91.37 [151020OFc1_NvH-0949-CRLM-21.raw]	414.32110595703125	91.3715540224	3.34999303146667	99.5504873418667	96.20049431040003	123574.5	1.0564186343805139E8	0	7665	0.5223608127599704	4.961753208182301	1.015198627677531	414.314208984375	414.3299560546875
649	414.35723876953125	92.5613652008					1	DETECTED	414.3572 m/z @92.56 [151020OFc1_NvH-0949-CRLM-21.raw]	414.35723876953125	92.5613652008	0.1156412608	99.9977802517333	99.8821389909333	76994.171875	1.023280228921231E8	0	7665	4.5689201936037165	0.5186951366354972	2.0547196146593936	414.34765625	414.3672180175781
650	414.3973388671875	34.0360233949333					1	DETECTED	414.3973 m/z @34.04 [151020OFc1_NvH-0949-CRLM-21.raw]	414.3973388671875	34.0360233949333	3.60970879306667	99.0350305722667	95.42532177920003	48711.01953125	8.947924392208855E7	0	7665	82.6029775449024	1.5681380250591663	2.308542393199501	414.38800048828125	414.4071044921875
651	414.45062255859375	19.8809811845333					1	DETECTED	414.4506 m/z @19.88 [151020OFc1_NvH-0949-CRLM-21.raw]	414.45062255859375	19.8809811845333	4.32250982693333	99.7691807706667	95.44667094373337	180769.453125	1.0352265788500722E8	0	7665	1.5245149927067096	3.3986750027978037	2.364206876810254	414.4408264160156	414.4544372558594
652	414.4644470214844	10.8874773101333					1	DETECTED	414.4644 m/z @10.89 [151020OFc1_NvH-0949-CRLM-21.raw]	414.4644470214844	10.8874773101333	3.55287447626667	98.4700744077333	94.91719993146664	5411434.0	1.8394695955736557E8	0	7665	0.23100795594609735	1.3502494234085414	1.1957232626199599	414.4544677734375	414.4742736816406
653	414.4954833984375	33.0822362877333					1	DETECTED	414.4955 m/z @33.08 [151020OFc1_NvH-0949-CRLM-21.raw]	414.4954833984375	33.0822362877333	3.8799016984	97.5667101784	93.68680848	173582.859375	9.992925988866714E7	0	7665	16.09501087639183	1.8381141181388214	3.985897604733198	414.4857177734375	414.50537109375
654	414.5220031738281	14.5108628624					1	DETECTED	414.5220 m/z @14.51 [151020OFc1_NvH-0949-CRLM-21.raw]	414.5220031738281	14.5108628624	0.6722748056	94.3558137933333	93.6835389877333	153777.5625	1.0268630942157066E8	3	7665	0.20671482532024754	0.5352533903463542	1.3045750647057637	414.5122985839844	414.5275573730469
655	414.5377502441406	18.2391932661333					1	DETECTED	414.5378 m/z @18.24 [151020OFc1_NvH-0949-CRLM-21.raw]	414.5377502441406	18.2391932661333	2.8688523984	94.5215847058667	91.6527323074667	290314.40625	9.694058389274502E7	0	7665	0.12615488821824528	0.6222258165542746	0.8429307607679429	414.5279235839844	414.54766845703125
656	414.5530090332031	26.6800947712					1	DETECTED	414.5530 m/z @26.68 [151020OFc1_NvH-0949-CRLM-21.raw]	414.5530090332031	26.6800947712	6.52844694666667	97.9921199013333	91.46367295466662	268649.625	9.493411332792675E7	0	7665	18.149955394364834	4.161427072037805	27.7617023701759	414.54779052734375	414.5533142089844
657	414.5633239746094	16.2390538109333					1	DETECTED	414.5633 m/z @16.24 [151020OFc1_NvH-0949-CRLM-21.raw]	414.5633239746094	16.2390538109333	3.748192656	99.5071443306667	95.7589516746667	2.3905986E7	5.0963296513453585E8	3	7665	0.19672895813620883	3.553404377456675	8.227290771402282	414.5533447265625	414.5732116699219
658	414.5977478027344	89.5378584509333					1	DETECTED	414.5977 m/z @89.54 [151020OFc1_NvH-0949-CRLM-21.raw]	414.5977478027344	89.5378584509333	3.09156287733333	96.6080378672	93.51647498986667	52694.88671875	8.660807551694562E7	0	7665	40.98279653005552	0.5010482974107474	0.002086408504447104	414.5880432128906	414.6076354980469
659	414.697265625	18.4133474917333					1	DETECTED	414.6973 m/z @18.41 [151020OFc1_NvH-0949-CRLM-21.raw]	414.697265625	18.4133474917333	2.9802490608	98.0246675810667	95.04441852026669	199477.046875	9.965636871054746E7	4	7665	10.719859731747519	0.8901040283592272	0.0015910439252984948	414.68731689453125	414.7052001953125
660	414.7152099609375	10.9352412288					1	DETECTED	414.7152 m/z @10.94 [151020OFc1_NvH-0949-CRLM-21.raw]	414.7152099609375	10.9352412288	1.28406174933333	98.5028824930667	97.21882074373337	1649175.625	1.3928483324523753E8	2	7665	0.2163404110645306	20.55428096731769	39.472377483633814	414.7053527832031	414.7251892089844
661	414.7365417480469	16.7060856173333					1	DETECTED	414.7365 m/z @16.71 [151020OFc1_NvH-0949-CRLM-21.raw]	414.7365417480469	16.7060856173333	2.8688523984	94.7038177565333	91.8349653581333	200534.234375	1.0383340313858148E8	0	7665	0.21695076016974113	0.5364385227075256	30.94251438661817	414.72662353515625	414.7402648925781
662	414.75067138671875	9.37940435626667					1	DETECTED	414.7507 m/z @9.38 [151020OFc1_NvH-0949-CRLM-21.raw]	414.75067138671875	9.37940435626667	2.1337295032	97.5998766373333	95.4661471341333	2373207.25	1.4825610041517067E8	2	7665	0.19268938271065572	45.45746325379297	191.23349900885805	414.7408142089844	414.7605895996094
663	414.7615966796875	72.974605104					1	DETECTED	414.7616 m/z @72.97 [151020OFc1_NvH-0949-CRLM-21.raw]	414.7615966796875	72.974605104	2.6600192792	99.7912056026667	97.1311863234667	690758.3125	1.1067688685597265E8	2	7665	56.86848318030629	0.5056447400861251	0.005202498023525926	414.760986328125	414.7710266113281
664	414.77239990234375	43.9715004381333					1	DETECTED	414.7724 m/z @43.97 [151020OFc1_NvH-0949-CRLM-21.raw]	414.77239990234375	43.9715004381333	8.09410436853333	99.0460971186667	90.95199275013337	309760.28125	8.620594208961272E7	0	7665	30.03998593086218	0.5246344493607898	0.1381300859553133	414.7716369628906	414.7816467285156
665	414.8563232421875	14.4751400405333					1	DETECTED	414.8563 m/z @14.48 [151020OFc1_NvH-0949-CRLM-21.raw]	414.8563232421875	14.4751400405333	0.00684074266666667	99.9758593397333	99.96901859706664	71619.4765625	9.786258278925987E7	0	7665	0.25079027838279444	3.429238239077684	0.033262053484910195	414.8469543457031	414.86505126953125
666	414.8751220703125	29.8364524216					1	DETECTED	414.8751 m/z @29.84 [151020OFc1_NvH-0949-CRLM-21.raw]	414.8751220703125	29.8364524216	0.00684074266666667	99.9977802517333	99.99093950906664	376139.375	1.0119166581293793E8	3	7665	0.18448834673008818	1.1413498134700992	0.42027216820873015	414.86541748046875	414.8851013183594
667	414.8868408203125	33.037799168					1	DETECTED	414.8868 m/z @33.04 [151020OFc1_NvH-0949-CRLM-21.raw]	414.8868408203125	33.037799168	1.39847723628333	99.529269064	98.13079182771668	167921.078125	1.441905383847565E8	0	7665	77.36218889256597	1.7920201130094162	3.386859621688522	414.8851318359375	414.886962890625
668	414.89697265625	16.2287553133333					1	DETECTED	414.8970 m/z @16.23 [151020OFc1_NvH-0949-CRLM-21.raw]	414.89697265625	16.2287553133333	0.00684074266666667	99.9977802517333	99.99093950906664	9182041.0	2.754194159353399E8	3	7665	0.1772484888011263	7.046662599539199	0.7973086156624489	414.8869934082031	414.9069519042969
669	414.906982421875	25.8647750512					1	DETECTED	414.9070 m/z @25.86 [151020OFc1_NvH-0949-CRLM-21.raw]	414.906982421875	25.8647750512	0.00684074266666667	99.7801161194667	99.77327537680003	228425.390625	9.803139652069157E7	0	7665	84.48169728294549	3.7876662870739457	4.4402853577467285	414.906982421875	414.9167785644531
670	414.9179382324219	42.884919196					1	DETECTED	414.9179 m/z @42.88 [151020OFc1_NvH-0949-CRLM-21.raw]	414.9179382324219	42.884919196	0.00684074266666667	99.9977802517333	99.99093950906664	69067.1875	8.915945229371032E7	0	7665	26.152562092211507	1.2182071578804883	1.3061576654184162	414.9172668457031	414.9277648925781
671	414.93011474609375	51.0548159202667					1	DETECTED	414.9301 m/z @51.05 [151020OFc1_NvH-0949-CRLM-21.raw]	414.93011474609375	51.0548159202667	0.2473903608	99.9212910482667	99.6739006874667	44869.51171875	1.0509534819790268E8	0	7665	40.82106788302996	0.9760049950423382	0.7570943801409095	414.9279479980469	414.93414306640625
672	414.94415283203125	7.7491663616					1	DETECTED	414.9442 m/z @7.75 [151020OFc1_NvH-0949-CRLM-21.raw]	414.94415283203125	7.7491663616	0.126247388266667	99.9868052056	99.86055781733334	148225.828125	9.683478213342655E7	0	7665	0.09623278078203068	0.869974148230111	1.5794115027670237	414.9341735839844	414.9541320800781
673	414.9656677246094	10.8782917117333					1	DETECTED	414.9657 m/z @10.88 [151020OFc1_NvH-0949-CRLM-21.raw]	414.9656677246094	10.8782917117333	0.00684074266666667	99.9649031056	99.95806236293333	475086.78125	1.0610059053158802E8	0	7665	0.18528171374283886	0.5369339707609848	9.516198142165571	414.9556884765625	414.97564697265625
674	415.03076171875	69.6544810298667					1	DETECTED	415.0308 m/z @69.65 [151020OFc1_NvH-0949-CRLM-21.raw]	415.03076171875	69.6544810298667	0.00684074266666667	99.9868052056	99.97996446293334	92264.2734375	9.742745878818654E7	0	7665	0.7578912728983056	0.6200260107910919	1.7996373763802531	415.0207824707031	415.0406188964844
675	415.0650634765625	72.3745147461333					1	DETECTED	415.0651 m/z @72.37 [151020OFc1_NvH-0949-CRLM-21.raw]	415.0650634765625	72.3745147461333	0.00684074266666667	99.9977802517333	99.99093950906664	43686.078125	9.140816077174209E7	0	7665	0.17275920819901103	0.6554306513359178	0.06974396240951872	415.05523681640625	415.0722961425781
676	415.0926818847656	89.9416598786667					1	DETECTED	415.0927 m/z @89.94 [151020OFc1_NvH-0949-CRLM-21.raw]	415.0926818847656	89.9416598786667	0.341593115733333	99.9977802517333	99.65618713599997	257758.671875	9.321963085831362E7	0	7665	0.1859129664633059	0.5024140346572707	0.002809726215123468	415.08331298828125	415.1026306152344
677	415.1247863769531	91.0818864885333					1	DETECTED	415.1248 m/z @91.08 [151020OFc1_NvH-0949-CRLM-21.raw]	415.1247863769531	91.0818864885333	0.0835103322666667	96.8918509712	96.80834063893333	54905.8671875	5.949476128325706E7	0	7665	0.0629921612032831	0.5319234514289	0.18921903225384953	415.1155700683594	415.13433837890625
678	415.1866455078125	24.9209858714667					1	DETECTED	415.1866 m/z @24.92 [151020OFc1_NvH-0949-CRLM-21.raw]	415.1866455078125	24.9209858714667	0.310387761333333	98.4164456968	98.10605793546667	126488.984375	9.954882558476074E7	0	7665	8.890225558640712	2.8039557909350803	6.367116413749601	415.1766662597656	415.1966247558594
679	415.2080078125	20.2864361714667					1	DETECTED	415.2080 m/z @20.29 [151020OFc1_NvH-0949-CRLM-21.raw]	415.2080078125	20.2864361714667	1.81158276053333	99.2981001661333	97.48651740559997	400723.40625	1.2536187740781434E8	2	7665	0.13025408174995334	11.033941103996014	11.404005781165406	415.19805908203125	415.2179870605469
680	415.2183532714844	22.9016919485333					1	DETECTED	415.2184 m/z @22.90 [151020OFc1_NvH-0949-CRLM-21.raw]	415.2183532714844	22.9016919485333	3.22532140213333	99.2759570909333	96.05063568879997	269669.375	1.2265398293623206E8	2	7665	6.791345809527538	0.7882709572960608	20.595640223022027	415.218017578125	415.22125244140625
681	415.2312927246094	16.1857327925333					1	DETECTED	415.2313 m/z @16.19 [151020OFc1_NvH-0949-CRLM-21.raw]	415.2312927246094	16.1857327925333	3.81568388826667	98.5140218858667	94.69833799760002	2285199.0	1.5158079932896167E8	3	7665	0.17330654252777933	8.884703852694786	107.91083718222545	415.2213439941406	415.2412414550781
682	415.2522277832031	9.36724238213333					1	DETECTED	415.2522 m/z @9.37 [151020OFc1_NvH-0949-CRLM-21.raw]	415.2522277832031	9.36724238213333	3.5061351848	99.5396377576	96.0335025728	1023314.875	1.789305561847863E8	3	7665	0.1411825378834486	296.4002404158594	518.3793381989278	415.24224853515625	415.25848388671875
683	415.2685241699219	51.2918238541333					1	DETECTED	415.2685 m/z @51.29 [151020OFc1_NvH-0949-CRLM-21.raw]	415.2685241699219	51.2918238541333	3.72057880746667	98.9145173586667	95.19393855120003	6917085.0	1.9848683688584682E8	2	7665	0.11684048638839073	0.510923102685504	0.016356641107586153	415.25872802734375	415.27850341796875
684	415.2884216308594	92.5975254130667					1	DETECTED	415.2884 m/z @92.60 [151020OFc1_NvH-0949-CRLM-21.raw]	415.2884216308594	92.5975254130667	9.42911842373333	99.529269064	90.10015064026668	1018108.6875	1.0629966578568128E8	0	7665	0.1348701847068554	0.5905134663463039	0.002305336100780748	415.2785339355469	415.2969970703125
685	415.30401611328125	91.3715540224					1	DETECTED	415.3040 m/z @91.37 [151020OFc1_NvH-0949-CRLM-21.raw]	415.30401611328125	91.3715540224	1.45517264853333	99.4077679448	97.95259529626667	47135.96484375	6.100259274064072E7	0	7665	0.9836578624951926	0.5446871515490928	4.61320079871266	415.2989807128906	415.3103942871094
686	415.324462890625	91.791022332					1	DETECTED	415.3245 m/z @91.79 [151020OFc1_NvH-0949-CRLM-21.raw]	415.324462890625	91.791022332	35.9746011077333	98.7547195066667	62.7801183989334	63411.80859375	8.172159664616309E7	0	7665	0.6790329123469974	0.562380362462572	1.4217374904189988	415.3160400390625	415.32672119140625
687	415.3417663574219	90.9405652306667					1	DETECTED	415.3418 m/z @90.94 [151020OFc1_NvH-0949-CRLM-21.raw]	415.3417663574219	90.9405652306667	1.2744246464	96.5641741821333	95.2897495357333	103004.171875	1.0960257584340185E8	0	7665	0.5069967866753728	3.3526227851193333	7.059614611709208	415.3320617675781	415.3514404296875
688	415.4391784667969	24.6941774712					1	DETECTED	415.4392 m/z @24.69 [151020OFc1_NvH-0949-CRLM-21.raw]	415.4391784667969	24.6941774712	4.31223220853333	99.9212910482667	95.60905883973336	64259.4296875	9.387139067117439E7	0	7665	27.359588789765272	2.719498896147729	4.7212266192872745	415.4298400878906	415.44915771484375
689	415.459716796875	20.6631818930667					1	DETECTED	415.4597 m/z @20.66 [151020OFc1_NvH-0949-CRLM-21.raw]	415.459716796875	20.6631818930667	2.9989056024	99.9103520469333	96.9114464445333	8121508.0	2.8808877185246354E8	4	7665	0.3446078386536868	0.9506485680001995	0.7412432432768744	415.4501037597656	415.4696960449219
690	415.4727783203125	43.505828204					1	DETECTED	415.4728 m/z @43.51 [151020OFc1_NvH-0949-CRLM-21.raw]	415.4727783203125	43.505828204	5.2565111664	99.9103520469333	94.6538408805333	47649.04296875	9.362369802082177E7	0	7665	83.49878046360413	1.2834917884214176	1.5882081324747932	415.4697570800781	415.476806640625
691	415.5240173339844	22.311025708					1	DETECTED	415.5240 m/z @22.31 [151020OFc1_NvH-0949-CRLM-21.raw]	415.5240173339844	22.311025708	3.41789643173333	99.9540077378667	96.53611130613338	127461.8984375	9.15954622314203E7	0	7665	3.065498502963411	3.1480849341043498	12.586791222209847	415.51409912109375	415.5337829589844
692	415.5355529785156	14.060628472					1	DETECTED	415.5356 m/z @14.06 [151020OFc1_NvH-0949-CRLM-21.raw]	415.5355529785156	14.060628472	4.45587697493333	99.9649031056	95.50902613066667	87417.3515625	9.860239381572795E7	0	7665	16.088769226324217	5.2148627319366465	5.945970019686693	415.53424072265625	415.543212890625
693	415.5532531738281	22.9315878018667					1	DETECTED	415.5533 m/z @22.93 [151020OFc1_NvH-0949-CRLM-21.raw]	415.5532531738281	22.9315878018667	4.32250982693333	98.3836401421333	94.06113031519997	169990.578125	9.200522203543983E7	0	7665	19.512543383452844	4.107430658602686	0.7701274724787991	415.54327392578125	415.55645751953125
694	415.56671142578125	16.1765540730667					1	DETECTED	415.5667 m/z @16.18 [151020OFc1_NvH-0949-CRLM-21.raw]	415.56671142578125	16.1765540730667	2.4839003664	99.6052890224	97.12138865600001	420349.03125	1.1264802475366008E8	3	7665	1.9051017472108853	0.5940684751997644	0.98026988030733	415.5567321777344	415.57666015625
695	415.5811462402344	45.8965704837333					1	DETECTED	415.5811 m/z @45.90 [151020OFc1_NvH-0949-CRLM-21.raw]	415.5811462402344	45.8965704837333	3.71132703146667	95.7825405866667	92.07121355520003	371996.40625	1.0165306377138181E8	3	7665	21.66386366074007	0.6660761937113301	0.5496667212357255	415.57672119140625	415.58941650390625
696	415.6094055175781	34.2731329461333					1	DETECTED	415.6094 m/z @34.27 [151020OFc1_NvH-0949-CRLM-21.raw]	415.6094055175781	34.2731329461333	3.67164410186667	96.6854305752	93.01378647333333	52847.94140625	9.169577458763625E7	0	7665	86.73182627149092	1.5197591683641236	2.573480980589721	415.5994567871094	415.6185302734375
697	415.6667785644531	24.3415713114667					1	DETECTED	415.6668 m/z @24.34 [151020OFc1_NvH-0949-CRLM-21.raw]	415.6667785644531	24.3415713114667	17.7175717352	97.5222108293333	79.80463909413331	138987.484375	8.921245909110463E7	0	7665	0.3032910466857892	6.0239012831513	302.4388011878605	415.6619567871094	415.674072265625
698	415.6841125488281	24.2159498381333					1	DETECTED	415.6841 m/z @24.22 [151020OFc1_NvH-0949-CRLM-21.raw]	415.6841125488281	24.2159498381333	0.875083536266667	98.3836401421333	97.50855660586663	154275.015625	9.846420529702982E7	2	7665	0.08481723019692922	2.922571455560226	0.05421402297280722	415.6741943359375	415.6938171386719
699	415.7101745605469	20.6631818930667					1	DETECTED	415.7102 m/z @20.66 [151020OFc1_NvH-0949-CRLM-21.raw]	415.7101745605469	20.6631818930667	3.4555896952	98.8927510469333	95.4371613517333	6978482.0	2.5214251508150613E8	4	7665	0.3354025726693308	0.9051595266057412	0.840431271532693	415.7001953125	415.72015380859375
700	415.72125244140625	29.455333768					1	DETECTED	415.7213 m/z @29.46 [151020OFc1_NvH-0949-CRLM-21.raw]	415.72125244140625	29.455333768	3.7773364088	91.7192958648	87.941959456	120218.015625	1.0101812738524781E8	0	7665	15.114514936344957	1.9497119205421896	2.9176348025223002	415.72027587890625	415.7239685058594
701	415.73406982421875	21.5289663296					1	DETECTED	415.7341 m/z @21.53 [151020OFc1_NvH-0949-CRLM-21.raw]	415.73406982421875	21.5289663296	3.60970879306667	96.8381138962667	93.22840510320003	1003573.75	1.5053138216776234E8	2	7665	6.998840659698413	1.9808314668331553	1.0006763352391572	415.7240905761719	415.7440490722656
702	415.7528076171875	32.9221238837333					1	DETECTED	415.7528 m/z @32.92 [151020OFc1_NvH-0949-CRLM-21.raw]	415.7528076171875	32.9221238837333	1.51223837013333	95.9888239786667	94.47658560853337	328583.75	1.0033291891223167E8	2	7665	23.706814810847064	0.5040201355944605	0.3412599185612242	415.74407958984375	415.7597351074219
703	415.76995849609375	51.2918238541333					1	DETECTED	415.7700 m/z @51.29 [151020OFc1_NvH-0949-CRLM-21.raw]	415.76995849609375	51.2918238541333	4.0049293664	95.3308964501333	91.32596708373329	3246923.5	1.4170542500156128E8	2	7665	0.08442844066865263	0.5116797632461197	0.01364256289278285	415.76043701171875	415.7799377441406
704	415.7810363769531	14.5353606146667					1	DETECTED	415.7810 m/z @14.54 [151020OFc1_NvH-0949-CRLM-21.raw]	415.7810363769531	14.5353606146667	3.60970879306667	97.3249691570667	93.71526036400003	61721.7578125	7.402293085153235E7	0	7665	0.24137951471867147	4.2887720519669505	16.65767504799511	415.77996826171875	415.7866516113281
705	415.8583068847656	19.3699823821333					1	DETECTED	415.8583 m/z @19.37 [151020OFc1_NvH-0949-CRLM-21.raw]	415.8583068847656	19.3699823821333	0.0942267272	99.9977802517333	99.90355352453331	70307.0703125	1.0979974328923689E8	0	7665	0.3533062046004609	3.8719096074031314	7.737754331607604	415.84844970703125	415.86669921875
706	415.8767395019531	9.0103590672					1	DETECTED	415.8767 m/z @9.01 [151020OFc1_NvH-0949-CRLM-21.raw]	415.8767395019531	9.0103590672	0.0184034426666667	99.9977802517333	99.97937680906664	295080.1875	9.81074576943273E7	3	7665	0.10775172708800085	2.3812284666523125	0.1883614983377778	415.8668518066406	415.88671875
707	415.89263916015625	26.8132599373333					1	DETECTED	415.8926 m/z @26.81 [151020OFc1_NvH-0949-CRLM-21.raw]	415.89263916015625	26.8132599373333	1.41722875441667	99.3644583997333	97.94722964531663	173311.15625	1.2202367826119624E8	3	7665	0.10249063065114328	2.6263449808618007	1.2463328295106026	415.8867492675781	415.8927307128906
708	415.9027404785156	26.7719063144					1	DETECTED	415.9027 m/z @26.77 [151020OFc1_NvH-0949-CRLM-21.raw]	415.9027404785156	26.7719063144	0.00684074266666667	99.9649031056	99.95806236293333	883761.25	1.2266036469927394E8	3	7665	5.216672118356897	1.9514501257610202	1.9827796944345022	415.89276123046875	415.9126892089844
709	415.91522216796875	24.2252267453333					1	DETECTED	415.9152 m/z @24.23 [151020OFc1_NvH-0949-CRLM-21.raw]	415.91522216796875	24.2252267453333	0.040717228	99.9868052056	99.9460879776	174993.640625	9.582269756592786E7	0	7665	18.4245070634248	3.2256377935496547	1.84371212434452	415.91278076171875	415.9246826171875
710	415.9311218261719	30.3470921208					1	DETECTED	415.9311 m/z @30.35 [151020OFc1_NvH-0949-CRLM-21.raw]	415.9311218261719	30.3470921208	0.00684074266666667	99.9868052056	99.97996446293334	43457.28515625	1.0971034236251207E8	0	7665	30.053420844615204	1.6391181503006411	2.33145144446939	415.9258728027344	415.9410705566406
711	415.9603271484375	20.7146188893333					1	DETECTED	415.9603 m/z @20.71 [151020OFc1_NvH-0949-CRLM-21.raw]	415.9603271484375	20.7146188893333	0.00684074266666667	99.9977802517333	99.99093950906664	3262573.5	1.7029212097684604E8	0	7665	0.34109570297146874	0.8413514630231708	0.6139295721503006	415.9503479003906	415.9702453613281
712	415.9728698730469	38.7501783856					1	DETECTED	415.9729 m/z @38.75 [151020OFc1_NvH-0949-CRLM-21.raw]	415.9728698730469	38.7501783856	0.040717228	99.9649031056	99.9241858776	126335.3671875	9.910551839614122E7	0	7665	72.00884884299892	1.2530078600739243	1.6610660660802787	415.9703369140625	415.98284912109375
713	415.9979553222656	44.0093643970667					1	DETECTED	415.9980 m/z @44.01 [151020OFc1_NvH-0949-CRLM-21.raw]	415.9979553222656	44.0093643970667	0.00684074266666667	99.9977802517333	99.99093950906664	56940.91015625	9.968405514282261E7	0	7665	71.66793965126405	1.0880234722849285	1.1634025542153832	415.9886169433594	416.00421142578125
714	416.01446533203125	77.6908289381333					1	DETECTED	416.0145 m/z @77.69 [151020OFc1_NvH-0949-CRLM-21.raw]	416.01446533203125	77.6908289381333	0.00684074266666667	99.6696980357333	99.66285729306664	108915.8359375	1.0879504283918415E8	2	7665	5.725597219066401	0.5426439552484099	0.02095126383145581	416.0047912597656	416.0238037109375
715	416.0691833496094	64.9282403064					1	DETECTED	416.0692 m/z @64.93 [151020OFc1_NvH-0949-CRLM-21.raw]	416.0691833496094	64.9282403064	0.190307100533333	99.9977802517333	99.80747315119997	43853.515625	9.81339827721843E7	0	7665	4.655612089922656	0.7475530533025114	0.3167510753294078	416.05950927734375	416.0751953125
716	416.0852355957031	90.0250803688					1	DETECTED	416.0852 m/z @90.03 [151020OFc1_NvH-0949-CRLM-21.raw]	416.0852355957031	90.0250803688	0.310387761333333	99.9868052056	99.67641744426668	327351.15625	1.1783947137086022E8	0	7665	0.14678659550813222	0.5286265674695471	0.001681263988737116	416.0752868652344	416.09307861328125
717	416.12200927734375	37.0399518805333					1	DETECTED	416.1220 m/z @37.04 [151020OFc1_NvH-0949-CRLM-21.raw]	416.12200927734375	37.0399518805333	14.3797057090667	99.4187762016	85.0390704925333	32520.841796875	7.957587455731979E7	0	7665	76.00927682325535	1.8763933509163075	2.752786701832615	416.11236572265625	416.1316833496094
718	416.1558837890625	91.2721095874667					1	DETECTED	416.1559 m/z @91.27 [151020OFc1_NvH-0949-CRLM-21.raw]	416.1558837890625	91.2721095874667	11.3771836194667	96.1757301437333	84.7985465242666	75335.671875	8.022848798059657E7	0	7665	0.10035920371920781	0.5306879347896926	1.5020069626247163	416.1490783691406	416.1657409667969
719	416.1761169433594	27.8268651186667					1	DETECTED	416.1761 m/z @27.83 [151020OFc1_NvH-0949-CRLM-21.raw]	416.1761169433594	27.8268651186667	4.2014939448	99.5721953498667	95.3707014050667	40207.3828125	1.0602304086093926E8	0	7665	60.647237874176014	2.0183958318200177	1.9314876321190773	416.1666259765625	416.1788330078125
720	416.18890380859375	19.5089387184					1	DETECTED	416.1889 m/z @19.51 [151020OFc1_NvH-0949-CRLM-21.raw]	416.18890380859375	19.5089387184	2.94304532213333	95.2448784162667	92.30183309413337	282600.46875	1.0328279348065919E8	3	7665	4.353337570146774	26.90146481088061	132.72118423516977	416.17919921875	416.1986083984375
721	416.2111511230469	20.6631818930667					1	DETECTED	416.2112 m/z @20.66 [151020OFc1_NvH-0949-CRLM-21.raw]	416.2111511230469	20.6631818930667	3.0639588464	97.6109196509333	94.5469608045333	1283820.875	1.445436764842547E8	3	7665	0.3441471759297805	0.7993587741664193	0.18072002685099595	416.201171875	416.22113037109375
722	416.23223876953125	20.0683640877333					1	DETECTED	416.2322 m/z @20.07 [151020OFc1_NvH-0949-CRLM-21.raw]	416.23223876953125	20.0683640877333	3.24549422293333	95.5307372437333	92.28524302079997	652796.3125	1.4402128919688198E8	2	7665	1.5951732540623134	2.2511002185006177	0.9757577651497144	416.2223205566406	416.24005126953125
723	416.25006103515625	30.1902212477333					1	DETECTED	416.2501 m/z @30.19 [151020OFc1_NvH-0949-CRLM-21.raw]	416.25006103515625	30.1902212477333	3.54360559786667	95.9668538584	92.42324826053333	8506946.0	3.420321510590291E8	2	7665	0.2382403876023318	1.5501533881201253	2.1603734908213443	416.2400817871094	416.2599182128906
724	416.2607421875	13.9722375885333					1	DETECTED	416.2607 m/z @13.97 [151020OFc1_NvH-0949-CRLM-21.raw]	416.2607421875	13.9722375885333	11.9721373104	96.7398278997333	84.7676905893333	87955.875	8.258136091852483E7	0	7665	6.131804007192972	21.19086015738353	41.38172031476706	416.26019287109375	416.2616271972656
725	416.2716369628906	51.2501364749333					1	DETECTED	416.2716 m/z @51.25 [151020OFc1_NvH-0949-CRLM-21.raw]	416.2716369628906	51.2501364749333	3.67164410186667	97.0894070741333	93.41776297226663	744048.25	1.2172370755423822E8	0	7665	0.028248609972308714	0.9587355878997514	2.7060510126548234	416.26171875	416.2816162109375
726	416.28662109375	46.3213507752					1	DETECTED	416.2866 m/z @46.32 [151020OFc1_NvH-0949-CRLM-21.raw]	416.28662109375	46.3213507752	2.51191511626667	92.8010542672	90.28913915093334	265299.0	8.816760347400387E7	0	7665	0.0343054159288414	121.54360091573861	261.3495558143889	416.281982421875	416.2901306152344
727	416.3001403808594	89.8178263557333					1	DETECTED	416.3001 m/z @89.82 [151020OFc1_NvH-0949-CRLM-21.raw]	416.3001403808594	89.8178263557333	13.4851723936	94.7520464008	81.2668740072	1102490.125	9.752004445007426E7	0	7665	1.9420078096827353	0.5398408344599189	4.426525477681996	416.2905578613281	416.3096618652344
728	416.33685302734375	91.2326597138667					1	DETECTED	416.3369 m/z @91.23 [151020OFc1_NvH-0949-CRLM-21.raw]	416.33685302734375	91.2326597138667	2.26284879546667	96.7507656285333	94.48791683306663	63881.08984375	5.902888418256269E7	0	7665	0.8634836045466159	0.5310111140942382	3.6677926418704185	416.32794189453125	416.34368896484375
729	416.3729553222656	91.2917194933333					1	DETECTED	416.3730 m/z @91.29 [151020OFc1_NvH-0949-CRLM-21.raw]	416.3729553222656	91.2917194933333	0.179688477333333	99.9649031056	99.78521462826667	74430.46875	1.1009537143830188E8	0	7665	0.4771226737364458	0.523286386149089	1.8752885253829465	416.3631286621094	416.38287353515625
730	416.4100341796875	28.6366016765333					1	DETECTED	416.4100 m/z @28.64 [151020OFc1_NvH-0949-CRLM-21.raw]	416.4100341796875	28.6366016765333	3.44616492426667	99.6913832234667	96.24521829920003	49336.578125	1.0489867224821788E8	0	7665	94.53468870057917	1.9983328402998435	3.020833476331562	416.400390625	416.419189453125
731	416.4493103027344	17.3014222768					1	DETECTED	416.4493 m/z @17.30 [151020OFc1_NvH-0949-CRLM-21.raw]	416.4493103027344	17.3014222768	4.2014939448	98.4381107981333	94.23661685333329	207774.234375	1.0967933957432567E8	0	7665	0.05741471235042894	6.66918625380967	0.013785143527584713	416.4398193359375	416.45245361328125
732	416.4624938964844	20.7645311101333					1	DETECTED	416.4625 m/z @20.76 [151020OFc1_NvH-0949-CRLM-21.raw]	416.4624938964844	20.7645311101333	2.61377839706667	89.1192803986667	86.50550200160004	421711.75	9.879774199128552E7	4	7665	0.2910300530822951	0.8792562646682625	0.7606193183903129	416.4527282714844	416.4724426269531
733	416.49334716796875	44.0093643970667					1	DETECTED	416.4933 m/z @44.01 [151020OFc1_NvH-0949-CRLM-21.raw]	416.49334716796875	44.0093643970667	4.89000735093333	95.7718035210667	90.88179617013337	529995.375	1.0491761088919857E8	0	7665	0.15373816956696373	0.5026284914629361	0.00532294792246521	416.48370361328125	416.5028076171875
734	416.5231628417969	19.5089387184					1	DETECTED	416.5232 m/z @19.51 [151020OFc1_NvH-0949-CRLM-21.raw]	416.5231628417969	19.5089387184	3.8065252672	95.456523544	91.6499982768	197140.671875	9.294511682955128E7	3	7665	0.20567170437329452	0.5087482455767104	1.1458544258851822	416.513427734375	416.52850341796875
735	416.53851318359375	31.4551174522667					1	DETECTED	416.5385 m/z @31.46 [151020OFc1_NvH-0949-CRLM-21.raw]	416.53851318359375	31.4551174522667	1.838970288	94.1973403570667	92.3583700690667	1212328.25	1.0898569443905175E8	3	7665	0.11816840218686409	0.5311272060252916	0.015724706193026218	416.5285949707031	416.5484313964844
736	416.5531311035156	22.8512032597333					1	DETECTED	416.5531 m/z @22.85 [151020OFc1_NvH-0949-CRLM-21.raw]	416.5531311035156	22.8512032597333	4.34191542053333	53.3126657349333	48.970750314399965	145519.453125	6.014637332173498E7	3	7665	38.18031782991277	1.4224227361726507	3.857582413872011	416.54852294921875	416.5531311035156
737	416.56317138671875	25.3045000352					1	DETECTED	416.5632 m/z @25.30 [151020OFc1_NvH-0949-CRLM-21.raw]	416.56317138671875	25.3045000352	3.44616492426667	95.1610962288	91.71493130453334	662182.5625	1.10320073047924E8	3	7665	1.420780276195714	0.5992382215673512	3.3078266070850275	416.55322265625	416.5731506347656
738	416.58123779296875	42.7742034312					1	DETECTED	416.5812 m/z @42.77 [151020OFc1_NvH-0949-CRLM-21.raw]	416.58123779296875	42.7742034312	0.764978278933333	95.3201718154667	94.55519353653337	206479.96875	1.0286644655456801E8	0	7665	37.73362166033365	1.2701346147823558	0.11136487681974054	416.5732421875	416.5911560058594
739	416.61492919921875	9.1265716384					1	DETECTED	416.6149 m/z @9.13 [151020OFc1_NvH-0949-CRLM-21.raw]	416.61492919921875	9.1265716384	4.71664043546667	95.038168568	90.32152813253333	48488.3515625	9.145932523824018E7	0	7665	null	14.56831789405135	0.07101238825264618	416.60498046875	416.618896484375
740	416.6531677246094	92.3874967714667					1	DETECTED	416.6532 m/z @92.39 [151020OFc1_NvH-0949-CRLM-21.raw]	416.6531677246094	92.3874967714667	80.7116426224	95.0992107538667	14.387568131466693	20379.654296875	7279088.852245178	0	7665	11.684904731668468	0.616124865375128	0.232249730750256	416.6526794433594	416.65447998046875
741	416.6954345703125	18.8377027752					1	DETECTED	416.6954 m/z @18.84 [151020OFc1_NvH-0949-CRLM-21.raw]	416.6954345703125	18.8377027752	2.6323720248	99.9868052056	97.3544331808	99485.4296875	9.705720756592463E7	0	7665	4.690348012741364	3.003778037001712	0.20722471692919248	416.685791015625	416.6977233886719
742	416.7078552246094	49.8820900221333					1	DETECTED	416.7079 m/z @49.88 [151020OFc1_NvH-0949-CRLM-21.raw]	416.7078552246094	49.8820900221333	2.61377839706667	92.3047536048	89.69097520773333	778743.0	1.1437756410354052E8	2	7665	0.2772587996351277	0.5100882358460884	0.013228289832665677	416.6980285644531	416.71783447265625
743	416.72369384765625	21.2268005458667					1	DETECTED	416.7237 m/z @21.23 [151020OFc1_NvH-0949-CRLM-21.raw]	416.72369384765625	21.2268005458667	3.5061351848	95.0479492613333	91.5418140765333	148406.453125	1.1210070124260397E8	0	7665	5.360899529566744	3.9424106414402216	4.336408185357095	416.7178649902344	416.7240905761719
744	416.7341003417969	20.0013374426667					1	DETECTED	416.7341 m/z @20.00 [151020OFc1_NvH-0949-CRLM-21.raw]	416.7341003417969	20.0013374426667	6.6718390224	96.2371313677333	89.56529234533329	294872.46875	1.098412042617152E8	0	7665	14.02065266296908	0.5692718086420792	4.664815957997143	416.72412109375	416.7381591796875
745	416.7481689453125	28.1472136512					1	DETECTED	416.7482 m/z @28.15 [151020OFc1_NvH-0949-CRLM-21.raw]	416.7481689453125	28.1472136512	3.71132703146667	97.8979543061333	94.18662727466663	4171334.25	2.197887383354676E8	2	7665	2.053014104183223	1.0877303745630806	19.673052024148163	416.7382507324219	416.75750732421875
746	416.75946044921875	39.3132551189333					1	DETECTED	416.7595 m/z @39.31 [151020OFc1_NvH-0949-CRLM-21.raw]	416.75946044921875	39.3132551189333	1.90351552693333	87.6606277293333	85.75711220239997	1347948.125	1.1258199953234527E8	0	7665	0.3379876894811602	1.2259857858789076	1.1413152951357466	416.7581787109375	416.7694091796875
747	416.77301025390625	51.2918238541333					1	DETECTED	416.7730 m/z @51.29 [151020OFc1_NvH-0949-CRLM-21.raw]	416.77301025390625	51.2918238541333	3.648298192	99.3861603912	95.7378621992	162632.109375	8.972585869309692E7	0	7665	0.1535147375486403	0.5031910717842023	0.00334091375505566	416.7716064453125	416.7829284667969
748	416.7884216308594	26.3051819354667					1	DETECTED	416.7884 m/z @26.31 [151020OFc1_NvH-0949-CRLM-21.raw]	416.7884216308594	26.3051819354667	4.0049293664	97.5443607989333	93.53943143253329	39318.25	8.912506635665898E7	0	7665	89.78690174805126	2.5496279158858126	4.107241598699433	416.78302001953125	416.7901916503906
749	416.8559265136719	19.3499114378667					1	DETECTED	416.8559 m/z @19.35 [151020OFc1_NvH-0949-CRLM-21.raw]	416.8559265136719	19.3499114378667	0.0620855682666667	99.9649031056	99.90281753733333	176290.984375	9.83839890183811E7	0	7665	0.47660240330796455	1.7667866952782447	103.89046107828685	416.8465270996094	416.86309814453125
750	416.8731689453125	31.5047999122667					1	DETECTED	416.8732 m/z @31.50 [151020OFc1_NvH-0949-CRLM-21.raw]	416.8731689453125	31.5047999122667	0.00684074266666667	99.9977802517333	99.99093950906664	824952.625	1.1887206168260047E8	3	7665	0.1240627950896922	0.5946313013143442	0.19405331711627857	416.86328125	416.88311767578125
751	416.88720703125	22.8120929338667					1	DETECTED	416.8872 m/z @22.81 [151020OFc1_NvH-0949-CRLM-21.raw]	416.88720703125	22.8120929338667	0.00684074266666667	98.7547195066667	98.74787876400003	87244.96875	1.0242078149422781E8	0	7665	75.95411085294192	2.171919589892069	3.3375351906310433	416.8832092285156	416.8872985839844
752	416.8973083496094	25.3292786264					1	DETECTED	416.8973 m/z @25.33 [151020OFc1_NvH-0949-CRLM-21.raw]	416.8973083496094	25.3292786264	0.00684074266666667	99.9977802517333	99.99093950906664	397194.4375	1.2045437047280176E8	3	7665	6.21656520394167	0.6244734148110942	0.044294278816743644	416.8873291015625	416.90728759765625
753	416.9161682128906	42.7742034312					1	DETECTED	416.9162 m/z @42.77 [151020OFc1_NvH-0949-CRLM-21.raw]	416.9161682128906	42.7742034312	0.00684074266666667	99.9868052056	99.97996446293334	198438.8125	9.738519555534804E7	0	7665	8.518383256796433	1.3304915324036832	0.007111687892564276	416.9073486328125	416.9261169433594
754	416.9513854980469	17.3340344168					1	DETECTED	416.9514 m/z @17.33 [151020OFc1_NvH-0949-CRLM-21.raw]	416.9513854980469	17.3340344168	0.040717228	99.9758593397333	99.9351421117333	116065.2109375	1.0093273792774263E8	0	7665	9.909024928910092	4.493908942634628	0.07474710834746251	416.94140625	416.9606018066406
755	416.97064208984375	23.8593624024					1	DETECTED	416.9706 m/z @23.86 [151020OFc1_NvH-0949-CRLM-21.raw]	416.97064208984375	23.8593624024	0.0620855682666667	99.8346276112	99.77254204293334	140123.703125	9.699841918790054E7	0	7665	12.016718714564766	3.3415212637042946	0.20419719558966068	416.9606628417969	416.97882080078125
756	416.98883056640625	33.77007264					1	DETECTED	416.9888 m/z @33.77 [151020OFc1_NvH-0949-CRLM-21.raw]	416.98883056640625	33.77007264	0.485235692533333	99.9977802517333	99.51254455919997	163792.15625	9.853424124517336E7	0	7665	18.353986357329504	1.5231300767816676	3.3834253445022897	416.9789123535156	416.9988098144531
757	417.0111083984375	37.4535179088					1	DETECTED	417.0111 m/z @37.45 [151020OFc1_NvH-0949-CRLM-21.raw]	417.0111083984375	37.4535179088	0.0298491874666667	99.9649031056	99.93505391813333	50357.01953125	9.75558650822517E7	0	7665	42.086321983557596	1.5066488319468843	1.5713677711512002	417.0016174316406	417.0210266113281
758	417.02874755859375	43.616794					1	DETECTED	417.0287 m/z @43.62 [151020OFc1_NvH-0949-CRLM-21.raw]	417.02874755859375	43.616794	0.0298491874666667	99.9758593397333	99.94601015226664	46603.14453125	9.658397928582895E7	0	7665	62.13539857300579	1.0941188093406768	1.4949158541877485	417.02154541015625	417.0387268066406
759	417.0639953613281	36.1583996928					1	DETECTED	417.0640 m/z @36.16 [151020OFc1_NvH-0949-CRLM-21.raw]	417.0639953613281	36.1583996928	0.0184034426666667	99.7912056026667	99.77280216000003	44708.82421875	9.694722918199426E7	0	7665	94.85456621886081	1.3284372825679707	1.6525904085936167	417.0595397949219	417.0738220214844
760	417.0886535644531	89.9920076093333					1	DETECTED	417.0887 m/z @89.99 [151020OFc1_NvH-0949-CRLM-21.raw]	417.0886535644531	89.9920076093333	6.80760251386667	99.7144477026667	92.90684518880003	64032.5703125	9.605875413000284E7	0	7665	0.04679912092649374	0.616432502453701	1.227011491582419	417.0787353515625	417.098388671875
761	417.10870361328125	24.3278650565333					1	DETECTED	417.1087 m/z @24.33 [151020OFc1_NvH-0949-CRLM-21.raw]	417.10870361328125	24.3278650565333	0.577592789866667	99.8993495509333	99.32175676106662	43639.109375	9.834948516336153E7	0	7665	92.63669559662316	1.9805540980060314	2.9295801035982962	417.0988464355469	417.11724853515625
762	417.18756103515625	9.6212160856					1	DETECTED	417.1876 m/z @9.62 [151020OFc1_NvH-0949-CRLM-21.raw]	417.18756103515625	9.6212160856	2.6045893672	98.3284868488	95.72389748159999	178334.34375	1.0223206493902586E8	3	7665	0.13543763814258547	116.74674127870193	30.21542670080095	417.17767333984375	417.1975402832031
763	417.1990051269531	40.6325090176					1	DETECTED	417.1990 m/z @40.63 [151020OFc1_NvH-0949-CRLM-21.raw]	417.1990051269531	40.6325090176	1.76606671013333	99.736293592	97.97022688186667	63800.265625	1.2508629450822397E8	0	7665	92.27796864440488	1.2986164599198198	1.7772781042922596	417.19757080078125	417.2011413574219
764	417.211181640625	25.4281050082667					1	DETECTED	417.2112 m/z @25.43 [151020OFc1_NvH-0949-CRLM-21.raw]	417.211181640625	25.4281050082667	2.71564200346667	99.4407652864	96.72512328293332	912099.25	1.3788142162962073E8	2	7665	0.15799085425360815	15.491098915287651	25.16749860423149	417.2012023925781	417.2211608886719
765	417.2260437011719	27.7769972672					1	DETECTED	417.2260 m/z @27.78 [151020OFc1_NvH-0949-CRLM-21.raw]	417.2260437011719	27.7769972672	3.25483190053333	95.212916152	91.95808425146667	459313.8125	1.1579614071102855E8	4	7665	2.1726481934460438	1.3549719490695245	0.093461223018934	417.22119140625	417.22882080078125
766	417.23883056640625	39.3697547890667					1	DETECTED	417.2388 m/z @39.37 [151020OFc1_NvH-0949-CRLM-21.raw]	417.23883056640625	39.3697547890667	3.46503954373333	99.0350305722667	95.56999102853338	557743.5	1.1404294881949751E8	2	7665	0.18242473070994691	0.7113270922092183	0.19385768693403546	417.2288513183594	417.2398681640625
767	417.2498779296875	28.1643157997333					1	DETECTED	417.2499 m/z @28.16 [151020OFc1_NvH-0949-CRLM-21.raw]	417.2498779296875	28.1643157997333	2.61377839706667	97.3468251794667	94.73304678240004	1719161.625	1.4133274653949106E8	2	7665	2.089164484072821	3.0552297070693664	9.460892712759938	417.2398986816406	417.25982666015625
768	417.26617431640625	39.1092326717333					1	DETECTED	417.2662 m/z @39.11 [151020OFc1_NvH-0949-CRLM-21.raw]	417.26617431640625	39.1092326717333	3.65743721893333	99.2430634896	95.58562627066668	662855.3125	1.1978415201317757E8	2	7665	0.40108101093672843	1.2399748296417115	368.50456455966724	417.26007080078125	417.2757568359375
769	417.2781982421875	56.8719541144					1	DETECTED	417.2782 m/z @56.87 [151020OFc1_NvH-0949-CRLM-21.raw]	417.2781982421875	56.8719541144	3.53423470053333	94.3000745205333	90.76583981999997	43900.21875	1.1980617982241736E8	0	7665	34.52955968350869	0.8508597744470003	0.6621436245720979	417.27703857421875	417.2875671386719
770	417.3033447265625	89.8356550213333					1	DETECTED	417.3033 m/z @89.84 [151020OFc1_NvH-0949-CRLM-21.raw]	417.3033447265625	89.8356550213333	0.0835103322666667	99.529269064	99.44575873173333	162099.40625	1.1170027432852484E8	0	7665	3.762585874185163	1.1428956741448952	1.1380935793203464	417.2962646484375	417.31219482421875
771	417.32110595703125	92.5613652008					1	DETECTED	417.3211 m/z @92.56 [151020OFc1_NvH-0949-CRLM-21.raw]	417.32110595703125	92.5613652008	59.9219613269333	92.5613652008	32.6394038738667	114017.6328125	2.3002799870547608E7	0	7665	1.7526098206739817	0.5	null	417.31903076171875	417.3223571777344
772	417.33612060546875	91.2917194933333					1	DETECTED	417.3361 m/z @91.29 [151020OFc1_NvH-0949-CRLM-21.raw]	417.33612060546875	91.2917194933333	18.4553657634667	95.4772547493333	77.0218889858666	45548.3984375	8.903565789563227E7	0	7665	0.977096685911647	0.52873246010861	3.253474111682214	417.3340148925781	417.3443298339844
773	417.44482421875	14.360518564					1	DETECTED	417.4448 m/z @14.36 [151020OFc1_NvH-0949-CRLM-21.raw]	417.44482421875	14.360518564	5.6542379776	91.7808556728	86.1266176952	70327.8046875	9.520172120131609E7	0	7665	0.20270284582419684	4.946234895630265	0.027935603195594943	417.43505859375	417.4465637207031
774	417.45684814453125	10.7872428429333					1	DETECTED	417.4568 m/z @10.79 [151020OFc1_NvH-0949-CRLM-21.raw]	417.45684814453125	10.7872428429333	2.8044907832	91.8450948589333	89.0406040757333	97187.9296875	1.0544872868595798E8	2	7665	0.19334193503874353	5.577061858458129	0.38840247769610786	417.44732666015625	417.45794677734375
775	417.46795654296875	11.2569016954667					1	DETECTED	417.4680 m/z @11.26 [151020OFc1_NvH-0949-CRLM-21.raw]	417.46795654296875	11.2569016954667	3.60970879306667	95.1610962288	91.55138743573333	2010176.375	1.4395140121694136E8	4	7665	0.25335423813036684	1.4695990401912307	0.5453943153725088	417.4579772949219	417.4775390625
776	417.4803466796875	32.644650052					1	DETECTED	417.4803 m/z @32.64 [151020OFc1_NvH-0949-CRLM-21.raw]	417.4803466796875	32.644650052	2.6045893672	80.1141787581333	77.5095893909333	100795.359375	1.0054428905894345E8	0	7665	0.047372631775893126	1.2901037418701429	1.580207483740286	417.47808837890625	417.4894714355469
777	417.5218505859375	9.59234767706667					1	DETECTED	417.5219 m/z @9.59 [151020OFc1_NvH-0949-CRLM-21.raw]	417.5218505859375	9.59234767706667	3.49672941013333	94.2618438538667	90.76511444373337	114205.9921875	1.059579898898801E8	0	7665	0.09723982835102163	0.6811743452945889	0.034468640440978006	417.51336669921875	417.5318298339844
778	417.544189453125	20.5029986450667					1	DETECTED	417.5442 m/z @20.50 [151020OFc1_NvH-0949-CRLM-21.raw]	417.544189453125	20.5029986450667	5.068353332	87.7836869906667	82.7153336586667	117506.7109375	1.0206392945393904E8	0	7665	17.2293012090334	3.413023469039159	14.81141508471333	417.5343017578125	417.5444030761719
779	417.554443359375	12.2069409917333					1	DETECTED	417.5544 m/z @12.21 [151020OFc1_NvH-0949-CRLM-21.raw]	417.554443359375	12.2069409917333	3.01734053386667	99.1451235386667	96.12778300480002	259877.25	1.113830871544301E8	6	7665	13.055089729795805	1.3057579909368182	1.2600275898090358	417.5444641113281	417.5641784667969
780	417.5670166015625	25.7600548610667					1	DETECTED	417.5670 m/z @25.76 [151020OFc1_NvH-0949-CRLM-21.raw]	417.5670166015625	25.7600548610667	6.0487922728	82.9879312141333	76.9391389413333	241157.828125	1.070626209985615E8	0	7665	61.272291748830185	2.753036427291333	13.636125477064162	417.56451416015625	417.5767822265625
781	417.703125	20.8336759896					1	DETECTED	417.7031 m/z @20.83 [151020OFc1_NvH-0949-CRLM-21.raw]	417.703125	20.8336759896	3.8252820784	97.57753308	93.7522510016	152090.671875	1.0333393531359737E8	2	7665	10.1807132921353	3.468207383544132	0.06127479991781507	417.6932067871094	417.7087707519531
782	417.7187805175781	11.2188463144					1	DETECTED	417.7188 m/z @11.22 [151020OFc1_NvH-0949-CRLM-21.raw]	417.7187805175781	11.2188463144	0.6722748056	97.5667101784	96.8944353728	1982727.375	1.5504415797386733E8	2	7665	0.24537939448784307	27.01886743275045	24.81453932771229	417.7088928222656	417.72869873046875
783	417.73992919921875	35.7357560008					1	DETECTED	417.7399 m/z @35.74 [151020OFc1_NvH-0949-CRLM-21.raw]	417.73992919921875	35.7357560008	2.38248683786667	95.3412209258667	92.95873408800003	5986742.0	2.1018442205037868E8	2	7665	0.2465999455134522	1.3685471779932148	0.0268549850857206	417.7300109863281	417.74981689453125
784	417.751220703125	28.1782524594667					1	DETECTED	417.7512 m/z @28.18 [151020OFc1_NvH-0949-CRLM-21.raw]	417.751220703125	28.1782524594667	3.88895840293333	92.8210268629333	88.93206845999997	466020.125	1.1430470222512251E8	0	7665	0.17224068603474052	0.6987707626379426	18.185084298167634	417.74993896484375	417.7600402832031
785	417.7672424316406	39.0470204312					1	DETECTED	417.7672 m/z @39.05 [151020OFc1_NvH-0949-CRLM-21.raw]	417.7672424316406	39.0470204312	6.203363172	66.9857753472	60.7824121752	281932.84375	8.224228506746094E7	0	7665	0.08506391280117498	0.925329534642095	0.01865606859510813	417.7613525390625	417.77642822265625
786	417.8019104003906	24.9656286714667					1	DETECTED	417.8019 m/z @24.97 [151020OFc1_NvH-0949-CRLM-21.raw]	417.8019104003906	24.9656286714667	3.5997567712	99.8779394501333	96.27818267893329	49583.1875	1.0362496144518928E8	0	7665	87.9838564495745	2.1776900819921012	3.1255887329482888	417.7920227050781	417.811767578125
787	417.84765625	36.9793733269333					1	DETECTED	417.8477 m/z @36.98 [151020OFc1_NvH-0949-CRLM-21.raw]	417.84765625	36.9793733269333	0.0514065458666667	99.9649031056	99.91349655973333	49836.41796875	1.0405449973633413E8	0	7665	88.43247069441861	1.392722171138618	2.224055534280547	417.8412170410156	417.8564758300781
788	417.8664855957031	12.5772720858667					1	DETECTED	417.8665 m/z @12.58 [151020OFc1_NvH-0949-CRLM-21.raw]	417.8664855957031	12.5772720858667	0.299795944533333	99.9977802517333	99.69798430719997	86978.078125	1.097879724750666E8	0	7665	2.5487364379069746	5.258944158121189	0.024661577804998405	417.85650634765625	417.8667297363281
789	417.8767395019531	47.6180274592					1	DETECTED	417.8767 m/z @47.62 [151020OFc1_NvH-0949-CRLM-21.raw]	417.8767395019531	47.6180274592	0.00684074266666667	99.9868052056	99.97996446293334	416943.75	1.104786146871784E8	3	7665	0.08737998996393515	10.631925775978619	0.11930491173096908	417.86676025390625	417.88671875
790	417.89788818359375	10.9630362202667					1	DETECTED	417.8979 m/z @10.96 [151020OFc1_NvH-0949-CRLM-21.raw]	417.89788818359375	10.9630362202667	0.00684074266666667	99.9649031056	99.95806236293333	596432.5625	1.2079817998499727E8	3	7665	16.04589727599002	1.3962044706293824	1.7292337965280287	417.8879699707031	417.90753173828125
791	417.9111022949219	40.8714976208					1	DETECTED	417.9111 m/z @40.87 [151020OFc1_NvH-0949-CRLM-21.raw]	417.9111022949219	40.8714976208	0.3722383872	99.9868052056	99.61456681840001	40062.8046875	1.0262128833489896E8	0	7665	87.88504541997953	1.197488411842604	1.1689519691269663	417.90802001953125	417.9115905761719
792	417.9217529296875	89.8178263557333					1	DETECTED	417.9218 m/z @89.82 [151020OFc1_NvH-0949-CRLM-21.raw]	417.9217529296875	89.8178263557333	0.00684074266666667	99.9868052056	99.97996446293334	206991.015625	1.0985385489757349E8	0	7665	73.34146623605952	0.5413853620410857	0.08645801663024803	417.91180419921875	417.9316711425781
793	417.9694519042969	11.2188463144					1	DETECTED	417.9695 m/z @11.22 [151020OFc1_NvH-0949-CRLM-21.raw]	417.9694519042969	11.2188463144	0.0620855682666667	99.4407652864	99.37867971813333	918075.3125	1.168048453588434E8	4	7665	0.20676174969190164	0.7768246911593948	1.357800961701691	417.9596252441406	417.9792175292969
794	417.98876953125	0.412913700533333					1	DETECTED	417.9888 m/z @0.41 [151020OFc1_NvH-0949-CRLM-21.raw]	417.98876953125	0.412913700533333	0.00684074266666667	99.9977802517333	99.99093950906664	45098.88671875	1.0245272356031214E8	0	7665	0.6302223048821988	116.6482316445846	232.68410718078533	417.979736328125	417.9928283691406
795	418.00323486328125	24.4165221973333					1	DETECTED	418.0032 m/z @24.42 [151020OFc1_NvH-0949-CRLM-21.raw]	418.00323486328125	24.4165221973333	0.3517699144	99.9868052056	99.63503529120001	89131.4453125	9.797416530557746E7	0	7665	60.0310816199932	1.706072199052455	9.045213546093262	417.9940490722656	418.01312255859375
796	418.03521728515625	37.9023214637333					1	DETECTED	418.0352 m/z @37.90 [151020OFc1_NvH-0949-CRLM-21.raw]	418.03521728515625	37.9023214637333	0.815191861866667	98.8096649437333	97.99447308186663	50107.87890625	1.1697412964615954E8	0	7665	67.67348781745441	1.3211385477097486	1.4262473181846	418.0252380371094	418.044677734375
797	418.0844421386719	62.7828144552					1	DETECTED	418.0844 m/z @62.78 [151020OFc1_NvH-0949-CRLM-21.raw]	418.0844421386719	62.7828144552	0.278892001066667	99.5831746917333	99.30428269066664	86054.421875	1.1137495888153201E8	0	7665	10.231828345924406	0.712665425579943	4.558066238014003	418.0750732421875	418.0930480957031
798	418.1351623535156	70.3192832616					1	DETECTED	418.1352 m/z @70.32 [151020OFc1_NvH-0949-CRLM-21.raw]	418.1351623535156	70.3192832616	21.8408768144	96.1318581442667	74.2909813298667	102737.8125	1.1536193822971997E8	0	7665	7.771274645904057	0.617055657856971	1.2948229354453176	418.12542724609375	418.14404296875
799	418.1693115234375	23.0209988098667					1	DETECTED	418.1693 m/z @23.02 [151020OFc1_NvH-0949-CRLM-21.raw]	418.1693115234375	23.0209988098667	3.47525425466667	98.5567837858667	95.08152953120003	55570.1484375	1.1234587143697108E8	0	7665	80.46941600797022	2.4322821078183012	5.157617338264898	418.16204833984375	418.17913818359375
800	418.19122314453125	20.0013374426667					1	DETECTED	418.1912 m/z @20.00 [151020OFc1_NvH-0949-CRLM-21.raw]	418.19122314453125	20.0013374426667	3.19586177653333	98.4700744077333	95.27421263119997	59476.890625	1.0184567591531095E8	0	7665	86.2959640349595	3.195743993285469	5.493989312408117	418.1812438964844	418.2000427246094
801	418.2100524902344	47.6543357450667					1	DETECTED	418.2101 m/z @47.65 [151020OFc1_NvH-0949-CRLM-21.raw]	418.2100524902344	47.6543357450667	1.82983931173333	97.26961522	95.43977590826668	194888.6875	1.1726647670116039E8	2	7665	82.35035012662586	1.0625718863863536	1.4598939392290884	418.2000732421875	418.210693359375
802	418.220703125	29.4647068314667					1	DETECTED	418.2207 m/z @29.46 [151020OFc1_NvH-0949-CRLM-21.raw]	418.220703125	29.4647068314667	2.6045893672	99.6156722165333	97.01108284933329	2.1378154E7	5.944467035023758E8	2	7665	0.2833328555694443	9.68504264614659	1.7538269401317277	418.2107238769531	418.23065185546875
803	418.240966796875	35.7081374410667					1	DETECTED	418.2410 m/z @35.71 [151020OFc1_NvH-0949-CRLM-21.raw]	418.240966796875	35.7081374410667	3.18636172853333	96.9026652984	93.71630356986667	3044732.25	1.76490227847311E8	2	7665	0.1647717711477199	0.5308110066910467	0.47272109403783596	418.2309875488281	418.25091552734375
804	418.2590026855469	33.9400333442667					1	DETECTED	418.2590 m/z @33.94 [151020OFc1_NvH-0949-CRLM-21.raw]	418.2590026855469	33.9400333442667	3.34999303146667	92.5256036205333	89.17561058906664	525364.1875	1.1041983500224684E8	3	7665	0.1239517088858264	1.074150573660543	558.0891271993829	418.2510986328125	418.2685546875
805	418.2803649902344	91.3807975266667					1	DETECTED	418.2804 m/z @91.38 [151020OFc1_NvH-0949-CRLM-21.raw]	418.2803649902344	91.3807975266667	2.87809828426667	94.5780692522667	91.69997096800003	151844.859375	1.2007764104069555E8	0	7665	0.7061115729514995	0.5958727824678147	0.011095297503122893	418.2704162597656	418.2840576171875
806	418.2986755371094	91.4279932976					1	DETECTED	418.2987 m/z @91.43 [151020OFc1_NvH-0949-CRLM-21.raw]	418.2986755371094	91.4279932976	54.2038261802667	92.5256036205333	38.3217774402666	36738.515625	3.937342923492051E7	0	7665	0.49420043148249704	0.5147432489150604	0.02948649783012091	418.29705810546875	418.30584716796875
807	418.31610107421875	89.7905783544					1	DETECTED	418.3161 m/z @89.79 [151020OFc1_NvH-0949-CRLM-21.raw]	418.31610107421875	89.7905783544	0.00684074266666667	95.5199585304	95.51311778773334	139250.734375	9.714707561917001E7	0	7665	2.862295156991422	1.1483540561410026	1.3617150489906662	418.3064880371094	418.3174133300781
808	418.33453369140625	90.2215841768					1	DETECTED	418.3345 m/z @90.22 [151020OFc1_NvH-0949-CRLM-21.raw]	418.33453369140625	90.2215841768	2.4563593544	96.4449043792	93.9885450248	27683.97265625	7.715043292884414E7	0	7665	89.41783880543147	0.5354543625621275	0.070908725124255	418.326171875	418.34375
809	418.3590393066406	19.6924784386667					1	DETECTED	418.3590 m/z @19.69 [151020OFc1_NvH-0949-CRLM-21.raw]	418.3590393066406	19.6924784386667	4.0049293664	99.9868052056	95.9818758392	49661.515625	8.448396603482127E7	0	7665	87.71087690025686	3.0591737242397525	4.593044182830594	418.3491516113281	418.36895751953125
810	418.4451904296875	24.0653099157333					1	DETECTED	418.4452 m/z @24.07 [151020OFc1_NvH-0949-CRLM-21.raw]	418.4451904296875	24.0653099157333	3.40872170266667	99.6696980357333	96.26097633306664	290872.3125	1.1141900648948559E8	5	7665	16.298954533063373	0.5018163707170812	0.002033144431340125	418.4353942871094	418.45489501953125
811	418.4641418457031	10.5534807237333					1	DETECTED	418.4641 m/z @10.55 [151020OFc1_NvH-0949-CRLM-21.raw]	418.4641418457031	10.5534807237333	3.75734292693333	92.5074034405333	88.75006051359996	156443.046875	1.020506123867565E8	0	7665	0.9156443720541869	1.2095668955999683	0.10562077240357644	418.4552001953125	418.4733581542969
812	418.509765625	47.2217139786667					1	DETECTED	418.5098 m/z @47.22 [151020OFc1_NvH-0949-CRLM-21.raw]	418.509765625	47.2217139786667	4.36509230906667	95.5199585304	91.15486622133334	89375.2578125	9.748480934276737E7	4	7665	0.09156732493790543	1.0634863723520378	1.1269727447040754	418.5077209472656	418.5169982910156
813	418.5325012207031	37.4841612784					1	DETECTED	418.5325 m/z @37.48 [151020OFc1_NvH-0949-CRLM-21.raw]	418.5325012207031	37.4841612784	5.95598863146667	80.7946498741333	74.83866124266663	47569.40234375	9.162865178271943E7	0	7665	75.34527978533109	1.1904156853389387	1.3805119869586537	418.52252197265625	418.53466796875
814	418.5451354980469	47.7216308024					1	DETECTED	418.5451 m/z @47.72 [151020OFc1_NvH-0949-CRLM-21.raw]	418.5451354980469	47.7216308024	3.92810967653333	92.9193011021333	88.99119142559998	96879.0234375	1.0072409754110566E8	0	7665	78.01969324120988	1.0256089480297164	1.2124792915204297	418.53521728515625	418.54754638671875
815	418.5575866699219	34.2079551234667					1	DETECTED	418.5576 m/z @34.21 [151020OFc1_NvH-0949-CRLM-21.raw]	418.5575866699219	34.2079551234667	3.72057880746667	74.6161410946667	70.89556228720004	638089.75	1.1954766660174835E8	3	7665	17.063427947759795	1.6830262436591925	1.2476399884176448	418.5476989746094	418.5675048828125
816	418.5710144042969	23.6955808165333					1	DETECTED	418.5710 m/z @23.70 [151020OFc1_NvH-0949-CRLM-21.raw]	418.5710144042969	23.6955808165333	3.9673797224	98.0357446101333	94.06836488773331	356505.25	1.0840769068462616E8	3	7665	20.49865070483722	2.550160941164147	0.12159091677399642	418.5675964355469	418.58074951171875
817	418.59320068359375	34.0243422618667					1	DETECTED	418.5932 m/z @34.02 [151020OFc1_NvH-0949-CRLM-21.raw]	418.59320068359375	34.0243422618667	3.31247677386667	97.6333362357333	94.32085946186663	246359.484375	1.0601255979697558E8	0	7665	0.6380890293149264	1.6509159894169563	0.025000372684309893	418.5835876464844	418.60284423828125
818	418.61273193359375	26.0861220122667					1	DETECTED	418.6127 m/z @26.09 [151020OFc1_NvH-0949-CRLM-21.raw]	418.61273193359375	26.0861220122667	3.898793228	58.4894092450667	54.5906160170667	27950.404296875	6.19776837078408E7	0	7665	49.2824604898763	1.2336808886015067	1.4630347535947414	418.6033020019531	418.61297607421875
819	418.623291015625	12.7588866045333					1	DETECTED	418.6233 m/z @12.76 [151020OFc1_NvH-0949-CRLM-21.raw]	418.623291015625	12.7588866045333	3.51559545306667	86.3305141325333	82.81491867946663	50608.9765625	9.41743707878919E7	0	7665	0.07854263819958973	4.47973115432626	904.9609050441535	418.6138000488281	418.6329650878906
820	418.64544677734375	24.1060655816					1	DETECTED	418.6454 m/z @24.11 [151020OFc1_NvH-0949-CRLM-21.raw]	418.64544677734375	24.1060655816	4.09167247626667	94.4110459933333	90.31937351706664	140871.359375	1.0003372854172134E8	0	7665	0.2386747198188317	2.256360536183303	3.5127210723666065	418.635498046875	418.6551513671875
821	418.7039489746094	15.7408779317333					1	DETECTED	418.7039 m/z @15.74 [151020OFc1_NvH-0949-CRLM-21.raw]	418.7039489746094	15.7408779317333	3.75734292693333	94.5215847058667	90.76424177893337	82302.2109375	9.542871180767943E7	0	7665	11.258085385297308	4.676786978128872	7.4006445285985185	418.6941833496094	418.7120361328125
822	418.7220764160156	29.4647068314667					1	DETECTED	418.7221 m/z @29.46 [151020OFc1_NvH-0949-CRLM-21.raw]	418.7220764160156	29.4647068314667	3.73903893013333	99.8456776096	96.10663867946667	9039275.0	3.0457512072870374E8	2	7665	0.2642547816427978	0.5201187847620828	0.02433885439108716	418.7124938964844	418.7314147949219
823	418.7423400878906	35.7081374410667					1	DETECTED	418.7423 m/z @35.71 [151020OFc1_NvH-0949-CRLM-21.raw]	418.7423400878906	35.7081374410667	0.3722383872	99.8346276112	99.462389224	747262.3125	1.2684504278935704E8	2	7665	7.160355555162386	1.153839332407247	0.21809381950538312	418.7324523925781	418.7520751953125
824	418.75286865234375	11.3485924957333					1	DETECTED	418.7529 m/z @11.35 [151020OFc1_NvH-0949-CRLM-21.raw]	418.75286865234375	11.3485924957333	2.71564200346667	81.9837882312	79.26814622773333	162326.0	9.935740082322858E7	0	7665	7.236373905745742	0.6333814982743362	5.719553316362277	418.7523498535156	418.76275634765625
825	418.7823791503906	3.85289369786667					1	DETECTED	418.7824 m/z @3.85 [151020OFc1_NvH-0949-CRLM-21.raw]	418.7823791503906	3.85289369786667	2.29037376266667	97.6220007717333	95.33162700906662	171903.765625	1.068864348341573E8	2	7665	0.12029024885133532	2.0856818762562064	1.979414016099575	418.7757263183594	418.7911071777344
826	418.8008117675781	91.6601610864					1	DETECTED	418.8008 m/z @91.66 [151020OFc1_NvH-0949-CRLM-21.raw]	418.8008117675781	91.6601610864	2.74338093333333	98.9580382264	96.21465729306668	90349.4296875	1.0433728347019103E8	0	7665	0.11249741170223615	0.5012566668642194	0.0019899707521880694	418.79278564453125	418.81072998046875
827	418.8143615722656	9.49439039653333					1	DETECTED	418.8144 m/z @9.49 [151020OFc1_NvH-0949-CRLM-21.raw]	418.8143615722656	9.49439039653333	1.25514185546667	99.9103520469333	98.65521019146662	60672.45703125	1.049078586522861E8	0	7665	0.23423882412343566	87.98177919022052	0.2300520050386712	418.8111267089844	418.82427978515625
828	418.8401184082031	38.8458207834667					1	DETECTED	418.8401 m/z @38.85 [151020OFc1_NvH-0949-CRLM-21.raw]	418.8401184082031	38.8458207834667	0.147738883733333	99.9977802517333	99.85004136799996	59175.80859375	1.1979097292500743E8	0	7665	14.704677676880678	1.2558802567040654	1.5140698110194992	418.8309020996094	418.85003662109375
829	418.8538513183594	21.9907608096					1	DETECTED	418.8539 m/z @21.99 [151020OFc1_NvH-0949-CRLM-21.raw]	418.8538513183594	21.9907608096	0.00684074266666667	99.9977802517333	99.99093950906664	39449.1875	9.138416156062688E7	0	7665	97.06243052280719	2.2790441340881538	3.584302664715634	418.85028076171875	418.86383056640625
830	418.8761901855469	24.9336225845333					1	DETECTED	418.8762 m/z @24.93 [151020OFc1_NvH-0949-CRLM-21.raw]	418.8761901855469	24.9336225845333	0.00684074266666667	99.9430493954667	99.93620865280003	180894.90625	1.1281453779548919E8	0	7665	0.02266361491881952	2.006974696010698	2.2645207137711254	418.8663635253906	418.88226318359375
831	418.8923034667969	34.2204485328					1	DETECTED	418.8923 m/z @34.22 [151020OFc1_NvH-0949-CRLM-21.raw]	418.8923034667969	34.2204485328	0.00684074266666667	99.9758593397333	99.96901859706664	349433.59375	1.1082827759705046E8	0	7665	34.96514114606374	0.9152920132181078	0.2633196598235941	418.88238525390625	418.8982849121094
832	418.9082946777344	26.4229975128					1	DETECTED	418.9083 m/z @26.42 [151020OFc1_NvH-0949-CRLM-21.raw]	418.9082946777344	26.4229975128	0.0184034426666667	99.8993495509333	99.88094610826663	949415.8125	1.327590499004726E8	3	7665	0.21095160199933716	1.2865617175080073	0.8252168625206764	418.8983459472656	418.918212890625
833	418.9278869628906	33.9400333442667					1	DETECTED	418.9279 m/z @33.94 [151020OFc1_NvH-0949-CRLM-21.raw]	418.9278869628906	33.9400333442667	0.00684074266666667	99.9977802517333	99.99093950906664	195752.28125	1.0132469480523412E8	0	7665	0.6764705308425008	1.2686057139552944	1.5483152189035998	418.9184265136719	418.9378356933594
834	418.95257568359375	4.687232068					1	DETECTED	418.9526 m/z @4.69 [151020OFc1_NvH-0949-CRLM-21.raw]	418.95257568359375	4.687232068	0.1156412608	99.5942535573333	99.4786122965333	42310.1171875	8.68263255219749E7	0	7665	0.9583105204344218	19.44102744893107	1.1344407517389086	418.94281005859375	418.9532470703125
835	418.9632568359375	21.0357485245333					1	DETECTED	418.9633 m/z @21.04 [151020OFc1_NvH-0949-CRLM-21.raw]	418.9632568359375	21.0357485245333	0.00684074266666667	99.9649031056	99.95806236293333	127675.4453125	1.0513423488567252E8	0	7665	1.449562510224002	2.37011390565941	0.09069023937684405	418.9533996582031	418.96728515625
836	418.977294921875	22.3201592096					1	DETECTED	418.9773 m/z @22.32 [151020OFc1_NvH-0949-CRLM-21.raw]	418.977294921875	22.3201592096	0.104999678133333	99.9868052056	99.88180552746667	181012.640625	1.127871208192989E8	0	7665	13.443223310226408	4.736644982429563	0.14131651184174343	418.967529296875	418.9868469238281
837	418.99114990234375	33.3085376976					1	DETECTED	418.9911 m/z @33.31 [151020OFc1_NvH-0949-CRLM-21.raw]	418.99114990234375	33.3085376976	0.0184034426666667	99.9868052056	99.96840176293334	86385.6484375	9.744903608400804E7	0	7665	99.52808178982741	1.514448487437706	2.035444085244436	418.98760986328125	419.0010986328125
838	419.0113220214844	47.2353030565333					1	DETECTED	419.0113 m/z @47.24 [151020OFc1_NvH-0949-CRLM-21.raw]	419.0113220214844	47.2353030565333	0.00684074266666667	99.7144477026667	99.70760696000004	89508.6796875	9.994330727652952E7	0	7665	37.76032729541439	0.7746596910554384	0.6920529200607405	419.00152587890625	419.0207214355469
839	419.04510498046875	89.9920076093333					1	DETECTED	419.0451 m/z @89.99 [151020OFc1_NvH-0949-CRLM-21.raw]	419.04510498046875	89.9920076093333	4.6274224136	99.5611893042667	94.9337668906667	180875.640625	1.0391297856763731E8	0	7665	0.1195678912174003	8.387406529458433	0.6542344827035921	419.03546142578125	419.05487060546875
840	419.068603515625	71.1981421746667					1	DETECTED	419.0686 m/z @71.20 [151020OFc1_NvH-0949-CRLM-21.raw]	419.068603515625	71.1981421746667	0.0727708565333333	99.736293592	99.66352273546666	47758.18359375	9.053045144050866E7	0	7665	0.49749719960381356	0.7011015740495563	0.3999920540285953	419.0596923828125	419.0762634277344
841	419.1194763183594	90.3511094424					1	DETECTED	419.1195 m/z @90.35 [151020OFc1_NvH-0949-CRLM-21.raw]	419.1194763183594	90.3511094424	1.58815214026667	99.8885559629333	98.30040382266662	336429.90625	9.862827981518906E7	0	7665	0.04447829565751249	0.520471756036425	21.636230777921774	419.1095275878906	419.1252136230469
842	419.1383056640625	70.5564246389333					1	DETECTED	419.1383 m/z @70.56 [151020OFc1_NvH-0949-CRLM-21.raw]	419.1383056640625	70.5564246389333	37.7777265984	95.7825405866667	58.0048139882667	39315.703125	4.589567664183249E7	0	7665	6.348244454446245	0.8847943551104355	0.5155983869997414	419.13311767578125	419.1478271484375
843	419.1700439453125	91.0818864885333					1	DETECTED	419.1700 m/z @91.08 [151020OFc1_NvH-0949-CRLM-21.raw]	419.1700439453125	91.0818864885333	1.72879214026667	95.1610962288	93.43230408853333	485124.96875	1.1854433865580739E8	0	7665	0.08556921703747378	0.7529413470259642	0.45765133007169156	419.16143798828125	419.17974853515625
844	419.2006530761719	24.979041312					1	DETECTED	419.2007 m/z @24.98 [151020OFc1_NvH-0949-CRLM-21.raw]	419.2006530761719	24.979041312	3.35933235333333	92.3687382776	89.00940592426667	48149.6640625	1.0353414333664708E8	0	7665	71.102190434329	2.0585246104477637	3.4609098361284603	419.19073486328125	419.2015686035156
845	419.2115783691406	14.8151155384					1	DETECTED	419.2116 m/z @14.82 [151020OFc1_NvH-0949-CRLM-21.raw]	419.2115783691406	14.8151155384	4.1808690904	98.3836401421333	94.20277105173331	410198.40625	1.0814799400981265E8	0	7665	0.09954693322660724	0.6495981561036533	9.191913006286704	419.20159912109375	419.212646484375
846	419.22265625	29.4312028194667					1	DETECTED	419.2227 m/z @29.43 [151020OFc1_NvH-0949-CRLM-21.raw]	419.22265625	29.4312028194667	3.7663780888	99.1013672813333	95.3349891925333	1689123.375	1.856285267006095E8	2	7665	19.630330586568974	0.7365666977417624	0.4445126367609179	419.2126770019531	419.2326354980469
847	419.2421569824219	26.4137772453333					1	DETECTED	419.2422 m/z @26.41 [151020OFc1_NvH-0949-CRLM-21.raw]	419.2421569824219	26.4137772453333	3.60970879306667	96.8812408613333	93.27153206826662	792268.1875	1.394601828953083E8	2	7665	66.16194139764332	1.149437598245113	0.874369677458804	419.232666015625	419.25201416015625
848	419.2572326660156	34.4971616797333					1	DETECTED	419.2572 m/z @34.50 [151020OFc1_NvH-0949-CRLM-21.raw]	419.2572326660156	34.4971616797333	6.50978886346667	97.7327584085333	91.22296954506663	71051.8515625	9.609256650896227E7	0	7665	60.54275799568359	1.6289856560752258	2.070700967661312	419.25244140625	419.2589111328125
849	419.2689514160156	13.5699508445333					1	DETECTED	419.2690 m/z @13.57 [151020OFc1_NvH-0949-CRLM-21.raw]	419.2689514160156	13.5699508445333	3.9673797224	95.3737877253333	91.4064080029333	169779.46875	1.005935160430452E8	2	7665	0.24168294159883885	14.13751473076935	166.82961894026337	419.259033203125	419.2789306640625
850	419.2841796875	3.86199374106667					1	DETECTED	419.2842 m/z @3.86 [151020OFc1_NvH-0949-CRLM-21.raw]	419.2841796875	3.86199374106667	3.748192656	92.3506676368	88.6024749808	71725.90625	9.322788906025167E7	0	7665	87.57558356009868	1.928855400996926	851.4424803657301	419.2790222167969	419.2892150878906
851	419.3024597167969	91.6363407949333					1	DETECTED	419.3025 m/z @91.64 [151020OFc1_NvH-0949-CRLM-21.raw]	419.3024597167969	91.6363407949333	45.3760094976	92.3687382776	46.99272878	53490.67578125	4.1802868109225675E7	0	7665	0.026093327361792262	0.5079160423426207	0.26485377668546844	419.29718017578125	419.303466796875
852	419.3154296875	91.2917194933333					1	DETECTED	419.3154 m/z @91.29 [151020OFc1_NvH-0949-CRLM-21.raw]	419.3154296875	91.2917194933333	0.00684074266666667	99.9977802517333	99.99093950906664	914132.5625	2.8103126189117867E8	2	7665	0.9816590443837327	0.5856248772166659	0.9509757828099832	419.3139343261719	419.3171691894531
853	419.3508605957031	91.2917194933333					1	DETECTED	419.3509 m/z @91.29 [151020OFc1_NvH-0949-CRLM-21.raw]	419.3508605957031	91.2917194933333	7.66023255226667	92.5613652008	84.90113264853332	79118.6953125	1.1634270743276668E8	0	7665	1.325310047315	0.5058580992852287	2.1201565685023893	419.3499755859375	419.3599548339844
854	419.4168701171875	9.89384827173333					1	DETECTED	419.4169 m/z @9.89 [151020OFc1_NvH-0949-CRLM-21.raw]	419.4168701171875	9.89384827173333	4.9792252072	99.8566770658667	94.8774518586667	1139369.75	1.2635429227393924E8	0	7665	0.18407117749998392	1.411653932644709	1.8614738850173658	419.4077453613281	419.42645263671875
855	419.442626953125	36.1906200528					1	DETECTED	419.4426 m/z @36.19 [151020OFc1_NvH-0949-CRLM-21.raw]	419.442626953125	36.1906200528	0.289202131733333	97.9200620093333	97.63085987759996	521763.34375	1.0386101248625004E8	0	7665	0.6324592847235806	0.5383131231861047	0.24840481599738615	419.43316650390625	419.4474792480469
856	419.458251953125	14.6498421544					1	DETECTED	419.4583 m/z @14.65 [151020OFc1_NvH-0949-CRLM-21.raw]	419.458251953125	14.6498421544	3.63836737706667	97.5555168418667	93.91714946480003	1372022.0	1.3365164088658424E8	0	7665	0.39843854560320224	1.4340489389505338	4.101618049348146	419.4482727050781	419.4678955078125
857	419.4808349609375	15.1047912618667					1	DETECTED	419.4808 m/z @15.10 [151020OFc1_NvH-0949-CRLM-21.raw]	419.4808349609375	15.1047912618667	3.05405250853333	97.9703136546667	94.91626114613337	100196.0859375	1.0136493201577418E8	0	7665	1.6022252100153942	6.799614695157684	0.2179494486169266	419.4711608886719	419.4908142089844
858	419.5377197265625	17.6978974725333					1	DETECTED	419.5377 m/z @17.70 [151020OFc1_NvH-0949-CRLM-21.raw]	419.5377197265625	17.6978974725333	4.17148199013333	95.7607117136	91.58922972346667	700144.1875	1.0754855442427321E8	3	7665	0.7336126001732488	14.589045686945383	1.2395206969005506	419.52783203125	419.54766845703125
859	419.550537109375	20.3658525112					1	DETECTED	419.5505 m/z @20.37 [151020OFc1_NvH-0949-CRLM-21.raw]	419.550537109375	20.3658525112	6.0798832672	89.3540981146667	83.2742148474667	219369.171875	9.90078651990869E7	0	7665	0.10189288408294672	0.500494667908785	0.0017919587197142745	419.5477294921875	419.5531311035156
860	419.5631408691406	36.1906200528					1	DETECTED	419.5631 m/z @36.19 [151020OFc1_NvH-0949-CRLM-21.raw]	419.5631408691406	36.1906200528	4.2014939448	92.7918842194667	88.59039027466669	569771.4375	1.2118306398235036E8	3	7665	2.4359624590509696	0.5114179610341445	0.010767572205151472	419.55316162109375	419.5729064941406
861	419.5768737792969	26.4379596928					1	DETECTED	419.5769 m/z @26.44 [151020OFc1_NvH-0949-CRLM-21.raw]	419.5768737792969	26.4379596928	4.09167247626667	94.7904792461333	90.69880676986664	291607.34375	1.2145222965884723E8	3	7665	16.26333663497575	1.2003585959920164	0.3996628345801732	419.57318115234375	419.5867614746094
862	419.61749267578125	9.9888161584					1	DETECTED	419.6175 m/z @9.99 [151020OFc1_NvH-0949-CRLM-21.raw]	419.61749267578125	9.9888161584	4.07286027226667	98.7327887928	94.65992852053333	654839.8125	1.2468456115355691E8	0	7665	0.1998953323489907	0.9907180865675705	3.9022971268620057	419.6075134277344	419.6270446777344
863	419.6427917480469	36.0795024402667					1	DETECTED	419.6428 m/z @36.08 [151020OFc1_NvH-0949-CRLM-21.raw]	419.6427917480469	36.0795024402667	4.46545822506667	91.5169148352	87.05145661013333	368888.875	1.0228760447743434E8	0	7665	0.0487371645462602	0.526572135364569	17.246038689091144	419.6340637207031	419.652587890625
864	419.7089538574219	14.5962262429333					1	DETECTED	419.7090 m/z @14.60 [151020OFc1_NvH-0949-CRLM-21.raw]	419.7089538574219	14.5962262429333	1.3317089024	98.6553375005333	97.32362859813331	1212449.75	1.3890711849219853E8	2	7665	0.3638232758870572	2.8961990129093294	26.708467732330103	419.6993408203125	419.71893310546875
865	419.72174072265625	29.4647068314667					1	DETECTED	419.7217 m/z @29.46 [151020OFc1_NvH-0949-CRLM-21.raw]	419.72174072265625	29.4647068314667	4.3025930016	97.313954516	93.0113615144	404576.125	1.0796678511894716E8	0	7665	4.733327496862103	0.6383357635345658	0.6306739670339306	419.7189636230469	419.7317199707031
866	419.73394775390625	16.0012477741333					1	DETECTED	419.7339 m/z @16.00 [151020OFc1_NvH-0949-CRLM-21.raw]	419.73394775390625	16.0012477741333	4.9792252072	99.0570281698667	94.0778029626667	120069.5625	1.0091643236161728E8	0	7665	0.8654651771538937	36.56499480878447	1.7554860589277128	419.7317810058594	419.7439270019531
867	419.7552795410156	24.9119895530667					1	DETECTED	419.7553 m/z @24.91 [151020OFc1_NvH-0949-CRLM-21.raw]	419.7552795410156	24.9119895530667	4.36509230906667	94.6547600664	90.28966775733333	2.1086016E7	3.8711748158774567E8	2	7665	0.19475003318506623	1.1046884960712877	1.062787418973737	419.7457275390625	419.76513671875
868	419.779296875	38.402202996					1	DETECTED	419.7793 m/z @38.40 [151020OFc1_NvH-0949-CRLM-21.raw]	419.779296875	38.402202996	3.48462092613333	97.9703136546667	94.48569272853337	827583.5625	1.2911243938633536E8	2	7665	1.5729347784937389	0.5063985653449647	0.008492510909880844	419.7696228027344	419.7875671386719
869	419.81787109375	9.93187926106667					1	DETECTED	419.8179 m/z @9.93 [151020OFc1_NvH-0949-CRLM-21.raw]	419.81787109375	9.93187926106667	0.2473903608	99.8885559629333	99.6411656021333	265707.625	1.1407393682656312E8	0	7665	0.14901081939550487	0.8356422101898763	7.329585620626056	419.8080139160156	419.82781982421875
870	419.8432922363281	36.0795024402667					1	DETECTED	419.8433 m/z @36.08 [151020OFc1_NvH-0949-CRLM-21.raw]	419.8432922363281	36.0795024402667	0.00684074266666667	99.9977802517333	99.99093950906664	205724.5625	1.0739273095101629E8	0	7665	0.17941447006273137	1.374154059146222	3.202696185799385	419.83331298828125	419.85308837890625
871	419.8719482421875	17.7175717352					1	DETECTED	419.8719 m/z @17.72 [151020OFc1_NvH-0949-CRLM-21.raw]	419.8719482421875	17.7175717352	0.00684074266666667	99.9758593397333	99.96901859706664	408462.4375	1.0487337286288796E8	0	7665	0.1136256489589833	0.6391789440635723	0.7683435496534768	419.8622131347656	419.8769836425781
872	419.8869934082031	21.4885328309333					1	DETECTED	419.8870 m/z @21.49 [151020OFc1_NvH-0949-CRLM-21.raw]	419.8869934082031	21.4885328309333	0.00684074266666667	99.8885559629333	99.88171522026663	457385.875	1.1636469916616406E8	3	7665	11.453089451186383	1.063198311965171	129.3156752662717	419.87701416015625	419.89697265625
873	419.8978271484375	24.5651730042667					1	DETECTED	419.8978 m/z @24.57 [151020OFc1_NvH-0949-CRLM-21.raw]	419.8978271484375	24.5651730042667	0.179688477333333	99.9540077378667	99.77431926053337	395479.75	1.1642750361928447E8	3	7665	11.670124202546088	1.8965469137211453	11.23204862825369	419.89703369140625	419.90771484375
874	419.9189147949219	42.6936124808					1	DETECTED	419.9189 m/z @42.69 [151020OFc1_NvH-0949-CRLM-21.raw]	419.9189147949219	42.6936124808	0.0184034426666667	99.9649031056	99.94649966293333	123299.7265625	1.1437443174655876E8	0	7665	16.44006757346174	1.4627292193930836	1.934243562047409	419.9090270996094	419.9288024902344
875	419.94891357421875	5.95598863146667					1	DETECTED	419.9489 m/z @5.96 [151020OFc1_NvH-0949-CRLM-21.raw]	419.94891357421875	5.95598863146667	0.00684074266666667	99.5611893042667	99.55434856160004	52835.01953125	9.552508538140365E7	0	7665	0.1496900255050404	0.5106020436429267	0.05257508166908779	419.9394836425781	419.94940185546875
876	419.9595031738281	14.7360017762667					1	DETECTED	419.9595 m/z @14.74 [151020OFc1_NvH-0949-CRLM-21.raw]	419.9595031738281	14.7360017762667	0.00684074266666667	99.9977802517333	99.99093950906664	534094.125	1.269599740106279E8	0	7665	0.3642935377848051	1.314544825661565	0.6094457688725542	419.9495544433594	419.969482421875
877	419.9702453613281	33.3471227322667					1	DETECTED	419.9702 m/z @33.35 [151020OFc1_NvH-0949-CRLM-21.raw]	419.9702453613281	33.3471227322667	0.147738883733333	99.9977802517333	99.85004136799996	36700.4375	1.0174467500158553E8	0	7665	96.95613219411038	1.497712192856669	1.9711308207480462	419.9695129394531	419.970458984375
878	419.98046875	39.176779724					1	DETECTED	419.9805 m/z @39.18 [151020OFc1_NvH-0949-CRLM-21.raw]	419.98046875	39.176779724	0.158357394133333	99.9977802517333	99.83942285759997	207844.96875	1.0091575211791725E8	0	7665	26.429512047179323	1.476864773435606	1.9931519913873386	419.9704895019531	419.9904479980469
879	419.9917297363281	90.5480470538667					1	DETECTED	419.9917 m/z @90.55 [151020OFc1_NvH-0949-CRLM-21.raw]	419.9917297363281	90.5480470538667	0.320881271466667	97.26961522	96.94873394853335	122309.109375	1.0215990222023241E8	0	7665	0.11012608882914776	0.5008961634503724	0.28899995685079205	419.990478515625	420.0010681152344
880	420.01824951171875	9.92191941146667					1	DETECTED	420.0182 m/z @9.92 [151020OFc1_NvH-0949-CRLM-21.raw]	420.01824951171875	9.92191941146667	0.320881271466667	99.6374944301333	99.31661315866664	125687.734375	9.516928838670708E7	0	7665	0.05701676965311009	0.697550387393324	8.917218570063977	420.00830078125	420.0281982421875
881	420.05841064453125	23.0642567984					1	DETECTED	420.0584 m/z @23.06 [151020OFc1_NvH-0949-CRLM-21.raw]	420.05841064453125	23.0642567984	4.06194774613333	99.3751709613333	95.31322321519997	38213.71484375	1.0430486046126121E8	0	7665	80.63163848339781	2.507937928833724	3.3108811116082824	420.05419921875	420.0672607421875
882	420.1142578125	63.7711784621333					1	DETECTED	420.1143 m/z @63.77 [151020OFc1_NvH-0949-CRLM-21.raw]	420.1142578125	63.7711784621333	8.12400000266667	98.5242469256	90.40024692293332	150746.796875	1.0883422289256383E8	0	7665	0.4327448309460067	9.341338354953853	14.079796848385449	420.1069030761719	420.12359619140625
883	420.1507873535156	90.2306795954667					1	DETECTED	420.1508 m/z @90.23 [151020OFc1_NvH-0949-CRLM-21.raw]	420.1507873535156	90.2306795954667	70.1869186426667	97.0450263552	26.858107712533297	36426.12890625	1.2597798485050201E7	0	7665	0.5200831250806601	0.6699867299300776	3.6909663856504777	420.1408386230469	420.1606140136719
884	420.1737976074219	91.0818864885333					1	DETECTED	420.1738 m/z @91.08 [151020OFc1_NvH-0949-CRLM-21.raw]	420.1737976074219	91.0818864885333	3.5810866848	95.3412209258667	91.7601342410667	127118.984375	9.343182720265989E7	0	7665	0.06529348236246335	4.465759791952366	0.8477207519093904	420.16650390625	420.1767272949219
885	420.18707275390625	90.8273372301333					1	DETECTED	420.1871 m/z @90.83 [151020OFc1_NvH-0949-CRLM-21.raw]	420.18707275390625	90.8273372301333	4.150859284	99.5721953498667	95.4213360658667	360753.21875	1.0805655923356687E8	0	7665	0.34394821637340556	0.5087269951136438	0.7883016792418871	420.1776123046875	420.1970520019531
886	420.2052307128906	17.6978974725333					1	DETECTED	420.2052 m/z @17.70 [151020OFc1_NvH-0949-CRLM-21.raw]	420.2052307128906	17.6978974725333	1.91269829706667	97.832527984	95.91982968693333	217230.96875	1.072277698290471E8	0	7665	18.643150332166332	4.010856705397541	0.37239013745681393	420.19708251953125	420.2064514160156
887	420.2164611816406	22.6757322290667					1	DETECTED	420.2165 m/z @22.68 [151020OFc1_NvH-0949-CRLM-21.raw]	420.2164611816406	22.6757322290667	2.92447321733333	98.5350219408	95.61054872346666	349819.375	1.1838517362495512E8	2	7665	8.128193906249617	2.0220260339673346	1.2582564121939632	420.20648193359375	420.21942138671875
888	420.2294616699219	22.5292985197333					1	DETECTED	420.2295 m/z @22.53 [151020OFc1_NvH-0949-CRLM-21.raw]	420.2294616699219	22.5292985197333	2.1152941192	97.0008626856	94.8855685664	410533.15625	1.3567262252484518E8	3	7665	1.1871856416294762	4.124974253551287	0.678701561472869	420.219482421875	420.23944091796875
889	420.24212646484375	43.6479335792					1	DETECTED	420.2421 m/z @43.65 [151020OFc1_NvH-0949-CRLM-21.raw]	420.24212646484375	43.6479335792	3.8065252672	99.9323305442667	96.1258052770667	301170.90625	1.2339804992487317E8	2	7665	47.006738068793716	1.2601831968387376	3.72571820816343	420.2394714355469	420.24676513671875
890	420.2568054199219	24.9119895530667					1	DETECTED	420.2568 m/z @24.91 [151020OFc1_NvH-0949-CRLM-21.raw]	420.2568054199219	24.9119895530667	4.03344242026667	96.5421929082667	92.50875048800003	9764107.0	2.4020376471025953E8	0	7665	0.18976266210802706	1.166451413990365	1.1081344299127258	420.24688720703125	420.2667541503906
891	420.2809753417969	38.2866107144					1	DETECTED	420.2810 m/z @38.29 [151020OFc1_NvH-0949-CRLM-21.raw]	420.2809753417969	38.2866107144	3.88895840293333	92.5164973965333	88.62753899359997	343417.90625	1.0753902969508703E8	0	7665	9.807256620715016	1.5748989065027705	5.571212921816423	420.2710876464844	420.29083251953125
892	420.2953186035156	91.9033499058667					1	DETECTED	420.2953 m/z @91.90 [151020OFc1_NvH-0949-CRLM-21.raw]	420.2953186035156	91.9033499058667	4.27223893786667	95.1919724973333	90.91973355946662	77767.84375	9.14291642215283E7	0	7665	0.814174237667018	0.5007797999333907	0.23445641179925364	420.29107666015625	420.3016052246094
893	420.31890869140625	91.2917194933333					1	DETECTED	420.3189 m/z @91.29 [151020OFc1_NvH-0949-CRLM-21.raw]	420.31890869140625	91.2917194933333	0.00684074266666667	99.9977802517333	99.99093950906664	236173.40625	1.2040410887126398E8	0	7665	0.5187497755916723	0.5193497270910231	0.05800699300397707	420.31170654296875	420.32330322265625
894	420.3323059082031	89.8542113888					1	DETECTED	420.3323 m/z @89.85 [151020OFc1_NvH-0949-CRLM-21.raw]	420.3323059082031	89.8542113888	0.965230368	99.6156722165333	98.6504418485333	111203.4375	1.0435857357076436E8	0	7665	89.97783472844291	0.5109624906668834	0.014022713037427805	420.3300476074219	420.3419494628906
895	420.44805908203125	12.0510302144					1	DETECTED	420.4481 m/z @12.05 [151020OFc1_NvH-0949-CRLM-21.raw]	420.44805908203125	12.0510302144	3.2825584552	83.0129995765333	79.7304411213333	51536.6171875	9.572696009698796E7	0	7665	77.12005200133018	6.40126860493808	11.609514065124577	420.4389343261719	420.4507751464844
896	420.4607849121094	14.4751400405333					1	DETECTED	420.4608 m/z @14.48 [151020OFc1_NvH-0949-CRLM-21.raw]	420.4607849121094	14.4751400405333	3.8342980832	86.1917676149333	82.3574695317333	69749.03125	1.0291398044476415E8	0	7665	4.050691640429134	4.0575979402990825	0.08123426652710364	420.45135498046875	420.4706115722656
897	420.4720458984375	34.5266286048					1	DETECTED	420.4720 m/z @34.53 [151020OFc1_NvH-0949-CRLM-21.raw]	420.4720458984375	34.5266286048	7.225459852	34.5266286048	27.301168752800002	52516.43359375	4.582228298880184E7	0	7665	25.191713493394264	0.5	null	420.4707946777344	420.4720458984375
898	420.52642822265625	20.8807422144					1	DETECTED	420.5264 m/z @20.88 [151020OFc1_NvH-0949-CRLM-21.raw]	420.52642822265625	20.8807422144	3.8709204464	99.7144477026667	95.8435272562667	146229.28125	9.162820778827915E7	0	7665	0.21693477228470215	14.595712792723583	0.5241688139723385	420.5164794921875	420.529541015625
899	420.53955078125	14.0066932488					1	DETECTED	420.5396 m/z @14.01 [151020OFc1_NvH-0949-CRLM-21.raw]	420.53955078125	14.0066932488	3.3224100984	94.5498215765333	91.2274114781333	216291.34375	9.92984746891876E7	3	7665	0.16467140949243841	0.7832147558229047	0.9123110289701276	420.5297546386719	420.54949951171875
900	420.5520324707031	12.0141742421333					1	DETECTED	420.5520 m/z @12.01 [151020OFc1_NvH-0949-CRLM-21.raw]	420.5520324707031	12.0141742421333	7.66939693226667	50.7795758008	43.11017886853333	59403.37890625	6.203050152798438E7	0	7665	4.484206593972784	4.9611494207808615	0.144705650116391	420.54962158203125	420.552734375
901	420.5628356933594	18.5269458757333					1	DETECTED	420.5628 m/z @18.53 [151020OFc1_NvH-0949-CRLM-21.raw]	420.5628356933594	18.5269458757333	1.6727343728	95.2236910717333	93.5509566989333	214513.484375	1.1231366998788203E8	0	7665	10.637694591110108	0.5066686904843685	9.053298764674981	420.5529479980469	420.57177734375
902	420.581787109375	12.9207431018667					1	DETECTED	420.5818 m/z @12.92 [151020OFc1_NvH-0949-CRLM-21.raw]	420.581787109375	12.9207431018667	6.0487922728	94.1229660565333	88.0741737837333	459765.84375	1.222985800235668E8	3	7665	20.702360191374076	0.9785077973407456	0.03371977197821466	420.5718688964844	420.5917053222656
903	420.6944274902344	11.9721373104					1	DETECTED	420.6944 m/z @11.97 [151020OFc1_NvH-0949-CRLM-21.raw]	420.6944274902344	11.9721373104	5.52869381146667	96.2700207704	90.74132695893333	324501.21875	9.444600980800551E7	4	7665	0.15075087232487228	1.0656842480037678	43.948355162661834	420.68505859375	420.704345703125
904	420.7102966308594	14.7639973744					1	DETECTED	420.7103 m/z @14.76 [151020OFc1_NvH-0949-CRLM-21.raw]	420.7102966308594	14.7639973744	3.9080096824	94.8202941024	90.91228441999999	71451.796875	9.456313560651973E7	0	7665	17.874412649175042	4.332642460453973	0.5967954326257776	420.7044677734375	420.7119140625
905	420.721923828125	39.0880641872					1	DETECTED	420.7219 m/z @39.09 [151020OFc1_NvH-0949-CRLM-21.raw]	420.721923828125	39.0880641872	2.2166474184	96.8489991853333	94.6323517669333	193905.90625	1.134451098878052E8	0	7665	4.5224602009452965	1.375236035736801	2.645060216902952	420.7119445800781	420.7276916503906
906	420.7377014160156	11.2374440954667					1	DETECTED	420.7377 m/z @11.24 [151020OFc1_NvH-0949-CRLM-21.raw]	420.7377014160156	11.2374440954667	3.63836737706667	97.2918236488	93.65345627173333	583411.4375	1.2264671583210547E8	4	7665	0.18087914694264562	2.3197564920004083	2.70100797418236	420.72772216796875	420.74761962890625
907	420.7582702636719	24.9119895530667					1	DETECTED	420.7583 m/z @24.91 [151020OFc1_NvH-0949-CRLM-21.raw]	420.7582702636719	24.9119895530667	2.95229952186667	94.6644809496	91.71218142773334	2211553.25	1.2507389149002102E8	0	7665	0.21248717029977726	0.9827627629428579	1.09517343954816	420.7487487792969	420.7601318359375
908	420.7703552246094	28.0138461018667					1	DETECTED	420.7704 m/z @28.01 [151020OFc1_NvH-0949-CRLM-21.raw]	420.7703552246094	28.0138461018667	1.42663763681667	98.2631291546667	96.83649151785004	1.719488E7	3.3434913213867176E8	0	7665	0.18034667054347153	1.2161371935677991	1.2103715763075868	420.7605895996094	420.7802734375
909	420.84808349609375	23.1615122984					1	DETECTED	420.8481 m/z @23.16 [151020OFc1_NvH-0949-CRLM-21.raw]	420.84808349609375	23.1615122984	0.0620855682666667	99.9649031056	99.90281753733333	43682.83203125	9.776000159534071E7	0	7665	25.104589814666777	2.122955570712899	3.4711369558105067	420.8382263183594	420.8507080078125
910	420.8607177734375	17.3340344168					1	DETECTED	420.8607 m/z @17.33 [151020OFc1_NvH-0949-CRLM-21.raw]	420.8607177734375	17.3340344168	0.00684074266666667	99.9649031056	99.95806236293333	214528.546875	1.0764326126803358E8	3	7665	0.11248099096344433	0.5528467184771895	0.017931554729338266	420.8507385253906	420.8706970214844
911	420.8744812011719	13.9722375885333					1	DETECTED	420.8745 m/z @13.97 [151020OFc1_NvH-0949-CRLM-21.raw]	420.8744812011719	13.9722375885333	0.0184034426666667	99.9758593397333	99.95745589706664	120068.96875	1.0218327640950799E8	0	7665	2.3223055319528374	3.542371917261022	0.48383692512417137	420.8707275390625	420.87542724609375
912	420.885498046875	15.7774625970667					1	DETECTED	420.8855 m/z @15.78 [151020OFc1_NvH-0949-CRLM-21.raw]	420.885498046875	15.7774625970667	0.00684074266666667	99.9323305442667	99.92548980160004	208279.859375	1.0115989018488367E8	3	7665	0.09015818032361445	0.5945162969463014	12.901326696195103	420.8755187988281	420.88818359375
913	420.898193359375	18.4295560242667					1	DETECTED	420.8982 m/z @18.43 [151020OFc1_NvH-0949-CRLM-21.raw]	420.898193359375	18.4295560242667	0.00684074266666667	99.9430493954667	99.93620865280003	225298.5625	1.005334000470079E8	0	7665	0.29602817725415775	0.5752377658255312	0.2252569329560037	420.8883361816406	420.9064025878906
914	420.91650390625	12.9115328690667					1	DETECTED	420.9165 m/z @12.91 [151020OFc1_NvH-0949-CRLM-21.raw]	420.91650390625	12.9115328690667	0.00684074266666667	99.9540077378667	99.94716699520004	350189.25	1.0938486608047512E8	0	7665	0.08809134486609871	1.0696560737693628	2.256541365425156	420.90655517578125	420.9264831542969
915	420.93145751953125	36.0078697762667					1	DETECTED	420.9315 m/z @36.01 [151020OFc1_NvH-0949-CRLM-21.raw]	420.93145751953125	36.0078697762667	0.00684074266666667	99.9977802517333	99.99093950906664	39139.08984375	1.0354929941929974E8	0	7665	99.95100522248879	1.4023435460780826	1.781331419278997	420.926513671875	420.93499755859375
916	420.9452819824219	11.9721373104					1	DETECTED	420.9453 m/z @11.97 [151020OFc1_NvH-0949-CRLM-21.raw]	420.9452819824219	11.9721373104	0.00684074266666667	99.9977802517333	99.99093950906664	305457.125	1.0209134016145223E8	0	7665	0.06823825368300618	0.7972415857708418	91.74841601700615	420.93548583984375	420.9551086425781
917	420.972412109375	91.3995266202667					1	DETECTED	420.9724 m/z @91.40 [151020OFc1_NvH-0949-CRLM-21.raw]	420.972412109375	91.3995266202667	0.00684074266666667	99.8993495509333	99.89250880826663	326666.65625	1.121925041420602E8	0	7665	0.09251438267538958	0.7346459988660662	0.0013682564271076756	420.96246337890625	420.9820861816406
918	420.9880676269531	47.7607970808					1	DETECTED	420.9881 m/z @47.76 [151020OFc1_NvH-0949-CRLM-21.raw]	420.9880676269531	47.7607970808	0.0514065458666667	99.8456776096	99.79427106373333	203659.5	1.1090574614821313E8	0	7665	0.1454560982927191	1.2581409299364226	1.5640494699285261	420.982421875	420.99676513671875
919	421.0052490234375	35.4566446405333					1	DETECTED	421.0052 m/z @35.46 [151020OFc1_NvH-0949-CRLM-21.raw]	421.0052490234375	35.4566446405333	0.00684074266666667	99.7253747986667	99.71853405600004	33510.85546875	9.959152122139923E7	0	7665	99.24222925319506	1.4294266744428794	1.848825179277235	420.9983215332031	421.0081481933594
920	421.0365905761719	37.373683832					1	DETECTED	421.0366 m/z @37.37 [151020OFc1_NvH-0949-CRLM-21.raw]	421.0365905761719	37.373683832	0.0514065458666667	99.6696980357333	99.61829148986664	50395.29296875	1.1115129079911612E8	0	7665	89.93056201134983	1.3345687714355883	2.2615338235294606	421.02716064453125	421.0465087890625
921	421.0591125488281	18.1594604408					1	DETECTED	421.0591 m/z @18.16 [151020OFc1_NvH-0949-CRLM-21.raw]	421.0591125488281	18.1594604408	0.169038524533333	99.8885559629333	99.71951743839996	618078.0625	1.9227582476285177E8	2	7665	0.6773695550661145	4.737711533006455	1.3948482130889328	421.04913330078125	421.06719970703125
922	421.0984802246094	91.5264628394667					1	DETECTED	421.0985 m/z @91.53 [151020OFc1_NvH-0949-CRLM-21.raw]	421.0984802246094	91.5264628394667	3.44616492426667	94.987810604	91.54164567973334	109826.7890625	9.528930748715386E7	0	7665	0.10942114960499794	0.521753142845014	0.03117854497136977	421.0898742675781	421.1048583984375
923	421.1325378417969	73.1756742424					1	DETECTED	421.1325 m/z @73.18 [151020OFc1_NvH-0949-CRLM-21.raw]	421.1325378417969	73.1756742424	11.6672329090667	91.3899893362667	79.7227564272	34167.11328125	4.820200519769114E7	0	7665	0.3069056729747075	0.6480635397274795	0.2961270794549592	421.1293640136719	421.1357421875
924	421.1461181640625	89.2563869952					1	DETECTED	421.1461 m/z @89.26 [151020OFc1_NvH-0949-CRLM-21.raw]	421.1461181640625	89.2563869952	0.5980362728	99.4738901488	98.875853876	624994.875	1.2146185928550066E8	0	7665	0.8034443349005613	1.3188926177913927	1.1306391938441487	421.1372375488281	421.1560363769531
925	421.171142578125	90.2306795954667					1	DETECTED	421.1711 m/z @90.23 [151020OFc1_NvH-0949-CRLM-21.raw]	421.171142578125	90.2306795954667	0.608646278933333	99.9649031056	99.35625682666667	40542.73046875	9.639630422383863E7	0	7665	0.18525865137794995	0.5343494352424653	0.06967013719571111	421.1629638671875	421.1725158691406
926	421.1825866699219	90.0871897808					1	DETECTED	421.1826 m/z @90.09 [151020OFc1_NvH-0949-CRLM-21.raw]	421.1825866699219	90.0871897808	2.0048415248	98.4057251293333	96.4008836045333	339131.28125	1.4297692987623486E8	0	7665	0.5574077509999569	0.5085613788077884	1.7989571733125624	421.1728210449219	421.1852722167969
927	421.19573974609375	16.5592998050667					1	DETECTED	421.1957 m/z @16.56 [151020OFc1_NvH-0949-CRLM-21.raw]	421.19573974609375	16.5592998050667	3.25483190053333	98.8816759957333	95.62684409519997	528672.5625	1.1560225198037653E8	3	7665	0.18473494167596627	1.5990798826346455	5.920548599342165	421.1858215332031	421.2057189941406
928	421.2087097167969	21.7874464664					1	DETECTED	421.2087 m/z @21.79 [151020OFc1_NvH-0949-CRLM-21.raw]	421.2087097167969	21.7874464664	3.47525425466667	92.5256036205333	89.05034936586664	92991.5234375	1.2333607695070435E8	0	7665	76.54958876271365	2.646576356341191	4.164161451718399	421.20574951171875	421.2088623046875
929	421.2188720703125	90.7498569973333					1	DETECTED	421.2189 m/z @90.75 [151020OFc1_NvH-0949-CRLM-21.raw]	421.2188720703125	90.7498569973333	3.20685516533333	99.4517071290667	96.24485196373337	3761606.0	1.57487749790404E8	3	7665	0.07578548794789697	1.9820297818117174	0.004668450193627956	421.2088928222656	421.2288513183594
930	421.2298278808594	13.198496248					1	DETECTED	421.2298 m/z @13.20 [151020OFc1_NvH-0949-CRLM-21.raw]	421.2298278808594	13.198496248	3.27331455626667	99.6696980357333	96.39638347946664	913724.4375	1.2715519628726947E8	2	7665	0.22219680712130518	24.65642967067782	0.16153481874080647	421.2289123535156	421.23980712890625
931	421.24420166015625	35.9224789109333					1	DETECTED	421.2442 m/z @35.92 [151020OFc1_NvH-0949-CRLM-21.raw]	421.24420166015625	35.9224789109333	4.687232068	94.4018734912	89.7146414232	507987.03125	1.2581911729973507E8	2	7665	0.15124516232714313	1.6924883154348924	0.42790429299881727	421.2398376464844	421.25030517578125
932	421.26031494140625	24.9119895530667					1	DETECTED	421.2603 m/z @24.91 [151020OFc1_NvH-0949-CRLM-21.raw]	421.26031494140625	24.9119895530667	3.56231794906667	94.9488064690667	91.38648852000003	558043.625	1.3140229270404339E8	2	7665	4.120424490347002	7.619700293657958	13.322270995873417	421.2503356933594	421.2629699707031
933	421.27301025390625	27.9793776488					1	DETECTED	421.2730 m/z @27.98 [151020OFc1_NvH-0949-CRLM-21.raw]	421.27301025390625	27.9793776488	3.8799016984	94.8503141837333	90.9704124853333	7143539.5	1.849228716869726E8	0	7665	0.1787096603987095	1.4356166933916088	1.9082665445469553	421.2635192871094	421.2826232910156
934	421.2950744628906	90.47442038					1	DETECTED	421.2951 m/z @90.47 [151020OFc1_NvH-0949-CRLM-21.raw]	421.2950744628906	90.47442038	6.14152877306667	93.2165619818667	87.07503320880004	46310.38671875	9.75791484420464E7	0	7665	0.936102939710139	0.516257841689145	0.02127091136261426	421.28515625	421.3000793457031
935	421.3306579589844	91.2917194933333					1	DETECTED	421.3307 m/z @91.29 [151020OFc1_NvH-0949-CRLM-21.raw]	421.3306579589844	91.2917194933333	0.00684074266666667	99.9977802517333	99.99093950906664	70109.0546875	9.53978792209823E7	0	7665	0.6350214453532743	0.5282529578079769	0.011774586727542303	421.3206787109375	421.3367614746094
936	421.3495788574219	91.4279932976					1	DETECTED	421.3496 m/z @91.43 [151020OFc1_NvH-0949-CRLM-21.raw]	421.3495788574219	91.4279932976	11.1236448266667	92.5613652008	81.43772037413329	112756.3515625	8.75946413946366E7	0	7665	0.2552834253090026	2.3159422202583437	1.1316147016603944	421.3438415527344	421.3566589355469
937	421.3672790527344	91.2917194933333					1	DETECTED	421.3673 m/z @91.29 [151020OFc1_NvH-0949-CRLM-21.raw]	421.3672790527344	91.2917194933333	6.1009644568	95.2343116677333	89.1333472109333	164929.484375	1.0592859820761357E8	0	7665	0.3613348135021113	3.961586082263667	1.3027228157618918	421.35906982421875	421.3763122558594
938	421.4633483886719	10.7113937656					1	DETECTED	421.4633 m/z @10.71 [151020OFc1_NvH-0949-CRLM-21.raw]	421.4633483886719	10.7113937656	3.35933235333333	92.2955183650667	88.93618601173337	369180.84375	1.0374078626121973E8	0	7665	0.13847054131295522	0.7403352362219356	0.5308039874883259	421.4539794921875	421.4659423828125
939	421.4759521484375	12.144806236					1	DETECTED	421.4760 m/z @12.14 [151020OFc1_NvH-0949-CRLM-21.raw]	421.4759521484375	12.144806236	7.33460893786667	98.7658987477333	91.43128980986663	887477.5	1.08478954420709E8	4	7665	0.16737710478466106	0.5566389571314507	8.36253861805576	421.46600341796875	421.4855651855469
940	421.4974060058594	45.1515889826667					1	DETECTED	421.4974 m/z @45.15 [151020OFc1_NvH-0949-CRLM-21.raw]	421.4974060058594	45.1515889826667	4.46545822506667	92.4788809104	88.01342268533332	41252.22265625	9.574130079051709E7	0	7665	74.47811862982212	1.081614558161109	1.1632291163222177	421.4965515136719	421.5066223144531
941	421.5234375	21.2517109418667					1	DETECTED	421.5234 m/z @21.25 [151020OFc1_NvH-0949-CRLM-21.raw]	421.5234375	21.2517109418667	4.14152604693333	96.6080378672	92.46651182026666	458215.34375	1.1001898628406392E8	3	7665	4.811862332083496	0.5353237961695917	32.568183129058795	421.5145568847656	421.5334167480469
942	421.54400634765625	35.2793136632					1	DETECTED	421.5440 m/z @35.28 [151020OFc1_NvH-0949-CRLM-21.raw]	421.54400634765625	35.2793136632	4.78133961226667	94.4299527429333	89.64861313066663	453840.59375	1.1549162797302344E8	3	7665	16.97550783595577	0.5036914156363909	0.01877049315315865	421.53424072265625	421.5492858886719
943	421.559326171875	39.3132551189333					1	DETECTED	421.5593 m/z @39.31 [151020OFc1_NvH-0949-CRLM-21.raw]	421.559326171875	39.3132551189333	3.2160839624	92.9451942264	89.729110264	841239.4375	1.1794070927258858E8	3	7665	0.12621657936173847	0.5087909201268832	0.01947262601077233	421.5494079589844	421.5688171386719
944	421.5810241699219	36.2721040890667					1	DETECTED	421.5810 m/z @36.27 [151020OFc1_NvH-0949-CRLM-21.raw]	421.5810241699219	36.2721040890667	3.0639588464	99.7691807706667	96.7052219242667	207742.234375	1.0359538140421665E8	0	7665	2.455271471191473	0.7139798544001096	0.6234779515814382	421.5711669921875	421.5907897949219
945	421.6158142089844	9.811184716					1	DETECTED	421.6158 m/z @9.81 [151020OFc1_NvH-0949-CRLM-21.raw]	421.6158142089844	9.811184716	3.27331455626667	94.4689519618667	91.19563740560002	35712.3203125	9.218257254983157E7	0	7665	0.29463510024591955	6.97441484592895	0.01210041604949711	421.60833740234375	421.62518310546875
946	421.7112121582031	29.4181174648					1	DETECTED	421.7112 m/z @29.42 [151020OFc1_NvH-0949-CRLM-21.raw]	421.7112121582031	29.4181174648	2.49331280106667	94.77149628	92.27818347893333	337435.46875	1.1102574545035432E8	0	7665	0.1777408506711673	1.4928978279552485	2.2570719402594603	421.70123291015625	421.7165222167969
947	421.7265319824219	12.1542724581333					1	DETECTED	421.7265 m/z @12.15 [151020OFc1_NvH-0949-CRLM-21.raw]	421.7265319824219	12.1542724581333	3.17670765813333	97.3360169813333	94.15930932319998	864179.1875	1.1548101589630935E8	2	7665	0.3451694032783479	4.007417144845314	0.7853337729993767	421.716552734375	421.73638916015625
948	421.7457275390625	28.0025171338667					1	DETECTED	421.7457 m/z @28.00 [151020OFc1_NvH-0949-CRLM-21.raw]	421.7457275390625	28.0025171338667	3.34073314133333	97.8652006794667	94.52446753813336	350551.28125	1.2126336376663235E8	0	7665	19.584576856176323	1.1354604879168348	0.07816671850299108	421.7365417480469	421.74932861328125
949	421.7593994140625	27.8782702488					1	DETECTED	421.7594 m/z @27.88 [151020OFc1_NvH-0949-CRLM-21.raw]	421.7593994140625	27.8782702488	5.74902249066667	99.9649031056	94.21588061493333	2.75802496E8	4.937715259300865E9	2	7665	0.25283905319185607	1.2307057849023146	1.4109396943411059	421.74957275390625	421.769287109375
950	421.7765808105469	30.3675982621333					1	DETECTED	421.7766 m/z @30.37 [151020OFc1_NvH-0949-CRLM-21.raw]	421.7765808105469	30.3675982621333	1.89425530826667	98.0793815389333	96.18512623066664	672840.8125	1.3041043781715697E8	2	7665	0.9965759463383392	0.5055404360418521	0.322104813677556	421.76947021484375	421.78533935546875
951	421.84814453125	27.8484815968					1	DETECTED	421.8481 m/z @27.85 [151020OFc1_NvH-0949-CRLM-21.raw]	421.84814453125	27.8484815968	0.0942267272	99.9540077378667	99.85978101066671	97303.78125	1.1018816089043991E8	0	7665	83.7761543335596	1.7318035999980337	4.511381237804517	421.8382873535156	421.8482360839844
952	421.8582458496094	21.2610502994667					1	DETECTED	421.8582 m/z @21.26 [151020OFc1_NvH-0949-CRLM-21.raw]	421.8582458496094	21.2610502994667	0.0184034426666667	99.9868052056	99.96840176293334	310481.15625	1.1750430595240238E8	3	7665	28.444923620435144	1.6011399187961646	0.018851009539063757	421.8482666015625	421.8681335449219
953	421.87835693359375	35.3660997032					1	DETECTED	421.8784 m/z @35.37 [151020OFc1_NvH-0949-CRLM-21.raw]	421.87835693359375	35.3660997032	0.00684074266666667	99.9323305442667	99.92548980160004	382641.8125	1.1049508401987885E8	0	7665	0.053201473466835125	0.5472720688567428	0.15562589149197345	421.8685302734375	421.8815612792969
954	421.8915710449219	39.3484425437333					1	DETECTED	421.8916 m/z @39.35 [151020OFc1_NvH-0949-CRLM-21.raw]	421.8915710449219	39.3484425437333	0.00684074266666667	99.9649031056	99.95806236293333	410605.5625	1.2200118469667383E8	3	7665	16.91440587267174	0.6599559400348898	0.0608515377015745	421.881591796875	421.9014892578125
955	421.9021911621094	41.7397859752					1	DETECTED	421.9022 m/z @41.74 [151020OFc1_NvH-0949-CRLM-21.raw]	421.9021911621094	41.7397859752	0.00684074266666667	99.8993495509333	99.89250880826663	346451.5625	1.0640459340197033E8	0	7665	0.13602453431206385	1.2543221651735246	0.6687602479234073	421.9015808105469	421.91217041015625
956	421.91461181640625	38.7873842117333					1	DETECTED	421.9146 m/z @38.79 [151020OFc1_NvH-0949-CRLM-21.raw]	421.91461181640625	38.7873842117333	0.00684074266666667	99.9212910482667	99.91445030560003	239422.1875	9.941813261760058E7	3	7665	0.8921457157820925	1.2698779033677188	0.6323956809982032	421.91229248046875	421.924560546875
957	421.9260559082031	21.5070647154667					1	DETECTED	421.9261 m/z @21.51 [151020OFc1_NvH-0949-CRLM-21.raw]	421.9260559082031	21.5070647154667	0.00684074266666667	99.9540077378667	99.94716699520004	124085.484375	1.1411647859466459E8	0	7665	88.3468795853295	2.3409226765154094	8.913812480941436	421.9246520996094	421.9350891113281
958	421.9436950683594	30.1516924762667					1	DETECTED	421.9437 m/z @30.15 [151020OFc1_NvH-0949-CRLM-21.raw]	421.9436950683594	30.1516924762667	0.1156412608	99.9212910482667	99.80564978746669	38727.3359375	9.590075842618994E7	0	7665	92.61325707192564	1.6368672789574161	2.794200283854769	421.9368896484375	421.9535217285156
959	421.96368408203125	10.6547439850667					1	DETECTED	421.9637 m/z @10.65 [151020OFc1_NvH-0949-CRLM-21.raw]	421.96368408203125	10.6547439850667	0.0298491874666667	99.5831746917333	99.55332550426664	111891.765625	1.0239311346923982E8	0	7665	11.073791645390536	10.76130065163854	17.537922744199527	421.9537048339844	421.96429443359375
960	421.97430419921875	20.0349438858667					1	DETECTED	421.9743 m/z @20.03 [151020OFc1_NvH-0949-CRLM-21.raw]	421.97430419921875	20.0349438858667	0.0620855682666667	99.9649031056	99.90281753733333	526830.375	1.1266542720307058E8	0	7665	7.995353543551698	0.5559234812225117	1.0175256168155062	421.9643249511719	421.9842224121094
961	421.9896545410156	25.621710684					1	DETECTED	421.9897 m/z @25.62 [151020OFc1_NvH-0949-CRLM-21.raw]	421.9896545410156	25.621710684	0.577592789866667	99.5396377576	98.96204496773333	388289.65625	1.1215631103918482E8	0	7665	0.05894760943384725	2.3142699855209905	0.007706829131410504	421.98431396484375	421.99932861328125
962	422.00286865234375	37.624749424					1	DETECTED	422.0029 m/z @37.62 [151020OFc1_NvH-0949-CRLM-21.raw]	422.00286865234375	37.624749424	0.4956558912	99.3534920458667	98.8578361546667	59731.82421875	1.094786721750925E8	0	7665	90.05843611004985	1.58940528647283	2.1798806657540912	422.000244140625	422.0127258300781
963	422.02545166015625	65.0567308154667					1	DETECTED	422.0255 m/z @65.06 [151020OFc1_NvH-0949-CRLM-21.raw]	422.02545166015625	65.0567308154667	0.619233654666667	98.5028824930667	97.88364883840003	298638.125	1.2976399119349453E8	0	7665	0.5124375269685402	2.7007289618276733	0.8818813550786189	422.01556396484375	422.0350646972656
964	422.04376220703125	25.5262888813333					1	DETECTED	422.0438 m/z @25.53 [151020OFc1_NvH-0949-CRLM-21.raw]	422.04376220703125	25.5262888813333	3.79577573493333	98.9037966826667	95.10802094773337	256789.234375	1.2632314418226352E8	0	7665	0.5733161935384494	2.7117736514368644	108.31599534669512	422.03607177734375	422.0537109375
965	422.062255859375	18.2775300733333					1	DETECTED	422.0623 m/z @18.28 [151020OFc1_NvH-0949-CRLM-21.raw]	422.062255859375	18.2775300733333	2.06921353386667	95.7607117136	93.69149817973333	94714.3125	9.183845073605104E7	0	7665	0.5455183477564489	3.9794734452519185	7.0675006550146335	422.05419921875	422.0639343261719
966	422.07952880859375	66.1669515333333					1	DETECTED	422.0795 m/z @66.17 [151020OFc1_NvH-0949-CRLM-21.raw]	422.07952880859375	66.1669515333333	0.4956558912	99.5942535573333	99.0985976661333	163067.125	1.2162746097256579E8	0	7665	1.6679695906985472	16.73295504960694	3.2422041207116497	422.0695495605469	422.0892333984375
967	422.1001892089844	91.7493370989333					1	DETECTED	422.1002 m/z @91.75 [151020OFc1_NvH-0949-CRLM-21.raw]	422.1001892089844	91.7493370989333	8.344514044	97.5887247466667	89.24421070266669	169798.796875	9.5390295072707E7	0	7665	0.1264919260313917	0.5159901494261216	1.7042854569235197	422.0907897949219	422.11004638671875
968	422.13018798828125	90.3366199048					1	DETECTED	422.1302 m/z @90.34 [151020OFc1_NvH-0949-CRLM-21.raw]	422.13018798828125	90.3366199048	0.651173199733333	96.9136696954667	96.26249649573336	9193027.0	1.2869863466321236E8	0	7665	0.05999219480811746	1.7811159410688266	2.2629441024308727	422.1204528808594	422.13897705078125
969	422.1497802734375	89.2563869952					1	DETECTED	422.1498 m/z @89.26 [151020OFc1_NvH-0949-CRLM-21.raw]	422.1497802734375	89.2563869952	3.9863507416	97.9921199013333	94.00576915973329	133873.859375	1.0605165249266382E8	0	7665	0.6972471238071734	1.4453483320729845	17.068409743966853	422.1410217285156	422.1587829589844
970	422.1663513183594	90.2945102669333					1	DETECTED	422.1664 m/z @90.29 [151020OFc1_NvH-0949-CRLM-21.raw]	422.1663513183594	90.2945102669333	6.68152437066667	98.8374392424	92.15591487173333	125101.3125	9.120706555584563E7	0	7665	0.5783601623233778	0.5681319759749818	0.11475083894745615	422.1611633300781	422.1760559082031
971	422.1926574707031	21.2610502994667					1	DETECTED	422.1927 m/z @21.26 [151020OFc1_NvH-0949-CRLM-21.raw]	422.1926574707031	21.2610502994667	3.00821998613333	99.3422795	96.33405951386668	150822.203125	9.873192327151746E7	0	7665	68.99258990740786	3.136307108387424	5.338415024598348	422.18280029296875	422.19268798828125
972	422.2027282714844	91.8117013594667					1	DETECTED	422.2027 m/z @91.81 [151020OFc1_NvH-0949-CRLM-21.raw]	422.2027282714844	91.8117013594667	3.1290848656	96.6301831354667	93.50109826986669	3251029.25	1.5468023078237206E8	0	7665	0.2781495768048501	2.332297403389605	1.3644973969332663	422.1927490234375	422.21270751953125
973	422.22222900390625	90.7498569973333					1	DETECTED	422.2222 m/z @90.75 [151020OFc1_NvH-0949-CRLM-21.raw]	422.22222900390625	90.7498569973333	1.79357105546667	98.8706240368	97.07705298133332	760604.6875	1.5281242808714673E8	3	7665	69.9176787437633	0.5017938149002139	0.003061195170797495	422.2127380371094	422.2322082519531
974	422.23223876953125	39.4784344112					1	DETECTED	422.2322 m/z @39.48 [151020OFc1_NvH-0949-CRLM-21.raw]	422.23223876953125	39.4784344112	3.97715039013333	86.8532390189333	82.87608862879996	172421.984375	1.0983308670306274E8	0	7665	26.710331709640602	1.3718270347157957	1.7724384052556983	422.23223876953125	422.2352600097656
975	422.2452697753906	36.3738927957333					1	DETECTED	422.2453 m/z @36.37 [151020OFc1_NvH-0949-CRLM-21.raw]	422.2452697753906	36.3738927957333	3.5810866848	99.5071443306667	95.9260576458667	268647.46875	1.1888631833634636E8	2	7665	42.13008657221694	1.8860144970463717	1.5366778761867808	422.2353210449219	422.24664306640625
976	422.2566833496094	27.8782702488					1	DETECTED	422.2567 m/z @27.88 [151020OFc1_NvH-0949-CRLM-21.raw]	422.2566833496094	27.8782702488	3.8709204464	98.8206957002667	94.94977525386669	1.17475696E8	2.2580817450908866E9	2	7665	0.256707055994422	1.251490355346547	1.4203489943023122	422.246826171875	422.2663879394531
977	422.2685241699219	36.4734626946667					1	DETECTED	422.2685 m/z @36.47 [151020OFc1_NvH-0949-CRLM-21.raw]	422.2685241699219	36.4734626946667	3.71132703146667	94.8202941024	91.10896707093333	633484.5625	1.3444355222211173E8	2	7665	0.20493996351515875	1.7353398335339167	0.007115496690235618	422.2669677734375	422.27850341796875
978	422.293212890625	91.7391414197333					1	DETECTED	422.2932 m/z @91.74 [151020OFc1_NvH-0949-CRLM-21.raw]	422.293212890625	91.7391414197333	5.9672281136	92.8116981421333	86.8444700285333	79898.046875	9.153855742351873E7	0	7665	0.7355908260047812	0.5029165060872094	0.2765671505162708	422.2887878417969	422.30096435546875
979	422.3113098144531	90.7124118432					1	DETECTED	422.3113 m/z @90.71 [151020OFc1_NvH-0949-CRLM-21.raw]	422.3113098144531	90.7124118432	2.0416156776	92.4419754522667	90.4003597746667	145626.46875	3.896168888179532E7	0	7665	0.18384324772095795	4.588929908285611	4.097840229273634	422.3099670410156	422.312255859375
980	422.3466491699219	91.2917194933333					1	DETECTED	422.3466 m/z @91.29 [151020OFc1_NvH-0949-CRLM-21.raw]	422.3466491699219	91.2917194933333	18.1857687010667	96.6962473328	78.51047863173329	65502.9609375	8.301424305680232E7	0	7665	0.9689343068129261	0.5369636656174807	3.2567779032216158	422.3402099609375	422.3554382324219
981	422.4156799316406	9.49439039653333					1	DETECTED	422.4157 m/z @9.49 [151020OFc1_NvH-0949-CRLM-21.raw]	422.4156799316406	9.49439039653333	3.37877194426667	99.9323305442667	96.55355860000003	3861808.0	1.6648134740062168E8	0	7665	0.21140960034687595	1.3685481758701696	1.4925170662217597	422.40631103515625	422.42559814453125
982	422.4674072265625	14.3084085901333					1	DETECTED	422.4674 m/z @14.31 [151020OFc1_NvH-0949-CRLM-21.raw]	422.4674072265625	14.3084085901333	4.89956939813333	94.9193823984	90.01981300026668	158783.96875	9.489679118886574E7	0	7665	0.09474509341286641	0.5540970603156048	21.11704654160264	422.45794677734375	422.4704284667969
983	422.4808044433594	17.9260882970667					1	DETECTED	422.4808 m/z @17.93 [151020OFc1_NvH-0949-CRLM-21.raw]	422.4808044433594	17.9260882970667	3.1290848656	98.5028824930667	95.3737976274667	196241.25	1.0809392231107816E8	4	7665	0.12399853485653622	7.003010629903565	0.026296914032386487	422.4708557128906	422.49078369140625
984	422.53778076171875	22.9945098445333					1	DETECTED	422.5378 m/z @22.99 [151020OFc1_NvH-0949-CRLM-21.raw]	422.53778076171875	22.9945098445333	1.35090522693333	94.1229660565333	92.77206082959997	61221.1953125	9.908097800248212E7	0	7665	12.763366807663415	2.143174911681771	5.657419232670222	422.52978515625	422.5418395996094
985	422.5518493652344	26.0991160496					1	DETECTED	422.5518 m/z @26.10 [151020OFc1_NvH-0949-CRLM-21.raw]	422.5518493652344	26.0991160496	3.81568388826667	99.4627571242667	95.64707323600003	2874613.25	1.466856010210482E8	3	7665	0.17262532488899396	0.9850563379947782	1.1659531276508495	422.5418701171875	422.5617980957031
986	422.5640563964844	11.1332867850667					1	DETECTED	422.5641 m/z @11.13 [151020OFc1_NvH-0949-CRLM-21.raw]	422.5640563964844	11.1332867850667	3.8342980832	94.7904792461333	90.9561811629333	308153.09375	1.1029940684514743E8	3	7665	14.138935791248464	3.8367170580986607	99.42622524638654	422.5618896484375	422.57281494140625
987	422.5752868652344	24.1422569949333					1	DETECTED	422.5753 m/z @24.14 [151020OFc1_NvH-0949-CRLM-21.raw]	422.5752868652344	24.1422569949333	6.21336525253333	47.3965976741333	41.18323242159997	96280.890625	6.81864686364067E7	0	7665	2.9629284887779797	1.1485158428450402	1.29703168569008	422.5740661621094	422.57843017578125
988	422.5887145996094	19.9370777314667					1	DETECTED	422.5887 m/z @19.94 [151020OFc1_NvH-0949-CRLM-21.raw]	422.5887145996094	19.9370777314667	3.5810866848	83.4450694213333	79.8639827365333	239037.546875	9.793880853472102E7	0	7665	15.451451422940455	4.352966189051521	107.44518244742203	422.5788879394531	422.5981750488281
989	422.6158447265625	9.49439039653333					1	DETECTED	422.6158 m/z @9.49 [151020OFc1_NvH-0949-CRLM-21.raw]	422.6158447265625	9.49439039653333	3.47525425466667	97.7218982141333	94.24664395946664	4163980.75	1.6301225847462434E8	0	7665	0.22073208626688157	1.6085074982386345	5.548481342871572	422.6065368652344	422.625732421875
990	422.7184143066406	14.3449792050667					1	DETECTED	422.7184 m/z @14.34 [151020OFc1_NvH-0949-CRLM-21.raw]	422.7184143066406	14.3449792050667	4.6479598544	70.4663008594667	65.8183410050667	82691.015625	7.954523600180805E7	0	7665	7.140017880330017	6.087822302102265	0.08797830919366795	422.70867919921875	422.7197570800781
991	422.7298278808594	23.472062244					1	DETECTED	422.7298 m/z @23.47 [151020OFc1_NvH-0949-CRLM-21.raw]	422.7298278808594	23.472062244	6.31010613466667	97.6220007717333	91.31189463706663	786091.5	1.2593741750430809E8	2	7665	0.26049816437600626	2.851349653840268	0.0681749688179241	422.7198791503906	422.7396545410156
992	422.7426452636719	33.9072270709333					1	DETECTED	422.7426 m/z @33.91 [151020OFc1_NvH-0949-CRLM-21.raw]	422.7426452636719	33.9072270709333	5.48044038773333	76.7637060570667	71.28326566933337	295346.0625	9.901798845186163E7	0	7665	0.06197525294351891	1.2489549685141306	1.4973392247268893	422.7398681640625	422.7456359863281
993	422.75579833984375	27.8782702488					1	DETECTED	422.7558 m/z @27.88 [151020OFc1_NvH-0949-CRLM-21.raw]	422.75579833984375	27.8782702488	5.85501702426667	95.8473983997333	89.99238137546662	3.1698686E7	6.716476314849716E8	2	7665	0.2584273795483085	1.2251803248318585	1.4032614368106902	422.7458190917969	422.7657775878906
994	422.7665100097656	9.09805106613333					1	DETECTED	422.7665 m/z @9.10 [151020OFc1_NvH-0949-CRLM-21.raw]	422.7665100097656	9.09805106613333	6.7600091584	98.1336052634667	91.37359610506671	504285.5	1.1266823899326521E8	2	7665	23.56974039484875	23.03986943627974	6.986578440850503	422.76580810546875	422.7763366699219
995	422.7794494628906	30.3675982621333					1	DETECTED	422.7794 m/z @30.37 [151020OFc1_NvH-0949-CRLM-21.raw]	422.7794494628906	30.3675982621333	1.2744246464	96.8271327357333	95.5527080893333	146596.796875	9.481629431969559E7	0	7665	0.1030963769641815	2.2165358494999143	3.421223598819959	422.7765197753906	422.78778076171875
996	422.81622314453125	9.49439039653333					1	DETECTED	422.8162 m/z @9.49 [151020OFc1_NvH-0949-CRLM-21.raw]	422.81622314453125	9.49439039653333	0.8353500576	81.4184635341333	80.5831134765333	2923333.5	1.4118570811433774E8	0	7665	0.1976570121471184	1.2066059088023449	5.075219600703419	422.80657958984375	422.8258972167969
997	422.8406066894531	24.8864941586667					1	DETECTED	422.8406 m/z @24.89 [151020OFc1_NvH-0949-CRLM-21.raw]	422.8406066894531	24.8864941586667	0.00684074266666667	99.9977802517333	99.99093950906664	205824.34375	5.48687703815293E8	2	7665	80.56162621347625	1.8386934200638427	21.20887753926081	422.8381652832031	422.8482360839844
998	422.87396240234375	16.9261998624					1	DETECTED	422.8740 m/z @16.93 [151020OFc1_NvH-0949-CRLM-21.raw]	422.87396240234375	16.9261998624	0.00684074266666667	97.7770719965333	97.77023125386663	110768.34375	9.19079993970991E7	0	7665	0.054842597956628936	5.145321298338469	0.020859099615133218	422.864013671875	422.8758239746094
999	422.8860168457031	26.0861220122667					1	DETECTED	422.8860 m/z @26.09 [151020OFc1_NvH-0949-CRLM-21.raw]	422.8860168457031	26.0861220122667	0.00684074266666667	99.9649031056	99.95806236293333	1814193.875	1.343327313838702E8	3	7665	0.13935568844027557	0.7228783353454431	36.90313124042349	422.87628173828125	422.89599609375
1000	422.8961181640625	30.7174111176					1	DETECTED	422.8961 m/z @30.72 [151020OFc1_NvH-0949-CRLM-21.raw]	422.8961181640625	30.7174111176	0.104999678133333	99.7471312122667	99.64213153413336	328627.40625	1.1304569747738725E8	0	7665	14.53212403351078	2.203321361118965	0.463988124292039	422.89605712890625	422.900146484375
1001	422.9101867675781	13.0919850261333					1	DETECTED	422.9102 m/z @13.09 [151020OFc1_NvH-0949-CRLM-21.raw]	422.9101867675781	13.0919850261333	0.00684074266666667	99.9540077378667	99.94716699520004	1376828.5	1.2448929957804146E8	3	7665	0.17146156859799433	1.1072348528838858	122.20606173569347	422.90020751953125	422.920166015625
1002	422.9234313964844	19.83852888					1	DETECTED	422.9234 m/z @19.84 [151020OFc1_NvH-0949-CRLM-21.raw]	422.9234313964844	19.83852888	0.00684074266666667	99.9540077378667	99.94716699520004	138465.03125	1.0794958668428747E8	0	7665	15.583047988028916	2.471468112435942	8.310489826205388E-4	422.9206848144531	422.9333190917969
1003	422.9387512207031	15.4902661738667					1	DETECTED	422.9388 m/z @15.49 [151020OFc1_NvH-0949-CRLM-21.raw]	422.9387512207031	15.4902661738667	0.00684074266666667	99.8566770658667	99.84983632320004	41138.77734375	9.647210055391634E7	0	7665	92.27761638855914	3.1924546418905146	7.077823075489292	422.9335632324219	422.9468994140625
1004	422.95697021484375	25.4281050082667					1	DETECTED	422.9570 m/z @25.43 [151020OFc1_NvH-0949-CRLM-21.raw]	422.95697021484375	25.4281050082667	0.0184034426666667	99.9977802517333	99.97937680906664	237449.09375	1.0835811117299242E8	0	7665	null	4.018061820251399	0.08917960043588448	422.9473876953125	422.9668273925781
1005	422.9683837890625	91.3899893362667					1	DETECTED	422.9684 m/z @91.39 [151020OFc1_NvH-0949-CRLM-21.raw]	422.9683837890625	91.3899893362667	6.33234341973333	96.0103595424	89.67801612266666	84090.8515625	1.4815623450304404E8	0	7665	0.06529973960650182	0.5271602285505718	0.986465532274829	422.9670715332031	422.97247314453125
1006	422.9828186035156	17.976423284					1	DETECTED	422.9828 m/z @17.98 [151020OFc1_NvH-0949-CRLM-21.raw]	422.9828186035156	17.976423284	0.0620855682666667	99.8127511018667	99.75066553360003	91614.0546875	9.434645442650306E7	0	7665	72.71238117397832	2.771553262504469	28.39819711011059	422.9729309082031	422.98870849609375
1007	422.9987487792969	24.1702213024					1	DETECTED	422.9987 m/z @24.17 [151020OFc1_NvH-0949-CRLM-21.raw]	422.9987487792969	24.1702213024	1.56948592106667	99.7691807706667	98.19969484960002	398526.375	1.1575195510412128E8	0	7665	0.02023421303703188	1.5812012385048126	405.17448926634626	422.99005126953125	423.0060729980469
1008	423.0163269042969	9.53345657333333					1	DETECTED	423.0163 m/z @9.53 [151020OFc1_NvH-0949-CRLM-21.raw]	423.0163269042969	9.53345657333333	0.00684074266666667	99.4517071290667	99.44486638640004	1065940.875	1.1970567003784066E8	0	7665	0.18334235419598066	35.89564853148128	1.249383276046055	423.0063781738281	423.02606201171875
1009	423.051513671875	32.0809016333333					1	DETECTED	423.0515 m/z @32.08 [151020OFc1_NvH-0949-CRLM-21.raw]	423.051513671875	32.0809016333333	6.23383971333333	99.4298674573333	93.19602774399998	140039.734375	9.973043772889775E7	0	7665	64.18375073985268	1.4793523407273907	2.047951275747097	423.0415954589844	423.05877685546875
1010	423.068115234375	41.9791418712					1	DETECTED	423.0681 m/z @41.98 [151020OFc1_NvH-0949-CRLM-21.raw]	423.068115234375	41.9791418712	1.14977591093333	99.4627571242667	98.31298121333337	35544.28515625	1.035422450135782E8	0	7665	91.26908674506781	1.2039493989327095	1.6733166559777959	423.06219482421875	423.07757568359375
1011	423.1036682128906	91.7599017304					1	DETECTED	423.1037 m/z @91.76 [151020OFc1_NvH-0949-CRLM-21.raw]	423.1036682128906	91.7599017304	10.5402831709333	98.8374392424	88.2971560714667	45316.5703125	9.676228425511119E7	0	7665	0.05376545112972053	0.54339662648822	null	423.0945129394531	423.1123962402344
1012	423.1336669921875	90.3366199048					1	DETECTED	423.1337 m/z @90.34 [151020OFc1_NvH-0949-CRLM-21.raw]	423.1336669921875	90.3366199048	46.8363866176	96.8163057957333	49.9799191781333	1755315.875	4.4738488787549645E7	0	7665	0.058347440946462825	1.762895658829895	2.213147754515168	423.12628173828125	423.142822265625
1013	423.15692138671875	30.8989195146667					1	DETECTED	423.1569 m/z @30.90 [151020OFc1_NvH-0949-CRLM-21.raw]	423.15692138671875	30.8989195146667	7.97239087013333	99.4960919149333	91.52370104479998	38775.3828125	8.713555449124905E7	0	7665	81.38154424214358	1.996021780354066	2.556759533307981	423.1471862792969	423.1590576171875
1014	423.16925048828125	91.036297504					1	DETECTED	423.1693 m/z @91.04 [151020OFc1_NvH-0949-CRLM-21.raw]	423.16925048828125	91.036297504	3.55287447626667	95.0181368616	91.46526238533333	251692.0625	1.0088142642022768E8	0	7665	0.12263554537777566	3.954996585564084	0.5608670976664488	423.15997314453125	423.17919921875
1015	423.1890563964844	18.8766106072					1	DETECTED	423.1891 m/z @18.88 [151020OFc1_NvH-0949-CRLM-21.raw]	423.1890563964844	18.8766106072	1.25514185546667	99.8456776096	98.59053575413333	122056.78125	9.552515892661425E7	0	7665	76.09380051979437	2.5825821340340926	17.246980577650632	423.17987060546875	423.1956481933594
1016	423.2062072753906	91.8117013594667					1	DETECTED	423.2062 m/z @91.81 [151020OFc1_NvH-0949-CRLM-21.raw]	423.2062072753906	91.8117013594667	3.04490468533333	99.8346276112	96.78972292586667	633685.4375	1.2245968454403688E8	3	7665	1.288167084980273	0.5028782566544938	0.002026356688861526	423.1963806152344	423.2161865234375
1017	423.2167053222656	9.52163400586667					1	DETECTED	423.2167 m/z @9.52 [151020OFc1_NvH-0949-CRLM-21.raw]	423.2167053222656	9.52163400586667	3.748192656	91.1937307621333	87.4455381061333	385553.625	1.1550908366971882E8	2	7665	0.12857321792577991	15.180028952696846	69.7822969420009	423.2162170410156	423.22003173828125
1018	423.2300720214844	25.6388334736					1	DETECTED	423.2301 m/z @25.64 [151020OFc1_NvH-0949-CRLM-21.raw]	423.2300720214844	25.6388334736	3.17670765813333	98.8816759957333	95.70496833759998	4239998.0	2.3762050980442792E8	3	7665	0.31213646492273384	0.669171265706303	0.04766092902938155	423.2201232910156	423.24005126953125
1019	423.2445983886719	13.0692837213333					1	DETECTED	423.2446 m/z @13.07 [151020OFc1_NvH-0949-CRLM-21.raw]	423.2445983886719	13.0692837213333	3.5810866848	99.6265384997333	96.0454518149333	931493.0625	1.3380069655299886E8	0	7665	0.13008531770021037	6.691731606918864	88.26304867408842	423.2400817871094	423.2477722167969
1020	423.2577819824219	27.8484815968					1	DETECTED	423.2578 m/z @27.85 [151020OFc1_NvH-0949-CRLM-21.raw]	423.2577819824219	27.8484815968	2.5303289784	95.456523544	92.92619456560001	3914515.5	2.168093753783307E8	3	7665	0.2751234768474511	1.5411480486843347	0.2334298635211679	423.247802734375	423.26776123046875
1021	423.2680358886719	9.08801604933333					1	DETECTED	423.2680 m/z @9.09 [151020OFc1_NvH-0949-CRLM-21.raw]	423.2680358886719	9.08801604933333	6.4253106016	97.26961522	90.8443046184	231819.03125	1.2999377300621437E8	2	7665	82.32168270775384	15.815360584815249	678.2896973511414	423.2677917480469	423.27728271484375
1022	423.2929992675781	91.4756282650667					1	DETECTED	423.2930 m/z @91.48 [151020OFc1_NvH-0949-CRLM-21.raw]	423.2929992675781	91.4756282650667	3.20685516533333	99.6913832234667	96.48452805813338	29385.5234375	5.7441351394099236E7	0	7665	0.49476884340604954	0.5465833574804506	0.09328735459907461	423.2889099121094	423.2981872558594
1023	423.3099365234375	91.3236419536					1	DETECTED	423.3099 m/z @91.32 [151020OFc1_NvH-0949-CRLM-21.raw]	423.3099365234375	91.3236419536	13.2546545173333	95.3096945938667	82.0550400765334	61063.2265625	1.256780617297371E8	0	7665	1.7894057263810481	0.5255290402192088	0.8317562985997577	423.3002624511719	423.3183288574219
1024	423.3316345214844	90.07760888					1	DETECTED	423.3316 m/z @90.08 [151020OFc1_NvH-0949-CRLM-21.raw]	423.3316345214844	90.07760888	27.7520594170667	99.3202647226667	71.5682053056	277828.75	1.9242089570908433E8	0	7665	0.19445346041638345	0.5188243006761812	0.03691964331349595	423.32794189453125	423.3344421386719
1025	423.3468322753906	91.791022332					1	DETECTED	423.3468 m/z @91.79 [151020OFc1_NvH-0949-CRLM-21.raw]	423.3468322753906	91.791022332	1.45517264853333	96.1648491176	94.70967646906666	136778.34375	1.268271110577829E8	0	7665	0.5884173236066204	0.865207730897518	0.4004198807303424	423.3416442871094	423.3565368652344
1026	423.365478515625	91.2917194933333					1	DETECTED	423.3655 m/z @91.29 [151020OFc1_NvH-0949-CRLM-21.raw]	423.365478515625	91.2917194933333	3.24549422293333	96.0985833957333	92.85308917279997	72029.328125	1.0533725213462417E8	0	7665	0.38651118666629714	0.503273005820953	4.079932513875492	423.357177734375	423.3728942871094
1027	423.3829345703125	91.2917194933333					1	DETECTED	423.3829 m/z @91.29 [151020OFc1_NvH-0949-CRLM-21.raw]	423.3829345703125	91.2917194933333	2.26284879546667	92.5613652008	90.29851640533333	297084.875	1.1749804256161693E8	0	7665	0.3611408456098957	0.66673948221778	0.7005989045846702	423.3730163574219	423.392822265625
1028	423.41925048828125	91.2917194933333					1	DETECTED	423.4193 m/z @91.29 [151020OFc1_NvH-0949-CRLM-21.raw]	423.41925048828125	91.2917194933333	3.97715039013333	99.9323305442667	95.95518015413337	306955.9375	1.0671896991451722E8	0	7665	81.86007036407621	0.5025438908101889	0.008129656431875971	423.4093322753906	423.4279479980469
1029	423.468505859375	24.5003109536					1	DETECTED	423.4685 m/z @24.50 [151020OFc1_NvH-0949-CRLM-21.raw]	423.468505859375	24.5003109536	3.59045955413333	93.9263245624	90.33586500826667	158806.171875	1.0201397633778968E8	4	7665	11.086866467175959	2.2116617405470453	0.37154513731024996	423.4587707519531	423.4781494140625
1030	423.5096435546875	16.6969378832					1	DETECTED	423.5096 m/z @16.70 [151020OFc1_NvH-0949-CRLM-21.raw]	423.5096435546875	16.6969378832	3.46503954373333	98.6228272213333	95.15778767759997	174427.796875	9.422301342296492E7	3	7665	0.09545327705352591	1.2444266477528925	1.2445246290992218	423.49993896484375	423.51947021484375
1031	423.540283203125	18.4040328514667					1	DETECTED	423.5403 m/z @18.40 [151020OFc1_NvH-0949-CRLM-21.raw]	423.540283203125	18.4040328514667	4.21171454213333	96.0431065277333	91.83139198559996	104568.9296875	1.0871895082745008E8	0	7665	0.028786001011710027	4.850728044610173	8.507512134493743	423.53057861328125	423.5417175292969
1032	423.5517272949219	23.4364380010667					1	DETECTED	423.5517 m/z @23.44 [151020OFc1_NvH-0949-CRLM-21.raw]	423.5517272949219	23.4364380010667	4.73521346133333	86.5496215469333	81.81440808559996	193937.265625	1.0359609798144856E8	0	7665	3.927461590276753	3.2747104269547984	0.30799315606798366	423.541748046875	423.55438232421875
1033	423.5644226074219	25.7293143250667					1	DETECTED	423.5644 m/z @25.73 [151020OFc1_NvH-0949-CRLM-21.raw]	423.5644226074219	25.7293143250667	3.10077917066667	89.2442494312	86.14347026053333	2582676.0	1.620607724948765E8	0	7665	0.28218650134559553	0.5495597139035691	0.03266894151322808	423.55450439453125	423.57440185546875
1034	423.5783386230469	46.0493103538667					1	DETECTED	423.5783 m/z @46.05 [151020OFc1_NvH-0949-CRLM-21.raw]	423.5783386230469	46.0493103538667	2.93379137386667	98.5028824930667	95.56909111920004	932271.125	1.2104961586105013E8	3	7665	0.17843583156108167	0.5040716588853957	0.007579686039887965	423.5744323730469	423.58819580078125
1035	423.5933837890625	31.8913607336					1	DETECTED	423.5934 m/z @31.89 [151020OFc1_NvH-0949-CRLM-21.raw]	423.5933837890625	31.8913607336	3.49672941013333	96.4449043792	92.94817496906667	340176.0	1.166321108767744E8	0	7665	0.16127487109361383	0.5003873060833768	0.015191641749514793	423.5885925292969	423.6032409667969
1036	423.6182556152344	9.49439039653333					1	DETECTED	423.6183 m/z @9.49 [151020OFc1_NvH-0949-CRLM-21.raw]	423.6182556152344	9.49439039653333	4.10098868213333	67.6403307456	63.53934206346666	40098.76171875	8.137747381786078E7	0	7665	0.21631793927210907	5.890470006510097	0.23861320711518447	423.6152648925781	423.6211242675781
1037	423.6961975097656	11.1236448266667					1	DETECTED	423.6962 m/z @11.12 [151020OFc1_NvH-0949-CRLM-21.raw]	423.6961975097656	11.1236448266667	4.03344242026667	93.3575460845333	89.32410366426663	72715.5234375	9.516930294173439E7	0	7665	0.3875458364407329	6.299122263677373	0.919975779474863	423.6863098144531	423.7018127441406
1038	423.72308349609375	43.9393172357333					1	DETECTED	423.7231 m/z @43.94 [151020OFc1_NvH-0949-CRLM-21.raw]	423.72308349609375	43.9393172357333	2.78948887946667	95.1610962288	92.37160734933333	317377.25	1.0845019637366407E8	4	7665	21.750042036173294	0.5834418433932896	0.07681958761088946	423.7132568359375	423.73297119140625
1039	423.7449645996094	23.2049427402833					1	DETECTED	423.7450 m/z @23.20 [151020OFc1_NvH-0949-CRLM-21.raw]	423.7449645996094	23.2049427402833	4.63863263546667	94.346561532	89.70792889653333	1213842.75	1.3737586751904058E8	2	7665	0.25223669178557273	0.7196229816764855	0.12489288794036008	423.7351989746094	423.75469970703125
1040	423.7601013183594	27.9258824770667					1	DETECTED	423.7601 m/z @27.93 [151020OFc1_NvH-0949-CRLM-21.raw]	423.7601013183594	27.9258824770667	4.5133933176	93.9061874456	89.39279412799999	685320.3125	1.1213395795946988E8	0	7665	0.17183778518464976	0.8748067538420001	2.055671612575362	423.7550048828125	423.77001953125
1041	423.7767028808594	73.0421214896					1	DETECTED	423.7767 m/z @73.04 [151020OFc1_NvH-0949-CRLM-21.raw]	423.7767028808594	73.0421214896	3.95796984053333	97.6999793992	93.74200955866668	51904.5546875	9.11226306877307E7	0	7665	0.09221122644160573	0.6784624788826883	410.15530514553745	423.770263671875	423.78619384765625
1042	423.84405517578125	16.64766986					1	DETECTED	423.8441 m/z @16.65 [151020OFc1_NvH-0949-CRLM-21.raw]	423.84405517578125	16.64766986	0.00684074266666667	99.9977802517333	99.99093950906664	140970.78125	1.0478561657183997E8	0	7665	0.22969466996404364	4.520853547001095	5.1572926350158275	423.8348388671875	423.8538818359375
1043	423.8638916015625	22.0766389744					1	DETECTED	423.8639 m/z @22.08 [151020OFc1_NvH-0949-CRLM-21.raw]	423.8638916015625	22.0766389744	0.00684074266666667	99.9758593397333	99.96901859706664	34245.80859375	8.578678795863442E7	0	7665	87.39081380105948	2.21515602032999	3.415351028668589	423.8541259765625	423.8648681640625
1044	423.8748779296875	18.4040328514667					1	DETECTED	423.8749 m/z @18.40 [151020OFc1_NvH-0949-CRLM-21.raw]	423.8748779296875	18.4040328514667	0.0184034426666667	99.7801161194667	99.76171267680003	126278.625	1.137776963675478E8	0	7665	2.2010948727644575	3.5961445025584107	11.312689328273832	423.8648986816406	423.8847961425781
1045	423.885986328125	23.3974589864					1	DETECTED	423.8860 m/z @23.40 [151020OFc1_NvH-0949-CRLM-21.raw]	423.885986328125	23.3974589864	0.00684074266666667	99.9212910482667	99.91445030560003	118342.59375	1.2274248482762523E8	0	7665	6.069721908329917	2.1798813602963625	3.181728546438535	423.8848876953125	423.88861083984375
1046	423.89874267578125	25.7293143250667					1	DETECTED	423.8987 m/z @25.73 [151020OFc1_NvH-0949-CRLM-21.raw]	423.89874267578125	25.7293143250667	0.0514065458666667	99.8677189930667	99.81631244720003	970359.5	1.3770841049062836E8	3	7665	0.21492599489852182	0.5458429628673701	0.3565459777328554	423.8888854980469	423.90869140625
1047	423.9123840332031	46.0297064357333					1	DETECTED	423.9124 m/z @46.03 [151020OFc1_NvH-0949-CRLM-21.raw]	423.9123840332031	46.0297064357333	0.00684074266666667	99.8993495509333	99.89250880826663	679900.4375	1.252208088501595E8	3	7665	9.283083763628248	0.5181585816626425	5.512450662803703	423.90875244140625	423.92205810546875
1048	423.93145751953125	89.8356550213333					1	DETECTED	423.9315 m/z @89.84 [151020OFc1_NvH-0949-CRLM-21.raw]	423.93145751953125	89.8356550213333	0.00684074266666667	99.9758593397333	99.96901859706664	167340.21875	1.1977274782284248E8	0	7665	72.5595531320459	0.5456076392402804	0.11970821009355444	423.92242431640625	423.94061279296875
1049	423.9572448730469	36.2611505429333					1	DETECTED	423.9572 m/z @36.26 [151020OFc1_NvH-0949-CRLM-21.raw]	423.9572448730469	36.2611505429333	0.00684074266666667	99.9977802517333	99.99093950906664	47304.703125	9.505685185096684E7	0	7665	87.09741697749723	1.3471418407897084	1.723318618502622	423.94732666015625	423.9654846191406
1050	423.9754943847656	43.8992615114667					1	DETECTED	423.9755 m/z @43.90 [151020OFc1_NvH-0949-CRLM-21.raw]	423.9754943847656	43.8992615114667	0.1156412608	99.8993495509333	99.78370829013329	297237.15625	1.1488418794427158E8	0	7665	12.506309156753854	1.393631441514165	0.0172941247762987	423.96551513671875	423.9854736328125
1051	424.02105712890625	65.2423781653333					1	DETECTED	424.0211 m/z @65.24 [151020OFc1_NvH-0949-CRLM-21.raw]	424.02105712890625	65.2423781653333	0.6722748056	99.9649031056	99.2926283	55946.4375	1.1395121691498971E8	0	7665	0.281576266642233	0.7688746272157904	1.8461249161916264	424.0118713378906	424.03094482421875
1052	424.0458679199219	61.136441696					1	DETECTED	424.0459 m/z @61.14 [151020OFc1_NvH-0949-CRLM-21.raw]	424.0458679199219	61.136441696	3.68269370693333	99.7144477026667	96.03175399573337	95821.5859375	1.1008262102790745E8	0	7665	0.7724714511614295	0.8357309780208596	1.1389756460434444	424.03594970703125	424.05548095703125
1053	424.0790100097656	37.2042001906667					1	DETECTED	424.0790 m/z @37.20 [151020OFc1_NvH-0949-CRLM-21.raw]	424.0790100097656	37.2042001906667	3.19586177653333	98.8374392424	95.64157746586666	276633.5	1.0572830450540356E8	0	7665	0.8324189688049586	0.9310496653397053	0.038110786848837376	424.0695495605469	424.08892822265625
1054	424.09716796875	91.7493370989333					1	DETECTED	424.0972 m/z @91.75 [151020OFc1_NvH-0949-CRLM-21.raw]	424.09716796875	91.7493370989333	28.7161110282667	95.0479492613333	66.3318382330666	52601.58984375	6.847442033447039E7	0	7665	25.60945308601704	0.5261656618899843	71.00157517026086	424.0916748046875	424.10504150390625
1055	424.1259765625	90.3366199048					1	DETECTED	424.1260 m/z @90.34 [151020OFc1_NvH-0949-CRLM-21.raw]	424.1259765625	90.3366199048	22.2416244061333	92.03656132	69.7949369138667	843046.5625	8.694784252084112E7	0	7665	0.054896472720344036	2.6401044061204284	2.210304301974561	424.1173400878906	424.1348571777344
1056	424.1462097167969	32.3521402685333					1	DETECTED	424.1462 m/z @32.35 [151020OFc1_NvH-0949-CRLM-21.raw]	424.1462097167969	32.3521402685333	0.855204208266667	99.9977802517333	99.14257604346663	26425.705078125	8.098589062270427E7	0	7665	91.55782127002563	1.4922940913119311	2.000549728749145	424.13836669921875	424.1504821777344
1057	424.1610107421875	90.3366199048					1	DETECTED	424.1610 m/z @90.34 [151020OFc1_NvH-0949-CRLM-21.raw]	424.1610107421875	90.3366199048	5.2565111664	98.6117359613333	93.35522479493329	116534.1171875	9.94985583700312E7	0	7665	1.3688380847684414	0.5107494013408358	7.731682904374788	424.15118408203125	424.1707458496094
1058	424.1820983886719	90.3366199048					1	DETECTED	424.1821 m/z @90.34 [151020OFc1_NvH-0949-CRLM-21.raw]	424.1820983886719	90.3366199048	5.97694709013333	94.8503141837333	88.87336709359997	65795.4140625	9.217356404143758E7	0	7665	0.8791084725847327	0.6771165032442057	0.06203803591694525	424.1723327636719	424.1880798339844
1059	424.1986083984375	91.8117013594667					1	DETECTED	424.1986 m/z @91.81 [151020OFc1_NvH-0949-CRLM-21.raw]	424.1986083984375	91.8117013594667	2.56757056373333	98.9908020914667	96.42323152773338	293640.9375	1.0980707817113553E8	0	7665	80.04512917390495	0.502215538317911	0.023325287322394358	424.1889343261719	424.2083435058594
1060	424.21844482421875	90.2945102669333					1	DETECTED	424.2184 m/z @90.29 [151020OFc1_NvH-0949-CRLM-21.raw]	424.21844482421875	90.2945102669333	2.78948887946667	97.2030394008	94.41355052133332	2894186.75	1.518011264844875E8	2	7665	0.053902851472216184	0.5011875289544858	9.87862680137689E-4	424.20849609375	424.2284240722656
1061	424.23236083984375	25.5421053808					1	DETECTED	424.2324 m/z @25.54 [151020OFc1_NvH-0949-CRLM-21.raw]	424.23236083984375	25.5421053808	3.97715039013333	94.73249464	90.75534424986667	297483.09375	1.1618061426856865E8	0	7665	2.91152429563542	0.6534637729682982	0.853632457677173	424.2284851074219	424.2325439453125
1062	424.2425537109375	22.5082734106667					1	DETECTED	424.2426 m/z @22.51 [151020OFc1_NvH-0949-CRLM-21.raw]	424.2425537109375	22.5082734106667	0.040717228	97.4347409117333	97.3940236837333	571624.8125	1.3865238451615074E8	4	7665	0.86030462944872	9.365900907014135	2.8944436781923084	424.2325744628906	424.25250244140625
1063	424.26202392578125	27.9492258202667					1	DETECTED	424.2620 m/z @27.95 [151020OFc1_NvH-0949-CRLM-21.raw]	424.26202392578125	27.9492258202667	3.57160719066667	97.7660576722667	94.19445048160003	121219.5234375	1.0970571615563376E8	0	7665	68.07675123311991	1.5914585130054477	4.715411985122391	424.2528991699219	424.2720031738281
1064	424.27239990234375	90.2945102669333					1	DETECTED	424.2724 m/z @90.29 [151020OFc1_NvH-0949-CRLM-21.raw]	424.27239990234375	90.2945102669333	28.4245604437333	94.7520464008	66.3274859570667	117286.1640625	6.929943155143996E7	0	7665	0.4293578667172966	0.5168669132488029	0.05081816620085368	424.27203369140625	424.2794189453125
1065	424.29742431640625	91.791022332					1	DETECTED	424.2974 m/z @91.79 [151020OFc1_NvH-0949-CRLM-21.raw]	424.29742431640625	91.791022332	7.63992465173333	94.0760270650667	86.43610241333337	85219.90625	9.960829514170928E7	0	7665	1.4886770868276358	2.842769839159819	34.07006774014359	424.28924560546875	424.3067321777344
1066	424.3269348144531	91.3715540224					1	DETECTED	424.3269 m/z @91.37 [151020OFc1_NvH-0949-CRLM-21.raw]	424.3269348144531	91.3715540224	4.86984267466667	94.169817968	89.29997529333333	136785.015625	1.1754746595748153E8	0	7665	0.8709847051579942	0.914799330219367	1.4574231041108068	424.3185729980469	424.3360595703125
1067	424.3497619628906	91.2917194933333					1	DETECTED	424.3498 m/z @91.29 [151020OFc1_NvH-0949-CRLM-21.raw]	424.3497619628906	91.2917194933333	9.58338727546667	94.6263332242667	85.04294594880002	47224.41796875	1.1015504124281324E8	0	7665	0.8283743680887454	0.5204055916968297	0.010222529063232377	424.3401794433594	424.3509521484375
1068	424.3629150390625	90.2945102669333					1	DETECTED	424.3629 m/z @90.29 [151020OFc1_NvH-0949-CRLM-21.raw]	424.3629150390625	90.2945102669333	3.30329799413333	95.7275977717333	92.42429977759997	518303.9375	1.253195290068949E8	0	7665	1.1936808675230992	0.5151598270417282	6.028119243161166	424.3544616699219	424.3720703125
1069	424.44256591796875	11.9835600224					1	DETECTED	424.4426 m/z @11.98 [151020OFc1_NvH-0949-CRLM-21.raw]	424.44256591796875	11.9835600224	3.94697599173333	98.5898111093333	94.64283511759997	144058.546875	9.150228500736429E7	0	7665	0.08535135427290363	0.5232346529826242	26.762255143527298	424.4327697753906	424.4525451660156
1070	424.45697021484375	15.4705912664					1	DETECTED	424.4570 m/z @15.47 [151020OFc1_NvH-0949-CRLM-21.raw]	424.45697021484375	15.4705912664	3.35933235333333	99.1451235386667	95.78579118533337	82862.3515625	1.1160550683748192E8	0	7665	0.04548510911704717	4.6995126156992235	8.392985892379377	424.4527893066406	424.46661376953125
1071	424.47283935546875	15.1829010077333					1	DETECTED	424.4728 m/z @15.18 [151020OFc1_NvH-0949-CRLM-21.raw]	424.47283935546875	15.1829010077333	2.87809828426667	95.212916152	92.33481786773334	79257.078125	9.912762023054531E7	0	7665	15.354098717459896	7.703358341593616	14.539140827343049	424.4670104980469	424.47796630859375
1072	424.4881896972656	29.5441059461333					1	DETECTED	424.4882 m/z @29.54 [151020OFc1_NvH-0949-CRLM-21.raw]	424.4881896972656	29.5441059461333	3.898793228	98.5242469256	94.6254536976	240999.875	1.0175391542649433E8	0	7665	8.914251978204433	4.447788481849743	0.08042778825642352	424.4784240722656	424.4981384277344
1073	424.54339599609375	10.8270020546667					1	DETECTED	424.5434 m/z @10.83 [151020OFc1_NvH-0949-CRLM-21.raw]	424.54339599609375	10.8270020546667	3.61978367146667	92.03656132	88.41677764853334	174727.890625	9.615418976869257E7	3	7665	0.10913964288232059	1.5956124454922977	0.2134135007689406	424.53375244140625	424.5514831542969
1074	424.5614929199219	23.4091817733333					1	DETECTED	424.5615 m/z @23.41 [151020OFc1_NvH-0949-CRLM-21.raw]	424.5614929199219	23.4091817733333	3.40872170266667	87.1603585098667	83.75163680720003	1595661.875	1.2565111952050534E8	3	7665	0.15813533543159508	0.5212953062338967	0.17206085767136878	424.551513671875	424.57147216796875
1075	424.58099365234375	44.3871037029333					1	DETECTED	424.5810 m/z @44.39 [151020OFc1_NvH-0949-CRLM-21.raw]	424.58099365234375	44.3871037029333	4.47501579466667	95.6837778376	91.20876204293333	526402.75	1.0300860208467104E8	0	7665	0.11847692677258692	0.5385426912928769	0.1280855454438991	424.5715026855469	424.5899658203125
1076	424.69830322265625	16.7342460272					1	DETECTED	424.6983 m/z @16.73 [151020OFc1_NvH-0949-CRLM-21.raw]	424.69830322265625	16.7342460272	3.22532140213333	82.2183211042667	78.99299970213337	71214.1875	9.136930513098447E7	0	7665	5.175987989711368	2.923733823918035	0.06002661870666832	424.68878173828125	424.69921875
1077	424.7093200683594	27.7769972672					1	DETECTED	424.7093 m/z @27.78 [151020OFc1_NvH-0949-CRLM-21.raw]	424.7093200683594	27.7769972672	3.25483190053333	96.8918509712	93.63701907066667	1356968.5	1.5555555317792326E8	2	7665	1.9475640119021342	0.5339040622934863	0.09394211117689405	424.6993408203125	424.71929931640625
1078	424.7199401855469	31.0482743088					1	DETECTED	424.7199 m/z @31.05 [151020OFc1_NvH-0949-CRLM-21.raw]	424.7199401855469	31.0482743088	5.20811588746667	78.9934371405333	73.78532125306663	173958.046875	1.0589911205284993E8	2	7665	8.315142533380492	1.6098021411672416	4.585569891170139	424.7193298339844	424.724853515625
1079	424.7349548339844	44.1534278498667					1	DETECTED	424.7350 m/z @44.15 [151020OFc1_NvH-0949-CRLM-21.raw]	424.7349548339844	44.1534278498667	0.040717228	96.9026652984	96.86194807039999	3773320.25	1.8041517544681326E8	2	7665	0.15530302538097374	0.5137343582552898	2.1630382759315547	424.7250671386719	424.7449035644531
1080	424.7451171875	22.5481146869333					1	DETECTED	424.7451 m/z @22.55 [151020OFc1_NvH-0949-CRLM-21.raw]	424.7451171875	22.5481146869333	5.61804283573333	89.4230577706667	83.80501493493337	180348.34375	1.163038733805671E8	0	7665	10.119205826611891	3.917095511424641	0.07770177525054484	424.7449951171875	424.7550048828125
1081	424.7712707519531	17.8142143589333					1	DETECTED	424.7713 m/z @17.81 [151020OFc1_NvH-0949-CRLM-21.raw]	424.7712707519531	17.8142143589333	0.00684074266666667	94.987810604	94.98096986133334	448818.0625	1.2296786412276223E8	2	7665	0.11008871599722525	1.0814131099468507	32.632496273966275	424.76177978515625	424.7794189453125
1082	424.8193054199219	33.3975411418667					1	DETECTED	424.8193 m/z @33.40 [151020OFc1_NvH-0949-CRLM-21.raw]	424.8193054199219	33.3975411418667	0.2473903608	99.3534920458667	99.1061016850667	43123.0859375	1.1136141698298663E8	0	7665	81.96365351002129	1.4653367020780097	2.83945649316968	424.8096618652344	424.8262939453125
1083	424.8365478515625	24.3415713114667					1	DETECTED	424.8365 m/z @24.34 [151020OFc1_NvH-0949-CRLM-21.raw]	424.8365478515625	24.3415713114667	0.00684074266666667	99.9977802517333	99.99093950906664	46966.01953125	1.0265115891768134E8	0	7665	80.18461954020393	2.1015699640512904	3.2190044379541547	424.8272399902344	424.846435546875
1084	424.8568420410156	17.3856137021333					1	DETECTED	424.8568 m/z @17.39 [151020OFc1_NvH-0949-CRLM-21.raw]	424.8568420410156	17.3856137021333	0.00684074266666667	99.8677189930667	99.86087825040003	84793.03125	9.067702830089499E7	0	7665	26.68498147070168	2.8693624545271246	5.000338849787113	424.8468933105469	424.8628234863281
1085	424.87286376953125	19.4466229570667					1	DETECTED	424.8729 m/z @19.45 [151020OFc1_NvH-0949-CRLM-21.raw]	424.87286376953125	19.4466229570667	0.0620855682666667	99.9977802517333	99.93569468346664	147753.46875	9.974414358669873E7	3	7665	8.394852255743421	4.36438957646207	1.0790806234923085	424.8628845214844	424.8828430175781
1086	424.8958740234375	23.4091817733333					1	DETECTED	424.8959 m/z @23.41 [151020OFc1_NvH-0949-CRLM-21.raw]	424.8958740234375	23.4091817733333	0.00684074266666667	99.9977802517333	99.99093950906664	961671.8125	1.394487221573917E8	3	7665	1.4794726487563423	0.5999030518543929	0.5276052266672334	424.8858947753906	424.9058532714844
1087	424.9152526855469	44.4133535805333					1	DETECTED	424.9153 m/z @44.41 [151020OFc1_NvH-0949-CRLM-21.raw]	424.9152526855469	44.4133535805333	0.226601133333333	99.9868052056	99.76020407226667	420622.65625	1.0946642346745951E8	3	7665	1.5008626025271354	0.5253522681033864	0.640871000197542	424.9059143066406	424.9251708984375
1088	424.9403991699219	43.9511050202667					1	DETECTED	424.9404 m/z @43.95 [151020OFc1_NvH-0949-CRLM-21.raw]	424.9403991699219	43.9511050202667	0.00684074266666667	99.9649031056	99.95806236293333	70228.2421875	1.1092821032317384E8	0	7665	30.6447123763143	1.1312834197521289	1.2801168009319368	424.93048095703125	424.9491882324219
1089	424.9591979980469	28.3403316928					1	DETECTED	424.9592 m/z @28.34 [151020OFc1_NvH-0949-CRLM-21.raw]	424.9591979980469	28.3403316928	0.0184034426666667	99.9649031056	99.94649966293333	104544.59375	1.0288382251849608E8	0	7665	12.616210129103836	1.7132367597963205	5.149386589569921	424.9492492675781	424.9690856933594
1090	424.97998046875	12.5429267325333					1	DETECTED	424.9800 m/z @12.54 [151020OFc1_NvH-0949-CRLM-21.raw]	424.97998046875	12.5429267325333	0.00684074266666667	99.9430493954667	99.93620865280003	434918.46875	1.1212634991311806E8	0	7665	0.1748508133687139	0.5751694893664879	0.012318575502872232	424.9703674316406	424.9897766113281
1091	424.9930419921875	20.3058653269333					1	DETECTED	424.9930 m/z @20.31 [151020OFc1_NvH-0949-CRLM-21.raw]	424.9930419921875	20.3058653269333	0.299795944533333	99.9649031056	99.66510716106667	186199.828125	1.1303662175498943E8	0	7665	53.80649620192387	11.177261545754654	20.705372856158778	424.9900817871094	425.0025329589844
1092	425.0167236328125	9.3888086168					1	DETECTED	425.0167 m/z @9.39 [151020OFc1_NvH-0949-CRLM-21.raw]	425.0167236328125	9.3888086168	4.24226687893333	99.5611893042667	95.31892242533337	58486.75390625	9.116319437411952E7	0	7665	5.200540403410162	9.260482794106776	0.030967403098819728	425.0069580078125	425.01812744140625
1093	425.06500244140625	26.9028587213333					1	DETECTED	425.0650 m/z @26.90 [151020OFc1_NvH-0949-CRLM-21.raw]	425.06500244140625	26.9028587213333	0.0514065458666667	99.9323305442667	99.88092399840004	47005.21875	9.532257918193196E7	0	7665	99.37800362002234	1.8818253727750691	2.777485374997935	425.0567932128906	425.0745544433594
1094	425.1296691894531	90.3366199048					1	DETECTED	425.1297 m/z @90.34 [151020OFc1_NvH-0949-CRLM-21.raw]	425.1296691894531	90.3366199048	34.0879708912	96.3029016829333	62.214930791733295	174218.984375	7.251696101132056E7	0	7665	0.08785958963159146	0.5175680583918655	7.708671206849615	425.1202087402344	425.13922119140625
1095	425.16650390625	91.0209729570667					1	DETECTED	425.1665 m/z @91.02 [151020OFc1_NvH-0949-CRLM-21.raw]	425.16650390625	91.0209729570667	8.54842179573333	98.1012205653333	89.55279876959997	88196.96875	8.508464100677419E7	0	7665	0.09499379518004503	0.542924873237013	9.109979225092603	425.1566162109375	425.1759948730469
1096	425.182861328125	19.5728738930667					1	DETECTED	425.1829 m/z @19.57 [151020OFc1_NvH-0949-CRLM-21.raw]	425.182861328125	19.5728738930667	6.64049557013333	95.1402794565333	88.49978388639998	34198.34375	9.537783440626392E7	0	7665	85.54484326215733	3.4216360547332854	5.84327210946657	425.1766357421875	425.186767578125
1097	425.1968078613281	90.3603281541333					1	DETECTED	425.1968 m/z @90.36 [151020OFc1_NvH-0949-CRLM-21.raw]	425.1968078613281	90.3603281541333	3.09156287733333	95.3849085370667	92.29334565973338	57139.23828125	1.0428292208147414E8	0	7665	0.46044793924914984	0.5287879653561981	0.019406311513364895	425.187255859375	425.1981201171875
1098	425.2081298828125	18.4553657634667					1	DETECTED	425.2081 m/z @18.46 [151020OFc1_NvH-0949-CRLM-21.raw]	425.2081298828125	18.4553657634667	2.61377839706667	99.3202647226667	96.70648632560004	6759137.5	2.173051293735053E8	3	7665	0.13271886674600353	2.624989477485298	1.142224334481688	425.1981506347656	425.2181091308594
1099	425.21844482421875	9.811184716					1	DETECTED	425.2184 m/z @9.81 [151020OFc1_NvH-0949-CRLM-21.raw]	425.21844482421875	9.811184716	1.41722875441667	99.3644583997333	97.94722964531663	1071481.5	1.4078365308603764E8	4	7665	0.16355147077113763	2.9178054427245166	null	425.2181396484375	425.2267761230469
1100	425.2367858886719	44.1534278498667					1	DETECTED	425.2368 m/z @44.15 [151020OFc1_NvH-0949-CRLM-21.raw]	425.2367858886719	44.1534278498667	0.764978278933333	98.5028824930667	97.73790421413338	1599370.5	2.0446240783813074E8	4	7665	12.247218362669237	1.636899312488073	0.02569621524801618	425.226806640625	425.2467346191406
1101	425.24700927734375	24.3899371802667					1	DETECTED	425.2470 m/z @24.39 [151020OFc1_NvH-0949-CRLM-21.raw]	425.24700927734375	24.3899371802667	3.31247677386667	94.6644809496	91.35200417573334	497495.53125	1.20370832208212E8	2	7665	20.037674998150365	3.5315550878383473	6.150267862339106	425.2467956542969	425.2568664550781
1102	425.2572021484375	39.5143031792					1	DETECTED	425.2572 m/z @39.51 [151020OFc1_NvH-0949-CRLM-21.raw]	425.2572021484375	39.5143031792	3.898793228	91.6363407949333	87.7375475669333	307965.8125	1.0169736337275274E8	2	7665	14.280572409178276	1.7429283844502317	12.425523230670374	425.2570495605469	425.2669372558594
1103	425.2725830078125	17.7779588917333					1	DETECTED	425.2726 m/z @17.78 [151020OFc1_NvH-0949-CRLM-21.raw]	425.2725830078125	17.7779588917333	4.5133933176	93.4736402869333	88.9602469693333	149779.15625	1.083629724735226E8	0	7665	73.64586182250557	6.538667725212241	12.074737364840068	425.2672424316406	425.279052734375
1104	425.2892150878906	91.3995266202667					1	DETECTED	425.2892 m/z @91.40 [151020OFc1_NvH-0949-CRLM-21.raw]	425.2892150878906	91.3995266202667	19.4586543762667	94.2063238234667	74.7476694472	75464.0625	1.0221582407389043E8	0	7665	0.7136517237546087	0.5045065346074683	4.096057226790809	425.2833557128906	425.29608154296875
1105	425.3106384277344	90.4521310912					1	DETECTED	425.3106 m/z @90.45 [151020OFc1_NvH-0949-CRLM-21.raw]	425.3106384277344	90.4521310912	0.226601133333333	99.9977802517333	99.77117911839997	317130.5625	1.1357983306177405E8	0	7665	0.5425043427483303	1.041965212847317	10.079458510499395	425.301025390625	425.32025146484375
1106	425.3261413574219	92.5613652008					1	DETECTED	425.3261 m/z @92.56 [151020OFc1_NvH-0949-CRLM-21.raw]	425.3261413574219	92.5613652008	39.4051748264	92.728843012	53.3236681856	81184.734375	9.813365779032363E7	0	7665	0.6845820701251455	0.501575336851836	0.03237386664436948	425.32269287109375	425.33197021484375
1107	425.3443298339844	92.5613652008					1	DETECTED	425.3443 m/z @92.56 [151020OFc1_NvH-0949-CRLM-21.raw]	425.3443298339844	92.5613652008	7.03013309386667	96.7398278997333	89.70969480586663	102592.7890625	7.170955416748089E7	0	7665	1.0505297109424987	7.525496543888425	56.94664492230197	425.3387451171875	425.3517150878906
1108	425.36181640625	91.2917194933333					1	DETECTED	425.3618 m/z @91.29 [151020OFc1_NvH-0949-CRLM-21.raw]	425.36181640625	91.2917194933333	0.0835103322666667	99.9977802517333	99.91426991946663	173916.171875	1.2354356499811456E8	0	7665	0.8033613168183393	1.432205254150908	0.3485135508564669	425.3549499511719	425.3711853027344
1109	425.38067626953125	91.2917194933333					1	DETECTED	425.3807 m/z @91.29 [151020OFc1_NvH-0949-CRLM-21.raw]	425.38067626953125	91.2917194933333	2.20746190533333	97.4129805472	95.20551864186666	146845.40625	1.4859947977523062E8	0	7665	0.36036988274223347	1.9124220359978912	4.549158857497743	425.3728332519531	425.3901672363281
1110	425.39849853515625	91.2917194933333					1	DETECTED	425.3985 m/z @91.29 [151020OFc1_NvH-0949-CRLM-21.raw]	425.39849853515625	91.2917194933333	5.9050814352	99.4517071290667	93.5466256938667	140039.40625	1.2414135672093496E8	0	7665	0.4943683258000391	0.5052283369048343	0.40577586911811764	425.3907775878906	425.40753173828125
1111	425.41888427734375	9.8019014056					1	DETECTED	425.4189 m/z @9.80 [151020OFc1_NvH-0949-CRLM-21.raw]	425.41888427734375	9.8019014056	6.6718390224	97.0116773677333	90.3398383453333	1126655.625	1.2050321739367606E8	0	7665	0.5598824490434797	0.8245328020423819	5.56946953387782	425.4091796875	425.42877197265625
1112	425.45306396484375	8.54842179573333					1	DETECTED	425.4531 m/z @8.55 [151020OFc1_NvH-0949-CRLM-21.raw]	425.45306396484375	8.54842179573333	3.331622412	96.0873271864	92.7557047744	76405.8125	1.0333695489505234E8	0	7665	11.711627563281748	1.831202868381969	4.95738516004696	425.44384765625	425.4627990722656
1113	425.4747619628906	11.7978017944					1	DETECTED	425.4748 m/z @11.80 [151020OFc1_NvH-0949-CRLM-21.raw]	425.4747619628906	11.7978017944	3.65743721893333	96.2700207704	92.61258355146667	4053173.5	1.7851001679740015E8	2	7665	0.20909701786837687	2.2453926146627454	1.0482459645710387	425.46490478515625	425.4847106933594
1114	425.4937744140625	25.9613883565333					1	DETECTED	425.4938 m/z @25.96 [151020OFc1_NvH-0949-CRLM-21.raw]	425.4937744140625	25.9613883565333	3.17670765813333	99.6265384997333	96.44983084159998	2258860.5	1.343667534217766E8	4	7665	1.63991228336549	2.092678591696462	3.44906408981018	425.48480224609375	425.5027160644531
1115	425.5313415527344	21.8211981352					1	DETECTED	425.5313 m/z @21.82 [151020OFc1_NvH-0949-CRLM-21.raw]	425.5313415527344	21.8211981352	4.06194774613333	95.9560599178667	91.89411217173337	40478.671875	1.0123434831213433E8	0	7665	83.3707102405386	2.587218214691854	6.327837261476863	425.5218200683594	425.5322265625
1116	425.542236328125	18.4644695493333					1	DETECTED	425.5422 m/z @18.46 [151020OFc1_NvH-0949-CRLM-21.raw]	425.542236328125	18.4644695493333	1.838970288	96.1978109709333	94.3588406829333	3970093.25	1.6462534013909772E8	3	7665	0.14211311427762752	0.7473003922938097	99.55033508009836	425.5322570800781	425.55218505859375
1117	425.5611572265625	28.0138461018667					1	DETECTED	425.5612 m/z @28.01 [151020OFc1_NvH-0949-CRLM-21.raw]	425.5611572265625	28.0138461018667	3.23632142853333	87.5733160778667	84.33699464933338	727384.375	1.1299934228618105E8	3	7665	0.11475693656407415	1.3549172488940284	0.5817741124301267	425.5522766113281	425.571044921875
1118	425.5742492675781	33.0238618746667					1	DETECTED	425.5742 m/z @33.02 [151020OFc1_NvH-0949-CRLM-21.raw]	425.5742492675781	33.0238618746667	2.89655009973333	92.4788809104	89.58233081066666	263742.40625	1.2035039272677323E8	3	7665	8.581305700972571	1.0539746413432989	0.48658798011608945	425.57122802734375	425.58416748046875
1119	425.593505859375	21.9538861253333					1	DETECTED	425.5935 m/z @21.95 [151020OFc1_NvH-0949-CRLM-21.raw]	425.593505859375	21.9538861253333	2.89655009973333	97.2472534805333	94.35070338079997	251618.484375	1.0659223889210498E8	0	7665	0.06366857156489303	0.5776774341916984	5.61112739496581	425.58447265625	425.6027526855469
1120	425.6154479980469	9.1453672928					1	DETECTED	425.6154 m/z @9.15 [151020OFc1_NvH-0949-CRLM-21.raw]	425.6154479980469	9.1453672928	3.9673797224	98.8206957002667	94.8533159778667	5752849.0	1.9630338170203933E8	0	7665	0.21776838958636446	1.503639852671628	4.630957889161664	425.6064758300781	425.6253356933594
1121	425.6418762207031	22.1724900261333					1	DETECTED	425.6419 m/z @22.17 [151020OFc1_NvH-0949-CRLM-21.raw]	425.6418762207031	22.1724900261333	17.9260882970667	92.4149487202667	74.4888604232	32634.296875	6.558535194321939E7	0	7665	74.48140384258961	8.770821177059634	16.54164235411927	425.6380310058594	425.6418762207031
1122	425.71356201171875	27.7520594170667					1	DETECTED	425.7136 m/z @27.75 [151020OFc1_NvH-0949-CRLM-21.raw]	425.71356201171875	27.7520594170667	3.40872170266667	95.3096945938667	91.90097289120003	186993.296875	9.645278468463522E7	0	7665	0.3971466662385552	2.401438306782449	0.04046579964227922	425.70367431640625	425.71533203125
1123	425.725341796875	11.8247183194667					1	DETECTED	425.7253 m/z @11.82 [151020OFc1_NvH-0949-CRLM-21.raw]	425.725341796875	11.8247183194667	4.43666419786667	94.25257508	89.81591088213332	3647071.75	1.9858673261207888E8	2	7665	0.19857150018832748	35.6840437755297	91.75583465816122	425.7153625488281	425.7353210449219
1124	425.74462890625	25.9780879893333					1	DETECTED	425.7446 m/z @25.98 [151020OFc1_NvH-0949-CRLM-21.raw]	425.74462890625	25.9780879893333	4.09167247626667	93.4179264853333	89.32625400906663	2145058.25	1.7335743442713535E8	2	7665	0.12765542709134792	0.5182789867338978	2.985814483067958	425.7353515625	425.7503356933594
1125	425.7608947753906	7.03013309386667					1	DETECTED	425.7609 m/z @7.03 [151020OFc1_NvH-0949-CRLM-21.raw]	425.7608947753906	7.03013309386667	1.49327017973333	96.3029016829333	94.80963150319997	2868730.25	1.520735158514145E8	2	7665	16.299010340100256	1.3912707573384984	140.00376384843005	425.7514343261719	425.77008056640625
1126	425.78436279296875	20.0533973888					1	DETECTED	425.7844 m/z @20.05 [151020OFc1_NvH-0949-CRLM-21.raw]	425.78436279296875	20.0533973888	3.8709204464	98.7217509922667	94.8508305458667	126263.328125	1.656931242857448E8	0	7665	2.345535948501208	2.949179118270664	0.028017047144393396	425.7744445800781	425.7940673828125
1127	425.8149108886719	9.1850104696					1	DETECTED	425.8149 m/z @9.19 [151020OFc1_NvH-0949-CRLM-21.raw]	425.8149108886719	9.1850104696	1.07272056586667	99.9212910482667	98.84857048240002	6255007.5	2.002767485353405E8	0	7665	0.22726843341264846	3.097113475226358	4.374688160517748	425.8056335449219	425.8241882324219
1128	425.8454284667969	19.5089387184					1	DETECTED	425.8454 m/z @19.51 [151020OFc1_NvH-0949-CRLM-21.raw]	425.8454284667969	19.5089387184	0.00684074266666667	99.9649031056	99.95806236293333	177377.875	9.805617541324542E7	0	7665	0.09857807283406217	2.565983551787875	78.42898337301517	425.8359069824219	425.8553161621094
1129	425.864013671875	26.5229627818667					1	DETECTED	425.8640 m/z @26.52 [151020OFc1_NvH-0949-CRLM-21.raw]	425.864013671875	26.5229627818667	0.0184034426666667	99.8779394501333	99.85953600746663	65655.546875	1.020054033538331E8	0	7665	18.04120787109143	1.8675680925640017	4.029696831194154	425.8554992675781	425.8665771484375
1130	425.8765869140625	18.4425363306667					1	DETECTED	425.8766 m/z @18.44 [151020OFc1_NvH-0949-CRLM-21.raw]	425.8765869140625	18.4425363306667	0.00684074266666667	99.9868052056	99.97996446293334	1512517.875	1.4587959582552078E8	3	7665	2.5995344930833895	22.17717827495092	54.26235896459754	425.8666687011719	425.8864440917969
1131	425.89569091796875	28.0138461018667					1	DETECTED	425.8957 m/z @28.01 [151020OFc1_NvH-0949-CRLM-21.raw]	425.89569091796875	28.0138461018667	0.00684074266666667	99.9540077378667	99.94716699520004	463726.28125	1.1320940996770212E8	3	7665	0.10471508643280103	0.5444880852561277	0.027664919277360256	425.88665771484375	425.90020751953125
1132	425.91021728515625	22.3543877378667					1	DETECTED	425.9102 m/z @22.35 [151020OFc1_NvH-0949-CRLM-21.raw]	425.91021728515625	22.3543877378667	0.0835103322666667	99.9868052056	99.90329487333334	971807.0625	1.2582796505083789E8	3	7665	0.16697926007725528	0.5768487092623389	0.11173800116571136	425.9002380371094	425.92010498046875
1133	425.92730712890625	21.9794483578667					1	DETECTED	425.9273 m/z @21.98 [151020OFc1_NvH-0949-CRLM-21.raw]	425.92730712890625	21.9794483578667	0.00684074266666667	99.9868052056	99.97996446293334	167644.71875	9.821755627527122E7	0	7665	0.12203356082623884	2.3645464389476465	0.060628278807589635	425.9203796386719	425.9372863769531
1134	425.9435119628906	29.9776551930667					1	DETECTED	425.9435 m/z @29.98 [151020OFc1_NvH-0949-CRLM-21.raw]	425.9435119628906	29.9776551930667	0.0184034426666667	99.9977802517333	99.97937680906664	33202.734375	8.527584752115218E7	0	7665	96.94997011751043	1.5932121350603683	2.2279695541410782	425.93731689453125	425.9444580078125
1135	425.9544677734375	19.6503208026667					1	DETECTED	425.9545 m/z @19.65 [151020OFc1_NvH-0949-CRLM-21.raw]	425.9544677734375	19.6503208026667	0.00684074266666667	99.9977802517333	99.99093950906664	104713.5390625	9.769511111824127E7	0	7665	null	2.581431275338585	4.241545010051552	425.9444885253906	425.9637145996094
1136	425.9756774902344	11.8427014626667					1	DETECTED	425.9757 m/z @11.84 [151020OFc1_NvH-0949-CRLM-21.raw]	425.9756774902344	11.8427014626667	0.00684074266666667	99.9758593397333	99.96901859706664	1710655.5	1.2933440328633404E8	0	7665	0.17083859052041994	0.8206993277666561	68.97013166590098	425.9657287597656	425.9856262207031
1137	425.9952392578125	25.9613883565333					1	DETECTED	425.9952 m/z @25.96 [151020OFc1_NvH-0949-CRLM-21.raw]	425.9952392578125	25.9613883565333	0.226601133333333	99.7691807706667	99.54257963733336	854530.9375	1.2747897638608806E8	0	7665	1.6785019410079585	0.9103263510776607	3.3406574670459968	425.9856872558594	426.0040588378906
1138	426.0142517089844	9.1453672928					1	DETECTED	426.0143 m/z @9.15 [151020OFc1_NvH-0949-CRLM-21.raw]	426.0142517089844	9.1453672928	2.3273650704	99.9977802517333	97.6704151813333	3845573.25	1.610167578806203E8	0	7665	0.21676060168564604	1.435452372419811	1.7650657935485552	426.0050964355469	426.0238952636719
1139	426.04412841796875	61.0271006312					1	DETECTED	426.0441 m/z @61.03 [151020OFc1_NvH-0949-CRLM-21.raw]	426.04412841796875	61.0271006312	3.54360559786667	97.57753308	94.03392748213332	90889.8359375	1.0074922922921993E8	0	7665	0.37528059496241184	0.8179211043761802	1.6032506828012778	426.0343933105469	426.0451965332031
1140	426.0555419921875	26.1408862736					1	DETECTED	426.0555 m/z @26.14 [151020OFc1_NvH-0949-CRLM-21.raw]	426.0555419921875	26.1408862736	3.843887292	98.4700744077333	94.6261871157333	171732.859375	1.1571543001501434E8	0	7665	0.11081658918717707	1.5730253434538257	1.920872957322511	426.0462951660156	426.0651550292969
1141	426.1014709472656	89.4489616997333					1	DETECTED	426.1015 m/z @89.45 [151020OFc1_NvH-0949-CRLM-21.raw]	426.1014709472656	89.4489616997333	1.79357105546667	97.4458882410667	95.65231718560003	2073994.25	1.994469735819756E8	0	7665	0.7003951578202958	null	null	426.0921325683594	426.1099853515625
1142	426.13714599609375	8.31730625733333					1	DETECTED	426.1371 m/z @8.32 [151020OFc1_NvH-0949-CRLM-21.raw]	426.13714599609375	8.31730625733333	0.00684074266666667	99.9977802517333	99.99093950906664	54388.16796875	1.0716919410648263E8	0	7665	88.39487477619102	8.578879232528065	25.43008690797693	426.1273498535156	426.139404296875
1143	426.1494445800781	90.2486216506667					1	DETECTED	426.1494 m/z @90.25 [151020OFc1_NvH-0949-CRLM-21.raw]	426.1494445800781	90.2486216506667	42.682569356	92.7918842194667	50.10931486346669	104022.7734375	4.8179076680341646E7	0	7665	0.046910627557053886	0.5267340092997916	1.0462672460759785	426.1400451660156	426.1545104980469
1144	426.1796569824219	19.5321782829333					1	DETECTED	426.1797 m/z @19.53 [151020OFc1_NvH-0949-CRLM-21.raw]	426.1796569824219	19.5321782829333	7.294457112	95.1506902674667	87.8562331554667	129000.6875	1.0183527206067905E8	0	7665	7.500552540625218	4.797975219971931	9.63213402228252	426.1700439453125	426.1892395019531
1145	426.1929016113281	69.3257802304					1	DETECTED	426.1929 m/z @69.33 [151020OFc1_NvH-0949-CRLM-21.raw]	426.1929016113281	69.3257802304	3.73903893013333	95.8797439085333	92.14070497839997	61405.20703125	8.861857984489259E7	0	7665	0.02271377635300098	0.70931161223484	0.4222886733504461	426.1899719238281	426.1946716308594
1146	426.2046813964844	19.7229446456					1	DETECTED	426.2047 m/z @19.72 [151020OFc1_NvH-0949-CRLM-21.raw]	426.2046813964844	19.7229446456	3.331622412	94.6742456490667	91.3426232370667	334009.625	1.0470306766128111E8	0	7665	0.10902489573957297	5.438002666125849	2.816976436757175	426.1947937011719	426.2066345214844
1147	426.2166748046875	23.5240617626667					1	DETECTED	426.2167 m/z @23.52 [151020OFc1_NvH-0949-CRLM-21.raw]	426.2166748046875	23.5240617626667	1.82983931173333	98.3505386509333	96.52069933919998	3.058051E7	1.2518168627997534E9	2	7665	0.3394451248984254	0.5583160132993745	3.6518862030810135	426.2068176269531	426.2266540527344
1148	426.2348937988281	20.8491007144					1	DETECTED	426.2349 m/z @20.85 [151020OFc1_NvH-0949-CRLM-21.raw]	426.2348937988281	20.8491007144	2.95229952186667	98.3505386509333	95.39823912906664	1122756.75	1.637749558764934E8	2	7665	0.17570662059189956	1.0871039273020955	1.3729247567697456	426.2266845703125	426.244873046875
1149	426.2450866699219	22.4125266442667					1	DETECTED	426.2451 m/z @22.41 [151020OFc1_NvH-0949-CRLM-21.raw]	426.2450866699219	22.4125266442667	2.69701678506667	95.3412209258667	92.64420414080003	595799.5625	1.2175532495861354E8	0	7665	8.586498347700747	4.795471397011246	0.6830446557769032	426.2449035644531	426.2523498535156
1150	426.2623596191406	7.03013309386667					1	DETECTED	426.2624 m/z @7.03 [151020OFc1_NvH-0949-CRLM-21.raw]	426.2623596191406	7.03013309386667	3.65743721893333	99.1451235386667	95.48768631973337	1401195.0	1.5143693325568998E8	2	7665	16.286549764297632	226.17004818502977	515.8081561158625	426.25238037109375	426.2720947265625
1151	426.2882080078125	91.5572433765333					1	DETECTED	426.2882 m/z @91.56 [151020OFc1_NvH-0949-CRLM-21.raw]	426.2882080078125	91.5572433765333	3.9080096824	95.3737877253333	91.4657780429333	266750.5625	2.007831163785475E8	3	7665	0.4186428386989718	0.5062106329557682	0.8965822836894499	426.27825927734375	426.2928466796875
1152	426.3063659667969	90.6574601157333					1	DETECTED	426.3064 m/z @90.66 [151020OFc1_NvH-0949-CRLM-21.raw]	426.3063659667969	90.6574601157333	14.3889575976	97.2583553130667	82.8693977154667	177241.953125	9.824509621926454E7	0	7665	0.2530724891517906	9.007311407124451	2.687955371021571	426.2985534667969	426.3151550292969
1153	426.3211975097656	91.8824439285333					1	DETECTED	426.3212 m/z @91.88 [151020OFc1_NvH-0949-CRLM-21.raw]	426.3211975097656	91.8824439285333	1.77536257813333	93.8541819501333	92.07881937199997	79818.390625	4.83591043613687E7	0	7665	0.2850503037900154	0.5109410824990129	0.648909517232755	426.3200378417969	426.3307800292969
1154	426.33587646484375	32.9221238837333					1	DETECTED	426.3359 m/z @32.92 [151020OFc1_NvH-0949-CRLM-21.raw]	426.33587646484375	32.9221238837333	2.50259228346667	92.5164973965333	90.01390511306663	43611.0546875	1.096325130546156E8	0	7665	88.27539643297817	1.4795412745980225	1.959082549196045	426.33184814453125	426.3446350097656
1155	426.35791015625	91.791022332					1	DETECTED	426.3579 m/z @91.79 [151020OFc1_NvH-0949-CRLM-21.raw]	426.35791015625	91.791022332	0.661733380266667	99.9103520469333	99.24861866666663	50224.28125	1.0811314954561484E8	0	7665	0.5199655778506838	0.5445484092344542	0.349162836364138	426.3485107421875	426.36767578125
1156	426.39404296875	91.791022332					1	DETECTED	426.3940 m/z @91.79 [151020OFc1_NvH-0949-CRLM-21.raw]	426.39404296875	91.791022332	3.79577573493333	99.4187762016	95.62300046666667	94245.03125	1.2868648212896702E8	0	7665	0.9861001269047307	0.9384503657656974	1.549130600983587	426.3842468261719	426.4040222167969
1157	426.41485595703125	9.1453672928					1	DETECTED	426.4149 m/z @9.15 [151020OFc1_NvH-0949-CRLM-21.raw]	426.41485595703125	9.1453672928	3.72057880746667	98.4381107981333	94.71753199066663	532427.875	1.108951223466864E8	0	7665	0.17907934627021582	4.083402069460355	7.673904026202	426.4051818847656	426.42425537109375
1158	426.4573974609375	21.8633475864					1	DETECTED	426.4574 m/z @21.86 [151020OFc1_NvH-0949-CRLM-21.raw]	426.4573974609375	21.8633475864	3.16740966533333	99.9758593397333	96.80844967439998	969787.9375	1.1829511333749919E8	0	7665	0.12594814027966095	0.5576521833308504	1.793380471404577	426.44757080078125	426.4671630859375
1159	426.4765930175781	11.7978017944					1	DETECTED	426.4766 m/z @11.80 [151020OFc1_NvH-0949-CRLM-21.raw]	426.4765930175781	11.7978017944	5.5993240176	93.9547932882667	88.3554692706667	252374.578125	1.003753588251277E8	0	7665	36.987781385016994	3.3889661361622316	1.4809960089991434	426.4676208496094	426.486572265625
1160	426.504150390625	39.3132551189333					1	DETECTED	426.5042 m/z @39.31 [151020OFc1_NvH-0949-CRLM-21.raw]	426.504150390625	39.3132551189333	1.77536257813333	95.1096337856	93.33427120746667	243589.296875	1.2035832763110109E8	0	7665	13.463672997278273	1.2432007351774155	4.229006601215397	426.49468994140625	426.5140686035156
1161	426.5341796875	28.9883973714667					1	DETECTED	426.5342 m/z @28.99 [151020OFc1_NvH-0949-CRLM-21.raw]	426.5341796875	28.9883973714667	4.84939106586667	89.1192803986667	84.26988933280003	530982.9375	1.2420172675837827E8	3	7665	8.091323000612498	0.5137657902661218	0.006257145885608737	426.5244445800781	426.5441589355469
1162	426.5445251464844	20.9739268792					1	DETECTED	426.5445 m/z @20.97 [151020OFc1_NvH-0949-CRLM-21.raw]	426.5445251464844	20.9739268792	5.37257514346667	94.4782017397333	89.10562659626662	277985.03125	9.549780138689499E7	0	7665	9.591395855426613	4.488076868194598	6.601915920571909	426.544189453125	426.55438232421875
1163	426.5694580078125	34.9047072018667					1	DETECTED	426.5695 m/z @34.90 [151020OFc1_NvH-0949-CRLM-21.raw]	426.5694580078125	34.9047072018667	4.06194774613333	94.5687195594667	90.50677181333337	409318.625	1.1960870398682621E8	3	7665	19.12798936340371	0.9746740476877626	0.35581086414779933	426.5597839355469	426.57940673828125
1164	426.61572265625	9.16706071653333					1	DETECTED	426.6157 m/z @9.17 [151020OFc1_NvH-0949-CRLM-21.raw]	426.61572265625	9.16706071653333	3.2825584552	96.4229001661333	93.1403417109333	155711.203125	1.0090492116497953E8	0	7665	0.16004322205912658	13.003374482541812	5.109443040225242	426.6073303222656	426.6253967285156
1165	426.70721435546875	21.9538861253333					1	DETECTED	426.7072 m/z @21.95 [151020OFc1_NvH-0949-CRLM-21.raw]	426.70721435546875	21.9538861253333	3.27331455626667	95.406439212	92.13312465573333	224807.671875	1.0340125734845386E8	0	7665	8.331825039692387	3.423003009756131	5.415410530298409	426.6978759765625	426.70745849609375
1166	426.7176208496094	23.5240617626667					1	DETECTED	426.7176 m/z @23.52 [151020OFc1_NvH-0949-CRLM-21.raw]	426.7176208496094	23.5240617626667	3.7773364088	98.7108340248	94.933497616	1.4190987E7	5.728452452179643E8	2	7665	0.2504371666512739	1.6156195667241633	2.291877422235265	426.7076416015625	426.7275695800781
1167	426.7364196777344	20.8491007144					1	DETECTED	426.7364 m/z @20.85 [151020OFc1_NvH-0949-CRLM-21.raw]	426.7364196777344	20.8491007144	4.2627271696	94.6742456490667	90.41151847946671	578005.5625	1.1125748878127113E8	0	7665	0.13213949803485647	0.6877466105601024	12.214045852715687	426.7276306152344	426.7403259277344
1168	426.7503356933594	18.4133474917333					1	DETECTED	426.7503 m/z @18.41 [151020OFc1_NvH-0949-CRLM-21.raw]	426.7503356933594	18.4133474917333	2.89655009973333	95.8147758069333	92.91822570719997	854862.0625	1.2734991730330262E8	2	7665	1.2848439166699244	1.7889529804811573	1.1613368850225771	426.740478515625	426.76031494140625
1169	426.7635803222656	37.2576351104					1	DETECTED	426.7636 m/z @37.26 [151020OFc1_NvH-0949-CRLM-21.raw]	426.7635803222656	37.2576351104	4.150859284	94.3000745205333	90.1492152365333	564451.4375	1.2598479353342496E8	2	7665	30.275766911366432	0.5225938889368036	0.05729599311654642	426.7603454589844	426.7731018066406
1170	426.7867736816406	44.8888357216					1	DETECTED	426.7868 m/z @44.89 [151020OFc1_NvH-0949-CRLM-21.raw]	426.7867736816406	44.8888357216	0.040717228	98.9690171605333	98.92829993253329	663621.9375	1.3124820242031838E8	2	7665	0.1989332700644013	1.3444704104303715	0.9844059079643069	426.7774963378906	426.79632568359375
1171	426.8112487792969	34.0243422618667					1	DETECTED	426.8112 m/z @34.02 [151020OFc1_NvH-0949-CRLM-21.raw]	426.8112487792969	34.0243422618667	1.37936278748333	99.8993495509333	98.51998676344996	59274.2578125	9.233869797697704E7	0	7665	84.72146595309604	1.468415202869617	2.538493956709914	426.80206298828125	426.821044921875
1172	426.8459777832031	39.7212404653333					1	DETECTED	426.8460 m/z @39.72 [151020OFc1_NvH-0949-CRLM-21.raw]	426.8459777832031	39.7212404653333	0.00684074266666667	99.7691807706667	99.76234002800003	79156.40625	9.705872266216326E7	0	7665	60.551248552707875	1.2619721929366052	1.524013559366412	426.83642578125	426.8559265136719
1173	426.868408203125	28.9700001226667					1	DETECTED	426.8684 m/z @28.97 [151020OFc1_NvH-0949-CRLM-21.raw]	426.868408203125	28.9700001226667	0.00684074266666667	99.8346276112	99.82778686853334	396622.90625	9.870274715207852E7	0	7665	0.08436472650739901	0.5045974601828753	0.018582039498969718	426.8584899902344	426.8724060058594
1174	426.8824462890625	17.2404650834667					1	DETECTED	426.8824 m/z @17.24 [151020OFc1_NvH-0949-CRLM-21.raw]	426.8824462890625	17.2404650834667	0.00684074266666667	99.9758593397333	99.96901859706664	602023.75	1.1431825472712728E8	3	7665	0.11960750773492634	0.8916327890716174	0.5739851284019107	426.87261962890625	426.8924255371094
1175	426.9007568359375	15.7545815512					1	DETECTED	426.9008 m/z @15.75 [151020OFc1_NvH-0949-CRLM-21.raw]	426.9007568359375	15.7545815512	0.0184034426666667	99.9868052056	99.96840176293334	163341.953125	1.0107870866195318E8	0	7665	1.3118613187243362	0.5164560171805458	0.1629227576792182	426.8924560546875	426.90240478515625
1176	426.91241455078125	42.3436642797333					1	DETECTED	426.9124 m/z @42.34 [151020OFc1_NvH-0949-CRLM-21.raw]	426.91241455078125	42.3436642797333	0.00684074266666667	99.9868052056	99.97996446293334	252157.1875	1.1034491996680146E8	3	7665	21.028351247779902	0.5376937773167008	0.9634197547073762	426.9024658203125	426.9223937988281
1177	426.93157958984375	25.6818371842667					1	DETECTED	426.9316 m/z @25.68 [151020OFc1_NvH-0949-CRLM-21.raw]	426.93157958984375	25.6818371842667	0.00684074266666667	99.9868052056	99.97996446293334	46684.44921875	8.90857374948637E7	0	7665	25.43960439116402	1.9584968178406266	2.895450728354558	426.92242431640625	426.9384460449219
1178	426.94854736328125	44.7461811077333					1	DETECTED	426.9485 m/z @44.75 [151020OFc1_NvH-0949-CRLM-21.raw]	426.94854736328125	44.7461811077333	0.00684074266666667	99.9977802517333	99.99093950906664	153680.515625	9.589524693182482E7	0	7665	0.11727748801137494	1.0969045729510278	1.1916837760213461	426.9388122558594	426.9494934082031
1179	426.9596252441406	21.8730909632					1	DETECTED	426.9596 m/z @21.87 [151020OFc1_NvH-0949-CRLM-21.raw]	426.9596252441406	21.8730909632	0.0184034426666667	99.9649031056	99.94649966293333	461629.09375	1.147028907767885E8	0	7665	0.10420975907368302	0.5877640550993934	18.49208749441172	426.95001220703125	426.9695739746094
1180	426.97698974609375	48.8420203488					1	DETECTED	426.9770 m/z @48.84 [151020OFc1_NvH-0949-CRLM-21.raw]	426.97698974609375	48.8420203488	0.00684074266666667	99.9758593397333	99.96901859706664	190624.875	9.661150888387315E7	0	7665	0.07397320368617244	0.8535403437090391	1450.389382795873	426.9697265625	426.9869689941406
1181	426.9941101074219	10.2485760426667					1	DETECTED	426.9941 m/z @10.25 [151020OFc1_NvH-0949-CRLM-21.raw]	426.9941101074219	10.2485760426667	0.0620855682666667	99.8779394501333	99.81585388186663	80541.578125	9.826437114583214E7	0	7665	0.18580798557511535	4.838131959733237	11.02616226759576	426.98699951171875	426.9956970214844
1182	427.00579833984375	27.1128171045333					1	DETECTED	427.0058 m/z @27.11 [151020OFc1_NvH-0949-CRLM-21.raw]	427.00579833984375	27.1128171045333	0.412913700533333	99.8346276112	99.42171391066667	243420.921875	1.0285075919965793E8	0	7665	0.1070746016164037	1.8618365843183557	0.0033349066325043947	426.9962463378906	427.0155944824219
1183	427.0343017578125	66.4615102421333					1	DETECTED	427.0343 m/z @66.46 [151020OFc1_NvH-0949-CRLM-21.raw]	427.0343017578125	66.4615102421333	0.104999678133333	99.3751709613333	99.27017128319996	131210.46875	1.0440145303076278E8	0	7665	0.6430193932719561	0.6290715551339868	4.325825857096111	427.02484130859375	427.0442810058594
1184	427.0483093261719	81.7077977525333					1	DETECTED	427.0483 m/z @81.71 [151020OFc1_NvH-0949-CRLM-21.raw]	427.0483093261719	81.7077977525333	4.0049293664	98.1229367352	94.1180073688	102871.140625	1.1774846654046504E8	0	7665	0.4717535019079975	1.3565812098794379	0.7175560296572988	427.0449523925781	427.0581970214844
1185	427.0854187011719	90.3366199048					1	DETECTED	427.0854 m/z @90.34 [151020OFc1_NvH-0949-CRLM-21.raw]	427.0854187011719	90.3366199048	7.5286813968	97.7660576722667	90.2373762754667	466570.875	1.0700857124116004E8	0	7665	0.041889571506175116	1.47436768594723	2.3950408719778067	427.07574462890625	427.0953369140625
1186	427.1050720214844	89.4110869605333					1	DETECTED	427.1051 m/z @89.41 [151020OFc1_NvH-0949-CRLM-21.raw]	427.1050720214844	89.4110869605333	13.8561823928	97.7770719965333	83.9208896037333	348661.28125	1.1710744687426127E8	0	7665	0.8054475370312701	1.9005884780981221	2.0442738649590995	427.0958251953125	427.1125793457031
1187	427.11749267578125	91.5476082314667					1	DETECTED	427.1175 m/z @91.55 [151020OFc1_NvH-0949-CRLM-21.raw]	427.11749267578125	91.5476082314667	13.3030034264	99.9649031056	86.6618996792	92939.03125	1.0136414735998099E8	0	7665	0.3702184378690845	0.5545779923664625	1.3361847291218218	427.1162109375	427.1272277832031
1188	427.1426696777344	43.6898808344					1	DETECTED	427.1427 m/z @43.69 [151020OFc1_NvH-0949-CRLM-21.raw]	427.1426696777344	43.6898808344	0.0184034426666667	99.9868052056	99.96840176293334	40348.671875	1.0027523367890388E8	0	7665	92.42049190648319	1.1459128799191978	1.3613297731253224	427.1346130371094	427.15020751953125
1189	427.1554260253906	35.0312016304					1	DETECTED	427.1554 m/z @35.03 [151020OFc1_NvH-0949-CRLM-21.raw]	427.1554260253906	35.0312016304	13.2546545173333	92.4978744016	79.2432198842667	30172.8125	9.315468883239363E7	0	7665	79.07523447449285	1.8194624582314511	2.6389249164629027	427.1528625488281	427.16424560546875
1190	427.18890380859375	13.5566295109333					1	DETECTED	427.1889 m/z @13.56 [151020OFc1_NvH-0949-CRLM-21.raw]	427.18890380859375	13.5566295109333	1.46482225306667	98.2631291546667	96.79830690160003	148533.671875	9.784312167919552E7	3	7665	0.09832401918919942	34.42908028023238	45.007071404814226	427.1789855957031	427.1985168457031
1191	427.20855712890625	21.9538861253333					1	DETECTED	427.2086 m/z @21.95 [151020OFc1_NvH-0949-CRLM-21.raw]	427.20855712890625	21.9538861253333	3.35933235333333	99.7144477026667	96.35511534933337	167566.015625	9.508346323313572E7	0	7665	9.496383451153783	3.1619216580854443	0.8737935346507804	427.19873046875	427.2087707519531
1192	427.2187805175781	23.5131726538667					1	DETECTED	427.2188 m/z @23.51 [151020OFc1_NvH-0949-CRLM-21.raw]	427.2187805175781	23.5131726538667	2.4563593544	96.3685467298667	93.91218737546669	3765693.5	2.8676468060934746E8	3	7665	8.670938182469769	0.6559740098786464	13.04239739021328	427.2088623046875	427.228759765625
1193	427.229736328125	15.1300241173333					1	DETECTED	427.2297 m/z @15.13 [151020OFc1_NvH-0949-CRLM-21.raw]	427.229736328125	15.1300241173333	5.44013204586667	99.3313439877333	93.89121194186663	362405.6875	1.236037157787992E8	2	7665	21.541509910574057	6.603178230231804	0.9786827872370616	427.2287902832031	427.23968505859375
1194	427.2405700683594	11.6334244616					1	DETECTED	427.2406 m/z @11.63 [151020OFc1_NvH-0949-CRLM-21.raw]	427.2405700683594	11.6334244616	4.37478827386667	94.73249464	90.35770636613333	101513.953125	1.0420245437021106E8	0	7665	0.11106211096299923	16.14808195997031	29.5216149103611	427.23974609375	427.2422790527344
1195	427.2522888183594	19.6038295688					1	DETECTED	427.2523 m/z @19.60 [151020OFc1_NvH-0949-CRLM-21.raw]	427.2522888183594	19.6038295688	4.07286027226667	99.3313439877333	95.25848371546664	322147.1875	1.1709268271953999E8	2	7665	0.14690849539364237	21.228504592402416	1.0038971090826696	427.2423095703125	427.2566223144531
1196	427.2666320800781	29.9346641653333					1	DETECTED	427.2666 m/z @29.93 [151020OFc1_NvH-0949-CRLM-21.raw]	427.2666320800781	29.9346641653333	5.9672281136	92.8210268629333	86.8537987493333	601285.3125	1.2197638343298332E8	2	7665	8.22292037534616	3.841352325491717	2.681582301448553	427.25665283203125	427.276123046875
1197	427.288818359375	44.8888357216					1	DETECTED	427.2888 m/z @44.89 [151020OFc1_NvH-0949-CRLM-21.raw]	427.288818359375	44.8888357216	3.53423470053333	95.3412209258667	91.80698622533336	274554.1875	1.0852337646798517E8	0	7665	46.71310850953229	1.2345647756881348	321.54769903812064	427.2793273925781	427.29290771484375
1198	427.31378173828125	91.6363407949333					1	DETECTED	427.3138 m/z @91.64 [151020OFc1_NvH-0949-CRLM-21.raw]	427.31378173828125	91.6363407949333	36.9289472362667	96.805366776	59.8764195397333	152971.484375	6.19795583604397E7	0	7665	0.14962732550739588	0.8930616412663347	0.823283694842712	427.3043212890625	427.3237609863281
1199	427.3238830566406	91.3335752248					1	DETECTED	427.3239 m/z @91.33 [151020OFc1_NvH-0949-CRLM-21.raw]	427.3238830566406	91.3335752248	2.78027851253333	92.5613652008	89.78108668826667	53263.78515625	5.888473805312734E7	0	7665	1.1822111298581888	0.5069324916269883	0.0010807796716953706	427.32379150390625	427.3318176269531
1200	427.34185791015625	92.5613652008					1	DETECTED	427.3419 m/z @92.56 [151020OFc1_NvH-0949-CRLM-21.raw]	427.34185791015625	92.5613652008	15.9060657677333	98.54586124	82.6397954722667	97111.8203125	1.0421440078235902E8	0	7665	7.193512252848237	1.978417093256453	2.9592848412472885	427.3356628417969	427.35162353515625
1201	427.36016845703125	91.2917194933333					1	DETECTED	427.3602 m/z @91.29 [151020OFc1_NvH-0949-CRLM-21.raw]	427.36016845703125	91.2917194933333	10.0304448834667	96.2087232829333	86.1782783994666	86581.09375	1.4872489058807027E8	0	7665	0.6383157591225057	0.5023319193054727	2.4640283996366312	427.3556823730469	427.3658447265625
1202	427.3780822753906	91.2917194933333					1	DETECTED	427.3781 m/z @91.29 [151020OFc1_NvH-0949-CRLM-21.raw]	427.3780822753906	91.2917194933333	0.00684074266666667	99.9977802517333	99.99093950906664	150364.578125	9.25122699455808E7	0	7665	0.20660465283165763	0.6017248933554831	0.9319363867003828	427.36956787109375	427.38519287109375
1203	427.439697265625	8.48966232746667					1	DETECTED	427.4397 m/z @8.49 [151020OFc1_NvH-0949-CRLM-21.raw]	427.439697265625	8.48966232746667	3.49672941013333	96.2590480384	92.76231862826667	255356.53125	9.988151482459927E7	2	7665	0.14513082412553224	8.045953399410708	1.7259224106232829	427.4301452636719	427.44964599609375
1204	427.45086669921875	44.7012876357333					1	DETECTED	427.4509 m/z @44.70 [151020OFc1_NvH-0949-CRLM-21.raw]	427.45086669921875	44.7012876357333	3.8799016984	86.8168436986667	82.9369420002667	133571.453125	1.0329678013160756E8	0	7665	26.513709641630562	1.1051293944373568	7.295326766009273E-4	427.4497985839844	427.4607238769531
1205	427.4840087890625	11.7076945829333					1	DETECTED	427.4840 m/z @11.71 [151020OFc1_NvH-0949-CRLM-21.raw]	427.4840087890625	11.7076945829333	8.4491418384	94.2724979146667	85.8233560762667	190880.046875	1.0616415000064431E8	0	7665	0.08627509539888045	6.902707325543603	7.405885475475687	427.47418212890625	427.49346923828125
1206	427.5229797363281	13.5373258898667					1	DETECTED	427.5230 m/z @13.54 [151020OFc1_NvH-0949-CRLM-21.raw]	427.5229797363281	13.5373258898667	6.5372656232	96.5641741821333	90.0269085589333	110868.640625	9.827676725303E7	0	7665	0.03538676071777047	881.4908380960482	2.6624678275881646	427.5142517089844	427.5281677246094
1207	427.5385437011719	29.5086436648					1	DETECTED	427.5385 m/z @29.51 [151020OFc1_NvH-0949-CRLM-21.raw]	427.5385437011719	29.5086436648	4.2627271696	96.7727001405333	92.5099729709333	124470.6015625	9.953751858290327E7	0	7665	3.867529245680391	2.140903646825763	3.5120700552644695	427.52862548828125	427.5466613769531
1208	427.5566711425781	18.2062352653333					1	DETECTED	427.5567 m/z @18.21 [151020OFc1_NvH-0949-CRLM-21.raw]	427.5566711425781	18.2062352653333	3.15820564586667	96.5860484442667	93.42784279840002	641962.5625	1.2969289696209502E8	0	7665	11.970789416537944	0.5808989548968022	0.4031254290181776	427.5467529296875	427.566650390625
1209	427.570068359375	49.1712829024					1	DETECTED	427.5701 m/z @49.17 [151020OFc1_NvH-0949-CRLM-21.raw]	427.570068359375	49.1712829024	2.88734635813333	92.2660899336	89.37874357546667	161112.46875	1.0640737404931259E8	3	7665	0.043131126858781954	0.6340293223268937	0.29283223943467873	427.5666809082031	427.5799560546875
1210	427.5905456542969	21.0589631346667					1	DETECTED	427.5905 m/z @21.06 [151020OFc1_NvH-0949-CRLM-21.raw]	427.5905456542969	21.0589631346667	3.748192656	85.8796340176	82.1314413616	1093248.375	1.1436533610699685E8	3	7665	0.20146685280779764	51.94162548783129	1.3489667867177815	427.58056640625	427.6003112792969
1211	427.640380859375	8.5002870168					1	DETECTED	427.6404 m/z @8.50 [151020OFc1_NvH-0949-CRLM-21.raw]	427.640380859375	8.5002870168	3.72986419466667	95.277327968	91.54746377333332	152612.3125	1.3007789691077833E8	0	7665	0.1621784220819542	1.2421117832482258	1.3072549833837583	427.6305236816406	427.64984130859375
1212	427.69439697265625	10.8572879325333					1	DETECTED	427.6944 m/z @10.86 [151020OFc1_NvH-0949-CRLM-21.raw]	427.69439697265625	10.8572879325333	2.75255594533333	96.0985833957333	93.34602745039997	85396.40625	9.60801239862796E7	0	7665	0.24543704787899756	5.758736229515299	10.057925664660837	427.68475341796875	427.7043151855469
1213	427.71832275390625	28.3064470056					1	DETECTED	427.7183 m/z @28.31 [151020OFc1_NvH-0949-CRLM-21.raw]	427.71832275390625	28.3064470056	3.57160719066667	91.5379374485333	87.96633025786663	634906.125	1.0558235006287515E8	2	7665	0.1701560823536461	0.5132200923618989	0.016648696215234095	427.7084045410156	427.7197570800781
1214	427.7297668457031	32.0809016333333					1	DETECTED	427.7298 m/z @32.08 [151020OFc1_NvH-0949-CRLM-21.raw]	427.7297668457031	32.0809016333333	3.5061351848	96.6189581613333	93.1128229765333	866020.75	1.426689101599397E8	4	7665	8.673595817123555	0.5360585409219513	1.9617299963864472	427.71978759765625	427.73974609375
1215	427.74188232421875	46.4985756821333					1	DETECTED	427.7419 m/z @46.50 [151020OFc1_NvH-0949-CRLM-21.raw]	427.74188232421875	46.4985756821333	2.67848627413333	98.2089066317333	95.53042035759997	475685.53125	1.1273350662860805E8	2	7665	0.19108887784010165	0.5090071663825783	0.008236593899965462	427.7397766113281	427.7518005371094
1216	427.7579040527344	42.0458555269333					1	DETECTED	427.7579 m/z @42.05 [151020OFc1_NvH-0949-CRLM-21.raw]	427.7579040527344	42.0458555269333	4.71664043546667	89.5148542992	84.79821386373332	343747.71875	1.0897918020031844E8	2	7665	9.858897646618438	0.798942467216011	0.6877625057804511	427.75189208984375	427.76611328125
1217	427.7762451171875	40.2147073709333					1	DETECTED	427.7762 m/z @40.21 [151020OFc1_NvH-0949-CRLM-21.raw]	427.7762451171875	40.2147073709333	2.87809828426667	99.9977802517333	97.11968196746663	353228.78125	1.1489507253895882E8	2	7665	10.300940471473535	0.5431779414930106	0.2878202481557461	427.76629638671875	427.7861633300781
1218	427.81292724609375	29.4181174648					1	DETECTED	427.8129 m/z @29.42 [151020OFc1_NvH-0949-CRLM-21.raw]	427.81292724609375	29.4181174648	3.70212688773333	99.6156722165333	95.91354532879997	1290669.125	1.3632289956187367E8	2	7665	0.17370147002484515	11.825559000579947	1.3380411697841008	427.80389404296875	427.82281494140625
1219	427.8413391113281	8.5574786376					1	DETECTED	427.8413 m/z @8.56 [151020OFc1_NvH-0949-CRLM-21.raw]	427.8413391113281	8.5574786376	0.693068869333333	99.9868052056	99.29373633626668	80332.7109375	1.132351350880581E8	0	7665	1.1111428555593648	0.5071578032925472	0.031159860381999124	427.8382568359375	427.851318359375
1220	427.85137939453125	23.22671715735					1	DETECTED	427.8514 m/z @23.23 [151020OFc1_NvH-0949-CRLM-21.raw]	427.85137939453125	23.22671715735	0.0184034426666667	99.9540077378667	99.93560429520004	34960.43359375	7.362162286501999E7	0	7665	98.32457719019652	2.1717122522799475	3.3697723328817717	427.8513488769531	427.8544006347656
1221	427.8644104003906	22.9945098445333					1	DETECTED	427.8644 m/z @22.99 [151020OFc1_NvH-0949-CRLM-21.raw]	427.8644104003906	22.9945098445333	0.00684074266666667	99.9540077378667	99.94716699520004	43877.67578125	1.0645246002174374E8	0	7665	12.55518252465913	2.1528182863608127	3.294528231966731	427.85443115234375	427.870849609375
[truncated: 33,107 more rows]
