# Supplementary material for: MSFC: a new feature construction method for accurate diagnosis of mass spectrometry data
Source: Sci Rep. 2023 Sep 21;13:15694. doi: 10.1038/s41598-023-42395-5 (PMC10514077; doi:10.1038/s41598-023-42395-5)
Supplement: Supplementary file 1 — Supplementary Information. [file 41598_2023_42395_MOESM1_ESM.zip › dataset/CRLM dataset/crlm/crlm22.csv]

row ID	row m/z	row retention time	row identity (main ID)	row identity (all IDs)	row identity (main ID + details)	row comment	row number of detected peaks	151020OFc1_NvH-0949-CRLM-22.raw Peak status	151020OFc1_NvH-0949-CRLM-22.raw Peak name	151020OFc1_NvH-0949-CRLM-22.raw Peak m/z	151020OFc1_NvH-0949-CRLM-22.raw Peak RT	151020OFc1_NvH-0949-CRLM-22.raw Peak RT start	151020OFc1_NvH-0949-CRLM-22.raw Peak RT end	151020OFc1_NvH-0949-CRLM-22.raw Peak duration time	151020OFc1_NvH-0949-CRLM-22.raw Peak height	151020OFc1_NvH-0949-CRLM-22.raw Peak area	151020OFc1_NvH-0949-CRLM-22.raw Peak charge	151020OFc1_NvH-0949-CRLM-22.raw Peak # data points	151020OFc1_NvH-0949-CRLM-22.raw Peak FWHM	151020OFc1_NvH-0949-CRLM-22.raw Peak tailing factor	151020OFc1_NvH-0949-CRLM-22.raw Peak asymmetry factor	151020OFc1_NvH-0949-CRLM-22.raw Peak m/z min	151020OFc1_NvH-0949-CRLM-22.raw Peak m/z max
1	400.0519104003906	22.1560661168					1	DETECTED	400.0519 m/z @22.16 [151020OFc1_NvH-0949-CRLM-22.raw]	400.0519104003906	22.1560661168	0.007748836	99.4310499050667	99.4233010690667	145018.078125	9.82502791260326E7	0	8027	null	5.310541356110765	1.3389663429151308	400.0422058105469	400.06170654296875
2	400.1247253417969	91.0468336170833					1	DETECTED	400.1247 m/z @91.05 [151020OFc1_NvH-0949-CRLM-22.raw]	400.1247253417969	91.0468336170833	0.668581938933333	99.2199717202667	98.55138978133337	247178.8125	8.049007133624484E7	0	8027	0.31884837040949776	0.5069332839985732	0.11356004550982901	400.1175842285156	400.13458251953125
3	400.1589050292969	91.0098170965333					1	DETECTED	400.1589 m/z @91.01 [151020OFc1_NvH-0949-CRLM-22.raw]	400.1589050292969	91.0098170965333	6.43666890453333	97.3302637906667	90.89359488613337	123214.0703125	8.292690458103082E7	0	8027	0.8703579895974229	0.5035564407319818	0.00648894046346321	400.15045166015625	400.1688537597656
4	400.18505859375	17.5447082981333					1	DETECTED	400.1851 m/z @17.54 [151020OFc1_NvH-0949-CRLM-22.raw]	400.18505859375	17.5447082981333	2.44830111893333	97.1447517584	94.69645063946668	286912.59375	8.997193555577935E7	3	8027	0.18173745240301642	0.607881163420431	1.2279025911505896	400.1751403808594	400.1950378417969
5	400.1979675292969	37.5982534693333					1	DETECTED	400.1980 m/z @37.60 [151020OFc1_NvH-0949-CRLM-22.raw]	400.1979675292969	37.5982534693333	3.3172958456	99.7527280365333	96.4354321909333	266790.25	9.64948096443895E7	2	8027	14.896517277445362	0.504759200097089	0.00725323434326447	400.195068359375	400.2026062011719
6	400.2126159667969	23.3422761101333					1	DETECTED	400.2126 m/z @23.34 [151020OFc1_NvH-0949-CRLM-22.raw]	400.2126159667969	23.3422761101333	2.12745672026667	99.0320006256	96.90454390533334	1587480.375	1.8034305358435693E8	3	8027	15.335327043494345	1.3019225860858519	0.036500516418150136	400.20263671875	400.2214660644531
7	400.2314758300781	45.0027555581333					1	DETECTED	400.2315 m/z @45.00 [151020OFc1_NvH-0949-CRLM-22.raw]	400.2314758300781	45.0027555581333	2.88298999893333	99.2533292442667	96.37033924533337	2166615.75	1.753353256790903E8	3	8027	10.589527646889344	0.6602603663517735	0.005758893152000758	400.22149658203125	400.2322082519531
8	400.2422180175781	35.3639769773333					1	DETECTED	400.2422 m/z @35.36 [151020OFc1_NvH-0949-CRLM-22.raw]	400.2422180175781	35.3639769773333	0.3338148272	99.9852101970667	99.6513953698667	1.5198984E8	2.8967804880320787E9	3	8027	0.24248588142958738	1.1304277297819525	1.2014790213101196	400.23223876953125	400.252197265625
9	400.2594299316406	76.952150608					1	DETECTED	400.2594 m/z @76.95 [151020OFc1_NvH-0949-CRLM-22.raw]	400.2594299316406	76.952150608	0.279121355733333	96.6893065616	96.41018520586667	1521746.375	1.4771778868699214E8	0	8027	0.39551707710212725	0.6056663433556932	3.025157872654614	400.2522277832031	400.2694091796875
10	400.2742614746094	44.2174182866667					1	DETECTED	400.2743 m/z @44.22 [151020OFc1_NvH-0949-CRLM-22.raw]	400.2742614746094	44.2174182866667	4.20269847813333	94.5370167357333	90.33431825759997	213055.703125	9.37244620929619E7	2	8027	0.15113055958324395	1.3162671865262376	1.9794620386446773	400.2694396972656	400.2835388183594
11	400.28814697265625	91.7395005146667					1	DETECTED	400.2881 m/z @91.74 [151020OFc1_NvH-0949-CRLM-22.raw]	400.28814697265625	91.7395005146667	5.18019178	95.5595318856	90.3793401056	80958.546875	7.109266279661031E7	0	8027	0.23030742648607827	0.5220659766510092	26.98012283153663	400.2842712402344	400.29620361328125
12	400.30621337890625	89.815749496					1	DETECTED	400.3062 m/z @89.82 [151020OFc1_NvH-0949-CRLM-22.raw]	400.30621337890625	89.815749496	16.8623809856	92.3321291896	75.469748204	260068.65625	1.953248235992967E8	0	8027	74.7184554955017	0.5130396420873647	0.016110909576523214	400.29638671875	400.3150939941406
13	400.3365173339844	35.4374672890667					1	DETECTED	400.3365 m/z @35.44 [151020OFc1_NvH-0949-CRLM-22.raw]	400.3365173339844	35.4374672890667	6.1366271384	98.7258436192	92.5892164808	58655.578125	9.394315717555334E7	0	8027	56.165094838798076	1.5799754547088176	1.9210735113904054	400.32867431640625	400.34478759765625
14	400.34893798828125	35.3334564725333					1	DETECTED	400.3489 m/z @35.33 [151020OFc1_NvH-0949-CRLM-22.raw]	400.34893798828125	35.3334564725333	0.007748836	99.9962726512	99.9885238152	31129.5390625	8.481116626592012E7	0	8027	98.24238501979653	1.3600124341322588	1.763362961922583	400.3486633300781	400.35162353515625
15	400.4175109863281	11.0385629514667					1	DETECTED	400.4175 m/z @11.04 [151020OFc1_NvH-0949-CRLM-22.raw]	400.4175109863281	11.0385629514667	3.11762091493333	99.9192345061333	96.80161359119997	53609.9765625	8.645869517351659E7	0	8027	12.119941477849512	30.254784218379093	0.024445683813534125	400.40765380859375	400.427490234375
16	400.4437255859375	36.837887128					1	DETECTED	400.4437 m/z @36.84 [151020OFc1_NvH-0949-CRLM-22.raw]	400.4437255859375	36.837887128	3.454964988	99.7081239704	96.2531589824	151065.734375	8.282383465400678E7	0	8027	0.12887691525784106	1.7122278491503784	3.69998127085385	400.4337463378906	400.45367431640625
17	400.4601135253906	13.253750344					1	DETECTED	400.4601 m/z @13.25 [151020OFc1_NvH-0949-CRLM-22.raw]	400.4601135253906	13.253750344	4.33700730533333	98.1242544837333	93.78724717839997	84782.2265625	8.3083780873153E7	0	8027	1.321419073441616	0.5942301774243989	0.5143766771115736	400.4537658691406	400.4671936035156
18	400.47723388671875	31.17352874					1	DETECTED	400.4772 m/z @31.17 [151020OFc1_NvH-0949-CRLM-22.raw]	400.47723388671875	31.17352874	2.80718511626667	98.7677769701333	95.96059185386663	893690.5	1.0339452403401005E8	4	8027	13.97089495286017	1.517312268872571	0.009293017034859607	400.46728515625	400.4857177734375
19	400.49615478515625	10.1865975250667					1	DETECTED	400.4962 m/z @10.19 [151020OFc1_NvH-0949-CRLM-22.raw]	400.49615478515625	10.1865975250667	2.77868908933333	98.4111514570667	95.63246236773337	1198000.25	1.0535310816343199E8	4	8027	0.18720522600134792	0.985352693631701	0.8593022329421602	400.48626708984375	400.506103515625
20	400.5205993652344	13.8450394333333					1	DETECTED	400.5206 m/z @13.85 [151020OFc1_NvH-0949-CRLM-22.raw]	400.5205993652344	13.8450394333333	5.28256182666667	99.0650987309333	93.78253690426664	239060.25	9.027343574884713E7	3	8027	4.501211209250842	0.8063047170530965	1.0069634203176554	400.5111389160156	400.53057861328125
21	400.5413818359375	10.7497604864					1	DETECTED	400.5414 m/z @10.75 [151020OFc1_NvH-0949-CRLM-22.raw]	400.5413818359375	10.7497604864	0.134175078133333	98.9323334397333	98.79815836159996	638646.5	9.944616854086153E7	3	8027	0.13725399691337792	12.066534525902746	0.695244897432124	400.5314025878906	400.5513610839844
22	400.5592346191406	16.9092136477333					1	DETECTED	400.5592 m/z @16.91 [151020OFc1_NvH-0949-CRLM-22.raw]	400.5592346191406	16.9092136477333	4.4892326848	95.1067765570667	90.6175438722667	239180.578125	9.177599843777256E7	3	8027	0.17811895559614044	1.1842553077094036	3.439698780189731	400.5514831542969	400.56207275390625
23	400.57208251953125	35.3639769773333					1	DETECTED	400.5721 m/z @35.36 [151020OFc1_NvH-0949-CRLM-22.raw]	400.57208251953125	35.3639769773333	1.89040124053333	99.9413632573333	98.05096201679996	9.815428E7	2.0217465725390096E9	3	8027	0.2827520438505431	1.1840613266276392	1.2595884132264248	400.562255859375	400.5818786621094
24	400.5917053222656	35.3639769773333					1	DETECTED	400.5917 m/z @35.36 [151020OFc1_NvH-0949-CRLM-22.raw]	400.5917053222656	35.3639769773333	3.1754413696	95.1270285162667	91.95158714666671	307749.3125	8.666102598602815E7	0	8027	11.65528344622453	2.1944544364004956	11.46575089497311	400.58221435546875	400.6016540527344
25	400.6074523925781	31.7018661768					1	DETECTED	400.6075 m/z @31.70 [151020OFc1_NvH-0949-CRLM-22.raw]	400.6074523925781	31.7018661768	5.3191006048	92.3514107536	87.03231014880001	271220.375	9.449983853620791E7	0	8027	0.8409458084193737	1.4306328294343602	0.7813373618405928	400.601806640625	400.61700439453125
26	400.6438903808594	36.837887128					1	DETECTED	400.6439 m/z @36.84 [151020OFc1_NvH-0949-CRLM-22.raw]	400.6438903808594	36.837887128	3.0607489216	97.4726888389333	94.4119399173333	178836.140625	7.708907588176852E7	0	8027	0.19659615706626	1.6619742229242986	3.5066111210230444	400.6339416503906	400.65374755859375
27	400.69488525390625	38.2442966421333					1	DETECTED	400.6949 m/z @38.24 [151020OFc1_NvH-0949-CRLM-22.raw]	400.69488525390625	38.2442966421333	2.9766307312	98.4555988504	95.47896811919999	269789.71875	8.617214944096103E7	0	8027	0.1541085304712979	0.5026612928955141	0.05066010118724959	400.68499755859375	400.7048645019531
28	400.72100830078125	26.0743031906667					1	DETECTED	400.7210 m/z @26.07 [151020OFc1_NvH-0949-CRLM-22.raw]	400.72100830078125	26.0743031906667	1.4386181648	97.1337329704	95.6951148056	464380.71875	1.0987066267158452E8	4	8027	16.971653074036023	0.561810250436442	0.6791386470658681	400.7110290527344	400.7247619628906
29	400.7347717285156	18.3916879754667					1	DETECTED	400.7348 m/z @18.39 [151020OFc1_NvH-0949-CRLM-22.raw]	400.7347717285156	18.3916879754667	3.15535790373333	97.494455572	94.33909766826667	962996.0	1.2253084235279843E8	2	8027	17.374039654186372	0.5769613162570983	90.71873771137888	400.72479248046875	400.7406005859375
30	400.7506103515625	23.3522654397333					1	DETECTED	400.7506 m/z @23.35 [151020OFc1_NvH-0949-CRLM-22.raw]	400.7506103515625	23.3522654397333	1.5286424736	97.0255065448	95.4968640712	1525541.875	1.5762800211891583E8	2	8027	30.104341236306112	0.5675661131706569	1.9840949845020481	400.74066162109375	400.7605895996094
31	400.77093505859375	21.8646154565333					1	DETECTED	400.7709 m/z @21.86 [151020OFc1_NvH-0949-CRLM-22.raw]	400.77093505859375	21.8646154565333	2.41064726106667	87.1962127773333	84.78556551626663	7804313.0	1.691487581154769E8	2	8027	0.17487636961773845	1.2773953336265809	0.8954907574296093	400.7609558105469	400.780029296875
32	400.79388427734375	25.1327634170667					1	DETECTED	400.7939 m/z @25.13 [151020OFc1_NvH-0949-CRLM-22.raw]	400.79388427734375	25.1327634170667	3.89744952186667	99.8968429101333	95.99939338826663	110219.9375	8.444302942893215E7	0	8027	11.241634862383874	2.3685135999789533	0.009729272402118046	400.7839050292969	400.80322265625
33	400.84466552734375	36.8241559474667					1	DETECTED	400.8447 m/z @36.82 [151020OFc1_NvH-0949-CRLM-22.raw]	400.84466552734375	36.8241559474667	0.657644243466667	99.7970651394667	99.13942089600003	142429.34375	7.81554234105357E7	0	8027	19.48644648637254	1.7138349200205847	0.00669491951750687	400.834716796875	400.8546447753906
34	400.86102294921875	13.1047066557333					1	DETECTED	400.8610 m/z @13.10 [151020OFc1_NvH-0949-CRLM-22.raw]	400.86102294921875	13.1047066557333	0.0198028128	99.9303260621333	99.91052324933331	129389.5	8.824228893959251E7	0	8027	13.127929952369662	0.5744783565684933	1.1732791757221155	400.85467529296875	400.8704833984375
35	400.8804931640625	34.4883743602667					1	DETECTED	400.8805 m/z @34.49 [151020OFc1_NvH-0949-CRLM-22.raw]	400.8804931640625	34.4883743602667	0.007748836	99.9962726512	99.9885238152	304302.28125	8.56042075943796E7	0	8027	23.89399633754571	0.5024337344555628	1.030965539209788	400.8705139160156	400.88079833984375
36	400.890869140625	15.9239057682667					1	DETECTED	400.8909 m/z @15.92 [151020OFc1_NvH-0949-CRLM-22.raw]	400.890869140625	15.9239057682667	0.007748836	99.8968429101333	99.8890940741333	530996.625	1.0201362198066214E8	3	8027	0.14309193941615028	2.5023060820425753	0.11163619669895918	400.8810119628906	400.8930358886719
37	400.9030456542969	35.3639769773333					1	DETECTED	400.9030 m/z @35.36 [151020OFc1_NvH-0949-CRLM-22.raw]	400.9030456542969	35.3639769773333	0.0312860928	99.9962726512	99.9649865584	3.5587524E7	7.683830656903259E8	3	8027	0.2790748463731063	1.1207082506711892	1.4589711327448833	400.8930969238281	400.91302490234375
38	400.9161682128906	50.7550152378667					1	DETECTED	400.9162 m/z @50.76 [151020OFc1_NvH-0949-CRLM-22.raw]	400.9161682128906	50.7550152378667	0.0545443170666667	99.9962726512	99.94172833413333	316704.71875	9.927887511556716E7	3	8027	11.057158286344574	0.5050044406021921	0.020056681179953323	400.9131164550781	400.9258117675781
39	400.9437255859375	9.06688332586667					1	DETECTED	400.9437 m/z @9.07 [151020OFc1_NvH-0949-CRLM-22.raw]	400.9437255859375	9.06688332586667	0.007748836	99.8968429101333	99.8890940741333	294032.90625	8.566381242534196E7	0	8027	22.623004971654556	7.8157660328850955	0.7892086260355523	400.93414306640625	400.9537048339844
40	400.95452880859375	18.1818862456					1	DETECTED	400.9545 m/z @18.18 [151020OFc1_NvH-0949-CRLM-22.raw]	400.95452880859375	18.1818862456	0.419438231466667	99.6190333850667	99.19959515360003	97431.421875	6.777619647929806E7	0	8027	0.07157995639400383	2.7923964949726603	465.16975036591464	400.95379638671875	400.9549560546875
41	400.9649658203125	9.27862239306667					1	DETECTED	400.9650 m/z @9.28 [151020OFc1_NvH-0949-CRLM-22.raw]	400.9649658203125	9.27862239306667	0.0198028128	99.9303260621333	99.91052324933331	363419.09375	9.093744760901622E7	0	8027	9.211574300630282	0.8953122601860116	15.647195353517938	400.95501708984375	400.97491455078125
42	400.9779357910156	31.1129210810667					1	DETECTED	400.9779 m/z @31.11 [151020OFc1_NvH-0949-CRLM-22.raw]	400.9779357910156	31.1129210810667	0.7660512408	99.9852101970667	99.21915895626671	319610.125	9.596910895033903E7	0	8027	0.1408687680912415	1.8929464787223451	1.2509225601394198	400.9750061035156	400.98785400390625
43	401.00103759765625	23.3166346341333					1	DETECTED	401.0010 m/z @23.32 [151020OFc1_NvH-0949-CRLM-22.raw]	401.00103759765625	23.3166346341333	0.007748836	99.741524004	99.733775168	1384116.875	1.0793333967437135E8	0	8027	13.280547093082752	0.5713664862792405	0.014495392911281782	400.9910888671875	401.0106201171875
44	401.0265808105469	24.8551874853333					1	DETECTED	401.0266 m/z @24.86 [151020OFc1_NvH-0949-CRLM-22.raw]	401.0265808105469	24.8551874853333	0.007748836	99.9741936458667	99.9664448098667	53095.140625	9.607881560712755E7	0	8027	16.11357573786017	1.9404890394685594	2.912906332189436	401.01702880859375	401.03656005859375
45	401.049560546875	39.7324442368					1	DETECTED	401.0496 m/z @39.73 [151020OFc1_NvH-0949-CRLM-22.raw]	401.049560546875	39.7324442368	6.39868866266667	99.8306183189333	93.43192965626663	26440.78515625	7.027866017111266E7	0	8027	89.24396181070487	1.330402683114598	1.6662462825524782	401.04852294921875	401.0518798828125
46	401.1085205078125	90.3461316330667					1	DETECTED	401.1085 m/z @90.35 [151020OFc1_NvH-0949-CRLM-22.raw]	401.1085205078125	90.3461316330667	0.007748836	99.9741936458667	99.9664448098667	165800.40625	9.870267981328514E7	0	8027	0.19167793014796075	1.5632237202756594	0.0013807766353100528	401.0986633300781	401.1184997558594
47	401.128173828125	91.0375151208					1	DETECTED	401.1282 m/z @91.04 [151020OFc1_NvH-0949-CRLM-22.raw]	401.128173828125	91.0375151208	7.854305188	99.5419428994667	91.6876377114667	79036.2265625	7.341620625708336E7	0	8027	0.11467146823585495	0.5511186559495423	0.003770862820135983	401.1185302734375	401.1381530761719
48	401.1595458984375	91.0752957800167					1	DETECTED	401.1595 m/z @91.08 [151020OFc1_NvH-0949-CRLM-22.raw]	401.1595458984375	91.0752957800167	1.6595997472	99.0100407002667	97.3504409530667	791121.3125	8.540847507476921E7	0	8027	0.29337597575026564	0.646225793641298	2.9957106554559805	401.1501159667969	401.1693115234375
49	401.17987060546875	14.8588968656					1	DETECTED	401.1799 m/z @14.86 [151020OFc1_NvH-0949-CRLM-22.raw]	401.17987060546875	14.8588968656	3.58343640186667	92.1661226576	88.58268625573334	80243.1484375	8.35085061413113E7	0	8027	76.5435578554574	15.878326520894033	30.47867057057267	401.1698913574219	401.1843566894531
50	401.1944274902344	9.06688332586667					1	DETECTED	401.1944 m/z @9.07 [151020OFc1_NvH-0949-CRLM-22.raw]	401.1944274902344	9.06688332586667	2.66573831386667	98.9211209736	96.25538265973333	305822.4375	1.0585922451646253E8	0	8027	8.527428587319372	10.596358184521769	1.7368494468113804	401.1844787597656	401.20440673828125
51	401.21630859375	10.8659526805333					1	DETECTED	401.2163 m/z @10.87 [151020OFc1_NvH-0949-CRLM-22.raw]	401.21630859375	10.8659526805333	2.68475103573333	98.0479267957333	95.36317575999998	653443.3125	1.3277060499556132E8	3	8027	5.117287046279769	5.991872571937985	105.31167937054109	401.2063293457031	401.2262878417969
52	401.2264709472656	17.1383775197333					1	DETECTED	401.2265 m/z @17.14 [151020OFc1_NvH-0949-CRLM-22.raw]	401.2264709472656	17.1383775197333	5.14313810426667	87.9624229170667	82.81928481280003	226438.375	1.1153178493329987E8	0	8027	0.07135923024139856	0.5383593809414724	0.19859705419262172	401.226318359375	401.2273254394531
53	401.2373352050781	35.4039137013333					1	DETECTED	401.2373 m/z @35.40 [151020OFc1_NvH-0949-CRLM-22.raw]	401.2373352050781	35.4039137013333	2.44830111893333	98.9211209736	96.47281985466667	7038022.5	2.9029060661085135E8	2	8027	0.3109164872485195	0.6147225591163356	0.015126568287379351	401.22735595703125	401.2472839355469
54	401.25164794921875	23.3422761101333					1	DETECTED	401.2516 m/z @23.34 [151020OFc1_NvH-0949-CRLM-22.raw]	401.25164794921875	23.3422761101333	1.7871255232	92.4201557085333	90.6330301853333	722947.0	1.2987632442611676E8	3	8027	31.349985373660388	1.6445325784130485	4.05214790324318	401.24737548828125	401.2616271972656
55	401.26202392578125	76.9968221714667					1	DETECTED	401.2620 m/z @77.00 [151020OFc1_NvH-0949-CRLM-22.raw]	401.26202392578125	76.9968221714667	3.40070539706667	91.2647686504	87.86406325333333	138853.984375	9.574051485466558E7	2	8027	6.938353848605189	0.5047351648961179	0.06846436041458336	401.26165771484375	401.26239013671875
56	401.27239990234375	21.8646154565333					1	DETECTED	401.2724 m/z @21.86 [151020OFc1_NvH-0949-CRLM-22.raw]	401.27239990234375	21.8646154565333	4.3463715352	98.998963396	94.65259186079999	3959419.0	1.4424461458631054E8	0	8027	0.1368719253951305	0.9724107230144672	0.7961993032333454	401.2624206542969	401.2810974121094
57	401.2871398925781	29.4927540144					1	DETECTED	401.2871 m/z @29.49 [151020OFc1_NvH-0949-CRLM-22.raw]	401.2871398925781	29.4927540144	9.4017626992	95.7021863744	86.3004236752	202754.875	8.284870915851155E7	0	8027	0.7637397259218979	3.1142633112135822	9.257653502018387	401.2832946777344	401.29669189453125
58	401.3412170410156	92.4541529288					1	DETECTED	401.3412 m/z @92.45 [151020OFc1_NvH-0949-CRLM-22.raw]	401.3412170410156	92.4541529288	7.07506872586667	96.7891742621333	89.71410553626663	50786.08203125	1.0104721617971475E8	0	8027	5.555339146591109	0.5253869046137202	0.050773809227440334	401.3404541015625	401.3497314453125
59	401.3982238769531	22.8483623472					1	DETECTED	401.3982 m/z @22.85 [151020OFc1_NvH-0949-CRLM-22.raw]	401.3982238769531	22.8483623472	4.49865150026667	99.3090332154667	94.81038171520002	91528.1953125	8.171348552045949E7	0	8027	3.418101881316918	2.649846352534085	0.004721258091934504	401.38836669921875	401.40814208984375
60	401.42657470703125	25.5620988557333					1	DETECTED	401.4266 m/z @25.56 [151020OFc1_NvH-0949-CRLM-22.raw]	401.42657470703125	25.5620988557333	3.01376823466667	98.0257955144	95.01202727973333	202083.34375	8.340551669409283E7	3	8027	13.523898651218659	0.5398855305265056	0.0024120287405187757	401.41668701171875	401.4365234375
61	401.4471130371094	27.6487847768					1	DETECTED	401.4471 m/z @27.65 [151020OFc1_NvH-0949-CRLM-22.raw]	401.4471130371094	27.6487847768	1.18459844986667	99.8859054981333	98.70130704826663	658644.4375	1.0828113614751253E8	0	8027	0.10517002784230556	0.5039766157214396	2.5610008051267057	401.4374694824219	401.4569396972656
62	401.466552734375	9.27862239306667					1	DETECTED	401.4666 m/z @9.28 [151020OFc1_NvH-0949-CRLM-22.raw]	401.466552734375	9.27862239306667	2.52397979866667	96.2815738928	93.75759409413332	58617.3359375	8.338462380977955E7	0	8027	1.6605757935665704	0.6158400830806066	0.3424523872927376	401.4573059082031	401.470947265625
63	401.48095703125	30.2022955168					1	DETECTED	401.4810 m/z @30.20 [151020OFc1_NvH-0949-CRLM-22.raw]	401.48095703125	30.2022955168	2.62808866826667	99.5419428994667	96.91385423120003	405078.75	8.42027358667608E7	0	8027	0.19380980311665397	1.5586198544577041	1.1203349424203575	401.4710388183594	401.4909362792969
64	401.5029296875	23.3522654397333					1	DETECTED	401.5029 m/z @23.35 [151020OFc1_NvH-0949-CRLM-22.raw]	401.5029296875	23.3522654397333	2.9858971056	99.9524818733333	96.9665847677333	236360.34375	8.082652726924923E7	0	8027	0.17381539066288454	0.5070042468738105	0.010928745076649989	401.49359130859375	401.51275634765625
65	401.5256652832031	27.7031362936					1	DETECTED	401.5257 m/z @27.70 [151020OFc1_NvH-0949-CRLM-22.raw]	401.5256652832031	27.7031362936	3.38238241733333	98.32230646	94.93992404266666	140505.8125	8.090398496251571E7	0	8027	18.70507683868032	2.1458308002593136	0.049786681487866274	401.5157470703125	401.53143310546875
66	401.54144287109375	32.4428726250667					1	DETECTED	401.5414 m/z @32.44 [151020OFc1_NvH-0949-CRLM-22.raw]	401.54144287109375	32.4428726250667	4.25021497946667	99.2310174490667	94.98080246960002	362240.25	9.079118370677425E7	0	8027	24.650998579413333	0.6621297123434396	0.011583506010045232	401.531494140625	401.5513916015625
67	401.56292724609375	17.4091595397333					1	DETECTED	401.5629 m/z @17.41 [151020OFc1_NvH-0949-CRLM-22.raw]	401.56292724609375	17.4091595397333	4.79832299946667	93.6517104426667	88.85338744320003	1801761.75	1.43707934979792E8	3	8027	22.71256762929322	1.9074245028491614	3.992460294504593	401.5529479980469	401.5728759765625
68	401.5735778808594	35.4374672890667					1	DETECTED	401.5736 m/z @35.44 [151020OFc1_NvH-0949-CRLM-22.raw]	401.5735778808594	35.4374672890667	3.23202570693333	96.3255355565333	93.09350984959997	1052155.0	1.0223431827490823E8	0	8027	0.39356709597414863	0.6126240956438739	0.45381116755579437	401.57293701171875	401.58349609375
69	401.5892333984375	45.7847421826667					1	DETECTED	401.5892 m/z @45.78 [151020OFc1_NvH-0949-CRLM-22.raw]	401.5892333984375	45.7847421826667	4.4892326848	99.9524818733333	95.4632491885333	341863.21875	8.721878108396423E7	0	8027	22.769616492461157	0.5923969477985123	0.2244060308357784	401.5836486816406	401.5990295410156
70	401.6265563964844	12.2248871010667					1	DETECTED	401.6266 m/z @12.22 [151020OFc1_NvH-0949-CRLM-22.raw]	401.6265563964844	12.2248871010667	3.18497249013333	96.2264555418667	93.04148305173337	225362.90625	8.584570306207871E7	0	8027	0.22182758640595956	1.7660178625103249	25.846358995719427	401.6169738769531	401.63653564453125
71	401.6507568359375	22.2496404869333					1	DETECTED	401.6508 m/z @22.25 [151020OFc1_NvH-0949-CRLM-22.raw]	401.6507568359375	22.2496404869333	4.44240184	98.5433046026667	94.10090276266669	70406.2734375	8.532993604782642E7	0	8027	3.866507348040198	2.6422092899527807	4.284418579905561	401.640869140625	401.66015625
72	401.6759948730469	90.0002556704					1	DETECTED	401.6760 m/z @90.00 [151020OFc1_NvH-0949-CRLM-22.raw]	401.6759948730469	90.0002556704	5.23623863066667	98.2782047744	93.04196614373332	50955.0703125	9.267074041005725E7	0	8027	83.41610589305527	0.5489644690445277	0.09777997452614812	401.6664733886719	401.6855163574219
73	401.6977233886719	27.591679232					1	DETECTED	401.6977 m/z @27.59 [151020OFc1_NvH-0949-CRLM-22.raw]	401.6977233886719	27.591679232	2.81657843706667	97.2319419928	94.41536355573334	480808.8125	9.622384387561458E7	0	8027	0.1357315123364522	1.7697565139770532	0.017507054028742978	401.68804931640625	401.70770263671875
74	401.7080993652344	12.5195738570667					1	DETECTED	401.7081 m/z @12.52 [151020OFc1_NvH-0949-CRLM-22.raw]	401.7080993652344	12.5195738570667	3.7603993184	98.2229495581333	94.46255023973329	115356.0546875	7.55647714649269E7	0	8027	0.2292614711255272	0.5556974471816608	0.05718736854474398	401.7077331542969	401.7090148925781
75	401.7190246582031	29.7589902962667					1	DETECTED	401.7190 m/z @29.76 [151020OFc1_NvH-0949-CRLM-22.raw]	401.7190246582031	29.7589902962667	2.49541529386667	98.7677769701333	96.27236167626663	1686775.5	1.2828926125154762E8	2	8027	0.24847658103018944	0.5302903791922318	0.5198246612174191	401.70904541015625	401.72900390625
76	401.7369689941406	23.4715261370667					1	DETECTED	401.7370 m/z @23.47 [151020OFc1_NvH-0949-CRLM-22.raw]	401.7369689941406	23.4715261370667	2.04230129973333	97.7247655109333	95.68246421119997	1507554.875	1.3830444197552523E8	2	8027	0.19307331027534147	1.0021580297688535	3.6397069181677204	401.72906494140625	401.7469482421875
77	401.7469787597656	17.4091595397333					1	DETECTED	401.7470 m/z @17.41 [151020OFc1_NvH-0949-CRLM-22.raw]	401.7469787597656	17.4091595397333	3.64857123866667	88.9217037354667	85.27313249680003	335711.53125	1.0219851114151898E8	0	8027	8.84100483390922	1.2213392016881164	1.3201338452861826	401.7469787597656	401.7569274902344
78	401.75958251953125	18.5096786333333					1	DETECTED	401.7596 m/z @18.51 [151020OFc1_NvH-0949-CRLM-22.raw]	401.75958251953125	18.5096786333333	5.25505747386667	95.0560482514667	89.80099077760003	66042.3203125	8.05521117163671E7	0	8027	52.037923846458064	3.9811155660272335	0.007843770558132627	401.7569885253906	401.7641296386719
79	401.7743225097656	21.8546323104					1	DETECTED	401.7743 m/z @21.85 [151020OFc1_NvH-0949-CRLM-22.raw]	401.7743225097656	21.8546323104	2.873650664	90.7470682058667	87.8734175418667	804105.9375	1.1363165890138729E8	0	8027	0.17182029934124188	31.95163204202249	0.9120237261213817	401.76434326171875	401.7834777832031
80	401.82647705078125	12.14008388					1	DETECTED	401.8265 m/z @12.14 [151020OFc1_NvH-0949-CRLM-22.raw]	401.82647705078125	12.14008388	0.279121355733333	99.9192345061333	99.64011315039996	129730.140625	8.687591560160914E7	0	8027	0.233105006933922	0.7275560149860897	3.2138478485848534	401.8164978027344	401.83642578125
81	401.8604736328125	20.8610850221333					1	DETECTED	401.8605 m/z @20.86 [151020OFc1_NvH-0949-CRLM-22.raw]	401.8604736328125	20.8610850221333	0.007748836	99.9962726512	99.9885238152	931092.0625	1.0811703138553932E8	3	8027	0.16136145822709125	0.6898772201569222	0.013379688377148868	401.8504943847656	401.87042236328125
82	401.8705749511719	37.1586187421333					1	DETECTED	401.8706 m/z @37.16 [151020OFc1_NvH-0949-CRLM-22.raw]	401.8705749511719	37.1586187421333	2.37304762586667	99.9081180773333	97.53507045146662	171021.703125	8.046531490389723E7	0	8027	0.10630305229260273	1.7781818364238133	0.004992770335655275	401.8704833984375	401.87347412109375
83	401.8836669921875	27.345363372					1	DETECTED	401.8837 m/z @27.35 [151020OFc1_NvH-0949-CRLM-22.raw]	401.8836669921875	27.345363372	0.007748836	99.8417203429333	99.8339715069333	704185.5	1.0862051374544713E8	3	8027	16.29254413418696	0.7740300416176144	0.4553421348203831	401.8738098144531	401.88714599609375
84	401.89715576171875	17.4091595397333					1	DETECTED	401.8972 m/z @17.41 [151020OFc1_NvH-0949-CRLM-22.raw]	401.89715576171875	17.4091595397333	0.007748836	99.9852101970667	99.9774613610667	1122093.5	1.1726807861642747E8	3	8027	0.14683720895228802	1.1902096977894254	0.05350041152964686	401.8871765136719	401.906982421875
85	401.91180419921875	46.8328596725333					1	DETECTED	401.9118 m/z @46.83 [151020OFc1_NvH-0949-CRLM-22.raw]	401.91180419921875	46.8328596725333	0.0312860928	99.9852101970667	99.9539241042667	313978.4375	8.95089213108814E7	3	8027	11.574452990428718	0.5235509932474521	0.0039768439082450546	401.9072265625	401.9217834472656
86	401.9227600097656	45.6978763896					1	DETECTED	401.9228 m/z @45.70 [151020OFc1_NvH-0949-CRLM-22.raw]	401.9227600097656	45.6978763896	0.0198028128	99.9852101970667	99.96540738426671	85567.5390625	1.0123840969493075E8	0	8027	0.023707777889981685	1.0875711286306902	1.1768552226951279	401.9218444824219	401.9326477050781
87	401.93682861328125	22.8483623472					1	DETECTED	401.9368 m/z @22.85 [151020OFc1_NvH-0949-CRLM-22.raw]	401.93682861328125	22.8483623472	0.872456686666667	99.9962726512	99.12381596453334	60832.2421875	7.704021223758861E7	0	8027	16.242871020455155	2.971414785108747	5.449438327989023	401.9327697753906	401.9374694824219
88	401.9476623535156	27.6013831984					1	DETECTED	401.9477 m/z @27.60 [151020OFc1_NvH-0949-CRLM-22.raw]	401.9476623535156	27.6013831984	0.007748836	99.9852101970667	99.9774613610667	266169.65625	9.024518365555105E7	0	8027	0.7106173234652111	0.6648185362761561	0.7257757769410966	401.93768310546875	401.9576416015625
89	401.9607238769531	43.0568462877333					1	DETECTED	401.9607 m/z @43.06 [151020OFc1_NvH-0949-CRLM-22.raw]	401.9607238769531	43.0568462877333	0.007748836	99.8968429101333	99.8890940741333	116149.40625	8.884771569976194E7	0	8027	13.567738676616955	1.3335236460649973	0.014497697090341497	401.9576721191406	401.970703125
90	401.9764404296875	21.3782000216					1	DETECTED	401.9764 m/z @21.38 [151020OFc1_NvH-0949-CRLM-22.raw]	401.9764404296875	21.3782000216	0.007748836	99.9852101970667	99.9774613610667	114994.703125	8.695599721804915E7	0	8027	15.7395409288187	3.7373369956254807	0.2767277016005629	401.9707336425781	401.9856262207031
91	401.9956359863281	23.9673375226667					1	DETECTED	401.9956 m/z @23.97 [151020OFc1_NvH-0949-CRLM-22.raw]	401.9956359863281	23.9673375226667	0.007748836	99.9962726512	99.9885238152	132787.46875	9.495838212414046E7	0	8027	66.96069894915391	1.9934565619957627	0.0352168721707661	401.98565673828125	402.005615234375
92	402.0338134765625	26.1290147434667					1	DETECTED	402.0338 m/z @26.13 [151020OFc1_NvH-0949-CRLM-22.raw]	402.0338134765625	26.1290147434667	0.0198028128	99.9192345061333	99.8994316933333	354123.3125	9.384848773231593E7	0	8027	0.06503834524968966	0.5225024155369331	2.2293372606578865	402.02398681640625	402.0427551269531
93	402.0528564453125	22.3351166981333					1	DETECTED	402.0529 m/z @22.34 [151020OFc1_NvH-0949-CRLM-22.raw]	402.0528564453125	22.3351166981333	0.2013903504	99.6745727962667	99.4731824458667	6577830.5	2.186789869767966E8	0	8027	0.2963377560869844	1.3601653481967608	1.5011837171202993	402.04290771484375	402.0626220703125
94	402.14031982421875	92.1048322074667					1	DETECTED	402.1403 m/z @92.10 [151020OFc1_NvH-0949-CRLM-22.raw]	402.14031982421875	92.1048322074667	2.1086403696	95.4181232741333	93.3094829045333	102723.4609375	8.588747652446936E7	0	8027	1.8256269637324323	0.6372232507930979	0.26408577733493416	402.1304626464844	402.1499328613281
95	402.1632385253906	91.08449987575					1	DETECTED	402.1632 m/z @91.08 [151020OFc1_NvH-0949-CRLM-22.raw]	402.1632385253906	91.08449987575	1.40854806186667	92.5770262666667	91.16847820480004	166980.53125	7.924532912188415E7	0	8027	0.27629188219978573	0.5017817677139957	4.653307953657436	402.15325927734375	402.169677734375
96	402.179931640625	63.5160939389333					1	DETECTED	402.1799 m/z @63.52 [151020OFc1_NvH-0949-CRLM-22.raw]	402.179931640625	63.5160939389333	0.007748836	99.9962726512	99.9885238152	281318.71875	5.13922235926065E8	2	8027	41.46529078447569	0.7995365668960991	0.4432037950976027	402.17291259765625	402.18280029296875
97	402.1951599121094	20.8937747168					1	DETECTED	402.1952 m/z @20.89 [151020OFc1_NvH-0949-CRLM-22.raw]	402.1951599121094	20.8937747168	2.83538646053333	97.0467937994667	94.21140733893337	541201.5625	1.0077585041320921E8	0	8027	0.16161175863365074	0.5077045577538759	0.013363388685855133	402.1856994628906	402.20513916015625
98	402.20611572265625	29.0798998912					1	DETECTED	402.2061 m/z @29.08 [151020OFc1_NvH-0949-CRLM-22.raw]	402.20611572265625	29.0798998912	3.13636464106667	75.1903012213333	72.05393658026664	279920.09375	8.758341806323318E7	2	8027	0.21282144025887462	0.5700678537493447	0.44488781702390257	402.2052001953125	402.210693359375
99	402.220703125	29.7305174994667					1	DETECTED	402.2207 m/z @29.73 [151020OFc1_NvH-0949-CRLM-22.raw]	402.220703125	29.7305174994667	3.07002140373333	99.0650987309333	95.99507732719997	609281.5	1.4832315244346058E8	4	8027	7.1543700098576615	1.1228821239380522	0.9963068116788193	402.2107238769531	402.2306823730469
100	402.23870849609375	23.4715261370667					1	DETECTED	402.2387 m/z @23.47 [151020OFc1_NvH-0949-CRLM-22.raw]	402.23870849609375	23.4715261370667	1.7871255232	98.7787889322667	96.9916634090667	568818.8125	1.146977113062E8	2	8027	0.2929693390386028	3.5933146020848783	0.061316332640678026	402.230712890625	402.2430419921875
101	402.2530517578125	22.3142061525333					1	DETECTED	402.2531 m/z @22.31 [151020OFc1_NvH-0949-CRLM-22.raw]	402.2530517578125	22.3142061525333	2.0518386368	96.7115415936	94.6597029568	7304163.0	2.8443908018459606E8	2	8027	0.28777609958194716	6.2448585436328665	8.969065033450327	402.2430725097656	402.2630310058594
102	402.27520751953125	21.9053334298667					1	DETECTED	402.2752 m/z @21.91 [151020OFc1_NvH-0949-CRLM-22.raw]	402.27520751953125	21.9053334298667	2.75063099226667	94.1364091208	91.38577812853333	169696.78125	8.782870485106747E7	0	8027	69.71377722511215	3.0250837177149825	27.749150148311184	402.2655944824219	402.2851867675781
103	402.3035583496094	91.8607079341333					1	DETECTED	402.3036 m/z @91.86 [151020OFc1_NvH-0949-CRLM-22.raw]	402.3035583496094	91.8607079341333	17.4912008693333	98.4887382242667	80.9975373549334	400083.96875	7.121786456724231E7	0	8027	0.1626199376638624	0.5020619887966408	4.733048028792605	402.2940368652344	402.31097412109375
104	402.3216857910156	89.815749496					1	DETECTED	402.3217 m/z @89.82 [151020OFc1_NvH-0949-CRLM-22.raw]	402.3216857910156	89.815749496	14.3836148984	94.6926047389333	80.3089898405333	1475546.75	9.13057696746783E7	0	8027	0.049440265968655694	0.5115780003046123	0.003518242492011808	402.3124694824219	402.3294372558594
105	402.3576354980469	91.2952084408					1	DETECTED	402.3576 m/z @91.30 [151020OFc1_NvH-0949-CRLM-22.raw]	402.3576354980469	91.2952084408	1.4586497552	98.2559553232	96.797305568	55790.33203125	9.693235387595326E7	0	8027	0.06684034912019854	0.5387411705448361	0.07748234108967209	402.3490905761719	402.3670654296875
106	402.4180603027344	24.0304326664					1	DETECTED	402.4181 m/z @24.03 [151020OFc1_NvH-0949-CRLM-22.raw]	402.4180603027344	24.0304326664	2.13688184053333	99.7970651394667	97.66018329893336	1139759.875	9.654761303210022E7	0	8027	1.4679764919982112	0.7152875367642948	0.1340701308768951	402.40838623046875	402.4278564453125
107	402.4353942871094	26.1840851013333					1	DETECTED	402.4354 m/z @26.18 [151020OFc1_NvH-0949-CRLM-22.raw]	402.4353942871094	26.1840851013333	2.80718511626667	99.3864258824	96.57924076613334	162720.671875	8.229995316797474E7	0	8027	0.2917848057398835	3.0427320327649565	3.3959761593167634	402.4281005859375	402.4427795410156
108	402.45306396484375	22.3673744914667					1	DETECTED	402.4531 m/z @22.37 [151020OFc1_NvH-0949-CRLM-22.raw]	402.45306396484375	22.3673744914667	0.1788849656	99.4974227906667	99.3185378250667	4370019.0	2.0607350256399897E8	4	8027	0.2590471185879615	2.603681219590124	0.6524909247649006	402.4432373046875	402.4630432128906
109	402.4734191894531	17.5971684661333					1	DETECTED	402.4734 m/z @17.60 [151020OFc1_NvH-0949-CRLM-22.raw]	402.4734191894531	17.5971684661333	2.80718511626667	98.8773025464	96.07011743013334	293841.28125	8.930608112969372E7	2	8027	37.64440384948653	5.266199048844696	23.25197812740595	402.4635009765625	402.4833679199219
110	402.48443603515625	33.5774911997333					1	DETECTED	402.4844 m/z @33.58 [151020OFc1_NvH-0949-CRLM-22.raw]	402.48443603515625	33.5774911997333	0.246100603733333	99.7859691648	99.53986856106665	254458.125	7.667989854729404E7	4	8027	0.17856640662675005	0.5125400841510844	5.9168599454469915	402.4834289550781	402.4944152832031
111	402.4971923828125	89.862342708					1	DETECTED	402.4972 m/z @89.86 [151020OFc1_NvH-0949-CRLM-22.raw]	402.4971923828125	89.862342708	2.62808866826667	97.3958194605333	94.76773079226663	165732.765625	1.1103663472852793E8	0	8027	77.13423910337937	0.5543697205335514	0.10831980545496808	402.49444580078125	402.50689697265625
112	402.5080871582031	7.88345071493333					1	DETECTED	402.5081 m/z @7.88 [151020OFc1_NvH-0949-CRLM-22.raw]	402.5080871582031	7.88345071493333	3.62964459813333	93.0914584610667	89.46181386293337	37720.08203125	1.0210918502831496E8	0	8027	26.198270973171084	10.515502047638291	0.018589239190201806	402.5072326660156	402.51788330078125
113	402.5293273925781	20.849053904					1	DETECTED	402.5293 m/z @20.85 [151020OFc1_NvH-0949-CRLM-22.raw]	402.5293273925781	20.849053904	3.098775324	97.1010393578667	94.0022640338667	214232.53125	8.251264537486687E7	0	8027	13.682224297376585	4.71601770142974	0.04582861586259837	402.5193786621094	402.53729248046875
114	402.54730224609375	23.7571231362667					1	DETECTED	402.5473 m/z @23.76 [151020OFc1_NvH-0949-CRLM-22.raw]	402.54730224609375	23.7571231362667	3.4277468344	98.8992375037333	95.4714906693333	752803.6875	1.0184484982083127E8	0	8027	0.1460936766857408	0.5139257502912082	0.12082127031727867	402.5373229980469	402.5531921386719
115	402.5632019042969	16.4320082282667					1	DETECTED	402.5632 m/z @16.43 [151020OFc1_NvH-0949-CRLM-22.raw]	402.5632019042969	16.4320082282667	2.85440084773333	97.1555388069333	94.30113795919996	1663720.75	1.1343623834859362E8	0	8027	0.19553243693035682	0.5796935784531112	0.8142617327784408	402.5532531738281	402.572998046875
116	402.5752868652344	11.2483168178667					1	DETECTED	402.5753 m/z @11.25 [151020OFc1_NvH-0949-CRLM-22.raw]	402.5752868652344	11.2483168178667	2.0707555664	84.1834013784	82.11264581200001	139625.625	8.490270882791382E7	0	8027	1.5109583733095278	7.517031204379471	0.02084140955636803	402.5732421875	402.5851745605469
117	402.6183776855469	24.0748692082667					1	DETECTED	402.6184 m/z @24.07 [151020OFc1_NvH-0949-CRLM-22.raw]	402.6183776855469	24.0748692082667	1.58833527973333	98.998963396	97.41062811626666	1166757.75	1.069751528339705E8	0	8027	0.14912276952816583	0.9346759453282333	0.07751663674008664	402.6084289550781	402.62811279296875
118	402.6355285644531	26.0840072085333					1	DETECTED	402.6355 m/z @26.08 [151020OFc1_NvH-0949-CRLM-22.raw]	402.6355285644531	26.0840072085333	2.9109105992	94.0065602653333	91.09564966613331	121280.6015625	8.316882471342982E7	0	8027	0.176950286011472	1.965547617607636	0.1923528637137534	402.6284484863281	402.6438293457031
119	402.6538391113281	22.3564312768					1	DETECTED	402.6538 m/z @22.36 [151020OFc1_NvH-0949-CRLM-22.raw]	402.6538391113281	22.3564312768	3.90649759813333	99.5859753701333	95.67947777199997	1906777.875	1.3128426691937572E8	0	8027	2.0329134338855894	5.672043052535448	5.638296900759807	402.6439208984375	402.66363525390625
120	402.6709899902344	23.6891657656					1	DETECTED	402.6710 m/z @23.69 [151020OFc1_NvH-0949-CRLM-22.raw]	402.6709899902344	23.6891657656	1.947261432	92.4541529288	90.5068914968	75710.6640625	8.299082526267889E7	0	8027	10.786335414889574	2.081392920051865	286.32494134188005	402.66448974609375	402.6735534667969
121	402.6836853027344	21.7167755173333					1	DETECTED	402.6837 m/z @21.72 [151020OFc1_NvH-0949-CRLM-22.raw]	402.6836853027344	21.7167755173333	2.31651953733333	91.5615258824	89.24500634506667	108645.75	7.8832412657302E7	0	8027	0.26255704649810596	11.297762926881433	0.05560063371341163	402.67413330078125	402.6883850097656
122	402.6985168457031	25.6411229674667					1	DETECTED	402.6985 m/z @25.64 [151020OFc1_NvH-0949-CRLM-22.raw]	402.6985168457031	25.6411229674667	0.7874299536	98.5545353770667	97.7671054234667	780864.75	1.119802336258729E8	2	8027	0.4054011430389899	1.1099862543044894	2.5891849985820548	402.6888732910156	402.7074890136719
123	402.7174987792969	21.8449531034667					1	DETECTED	402.7175 m/z @21.84 [151020OFc1_NvH-0949-CRLM-22.raw]	402.7174987792969	21.8449531034667	3.14591199226667	99.4421458912	96.29623389893332	966553.5	1.3253222095183723E8	2	8027	0.2773299535824947	1.8534083744498269	1.8649536915559588	402.70751953125	402.72747802734375
124	402.7292785644531	38.5538660608					1	DETECTED	402.7293 m/z @38.55 [151020OFc1_NvH-0949-CRLM-22.raw]	402.7292785644531	38.5538660608	3.34528958026667	95.4290776149333	92.08378803466664	81653.0078125	9.180535367483087E7	0	8027	12.844749426851656	1.3076897341416145	3.7479105870838203	402.7275085449219	402.7303771972656
125	402.74041748046875	30.1408899264					1	DETECTED	402.7404 m/z @30.14 [151020OFc1_NvH-0949-CRLM-22.raw]	402.74041748046875	30.1408899264	2.94835589466667	98.2669301725333	95.31857427786663	349405.21875	1.0562383798202984E8	2	8027	3.4157014197437903	0.7683623790110167	0.028876018076304747	402.7304992675781	402.750244140625
126	402.7528381347656	49.8433440986667					1	DETECTED	402.7528 m/z @49.84 [151020OFc1_NvH-0949-CRLM-22.raw]	402.7528381347656	49.8433440986667	2.72221279066667	99.5750400573333	96.85282726666662	131143.359375	1.0916190762194669E8	0	8027	28.6167982245412	1.0908116193265223	0.003633101596571575	402.75048828125	402.7627258300781
127	402.8194274902344	23.9785830986667					1	DETECTED	402.8194 m/z @23.98 [151020OFc1_NvH-0949-CRLM-22.raw]	402.8194274902344	23.9785830986667	1.3781380632	99.741524004	98.3633859408	673890.5	9.608028209846638E7	0	8027	1.4909238722794633	1.9015027100835515	0.1257232600950991	402.8097839355469	402.8292541503906
128	402.8365478515625	26.0646715072					1	DETECTED	402.8365 m/z @26.06 [151020OFc1_NvH-0949-CRLM-22.raw]	402.8365478515625	26.0646715072	2.7317230008	99.8082565250667	97.0765335242667	35139.484375	7.943841348018219E7	0	8027	5.776672486494149	2.0802457412881092	3.160491482576218	402.8294677734375	402.837158203125
129	402.85821533203125	11.8429893693333					1	DETECTED	402.8582 m/z @11.84 [151020OFc1_NvH-0949-CRLM-22.raw]	402.85821533203125	11.8429893693333	0.0198028128	99.9741936458667	99.95439083306671	881314.0	1.089483828295452E8	3	8027	10.677340088529036	2.574610009967233	70.80273624408999	402.8482971191406	402.8681945800781
130	402.8693542480469	27.4354434896					1	DETECTED	402.8694 m/z @27.44 [151020OFc1_NvH-0949-CRLM-22.raw]	402.8693542480469	27.4354434896	0.624035873866667	99.9632856405333	99.33924976666664	104622.0078125	7.495483372323313E7	0	8027	5.183970934447501	2.7743192318254497	4.576773133499603	402.86822509765625	402.8714904785156
131	402.88153076171875	23.7871203565333					1	DETECTED	402.8815 m/z @23.79 [151020OFc1_NvH-0949-CRLM-22.raw]	402.88153076171875	23.7871203565333	0.007748836	99.9632856405333	99.9555368045333	608856.25	9.071999985827778E7	0	8027	0.16315563928411692	0.753733967135233	0.27045937980279094	402.8715515136719	402.8873596191406
132	402.8973693847656	16.420449868					1	DETECTED	402.8974 m/z @16.42 [151020OFc1_NvH-0949-CRLM-22.raw]	402.8973693847656	16.420449868	0.0198028128	99.9741936458667	99.95439083306671	1151398.0	1.1640436349155052E8	3	8027	16.79223654660548	0.5128702772897211	51.41247004197084	402.88739013671875	402.9073181152344
133	402.9093017578125	11.3380657381333					1	DETECTED	402.9093 m/z @11.34 [151020OFc1_NvH-0949-CRLM-22.raw]	402.9093017578125	11.3380657381333	0.007748836	99.9962726512	99.9885238152	81490.796875	8.185573153505532E7	0	8027	0.13605819505095162	4.470255799071739	0.13513018015157463	402.9073791503906	402.9192199707031
134	402.9239501953125	28.5374439194667					1	DETECTED	402.9240 m/z @28.54 [151020OFc1_NvH-0949-CRLM-22.raw]	402.9239501953125	28.5374439194667	0.007748836	99.8968429101333	99.8890940741333	64959.265625	8.323316171383385E7	0	8027	22.401334119235823	2.1346053405964387	3.0928995676249595	402.91937255859375	402.9338684082031
135	402.94219970703125	38.8042588397333					1	DETECTED	402.9422 m/z @38.80 [151020OFc1_NvH-0949-CRLM-22.raw]	402.94219970703125	38.8042588397333	0.007748836	99.8306183189333	99.8228694829333	22100.494140625	6.881464035578862E7	0	8027	84.33900254020574	1.2785312583743123	1.5366011918506781	402.9342346191406	402.9422607421875
136	402.9523620605469	18.3459286461333					1	DETECTED	402.9524 m/z @18.35 [151020OFc1_NvH-0949-CRLM-22.raw]	402.9523620605469	18.3459286461333	0.007748836	99.9632856405333	99.9555368045333	326038.53125	9.205904089188853E7	4	8027	0.37178539005374844	2.2985818750527196	0.24344259143761673	402.94244384765625	402.96234130859375
137	402.9690856933594	40.3998848370667					1	DETECTED	402.9691 m/z @40.40 [151020OFc1_NvH-0949-CRLM-22.raw]	402.9690856933594	40.3998848370667	0.007748836	99.9962726512	99.9885238152	158188.625	9.31033474348233E7	0	8027	15.289361496492901	1.2184919752033756	6.446789605813285	402.9623718261719	402.9737243652344
138	402.9837341308594	45.1506079376					1	DETECTED	402.9837 m/z @45.15 [151020OFc1_NvH-0949-CRLM-22.raw]	402.9837341308594	45.1506079376	0.0890895530666667	99.9632856405333	99.87419608746663	5009248.0	1.1586106404022768E8	2	8027	0.26718049233797814	0.5266516945048499	0.037980307918166104	402.9737548828125	402.9935302734375
139	403.00323486328125	44.2769656410667					1	DETECTED	403.0032 m/z @44.28 [151020OFc1_NvH-0949-CRLM-22.raw]	403.00323486328125	44.2769656410667	0.007748836	99.9962726512	99.9885238152	49832.4140625	9.1459374620204E7	0	8027	46.26949195227321	1.1389361938722777	1.2507184771084183	402.9937744140625	403.009521484375
140	403.01959228515625	24.0304326664					1	DETECTED	403.0196 m/z @24.03 [151020OFc1_NvH-0949-CRLM-22.raw]	403.01959228515625	24.0304326664	0.007748836	99.9962726512	99.9885238152	345237.28125	8.9759754043275E7	0	8027	1.3635000942862447	0.5331885873727844	1.500939379247239	403.0101013183594	403.0295104980469
141	403.04278564453125	90.0238806122667					1	DETECTED	403.0428 m/z @90.02 [151020OFc1_NvH-0949-CRLM-22.raw]	403.04278564453125	90.0238806122667	5.86433649786667	99.8968429101333	94.03250641226663	44333.85546875	8.756540608538288E7	0	8027	75.75202425048775	0.538349088064408	0.11387415942287689	403.0332336425781	403.04547119140625
142	403.05548095703125	22.3564312768					1	DETECTED	403.0555 m/z @22.36 [151020OFc1_NvH-0949-CRLM-22.raw]	403.05548095703125	22.3564312768	0.408773710666667	99.9524818733333	99.54370816266663	229100.328125	8.540217360036801E7	0	8027	0.05372914624053138	0.5203112006663219	2.3795115069097603	403.0455017089844	403.0654296875
143	403.0771179199219	31.7018661768					1	DETECTED	403.0771 m/z @31.70 [151020OFc1_NvH-0949-CRLM-22.raw]	403.0771179199219	31.7018661768	2.28834234506667	99.9632856405333	97.67494329546663	74380.8671875	8.652363766360904E7	0	8027	7.911891952318715	1.5922343585414473	227.58867390465622	403.0671691894531	403.08709716796875
144	403.09100341796875	92.5294813250667					1	DETECTED	403.0910 m/z @92.53 [151020OFc1_NvH-0949-CRLM-22.raw]	403.09100341796875	92.5294813250667	0.007748836	99.9524818733333	99.9447330373333	44168.47265625	8.706800579632701E7	0	8027	35.363088699842805	0.5374798491972126	0.08006257760618953	403.087158203125	403.1009826660156
145	403.1112976074219	36.3768965210667					1	DETECTED	403.1113 m/z @36.38 [151020OFc1_NvH-0949-CRLM-22.raw]	403.1112976074219	36.3768965210667	11.6395396058667	99.9413632573333	88.30182365146659	40657.390625	8.680762492176841E7	0	8027	39.07700690173769	1.7583363429964038	2.530123950403797	403.1016845703125	403.1140441894531
146	403.1244201660156	90.51817892					1	DETECTED	403.1244 m/z @90.52 [151020OFc1_NvH-0949-CRLM-22.raw]	403.1244201660156	90.51817892	0.6020484256	99.9632856405333	99.3612372149333	99200.8984375	1.2110851773946047E8	0	8027	0.03438756076643301	0.5550865259715878	0.13061734474037012	403.1148376464844	403.133544921875
147	403.1436767578125	50.7091952904					1	DETECTED	403.1437 m/z @50.71 [151020OFc1_NvH-0949-CRLM-22.raw]	403.1436767578125	50.7091952904	11.7268951072	99.9632856405333	88.23639053333329	83638.5390625	8.07402448287587E7	0	8027	0.024420945806021166	1.1175525319079689	1.2399897908821529	403.1344299316406	403.1507873535156
148	403.1612548828125	50.7091952904					1	DETECTED	403.1613 m/z @50.71 [151020OFc1_NvH-0949-CRLM-22.raw]	403.1612548828125	50.7091952904	5.64966792613333	99.9741936458667	94.32452571973337	127261.7421875	7.497241501599929E7	3	8027	71.3633527000112	1.031172219319362	1.350247437802582	403.151611328125	403.1712341308594
149	403.17529296875	50.7236948298667					1	DETECTED	403.1753 m/z @50.72 [151020OFc1_NvH-0949-CRLM-22.raw]	403.17529296875	50.7236948298667	0.355332766133333	99.9632856405333	99.60795287439997	75952.1484375	1.0213342354149835E8	0	8027	42.75493706620192	0.9196005967836784	1.0220899640392245	403.1712951660156	403.178466796875
150	403.1884765625	19.0298827432					1	DETECTED	403.1885 m/z @19.03 [151020OFc1_NvH-0949-CRLM-22.raw]	403.1884765625	19.0298827432	0.007748836	99.9962726512	99.9885238152	974099.6875	1.3685793363816655E8	2	8027	0.27066094948245123	11.338839269687721	0.04143702692062609	403.1784973144531	403.1943664550781
151	403.2043762207031	30.6511302085333					1	DETECTED	403.2044 m/z @30.65 [151020OFc1_NvH-0949-CRLM-22.raw]	403.2043762207031	30.6511302085333	1.81627502506667	99.9741936458667	98.15791862080003	1509224.125	1.3360133277831626E8	2	8027	5.786031530831174	0.5205273646973686	0.041519654507817756	403.1944274902344	403.20550537109375
152	403.21551513671875	21.4936213354667					1	DETECTED	403.2155 m/z @21.49 [151020OFc1_NvH-0949-CRLM-22.raw]	403.21551513671875	21.4936213354667	2.90170224346667	99.9852101970667	97.08350795360003	1.0130226E7	3.764634159349652E8	2	8027	0.2795836388534312	0.766388416808753	10.49050697780711	403.2055358886719	403.2254943847656
153	403.2344055175781	45.1506079376					1	DETECTED	403.2344 m/z @45.15 [151020OFc1_NvH-0949-CRLM-22.raw]	403.2344055175781	45.1506079376	0.007748836	99.9962726512	99.9885238152	3730532.75	1.5789962400698316E8	2	8027	0.10229692136967117	1.3257657958408147	0.003520181713956231	403.22552490234375	403.244384765625
154	403.24444580078125	54.9888259861333					1	DETECTED	403.2444 m/z @54.99 [151020OFc1_NvH-0949-CRLM-22.raw]	403.24444580078125	54.9888259861333	0.624035873866667	99.9852101970667	99.36117432320005	425378.4375	1.0291130117805135E8	3	8027	15.450721189315225	99.86288626851646	0.9827303637818342	403.2444152832031	403.2543640136719
155	403.2557067871094	16.7236013048					1	DETECTED	403.2557 m/z @16.72 [151020OFc1_NvH-0949-CRLM-22.raw]	403.2557067871094	16.7236013048	3.24145896186667	99.9962726512	96.75481368933333	151938.03125	9.416154855920868E7	0	8027	0.07462798495260614	4.22196141768064	322.0428029743791	403.2546081542969	403.2655944824219
156	403.27294921875	50.6208920130667					1	DETECTED	403.2729 m/z @50.62 [151020OFc1_NvH-0949-CRLM-22.raw]	403.27294921875	50.6208920130667	0.635231649866667	99.9962726512	99.36104100133333	134121.84375	8.191370171457268E7	0	8027	76.64596398756925	0.972886402073515	1.1313322985637708	403.2657470703125	403.28271484375
157	403.2830810546875	50.7928396376					1	DETECTED	403.2831 m/z @50.79 [151020OFc1_NvH-0949-CRLM-22.raw]	403.2830810546875	50.7928396376	5.8925317272	96.97085332	91.07832159280001	117450.7265625	1.0239002444958048E8	0	8027	0.44378040579475453	1.0123272474030567	41.15483915570165	403.282958984375	403.29302978515625
158	403.30694580078125	91.8028204442667					1	DETECTED	403.3069 m/z @91.80 [151020OFc1_NvH-0949-CRLM-22.raw]	403.30694580078125	91.8028204442667	11.6019405946667	98.5655958128	86.9636552181333	122775.953125	7.374642320208932E7	0	8027	0.08580253355420098	1.0506797633611145	0.09043447128506131	403.2974548339844	403.3141174316406
159	403.32415771484375	89.7994789178667					1	DETECTED	403.3242 m/z @89.80 [151020OFc1_NvH-0949-CRLM-22.raw]	403.32415771484375	89.7994789178667	8.0113017192	99.6300834706667	91.6187817514667	210280.59375	1.0752271922131163E8	0	8027	39.29436849250668	1.699119337993099	0.1525175808041565	403.3144836425781	403.3341064453125
160	403.3409423828125	49.8145799856					1	DETECTED	403.3409 m/z @49.81 [151020OFc1_NvH-0949-CRLM-22.raw]	403.3409423828125	49.8145799856	8.8015258512	96.9598099061333	88.1582840549333	154529.0625	8.236240042695454E7	0	8027	18.012905717479768	0.9572456283476399	25.294407212485314	403.33428955078125	403.3449401855469
161	403.35498046875	49.8047550698667					1	DETECTED	403.3550 m/z @49.80 [151020OFc1_NvH-0949-CRLM-22.raw]	403.35498046875	49.8047550698667	0.872456686666667	99.0981985530667	98.22574186640003	166389.296875	8.802494572726324E7	0	8027	16.01913103381783	26.67349297148657	26.80047900128268	403.3450927734375	403.3649597167969
162	403.3744201660156	48.8879654261333					1	DETECTED	403.3744 m/z @48.89 [151020OFc1_NvH-0949-CRLM-22.raw]	403.3744201660156	48.8879654261333	2.0897361824	99.0981985530667	97.00846237066669	139467.90625	1.4042143786293092E8	0	8027	34.00642455987125	2.0278450972407174	2.57025271145786	403.364990234375	403.37628173828125
163	403.38629150390625	49.7787886586667					1	DETECTED	403.3863 m/z @49.78 [151020OFc1_NvH-0949-CRLM-22.raw]	403.38629150390625	49.7787886586667	2.0897361824	99.5197015941333	97.42996541173329	145138.9375	1.0166691305685358E8	0	8027	33.978165327271476	0.8953157989661663	53.85249266991629	403.3764343261719	403.3907470703125
164	403.4007873535156	48.878352932					1	DETECTED	403.4008 m/z @48.88 [151020OFc1_NvH-0949-CRLM-22.raw]	403.4007873535156	48.878352932	2.0897361824	99.7859691648	97.69623298239999	167715.625	1.018284686594603E8	0	8027	17.204664063011215	1.0698934042128652	0.10298925719143877	403.3908386230469	403.4067077636719
165	403.4167175292969	67.8997528269333					1	DETECTED	403.4167 m/z @67.90 [151020OFc1_NvH-0949-CRLM-22.raw]	403.4167175292969	67.8997528269333	2.08026561706667	99.641156524	97.56089090693332	192248.390625	9.752057257491064E7	0	8027	34.32072126272981	0.7028521506769904	0.0018040301591852378	403.4068603515625	403.42669677734375
166	403.4340515136719	67.8997528269333					1	DETECTED	403.4341 m/z @67.90 [151020OFc1_NvH-0949-CRLM-22.raw]	403.4340515136719	67.8997528269333	2.08026561706667	99.2310174490667	97.15075183200003	178062.140625	1.2117593778622167E8	0	8027	16.765288590983978	0.6657387996802405	1.1735645525967575	403.4267883300781	403.44390869140625
167	403.4541320800781	10.2084643285333					1	DETECTED	403.4541 m/z @10.21 [151020OFc1_NvH-0949-CRLM-22.raw]	403.4541320800781	10.2084643285333	1.73840909173333	99.8527951077333	98.11438601599997	606222.5625	1.1938286058117418E8	4	8027	0.14991838179248695	38.150001494266846	18.416201041732762	403.44415283203125	403.4640808105469
168	403.4720153808594	33.1847159213333					1	DETECTED	403.4720 m/z @33.18 [151020OFc1_NvH-0949-CRLM-22.raw]	403.4720153808594	33.1847159213333	1.7187842352	99.5639546416	97.8451704064	195416.015625	1.1808127656835742E8	0	8027	17.02741678277831	1.9973929963831574	2.952683007389571	403.4641418457031	403.4747009277344
169	403.4847106933594	45.1506079376					1	DETECTED	403.4847 m/z @45.15 [151020OFc1_NvH-0949-CRLM-22.raw]	403.4847106933594	45.1506079376	1.7187842352	99.7081239704	97.98933973519999	2555880.0	1.5257848281915325E8	0	8027	32.44060770441565	1.007461302807441	8.045350331027502E-4	403.4747314453125	403.49468994140625
170	403.50469970703125	86.3728472421333					1	DETECTED	403.5047 m/z @86.37 [151020OFc1_NvH-0949-CRLM-22.raw]	403.50469970703125	86.3728472421333	1.70894685546667	99.6857223573333	97.97677550186664	345714.21875	1.11482835765613E8	0	8027	39.254435537945994	0.5375489707089709	0.04194534843205484	403.4951477050781	403.5146789550781
171	403.52001953125	54.1445087112					1	DETECTED	403.5200 m/z @54.14 [151020OFc1_NvH-0949-CRLM-22.raw]	403.52001953125	54.1445087112	1.70894685546667	96.5120523541333	94.80310549866664	198538.578125	1.2768121065744038E8	0	8027	82.63646029435124	0.8588304444528391	0.8533850090306934	403.51470947265625	403.5260925292969
172	403.5361022949219	12.6405760626667					1	DETECTED	403.5361 m/z @12.64 [151020OFc1_NvH-0949-CRLM-22.raw]	403.5361022949219	12.6405760626667	1.16425120933333	98.4667301192	97.30247890986666	4729506.5	1.925930022532553E8	2	8027	0.16502546890317227	58.70316932219062	134.81729182861787	403.526123046875	403.54608154296875
173	403.5559387207031	27.4354434896					1	DETECTED	403.5559 m/z @27.44 [151020OFc1_NvH-0949-CRLM-22.raw]	403.5559387207031	27.4354434896	1.6989946208	99.8968429101333	98.19784828933331	466435.375	1.3753438441842127E8	3	8027	86.54659696473479	25.78307570994263	0.3965319050807046	403.5461120605469	403.56591796875
174	403.569091796875	4.93273408426667					1	DETECTED	403.5691 m/z @4.93 [151020OFc1_NvH-0949-CRLM-22.raw]	403.569091796875	4.93273408426667	1.82529341333333	99.741524004	97.91623059066667	304728.375	1.335472774155078E8	2	8027	87.65347717017423	447.7278264900776	385.84727221376806	403.5659484863281	403.5738830566406
175	403.5838928222656	35.9463409778667					1	DETECTED	403.5839 m/z @35.95 [151020OFc1_NvH-0949-CRLM-22.raw]	403.5838928222656	35.9463409778667	1.6989946208	95.4290776149333	93.73008299413331	337471.4375	1.3056887261023624E8	6	8027	8.762201475799458	18.614039371562207	3.9282968310682462	403.57391357421875	403.5938415527344
176	403.6000061035156	92.5638642250667					1	DETECTED	403.6000 m/z @92.56 [151020OFc1_NvH-0949-CRLM-22.raw]	403.6000061035156	92.5638642250667	1.6989946208	99.552992272	97.8539976512	227437.859375	1.385365498103436E8	0	8027	38.2132216260053	0.5818488195029218	0.022132908934791883	403.5939025878906	403.6039733886719
177	403.6139831542969	92.5513538522667					1	DETECTED	403.6140 m/z @92.55 [151020OFc1_NvH-0949-CRLM-22.raw]	403.6139831542969	92.5513538522667	1.95673786586667	99.9413632573333	97.98462539146662	288273.78125	1.3631028251307458E8	2	8027	57.14745433316066	0.5782501847878598	0.014667372719023292	403.60400390625	403.62396240234375
178	403.6319274902344	90.0131747269333					1	DETECTED	403.6319 m/z @90.01 [151020OFc1_NvH-0949-CRLM-22.raw]	403.6319274902344	90.0131747269333	1.60991227946667	97.494455572	95.88454329253334	285805.1875	1.583813178870737E8	2	8027	38.72147160018246	3.2394145034591317	0.03492970534254071	403.6239929199219	403.6334228515625
179	403.6434326171875	90.0002556704					1	DETECTED	403.6434 m/z @90.00 [151020OFc1_NvH-0949-CRLM-22.raw]	403.6434326171875	90.0002556704	1.20510661733333	94.7407058317333	93.53559921439997	290930.28125	1.5774865283063135E8	0	8027	56.7728397942017	0.6109880479932047	0.08623580121899264	403.6334533691406	403.6512756347656
180	403.6612854003906	89.9883267424					1	DETECTED	403.6613 m/z @89.99 [151020OFc1_NvH-0949-CRLM-22.raw]	403.6612854003906	89.9883267424	1.18459844986667	97.1337329704	95.94913452053333	337410.84375	1.679771658323487E8	2	8027	50.35243323099538	0.532414484961626	0.036516804129795154	403.65130615234375	403.6712341308594
181	403.67352294921875	89.9691081912					1	DETECTED	403.6735 m/z @89.97 [151020OFc1_NvH-0949-CRLM-22.raw]	403.67352294921875	89.9691081912	0.134175078133333	94.4262742744	94.29209919626666	336677.46875	1.928487703926442E8	2	8027	52.41678529723338	0.9502736234182015	0.2066890355173759	403.6712951660156	403.6763610839844
182	403.6863708496094	89.9362126544					1	DETECTED	403.6864 m/z @89.94 [151020OFc1_NvH-0949-CRLM-22.raw]	403.6863708496094	89.9362126544	0.007748836	96.5008904202667	96.4931415842667	608087.5625	1.873316432046717E8	2	8027	70.9816066243052	0.541978719199008	0.003287661914037535	403.6764831542969	403.6963195800781
183	403.69683837890625	89.9228718637333					1	DETECTED	403.6968 m/z @89.92 [151020OFc1_NvH-0949-CRLM-22.raw]	403.69683837890625	89.9228718637333	0.122895682133333	94.4262742744	94.30337859226667	267205.21875	2.0401103308565763E8	3	8027	49.53498561009535	0.5528395659995161	0.10470798866128987	403.6963806152344	403.70147705078125
184	403.71148681640625	26.2419654738667					1	DETECTED	403.7115 m/z @26.24 [151020OFc1_NvH-0949-CRLM-22.raw]	403.71148681640625	26.2419654738667	0.007748836	99.3309098624	99.3231610264	5078481.5	4.7168370424232006E8	2	8027	4.990207006993867	1.0637797329512628	0.12635548478309308	403.7015075683594	403.7214660644531
185	403.7292175292969	21.5643187253333					1	DETECTED	403.7292 m/z @21.56 [151020OFc1_NvH-0949-CRLM-22.raw]	403.7292175292969	21.5643187253333	0.007748836	95.6802870522667	95.6725382162667	4640471.0	3.10222341938435E8	2	8027	0.2939713139914275	149.45230461919274	113.34003911740416	403.72149658203125	403.73919677734375
186	403.73980712890625	12.7102734672					1	DETECTED	403.7398 m/z @12.71 [151020OFc1_NvH-0949-CRLM-22.raw]	403.73980712890625	12.7102734672	0.0198028128	97.6478822728	97.62807946000001	1154812.75	2.2926716483360454E8	2	8027	0.2050951124012652	24.158551921656667	30.04439351804617	403.7392272949219	403.7497863769531
187	403.7524719238281	89.7549273304					1	DETECTED	403.7525 m/z @89.75 [151020OFc1_NvH-0949-CRLM-22.raw]	403.7524719238281	89.7549273304	0.0312860928	94.3666042170667	94.33531812426669	428291.40625	2.157640854928425E8	0	8027	53.08894062357752	0.5470263930435411	0.8878821271568028	403.74981689453125	403.7543640136719
188	403.7643737792969	89.7672126794667					1	DETECTED	403.7644 m/z @89.77 [151020OFc1_NvH-0949-CRLM-22.raw]	403.7643737792969	89.7672126794667	0.0312860928	97.6697724149333	97.6384863221333	806203.125	2.174556781439326E8	2	8027	0.029834485254752963	0.646104542526476	0.029665476908402152	403.75439453125	403.7715759277344
189	403.7815856933594	89.7672126794667					1	DETECTED	403.7816 m/z @89.77 [151020OFc1_NvH-0949-CRLM-22.raw]	403.7815856933594	89.7672126794667	0.0430485949333333	97.9033559002667	97.86030730533336	1100362.625	2.2870375657032043E8	3	8027	0.14485564702866327	0.5574214595533229	0.10459329300372727	403.7716064453125	403.79156494140625
190	403.7976989746094	89.7994789178667					1	DETECTED	403.7977 m/z @89.80 [151020OFc1_NvH-0949-CRLM-22.raw]	403.7976989746094	89.7994789178667	0.0430485949333333	98.0912297376	98.04818114266666	848027.5	2.3259991600367415E8	3	8027	0.12124838810738936	0.9804720383120343	0.01832032879242408	403.7915954589844	403.8075256347656
191	403.8175354003906	89.7994789178667					1	DETECTED	403.8175 m/z @89.80 [151020OFc1_NvH-0949-CRLM-22.raw]	403.8175354003906	89.7994789178667	0.0545443170666667	99.9741936458667	99.91964932880003	1217527.5	2.2571252477399933E8	0	8027	45.81221927969567	0.5082545281107531	0.08470123431762748	403.80755615234375	403.8275146484375
192	403.8318786621094	89.7865186461333					1	DETECTED	403.8319 m/z @89.79 [151020OFc1_NvH-0949-CRLM-22.raw]	403.8318786621094	89.7865186461333	0.0545443170666667	99.9081180773333	99.85357376026663	1208139.125	2.4542843592882738E8	0	8027	46.93633140735127	0.5402887554740001	0.014986521951193465	403.8275451660156	403.84185791015625
193	403.85394287109375	89.8820598874667					1	DETECTED	403.8539 m/z @89.88 [151020OFc1_NvH-0949-CRLM-22.raw]	403.85394287109375	89.8820598874667	0.0545443170666667	99.9962726512	99.94172833413333	765545.1875	2.5409149000988847E8	3	8027	2.843959870822488	0.5105402225042361	0.027643291790358387	403.8439636230469	403.86016845703125
194	403.87017822265625	12.6306656789333					1	DETECTED	403.8702 m/z @12.63 [151020OFc1_NvH-0949-CRLM-22.raw]	403.87017822265625	12.6306656789333	0.0198028128	99.9741936458667	99.95439083306671	3090553.25	2.827344722189639E8	3	8027	0.14925917315282256	1.057810346745374	0.10327192322725397	403.8601989746094	403.8801574707031
195	403.8902587890625	27.4209853536					1	DETECTED	403.8903 m/z @27.42 [151020OFc1_NvH-0949-CRLM-22.raw]	403.8902587890625	27.4209853536	0.322933284266667	99.9962726512	99.67333936693333	347933.5	2.2686674094037893E8	3	8027	31.32757184985772	1.86295224115385	0.2088709733321487	403.8802795410156	403.9002380371094
196	403.9018249511719	28.3487206941333					1	DETECTED	403.9018 m/z @28.35 [151020OFc1_NvH-0949-CRLM-22.raw]	403.9018249511719	28.3487206941333	0.007748836	99.8968429101333	99.8890940741333	195583.421875	2.1696151864503586E8	0	8027	29.656789857382485	1.6859291799149156	1.4011270914738492	403.9002685546875	403.9117736816406
197	403.9217834472656	42.5242980064					1	DETECTED	403.9218 m/z @42.52 [151020OFc1_NvH-0949-CRLM-22.raw]	403.9217834472656	42.5242980064	0.007748836	99.8527951077333	99.8450462717333	239499.140625	2.6105562011447194E8	3	8027	30.071084605351263	0.9377851262938738	4.786852309454297	403.91180419921875	403.9317626953125
198	403.93634033203125	42.5242980064					1	DETECTED	403.9363 m/z @42.52 [151020OFc1_NvH-0949-CRLM-22.raw]	403.93634033203125	42.5242980064	0.290240044266667	99.552992272	99.26275222773333	216306.78125	2.239690810365858E8	2	8027	22.396969887263978	1.1137704578145438	2.34162216898545	403.9317932128906	403.9419860839844
199	403.9519958496094	26.2674987157333					1	DETECTED	403.9520 m/z @26.27 [151020OFc1_NvH-0949-CRLM-22.raw]	403.9519958496094	26.2674987157333	0.007748836	99.7081239704	99.70037513439999	360640.65625	2.0489804109725899E8	4	8027	25.43126990112998	1.7479085667022922	2.7983612124671993	403.9420166015625	403.96197509765625
200	403.967529296875	43.9155131882667					1	DETECTED	403.9675 m/z @43.92 [151020OFc1_NvH-0949-CRLM-22.raw]	403.967529296875	43.9155131882667	0.007748836	99.9962726512	99.9885238152	266104.0	2.195174932929164E8	0	8027	63.698786350672066	0.7698090998707663	0.16894372038408315	403.9620361328125	403.9703369140625
201	403.9803466796875	36.9405211792					1	DETECTED	403.9803 m/z @36.94 [151020OFc1_NvH-0949-CRLM-22.raw]	403.9803466796875	36.9405211792	0.122895682133333	99.9962726512	99.87337696906667	364597.46875	2.4451434881684384E8	4	8027	7.8885919285127315	1.3554015451224404	0.052857617170041574	403.9703674316406	403.9837341308594
202	403.9937438964844	10.6722880445333					1	DETECTED	403.9937 m/z @10.67 [151020OFc1_NvH-0949-CRLM-22.raw]	403.9937438964844	10.6722880445333	0.145495992	99.9632856405333	99.8177896485333	1375165.375	2.356783234013765E8	4	8027	0.2606752083769752	69.14507795263539	23.190879058981245	403.9837646484375	404.0036926269531
203	404.00732421875	45.3656283365333					1	DETECTED	404.0073 m/z @45.37 [151020OFc1_NvH-0949-CRLM-22.raw]	404.00732421875	45.3656283365333	0.0776941562666667	99.8082565250667	99.73056236880002	235111.359375	2.4527062357628506E8	0	8027	29.376050779602764	0.9005501993386253	0.41893578147205673	404.0037536621094	404.0074462890625
204	404.0174560546875	59.2818147778667					1	DETECTED	404.0175 m/z @59.28 [151020OFc1_NvH-0949-CRLM-22.raw]	404.0174560546875	59.2818147778667	0.0890895530666667	99.7081239704	99.61903441733332	332865.46875	2.1473126712392554E8	0	8027	23.365738936048473	0.5018818884660081	0.07440534888211875	404.0074768066406	404.0220642089844
205	404.0320739746094	46.2359391938667					1	DETECTED	404.0321 m/z @46.24 [151020OFc1_NvH-0949-CRLM-22.raw]	404.0320739746094	46.2359391938667	0.212771923733333	99.8968429101333	99.68407098639997	465655.34375	1.5261883832152796E8	0	8027	34.52843584172804	1.0451329540118182	1.352901370207504	404.0220947265625	404.0365905761719
206	404.0466003417969	59.2818147778667					1	DETECTED	404.0466 m/z @59.28 [151020OFc1_NvH-0949-CRLM-22.raw]	404.0466003417969	59.2818147778667	0.134175078133333	99.9303260621333	99.79615098399996	594662.25	1.871803266340019E8	0	8027	34.56028522095022	0.5031805257651535	0.39371262597511153	404.03662109375	404.0565185546875
207	404.0628967285156	59.3197786533333					1	DETECTED	404.0629 m/z @59.32 [151020OFc1_NvH-0949-CRLM-22.raw]	404.0628967285156	59.3197786533333	0.0312860928	99.7970651394667	99.7657790466667	337485.25	1.528627759149701E8	2	8027	31.398048330643512	0.6083952437645783	9.71108552245966	404.0566101074219	404.0728759765625
208	404.0843811035156	59.3477031392					1	DETECTED	404.0844 m/z @59.35 [151020OFc1_NvH-0949-CRLM-22.raw]	404.0843811035156	59.3477031392	0.0545443170666667	99.8638056437333	99.80926132666663	305456.0625	2.028087249834452E8	2	8027	14.033282031888959	0.5012888041680317	0.8414819946746741	404.0744323730469	404.0943603515625
209	404.0958251953125	45.3185640218667					1	DETECTED	404.0958 m/z @45.32 [151020OFc1_NvH-0949-CRLM-22.raw]	404.0958251953125	45.3185640218667	0.312194292533333	97.2866601544	96.97446586186666	153365.890625	2.573350295797454E8	0	8027	19.160570332197455	1.0761277505771687	1.188140976145703	404.0943908691406	404.0970764160156
210	404.1071472167969	59.2284776178667					1	DETECTED	404.1071 m/z @59.23 [151020OFc1_NvH-0949-CRLM-22.raw]	404.1071472167969	59.2284776178667	0.212771923733333	99.9192345061333	99.70646258239996	170683.90625	1.7204528433458325E8	0	8027	25.840908758301687	0.5025123801227434	0.005790066912300357	404.09716796875	404.10943603515625
211	404.11944580078125	89.2237250368					1	DETECTED	404.1194 m/z @89.22 [151020OFc1_NvH-0949-CRLM-22.raw]	404.11944580078125	89.2237250368	0.007748836	99.9962726512	99.9885238152	1.4648401E7	8.832270914170755E8	0	8027	0.8770170232124741	1.2055090453492232	1.3082649272762552	404.1094665527344	404.1294250488281
212	404.1411437988281	25.3466466306667					1	DETECTED	404.1411 m/z @25.35 [151020OFc1_NvH-0949-CRLM-22.raw]	404.1411437988281	25.3466466306667	0.111660395733333	91.6592492248	91.54758882906667	174253.78125	1.6001502763754278E8	0	8027	2.5006537135891023	0.5277657725104665	0.08821057469508282	404.13116455078125	404.151123046875
213	404.16204833984375	25.4020105336					1	DETECTED	404.1620 m/z @25.40 [151020OFc1_NvH-0949-CRLM-22.raw]	404.16204833984375	25.4020105336	0.1788849656	99.9632856405333	99.7844006749333	232557.484375	1.6906348858179048E8	0	8027	37.73912635514142	18.019210059977556	47.21729805208849	404.152099609375	404.16839599609375
214	404.17840576171875	28.2251302944					1	DETECTED	404.1784 m/z @28.23 [151020OFc1_NvH-0949-CRLM-22.raw]	404.17840576171875	28.2251302944	0.007748836	99.9962726512	99.9885238152	284457.9375	1.2118763043809783E8	4	8027	34.48813104853353	1.7710572697211033	14.122860602013013	404.16845703125	404.1817932128906
215	404.1918029785156	90.072905152					1	DETECTED	404.1918 m/z @90.07 [151020OFc1_NvH-0949-CRLM-22.raw]	404.1918029785156	90.072905152	0.0198028128	99.9962726512	99.9764698384	3821317.25	2.577946344300428E8	4	8027	1.7226028122209556	0.513607917759372	0.02597988430599049	404.181884765625	404.19329833984375
216	404.20330810546875	25.2342272368					1	DETECTED	404.2033 m/z @25.23 [151020OFc1_NvH-0949-CRLM-22.raw]	404.20330810546875	25.2342272368	0.1788849656	99.6745727962667	99.4956878306667	1.1580682E7	4.3728538039257133E8	3	8027	0.3119560270767323	0.5187745686017742	0.051465942869561826	404.1933288574219	404.2132873535156
217	404.2134094238281	26.3565559354667					1	DETECTED	404.2134 m/z @26.36 [151020OFc1_NvH-0949-CRLM-22.raw]	404.2134094238281	26.3565559354667	3.15535790373333	97.6040483797333	94.44869047599997	1337838.0	1.764079707228399E8	2	8027	7.039334670267095	6.261921907388131	0.0674392842925098	404.21331787109375	404.2206726074219
218	404.2306823730469	21.5033697466667					1	DETECTED	404.2307 m/z @21.50 [151020OFc1_NvH-0949-CRLM-22.raw]	404.2306823730469	21.5033697466667	0.007748836	99.9962726512	99.9885238152	2109133.25	2.3434023349394286E8	3	8027	0.2790196973343271	1.0348140172139826	5.172983660660992	404.220703125	404.24066162109375
219	404.2443542480469	10.6835753682667					1	DETECTED	404.2444 m/z @10.68 [151020OFc1_NvH-0949-CRLM-22.raw]	404.2443542480469	10.6835753682667	2.49541529386667	99.7859691648	97.29055387093332	1259270.0	1.663232191084748E8	2	8027	0.24089619948933816	24.932236805167324	298.2966859545434	404.2406921386719	404.2543029785156
220	404.26373291015625	24.4546984930667					1	DETECTED	404.2637 m/z @24.45 [151020OFc1_NvH-0949-CRLM-22.raw]	404.26373291015625	24.4546984930667	0.279121355733333	98.5655958128	98.28647445706666	190362.1875	1.2549819160288143E8	3	8027	4.512017153469198	0.5632343238184938	3.4471036795963443	404.2543640136719	404.2737121582031
221	404.2851257324219	28.0893678482667					1	DETECTED	404.2851 m/z @28.09 [151020OFc1_NvH-0949-CRLM-22.raw]	404.2851257324219	28.0893678482667	0.483487816533333	92.3695599858667	91.88607216933337	137360.25	2.252961161615822E8	0	8027	65.8196344815643	2.0260399379813765	3.150529760513435	404.275146484375	404.2950439453125
222	404.29595947265625	25.9695104109333					1	DETECTED	404.2960 m/z @25.97 [151020OFc1_NvH-0949-CRLM-22.raw]	404.29595947265625	25.9695104109333	0.515858058133333	96.3144691413333	95.79861108319997	111472.71875	1.5112022903770983E8	0	8027	78.73249207956823	2.317917895845715	3.7461119900811912	404.2951354980469	404.305908203125
223	404.30718994140625	23.6767703034667					1	DETECTED	404.3072 m/z @23.68 [151020OFc1_NvH-0949-CRLM-22.raw]	404.30718994140625	23.6767703034667	0.483487816533333	92.276230152	91.79274233546667	99598.40625	2.0683495429204822E8	0	8027	13.441885055028097	2.321409477280047	6.283882971074536	404.30596923828125	404.3147888183594
224	404.3248291015625	25.7511585736					1	DETECTED	404.3248 m/z @25.75 [151020OFc1_NvH-0949-CRLM-22.raw]	404.3248291015625	25.7511585736	0.483487816533333	92.4541529288	91.97066511226667	128548.1328125	1.7799666190207174E8	0	8027	4.077958704824553	2.3108663776643894	5.545968695023106	404.31488037109375	404.3270263671875
225	404.3372497558594	89.815749496					1	DETECTED	404.3372 m/z @89.82 [151020OFc1_NvH-0949-CRLM-22.raw]	404.3372497558594	89.815749496	0.483487816533333	92.276230152	91.79274233546667	189762.984375	1.38554642192664E8	0	8027	66.13700045089398	0.5134922303499512	0.023011629201348204	404.3273620605469	404.3471374511719
226	404.34906005859375	25.77033976					1	DETECTED	404.3491 m/z @25.77 [151020OFc1_NvH-0949-CRLM-22.raw]	404.34906005859375	25.77033976	0.515858058133333	93.6164831290667	93.10062507093336	79517.7109375	1.2702055585385773E8	0	8027	19.774045169184355	2.11765362324691	0.2714862214032805	404.3473205566406	404.35400390625
227	404.3641357421875	27.0807562893333					1	DETECTED	404.3641 m/z @27.08 [151020OFc1_NvH-0949-CRLM-22.raw]	404.3641357421875	27.0807562893333	0.515858058133333	99.3755721173333	98.85971405919997	123130.171875	1.0572920055404612E8	0	8027	14.578153811860378	2.119573123797405	4.68463345597821	404.3542785644531	404.3738098144531
228	404.3783264160156	25.909931896					1	DETECTED	404.3783 m/z @25.91 [151020OFc1_NvH-0949-CRLM-22.raw]	404.3783264160156	25.909931896	0.840475636	98.7787889322667	97.93831329626671	84078.796875	8.698938258615991E7	0	8027	86.24254997964346	3.4476988248530644	5.13288577592933	404.37420654296875	404.3813171386719
229	404.3916320800781	25.7955318293333					1	DETECTED	404.3916 m/z @25.80 [151020OFc1_NvH-0949-CRLM-22.raw]	404.3916320800781	25.7955318293333	0.840475636	99.5859753701333	98.7454997341333	105224.0234375	9.137399541135548E7	0	8027	12.087586783818189	2.4593727656891997	0.0029387300726083903	404.3818359375	404.40155029296875
230	404.41046142578125	25.8589492469333					1	DETECTED	404.4105 m/z @25.86 [151020OFc1_NvH-0949-CRLM-22.raw]	404.41046142578125	25.8589492469333	0.840475636	98.6423695058667	97.8018938698667	102803.9140625	8.773412539196725E7	0	8027	33.96015722137404	3.074920161694869	0.9269971299632912	404.4016418457031	404.42034912109375
231	404.4272766113281	25.8589492469333					1	DETECTED	404.4273 m/z @25.86 [151020OFc1_NvH-0949-CRLM-22.raw]	404.4272766113281	25.8589492469333	2.77868908933333	97.5380928296	94.75940374026668	80540.921875	8.365183526451609E7	0	8027	12.563178461660248	3.0054570221818886	4.902078547729792	404.4205017089844	404.4313049316406
232	404.4415283203125	7.58891870693333					1	DETECTED	404.4415 m/z @7.59 [151020OFc1_NvH-0949-CRLM-22.raw]	404.4415283203125	7.58891870693333	3.52797318586667	99.641156524	96.11318333813333	262328.3125	8.403153147996838E7	0	8027	18.323560595938737	3.691740470579493	0.20623728785032303	404.431640625	404.44244384765625
233	404.4525451660156	26.3565559354667					1	DETECTED	404.4525 m/z @26.36 [151020OFc1_NvH-0949-CRLM-22.raw]	404.4525451660156	26.3565559354667	0.723231210933333	97.8153540861333	97.09212287519996	529781.4375	9.057052438006409E7	0	8027	0.09368152511389738	0.6491376008225986	0.04442814160007413	404.4428405761719	404.462158203125
234	404.4632263183594	25.8307763882667					1	DETECTED	404.4632 m/z @25.83 [151020OFc1_NvH-0949-CRLM-22.raw]	404.4632263183594	25.8307763882667	3.66686107813333	95.1994924026667	91.53263132453338	77681.2421875	7.762546995365374E7	0	8027	15.454406314484848	2.4021294637523827	3.8067759614366503	404.4627380371094	404.4665832519531
235	404.47662353515625	30.0581369904					1	DETECTED	404.4766 m/z @30.06 [151020OFc1_NvH-0949-CRLM-22.raw]	404.47662353515625	30.0581369904	2.86390551013333	98.3889914509333	95.52508594079997	194238.28125	8.737124565381716E7	0	8027	0.16061559149496674	0.5320285940638114	0.12286799726209326	404.4668884277344	404.48504638671875
236	404.49505615234375	10.6722880445333					1	DETECTED	404.4951 m/z @10.67 [151020OFc1_NvH-0949-CRLM-22.raw]	404.49505615234375	10.6722880445333	2.66573831386667	98.811796484	96.14605817013333	598438.8125	9.187227303904861E7	0	8027	0.20718120356257863	1.2436560659161333	19.894619167215367	404.4851379394531	404.5049133300781
237	404.5071105957031	11.5476782096					1	DETECTED	404.5071 m/z @11.55 [151020OFc1_NvH-0949-CRLM-22.raw]	404.5071105957031	11.5476782096	2.92962943146667	99.4642563322667	96.53462690080003	47886.265625	8.118787254783437E7	0	8027	2.638609014340844	5.600724095791753	0.16141445264012422	404.50506591796875	404.51434326171875
238	404.5252380371094	16.3440865626667					1	DETECTED	404.5252 m/z @16.34 [151020OFc1_NvH-0949-CRLM-22.raw]	404.5252380371094	16.3440865626667	4.85502887093333	98.4221864978667	93.56715762693338	1409357.125	9.42762579670646E7	0	8027	6.346854262957409	0.5357486361177899	0.06526565283395068	404.5152587890625	404.5252380371094
239	404.5352478027344	17.6991610146667					1	DETECTED	404.5352 m/z @17.70 [151020OFc1_NvH-0949-CRLM-22.raw]	404.5352478027344	17.6991610146667	3.11762091493333	97.1883654762667	94.07074456133337	1646656.5	1.484121219949014E8	3	8027	1.504634873528012	0.9687337139685711	0.6321500023803299	404.5252685546875	404.5384216308594
240	404.5484313964844	23.6078605346667					1	DETECTED	404.5484 m/z @23.61 [151020OFc1_NvH-0949-CRLM-22.raw]	404.5484313964844	23.6078605346667	2.66573831386667	98.8553569152	96.18961860133334	3066852.75	1.3981510951310045E8	3	8027	0.1732203032402495	1.0103339579358064	0.02245642596658844	404.5384521484375	404.55841064453125
241	404.5589294433594	32.0119686138667					1	DETECTED	404.5589 m/z @32.01 [151020OFc1_NvH-0949-CRLM-22.raw]	404.5589294433594	32.0119686138667	2.873650664	95.0560482514667	92.18239758746671	151618.375	8.729293094099218E7	0	8027	0.09868929920381575	0.5022792783121716	0.003017308350595338	404.5584411621094	404.5633544921875
242	404.5733947753906	25.8787320656					1	DETECTED	404.5734 m/z @25.88 [151020OFc1_NvH-0949-CRLM-22.raw]	404.5733947753906	25.8787320656	3.5005253008	94.1543062434667	90.6537809426667	602110.125	1.12670608244568E8	3	8027	14.415911186941454	0.8543168825961981	5.358800798723428	404.56341552734375	404.57342529296875
243	404.58343505859375	27.9417398624					1	DETECTED	404.5834 m/z @27.94 [151020OFc1_NvH-0949-CRLM-22.raw]	404.58343505859375	27.9417398624	3.05155068026667	98.1352669837333	95.08371630346663	1735626.25	1.693927003046887E8	3	8027	0.16900776862599542	5.389273349152452	1.4210407489755088	404.5735168457031	404.5934143066406
244	404.6529846191406	26.3807433552					1	DETECTED	404.6530 m/z @26.38 [151020OFc1_NvH-0949-CRLM-22.raw]	404.6529846191406	26.3807433552	3.2599193672	95.5050384802667	92.2451191130667	449096.6875	8.765672209650517E7	0	8027	0.22711677559012244	0.9942063674829469	0.09848829007395964	404.6430969238281	404.66259765625
245	404.6682434082031	23.9237654765333					1	DETECTED	404.6682 m/z @23.92 [151020OFc1_NvH-0949-CRLM-22.raw]	404.6682434082031	23.9237654765333	3.70433151706667	91.7636611213333	88.05932960426662	123747.0859375	8.50373326070455E7	0	8027	0.13890932609553985	2.1790948758860225	1.0921789346736772	404.6644287109375	404.6781005859375
246	404.69232177734375	7.56900874					1	DETECTED	404.6923 m/z @7.57 [151020OFc1_NvH-0949-CRLM-22.raw]	404.69232177734375	7.56900874	3.04168846666667	99.6633831536	96.62169468693332	181392.359375	8.871431033849052E7	0	8027	15.660865206883702	1.1990824016699018	0.5057187309911874	404.6823425292969	404.69476318359375
247	404.70477294921875	25.2031362226667					1	DETECTED	404.7048 m/z @25.20 [151020OFc1_NvH-0949-CRLM-22.raw]	404.70477294921875	25.2031362226667	1.83443073226667	99.8749453037333	98.04051457146663	4553443.5	1.9689702419573522E8	0	8027	0.24931840473909972	0.5545949605164796	6.18882412506956	404.69482421875	404.7147521972656
248	404.7191467285156	15.2086348829333					1	DETECTED	404.7191 m/z @15.21 [151020OFc1_NvH-0949-CRLM-22.raw]	404.7191467285156	15.2086348829333	2.8923922104	95.1067765570667	92.21438434666669	612956.8125	9.73639857343811E7	2	8027	0.21903145099008725	15.650189260755598	8.984952290518223	404.71478271484375	404.7217102050781
249	404.7317199707031	12.3034592554667					1	DETECTED	404.7317 m/z @12.30 [151020OFc1_NvH-0949-CRLM-22.raw]	404.7317199707031	12.3034592554667	2.88298999893333	96.1720287725333	93.28903877359997	676363.25	1.2602007355957365E8	3	8027	0.2172148624982917	2.596734627978847	0.11416993618468899	404.72174072265625	404.74169921875
250	404.7458801269531	10.6975401746667					1	DETECTED	404.7459 m/z @10.70 [151020OFc1_NvH-0949-CRLM-22.raw]	404.7458801269531	10.6975401746667	3.23202570693333	98.3666481888	95.13462248186667	228946.953125	8.734151182845935E7	0	8027	0.20075112362011716	0.6556292441032863	15.283372459609343	404.7417297363281	404.7557373046875
251	404.76495361328125	24.4997855610667					1	DETECTED	404.7650 m/z @24.50 [151020OFc1_NvH-0949-CRLM-22.raw]	404.76495361328125	24.4997855610667	2.85440084773333	98.2892837968	95.43488294906668	70788.2421875	7.585024838351853E7	0	8027	0.05452864256529821	2.6957029899833334	4.099696140395355	404.756103515625	404.7745666503906
252	404.82318115234375	30.7991433773333					1	DETECTED	404.8232 m/z @30.80 [151020OFc1_NvH-0949-CRLM-22.raw]	404.82318115234375	30.7991433773333	1.2971478904	99.8968429101333	98.5996950197333	76198.40625	8.134783374779603E7	0	8027	85.07082969349402	1.9766959297308972	3.647559980063604	404.8132019042969	404.83294677734375
253	404.83453369140625	35.5393041986667					1	DETECTED	404.8345 m/z @35.54 [151020OFc1_NvH-0949-CRLM-22.raw]	404.83453369140625	35.5393041986667	0.723231210933333	99.4753834098667	98.75215219893336	40996.46875	8.424282316602194E7	0	8027	29.48082032601117	1.5611248123624575	2.101331044596876	404.83319091796875	404.8444519042969
254	404.8558654785156	22.24006318					1	DETECTED	404.8559 m/z @22.24 [151020OFc1_NvH-0949-CRLM-22.raw]	404.8558654785156	22.24006318	0.007748836	99.9741936458667	99.9664448098667	990947.3125	1.1477969429185018E8	0	8027	6.4161244565300635	0.6301102251869312	3.080928364575153	404.845947265625	404.8658447265625
255	404.86962890625	17.7117729829333					1	DETECTED	404.8696 m/z @17.71 [151020OFc1_NvH-0949-CRLM-22.raw]	404.86962890625	17.7117729829333	0.007748836	99.9852101970667	99.9774613610667	617055.3125	8.91256289727033E7	3	8027	0.1487601396075391	0.8615560427198634	0.019039235791519536	404.8658752441406	404.8727111816406
256	404.88275146484375	23.6078605346667					1	DETECTED	404.8828 m/z @23.61 [151020OFc1_NvH-0949-CRLM-22.raw]	404.88275146484375	23.6078605346667	0.007748836	99.9741936458667	99.9664448098667	1860836.25	1.4292981896078122E8	3	8027	0.15744598773944318	0.7132432485676621	0.03662745174653891	404.8727722167969	404.892578125
257	404.9029846191406	15.783969908					1	DETECTED	404.9030 m/z @15.78 [151020OFc1_NvH-0949-CRLM-22.raw]	404.9029846191406	15.783969908	0.007748836	99.9741936458667	99.9664448098667	720963.5	1.0833790984630965E8	3	8027	0.11782120537785623	1.9599888199344813	1.3110445486654196	404.89300537109375	404.9076843261719
258	404.9177551269531	27.9212358637333					1	DETECTED	404.9178 m/z @27.92 [151020OFc1_NvH-0949-CRLM-22.raw]	404.9177551269531	27.9212358637333	0.007748836	99.9524818733333	99.9447330373333	1159228.0	1.0856449804275404E8	0	8027	0.19300493497678772	0.6234037425694524	0.9474838231342732	404.9078369140625	404.9277038574219
259	404.9358825683594	54.222676156					1	DETECTED	404.9359 m/z @54.22 [151020OFc1_NvH-0949-CRLM-22.raw]	404.9358825683594	54.222676156	0.007748836	99.8749453037333	99.8671964677333	39291.26953125	9.413495036159724E7	0	8027	96.08560901325878	0.8974084328720036	0.7936378037913494	404.9277648925781	404.9369812011719
260	404.947021484375	21.4469306402667					1	DETECTED	404.9470 m/z @21.45 [151020OFc1_NvH-0949-CRLM-22.raw]	404.947021484375	21.4469306402667	0.007748836	99.9632856405333	99.9555368045333	1007746.3125	9.614387092164378E7	0	8027	0.1565413334261585	0.51580060017179	0.01586383077539375	404.9370422363281	404.9569091796875
261	404.95794677734375	16.5530698338667					1	DETECTED	404.9579 m/z @16.55 [151020OFc1_NvH-0949-CRLM-22.raw]	404.95794677734375	16.5530698338667	0.0545443170666667	99.5639546416	99.50941032453333	58241.72265625	7.95600403359608E7	0	8027	0.10963937286146574	2.9610423403835817	4.729602330953172	404.9570617675781	404.9600524902344
262	404.9701232910156	30.1672564093333					1	DETECTED	404.9701 m/z @30.17 [151020OFc1_NvH-0949-CRLM-22.raw]	404.9701232910156	30.1672564093333	0.007748836	99.9632856405333	99.9555368045333	195621.375	8.231809928171015E7	0	8027	0.1713199702547641	0.5247937464972544	0.28690752394677416	404.96014404296875	404.97991943359375
263	404.9823303222656	37.9343770821333					1	DETECTED	404.9823 m/z @37.93 [151020OFc1_NvH-0949-CRLM-22.raw]	404.9823303222656	37.9343770821333	0.462302522666667	99.9524818733333	99.49017935066664	126598.40625	8.191380049548736E7	0	8027	54.87267329059032	1.0972546380006933	1.9566829882778252	404.9801940917969	404.9898986816406
264	404.9999084472656	43.3832754274667					1	DETECTED	404.9999 m/z @43.38 [151020OFc1_NvH-0949-CRLM-22.raw]	404.9999084472656	43.3832754274667	0.007748836	99.7636990077333	99.75595017173329	221120.75	9.169257671884906E7	4	8027	13.88466794434121	1.0008227591511476	0.8573535555540416	404.989990234375	405.0063781738281
265	405.0164794921875	53.1674837488					1	DETECTED	405.0165 m/z @53.17 [151020OFc1_NvH-0949-CRLM-22.raw]	405.0164794921875	53.1674837488	0.007748836	99.9303260621333	99.9225772261333	1559218.75	1.6992542953673607E8	3	8027	0.7547883953350549	0.6041567742049848	0.1666603394525675	405.0068054199219	405.0262145996094
266	405.03558349609375	46.3526689378667					1	DETECTED	405.0356 m/z @46.35 [151020OFc1_NvH-0949-CRLM-22.raw]	405.03558349609375	46.3526689378667	0.007748836	99.9962726512	99.9885238152	97359.7421875	8.375924747919814E7	0	8027	10.50443279848362	1.1741949748534355	1.3519992479473786	405.02667236328125	405.0455017089844
267	405.0561218261719	22.2595383416					1	DETECTED	405.0561 m/z @22.26 [151020OFc1_NvH-0949-CRLM-22.raw]	405.0561218261719	22.2595383416	0.690416901066667	99.7527280365333	99.06231113546663	1069637.625	1.0463427119857027E8	0	8027	0.21916225151508684	67.5791006550238	4.913945346743484	405.04638671875	405.0660400390625
268	405.103515625	90.3461316330667					1	DETECTED	405.1035 m/z @90.35 [151020OFc1_NvH-0949-CRLM-22.raw]	405.103515625	90.3461316330667	12.2020895010667	99.8859054981333	87.6838159970666	6530109.5	1.1909807026018955E8	0	8027	0.08328444877425056	1.5241977159592497	1.9031117084612916	405.0945739746094	405.1134948730469
269	405.1227111816406	89.2237250368					1	DETECTED	405.1227 m/z @89.22 [151020OFc1_NvH-0949-CRLM-22.raw]	405.1227111816406	89.2237250368	2.03269979706667	99.9192345061333	97.88653470906662	2602789.25	2.1586775190667006E8	0	8027	0.8669310376930213	1.1295817362145042	1.470528638656888	405.11407470703125	405.13067626953125
270	405.1575012207031	90.1819224130667					1	DETECTED	405.1575 m/z @90.18 [151020OFc1_NvH-0949-CRLM-22.raw]	405.1575012207031	90.1819224130667	5.45419301226667	99.7527280365333	94.29853502426663	56444.01171875	7.969276277994448E7	0	8027	77.20236756948538	0.5564797716824937	0.12553730909865882	405.1493225097656	405.1659851074219
271	405.1759948730469	90.6539025277333					1	DETECTED	405.1760 m/z @90.65 [151020OFc1_NvH-0949-CRLM-22.raw]	405.1759948730469	90.6539025277333	0.0312860928	99.9962726512	99.9649865584	729872.1875	1.051179743049556E8	0	8027	0.25405297029921314	0.5095147652387536	1.6403812129182043	405.16650390625	405.1772766113281
272	405.1872863769531	89.9362126544					1	DETECTED	405.1873 m/z @89.94 [151020OFc1_NvH-0949-CRLM-22.raw]	405.1872863769531	89.9362126544	0.0430485949333333	99.9852101970667	99.94216160213337	963650.8125	1.2848610943689081E8	2	8027	67.40575309507692	0.5048171300698996	0.07169200840098676	405.17730712890625	405.1960754394531
273	405.2060852050781	25.2342272368					1	DETECTED	405.2061 m/z @25.23 [151020OFc1_NvH-0949-CRLM-22.raw]	405.2060852050781	25.2342272368	2.58098725653333	99.4421458912	96.86115863466667	1313598.625	1.6703159009833607E8	3	8027	7.9773752955222825	18.105926194805196	0.8328815025717291	405.19610595703125	405.216064453125
274	405.21673583984375	23.6078605346667					1	DETECTED	405.2167 m/z @23.61 [151020OFc1_NvH-0949-CRLM-22.raw]	405.21673583984375	23.6078605346667	3.77862822346667	98.4555988504	94.67697062693333	578608.75	1.0833184179993913E8	3	8027	0.15588492595680492	0.7663973306476178	0.015155054193925844	405.2160949707031	405.2193298339844
275	405.2293395996094	29.9727612901333					1	DETECTED	405.2293 m/z @29.97 [151020OFc1_NvH-0949-CRLM-22.raw]	405.2293395996094	29.9727612901333	1.31739918453333	99.4642563322667	98.14685714773337	1006466.3125	1.6212573376296058E8	3	8027	0.2060887221847949	1.0930226953078184	0.384917465714486	405.2193908691406	405.23931884765625
276	405.2455749511719	91.2746769224					1	DETECTED	405.2456 m/z @91.27 [151020OFc1_NvH-0949-CRLM-22.raw]	405.2455749511719	91.2746769224	3.16484796773333	97.1119412106667	93.94709324293336	552735.125	1.0497950169831115E8	2	8027	58.727129242493675	0.5069537506067712	0.17829538635767364	405.2393493652344	405.25042724609375
277	405.26043701171875	62.7726670525333					1	DETECTED	405.2604 m/z @62.77 [151020OFc1_NvH-0949-CRLM-22.raw]	405.26043701171875	62.7726670525333	0.0312860928	99.6857223573333	99.6544362645333	1081701.375	1.2387643224536027E8	2	8027	0.25315193470834174	0.5071589535232768	0.02608251476364993	405.2504577636719	405.2702941894531
278	405.28472900390625	91.389194216					1	DETECTED	405.2847 m/z @91.39 [151020OFc1_NvH-0949-CRLM-22.raw]	405.28472900390625	91.389194216	6.1366271384	95.9644609509333	89.8278338125333	183114.59375	8.532606480319563E7	0	8027	0.4353601543415948	1.25712678728232	0.7457149556457952	405.27490234375	405.29229736328125
279	405.2994689941406	91.0098170965333					1	DETECTED	405.2995 m/z @91.01 [151020OFc1_NvH-0949-CRLM-22.raw]	405.2994689941406	91.0098170965333	0.007748836	99.9962726512	99.9885238152	32461.34765625	7.806223741344635E7	0	8027	0.019836976908152337	0.5389130864783649	0.07095655063059723	405.2976989746094	405.3042907714844
280	405.3878479003906	11.2251320709333					1	DETECTED	405.3878 m/z @11.23 [151020OFc1_NvH-0949-CRLM-22.raw]	405.3878479003906	11.2251320709333	3.8058132024	99.8417203429333	96.0359071405333	94772.6953125	8.43332005176798E7	0	8027	0.133677494382205	31.322785009484083	11.539258862203159	405.3779296875	405.3977966308594
281	405.4087219238281	35.1080029184					1	DETECTED	405.4087 m/z @35.11 [151020OFc1_NvH-0949-CRLM-22.raw]	405.4087219238281	35.1080029184	3.5186473664	98.8226215306667	95.30397416426669	157270.203125	9.8668430124402E7	0	8027	0.1044473476511456	1.9047511639839467	0.0025315837728325514	405.3990478515625	405.4186706542969
282	405.4215087890625	24.4116239912					1	DETECTED	405.4215 m/z @24.41 [151020OFc1_NvH-0949-CRLM-22.raw]	405.4215087890625	24.4116239912	4.74203656746667	99.13124542	94.38920885253333	152187.703125	8.481905598640043E7	0	8027	0.1729785352374016	4.1810410168123235	0.04634387269485197	405.419189453125	405.43145751953125
283	405.4573059082031	22.2496404869333					1	DETECTED	405.4573 m/z @22.25 [151020OFc1_NvH-0949-CRLM-22.raw]	405.4573059082031	22.2496404869333	2.70363575253333	99.9192345061333	97.21559875359996	347681.65625	9.098337160790032E7	0	8027	0.07418216842114944	0.5943534840043225	14.248375131251228	405.44732666015625	405.4671936035156
284	405.4751281738281	23.9785830986667					1	DETECTED	405.4751 m/z @23.98 [151020OFc1_NvH-0949-CRLM-22.raw]	405.4751281738281	23.9785830986667	2.95776416026667	96.6452444026667	93.68748024240003	312605.46875	9.015559357568464E7	0	8027	0.12644739733301336	0.6429069129442583	0.10096468859215778	405.4673156738281	405.4820861816406
285	405.4921569824219	19.4916572525333					1	DETECTED	405.4922 m/z @19.49 [151020OFc1_NvH-0949-CRLM-22.raw]	405.4921569824219	19.4916572525333	2.86390551013333	99.6080815890667	96.74417607893336	356281.65625	8.29632833769347E7	2	8027	0.14881729743142813	0.519552131087101	1.6086487186236917	405.4822082519531	405.50213623046875
286	405.51898193359375	25.0882641352					1	DETECTED	405.5190 m/z @25.09 [151020OFc1_NvH-0949-CRLM-22.raw]	405.51898193359375	25.0882641352	2.18455407253333	99.7081239704	97.52356989786666	128344.3515625	7.981733521475399E7	0	8027	2.3014167957270146	2.3547190703408782	0.0686665408708945	405.5090637207031	405.52142333984375
287	405.5314636230469	20.6347628952					1	DETECTED	405.5315 m/z @20.63 [151020OFc1_NvH-0949-CRLM-22.raw]	405.5314636230469	20.6347628952	2.62808866826667	97.5929611717333	94.96487250346662	516898.375	9.579330707179816E7	3	8027	0.36137915536552967	1.1388593190408736	0.9128274644665889	405.521484375	405.5413513183594
288	405.54388427734375	17.2877965954667					1	DETECTED	405.5439 m/z @17.29 [151020OFc1_NvH-0949-CRLM-22.raw]	405.54388427734375	17.2877965954667	2.1086403696	99.3864258824	97.27778551280001	398808.78125	8.710511116308841E7	0	8027	0.060675411505112464	1.4811180910817814	29.608918784830223	405.54150390625	405.5538635253906
289	405.56109619140625	40.8693626437333					1	DETECTED	405.5611 m/z @40.87 [151020OFc1_NvH-0949-CRLM-22.raw]	405.56109619140625	40.8693626437333	2.11806118426667	98.5433046026667	96.42524341840003	313383.59375	8.648768155228989E7	3	8027	26.159403477776948	0.5041573329762622	0.07656277008640204	405.5539245605469	405.5647888183594
290	405.5747985839844	24.4817167213333					1	DETECTED	405.5748 m/z @24.48 [151020OFc1_NvH-0949-CRLM-22.raw]	405.5747985839844	24.4817167213333	2.75063099226667	95.1789094072	92.42827841493333	914791.875	1.358936408510586E8	3	8027	22.00043285653825	0.9975169092709613	0.32745427634107355	405.5648193359375	405.5847473144531
291	405.58587646484375	27.9327444013333					1	DETECTED	405.5859 m/z @27.93 [151020OFc1_NvH-0949-CRLM-22.raw]	405.58587646484375	27.9327444013333	2.43881402933333	97.4397067093333	95.00089267999996	146051.03125	8.540711595362438E7	0	8027	0.2947311051557051	2.631782010071303	0.0012952605736619648	405.58489990234375	405.59503173828125
292	405.60125732421875	44.6382862442667					1	DETECTED	405.6013 m/z @44.64 [151020OFc1_NvH-0949-CRLM-22.raw]	405.60125732421875	44.6382862442667	3.65767510826667	99.8638056437333	96.20613053546663	97533.3203125	8.160483160484836E7	0	8027	0.12129541832965174	1.2807080546179817	1.5648080990932824	405.5960998535156	405.6111145019531
293	405.6167907714844	18.1716697464					1	DETECTED	405.6168 m/z @18.17 [151020OFc1_NvH-0949-CRLM-22.raw]	405.6167907714844	18.1716697464	3.335456	87.5851667765333	84.2497107765333	40353.97265625	7.837924688419409E7	0	8027	5.135681833339305	2.8393265362928752	4.6786530725857505	405.6112976074219	405.6264343261719
294	405.658203125	22.2707504168					1	DETECTED	405.6582 m/z @22.27 [151020OFc1_NvH-0949-CRLM-22.raw]	405.658203125	22.2707504168	3.53714564	93.7684112608	90.23126562079999	155082.65625	7.314213911533141E7	0	8027	0.14866752042582831	0.5062632353794126	19.11710581582723	405.6484680175781	405.6675109863281
295	405.6817932128906	27.5330716061333					1	DETECTED	405.6818 m/z @27.53 [151020OFc1_NvH-0949-CRLM-22.raw]	405.6817932128906	27.5330716061333	6.42753606026667	98.1242544837333	91.69671842346662	76185.6796875	7.50239837507313E7	0	8027	0.1257764876555001	2.172338110639054	15.158455792406434	405.672119140625	405.6843566894531
296	405.6943664550781	16.5049158930667					1	DETECTED	405.6944 m/z @16.50 [151020OFc1_NvH-0949-CRLM-22.raw]	405.6943664550781	16.5049158930667	5.27330730186667	87.55257524	82.27926793813333	150005.15625	8.217250975963108E7	0	8027	9.265306814086603	1.143670112872219	0.18414772455806055	405.6846923828125	405.6973571777344
297	405.70770263671875	25.2031362226667					1	DETECTED	405.7077 m/z @25.20 [151020OFc1_NvH-0949-CRLM-22.raw]	405.70770263671875	25.2031362226667	1.24615003813333	95.4942948181333	94.24814477999996	235102.90625	9.743690451690063E7	2	8027	7.743395729840337	2.218233791938663	0.48768820017678205	405.6977844238281	405.7176818847656
298	405.7214050292969	15.2714049504					1	DETECTED	405.7214 m/z @15.27 [151020OFc1_NvH-0949-CRLM-22.raw]	405.7214050292969	15.2714049504	5.8925317272	95.8990548962667	90.00652316906671	49417.0390625	8.127513899557765E7	0	8027	19.93383157425997	4.798365487360601	0.3685218994059153	405.71771240234375	405.7215270996094
299	405.7315673828125	39.0721263637333					1	DETECTED	405.7316 m/z @39.07 [151020OFc1_NvH-0949-CRLM-22.raw]	405.7315673828125	39.0721263637333	2.0518386368	98.692869168	96.6410305312	1049340.75	1.1689288695560122E8	2	8027	20.967743765708228	0.5060306287138948	0.02478299876892891	405.7215881347656	405.7414855957031
300	405.7450256347656	12.4967966797333					1	DETECTED	405.7450 m/z @12.50 [151020OFc1_NvH-0949-CRLM-22.raw]	405.7450256347656	12.4967966797333	2.9672042032	88.7802200085333	85.81301580533331	769441.375	1.0356938239303826E8	2	8027	8.762628512569924	5.83122755972741	0.09625655404260477	405.7416076660156	405.7549743652344
301	405.7618713378906	62.8507801245333					1	DETECTED	405.7619 m/z @62.85 [151020OFc1_NvH-0949-CRLM-22.raw]	405.7618713378906	62.8507801245333	2.9672042032	97.4287024405333	94.4614982373333	532214.5625	1.212521435428375E8	2	8027	0.2626880566696457	1.2263399202696315	0.011273484979884391	405.7550354003906	405.7716369628906
302	405.80633544921875	54.3978573856					1	DETECTED	405.8063 m/z @54.40 [151020OFc1_NvH-0949-CRLM-22.raw]	405.80633544921875	54.3978573856	1.27682280666667	99.3090332154667	98.03221040880003	51094.765625	8.892979264573243E7	0	8027	24.73380150707609	0.908250092363528	0.8591774119384008	405.797119140625	405.81243896484375
303	405.84906005859375	35.5016835381333					1	DETECTED	405.8491 m/z @35.50 [151020OFc1_NvH-0949-CRLM-22.raw]	405.84906005859375	35.5016835381333	0.0198028128	99.7303050776	99.7105022648	156495.4375	8.713816973667249E7	0	8027	0.14256081480949234	1.5941177734440424	0.13197929955829515	405.8390808105469	405.85589599609375
304	405.86590576171875	20.6543609288					1	DETECTED	405.8659 m/z @20.65 [151020OFc1_NvH-0949-CRLM-22.raw]	405.86590576171875	20.6543609288	0.0430485949333333	99.9524818733333	99.90943327839996	390896.75	9.73753934293043E7	3	8027	0.10433587651749576	0.7548035884706021	0.45309902942514785	405.85601806640625	405.86865234375
305	405.8786926269531	14.581464636					1	DETECTED	405.8787 m/z @14.58 [151020OFc1_NvH-0949-CRLM-22.raw]	405.8786926269531	14.581464636	0.007748836	99.9962726512	99.9885238152	523227.125	9.882609218686555E7	3	8027	2.092707169767575	0.9314349569731895	0.3721747237010176	405.86871337890625	405.88134765625
306	405.891357421875	17.8352337141333					1	DETECTED	405.8914 m/z @17.84 [151020OFc1_NvH-0949-CRLM-22.raw]	405.891357421875	17.8352337141333	0.0430485949333333	99.9962726512	99.95322405626666	2209430.75	1.354032949048731E8	3	8027	0.17170224880595342	0.5567634544797448	2.748325594701142	405.8813781738281	405.9013366699219
307	405.90789794921875	36.5369009949333					1	DETECTED	405.9079 m/z @36.54 [151020OFc1_NvH-0949-CRLM-22.raw]	405.90789794921875	36.5369009949333	0.007748836	99.9962726512	99.9885238152	1003497.8125	1.2892397189678016E8	3	8027	0.22745427090768544	0.5261527498091142	0.11655483801461503	405.9013671875	405.9177551269531
308	405.920166015625	27.8338938661333					1	DETECTED	405.9202 m/z @27.83 [151020OFc1_NvH-0949-CRLM-22.raw]	405.920166015625	27.8338938661333	0.007748836	99.9962726512	99.9885238152	37125.0625	7.491344619182204E7	0	8027	77.05025107006085	1.8263302885751127	2.609369162944146	405.91796875	405.9284362792969
309	405.95233154296875	0.301287529333333					1	DETECTED	405.9523 m/z @0.30 [151020OFc1_NvH-0949-CRLM-22.raw]	405.95233154296875	0.301287529333333	0.007748836	99.9962726512	99.9885238152	127109.859375	9.009605281455666E7	2	8027	12.479566745630386	3.963153493461312	42.784834009704326	405.9429016113281	405.96221923828125
310	405.96502685546875	41.9732856341333					1	DETECTED	405.9650 m/z @41.97 [151020OFc1_NvH-0949-CRLM-22.raw]	405.96502685546875	41.9732856341333	0.472962713866667	99.7527280365333	99.27976532266663	99107.453125	8.847401011646044E7	0	8027	24.616497634268665	1.395708939584787	2.9298020495214807	405.96240234375	405.9720458984375
311	405.9821472167969	39.1589129224					1	DETECTED	405.9821 m/z @39.16 [151020OFc1_NvH-0949-CRLM-22.raw]	405.9821472167969	39.1589129224	0.462302522666667	99.8859054981333	99.42360297546664	549108.4375	1.050156277474563E8	0	8027	18.450510356240194	0.5647653193202317	0.08415417053911767	405.9721984863281	405.99212646484375
312	405.99310302734375	19.5515856189333					1	DETECTED	405.9931 m/z @19.55 [151020OFc1_NvH-0949-CRLM-22.raw]	405.99310302734375	19.5515856189333	0.312194292533333	99.9962726512	99.68407835866667	192419.078125	8.502844256466529E7	0	8027	0.040411739194532004	0.808561934668231	1.0641646618900247	405.9921569824219	406.0030822753906
313	406.020263671875	53.1088594906667					1	DETECTED	406.0203 m/z @53.11 [151020OFc1_NvH-0949-CRLM-22.raw]	406.020263671875	53.1088594906667	0.1788849656	99.8417203429333	99.6628353773333	216623.609375	9.00620005248818E7	0	8027	0.4600766036893944	0.8807044693331995	5.653580062824719	406.0103759765625	406.0302429199219
314	406.05401611328125	29.5410447168					1	DETECTED	406.0540 m/z @29.54 [151020OFc1_NvH-0949-CRLM-22.raw]	406.05401611328125	29.5410447168	0.5264658728	99.2756623277333	98.7491964549333	60790.00390625	7.861908545287783E7	0	8027	8.720097094899579	1.7220625486917227	2.5081747573491295	406.0445251464844	406.06378173828125
315	406.06744384765625	15.0679839365333					1	DETECTED	406.0674 m/z @15.07 [151020OFc1_NvH-0949-CRLM-22.raw]	406.06744384765625	15.0679839365333	0.0776941562666667	86.93907596	86.86138180373332	39405.94140625	8.387062385724951E7	0	8027	0.39728061331503106	2.9507482236749767	4.9868891021973845	406.06402587890625	406.06744384765625
316	406.1152648925781	89.2237250368					1	DETECTED	406.1153 m/z @89.22 [151020OFc1_NvH-0949-CRLM-22.raw]	406.1152648925781	89.2237250368	9.74508456453333	97.7676317738667	88.02254720933337	1248631.5	1.609422645520703E8	0	8027	1.457173181352374	1.1583965191304364	2.238150403989316	406.10595703125	406.1241760253906
317	406.1716613769531	90.5723386893333					1	DETECTED	406.1717 m/z @90.57 [151020OFc1_NvH-0949-CRLM-22.raw]	406.1716613769531	90.5723386893333	0.0312860928	99.9852101970667	99.9539241042667	432748.875	9.374223237942606E7	0	8027	0.44513026812890644	0.7315699035766539	0.24963882727195208	406.16229248046875	406.1780090332031
318	406.1884765625	89.9362126544					1	DETECTED	406.1885 m/z @89.94 [151020OFc1_NvH-0949-CRLM-22.raw]	406.1884765625	89.9362126544	0.0545443170666667	99.9741936458667	99.91964932880003	445299.15625	1.194084431513859E8	2	8027	67.29394696263431	0.5156327939630233	0.02977134624034578	406.1786804199219	406.1978759765625
319	406.2078857421875	90.2937877781333					1	DETECTED	406.2079 m/z @90.29 [151020OFc1_NvH-0949-CRLM-22.raw]	406.2078857421875	90.2937877781333	3.00445770106667	99.8193392216	96.81488152053333	1468473.875	1.6563595133484074E8	4	8027	0.1213928712269734	0.5117951912040039	0.010937798047975142	406.1979064941406	406.2109375
320	406.220947265625	39.8608846957333					1	DETECTED	406.2209 m/z @39.86 [151020OFc1_NvH-0949-CRLM-22.raw]	406.220947265625	39.8608846957333	2.23180160026667	98.8334213733333	96.60161977306663	8957582.0	3.470806738235021E8	2	8027	0.3196627242995973	0.5113355558340775	0.016654208378072993	406.2109680175781	406.2309265136719
321	406.2311096191406	23.0904225597333					1	DETECTED	406.2311 m/z @23.09 [151020OFc1_NvH-0949-CRLM-22.raw]	406.2311096191406	23.0904225597333	2.35418811626667	95.5160717741333	93.16188365786662	445102.375	1.1696169040367448E8	3	8027	28.757378525408424	2.782538835676628	0.8780155205539338	406.23095703125	406.2383117675781
322	406.24835205078125	72.9556182008					1	DETECTED	406.2484 m/z @72.96 [151020OFc1_NvH-0949-CRLM-22.raw]	406.24835205078125	72.9556182008	2.68475103573333	99.4753834098667	96.79063237413337	999764.125	1.532648104380845E8	2	8027	55.18887882172734	0.505026081307387	0.47844473414002	406.2383728027344	406.2583312988281
323	406.259521484375	91.4377604672					1	DETECTED	406.2595 m/z @91.44 [151020OFc1_NvH-0949-CRLM-22.raw]	406.259521484375	91.4377604672	1.22558735706667	94.9857180042667	93.76013064720003	297862.0	1.0340151453913437E8	0	8027	0.14733489211764095	0.5171021058020092	0.03415718004399245	406.2583923339844	406.2689514160156
324	406.2735290527344	45.6842808269333					1	DETECTED	406.2735 m/z @45.68 [151020OFc1_NvH-0949-CRLM-22.raw]	406.2735290527344	45.6842808269333	3.47310251813333	94.9656489914667	91.49254647333336	220612.34375	9.347212599441938E7	2	8027	0.03159499354772066	1.0680588514833487	240.12612821907686	406.2709655761719	406.283203125
325	406.2879333496094	90.5900807736					1	DETECTED	406.2879 m/z @90.59 [151020OFc1_NvH-0949-CRLM-22.raw]	406.2879333496094	90.5900807736	21.4841696464	91.8607079341333	70.3765382877333	35036.06640625	7.692986796107556E7	0	8027	0.08874148920706659	0.5091933319437358	0.018386663887471583	406.2856750488281	406.2937316894531
326	406.30792236328125	54.3978573856					1	DETECTED	406.3079 m/z @54.40 [151020OFc1_NvH-0949-CRLM-22.raw]	406.30792236328125	54.3978573856	0.0890895530666667	99.9413632573333	99.85227370426662	38578.296875	9.789030899930294E7	0	8027	88.72238963226856	0.8860075961299111	0.7776598760018666	406.2983093261719	406.31744384765625
327	406.39727783203125	3.40070539706667					1	DETECTED	406.3973 m/z @3.40 [151020OFc1_NvH-0949-CRLM-22.raw]	406.39727783203125	3.40070539706667	3.34528958026667	95.2253570402667	91.88006746000003	36138.54296875	8.015925080132496E7	0	8027	12.10746352545167	826.6456368654435	2.2863663267345102	406.3874816894531	406.3994445800781
328	406.44775390625	32.0765992208					1	DETECTED	406.4478 m/z @32.08 [151020OFc1_NvH-0949-CRLM-22.raw]	406.44775390625	32.0765992208	2.6185596584	99.3755721173333	96.7570124589333	89170.890625	8.94686311265948E7	0	8027	19.457832856332168	1.748566631379603	3.6566326258475965	406.4378356933594	406.45452880859375
329	406.46453857421875	26.4446947312					1	DETECTED	406.4645 m/z @26.44 [151020OFc1_NvH-0949-CRLM-22.raw]	406.46453857421875	26.4446947312	2.81657843706667	98.4332634973333	95.61668506026663	263857.59375	9.152510236634158E7	2	8027	16.090074659036265	0.7663601861874761	13.978821115431112	406.45458984375	406.4745178222656
330	406.476318359375	22.3019691376					1	DETECTED	406.4763 m/z @22.30 [151020OFc1_NvH-0949-CRLM-22.raw]	406.476318359375	22.3019691376	2.1086403696	99.1092266666667	97.0005862970667	158299.78125	8.265984111386698E7	0	8027	18.40656669482588	0.503235852585519	0.36858223925569483	406.47454833984375	406.4862976074219
331	406.48870849609375	14.6509385768					1	DETECTED	406.4887 m/z @14.65 [151020OFc1_NvH-0949-CRLM-22.raw]	406.48870849609375	14.6509385768	2.52397979866667	99.9741936458667	97.45021384720003	93596.8046875	8.593471511123668E7	0	8027	0.23669052062469653	0.5036813041980247	0.016584676658733807	406.48638916015625	406.4986877441406
332	406.5171203613281	35.5618518272					1	DETECTED	406.5171 m/z @35.56 [151020OFc1_NvH-0949-CRLM-22.raw]	406.5171203613281	35.5618518272	3.5005253008	99.9413632573333	96.44083795653329	112888.828125	8.061628108705042E7	0	8027	0.04687783141135782	1.6535502323199665	3.325251486698304E-4	406.50726318359375	406.52508544921875
333	406.5351867675781	14.881090204					1	DETECTED	406.5352 m/z @14.88 [151020OFc1_NvH-0949-CRLM-22.raw]	406.5351867675781	14.881090204	3.56494555306667	99.552992272	95.98804671893333	2822399.25	1.367730965266298E8	3	8027	0.15880712413743758	0.9332085520347052	57.942490107299946	406.52520751953125	406.5451354980469
334	406.5466613769531	32.2291205906667					1	DETECTED	406.5467 m/z @32.23 [151020OFc1_NvH-0949-CRLM-22.raw]	406.5466613769531	32.2291205906667	0.967072303466667	65.9703035333333	65.00323122986663	138057.21875	6.938466859046523E7	0	8027	0.23193731049748578	1.2733119550251084	0.08302299831405206	406.5451965332031	406.5497741699219
335	406.5597839355469	17.7962368168					1	DETECTED	406.5598 m/z @17.80 [151020OFc1_NvH-0949-CRLM-22.raw]	406.5597839355469	17.7962368168	3.36423878133333	96.0848424741333	92.72060369279997	664359.0625	1.2073685755044413E8	3	8027	0.1427669769855946	1.082714298135054	0.6690813437901529	406.5498046875	406.56976318359375
336	406.5768127441406	36.5752574632					1	DETECTED	406.5768 m/z @36.58 [151020OFc1_NvH-0949-CRLM-22.raw]	406.5768127441406	36.5752574632	2.30709479573333	96.8223796202667	94.51528482453337	316162.6875	9.989957930392145E7	0	8027	0.36003237881391215	0.5182392787913277	0.02353348200941691	406.56982421875	406.5867919921875
337	406.5889587402344	15.4579276005333					1	DETECTED	406.5890 m/z @15.46 [151020OFc1_NvH-0949-CRLM-22.raw]	406.5889587402344	15.4579276005333	3.0795256856	76.2665657848	73.18704009919999	41841.453125	6.616342675891581E7	3	8027	11.993467547991509	3.023994160794988	5.012425064806316	406.5871276855469	406.5981750488281
338	406.6824645996094	19.6457138288					1	DETECTED	406.6825 m/z @19.65 [151020OFc1_NvH-0949-CRLM-22.raw]	406.6824645996094	19.6457138288	3.74187234373333	98.1132049056	94.37133256186667	135388.265625	8.688520837986277E7	0	8027	0.15298508973226888	3.5543524305366296	18.893459383761016	406.6724853515625	406.6924133300781
339	406.69378662109375	24.5149626477333					1	DETECTED	406.6938 m/z @24.51 [151020OFc1_NvH-0949-CRLM-22.raw]	406.69378662109375	24.5149626477333	4.33700730533333	77.8790273048	73.54201999946667	124920.8515625	8.62407591651386E7	0	8027	13.679119477319057	2.054653367882476	0.5467374581661274	406.6925354003906	406.70166015625
340	406.7117614746094	26.1393332770667					1	DETECTED	406.7118 m/z @26.14 [151020OFc1_NvH-0949-CRLM-22.raw]	406.7117614746094	26.1393332770667	4.4127252624	86.6758502096	82.2631249472	187984.734375	8.714920775809057E7	2	8027	14.216299463295474	0.644278714595575	0.5132069435651482	406.7017822265625	406.712646484375
341	406.72265625	39.7941743786667					1	DETECTED	406.7227 m/z @39.79 [151020OFc1_NvH-0949-CRLM-22.raw]	406.72265625	39.7941743786667	2.31651953733333	99.4974227906667	97.18090325333337	4270707.0	2.352703578743132E8	4	8027	1.8345645505066983	0.7348427298186374	0.09274775563088797	406.7126770019531	406.7326354980469
342	406.73480224609375	22.8023277290667					1	DETECTED	406.7348 m/z @22.80 [151020OFc1_NvH-0949-CRLM-22.raw]	406.73480224609375	22.8023277290667	2.3636083952	99.7303050776	97.36669668239999	1857906.875	1.2077284144487078E8	2	8027	0.21259224572660784	0.5977266973666703	1.307904000145866	406.7326965332031	406.7447509765625
343	406.7503356933594	72.92027944					1	DETECTED	406.7503 m/z @72.92 [151020OFc1_NvH-0949-CRLM-22.raw]	406.7503356933594	72.92027944	2.63766818	87.5738937992	84.93622561919999	450309.1875	1.0841260369310543E8	0	8027	55.15455305772353	0.5070846220243007	0.012840806705931794	406.744873046875	406.75946044921875
344	406.7657470703125	30.8424553256					1	DETECTED	406.7657 m/z @30.84 [151020OFc1_NvH-0949-CRLM-22.raw]	406.7657470703125	30.8424553256	3.7136751248	97.7357506290667	94.0220755042667	135334.09375	9.624640414314839E7	0	8027	3.6898737138771267	1.8620053636533787	2.714114962321174	406.7606506347656	406.775634765625
345	406.7836608886719	20.6846247432					1	DETECTED	406.7837 m/z @20.68 [151020OFc1_NvH-0949-CRLM-22.raw]	406.7836608886719	20.6846247432	3.62964459813333	92.1259192253333	88.49627462719998	86954.296875	8.378833660035542E7	0	8027	14.633890185172692	2.981241208032095	0.026731094096196083	406.7757568359375	406.7934875488281
346	406.8272399902344	22.6547627738667					1	DETECTED	406.8272 m/z @22.65 [151020OFc1_NvH-0949-CRLM-22.raw]	406.8272399902344	22.6547627738667	0.007748836	99.9192345061333	99.91148567013329	53151.7578125	8.647600234973739E7	0	8027	0.1213156326135909	2.182610306937422	5.026057734054405	406.8175354003906	406.83721923828125
347	406.86932373046875	14.8588968656					1	DETECTED	406.8693 m/z @14.86 [151020OFc1_NvH-0949-CRLM-22.raw]	406.86932373046875	14.8588968656	0.0312860928	99.9962726512	99.9649865584	2003375.0	1.1975427912835762E8	3	8027	0.1481197098741429	0.5158715546877245	18.408750926190258	406.8593444824219	406.8793029785156
348	406.8849182128906	18.7410530290667					1	DETECTED	406.8849 m/z @18.74 [151020OFc1_NvH-0949-CRLM-22.raw]	406.8849182128906	18.7410530290667	0.0198028128	99.8859054981333	99.8661026853333	369028.75	9.729380042802604E7	3	8027	5.631794979111591	0.8432361729043684	34.35382643373213	406.87933349609375	406.8948974609375
349	406.89520263671875	17.6656669296					1	DETECTED	406.8952 m/z @17.67 [151020OFc1_NvH-0949-CRLM-22.raw]	406.89520263671875	17.6656669296	0.0662465245333333	99.9632856405333	99.89703911599997	90989.953125	9.016186371587478E7	0	8027	24.640057742407997	4.701090276513333	749.3493457715318	406.8949279785156	406.89886474609375
350	406.908935546875	42.638719592					1	DETECTED	406.9089 m/z @42.64 [151020OFc1_NvH-0949-CRLM-22.raw]	406.908935546875	42.638719592	0.007748836	99.9192345061333	99.91148567013329	2312123.75	1.2015321720139661E8	3	8027	0.20899286551667018	2.0008180826453965	1.9967206183223798	406.89898681640625	406.9189147949219
351	406.92083740234375	36.472078668					1	DETECTED	406.9208 m/z @36.47 [151020OFc1_NvH-0949-CRLM-22.raw]	406.92083740234375	36.472078668	0.007748836	99.9962726512	99.9885238152	80906.59375	8.566617733537576E7	0	8027	96.22877545720378	1.3492889659322822	1.6821022565589212	406.9189453125	406.9296875
352	406.939697265625	45.1506079376					1	DETECTED	406.9397 m/z @45.15 [151020OFc1_NvH-0949-CRLM-22.raw]	406.939697265625	45.1506079376	0.007748836	99.9852101970667	99.9774613610667	120606.7421875	7.582103887391798E7	0	8027	44.85627353542121	1.1225724546889013	1.2362817206083494	406.9298400878906	406.948974609375
353	406.958984375	32.7709667888					1	DETECTED	406.9590 m/z @32.77 [151020OFc1_NvH-0949-CRLM-22.raw]	406.958984375	32.7709667888	0.007748836	99.9413632573333	99.93361442133329	367386.375	9.802342435584098E7	4	8027	2.5027817711835816	0.560930805495706	0.06895866851903433	406.9490051269531	406.96881103515625
354	406.9795837402344	19.3992059146667					1	DETECTED	406.9796 m/z @19.40 [151020OFc1_NvH-0949-CRLM-22.raw]	406.9795837402344	19.3992059146667	0.0198028128	99.9741936458667	99.95439083306671	520591.84375	9.625577015621874E7	0	8027	0.12462538891809061	161.00701039132284	1.06502372491769	406.96966552734375	406.98956298828125
355	406.99066162109375	14.6741349264					1	DETECTED	406.9907 m/z @14.67 [151020OFc1_NvH-0949-CRLM-22.raw]	406.99066162109375	14.6741349264	0.0776941562666667	99.9852101970667	99.90751604080003	58475.91015625	7.832095688273436E7	0	8027	3.333800115808339	4.063988917189093	0.1740109023915338	406.98974609375	407.0006103515625
356	407.000732421875	10.8057304624					1	DETECTED	407.0007 m/z @10.81 [151020OFc1_NvH-0949-CRLM-22.raw]	407.000732421875	10.8057304624	2.599791612	98.692869168	96.093077556	43427.33203125	7.296821108324559E7	0	8027	89.99303272445572	5.855093445603481	40.409930475636266	407.00067138671875	407.0025329589844
357	407.0125732421875	53.1088594906667					1	DETECTED	407.0126 m/z @53.11 [151020OFc1_NvH-0949-CRLM-22.raw]	407.0125732421875	53.1088594906667	0.007748836	99.9962726512	99.9885238152	313842.9375	9.563149057275908E7	0	8027	0.7175463908199902	0.666387226924379	1.127784896030628	407.0027770996094	407.0225524902344
358	407.0607604980469	46.7395043328					1	DETECTED	407.0608 m/z @46.74 [151020OFc1_NvH-0949-CRLM-22.raw]	407.0607604980469	46.7395043328	0.0312860928	99.7081239704	99.6768378776	440538.59375	8.926848097879817E7	0	8027	0.15055862395232822	0.7396660503396285	0.10202311773970471	407.0509033203125	407.0703430175781
359	407.1006164550781	90.3241417965333					1	DETECTED	407.1006 m/z @90.32 [151020OFc1_NvH-0949-CRLM-22.raw]	407.1006164550781	90.3241417965333	0.430225983466667	99.7970651394667	99.36683915600003	946527.5	1.7093263376861003E8	0	8027	0.1133429176007752	0.500904229103617	1.3502493732582144	407.0908203125	407.110107421875
360	407.1186218261719	89.1875653626667					1	DETECTED	407.1186 m/z @89.19 [151020OFc1_NvH-0949-CRLM-22.raw]	407.1186218261719	89.1875653626667	0.590990164	99.9413632573333	99.35037309333329	276869.28125	1.0714417610248417E8	0	8027	0.5097599620196291	8.643746408437051	1.173426884121904	407.11126708984375	407.1284484863281
361	407.1346740722656	43.1656531578667					1	DETECTED	407.1347 m/z @43.17 [151020OFc1_NvH-0949-CRLM-22.raw]	407.1346740722656	43.1656531578667	0.100381205333333	99.9852101970667	99.88482899173337	19679.169921875	7.698413602360451E7	0	8027	96.77970807902093	1.1057711310829441	1.3311724554476825	407.12872314453125	407.1351013183594
362	407.1451110839844	90.6053991896					1	DETECTED	407.1451 m/z @90.61 [151020OFc1_NvH-0949-CRLM-22.raw]	407.1451110839844	90.6053991896	0.0545443170666667	99.9962726512	99.94172833413333	22385.64453125	7.483832213696758E7	0	8027	91.33544348609568	0.5448661350398745	0.06166532653771545	407.1351318359375	407.1451110839844
363	407.1557922363281	92.1048322074667					1	DETECTED	407.1558 m/z @92.10 [151020OFc1_NvH-0949-CRLM-22.raw]	407.1557922363281	92.1048322074667	4.04522331466667	98.2892837968	94.24406048213334	192439.171875	8.177917310141659E7	0	8027	0.06279015088165352	0.6229205224530342	0.13003561786772552	407.14593505859375	407.16571044921875
364	407.16668701171875	91.0938058410833					1	DETECTED	407.1667 m/z @91.09 [151020OFc1_NvH-0949-CRLM-22.raw]	407.16668701171875	91.0938058410833	7.95076898133333	99.8417203429333	91.89095136159997	133856.703125	7.81418944117633E7	0	8027	0.17562955571206373	0.5177666544985912	0.2391676212319998	407.1658935546875	407.176513671875
365	407.1922302246094	91.0191940365333					1	DETECTED	407.1922 m/z @91.02 [151020OFc1_NvH-0949-CRLM-22.raw]	407.1922302246094	91.0191940365333	3.63896100693333	99.4753834098667	95.83642240293337	517003.40625	1.0312910093988553E8	3	8027	0.23434280365241023	0.5082903630015813	0.010349968294949951	407.18231201171875	407.1929626464844
366	407.2029724121094	90.3241417965333					1	DETECTED	407.2030 m/z @90.32 [151020OFc1_NvH-0949-CRLM-22.raw]	407.2029724121094	90.3241417965333	2.94835589466667	99.9962726512	97.04791675653333	1185930.875	1.5577359908446512E8	3	8027	68.06091246728377	0.5071943502864102	0.003528981831071861	407.1930236816406	407.21295166015625
367	407.2197265625	15.9966820538667					1	DETECTED	407.2197 m/z @16.00 [151020OFc1_NvH-0949-CRLM-22.raw]	407.2197265625	15.9966820538667	3.23202570693333	99.353076236	96.12105052906668	1073377.125	1.2995366760562493E8	3	8027	0.1369128555278749	0.7508211633994883	0.17536827477359807	407.2129821777344	407.2228088378906
368	407.2328186035156	41.4986283410667					1	DETECTED	407.2328 m/z @41.50 [151020OFc1_NvH-0949-CRLM-22.raw]	407.2328186035156	41.4986283410667	3.23202570693333	98.0036023112	94.77157660426667	1430957.5	1.6550560663952214E8	3	8027	1.741732975242229	0.5766559138217192	0.20193841792728393	407.22283935546875	407.2330017089844
369	407.2430114746094	42.6253553669333					1	DETECTED	407.2430 m/z @42.63 [151020OFc1_NvH-0949-CRLM-22.raw]	407.2430114746094	42.6253553669333	0.007748836	99.3309098624	99.3231610264	1666148.25	1.7057776816361833E8	3	8027	0.21048678057674408	0.5078482497581346	0.01704417989329861	407.2330322265625	407.25299072265625
370	407.2569885253906	35.2689218229333					1	DETECTED	407.2570 m/z @35.27 [151020OFc1_NvH-0949-CRLM-22.raw]	407.2569885253906	35.2689218229333	1.22558735706667	97.494455572	96.26886821493333	184988.109375	8.977832934675309E7	2	8027	11.523466563238578	1.6443404267166994	6.025132596255941	407.2530212402344	407.2666015625
371	407.267333984375	30.895356536					1	DETECTED	407.2673 m/z @30.90 [151020OFc1_NvH-0949-CRLM-22.raw]	407.267333984375	30.895356536	2.1086403696	91.533807428	89.4251670584	95362.4609375	8.479903780019158E7	0	8027	0.08654385468783232	1.6617880965203617	9.348246158775625E-4	407.2669982910156	407.2772521972656
372	407.2813720703125	53.837936484					1	DETECTED	407.2814 m/z @53.84 [151020OFc1_NvH-0949-CRLM-22.raw]	407.2813720703125	53.837936484	0.145495992	99.6080815890667	99.4625855970667	47255.19140625	1.0029781122170012E8	0	8027	37.94175048756608	0.9262252254289532	0.8524504508579064	407.2773742675781	407.29046630859375
373	407.30072021484375	92.4541529288					1	DETECTED	407.3007 m/z @92.45 [151020OFc1_NvH-0949-CRLM-22.raw]	407.30072021484375	92.4541529288	2.9766307312	92.4541529288	89.4775221976	147210.0	7.124323483424436E7	0	8027	2.0181837582806565	0.5	null	407.2926940917969	407.3048400878906
374	407.3159484863281	91.1492384906667					1	DETECTED	407.3159 m/z @91.15 [151020OFc1_NvH-0949-CRLM-22.raw]	407.3159484863281	91.1492384906667	12.6551366426667	92.5513538522667	79.8962172096	66415.8984375	7.210457698514901E7	0	8027	0.8617079984098979	0.5089313421555872	0.037454163222435874	407.31134033203125	407.3240966796875
375	407.3367004394531	90.9485493696					1	DETECTED	407.3367 m/z @90.95 [151020OFc1_NvH-0949-CRLM-22.raw]	407.3367004394531	90.9485493696	2.70363575253333	98.692869168	95.98923341546667	131988.8125	9.659938998974714E7	0	8027	0.17029974598568742	0.5037051099799649	0.004035664646026614	407.3269348144531	407.34124755859375
376	407.3515930175781	92.4541529288					1	DETECTED	407.3516 m/z @92.45 [151020OFc1_NvH-0949-CRLM-22.raw]	407.3515930175781	92.4541529288	6.28703933226667	99.3090332154667	93.02199388320003	141609.4375	1.0229134438339159E8	0	8027	7.58111142547304	4.444599442812976	16.534931291612644	407.3419494628906	407.361083984375
377	407.3946228027344	46.7395043328					1	DETECTED	407.3946 m/z @46.74 [151020OFc1_NvH-0949-CRLM-22.raw]	407.3946228027344	46.7395043328	1.98529592906667	99.7749216312	97.78962570213334	507349.625	1.062812470880839E8	0	8027	0.21282356906132094	1.4528655081732778	0.02007777666967668	407.38482666015625	407.4045104980469
378	407.4600524902344	32.7709667888					1	DETECTED	407.4601 m/z @32.77 [151020OFc1_NvH-0949-CRLM-22.raw]	407.4600524902344	32.7709667888	3.24145896186667	99.5859753701333	96.34451640826663	197144.421875	8.998798501091197E7	0	8027	0.08173729949756847	2.477441927283531	0.0025868596693792776	407.45025634765625	407.46673583984375
379	407.4767761230469	19.3222442848					1	DETECTED	407.4768 m/z @19.32 [151020OFc1_NvH-0949-CRLM-22.raw]	407.4767761230469	19.3222442848	0.744746953866667	98.692869168	97.94812221413333	308700.21875	8.976414137849471E7	0	8027	0.11271743914438304	1.5653768254783982	1.808059115444218	407.466796875	407.48675537109375
380	407.4977722167969	11.0578380864					1	DETECTED	407.4978 m/z @11.06 [151020OFc1_NvH-0949-CRLM-22.raw]	407.4977722167969	11.0578380864	2.45772247706667	97.2102071994667	94.75248472240003	293517.28125	8.41061382362809E7	4	8027	5.157760298204304	10.10817368331356	32.62081534910184	407.48779296875	407.5075988769531
381	407.516357421875	17.2785950424					1	DETECTED	407.5164 m/z @17.28 [151020OFc1_NvH-0949-CRLM-22.raw]	407.516357421875	17.2785950424	3.12690231653333	97.2756703005333	94.14876798399997	69911.1875	7.861451202560669E7	0	8027	0.703200354138481	3.3264136597565286	123.03535909655214	407.5077819824219	407.520263671875
382	407.5303649902344	20.3786529149333					1	DETECTED	407.5304 m/z @20.38 [151020OFc1_NvH-0949-CRLM-22.raw]	407.5303649902344	20.3786529149333	2.04230129973333	82.5972606853333	80.55495938559997	567317.9375	8.414072502118413E7	3	8027	0.167729432757163	0.6761209095567929	0.5473934071084502	407.52069091796875	407.5403137207031
383	407.54095458984375	22.3940118192					1	DETECTED	407.5410 m/z @22.39 [151020OFc1_NvH-0949-CRLM-22.raw]	407.54095458984375	22.3940118192	4.6229392072	98.9211209736	94.29818176639999	369923.0	9.252896730399647E7	0	8027	0.30629557710555133	0.6040234484509476	5.2280144530575035	407.5403747558594	407.5435791015625
384	407.5535888671875	16.0070067389333					1	DETECTED	407.5536 m/z @16.01 [151020OFc1_NvH-0949-CRLM-22.raw]	407.5535888671875	16.0070067389333	3.54633500666667	98.4111514570667	94.86481645040003	671344.25	1.141831774720605E8	3	8027	1.90451699768386	1.4790796033185905	1.6495142986147011	407.543701171875	407.56353759765625
385	407.5647277832031	19.4916572525333					1	DETECTED	407.5647 m/z @19.49 [151020OFc1_NvH-0949-CRLM-22.raw]	407.5647277832031	19.4916572525333	3.65767510826667	99.13124542	95.47357031173333	502356.15625	9.555857600496025E7	3	8027	0.09497479707874845	4.326913483851339	4.047551535324877	407.5635986328125	407.5676574707031
386	407.5776672363281	42.6253553669333					1	DETECTED	407.5777 m/z @42.63 [151020OFc1_NvH-0949-CRLM-22.raw]	407.5776672363281	42.6253553669333	1.7871255232	94.6828316522667	92.8957061290667	532702.0625	1.1149046554005502E8	0	8027	24.137635349740084	0.7929438140123787	0.008695405527316968	407.56768798828125	407.5876159667969
387	407.59698486328125	20.0287738816					1	DETECTED	407.5970 m/z @20.03 [151020OFc1_NvH-0949-CRLM-22.raw]	407.59698486328125	20.0287738816	1.93776095146667	98.9211209736	96.98336002213333	49766.2421875	8.225711122837411E7	0	8027	10.085202207195685	2.709054754699265	6.982931432915408	407.5882263183594	407.60595703125
388	407.6871337890625	11.2343299581333					1	DETECTED	407.6871 m/z @11.23 [151020OFc1_NvH-0949-CRLM-22.raw]	407.6871337890625	11.2343299581333	4.6229392072	98.9545143744	94.3315751672	754093.0	1.63449684621501E8	0	8027	0.14400882665410997	2.6761323434017084	122.0713957002209	407.67730712890625	407.6971130371094
389	407.703857421875	44.4808050354667					1	DETECTED	407.7039 m/z @44.48 [151020OFc1_NvH-0949-CRLM-22.raw]	407.703857421875	44.4808050354667	2.429445252	96.3700330770667	93.9405878250667	245496.4375	8.619306559812999E7	0	8027	0.135098683675686	0.656729567304832	0.008100150395752837	407.6971435546875	407.7095642089844
390	407.7195739746094	13.9881817802667					1	DETECTED	407.7196 m/z @13.99 [151020OFc1_NvH-0949-CRLM-22.raw]	407.7195739746094	13.9881817802667	1.947261432	98.1132049056	96.1659434736	552409.1875	1.1275862899503475E8	2	8027	5.390170261758218	1.8524202099713585	0.8262807826066044	407.7095947265625	407.7294921875
391	407.7306823730469	29.2227252008					1	DETECTED	407.7307 m/z @29.22 [151020OFc1_NvH-0949-CRLM-22.raw]	407.7306823730469	29.2227252008	0.100381205333333	95.4072005237333	95.30681931839996	358941.8125	8.53851642628932E7	0	8027	0.18568247802650006	1.2122622970190748	2.4607761582593564	407.7296447753906	407.7327575683594
392	407.7428283691406	19.1258026048					1	DETECTED	407.7428 m/z @19.13 [151020OFc1_NvH-0949-CRLM-22.raw]	407.7428283691406	19.1258026048	2.9203417984	99.9632856405333	97.0429438421333	2384895.75	1.31215701007737E8	2	8027	0.16705962142923525	2.700358706996468	106.20910371023972	407.7330017089844	407.7453308105469
393	407.7553405761719	27.7031362936					1	DETECTED	407.7553 m/z @27.70 [151020OFc1_NvH-0949-CRLM-22.raw]	407.7553405761719	27.7031362936	2.467076008	97.6697724149333	95.2026964069333	2.16234E7	3.57511831700043E8	2	8027	0.15070555289220522	1.2606866526714655	1.485973403689473	407.745361328125	407.7652893066406
394	407.7664794921875	12.0320828384					1	DETECTED	407.7665 m/z @12.03 [151020OFc1_NvH-0949-CRLM-22.raw]	407.7664794921875	12.0320828384	0.1788849656	93.0564561968	92.8775712312	89953.625	7.21215108305271E7	0	8027	10.289453412687292	0.5123263870677367	0.03263657597166306	407.76544189453125	407.7763977050781
395	407.7973327636719	19.9101457536					1	DETECTED	407.7973 m/z @19.91 [151020OFc1_NvH-0949-CRLM-22.raw]	407.7973327636719	19.9101457536	1.18459844986667	91.3800134093333	90.19541495946663	97091.8125	7.84264611293247E7	0	8027	0.2502208862075008	3.9042343166665052	7.976560892409	407.78839111328125	407.8072814941406
396	407.85015869140625	16.6182561312					1	DETECTED	407.8502 m/z @16.62 [151020OFc1_NvH-0949-CRLM-22.raw]	407.85015869140625	16.6182561312	0.2013903504	99.9632856405333	99.7618952901333	53991.703125	8.046324283092165E7	0	8027	0.7478897322396563	3.3158423073339516	0.09707351473693412	407.8402099609375	407.8541564941406
397	407.8642578125	20.3786529149333					1	DETECTED	407.8643 m/z @20.38 [151020OFc1_NvH-0949-CRLM-22.raw]	407.8642578125	20.3786529149333	0.007748836	99.9524818733333	99.9447330373333	244618.046875	8.932248024114871E7	0	8027	19.18055804243026	1.1709289061633312	0.7775204461175332	407.8545837402344	407.8738098144531
398	407.8838195800781	21.5033697466667					1	DETECTED	407.8838 m/z @21.50 [151020OFc1_NvH-0949-CRLM-22.raw]	407.8838195800781	21.5033697466667	0.111660395733333	99.9852101970667	99.87354980133337	1131911.125	1.365595280364232E8	3	8027	2.6803324634441417	0.690585095221057	1.513066211548091	407.8739318847656	407.893798828125
399	407.89898681640625	19.5109629322667					1	DETECTED	407.8990 m/z @19.51 [151020OFc1_NvH-0949-CRLM-22.raw]	407.89898681640625	19.5109629322667	0.0545443170666667	99.9632856405333	99.90874132346663	354813.75	1.0342660002152662E8	3	8027	0.09612561158621347	6.161648196335998	1.5611839265851875	407.8938293457031	407.9089050292969
400	407.9153137207031	33.0582069634667					1	DETECTED	407.9153 m/z @33.06 [151020OFc1_NvH-0949-CRLM-22.raw]	407.9153137207031	33.0582069634667	0.0312860928	99.8859054981333	99.8546194053333	349159.5625	8.801541355572613E7	3	8027	0.06090092698170935	0.5079401512604117	64.31559765010654	407.90899658203125	407.92529296875
401	407.9376220703125	11.2601984602667					1	DETECTED	407.9376 m/z @11.26 [151020OFc1_NvH-0949-CRLM-22.raw]	407.9376220703125	11.2601984602667	0.007748836	99.9962726512	99.9885238152	619003.9375	9.01442717100539E7	0	8027	0.1438117083726258	264.6636810214229	16.57928447024431	407.92767333984375	407.94757080078125
402	407.9498291015625	16.8408374256					1	DETECTED	407.9498 m/z @16.84 [151020OFc1_NvH-0949-CRLM-22.raw]	407.9498291015625	16.8408374256	0.007748836	99.9852101970667	99.9774613610667	134214.875	8.918942666535057E7	0	8027	0.0745813710800185	0.5142530820794146	38.577811886050746	407.9476318359375	407.9598083496094
403	407.9779357910156	13.0247529736					1	DETECTED	407.9779 m/z @13.02 [151020OFc1_NvH-0949-CRLM-22.raw]	407.9779357910156	13.0247529736	0.007748836	99.9081180773333	99.9003692413333	312143.4375	8.450796738943046E7	0	8027	6.320048544054858	1.6023708866289388	2.2213789332847726	407.968017578125	407.98779296875
404	407.9988098144531	11.0480736557333					1	DETECTED	407.9988 m/z @11.05 [151020OFc1_NvH-0949-CRLM-22.raw]	407.9988098144531	11.0480736557333	0.0890895530666667	99.9192345061333	99.83014495306662	108775.4921875	7.835018027974264E7	0	8027	0.2495279540560329	0.7339803642936238	20.061616219319053	407.98883056640625	408.0087585449219
405	408.0262145996094	15.0489139213333					1	DETECTED	408.0262 m/z @15.05 [151020OFc1_NvH-0949-CRLM-22.raw]	408.0262145996094	15.0489139213333	3.15535790373333	99.9741936458667	96.81883574213337	66576.40625	8.489168230895543E7	0	8027	1.1508274318211011	3.916227164278651	0.03163268070941544	408.0162353515625	408.0361022949219
406	408.05462646484375	22.6054925522667					1	DETECTED	408.0546 m/z @22.61 [151020OFc1_NvH-0949-CRLM-22.raw]	408.05462646484375	22.6054925522667	3.07002140373333	99.7527280365333	96.68270663279996	300553.9375	9.137177255417265E7	0	8027	0.14602947264355493	110.21860020250594	0.35546693228573895	408.0447998046875	408.0645751953125
407	408.1034851074219	90.3461316330667					1	DETECTED	408.1035 m/z @90.35 [151020OFc1_NvH-0949-CRLM-22.raw]	408.1034851074219	90.3461316330667	2.0518386368	99.2978556498667	97.2460170130667	219085.734375	8.17274478478984E7	0	8027	0.10167200774186824	3.9109741338710755	0.03399770922639596	408.0936279296875	408.1134338378906
408	408.1201477050781	89.2331273221333					1	DETECTED	408.1201 m/z @89.23 [151020OFc1_NvH-0949-CRLM-22.raw]	408.1201477050781	89.2331273221333	0.007748836	98.4887382242667	98.48098938826669	38211.765625	8.116445710163443E7	0	8027	0.2683694281230089	0.5520481562255465	0.0018502381742862783	408.1135559082031	408.1259460449219
409	408.1363830566406	91.2150730992					1	DETECTED	408.1364 m/z @91.22 [151020OFc1_NvH-0949-CRLM-22.raw]	408.1363830566406	91.2150730992	0.398163231733333	99.9962726512	99.59810941946667	118171.703125	8.030754143284409E7	0	8027	0.09718459245486599	1.5151363344517432	1.9697077858922207	408.1269226074219	408.14007568359375
410	408.1506652832031	90.9385222504					1	DETECTED	408.1507 m/z @90.94 [151020OFc1_NvH-0949-CRLM-22.raw]	408.1506652832031	90.9385222504	0.440971457066667	99.087317116	98.64634565893333	227022.703125	8.17827357446698E7	0	8027	0.07825235409211473	0.528120435340917	0.4874345091324823	408.14105224609375	408.1605224609375
411	408.16815185546875	90.5723386893333					1	DETECTED	408.1682 m/z @90.57 [151020OFc1_NvH-0949-CRLM-22.raw]	408.16815185546875	90.5723386893333	0.0545443170666667	99.5639546416	99.50941032453333	110400.375	7.408745851254728E7	0	8027	81.62225401545751	0.5085245886101835	0.016697675681675576	408.1610107421875	408.1771545410156
412	408.187255859375	91.1492384906667					1	DETECTED	408.1873 m/z @91.15 [151020OFc1_NvH-0949-CRLM-22.raw]	408.187255859375	91.1492384906667	3.48236876133333	99.7527280365333	96.27035927519997	1131926.125	1.0385834213372444E8	3	8027	0.051795978630025274	0.7388186635146391	0.0035918525544916453	408.1772766113281	408.1971435546875
413	408.1995849609375	17.0854572717333					1	DETECTED	408.1996 m/z @17.09 [151020OFc1_NvH-0949-CRLM-22.raw]	408.1995849609375	17.0854572717333	3.52797318586667	91.4948556477333	87.96688246186663	199023.15625	8.935338036954664E7	0	8027	22.329306469248195	0.5551479054422834	0.5092774426460215	408.19732666015625	408.2021484375
414	408.212158203125	19.2372553650667					1	DETECTED	408.2122 m/z @19.24 [151020OFc1_NvH-0949-CRLM-22.raw]	408.212158203125	19.2372553650667	3.11762091493333	99.4531601749333	96.33553925999998	356699.96875	1.0534780452293113E8	0	8027	6.60726804985134	1.2308289232329341	1.3144496421625118	408.2021789550781	408.21380615234375
415	408.22381591796875	92.1048322074667					1	DETECTED	408.2238 m/z @92.10 [151020OFc1_NvH-0949-CRLM-22.raw]	408.22381591796875	92.1048322074667	1.40854806186667	99.552992272	98.14444421013333	6971279.5	2.756556502583596E8	3	8027	0.06290242898873544	0.8127090544415918	1.0756015672160635	408.2138366699219	408.2337951660156
416	408.2345886230469	29.2452815344					1	DETECTED	408.2346 m/z @29.25 [151020OFc1_NvH-0949-CRLM-22.raw]	408.2345886230469	29.2452815344	1.9187879408	97.1883654762667	95.2695775354667	5423927.0	2.282513903472727E8	2	8027	0.32266774883159854	0.9916302354042684	0.022834609308022953	408.23382568359375	408.24456787109375
417	408.24462890625	19.2184852376					1	DETECTED	408.2446 m/z @19.22 [151020OFc1_NvH-0949-CRLM-22.raw]	408.24462890625	19.2184852376	3.22256349653333	97.0145654613333	93.79200196479998	431653.25	1.0118582602207404E8	0	8027	2.5631729835435273	0.5696095337572337	6.679570457121583	408.2445983886719	408.2466125488281
418	408.2566223144531	27.7031362936					1	DETECTED	408.2566 m/z @27.70 [151020OFc1_NvH-0949-CRLM-22.raw]	408.2566223144531	27.7031362936	1.7871255232	94.7215810082667	92.93445548506669	9371978.0	3.3400369292821294E8	2	8027	18.574970624984623	0.5485305950315433	117.9659954660602	408.24664306640625	408.2665100097656
419	408.2772521972656	91.8028204442667					1	DETECTED	408.2773 m/z @91.80 [151020OFc1_NvH-0949-CRLM-22.raw]	408.2772521972656	91.8028204442667	1.4586497552	96.2374866848	94.7788369296	517394.09375	1.1469141389235926E8	0	8027	0.9252828770017487	0.5042916290281564	0.6090353880986089	408.2673645019531	408.2872314453125
420	408.4091491699219	8.48162531626667					1	DETECTED	408.4091 m/z @8.48 [151020OFc1_NvH-0949-CRLM-22.raw]	408.4091491699219	8.48162531626667	4.3941564624	99.2978556498667	94.9036991874667	204982.15625	7.781443920446779E7	0	8027	0.1251307792031522	0.9952095479725142	177.316335093949	408.399169921875	408.41900634765625
421	408.42547607421875	59.3197786533333					1	DETECTED	408.4255 m/z @59.32 [151020OFc1_NvH-0949-CRLM-22.raw]	408.42547607421875	59.3197786533333	4.78914996053333	96.2923321528	91.50318219226666	67412.03125	1.2171497589467964E8	0	8027	81.22206498847905	0.8390072183813683	0.8373309534525362	408.4191589355469	408.4287414550781
422	408.4387512207031	11.2483168178667					1	DETECTED	408.4388 m/z @11.25 [151020OFc1_NvH-0949-CRLM-22.raw]	408.4387512207031	11.2483168178667	3.16484796773333	99.8859054981333	96.72105753039997	130700.5078125	8.392258581062256E7	0	8027	0.0879643859215733	2.0592533862788622	0.2810429647500125	408.4288024902344	408.4457702636719
423	408.4557800292969	22.49747256					1	DETECTED	408.4558 m/z @22.50 [151020OFc1_NvH-0949-CRLM-22.raw]	408.4557800292969	22.49747256	2.1086403696	99.6080815890667	97.4994412194667	205210.0625	8.576142042377214E7	0	8027	0.4223637085761105	0.5259478510300005	0.2017722583532392	408.44580078125	408.4588623046875
424	408.4689025878906	24.7539783354667					1	DETECTED	408.4689 m/z @24.75 [151020OFc1_NvH-0949-CRLM-22.raw]	408.4689025878906	24.7539783354667	2.80718511626667	99.0763607914667	96.26917567520003	246402.171875	8.114807665335096E7	4	8027	0.23829024180932734	0.8340689055172658	3.0300245711235982	408.458984375	408.4788818359375
425	408.47906494140625	13.0247529736					1	DETECTED	408.4791 m/z @13.02 [151020OFc1_NvH-0949-CRLM-22.raw]	408.47906494140625	13.0247529736	2.5904374264	99.0320006256	96.4415631992	133081.671875	8.869234330715859E7	0	8027	0.09114723999096519	1.3145187224583865	77.85333380926238	408.4789123535156	408.4890441894531
426	408.5044250488281	43.5101368045333					1	DETECTED	408.5044 m/z @43.51 [151020OFc1_NvH-0949-CRLM-22.raw]	408.5044250488281	43.5101368045333	2.33537913013333	97.4178173413333	95.08243821119997	56679.2890625	8.522358430112188E7	0	8027	26.126472798260313	1.1546204954390855	1.610781868540391	408.4999694824219	408.514404296875
427	408.53009033203125	6.1644806912					1	DETECTED	408.5301 m/z @6.16 [151020OFc1_NvH-0949-CRLM-22.raw]	408.53009033203125	6.1644806912	0.7767698352	98.7149272018667	97.9381573666667	43506.359375	8.26230350862754E7	0	8027	1.5520456166161	1.0294613118836788	0.7104411536040827	408.5201721191406	408.5323791503906
428	408.5423889160156	6.4759939752					1	DETECTED	408.5424 m/z @6.48 [151020OFc1_NvH-0949-CRLM-22.raw]	408.5423889160156	6.4759939752	3.73269083813333	96.4898738837333	92.75718304559996	704885.375	8.642938447586937E7	3	8027	0.19482979135587009	1.0338291280711496	38.114987815603975	408.5324401855469	408.5434265136719
429	408.5534362792969	18.9689488538667					1	DETECTED	408.5534 m/z @18.97 [151020OFc1_NvH-0949-CRLM-22.raw]	408.5534362792969	18.9689488538667	3.0323759328	99.4642563322667	96.4318803994667	1722351.0	1.2982248100329904E8	3	8027	11.012530438936144	1.842508494809826	0.018074876252119412	408.54345703125	408.56341552734375
430	408.5639343261719	19.3464271402667					1	DETECTED	408.5639 m/z @19.35 [151020OFc1_NvH-0949-CRLM-22.raw]	408.5639343261719	19.3464271402667	3.16484796773333	94.6047594637333	91.43991149599998	77082.8359375	9.600250130820397E7	0	8027	6.356561898985364	4.305009917333209	0.005020511975322177	408.5634460449219	408.5682678222656
431	408.5783996582031	30.8857756450667					1	DETECTED	408.5784 m/z @30.89 [151020OFc1_NvH-0949-CRLM-22.raw]	408.5783996582031	30.8857756450667	2.33537913013333	98.8442526648	96.50887353466666	455252.90625	9.798201327405433E7	3	8027	0.2102817956515004	1.3127955580740969	53.773493061038174	408.5684814453125	408.5882873535156
432	408.60986328125	8.46284210506667					1	DETECTED	408.6099 m/z @8.46 [151020OFc1_NvH-0949-CRLM-22.raw]	408.60986328125	8.46284210506667	3.098775324	91.1692903229333	88.0705149989333	227598.953125	7.889215309157023E7	0	8027	0.13959721116878043	1.2683816369572098	37.54358904558619	408.6009216308594	408.6198425292969
433	408.6446533203125	48.0486005165333					1	DETECTED	408.6447 m/z @48.05 [151020OFc1_NvH-0949-CRLM-22.raw]	408.6446533203125	48.0486005165333	2.9858971056	99.2424110077333	96.25651390213329	82701.96875	7.065585744333985E7	0	8027	0.12914665992140328	1.1323643455048042	1.388008698947149	408.6346740722656	408.64617919921875
434	408.6562805175781	22.6193318597333					1	DETECTED	408.6563 m/z @22.62 [151020OFc1_NvH-0949-CRLM-22.raw]	408.6562805175781	22.6193318597333	3.1945866752	99.7527280365333	96.5581413613333	105773.703125	9.012364549539068E7	0	8027	13.582004773518111	2.9002429874189417	431.09052891882584	408.6463317871094	408.6661376953125
435	408.68536376953125	22.49747256					1	DETECTED	408.6854 m/z @22.50 [151020OFc1_NvH-0949-CRLM-22.raw]	408.68536376953125	22.49747256	5.40543969466667	88.2499053458667	82.84446565120003	70276.5625	7.675164883738564E7	0	8027	1.76456516949629	2.6662072612386605	0.1957322468602261	408.6766052246094	408.6915283203125
436	408.70159912109375	33.4585191685333					1	DETECTED	408.7016 m/z @33.46 [151020OFc1_NvH-0949-CRLM-22.raw]	408.70159912109375	33.4585191685333	0.122895682133333	91.6689370986667	91.54604141653337	943104.4375	1.03720559050417E8	2	8027	0.2288143959983202	0.5134956504391485	0.01836669711794732	408.6916809082031	408.7115783691406
437	408.72100830078125	30.7199771229333					1	DETECTED	408.7210 m/z @30.72 [151020OFc1_NvH-0949-CRLM-22.raw]	408.72100830078125	30.7199771229333	3.02325930266667	95.1167826672	92.09352336453333	717833.5	1.0315210435406461E8	0	8027	8.458592924660891	0.5450674522686303	0.04260998316398949	408.71160888671875	408.72216796875
438	408.732177734375	13.2257049605333					1	DETECTED	408.7322 m/z @13.23 [151020OFc1_NvH-0949-CRLM-22.raw]	408.732177734375	13.2257049605333	1.97578771173333	94.074836376	92.09904866426666	1239042.75	1.256601528273501E8	2	8027	0.2935242751742848	9.62053324556918	34.968035009812695	408.7221984863281	408.73480224609375
439	408.74481201171875	29.0109406557333					1	DETECTED	408.7448 m/z @29.01 [151020OFc1_NvH-0949-CRLM-22.raw]	408.74481201171875	29.0109406557333	1.9947437104	91.6115958898667	89.6168521794667	1.740432E7	4.274447706206717E8	2	8027	0.18220274299009986	2.072075432109061	1.6829467118450283	408.7348327636719	408.7547912597656
440	408.7629699707031	23.3166346341333					1	DETECTED	408.7630 m/z @23.32 [151020OFc1_NvH-0949-CRLM-22.raw]	408.7629699707031	23.3166346341333	1.22558735706667	97.9145723306667	96.68898497360003	3253712.75	1.828474696915809E8	2	8027	23.016632078245	0.5214514459447066	1.4385900211798666	408.75482177734375	408.7718811035156
441	408.80462646484375	46.7395043328					1	DETECTED	408.8046 m/z @46.74 [151020OFc1_NvH-0949-CRLM-22.raw]	408.80462646484375	46.7395043328	1.0396874864	99.8638056437333	98.8241181573333	136227.109375	8.314198999524118E7	0	8027	38.34001922839326	1.1914174294246616	0.0030688033605200914	408.79473876953125	408.8146057128906
442	408.8151550292969	8.25959875813333					1	DETECTED	408.8152 m/z @8.26 [151020OFc1_NvH-0949-CRLM-22.raw]	408.8151550292969	8.25959875813333	1.15404094666667	98.5655958128	97.41155486613333	39545.140625	7.854474591692255E7	0	8027	0.12301007374755635	6.8546029355312905	0.9532975575051751	408.8146667480469	408.8247985839844
443	408.8385009765625	28.2531805472					1	DETECTED	408.8385 m/z @28.25 [151020OFc1_NvH-0949-CRLM-22.raw]	408.8385009765625	28.2531805472	0.007748836	99.8638056437333	99.8560568077333	153192.109375	8.742841314905731E7	0	8027	12.46611108160345	2.4514101119576686	0.04480943179671638	408.8285827636719	408.8484802246094
444	408.8485107421875	35.8895810434667					1	DETECTED	408.8485 m/z @35.89 [151020OFc1_NvH-0949-CRLM-22.raw]	408.8485107421875	35.8895810434667	0.007748836	97.5710027397333	97.5632539037333	44771.65234375	6.6036614717710696E7	0	8027	14.82319929280829	1.3873011253991796	1.7276687690138632	408.8485107421875	408.850341796875
445	408.8603515625	19.0768073765333					1	DETECTED	408.8604 m/z @19.08 [151020OFc1_NvH-0949-CRLM-22.raw]	408.8603515625	19.0768073765333	0.007748836	99.9962726512	99.9885238152	157867.0625	8.664477036113659E7	0	8027	0.07938628048036378	0.5032765566638486	3.5656509255959907	408.8503723144531	408.86273193359375
446	408.8727722167969	18.3341162258667					1	DETECTED	408.8728 m/z @18.33 [151020OFc1_NvH-0949-CRLM-22.raw]	408.8727722167969	18.3341162258667	0.0890895530666667	99.7749216312	99.68583207813333	236650.984375	8.367717294311857E7	3	8027	27.895697580178837	0.6889596318124211	0.2380516244620246	408.86279296875	408.875
447	408.885009765625	8.0012264544					1	DETECTED	408.8850 m/z @8.00 [151020OFc1_NvH-0949-CRLM-22.raw]	408.885009765625	8.0012264544	0.007748836	99.9962726512	99.9885238152	598771.3125	1.1828145494585763E8	3	8027	1.2106145199959117	7.35934519034642	3.1796923814566154	408.8750305175781	408.8949890136719
448	408.89581298828125	24.7973924162667					1	DETECTED	408.8958 m/z @24.80 [151020OFc1_NvH-0949-CRLM-22.raw]	408.89581298828125	24.7973924162667	0.007748836	99.9303260621333	99.9225772261333	151477.609375	9.072246081043172E7	3	8027	17.996836610921804	2.8583930008802074	0.7325414149894579	408.89501953125	408.9031677246094
449	408.9131774902344	30.895356536					1	DETECTED	408.9132 m/z @30.90 [151020OFc1_NvH-0949-CRLM-22.raw]	408.9131774902344	30.895356536	0.007748836	99.9852101970667	99.9774613610667	308323.90625	9.730006520440222E7	3	8027	5.7964592363235035	0.6237452950990494	0.006088914827336492	408.9031982421875	408.9229736328125
450	408.9313049316406	25.6845473152					1	DETECTED	408.9313 m/z @25.68 [151020OFc1_NvH-0949-CRLM-22.raw]	408.9313049316406	25.6845473152	0.007748836	99.9962726512	99.9885238152	64874.40625	9.058339096089834E7	0	8027	5.103277988472907	1.9812100609596826	4.590632066186405	408.92333984375	408.93902587890625
451	408.94903564453125	41.5265885576					1	DETECTED	408.9490 m/z @41.53 [151020OFc1_NvH-0949-CRLM-22.raw]	408.94903564453125	41.5265885576	0.0430485949333333	99.9741936458667	99.93114505093337	265225.40625	9.342225911986245E7	0	8027	25.46265550014038	0.9624301379354365	0.0026927700247440967	408.9390563964844	408.95013427734375
452	408.9601745605469	9.7247554344					1	DETECTED	408.9602 m/z @9.72 [151020OFc1_NvH-0949-CRLM-22.raw]	408.9601745605469	9.7247554344	0.007748836	99.9962726512	99.9885238152	684036.9375	9.886575029741694E7	0	8027	0.10888609662557158	69.03416535599274	1.3064075725739073	408.9504699707031	408.9701232910156
453	408.9795837402344	24.3270810242667					1	DETECTED	408.9796 m/z @24.33 [151020OFc1_NvH-0949-CRLM-22.raw]	408.9795837402344	24.3270810242667	0.007748836	99.9192345061333	99.91148567013329	154556.15625	9.500833488951054E7	0	8027	5.145230719676949	3.4659175665706923	0.29060546285070815	408.9701843261719	408.98919677734375
454	408.9901428222656	29.5539111045333					1	DETECTED	408.9901 m/z @29.55 [151020OFc1_NvH-0949-CRLM-22.raw]	408.9901428222656	29.5539111045333	2.70363575253333	99.9632856405333	97.25964988799997	67872.4140625	8.780904641612524E7	0	8027	15.7575759899205	1.8347160682070653	2.6858661202575855	408.9895935058594	409.0000305175781
455	409.001708984375	25.9695104109333					1	DETECTED	409.0017 m/z @25.97 [151020OFc1_NvH-0949-CRLM-22.raw]	409.001708984375	25.9695104109333	0.224029734933333	71.1888361018667	70.96480636693336	33387.09375	8.454214647483306E7	0	8027	67.27649786335677	1.3781992898094735	2.034208474012546	409.000244140625	409.00494384765625
456	409.0151672363281	19.9330560768					1	DETECTED	409.0152 m/z @19.93 [151020OFc1_NvH-0949-CRLM-22.raw]	409.0151672363281	19.9330560768	0.007748836	99.9081180773333	99.9003692413333	100122.2265625	8.658215068548463E7	3	8027	42.9443648440245	3.6102932816274995	3.4812521950781616	409.0052490234375	409.02496337890625
457	409.03765869140625	28.2251302944					1	DETECTED	409.0377 m/z @28.23 [151020OFc1_NvH-0949-CRLM-22.raw]	409.03765869140625	28.2251302944	0.1566542344	99.9303260621333	99.77367182773331	175392.640625	8.994265805003467E7	0	8027	16.14627234808022	2.0566910479137617	0.08218682497913693	409.0277099609375	409.04736328125
458	409.0970458984375	90.2937877781333					1	DETECTED	409.0970 m/z @90.29 [151020OFc1_NvH-0949-CRLM-22.raw]	409.0970458984375	90.2937877781333	1.796598208	99.7749216312	97.9783234232	129256.078125	1.1769190805860038E8	0	8027	0.037579115102289506	0.5535674290851519	0.10713485817030369	409.08770751953125	409.10650634765625
459	409.1105651855469	98.7258436192					1	DETECTED	409.1106 m/z @98.73 [151020OFc1_NvH-0949-CRLM-22.raw]	409.1105651855469	98.7258436192	0.007748836	99.9962726512	99.9885238152	125580.3203125	1.0376188565548506E8	0	8027	88.45893523605504	0.5020333876720253	0.010183770618219744	409.1086730957031	409.11798095703125
460	409.1343688964844	34.8054542282833					1	DETECTED	409.1344 m/z @34.81 [151020OFc1_NvH-0949-CRLM-22.raw]	409.1343688964844	34.8054542282833	5.81567659466667	99.9962726512	94.18059605653333	31139.1796875	7.493322920439233E7	0	8027	89.78009921535332	1.541976364200333	2.0853976645019254	409.1243896484375	409.1441955566406
461	409.1673278808594	16.0671209498667					1	DETECTED	409.1673 m/z @16.07 [151020OFc1_NvH-0949-CRLM-22.raw]	409.1673278808594	16.0671209498667	0.312194292533333	99.9303260621333	99.61813176959997	76144.28125	7.955041045967302E7	0	8027	74.62141495025114	7.84164176027574	0.224523179878937	409.1577453613281	409.1772155761719
462	409.1984558105469	12.8602697877333					1	DETECTED	409.1985 m/z @12.86 [151020OFc1_NvH-0949-CRLM-22.raw]	409.1984558105469	12.8602697877333	2.30709479573333	98.6533967242667	96.34630192853336	1043854.4375	1.2467050523368979E8	3	8027	11.300664584512322	4.932850340027705	0.11576650976365092	409.1885681152344	409.20843505859375
463	409.2107849121094	9.70247391573333					1	DETECTED	409.2108 m/z @9.70 [151020OFc1_NvH-0949-CRLM-22.raw]	409.2107849121094	9.70247391573333	3.11762091493333	99.7636990077333	96.64607809279997	439040.375	1.057640006677585E8	0	8027	0.1554826198589403	1.7620031087889412	6.129332754372166	409.2084655761719	409.21435546875
464	409.224365234375	15.0150974864					1	DETECTED	409.2244 m/z @15.02 [151020OFc1_NvH-0949-CRLM-22.raw]	409.224365234375	15.0150974864	2.6185596584	99.1424635333333	96.5239038749333	5245911.0	2.441735653365969E8	2	8027	0.2537846187571713	1.4061701939847393	13.892417632526843	409.21441650390625	409.2343444824219
465	409.2353515625	41.0886767010667					1	DETECTED	409.2354 m/z @41.09 [151020OFc1_NvH-0949-CRLM-22.raw]	409.2353515625	41.0886767010667	3.13636464106667	92.0297598384	88.89339519733333	272280.96875	1.0193431580636895E8	0	8027	0.11113959011065333	0.5047407522555124	0.0013490015638384166	409.234375	409.2359924316406
466	409.24603271484375	29.0109406557333					1	DETECTED	409.2460 m/z @29.01 [151020OFc1_NvH-0949-CRLM-22.raw]	409.24603271484375	29.0109406557333	1.9093676072	98.3999975165333	96.49062990933331	7621214.5	2.6252300668864417E8	2	8027	0.17493934303732672	1.6439686924980168	0.09958389993890658	409.236083984375	409.2560119628906
467	409.26458740234375	23.3166346341333					1	DETECTED	409.2646 m/z @23.32 [151020OFc1_NvH-0949-CRLM-22.raw]	409.26458740234375	23.3166346341333	2.4012622432	94.0657866469333	91.66452440373331	1282166.875	1.199360104071082E8	0	8027	0.17410030189894954	5.964608325516753	3.6630274624256667	409.256103515625	409.2745361328125
468	409.2764587402344	91.533807428					1	DETECTED	409.2765 m/z @91.53 [151020OFc1_NvH-0949-CRLM-22.raw]	409.2764587402344	91.533807428	0.0430485949333333	99.6857223573333	99.64267376239997	610937.625	1.000482364244768E8	0	8027	0.08106691932518117	1.057815953986871	0.6982255022297295	409.27545166015625	409.28564453125
469	409.29473876953125	91.4663329096					1	DETECTED	409.2947 m/z @91.47 [151020OFc1_NvH-0949-CRLM-22.raw]	409.29473876953125	91.4663329096	4.69016810426667	92.3998201517333	87.70965204746662	66795.546875	8.55678367782541E7	0	8027	0.28074755677633334	0.5053787076452815	5.579403481371692E-4	409.28814697265625	409.3040771484375
470	409.3141174316406	89.815749496					1	DETECTED	409.3141 m/z @89.82 [151020OFc1_NvH-0949-CRLM-22.raw]	409.3141174316406	89.815749496	0.882887638666667	99.8527951077333	98.96990746906663	259775.1875	2.755513818592631E8	0	8027	90.64417095698927	0.511569587025464	0.019768012322080503	409.306640625	409.3239440917969
471	409.3311462402344	90.3461316330667					1	DETECTED	409.3311 m/z @90.35 [151020OFc1_NvH-0949-CRLM-22.raw]	409.3311462402344	90.3461316330667	0.007748836	98.4555988504	98.44785001439999	107160.4296875	1.0308299332941562E8	0	8027	1.4253096916439318	0.5448838409889966	0.017290364496410447	409.3244323730469	409.3409423828125
472	409.3495178222656	91.4475959509333					1	DETECTED	409.3495 m/z @91.45 [151020OFc1_NvH-0949-CRLM-22.raw]	409.3495178222656	91.4475959509333	2.41064726106667	98.1572255146667	95.74657825360003	58188.53125	8.70944317243342E7	0	8027	0.16311691790392047	0.5376789055693293	0.0016568342082239021	409.3421630859375	409.3568115234375
473	409.36761474609375	90.6445278994667					1	DETECTED	409.3676 m/z @90.64 [151020OFc1_NvH-0949-CRLM-22.raw]	409.36761474609375	90.6445278994667	2.1463758432	99.2424110077333	97.09603516453329	195758.71875	9.900151709789264E7	0	8027	1.0594089150634147	0.5058279822158093	0.018699741388656568	409.3583068847656	409.3771057128906
474	409.4162902832031	19.9452166346667					1	DETECTED	409.4163 m/z @19.95 [151020OFc1_NvH-0949-CRLM-22.raw]	409.4162902832031	19.9452166346667	7.9027134624	98.998963396	91.09624993359999	99329.09375	8.371318765529741E7	0	8027	0.11586715020894545	3.7825133100154598	1.0930755139084614	409.41436767578125	409.42620849609375
475	409.4502258300781	41.5624545466667					1	DETECTED	409.4502 m/z @41.56 [151020OFc1_NvH-0949-CRLM-22.raw]	409.4502258300781	41.5624545466667	0.0776941562666667	99.6857223573333	99.60802820106663	123032.546875	9.70083473059198E7	0	8027	14.048574964071506	1.5639901092709156	0.007935608105282347	409.4402770996094	409.4515075683594
476	409.4615478515625	9.71363469493333					1	DETECTED	409.4615 m/z @9.71 [151020OFc1_NvH-0949-CRLM-22.raw]	409.4615478515625	9.71363469493333	0.0545443170666667	98.3779960248	98.32345170773333	225749.640625	9.181340373110607E7	0	8027	1.583057271832054	2.223308331541414	3.5065442912012066	409.4516296386719	409.4713439941406
477	409.47412109375	25.1790464184					1	DETECTED	409.4741 m/z @25.18 [151020OFc1_NvH-0949-CRLM-22.raw]	409.47412109375	25.1790464184	6.1644806912	86.1925722237333	80.0280915325333	110904.1015625	7.32422568553199E7	0	8027	16.475921202867028	2.1043891477903838	8.4882585819864	409.4717712402344	409.4760437011719
478	409.48614501953125	41.1869421261333					1	DETECTED	409.4861 m/z @41.19 [151020OFc1_NvH-0949-CRLM-22.raw]	409.48614501953125	41.1869421261333	2.78810169333333	96.5675937888	93.77949209546667	185287.453125	9.07886926618965E7	0	8027	5.350035490756554	0.5032107119866854	0.009603775449540023	409.4762878417969	409.49609375
479	409.5191955566406	27.6357917754667					1	DETECTED	409.5192 m/z @27.64 [151020OFc1_NvH-0949-CRLM-22.raw]	409.5191955566406	27.6357917754667	2.99513677786667	95.5815712685333	92.58643449066662	102744.3984375	8.193338922413482E7	0	8027	0.1731584179661496	2.3728937792548837	0.0014467959276963308	409.5094299316406	409.52239990234375
480	409.53240966796875	11.2812230048					1	DETECTED	409.5324 m/z @11.28 [151020OFc1_NvH-0949-CRLM-22.raw]	409.53240966796875	11.2812230048	3.01376823466667	98.811796484	95.79802824933333	797469.1875	1.0882079622131678E8	3	8027	0.16021360062690349	57.618658827631215	61.316729385319086	409.5229187011719	409.5423889160156
481	409.54541015625	19.2957631362667					1	DETECTED	409.5454 m/z @19.30 [151020OFc1_NvH-0949-CRLM-22.raw]	409.54541015625	19.2957631362667	6.32398490533333	94.5953808002667	88.27139589493336	61704.34765625	8.413442707928489E7	0	8027	38.15925789404842	3.4699644660963713	7.4474468767163415	409.5426025390625	409.5456848144531
482	409.5556945800781	40.1413143757333					1	DETECTED	409.5557 m/z @40.14 [151020OFc1_NvH-0949-CRLM-22.raw]	409.5556945800781	40.1413143757333	2.6185596584	98.3779960248	95.7594363664	659260.875	1.08403480386008E8	3	8027	20.56267449281303	0.6067877006590191	0.540396466711975	409.54571533203125	409.565673828125
483	409.5729675292969	30.5375358096					1	DETECTED	409.5730 m/z @30.54 [151020OFc1_NvH-0949-CRLM-22.raw]	409.5729675292969	30.5375358096	2.13688184053333	98.5433046026667	96.40642276213336	413786.53125	9.21985768540123E7	6	8027	2.4327045228039346	1.1162389448423464	0.2779907393832291	409.5657043457031	409.58294677734375
484	409.5931396484375	48.3602153154667					1	DETECTED	409.5931 m/z @48.36 [151020OFc1_NvH-0949-CRLM-22.raw]	409.5931396484375	48.3602153154667	3.25078846373333	97.7676317738667	94.51684331013337	592487.25	8.971424985318871E7	3	8027	9.447678315509243	0.5145588055015367	0.039473215119438555	409.5831604003906	409.6029968261719
485	409.6192321777344	18.3459286461333					1	DETECTED	409.6192 m/z @18.35 [151020OFc1_NvH-0949-CRLM-22.raw]	409.6192321777344	18.3459286461333	2.12745672026667	56.3577316154667	54.230274895200026	74938.234375	5.429802950541322E7	0	8027	0.2348190687485605	2.406815743779702	0.0611705456674668	409.6097717285156	409.6226501464844
486	409.6873474121094	26.2770755176					1	DETECTED	409.6873 m/z @26.28 [151020OFc1_NvH-0949-CRLM-22.raw]	409.6873474121094	26.2770755176	3.5095310032	93.9266109421333	90.4170799389333	141188.75	8.855140665428324E7	0	8027	0.2864300530362094	2.4554780813896304	0.055758819265660974	409.6775817871094	409.69573974609375
487	409.70574951171875	18.89987842					1	DETECTED	409.7057 m/z @18.90 [151020OFc1_NvH-0949-CRLM-22.raw]	409.70574951171875	18.89987842	3.05155068026667	96.611917992	93.56036731173333	514443.1875	1.0462708427328995E8	2	8027	31.279995300110162	0.561192181553964	1.5711532648071138	409.69586181640625	409.71405029296875
488	409.72406005859375	26.1192152314667					1	DETECTED	409.7241 m/z @26.12 [151020OFc1_NvH-0949-CRLM-22.raw]	409.72406005859375	26.1192152314667	3.48236876133333	99.9741936458667	96.49182488453337	5529129.0	2.1788101711349696E8	2	8027	0.2334480839333608	1.675263622379153	0.0287700541257684	409.7140808105469	409.7340393066406
489	409.7366638183594	26.2230221416					1	DETECTED	409.7367 m/z @26.22 [151020OFc1_NvH-0949-CRLM-22.raw]	409.7366638183594	26.2230221416	3.07002140373333	65.4677280261333	62.39770662239997	424336.5	7.721771174672675E7	0	8027	27.956511757181538	1.1942583575979322	1.2158707575962533	409.73406982421875	409.7374267578125
490	409.7475280761719	28.9949758656					1	DETECTED	409.7475 m/z @28.99 [151020OFc1_NvH-0949-CRLM-22.raw]	409.7475280761719	28.9949758656	0.797967220266667	97.494455572	96.69648835173334	1682767.625	1.409409788939556E8	2	8027	0.19034766863238417	0.5169368166808803	1.0357860647359252	409.73760986328125	409.7574462890625
491	409.7662658691406	23.2934033050667					1	DETECTED	409.7663 m/z @23.29 [151020OFc1_NvH-0949-CRLM-22.raw]	409.7662658691406	23.2934033050667	2.79750128773333	96.4250971138667	93.62759582613337	349054.03125	8.618417799700028E7	0	8027	0.07574754284296858	1.2250040603207475	1.6825215052742775	409.757568359375	409.7762451171875
492	409.8125	21.6119535208					1	DETECTED	409.8125 m/z @21.61 [151020OFc1_NvH-0949-CRLM-22.raw]	409.8125	21.6119535208	5.92106068453333	99.3309098624	93.40984917786668	88434.5234375	8.35552850682511E7	0	8027	3.2844059997803754	3.091559845858341	7.387061092680604E-4	409.8120422363281	409.82244873046875
493	409.8352355957031	15.9524051186667					1	DETECTED	409.8352 m/z @15.95 [151020OFc1_NvH-0949-CRLM-22.raw]	409.8352355957031	15.9524051186667	0.007748836	99.8527951077333	99.8450462717333	68792.1328125	8.956152301925506E7	0	8027	0.0214724369456345	3.1716322413546516	0.14782797671449072	409.82525634765625	409.84521484375
494	409.85736083984375	16.7336053301333					1	DETECTED	409.8574 m/z @16.73 [151020OFc1_NvH-0949-CRLM-22.raw]	409.85736083984375	16.7336053301333	0.007748836	99.9852101970667	99.9774613610667	785656.625	9.783898403137591E7	3	8027	5.5941829571416175	0.9708520498114832	0.14693106348317597	409.8475646972656	409.8673400878906
495	409.876708984375	26.5083816613333					1	DETECTED	409.8767 m/z @26.51 [151020OFc1_NvH-0949-CRLM-22.raw]	409.876708984375	26.5083816613333	0.0198028128	99.9962726512	99.9764698384	474855.15625	9.416080970531896E7	3	8027	9.081430869335929	1.2773977425683465	0.17305009288571402	409.86737060546875	409.8774108886719
496	409.8874206542969	19.1460232293333					1	DETECTED	409.8874 m/z @19.15 [151020OFc1_NvH-0949-CRLM-22.raw]	409.8874206542969	19.1460232293333	0.007748836	99.9852101970667	99.9774613610667	1032868.0625	1.2602964137997957E8	3	8027	7.215834210247204	3.1247843428033235	160.87757902420634	409.87744140625	409.89739990234375
497	409.9066467285156	5.45419301226667					1	DETECTED	409.9066 m/z @5.45 [151020OFc1_NvH-0949-CRLM-22.raw]	409.9066467285156	5.45419301226667	0.2013903504	99.9852101970667	99.7838198466667	315136.59375	9.347826071315163E7	3	8027	25.10570685347428	56.29337973970517	284.058889320855	409.8974304199219	409.91632080078125
498	409.9263916015625	35.3639769773333					1	DETECTED	409.9264 m/z @35.36 [151020OFc1_NvH-0949-CRLM-22.raw]	409.9263916015625	35.3639769773333	0.007748836	99.9962726512	99.9885238152	444217.03125	9.883885982906225E7	3	8027	3.613830879281835	1.5445751820441371	5.675861960607002	409.9165954589844	409.9363708496094
499	409.93939208984375	44.7198588608					1	DETECTED	409.9394 m/z @44.72 [151020OFc1_NvH-0949-CRLM-22.raw]	409.93939208984375	44.7198588608	0.0312860928	99.9962726512	99.9649865584	259107.484375	8.194028100044909E7	3	8027	0.11645833943266837	0.5028706808253472	1.8239467985122206	409.9364013671875	409.94921875
500	409.9523620605469	42.6067325344					1	DETECTED	409.9524 m/z @42.61 [151020OFc1_NvH-0949-CRLM-22.raw]	409.9523620605469	42.6067325344	0.007748836	99.5639546416	99.5562058056	192498.53125	7.781862099635144E7	2	8027	0.3726558722227509	1.6140061062058333	2.0873215781836065	409.9494934082031	409.9554443359375
501	409.9654541015625	11.0480736557333					1	DETECTED	409.9655 m/z @11.05 [151020OFc1_NvH-0949-CRLM-22.raw]	409.9654541015625	11.0480736557333	0.007748836	99.9741936458667	99.9664448098667	983566.25	1.0057169110282132E8	0	8027	0.27502026067280383	1.0335933217546391	39.40340485313414	409.95556640625	409.9753723144531
502	409.9957580566406	0.5264658728					1	DETECTED	409.9958 m/z @0.53 [151020OFc1_NvH-0949-CRLM-22.raw]	409.9957580566406	0.5264658728	0.007748836	99.9962726512	99.9885238152	149241.6875	9.57778748805813E7	0	8027	0.8375738679802618	2.443631402680445	3.142253730852129	409.9859619140625	410.0057067871094
503	410.02130126953125	90.1912892946667					1	DETECTED	410.0213 m/z @90.19 [151020OFc1_NvH-0949-CRLM-22.raw]	410.02130126953125	90.1912892946667	3.0795256856	99.6967926645333	96.6172669789333	48368.125	1.0459704850248827E8	0	8027	68.57494501173271	0.5545592407732935	0.11551297949525208	410.0113220214844	410.0312805175781
504	410.07012939453125	39.7158169546667					1	DETECTED	410.0701 m/z @39.72 [151020OFc1_NvH-0949-CRLM-22.raw]	410.07012939453125	39.7158169546667	0.007748836	99.1534659301333	99.14571709413329	51212.0234375	9.240551730214126E7	0	8027	48.340095606417655	1.2112338542214591	1.4235162809572786	410.0601806640625	410.0782165527344
505	410.08892822265625	22.7183559778667					1	DETECTED	410.0889 m/z @22.72 [151020OFc1_NvH-0949-CRLM-22.raw]	410.08892822265625	22.7183559778667	0.1788849656	99.9303260621333	99.7514410965333	164827.4375	9.63146962003263E7	6	8027	0.9060958818388904	1.4975199219538806	6.920463991097082	410.0789794921875	410.0987854003906
506	410.11370849609375	46.4359223685333					1	DETECTED	410.1137 m/z @46.44 [151020OFc1_NvH-0949-CRLM-22.raw]	410.11370849609375	46.4359223685333	0.007748836	99.9741936458667	99.9664448098667	34312.375	9.675724979491931E7	0	8027	96.2933487113343	1.0302978799410614	1.1460599732185135	410.1123352050781	410.1236877441406
507	410.146728515625	92.3695599858667					1	DETECTED	410.1467 m/z @92.37 [151020OFc1_NvH-0949-CRLM-22.raw]	410.146728515625	92.3695599858667	1.48907042933333	95.9102235194667	94.42115309013337	202663.9375	9.178025615722613E7	0	8027	0.41843339571292404	2.7435389147466	0.12868675198550375	410.1378173828125	410.1566467285156
508	410.1649475097656	90.0352392736					1	DETECTED	410.1649 m/z @90.04 [151020OFc1_NvH-0949-CRLM-22.raw]	410.1649475097656	90.0352392736	3.99097404506667	99.8638056437333	95.87283159866664	70106.390625	8.054168849263082E7	0	8027	74.82092290787276	0.5571134307674582	0.1305146830305774	410.1567687988281	410.1748046875
509	410.1855163574219	19.2645116221333					1	DETECTED	410.1855 m/z @19.26 [151020OFc1_NvH-0949-CRLM-22.raw]	410.1855163574219	19.2645116221333	3.07002140373333	95.1167826672	92.04676126346666	171159.015625	8.791935576916254E7	0	8027	0.17285115973530552	0.512324559053276	44.11180702276218	410.1756896972656	410.18719482421875
510	410.1972351074219	20.4701150746667					1	DETECTED	410.1972 m/z @20.47 [151020OFc1_NvH-0949-CRLM-22.raw]	410.1972351074219	20.4701150746667	3.44588167386667	99.2199717202667	95.77409004640003	1056423.5	1.3576099733391005E8	3	8027	0.1681461817559189	5.064547840752383	24.380262552924403	410.18731689453125	410.20721435546875
511	410.21136474609375	26.5395723938667					1	DETECTED	410.2114 m/z @26.54 [151020OFc1_NvH-0949-CRLM-22.raw]	410.21136474609375	26.5395723938667	1.86223885626667	97.5819153026667	95.71967644640003	266341.125	1.0270638382765119E8	2	8027	28.132621107166333	0.5597438153565716	0.580612015030683	410.2072448730469	410.2117004394531
512	410.2217102050781	37.0890657704					1	DETECTED	410.2217 m/z @37.09 [151020OFc1_NvH-0949-CRLM-22.raw]	410.2217102050781	37.0890657704	2.3636083952	99.4200188653333	97.0564104701333	9976410.0	4.529676076440596E8	4	8027	0.16951752016983335	0.526008193675778	0.021675134732431756	410.21173095703125	410.231689453125
513	410.2400817871094	31.6116150618667					1	DETECTED	410.2401 m/z @31.61 [151020OFc1_NvH-0949-CRLM-22.raw]	410.2400817871094	31.6116150618667	2.70363575253333	99.7859691648	97.08233341226666	867210.625	1.5917701690423334E8	3	8027	5.116179945487996	0.7257097843167853	3.976610328982132	410.2317199707031	410.25
514	410.2576904296875	40.8693626437333					1	DETECTED	410.2577 m/z @40.87 [151020OFc1_NvH-0949-CRLM-22.raw]	410.2576904296875	40.8693626437333	1.83443073226667	98.8882836506667	97.05385291840003	445451.1875	1.1157781405988304E8	2	8027	5.57610416519281	155.7004291745634	0.5060214126137894	410.2500915527344	410.2674255371094
515	410.2734375	42.1671100272					1	DETECTED	410.2734 m/z @42.17 [151020OFc1_NvH-0949-CRLM-22.raw]	410.2734375	42.1671100272	2.09915514906667	99.5419428994667	97.44278775040003	213374.484375	9.891117146880032E7	0	8027	49.38212351030143	1.1467987973118567	1.4235931716724757	410.2677001953125	410.2829284667969
516	410.2921142578125	91.3608860357333					1	DETECTED	410.2921 m/z @91.36 [151020OFc1_NvH-0949-CRLM-22.raw]	410.2921142578125	91.3608860357333	6.8874934088	99.7859691648	92.898475756	36060.52734375	7.852709167436431E7	0	8027	0.3943779180154081	0.549868265421013	0.09973653084202584	410.28387451171875	410.3017272949219
517	410.4032287597656	37.90165444					1	DETECTED	410.4032 m/z @37.90 [151020OFc1_NvH-0949-CRLM-22.raw]	410.4032287597656	37.90165444	2.83538646053333	99.8638056437333	97.02841918319997	76896.4453125	9.872884546654724E7	0	8027	69.63653694755187	1.544404727090452	2.0897391113159647	410.3934326171875	410.4129333496094
518	410.4229736328125	23.0551792952					1	DETECTED	410.4230 m/z @23.06 [151020OFc1_NvH-0949-CRLM-22.raw]	410.4229736328125	23.0551792952	3.1754413696	98.8226215306667	95.6471801610667	170842.0	9.308889236949798E7	0	8027	0.5313450265842263	0.5111289848580678	1.0977878219009423	410.41314697265625	410.4326171875
519	410.4479675292969	20.4701150746667					1	DETECTED	410.4480 m/z @20.47 [151020OFc1_NvH-0949-CRLM-22.raw]	410.4479675292969	20.4701150746667	1.4586497552	99.7749216312	98.316271876	826750.375	9.331472783132316E7	0	8027	0.13103800614086936	0.6464508400500628	1.0094558458951042	410.4380187988281	410.45794677734375
520	410.4615783691406	20.7113059448					1	DETECTED	410.4616 m/z @20.71 [151020OFc1_NvH-0949-CRLM-22.raw]	410.4615783691406	20.7113059448	5.0285618808	99.6190333850667	94.5904715042667	119098.671875	9.026504299546486E7	0	8027	0.0939498751442116	0.6663686606935857	0.3225993739953578	410.4579772949219	410.46209716796875
521	410.4721374511719	37.0890657704					1	DETECTED	410.4721 m/z @37.09 [151020OFc1_NvH-0949-CRLM-22.raw]	410.4721374511719	37.0890657704	0.0312860928	99.7303050776	99.69901898479999	7426125.0	2.3220265863732222E8	0	8027	0.19331837871481383	0.5152074653028267	3.811741700117845	410.4621887207031	410.48211669921875
522	410.4952087402344	17.2568807746667					1	DETECTED	410.4952 m/z @17.26 [151020OFc1_NvH-0949-CRLM-22.raw]	410.4952087402344	17.2568807746667	3.21318278346667	99.5085704594667	96.29538767600003	218838.3125	7.715685980578968E7	0	8027	0.08387596535709108	0.6276798596573214	0.6205673164746636	410.4852600097656	410.50518798828125
523	410.5257263183594	16.7658713026667					1	DETECTED	410.5257 m/z @16.77 [151020OFc1_NvH-0949-CRLM-22.raw]	410.5257263183594	16.7658713026667	2.9858971056	95.2789956429333	92.2930985373333	163029.546875	9.757749796225698E7	0	8027	2.4085597648781345	0.5824582436825597	0.07006001860205163	410.5157470703125	410.5269775390625
524	410.53704833984375	7.74384829066667					1	DETECTED	410.5370 m/z @7.74 [151020OFc1_NvH-0949-CRLM-22.raw]	410.53704833984375	7.74384829066667	0.6020484256	97.8591390549333	97.25709062933329	200635.59375	9.023747743760659E7	3	8027	0.15893749610003116	4.193117750013517	99.67580527161384	410.5270690917969	410.5382385253906
525	410.54827880859375	20.8151756034667					1	DETECTED	410.5483 m/z @20.82 [151020OFc1_NvH-0949-CRLM-22.raw]	410.54827880859375	20.8151756034667	2.88298999893333	95.9754897168	93.09249971786667	2077950.375	1.2714357121963117E8	0	8027	0.16179600277953554	1.772782233753417	0.09190626367547937	410.538330078125	410.5582580566406
526	410.55938720703125	26.3565559354667					1	DETECTED	410.5594 m/z @26.36 [151020OFc1_NvH-0949-CRLM-22.raw]	410.55938720703125	26.3565559354667	3.54633500666667	94.4912856890667	90.94495068240003	458583.6875	9.748586321470384E7	0	8027	4.180946546976205	0.5188824886699055	0.13316792010475184	410.5583190917969	410.5618591308594
527	410.5718688964844	40.5471639061333					1	DETECTED	410.5719 m/z @40.55 [151020OFc1_NvH-0949-CRLM-22.raw]	410.5718688964844	40.5471639061333	2.30709479573333	98.3002961376	95.99320134186667	972405.875	1.2197451679455918E8	3	8027	0.17867418888855724	1.2934289181006948	0.11339558919295889	410.5618896484375	410.5818176269531
528	410.5954284667969	35.3471498285333					1	DETECTED	410.5954 m/z @35.35 [151020OFc1_NvH-0949-CRLM-22.raw]	410.5954284667969	35.3471498285333	2.7317230008	97.494455572	94.7627325712	157893.546875	9.161634874358533E7	0	8027	12.925688995812703	1.7518276391927625	0.003616044092423287	410.58544921875	410.6053771972656
529	410.62054443359375	28.468696936					1	DETECTED	410.6205 m/z @28.47 [151020OFc1_NvH-0949-CRLM-22.raw]	410.62054443359375	28.468696936	1.57837100853333	96.8332151314667	95.25484412293338	236927.25	8.649935493369932E7	0	8027	0.08775452426322516	1.0412025338473523	1.3565608586538558	410.6107177734375	410.62994384765625
530	410.6971740722656	74.8291221504					1	DETECTED	410.6972 m/z @74.83 [151020OFc1_NvH-0949-CRLM-22.raw]	410.6971740722656	74.8291221504	3.53714564	96.7891742621333	93.2520286221333	557101.625	9.319910013139814E7	2	8027	0.18125710628299885	0.5047599239211585	0.00618037750180112	410.68719482421875	410.701904296875
531	410.7119140625	23.2009814317333					1	DETECTED	410.7119 m/z @23.20 [151020OFc1_NvH-0949-CRLM-22.raw]	410.7119140625	23.2009814317333	3.16484796773333	95.4400102533333	92.27516228559998	973283.25	1.1450999549490932E8	2	8027	0.22329476043698193	2.4515750268907506	4.172567384473299	410.7020568847656	410.7127685546875
532	410.7227783203125	37.0890657704					1	DETECTED	410.7228 m/z @37.09 [151020OFc1_NvH-0949-CRLM-22.raw]	410.7227783203125	37.0890657704	3.04168846666667	99.3755721173333	96.33388365066664	4290759.5	3.107797047186127E8	2	8027	17.65984221942226	0.5557431201355723	0.041537064533679356	410.7127990722656	410.73272705078125
533	410.7372741699219	22.3351166981333					1	DETECTED	410.7373 m/z @22.34 [151020OFc1_NvH-0949-CRLM-22.raw]	410.7372741699219	22.3351166981333	3.0795256856	98.7037775672	95.6242518816	729770.5625	1.139838707957172E8	0	8027	0.16363136398466693	1.2046650263681884	1.9195293326433627	410.7328186035156	410.74725341796875
534	410.7497253417969	19.0674532413333					1	DETECTED	410.7497 m/z @19.07 [151020OFc1_NvH-0949-CRLM-22.raw]	410.7497253417969	19.0674532413333	2.7317230008	74.0645970746667	71.33287407386669	216937.84375	8.145338721589506E7	0	8027	0.15245272567585388	1.2691609610775487	26.992884278618057	410.7472839355469	410.7578125
535	410.7679748535156	19.8387825709333					1	DETECTED	410.7680 m/z @19.84 [151020OFc1_NvH-0949-CRLM-22.raw]	410.7679748535156	19.8387825709333	3.01376823466667	94.5574807506667	91.54371251600003	323373.9375	8.152269103477435E7	0	8027	20.985154975715556	0.7817037803530937	133.9777273175867	410.7580261230469	410.7774963378906
536	410.80291748046875	90.3461316330667					1	DETECTED	410.8029 m/z @90.35 [151020OFc1_NvH-0949-CRLM-22.raw]	410.80291748046875	90.3461316330667	1.4386181648	99.8527951077333	98.4141769429333	145635.109375	9.54070461723021E7	0	8027	0.2107988262987277	0.5021034449905951	0.005941639044426797	410.7929382324219	410.8103332519531
537	410.820556640625	28.5823053725333					1	DETECTED	410.8206 m/z @28.58 [151020OFc1_NvH-0949-CRLM-22.raw]	410.820556640625	28.5823053725333	1.16425120933333	99.9632856405333	98.79903443119997	266448.5	8.794130836277759E7	0	8027	0.23899621021805117	0.5097177739997459	0.31260740839120243	410.81072998046875	410.8303527832031
538	410.8406066894531	41.5464026933333					1	DETECTED	410.8406 m/z @41.55 [151020OFc1_NvH-0949-CRLM-22.raw]	410.8406066894531	41.5464026933333	0.007748836	99.9632856405333	99.9555368045333	1405090.875	1.0165912250472619E8	5	8027	0.15070907751131557	0.5060213460537224	0.00920686157833492	410.8307189941406	410.8505554199219
539	410.8548889160156	23.8687031626667					1	DETECTED	410.8549 m/z @23.87 [151020OFc1_NvH-0949-CRLM-22.raw]	410.8548889160156	23.8687031626667	1.0396874864	99.9413632573333	98.9016757709333	82588.2734375	8.758786142388146E7	0	8027	2.779770796274274	2.4622171000172903	0.00191119349129943	410.85064697265625	410.8589782714844
540	410.8689880371094	24.0157868021333					1	DETECTED	410.8690 m/z @24.02 [151020OFc1_NvH-0949-CRLM-22.raw]	410.8689880371094	24.0157868021333	0.007748836	99.8527951077333	99.8450462717333	218540.15625	8.973689618679611E7	3	8027	0.09866312735453064	0.6323331935570292	0.005832854767193921	410.8590087890625	410.8727111816406
541	410.8827209472656	20.8053419106667					1	DETECTED	410.8827 m/z @20.81 [151020OFc1_NvH-0949-CRLM-22.raw]	410.8827209472656	20.8053419106667	0.007748836	99.9962726512	99.9885238152	773741.9375	1.1105552208439237E8	0	8027	4.176384740762746	1.3749190386542256	0.5919788711659975	410.8727722167969	410.8926696777344
542	410.8939208984375	26.3429830184					1	DETECTED	410.8939 m/z @26.34 [151020OFc1_NvH-0949-CRLM-22.raw]	410.8939208984375	26.3429830184	0.122895682133333	99.9303260621333	99.80743037999997	276349.75	9.54020109739105E7	0	8027	4.266711302769554	0.507727687352295	4.576720242475043	410.8927307128906	410.90155029296875
543	410.91156005859375	39.2647933189333					1	DETECTED	410.9116 m/z @39.26 [151020OFc1_NvH-0949-CRLM-22.raw]	410.91156005859375	39.2647933189333	0.007748836	99.9962726512	99.9885238152	2274692.0	1.5608798293550202E8	3	8027	0.12472958052634198	1.0109094195922392	0.1951917925665768	410.9015808105469	410.9215393066406
544	410.93035888671875	35.4039137013333					1	DETECTED	410.9304 m/z @35.40 [151020OFc1_NvH-0949-CRLM-22.raw]	410.93035888671875	35.4039137013333	0.007748836	99.9962726512	99.9885238152	44812.2734375	7.46855416976785E7	0	8027	11.198228988262741	1.3856231685641731	2.19952126134273	410.92156982421875	410.939453125
545	410.9498596191406	14.107549072					1	DETECTED	410.9499 m/z @14.11 [151020OFc1_NvH-0949-CRLM-22.raw]	410.9498596191406	14.107549072	0.0430485949333333	99.9962726512	99.95322405626666	359664.46875	8.971533601471053E7	0	8027	0.15776346338018143	1.2384013799410285	0.04511995807872351	410.93994140625	410.959716796875
546	410.97332763671875	37.0890657704					1	DETECTED	410.9733 m/z @37.09 [151020OFc1_NvH-0949-CRLM-22.raw]	410.97332763671875	37.0890657704	0.111660395733333	99.9632856405333	99.85162524479996	1598015.0	1.1141291745900548E8	0	8027	0.14542438585358042	0.5413571398062536	0.025183038087358698	410.96337890625	410.983154296875
547	410.9905090332031	36.1846112186667					1	DETECTED	410.9905 m/z @36.18 [151020OFc1_NvH-0949-CRLM-22.raw]	410.9905090332031	36.1846112186667	0.007748836	99.6523355509333	99.6445867149333	442398.15625	9.073337560727364E7	4	8027	0.11120663846179468	0.7855036713941234	0.005685205664730862	410.9834289550781	411.00048828125
548	411.0076599121094	43.9270900389333					1	DETECTED	411.0077 m/z @43.93 [151020OFc1_NvH-0949-CRLM-22.raw]	411.0076599121094	43.9270900389333	0.007748836	99.9741936458667	99.9664448098667	40311.7578125	8.932415479571143E7	0	8027	90.68753170977979	1.1311259273997065	1.4632424410818659	411.0005187988281	411.0110778808594
549	411.0211486816406	28.5823053725333					1	DETECTED	411.0211 m/z @28.58 [151020OFc1_NvH-0949-CRLM-22.raw]	411.0211486816406	28.5823053725333	1.48907042933333	99.7303050776	98.24123464826667	204245.5625	8.27567120614776E7	0	8027	3.902564735668193	0.5046778769832859	3.8457365911468098	411.01190185546875	411.0306091308594
550	411.04083251953125	41.5265885576					1	DETECTED	411.0408 m/z @41.53 [151020OFc1_NvH-0949-CRLM-22.raw]	411.04083251953125	41.5265885576	0.0890895530666667	99.1534659301333	99.06437637706662	1543068.75	1.0350881228573844E8	5	8027	0.13896010181910157	9.862053807821727	1.226725982940568	411.0309143066406	411.0507507324219
551	411.052978515625	65.0075018026667					1	DETECTED	411.0530 m/z @65.01 [151020OFc1_NvH-0949-CRLM-22.raw]	411.052978515625	65.0075018026667	0.007748836	99.9081180773333	99.9003692413333	157990.75	8.853462297315563E7	0	8027	0.8805883981737423	0.6363224882987492	6.549547355492946	411.05120849609375	411.0625305175781
552	411.0741271972656	36.0560982669333					1	DETECTED	411.0741 m/z @36.06 [151020OFc1_NvH-0949-CRLM-22.raw]	411.0741271972656	36.0560982669333	0.007748836	99.8968429101333	99.8890940741333	37760.625	8.301256935119702E7	0	8027	76.47651790436733	1.4364133766006393	1.7686820507731886	411.06451416015625	411.0836486816406
553	411.1119689941406	35.6743089637333					1	DETECTED	411.1120 m/z @35.67 [151020OFc1_NvH-0949-CRLM-22.raw]	411.1119689941406	35.6743089637333	0.007748836	99.9962726512	99.9885238152	31536.576171875	8.927168984908755E7	0	8027	97.87063159356998	1.3640183860724293	1.8669378930068572	411.1047058105469	411.11273193359375
554	411.12286376953125	92.4983882130667					1	DETECTED	411.1229 m/z @92.50 [151020OFc1_NvH-0949-CRLM-22.raw]	411.12286376953125	92.4983882130667	0.134175078133333	99.9524818733333	99.81830679519996	841869.375	1.1646893738458633E8	0	8027	0.10790497352803641	1.149845098505159	0.10434476998986901	411.11346435546875	411.1318054199219
555	411.1503601074219	92.3514107536					1	DETECTED	411.1504 m/z @92.35 [151020OFc1_NvH-0949-CRLM-22.raw]	411.1503601074219	92.3514107536	3.70433151706667	99.9192345061333	96.21490298906662	43605.98046875	8.40720398840419E7	0	8027	null	0.5110303285314567	0.023178925213608866	411.1404724121094	411.1597595214844
556	411.16705322265625	92.4431049698667					1	DETECTED	411.1671 m/z @92.44 [151020OFc1_NvH-0949-CRLM-22.raw]	411.16705322265625	92.4431049698667	0.0545443170666667	99.9741936458667	99.91964932880003	37175.14453125	7.789668293843147E7	0	8027	63.50131067880919	0.5285861538030194	0.07032466292221112	411.1605529785156	411.17523193359375
557	411.185302734375	28.2817866941333					1	DETECTED	411.1853 m/z @28.28 [151020OFc1_NvH-0949-CRLM-22.raw]	411.185302734375	28.2817866941333	2.26952444026667	95.5376737437333	93.26814930346663	1343593.875	1.1396093819431795E8	2	8027	0.17605399230142282	1.2144756750103944	1.36861335631299	411.1754150390625	411.1952819824219
558	411.1977233886719	18.79142106					1	DETECTED	411.1977 m/z @18.79 [151020OFc1_NvH-0949-CRLM-22.raw]	411.1977233886719	18.79142106	3.38238241733333	92.276230152	88.89384773466666	59678.96484375	9.98772121955696E7	0	8027	74.74608242036686	3.161087574509608	8.657802322397936	411.1953125	411.19781494140625
559	411.20782470703125	28.397589216					1	DETECTED	411.2078 m/z @28.40 [151020OFc1_NvH-0949-CRLM-22.raw]	411.20782470703125	28.397589216	1.98529592906667	99.8193392216	97.83404329253334	3058193.0	2.3394668652952603E8	3	8027	1.5860562258998208	0.5208599194375048	3.247728922304893	411.1978759765625	411.2178039550781
560	411.2208251953125	20.2269903421333					1	DETECTED	411.2208 m/z @20.23 [151020OFc1_NvH-0949-CRLM-22.raw]	411.2208251953125	20.2269903421333	4.00889864586667	96.634180284	92.62528163813333	1432874.875	1.5690707460073394E8	3	8027	0.816551332089027	53.43492523069947	6.840627196934291	411.21783447265625	411.22119140625
561	411.231201171875	24.2835086477333					1	DETECTED	411.2312 m/z @24.28 [151020OFc1_NvH-0949-CRLM-22.raw]	411.231201171875	24.2835086477333	2.66573831386667	98.9100502917333	96.24431197786663	2776663.0	2.3779058171946678E8	3	8027	0.141348193257123	0.5597826587052881	0.012369170802977506	411.2212219238281	411.2411804199219
562	411.2457580566406	39.2647933189333					1	DETECTED	411.2458 m/z @39.26 [151020OFc1_NvH-0949-CRLM-22.raw]	411.2457580566406	39.2647933189333	1.19486274746667	98.32230646	97.12744371253332	1572023.0	1.544073214418966E8	2	8027	2.401963910395935	0.6273340112131686	0.2200748760908372	411.2412109375	411.2557373046875
563	411.255859375	91.3234322933333					1	DETECTED	411.2559 m/z @91.32 [151020OFc1_NvH-0949-CRLM-22.raw]	411.255859375	91.3234322933333	2.0612470696	95.9754897168	93.9142426472	84169.671875	9.477673731565729E7	0	8027	0.29295036009280295	0.5265198347981459	0.009494766563431428	411.2557678222656	411.2598876953125
564	411.2698974609375	19.8187904226667					1	DETECTED	411.2699 m/z @19.82 [151020OFc1_NvH-0949-CRLM-22.raw]	411.2698974609375	19.8187904226667	0.861854406933333	95.6584558989333	94.79660149199997	158173.640625	1.0448978213299882E8	0	8027	3.375123304770028	9.370858876983156	592.9253366077952	411.25994873046875	411.2785339355469
565	411.2922058105469	91.4663329096					1	DETECTED	411.2922 m/z @91.47 [151020OFc1_NvH-0949-CRLM-22.raw]	411.2922058105469	91.4663329096	3.7603993184	92.4541529288	88.6937536104	61883.01953125	7.559743347532947E7	0	8027	0.3269528640117727	0.5056314320978799	1.030426574664526	411.2848815917969	411.2994689941406
566	411.310546875	91.4569726341333					1	DETECTED	411.3105 m/z @91.46 [151020OFc1_NvH-0949-CRLM-22.raw]	411.310546875	91.4569726341333	0.0430485949333333	92.4783737274667	92.43532513253336	92231.75	9.3534205447691E7	0	8027	1.957332117881009	0.5055866822481847	0.38202512314835135	411.30328369140625	411.3198547363281
567	411.32867431640625	92.2582364237333					1	DETECTED	411.3287 m/z @92.26 [151020OFc1_NvH-0949-CRLM-22.raw]	411.32867431640625	92.2582364237333	19.688298752	98.7037775672	79.0154788152	86521.4609375	8.119876294604427E7	0	8027	1.2212887475471348	0.5444091682469316	9.46551117774927	411.3211975097656	411.3366394042969
568	411.3468933105469	92.4541529288					1	DETECTED	411.3469 m/z @92.45 [151020OFc1_NvH-0949-CRLM-22.raw]	411.3468933105469	92.4541529288	5.17100826773333	92.4983882130667	87.32737994533338	96146.7890625	1.1352691256046516E8	0	8027	0.23096595728554803	0.5002534010686627	0.08512470898151753	411.33758544921875	411.3538818359375
569	411.3653564453125	92.4541529288					1	DETECTED	411.3654 m/z @92.45 [151020OFc1_NvH-0949-CRLM-22.raw]	411.3653564453125	92.4541529288	0.007748836	99.9632856405333	99.9555368045333	139662.859375	1.0710031952637291E8	0	8027	7.705604463690975	5.582885855144379	15.898147925128312	411.35589599609375	411.3753356933594
570	411.4281921386719	11.2812230048					1	DETECTED	411.4282 m/z @11.28 [151020OFc1_NvH-0949-CRLM-22.raw]	411.4281921386719	11.2812230048	3.695110664	99.8527951077333	96.1576844437333	329154.6875	9.292866908695869E7	0	8027	0.15363659955092324	1.4922989432655551	220.38719316688548	411.418212890625	411.4320373535156
571	411.44207763671875	41.5464026933333					1	DETECTED	411.4421 m/z @41.55 [151020OFc1_NvH-0949-CRLM-22.raw]	411.44207763671875	41.5464026933333	0.744746953866667	99.4863350973333	98.74158814346663	428575.15625	8.922482135656486E7	0	8027	0.11732876510740198	0.6045752073511877	0.006726192252226093	411.4320983886719	411.4520568847656
572	411.4590148925781	15.9332768002667					1	DETECTED	411.4590 m/z @15.93 [151020OFc1_NvH-0949-CRLM-22.raw]	411.4590148925781	15.9332768002667	2.32595654426667	99.7970651394667	97.47110859520002	194560.390625	8.977629163653688E7	0	8027	0.1528161254949545	0.5270708741788176	1.0523191261591542	411.45208740234375	411.468994140625
573	411.47344970703125	23.0459079397333					1	DETECTED	411.4734 m/z @23.05 [151020OFc1_NvH-0949-CRLM-22.raw]	411.47344970703125	23.0459079397333	3.11762091493333	99.4200188653333	96.30239795039998	186020.078125	8.92220550399592E7	0	8027	14.237734072913241	0.5135106136835872	0.1292729979643592	411.4690246582031	411.48187255859375
574	411.49188232421875	36.2188904221333					1	DETECTED	411.4919 m/z @36.22 [151020OFc1_NvH-0949-CRLM-22.raw]	411.49188232421875	36.2188904221333	2.2034974968	96.270488852	94.0669913552	237330.9375	8.608764218552239E7	0	8027	16.622811983282574	0.6594592570091329	58.95974588800937	411.48193359375	411.5017395019531
575	411.5231018066406	19.7069457850667					1	DETECTED	411.5231 m/z @19.71 [151020OFc1_NvH-0949-CRLM-22.raw]	411.5231018066406	19.7069457850667	2.3636083952	96.1393729432	93.775764548	145653.65625	8.548947384377438E7	0	8027	0.1670109168548386	0.5025615267668118	0.019110575305590426	411.5133056640625	411.5316467285156
576	411.5417175292969	28.4292157184					1	DETECTED	411.5417 m/z @28.43 [151020OFc1_NvH-0949-CRLM-22.raw]	411.5417175292969	28.4292157184	2.62808866826667	98.14624388	95.51815521173333	2264047.5	1.2134192070215638E8	0	8027	9.847907559214942	1.849965969847408	0.823496968021354	411.5318298339844	411.5516662597656
577	411.5522766113281	27.8475122064					1	DETECTED	411.5523 m/z @27.85 [151020OFc1_NvH-0949-CRLM-22.raw]	411.5522766113281	27.8475122064	3.36423878133333	77.58609926	74.22186047866667	857895.5625	8.55335717187416E7	3	8027	0.10059490395864401	0.5316143964035661	0.3441507230814763	411.5517272949219	411.5554504394531
578	411.5654602050781	24.2835086477333					1	DETECTED	411.5655 m/z @24.28 [151020OFc1_NvH-0949-CRLM-22.raw]	411.5654602050781	24.2835086477333	3.04168846666667	96.25959122	93.21790275333333	1716271.875	1.272859985992259E8	3	8027	6.639926444025399	0.6025099529313535	11.197190793294041	411.5556335449219	411.575439453125
579	411.58013916015625	39.2647933189333					1	DETECTED	411.5801 m/z @39.26 [151020OFc1_NvH-0949-CRLM-22.raw]	411.58013916015625	39.2647933189333	0.635231649866667	94.5094357093333	93.87420405946663	690568.0	1.0906843313995166E8	3	8027	0.11450255205618731	0.6465813966165515	0.07446618049186064	411.5754699707031	411.5899353027344
580	411.59197998046875	53.8996112653333					1	DETECTED	411.5920 m/z @53.90 [151020OFc1_NvH-0949-CRLM-22.raw]	411.59197998046875	53.8996112653333	4.85502887093333	91.1124890413333	86.25746017039998	384630.53125	8.356450448943403E7	3	8027	25.485089776079782	1.0415067041976531	0.007227993388768276	411.59039306640625	411.6018371582031
581	411.6423645019531	41.5781960864					1	DETECTED	411.6424 m/z @41.58 [151020OFc1_NvH-0949-CRLM-22.raw]	411.6423645019531	41.5781960864	2.27898446266667	99.2644231248	96.98543866213333	233030.484375	7.89773892327161E7	0	8027	0.13792734253541994	0.6155226291549714	0.37121292015080737	411.6324462890625	411.65228271484375
582	411.67462158203125	31.0055261970667					1	DETECTED	411.6746 m/z @31.01 [151020OFc1_NvH-0949-CRLM-22.raw]	411.67462158203125	31.0055261970667	4.37493001146667	82.8581765842667	78.48324657280003	100347.9140625	8.410696853452909E7	0	8027	1.0960031337118785	1.4735540658912905	2.0268147492085538	411.6646423339844	411.6755676269531
583	411.68603515625	28.2531805472					1	DETECTED	411.6860 m/z @28.25 [151020OFc1_NvH-0949-CRLM-22.raw]	411.68603515625	28.2531805472	4.3463715352	99.6190333850667	95.2726618498667	603966.1875	9.6746647910205E7	0	8027	0.18340681669749515	0.5142280427217495	0.01979819010433953	411.6760559082031	411.6960144042969
584	411.7061767578125	29.8945115584					1	DETECTED	411.7062 m/z @29.89 [151020OFc1_NvH-0949-CRLM-22.raw]	411.7061767578125	29.8945115584	4.69965937866667	99.6745727962667	94.97491341760004	523441.9375	9.092781112063035E7	0	8027	0.3583582567855146	5.091043427049273	2.8505220290367954	411.6961975097656	411.7064208984375
585	411.7164306640625	22.1152233661333					1	DETECTED	411.7164 m/z @22.12 [151020OFc1_NvH-0949-CRLM-22.raw]	411.7164306640625	22.1152233661333	2.0707555664	97.4726888389333	95.4019332725333	5294297.5	2.290355388693815E8	2	8027	0.21058303371621534	1.3649486595467364	0.8969329824891664	411.7064514160156	411.7264099121094
586	411.7309265136719	36.7729529069333					1	DETECTED	411.7309 m/z @36.77 [151020OFc1_NvH-0949-CRLM-22.raw]	411.7309265136719	36.7729529069333	2.2412432168	99.7527280365333	97.5114848197333	429230.0	1.0171556626310629E8	2	8027	15.503098121661434	0.5064524123571649	0.04671642816224434	411.7264709472656	411.7408752441406
587	411.74365234375	29.7997709389333					1	DETECTED	411.7437 m/z @29.80 [151020OFc1_NvH-0949-CRLM-22.raw]	411.74365234375	29.7997709389333	1.2971478904	88.0469845810667	86.7498366906667	287235.21875	8.832896974220388E7	0	8027	0.14445142023295077	0.7678317549043112	0.7202005072095575	411.7409362792969	411.74798583984375
588	411.75799560546875	27.7031362936					1	DETECTED	411.7580 m/z @27.70 [151020OFc1_NvH-0949-CRLM-22.raw]	411.75799560546875	27.7031362936	2.0518386368	97.7676317738667	95.7157931370667	1987099.75	1.1354270355541325E8	2	8027	0.1295176137631202	0.9974593457060061	0.014547981758085944	411.7481689453125	411.7678527832031
589	411.7746276855469	3.22256349653333					1	DETECTED	411.7746 m/z @3.22 [151020OFc1_NvH-0949-CRLM-22.raw]	411.7746276855469	3.22256349653333	1.46879739626667	99.1759720688	97.70717467253333	739730.9375	8.82421253614989E7	2	8027	0.07401893235666712	68.83239127051857	156.20062408169963	411.7685852050781	411.78460693359375
590	411.85723876953125	25.0283837114667					1	DETECTED	411.8572 m/z @25.03 [151020OFc1_NvH-0949-CRLM-22.raw]	411.85723876953125	25.0283837114667	0.007748836	99.9852101970667	99.9774613610667	518315.5625	9.015104389640553E7	3	8027	12.63269510718198	0.5475286220239449	0.027932359944910456	411.8472595214844	411.86273193359375
591	411.8728332519531	25.325282336					1	DETECTED	411.8728 m/z @25.33 [151020OFc1_NvH-0949-CRLM-22.raw]	411.8728332519531	25.325282336	0.007748836	99.9962726512	99.9885238152	3579046.25	1.362069901357557E8	3	8027	0.14823938679888116	0.5049412324853175	0.16617460707932818	411.8629455566406	411.8828125
592	411.8867492675781	27.817468708					1	DETECTED	411.8867 m/z @27.82 [151020OFc1_NvH-0949-CRLM-22.raw]	411.8867492675781	27.817468708	0.257150981066667	99.9962726512	99.73912167013333	430705.125	1.1304067769137368E8	0	8027	16.37483119420959	0.933376374438496	0.5920522646735731	411.88287353515625	411.8934631347656
593	411.9034729003906	30.7896120682667					1	DETECTED	411.9035 m/z @30.79 [151020OFc1_NvH-0949-CRLM-22.raw]	411.9034729003906	30.7896120682667	0.007748836	99.9962726512	99.9885238152	687122.4375	1.1139065965378407E8	3	8027	6.519084362588	1.033447362514336	0.3457520748212951	411.89349365234375	411.9134521484375
594	411.9154052734375	43.2148382530667					1	DETECTED	411.9154 m/z @43.21 [151020OFc1_NvH-0949-CRLM-22.raw]	411.9154052734375	43.2148382530667	0.301287529333333	99.9741936458667	99.67290611653337	252498.515625	8.811490287035161E7	0	8027	4.088383043234515	0.5986467394241594	0.03218429430814021	411.9134826660156	411.9250183105469
595	411.92596435546875	53.9114986264					1	DETECTED	411.9260 m/z @53.91 [151020OFc1_NvH-0949-CRLM-22.raw]	411.92596435546875	53.9114986264	0.100381205333333	99.9852101970667	99.88482899173337	247898.3125	8.654005132517563E7	0	8027	25.31832316365886	1.030403139196224	0.008186093934727478	411.9255065917969	411.9355773925781
596	411.9481506347656	17.3064940314667					1	DETECTED	411.9482 m/z @17.31 [151020OFc1_NvH-0949-CRLM-22.raw]	411.9481506347656	17.3064940314667	0.007748836	99.9962726512	99.9885238152	49691.875	7.804410344107461E7	0	8027	36.982248350354226	3.4208327267820624	7.171142954747436	411.93817138671875	411.9500427246094
597	411.9601135253906	15.9239057682667					1	DETECTED	411.9601 m/z @15.92 [151020OFc1_NvH-0949-CRLM-22.raw]	411.9601135253906	15.9239057682667	0.0198028128	99.9852101970667	99.96540738426671	93220.109375	8.610139397843118E7	0	8027	1.8985308894818136	3.30669708193726	0.5293539012338132	411.9503173828125	411.9700927734375
598	411.9710388183594	5.82526978933333					1	DETECTED	411.9710 m/z @5.83 [151020OFc1_NvH-0949-CRLM-22.raw]	411.9710388183594	5.82526978933333	0.0430485949333333	99.0539797352	99.01093114026666	55119.5390625	8.515184025284721E7	0	8027	0.12673349841362302	3.780636462512541	13.08898428207663	411.9701232910156	411.9759826660156
599	411.98602294921875	30.3740581701333					1	DETECTED	411.9860 m/z @30.37 [151020OFc1_NvH-0949-CRLM-22.raw]	411.98602294921875	30.3740581701333	0.007748836	99.8859054981333	99.87815666213329	611272.875	8.941381523141815E7	4	8027	0.14862299009503133	0.5142388561743081	0.04312303930094766	411.9760437011719	411.995849609375
600	412.0068359375	25.9358190650667					1	DETECTED	412.0068 m/z @25.94 [151020OFc1_NvH-0949-CRLM-22.raw]	412.0068359375	25.9358190650667	0.0198028128	99.8968429101333	99.8770400973333	92713.4375	7.574641348164901E7	0	8027	0.1975499057859409	2.28576270246679	0.15997141594248462	411.9969177246094	412.01348876953125
601	412.02349853515625	29.5741777384					1	DETECTED	412.0235 m/z @29.57 [151020OFc1_NvH-0949-CRLM-22.raw]	412.02349853515625	29.5741777384	0.690416901066667	99.9081180773333	99.21770117626663	362390.4375	8.687485940936095E7	0	8027	0.1316648693815985	3.071177192610412	0.48753060404101456	412.01361083984375	412.0334777832031
602	412.0718994140625	35.9919569456					1	DETECTED	412.0719 m/z @35.99 [151020OFc1_NvH-0949-CRLM-22.raw]	412.0718994140625	35.9919569456	0.612913062933333	99.8749453037333	99.26203224079997	49077.84375	8.332186365447652E7	0	8027	78.72963469495659	1.3361432910871953	1.6730835866075482	412.0619201660156	412.0735778808594
603	412.08380126953125	14.8588968656					1	DETECTED	412.0838 m/z @14.86 [151020OFc1_NvH-0949-CRLM-22.raw]	412.08380126953125	14.8588968656	0.145495992	99.9081180773333	99.7626220853333	119958.296875	8.614500456799488E7	0	8027	0.20599163702280698	10.132781290603885	2.3229509011597256	412.0738525390625	412.0931396484375
604	412.1257019042969	92.5638642250667					1	DETECTED	412.1257 m/z @92.56 [151020OFc1_NvH-0949-CRLM-22.raw]	412.1257019042969	92.5638642250667	1.7579547552	99.5639546416	97.8059998864	232669.671875	9.652679928626668E7	0	8027	0.2499947988955995	3.43300839785959	40.249825406642564	412.11572265625	412.13385009765625
605	412.1423645019531	92.3695599858667					1	DETECTED	412.1424 m/z @92.37 [151020OFc1_NvH-0949-CRLM-22.raw]	412.1423645019531	92.3695599858667	7.30413042853333	98.4111514570667	91.10702102853337	113575.0625	8.801187997865355E7	0	8027	0.06520335787560327	0.5355114380932386	0.07102287618647728	412.13580322265625	412.15179443359375
606	412.1607666015625	90.6053991896					1	DETECTED	412.1608 m/z @90.61 [151020OFc1_NvH-0949-CRLM-22.raw]	412.1607666015625	90.6053991896	0.657644243466667	99.8527951077333	99.19515086426664	93099.6328125	8.087876378645153E7	0	8027	15.543927385304514	0.5617157344969448	0.0772432842148699	412.15252685546875	412.1707458496094
607	412.1817626953125	90.8870607816					1	DETECTED	412.1818 m/z @90.89 [151020OFc1_NvH-0949-CRLM-22.raw]	412.1817626953125	90.8870607816	2.32595654426667	99.8417203429333	97.51576379866663	113074.015625	8.456541420201273E7	0	8027	17.69180246205582	0.5562563265137599	0.04757302246172952	412.1721496582031	412.18353271484375
608	412.1935729980469	25.5395902917333					1	DETECTED	412.1936 m/z @25.54 [151020OFc1_NvH-0949-CRLM-22.raw]	412.1935729980469	25.5395902917333	3.0795256856	99.9852101970667	96.9056845114667	1615469.0	1.1157119033408953E8	2	8027	0.20768459731546685	0.6093442789420489	0.20378074476670974	412.18359375	412.197021484375
609	412.20703125	25.2925575413333					1	DETECTED	412.2070 m/z @25.29 [151020OFc1_NvH-0949-CRLM-22.raw]	412.20703125	25.2925575413333	2.5904374264	99.2199717202667	96.6295342938667	2292910.75	1.2603925391265832E8	3	8027	0.144653421589517	0.6773207092077316	0.03431337751032973	412.1970520019531	412.2076110839844
610	412.2176208496094	22.0986522237333					1	DETECTED	412.2176 m/z @22.10 [151020OFc1_NvH-0949-CRLM-22.raw]	412.2176208496094	22.0986522237333	2.80718511626667	98.6205095282667	95.81332441200003	2387583.0	2.091654839499443E8	2	8027	1.0183904156546397	5.051916535196461	0.3244160503795177	412.2076416015625	412.22760009765625
611	412.2312927246094	26.6036383274667					1	DETECTED	412.2313 m/z @26.60 [151020OFc1_NvH-0949-CRLM-22.raw]	412.2312927246094	26.6036383274667	2.31651953733333	97.6478822728	95.33136273546667	2205527.0	1.8157894518628752E8	3	8027	0.19609814817983562	0.5111449495756096	0.6882758770647402	412.2276306152344	412.24127197265625
612	412.2427673339844	17.4387596658667					1	DETECTED	412.2428 m/z @17.44 [151020OFc1_NvH-0949-CRLM-22.raw]	412.2427673339844	17.4387596658667	2.34489832666667	99.4088837357333	97.06398540906663	876780.1875	1.1194373936887148E8	2	8027	1.9454636223542696	2.0875928824203682	88.56524852327071	412.2413024902344	412.2527160644531
613	412.260009765625	27.7031362936					1	DETECTED	412.2600 m/z @27.70 [151020OFc1_NvH-0949-CRLM-22.raw]	412.260009765625	27.7031362936	3.02325930266667	98.3999975165333	95.37673821386663	746839.9375	1.3738640670719427E8	2	8027	62.430193898143486	2.8426308440927883	3.3055115044782366	412.2527770996094	412.2698059082031
614	412.2762451171875	3.21318278346667					1	DETECTED	412.2762 m/z @3.21 [151020OFc1_NvH-0949-CRLM-22.raw]	412.2762451171875	3.21318278346667	3.12690231653333	92.5513538522667	89.42445153573337	304821.53125	8.055165932915226E7	0	8027	0.08368838146155388	1.6470106603538897	1.838854742237047	412.27001953125	412.28411865234375
615	412.2923278808594	48.2440372992					1	DETECTED	412.2923 m/z @48.24 [151020OFc1_NvH-0949-CRLM-22.raw]	412.2923278808594	48.2440372992	9.70247391573333	95.4833721386667	85.78089822293336	87954.8359375	1.1247927398929483E8	0	8027	41.99924843636345	1.1144335064772284	1.2279742818040058	412.2862548828125	412.29583740234375
616	412.30596923828125	90.2847821890667					1	DETECTED	412.3060 m/z @90.28 [151020OFc1_NvH-0949-CRLM-22.raw]	412.30596923828125	90.2847821890667	4.49865150026667	92.4783737274667	87.97972222720003	162797.375	8.199768098961878E7	0	8027	1.1635024816092283	0.5051069551221256	72.27179200288816	412.3001403808594	412.31549072265625
617	412.3429870605469	54.210998896					1	DETECTED	412.3430 m/z @54.21 [151020OFc1_NvH-0949-CRLM-22.raw]	412.3429870605469	54.210998896	0.8512398856	97.0036568501333	96.1524169645333	44821.55078125	1.0399412579581195E8	0	8027	91.23167369696202	0.9009824889369615	0.801964977873923	412.3336486816406	412.35125732421875
618	412.37860107421875	91.5430067930667					1	DETECTED	412.3786 m/z @91.54 [151020OFc1_NvH-0949-CRLM-22.raw]	412.37860107421875	91.5430067930667	4.91277595173333	99.7081239704	94.79534801866666	63826.80859375	9.326277851460162E7	0	8027	0.22713369473696332	0.5471262577626511	0.0020060418699162402	412.3690490722656	412.38848876953125
619	412.414794921875	90.4420381752					1	DETECTED	412.4148 m/z @90.44 [151020OFc1_NvH-0949-CRLM-22.raw]	412.414794921875	90.4420381752	2.85440084773333	98.8553569152	96.00095606746667	206266.109375	1.1703841786735627E8	0	8027	62.08068461045417	0.5072280689052698	0.01587263727813194	412.4054260253906	412.4247741699219
620	412.4506530761719	21.8257303216					1	DETECTED	412.4507 m/z @21.83 [151020OFc1_NvH-0949-CRLM-22.raw]	412.4506530761719	21.8257303216	0.840475636	99.3090332154667	98.4685575794667	77535.4609375	8.68590499190014E7	0	8027	12.006633061719386	3.116239397838702	6.717695302978344	412.44073486328125	412.45391845703125
621	412.46392822265625	10.3197168896					1	DETECTED	412.4639 m/z @10.32 [151020OFc1_NvH-0949-CRLM-22.raw]	412.46392822265625	10.3197168896	2.9672042032	98.7352583730667	95.7680541698667	270026.375	1.0486127316408974E8	0	8027	0.11623586552486387	1.2281548138071774	42.14458255699065	412.4540710449219	412.473876953125
622	412.4873046875	30.3740581701333					1	DETECTED	412.4873 m/z @30.37 [151020OFc1_NvH-0949-CRLM-22.raw]	412.4873046875	30.3740581701333	2.9766307312	99.4088837357333	96.4322530045333	187730.796875	8.883824845752087E7	0	8027	0.2389277786020081	0.5537013742774645	0.1416290463906601	412.4773254394531	412.4970703125
623	412.5134582519531	17.3579084250667					1	DETECTED	412.5135 m/z @17.36 [151020OFc1_NvH-0949-CRLM-22.raw]	412.5134582519531	17.3579084250667	3.1945866752	99.4531601749333	96.2585734997333	86944.484375	9.456431999891771E7	0	8027	32.6616983503714	3.7039533357726655	0.01130044128160846	412.5038757324219	412.5154724121094
624	412.5254821777344	25.0995513290667					1	DETECTED	412.5255 m/z @25.10 [151020OFc1_NvH-0949-CRLM-22.raw]	412.5254821777344	25.0995513290667	3.5186473664	97.7247655109333	94.20611814453329	95224.90625	7.741026835322356E7	0	8027	14.706881196698646	2.4879359215722134	1.5464102917660045	412.5155334472656	412.5315246582031
625	412.5416259765625	25.3019489024					1	DETECTED	412.5416 m/z @25.30 [151020OFc1_NvH-0949-CRLM-22.raw]	412.5416259765625	25.3019489024	4.83612641733333	99.9852101970667	95.14908377973337	893734.25	1.346527814673172E8	3	8027	0.11545986502127548	0.8926014822681554	0.011839489228639744	412.53173828125	412.5452880859375
626	412.5552978515625	13.9218639085333					1	DETECTED	412.5553 m/z @13.92 [151020OFc1_NvH-0949-CRLM-22.raw]	412.5552978515625	13.9218639085333	3.0607489216	99.9524818733333	96.8917329517333	2.1493286E7	4.28382012341022E8	3	8027	0.19747818153188845	1.0602657081507925	0.9180953767781183	412.5453186035156	412.5652770996094
627	412.5655212402344	26.6036383274667					1	DETECTED	412.5655 m/z @26.60 [151020OFc1_NvH-0949-CRLM-22.raw]	412.5655212402344	26.6036383274667	6.11743090266667	50.9843084448	44.86687754213333	1444855.875	7.790326058936681E7	0	8027	0.23397057567612123	0.5105993555239755	0.0032393061110868996	412.5653076171875	412.5662841796875
628	412.5762939453125	38.3764842877333					1	DETECTED	412.5763 m/z @38.38 [151020OFc1_NvH-0949-CRLM-22.raw]	412.5762939453125	38.3764842877333	3.64857123866667	95.5485569517333	91.89998571306663	2000129.125	1.1969443517856348E8	3	8027	0.22917143954183672	0.5058008793535911	0.014186134706461651	412.5663146972656	412.5862731933594
629	412.59149169921875	29.7889544469333					1	DETECTED	412.5915 m/z @29.79 [151020OFc1_NvH-0949-CRLM-22.raw]	412.59149169921875	29.7889544469333	1.899920284	95.8990548962667	93.9991346122667	101374.75	8.915212219783951E7	0	8027	40.52831595480868	2.110500627069279	0.252502248436073	412.58636474609375	412.6011047363281
630	412.609375	54.210998896					1	DETECTED	412.6094 m/z @54.21 [151020OFc1_NvH-0949-CRLM-22.raw]	412.609375	54.210998896	1.24615003813333	99.5639546416	98.31780460346667	52559.9609375	9.291852510974401E7	0	8027	80.41849993766257	0.9563185941464394	0.980396752519006	412.6020812988281	412.6151428222656
631	412.6253356933594	29.5215509781333					1	DETECTED	412.6253 m/z @29.52 [151020OFc1_NvH-0949-CRLM-22.raw]	412.6253356933594	29.5215509781333	3.2599193672	98.1792168117333	94.9192974445333	132761.390625	8.40054128824034E7	0	8027	0.12489150816928074	0.5004394332791985	0.3453425407815167	412.6153564453125	412.6351623535156
632	412.6950378417969	25.5523127416					1	DETECTED	412.6950 m/z @25.55 [151020OFc1_NvH-0949-CRLM-22.raw]	412.6950378417969	25.5523127416	1.82529341333333	98.8663356024	97.04104218906667	625566.0625	8.911524229784892E7	0	8027	0.1294635594130078	3.9736146485339945	0.14035578554644826	412.6853332519531	412.7048645019531
633	412.71697998046875	16.3440865626667					1	DETECTED	412.7170 m/z @16.34 [151020OFc1_NvH-0949-CRLM-22.raw]	412.71697998046875	16.3440865626667	3.38238241733333	98.5655958128	95.18321339546667	722966.25	1.2383825660842997E8	2	8027	5.761481506675334	1.7983402953811776	0.23357288009291666	412.7070007324219	412.71929931640625
634	412.72930908203125	22.2496404869333					1	DETECTED	412.7293 m/z @22.25 [151020OFc1_NvH-0949-CRLM-22.raw]	412.72930908203125	22.2496404869333	3.16484796773333	99.641156524	96.47630855626667	1.023319E7	2.687091150779091E8	2	8027	0.23413622324037675	2.7032471902967177	1.9019449730565237	412.7193298339844	412.7392883300781
635	412.7405700683594	11.5086056413333					1	DETECTED	412.7406 m/z @11.51 [151020OFc1_NvH-0949-CRLM-22.raw]	412.7405700683594	11.5086056413333	2.76928134346667	92.5196707714667	89.75038942800003	208877.421875	9.601936020867735E7	0	8027	0.2631685215045412	1.2406681790304983	4.48480669660431	412.7393493652344	412.7435607910156
636	412.7535705566406	27.817468708					1	DETECTED	412.7536 m/z @27.82 [151020OFc1_NvH-0949-CRLM-22.raw]	412.7535705566406	27.817468708	3.1945866752	99.2424110077333	96.0478243325333	4386657.0	1.8785337739735463E8	2	8027	0.2526746762518144	0.5176660678780466	0.025317129087021162	412.7436218261719	412.763427734375
637	412.7711486816406	11.3170513837333					1	DETECTED	412.7711 m/z @11.32 [151020OFc1_NvH-0949-CRLM-22.raw]	412.7711486816406	11.3170513837333	2.57154541706667	94.7025504888	92.13100507173333	593821.375	8.952388696983074E7	2	8027	0.14696612786567087	0.5200253271316873	0.6237158824601218	412.76373291015625	412.7809753417969
638	412.81512451171875	24.7973924162667					1	DETECTED	412.8151 m/z @24.80 [151020OFc1_NvH-0949-CRLM-22.raw]	412.81512451171875	24.7973924162667	0.733985169066667	99.5307846632	98.79679949413332	48254.45703125	9.065866078407265E7	0	8027	29.40742681670394	2.1149683182096344	3.2184619810365764	412.8053283691406	412.818603515625
639	412.82861328125	30.6212412272					1	DETECTED	412.8286 m/z @30.62 [151020OFc1_NvH-0949-CRLM-22.raw]	412.82861328125	30.6212412272	0.0198028128	99.6300834706667	99.61028065786671	550373.75	9.441532599529807E7	3	8027	0.10652323905713601	0.5069486404914454	0.024153573386184488	412.81903076171875	412.8385314941406
640	412.8423767089844	30.4553092792					1	DETECTED	412.8424 m/z @30.46 [151020OFc1_NvH-0949-CRLM-22.raw]	412.8423767089844	30.4553092792	0.007748836	99.7970651394667	99.78931630346669	95879.4453125	8.260353962196307E7	0	8027	10.666181538444832	2.293995219686825	0.0062357333050186365	412.8386535644531	412.85235595703125
641	412.8535461425781	13.4168135448					1	DETECTED	412.8535 m/z @13.42 [151020OFc1_NvH-0949-CRLM-22.raw]	412.8535461425781	13.4168135448	1.27682280666667	99.9962726512	98.71944984453333	68230.390625	7.607078588812079E7	0	8027	3.4036649123687326	4.435565740335378	24.401290184714	412.8525390625	412.85638427734375
642	412.866455078125	10.4618741394667					1	DETECTED	412.8665 m/z @10.46 [151020OFc1_NvH-0949-CRLM-22.raw]	412.866455078125	10.4618741394667	0.007748836	99.9741936458667	99.9664448098667	354595.71875	9.915619828588429E7	3	8027	14.879301117423472	1.9863032377064382	17.245174737786687	412.8565368652344	412.8764343261719
643	412.8766784667969	11.6581808373333					1	DETECTED	412.8767 m/z @11.66 [151020OFc1_NvH-0949-CRLM-22.raw]	412.8766784667969	11.6581808373333	0.007748836	99.9524818733333	99.9447330373333	276813.3125	9.621832090297754E7	3	8027	1.892735253101117	1.2580960563008483	2.62197354432489	412.87646484375	412.87786865234375
644	412.88787841796875	13.8880951418667					1	DETECTED	412.8879 m/z @13.89 [151020OFc1_NvH-0949-CRLM-22.raw]	412.88787841796875	13.8880951418667	0.0312860928	99.9962726512	99.9649865584	1.3426785E7	3.380995686771494E8	3	8027	0.2711270519279534	12.389909439050552	1.3375043192359835	412.8778991699219	412.8935241699219
645	412.9035339355469	16.4928117624					1	DETECTED	412.9035 m/z @16.49 [151020OFc1_NvH-0949-CRLM-22.raw]	412.9035339355469	16.4928117624	0.007748836	99.9962726512	99.9885238152	1.4988423E7	3.219144921020132E8	3	8027	0.16522320677372448	67.87038900292616	1.2117152515532348	412.8935546875	412.9134826660156
646	412.9327392578125	6.95232631813333					1	DETECTED	412.9327 m/z @6.95 [151020OFc1_NvH-0949-CRLM-22.raw]	412.9327392578125	6.95232631813333	0.007748836	99.9632856405333	99.9555368045333	53058.3203125	8.727121825880589E7	3	8027	0.11927121370117799	12.26202569539914	0.09493501089896726	412.92486572265625	412.9374084472656
647	412.9474182128906	35.5258126128					1	DETECTED	412.9474 m/z @35.53 [151020OFc1_NvH-0949-CRLM-22.raw]	412.9474182128906	35.5258126128	0.007748836	99.9962726512	99.9885238152	97656.96875	8.039847937943976E7	0	8027	29.828241487060005	1.5994126877858015	0.008922918863290307	412.93743896484375	412.9573974609375
648	412.958740234375	10.9764448192					1	DETECTED	412.9587 m/z @10.98 [151020OFc1_NvH-0949-CRLM-22.raw]	412.958740234375	10.9764448192	0.0312860928	99.9852101970667	99.9539241042667	70951.4296875	7.511314661738013E7	0	8027	1.9063631231275036	0.6152159462000957	26.567852961756426	412.95745849609375	412.96142578125
649	412.9717102050781	24.6147568509333					1	DETECTED	412.9717 m/z @24.61 [151020OFc1_NvH-0949-CRLM-22.raw]	412.9717102050781	24.6147568509333	0.419438231466667	99.9741936458667	99.55475541440003	2646081.5	1.2170994232568559E8	0	8027	0.2085972345259357	0.530642520546984	1.9829062556059234	412.9620666503906	412.981689453125
650	412.9898986816406	20.2074426869333					1	DETECTED	412.9899 m/z @20.21 [151020OFc1_NvH-0949-CRLM-22.raw]	412.9898986816406	20.2074426869333	0.0198028128	99.9524818733333	99.9326790605333	552351.1875	8.700063856112792E7	4	8027	0.1782208333162032	72.22764092279583	1.2820644700484067	412.9817810058594	412.999755859375
651	413.0173645019531	6.99947602506667					1	DETECTED	413.0174 m/z @7.00 [151020OFc1_NvH-0949-CRLM-22.raw]	413.0173645019531	6.99947602506667	3.12690231653333	99.9303260621333	96.80342374559997	196408.359375	9.209317629365331E7	0	8027	0.12433276796878623	0.7120261353165545	2.537112300819583	413.0074462890625	413.01934814453125
652	413.0293884277344	30.5533441368					1	DETECTED	413.0294 m/z @30.55 [151020OFc1_NvH-0949-CRLM-22.raw]	413.0293884277344	30.5533441368	0.257150981066667	99.7859691648	99.52881818373332	554092.5	9.538109965886796E7	0	8027	0.1909011506882159	12.00638387615229	0.99524917813025	413.0194091796875	413.0391540527344
653	413.0519104003906	46.5556501437333					1	DETECTED	413.0519 m/z @46.56 [151020OFc1_NvH-0949-CRLM-22.raw]	413.0519104003906	46.5556501437333	0.279121355733333	99.8306183189333	99.55149696319997	45417.46484375	8.49332074249882E7	0	8027	43.52427264648459	1.1882544584587962	0.9327351448008485	413.042236328125	413.0592041015625
654	413.06927490234375	72.4532987928					1	DETECTED	413.0693 m/z @72.45 [151020OFc1_NvH-0949-CRLM-22.raw]	413.06927490234375	72.4532987928	0.007748836	99.9962726512	99.9885238152	227174.75	1.0902298168000875E8	0	8027	0.7485949886958423	0.5197448979667731	0.028343710252880173	413.0597229003906	413.07916259765625
655	413.081787109375	14.9109945770667					1	DETECTED	413.0818 m/z @14.91 [151020OFc1_NvH-0949-CRLM-22.raw]	413.081787109375	14.9109945770667	8.97986573573333	47.0808753245333	38.10100958879997	43464.23046875	4.507316333547664E7	0	8027	0.04783165929148936	3.2119526154345457	1.1313265035181215	413.07952880859375	413.08294677734375
656	413.09295654296875	92.5865929554667					1	DETECTED	413.0930 m/z @92.59 [151020OFc1_NvH-0949-CRLM-22.raw]	413.09295654296875	92.5865929554667	0.0662465245333333	99.6967926645333	99.63054613999998	66677.0234375	9.027278801491E7	0	8027	60.031074047021434	0.5107955720798197	0.020010456657598426	413.0832824707031	413.1020812988281
657	413.14581298828125	92.3514107536					1	DETECTED	413.1458 m/z @92.35 [151020OFc1_NvH-0949-CRLM-22.raw]	413.14581298828125	92.3514107536	0.007748836	99.0100407002667	99.0022918642667	41251.98828125	7.90026723080001E7	0	8027	0.05846525969333527	0.5124948486677577	0.35525734106305235	413.1363220214844	413.1557312011719
658	413.1694030761719	20.9855989141333					1	DETECTED	413.1694 m/z @20.99 [151020OFc1_NvH-0949-CRLM-22.raw]	413.1694030761719	20.9855989141333	7.41229972266667	98.168054472	90.75575474933332	60536.0703125	8.452421951900032E7	0	8027	0.07228769585136874	3.3431722630261618	5.6863445260523235	413.15948486328125	413.1709289550781
659	413.1814880371094	17.6991610146667					1	DETECTED	413.1815 m/z @17.70 [151020OFc1_NvH-0949-CRLM-22.raw]	413.1814880371094	17.6991610146667	4.4127252624	98.2451246674667	93.8323994050667	277607.40625	9.062299914238736E7	0	8027	0.1327897457857823	0.51410527060259	578.1876389510423	413.1715393066406	413.18243408203125
660	413.1925048828125	39.5445651194667					1	DETECTED	413.1925 m/z @39.54 [151020OFc1_NvH-0949-CRLM-22.raw]	413.1925048828125	39.5445651194667	1.80715397253333	97.7464672858667	95.93931331333337	329094.3125	1.024469743034505E8	2	8027	14.159207794197691	0.5075253774485095	0.011878142293444919	413.1827392578125	413.2024841308594
661	413.2084655761719	45.0838902810667					1	DETECTED	413.2085 m/z @45.08 [151020OFc1_NvH-0949-CRLM-22.raw]	413.2084655761719	45.0838902810667	2.85440084773333	97.7895334906667	94.93513264293337	284625.53125	9.641885030482958E7	3	8027	0.18982852911774017	1.2731577474590126	0.00548299028793527	413.2025146484375	413.2113952636719
662	413.2214050292969	13.8880951418667					1	DETECTED	413.2214 m/z @13.89 [151020OFc1_NvH-0949-CRLM-22.raw]	413.2214050292969	13.8880951418667	0.7660512408	99.0539797352	98.2879284944	5183286.0	2.7446678994362307E8	3	8027	0.19660777806581642	1.2126240973488303	1.2532457464405435	413.21142578125	413.2267150878906
663	413.2367248535156	16.4928117624					1	DETECTED	413.2367 m/z @16.49 [151020OFc1_NvH-0949-CRLM-22.raw]	413.2367248535156	16.4928117624	3.0795256856	99.1424635333333	96.0629378477333	9988800.0	3.9757684432755184E8	2	8027	0.17297120494988505	0.9173417991085535	0.2732397150909354	413.22674560546875	413.2467041015625
664	413.2533264160156	91.7636611213333					1	DETECTED	413.2533 m/z @91.76 [151020OFc1_NvH-0949-CRLM-22.raw]	413.2533264160156	91.7636611213333	2.66573831386667	98.4667301192	95.80099180533333	4030746.0	1.769467579429986E8	2	8027	0.09357513645987581	0.5035695308595931	0.0019305256238023455	413.2467346191406	413.2633056640625
665	413.2633361816406	33.5774911997333					1	DETECTED	413.2633 m/z @33.58 [151020OFc1_NvH-0949-CRLM-22.raw]	413.2633361816406	33.5774911997333	0.007748836	99.9962726512	99.9885238152	679048.6875	1.0082657091119568E8	0	8027	7.907376969139641	6.664024851329391	2.6011135544902815	413.2633361816406	413.2733154296875
666	413.2737121582031	7.97014606826667					1	DETECTED	413.2737 m/z @7.97 [151020OFc1_NvH-0949-CRLM-22.raw]	413.2737121582031	7.97014606826667	7.39292101893333	63.5666991266667	56.17377810773337	25522.822265625	5.0649888567407414E7	0	8027	0.07258480065100859	48.65847226537608	96.31694453075215	413.2733459472656	413.2741394042969
667	413.2841796875	3.8058132024					1	DETECTED	413.2842 m/z @3.81 [151020OFc1_NvH-0949-CRLM-22.raw]	413.2841796875	3.8058132024	2.67525685813333	95.267922832	92.59266597386667	125015.40625	8.12240206495061E7	4	8027	87.64192295013284	10.3076414915442	146.0253790024979	413.2742614746094	413.29364013671875
668	413.30535888671875	90.6445278994667					1	DETECTED	413.3054 m/z @90.64 [151020OFc1_NvH-0949-CRLM-22.raw]	413.30535888671875	90.6445278994667	4.73111992693333	92.5399227853333	87.80880285839997	87469.265625	7.848008744681576E7	0	8027	1.286480135432626	0.5110480277677467	0.008733351025366678	413.29705810546875	413.3128967285156
669	413.3265075683594	90.6445278994667					1	DETECTED	413.3265 m/z @90.64 [151020OFc1_NvH-0949-CRLM-22.raw]	413.3265075683594	90.6445278994667	6.70859949413333	95.3323850901333	88.62378559599998	104435.78125	9.639655396446438E7	0	8027	0.9796231188654332	0.5059743868178392	10.989413658157616	413.3183898925781	413.3364562988281
670	413.34466552734375	90.6445278994667					1	DETECTED	413.3447 m/z @90.64 [151020OFc1_NvH-0949-CRLM-22.raw]	413.34466552734375	90.6445278994667	2.34489832666667	99.1534659301333	96.80856760346663	74482.734375	1.3605808208474264E8	0	8027	1.476442188425139	0.5481821841826147	0.014152664801879742	413.3375244140625	413.3537902832031
671	413.3621520996094	91.5430067930667					1	DETECTED	413.3622 m/z @91.54 [151020OFc1_NvH-0949-CRLM-22.raw]	413.3621520996094	91.5430067930667	0.007748836	99.9962726512	99.9885238152	55745.21484375	9.926280457503524E7	0	8027	0.4607625544490901	0.5366968846626395	0.06324523891958372	413.3566589355469	413.3721008300781
672	413.4149475097656	7.6456979312					1	DETECTED	413.4149 m/z @7.65 [151020OFc1_NvH-0949-CRLM-22.raw]	413.4149475097656	7.6456979312	3.01376823466667	99.9632856405333	96.94951740586663	52732.234375	9.168805647209536E7	0	8027	0.11579103529045032	289.05870858158966	8.621262281836152	413.40496826171875	413.4171142578125
673	413.4271240234375	35.393267876					1	DETECTED	413.4271 m/z @35.39 [151020OFc1_NvH-0949-CRLM-22.raw]	413.4271240234375	35.393267876	1.508788352	99.9081180773333	98.3993297253333	200738.109375	9.614292470902094E7	0	8027	28.43525377813303	0.5203069545402769	0.01992812896473313	413.417236328125	413.4371032714844
674	413.44635009765625	20.0109925066667					1	DETECTED	413.4464 m/z @20.01 [151020OFc1_NvH-0949-CRLM-22.raw]	413.44635009765625	20.0109925066667	5.34675635013333	99.4753834098667	94.12862705973336	102870.59375	7.934095752045545E7	0	8027	0.21928695040351442	3.6153878336791525	3.0604179451310682	413.4371337890625	413.44854736328125
675	413.4587097167969	14.107549072					1	DETECTED	413.4587 m/z @14.11 [151020OFc1_NvH-0949-CRLM-22.raw]	413.4587097167969	14.107549072	2.0518386368	99.0100407002667	96.9582020634667	503164.6875	9.339140380636044E7	0	8027	0.5039849885738938	21.580307893681386	129.2384805600117	413.4488220214844	413.4590148925781
676	413.4690856933594	27.7031362936					1	DETECTED	413.4691 m/z @27.70 [151020OFc1_NvH-0949-CRLM-22.raw]	413.4690856933594	27.7031362936	2.467076008	99.6300834706667	97.1630074626667	2897021.75	1.5116354472215793E8	4	8027	0.11465004541342694	0.5283663273795566	0.4967742375632066	413.4591064453125	413.47906494140625
677	413.4913330078125	20.2176090786667					1	DETECTED	413.4913 m/z @20.22 [151020OFc1_NvH-0949-CRLM-22.raw]	413.4913330078125	20.2176090786667	2.81657843706667	97.2428961701333	94.42631773306664	262728.96875	9.62409157731533E7	0	8027	0.09248841355603687	0.541443477851626	376.2148256127929	413.4814147949219	413.50115966796875
678	413.5161437988281	17.6656669296					1	DETECTED	413.5161 m/z @17.67 [151020OFc1_NvH-0949-CRLM-22.raw]	413.5161437988281	17.6656669296	2.45772247706667	96.1174755384	93.65975306133333	155332.046875	8.293061517031802E7	0	8027	0.1617629087846666	0.5891491039982976	23.42379970577436	413.5067138671875	413.5260925292969
679	413.5327453613281	19.9101457536					1	DETECTED	413.5327 m/z @19.91 [151020OFc1_NvH-0949-CRLM-22.raw]	413.5327453613281	19.9101457536	0.007748836	99.7527280365333	99.7449792005333	142698.234375	8.702254962892759E7	3	8027	9.516319625384464	0.7677305046207087	0.08960946592952174	413.5261535644531	413.542724609375
680	413.5445861816406	19.5949180168					1	DETECTED	413.5446 m/z @19.59 [151020OFc1_NvH-0949-CRLM-22.raw]	413.5445861816406	19.5949180168	3.56494555306667	62.3787627282667	58.81381717520003	104990.2265625	6.959119483374777E7	0	8027	6.199797316520275	6.652880329031855	0.013935094046760282	413.5427551269531	413.54547119140625
681	413.5555114746094	13.9218639085333					1	DETECTED	413.5555 m/z @13.92 [151020OFc1_NvH-0949-CRLM-22.raw]	413.5555114746094	13.9218639085333	3.2599193672	99.3309098624	96.07099049520001	1390131.5	1.308165358104131E8	3	8027	0.17905977416015162	0.5208162551971993	4.4229634390148	413.5455322265625	413.56060791015625
682	413.57061767578125	16.4928117624					1	DETECTED	413.5706 m/z @16.49 [151020OFc1_NvH-0949-CRLM-22.raw]	413.57061767578125	16.4928117624	2.5904374264	98.9323334397333	96.3418960133333	3802936.75	1.6204777861619282E8	3	8027	0.157741067701739	1.5691125348101036	15.431183496552936	413.56072998046875	413.5804748535156
683	413.5888671875	42.9452724605333					1	DETECTED	413.5889 m/z @42.95 [151020OFc1_NvH-0949-CRLM-22.raw]	413.5888671875	42.9452724605333	4.3941564624	98.998963396	94.60480693359999	209055.34375	8.202383030963174E7	0	8027	15.484582441965095	1.174710932228604	2.9759445980727572	413.58074951171875	413.5988464355469
684	413.619384765625	7.07506872586667					1	DETECTED	413.6194 m/z @7.08 [151020OFc1_NvH-0949-CRLM-22.raw]	413.619384765625	7.07506872586667	1.98529592906667	97.0576712016	95.07237527253334	93926.7421875	8.124135974940374E7	0	8027	28.368446927536112	1.484634819625058	0.942188705647272	413.6094970703125	413.6293640136719
685	413.69512939453125	22.3142061525333					1	DETECTED	413.6951 m/z @22.31 [151020OFc1_NvH-0949-CRLM-22.raw]	413.69512939453125	22.3142061525333	1.89040124053333	84.2585507234667	82.36814948293336	208769.21875	8.052646899019493E7	0	8027	17.381994549302714	0.5470531265885873	15.587197551742225	413.6851501464844	413.7037353515625
686	413.7137451171875	22.8170542973333					1	DETECTED	413.7137 m/z @22.82 [151020OFc1_NvH-0949-CRLM-22.raw]	413.7137451171875	22.8170542973333	1.87167388773333	99.6857223573333	97.81404846959997	509686.15625	1.0858635234399681E8	4	8027	9.125069869499649	0.6242981413219518	2.0262990922814432	413.70379638671875	413.7167663574219
687	413.7267761230469	34.4883743602667					1	DETECTED	413.7268 m/z @34.49 [151020OFc1_NvH-0949-CRLM-22.raw]	413.7267761230469	34.4883743602667	2.57154541706667	95.1167826672	92.54523725013333	1538236.875	1.7834666675814557E8	4	8027	19.911951508411295	0.7910639041087218	0.9546383924384558	413.716796875	413.73638916015625
688	413.74639892578125	8.15431013093333					1	DETECTED	413.7464 m/z @8.15 [151020OFc1_NvH-0949-CRLM-22.raw]	413.74639892578125	8.15431013093333	2.0612470696	97.5161613970667	95.4549143274667	1692681.5	1.3632569920087332E8	4	8027	0.1384954560979086	66.0694006287396	173.94971812274164	413.7364196777344	413.7563781738281
689	413.75701904296875	27.8669199546667					1	DETECTED	413.7570 m/z @27.87 [151020OFc1_NvH-0949-CRLM-22.raw]	413.75701904296875	27.8669199546667	3.3077440632	81.8744506978667	78.5667066346667	348281.0	8.555044056621663E7	0	8027	0.13858220093995754	47.7887171972466	87.77379856674737	413.75640869140625	413.76312255859375
690	413.77325439453125	31.8407540701333					1	DETECTED	413.7733 m/z @31.84 [151020OFc1_NvH-0949-CRLM-22.raw]	413.77325439453125	31.8407540701333	2.62808866826667	99.353076236	96.72498756773334	2032925.25	1.437326375532933E8	2	8027	0.17090478936339082	34.79175621774033	0.11279161744020769	413.7640380859375	413.7831726074219
691	413.78472900390625	23.3046077557333					1	DETECTED	413.7847 m/z @23.30 [151020OFc1_NvH-0949-CRLM-22.raw]	413.78472900390625	23.3046077557333	2.1463758432	97.5270574178667	95.3806815746667	84651.7578125	7.794615748414488E7	0	8027	19.532962776032655	2.9916496829149763	0.0013153665457256499	413.7832946777344	413.7945861816406
692	413.82757568359375	35.9584266093333					1	DETECTED	413.8276 m/z @35.96 [151020OFc1_NvH-0949-CRLM-22.raw]	413.82757568359375	35.9584266093333	0.946153615466667	99.552992272	98.60683865653333	29603.62890625	8.10230797984534E7	0	8027	78.82386891296198	1.3911716681693458	2.150346550382644	413.8177490234375	413.8332824707031
693	413.8434753417969	19.6343949448					1	DETECTED	413.8435 m/z @19.63 [151020OFc1_NvH-0949-CRLM-22.raw]	413.8434753417969	19.6343949448	0.007748836	99.9852101970667	99.9774613610667	65876.65625	8.254331179368275E7	0	8027	7.595570639292783	2.9616092367929974	10.413259441004149	413.8336486816406	413.85345458984375
694	413.8559875488281	59.2062134648					1	DETECTED	413.8560 m/z @59.21 [151020OFc1_NvH-0949-CRLM-22.raw]	413.8559875488281	59.2062134648	0.167820288	99.9741936458667	99.8063733578667	33586.69921875	9.63619844941078E7	0	8027	77.9299665137469	0.8091821159124023	0.6957939751629739	413.853515625	413.8601989746094
695	413.8702697753906	9.59322958506667					1	DETECTED	413.8703 m/z @9.59 [151020OFc1_NvH-0949-CRLM-22.raw]	413.8702697753906	9.59322958506667	0.0430485949333333	99.9962726512	99.95322405626666	370783.84375	9.232481540510131E7	0	8027	13.256935408696314	119.28251896078692	332.57398720361545	413.86029052734375	413.87493896484375
696	413.88494873046875	26.5537976693333					1	DETECTED	413.8849 m/z @26.55 [151020OFc1_NvH-0949-CRLM-22.raw]	413.88494873046875	26.5537976693333	0.007748836	99.9962726512	99.9885238152	1.1310437E7	2.248128542645302E8	3	8027	0.16510047490425706	1.2944032914964636	1.5389644346337312	413.8749694824219	413.8949279785156
697	413.9049987792969	16.4656474424					1	DETECTED	413.9050 m/z @16.47 [151020OFc1_NvH-0949-CRLM-22.raw]	413.9049987792969	16.4656474424	0.007748836	99.9962726512	99.9885238152	991244.3125	1.1826991491007936E8	3	8027	0.15283666664270612	1.5635122960101926	3.2206167239177135	413.89501953125	413.91497802734375
698	413.9150695800781	30.5753649053333					1	DETECTED	413.9151 m/z @30.58 [151020OFc1_NvH-0949-CRLM-22.raw]	413.9150695800781	30.5753649053333	0.0545443170666667	99.9962726512	99.94172833413333	100670.6640625	9.15610574376417E7	0	8027	20.459148912768363	1.9737551521078187	2.390072426929578	413.9150390625	413.9250183105469
699	413.9253845214844	31.4242859418667					1	DETECTED	413.9254 m/z @31.42 [151020OFc1_NvH-0949-CRLM-22.raw]	413.9253845214844	31.4242859418667	0.1788849656	99.9524818733333	99.77359690773329	82494.0703125	7.839975798121451E7	0	8027	31.305603722992238	1.5659875194625792	2.1334976706595845	413.9252624511719	413.9350891113281
700	413.9408264160156	26.1290147434667					1	DETECTED	413.9408 m/z @26.13 [151020OFc1_NvH-0949-CRLM-22.raw]	413.9408264160156	26.1290147434667	0.007748836	99.9962726512	99.9885238152	29073.4296875	7.489470060972202E7	0	8027	93.27055869096858	1.8727376568510647	3.5598623513331398	413.93548583984375	413.94146728515625
701	413.95147705078125	33.7679619581333					1	DETECTED	413.9515 m/z @33.77 [151020OFc1_NvH-0949-CRLM-22.raw]	413.95147705078125	33.7679619581333	0.007748836	99.9741936458667	99.9664448098667	555404.625	9.132181448841146E7	0	8027	0.14448676123360826	1.3476459318330951	0.712898426950431	413.9414978027344	413.95416259765625
702	413.9642333984375	10.8250951864					1	DETECTED	413.9642 m/z @10.83 [151020OFc1_NvH-0949-CRLM-22.raw]	413.9642333984375	10.8250951864	0.0430485949333333	99.9524818733333	99.90943327839996	1726996.625	1.3658201102532575E8	0	8027	0.24835147613700137	18.442814159183296	0.6771615004631018	413.9542541503906	413.9742126464844
703	413.9834899902344	43.7054428064					1	DETECTED	413.9835 m/z @43.71 [151020OFc1_NvH-0949-CRLM-22.raw]	413.9834899902344	43.7054428064	0.100381205333333	99.9852101970667	99.88482899173337	556750.25	9.465584922324638E7	4	8027	0.1975658203487427	0.520942639534018	0.011293362954864062	413.9742431640625	413.98583984375
704	413.995849609375	25.4720429704					1	DETECTED	413.9958 m/z @25.47 [151020OFc1_NvH-0949-CRLM-22.raw]	413.995849609375	25.4720429704	0.007748836	99.8417203429333	99.8339715069333	1495831.125	1.2561495849768493E8	4	8027	0.18272284646393544	5.098189324001909	8.049960618731701	413.9859313964844	414.00579833984375
705	414.01953125	27.9212358637333					1	DETECTED	414.0195 m/z @27.92 [151020OFc1_NvH-0949-CRLM-22.raw]	414.01953125	27.9212358637333	0.007748836	99.9413632573333	99.93361442133329	28222.369140625	1.0348258524068528E8	0	8027	78.34592982561557	1.7520399345900188	2.5317585894829433	414.0101623535156	414.0198059082031
706	414.0534973144531	70.8520483528					1	DETECTED	414.0535 m/z @70.85 [151020OFc1_NvH-0949-CRLM-22.raw]	414.0534973144531	70.8520483528	0.505103611733333	99.9741936458667	99.46909003413337	120721.6328125	9.517733309578766E7	0	8027	1.4238158934953447	0.6438950838174012	2.7237432257687537	414.04351806640625	414.0633544921875
707	414.0726318359375	72.8817985765333					1	DETECTED	414.0726 m/z @72.88 [151020OFc1_NvH-0949-CRLM-22.raw]	414.0726318359375	72.8817985765333	0.007748836	99.7194009058667	99.7116520698667	46631.76171875	8.444984209843697E7	0	8027	0.8576860270557347	0.6518109768874495	0.3070752494890803	414.06353759765625	414.0790100097656
708	414.08917236328125	89.9883267424					1	DETECTED	414.0892 m/z @89.99 [151020OFc1_NvH-0949-CRLM-22.raw]	414.08917236328125	89.9883267424	0.344484720533333	99.8082565250667	99.46377180453337	1122518.625	9.414246038090096E7	0	8027	0.12324423397130602	1.1742267447718504	4.768278986831287	414.0794372558594	414.098876953125
709	414.1400146484375	90.203378372					1	DETECTED	414.1400 m/z @90.20 [151020OFc1_NvH-0949-CRLM-22.raw]	414.1400146484375	90.203378372	0.462302522666667	99.8417203429333	99.37941782026664	70418.171875	8.106434270246074E7	0	8027	0.18666120351339544	0.5537008381040314	4.2715347207058265	414.1308288574219	414.149658203125
710	414.17401123046875	91.475680664					1	DETECTED	414.1740 m/z @91.48 [151020OFc1_NvH-0949-CRLM-22.raw]	414.17401123046875	91.475680664	0.1788849656	99.3755721173333	99.1966871517333	322378.3125	9.174347229554264E7	0	8027	0.26355969404974644	0.9791443707309767	0.8082995681159422	414.1640625	414.1838684082031
711	414.1885986328125	10.6188886698667					1	DETECTED	414.1886 m/z @10.62 [151020OFc1_NvH-0949-CRLM-22.raw]	414.1885986328125	10.6188886698667	5.28256182666667	99.4088837357333	94.12632190906663	161866.953125	8.303285462741627E7	0	8027	0.14951415467288953	2.2493745081095757	11.18441092248284	414.18414306640625	414.1932678222656
712	414.2032775878906	18.2464251978667					1	DETECTED	414.2033 m/z @18.25 [151020OFc1_NvH-0949-CRLM-22.raw]	414.2032775878906	18.2464251978667	2.1086403696	99.9852101970667	97.87656982746671	2507467.5	1.575421402391538E8	3	8027	0.2480632795976021	0.6982406865544306	6.242899108744747	414.1933288574219	414.20880126953125
713	414.21881103515625	26.5633099773333					1	DETECTED	414.2188 m/z @26.56 [151020OFc1_NvH-0949-CRLM-22.raw]	414.21881103515625	26.5633099773333	3.13636464106667	99.641156524	96.50479188293333	7522239.5	2.4581806580563486E8	2	8027	0.16542679762887502	0.9885976520277365	0.5078685147921566	414.2088317871094	414.2287902832031
714	414.2299499511719	16.1393573037333					1	DETECTED	414.2299 m/z @16.14 [151020OFc1_NvH-0949-CRLM-22.raw]	414.2299499511719	16.1393573037333	3.098775324	98.2669301725333	95.1681548485333	4052867.75	1.7962217028612232E8	3	8027	0.18743808153756447	3.207591229441846	39.97654867853137	414.22882080078125	414.23992919921875
715	414.24859619140625	71.5385928029333					1	DETECTED	414.2486 m/z @71.54 [151020OFc1_NvH-0949-CRLM-22.raw]	414.24859619140625	71.5385928029333	0.246100603733333	99.8749453037333	99.62884469999996	3353296.0	4.1189989122033876E8	2	8027	2.1771087247204264	4.377920874214456	1.7882313914216705	414.2399597167969	414.258544921875
716	414.2599182128906	44.6382862442667					1	DETECTED	414.2599 m/z @44.64 [151020OFc1_NvH-0949-CRLM-22.raw]	414.2599182128906	44.6382862442667	3.14591199226667	96.5232268874667	93.37731489520003	133720.578125	9.163029052998918E7	2	8027	33.96608457738103	1.2616398677435083	0.12111314720416042	414.25860595703125	414.2665100097656
717	414.2765808105469	15.3090507101333					1	DETECTED	414.2766 m/z @15.31 [151020OFc1_NvH-0949-CRLM-22.raw]	414.2765808105469	15.3090507101333	0.007748836	99.9852101970667	99.9774613610667	2486264.5	1.8555172705416405E8	2	8027	28.703132309379832	105.92513233645478	219.1373548753231	414.2667236328125	414.2865295410156
718	414.29949951171875	91.1967652413333					1	DETECTED	414.2995 m/z @91.20 [151020OFc1_NvH-0949-CRLM-22.raw]	414.29949951171875	91.1967652413333	0.462302522666667	94.9857180042667	94.52341548160004	131881.78125	7.906056983450638E7	0	8027	0.025887225557127636	0.5208793475456042	0.6031486102014743	414.2918701171875	414.3089599609375
719	414.3218078613281	91.4187272106667					1	DETECTED	414.3218 m/z @91.42 [151020OFc1_NvH-0949-CRLM-22.raw]	414.3218078613281	91.4187272106667	8.8944560896	99.5968877962667	90.7024317066667	88483.40625	1.138438197130162E8	0	8027	1.6417979272517726	0.5495500322178083	0.6177334652420552	414.3144226074219	414.33154296875
720	414.35791015625	90.8015089882667					1	DETECTED	414.3579 m/z @90.80 [151020OFc1_NvH-0949-CRLM-22.raw]	414.35791015625	90.8015089882667	0.0776941562666667	99.9524818733333	99.87478771706662	87879.5546875	1.0640535730126698E8	0	8027	0.5692652338144057	0.5385238398403791	0.008806355589359636	414.3483581542969	414.3677673339844
721	414.45074462890625	19.8852280744					1	DETECTED	414.4507 m/z @19.89 [151020OFc1_NvH-0949-CRLM-22.raw]	414.45074462890625	19.8852280744	3.00445770106667	99.5750400573333	96.57058235626663	543790.4375	9.497178843210566E7	0	8027	1.4786599152632611	0.5085528459409279	4.144590067657975	414.4407958984375	414.4554138183594
722	414.4654846191406	10.8057304624					1	DETECTED	414.4655 m/z @10.81 [151020OFc1_NvH-0949-CRLM-22.raw]	414.4654846191406	10.8057304624	2.88298999893333	99.9962726512	97.11328265226668	743398.8125	1.0251949973754983E8	0	8027	0.215317166222313	1.997791203588903	66.27240248393292	414.45550537109375	414.4754638671875
723	414.48455810546875	43.7207342288					1	DETECTED	414.4846 m/z @43.72 [151020OFc1_NvH-0949-CRLM-22.raw]	414.48455810546875	43.7207342288	3.3915303752	97.0145654613333	93.6230350861333	279621.9375	9.141351922863607E7	4	8027	21.049609968474428	0.6530114882335059	0.008270154238407336	414.4754943847656	414.48736572265625
724	414.4974060058594	25.4720429704					1	DETECTED	414.4974 m/z @25.47 [151020OFc1_NvH-0949-CRLM-22.raw]	414.4974060058594	25.4720429704	2.85440084773333	97.7464672858667	94.89206643813337	358387.125	9.713351213875853E7	0	8027	12.878368976455473	0.7826979652333794	0.8319733479738654	414.4874267578125	414.50604248046875
725	414.5165100097656	17.5663439221333					1	DETECTED	414.5165 m/z @17.57 [151020OFc1_NvH-0949-CRLM-22.raw]	414.5165100097656	17.5663439221333	2.5619730176	95.8773575792	93.3153845616	600280.1875	9.346292250000618E7	3	8027	0.15009690740621906	1.5202845338025035	0.029668796439150682	414.5074157714844	414.5264892578125
726	414.52679443359375	9.23465887653333					1	DETECTED	414.5268 m/z @9.23 [151020OFc1_NvH-0949-CRLM-22.raw]	414.52679443359375	9.23465887653333	5.953347964	94.8764148296	88.92306686559999	80206.359375	7.256395194114335E7	0	8027	0.10542253767145304	13.549930079156546	1.0688286019065074	414.52655029296875	414.527587890625
727	414.53759765625	18.2240339634667					1	DETECTED	414.5376 m/z @18.22 [151020OFc1_NvH-0949-CRLM-22.raw]	414.53759765625	18.2240339634667	1.0189773128	98.8334213733333	97.81444406053329	1716970.5	1.114059041142947E8	0	8027	0.24613041960308024	1.873140273014116	0.5722006503013013	414.5276184082031	414.5425109863281
728	414.5525207519531	26.5537976693333					1	DETECTED	414.5525 m/z @26.55 [151020OFc1_NvH-0949-CRLM-22.raw]	414.5525207519531	26.5537976693333	3.4914355216	99.1201850832	95.6287495616	3092789.0	1.3704329457043445E8	3	8027	16.113788143690357	56.42575044445112	113.68592625114749	414.5426025390625	414.55682373046875
729	414.56683349609375	19.4340995394667					1	DETECTED	414.5668 m/z @19.43 [151020OFc1_NvH-0949-CRLM-22.raw]	414.56683349609375	19.4340995394667	2.6185596584	98.0801345877333	95.4615749293333	3859020.75	2.5212792724483964E8	3	8027	14.245353568786857	0.559702950932084	0.02719558206192564	414.5569152832031	414.5767822265625
730	414.5867614746094	26.4446947312					1	DETECTED	414.5868 m/z @26.44 [151020OFc1_NvH-0949-CRLM-22.raw]	414.5867614746094	26.4446947312	3.04168846666667	99.087317116	96.04562864933332	193147.421875	8.82081807346537E7	3	8027	0.1474750753679217	3.528100949475273	0.32110383187167396	414.5771179199219	414.5966796875
731	414.6015930175781	42.2513159096					1	DETECTED	414.6016 m/z @42.25 [151020OFc1_NvH-0949-CRLM-22.raw]	414.6015930175781	42.2513159096	2.76928134346667	89.629116376	86.85983503253333	115947.84375	8.462356388892639E7	3	8027	0.3968148398662734	1.10591895929778	1.2081391909437227	414.5967712402344	414.6114807128906
732	414.6478271484375	8.84655887146667					1	DETECTED	414.6478 m/z @8.85 [151020OFc1_NvH-0949-CRLM-22.raw]	414.6478271484375	8.84655887146667	2.6185596584	95.4833721386667	92.86481248026669	42261.02734375	8.656645407679214E7	0	8027	0.3160309719772201	7.455429047376198	0.23846977753050802	414.6459045410156	414.6577453613281
733	414.693603515625	7.67703060373333					1	DETECTED	414.6936 m/z @7.68 [151020OFc1_NvH-0949-CRLM-22.raw]	414.693603515625	7.67703060373333	0.246100603733333	96.5232268874667	96.27712628373337	653296.375	9.719560956114711E7	4	8027	0.11335448891517252	2.6315406388186267	88.3569481330222	414.683837890625	414.7035827636719
734	414.7073974609375	21.41126244					1	DETECTED	414.7074 m/z @21.41 [151020OFc1_NvH-0949-CRLM-22.raw]	414.7073974609375	21.41126244	1.84371009973333	94.0157454618667	92.17203536213337	113400.34375	8.315329577135791E7	0	8027	0.35630143226138244	3.223540937382947	16.80087797873041	414.7037658691406	414.7146301269531
735	414.7246398925781	23.0067631749333					1	DETECTED	414.7246 m/z @23.01 [151020OFc1_NvH-0949-CRLM-22.raw]	414.7246398925781	23.0067631749333	1.8810803984	99.7749216312	97.8938412328	413988.1875	1.2011631142773819E8	2	8027	12.208728025993736	0.6766949914145912	0.45725027375359173	414.71466064453125	414.734619140625
736	414.73675537109375	22.7000265736					1	DETECTED	414.7368 m/z @22.70 [151020OFc1_NvH-0949-CRLM-22.raw]	414.73675537109375	22.7000265736	2.17498750853333	86.6194775930667	84.44449008453337	203794.515625	8.39175721440964E7	0	8027	27.07643709387024	0.8963069429223878	96.97163594193005	414.7346496582031	414.7442626953125
737	414.7542724609375	33.3815679488					1	DETECTED	414.7543 m/z @33.38 [151020OFc1_NvH-0949-CRLM-22.raw]	414.7542724609375	33.3815679488	2.41064726106667	98.5986243528	96.18797709173333	3277663.75	1.956195216955597E8	2	8027	0.1810071133535942	0.5962177780894259	5.23418953085076	414.74432373046875	414.76409912109375
738	414.76800537109375	16.3762529746667					1	DETECTED	414.7680 m/z @16.38 [151020OFc1_NvH-0949-CRLM-22.raw]	414.76800537109375	16.3762529746667	2.65632605733333	99.3090332154667	96.65270715813337	73765.71875	7.219723312795317E7	0	8027	88.59864081519754	7.712352874858263	14.500088893342104	414.7642822265625	414.76800537109375
739	414.77801513671875	15.3090507101333					1	DETECTED	414.7780 m/z @15.31 [151020OFc1_NvH-0949-CRLM-22.raw]	414.77801513671875	15.3090507101333	2.41064726106667	97.8481330629333	95.43748580186663	973082.5625	1.3752595294259316E8	2	8027	4.709393594638065	1.1518466754344565	114.1155378195817	414.7680358886719	414.78759765625
740	414.8284912109375	30.0311936296					1	DETECTED	414.8285 m/z @30.03 [151020OFc1_NvH-0949-CRLM-22.raw]	414.8284912109375	30.0311936296	1.57837100853333	99.9413632573333	98.36299224879997	112422.5703125	9.217872115068176E7	0	8027	11.758866638866273	2.1500505656760613	8.303327544861908	414.8185729980469	414.8381652832031
741	414.8508605957031	17.5853845152					1	DETECTED	414.8509 m/z @17.59 [151020OFc1_NvH-0949-CRLM-22.raw]	414.8508605957031	17.5853845152	0.007748836	99.9524818733333	99.9447330373333	382755.96875	8.538814001034456E7	0	8027	0.12936637332216705	0.5307762741512031	0.022402634899100528	414.8409729003906	414.86083984375
742	414.8634033203125	12.0756950069333					1	DETECTED	414.8634 m/z @12.08 [151020OFc1_NvH-0949-CRLM-22.raw]	414.8634033203125	12.0756950069333	0.344484720533333	99.9962726512	99.65178793066667	64600.70703125	8.67633833235926E7	3	8027	0.7115431073337639	15.390057899618784	0.029496892970250096	414.8608703613281	414.86517333984375
743	414.87518310546875	29.7305174994667					1	DETECTED	414.8752 m/z @29.73 [151020OFc1_NvH-0949-CRLM-22.raw]	414.87518310546875	29.7305174994667	0.007748836	99.9962726512	99.9885238152	767987.5	1.2072107352612959E8	3	8027	11.753756293382619	0.5460004002995286	0.047647300800945896	414.8652038574219	414.8797607421875
744	414.8897705078125	42.5761684114667					1	DETECTED	414.8898 m/z @42.58 [151020OFc1_NvH-0949-CRLM-22.raw]	414.8897705078125	42.5761684114667	0.122895682133333	99.9852101970667	99.86231451493337	1322504.5	1.117844954388926E8	3	8027	0.17345155365349285	0.5065661601010426	0.008948949098405889	414.8797912597656	414.8909606933594
745	414.9009704589844	19.4340995394667					1	DETECTED	414.9010 m/z @19.43 [151020OFc1_NvH-0949-CRLM-22.raw]	414.9009704589844	19.4340995394667	0.007748836	99.9962726512	99.9885238152	2694057.25	1.913043853461396E8	3	8027	14.292610087484247	0.592530115384876	0.6381378161190598	414.8909912109375	414.910888671875
746	414.9131774902344	37.9660475176					1	DETECTED	414.9132 m/z @37.97 [151020OFc1_NvH-0949-CRLM-22.raw]	414.9131774902344	37.9660475176	0.007748836	99.9741936458667	99.9664448098667	189007.515625	8.878272861067304E7	0	8027	11.575130479145646	1.6001241581395118	0.01165278734138925	414.9109802246094	414.92315673828125
747	414.92742919921875	34.1857674946667					1	DETECTED	414.9274 m/z @34.19 [151020OFc1_NvH-0949-CRLM-22.raw]	414.92742919921875	34.1857674946667	0.007748836	99.9413632573333	99.93361442133329	33566.921875	8.614075351548387E7	0	8027	94.3641378918072	1.543841386509498	2.2462462572558284	414.9231872558594	414.9342346191406
748	414.9442443847656	7.6456979312					1	DETECTED	414.9442 m/z @7.65 [151020OFc1_NvH-0949-CRLM-22.raw]	414.9442443847656	7.6456979312	0.007748836	99.9962726512	99.9885238152	517704.28125	8.31993513301335E7	0	8027	0.16097479478338705	50.93222014698076	128.45082072463862	414.93426513671875	414.9541931152344
749	414.9755859375	22.9903235784					1	DETECTED	414.9756 m/z @22.99 [151020OFc1_NvH-0949-CRLM-22.raw]	414.9755859375	22.9903235784	0.0312860928	99.9962726512	99.9649865584	311593.15625	9.320847426553655E7	4	8027	0.19598164615407754	0.5177096536352774	7.586757062640311	414.9656677246094	414.9855651855469
750	414.9868469238281	22.6728059645333					1	DETECTED	414.9868 m/z @22.67 [151020OFc1_NvH-0949-CRLM-22.raw]	414.9868469238281	22.6728059645333	0.690416901066667	99.9962726512	99.30585575013333	126823.7578125	8.773447510666926E7	0	8027	0.16256797561837644	3.581138407948645	2.300368269043859	414.985595703125	414.99676513671875
751	415.0159606933594	32.2419909818667					1	DETECTED	415.0160 m/z @32.24 [151020OFc1_NvH-0949-CRLM-22.raw]	415.0159606933594	32.2419909818667	1.02926086586667	99.9741936458667	98.94493278000003	78464.640625	8.40310348720245E7	0	8027	50.1399157831498	1.5749068922291762	1.2988962816667657	415.01251220703125	415.02056884765625
752	415.0306091308594	69.7116296925333					1	DETECTED	415.0306 m/z @69.71 [151020OFc1_NvH-0949-CRLM-22.raw]	415.0306091308594	69.7116296925333	0.007748836	99.9962726512	99.9885238152	423808.5	1.0935985334081632E8	0	8027	0.9077086688885743	0.7446913570330835	0.4276865352994976	415.0206298828125	415.0405578613281
753	415.0647888183594	72.2928504618667					1	DETECTED	415.0648 m/z @72.29 [151020OFc1_NvH-0949-CRLM-22.raw]	415.0647888183594	72.2928504618667	0.007748836	99.9632856405333	99.9555368045333	56553.07421875	8.747393531826784E7	0	8027	0.9553562525621402	0.6575752249273368	0.31592287988916135	415.05487060546875	415.0743408203125
754	415.092041015625	89.9597254416					1	DETECTED	415.0920 m/z @89.96 [151020OFc1_NvH-0949-CRLM-22.raw]	415.092041015625	89.9597254416	0.505103611733333	99.7636990077333	99.25859539599996	134797.03125	9.108321810320616E7	0	8027	0.13967027543542088	0.5259504818576478	0.00475753614627956	415.0830993652344	415.10198974609375
755	415.1067199707031	24.7853028368					1	DETECTED	415.1067 m/z @24.79 [151020OFc1_NvH-0949-CRLM-22.raw]	415.1067199707031	24.7853028368	6.1937806288	99.9192345061333	93.7254538773333	44427.125	8.624805456106645E7	0	8027	25.311540222178586	2.399292893805002	3.7865383419958065	415.1022644042969	415.11376953125
756	415.1238708496094	92.3321291896					1	DETECTED	415.1239 m/z @92.33 [151020OFc1_NvH-0949-CRLM-22.raw]	415.1238708496094	92.3321291896	0.007748836	99.6745727962667	99.6668239602667	88759.4375	8.862091585769421E7	0	8027	2.167019229358388	0.539764380646506	5.789265093266888	415.1146545410156	415.1334533691406
757	415.18487548828125	17.5330272085333					1	DETECTED	415.1849 m/z @17.53 [151020OFc1_NvH-0949-CRLM-22.raw]	415.18487548828125	17.5330272085333	4.3941564624	97.2319419928	92.8377855304	103804.421875	7.993913353158642E7	0	8027	79.30108995799753	7.954596035384033	14.019526355020139	415.1753845214844	415.18487548828125
758	415.19488525390625	7.68647829226667					1	DETECTED	415.1949 m/z @7.69 [151020OFc1_NvH-0949-CRLM-22.raw]	415.19488525390625	7.68647829226667	0.6020484256	99.8638056437333	99.2617572181333	260804.84375	9.609108916511096E7	2	8027	20.022581479123392	277.5378679712687	70.83026596401369	415.18505859375	415.2035827636719
759	415.2135925292969	32.9344581824					1	DETECTED	415.2136 m/z @32.93 [151020OFc1_NvH-0949-CRLM-22.raw]	415.2135925292969	32.9344581824	1.83443073226667	99.8749453037333	98.04051457146663	6858365.5	2.456633580564585E8	4	8027	0.17205985698645776	0.5133795818749108	0.07133135129353013	415.20361328125	415.22357177734375
760	415.2312927246094	47.3508788029333					1	DETECTED	415.2313 m/z @47.35 [151020OFc1_NvH-0949-CRLM-22.raw]	415.2312927246094	47.3508788029333	2.22239724986667	98.3779960248	96.15559877493332	1480490.75	1.8137887021666384E8	2	8027	27.804721948154963	0.5259531770888985	0.011270979946829043	415.2236022949219	415.24127197265625
761	415.2426452636719	30.9561055538667					1	DETECTED	415.2426 m/z @30.96 [151020OFc1_NvH-0949-CRLM-22.raw]	415.2426452636719	30.9561055538667	3.21318278346667	90.9689512317333	87.75576844826664	1411517.0	1.2969328481106558E8	2	8027	5.069073669414816	0.5718916408867225	0.020275662598215647	415.2413024902344	415.2459411621094
762	415.2559509277344	33.3533808608					1	DETECTED	415.2560 m/z @33.35 [151020OFc1_NvH-0949-CRLM-22.raw]	415.2559509277344	33.3533808608	1.947261432	99.8082565250667	97.86099509306669	1532717.5	2.4898824158098957E8	2	8027	21.770787935683806	1.0810361014678298	1.00539390509407	415.2459716796875	415.2585144042969
763	415.2685241699219	51.3053113565333					1	DETECTED	415.2685 m/z @51.31 [151020OFc1_NvH-0949-CRLM-22.raw]	415.2685241699219	51.3053113565333	0.408773710666667	98.1242544837333	97.71548077306663	3828352.75	1.8836337892274836E8	2	8027	0.21177273693920284	0.5052472354045032	0.01790244790727731	415.258544921875	415.2784729003906
764	415.2798767089844	15.2900818805333					1	DETECTED	415.2799 m/z @15.29 [151020OFc1_NvH-0949-CRLM-22.raw]	415.2798767089844	15.2900818805333	9.3807818544	91.7277924098667	82.3470105554667	246606.234375	1.1413197330972598E8	2	8027	38.166594525494226	7.242192125600089	0.02614127302433361	415.278564453125	415.2812194824219
765	415.2919616699219	43.9270900389333					1	DETECTED	415.2920 m/z @43.93 [151020OFc1_NvH-0949-CRLM-22.raw]	415.2919616699219	43.9270900389333	5.68603792426667	97.1227788173333	91.43674089306663	957521.9375	1.0368773767523903E8	0	8027	0.23217815820098764	56.01283716742373	1.8420127974761247	415.2825927734375	415.30120849609375
766	415.32366943359375	90.4142891506667					1	DETECTED	415.3237 m/z @90.41 [151020OFc1_NvH-0949-CRLM-22.raw]	415.32366943359375	90.4142891506667	1.1437869296	92.2582364237333	91.1144494941333	49444.93359375	1.0533152881608582E8	0	8027	90.45684154323793	0.510327864340341	0.02065572868068218	415.3166198730469	415.3329772949219
767	415.4455871582031	7.65504937866667					1	DETECTED	415.4456 m/z @7.66 [151020OFc1_NvH-0949-CRLM-22.raw]	415.4455871582031	7.65504937866667	4.50823711573333	97.837043564	93.32880644826668	92606.1171875	7.681276585554595E7	0	8027	0.1113224360901004	0.7396964766852441	0.7727245172271942	415.43585205078125	415.4493103027344
768	415.4595031738281	20.6446401578667					1	DETECTED	415.4595 m/z @20.64 [151020OFc1_NvH-0949-CRLM-22.raw]	415.4595031738281	20.6446401578667	2.7317230008	99.9524818733333	97.2207588725333	1643497.875	1.21032546837315E8	0	8027	0.36065660733752125	3.133646967402431	5.046949189295611	415.44952392578125	415.469482421875
769	415.4729919433594	16.3070703941333					1	DETECTED	415.4730 m/z @16.31 [151020OFc1_NvH-0949-CRLM-22.raw]	415.4729919433594	16.3070703941333	1.98529592906667	96.4471699824	94.46187405333333	290236.625	1.0507055279012774E8	0	8027	0.4515047348904524	7.839305363048641	0.6870809857714625	415.4695129394531	415.48284912109375
770	415.4891357421875	42.4863047816					1	DETECTED	415.4891 m/z @42.49 [151020OFc1_NvH-0949-CRLM-22.raw]	415.4891357421875	42.4863047816	2.81657843706667	95.6144481205333	92.79786968346663	153402.1875	8.705532161474882E7	0	8027	14.471876617563087	1.2791812192088043	3.705995858917103	415.48309326171875	415.4988098144531
771	415.50762939453125	32.3240553274667					1	DETECTED	415.5076 m/z @32.32 [151020OFc1_NvH-0949-CRLM-22.raw]	415.50762939453125	32.3240553274667	2.9109105992	99.7527280365333	96.8418174373333	31824.2578125	8.491546322860436E7	0	8027	32.335568783277864	1.589220337543343	2.4447221581629766	415.49920654296875	415.5140075683594
772	415.5242919921875	19.3060111458667					1	DETECTED	415.5243 m/z @19.31 [151020OFc1_NvH-0949-CRLM-22.raw]	415.5242919921875	19.3060111458667	3.16484796773333	97.1227788173333	93.95793084959996	183765.9375	9.42421624835719E7	0	8027	2.729100085645719	0.5197332919089972	0.07413243578149897	415.5143737792969	415.5342712402344
773	415.5360412597656	13.9020348792					1	DETECTED	415.5360 m/z @13.90 [151020OFc1_NvH-0949-CRLM-22.raw]	415.5360412597656	13.9020348792	4.2615437224	99.5085704594667	95.24702673706669	76048.96875	8.246149220629968E7	0	8027	0.1154055578592974	4.939946792538854	1.4903771695781756	415.5343322753906	415.5364990234375
774	415.5465087890625	21.5129551109333					1	DETECTED	415.5465 m/z @21.51 [151020OFc1_NvH-0949-CRLM-22.raw]	415.5465087890625	21.5129551109333	2.72221279066667	88.6700503901333	85.94783759946662	258231.8125	8.711439968774341E7	3	8027	8.513669504559154	0.5185583578596445	0.01473147424568731	415.53656005859375	415.5540466308594
775	415.5640563964844	29.5741777384					1	DETECTED	415.5641 m/z @29.57 [151020OFc1_NvH-0949-CRLM-22.raw]	415.5640563964844	29.5741777384	2.51456546	98.2451246674667	95.7305592074667	894554.875	1.4228378549644378E8	3	8027	27.67409225001061	0.5060577760490645	0.5051312186472696	415.5540771484375	415.57086181640625
776	415.5810241699219	45.9030159194667					1	DETECTED	415.5810 m/z @45.90 [151020OFc1_NvH-0949-CRLM-22.raw]	415.5810241699219	45.9030159194667	2.74114579493333	98.987894576	96.24674878106667	914276.5	1.22296380834178E8	3	8027	0.2342781424345688	30.042968860717785	0.08677994669046371	415.571044921875	415.5909423828125
777	415.5936279296875	40.6892393632					1	DETECTED	415.5936 m/z @40.69 [151020OFc1_NvH-0949-CRLM-22.raw]	415.5936279296875	40.6892393632	3.13636464106667	84.2860959714667	81.14973133040003	116536.6484375	8.274079627397844E7	0	8027	14.955941627976433	1.0806169612133376	0.001356189259853837	415.5912170410156	415.6034851074219
778	415.6337890625	16.048908352					1	DETECTED	415.6338 m/z @16.05 [151020OFc1_NvH-0949-CRLM-22.raw]	415.6337890625	16.048908352	3.55557204186667	99.2867619418667	95.73118990000003	66100.3828125	8.473082303975923E7	0	8027	32.44962740831874	3.831290038288354	0.020704213779021798	415.6239929199219	415.6437072753906
779	415.6669616699219	23.0459079397333					1	DETECTED	415.6670 m/z @23.05 [151020OFc1_NvH-0949-CRLM-22.raw]	415.6669616699219	23.0459079397333	3.7229058824	98.4667301192	94.7438242368	318633.4375	8.815307334687956E7	0	8027	0.12242865990594964	0.5085172760996869	2.5374277583926377	415.6570739746094	415.6766052246094
780	415.6843566894531	24.0304326664					1	DETECTED	415.6844 m/z @24.03 [151020OFc1_NvH-0949-CRLM-22.raw]	415.6843566894531	24.0304326664	0.733985169066667	84.2385281272	83.50454295813333	145998.515625	7.652370838916838E7	0	8027	0.34603799404916913	2.560688490781481	0.04253301445474349	415.67718505859375	415.6943359375
781	415.7017822265625	37.9444766984					1	DETECTED	415.7018 m/z @37.94 [151020OFc1_NvH-0949-CRLM-22.raw]	415.7017822265625	37.9444766984	0.268144285066667	83.7528500765333	83.48470579146664	45058.75	8.269725127397284E7	0	8027	21.824489368788303	1.1534135757044381	1.3825005063438074	415.6944274902344	415.7050476074219
782	415.71514892578125	32.9171233925333					1	DETECTED	415.7151 m/z @32.92 [151020OFc1_NvH-0949-CRLM-22.raw]	415.71514892578125	32.9171233925333	2.25072609253333	91.6689370986667	89.41821100613338	2829927.25	2.148423940735012E8	2	8027	22.058406955754265	1.1654753517088856	1.2690189436567436	415.7052001953125	415.7250671386719
783	415.7344665527344	21.4610096650667					1	DETECTED	415.7345 m/z @21.46 [151020OFc1_NvH-0949-CRLM-22.raw]	415.7344665527344	21.4610096650667	3.0607489216	98.14624388	95.0854949584	951152.5	1.4888698584443337E8	2	8027	1.9556443041757348	2.8447528664303956	0.7757544072623414	415.72515869140625	415.74444580078125
784	415.7525634765625	32.8457617914667					1	DETECTED	415.7526 m/z @32.85 [151020OFc1_NvH-0949-CRLM-22.raw]	415.7525634765625	32.8457617914667	1.60991227946667	96.3700330770667	94.76012079760002	715348.875	1.3429469263305718E8	2	8027	1.9253452037961338	1.1166816714890084	0.06226231746185946	415.7444763183594	415.7608337402344
785	415.7708435058594	26.8498105794667					1	DETECTED	415.7708 m/z @26.85 [151020OFc1_NvH-0949-CRLM-22.raw]	415.7708435058594	26.8498105794667	2.09915514906667	98.8226215306667	96.72346638160002	1861897.875	1.3660628928418466E8	2	8027	0.2002795994278017	1.9136961988012537	154.43457244646498	415.7608642578125	415.78082275390625
786	415.781494140625	15.2809795304					1	DETECTED	415.7815 m/z @15.28 [151020OFc1_NvH-0949-CRLM-22.raw]	415.781494140625	15.2809795304	2.57154541706667	99.9303260621333	97.35878064506663	50011.00390625	9.033808777788669E7	0	8027	43.989590523444996	3.830177637213941	14.558753703780889	415.7808532714844	415.7911682128906
787	415.8468322753906	11.8429893693333					1	DETECTED	415.8468 m/z @11.84 [151020OFc1_NvH-0949-CRLM-22.raw]	415.8468322753906	11.8429893693333	0.0662465245333333	99.7970651394667	99.73081861493337	72911.0703125	9.937138340152502E7	3	8027	0.034270887577458	8.547411397680786	0.06649658986917424	415.8459777832031	415.8568115234375
788	415.86700439453125	22.9720255042667					1	DETECTED	415.8670 m/z @22.97 [151020OFc1_NvH-0949-CRLM-22.raw]	415.86700439453125	22.9720255042667	0.100381205333333	99.9741936458667	99.87381244053337	269107.59375	9.440338643427517E7	3	8027	0.17307128527410498	0.5339787661342312	0.07614653614319244	415.8570251464844	415.86859130859375
789	415.878662109375	18.5960570741333					1	DETECTED	415.8787 m/z @18.60 [151020OFc1_NvH-0949-CRLM-22.raw]	415.878662109375	18.5960570741333	0.0312860928	99.9962726512	99.9649865584	578042.75	9.176862092570812E7	3	8027	0.8043174171518608	0.6474288978303847	0.27156796901527364	415.8687744140625	415.88861083984375
790	415.892333984375	26.7805822661333					1	DETECTED	415.8923 m/z @26.78 [151020OFc1_NvH-0949-CRLM-22.raw]	415.892333984375	26.7805822661333	0.7767698352	99.6967926645333	98.9200228293333	184936.203125	8.31032982639909E7	0	8027	2.108545828353421	2.646566226957446	0.5764881967736502	415.888671875	415.8929443359375
791	415.9029541015625	26.6851690077333					1	DETECTED	415.9030 m/z @26.69 [151020OFc1_NvH-0949-CRLM-22.raw]	415.9029541015625	26.6851690077333	0.0198028128	99.9524818733333	99.9326790605333	1913221.0	1.393413848880551E8	3	8027	0.16903937829657067	0.7808759234786566	1.1702426841467297	415.8929748535156	415.9129333496094
792	415.9154968261719	45.8906596218667					1	DETECTED	415.9155 m/z @45.89 [151020OFc1_NvH-0949-CRLM-22.raw]	415.9154968261719	45.8906596218667	0.007748836	99.9413632573333	99.93361442133329	377651.4375	9.235619308564062E7	0	8027	21.76229231905322	0.504125285638352	0.0027437962983455143	415.9129638671875	415.9254150390625
793	415.93194580078125	30.3740581701333					1	DETECTED	415.9319 m/z @30.37 [151020OFc1_NvH-0949-CRLM-22.raw]	415.93194580078125	30.3740581701333	0.007748836	99.9962726512	99.9885238152	134372.4375	8.904811001805931E7	0	8027	0.5192991534522946	2.171102020697236	0.16256424041181494	415.9258728027344	415.9418640136719
794	415.9607849121094	20.6347628952					1	DETECTED	415.9608 m/z @20.63 [151020OFc1_NvH-0949-CRLM-22.raw]	415.9607849121094	20.6347628952	0.007748836	99.9303260621333	99.9225772261333	707389.5625	9.583689277000108E7	0	8027	0.4195503503843696	0.8528015003817543	0.704107328811016	415.9508361816406	415.970703125
795	415.9746398925781	16.3163365274667					1	DETECTED	415.9746 m/z @16.32 [151020OFc1_NvH-0949-CRLM-22.raw]	415.9746398925781	16.3163365274667	0.268144285066667	99.9192345061333	99.65109022106662	105289.7109375	8.766033311552125E7	0	8027	0.33813596502651677	6.458857748328472	5.561480291175887	415.9707946777344	415.984619140625
796	415.997802734375	43.9815689922667					1	DETECTED	415.9978 m/z @43.98 [151020OFc1_NvH-0949-CRLM-22.raw]	415.997802734375	43.9815689922667	0.0198028128	99.9962726512	99.9764698384	311270.125	8.794219613108166E7	0	8027	1.7564512229829532	1.746397103888488	0.008543071029841498	415.9878234863281	416.0046691894531
797	416.0146789550781	77.2983962829333					1	DETECTED	416.0147 m/z @77.30 [151020OFc1_NvH-0949-CRLM-22.raw]	416.0146789550781	77.2983962829333	0.007748836	99.9192345061333	99.91148567013329	356147.5	1.3992414808531147E8	3	8027	49.205002397632825	4.374695529499214	0.0851751625362939	416.00469970703125	416.024658203125
798	416.0386047363281	46.3619628490667					1	DETECTED	416.0386 m/z @46.36 [151020OFc1_NvH-0949-CRLM-22.raw]	416.0386047363281	46.3619628490667	0.0430485949333333	99.9413632573333	99.89831466239995	125641.140625	9.337164732525615E7	0	8027	23.03906892540651	1.1513873382227506	0.7506540188626593	416.0287170410156	416.0485534667969
799	416.0688781738281	64.6887430336					1	DETECTED	416.0689 m/z @64.69 [151020OFc1_NvH-0949-CRLM-22.raw]	416.0688781738281	64.6887430336	0.0198028128	99.6857223573333	99.66591954453331	108351.4609375	9.659885049571787E7	0	8027	5.595380901820789	0.6006800488284357	0.05182775475486223	416.05902099609375	416.0747985839844
800	416.0848083496094	89.9691081912					1	DETECTED	416.0848 m/z @89.97 [151020OFc1_NvH-0949-CRLM-22.raw]	416.0848083496094	89.9691081912	0.462302522666667	99.9962726512	99.53397012853334	161864.484375	9.498430652698538E7	0	8027	56.3682595420717	0.5365184284627278	0.08303444277849838	416.074951171875	416.09478759765625
801	416.1560974121094	91.2952084408					1	DETECTED	416.1561 m/z @91.30 [151020OFc1_NvH-0949-CRLM-22.raw]	416.1560974121094	91.2952084408	7.8258979952	98.3666481888	90.5407501936	140963.734375	8.575980904347633E7	0	8027	0.08550488659467703	0.5020635641169757	0.7670339415286147	416.1461181640625	416.16552734375
802	416.17779541015625	12.6405760626667					1	DETECTED	416.1778 m/z @12.64 [151020OFc1_NvH-0949-CRLM-22.raw]	416.17779541015625	12.6405760626667	0.408773710666667	98.2559553232	97.84718161253333	86516.21875	8.017501894700372E7	3	8027	0.2887488142997796	0.598533696062473	0.2215290316158352	416.1678771972656	416.1783142089844
803	416.1883544921875	45.1506079376					1	DETECTED	416.1884 m/z @45.15 [151020OFc1_NvH-0949-CRLM-22.raw]	416.1883544921875	45.1506079376	1.57837100853333	99.8193392216	98.24096821306668	264092.25	9.304326368320398E7	2	8027	46.89488415694043	1.4409736094616385	2.1761064441778264	416.1783752441406	416.1983337402344
804	416.2119140625	17.3902039618667					1	DETECTED	416.2119 m/z @17.39 [151020OFc1_NvH-0949-CRLM-22.raw]	416.2119140625	17.3902039618667	1.76773623653333	99.8859054981333	98.11816926159997	964934.4375	1.615359686852311E8	3	8027	15.661452144002517	2.365465369751557	0.5926799914343169	416.2019348144531	416.2218933105469
805	416.23211669921875	19.8852280744					1	DETECTED	416.2321 m/z @19.89 [151020OFc1_NvH-0949-CRLM-22.raw]	416.23211669921875	19.8852280744	2.31651953733333	99.1534659301333	96.83694639279996	3381141.75	2.518211961659416E8	2	8027	0.20626857483579641	9.427179733353606	4.136882822914561	416.2221374511719	416.241943359375
806	416.251953125	30.1525002570667					1	DETECTED	416.2520 m/z @30.15 [151020OFc1_NvH-0949-CRLM-22.raw]	416.251953125	30.1525002570667	2.0232166632	99.9741936458667	97.9509769826667	1.35940656E8	2.4639209813809423E9	2	8027	0.2206633092201784	1.43289773568581	1.6720732725338359	416.2419738769531	416.2619323730469
807	416.2643737792969	70.4000240218667					1	DETECTED	416.2644 m/z @70.40 [151020OFc1_NvH-0949-CRLM-22.raw]	416.2643737792969	70.4000240218667	3.24145896186667	99.9303260621333	96.68886710026663	1.2110997E7	6.93608968184447E8	2	8027	15.670149642351817	0.6861901823826789	94.62596181578871	416.261962890625	416.2743225097656
808	416.2760925292969	6.93391347306667					1	DETECTED	416.2761 m/z @6.93 [151020OFc1_NvH-0949-CRLM-22.raw]	416.2760925292969	6.93391347306667	5.33771485066667	46.263784528	40.92606967733333	177534.875	4.467317804693547E7	0	8027	0.15574881464753076	2.3264447975816807	16.46349979357347	416.2744140625	416.2761535644531
809	416.2861633300781	46.263784528					1	DETECTED	416.2862 m/z @46.26 [151020OFc1_NvH-0949-CRLM-22.raw]	416.2861633300781	46.263784528	6.0205382504	94.9059913816	88.88545313120001	298057.21875	9.317361216761008E7	2	8027	0.228017944684467	0.6984558696969823	1.139610845052152	416.27618408203125	416.29022216796875
810	416.30035400390625	89.7994789178667					1	DETECTED	416.3004 m/z @89.80 [151020OFc1_NvH-0949-CRLM-22.raw]	416.30035400390625	89.7994789178667	43.4131028808	95.7351110053333	52.3220081245333	1372815.75	7.235506704692757E7	0	8027	0.4183276166519505	0.9840349688174633	0.050048431716390715	416.29083251953125	416.3055725097656
811	416.3368225097656	91.5615258824					1	DETECTED	416.3368 m/z @91.56 [151020OFc1_NvH-0949-CRLM-22.raw]	416.3368225097656	91.5615258824	2.74114579493333	92.4431049698667	89.70195917493336	80508.7890625	9.004763208905599E7	0	8027	1.4528554824443916	0.504962707244658	0.5744787742090354	416.3272705078125	416.34637451171875
812	416.3731384277344	91.7277924098667					1	DETECTED	416.3731 m/z @91.73 [151020OFc1_NvH-0949-CRLM-22.raw]	416.3731384277344	91.7277924098667	0.0430485949333333	99.9413632573333	99.89831466239995	66944.6015625	9.85994051733776E7	0	8027	0.6107265261795618	0.5262809894240708	15.105738592083112	416.3631591796875	416.3826904296875
813	416.3877868652344	14.4073899576					1	DETECTED	416.3878 m/z @14.41 [151020OFc1_NvH-0949-CRLM-22.raw]	416.3877868652344	14.4073899576	2.09915514906667	99.6190333850667	97.51987823600003	54134.03125	8.758759848133045E7	0	8027	0.07463461375227887	3.961570434469988	8.431968305501139	416.3831787109375	416.39764404296875
814	416.4110107421875	30.8424553256					1	DETECTED	416.4110 m/z @30.84 [151020OFc1_NvH-0949-CRLM-22.raw]	416.4110107421875	30.8424553256	3.36423878133333	99.3864258824	96.02218710106668	101560.1328125	8.192842915645726E7	0	8027	0.3293289593905442	2.1061698396708257	0.10361744529561426	416.4011535644531	416.4148864746094
815	416.4248962402344	33.4468650949333					1	DETECTED	416.4249 m/z @33.45 [151020OFc1_NvH-0949-CRLM-22.raw]	416.4248962402344	33.4468650949333	2.8923922104	99.9852101970667	97.0928179866667	170942.140625	8.718259937832996E7	0	8027	0.28924788365267773	0.564532873609963	0.2845888825809239	416.4149169921875	416.4347839355469
816	416.44927978515625	17.2452078216					1	DETECTED	416.4493 m/z @17.25 [151020OFc1_NvH-0949-CRLM-22.raw]	416.44927978515625	17.2452078216	2.42014926053333	98.8553569152	96.43520765466667	191178.234375	8.44039558798262E7	0	8027	6.3524136235302056	0.6089820981483607	110.27666262750469	416.4395446777344	416.455078125
817	416.465087890625	16.4656474424					1	DETECTED	416.4651 m/z @16.47 [151020OFc1_NvH-0949-CRLM-22.raw]	416.465087890625	16.4656474424	2.4764575576	99.1759720688	96.6995145112	257637.703125	8.886149993800679E7	0	8027	0.1514195676881016	1.2033795869114094	1.0684342794287611	416.4551086425781	416.47503662109375
818	416.4754943847656	25.0109423738667					1	DETECTED	416.4755 m/z @25.01 [151020OFc1_NvH-0949-CRLM-22.raw]	416.4754943847656	25.0109423738667	3.87927762586667	96.5120523541333	92.63277472826664	257627.515625	8.115312485000116E7	0	8027	0.2346922836799301	2.4188122845662394	1.5851913641902904	416.47509765625	416.4833679199219
819	416.4934387207031	43.9270900389333					1	DETECTED	416.4934 m/z @43.93 [151020OFc1_NvH-0949-CRLM-22.raw]	416.4934387207031	43.9270900389333	2.844713888	99.8749453037333	97.0302314157333	1667972.5	1.0696326375763108E8	0	8027	29.223846481378125	0.891864958880654	0.0046445152024309115	416.48345947265625	416.5032653808594
820	416.5119323730469	12.6873837733333					1	DETECTED	416.5119 m/z @12.69 [151020OFc1_NvH-0949-CRLM-22.raw]	416.5119323730469	12.6873837733333	0.100381205333333	75.3931885104	75.29280730506666	56948.44921875	7.556711827849996E7	0	8027	0.13177168036283504	4.310486862726738	0.1250154669846014	416.5034484863281	416.5124206542969
821	416.5224914550781	20.1681183941333					1	DETECTED	416.5225 m/z @20.17 [151020OFc1_NvH-0949-CRLM-22.raw]	416.5224914550781	20.1681183941333	2.94835589466667	97.9592001304	95.01084423573333	88728.7421875	1.128129832687617E8	0	8027	3.8712480402016745	4.4354395997348925	0.4643178213829683	416.51251220703125	416.52288818359375
822	416.5329284667969	26.6963395490667					1	DETECTED	416.5329 m/z @26.70 [151020OFc1_NvH-0949-CRLM-22.raw]	416.5329284667969	26.6963395490667	3.29694388213333	96.5566140925333	93.25967021039996	125304.7421875	1.0522922074682395E8	0	8027	2.9561737311551184	2.5439946905598343	0.05571361055267414	416.52301025390625	416.535888671875
823	416.5458984375	17.4623359354667					1	DETECTED	416.5459 m/z @17.46 [151020OFc1_NvH-0949-CRLM-22.raw]	416.5458984375	17.4623359354667	2.92962943146667	98.9323334397333	96.00270400826663	624303.25	1.1434946495995824E8	3	8027	23.014042473945196	0.890700832146914	0.9957475272955992	416.5359802246094	416.5558776855469
824	416.5664978027344	23.7871203565333					1	DETECTED	416.5665 m/z @23.79 [151020OFc1_NvH-0949-CRLM-22.raw]	416.5664978027344	23.7871203565333	1.3781380632	99.6967926645333	98.31865460133331	3311620.5	1.69206856570739E8	3	8027	0.16346156023745095	6.696653837697253	1.6041750379581416	416.5565185546875	416.57647705078125
825	416.5808410644531	42.8041215493333					1	DETECTED	416.5808 m/z @42.80 [151020OFc1_NvH-0949-CRLM-22.raw]	416.5808410644531	42.8041215493333	1.85293929066667	96.0956904064	94.24275111573333	909272.6875	9.271511116710326E7	3	8027	0.14640354762638452	0.6047427380570495	0.16529878811957957	416.5765075683594	416.5908203125
826	416.59588623046875	46.7395043328					1	DETECTED	416.5959 m/z @46.74 [151020OFc1_NvH-0949-CRLM-22.raw]	416.59588623046875	46.7395043328	3.63896100693333	93.0167510738667	89.37779006693337	322635.96875	9.70497029180058E7	6	8027	7.696617513241478	0.5014658267917215	0.4616792637285409	416.59088134765625	416.6058349609375
827	416.6207275390625	38.7491008032					1	DETECTED	416.6207 m/z @38.75 [151020OFc1_NvH-0949-CRLM-22.raw]	416.6207275390625	38.7491008032	2.30709479573333	89.0156298629333	86.70853506719996	115811.875	9.003533175554277E7	0	8027	6.4220194857634	1.3435159837933106	4.455777050978251E-4	416.61114501953125	416.6306457519531
828	416.6455993652344	24.7426952970667					1	DETECTED	416.6456 m/z @24.74 [151020OFc1_NvH-0949-CRLM-22.raw]	416.6455993652344	24.7426952970667	3.3915303752	99.8968429101333	96.5053125349333	271461.40625	8.567742980646406E7	0	8027	13.813559611148563	0.5445907103846079	1.2791092842413445	416.6356506347656	416.6551513671875
829	416.68670654296875	19.7569620074667					1	DETECTED	416.6867 m/z @19.76 [151020OFc1_NvH-0949-CRLM-22.raw]	416.68670654296875	19.7569620074667	1.23583089306667	95.9316710128	94.69584011973332	186261.328125	8.877052475569616E7	0	8027	0.10699111043811271	0.6539539546479632	2.557597308664672	416.6776123046875	416.6962585449219
830	416.70843505859375	49.865529604					1	DETECTED	416.7084 m/z @49.87 [151020OFc1_NvH-0949-CRLM-22.raw]	416.70843505859375	49.865529604	2.49541529386667	94.7598411821333	92.26442588826663	492839.9375	9.712436855584438E7	2	8027	0.22997674595958273	0.5072349440932707	0.46296714129385413	416.6984558105469	416.7184143066406
831	416.72210693359375	42.638719592					1	DETECTED	416.7221 m/z @42.64 [151020OFc1_NvH-0949-CRLM-22.raw]	416.72210693359375	42.638719592	1.2154208184	98.3557689229333	97.14034810453329	257471.53125	9.447566527655347E7	0	8027	16.67839938472945	0.5072387832951726	0.005737729207894115	416.7184753417969	416.7235107421875
832	416.7335205078125	19.8954232352					1	DETECTED	416.7335 m/z @19.90 [151020OFc1_NvH-0949-CRLM-22.raw]	416.7335205078125	19.8954232352	2.41064726106667	99.5085704594667	97.09792319840003	1269472.625	1.4420636559120432E8	2	8027	0.268028110930409	19.735365553753738	0.4022994330110778	416.7235412597656	416.7401428222656
833	416.7501525878906	30.1525002570667					1	DETECTED	416.7502 m/z @30.15 [151020OFc1_NvH-0949-CRLM-22.raw]	416.7501525878906	30.1525002570667	3.10827918986667	97.6040483797333	94.49576918986664	6.16256E7	1.1580631961467984E9	2	8027	0.3077055852784447	1.3817517952658012	1.5642244323734746	416.74017333984375	416.7601013183594
834	416.7742004394531	26.8498105794667					1	DETECTED	416.7742 m/z @26.85 [151020OFc1_NvH-0949-CRLM-22.raw]	416.7742004394531	26.8498105794667	2.9672042032	97.6150069304	94.6478027272	194255.234375	8.415024381244147E7	0	8027	19.977554108685666	0.5043428676795247	0.005450658916135905	416.7734069824219	416.7787780761719
835	416.7889709472656	24.7628638306667					1	DETECTED	416.7890 m/z @24.76 [151020OFc1_NvH-0949-CRLM-22.raw]	416.7889709472656	24.7628638306667	1.0189773128	99.3864258824	98.3674485696	219809.140625	8.286457888717389E7	0	8027	0.09187125900505322	0.5379998657340734	0.06406145734172612	416.77899169921875	416.7986145019531
836	416.84344482421875	10.9063685872					1	DETECTED	416.8434 m/z @10.91 [151020OFc1_NvH-0949-CRLM-22.raw]	416.84344482421875	10.9063685872	0.0545443170666667	99.9413632573333	99.88681894026662	134184.125	8.961008338910252E7	0	8027	0.09370451089491638	0.7424714010843507	0.29494822193776454	416.8336181640625	416.8533935546875
837	416.8564758300781	20.05759654					1	DETECTED	416.8565 m/z @20.06 [151020OFc1_NvH-0949-CRLM-22.raw]	416.8564758300781	20.05759654	0.1566542344	99.9413632573333	99.7847090229333	63707.22265625	7.963225918902932E7	0	8027	0.06454567751228169	1.647320473194326	null	416.85345458984375	416.8572692871094
838	416.8672790527344	34.2518746309333					1	DETECTED	416.8673 m/z @34.25 [151020OFc1_NvH-0949-CRLM-22.raw]	416.8672790527344	34.2518746309333	0.0312860928	99.9962726512	99.9649865584	117206.953125	8.287057001183198E7	0	8027	9.038821107638931	1.721955371364483	1.433971651123752	416.8573913574219	416.86785888671875
839	416.87786865234375	9.24450043306667					1	DETECTED	416.8779 m/z @9.24 [151020OFc1_NvH-0949-CRLM-22.raw]	416.87786865234375	9.24450043306667	0.007748836	99.9962726512	99.9885238152	1097158.125	1.2019417467553505E8	3	8027	11.250501955854936	10.60616641048508	30.73940778008781	416.8679504394531	416.8878173828125
840	416.8887939453125	15.802942268					1	DETECTED	416.8888 m/z @15.80 [151020OFc1_NvH-0949-CRLM-22.raw]	416.8887939453125	15.802942268	0.312194292533333	99.8968429101333	99.58464861759997	215881.546875	1.1094495120071208E8	3	8027	0.13171742344306558	0.5164913351235279	0.01499557843433259	416.88787841796875	416.8907165527344
841	416.9007263183594	23.7871203565333					1	DETECTED	416.9007 m/z @23.79 [151020OFc1_NvH-0949-CRLM-22.raw]	416.9007263183594	23.7871203565333	0.007748836	99.9962726512	99.9885238152	2264683.5	1.6162599018851793E8	3	8027	1.48966575141813	1.8837223574299067	0.10066800906811037	416.8907470703125	416.91070556640625
842	416.9153747558594	42.8539819949333					1	DETECTED	416.9154 m/z @42.85 [151020OFc1_NvH-0949-CRLM-22.raw]	416.9153747558594	42.8539819949333	0.007748836	99.9852101970667	99.9774613610667	524686.6875	9.20261677583807E7	0	8027	0.20421435391101994	0.608188883361796	0.41811031635152335	416.9107971191406	416.9253234863281
843	416.9302673339844	46.7395043328					1	DETECTED	416.9303 m/z @46.74 [151020OFc1_NvH-0949-CRLM-22.raw]	416.9302673339844	46.7395043328	0.111660395733333	99.9741936458667	99.86253325013337	500250.78125	9.107628170928133E7	0	8027	22.30025088825682	0.5115177831897416	0.017278689663078054	416.92559814453125	416.94024658203125
844	416.9481201171875	7.44077235626667					1	DETECTED	416.9481 m/z @7.44 [151020OFc1_NvH-0949-CRLM-22.raw]	416.9481201171875	7.44077235626667	0.7767698352	99.9962726512	99.219502816	58625.1171875	8.057504842063968E7	0	8027	0.07045122535433901	8.46641696664873	936.1403723118431	416.9403076171875	416.9498291015625
845	416.9599914550781	42.5642935336					1	DETECTED	416.9600 m/z @42.56 [151020OFc1_NvH-0949-CRLM-22.raw]	416.9599914550781	42.5642935336	0.0198028128	99.9962726512	99.9764698384	132693.6875	1.075748735467497E8	0	8027	40.36005795628368	1.2681668745983048	1.9147152659687292	416.95001220703125	416.9600524902344
846	416.9700927734375	23.7265656106667					1	DETECTED	416.9701 m/z @23.73 [151020OFc1_NvH-0949-CRLM-22.raw]	416.9700927734375	23.7265656106667	0.0198028128	99.9192345061333	99.8994316933333	330507.84375	9.317708143915738E7	2	8027	0.2118260765287161	0.6517473029448566	0.08467173684420227	416.9601135253906	416.9800109863281
847	416.9944152832031	43.9270900389333					1	DETECTED	416.9944 m/z @43.93 [151020OFc1_NvH-0949-CRLM-22.raw]	416.9944152832031	43.9270900389333	0.007748836	99.9962726512	99.9885238152	403671.65625	9.177268975609572E7	0	8027	10.075320009309472	0.505395692952372	2.028196087862887	416.9845275878906	417.00433349609375
848	417.0263671875	69.6810368461333					1	DETECTED	417.0264 m/z @69.68 [151020OFc1_NvH-0949-CRLM-22.raw]	417.0263671875	69.6810368461333	0.100381205333333	99.9632856405333	99.86290443519997	103836.4375	8.882813651679085E7	0	8027	8.562095363517713	0.602410885304454	0.22607469960451565	417.0163879394531	417.0329895019531
849	417.0430603027344	41.7455607562667					1	DETECTED	417.0431 m/z @41.75 [151020OFc1_NvH-0949-CRLM-22.raw]	417.0430603027344	41.7455607562667	0.3769783264	99.9741936458667	99.5972153194667	132843.625	9.024740895748223E7	0	8027	47.7314788435481	1.0247508142647506	0.8621184277876006	417.0331115722656	417.05303955078125
850	417.0531005859375	58.7140959629333					1	DETECTED	417.0531 m/z @58.71 [151020OFc1_NvH-0949-CRLM-22.raw]	417.0531005859375	58.7140959629333	0.007748836	99.198007568	99.19025873199999	48836.0	8.624724136106546E7	0	8027	0.47700367512266695	0.8475521912040357	0.3377347618645259	417.0530700683594	417.0630187988281
851	417.0635681152344	37.3689521765333					1	DETECTED	417.0636 m/z @37.37 [151020OFc1_NvH-0949-CRLM-22.raw]	417.0635681152344	37.3689521765333	3.15535790373333	99.9962726512	96.84091474746667	17268.740234375	5.817474019533044E7	0	8027	91.94489555318945	1.405366582076248	1.6751868684833244	417.0631408691406	417.06439208984375
852	417.07440185546875	24.7853028368					1	DETECTED	417.0744 m/z @24.79 [151020OFc1_NvH-0949-CRLM-22.raw]	417.07440185546875	24.7853028368	0.0198028128	99.9741936458667	99.95439083306671	134435.640625	8.783549516393635E7	0	8027	1.277376855200714	1.8995630437177002	720.696806672644	417.0644226074219	417.08428955078125
853	417.1152648925781	93.9479898072					1	DETECTED	417.1153 m/z @93.95 [151020OFc1_NvH-0949-CRLM-22.raw]	417.1152648925781	93.9479898072	8.34652491093333	99.9303260621333	91.58380115119998	44728.19921875	7.820220784558423E7	0	8027	0.1538455075229166	0.5035532345790703	5.8121525948920585	417.1082458496094	417.1184387207031
854	417.16815185546875	92.2043453482667					1	DETECTED	417.1682 m/z @92.20 [151020OFc1_NvH-0949-CRLM-22.raw]	417.16815185546875	92.2043453482667	2.99513677786667	99.9303260621333	96.93518928426663	149965.265625	9.551566393522197E7	0	8027	0.09095544678433498	0.5500258246162821	0.12387298991798482	417.1584777832031	417.1781005859375
855	417.18206787109375	89.815749496					1	DETECTED	417.1821 m/z @89.82 [151020OFc1_NvH-0949-CRLM-22.raw]	417.18206787109375	89.815749496	5.72312083413333	99.5750400573333	93.85191922319997	135849.375	9.410937944508593E7	0	8027	28.227019473069248	0.5257704506016189	null	417.1782531738281	417.1920471191406
856	417.2034912109375	35.0318765346667					1	DETECTED	417.2035 m/z @35.03 [151020OFc1_NvH-0949-CRLM-22.raw]	417.2034912109375	35.0318765346667	1.4386181648	99.6857223573333	98.2471041925333	962089.5625	1.3806698346601015E8	3	8027	0.3051784085629521	0.5711562715605113	0.016918243594134894	417.1935119628906	417.2116394042969
857	417.2216491699219	16.3163365274667					1	DETECTED	417.2216 m/z @16.32 [151020OFc1_NvH-0949-CRLM-22.raw]	417.2216491699219	16.3163365274667	1.9283069504	98.5104589330667	96.5821519826667	2829208.75	2.1255205607439357E8	2	8027	11.50909260894354	0.8666210206757561	1.560266429700346	417.211669921875	417.23162841796875
858	417.2348937988281	23.7265656106667					1	DETECTED	417.2349 m/z @23.73 [151020OFc1_NvH-0949-CRLM-22.raw]	417.2348937988281	23.7265656106667	2.873650664	95.4725971994667	92.59894653546671	884540.0625	1.3373232085208866E8	2	8027	19.333072679442367	1.1161764384573436	2.653976391492933	417.2316589355469	417.24017333984375
859	417.25018310546875	30.1525002570667					1	DETECTED	417.2502 m/z @30.15 [151020OFc1_NvH-0949-CRLM-22.raw]	417.25018310546875	30.1525002570667	2.2034974968	98.6644862818667	96.4609887850667	1.5014996E7	4.2277113220169187E8	3	8027	0.23473154170888932	2.564845868454841	1.5474484695841708	417.2402038574219	417.2601623535156
860	417.2677001953125	70.4000240218667					1	DETECTED	417.2677 m/z @70.40 [151020OFc1_NvH-0949-CRLM-22.raw]	417.2677001953125	70.4000240218667	2.45772247706667	95.3323850901333	92.87466261306663	2771993.0	2.161240211171189E8	0	8027	15.79034406495245	2.0409182158908448	50.12615476905711	417.26019287109375	417.27764892578125
861	417.2785949707031	56.9674491101333					1	DETECTED	417.2786 m/z @56.97 [151020OFc1_NvH-0949-CRLM-22.raw]	417.2785949707031	56.9674491101333	2.55245829733333	92.3604228544	89.80796455706667	149680.84375	7.301743204250048E7	2	8027	0.09667101765983688	0.8405652355183219	0.69126045702145	417.2777099609375	417.2884826660156
862	417.2909240722656	46.3434608976					1	DETECTED	417.2909 m/z @46.34 [151020OFc1_NvH-0949-CRLM-22.raw]	417.2909240722656	46.3434608976	3.66686107813333	86.5769633389333	82.91010226079996	35824.71484375	8.472690774004659E7	0	8027	38.95833539826205	0.9888274156636363	0.9765166635888859	417.28863525390625	417.29168701171875
863	417.30364990234375	89.7994789178667					1	DETECTED	417.3036 m/z @89.80 [151020OFc1_NvH-0949-CRLM-22.raw]	417.30364990234375	89.7994789178667	2.4012622432	99.7303050776	97.3290428344	287197.46875	8.677479735333078E7	0	8027	1.936730940964253	0.9336587320524692	0.8777895881579546	417.2966613769531	417.3136291503906
864	417.32159423828125	91.6786597997333					1	DETECTED	417.3216 m/z @91.68 [151020OFc1_NvH-0949-CRLM-22.raw]	417.32159423828125	91.6786597997333	14.4073899576	92.4541529288	78.0467629712	46026.51953125	8.786805393168835E7	0	8027	1.192571933338428	0.5050179913611557	0.01003598272231129	417.3152770996094	417.3255310058594
865	417.4044189453125	17.0950734696					1	DETECTED	417.4044 m/z @17.10 [151020OFc1_NvH-0949-CRLM-22.raw]	417.4044189453125	17.0950734696	3.14591199226667	98.8005222456	95.65461025333333	116212.8515625	8.20874453741911E7	0	8027	0.06072869246650825	3.4286867496934192	1.367409853234973	417.3946533203125	417.4140930175781
866	417.4557800292969	34.3279343661333					1	DETECTED	417.4558 m/z @34.33 [151020OFc1_NvH-0949-CRLM-22.raw]	417.4557800292969	34.3279343661333	4.50823711573333	91.5430067930667	87.03476967733337	90356.53125	9.030399957176098E7	0	8027	81.02036850296349	1.5654815812162648	2.413227041962504	417.44647216796875	417.45794677734375
867	417.468017578125	11.0385629514667					1	DETECTED	417.4680 m/z @11.04 [151020OFc1_NvH-0949-CRLM-22.raw]	417.468017578125	11.0385629514667	4.14634707013333	95.4615352365333	91.31518816639996	320840.78125	1.0220788052995452E8	2	8027	0.21649081900116052	5.491411985263706	29.312429070056698	417.45806884765625	417.4779968261719
868	417.47906494140625	37.4369218618667					1	DETECTED	417.4791 m/z @37.44 [151020OFc1_NvH-0949-CRLM-22.raw]	417.47906494140625	37.4369218618667	2.27898446266667	95.2789956429333	93.00001118026663	320531.03125	1.0697789497174008E8	0	8027	0.08507458481769703	0.8626263400048022	0.08602661189089512	417.4781494140625	417.489013671875
869	417.5000305175781	25.8101434178667					1	DETECTED	417.5000 m/z @25.81 [151020OFc1_NvH-0949-CRLM-22.raw]	417.5000305175781	25.8101434178667	2.22239724986667	94.5094357093333	92.28703845946663	264420.5625	9.400109752899651E7	0	8027	0.1449472393484612	0.5728642587855894	41.57902903539308	417.4900817871094	417.509765625
870	417.52740478515625	62.2040356176					1	DETECTED	417.5274 m/z @62.20 [151020OFc1_NvH-0949-CRLM-22.raw]	417.52740478515625	62.2040356176	3.05155068026667	65.4244410282667	62.37289034800003	65823.7734375	7.235962753380382E7	0	8027	55.42367619278609	0.5305463404782027	0.059027920902374666	417.5174255371094	417.5279235839844
871	417.5379943847656	35.055770056					1	DETECTED	417.5380 m/z @35.06 [151020OFc1_NvH-0949-CRLM-22.raw]	417.5379943847656	35.055770056	3.23202570693333	96.7004833618667	93.46845765493337	584943.625	1.1622329321721604E8	0	8027	16.815489534045852	0.5375270344292487	0.12116170333946401	417.52801513671875	417.5443115234375
872	417.5543212890625	12.1535089024					1	DETECTED	417.5543 m/z @12.15 [151020OFc1_NvH-0949-CRLM-22.raw]	417.5543212890625	12.1535089024	3.3077440632	74.2256937077333	70.9179496445333	734660.125	1.3205790471621567E8	3	8027	0.1273023403015241	0.6517978970388044	119.59603646955843	417.5443420410156	417.56427001953125
873	417.5664978027344	25.5899210013333					1	DETECTED	417.5665 m/z @25.59 [151020OFc1_NvH-0949-CRLM-22.raw]	417.5664978027344	25.5899210013333	4.2803686072	86.4499630610667	82.1695944538667	706380.625	1.106636501704548E8	3	8027	0.24056060713258276	1.1458023506785477	0.021409739765074945	417.5643615722656	417.5711975097656
874	417.5812072753906	38.8042588397333					1	DETECTED	417.5812 m/z @38.80 [151020OFc1_NvH-0949-CRLM-22.raw]	417.5812072753906	38.8042588397333	3.26907098106667	88.6943227162667	85.42525173520002	867553.1875	1.0638239468341234E8	0	8027	0.12693997216189956	0.5054154717481887	7.387188392459314	417.5712585449219	417.59112548828125
875	417.5979309082031	30.0311936296					1	DETECTED	417.5979 m/z @30.03 [151020OFc1_NvH-0949-CRLM-22.raw]	417.5979309082031	30.0311936296	2.74114579493333	68.1628475453333	65.42170175039998	234957.21875	7.746641268969916E7	0	8027	0.6612122448857924	0.5376406009968899	1.4138176640042177	417.5919494628906	417.6073913574219
876	417.61138916015625	8.41446976666667					1	DETECTED	417.6114 m/z @8.41 [151020OFc1_NvH-0949-CRLM-22.raw]	417.61138916015625	8.41446976666667	2.2129725776	65.160648116	62.947675538400006	83236.828125	7.134563839663465E7	0	8027	0.04556508696875916	0.5124648828602295	0.5361637516361075	417.608154296875	417.6211242675781
877	417.6925048828125	23.9036839045333					1	DETECTED	417.6925 m/z @23.90 [151020OFc1_NvH-0949-CRLM-22.raw]	417.6925048828125	23.9036839045333	6.12701849573333	61.6272237744	55.50020527866667	226640.625	6.636844941495789E7	2	8027	0.1977438867359993	0.5270186350519473	0.020982588816455497	417.6826477050781	417.69342041015625
878	417.7035217285156	20.5540636288					1	DETECTED	417.7035 m/z @20.55 [151020OFc1_NvH-0949-CRLM-22.raw]	417.7035217285156	20.5540636288	2.13688184053333	89.2096776602667	87.07279581973337	330904.71875	1.0262986573453072E8	2	8027	7.719080254485014	0.5706492048153027	4.459172352043363	417.69354248046875	417.7135009765625
879	417.7185363769531	11.0864563362667					1	DETECTED	417.7185 m/z @11.09 [151020OFc1_NvH-0949-CRLM-22.raw]	417.7185363769531	11.0864563362667	5.5206336456	71.5385928029333	66.0179591573333	300585.78125	7.847286865784547E7	0	8027	13.165870128032807	1.9476110033213785	2.8806450807962247	417.71356201171875	417.7185363769531
880	417.7285461425781	23.3617275408					1	DETECTED	417.7285 m/z @23.36 [151020OFc1_NvH-0949-CRLM-22.raw]	417.7285461425781	23.3617275408	3.0323759328	98.3779960248	95.345620092	1495446.125	1.5676292693811175E8	2	8027	0.23964482149640176	1.4664088069858698	2.903613042104327	417.71856689453125	417.7294921875
881	417.7395324707031	35.7146080866667					1	DETECTED	417.7395 m/z @35.71 [151020OFc1_NvH-0949-CRLM-22.raw]	417.7395324707031	35.7146080866667	3.12690231653333	96.8443129474667	93.71741063093337	1.0030586E7	2.6773525705714348E8	2	8027	0.17688090945294732	0.5172197987170629	0.02646654989975731	417.72955322265625	417.74932861328125
882	417.7518615722656	30.1200467021333					1	DETECTED	417.7519 m/z @30.12 [151020OFc1_NvH-0949-CRLM-22.raw]	417.7518615722656	30.1200467021333	2.32595654426667	94.9557136952	92.62975715093333	2447752.5	1.3331320136046113E8	0	8027	0.2152857441509184	0.6056390650795005	0.1968124797832082	417.7496337890625	417.7618408203125
883	417.7635192871094	19.6457138288					1	DETECTED	417.7635 m/z @19.65 [151020OFc1_NvH-0949-CRLM-22.raw]	417.7635192871094	19.6457138288	3.13636464106667	97.6150069304	94.47864228933334	157883.953125	7.870820415543413E7	2	8027	0.12725188990210157	14.013765132410818	1.6308932209772369	417.761962890625	417.771484375
884	417.77593994140625	18.4151795002667					1	DETECTED	417.7759 m/z @18.42 [151020OFc1_NvH-0949-CRLM-22.raw]	417.77593994140625	18.4151795002667	5.713860964	65.8218739408	60.108012976800005	137910.25	9.093401776893166E7	0	8027	38.569655433237536	2.366211539580345	15.153228654933338	417.77410888671875	417.7857666015625
885	417.85467529296875	9.7734446016					1	DETECTED	417.8547 m/z @9.77 [151020OFc1_NvH-0949-CRLM-22.raw]	417.85467529296875	9.7734446016	0.0198028128	99.9852101970667	99.96540738426671	38909.6640625	9.255624020351592E7	0	8027	9.703575040208687	4.03202207132763	725.4423307655467	417.8452453613281	417.8565673828125
886	417.8765869140625	47.6354527589333					1	DETECTED	417.8766 m/z @47.64 [151020OFc1_NvH-0949-CRLM-22.raw]	417.8765869140625	47.6354527589333	0.007748836	99.9741936458667	99.9664448098667	955580.0	1.2931414639556725E8	3	8027	18.994586715404697	0.5046476034982948	0.006006202603672776	417.8666076660156	417.88653564453125
887	417.89422607421875	23.7265656106667					1	DETECTED	417.8942 m/z @23.73 [151020OFc1_NvH-0949-CRLM-22.raw]	417.89422607421875	23.7265656106667	0.007748836	99.9962726512	99.9885238152	720676.125	1.2166166973306419E8	3	8027	17.776951501542186	0.5405250173457722	0.13040563991917928	417.8865966796875	417.90411376953125
888	417.9067077636719	26.9712798704					1	DETECTED	417.9067 m/z @26.97 [151020OFc1_NvH-0949-CRLM-22.raw]	417.9067077636719	26.9712798704	0.007748836	99.8638056437333	99.8560568077333	544925.8125	1.0229967412436403E8	3	8027	2.088550311831046	0.8710003777160208	1.6182669503619092	417.90423583984375	417.91668701171875
889	417.9176025390625	20.8364001645333					1	DETECTED	417.9176 m/z @20.84 [151020OFc1_NvH-0949-CRLM-22.raw]	417.9176025390625	20.8364001645333	0.0198028128	99.9741936458667	99.95439083306671	106669.2890625	9.359367835214567E7	0	8027	0.3428982142824921	2.6929286790752966	0.7817450941606006	417.916748046875	417.9234313964844
890	417.934326171875	29.9094073410667					1	DETECTED	417.9343 m/z @29.91 [151020OFc1_NvH-0949-CRLM-22.raw]	417.934326171875	29.9094073410667	0.0662465245333333	99.9962726512	99.93002612666668	140862.234375	9.718155274479584E7	0	8027	0.8335182047191481	2.282931929235763	1.196329788014588	417.92437744140625	417.94403076171875
891	417.9548645019531	20.1467771365333					1	DETECTED	417.9549 m/z @20.15 [151020OFc1_NvH-0949-CRLM-22.raw]	417.9548645019531	20.1467771365333	0.007748836	99.8859054981333	99.87815666213329	187756.8125	9.685679765404522E7	0	8027	11.842005608061216	0.6642377588749588	0.2840851000056377	417.9449157714844	417.96478271484375
892	417.9689025878906	28.4069594333333					1	DETECTED	417.9689 m/z @28.41 [151020OFc1_NvH-0949-CRLM-22.raw]	417.9689025878906	28.4069594333333	4.69965937866667	99.9413632573333	95.24170387866663	107200.0625	7.342890938667887E7	0	8027	4.118312865776897	2.0256888446883337	4.066525762417288	417.965087890625	417.9692077636719
893	417.979248046875	27.3677527010667					1	DETECTED	417.9792 m/z @27.37 [151020OFc1_NvH-0949-CRLM-22.raw]	417.979248046875	27.3677527010667	0.007748836	99.9962726512	99.9885238152	325897.21875	1.0815650576849662E8	4	8027	0.1561445108423989	1.8517383690881373	0.00420396330433252	417.9692687988281	417.98919677734375
894	417.9892883300781	32.2877575842667					1	DETECTED	417.9893 m/z @32.29 [151020OFc1_NvH-0949-CRLM-22.raw]	417.9892883300781	32.2877575842667	0.007748836	99.9962726512	99.9885238152	129478.734375	1.0071388716163881E8	0	8027	92.6431947272099	1.6099957123334847	4.671471427209672	417.9892578125	417.9992370605469
895	418.0105895996094	77.2736376013333					1	DETECTED	418.0106 m/z @77.27 [151020OFc1_NvH-0949-CRLM-22.raw]	418.0105895996094	77.2736376013333	0.0430485949333333	99.8417203429333	99.79867174799996	91996.296875	1.078493027790756E8	0	8027	47.72722427719153	0.5326156670206467	0.09270393161679845	418.0008239746094	418.01995849609375
896	418.0283508300781	14.107549072					1	DETECTED	418.0284 m/z @14.11 [151020OFc1_NvH-0949-CRLM-22.raw]	418.0283508300781	14.107549072	2.0897361824	99.2091884496	97.1194522672	36405.953125	1.0031197647983474E8	0	8027	66.41024125844709	4.040645879552903	7.081291759105806	418.0207214355469	418.0381164550781
897	418.0482482910156	63.8797230424					1	DETECTED	418.0482 m/z @63.88 [151020OFc1_NvH-0949-CRLM-22.raw]	418.0482482910156	63.8797230424	0.440971457066667	99.9192345061333	99.47826304906663	78805.203125	9.515501402151068E7	0	8027	0.41619960834734115	0.8144919889512402	0.01209881311368222	418.0384216308594	418.0576171875
898	418.0851135253906	62.9100607661333					1	DETECTED	418.0851 m/z @62.91 [151020OFc1_NvH-0949-CRLM-22.raw]	418.0851135253906	62.9100607661333	0.190195214666667	99.9962726512	99.80607743653333	167782.734375	1.182690060805337E8	0	8027	9.667692980478591	0.554545045723317	1.7526577915046135	418.0752258300781	418.0937194824219
899	418.1350402832031	75.5133853946667					1	DETECTED	418.1350 m/z @75.51 [151020OFc1_NvH-0949-CRLM-22.raw]	418.1350402832031	75.5133853946667	21.7167755173333	98.9211209736	77.2043454562667	184810.828125	1.340867569044541E8	0	8027	8.524585763538383	6.855962570897756	0.9484671749035302	418.1261291503906	418.1408386230469
900	418.17108154296875	90.5900807736					1	DETECTED	418.1711 m/z @90.59 [151020OFc1_NvH-0949-CRLM-22.raw]	418.17108154296875	90.5900807736	2.5430063088	99.4642563322667	96.9212500234667	112088.1796875	9.898010575142984E7	0	8027	0.9888462785377072	0.5503944941533206	0.010318621341431721	418.161865234375	418.1755065917969
901	418.1863098144531	20.4069798877333					1	DETECTED	418.1863 m/z @20.41 [151020OFc1_NvH-0949-CRLM-22.raw]	418.1863098144531	20.4069798877333	2.78810169333333	94.5094357093333	91.72133401599997	164930.96875	9.011332088679655E7	2	8027	34.3758858763386	0.5069937200507882	4.440740322158815	418.1766357421875	418.1920166015625
902	418.2020568847656	29.1559054069333					1	DETECTED	418.2021 m/z @29.16 [151020OFc1_NvH-0949-CRLM-22.raw]	418.2020568847656	29.1559054069333	2.86390551013333	99.6633831536	96.79947764346666	467659.125	1.1924955648916367E8	0	8027	15.955310791129872	1.8395411335479124	4.093584415249457	418.192138671875	418.21063232421875
903	418.22064208984375	29.3087911189333					1	DETECTED	418.2206 m/z @29.31 [151020OFc1_NvH-0949-CRLM-22.raw]	418.22064208984375	29.3087911189333	1.76773623653333	99.7749216312	98.00718539466668	6260801.5	3.1397815190005106E8	3	8027	0.25041839769005136	0.5472112995284021	11.630562471943012	418.2106628417969	418.2306213378906
904	418.2408752441406	35.7146080866667					1	DETECTED	418.2409 m/z @35.71 [151020OFc1_NvH-0949-CRLM-22.raw]	418.2408752441406	35.7146080866667	0.6465568976	97.2866601544	96.64010325679999	4623534.0	2.2286001717963386E8	2	8027	0.20429051435435497	0.5146517506767263	0.25655192601929455	418.23089599609375	418.2508239746094
905	418.2544860839844	30.1930937264					1	DETECTED	418.2545 m/z @30.19 [151020OFc1_NvH-0949-CRLM-22.raw]	418.2544860839844	30.1930937264	2.844713888	96.7557517346667	93.9110378466667	330308.28125	9.818650475805242E7	2	8027	12.004693419102448	0.6038264068208204	1.7386153612447275	418.2508850097656	418.2605285644531
906	418.2705383300781	70.4000240218667					1	DETECTED	418.2705 m/z @70.40 [151020OFc1_NvH-0949-CRLM-22.raw]	418.2705383300781	70.4000240218667	2.38247700373333	94.9857180042667	92.60324100053337	537966.875	1.0827945741081338E8	2	8027	15.65208218106983	0.6549939992257302	0.231708732105375	418.26055908203125	418.280517578125
907	418.3155212402344	89.7994789178667					1	DETECTED	418.3155 m/z @89.80 [151020OFc1_NvH-0949-CRLM-22.raw]	418.3155212402344	89.7994789178667	80.0751081	98.0801345877333	18.005026487733303	325977.28125	2.2799416647444315E7	0	8027	1.6693124156155932	1.1683010432145122	1.0013853597121123	418.3059997558594	418.3215026855469
908	418.4370422363281	20.4701150746667					1	DETECTED	418.4370 m/z @20.47 [151020OFc1_NvH-0949-CRLM-22.raw]	418.4370422363281	20.4701150746667	3.08927344613333	99.1534659301333	96.06419248399996	141725.984375	8.825537473331603E7	0	8027	3.206101619898323	0.64834093470417	0.061484226698209805	418.4271545410156	418.4469299316406
909	418.45269775390625	12.9288462976					1	DETECTED	418.4527 m/z @12.93 [151020OFc1_NvH-0949-CRLM-22.raw]	418.45269775390625	12.9288462976	4.73111992693333	99.641156524	94.91003659706666	121471.90625	8.207845562723203E7	0	8027	0.11221888608108266	0.5952008191027354	0.6312291605875728	418.44757080078125	418.4616394042969
910	418.4717712402344	38.0430426496					1	DETECTED	418.4718 m/z @38.04 [151020OFc1_NvH-0949-CRLM-22.raw]	418.4717712402344	38.0430426496	3.11762091493333	96.8661398357333	93.74851892079998	286996.71875	9.722404486465488E7	0	8027	10.779515585388356	0.5103636157258326	0.08609153011162328	418.4625244140625	418.4817199707031
911	418.4900207519531	32.1928149312					1	DETECTED	418.4900 m/z @32.19 [151020OFc1_NvH-0949-CRLM-22.raw]	418.4900207519531	32.1928149312	0.914814016	99.9632856405333	99.0484716245333	122726.9140625	9.197094773610373E7	0	8027	9.344851972471965	1.7312248790190532	0.0013803951440550545	418.48187255859375	418.49969482421875
912	418.51287841796875	33.7679619581333					1	DETECTED	418.5129 m/z @33.77 [151020OFc1_NvH-0949-CRLM-22.raw]	418.51287841796875	33.7679619581333	2.5430063088	98.9323334397333	96.3893271309333	219377.28125	1.0290852323670864E8	0	8027	0.17032356349891842	0.8806073504162507	175.56217414669948	418.5029296875	418.5227355957031
913	418.5296325683594	14.1457654866667					1	DETECTED	418.5296 m/z @14.15 [151020OFc1_NvH-0949-CRLM-22.raw]	418.5296325683594	14.1457654866667	3.91557667173333	94.7407058317333	90.82512915999996	57580.76953125	8.072379141374668E7	0	8027	0.05821851502113873	4.4390739410116895	0.023295318818522707	418.5229797363281	418.5332946777344
914	418.54339599609375	25.7955318293333					1	DETECTED	418.5434 m/z @25.80 [151020OFc1_NvH-0949-CRLM-22.raw]	418.54339599609375	25.7955318293333	4.90298234746667	94.7791055181333	89.87612317066663	201640.640625	9.006320480531588E7	3	8027	3.4397279041831545	0.6517016861345658	0.2897901536975177	418.5334167480469	418.54364013671875
915	418.55364990234375	49.1718018122667					1	DETECTED	418.5536 m/z @49.17 [151020OFc1_NvH-0949-CRLM-22.raw]	418.55364990234375	49.1718018122667	3.86034989946667	99.6633831536	95.80303325413333	885815.5625	1.2685063484610069E8	3	8027	0.13354622308675346	0.5067947584781372	0.05232535627219542	418.543701171875	418.5636291503906
916	418.5715637207031	23.546594628					1	DETECTED	418.5716 m/z @23.55 [151020OFc1_NvH-0949-CRLM-22.raw]	418.5715637207031	23.546594628	2.32595654426667	96.4581072869333	94.13215074266662	690369.25	1.1065037771531846E8	3	8027	4.628408782807043	1.4575047212215082	0.43267202244503183	418.56365966796875	418.58154296875
917	418.58343505859375	24.3517349693333					1	DETECTED	418.5834 m/z @24.35 [151020OFc1_NvH-0949-CRLM-22.raw]	418.58343505859375	24.3517349693333	2.9203417984	88.5683996453333	85.6480578469333	232645.734375	9.787206893456092E7	0	8027	0.0947488456387795	1.1285304361781208	0.701893141569914	418.5815734863281	418.5934143066406
918	418.5945739746094	34.5602837152					1	DETECTED	418.5946 m/z @34.56 [151020OFc1_NvH-0949-CRLM-22.raw]	418.5945739746094	34.5602837152	3.20388448346667	86.2925338461333	83.08864936266663	222356.734375	8.618291922212942E7	0	8027	0.027153328147079492	1.952699728988902	3.6042994645656945	418.59344482421875	418.60394287109375
919	418.6094665527344	3.98190136					1	DETECTED	418.6095 m/z @3.98 [151020OFc1_NvH-0949-CRLM-22.raw]	418.6094665527344	3.98190136	2.25072609253333	99.6967926645333	97.44606657199998	53872.97265625	8.393114120028143E7	0	8027	0.06023524579098982	2.484385706248984	4.386390716207167	418.6048278808594	418.61920166015625
920	418.6463928222656	23.5679358741333					1	DETECTED	418.6464 m/z @23.57 [151020OFc1_NvH-0949-CRLM-22.raw]	418.6463928222656	23.5679358741333	2.844713888	86.7589824117333	83.9142685237333	99823.2421875	9.24360820550821E7	0	8027	0.2476666417623079	2.4882631413835146	0.0033229792612896707	418.63641357421875	418.65625
921	418.687255859375	20.444898936					1	DETECTED	418.6873 m/z @20.44 [151020OFc1_NvH-0949-CRLM-22.raw]	418.687255859375	20.444898936	5.61314924826667	65.5405894808	59.92744023253332	75232.609375	7.524496219836017E7	0	8027	36.10352923544091	2.0202417615669646	0.00481528160209134	418.67742919921875	418.68853759765625
922	418.6986083984375	16.8743696528					1	DETECTED	418.6986 m/z @16.87 [151020OFc1_NvH-0949-CRLM-22.raw]	418.6986083984375	16.8743696528	5.22708472533333	96.0632683941333	90.83618366879998	255602.90625	1.0417330370174858E8	0	8027	0.10970497420467851	0.608596607142742	0.2781255175180755	418.68878173828125	418.6992492675781
923	418.7092590332031	24.4997855610667					1	DETECTED	418.7093 m/z @24.50 [151020OFc1_NvH-0949-CRLM-22.raw]	418.7092590332031	24.4997855610667	4.25021497946667	87.2054750477333	82.95526006826663	288144.5	1.0107609470585568E8	2	8027	9.028210580640291	0.5643388218665563	0.5556091132598503	418.69927978515625	418.712158203125
924	418.72216796875	29.3087911189333					1	DETECTED	418.7222 m/z @29.31 [151020OFc1_NvH-0949-CRLM-22.raw]	418.72216796875	29.3087911189333	2.0232166632	98.2338809472	96.210664284	2527565.5	2.3945290713319618E8	2	8027	9.507281589480918	0.8475359478075747	0.5796963865651311	418.7121887207031	418.7321472167969
925	418.742431640625	35.7146080866667					1	DETECTED	418.7424 m/z @35.71 [151020OFc1_NvH-0949-CRLM-22.raw]	418.742431640625	35.7146080866667	2.81657843706667	96.1937394312	93.37716099413333	1162115.125	1.2169897034745093E8	2	8027	2.9081621772475685	0.5114635417739726	0.22305548568162334	418.73248291015625	418.74871826171875
926	418.7587585449219	18.4151795002667					1	DETECTED	418.7588 m/z @18.42 [151020OFc1_NvH-0949-CRLM-22.raw]	418.7587585449219	18.4151795002667	2.467076008	93.7777440541333	91.31066804613329	1398492.625	1.1557313949153443E8	2	8027	12.925918358173677	0.5149631479416186	108.92761240705765	418.748779296875	418.7682800292969
927	418.7713317871094	32.1395338066667					1	DETECTED	418.7713 m/z @32.14 [151020OFc1_NvH-0949-CRLM-22.raw]	418.7713317871094	32.1395338066667	8.0922549384	32.5284950210667	24.436240082666703	88056.140625	2.770623829342374E7	0	8027	0.41316264285264026	0.5080874267839361	0.007332031403525506	418.7701416015625	418.7724914550781
928	418.7825012207031	3.3077440632					1	DETECTED	418.7825 m/z @3.31 [151020OFc1_NvH-0949-CRLM-22.raw]	418.7825012207031	3.3077440632	3.13636464106667	97.2866601544	94.15029551333333	3554592.75	1.458600841783286E8	2	8027	0.22552626507190476	2.1423366914747697	3.109207930021702	418.77301025390625	418.79193115234375
929	418.8084716796875	42.4168867386667					1	DETECTED	418.8085 m/z @42.42 [151020OFc1_NvH-0949-CRLM-22.raw]	418.8084716796875	42.4168867386667	1.3985108248	99.4863350973333	98.0878242725333	42074.98046875	9.065943857861832E7	0	8027	99.52049987372399	1.1813498252096442	1.7215826246503771	418.7996520996094	418.8183898925781
930	418.8219299316406	35.0729301917333					1	DETECTED	418.8219 m/z @35.07 [151020OFc1_NvH-0949-CRLM-22.raw]	418.8219299316406	35.0729301917333	7.95076898133333	97.6918946973333	89.74112571599997	34426.1171875	9.599085413026708E7	0	8027	89.61955803647909	1.6543874402160255	2.3162348763106846	418.8186340332031	418.8221740722656
931	418.84722900390625	13.3405601248					1	DETECTED	418.8472 m/z @13.34 [151020OFc1_NvH-0949-CRLM-22.raw]	418.84722900390625	13.3405601248	0.6465568976	99.9852101970667	99.3386532994667	235363.359375	9.365345999718916E7	3	8027	0.12176932971991583	0.7075707255184	104.51777133040123	418.8372497558594	418.8571472167969
932	418.86981201171875	36.043277752					1	DETECTED	418.8698 m/z @36.04 [151020OFc1_NvH-0949-CRLM-22.raw]	418.86981201171875	36.043277752	0.007748836	99.9852101970667	99.9774613610667	173836.0	1.0630993611950783E8	0	8027	6.9669265620414755	1.8474297994892739	0.030988191560919757	418.8598327636719	418.8775329589844
933	418.8875732421875	49.1295523157333					1	DETECTED	418.8876 m/z @49.13 [151020OFc1_NvH-0949-CRLM-22.raw]	418.8875732421875	49.1295523157333	0.007748836	99.9852101970667	99.9774613610667	533648.9375	1.126076433620204E8	3	8027	0.12370139466949581	0.503095175329344	0.004499399900475871	418.8775939941406	418.8975524902344
934	418.90789794921875	26.2532174149333					1	DETECTED	418.9079 m/z @26.25 [151020OFc1_NvH-0949-CRLM-22.raw]	418.90789794921875	26.2532174149333	0.167820288	99.9741936458667	99.8063733578667	3408042.25	1.8097012317484125E8	3	8027	0.30482865708773943	1.9480554861978123	6.048303134485901	418.8979187011719	418.9178771972656
935	418.9181213378906	24.3775934208					1	DETECTED	418.9181 m/z @24.38 [151020OFc1_NvH-0949-CRLM-22.raw]	418.9181213378906	24.3775934208	0.0662465245333333	99.9962726512	99.93002612666668	143399.484375	1.1333391162680916E8	0	8027	0.06625142956450958	2.2138054394689624	31.827944796728275	418.91796875	418.9280700683594
936	418.928955078125	34.655895648					1	DETECTED	418.9290 m/z @34.66 [151020OFc1_NvH-0949-CRLM-22.raw]	418.928955078125	34.655895648	0.007748836	99.9962726512	99.9885238152	139528.5625	9.38502072980694E7	0	8027	0.1659249499985762	1.39554188313362	1.8125452145231284	418.9281311035156	418.93280029296875
937	418.9430236816406	13.1134518688					1	DETECTED	418.9430 m/z @13.11 [151020OFc1_NvH-0949-CRLM-22.raw]	418.9430236816406	13.1134518688	0.0198028128	99.9852101970667	99.96540738426671	260891.40625	8.785879869264357E7	3	8027	0.12098657712219385	0.9038613278549633	0.0062310404238774915	418.93341064453125	418.9529724121094
938	418.96221923828125	22.3351166981333					1	DETECTED	418.9622 m/z @22.34 [151020OFc1_NvH-0949-CRLM-22.raw]	418.96221923828125	22.3351166981333	0.0198028128	99.7636990077333	99.7438961949333	201882.375	8.567585850633764E7	0	8027	0.22786041304915017	0.500517170458951	64.12625877572032	418.9531555175781	418.96734619140625
939	418.97735595703125	22.2707504168					1	DETECTED	418.9774 m/z @22.27 [151020OFc1_NvH-0949-CRLM-22.raw]	418.97735595703125	22.2707504168	0.007748836	99.9962726512	99.9885238152	825061.5625	1.1181576662270331E8	4	8027	8.700868686819703	1.273128455974259	0.7687787276166471	418.9673767089844	418.9873352050781
940	418.98748779296875	30.7682623106667					1	DETECTED	418.9875 m/z @30.77 [151020OFc1_NvH-0949-CRLM-22.raw]	418.98748779296875	30.7682623106667	0.007748836	99.3864258824	99.3786770464	375940.40625	8.420493113969526E7	0	8027	0.17704485030743555	87.949794185478	104.88261706695708	418.98736572265625	418.997314453125
941	419.0150146484375	33.7679619581333					1	DETECTED	419.0150 m/z @33.77 [151020OFc1_NvH-0949-CRLM-22.raw]	419.0150146484375	33.7679619581333	0.007748836	99.9741936458667	99.9664448098667	111354.9921875	9.83674465575644E7	0	8027	12.477588996708757	1.7459360275640585	1.69833871873437	419.00506591796875	419.0219421386719
942	419.0322570800781	26.8289423877333					1	DETECTED	419.0323 m/z @26.83 [151020OFc1_NvH-0949-CRLM-22.raw]	419.0322570800781	26.8289423877333	1.00876104186667	99.4421458912	98.43338484933332	171554.1875	8.941374280989166E7	0	8027	24.01007862051708	1.5758162402167462	364.99932022609505	419.0224304199219	419.0422058105469
943	419.0682373046875	71.2361998253333					1	DETECTED	419.0682 m/z @71.24 [151020OFc1_NvH-0949-CRLM-22.raw]	419.0682373046875	71.2361998253333	0.0198028128	99.8193392216	99.79953640880001	89345.7890625	9.683573387145199E7	0	8027	0.34865154078052285	0.7132906964228315	0.017593088632356348	419.0582580566406	419.078125
944	419.118896484375	90.1819224130667					1	DETECTED	419.1189 m/z @90.18 [151020OFc1_NvH-0949-CRLM-22.raw]	419.118896484375	90.1819224130667	0.111660395733333	99.9741936458667	99.86253325013337	211473.203125	9.917848535970621E7	0	8027	0.07139746487732168	0.8316246879591398	0.717570875320179	419.10894775390625	419.1273498535156
945	419.1365661621094	89.9791249781333					1	DETECTED	419.1366 m/z @89.98 [151020OFc1_NvH-0949-CRLM-22.raw]	419.1365661621094	89.9791249781333	19.7798519101333	99.4088837357333	79.6290318256	57189.671875	7.943978928003204E7	0	8027	29.998197520474093	0.5671642194105462	1.4278909887628395	419.129638671875	419.14447021484375
946	419.16998291015625	91.0752957800167					1	DETECTED	419.1700 m/z @91.08 [151020OFc1_NvH-0949-CRLM-22.raw]	419.16998291015625	91.0752957800167	5.3672940032	96.8114215224	91.4441275192	584095.25	9.302289208892994E7	0	8027	0.08450998809526311	1.2072685302229524	0.7620618575262991	419.1620178222656	419.1793212890625
947	419.18145751953125	13.3176412485333					1	DETECTED	419.1815 m/z @13.32 [151020OFc1_NvH-0949-CRLM-22.raw]	419.18145751953125	13.3176412485333	4.69016810426667	91.8794135629333	87.18924545866662	155795.109375	9.197098633797753E7	0	8027	0.05401507774063319	0.5294397186524071	98.74266665980105	419.1800842285156	419.1914367675781
948	419.1920166015625	91.8890591362667					1	DETECTED	419.1920 m/z @91.89 [151020OFc1_NvH-0949-CRLM-22.raw]	419.1920166015625	91.8890591362667	2.7317230008	94.3459792496	91.6142562488	61946.72265625	8.284407700497018E7	0	8027	0.09550385793339444	0.5137785639400455	0.027557127880090966	419.19146728515625	419.1930236816406
949	419.2030944824219	21.8646154565333					1	DETECTED	419.2031 m/z @21.86 [151020OFc1_NvH-0949-CRLM-22.raw]	419.2030944824219	21.8646154565333	3.87927762586667	98.1242544837333	94.24497685786663	332458.9375	1.0310256294368589E8	0	8027	0.08932030207330754	0.8666313297424828	3.274430387464949	419.193115234375	419.2041931152344
950	419.2142333984375	15.0150974864					1	DETECTED	419.2142 m/z @15.02 [151020OFc1_NvH-0949-CRLM-22.raw]	419.2142333984375	15.0150974864	2.78810169333333	99.7749216312	96.98681993786667	1617906.75	1.4064439371733186E8	2	8027	5.295382261097954	11.560166967028787	4.326598034852568	419.2042541503906	419.216796875
951	419.226806640625	24.6147568509333					1	DETECTED	419.2268 m/z @24.61 [151020OFc1_NvH-0949-CRLM-22.raw]	419.226806640625	24.6147568509333	0.462302522666667	97.4067883682667	96.94448584560004	1749257.75	2.2097717964969444E8	2	8027	4.813800364019464	2.220107357694092	6.742374230986564	419.2168273925781	419.2320556640625
952	419.2420654296875	36.0219216989333					1	DETECTED	419.2421 m/z @36.02 [151020OFc1_NvH-0949-CRLM-22.raw]	419.2420654296875	36.0219216989333	2.0707555664	96.5120523541333	94.44129678773331	7293084.5	2.854436982870579E8	3	8027	0.24304856487557913	3.4585513048382373	31.573523779955785	419.2320861816406	419.2520446777344
953	419.2604064941406	18.4441041589333					1	DETECTED	419.2604 m/z @18.44 [151020OFc1_NvH-0949-CRLM-22.raw]	419.2604064941406	18.4441041589333	2.70363575253333	95.9210627776	93.21742702506667	534881.9375	1.0920568868926014E8	0	8027	0.23923321436053158	0.5367483587249071	0.03482245552133973	419.2520751953125	419.270263671875
954	419.27294921875	32.2744577501333					1	DETECTED	419.2729 m/z @32.27 [151020OFc1_NvH-0949-CRLM-22.raw]	419.27294921875	32.2744577501333	6.99053187386667	88.6700503901333	81.67951851626663	40177.19140625	1.0423859370835245E8	0	8027	78.95747448019365	1.6152459652821773	2.2304919305643547	419.270751953125	419.27349853515625
955	419.2835388183594	3.3172958456					1	DETECTED	419.2835 m/z @3.32 [151020OFc1_NvH-0949-CRLM-22.raw]	419.2835388183594	3.3172958456	3.1754413696	98.8442526648	95.6688112952	1587718.125	1.1365324729013634E8	0	8027	0.212316796569886	1.976708606467237	88.54093625174777	419.2735900878906	419.2933349609375
956	419.315673828125	90.4420381752					1	DETECTED	419.3157 m/z @90.44 [151020OFc1_NvH-0949-CRLM-22.raw]	419.315673828125	90.4420381752	0.007748836	99.9962726512	99.9885238152	798870.9375	2.5759621583801273E8	3	8027	1.2603113152875949	0.5036770649328415	0.008420148402067725	419.31329345703125	419.3233947753906
957	419.4169921875	9.7734446016					1	DETECTED	419.4170 m/z @9.77 [151020OFc1_NvH-0949-CRLM-22.raw]	419.4169921875	9.7734446016	3.70433151706667	99.9741936458667	96.26986212880004	281265.3125	9.055628426592214E7	0	8027	0.1751561683805587	2.8717057568361835	25.795342485789483	419.4073486328125	419.4269104003906
958	419.44219970703125	36.0219216989333					1	DETECTED	419.4422 m/z @36.02 [151020OFc1_NvH-0949-CRLM-22.raw]	419.44219970703125	36.0219216989333	3.11762091493333	99.1424635333333	96.02484261839997	7702853.5	2.073662676083982E8	5	8027	0.2017657974100615	4.733246015476084	9.744702305835126	419.432373046875	419.45166015625
959	419.4588317871094	14.4991805069333					1	DETECTED	419.4588 m/z @14.50 [151020OFc1_NvH-0949-CRLM-22.raw]	419.4588317871094	14.4991805069333	2.86390551013333	99.2091884496	96.34528293946667	360463.84375	9.933122192238526E7	0	8027	0.3525828311347894	1.4655898841308266	39.94768358188056	419.4522399902344	419.46881103515625
960	419.4707336425781	35.7267606930667					1	DETECTED	419.4707 m/z @35.73 [151020OFc1_NvH-0949-CRLM-22.raw]	419.4707336425781	35.7267606930667	3.43672194186667	95.9210627776	92.48434083573333	129991.1875	9.01620726147366E7	0	8027	20.447862713938385	1.780078820302313	0.005953683865176622	419.4689025878906	419.4757995605469
961	419.4858093261719	37.0890657704					1	DETECTED	419.4858 m/z @37.09 [151020OFc1_NvH-0949-CRLM-22.raw]	419.4858093261719	37.0890657704	2.60926624426667	97.7247655109333	95.11549926666663	275055.375	9.947325636962476E7	0	8027	14.88057354856592	0.5020593955551382	0.011634424481750227	419.4758605957031	419.4912109375
962	419.5012512207031	46.7395043328					1	DETECTED	419.5013 m/z @46.74 [151020OFc1_NvH-0949-CRLM-22.raw]	419.5012512207031	46.7395043328	3.10827918986667	96.8223796202667	93.71410043040004	423878.84375	9.178291165443432E7	0	8027	0.15887733920468605	0.5003380496318434	0.0023299520122852632	419.49127197265625	419.5111083984375
963	419.5137023925781	13.3176412485333					1	DETECTED	419.5137 m/z @13.32 [151020OFc1_NvH-0949-CRLM-22.raw]	419.5137023925781	13.3176412485333	3.05155068026667	97.6150069304	94.56345625013333	55954.61328125	7.908097461503184E7	0	8027	0.11258915509991674	4.6056215665210045	13.889607347626798	419.5117492675781	419.523681640625
964	419.53753662109375	17.5971684661333					1	DETECTED	419.5375 m/z @17.60 [151020OFc1_NvH-0949-CRLM-22.raw]	419.53753662109375	17.5971684661333	4.3179472512	99.8306183189333	95.51267106773331	1646725.125	1.2044988001033592E8	3	8027	0.12387859465790996	0.7111004458674245	41.27917449996184	419.5279846191406	419.5475158691406
965	419.5507507324219	20.2749549293333					1	DETECTED	419.5508 m/z @20.27 [151020OFc1_NvH-0949-CRLM-22.raw]	419.5507507324219	20.2749549293333	2.83538646053333	64.817805988	61.982419527466675	598253.625	8.236791278699452E7	3	8027	0.18333555759554088	0.5068365933709428	0.06102791711574118	419.54754638671875	419.5557861328125
966	419.5657958984375	26.2419654738667					1	DETECTED	419.5658 m/z @26.24 [151020OFc1_NvH-0949-CRLM-22.raw]	419.5657958984375	26.2419654738667	4.3463715352	62.5571189965333	58.2107474613333	599935.3125	8.71328628355217E7	3	8027	10.050703031841323	0.5442700566619124	0.017544145976915004	419.5558166503906	419.5666809082031
967	419.5766906738281	26.2419654738667					1	DETECTED	419.5767 m/z @26.24 [151020OFc1_NvH-0949-CRLM-22.raw]	419.5766906738281	26.2419654738667	2.9109105992	97.461549656	94.55063905680001	1218821.625	1.1901766962727492E8	3	8027	0.24797068919549048	1.2430955983832557	2.4828398428333958	419.56671142578125	419.586669921875
968	419.5929870605469	31.4373985024					1	DETECTED	419.5930 m/z @31.44 [151020OFc1_NvH-0949-CRLM-22.raw]	419.5929870605469	31.4373985024	2.712925356	94.73122036	92.018295004	156726.171875	9.523507708432402E7	0	8027	11.86920281444877	1.7289301705400426	0.01859212088180188	419.58673095703125	419.6023864746094
969	419.61767578125	9.80477745786667					1	DETECTED	419.6177 m/z @9.80 [151020OFc1_NvH-0949-CRLM-22.raw]	419.61767578125	9.80477745786667	2.94835589466667	98.8553569152	95.90700102053333	142591.265625	9.381396915732132E7	0	8027	0.1030698543615447	1.268720790898119	4.961767126549617	419.6081237792969	419.62762451171875
970	419.6422424316406	36.0219216989333					1	DETECTED	419.6422 m/z @36.02 [151020OFc1_NvH-0949-CRLM-22.raw]	419.6422424316406	36.0219216989333	5.58593531493333	97.2866601544	91.70072483946666	5248096.0	1.70866746565226E8	0	8027	0.28023584800924084	1.1350158154536356	1.0670049486520277	419.63226318359375	419.651611328125
971	419.66162109375	8.94204725706667					1	DETECTED	419.6616 m/z @8.94 [151020OFc1_NvH-0949-CRLM-22.raw]	419.66162109375	8.94204725706667	4.24061885706667	94.7407058317333	90.50008697466663	58842.859375	8.574370532351378E7	0	8027	0.07680391826238697	304.17941073862454	1.2973658848991234	419.6522521972656	419.6709899902344
972	419.6901550292969	17.845248472					1	DETECTED	419.6902 m/z @17.85 [151020OFc1_NvH-0949-CRLM-22.raw]	419.6901550292969	17.845248472	2.86390551013333	96.8773920648	94.01348655466667	91232.8359375	1.0375617518901858E8	0	8027	0.1593086921537612	3.1376855464148794	0.01198206997791482	419.68048095703125	419.6935119628906
973	419.7039794921875	46.4888529954667					1	DETECTED	419.7040 m/z @46.49 [151020OFc1_NvH-0949-CRLM-22.raw]	419.7039794921875	46.4888529954667	3.18497249013333	84.3117650456	81.12679255546666	152434.0	8.278624008420207E7	0	8027	25.256283372255357	0.9559856176135645	0.0036623759047430715	419.6940002441406	419.7059020996094
974	419.7159118652344	15.0150974864					1	DETECTED	419.7159 m/z @15.02 [151020OFc1_NvH-0949-CRLM-22.raw]	419.7159118652344	15.0150974864	2.79750128773333	98.3889914509333	95.59149016319998	681769.1875	1.2315953543713672E8	2	8027	18.48537868371875	4.68836558390054	3.603663769302971	419.7059326171875	419.7258605957031
975	419.72857666015625	24.5702470482667					1	DETECTED	419.7286 m/z @24.57 [151020OFc1_NvH-0949-CRLM-22.raw]	419.72857666015625	24.5702470482667	4.98146494186667	87.2831434072	82.30167846533332	664654.5	1.0999685674068683E8	2	8027	0.21560931347308454	0.993823963401734	2.8907584188983315	419.7259521484375	419.738525390625
976	419.7449645996094	49.7267270146667					1	DETECTED	419.7450 m/z @49.73 [151020OFc1_NvH-0949-CRLM-22.raw]	419.7449645996094	49.7267270146667	2.88298999893333	87.55257524	84.66958524106667	148899.96875	9.188811692368126E7	0	8027	23.277251640319584	0.9817454443791191	0.005793203543709592	419.73858642578125	419.74505615234375
977	419.75506591796875	24.7539783354667					1	DETECTED	419.7551 m/z @24.75 [151020OFc1_NvH-0949-CRLM-22.raw]	419.75506591796875	24.7539783354667	3.53714564	99.3090332154667	95.77188757546669	4934908.0	1.6702854756529632E8	2	8027	0.1939038664604631	3.5611341269170573	1.8152730065030327	419.7451171875	419.764892578125
978	419.7789611816406	38.3578498493333					1	DETECTED	419.7790 m/z @38.36 [151020OFc1_NvH-0949-CRLM-22.raw]	419.7789611816406	38.3578498493333	3.79657572933333	97.5710027397333	93.77442701039998	430214.71875	9.257466799467161E7	0	8027	0.1889088910416703	0.5060380274719194	0.007868623263953996	419.76922607421875	419.7796936035156
979	419.79095458984375	40.6738856394667					1	DETECTED	419.7910 m/z @40.67 [151020OFc1_NvH-0949-CRLM-22.raw]	419.79095458984375	40.6738856394667	1.3378756992	98.5433046026667	97.2054289034667	486334.59375	1.0415997489088869E8	2	8027	37.278436533423424	0.624752112342679	0.24681266325946044	419.7809753417969	419.7996826171875
980	419.81829833984375	9.71363469493333					1	DETECTED	419.8183 m/z @9.71 [151020OFc1_NvH-0949-CRLM-22.raw]	419.81829833984375	9.71363469493333	0.7874299536	99.9192345061333	99.1318045525333	84398.734375	1.0132600640825954E8	0	8027	0.08874874063507221	436.79183889083487	5.240104469374424	419.8084411621094	419.8282775878906
981	419.8427734375	36.0219216989333					1	DETECTED	419.8428 m/z @36.02 [151020OFc1_NvH-0949-CRLM-22.raw]	419.8427734375	36.0219216989333	0.472962713866667	99.9632856405333	99.49032292666664	2861785.25	1.2258351333000033E8	0	8027	0.07767779006045572	1.3308099076170252	1.1881925327613714	419.8327941894531	419.8526916503906
982	419.8719177246094	17.5971684661333					1	DETECTED	419.8719 m/z @17.60 [151020OFc1_NvH-0949-CRLM-22.raw]	419.8719177246094	17.5971684661333	0.007748836	99.9852101970667	99.9774613610667	1029101.375	1.2956898410673909E8	3	8027	15.62255185972753	0.7407509714300426	22.38159715306703	419.8619384765625	419.8809814453125
983	419.8910827636719	37.0408182010667					1	DETECTED	419.8911 m/z @37.04 [151020OFc1_NvH-0949-CRLM-22.raw]	419.8910827636719	37.0408182010667	0.007748836	99.9962726512	99.9885238152	1824226.625	1.8250444680058852E8	3	8027	1.6634275405770538	0.5649570361293332	1.2022527524512128	419.88116455078125	419.90106201171875
984	419.9110107421875	26.1658245568					1	DETECTED	419.9110 m/z @26.17 [151020OFc1_NvH-0949-CRLM-22.raw]	419.9110107421875	26.1658245568	0.007748836	99.8749453037333	99.8671964677333	275173.625	1.0096013014486572E8	0	8027	3.8809612775304885	0.6218088461985958	1.0778072700029895	419.9010925292969	419.9208679199219
985	419.927490234375	15.6230489165333					1	DETECTED	419.9275 m/z @15.62 [151020OFc1_NvH-0949-CRLM-22.raw]	419.927490234375	15.6230489165333	0.0198028128	99.9852101970667	99.96540738426671	264023.375	1.0530728168012753E8	3	8027	0.1644860134867585	0.5131521254399469	21.512948144525005	419.9210510253906	419.9371337890625
986	419.9512023925781	35.5393041986667					1	DETECTED	419.9512 m/z @35.54 [151020OFc1_NvH-0949-CRLM-22.raw]	419.9512023925781	35.5393041986667	0.007748836	99.9081180773333	99.9003692413333	162516.890625	8.544961005260223E7	0	8027	17.836623145902063	1.5272057125695495	0.493034385204813	419.94122314453125	419.9577331542969
987	419.9677429199219	33.4361025992					1	DETECTED	419.9677 m/z @33.44 [151020OFc1_NvH-0949-CRLM-22.raw]	419.9677429199219	33.4361025992	0.007748836	99.9962726512	99.9885238152	269785.09375	8.806682980010279E7	0	8027	0.03740939932097831	2.2577981152251803	0.01451509260069863	419.9577941894531	419.9692077636719
988	419.9792175292969	12.0853491885333					1	DETECTED	419.9792 m/z @12.09 [151020OFc1_NvH-0949-CRLM-22.raw]	419.9792175292969	12.0853491885333	0.122895682133333	99.9962726512	99.87337696906667	276819.625	1.1595452432984853E8	4	8027	0.9293014647436806	1.2361524638181112	1.0126003132460675	419.9692687988281	419.98919677734375
989	419.9904479980469	30.2797865482667					1	DETECTED	419.9904 m/z @30.28 [151020OFc1_NvH-0949-CRLM-22.raw]	419.9904479980469	30.2797865482667	0.007748836	99.2756623277333	99.2679134917333	165725.828125	1.0233328524542479E8	0	8027	7.512472656099707	1.854042374882629	0.6607171490102041	419.9892578125	420.0003662109375
990	420.0055236816406	15.2714049504					1	DETECTED	420.0055 m/z @15.27 [151020OFc1_NvH-0949-CRLM-22.raw]	420.0055236816406	15.2714049504	3.0607489216	99.9852101970667	96.92446127546671	130294.4609375	9.581789816482726E7	0	8027	0.20185690839552173	3.8414233591410922	12.243913122780853	420.0005187988281	420.0155029296875
991	420.0181579589844	9.7734446016					1	DETECTED	420.0182 m/z @9.77 [151020OFc1_NvH-0949-CRLM-22.raw]	420.0181579589844	9.7734446016	2.9766307312	99.7749216312	96.7982909	45334.4140625	9.104597310199648E7	0	8027	0.18340697681283302	7.398895910253508	0.1344764824937887	420.01556396484375	420.0281066894531
992	420.0430603027344	36.0219216989333					1	DETECTED	420.0431 m/z @36.02 [151020OFc1_NvH-0949-CRLM-22.raw]	420.0430603027344	36.0219216989333	3.20388448346667	99.5859753701333	96.38209088666663	768898.0	1.0534751552822405E8	0	8027	0.136519523750529	3.905901373496017	0.145695354554291	420.0330810546875	420.0524597167969
993	420.0622863769531	8.97986573573333					1	DETECTED	420.0623 m/z @8.98 [151020OFc1_NvH-0949-CRLM-22.raw]	420.0622863769531	8.97986573573333	0.167820288	99.9524818733333	99.7846615853333	58922.34765625	8.654993677942131E7	0	8027	0.11668663834427662	224.50965918732774	0.6139204732025365	420.05328369140625	420.0722351074219
994	420.11468505859375	64.0912247944					1	DETECTED	420.1147 m/z @64.09 [151020OFc1_NvH-0949-CRLM-22.raw]	420.11468505859375	64.0912247944	9.30993710373333	99.8193392216	90.50940211786667	242015.609375	1.368770196232775E8	0	8027	1.7446049690747643	9.027929586248641	6.307008644192737	420.10540771484375	420.1242370605469
995	420.1499938964844	90.0131747269333					1	DETECTED	420.1500 m/z @90.01 [151020OFc1_NvH-0949-CRLM-22.raw]	420.1499938964844	90.0131747269333	8.97986573573333	91.6400038690667	82.66013813333338	91305.8203125	8.056116309008828E7	0	8027	11.781964629990227	0.6075578989668582	0.2130288709178688	420.1402893066406	420.15802001953125
996	420.17437744140625	91.0752957800167					1	DETECTED	420.1744 m/z @91.08 [151020OFc1_NvH-0949-CRLM-22.raw]	420.17437744140625	91.0752957800167	17.8352337141333	97.6150069304	79.7797732162667	155144.0	7.721367126138303E7	0	8027	0.27945268856691996	0.5008348847267621	1.8075116433858387	420.1645812988281	420.17681884765625
997	420.1872253417969	90.8114945146667					1	DETECTED	420.1872 m/z @90.81 [151020OFc1_NvH-0949-CRLM-22.raw]	420.1872253417969	90.8114945146667	2.1086403696	97.2975617682667	95.18892139866671	783709.8125	1.1244450221757223E8	0	8027	0.58450981798741	0.5114550266826722	1.028583060810969	420.17724609375	420.19720458984375
998	420.1976318359375	25.0430044341333					1	DETECTED	420.1976 m/z @25.04 [151020OFc1_NvH-0949-CRLM-22.raw]	420.1976318359375	25.0430044341333	3.93665992533333	96.3700330770667	92.43337315173336	129394.9296875	1.1512217224329138E8	0	8027	69.44453684892093	2.189705875245111	5.416728006045171	420.1972351074219	420.1994934082031
999	420.2095031738281	33.0831879229333					1	DETECTED	420.2095 m/z @33.08 [151020OFc1_NvH-0949-CRLM-22.raw]	420.2095031738281	33.0831879229333	4.3179472512	98.168054472	93.8501072208	682954.8125	1.1587889555070886E8	0	8027	7.285886823422217	0.5403452274816358	0.08770483987832463	420.19952392578125	420.21044921875
1000	420.220458984375	34.5305636410667					1	DETECTED	420.2205 m/z @34.53 [151020OFc1_NvH-0949-CRLM-22.raw]	420.220458984375	34.5305636410667	2.5430063088	97.9925626306667	95.4495563218667	6615821.5	2.946342937790093E8	2	8027	0.2119393665649838	0.5150891733657529	0.1176091289926341	420.2105407714844	420.2304382324219
1001	420.2320861816406	20.6250251317333					1	DETECTED	420.2321 m/z @20.63 [151020OFc1_NvH-0949-CRLM-22.raw]	420.2320861816406	20.6250251317333	2.78810169333333	99.2867619418667	96.49866024853337	492943.4375	1.377928396303272E8	3	8027	0.1881571386482932	1.0455668566510925	1.071494862878062	420.23046875	420.2420654296875
1002	420.2441711425781	36.0219216989333					1	DETECTED	420.2442 m/z @36.02 [151020OFc1_NvH-0949-CRLM-22.raw]	420.2441711425781	36.0219216989333	3.15535790373333	99.0100407002667	95.85468279653337	340757.625	1.1268444544502771E8	0	8027	0.11084757433669523	3.43169446676089	1.161221869227742	420.2420959472656	420.2467041015625
1003	420.2567138671875	24.7853028368					1	DETECTED	420.2567 m/z @24.79 [151020OFc1_NvH-0949-CRLM-22.raw]	420.2567138671875	24.7853028368	2.51456546	92.2853047186667	89.7707392586667	1967183.0	1.2987775838318364E8	0	8027	0.21593220714048655	0.7613595133936607	48.762720813597355	420.24676513671875	420.2664794921875
1004	420.2807922363281	38.3764842877333					1	DETECTED	420.2808 m/z @38.38 [151020OFc1_NvH-0949-CRLM-22.raw]	420.2807922363281	38.3764842877333	3.23202570693333	94.2323329490667	91.00030724213337	187729.5625	1.7636958625681105E8	0	8027	0.05499085250294655	1.337835540900558	0.022180138406166214	420.27081298828125	420.28289794921875
1005	420.2930603027344	40.6520106213333					1	DETECTED	420.2931 m/z @40.65 [151020OFc1_NvH-0949-CRLM-22.raw]	420.2930603027344	40.6520106213333	3.18497249013333	94.3069109608	91.12193847066666	209876.171875	1.1141880259720317E8	0	8027	0.1288602021279459	1.1906279575930052	1.3520615495218404	420.28326416015625	420.3030090332031
1006	420.3186950683594	91.5430067930667					1	DETECTED	420.3187 m/z @91.54 [151020OFc1_NvH-0949-CRLM-22.raw]	420.3186950683594	91.5430067930667	0.007748836	99.9962726512	99.9885238152	170910.15625	1.1129251243125762E8	0	8027	0.09880227326576119	0.5150998203758013	0.08120380739414007	420.31695556640625	420.3206787109375
1007	420.33203125	89.815749496					1	DETECTED	420.3320 m/z @89.82 [151020OFc1_NvH-0949-CRLM-22.raw]	420.33203125	89.815749496	15.9620051952	99.2756623277333	83.31365713253331	647713.6875	1.6926490913333008E8	0	8027	1.576388990709205	0.5128982589064267	0.01948766281140689	420.3222351074219	420.3412170410156
1008	420.4802551269531	12.0320828384					1	DETECTED	420.4803 m/z @12.03 [151020OFc1_NvH-0949-CRLM-22.raw]	420.4802551269531	12.0320828384	2.3636083952	99.2310174490667	96.8674090538667	157723.53125	9.69104567711761E7	0	8027	1.1810646042824295	0.6714871038833782	12.207069559615103	420.4703369140625	420.4901428222656
1009	420.4925231933594	30.2548140112					1	DETECTED	420.4925 m/z @30.25 [151020OFc1_NvH-0949-CRLM-22.raw]	420.4925231933594	30.2548140112	2.5619730176	98.3112903762667	95.7493173586667	97346.5546875	9.444087855679014E7	0	8027	88.56626155159401	1.9305688676792416	3.383979528906725	420.49029541015625	420.50250244140625
1010	420.5264587402344	20.82667708					1	DETECTED	420.5265 m/z @20.83 [151020OFc1_NvH-0949-CRLM-22.raw]	420.5264587402344	20.82667708	0.3338148272	98.1132049056	97.7793900784	1062861.5	1.0384073664341684E8	3	8027	0.1887124324711955	0.5607612764123648	45.21538794583048	420.5164794921875	420.5364074707031
1011	420.53961181640625	17.5971684661333					1	DETECTED	420.5396 m/z @17.60 [151020OFc1_NvH-0949-CRLM-22.raw]	420.53961181640625	17.5971684661333	3.27840258186667	96.5008904202667	93.22248783840003	139881.96875	9.584622451923904E7	0	8027	0.12582429310485566	4.72997881747272	0.034426132173756	420.5364685058594	420.541748046875
1012	420.5517578125	35.6509882898667					1	DETECTED	420.5518 m/z @35.65 [151020OFc1_NvH-0949-CRLM-22.raw]	420.5517578125	35.6509882898667	3.08927344613333	88.1427292946667	85.05345584853336	412661.90625	1.0375423455461617E8	0	8027	0.1410125341862809	0.8965329166328795	0.3023990551261444	420.54180908203125	420.5528259277344
1013	420.5628967285156	29.026656776					1	DETECTED	420.5629 m/z @29.03 [151020OFc1_NvH-0949-CRLM-22.raw]	420.5628967285156	29.026656776	2.72221279066667	87.7905121072	85.06829931653333	562080.25	1.2680050368424815E8	2	8027	13.01876533592855	1.016759886220163	0.02689060693627299	420.552978515625	420.5728454589844
1014	420.5819396972656	12.8246100426667					1	DETECTED	420.5819 m/z @12.82 [151020OFc1_NvH-0949-CRLM-22.raw]	420.5819396972656	12.8246100426667	3.23202570693333	87.5036327322667	84.27160702533337	386268.6875	9.926702147838412E7	3	8027	26.18788127066414	1.4925597481443125	3.2634314545011556	420.57293701171875	420.5919189453125
1015	420.5962219238281	15.6139614248					1	DETECTED	420.5962 m/z @15.61 [151020OFc1_NvH-0949-CRLM-22.raw]	420.5962219238281	15.6139614248	3.97282990613333	93.1148472114667	89.14201730533337	70357.359375	8.76153073996184E7	0	8027	12.621083092883088	3.828752263574777	885.5454022041052	420.59210205078125	420.6056213378906
1016	420.6724853515625	35.6223761922667					1	DETECTED	420.6725 m/z @35.62 [151020OFc1_NvH-0949-CRLM-22.raw]	420.6724853515625	35.6223761922667	6.4759939752	89.4482541373333	82.9722601621333	151566.765625	8.5240169019134E7	0	8027	16.747999114780985	2.112016692428986	0.005046813424707388	420.6625671386719	420.6824645996094
1017	420.6985778808594	24.7539783354667					1	DETECTED	420.6986 m/z @24.75 [151020OFc1_NvH-0949-CRLM-22.raw]	420.6985778808594	24.7539783354667	5.44403867973333	94.6157825109333	89.17174383119998	88105.53125	8.504639101922883E7	0	8027	12.926252566366868	2.493922412378735	0.03228157410117884	420.6894226074219	420.6992492675781
1018	420.7092590332031	32.4148959365333					1	DETECTED	420.7093 m/z @32.41 [151020OFc1_NvH-0949-CRLM-22.raw]	420.7092590332031	32.4148959365333	4.4313039928	92.9692600482667	88.53795605546671	178856.875	1.032812800631974E8	0	8027	0.15600046575725202	0.562406379049488	0.11869680372937434	420.6993103027344	420.7117004394531
1019	420.7217712402344	34.5040904706667					1	DETECTED	420.7218 m/z @34.50 [151020OFc1_NvH-0949-CRLM-22.raw]	420.7217712402344	34.5040904706667	2.78810169333333	97.9813419544	95.19324026106666	2928107.25	1.5220411591953662E8	0	8027	0.20689651087096905	0.6920080853279248	34.113115206872884	420.7118835449219	420.73175048828125
1020	420.73486328125	42.9452724605333					1	DETECTED	420.7349 m/z @42.95 [151020OFc1_NvH-0949-CRLM-22.raw]	420.73486328125	42.9452724605333	3.12690231653333	99.7194009058667	96.59249858933337	1324272.75	1.2071071866960965E8	2	8027	0.16433005974346315	0.507312136322547	0.01474517981611862	420.7317810058594	420.7448425292969
1021	420.7449645996094	21.1503071448					1	DETECTED	420.7450 m/z @21.15 [151020OFc1_NvH-0949-CRLM-22.raw]	420.7449645996094	21.1503071448	1.98529592906667	70.0275659330667	68.04227000400003	143960.703125	7.118306219182627E7	0	8027	11.477886232821874	2.7422976400266634	0.7415354977284049	420.744873046875	420.7478942871094
1022	420.7579345703125	24.7973924162667					1	DETECTED	420.7579 m/z @24.80 [151020OFc1_NvH-0949-CRLM-22.raw]	420.7579345703125	24.7973924162667	1.83443073226667	89.0548854184	87.22045468613334	633983.4375	9.239203800922921E7	0	8027	0.15941620339847518	0.5060781711112419	0.8806736117230866	420.7479553222656	420.76190185546875
1023	420.77191162109375	27.8987092141333					1	DETECTED	420.7719 m/z @27.90 [151020OFc1_NvH-0949-CRLM-22.raw]	420.77191162109375	27.8987092141333	3.08927344613333	96.3255355565333	93.23626211039996	6171818.5	1.8286319249046856E8	2	8027	0.22169312687314147	0.5791341667865765	1.762005800238136	420.7619323730469	420.7818908691406
1024	420.78741455078125	37.5136610645333					1	DETECTED	420.7874 m/z @37.51 [151020OFc1_NvH-0949-CRLM-22.raw]	420.78741455078125	37.5136610645333	3.24145896186667	99.9632856405333	96.72182667866663	323992.75	1.0541280107672043E8	0	8027	0.10923636163016681	0.6240255558715473	78.38210890957681	420.78192138671875	420.7973937988281
1025	420.80645751953125	16.8623809856					1	DETECTED	420.8065 m/z @16.86 [151020OFc1_NvH-0949-CRLM-22.raw]	420.80645751953125	16.8623809856	1.06080418533333	99.087317116	98.02651293066667	60780.9296875	1.0874569898980656E8	0	8027	0.047724836142464255	3.1017952882085904	5.203590576417181	420.798583984375	420.8157043457031
1026	420.860595703125	20.8151756034667					1	DETECTED	420.8606 m/z @20.82 [151020OFc1_NvH-0949-CRLM-22.raw]	420.860595703125	20.8151756034667	0.0545443170666667	99.9524818733333	99.89793755626663	519323.75	1.0032055607310143E8	3	8027	3.6035941968046465	1.1267216220481446	0.04495048601693392	420.85064697265625	420.8705749511719
1027	420.8709716796875	22.3940118192					1	DETECTED	420.8710 m/z @22.39 [151020OFc1_NvH-0949-CRLM-22.raw]	420.8709716796875	22.3940118192	0.0198028128	99.9852101970667	99.96540738426671	92177.6328125	9.326250022941065E7	0	8027	7.512702330243037	2.3050190558820973	2.2694047906161465	420.87060546875	420.8760070800781
1028	420.8860168457031	16.9485482922667					1	DETECTED	420.8860 m/z @16.95 [151020OFc1_NvH-0949-CRLM-22.raw]	420.8860168457031	16.9485482922667	0.007748836	99.9081180773333	99.9003692413333	703942.0	1.0586473299332349E8	3	8027	1.3611680027306594	2.2896462783324174	11.159007739457094	420.87603759765625	420.88848876953125
1029	420.89849853515625	19.7949497938667					1	DETECTED	420.8985 m/z @19.79 [151020OFc1_NvH-0949-CRLM-22.raw]	420.89849853515625	19.7949497938667	0.007748836	99.9192345061333	99.91148567013329	1365653.0	1.3080309334443527E8	0	8027	0.786240603795104	1.7796694390092866	2.4354833369745363	420.88861083984375	420.9084777832031
1030	420.91058349609375	38.9952896250667					1	DETECTED	420.9106 m/z @39.00 [151020OFc1_NvH-0949-CRLM-22.raw]	420.91058349609375	38.9952896250667	0.1566542344	99.7859691648	99.6293149304	249632.5	8.409062588228837E7	0	8027	0.14271952550168976	0.5340149249387727	0.1371579948705271	420.90850830078125	420.9125061035156
1031	420.9225158691406	21.1070513557333					1	DETECTED	420.9225 m/z @21.11 [151020OFc1_NvH-0949-CRLM-22.raw]	420.9225158691406	21.1070513557333	0.007748836	99.9962726512	99.9885238152	596111.5625	1.2521052922380298E8	3	8027	0.1031262833801776	0.7048169147614983	4.261618656119276	420.9125671386719	420.93157958984375
1032	420.93560791015625	54.2479821125333					1	DETECTED	420.9356 m/z @54.25 [151020OFc1_NvH-0949-CRLM-22.raw]	420.93560791015625	54.2479821125333	0.007748836	99.9962726512	99.9885238152	34925.60546875	9.914106840497687E7	0	8027	98.00113071438692	0.8958101589331632	0.7957414737332306	420.93280029296875	420.93878173828125
1033	420.9497985839844	19.4724592661333					1	DETECTED	420.9498 m/z @19.47 [151020OFc1_NvH-0949-CRLM-22.raw]	420.9497985839844	19.4724592661333	0.007748836	99.9192345061333	99.91148567013329	66345.71875	8.466580671061349E7	0	8027	35.45530932037622	2.5495154374704656	4.032956105967168	420.9399719238281	420.9509582519531
1034	420.9609680175781	32.4428726250667					1	DETECTED	420.9610 m/z @32.44 [151020OFc1_NvH-0949-CRLM-22.raw]	420.9609680175781	32.4428726250667	0.007748836	99.9303260621333	99.9225772261333	254129.859375	9.145900124444138E7	0	8027	0.04244875785155955	0.5020570365580556	72.8081579795224	420.9511413574219	420.96270751953125
1035	420.97271728515625	91.4002588424					1	DETECTED	420.9727 m/z @91.40 [151020OFc1_NvH-0949-CRLM-22.raw]	420.97271728515625	91.4002588424	0.007748836	99.8306183189333	99.8228694829333	334289.15625	1.0245157222207247E8	0	8027	0.08638150787496102	0.5008731366199165	0.0016301537039850244	420.96282958984375	420.9785461425781
1036	420.9887390136719	47.7050809069333					1	DETECTED	420.9887 m/z @47.71 [151020OFc1_NvH-0949-CRLM-22.raw]	420.9887390136719	47.7050809069333	0.0198028128	99.8193392216	99.79953640880001	460668.4375	9.791018121652223E7	0	8027	32.92523726109548	0.645746002825286	0.295751064122476	420.97882080078125	420.99786376953125
1037	421.0116882324219	29.7450589418667					1	DETECTED	421.0117 m/z @29.75 [151020OFc1_NvH-0949-CRLM-22.raw]	421.0116882324219	29.7450589418667	0.007748836	99.8968429101333	99.8890940741333	40200.71875	8.02900674038974E7	0	8027	37.530914221341234	1.7145951767990235	2.3709778649168185	421.001708984375	421.0142517089844
1038	421.0591125488281	18.1616281949333					1	DETECTED	421.0591 m/z @18.16 [151020OFc1_NvH-0949-CRLM-22.raw]	421.0591125488281	18.1616281949333	0.0312860928	99.9741936458667	99.9429075530667	1270266.0	6.185638136511784E8	2	8027	1.0215280636394262	20.798249937577413	3.650620721950144	421.0492248535156	421.0690002441406
1039	421.09844970703125	91.8028204442667					1	DETECTED	421.0984 m/z @91.80 [151020OFc1_NvH-0949-CRLM-22.raw]	421.09844970703125	91.8028204442667	1.06080418533333	99.3641158208	98.30331163546667	231479.8125	1.0642036910404977E8	0	8027	0.14415569683524154	0.5135287057752531	0.01362136047233527	421.0892333984375	421.108154296875
1040	421.1091613769531	37.9232622672					1	DETECTED	421.1092 m/z @37.92 [151020OFc1_NvH-0949-CRLM-22.raw]	421.1091613769531	37.9232622672	9.9230404912	95.6911988461333	85.7681583549333	42980.78125	9.188222747478849E7	0	8027	54.566315563667814	1.5315621254908822	2.0631242509817644	421.10882568359375	421.1189880371094
1041	421.1461486816406	89.1875653626667					1	DETECTED	421.1461 m/z @89.19 [151020OFc1_NvH-0949-CRLM-22.raw]	421.1461486816406	89.1875653626667	1.16425120933333	99.8638056437333	98.69955443439997	1321762.0	1.5344680143864042E8	0	8027	0.8306308811961713	0.9859919991246638	1.0560436653141925	421.1376647949219	421.1554870605469
1042	421.1712951660156	92.0615266176					1	DETECTED	421.1713 m/z @92.06 [151020OFc1_NvH-0949-CRLM-22.raw]	421.1712951660156	92.0615266176	0.590990164	99.9852101970667	99.3942200330667	73531.4375	9.170875826812047E7	0	8027	0.38254445424274763	0.5146548526096236	0.03366362651469034	421.1623840332031	421.1717224121094
1043	421.1817321777344	90.072905152					1	DETECTED	421.1817 m/z @90.07 [151020OFc1_NvH-0949-CRLM-22.raw]	421.1817321777344	90.072905152	3.63896100693333	94.9257916850667	91.28683067813337	522739.0	9.576814699866119E7	3	8027	0.08487019151726827	0.5074446875295772	0.011724973974941762	421.1717529296875	421.19158935546875
1044	421.1934814453125	12.4206808989333					1	DETECTED	421.1935 m/z @12.42 [151020OFc1_NvH-0949-CRLM-22.raw]	421.1934814453125	12.4206808989333	3.7603993184	94.8860751861333	91.12567586773329	248043.890625	1.230092138698238E8	0	8027	8.518105997097392	0.6939461714637946	6.197001549286199	421.1917724609375	421.2034606933594
1045	421.20623779296875	35.1080029184					1	DETECTED	421.2062 m/z @35.11 [151020OFc1_NvH-0949-CRLM-22.raw]	421.20623779296875	35.1080029184	4.61341237146667	94.3367227493333	89.72331037786664	105677.6328125	9.643323347758162E7	0	8027	20.186233917452647	1.6297127937162108	2.5109942401833374	421.2035217285156	421.2090148925781
1046	421.2190246582031	90.7561639101333					1	DETECTED	421.2190 m/z @90.76 [151020OFc1_NvH-0949-CRLM-22.raw]	421.2190246582031	90.7561639101333	2.873650664	99.641156524	96.76750586	8333011.0	2.5292105601662305E8	3	8027	0.20555175384274094	0.5020350369012239	0.004760384638227749	421.20904541015625	421.22900390625
1047	421.2323913574219	19.7798519101333					1	DETECTED	421.2324 m/z @19.78 [151020OFc1_NvH-0949-CRLM-22.raw]	421.2323913574219	19.7798519101333	2.81657843706667	96.9818861741333	94.16530773706663	839408.75	1.5294411660824403E8	2	8027	6.686638384206594	2.685776964740573	2.469005849447659	421.22906494140625	421.24237060546875
1048	421.2432861328125	39.5160462464					1	DETECTED	421.2433 m/z @39.52 [151020OFc1_NvH-0949-CRLM-22.raw]	421.2432861328125	39.5160462464	2.5619730176	98.3112903762667	95.7493173586667	358653.65625	1.1326822438710824E8	0	8027	3.7745337376050188	0.8650462847296575	0.0027627835912211927	421.2424011230469	421.2506408691406
1049	421.2606506347656	21.3881957714667					1	DETECTED	421.2607 m/z @21.39 [151020OFc1_NvH-0949-CRLM-22.raw]	421.2606506347656	21.3881957714667	2.599791612	97.0902269608	94.49043534879999	1387467.0	1.371967688292332E8	2	8027	0.23473937126101418	24.10617644425895	0.36812983264176874	421.25067138671875	421.2647705078125
1050	421.2748107910156	27.9212358637333					1	DETECTED	421.2748 m/z @27.92 [151020OFc1_NvH-0949-CRLM-22.raw]	421.2748107910156	27.9212358637333	3.1754413696	91.5824127802667	88.4069714106667	2145746.75	1.1589249888867047E8	0	8027	0.21191654079300193	0.5502760877263265	1.6490118416142294	421.26483154296875	421.28460693359375
1051	421.2890319824219	37.5982534693333					1	DETECTED	421.2890 m/z @37.60 [151020OFc1_NvH-0949-CRLM-22.raw]	421.2890319824219	37.5982534693333	5.45419301226667	95.3853426117333	89.93114959946662	200072.484375	1.0243421089858058E8	0	8027	0.1447484770184957	1.3397443001009093	330.11019526103854	421.2853698730469	421.2976989746094
1052	421.3316345214844	91.4569726341333					1	DETECTED	421.3316 m/z @91.46 [151020OFc1_NvH-0949-CRLM-22.raw]	421.3316345214844	91.4569726341333	0.007748836	99.9741936458667	99.9664448098667	65574.8984375	1.024210735546381E8	0	8027	0.9840378376014058	0.5251674605135167	0.055436989505367316	421.3216552734375	421.341064453125
1053	421.3523254394531	92.4983882130667					1	DETECTED	421.3523 m/z @92.50 [151020OFc1_NvH-0949-CRLM-22.raw]	421.3523254394531	92.4983882130667	9.82756068933333	95.4181232741333	85.59056258479997	300285.6875	1.2805383399391532E8	0	8027	1.3017346979898718	1.365163695037571	0.15710084595011964	421.3448486328125	421.36212158203125
1054	421.3675842285156	90.6445278994667					1	DETECTED	421.3676 m/z @90.64 [151020OFc1_NvH-0949-CRLM-22.raw]	421.3675842285156	90.6445278994667	2.0518386368	97.8261975272	95.7743588904	99664.7265625	1.1368635491136993E8	0	8027	0.46281873442190147	0.5405319540895779	0.012362268571500157	421.3626403808594	421.374755859375
1055	421.4708251953125	18.0681192968					1	DETECTED	421.4708 m/z @18.07 [151020OFc1_NvH-0949-CRLM-22.raw]	421.4708251953125	18.0681192968	3.62050259653333	96.7557517346667	93.13524913813337	2509801.25	1.274334009374867E8	0	8027	0.19898077967897265	0.5207969252530043	1.3702604494822868	421.4610595703125	421.4808044433594
1056	421.48724365234375	52.0228716914667					1	DETECTED	421.4872 m/z @52.02 [151020OFc1_NvH-0949-CRLM-22.raw]	421.48724365234375	52.0228716914667	2.86390551013333	99.8638056437333	96.99990013359997	310149.59375	9.276462131478657E7	0	8027	35.26051877530146	0.502532895282153	0.009774741167962758	421.48095703125	421.49688720703125
1057	421.500244140625	38.8953496722667					1	DETECTED	421.5002 m/z @38.90 [151020OFc1_NvH-0949-CRLM-22.raw]	421.500244140625	38.8953496722667	2.9858971056	84.3009022530667	81.31500514746669	112705.3125	9.308739470304675E7	0	8027	24.46340579512808	1.2608193198756663	0.004061861581813189	421.4974365234375	421.5098876953125
1058	421.5277099609375	12.3768958269333					1	DETECTED	421.5277 m/z @12.38 [151020OFc1_NvH-0949-CRLM-22.raw]	421.5277099609375	12.3768958269333	3.7136751248	75.9147365056	72.2010613808	186078.15625	8.70234965630926E7	0	8027	0.3153172982803678	0.7826957038451821	3.596540406110867	421.5181579589844	421.5339050292969
1059	421.5439147949219	35.2962276232					1	DETECTED	421.5439 m/z @35.30 [151020OFc1_NvH-0949-CRLM-22.raw]	421.5439147949219	35.2962276232	2.712925356	95.1994924026667	92.4865670466667	776519.4375	1.1103796366453718E8	2	8027	16.995341453778135	0.5193565013931473	0.10131455669140085	421.5339660644531	421.5491943359375
1060	421.5595703125	39.3915249728					1	DETECTED	421.5596 m/z @39.39 [151020OFc1_NvH-0949-CRLM-22.raw]	421.5595703125	39.3915249728	2.68475103573333	99.8417203429333	97.15696930719997	1249426.125	1.3285519225086753E8	3	8027	0.3010006280279214	0.5576065225552033	4.74025391253134	421.54974365234375	421.5695495605469
1061	421.5775451660156	39.5312301077333					1	DETECTED	421.5775 m/z @39.53 [151020OFc1_NvH-0949-CRLM-22.raw]	421.5775451660156	39.5312301077333	2.95776416026667	98.1132049056	95.15544074533332	262209.53125	1.0013824876411125E8	3	8027	30.758321012151832	0.6944899469401986	0.6055867229823921	421.5696105957031	421.5874938964844
1062	421.59088134765625	21.0856806232					1	DETECTED	421.5909 m/z @21.09 [151020OFc1_NvH-0949-CRLM-22.raw]	421.59088134765625	21.0856806232	3.91557667173333	92.3134528928	88.39787622106667	166446.140625	1.5589037792323402E8	0	8027	0.10124708010171446	2.780025484600487	0.01831130330910917	421.5875549316406	421.6004638671875
1063	421.6427001953125	39.9207485973333					1	DETECTED	421.6427 m/z @39.92 [151020OFc1_NvH-0949-CRLM-22.raw]	421.6427001953125	39.9207485973333	4.5654089368	87.8884653989333	83.32305646213331	190743.71875	8.330503830569461E7	0	8027	0.17245487526228231	0.5002258653355622	0.3612797983275217	421.6329040527344	421.65240478515625
1064	421.7214050292969	18.057982064					1	DETECTED	421.7214 m/z @18.06 [151020OFc1_NvH-0949-CRLM-22.raw]	421.7214050292969	18.057982064	2.2034974968	97.1337329704	94.9302354736	2384082.75	1.7869426475459886E8	0	8027	11.367547563010852	1.139925937660734	1.3218455769004462	421.71142578125	421.73138427734375
1065	421.73175048828125	13.1524054816					1	DETECTED	421.7318 m/z @13.15 [151020OFc1_NvH-0949-CRLM-22.raw]	421.73175048828125	13.1524054816	3.65767510826667	72.4404343722667	68.78275926400002	292702.84375	8.936015724874333E7	0	8027	0.14938653768663102	5.180761523667752	64.31465952304045	421.7314147949219	421.7370300292969
1066	421.7470397949219	27.8338938661333					1	DETECTED	421.7470 m/z @27.83 [151020OFc1_NvH-0949-CRLM-22.raw]	421.7470397949219	27.8338938661333	3.3545743176	97.1664035562667	93.8118292386667	2243688.25	1.8397310371734387E8	0	8027	0.264412018488585	0.869994670823501	0.40342895608126605	421.737060546875	421.7497863769531
1067	421.7597961425781	27.817468708					1	DETECTED	421.7598 m/z @27.82 [151020OFc1_NvH-0949-CRLM-22.raw]	421.7597961425781	27.817468708	2.99513677786667	99.9852101970667	96.99007341920003	3.55154624E8	6.777051020468921E9	2	8027	0.24037527113516433	1.1843417627302981	1.1931826382843225	421.74981689453125	421.7696838378906
1068	421.7758483886719	30.3489857818667					1	DETECTED	421.7758 m/z @30.35 [151020OFc1_NvH-0949-CRLM-22.raw]	421.7758483886719	30.3489857818667	1.57837100853333	98.1019904506667	96.52361944213338	817055.5625	1.2957894594073458E8	2	8027	0.19281930368189393	0.5065269077785826	0.19761365796980476	421.7698059082031	421.7857971191406
1069	421.829833984375	59.2946308821333					1	DETECTED	421.8298 m/z @59.29 [151020OFc1_NvH-0949-CRLM-22.raw]	421.829833984375	59.2946308821333	0.712243862933333	99.9852101970667	99.27296633413337	53650.3046875	1.0239024554708438E8	0	8027	93.50469661783114	0.8493369593735143	0.7082491596485769	421.8207702636719	421.83245849609375
1070	421.84246826171875	39.7941743786667					1	DETECTED	421.8425 m/z @39.79 [151020OFc1_NvH-0949-CRLM-22.raw]	421.84246826171875	39.7941743786667	0.430225983466667	99.9741936458667	99.54396766240004	362897.40625	1.0125370232085706E8	0	8027	0.2051850090052767	0.7138920379825023	3.100961552339833	421.83251953125	421.8524475097656
1071	421.85369873046875	27.8669199546667					1	DETECTED	421.8537 m/z @27.87 [151020OFc1_NvH-0949-CRLM-22.raw]	421.85369873046875	27.8669199546667	4.40347923013333	99.9524818733333	95.54900264319997	83954.3828125	1.525535149039095E8	0	8027	83.51646156274437	1.9910314150747477	5.109441706782914	421.85247802734375	421.8544616699219
1072	421.8644714355469	49.6206614290667					1	DETECTED	421.8645 m/z @49.62 [151020OFc1_NvH-0949-CRLM-22.raw]	421.8644714355469	49.6206614290667	0.007748836	99.9741936458667	99.9664448098667	477559.0	1.063725658618791E8	3	8027	0.11613609064642816	0.5191526922053772	0.00946721171926751	421.85455322265625	421.8677673339844
1073	421.8777770996094	35.2532906413333					1	DETECTED	421.8778 m/z @35.25 [151020OFc1_NvH-0949-CRLM-22.raw]	421.8777770996094	35.2532906413333	0.0198028128	99.9632856405333	99.9434828277333	667613.125	1.0705435905022283E8	0	8027	0.1087375408563176	0.6606651222629151	0.0131303568322812	421.8677978515625	421.8876953125
1074	421.8941650390625	39.3336032144					1	DETECTED	421.8942 m/z @39.33 [151020OFc1_NvH-0949-CRLM-22.raw]	421.8941650390625	39.3336032144	0.007748836	99.9852101970667	99.9774613610667	581751.5	1.1388525025330281E8	0	8027	0.14200071671151449	0.9445099367382324	0.009825470854995697	421.8877868652344	421.9039611816406
1075	421.9118347167969	40.7576326058667					1	DETECTED	421.9118 m/z @40.76 [151020OFc1_NvH-0949-CRLM-22.raw]	421.9118347167969	40.7576326058667	0.0198028128	99.9852101970667	99.96540738426671	480638.09375	1.1956959619869187E8	0	8027	2.1237336153319433	0.5324941870650803	0.2554139876774879	421.9041748046875	421.9217834472656
1076	421.9261474609375	21.2621743792					1	DETECTED	421.9261 m/z @21.26 [151020OFc1_NvH-0949-CRLM-22.raw]	421.9261474609375	21.2621743792	0.007748836	99.9632856405333	99.9555368045333	117751.1953125	1.0092479471193445E8	0	8027	0.2513145475875085	2.3265394648526985	0.03116876341018929	421.9218444824219	421.9355163574219
1077	421.9490661621094	29.7305174994667					1	DETECTED	421.9491 m/z @29.73 [151020OFc1_NvH-0949-CRLM-22.raw]	421.9490661621094	29.7305174994667	0.007748836	99.9192345061333	99.91148567013329	103716.5546875	8.821947600988097E7	0	8027	35.16052216672735	1.8701149588597177	4.7498436163890725	421.9391174316406	421.9589538574219
1078	421.9719543457031	18.0681192968					1	DETECTED	421.9720 m/z @18.07 [151020OFc1_NvH-0949-CRLM-22.raw]	421.9719543457031	18.0681192968	0.0198028128	99.9852101970667	99.96540738426671	1343621.25	1.334360605339787E8	0	8027	2.86375507520124	0.5818386672879586	0.16960624258512405	421.96197509765625	421.98193359375
1079	421.9899597167969	25.481076432					1	DETECTED	421.9900 m/z @25.48 [151020OFc1_NvH-0949-CRLM-22.raw]	421.9899597167969	25.481076432	0.007748836	99.7194009058667	99.7116520698667	509537.8125	9.615505528725906E7	0	8027	0.14479610653589603	0.5792862549956915	0.26998432222717444	421.9820556640625	421.9998779296875
1080	422.0030517578125	37.4863322112					1	DETECTED	422.0031 m/z @37.49 [151020OFc1_NvH-0949-CRLM-22.raw]	422.0030517578125	37.4863322112	0.3769783264	98.5545353770667	98.17755705066669	195883.328125	8.982360231339264E7	0	8027	0.10317896709584318	2.039706735915645	0.0796399525668915	422.00048828125	422.0093688964844
1081	422.01971435546875	24.1245148352					1	DETECTED	422.0197 m/z @24.12 [151020OFc1_NvH-0949-CRLM-22.raw]	422.01971435546875	24.1245148352	0.1788849656	99.6857223573333	99.5068373917333	715645.5625	1.1237358302314542E8	0	8027	0.17651844747767598	1.9870135692163142	2.9706854267530822	422.0103454589844	422.0294494628906
1082	422.0449523925781	36.2612984589333					1	DETECTED	422.0450 m/z @36.26 [151020OFc1_NvH-0949-CRLM-22.raw]	422.0449523925781	36.2612984589333	0.100381205333333	99.9852101970667	99.88482899173337	3055830.25	3.606666371319163E8	5	8027	0.2726389699167058	1.0253587640422817	0.023846064743846915	422.0353698730469	422.054443359375
1083	422.0627136230469	18.1716697464					1	DETECTED	422.0627 m/z @18.17 [151020OFc1_NvH-0949-CRLM-22.raw]	422.0627136230469	18.1716697464	5.943691728	98.4444383309333	92.50074660293329	153336.0625	9.835637752896E7	0	8027	0.8439148908164213	0.6407631213648198	0.7306453644217504	422.0556640625	422.0682067871094
1084	422.0792541503906	66.4957744608					1	DETECTED	422.0793 m/z @66.50 [151020OFc1_NvH-0949-CRLM-22.raw]	422.0792541503906	66.4957744608	0.100381205333333	97.5598989128	97.45951770746666	232791.359375	9.649802188872117E7	0	8027	24.339416150756428	0.681105275611304	0.3490501174100712	422.0695495605469	422.08831787109375
1085	422.1003112792969	91.7395005146667					1	DETECTED	422.1003 m/z @91.74 [151020OFc1_NvH-0949-CRLM-22.raw]	422.1003112792969	91.7395005146667	7.07506872586667	99.2310174490667	92.15594872320003	166648.875	1.0026184786465569E8	0	8027	0.21638254440524918	0.5193751977118302	0.004804945667118381	422.0904541015625	422.1102600097656
1086	422.13006591796875	90.3461316330667					1	DETECTED	422.1301 m/z @90.35 [151020OFc1_NvH-0949-CRLM-22.raw]	422.13006591796875	90.3461316330667	7.3736173608	99.198007568	91.8243902072	1.7620688E7	2.0653460839054245E8	0	8027	0.09426061036243993	1.4803381393371595	1.8849294759326796	422.1206970214844	422.1395263671875
1087	422.14947509765625	89.1875653626667					1	DETECTED	422.1495 m/z @89.19 [151020OFc1_NvH-0949-CRLM-22.raw]	422.14947509765625	89.1875653626667	23.1108782453333	94.7215810082667	71.6107027629334	225452.015625	9.331273526867238E7	0	8027	0.6143172091406512	0.7555118791717482	6.089075232628487	422.14202880859375	422.158935546875
1088	422.1665954589844	90.8684374218667					1	DETECTED	422.1666 m/z @90.87 [151020OFc1_NvH-0949-CRLM-22.raw]	422.1665954589844	90.8684374218667	9.98152089146667	99.5750400573333	89.59351916586662	216818.0	8.624909915458272E7	0	8027	1.0529313352713103	0.7782023718390271	0.9756788661317256	422.16070556640625	422.175537109375
1089	422.19000244140625	20.4701150746667					1	DETECTED	422.1900 m/z @20.47 [151020OFc1_NvH-0949-CRLM-22.raw]	422.19000244140625	20.4701150746667	4.6806243528	99.2978556498667	94.61723129706671	311302.71875	8.992243471491866E7	3	8027	0.1467370315640828	7.308814520631671	5.684085558988427	422.1803283691406	422.1925354003906
1090	422.2027282714844	91.8028204442667					1	DETECTED	422.2027 m/z @91.80 [151020OFc1_NvH-0949-CRLM-22.raw]	422.2027282714844	91.8028204442667	1.796598208	99.6300834706667	97.8334852626667	1.1243684E7	2.2293487193140355E8	0	8027	0.05485245006023831	1.239160595674744	1.3675388263430759	422.1929016113281	422.21270751953125
1091	422.2225036621094	90.7561639101333					1	DETECTED	422.2225 m/z @90.76 [151020OFc1_NvH-0949-CRLM-22.raw]	422.2225036621094	90.7561639101333	0.797967220266667	99.32010382	98.52213659973333	1697772.625	2.2023172227935234E8	3	8027	63.39804020366761	0.5018041471776641	0.0028697996687286832	422.2127380371094	422.23248291015625
1092	422.2351379394531	28.7236609490667					1	DETECTED	422.2351 m/z @28.72 [151020OFc1_NvH-0949-CRLM-22.raw]	422.2351379394531	28.7236609490667	3.04168846666667	74.7176778386667	71.67598937200003	222125.25	9.996832059010617E7	0	8027	15.776976155506368	0.6241059737531912	0.45903029071242474	422.2325134277344	422.23553466796875
1093	422.24554443359375	36.2612984589333					1	DETECTED	422.2455 m/z @36.26 [151020OFc1_NvH-0949-CRLM-22.raw]	422.24554443359375	36.2612984589333	2.77868908933333	98.6533967242667	95.87470763493337	2763146.0	1.9477863335536832E8	2	8027	0.21405662689491578	0.6101746028309009	0.20364233052241762	422.2355651855469	422.24566650390625
1094	422.25567626953125	27.817468708					1	DETECTED	422.2557 m/z @27.82 [151020OFc1_NvH-0949-CRLM-22.raw]	422.25567626953125	27.817468708	1.85293929066667	99.9852101970667	98.13227090640004	1.56619952E8	3.0596893539717627E9	3	8027	0.2874836613925993	1.1848984135973595	1.1730208574586125	422.2456970214844	422.2654113769531
1095	422.26873779296875	36.4311212813333					1	DETECTED	422.2687 m/z @36.43 [151020OFc1_NvH-0949-CRLM-22.raw]	422.26873779296875	36.4311212813333	0.0312860928	94.6348155090667	94.6035294162667	4091298.25	1.6081876534858263E8	0	8027	0.20689833078920827	0.5385378832780444	0.05116956025624211	422.2661437988281	422.2787170410156
1096	422.2933349609375	91.7277924098667					1	DETECTED	422.2933 m/z @91.73 [151020OFc1_NvH-0949-CRLM-22.raw]	422.2933349609375	91.7277924098667	2.6185596584	95.8446704858667	93.2261108274667	109624.25	9.276801978175764E7	0	8027	0.33949816190362014	0.5231321034847242	1.5403917744186617	422.2842102050781	422.2958068847656
1097	422.3111572265625	90.7093768216					1	DETECTED	422.3112 m/z @90.71 [151020OFc1_NvH-0949-CRLM-22.raw]	422.3111572265625	90.7093768216	6.72732434293333	92.2582364237333	85.53091208079996	144763.296875	7.733433729015072E7	0	8027	0.21833263970610517	0.5045586794790545	1.2243241108621918	422.3038635253906	422.31915283203125
1098	422.3562316894531	91.3327468544					1	DETECTED	422.3562 m/z @91.33 [151020OFc1_NvH-0949-CRLM-22.raw]	422.3562316894531	91.3327468544	5.00998746613333	97.1773742026667	92.16738673653337	71977.2890625	1.1053463828436573E8	0	8027	1.6517663299025145	0.533853339430326	9.88393008472016E-4	422.346435546875	422.3655090332031
1099	422.4154052734375	9.3715964552					1	DETECTED	422.4154 m/z @9.37 [151020OFc1_NvH-0949-CRLM-22.raw]	422.4154052734375	9.3715964552	4.14634707013333	98.4332634973333	94.28691642719997	728917.625	1.0731192099680603E8	0	8027	14.90780418681621	3.9251869835325373	76.28880473041681	422.405517578125	422.4252014160156
1100	422.44580078125	36.2612984589333					1	DETECTED	422.4458 m/z @36.26 [151020OFc1_NvH-0949-CRLM-22.raw]	422.44580078125	36.2612984589333	2.88298999893333	97.9480231384	95.06503313946668	2003321.125	1.2222918051004739E8	0	8027	0.18711997075926234	0.5199018656118604	8.607479424276356	422.4358215332031	422.4556884765625
1101	422.46795654296875	20.9608321464					1	DETECTED	422.4680 m/z @20.96 [151020OFc1_NvH-0949-CRLM-22.raw]	422.46795654296875	20.9608321464	2.3636083952	95.9864814714667	93.6228730762667	131906.21875	9.430659760632889E7	0	8027	12.110036253612462	3.8912232907893007	0.18583720071228127	422.4580383300781	422.4709167480469
1102	422.4809875488281	17.9018792645333					1	DETECTED	422.4810 m/z @17.90 [151020OFc1_NvH-0949-CRLM-22.raw]	422.4809875488281	17.9018792645333	2.60926624426667	97.2538102130667	94.64454396880004	1397079.375	1.115704914806254E8	0	8027	0.197482149878752	0.5308527533833506	0.03352684634195625	422.4710388183594	422.490966796875
1103	422.4913330078125	25.5620988557333					1	DETECTED	422.4913 m/z @25.56 [151020OFc1_NvH-0949-CRLM-22.raw]	422.4913330078125	25.5620988557333	2.32595654426667	95.1994924026667	92.87353585840003	340907.375	9.036388518076631E7	0	8027	0.053219420101115134	1.2061382674425363	0.91779183841716	422.4910583496094	422.501220703125
1104	422.5240478515625	20.5445197232					1	DETECTED	422.5240 m/z @20.54 [151020OFc1_NvH-0949-CRLM-22.raw]	422.5240478515625	20.5445197232	3.15535790373333	97.1337329704	93.97837506666667	240309.703125	8.612816771928757E7	0	8027	0.08841821520466553	0.7776317080698547	90.8575500147967	422.5144348144531	422.5271301269531
1105	422.5373840332031	24.2159573213333					1	DETECTED	422.5374 m/z @24.22 [151020OFc1_NvH-0949-CRLM-22.raw]	422.5373840332031	24.2159573213333	3.16484796773333	94.9160521136	91.75120414586667	721269.1875	9.993355100112833E7	0	8027	0.16514251118665157	68.3036286762977	0.011849472272424035	422.5274963378906	422.5426330566406
1106	422.5526428222656	25.9933625714667					1	DETECTED	422.5526 m/z @25.99 [151020OFc1_NvH-0949-CRLM-22.raw]	422.5526428222656	25.9933625714667	3.75115169253333	99.6633831536	95.91223146106667	3.4892108E7	5.516427827854028E8	3	8027	0.17197948411184782	1.1284383887877558	1.274034414530652	422.54266357421875	422.5626220703125
1107	422.56280517578125	24.9676197608					1	DETECTED	422.5628 m/z @24.97 [151020OFc1_NvH-0949-CRLM-22.raw]	422.56280517578125	24.9676197608	3.58343640186667	51.5206882602667	47.93725185840003	379967.59375	5.980749253611927E7	3	8027	0.9374752787323217	0.5074413170594578	0.020787380242501954	422.5626525878906	422.56585693359375
1108	422.575927734375	47.9239453832					1	DETECTED	422.5759 m/z @47.92 [151020OFc1_NvH-0949-CRLM-22.raw]	422.575927734375	47.9239453832	1.3985108248	82.0660548197333	80.6675439949333	715174.875	1.2109820407218468E8	3	8027	0.6094894735424319	0.5066055361530055	0.03452292671588242	422.5659484863281	422.58563232421875
1109	422.5931091308594	35.2962276232					1	DETECTED	422.5931 m/z @35.30 [151020OFc1_NvH-0949-CRLM-22.raw]	422.5931091308594	35.2962276232	2.66573831386667	65.8003407557333	63.13460244186663	112153.328125	6.861872849538039E7	0	8027	0.10395097270037468	1.143314921445786	1.285735847589134	422.5862731933594	422.5931091308594
1110	422.60333251953125	41.3026617733333					1	DETECTED	422.6033 m/z @41.30 [151020OFc1_NvH-0949-CRLM-22.raw]	422.60333251953125	41.3026617733333	1.81627502506667	94.4912856890667	92.67501066400003	297819.625	8.654339379070365E7	0	8027	0.06941103220763267	0.5032736607827987	0.0024904057311791214	422.59344482421875	422.60601806640625
1111	422.61602783203125	9.3608281672					1	DETECTED	422.6160 m/z @9.36 [151020OFc1_NvH-0949-CRLM-22.raw]	422.61602783203125	9.3608281672	2.4012622432	96.1937394312	93.792477188	786530.5	1.0176783471559936E8	0	8027	0.19548320140824949	2.6947876980646135	91.23308195822794	422.6061096191406	422.6255798339844
1112	422.6462097167969	36.2012072258667					1	DETECTED	422.6462 m/z @36.20 [151020OFc1_NvH-0949-CRLM-22.raw]	422.6462097167969	36.2012072258667	3.7136751248	97.4397067093333	93.72603158453329	812768.0	1.1249580011118846E8	0	8027	0.2710157241565483	1.1448656935394304	1.3374733206302034	422.6369934082031	422.6553955078125
1113	422.6719970703125	42.1375436714667					1	DETECTED	422.6720 m/z @42.14 [151020OFc1_NvH-0949-CRLM-22.raw]	422.6719970703125	42.1375436714667	4.49865150026667	95.3542485954667	90.85559709520003	40853.3359375	8.786406246089152E7	0	8027	65.44627924273769	1.2069377159394659	1.628403545465023	422.6625061035156	422.6814270019531
1114	422.69183349609375	22.2911650082667					1	DETECTED	422.6918 m/z @22.29 [151020OFc1_NvH-0949-CRLM-22.raw]	422.69183349609375	22.2911650082667	3.6854313368	89.2721895885333	85.5867582517333	69813.5546875	8.652676388736197E7	0	8027	23.693921367320822	2.5422406550932375	4.078111860591833	422.68231201171875	422.7007141113281
1115	422.72265625	13.2939417477333					1	DETECTED	422.7227 m/z @13.29 [151020OFc1_NvH-0949-CRLM-22.raw]	422.72265625	13.2939417477333	3.77862822346667	99.4200188653333	95.64139064186664	367509.375	9.54358905683824E7	4	8027	0.29004975325966953	1.8766222607521181	3.7398464836303167	422.7127990722656	422.7232666015625
1116	422.7332763671875	29.19480322					1	DETECTED	422.7333 m/z @29.19 [151020OFc1_NvH-0949-CRLM-22.raw]	422.7332763671875	29.19480322	2.77868908933333	96.0956904064	93.31700131706667	5118231.0	2.5029982896759048E8	2	8027	0.2147653501346234	1.4884184366878022	0.022539326825406054	422.7232971191406	422.7419128417969
1117	422.7519226074219	27.817468708					1	DETECTED	422.7519 m/z @27.82 [151020OFc1_NvH-0949-CRLM-22.raw]	422.7519226074219	27.817468708	2.70363575253333	98.987894576	96.28425882346667	3.4184884E7	1.0795951040170333E9	2	8027	13.431150104379592	0.8661993717077617	0.023907624999610237	422.741943359375	422.76190185546875
1118	422.76202392578125	28.2251302944					1	DETECTED	422.7620 m/z @28.23 [151020OFc1_NvH-0949-CRLM-22.raw]	422.76202392578125	28.2251302944	0.3769783264	88.5203314805333	88.1433531541333	2591974.75	2.7039242975236064E8	2	8027	19.2865982722774	0.6004538120974954	0.44102583248881017	422.7619323730469	422.7716369628906
1119	422.7735290527344	19.0298827432					1	DETECTED	422.7735 m/z @19.03 [151020OFc1_NvH-0949-CRLM-22.raw]	422.7735290527344	19.0298827432	1.89040124053333	97.7137219984	95.82332075786667	149022.484375	9.60139183661301E7	0	8027	14.787860693252146	0.5119309646646129	11.823686895154086	422.772216796875	422.78350830078125
1120	422.8164367675781	9.341615948					1	DETECTED	422.8164 m/z @9.34 [151020OFc1_NvH-0949-CRLM-22.raw]	422.8164367675781	9.341615948	0.977628078933333	94.2123598722667	93.23473179333337	459176.21875	9.546187301037385E7	0	8027	0.1646657080024969	46.65070432054384	6.338887653075372	422.80657958984375	422.8262939453125
1121	422.8472595214844	36.2612984589333					1	DETECTED	422.8473 m/z @36.26 [151020OFc1_NvH-0949-CRLM-22.raw]	422.8472595214844	36.2612984589333	0.007748836	99.9962726512	99.9885238152	336419.65625	5.327493436209794E8	2	8027	13.064412892739757	3.647000346342951	8.38806694890245	422.8376159667969	422.85272216796875
1122	422.8586120605469	20.4927103632					1	DETECTED	422.8586 m/z @20.49 [151020OFc1_NvH-0949-CRLM-22.raw]	422.8586120605469	20.4927103632	4.46106638266667	97.5598989128	93.09883253013332	106271.046875	1.0705377207587686E8	0	8027	15.11943324288536	3.068480216763533	0.006319936349436247	422.8573303222656	422.86187744140625
1123	422.87188720703125	24.1753809669333					1	DETECTED	422.8719 m/z @24.18 [151020OFc1_NvH-0949-CRLM-22.raw]	422.87188720703125	24.1753809669333	0.0198028128	99.9081180773333	99.8883152645333	382755.59375	9.357937287210245E7	0	8027	0.16633950726162539	0.5277140545540504	0.026697148603392618	422.8619079589844	422.87542724609375
1124	422.88543701171875	25.9813481664					1	DETECTED	422.8854 m/z @25.98 [151020OFc1_NvH-0949-CRLM-22.raw]	422.88543701171875	25.9813481664	0.007748836	99.9741936458667	99.9664448098667	2.363887E7	4.206257487461249E8	3	8027	0.17605812741914306	0.5288287746022352	0.03959477579918034	422.8754577636719	422.89532470703125
1125	422.8972473144531	39.5914183752					1	DETECTED	422.8972 m/z @39.59 [151020OFc1_NvH-0949-CRLM-22.raw]	422.8972473144531	39.5914183752	0.190195214666667	99.7859691648	99.59577395013332	488195.3125	1.1507893148903163E8	0	8027	0.2774616520925832	0.5070179318319725	1.421617487423798	422.89544677734375	422.90020751953125
1126	422.91021728515625	12.8824550125333					1	DETECTED	422.9102 m/z @12.88 [151020OFc1_NvH-0949-CRLM-22.raw]	422.91021728515625	12.8824550125333	0.007748836	99.9852101970667	99.9774613610667	791064.375	1.2278287067257474E8	3	8027	34.936899688712906	1.152142888364028	277.8503213960416	422.9003601074219	422.9200439453125
1127	422.9261779785156	35.4248867912					1	DETECTED	422.9262 m/z @35.42 [151020OFc1_NvH-0949-CRLM-22.raw]	422.9261779785156	35.4248867912	0.007748836	99.9852101970667	99.9774613610667	37416.34765625	8.616161913547577E7	0	8027	76.70062744246286	1.3730837145257693	1.7546496188032812	422.9202575683594	422.9271545410156
1128	422.9371643066406	41.2571517754667					1	DETECTED	422.9372 m/z @41.26 [151020OFc1_NvH-0949-CRLM-22.raw]	422.9371643066406	41.2571517754667	0.007748836	99.9524818733333	99.9447330373333	170072.921875	1.0001025574124354E8	0	8027	0.0790882672773563	1.2751330302366444	0.09364428594416283	422.92724609375	422.94561767578125
1129	422.95562744140625	16.3070703941333					1	DETECTED	422.9556 m/z @16.31 [151020OFc1_NvH-0949-CRLM-22.raw]	422.95562744140625	16.3070703941333	0.007748836	99.8749453037333	99.8671964677333	226980.6875	8.842153942271213E7	0	8027	0.3869484469724771	0.5754472973563327	0.6667067481069789	422.9456481933594	422.9649658203125
1130	422.970458984375	23.5679358741333					1	DETECTED	422.9705 m/z @23.57 [151020OFc1_NvH-0949-CRLM-22.raw]	422.970458984375	23.5679358741333	0.007748836	99.9852101970667	99.9774613610667	97773.5859375	9.603115957531115E7	0	8027	68.59910259736077	4.17825936373432	6.31875213409499	422.96563720703125	422.9723815917969
1131	422.9823913574219	17.9130482330667					1	DETECTED	422.9824 m/z @17.91 [151020OFc1_NvH-0949-CRLM-22.raw]	422.9823913574219	17.9130482330667	0.007748836	99.9081180773333	99.9003692413333	598664.8125	1.078269152836016E8	4	8027	4.60140215037489	1.4727590274897078	0.16397349315939616	422.972412109375	422.99237060546875
1132	422.9933776855469	33.8677059392					1	DETECTED	422.9934 m/z @33.87 [151020OFc1_NvH-0949-CRLM-22.raw]	422.9933776855469	33.8677059392	0.624035873866667	99.9413632573333	99.31732738346663	367918.625	1.0231098700622946E8	0	8027	38.0821524196063	1.0448037455950456	0.005123838305473809	422.992431640625	422.9986877441406
1133	423.0086975097656	26.5083816613333					1	DETECTED	423.0087 m/z @26.51 [151020OFc1_NvH-0949-CRLM-22.raw]	423.0086975097656	26.5083816613333	0.007748836	99.4974227906667	99.4896739546667	849436.5625	1.0163399986892784E8	0	8027	0.33890631446293185	0.8421687044020373	0.06825127735699547	422.998779296875	423.01861572265625
1134	423.0550537109375	18.1616281949333					1	DETECTED	423.0551 m/z @18.16 [151020OFc1_NvH-0949-CRLM-22.raw]	423.0550537109375	18.1616281949333	0.2013903504	99.7970651394667	99.59567478906669	234651.765625	1.2820534307203674E8	0	8027	0.4868963309077401	4.441384161630535	2.3343030000437204	423.04510498046875	423.0645751953125
1135	423.07440185546875	7.65504937866667					1	DETECTED	423.0744 m/z @7.66 [151020OFc1_NvH-0949-CRLM-22.raw]	423.07440185546875	7.65504937866667	0.56928636	99.8749453037333	99.30565894373329	72668.9375	8.842387207644564E7	0	8027	0.7295372380413241	1.3122816851065706	2.0804359020871117	423.0650634765625	423.08404541015625
1136	423.13348388671875	90.3461316330667					1	DETECTED	423.1335 m/z @90.35 [151020OFc1_NvH-0949-CRLM-22.raw]	423.13348388671875	90.3461316330667	1.9093676072	98.8992375037333	96.9898698965333	2970260.5	1.0708042575206113E8	0	8027	0.09275174270970865	0.5772330544351719	2.0522698467372695	423.12371826171875	423.1426086425781
1137	423.1515197753906	89.2096776602667					1	DETECTED	423.1515 m/z @89.21 [151020OFc1_NvH-0949-CRLM-22.raw]	423.1515197753906	89.2096776602667	19.9577555426667	99.8859054981333	79.9281499554666	36142.83984375	7.895381971180862E7	0	8027	0.45158551007533276	0.5418891033838317	103.30968826707773	423.1435852050781	423.15948486328125
1138	423.169677734375	91.0098170965333					1	DETECTED	423.1697 m/z @91.01 [151020OFc1_NvH-0949-CRLM-22.raw]	423.169677734375	91.0098170965333	3.3172958456	94.1543062434667	90.8370103978667	291080.40625	8.96578749457456E7	0	8027	0.0649726646546327	0.5007851939324262	0.001183622177128561	423.1597595214844	423.17962646484375
1139	423.1898498535156	18.8155520746667					1	DETECTED	423.1898 m/z @18.82 [151020OFc1_NvH-0949-CRLM-22.raw]	423.1898498535156	18.8155520746667	3.56494555306667	99.2644231248	95.69947757173334	623835.75	1.3323428037628315E8	5	8027	0.14446763501659277	3.218069876271439	36.50663460161549	423.1806335449219	423.1961975097656
1140	423.2062683105469	91.8028204442667					1	DETECTED	423.2063 m/z @91.80 [151020OFc1_NvH-0949-CRLM-22.raw]	423.2062683105469	91.8028204442667	3.14591199226667	99.2310174490667	96.08510545680002	2273252.75	1.2351165261504607E8	0	8027	0.04896593582915898	2.3360725137968594	0.0023102835563759286	423.1963806152344	423.208984375
1141	423.218994140625	25.9813481664					1	DETECTED	423.2190 m/z @25.98 [151020OFc1_NvH-0949-CRLM-22.raw]	423.218994140625	25.9813481664	3.26907098106667	99.7303050776	96.46123409653332	9584975.0	2.7146675280962855E8	3	8027	0.17541199844027844	6.142123552230496	0.03974839385801928	423.2090148925781	423.2289733886719
1142	423.2349853515625	29.1711947224					1	DETECTED	423.2350 m/z @29.17 [151020OFc1_NvH-0949-CRLM-22.raw]	423.2349853515625	29.1711947224	2.77868908933333	99.7303050776	96.95161598826667	2066571.875	2.129337376834103E8	2	8027	6.011058574382741	1.9453665998795588	8.030912660577673	423.22900390625	423.2449645996094
1143	423.2477111816406	31.7827732856					1	DETECTED	423.2477 m/z @31.78 [151020OFc1_NvH-0949-CRLM-22.raw]	423.2477111816406	31.7827732856	2.69426104266667	68.8693148088	66.17505376613333	394982.03125	8.70345931337956E7	0	8027	16.161304706730352	57.52648726726785	0.26174732764891956	423.2449951171875	423.2480773925781
1144	423.2580871582031	14.4754597112					1	DETECTED	423.2581 m/z @14.48 [151020OFc1_NvH-0949-CRLM-22.raw]	423.2580871582031	14.4754597112	2.9109105992	95.4942948181333	92.5833842189333	9017338.0	3.746205996972935E8	2	8027	0.18992975107127386	1.0975007088496462	247.2238625243987	423.24810791015625	423.26806640625
1145	423.2680969238281	32.667276148					1	DETECTED	423.2681 m/z @32.67 [151020OFc1_NvH-0949-CRLM-22.raw]	423.2680969238281	32.667276148	3.5095310032	92.7450519458667	89.23552094266671	404253.46875	1.1097230256423743E8	2	8027	27.406274096001674	1.9752002031357576	2.4427440251131904	423.2680969238281	423.27764892578125
1146	423.28076171875	4.3849922392					1	DETECTED	423.2808 m/z @4.38 [151020OFc1_NvH-0949-CRLM-22.raw]	423.28076171875	4.3849922392	3.7136751248	91.8794135629333	88.16573843813329	36382.46875	7.636000858217287E7	0	8027	0.12380228107852265	65.66623771906426	1.8163237517247468	423.2789306640625	423.2906494140625
1147	423.2924499511719	90.0617014024					1	DETECTED	423.2924 m/z @90.06 [151020OFc1_NvH-0949-CRLM-22.raw]	423.2924499511719	90.0617014024	2.66573831386667	92.0615266176	89.39578830373333	36038.1328125	1.0682665957951151E8	0	8027	88.57173148549965	0.51144731999001	0.022957869914040918	423.2914733886719	423.29742431640625
1148	423.3105163574219	91.4569726341333					1	DETECTED	423.3105 m/z @91.46 [151020OFc1_NvH-0949-CRLM-22.raw]	423.3105163574219	91.4569726341333	26.0368287442667	92.4201557085333	66.3833269642666	73766.609375	7.551368518287808E7	0	8027	0.6405030869096748	0.5073615175474201	2.938714103971834	423.3070068359375	423.3149108886719
1149	423.32818603515625	91.4187272106667					1	DETECTED	423.3282 m/z @91.42 [151020OFc1_NvH-0949-CRLM-22.raw]	423.32818603515625	91.4187272106667	3.6854313368	99.9413632573333	96.2559319205333	59724.39453125	9.39466073150415E7	0	8027	0.14570954298152117	0.5485712748038071	0.002121023354410056	423.3244323730469	423.33599853515625
1150	423.3472595214844	92.4541529288					1	DETECTED	423.3473 m/z @92.45 [151020OFc1_NvH-0949-CRLM-22.raw]	423.3472595214844	92.4541529288	20.4927103632	99.9524818733333	79.4597715101333	181331.15625	1.2757846090176034E8	0	8027	1.6114478712906362	3.9842500010986086	0.04616738995801314	423.3396911621094	423.35626220703125
1151	423.3651123046875	91.4475959509333					1	DETECTED	423.3651 m/z @91.45 [151020OFc1_NvH-0949-CRLM-22.raw]	423.3651123046875	91.4475959509333	5.92106068453333	96.7115415936	90.79048090906667	72897.796875	9.930160185305096E7	0	8027	0.19705157122953665	0.530773757093459	4.7452502970093215	423.3581237792969	423.3748779296875
1152	423.3902282714844	18.8404000205333					1	DETECTED	423.3902 m/z @18.84 [151020OFc1_NvH-0949-CRLM-22.raw]	423.3902282714844	18.8404000205333	3.335456	97.4178173413333	94.08236134133331	737883.375	1.212854728826129E8	3	8027	0.09214164222130705	9.191751476317643	37.69703392466039	423.3805847167969	423.3999938964844
1153	423.4195861816406	91.5430067930667					1	DETECTED	423.4196 m/z @91.54 [151020OFc1_NvH-0949-CRLM-22.raw]	423.4195861816406	91.5430067930667	3.6018179632	95.5923901453333	91.99057218213329	210529.8125	1.5730986457036343E8	0	8027	74.57830696616321	0.5018338851629088	0.1343348771353772	423.40960693359375	423.42938232421875
1154	423.4518127441406	19.0674532413333					1	DETECTED	423.4518 m/z @19.07 [151020OFc1_NvH-0949-CRLM-22.raw]	423.4518127441406	19.0674532413333	0.0312860928	99.9632856405333	99.9319995477333	231352.53125	9.276442843321869E7	0	8027	19.329761904527373	0.5459437493713076	6.28266364937468	423.4418640136719	423.4579772949219
1155	423.4680480957031	13.253750344					1	DETECTED	423.4680 m/z @13.25 [151020OFc1_NvH-0949-CRLM-22.raw]	423.4680480957031	13.253750344	2.81657843706667	98.0147605725333	95.19818213546664	691668.75	1.0953151085231835E8	4	8027	0.04828218832147613	84.11702093814998	2.0330751025161438	423.45806884765625	423.47802734375
1156	423.4799499511719	36.5581468333333					1	DETECTED	423.4799 m/z @36.56 [151020OFc1_NvH-0949-CRLM-22.raw]	423.4799499511719	36.5581468333333	3.15535790373333	97.3958194605333	94.24046155679997	212282.90625	8.636062540292518E7	0	8027	0.12491166122043751	1.8088477819342645	0.011217022375836237	423.4782409667969	423.4898681640625
1157	423.50115966796875	26.6131466501333					1	DETECTED	423.5012 m/z @26.61 [151020OFc1_NvH-0949-CRLM-22.raw]	423.50115966796875	26.6131466501333	2.9672042032	95.7240610776	92.7568568744	175278.0625	9.676746251601979E7	0	8027	25.033083324214832	2.105199547402842	3.194634684321072	423.4912109375	423.51104736328125
1158	423.5113220214844	16.6079206837333					1	DETECTED	423.5113 m/z @16.61 [151020OFc1_NvH-0949-CRLM-22.raw]	423.5113220214844	16.6079206837333	5.13397118613333	95.3635846632	90.22961347706666	90495.9609375	8.88781916253045E7	0	8027	18.471622097237308	9.213876652378472	19.748232246336556	423.51116943359375	423.52130126953125
1159	423.5355529785156	41.8047307178667					1	DETECTED	423.5356 m/z @41.80 [151020OFc1_NvH-0949-CRLM-22.raw]	423.5355529785156	41.8047307178667	3.0795256856	94.9059913816	91.826465696	114753.328125	9.174145156230816E7	3	8027	25.27832549343975	1.2423906072734596	2.047876867478161	423.5257263183594	423.5433654785156
1160	423.5533752441406	25.9813481664					1	DETECTED	423.5534 m/z @25.98 [151020OFc1_NvH-0949-CRLM-22.raw]	423.5533752441406	25.9813481664	4.02668994826667	97.2538102130667	93.22712026480004	2548728.0	1.4044429315591973E8	0	8027	0.1818665842234033	0.5295539608820241	0.031563992416064196	423.54339599609375	423.5633544921875
1161	423.56378173828125	25.6411229674667					1	DETECTED	423.5638 m/z @25.64 [151020OFc1_NvH-0949-CRLM-22.raw]	423.56378173828125	25.6411229674667	3.18497249013333	98.5876720797333	95.40269958959996	370055.9375	1.0561975050235166E8	3	8027	18.924440600839155	3.183165317321276	0.00962968114284265	423.5633850097656	423.5737609863281
1162	423.57830810546875	46.0595897456					1	DETECTED	423.5783 m/z @46.06 [151020OFc1_NvH-0949-CRLM-22.raw]	423.57830810546875	46.0595897456	1.82529341333333	75.5899154674667	73.76462205413337	335315.5	9.557513671339801E7	3	8027	33.26037557876981	0.5336657123158077	0.0443986421032434	423.5738220214844	423.5802001953125
1163	423.5902404785156	18.8515980770667					1	DETECTED	423.5902 m/z @18.85 [151020OFc1_NvH-0949-CRLM-22.raw]	423.5902404785156	18.8515980770667	2.86390551013333	90.3241417965333	87.46023628639996	373322.40625	1.0131449584327142E8	3	8027	28.669266902100315	1.0207487163266007	1.5609537256402513	423.5805969238281	423.5997009277344
1164	423.62225341796875	37.5519440845333					1	DETECTED	423.6223 m/z @37.55 [151020OFc1_NvH-0949-CRLM-22.raw]	423.62225341796875	37.5519440845333	1.4586497552	94.9059913816	93.4473416264	48863.5703125	9.665581897179286E7	0	8027	57.49653022678692	1.326252978150324	1.727866111836037	423.6125793457031	423.6314697265625
1165	423.6585388183594	36.9922626314667					1	DETECTED	423.6585 m/z @36.99 [151020OFc1_NvH-0949-CRLM-22.raw]	423.6585388183594	36.9922626314667	2.9672042032	96.4581072869333	93.4909030837333	321845.0	8.662533727485515E7	0	8027	0.15567375769671088	0.65362387177097	5.3137418060748765	423.648681640625	423.6683044433594
1166	423.686767578125	53.1393506421333					1	DETECTED	423.6868 m/z @53.14 [151020OFc1_NvH-0949-CRLM-22.raw]	423.686767578125	53.1393506421333	5.8925317272	97.2866601544	91.3941284272	88358.5234375	9.90136125518E7	0	8027	78.93164123078473	0.9671987503725151	1.2678642123882327	423.6767883300781	423.6925048828125
1167	423.70257568359375	19.0674532413333					1	DETECTED	423.7026 m/z @19.07 [151020OFc1_NvH-0949-CRLM-22.raw]	423.70257568359375	19.0674532413333	2.79750128773333	84.5051788544	81.70767756666667	182506.1875	8.785304658535984E7	0	8027	1.2308069863098794	0.7894647928274233	1.431037016860559	423.692626953125	423.70867919921875
1168	423.71868896484375	13.2747047778667					1	DETECTED	423.7187 m/z @13.27 [151020OFc1_NvH-0949-CRLM-22.raw]	423.71868896484375	13.2747047778667	3.66686107813333	99.9192345061333	96.25237342799997	566591.6875	1.1316716902757746E8	4	8027	12.742248287574348	2.4631900562696747	1.9345484639854547	423.708740234375	423.7286682128906
1169	423.73211669921875	18.5960570741333					1	DETECTED	423.7321 m/z @18.60 [151020OFc1_NvH-0949-CRLM-22.raw]	423.73211669921875	18.5960570741333	3.52797318586667	88.5960488618667	85.06807567600003	398927.71875	1.1456825308637455E8	0	8027	4.854629983912719	13.055728101360476	0.661785507087521	423.72869873046875	423.7347412109375
1170	423.7447814941406	35.5967990685333					1	DETECTED	423.7448 m/z @35.60 [151020OFc1_NvH-0949-CRLM-22.raw]	423.7447814941406	35.5967990685333	2.65632605733333	95.3111036541333	92.65477759679997	1909465.375	2.337372838339829E8	6	8027	0.7274417345500339	0.5913831301055316	0.22020120229488577	423.73480224609375	423.7481689453125
1171	423.7581787109375	14.4417456074667					1	DETECTED	423.7582 m/z @14.44 [151020OFc1_NvH-0949-CRLM-22.raw]	423.7581787109375	14.4417456074667	2.76928134346667	94.8377088482667	92.06842750480003	2583810.0	1.5463761844696602E8	0	8027	0.1281660767700128	45.75346037339762	112.90322410166735	423.7481994628906	423.7681579589844
1172	423.76959228515625	32.6282101402667					1	DETECTED	423.7696 m/z @32.63 [151020OFc1_NvH-0949-CRLM-22.raw]	423.76959228515625	32.6282101402667	1.60991227946667	97.3849840309333	95.77507175146663	184201.859375	9.307591588307141E7	0	8027	15.562615854867609	1.4060159545858923	1.8900920610066871	423.7682800292969	423.7794494628906
1173	423.79132080078125	18.8724411746667					1	DETECTED	423.7913 m/z @18.87 [151020OFc1_NvH-0949-CRLM-22.raw]	423.79132080078125	18.8724411746667	2.86390551013333	93.827691384	90.96378587386667	315603.9375	9.403952668177094E7	0	8027	0.13122596304964418	0.743082537429962	0.03407392751170536	423.78179931640625	423.8008117675781
1174	423.8447265625	16.6288272133333					1	DETECTED	423.8447 m/z @16.63 [151020OFc1_NvH-0949-CRLM-22.raw]	423.8447265625	16.6288272133333	0.007748836	99.9962726512	99.9885238152	93627.5625	9.664470412156703E7	0	8027	0.061578293833392195	3.607723917104954	5.2377693503821945	423.835205078125	423.8486633300781
1175	423.8587341308594	37.060453632					1	DETECTED	423.8587 m/z @37.06 [151020OFc1_NvH-0949-CRLM-22.raw]	423.8587341308594	37.060453632	0.007748836	99.9741936458667	99.9664448098667	160677.078125	8.87045007759584E7	0	8027	3.113900615960219	1.6608807113649142	0.17919911581878428	423.8500061035156	423.86871337890625
1176	423.8704833984375	11.2251320709333					1	DETECTED	423.8705 m/z @11.23 [151020OFc1_NvH-0949-CRLM-22.raw]	423.8704833984375	11.2251320709333	0.007748836	99.8749453037333	99.8671964677333	89691.8515625	8.246347916945267E7	0	8027	23.666752029808844	11.495939435771378	1.2613448207789297	423.8687744140625	423.8775634765625
1177	423.8876037597656	25.9933625714667					1	DETECTED	423.8876 m/z @25.99 [151020OFc1_NvH-0949-CRLM-22.raw]	423.8876037597656	25.9933625714667	0.007748836	99.9081180773333	99.9003692413333	632138.875	1.0718477429603346E8	0	8027	5.899547759347481	1.9777317587023546	5.389723694273025	423.8776550292969	423.8885803222656
1178	423.8985900878906	13.6844121664					1	DETECTED	423.8986 m/z @13.68 [151020OFc1_NvH-0949-CRLM-22.raw]	423.8985900878906	13.6844121664	0.0662465245333333	99.9192345061333	99.85298798159997	3089397.5	1.746285156016279E8	3	8027	0.22655129389330853	2.234167245372035	94.84265619960487	423.88861083984375	423.9085388183594
1179	423.91131591796875	36.0219216989333					1	DETECTED	423.9113 m/z @36.02 [151020OFc1_NvH-0949-CRLM-22.raw]	423.91131591796875	36.0219216989333	0.007748836	99.9962726512	99.9885238152	2348580.5	2.5577707329787588E8	0	8027	1.0956724309907102	5.812601404403517	1.397608888201124	423.9085998535156	423.9212646484375
1180	423.9259948730469	15.7450449912					1	DETECTED	423.9260 m/z @15.75 [151020OFc1_NvH-0949-CRLM-22.raw]	423.9259948730469	15.7450449912	0.007748836	99.9632856405333	99.9555368045333	184396.28125	9.742303336877207E7	0	8027	15.885363002268193	0.6281846771089654	0.2622252831325375	423.92132568359375	423.93572998046875
1181	423.9531555175781	19.0768073765333					1	DETECTED	423.9532 m/z @19.08 [151020OFc1_NvH-0949-CRLM-22.raw]	423.9531555175781	19.0768073765333	0.007748836	99.9632856405333	99.9555368045333	108808.9453125	9.405055918160191E7	0	8027	0.15666140132864825	2.5786490129791604	0.4032814943521158	423.9432067871094	423.9578552246094
1182	423.9678649902344	25.8787320656					1	DETECTED	423.9679 m/z @25.88 [151020OFc1_NvH-0949-CRLM-22.raw]	423.9678649902344	25.8787320656	0.007748836	99.9962726512	99.9885238152	464020.96875	9.75220095511746E7	4	8027	0.11577831492824586	1.2049266740572677	1.4302931840035624	423.9579162597656	423.97576904296875
1183	423.98577880859375	44.2769656410667					1	DETECTED	423.9858 m/z @44.28 [151020OFc1_NvH-0949-CRLM-22.raw]	423.98577880859375	44.2769656410667	0.007748836	99.8527951077333	99.8450462717333	1005966.75	1.132604157934055E8	4	8027	0.18998694574394648	0.5162453949077025	0.009472845989415304	423.9759216308594	423.9956970214844
1184	424.0016174316406	20.4069798877333					1	DETECTED	424.0016 m/z @20.41 [151020OFc1_NvH-0949-CRLM-22.raw]	424.0016174316406	20.4069798877333	2.95776416026667	99.9081180773333	96.95035391706662	124932.8671875	9.879900192544013E7	0	8027	1.4001606952012615	4.075648795582551	0.005152574729344736	423.99578857421875	424.011474609375
1185	424.0133361816406	51.3346154578667					1	DETECTED	424.0133 m/z @51.33 [151020OFc1_NvH-0949-CRLM-22.raw]	424.0133361816406	51.3346154578667	3.20388448346667	99.3090332154667	96.10514873200003	80191.3046875	8.249464808280435E7	0	8027	33.0770213972984	0.9983761599539891	0.39984224106963107	424.0116882324219	424.02325439453125
1186	424.0459899902344	60.7716932938667					1	DETECTED	424.0460 m/z @60.77 [151020OFc1_NvH-0949-CRLM-22.raw]	424.0459899902344	60.7716932938667	0.462302522666667	99.3641158208	98.90181329813333	172206.875	1.0410234277758662E8	0	8027	36.26554342910364	0.7593428530633916	0.04823604761735319	424.0360107421875	424.05584716796875
1187	424.078369140625	36.0219216989333					1	DETECTED	424.0784 m/z @36.02 [151020OFc1_NvH-0949-CRLM-22.raw]	424.078369140625	36.0219216989333	0.483487816533333	99.5419428994667	99.05845508293338	1721360.125	2.1168246930248794E8	0	8027	0.904127352800316	1.1848064278845154	1.3138848201167699	424.06878662109375	424.088134765625
1188	424.0974426269531	91.7636611213333					1	DETECTED	424.0974 m/z @91.76 [151020OFc1_NvH-0949-CRLM-22.raw]	424.0974426269531	91.7636611213333	0.494420516533333	99.3421952941333	98.84777477759997	55524.640625	8.880658767460616E7	0	8027	25.274768315776612	0.5415174604422064	0.09082748728122764	424.0885009765625	424.10736083984375
1189	424.1260070800781	90.3461316330667					1	DETECTED	424.1260 m/z @90.35 [151020OFc1_NvH-0949-CRLM-22.raw]	424.1260070800781	90.3461316330667	10.8853171098667	96.7448105016	85.8594933917333	1596698.125	1.004265338726364E8	0	8027	0.09928992829912886	1.1454065266310813	1.5936881616394867	424.11669921875	424.1358947753906
1190	424.1405944824219	43.9815689922667					1	DETECTED	424.1406 m/z @43.98 [151020OFc1_NvH-0949-CRLM-22.raw]	424.1405944824219	43.9815689922667	4.49865150026667	99.9852101970667	95.48655869680003	73709.5625	1.0919627902333064E8	0	8027	84.57970177346088	1.147947222897508	1.1425753260168783	424.1361083984375	424.1490173339844
1191	424.16107177734375	90.4601901450667					1	DETECTED	424.1611 m/z @90.46 [151020OFc1_NvH-0949-CRLM-22.raw]	424.16107177734375	90.4601901450667	14.0737101293333	94.7120353176	80.63832518826669	139416.296875	8.702028995208625E7	0	8027	1.5274606401009265	0.5278311369476478	0.01795581134197882	424.15155029296875	424.1697692871094
1192	424.18145751953125	24.3375411418667					1	DETECTED	424.1815 m/z @24.34 [151020OFc1_NvH-0949-CRLM-22.raw]	424.18145751953125	24.3375411418667	3.08927344613333	99.8859054981333	96.79663205199996	80315.15625	9.595085818801853E7	0	8027	65.88695062593378	2.828401440253581	3.2670136904015035	424.1715087890625	424.1885681152344
1193	424.1985778808594	91.8028204442667					1	DETECTED	424.1986 m/z @91.80 [151020OFc1_NvH-0949-CRLM-22.raw]	424.1985778808594	91.8028204442667	3.01376823466667	97.494455572	94.48068733733334	912065.6875	1.0803109301873383E8	2	8027	0.06042991461549718	0.5235152164224521	0.023528323447566644	424.188720703125	424.2084045410156
1194	424.2184143066406	90.2937877781333					1	DETECTED	424.2184 m/z @90.29 [151020OFc1_NvH-0949-CRLM-22.raw]	424.2184143066406	90.2937877781333	3.05155068026667	97.3411803098667	94.28962962960003	4317015.5	2.308442413613899E8	2	8027	0.076979453333621	0.500989509939242	0.0016794458074493764	424.20843505859375	424.2283935546875
1195	424.23260498046875	13.7061743570667					1	DETECTED	424.2326 m/z @13.71 [151020OFc1_NvH-0949-CRLM-22.raw]	424.23260498046875	13.7061743570667	1.54866761733333	98.9211209736	97.37245335626666	2222590.0	2.0328972032958946E8	2	8027	30.6796781066355	3.6338651550118666	4.392272665598165	424.2284240722656	424.2425842285156
1196	424.2457580566406	35.9463409778667					1	DETECTED	424.2458 m/z @35.95 [151020OFc1_NvH-0949-CRLM-22.raw]	424.2457580566406	35.9463409778667	3.20388448346667	94.6733316976	91.46944721413334	1128379.625	1.7832713996392414E8	3	8027	0.4095297085957412	0.8823396738956939	1.8236661569424564	424.24261474609375	424.2474670410156
1197	424.2574768066406	29.8945115584					1	DETECTED	424.2575 m/z @29.89 [151020OFc1_NvH-0949-CRLM-22.raw]	424.2574768066406	29.8945115584	2.16544191226667	99.1424635333333	96.97702162106663	1386150.5	1.2670050913705803E8	4	8027	0.2380489017172387	0.6468983731788411	0.010131333371970006	424.24749755859375	424.2674255371094
1198	424.2686767578125	55.277424508					1	DETECTED	424.2687 m/z @55.28 [151020OFc1_NvH-0949-CRLM-22.raw]	424.2686767578125	55.277424508	3.15535790373333	94.847515256	91.69215735226666	187007.6875	1.0428086257746872E8	0	8027	0.17989712277818626	0.8800538530070835	0.9339382454306954	424.26751708984375	424.2785339355469
1199	424.3265075683594	90.4420381752					1	DETECTED	424.3265 m/z @90.44 [151020OFc1_NvH-0949-CRLM-22.raw]	424.3265075683594	90.4420381752	9.80477745786667	95.0560482514667	85.25127079360004	170365.296875	8.00261256457024E7	0	8027	1.5679336278572151	0.5112761645067962	7.53088211467506	424.3184509277344	424.3351135253906
1200	424.36328125	90.9485493696					1	DETECTED	424.3633 m/z @90.95 [151020OFc1_NvH-0949-CRLM-22.raw]	424.36328125	90.9485493696	1.86223885626667	99.4531601749333	97.59092131866663	418862.46875	1.2139923578539626E8	0	8027	0.3226906774030738	1.26234718413024	2.1245379037479126	424.3548278808594	424.37310791015625
1201	424.4121398925781	36.0219216989333					1	DETECTED	424.4121 m/z @36.02 [151020OFc1_NvH-0949-CRLM-22.raw]	424.4121398925781	36.0219216989333	3.62050259653333	96.1720287725333	92.55152617599997	445556.5	1.1374778552478555E8	0	8027	1.5843347078807142	0.911050228647016	0.7826058648338473	424.4027099609375	424.4220886230469
1202	424.45355224609375	35.5016835381333					1	DETECTED	424.4536 m/z @35.50 [151020OFc1_NvH-0949-CRLM-22.raw]	424.45355224609375	35.5016835381333	2.08026561706667	98.7149272018667	96.63466158480003	209817.4375	9.737903409009007E7	0	8027	20.228927550826185	2.153112795346203	0.0034566390946677654	424.44378662109375	424.4629211425781
1203	424.4729919433594	14.9109945770667					1	DETECTED	424.4730 m/z @14.91 [151020OFc1_NvH-0949-CRLM-22.raw]	424.4729919433594	14.9109945770667	3.75115169253333	99.7303050776	95.97915338506667	480447.6875	9.31395974293473E7	0	8027	12.942098001318127	1.4598531674183286	4.8543449641245235	424.4630126953125	424.4829406738281
1204	424.4871520996094	44.2769656410667					1	DETECTED	424.4872 m/z @44.28 [151020OFc1_NvH-0949-CRLM-22.raw]	424.4871520996094	44.2769656410667	4.33700730533333	95.0764606264	90.73945332106668	345591.5625	1.095094878556179E8	4	8027	14.082156238023568	0.5338719613123475	0.004527606643671716	424.4830627441406	424.4970397949219
1205	424.5083312988281	29.8829034026667					1	DETECTED	424.5083 m/z @29.88 [151020OFc1_NvH-0949-CRLM-22.raw]	424.5083312988281	29.8829034026667	2.95776416026667	96.9487268810667	93.99096272080004	1057662.5	9.74088568527787E7	0	8027	0.15484240763702672	7.197071374095946	17.28199477823597	424.4983825683594	424.5182189941406
1206	424.5395202636719	18.7051469176					1	DETECTED	424.5395 m/z @18.71 [151020OFc1_NvH-0949-CRLM-22.raw]	424.5395202636719	18.7051469176	4.96192345733333	98.1132049056	93.15128144826667	135053.234375	9.29601980578287E7	0	8027	0.08039855972900156	0.5076758732820744	0.09370674015532497	424.529541015625	424.54901123046875
1207	424.55902099609375	21.9275334056					1	DETECTED	424.5590 m/z @21.93 [151020OFc1_NvH-0949-CRLM-22.raw]	424.55902099609375	21.9275334056	3.84220669306667	97.6588704514667	93.81666375840003	1900805.875	1.5730659138957563E8	3	8027	8.30749276379755	0.8235977465335207	0.6501374586758287	424.5490417480469	424.5689697265625
1208	424.5707092285156	35.9018519709333					1	DETECTED	424.5707 m/z @35.90 [151020OFc1_NvH-0949-CRLM-22.raw]	424.5707092285156	35.9018519709333	3.9999046352	63.3082192546667	59.3083146194667	73789.3125	6.669034815579206E7	0	8027	0.06811717214259971	0.9500291867934727	0.9005775082950199	424.56903076171875	424.5716247558594
1209	424.5816345214844	44.3850937005333					1	DETECTED	424.5816 m/z @44.39 [151020OFc1_NvH-0949-CRLM-22.raw]	424.5816345214844	44.3850937005333	2.75063099226667	99.3755721173333	96.62494112506664	1735478.375	1.2876076210654134E8	3	8027	0.11755705746938361	0.5080634647489052	0.02251432323842406	424.5716552734375	424.5907897949219
1210	424.595703125	47.5955993314667					1	DETECTED	424.5957 m/z @47.60 [151020OFc1_NvH-0949-CRLM-22.raw]	424.595703125	47.5955993314667	2.86390551013333	95.6363064544	92.77240094426666	48533.31640625	8.963092442628974E7	0	8027	31.930985173781355	1.0369873463188843	1.305035439122074	424.591796875	424.6056213378906
1211	424.6867980957031	26.2419654738667					1	DETECTED	424.6868 m/z @26.24 [151020OFc1_NvH-0949-CRLM-22.raw]	424.6867980957031	26.2419654738667	4.2710412592	96.5120523541333	92.2410110949333	242168.40625	1.0541860323611946E8	0	8027	0.24383903718194588	1.9398726122559666	1.2899527517141127	424.6773376464844	424.6966857910156
1212	424.6984558105469	13.5746905368					1	DETECTED	424.6985 m/z @13.57 [151020OFc1_NvH-0949-CRLM-22.raw]	424.6984558105469	13.5746905368	3.62050259653333	71.6892593333333	68.06875673679997	132292.34375	7.608608917467548E7	0	8027	0.22006662638816188	0.5071223638603395	21.505968504963178	424.6969299316406	424.6992492675781
1213	424.7093505859375	27.6357917754667					1	DETECTED	424.7094 m/z @27.64 [151020OFc1_NvH-0949-CRLM-22.raw]	424.7093505859375	27.6357917754667	3.25078846373333	88.8694664698667	85.61867800613336	2860268.5	2.0408399528809583E8	2	8027	0.2844537480032443	2.5371346108256057	0.8556597727983801	424.699462890625	424.7193298339844
1214	424.7208557128906	22.8853603138667					1	DETECTED	424.7209 m/z @22.89 [151020OFc1_NvH-0949-CRLM-22.raw]	424.7208557128906	22.8853603138667	5.33771485066667	57.5627068749333	52.224992024266626	261947.671875	7.396986345061468E7	0	8027	0.25855316525813166	0.5235394591194681	0.37901907368573734	424.7193603515625	424.72088623046875
1215	424.73089599609375	41.0886767010667					1	DETECTED	424.7309 m/z @41.09 [151020OFc1_NvH-0949-CRLM-22.raw]	424.73089599609375	41.0886767010667	2.95776416026667	94.8275879661333	91.86982380586662	5025833.5	2.8684995243867934E8	2	8027	9.635338003517191	0.6005373675313675	0.3537303402510021	424.7209167480469	424.7408752441406
1216	424.7447509765625	30.2399826605333					1	DETECTED	424.7448 m/z @30.24 [151020OFc1_NvH-0949-CRLM-22.raw]	424.7447509765625	30.2399826605333	4.3849922392	96.2486408989333	91.8636486597333	309082.125	1.0446358720528376E8	2	8027	0.13256333753202298	1.0106813820737381	0.2979154247069549	424.74090576171875	424.749267578125
1217	424.75927734375	29.9265319890667					1	DETECTED	424.7593 m/z @29.93 [151020OFc1_NvH-0949-CRLM-22.raw]	424.75927734375	29.9265319890667	2.76928134346667	96.6229910786667	93.85370973520003	608310.75	1.0585971809884694E8	0	8027	0.15223626968440485	0.6256049838407228	0.006777755229195485	424.7492980957031	424.7613525390625
1218	424.7713928222656	17.7451703154667					1	DETECTED	424.7714 m/z @17.75 [151020OFc1_NvH-0949-CRLM-22.raw]	424.7713928222656	17.7451703154667	2.55245829733333	80.5326780197333	77.98021972239997	1354815.0	1.0099181571763471E8	2	8027	0.14245282934022185	5.876767564256457	16.457021183042325	424.7615661621094	424.7811584472656
1219	424.836669921875	37.9956179517333					1	DETECTED	424.8367 m/z @38.00 [151020OFc1_NvH-0949-CRLM-22.raw]	424.836669921875	37.9956179517333	0.007748836	99.9962726512	99.9885238152	38939.6328125	9.231491190920328E7	0	8027	69.33365719128217	1.308285209241609	1.5191503077508985	424.8268737792969	424.8434753417969
1220	424.8536376953125	26.2674987157333					1	DETECTED	424.8536 m/z @26.27 [151020OFc1_NvH-0949-CRLM-22.raw]	424.8536376953125	26.2674987157333	0.007748836	99.9962726512	99.9885238152	395171.59375	9.171372909712754E7	0	8027	0.13546047524736693	1.737437927622956	1.8982656879678865	424.84393310546875	424.8634338378906
1221	424.87353515625	19.2957631362667					1	DETECTED	424.8735 m/z @19.30 [151020OFc1_NvH-0949-CRLM-22.raw]	424.87353515625	19.2957631362667	0.0198028128	99.9962726512	99.9764698384	655815.6875	1.1076336911079982E8	3	8027	0.3629202587708278	1.1202537484416526	0.28460674510600825	424.8638000488281	424.8835144042969
1222	424.8867492675781	28.3744181848					1	DETECTED	424.8867 m/z @28.37 [151020OFc1_NvH-0949-CRLM-22.raw]	424.8867492675781	28.3744181848	0.472962713866667	99.9303260621333	99.45736334826664	76494.8359375	7.8300305937282E7	3	8027	23.073855903627386	1.857160567787013	3.599223692029672	424.88360595703125	424.887939453125
1223	424.89794921875	38.1948722906667					1	DETECTED	424.8979 m/z @38.19 [151020OFc1_NvH-0949-CRLM-22.raw]	424.89794921875	38.1948722906667	0.007748836	99.9962726512	99.9885238152	5663476.5	2.0805563263745648E8	3	8027	0.13817218484433624	0.5086231985486301	0.01166277820724862	424.8880310058594	424.9079284667969
1224	424.9157409667969	44.3850937005333					1	DETECTED	424.9157 m/z @44.39 [151020OFc1_NvH-0949-CRLM-22.raw]	424.9157409667969	44.3850937005333	0.246100603733333	99.7859691648	99.53986856106665	980854.6875	1.0095860648464188E8	3	8027	0.07416815502698171	1.0932339094964751	0.6111545992051529	424.9079895019531	424.9256896972656
1225	424.93548583984375	51.2927906194667					1	DETECTED	424.9355 m/z @51.29 [151020OFc1_NvH-0949-CRLM-22.raw]	424.93548583984375	51.2927906194667	0.007748836	99.9962726512	99.9885238152	282420.65625	8.765853919202967E7	3	8027	0.20287160932776516	1.1696805831620798	0.011654213700298902	424.926025390625	424.9454650878906
1226	424.9621276855469	28.3087919792					1	DETECTED	424.9621 m/z @28.31 [151020OFc1_NvH-0949-CRLM-22.raw]	424.9621276855469	28.3087919792	0.0198028128	99.9962726512	99.9764698384	159684.1875	9.102289468524288E7	0	8027	0.1308398942291369	1.7496134887106836	0.014590747766951935	424.9524841308594	424.9645690917969
1227	424.9745788574219	18.6492482616					1	DETECTED	424.9746 m/z @18.65 [151020OFc1_NvH-0949-CRLM-22.raw]	424.9745788574219	18.6492482616	0.007748836	99.9192345061333	99.91148567013329	330578.34375	1.0954971953084224E8	0	8027	4.925568871629892	0.6383361685712315	0.3525767087487057	424.964599609375	424.98455810546875
1228	424.9926452636719	17.2673343152					1	DETECTED	424.9926 m/z @17.27 [151020OFc1_NvH-0949-CRLM-22.raw]	424.9926452636719	17.2673343152	0.344484720533333	99.9852101970667	99.64072547653338	240984.578125	1.1611441829944317E8	0	8027	55.07079241144463	13.817288546636497	506.29546745529524	424.9845886230469	425.0023498535156
[truncated: 31,815 more rows]
