# Supplementary material for: MSFC: a new feature construction method for accurate diagnosis of mass spectrometry data
Source: Sci Rep. 2023 Sep 21;13:15694. doi: 10.1038/s41598-023-42395-5 (PMC10514077; doi:10.1038/s41598-023-42395-5)
Supplement: Supplementary file 1 — Supplementary Information. [file 41598_2023_42395_MOESM1_ESM.zip › dataset/CRLM dataset/crlm/crlm23.csv]

row ID	row m/z	row retention time	row identity (main ID)	row identity (all IDs)	row identity (main ID + details)	row comment	row number of detected peaks	151020OFc1_NvH-0949-CRLM-23.raw Peak status	151020OFc1_NvH-0949-CRLM-23.raw Peak name	151020OFc1_NvH-0949-CRLM-23.raw Peak m/z	151020OFc1_NvH-0949-CRLM-23.raw Peak RT	151020OFc1_NvH-0949-CRLM-23.raw Peak RT start	151020OFc1_NvH-0949-CRLM-23.raw Peak RT end	151020OFc1_NvH-0949-CRLM-23.raw Peak duration time	151020OFc1_NvH-0949-CRLM-23.raw Peak height	151020OFc1_NvH-0949-CRLM-23.raw Peak area	151020OFc1_NvH-0949-CRLM-23.raw Peak charge	151020OFc1_NvH-0949-CRLM-23.raw Peak # data points	151020OFc1_NvH-0949-CRLM-23.raw Peak FWHM	151020OFc1_NvH-0949-CRLM-23.raw Peak tailing factor	151020OFc1_NvH-0949-CRLM-23.raw Peak asymmetry factor	151020OFc1_NvH-0949-CRLM-23.raw Peak m/z min	151020OFc1_NvH-0949-CRLM-23.raw Peak m/z max
1	399.998291015625	25.5233145704					1	DETECTED	399.9983 m/z @25.52 [151020OFc1_NvH-0949-CRLM-23.raw]	399.998291015625	25.5233145704	0.0821574082666667	99.8472276149333	99.76507020666664	60697.89453125	1.3889977151454782E8	0	7196	102.17345648141064	2.142199142989292	3.9624625796841193	399.99609375	400.0080261230469
2	400.0180969238281	27.0257769157333					1	DETECTED	400.0181 m/z @27.03 [151020OFc1_NvH-0949-CRLM-23.raw]	400.0180969238281	27.0257769157333	4.9446464176	99.8913578082667	94.9467113906667	200137.1875	1.396868592139927E8	0	7196	0.1821916828573933	2.50570101063421	0.8800051204847058	400.00811767578125	400.02740478515625
3	400.125	90.3386006581333					1	DETECTED	400.1250 m/z @90.34 [151020OFc1_NvH-0949-CRLM-23.raw]	400.125	90.3386006581333	3.65230522746667	98.6502993317333	94.99799410426662	337489.21875	1.3804317544089592E8	0	7196	0.7043019739910221	0.5436576524821607	0.06500067832913231	400.11541748046875	400.1346435546875
4	400.1380310058594	31.5284774557333					1	DETECTED	400.1380 m/z @31.53 [151020OFc1_NvH-0949-CRLM-23.raw]	400.1380310058594	31.5284774557333	16.2394500381333	83.5034699912	67.26401995306671	171431.71875	1.112977330936013E8	0	7196	0.4071701013273419	2.1997481630399713	0.004351889510482779	400.1370544433594	400.1466064453125
5	400.1669006347656	72.0200192685333					1	DETECTED	400.1669 m/z @72.02 [151020OFc1_NvH-0949-CRLM-23.raw]	400.1669006347656	72.0200192685333	6.31654782853333	99.3228563994667	93.00630857093337	337971.71875	1.4307295057104948E8	2	7196	0.20913228543142282	36.72003245675152	1.0076589263231728	400.1571960449219	400.1750183105469
6	400.1850280761719	17.6718038512					1	DETECTED	400.1850 m/z @17.67 [151020OFc1_NvH-0949-CRLM-23.raw]	400.1850280761719	17.6718038512	2.93182601786667	95.2152907914667	92.28346477360003	1463958.625	1.7305609990199953E8	0	7196	0.17686818904036627	2.659379387614662	4.571177376333525	400.17510986328125	400.19500732421875
7	400.19830322265625	37.7155258738667					1	DETECTED	400.1983 m/z @37.72 [151020OFc1_NvH-0949-CRLM-23.raw]	400.19830322265625	37.7155258738667	3.0162245536	98.5964185981333	95.5801940445333	1155543.0	1.8840093988865045E8	2	7196	0.20636049789477795	0.5048820545444626	0.013671061469164114	400.1950378417969	400.2082824707031
8	400.21453857421875	46.1100539432					1	DETECTED	400.2145 m/z @46.11 [151020OFc1_NvH-0949-CRLM-23.raw]	400.21453857421875	46.1100539432	2.24347287626667	97.9621322053333	95.71865932906664	805265.0625	1.6209677806645828E8	3	7196	0.11076084232745131	0.5011263300540267	0.00438297249587804	400.20831298828125	400.2151184082031
9	400.2251281738281	34.5055876781333					1	DETECTED	400.2251 m/z @34.51 [151020OFc1_NvH-0949-CRLM-23.raw]	400.2251281738281	34.5055876781333	2.84834095626667	99.5672283781333	96.71888742186663	1674377.625	2.238291927031553E8	3	7196	17.560954653899522	0.5129067461616731	6.385504037772179	400.21514892578125	400.23162841796875
10	400.24163818359375	35.4353086458667					1	DETECTED	400.2416 m/z @35.44 [151020OFc1_NvH-0949-CRLM-23.raw]	400.24163818359375	35.4353086458667	0.6533008776	99.8472276149333	99.1939267373333	1.53124256E8	2.936944162856882E9	3	7196	0.26688720701766755	1.0839340318568103	0.98282687764099	400.2316589355469	400.2514343261719
11	400.25531005859375	23.130859068					1	DETECTED	400.2553 m/z @23.13 [151020OFc1_NvH-0949-CRLM-23.raw]	400.25531005859375	23.130859068	3.37962940133333	95.3891512248	92.00952182346667	904679.9375	1.877411810937981E8	2	7196	13.575060934822371	223.79117757860203	5.788141425847158	400.25177001953125	400.2652587890625
12	400.2653503417969	36.6320697901333					1	DETECTED	400.2654 m/z @36.63 [151020OFc1_NvH-0949-CRLM-23.raw]	400.2653503417969	36.6320697901333	3.52087283253333	99.080919152	95.56004631946668	290701.0	1.6733586871018782E8	0	7196	87.0286947119819	1.787004206746343	1.7076029880873074	400.2653503417969	400.2752990722656
13	400.3060302734375	91.4778040893333					1	DETECTED	400.3060 m/z @91.48 [151020OFc1_NvH-0949-CRLM-23.raw]	400.3060302734375	91.4778040893333	17.2875125890667	92.450676388	75.16316379893331	101409.609375	1.2182374760059623E8	0	7196	1.169682068760011	0.5065566011333384	0.40529165736089473	400.2970275878906	400.31597900390625
14	400.34228515625	90.0710076890667					1	DETECTED	400.3423 m/z @90.07 [151020OFc1_NvH-0949-CRLM-23.raw]	400.34228515625	90.0710076890667	0.00546406826666667	100.001680064267	99.99621599600034	81426.5	1.4160058942018184E8	0	7196	88.36590159201783	0.5513458784318883	0.11189788296211474	400.3330383300781	400.35205078125
15	400.4020690917969	33.207154308					1	DETECTED	400.4021 m/z @33.21 [151020OFc1_NvH-0949-CRLM-23.raw]	400.4020690917969	33.207154308	3.81435705573333	99.9684654248	96.15410836906668	58112.0625	1.2672168426483363E8	0	7196	85.38396779036066	1.6368976350858198	2.067701684645634	400.3964538574219	400.4095764160156
16	400.41961669921875	27.0370555850667					1	DETECTED	400.4196 m/z @27.04 [151020OFc1_NvH-0949-CRLM-23.raw]	400.41961669921875	27.0370555850667	4.00416784613333	99.6345340272	95.63036618106668	86902.75	1.2944051031626724E8	0	7196	0.04153034181354087	2.3539967010242866	3.4925851716240794	400.409912109375	400.42901611328125
17	400.43341064453125	6.42184443093333					1	DETECTED	400.4334 m/z @6.42 [151020OFc1_NvH-0949-CRLM-23.raw]	400.43341064453125	6.42184443093333	6.13423511653333	60.985308828	54.85107371146667	37630.8984375	8.328982906760183E7	0	7196	0.1208704699253591	95.3569146845869	718.1162310452689	400.42962646484375	400.43377685546875
18	400.44378662109375	36.8062827533333					1	DETECTED	400.4438 m/z @36.81 [151020OFc1_NvH-0949-CRLM-23.raw]	400.44378662109375	36.8062827533333	3.30547793786667	99.54579924	96.24032130213332	452181.4375	1.3533190912322038E8	0	7196	0.16977028958216067	2.173386521232876	0.01730080544080738	400.433837890625	400.45367431640625
19	400.4633483886719	14.5731956312					1	DETECTED	400.4633 m/z @14.57 [151020OFc1_NvH-0949-CRLM-23.raw]	400.4633483886719	14.5731956312	2.9134797664	94.6373641293333	91.7238843629333	140493.203125	1.421370644183083E8	0	7196	0.1226350904473108	7.0266565740819455	2.204422780432048	400.45379638671875	400.4668884277344
20	400.4769287109375	31.2386731290667					1	DETECTED	400.4769 m/z @31.24 [151020OFc1_NvH-0949-CRLM-23.raw]	400.4769287109375	31.2386731290667	1.76285294853333	96.8409424709333	95.07808952239996	1584202.5	1.646378842003639E8	0	7196	0.15402966927980088	34.2402946628318	2.1945038579717484	400.4669494628906	400.48651123046875
21	400.4959716796875	10.2827094509333					1	DETECTED	400.4960 m/z @10.28 [151020OFc1_NvH-0949-CRLM-23.raw]	400.4959716796875	10.2827094509333	3.33382304986667	98.8491493381333	95.51532628826664	330705.375	1.3790132365398178E8	4	7196	0.1827300712628066	0.5679427681678969	3.857756305150016	400.487060546875	400.5057678222656
22	400.51959228515625	17.6851374749333					1	DETECTED	400.5196 m/z @17.69 [151020OFc1_NvH-0949-CRLM-23.raw]	400.51959228515625	17.6851374749333	1.91852916	99.1690916029333	97.2505624429333	900326.5625	1.7185025454238605E8	0	7196	0.12377228959435982	0.8937386215499497	3.655601672308546	400.5096435546875	400.529541015625
23	400.5384826660156	9.8351664176					1	DETECTED	400.5385 m/z @9.84 [151020OFc1_NvH-0949-CRLM-23.raw]	400.5384826660156	9.8351664176	3.8236237192	96.5375774837333	92.7139537645333	215223.0625	1.7460959873408324E8	3	7196	2.525566610786653	0.6935322750461616	0.7550254570273696	400.5296630859375	400.53887939453125
24	400.54888916015625	46.1100539432					1	DETECTED	400.5489 m/z @46.11 [151020OFc1_NvH-0949-CRLM-23.raw]	400.54888916015625	46.1100539432	4.5179971088	97.6854024317333	93.16740532293329	562787.375	1.5041995756988555E8	3	7196	35.3250751315763	0.5026239301440091	0.0036219342493076182	400.5389099121094	400.54974365234375
25	400.55975341796875	14.2333265904					1	DETECTED	400.5598 m/z @14.23 [151020OFc1_NvH-0949-CRLM-23.raw]	400.55975341796875	14.2333265904	3.21201389226667	99.9573621322667	96.74534824000003	993213.4375	1.6025775861835614E8	3	7196	0.22285921457094204	15.097449937984855	24.14354343951552	400.5497741699219	400.56304931640625
26	400.57305908203125	35.4353086458667					1	DETECTED	400.5731 m/z @35.44 [151020OFc1_NvH-0949-CRLM-23.raw]	400.57305908203125	35.4353086458667	3.8236237192	99.7131438322667	95.8895201130667	1.03174592E8	2.0372003798626487E9	3	7196	0.25998073338416106	1.0297811417296394	0.9742184506983439	400.5630798339844	400.5830078125
27	400.5927734375	35.4515751202667					1	DETECTED	400.5928 m/z @35.45 [151020OFc1_NvH-0949-CRLM-23.raw]	400.5927734375	35.4515751202667	2.5088343592	84.662154828	82.1533204688	150715.109375	1.2346236465348126E8	0	7196	31.147992313702968	1.4121143133169107	1.6551746270688068	400.5831298828125	400.59771728515625
28	400.60772705078125	31.7598187117333					1	DETECTED	400.6077 m/z @31.76 [151020OFc1_NvH-0949-CRLM-23.raw]	400.60772705078125	31.7598187117333	2.30750553866667	95.5991845125333	93.29167897386662	277411.5625	1.439822407561922E8	0	7196	0.15990241715388365	1.5113132207738431	2.033908809984372	400.5977478027344	400.61767578125
29	400.6214599609375	7.70701516266667					1	DETECTED	400.6215 m/z @7.71 [151020OFc1_NvH-0949-CRLM-23.raw]	400.6214599609375	7.70701516266667	4.00416784613333	78.7621049858667	74.75793713973337	78893.078125	1.286108263239494E8	0	7196	0.0881732381847744	0.6203931185010538	6.685116663827313	400.6181335449219	400.6312255859375
30	400.64373779296875	36.9321709778667					1	DETECTED	400.6437 m/z @36.93 [151020OFc1_NvH-0949-CRLM-23.raw]	400.64373779296875	36.9321709778667	3.75540565573333	98.2268496488	94.47144399306667	587366.3125	1.3718634418309784E8	0	7196	0.333391853454323	0.501660959768625	1.7703965080698092	400.6344299316406	400.6536560058594
31	400.66845703125	72.0200192685333					1	DETECTED	400.6685 m/z @72.02 [151020OFc1_NvH-0949-CRLM-23.raw]	400.66845703125	72.0200192685333	3.72729757973333	96.8409424709333	93.11364489119997	235731.421875	1.2413861249020456E8	0	7196	0.41128312303054315	0.5120296671527405	12.336416873408451	400.65869140625	400.6784362792969
32	400.67864990234375	20.2999615981333					1	DETECTED	400.6786 m/z @20.30 [151020OFc1_NvH-0949-CRLM-23.raw]	400.67864990234375	20.2999615981333	4.7929382528	95.4430295130667	90.6500912602667	190158.203125	1.3779363066751465E8	0	7196	8.512358687801495	0.5132847245550404	0.05814586056730291	400.678466796875	400.6849060058594
33	400.6949157714844	38.2460225552					1	DETECTED	400.6949 m/z @38.25 [151020OFc1_NvH-0949-CRLM-23.raw]	400.6949157714844	38.2460225552	0.3965601416	98.21581236	97.8192522184	775145.6875	1.4233693740808135E8	2	7196	0.16618186291145065	0.5367081204498318	0.004870901327871314	400.6849365234375	400.70489501953125
34	400.7151184082031	18.5622752784					1	DETECTED	400.7151 m/z @18.56 [151020OFc1_NvH-0949-CRLM-23.raw]	400.7151184082031	18.5622752784	3.18398917626667	96.7964995333333	93.61251035706664	855355.0	1.6279406244062638E8	2	7196	0.15553388105194443	0.8860139610584629	0.03155196759906638	400.70526123046875	400.72491455078125
35	400.73492431640625	18.5496047050667					1	DETECTED	400.7349 m/z @18.55 [151020OFc1_NvH-0949-CRLM-23.raw]	400.73492431640625	18.5496047050667	3.3246480144	96.0948849522667	92.7702369378667	2181791.25	2.5144036413780615E8	2	7196	17.350062535662772	1.9173340650924622	21.272765683440795	400.7249450683594	400.744873046875
36	400.75146484375	25.5019586077333					1	DETECTED	400.7515 m/z @25.50 [151020OFc1_NvH-0949-CRLM-23.raw]	400.75146484375	25.5019586077333	3.1101130768	99.2574298221333	96.1473167453333	1509198.5	2.2071649326855725E8	4	7196	13.016192253509399	1.4169598000055155	0.16137764959382842	400.7453308105469	400.76104736328125
37	400.77117919921875	21.9138869189333					1	DETECTED	400.7712 m/z @21.91 [151020OFc1_NvH-0949-CRLM-23.raw]	400.77117919921875	21.9138869189333	4.38645539786667	99.8581604216	95.47170502373334	2.014278E7	3.819051810533548E8	2	7196	0.16585240181610317	1.5472796339049943	2.025628456933531	400.76123046875	400.7811279296875
38	400.7981872558594	5.3030363376					1	DETECTED	400.7982 m/z @5.30 [151020OFc1_NvH-0949-CRLM-23.raw]	400.7981872558594	5.3030363376	3.97676229493333	99.0479716261333	95.07120933119998	85732.90625	1.2820589550701934E8	0	7196	0.3828688065950461	1.6868748545263292	2.725104478044203	400.7915344238281	400.8079528808594
39	400.84466552734375	36.8835645962667					1	DETECTED	400.8447 m/z @36.88 [151020OFc1_NvH-0949-CRLM-23.raw]	400.84466552734375	36.8835645962667	0.199666436533333	99.9794906909333	99.77982425439997	489461.8125	1.4740311003825355E8	0	7196	19.272717647896382	0.7495821069069696	0.0069029468148681	400.8346862792969	400.8546447753906
40	400.864501953125	26.2150211517333					1	DETECTED	400.8645 m/z @26.22 [151020OFc1_NvH-0949-CRLM-23.raw]	400.864501953125	26.2150211517333	0.0500075088	99.7469426690667	99.6969351602667	206333.375	1.3294817522761707E8	0	7196	23.440132380011683	2.686924783993082	0.8453668680183908	400.8547058105469	400.8697204589844
41	400.8797302246094	34.5216418053333					1	DETECTED	400.8797 m/z @34.52 [151020OFc1_NvH-0949-CRLM-23.raw]	400.8797302246094	34.5216418053333	0.00546406826666667	99.7805260992	99.77506203093334	684250.6875	1.4663362157394847E8	0	7196	7.111062492191003	0.5017010384885415	0.39120490581703554	400.8697509765625	400.88079833984375
42	400.890869140625	16.0423897376					1	DETECTED	400.8909 m/z @16.04 [151020OFc1_NvH-0949-CRLM-23.raw]	400.890869140625	16.0423897376	0.00546406826666667	99.9023888309333	99.89692476266664	809729.0625	1.6551497522431082E8	3	7196	0.13387662120619304	2.4582215258744875	6.130572991950054	400.8808898925781	400.8959045410156
43	400.9059143066406	35.4353086458667					1	DETECTED	400.9059 m/z @35.44 [151020OFc1_NvH-0949-CRLM-23.raw]	400.9059143066406	35.4353086458667	0.00546406826666667	99.9794906909333	99.97402662266664	4.0558444E7	8.270521656955154E8	3	7196	0.7411172491685747	1.0312344896159764	0.981354976759695	400.89593505859375	400.9157409667969
44	400.91748046875	39.9541446165333					1	DETECTED	400.9175 m/z @39.95 [151020OFc1_NvH-0949-CRLM-23.raw]	400.91748046875	39.9541446165333	0.0927991989333333	100.001680064267	99.90888086533367	1397664.0	1.939327283219875E8	3	7196	0.23855109836051724	1.501642994196241	1.4260242114850377	400.91644287109375	400.92730712890625
45	400.9436950683594	9.13914909573333					1	DETECTED	400.9437 m/z @9.14 [151020OFc1_NvH-0949-CRLM-23.raw]	400.9436950683594	9.13914909573333	0.00546406826666667	99.9573621322667	99.95189806400003	210431.328125	1.1956543921380512E8	0	7196	0.7558784751095153	1.0737560124223928	11.033047292440333	400.9337463378906	400.9436950683594
46	400.9537048339844	18.490813588					1	DETECTED	400.9537 m/z @18.49 [151020OFc1_NvH-0949-CRLM-23.raw]	400.9537048339844	18.490813588	0.00546406826666667	99.8360528978667	99.83058882960003	231119.875	1.6127860551122832E8	4	7196	7.187079317976524	0.6013203703435078	0.2722188403898754	400.9437255859375	400.95611572265625
47	400.96612548828125	18.5496047050667					1	DETECTED	400.9661 m/z @18.55 [151020OFc1_NvH-0949-CRLM-23.raw]	400.96612548828125	18.5496047050667	0.0392682752	99.9794906909333	99.9402224157333	824052.0	1.4955354326343244E8	0	7196	0.2265651839510383	0.7019179942215774	0.058717542521613084	400.9561462402344	400.9761047363281
48	400.97802734375	31.2292476936					1	DETECTED	400.9780 m/z @31.23 [151020OFc1_NvH-0949-CRLM-23.raw]	400.97802734375	31.2292476936	0.849628292266667	99.6119445848	98.76231629253333	606187.6875	1.476113286453211E8	0	7196	0.12957125708002692	0.5458249865308394	0.011104022753217663	400.97613525390625	400.9879150390625
49	401.00128173828125	23.6027612706667					1	DETECTED	401.0013 m/z @23.60 [151020OFc1_NvH-0949-CRLM-23.raw]	401.00128173828125	23.6027612706667	0.00546406826666667	99.3893344032	99.38387033493333	1224950.5	1.4762533655862662E8	0	7196	0.1719030254516376	0.857504471567304	0.009388016994996383	400.9913635253906	401.0110778808594
50	401.02691650390625	52.8870212981333					1	DETECTED	401.0269 m/z @52.89 [151020OFc1_NvH-0949-CRLM-23.raw]	401.02691650390625	52.8870212981333	0.00546406826666667	99.8913578082667	99.88589374000004	59910.07421875	1.4740012358191672E8	0	7196	100.56563737680584	0.9180343498048754	1.0053830502066203	401.0177307128906	401.03497314453125
51	401.1122131347656	42.5582230488					1	DETECTED	401.1122 m/z @42.56 [151020OFc1_NvH-0949-CRLM-23.raw]	401.1122131347656	42.5582230488	0.0172706141333333	99.31209606	99.29482544586666	60670.93359375	1.3974517464478803E8	0	7196	78.15091373454261	1.1797245762553763	1.3517367642421865	401.10906982421875	401.12115478515625
52	401.1591796875	91.0709857789333					1	DETECTED	401.1592 m/z @91.07 [151020OFc1_NvH-0949-CRLM-23.raw]	401.1591796875	91.0709857789333	3.43645717333333	97.33726614	93.90080896666667	203240.515625	1.29969090908203E8	0	7196	0.34316185333480576	0.5109238907947151	0.9034612056846049	401.1501770019531	401.1668701171875
53	401.17706298828125	20.2278353565333					1	DETECTED	401.1771 m/z @20.23 [151020OFc1_NvH-0949-CRLM-23.raw]	401.17706298828125	20.2278353565333	3.0710321392	96.7192777045333	93.6482455653333	487754.21875	1.4916121859718052E8	0	7196	1.7242299684685243	0.7405689183329265	0.22720573610286135	401.1675720214844	401.1870422363281
54	401.1968078613281	32.8405500368					1	DETECTED	401.1968 m/z @32.84 [151020OFc1_NvH-0949-CRLM-23.raw]	401.1968078613281	32.8405500368	2.0395126312	98.6502993317333	96.6107867005333	260409.140625	1.6969860300346944E8	4	7196	23.83345345009736	2.271935827968927	0.36075121873937466	401.18707275390625	401.1968078613281
55	401.2068786621094	32.4975145845333					1	DETECTED	401.2069 m/z @32.50 [151020OFc1_NvH-0949-CRLM-23.raw]	401.2068786621094	32.4975145845333	1.92762621226667	99.8250046309333	97.89737841866662	2207503.5	2.1339485022905672E8	3	7196	19.951173582677583	0.5215124792434842	0.08732602918742034	401.1969299316406	401.21685791015625
56	401.22589111328125	16.0235267325333					1	DETECTED	401.2259 m/z @16.02 [151020OFc1_NvH-0949-CRLM-23.raw]	401.22589111328125	16.0235267325333	2.7293511064	97.2503654162667	94.5210143098667	609877.75	1.8603698718819788E8	3	7196	1.3266271347981622	0.5393678688439137	92.96924579270089	401.2168884277344	401.230224609375
57	401.240234375	35.4216831634667					1	DETECTED	401.2402 m/z @35.42 [151020OFc1_NvH-0949-CRLM-23.raw]	401.240234375	35.4216831634667	1.95521814293333	99.6683980218667	97.71317987893336	8201138.5	4.2176922845851946E8	2	7196	0.5950530953112576	0.5150341211826518	0.23793063725917812	401.2302551269531	401.2501525878906
58	401.2521057128906	39.9541446165333					1	DETECTED	401.2521 m/z @39.95 [151020OFc1_NvH-0949-CRLM-23.raw]	401.2521057128906	39.9541446165333	2.15866353893333	97.1175143442667	94.95885080533337	970149.625	1.5984091632408166E8	0	7196	16.553073831177784	0.5368943010677032	1.637915253036843	401.250244140625	401.25311279296875
59	401.26312255859375	33.0205592805333					1	DETECTED	401.2631 m/z @33.02 [151020OFc1_NvH-0949-CRLM-23.raw]	401.26312255859375	33.0205592805333	1.88194144453333	98.0177045189333	96.13576307439997	9494814.0	3.9046845972600734E8	2	7196	11.251384618142328	1.085652832301498	4.641128763179986	401.2531433105469	401.2731018066406
60	401.28741455078125	18.3216672568					1	DETECTED	401.2874 m/z @18.32 [151020OFc1_NvH-0949-CRLM-23.raw]	401.28741455078125	18.3216672568	9.99202964026667	93.2614545792	83.26942493893334	83996.1953125	1.2959727344292872E8	0	7196	11.282329369701614	4.998382208948294	8.820583580439832	401.28533935546875	401.2910461425781
61	401.30810546875	91.4778040893333					1	DETECTED	401.3081 m/z @91.48 [151020OFc1_NvH-0949-CRLM-23.raw]	401.30810546875	91.4778040893333	1.92762621226667	96.0399913565333	94.11236514426663	30955.466796875	7.645286420999324E7	0	7196	0.20152286967650923	0.5254727984653639	0.050945596930727664	401.29888916015625	401.3086242675781
62	401.3766784667969	20.2685867616					1	DETECTED	401.3767 m/z @20.27 [151020OFc1_NvH-0949-CRLM-23.raw]	401.3766784667969	20.2685867616	1.8004738056	99.5784031093333	97.77792930373329	280285.375	1.6726189690038234E8	0	7196	0.15529056891374537	0.509063404876881	62.95037802562541	401.36700439453125	401.38665771484375
63	401.3929748535156	30.1845010741333					1	DETECTED	401.3930 m/z @30.18 [151020OFc1_NvH-0949-CRLM-23.raw]	401.3929748535156	30.1845010741333	4.6702584856	96.6817303768	92.0114718912	59158.89453125	1.2645609610944645E8	0	7196	91.94789981861035	1.8192763204472298	2.620910131220387	401.38751220703125	401.3994140625
64	401.4259338378906	12.5259794738667					1	DETECTED	401.4259 m/z @12.53 [151020OFc1_NvH-0949-CRLM-23.raw]	401.4259338378906	12.5259794738667	4.7929382528	99.6345340272	94.8415957744	289673.0	1.2454277171675245E8	3	7196	0.20694941634493347	2.2306859354205764	90.31575632806718	401.416015625	401.4357604980469
65	401.447021484375	27.7615063797333					1	DETECTED	401.4470 m/z @27.76 [151020OFc1_NvH-0949-CRLM-23.raw]	401.447021484375	27.7615063797333	2.82991011706667	99.6908296682667	96.86091955120003	1930797.0	1.61614654363469E8	4	7196	0.16855267905604165	0.5226718185335899	2.099771901867353	401.4371643066406	401.456787109375
66	401.46038818359375	18.4561848184					1	DETECTED	401.4604 m/z @18.46 [151020OFc1_NvH-0949-CRLM-23.raw]	401.46038818359375	18.4561848184	2.88569036293333	97.0401660341333	94.15447567119998	160957.28125	1.2956164070671162E8	0	7196	0.8924206858547805	4.26484522988412	0.02188050430829363	401.45703125	401.4697570800781
67	401.47979736328125	30.3181682946667					1	DETECTED	401.4798 m/z @30.32 [151020OFc1_NvH-0949-CRLM-23.raw]	401.47979736328125	30.3181682946667	2.94100225253333	96.2830330432	93.34203079066668	361896.34375	1.401872582351396E8	2	7196	0.13909635718806257	3.1020017987373594	0.03978542177223635	401.4698486328125	401.4897766113281
68	401.5032958984375	23.5677351450667					1	DETECTED	401.5033 m/z @23.57 [151020OFc1_NvH-0949-CRLM-23.raw]	401.5032958984375	23.5677351450667	5.12139056373333	99.1250128602667	94.00362229653336	201805.890625	1.29826571061692E8	0	7196	7.294077601630157	5.878457443686538	10.722164226422477	401.4933776855469	401.51324462890625
69	401.5150146484375	14.631684428					1	DETECTED	401.5150 m/z @14.63 [151020OFc1_NvH-0949-CRLM-23.raw]	401.5150146484375	14.631684428	6.0798149224	74.2886179464	68.20880302399999	70364.8359375	1.1953857917502761E8	0	7196	0.035629155555360725	3.9879469032668817	0.00811308582853057	401.5133361816406	401.515869140625
70	401.5259704589844	27.7868245776					1	DETECTED	401.5260 m/z @27.79 [151020OFc1_NvH-0949-CRLM-23.raw]	401.5259704589844	27.7868245776	2.7106673344	94.5695604168	91.8588930824	231869.65625	1.3902208681306937E8	0	7196	0.23340327098472358	1.8819762579676953	0.06243935053783772	401.5160217285156	401.5308532714844
71	401.5410461425781	32.5104080370667					1	DETECTED	401.5410 m/z @32.51 [151020OFc1_NvH-0949-CRLM-23.raw]	401.5410461425781	32.5104080370667	3.60572627546667	99.478839904	95.87311362853333	1365202.75	1.6547210324358335E8	3	7196	0.1492449505611404	0.5052327537489609	0.07964088255916896	401.53106689453125	401.5509948730469
72	401.5628662109375	17.5194625562667					1	DETECTED	401.5629 m/z @17.52 [151020OFc1_NvH-0949-CRLM-23.raw]	401.5628662109375	17.5194625562667	3.36126835013333	94.8730757928	91.51180744266667	639557.3125	1.4099559157366386E8	0	7196	0.1409147352996456	2.4688874346959233	2.459490610613324	401.5528869628906	401.5645446777344
73	401.5745544433594	35.4353086458667					1	DETECTED	401.5746 m/z @35.44 [151020OFc1_NvH-0949-CRLM-23.raw]	401.5745544433594	35.4353086458667	3.30547793786667	98.3814165216	95.07593858373333	2227327.0	2.1366586209031376E8	0	7196	0.22323746016157742	0.6843790393443487	0.6256692873295872	401.5645751953125	401.58453369140625
74	401.5858459472656	40.0190061842667					1	DETECTED	401.5858 m/z @40.02 [151020OFc1_NvH-0949-CRLM-23.raw]	401.5858459472656	40.0190061842667	4.03190692853333	98.8714114258667	94.83950449733337	412149.4375	1.6735813953407082E8	0	7196	16.786183947077898	2.301226269626166	0.3874034666698688	401.5845642089844	401.59576416015625
75	401.62628173828125	12.5876809152					1	DETECTED	401.6263 m/z @12.59 [151020OFc1_NvH-0949-CRLM-23.raw]	401.62628173828125	12.5876809152	2.86664070693333	97.9397533664	95.07311265946667	311591.15625	1.4033173775086525E8	0	7196	13.94309124857107	0.5515625697382602	3.718721646836396	401.6164245605469	401.63580322265625
76	401.6976318359375	27.7977618376					1	DETECTED	401.6976 m/z @27.80 [151020OFc1_NvH-0949-CRLM-23.raw]	401.6976318359375	27.7977618376	2.674040776	99.9023888309333	97.2283480549333	1602775.5	1.75657281171744E8	0	7196	0.2052439831906092	0.6129633507107014	0.11390383204702689	401.6877746582031	401.7076110839844
77	401.7141418457031	39.4725979813333					1	DETECTED	401.7141 m/z @39.47 [151020OFc1_NvH-0949-CRLM-23.raw]	401.7141418457031	39.4725979813333	3.9280329832	99.31209606	95.3840630768	345507.15625	1.5930845861266848E8	0	7196	5.7900840027333444	0.7921347030535111	0.9042916723306358	401.7076721191406	401.7145080566406
78	401.72454833984375	24.0576838082667					1	DETECTED	401.7245 m/z @24.06 [151020OFc1_NvH-0949-CRLM-23.raw]	401.72454833984375	24.0576838082667	2.98858323146667	94.8538369090667	91.86525367760004	494966.96875	1.5931760542780346E8	2	7196	12.295888927566347	1.2836325031486453	1.0390688531878938	401.7145690917969	401.726806640625
79	401.73681640625	23.6315304042667					1	DETECTED	401.7368 m/z @23.63 [151020OFc1_NvH-0949-CRLM-23.raw]	401.73681640625	23.6315304042667	2.51807753146667	98.6502993317333	96.13222180026662	2063019.625	2.3205252351920232E8	2	7196	6.308755764540194	1.9874048060204088	1.4280303272948334	401.7268371582031	401.7467956542969
80	401.7469177246094	17.4569043352					1	DETECTED	401.7469 m/z @17.46 [151020OFc1_NvH-0949-CRLM-23.raw]	401.7469177246094	17.4569043352	4.02274659706667	46.9418615189333	42.91911492186663	1032114.875	1.247336838929101E8	2	7196	4.10551876651736	36.5042455584386	39.2668962310116	401.746826171875	401.7547607421875
81	401.7647705078125	33.0205592805333					1	DETECTED	401.7648 m/z @33.02 [151020OFc1_NvH-0949-CRLM-23.raw]	401.7647705078125	33.0205592805333	6.24414693173333	80.7766299410667	74.53248300933338	3978016.75	1.990317582707847E8	2	7196	0.17977511410143876	0.5207064735289039	0.024328210535736992	401.7547912597656	401.7746887207031
82	401.8268127441406	12.5876809152					1	DETECTED	401.8268 m/z @12.59 [151020OFc1_NvH-0949-CRLM-23.raw]	401.8268127441406	12.5876809152	0.717946475216667	99.8472276149333	99.12928113971664	249353.859375	1.3649683066508025E8	0	7196	2.9647306321548097	4.840081169703306	0.0900366045207417	401.8170166015625	401.8363342285156
83	401.8556213378906	17.7878530312					1	DETECTED	401.8556 m/z @17.79 [151020OFc1_NvH-0949-CRLM-23.raw]	401.8556213378906	17.7878530312	0.00546406826666667	99.9684654248	99.96300135653334	531655.5	1.4579900520570493E8	0	7196	11.291945658038895	0.6620654118247563	1.8054472043800163	401.84564208984375	401.86541748046875
84	401.8716125488281	23.548583116					1	DETECTED	401.8716 m/z @23.55 [151020OFc1_NvH-0949-CRLM-23.raw]	401.8716125488281	23.548583116	0.00546406826666667	99.9023888309333	99.89692476266664	320446.0625	1.6058600428296787E8	0	7196	2.5839497354634027	0.5225344645858472	0.2661793760317621	401.86566162109375	401.8736267089844
85	401.8836364746094	27.4787779168					1	DETECTED	401.8836 m/z @27.48 [151020OFc1_NvH-0949-CRLM-23.raw]	401.8836364746094	27.4787779168	0.00546406826666667	100.001680064267	99.99621599600034	4043591.0	1.969793419468015E8	3	7196	0.17365916591042563	0.7739242267604775	0.5097009692325147	401.8736877441406	401.89361572265625
86	401.90570068359375	12.8568527213333					1	DETECTED	401.9057 m/z @12.86 [151020OFc1_NvH-0949-CRLM-23.raw]	401.90570068359375	12.8568527213333	0.00546406826666667	99.9242601330667	99.91879606480003	509690.84375	1.528129928264399E8	3	7196	0.035101442046837406	0.6792484541384253	1.1275526005032164	401.8957214355469	401.9156799316406
87	401.923095703125	45.7158372821333					1	DETECTED	401.9231 m/z @45.72 [151020OFc1_NvH-0949-CRLM-23.raw]	401.923095703125	45.7158372821333	0.231726541333333	99.9242601330667	99.69253359173337	223916.078125	1.8356798493455338E8	0	7196	22.625438168295943	1.1776154346704295	1.910811250016949	401.9157409667969	401.9256896972656
88	401.93646240234375	23.1586459904					1	DETECTED	401.9365 m/z @23.16 [151020OFc1_NvH-0949-CRLM-23.raw]	401.93646240234375	23.1586459904	0.00546406826666667	99.9463013168	99.94083724853334	327056.375	1.1737264969629191E8	0	7196	0.20217543728655585	0.5014604933396806	0.11048867204375631	401.9268798828125	401.9383544921875
89	401.94842529296875	27.7490352853333					1	DETECTED	401.9484 m/z @27.75 [151020OFc1_NvH-0949-CRLM-23.raw]	401.94842529296875	27.7490352853333	0.00546406826666667	99.9573621322667	99.95189806400003	671189.0	1.3760246813261718E8	4	7196	0.19838831143127322	0.6806865343599863	18.055788114516368	401.9385681152344	401.9583435058594
90	401.968017578125	31.3013764613333					1	DETECTED	401.9680 m/z @31.30 [151020OFc1_NvH-0949-CRLM-23.raw]	401.968017578125	31.3013764613333	0.293921324266667	100.001680064267	99.70775874000034	152488.71875	1.3757075997444707E8	0	7196	12.196508934785776	2.025987862906715	3.874284215900165	401.9584655761719	401.9712219238281
91	401.98126220703125	30.3335992664					1	DETECTED	401.9813 m/z @30.33 [151020OFc1_NvH-0949-CRLM-23.raw]	401.98126220703125	30.3335992664	0.0282621848	100.001680064267	99.97341787946701	178319.609375	1.5220405923837766E8	0	7196	0.08700812094470223	1.7245486874768905	5.223310380137379	401.97137451171875	401.99114990234375
92	401.99591064453125	30.4923040650667					1	DETECTED	401.9959 m/z @30.49 [151020OFc1_NvH-0949-CRLM-23.raw]	401.99591064453125	30.4923040650667	0.00546406826666667	99.9573621322667	99.95189806400003	65853.921875	1.3990643468732467E8	0	7196	76.44212703834464	1.7800225156636598	2.1817169118188033	401.99127197265625	402.005859375
93	402.0269775390625	12.5579582192					1	DETECTED	402.0270 m/z @12.56 [151020OFc1_NvH-0949-CRLM-23.raw]	402.0269775390625	12.5579582192	3.72729757973333	99.7805260992	96.05322851946667	179421.109375	1.3533689080199727E8	0	7196	3.016016870530631	0.5605219100162003	0.5780812845704059	402.01727294921875	402.0368957519531
94	402.0528564453125	22.646224544					1	DETECTED	402.0529 m/z @22.65 [151020OFc1_NvH-0949-CRLM-23.raw]	402.0528564453125	22.646224544	5.39064186106667	99.8360528978667	94.44541103680002	1790703.125	1.5836118860429543E8	5	7196	0.17676464756975463	1.8491985843444148	1.7332743890130824	402.0431823730469	402.0622863769531
95	402.1521911621094	42.4087541930667					1	DETECTED	402.1522 m/z @42.41 [151020OFc1_NvH-0949-CRLM-23.raw]	402.1521911621094	42.4087541930667	5.09095127306667	94.8538369090667	89.76288563600004	66452.953125	1.382161088260682E8	0	7196	85.43821032510023	1.2026818115261109	1.3211134346314677	402.1441955566406	402.1617431640625
96	402.17974853515625	25.6045053378667					1	DETECTED	402.1797 m/z @25.60 [151020OFc1_NvH-0949-CRLM-23.raw]	402.17974853515625	25.6045053378667	0.00546406826666667	100.001680064267	99.99621599600034	250401.46875	4.566523058757401E8	3	7196	94.75735546620368	4.217800192454556	39.107047295434946	402.1698303222656	402.18072509765625
97	402.19073486328125	17.775632552					1	DETECTED	402.1907 m/z @17.78 [151020OFc1_NvH-0949-CRLM-23.raw]	402.19073486328125	17.775632552	0.4265616016	96.7853796365333	96.35881803493331	379036.09375	1.525323554603661E8	0	7196	0.12212735087358695	0.5216261858979585	1.4380941239448777	402.1807556152344	402.1957092285156
98	402.20574951171875	29.2911721464					1	DETECTED	402.2057 m/z @29.29 [151020OFc1_NvH-0949-CRLM-23.raw]	402.20574951171875	29.2911721464	3.97676229493333	94.4564575818667	90.47969528693338	659260.1875	1.5832882178887925E8	2	7196	0.13091732274443757	0.8829366627324647	0.1382014166909934	402.1957702636719	402.2078552246094
99	402.2178649902344	27.4787779168					1	DETECTED	402.2179 m/z @27.48 [151020OFc1_NvH-0949-CRLM-23.raw]	402.2178649902344	27.4787779168	1.4244483208	97.9843277941333	96.55987947333331	2279506.0	2.2216241983287865E8	3	7196	0.17914402353064318	0.7119483007207018	0.2388393298577483	402.2079162597656	402.22784423828125
100	402.2386169433594	23.7149957888					1	DETECTED	402.2386 m/z @23.71 [151020OFc1_NvH-0949-CRLM-23.raw]	402.2386169433594	23.7149957888	3.16549789386667	98.2047750493333	95.03927715546664	775799.0625	1.8403239836801273E8	0	7196	4.490552404841072	1.0878843581537745	0.5563557540403831	402.2286376953125	402.2431945800781
101	402.2532043457031	22.6734491501333					1	DETECTED	402.2532 m/z @22.67 [151020OFc1_NvH-0949-CRLM-23.raw]	402.2532043457031	22.6734491501333	1.4244483208	98.8714114258667	97.4469631050667	1903676.5	2.1211091287421155E8	0	7196	0.24057994682438988	22.706944298893614	49.25483907817258	402.24322509765625	402.2622985839844
102	402.2663879394531	33.0400377474667					1	DETECTED	402.2664 m/z @33.04 [151020OFc1_NvH-0949-CRLM-23.raw]	402.2663879394531	33.0400377474667	0.135613128	98.1054557074667	97.9698425794667	964776.6875	1.5068621829301727E8	0	7196	0.16853676024990705	0.5081732775271128	0.025124911353290192	402.26348876953125	402.2763366699219
103	402.2765808105469	21.8548522141333					1	DETECTED	402.2766 m/z @21.85 [151020OFc1_NvH-0949-CRLM-23.raw]	402.2765808105469	21.8548522141333	1.3863257896	92.4687263506667	91.0824005610667	167641.328125	2.2761826734413165E8	0	7196	90.2353098687221	2.1997883371112708	3.3980547352467365	402.2764892578125	402.2857666015625
104	402.3037109375	91.8293484229333					1	DETECTED	402.3037 m/z @91.83 [151020OFc1_NvH-0949-CRLM-23.raw]	402.3037109375	91.8293484229333	1.39588252613333	92.5014847016	91.10560217546667	78960.2109375	1.2113461678089097E8	0	7196	0.17261432428638557	0.503717993087703	0.007436500388808622	402.2937927246094	402.3111572265625
105	402.3211975097656	91.0523926861333					1	DETECTED	402.3212 m/z @91.05 [151020OFc1_NvH-0949-CRLM-23.raw]	402.3211975097656	91.0523926861333	1.37693633706667	95.2811926781333	93.90425634106663	78257.4375	9.720716355224323E7	0	7196	1.2926556975116625	0.5236381030804751	0.009214040134096617	402.3140563964844	402.32952880859375
106	402.35137939453125	69.6993099466667					1	DETECTED	402.3514 m/z @69.70 [151020OFc1_NvH-0949-CRLM-23.raw]	402.35137939453125	69.6993099466667	1.37693633706667	99.5784031093333	98.20146677226663	81727.2265625	2.1483685331422162E8	0	7196	88.82270248066148	0.7201278236443703	0.3234916138846989	402.3443908691406	402.3609619140625
107	402.3856201171875	89.7186411842667					1	DETECTED	402.3856 m/z @89.72 [151020OFc1_NvH-0949-CRLM-23.raw]	402.3856201171875	89.7186411842667	0.978578530933333	99.5784031093333	98.59982457839996	62324.78125	1.49739266034847E8	0	7196	97.82765719099663	0.5559750502525461	0.11202799110133993	402.3756408691406	402.3919982910156
108	402.40240478515625	43.9359993130667					1	DETECTED	402.4024 m/z @43.94 [151020OFc1_NvH-0949-CRLM-23.raw]	402.40240478515625	43.9359993130667	0.789651256266667	97.9067618218667	97.11711056560003	99606.0859375	1.646414416621153E8	0	7196	28.123451706992505	1.140057944776904	1.6679530367052953	402.3924865722656	402.4073791503906
109	402.4179382324219	24.2515372741333					1	DETECTED	402.4179 m/z @24.25 [151020OFc1_NvH-0949-CRLM-23.raw]	402.4179382324219	24.2515372741333	0.242051378933333	99.9463013168	99.70424993786666	1070166.5	1.6073396803010702E8	0	7196	0.08342601111299075	0.8258920026583755	0.0638808713668575	402.4082946777344	402.4275817871094
110	402.4425048828125	21.9922108736					1	DETECTED	402.4425 m/z @21.99 [151020OFc1_NvH-0949-CRLM-23.raw]	402.4425048828125	21.9922108736	0.242051378933333	88.2104538208	87.96840244186666	121276.3125	1.3180885671732892E8	0	7196	16.026018109926202	2.084439071535794	3.1528143391061767	402.4325866699219	402.44305419921875
111	402.453369140625	22.6849363213333					1	DETECTED	402.4534 m/z @22.68 [151020OFc1_NvH-0949-CRLM-23.raw]	402.453369140625	22.6849363213333	0.242051378933333	97.9397533664	97.69770198746666	1084886.0	1.8037609524787584E8	0	7196	0.14351696136855097	0.5137100895628608	0.08052489749716606	402.44378662109375	402.46295166015625
112	402.4656066894531	6.24414693173333					1	DETECTED	402.4656 m/z @6.24 [151020OFc1_NvH-0949-CRLM-23.raw]	402.4656066894531	6.24414693173333	0.242051378933333	96.6817303768	96.43967899786666	394361.875	1.4910820583019102E8	0	7196	0.16024582811786647	1.3731304458991347	1.6208402724208386	402.46343994140625	402.46630859375
113	402.4764709472656	29.18320864					1	DETECTED	402.4765 m/z @29.18 [151020OFc1_NvH-0949-CRLM-23.raw]	402.4764709472656	29.18320864	0.178006493333333	99.9131763245333	99.73516983119997	411099.5	1.4271824819818246E8	4	7196	12.207247683369534	0.5016065789484648	0.012280635796471684	402.4665222167969	402.4863586425781
114	402.498046875	43.2393073162667					1	DETECTED	402.4980 m/z @43.24 [151020OFc1_NvH-0949-CRLM-23.raw]	402.498046875	43.2393073162667	0.167254228533333	98.0397957602667	97.87254153173336	206715.234375	1.3667234343522352E8	0	7196	21.487054832709926	1.1474534689548164	0.0025033194473094156	402.4880676269531	402.5078430175781
115	402.5192565917969	22.0367090106667					1	DETECTED	402.5193 m/z @22.04 [151020OFc1_NvH-0949-CRLM-23.raw]	402.5192565917969	22.0367090106667	0.1143406	98.8160851829333	98.7017445829333	195080.90625	1.353901470988607E8	0	7196	14.740403303139992	3.1592801654026093	0.16609849200775578	402.5097351074219	402.5280456542969
116	402.5380554199219	15.6896228672					1	DETECTED	402.5381 m/z @15.69 [151020OFc1_NvH-0949-CRLM-23.raw]	402.5380554199219	15.6896228672	0.0172706141333333	95.3785822336	95.36131161946666	429460.5625	1.4221048068991885E8	3	7196	9.120585260357743	1.6159584652491075	0.6668222691530137	402.52813720703125	402.5423889160156
117	402.55242919921875	27.4366408586667					1	DETECTED	402.5524 m/z @27.44 [151020OFc1_NvH-0949-CRLM-23.raw]	402.55242919921875	27.4366408586667	0.00546406826666667	97.9175114757333	97.91204740746664	803446.25	1.594466591249756E8	3	7196	7.654564410100409	0.8428479661251557	0.05712824685643201	402.5424499511719	402.5528869628906
118	402.5628967285156	16.5221945269333					1	DETECTED	402.5629 m/z @16.52 [151020OFc1_NvH-0949-CRLM-23.raw]	402.5628967285156	16.5221945269333	0.00546406826666667	97.5587163005333	97.55325223226664	1526257.75	1.6813014412183467E8	3	7196	0.15960679670530098	1.1564284336895023	1.06140452708647	402.5529479980469	402.5728759765625
119	402.57537841796875	11.4123112965333					1	DETECTED	402.5754 m/z @11.41 [151020OFc1_NvH-0949-CRLM-23.raw]	402.57537841796875	11.4123112965333	0.00546406826666667	51.2129858312	51.20752176293333	920059.625	9.476280397400545E7	3	7196	0.14074927228300993	2.1497372704414395	1.2646044512956653	402.5729064941406	402.5853576660156
120	402.6020202636719	21.9461224453333					1	DETECTED	402.6020 m/z @21.95 [151020OFc1_NvH-0949-CRLM-23.raw]	402.6020202636719	21.9461224453333	0.0282621848	84.8017860928	84.773523908	150885.40625	1.2990626706588303E8	0	7196	6.845243046655458	1.9625963592693918	0.5724944946902167	402.5921325683594	402.6087341308594
121	402.6187744140625	24.2400694258667					1	DETECTED	402.6188 m/z @24.24 [151020OFc1_NvH-0949-CRLM-23.raw]	402.6187744140625	24.2400694258667	0.0392682752	87.6428042770667	87.6035360018667	1068949.75	1.643197083776538E8	3	7196	1.3585270187733443	3.9608430890176782	6.871880151205486	402.6090393066406	402.6286315917969
122	402.6349182128906	28.7830818181333					1	DETECTED	402.6349 m/z @28.78 [151020OFc1_NvH-0949-CRLM-23.raw]	402.6349182128906	28.7830818181333	0.0500075088	96.4710366469333	96.4210291381333	236536.21875	1.4620085476928294E8	0	7196	7.126385166509856	0.5587299255354302	0.0028839663298731114	402.62896728515625	402.644775390625
123	402.6548156738281	22.7191422842667					1	DETECTED	402.6548 m/z @22.72 [151020OFc1_NvH-0949-CRLM-23.raw]	402.6548156738281	22.7191422842667	0.366306178666667	97.5747556496	97.20844947093333	544165.5	1.673693137207965E8	0	7196	0.22584523288935188	3.4458080535258415	5.981340780744914	402.6450500488281	402.6647033691406
124	402.6689147949219	28.8365040797333					1	DETECTED	402.6689 m/z @28.84 [151020OFc1_NvH-0949-CRLM-23.raw]	402.6689147949219	28.8365040797333	0.3866203808	94.5493965664	94.16277618560001	206693.40625	1.4398548108992952E8	0	7196	13.432537766722348	1.8297178318094869	0.03339418396472043	402.66485595703125	402.6775207519531
125	402.6876220703125	41.3744740325333					1	DETECTED	402.6876 m/z @41.37 [151020OFc1_NvH-0949-CRLM-23.raw]	402.6876220703125	41.3744740325333	0.366306178666667	95.4108279848	95.04452180613333	237328.90625	1.7596406675910303E8	0	7196	73.56780119372699	1.227451971601933	1.4513199181067171	402.6778564453125	402.6887512207031
126	402.6987609863281	25.9051601661333					1	DETECTED	402.6988 m/z @25.91 [151020OFc1_NvH-0949-CRLM-23.raw]	402.6987609863281	25.9051601661333	0.366306178666667	99.7469426690667	99.38063649040004	3088359.0	2.3326292092659304E8	2	7196	0.3762519880135571	1.2351946886132426	0.10762020138066289	402.6888122558594	402.707275390625
127	402.71728515625	21.9922108736					1	DETECTED	402.7173 m/z @21.99 [151020OFc1_NvH-0949-CRLM-23.raw]	402.71728515625	21.9922108736	0.366306178666667	99.6119445848	99.24563840613334	1.1941872E7	4.4076513623859936E8	2	7196	0.23770007352518618	32.12124112250462	1.734208721553695	402.7073059082031	402.7272644042969
128	402.73980712890625	30.3181682946667					1	DETECTED	402.7398 m/z @30.32 [151020OFc1_NvH-0949-CRLM-23.raw]	402.73980712890625	30.3181682946667	0.8594691976	96.1722133861333	95.31274418853329	500493.3125	1.7193785078371182E8	0	7196	0.14870849801613772	0.577218511293025	0.8354445891838816	402.7298583984375	402.74969482421875
129	402.76312255859375	25.4632049165333					1	DETECTED	402.7631 m/z @25.46 [151020OFc1_NvH-0949-CRLM-23.raw]	402.76312255859375	25.4632049165333	1.1153372944	99.2792463330667	98.16390903866669	309417.0625	1.6826379855834788E8	0	7196	5.067256278257219	0.5443077168950675	1.3572846200375661	402.7532043457031	402.7728576660156
130	402.7835998535156	25.4632049165333					1	DETECTED	402.7836 m/z @25.46 [151020OFc1_NvH-0949-CRLM-23.raw]	402.7835998535156	25.4632049165333	0.467107129333333	96.6374886490667	96.17038151973337	561599.875	2.0709981404257894E8	0	7196	4.985573855212412	4.494509890625495	0.285706268532395	402.77374267578125	402.7935485839844
131	402.7946472167969	39.1063209565333					1	DETECTED	402.7946 m/z @39.11 [151020OFc1_NvH-0949-CRLM-23.raw]	402.7946472167969	39.1063209565333	0.799858004	96.9851160789333	96.1852580749333	320203.6875	2.1334009955296823E8	0	7196	15.856381543583648	2.136461725618385	0.6684462371787326	402.79364013671875	402.8045959472656
132	402.80657958984375	30.2488483994667					1	DETECTED	402.8066 m/z @30.25 [151020OFc1_NvH-0949-CRLM-23.raw]	402.80657958984375	30.2488483994667	0.849628292266667	97.7076580666667	96.85802977440002	268974.96875	2.058042329427166E8	0	7196	9.145266329855811	1.7806459952340445	0.3996846514488113	402.8046875	402.8095397949219
133	402.81964111328125	24.2094024693333					1	DETECTED	402.8196 m/z @24.21 [151020OFc1_NvH-0949-CRLM-23.raw]	402.81964111328125	24.2094024693333	0.799858004	99.8802330848	99.0803750808	605599.3125	1.82210120352408E8	0	7196	2.5142148733043577	1.8940467687015832	78.2022501769769	402.80975341796875	402.8296203613281
134	402.8415832519531	46.5364031634667					1	DETECTED	402.8416 m/z @46.54 [151020OFc1_NvH-0949-CRLM-23.raw]	402.8415832519531	46.5364031634667	0.0606744752	99.7354659005333	99.6747914253333	460631.09375	1.7759279431126654E8	0	7196	13.338372905413728	0.5520134132950336	0.30440783415653255	402.8316955566406	402.8486022949219
135	402.8586120605469	46.5364031634667					1	DETECTED	402.8586 m/z @46.54 [151020OFc1_NvH-0949-CRLM-23.raw]	402.8586120605469	46.5364031634667	0.00546406826666667	99.9794906909333	99.97402662266664	587687.4375	1.8868974077126527E8	3	7196	21.230709081426273	0.5879247531440952	0.23681618940629892	402.8486328125	402.86859130859375
136	402.868896484375	25.5233145704					1	DETECTED	402.8689 m/z @25.52 [151020OFc1_NvH-0949-CRLM-23.raw]	402.868896484375	25.5233145704	0.0392682752	99.9353136226667	99.8960453474667	307932.28125	2.1460908673148754E8	0	7196	11.028603781450634	0.5804918220104784	0.10674236093345599	402.8686218261719	402.87408447265625
137	402.88409423828125	18.1059433282667					1	DETECTED	402.8841 m/z @18.11 [151020OFc1_NvH-0949-CRLM-23.raw]	402.88409423828125	18.1059433282667	0.00546406826666667	100.001680064267	99.99621599600034	578766.375	2.2503371198545367E8	3	7196	0.12457870650439773	1.055878840003909	2.7404768449936405	402.8741149902344	402.8863220214844
138	402.8963317871094	32.7960885778667					1	DETECTED	402.8963 m/z @32.80 [151020OFc1_NvH-0949-CRLM-23.raw]	402.8963317871094	32.7960885778667	0.00546406826666667	100.001680064267	99.99621599600034	970839.5625	2.1238705328395703E8	3	7196	16.38292055139361	0.7569067221319798	0.02681481187366278	402.8863525390625	402.90631103515625
139	402.9096984863281	11.4123112965333					1	DETECTED	402.9097 m/z @11.41 [151020OFc1_NvH-0949-CRLM-23.raw]	402.9096984863281	11.4123112965333	0.00546406826666667	100.001680064267	99.99621599600034	662863.25	2.4085733252769256E8	3	7196	0.09979460279098795	5.663252993464723	202.21278806635254	402.9063415527344	402.919677734375
140	402.93157958984375	37.0141530922667					1	DETECTED	402.9316 m/z @37.01 [151020OFc1_NvH-0949-CRLM-23.raw]	402.93157958984375	37.0141530922667	0.00546406826666667	99.8028885296	99.79742446133334	356139.28125	2.2039490606142867E8	3	7196	14.318819289115154	0.8034248240554035	0.47763218313169137	402.921630859375	402.93353271484375
141	402.94354248046875	40.2215461122667					1	DETECTED	402.9435 m/z @40.22 [151020OFc1_NvH-0949-CRLM-23.raw]	402.94354248046875	40.2215461122667	0.00546406826666667	99.9905488453333	99.98508477706663	387725.4375	2.1625691735653833E8	3	7196	27.29905474287941	0.5956207536926329	0.04855127723168704	402.9335632324219	402.9535217285156
142	402.9582214355469	37.0923205373333					1	DETECTED	402.9582 m/z @37.09 [151020OFc1_NvH-0949-CRLM-23.raw]	402.9582214355469	37.0923205373333	0.0927991989333333	99.9463013168	99.85350211786667	320994.25	2.5900252596993914E8	0	7196	20.801722490901334	0.8876596477201109	0.4795314693089264	402.95355224609375	402.9613952636719
143	402.9714050292969	31.7211420954667					1	DETECTED	402.9714 m/z @31.72 [151020OFc1_NvH-0949-CRLM-23.raw]	402.9714050292969	31.7211420954667	0.00546406826666667	99.9131763245333	99.90771225626663	684320.25	2.3456920683136955E8	2	7196	16.94772556651778	0.8050939746227627	0.052007220239064546	402.96142578125	402.97406005859375
144	402.98406982421875	45.0955761666667					1	DETECTED	402.9841 m/z @45.10 [151020OFc1_NvH-0949-CRLM-23.raw]	402.98406982421875	45.0955761666667	0.00546406826666667	99.9353136226667	99.92984955440004	987704.8125	2.5945707400893283E8	3	7196	0.04163363449622892	2.7129070873378627	0.3257606859916191	402.9740905761719	402.9940490722656
145	402.9996337890625	44.2720684264					1	DETECTED	402.9996 m/z @44.27 [151020OFc1_NvH-0949-CRLM-23.raw]	402.9996337890625	44.2720684264	0.0392682752	99.9242601330667	99.8849918578667	572337.1875	2.5144574397813118E8	0	7196	14.419275393426737	0.6827037074133493	0.15109844650686374	402.99407958984375	403.0096130371094
146	403.0126037597656	43.1776639602667					1	DETECTED	403.0126 m/z @43.18 [151020OFc1_NvH-0949-CRLM-23.raw]	403.0126037597656	43.1776639602667	0.0714827026666667	99.5345579584	99.46307525573333	275200.9375	3.3141835145098853E8	0	7196	26.113747578816263	1.23020579416394	0.40966051785524055	403.0096435546875	403.0136413574219
147	403.0236511230469	44.2720684264					1	DETECTED	403.0237 m/z @44.27 [151020OFc1_NvH-0949-CRLM-23.raw]	403.0236511230469	44.2720684264	0.00546406826666667	99.9023888309333	99.89692476266664	749519.1875	2.6540201839325055E8	0	7196	14.281842683071815	0.7066876258666119	0.9102306543835876	403.0137023925781	403.03363037109375
148	403.03948974609375	34.5368642610667					1	DETECTED	403.0395 m/z @34.54 [151020OFc1_NvH-0949-CRLM-23.raw]	403.03948974609375	34.5368642610667	0.3560380944	99.54579924	99.18976114559999	372487.0	2.8795778230480397E8	0	7196	9.269089447739375	0.5107497280417654	1.0763535654152576	403.03369140625	403.03961181640625
149	403.04962158203125	34.5879805941333					1	DETECTED	403.0496 m/z @34.59 [151020OFc1_NvH-0949-CRLM-23.raw]	403.04962158203125	34.5879805941333	0.3560380944	100.001680064267	99.645641969867	389669.21875	2.766551942843503E8	0	7196	7.145428624089245	1.3462454845388554	0.9890766172943127	403.03973388671875	403.05670166015625
150	403.06671142578125	48.6870726904					1	DETECTED	403.0667 m/z @48.69 [151020OFc1_NvH-0949-CRLM-23.raw]	403.06671142578125	48.6870726904	0.3560380944	99.9463013168	99.5902632224	494986.0625	3.0155544844666064E8	2	7196	10.518721981010287	0.5956346013356172	3.621078630423326	403.0567626953125	403.0766906738281
151	403.0877990722656	34.4713610973333					1	DETECTED	403.0878 m/z @34.47 [151020OFc1_NvH-0949-CRLM-23.raw]	403.0877990722656	34.4713610973333	0.00546406826666667	98.9708543410667	98.96539027280004	409127.5	2.9496748855127E8	3	7196	26.24589358092869	1.56589305876882	0.4649806192631012	403.07781982421875	403.0977783203125
152	403.0978088378906	48.3789801936					1	DETECTED	403.0978 m/z @48.38 [151020OFc1_NvH-0949-CRLM-23.raw]	403.0978088378906	48.3789801936	1.79117772266667	98.2929869338667	96.50180921120003	345180.59375	3.119098266945914E8	3	7196	1.167945753366915	0.5110011956388655	0.10835230008798959	403.0978088378906	403.1073303222656
153	403.1173400878906	59.3550412573333					1	DETECTED	403.1173 m/z @59.36 [151020OFc1_NvH-0949-CRLM-23.raw]	403.1173400878906	59.3550412573333	2.7660091496	99.8250046309333	97.0589954813333	353763.6875	3.059153418428576E8	0	7196	16.967750836820848	0.6041950681970745	0.23169694429336848	403.10736083984375	403.1273193359375
154	403.1297302246094	47.9109357816					1	DETECTED	403.1297 m/z @47.91 [151020OFc1_NvH-0949-CRLM-23.raw]	403.1297302246094	47.9109357816	2.82079962346667	71.2703418256	68.44954220213333	316061.21875	3.1253616583622766E8	0	7196	11.570394280214309	0.5214957371165472	0.46638279455595344	403.1273498535156	403.13055419921875
155	403.14056396484375	38.3608934813333					1	DETECTED	403.1406 m/z @38.36 [151020OFc1_NvH-0949-CRLM-23.raw]	403.14056396484375	38.3608934813333	2.77511888426667	98.9490812685333	96.17396238426663	401098.78125	3.3320733371107185E8	0	7196	1.6117478996698793	0.8508785850618324	0.2191109730823108	403.1306457519531	403.14569091796875
156	403.15570068359375	38.2779657592					1	DETECTED	403.1557 m/z @38.28 [151020OFc1_NvH-0949-CRLM-23.raw]	403.15570068359375	38.2779657592	2.8765241416	98.1827152056	95.306191064	466510.0	3.525176466335742E8	0	7196	23.703507087362425	0.7857726041474052	0.521847816912502	403.1457214355469	403.16558837890625
157	403.17559814453125	38.3608934813333					1	DETECTED	403.1756 m/z @38.36 [151020OFc1_NvH-0949-CRLM-23.raw]	403.17559814453125	38.3608934813333	0.0172706141333333	99.9023888309333	99.88511821679997	537698.0	3.086196596028196E8	0	7196	17.82399748249971	2.2896603786321053	0.19731861104630302	403.1656188964844	403.1787109375
158	403.188720703125	19.1541661306667					1	DETECTED	403.1887 m/z @19.15 [151020OFc1_NvH-0949-CRLM-23.raw]	403.188720703125	19.1541661306667	0.00546406826666667	100.001680064267	99.99621599600034	978339.0625	2.895172719358026E8	3	7196	34.08313250764319	4.304374184985421	1.7722017427190326	403.1787414550781	403.19866943359375
159	403.20941162109375	24.1943901896					1	DETECTED	403.2094 m/z @24.19 [151020OFc1_NvH-0949-CRLM-23.raw]	403.20941162109375	24.1943901896	2.674040776	97.33726614	94.663225364	1519648.375	3.3842680105664724E8	3	7196	16.066381280633024	10.126218633579892	3.28611048392517	403.1994323730469	403.20947265625
160	403.219482421875	23.8045071544					1	DETECTED	403.2195 m/z @23.80 [151020OFc1_NvH-0949-CRLM-23.raw]	403.219482421875	23.8045071544	0.728192070416667	99.9353136226667	99.20712155225003	7052913.0	5.3059581983458513E8	2	7196	2.336591545223527	9.467523173991944	0.3361675582562717	403.2095031738281	403.2294616699219
161	403.2315368652344	31.8040104202667					1	DETECTED	403.2315 m/z @31.80 [151020OFc1_NvH-0949-CRLM-23.raw]	403.2315368652344	31.8040104202667	0.00546406826666667	100.001680064267	99.99621599600034	2421435.75	2.8085426761129254E8	2	7196	0.2218284956924066	2.374964189304008	0.0718778925905307	403.2294921875	403.24151611328125
162	403.2441711425781	33.6099142189333					1	DETECTED	403.2442 m/z @33.61 [151020OFc1_NvH-0949-CRLM-23.raw]	403.2441711425781	33.6099142189333	2.46329492746667	97.8298255690667	95.36653064160004	1744037.0	2.8092501677305377E8	2	7196	0.2484935319871866	0.863281542352337	4.956623443963754	403.2415466308594	403.2541198730469
163	403.25579833984375	16.8581472266667					1	DETECTED	403.2558 m/z @16.86 [151020OFc1_NvH-0949-CRLM-23.raw]	403.25579833984375	16.8581472266667	3.21201389226667	95.8068461608	92.59483226853334	607881.5	2.53409981668858E8	0	7196	0.14534890714658744	97.81960850169848	6.588633722629766	403.2541809082031	403.2657165527344
164	403.27691650390625	44.0596565709333					1	DETECTED	403.2769 m/z @44.06 [151020OFc1_NvH-0949-CRLM-23.raw]	403.27691650390625	44.0596565709333	0.8594691976	92.5704485106667	91.71097931306669	542227.625	3.3515062777894604E8	0	7196	6.811051408393766	1.2996880352900544	0.5029731654407127	403.2669372558594	403.286865234375
165	403.2940368652344	50.1581813877333					1	DETECTED	403.2940 m/z @50.16 [151020OFc1_NvH-0949-CRLM-23.raw]	403.2940368652344	50.1581813877333	4.58510695813333	95.5370017341333	90.95189477599997	373861.625	2.844524710683288E8	0	7196	5.195237871607418	1.1417996265799326	5.774192483172832E-4	403.28692626953125	403.2961120605469
166	403.3061218261719	48.3120877602667					1	DETECTED	403.3061 m/z @48.31 [151020OFc1_NvH-0949-CRLM-23.raw]	403.3061218261719	48.3120877602667	6.83293124026667	95.2258301658667	88.39289892560002	415925.03125	3.051642861488513E8	0	7196	5.482552412319997	0.7836251738833518	0.2778977362067796	403.2962341308594	403.3108215332031
167	403.3208312988281	48.328803716					1	DETECTED	403.3208 m/z @48.33 [151020OFc1_NvH-0949-CRLM-23.raw]	403.3208312988281	48.328803716	3.3246480144	99.9794906909333	96.6548426765333	560350.0	4.68877417574876E8	0	7196	14.589290629152948	0.624410115706008	0.5553417074239303	403.31085205078125	403.330810546875
168	403.33905029296875	45.3349591418667					1	DETECTED	403.3391 m/z @45.33 [151020OFc1_NvH-0949-CRLM-23.raw]	403.33905029296875	45.3349591418667	3.937083352	85.5703774736	81.6332941216	347627.09375	2.6239272552795354E8	0	7196	35.38924785488574	0.8788727123504233	0.3400716646533814	403.3308410644531	403.348388671875
169	403.3584289550781	46.9041223632					1	DETECTED	403.3584 m/z @46.90 [151020OFc1_NvH-0949-CRLM-23.raw]	403.3584289550781	46.9041223632	3.9191606952	96.7080840077333	92.7889233125333	436016.4375	2.9676498715588784E8	0	7196	5.617543910763786	0.8108426491432074	0.09516631873820365	403.3485107421875	403.36834716796875
170	403.3768615722656	43.965499104					1	DETECTED	403.3769 m/z @43.97 [151020OFc1_NvH-0949-CRLM-23.raw]	403.3768615722656	43.965499104	4.62215247413333	97.1841745242667	92.56202205013336	365978.59375	2.922411957490181E8	2	7196	38.23223844559748	0.9612020359517752	0.5045327131464689	403.36846923828125	403.3868408203125
171	403.4010314941406	54.9558037496					1	DETECTED	403.4010 m/z @54.96 [151020OFc1_NvH-0949-CRLM-23.raw]	403.4010314941406	54.9558037496	1.2597501712	99.7915883426667	98.5318381714667	270072.65625	2.5306029042932868E8	3	7196	39.916543048018774	0.6565722083073338	0.07284320028281152	403.39111328125	403.4110107421875
172	403.4242248535156	55.8589855328					1	DETECTED	403.4242 m/z @55.86 [151020OFc1_NvH-0949-CRLM-23.raw]	403.4242248535156	55.8589855328	4.31939999946667	99.9023888309333	95.58298883146664	345073.59375	2.3997444160415027E8	0	7196	6.472970095596388	0.616598178285936	0.05734747775936245	403.414306640625	403.4342041015625
173	403.4368591308594	55.0731090021333					1	DETECTED	403.4369 m/z @55.07 [151020OFc1_NvH-0949-CRLM-23.raw]	403.4368591308594	55.0731090021333	7.3200655544	99.3228563994667	92.0027908450667	279071.96875	2.585606824104446E8	0	7196	14.983343422363	0.6669072954773665	0.16130508803312163	403.4342346191406	403.4377136230469
174	403.4477233886719	54.4627863808					1	DETECTED	403.4477 m/z @54.46 [151020OFc1_NvH-0949-CRLM-23.raw]	403.4477233886719	54.4627863808	3.994903104	98.6502993317333	94.65539622773329	292094.875	2.2974751503538722E8	2	7196	49.1492333675399	0.7121331622576432	0.3768437121628689	403.437744140625	403.450439453125
175	403.46044921875	55.4896582181333					1	DETECTED	403.4604 m/z @55.49 [151020OFc1_NvH-0949-CRLM-23.raw]	403.46044921875	55.4896582181333	1.23120092906667	98.4858288328	97.25462790373332	306275.03125	2.092403534288237E8	0	7196	39.22173096184447	0.6956874007019384	0.40367099592296235	403.45050048828125	403.4683532714844
176	403.4783935546875	36.9321709778667					1	DETECTED	403.4784 m/z @36.93 [151020OFc1_NvH-0949-CRLM-23.raw]	403.4783935546875	36.9321709778667	2.98858323146667	99.7584863850667	96.76990315360004	473008.65625	2.3354663150783336E8	2	7196	32.790874478845154	1.4330101619764772	0.003231634386207777	403.46844482421875	403.48834228515625
177	403.4892272949219	12.9220878853333					1	DETECTED	403.4892 m/z @12.92 [151020OFc1_NvH-0949-CRLM-23.raw]	403.4892272949219	12.9220878853333	2.9779477376	96.9518288952	93.97388115759999	444426.5625	1.9624737639238802E8	0	7196	46.939572268523165	40.38720786616751	27.68537081529213	403.4884033203125	403.49920654296875
178	403.5083312988281	66.0388553645333					1	DETECTED	403.5083 m/z @66.04 [151020OFc1_NvH-0949-CRLM-23.raw]	403.5083312988281	66.0388553645333	0.549452155733333	95.547980764	94.99852860826667	368581.59375	2.1272631665131298E8	0	7196	7.927760139898368	0.5162668533677678	2.120719010475139	403.4992370605469	403.510498046875
179	403.5206298828125	14.2579075824					1	DETECTED	403.5206 m/z @14.26 [151020OFc1_NvH-0949-CRLM-23.raw]	403.5206298828125	14.2579075824	4.95554439866667	99.9242601330667	94.96871573440002	457118.1875	2.4810817963275027E8	0	7196	47.5587029671556	0.5346322052058573	25.4094926971608	403.5106506347656	403.5262756347656
180	403.5362854003906	12.7956327053333					1	DETECTED	403.5363 m/z @12.80 [151020OFc1_NvH-0949-CRLM-23.raw]	403.5362854003906	12.7956327053333	3.85323603866667	94.9595374205333	91.10630138186663	1.1414968E7	3.971288513594097E8	3	7196	0.16880816829912781	30.084606334068553	67.47168842478493	403.52630615234375	403.5462646484375
181	403.54779052734375	72.2964782962667					1	DETECTED	403.5478 m/z @72.30 [151020OFc1_NvH-0949-CRLM-23.raw]	403.54779052734375	72.2964782962667	3.11937333253333	87.4730705349333	84.35369720239997	409998.0625	2.1784509487384263E8	0	7196	46.894391046144904	0.6099189846706109	3.854697039461128E-4	403.5462951660156	403.5553283691406
182	403.5653381347656	21.3284106786667					1	DETECTED	403.5653 m/z @21.33 [151020OFc1_NvH-0949-CRLM-23.raw]	403.5653381347656	21.3284106786667	3.0710321392	98.5852894453333	95.5142573061333	728348.6875	2.4648953923634115E8	3	7196	0.17587691648519765	1.2632494135382832	9.665305261615304	403.55535888671875	403.5752868652344
183	403.5779724121094	70.3053548002667					1	DETECTED	403.5780 m/z @70.31 [151020OFc1_NvH-0949-CRLM-23.raw]	403.5779724121094	70.3053548002667	3.50257553546667	87.3481762808	83.84560074533333	300471.34375	2.1064131654733613E8	0	7196	17.377248441824563	0.5191145838276611	0.39745307641932154	403.5754089355469	403.5782165527344
184	403.5882263183594	66.0124763749333					1	DETECTED	403.5882 m/z @66.01 [151020OFc1_NvH-0949-CRLM-23.raw]	403.5882263183594	66.0124763749333	0.5803809392	98.1276615242667	97.5472805850667	374388.46875	2.5082218670633006E8	0	7196	13.040339492481792	0.5553173796943598	0.5668060189513917	403.5782470703125	403.5981750488281
185	403.6069641113281	72.0200192685333					1	DETECTED	403.6070 m/z @72.02 [151020OFc1_NvH-0949-CRLM-23.raw]	403.6069641113281	72.0200192685333	2.18600443546667	98.2268496488	96.04084521333333	297318.53125	1.9961404369812858E8	0	7196	13.946814354762836	0.5056149423337103	0.4646070406587195	403.5982360839844	403.6123962402344
186	403.6224060058594	63.3843356136					1	DETECTED	403.6224 m/z @63.38 [151020OFc1_NvH-0949-CRLM-23.raw]	403.6224060058594	63.3843356136	3.994903104	94.0474650472	90.0525619432	315241.34375	2.2660539033712655E8	0	7196	3.3452183785758436	0.5618075140118605	0.13977751619743578	403.61248779296875	403.6323547363281
187	403.64727783203125	70.7736352506667					1	DETECTED	403.6473 m/z @70.77 [151020OFc1_NvH-0949-CRLM-23.raw]	403.64727783203125	70.7736352506667	3.41658725946667	87.3996671224	83.98307986293334	278165.3125	2.5444581922866955E8	0	7196	16.95547661899156	0.6232797787208098	10.8622647404395	403.6373596191406	403.6505126953125
188	403.6605224609375	67.37223422					1	DETECTED	403.6605 m/z @67.37 [151020OFc1_NvH-0949-CRLM-23.raw]	403.6605224609375	67.37223422	5.825444888	98.6393644226667	92.8139195346667	443807.3125	2.364807821684247E8	2	7196	22.81941276737409	2.671084453590247	1.8728175592067762	403.6505432128906	403.6703186035156
189	403.6739807128906	70.7736352506667					1	DETECTED	403.6740 m/z @70.77 [151020OFc1_NvH-0949-CRLM-23.raw]	403.6739807128906	70.7736352506667	4.70004922266667	91.7804904842667	87.08044126160004	419436.125	2.695057299532991E8	2	7196	22.867911867146702	1.3977221173029035	1.925478697477742	403.6705322265625	403.68267822265625
190	403.69281005859375	65.3497816125333					1	DETECTED	403.6928 m/z @65.35 [151020OFc1_NvH-0949-CRLM-23.raw]	403.69281005859375	65.3497816125333	2.49053024266667	95.2468796066667	92.75634936400003	496947.4375	2.3442565994369835E8	2	7196	46.248779234556096	2.0731788442999615	0.4113314278170517	403.6828308105469	403.7012634277344
191	403.7113037109375	26.3794532464					1	DETECTED	403.7113 m/z @26.38 [151020OFc1_NvH-0949-CRLM-23.raw]	403.7113037109375	26.3794532464	3.04364104666667	96.6706238018667	93.62698275520003	1.4132966E7	7.908050008563712E8	2	7196	0.2549966120285774	1.0108477313130042	0.32771555988370943	403.7013244628906	403.7212829589844
192	403.7296447753906	21.646237828					1	DETECTED	403.7296 m/z @21.65 [151020OFc1_NvH-0949-CRLM-23.raw]	403.7296447753906	21.646237828	3.27778226293333	96.1169699197333	92.83918765679996	4700263.0	3.3385287353753644E8	2	7196	0.2373357717886755	0.5765191388922608	3.65375317659225	403.7213134765625	403.7396240234375
193	403.74200439453125	32.2756919706667					1	DETECTED	403.7420 m/z @32.28 [151020OFc1_NvH-0949-CRLM-23.raw]	403.74200439453125	32.2756919706667	2.94100225253333	99.9353136226667	96.99431137013337	1681074.125	2.7694905920949626E8	2	7196	0.1975205912253415	2.2822159273993066	0.08576981201230878	403.7396545410156	403.7519836425781
194	403.7574462890625	16.8463009194667					1	DETECTED	403.7574 m/z @16.85 [151020OFc1_NvH-0949-CRLM-23.raw]	403.7574462890625	16.8463009194667	0.6219640224	99.9794906909333	99.35752666853331	264223.9375	2.3965784704670733E8	0	7196	55.60244498460513	8.639667732802065	11.260738475633934	403.75201416015625	403.7638244628906
195	403.7738342285156	63.8735651896					1	DETECTED	403.7738 m/z @63.87 [151020OFc1_NvH-0949-CRLM-23.raw]	403.7738342285156	63.8735651896	4.09995648666667	99.3561103226667	95.25615383600002	299792.6875	3.872974201071555E8	0	7196	6.2501290401957235	59.31772046153288	0.20893632811214718	403.76385498046875	403.7837829589844
196	403.7920227050781	75.2057140765333					1	DETECTED	403.7920 m/z @75.21 [151020OFc1_NvH-0949-CRLM-23.raw]	403.7920227050781	75.2057140765333	1.3863257896	99.54579924	98.1594734504	279437.875	1.7702350909815684E8	0	7196	11.043874480997047	2.431152232247925	0.008945776989267394	403.78387451171875	403.79608154296875
197	403.80609130859375	71.4617022712					1	DETECTED	403.8061 m/z @71.46 [151020OFc1_NvH-0949-CRLM-23.raw]	403.80609130859375	71.4617022712	1.2597501712	99.7019331085333	98.4421829373333	289114.59375	1.956848136111206E8	0	7196	8.686862947921568	0.5299684296641797	0.3417616007962011	403.7961120605469	403.8094482421875
198	403.8195495605469	69.6993099466667					1	DETECTED	403.8195 m/z @69.70 [151020OFc1_NvH-0949-CRLM-23.raw]	403.8195495605469	69.6993099466667	3.37036617653333	99.9794906909333	96.60912451439998	392299.9375	2.7852469395780927E8	0	7196	4.851174697553006	1.1160895271571147	0.03844122801707216	403.8095703125	403.82049560546875
199	403.83050537109375	71.5360200730667					1	DETECTED	403.8305 m/z @71.54 [151020OFc1_NvH-0949-CRLM-23.raw]	403.83050537109375	71.5360200730667	0.178006493333333	99.3340023994667	99.15599590613337	414090.90625	2.5735481636365572E8	0	7196	9.36845601941451	0.5476067207422484	340.3592373670857	403.8205871582031	403.8388977050781
200	403.84893798828125	69.6993099466667					1	DETECTED	403.8489 m/z @69.70 [151020OFc1_NvH-0949-CRLM-23.raw]	403.84893798828125	69.6993099466667	0.00546406826666667	99.9463013168	99.94083724853334	465416.0	2.139247267213644E8	3	7196	17.131647931864705	0.5513754416878239	0.11279358194629004	403.8389587402344	403.8589172363281
201	403.8590087890625	17.4812269666667					1	DETECTED	403.8590 m/z @17.48 [151020OFc1_NvH-0949-CRLM-23.raw]	403.8590087890625	17.4812269666667	6.15759953733333	99.9684654248	93.81086588746668	208972.890625	3.1070653115808827E8	0	7196	0.013567350180174742	3.5475935298578802	739.56840758585	403.85894775390625	403.8601379394531
202	403.8701477050781	12.7757659792					1	DETECTED	403.8701 m/z @12.78 [151020OFc1_NvH-0949-CRLM-23.raw]	403.8701477050781	12.7757659792	0.00546406826666667	100.001680064267	99.99621599600034	6862061.0	3.719643727893304E8	3	7196	0.16360208579157565	6.855674986182806	75.81775832006323	403.8601989746094	403.880126953125
203	403.89031982421875	27.5580397773333					1	DETECTED	403.8903 m/z @27.56 [151020OFc1_NvH-0949-CRLM-23.raw]	403.89031982421875	27.5580397773333	0.00546406826666667	100.001680064267	99.99621599600034	442532.0625	2.1709520213320616E8	3	7196	19.321386799270524	2.1301492151714645	0.31197888877664154	403.8803405761719	403.9002990722656
204	403.9017639160156	26.5435264592					1	DETECTED	403.9018 m/z @26.54 [151020OFc1_NvH-0949-CRLM-23.raw]	403.9017639160156	26.5435264592	0.00546406826666667	99.9794906909333	99.97402662266664	308729.28125	2.3070888814565435E8	3	7196	63.15274949629673	2.0016205171476957	2.8035364396395357	403.9003601074219	403.9117431640625
205	403.9204406738281	84.1201378981333					1	DETECTED	403.9204 m/z @84.12 [151020OFc1_NvH-0949-CRLM-23.raw]	403.9204406738281	84.1201378981333	0.00546406826666667	99.9905488453333	99.98508477706663	187031.375	2.0179711251902646E8	0	7196	9.822268324031398	2.546169513935676	0.4346122234938537	403.9117736816406	403.92852783203125
206	403.93853759765625	90.0284228666667					1	DETECTED	403.9385 m/z @90.03 [151020OFc1_NvH-0949-CRLM-23.raw]	403.93853759765625	90.0284228666667	0.00546406826666667	99.8581604216	99.85269635333334	187114.515625	2.19100609661727E8	0	7196	16.135157338797967	0.5211917805537603	0.7661332430645346	403.9286804199219	403.9391174316406
207	403.94915771484375	13.6054612104					1	DETECTED	403.9492 m/z @13.61 [151020OFc1_NvH-0949-CRLM-23.raw]	403.94915771484375	13.6054612104	0.00546406826666667	99.9573621322667	99.95189806400003	283813.75	1.8195247239841247E8	0	7196	76.59263726914249	4.341077101071133	2.9411604859295988	403.9391784667969	403.9537048339844
208	403.9637451171875	27.0139333818667					1	DETECTED	403.9637 m/z @27.01 [151020OFc1_NvH-0949-CRLM-23.raw]	403.9637451171875	27.0139333818667	0.0282621848	99.9573621322667	99.9290999474667	287318.6875	1.878924133076522E8	0	7196	8.162282070998213	1.694652559623983	2.26802526440037	403.953857421875	403.9737243652344
209	403.97705078125	90.0596329328					1	DETECTED	403.9771 m/z @90.06 [151020OFc1_NvH-0949-CRLM-23.raw]	403.97705078125	90.0596329328	0.199666436533333	100.001680064267	99.80201362773367	267325.03125	2.190071930949362E8	0	7196	1.074575537788931	0.7420644127982118	0.8792817752499894	403.9737548828125	403.977783203125
210	403.9878234863281	81.2350289573333					1	DETECTED	403.9878 m/z @81.24 [151020OFc1_NvH-0949-CRLM-23.raw]	403.9878234863281	81.2350289573333	0.1143406	99.9905488453333	99.87620824533329	362180.4375	2.4643348296728554E8	2	7196	58.6210371487513	0.5386917737716657	1.1685333875585626	403.97784423828125	403.997802734375
211	404.0003356933594	90.0177355154667					1	DETECTED	404.0003 m/z @90.02 [151020OFc1_NvH-0949-CRLM-23.raw]	404.0003356933594	90.0177355154667	0.00546406826666667	99.8472276149333	99.84176354666664	340943.1875	2.6420788567078972E8	0	7196	24.861272583302295	0.5239840772776339	0.14650823083488335	403.9978332519531	404.007568359375
212	404.017578125	81.2350289573333					1	DETECTED	404.0176 m/z @81.24 [151020OFc1_NvH-0949-CRLM-23.raw]	404.017578125	81.2350289573333	0.5180812664	99.6457084792	99.1276272128	643905.75	2.516014304191543E8	0	7196	10.94958231892413	0.5553927062857021	3.098778701387622	404.0076599121094	404.02386474609375
213	404.03387451171875	89.909422292					1	DETECTED	404.0339 m/z @89.91 [151020OFc1_NvH-0949-CRLM-23.raw]	404.03387451171875	89.909422292	4.04985265893333	99.8913578082667	95.84150514933337	658457.75	1.7547826305460304E8	0	7196	0.1710456597212584	0.5177101222339017	0.14511507965396842	404.0239562988281	404.0438537597656
214	404.0545349121094	89.8463357525333					1	DETECTED	404.0545 m/z @89.85 [151020OFc1_NvH-0949-CRLM-23.raw]	404.0545349121094	89.8463357525333	0.199666436533333	100.001680064267	99.80201362773367	744161.125	2.168256846453562E8	0	7196	10.656644216147498	0.5691238896219699	0.35492616985756215	404.0446472167969	404.0633850097656
215	404.0733947753906	89.8463357525333					1	DETECTED	404.0734 m/z @89.85 [151020OFc1_NvH-0949-CRLM-23.raw]	404.0733947753906	89.8463357525333	1.90932831013333	100.001680064267	98.09235175413367	859635.125	1.6806498297271326E8	0	7196	0.10949147244811286	0.9194953481179998	2.4067427930644976	404.0634460449219	404.0833740234375
216	404.0851745605469	89.8656983285333					1	DETECTED	404.0852 m/z @89.87 [151020OFc1_NvH-0949-CRLM-23.raw]	404.0851745605469	89.8656983285333	6.84227543866667	99.9905488453333	93.14827340666662	764971.0	1.6678066074818173E8	0	7196	0.1035824238388443	0.8202224877333033	0.09464472621377355	404.0834045410156	404.0905456542969
217	404.1005554199219	89.8223171128					1	DETECTED	404.1006 m/z @89.82 [151020OFc1_NvH-0949-CRLM-23.raw]	404.1005554199219	89.8223171128	0.4166577072	100.001680064267	99.585022357067	960752.0625	2.4796996523208818E8	0	7196	13.823090455970075	0.9722569813112255	0.9963135420028779	404.09075927734375	404.1085205078125
218	404.11859130859375	89.7186411842667					1	DETECTED	404.1186 m/z @89.72 [151020OFc1_NvH-0949-CRLM-23.raw]	404.11859130859375	89.7186411842667	0.0714827026666667	100.001680064267	99.93019736160034	3962673.0	3.292322948705976E8	0	7196	0.2607900868089814	0.8422601961364035	0.31222953871761083	404.10870361328125	404.12847900390625
219	404.1299133300781	89.9899444456					1	DETECTED	404.1299 m/z @89.99 [151020OFc1_NvH-0949-CRLM-23.raw]	404.1299133300781	89.9899444456	0.497377323733333	99.9684654248	99.47108810106667	334590.25	1.6744163528447205E8	0	7196	0.6532519883439818	0.6308743798469333	0.05045908042386756	404.128662109375	404.1398010253906
220	404.14483642578125	89.9673863021333					1	DETECTED	404.1448 m/z @89.97 [151020OFc1_NvH-0949-CRLM-23.raw]	404.14483642578125	89.9673863021333	2.13115557546667	99.9684654248	97.83730984933334	319848.53125	1.8622005301999995E8	0	7196	12.741059399567163	0.5766812607446518	0.12943946485814073	404.13995361328125	404.1548156738281
221	404.1595153808594	89.9673863021333					1	DETECTED	404.1595 m/z @89.97 [151020OFc1_NvH-0949-CRLM-23.raw]	404.1595153808594	89.9673863021333	1.93688203973333	99.9905488453333	98.05366680559996	289341.0625	1.5407556054844716E8	0	7196	13.505064483897684	0.5976329538992289	0.1355333797199272	404.15484619140625	404.16412353515625
222	404.1741638183594	89.8016901306667					1	DETECTED	404.1742 m/z @89.80 [151020OFc1_NvH-0949-CRLM-23.raw]	404.1741638183594	89.8016901306667	0.00546406826666667	100.001680064267	99.99621599600034	464090.71875	1.6688140075530604E8	2	7196	74.48069003694478	0.5561694403087285	0.008287307409891698	404.1643371582031	404.180908203125
223	404.19097900390625	16.4546365842667					1	DETECTED	404.1910 m/z @16.45 [151020OFc1_NvH-0949-CRLM-23.raw]	404.19097900390625	16.4546365842667	0.00546406826666667	100.001680064267	99.99621599600034	1003213.3125	2.0370233544745713E8	0	7196	73.8501324101253	5.219186343603379	9.556679124522061	404.1810302734375	404.19354248046875
224	404.20355224609375	25.3514958845333					1	DETECTED	404.2036 m/z @25.35 [151020OFc1_NvH-0949-CRLM-23.raw]	404.20355224609375	25.3514958845333	3.1747163248	99.9463013168	96.771584992	2.4139764E7	9.819543442549179E8	3	7196	0.29850805380962697	0.7041620295840536	0.02434231067240691	404.1936340332031	404.2135314941406
225	404.2193908691406	90.0373602296					1	DETECTED	404.2194 m/z @90.04 [151020OFc1_NvH-0949-CRLM-23.raw]	404.2193908691406	90.0373602296	2.1127092688	99.9463013168	97.833592048	3822573.0	3.208183983090072E8	3	7196	61.15151047930643	0.5012351298628567	0.0016938222828283792	404.21356201171875	404.2293701171875
226	404.2315368652344	21.646237828					1	DETECTED	404.2315 m/z @21.65 [151020OFc1_NvH-0949-CRLM-23.raw]	404.2315368652344	21.646237828	0.0392682752	100.001680064267	99.962411789067	2007910.875	2.363020238334542E8	3	7196	0.21924414776655965	17.133304894585912	83.21731579737174	404.2294616699219	404.24151611328125
227	404.2524719238281	30.0450511469333					1	DETECTED	404.2525 m/z @30.05 [151020OFc1_NvH-0949-CRLM-23.raw]	404.2524719238281	30.0450511469333	2.9590146608	99.9353136226667	96.9762989618667	3720491.25	2.8271665901339054E8	2	7196	0.1916545730782424	2.101318686011068	0.1255461806910843	404.24249267578125	404.2624206542969
228	404.2718200683594	89.7734672717333					1	DETECTED	404.2718 m/z @89.77 [151020OFc1_NvH-0949-CRLM-23.raw]	404.2718200683594	89.7734672717333	2.62832259093333	99.9242601330667	97.29593754213336	1029021.5	2.5821623236033434E8	0	7196	3.0105635551376793	3.3265713637797596	0.12286962269624657	404.2625427246094	404.2786865234375
229	404.28875732421875	89.7734672717333					1	DETECTED	404.2888 m/z @89.77 [151020OFc1_NvH-0949-CRLM-23.raw]	404.28875732421875	89.7734672717333	3.15635891306667	99.9131763245333	96.75681741146663	1291272.125	1.7627762536352208E8	0	7196	2.917463010878393	0.7034746558075617	0.30822481501110216	404.2789306640625	404.2987060546875
230	404.3017883300781	89.7734672717333					1	DETECTED	404.3018 m/z @89.77 [151020OFc1_NvH-0949-CRLM-23.raw]	404.3017883300781	89.7734672717333	1.5518887024	99.2792463330667	97.72735763066669	535468.25	1.603890711001652E8	0	7196	0.9627142421468164	0.5600534462367921	12.116251312598823	404.299072265625	404.3111877441406
231	404.3143005371094	80.7981503874667					1	DETECTED	404.3143 m/z @80.80 [151020OFc1_NvH-0949-CRLM-23.raw]	404.3143005371094	80.7981503874667	69.8169965672	99.1690916029333	29.352095035733313	278873.28125	1.1450885290307891E8	0	7196	8.929861646910908	29.20466150476968	222.02970530742004	404.3117980957031	404.32427978515625
232	404.3374328613281	92.7314464498667					1	DETECTED	404.3374 m/z @92.73 [151020OFc1_NvH-0949-CRLM-23.raw]	404.3374328613281	92.7314464498667	6.16795579546667	99.7354659005333	93.56751010506663	264463.75	1.6922445350246504E8	0	7196	2.897697113317733	1.1657177966773242	0.04233249272328991	404.32745361328125	404.347412109375
233	404.34796142578125	92.6132415264					1	DETECTED	404.3480 m/z @92.61 [151020OFc1_NvH-0949-CRLM-23.raw]	404.34796142578125	92.6132415264	9.85389711653333	99.2132945704	89.35939745386666	204371.328125	2.151019716927371E8	0	7196	2.1931166030300773	1.064812900550565	0.5352761537865953	404.3475341796875	404.3517761230469
234	404.3619079589844	89.7186411842667					1	DETECTED	404.3619 m/z @89.72 [151020OFc1_NvH-0949-CRLM-23.raw]	404.3619079589844	89.7186411842667	4.19080756613333	99.512068212	95.32126064586667	553726.25	1.8878257734909144E8	0	7196	12.039930952447705	0.5243460693088859	14.627652986654965	404.3520812988281	404.3717346191406
235	404.3758544921875	92.5608964226667					1	DETECTED	404.3759 m/z @92.56 [151020OFc1_NvH-0949-CRLM-23.raw]	404.3758544921875	92.5608964226667	3.65230522746667	99.2574298221333	95.60512459466663	245381.140625	2.0543177658582044E8	0	7196	2.215851324777404	0.5112281700451273	0.2571919006534649	404.3719482421875	404.3858337402344
236	404.3890075683594	80.5886193866667					1	DETECTED	404.3890 m/z @80.59 [151020OFc1_NvH-0949-CRLM-23.raw]	404.3890075683594	80.5886193866667	6.13423511653333	99.5010083016	93.36677318506666	239350.0625	4.3540169192042375E8	0	7196	65.30276532244743	0.5918707576426049	0.1795980882273375	404.3858642578125	404.3899230957031
237	404.3999938964844	92.7186920341333					1	DETECTED	404.4000 m/z @92.72 [151020OFc1_NvH-0949-CRLM-23.raw]	404.3999938964844	92.7186920341333	3.08005069546667	99.7131438322667	96.63309313680003	277780.53125	1.7016826701832113E8	0	7196	2.2267555688051317	0.5110241325093738	0.018632984367929845	404.39031982421875	404.40997314453125
238	404.4115295410156	92.6981301157333					1	DETECTED	404.4115 m/z @92.70 [151020OFc1_NvH-0949-CRLM-23.raw]	404.4115295410156	92.6981301157333	3.8716564464	99.8360528978667	95.9643964514667	215717.90625	1.6851222567240897E8	0	7196	2.437911189244886	0.508560087068447	5.042182582753959	404.4100341796875	404.4213562011719
239	404.4250183105469	92.7093549704					1	DETECTED	404.4250 m/z @92.71 [151020OFc1_NvH-0949-CRLM-23.raw]	404.4250183105469	92.7093549704	7.48015949546667	99.6683980218667	92.18823852640003	183216.109375	1.3879563855909398E8	0	7196	2.405769680994638	0.5083088104684472	0.45687447368466605	404.4215393066406	404.4272155761719
240	404.437255859375	92.5411921205333					1	DETECTED	404.4373 m/z @92.54 [151020OFc1_NvH-0949-CRLM-23.raw]	404.437255859375	92.5411921205333	3.84324064773333	99.2465049	95.40326425226668	251395.640625	1.5033764390123063E8	0	7196	85.54439931684573	0.5096175115080889	0.9553432230985104	404.4273376464844	404.4425048828125
241	404.45263671875	26.5260697045333					1	DETECTED	404.4526 m/z @26.53 [151020OFc1_NvH-0949-CRLM-23.raw]	404.45263671875	26.5260697045333	2.90423616613333	99.9573621322667	97.05312596613336	505485.15625	1.5897068958455452E8	0	7196	0.07712441057440245	6.302191857557739	405.3256446933248	404.4426574707031	404.4624938964844
242	404.47039794921875	12.8785713997333					1	DETECTED	404.4704 m/z @12.88 [151020OFc1_NvH-0949-CRLM-23.raw]	404.47039794921875	12.8785713997333	2.34406081813333	99.9573621322667	97.61330131413337	435979.4375	1.7119739020054838E8	0	7196	17.33604595495364	103.98201529031134	90.61638927738298	404.46282958984375	404.4803466796875
243	404.48126220703125	92.9737455581333					1	DETECTED	404.4813 m/z @92.97 [151020OFc1_NvH-0949-CRLM-23.raw]	404.48126220703125	92.9737455581333	3.74603948373333	99.9573621322667	96.21132264853337	168124.796875	1.578850515084748E8	3	7196	76.09492200043289	0.5109408964115252	1.9528990328702351	404.48046875	404.4911804199219
244	404.4952087402344	10.8941004453333					1	DETECTED	404.4952 m/z @10.89 [151020OFc1_NvH-0949-CRLM-23.raw]	404.4952087402344	10.8941004453333	2.53646560933333	98.2379454725333	95.70147986319996	165344.0625	1.859629607748476E8	0	7196	0.17673313887865838	177.6568446064402	457.49538811980784	404.49127197265625	404.4996643066406
245	404.5096740722656	92.4893346216					1	DETECTED	404.5097 m/z @92.49 [151020OFc1_NvH-0949-CRLM-23.raw]	404.5096740722656	92.4893346216	2.86664070693333	99.9573621322667	97.09072142533337	195268.421875	1.4749729299695697E8	0	7196	73.76526676549452	0.5137644529972422	6.96124679422811	404.4997253417969	404.51019287109375
246	404.5203552246094	12.6508385248					1	DETECTED	404.5204 m/z @12.65 [151020OFc1_NvH-0949-CRLM-23.raw]	404.5203552246094	12.6508385248	1.25020458133333	99.9573621322667	98.70715755093336	1688491.0	2.589439739750274E8	3	7196	11.999968686626005	1.1955513513219094	65.37296962440396	404.5103759765625	404.53033447265625
247	404.541259765625	8.3926639512					1	DETECTED	404.5413 m/z @8.39 [151020OFc1_NvH-0949-CRLM-23.raw]	404.541259765625	8.3926639512	0.686927736533333	99.9573621322667	99.27043439573336	3469762.0	2.6975005415995425E8	3	7196	0.15702771450356146	13.856925342032039	149.75112900823393	404.5312805175781	404.5512390136719
248	404.55584716796875	40.4384455728					1	DETECTED	404.5558 m/z @40.44 [151020OFc1_NvH-0949-CRLM-23.raw]	404.55584716796875	40.4384455728	3.31474393573333	98.2047750493333	94.89003111359997	829268.5	1.7180586563667017E8	3	7196	39.58363828668572	1.3170510942741152	2.461657856538672	404.55126953125	404.5657653808594
249	404.57275390625	15.9489282328					1	DETECTED	404.5728 m/z @15.95 [151020OFc1_NvH-0949-CRLM-23.raw]	404.57275390625	15.9489282328	4.2001968608	98.1276615242667	93.9274646634667	457868.5	1.635409367558858E8	3	7196	0.15504269914493563	1.0645130303306674	8.670342872343864	404.56585693359375	404.5732421875
250	404.583251953125	33.4966342301333					1	DETECTED	404.5833 m/z @33.50 [151020OFc1_NvH-0949-CRLM-23.raw]	404.583251953125	33.4966342301333	3.1378855728	98.3374658216	95.1995802488	565338.5	2.4814449473193422E8	3	7196	13.460844606462928	0.5101231934833473	0.3131295658018921	404.5732727050781	404.5927429199219
251	404.6015319824219	93.1648703933333					1	DETECTED	404.6015 m/z @93.16 [151020OFc1_NvH-0949-CRLM-23.raw]	404.6015319824219	93.1648703933333	3.14703543573333	98.3374658216	95.19043038586668	155643.671875	1.7824013622644326E8	0	7196	3.6600034641763557	0.5098187508468199	0.023075905078458542	404.59326171875	404.6112976074219
252	404.6170349121094	93.1648703933333					1	DETECTED	404.6170 m/z @93.16 [151020OFc1_NvH-0949-CRLM-23.raw]	404.6170349121094	93.1648703933333	3.69051904933333	99.9905488453333	96.30002979599996	122718.96875	1.542519785421993E8	0	7196	1.8748260286334215	0.509777488486282	0.020578452046400214	404.61199951171875	404.62701416015625
253	404.6527099609375	26.5600596293333					1	DETECTED	404.6527 m/z @26.56 [151020OFc1_NvH-0949-CRLM-23.raw]	404.6527099609375	26.5600596293333	5.1729838144	98.3374658216	93.16448200720001	476806.625	1.6418895480457646E8	0	7196	0.11224922116794644	0.5024654373007299	14.926746823045274	404.64361572265625	404.6623229980469
254	404.66827392578125	23.9323536013333					1	DETECTED	404.6683 m/z @23.93 [151020OFc1_NvH-0949-CRLM-23.raw]	404.66827392578125	23.9323536013333	3.11937333253333	98.3374658216	95.21809248906668	407535.90625	1.4128284815845057E8	0	7196	0.24328410919624943	1.713825576896744	1.061164991862997	404.6630859375	404.67822265625
255	404.69207763671875	7.71670909866667					1	DETECTED	404.6921 m/z @7.72 [151020OFc1_NvH-0949-CRLM-23.raw]	404.69207763671875	7.71670909866667	2.90423616613333	97.9067618218667	95.00252565573336	213027.75	1.290204185256422E8	4	7196	15.574968264457942	0.6147927759352234	14.218966128377936	404.6837463378906	404.69488525390625
256	404.70489501953125	25.4018388050667					1	DETECTED	404.7049 m/z @25.40 [151020OFc1_NvH-0949-CRLM-23.raw]	404.70489501953125	25.4018388050667	3.08911318213333	99.2465049	96.15739171786667	1.0130712E7	3.9947319041514516E8	0	7196	0.263846956875593	1.4138613082923421	0.1100370144979289	404.6949157714844	404.7148742675781
257	404.7191467285156	15.3539367421333					1	DETECTED	404.7191 m/z @15.35 [151020OFc1_NvH-0949-CRLM-23.raw]	404.7191467285156	15.3539367421333	3.18398917626667	99.1250128602667	95.94102368400003	4866886.0	2.3594613890606937E8	2	7196	0.15577977403482812	3.462265684671187	95.16773948475823	404.71490478515625	404.7291259765625
258	404.72930908203125	28.8543294184					1	DETECTED	404.7293 m/z @28.85 [151020OFc1_NvH-0949-CRLM-23.raw]	404.72930908203125	28.8543294184	2.12189693573333	99.4118866346667	97.28998969893337	743267.6875	1.802125554362821E8	2	7196	25.70019281638175	0.5499256274622476	0.8894570637873443	404.7291564941406	404.7391662597656
259	404.7430419921875	9.88143682266667					1	DETECTED	404.7430 m/z @9.88 [151020OFc1_NvH-0949-CRLM-23.raw]	404.7430419921875	9.88143682266667	3.8808129856	99.1250128602667	95.24419987466669	106169.28125	1.2694290743704294E8	0	7196	0.08582868935734389	155.468472318129	6.564921341290762	404.73968505859375	404.7435302734375
260	404.7535705566406	29.9927118453333					1	DETECTED	404.7536 m/z @29.99 [151020OFc1_NvH-0949-CRLM-23.raw]	404.7535705566406	29.9927118453333	2.05774757626667	99.1250128602667	97.06726528400003	1814661.25	1.603298329414136E8	0	7196	0.16141629238639865	0.5629380028110839	2.099294125003318	404.7438049316406	404.7635192871094
261	404.7654113769531	24.6140151330667					1	DETECTED	404.7654 m/z @24.61 [151020OFc1_NvH-0949-CRLM-23.raw]	404.7654113769531	24.6140151330667	3.75540565573333	98.1498993712	94.39449371546667	47861.73046875	1.2260696861971508E8	0	7196	91.95945130971502	2.4900482469986223	3.982166920711827	404.7637023925781	404.77520751953125
262	404.8174133300781	27.4636572216					1	DETECTED	404.8174 m/z @27.46 [151020OFc1_NvH-0949-CRLM-23.raw]	404.8174133300781	27.4636572216	2.21340262426667	99.9573621322667	97.74395950800003	63230.84765625	1.4267848599280724E8	0	7196	92.97287324966054	1.8957783941724409	3.1769054789933238	404.80743408203125	404.8199462890625
263	404.8299560546875	14.0454118634667					1	DETECTED	404.8300 m/z @14.05 [151020OFc1_NvH-0949-CRLM-23.raw]	404.8299560546875	14.0454118634667	2.89492185546667	99.8360528978667	96.94113104240003	110808.71875	1.2509624350321276E8	0	7196	0.14421158252976518	6.244707512997611	0.3985949691510819	404.8204345703125	404.8397216796875
264	404.8545837402344	12.5983704277333					1	DETECTED	404.8546 m/z @12.60 [151020OFc1_NvH-0949-CRLM-23.raw]	404.8545837402344	12.5983704277333	0.00546406826666667	99.9794906909333	99.97402662266664	1058025.0	1.788378107029328E8	3	7196	12.06550803535769	0.8401436260135019	11.87551857916446	404.8446044921875	404.8645324707031
265	404.8753662109375	17.4432336277333					1	DETECTED	404.8754 m/z @17.44 [151020OFc1_NvH-0949-CRLM-23.raw]	404.8753662109375	17.4432336277333	0.00546406826666667	99.9573621322667	99.95189806400003	4785660.0	2.342236996228108E8	3	7196	0.1530616248162211	0.8567600596952597	0.17533048988526323	404.8653869628906	404.8853454589844
266	404.8919677734375	26.4652778765333					1	DETECTED	404.8920 m/z @26.47 [151020OFc1_NvH-0949-CRLM-23.raw]	404.8919677734375	26.4652778765333	0.00546406826666667	99.9684654248	99.96300135653334	1372405.875	1.784702421682597E8	3	7196	15.169896565794359	0.694345166419342	0.016507352194159785	404.8853759765625	404.9019470214844
267	404.9025573730469	15.9748028362667					1	DETECTED	404.9026 m/z @15.97 [151020OFc1_NvH-0949-CRLM-23.raw]	404.9025573730469	15.9748028362667	0.00546406826666667	100.001680064267	99.99621599600034	398086.46875	1.516537429695091E8	3	7196	0.18233989840598674	0.6765430178529028	26.363512041814385	404.9019775390625	404.91253662109375
268	404.9176940917969	24.1943901896					1	DETECTED	404.9177 m/z @24.19 [151020OFc1_NvH-0949-CRLM-23.raw]	404.9176940917969	24.1943901896	0.00546406826666667	100.001680064267	99.99621599600034	306213.25	1.8052507879488888E8	0	7196	3.8911793189739043	0.6585117332661757	0.33657775719962435	404.9125671386719	404.9276428222656
269	404.9356384277344	49.3461197037333					1	DETECTED	404.9356 m/z @49.35 [151020OFc1_NvH-0949-CRLM-23.raw]	404.9356384277344	49.3461197037333	0.00546406826666667	100.001680064267	99.99621599600034	44818.4375	1.3064310073924096E8	0	7196	68.88298619649872	0.9979546450556596	0.9922461449931541	404.9277648925781	404.9366760253906
270	404.9468994140625	21.6062049856					1	DETECTED	404.9469 m/z @21.61 [151020OFc1_NvH-0949-CRLM-23.raw]	404.9468994140625	21.6062049856	0.00546406826666667	99.9131763245333	99.90771225626663	2504021.0	1.720633600622811E8	4	7196	0.19088923727748153	0.5610024250088552	1.0543236608542585	404.9369812011719	404.9566345214844
271	404.9622802734375	26.5260697045333					1	DETECTED	404.9623 m/z @26.53 [151020OFc1_NvH-0949-CRLM-23.raw]	404.9622802734375	26.5260697045333	0.00546406826666667	99.8250046309333	99.81954056266663	245652.578125	1.386518292232349E8	0	7196	9.980783140225082	4.550795541597659	0.6199790895840563	404.9571228027344	404.9682922363281
272	404.97833251953125	30.1845010741333					1	DETECTED	404.9783 m/z @30.18 [151020OFc1_NvH-0949-CRLM-23.raw]	404.97833251953125	30.1845010741333	0.0282621848	99.9131763245333	99.8849141397333	254330.859375	1.3026259460106193E8	0	7196	12.391970216250474	2.4382776400080317	0.0018014372014631505	404.9683837890625	404.9880676269531
273	404.9996337890625	43.5057521674667					1	DETECTED	404.9996 m/z @43.51 [151020OFc1_NvH-0949-CRLM-23.raw]	404.9996337890625	43.5057521674667	0.00546406826666667	99.9353136226667	99.92984955440004	259189.953125	1.351992626256384E8	4	7196	0.17120370009076424	1.367846493607064	0.007828969642947468	404.9897766113281	405.0094299316406
274	405.0164794921875	53.3135123512					1	DETECTED	405.0165 m/z @53.31 [151020OFc1_NvH-0949-CRLM-23.raw]	405.0164794921875	53.3135123512	0.146087908	99.7131438322667	99.5670559242667	180068.328125	1.660942174751333E8	0	7196	0.5920135054969364	0.9777625381394701	0.015896552370014676	405.009765625	405.0263671875
275	405.0566101074219	22.5849021717333					1	DETECTED	405.0566 m/z @22.58 [151020OFc1_NvH-0949-CRLM-23.raw]	405.0566101074219	22.5849021717333	1.5713784656	98.8714114258667	97.30003296026669	198288.828125	1.359245552073582E8	0	7196	0.08637748130341194	2.315176510160153	0.05324986490834948	405.0467529296875	405.0664367675781
276	405.1036682128906	90.3587731282667					1	DETECTED	405.1037 m/z @90.36 [151020OFc1_NvH-0949-CRLM-23.raw]	405.1036682128906	90.3587731282667	12.9471349781333	99.8913578082667	86.9442228301334	1356946.5	1.5760069156344712E8	0	7196	0.08409498628383005	1.5294078750484073	25.051209851826464	405.09521484375	405.11273193359375
277	405.12213134765625	89.7186411842667					1	DETECTED	405.1221 m/z @89.72 [151020OFc1_NvH-0949-CRLM-23.raw]	405.12213134765625	89.7186411842667	11.9675088741333	97.3485244570667	85.3810155829334	707404.125	1.3233791114690079E8	0	7196	0.15588997581454578	0.6778203927605726	0.42923834063384503	405.11590576171875	405.13177490234375
278	405.16461181640625	14.1139548554667					1	DETECTED	405.1646 m/z @14.11 [151020OFc1_NvH-0949-CRLM-23.raw]	405.16461181640625	14.1139548554667	7.77295409466667	99.6908296682667	91.91787557360003	77012.5390625	1.1391242628062886E8	0	7196	76.99326731810177	6.847880556592598	17.857408180414573	405.15521240234375	405.16619873046875
279	405.17645263671875	90.0503764674667					1	DETECTED	405.1765 m/z @90.05 [151020OFc1_NvH-0949-CRLM-23.raw]	405.17645263671875	90.0503764674667	0.00546406826666667	100.001680064267	99.99621599600034	202394.59375	1.4089135759524366E8	0	7196	0.46416023193698663	0.5100696660863645	0.010853080052360657	405.1669921875	405.1792297363281
280	405.1892395019531	10.1700565826667					1	DETECTED	405.1892 m/z @10.17 [151020OFc1_NvH-0949-CRLM-23.raw]	405.1892395019531	10.1700565826667	0.643034873866667	99.9242601330667	99.28122525920003	1303180.125	2.019455632467912E8	3	7196	0.1293910980495543	3.870329279602841	11.267507398849414	405.17926025390625	405.19921875
281	405.20947265625	17.4432336277333					1	DETECTED	405.2095 m/z @17.44 [151020OFc1_NvH-0949-CRLM-23.raw]	405.20947265625	17.4432336277333	2.05774757626667	98.0619432250667	96.00419564880004	2951040.5	3.2500249395367503E8	2	7196	19.03537701546374	5.106589180011565	1.2269192223434084	405.19952392578125	405.2193908691406
282	405.2298278808594	30.111733324					1	DETECTED	405.2298 m/z @30.11 [151020OFc1_NvH-0949-CRLM-23.raw]	405.2298278808594	30.111733324	0.135613128	99.4118866346667	99.2762735066667	2601134.5	2.961073396535833E8	2	7196	14.90558706450616	1.5752677005303726	5.486274721691128	405.2198791503906	405.2397766113281
283	405.2429504394531	19.3000503349333					1	DETECTED	405.2430 m/z @19.30 [151020OFc1_NvH-0949-CRLM-23.raw]	405.2429504394531	19.3000503349333	3.37962940133333	91.2804859568	87.90085655546667	289358.375	2.372866016353582E8	0	7196	0.0780418046488478	3.5121249648938084	30.91602009262636	405.2398681640625	405.2447204589844
284	405.2547302246094	29.9927118453333					1	DETECTED	405.2547 m/z @29.99 [151020OFc1_NvH-0949-CRLM-23.raw]	405.2547302246094	29.9927118453333	0.231726541333333	99.6457084792	99.41398193786667	473923.1875	1.6533769591871884E8	3	7196	62.334732103227225	3.702970196400954	7.173185982514192	405.2447509765625	405.2646789550781
285	405.28436279296875	91.3850447370667					1	DETECTED	405.2844 m/z @91.39 [151020OFc1_NvH-0949-CRLM-23.raw]	405.28436279296875	91.3850447370667	6.16795579546667	96.8850969010667	90.71714110560004	59831.1484375	1.1881823302782364E8	0	7196	0.7842228135092171	0.5322942715744123	0.06459492637869274	405.2743835449219	405.2919921875
286	405.3042297363281	90.7847124061333					1	DETECTED	405.3042 m/z @90.78 [151020OFc1_NvH-0949-CRLM-23.raw]	405.3042297363281	90.7847124061333	0.00546406826666667	100.001680064267	99.99621599600034	96066.4140625	1.167288780632668E8	0	7196	1.129069108289599	0.5382881088831785	0.009011949216596486	405.2972106933594	405.3127746582031
287	405.34393310546875	34.7209252189333					1	DETECTED	405.3439 m/z @34.72 [151020OFc1_NvH-0949-CRLM-23.raw]	405.34393310546875	34.7209252189333	5.78522502426667	96.9629640829333	91.17773905866663	49359.2109375	1.86241050113703E8	0	7196	85.61898438260867	1.5755232886237935	2.1510465772475866	405.334716796875	405.3538513183594
288	405.3879089355469	11.341687108					1	DETECTED	405.3879 m/z @11.34 [151020OFc1_NvH-0949-CRLM-23.raw]	405.3879089355469	11.341687108	3.85323603866667	100.001680064267	96.14844402560034	107179.25	1.1586487199492605E8	3	7196	0.023726336136643766	386.7434054470946	0.7661859391780431	405.3784484863281	405.3974914550781
289	405.422119140625	23.1438561698667					1	DETECTED	405.4221 m/z @23.14 [151020OFc1_NvH-0949-CRLM-23.raw]	405.422119140625	23.1438561698667	3.48402315306667	86.2604221922667	82.77639903920003	208951.59375	1.2423539422269088E8	0	7196	1.3830745430736613	2.803515542239946	44.7930838744248	405.41259765625	405.4320983886719
290	405.4336242675781	29.7706042541333					1	DETECTED	405.4336 m/z @29.77 [151020OFc1_NvH-0949-CRLM-23.raw]	405.4336242675781	29.7706042541333	7.03707516346667	96.5264674037333	89.48939224026664	192125.0625	1.3053511116403961E8	0	7196	6.688187991323954	1.9682248163794107	9.88268764714976	405.4322509765625	405.4378662109375
291	405.4484558105469	21.6062049856					1	DETECTED	405.4485 m/z @21.61 [151020OFc1_NvH-0949-CRLM-23.raw]	405.4484558105469	21.6062049856	3.3429355608	97.0512722056	93.7083366448	580883.4375	1.3260061006661668E8	0	7196	0.08365954420434107	4.419758033721191	20.902323932322034	405.4384765625	405.45843505859375
292	405.4649963378906	11.4826206514667					1	DETECTED	405.4650 m/z @11.48 [151020OFc1_NvH-0949-CRLM-23.raw]	405.4649963378906	11.4826206514667	2.80251840133333	99.1580123682667	96.35549396693337	333789.03125	1.3008004666463962E8	0	7196	0.06841280856353471	1.9151622809805748	16.21494318506402	405.4584655761719	405.474853515625
293	405.4920654296875	19.7114370994667					1	DETECTED	405.4921 m/z @19.71 [151020OFc1_NvH-0949-CRLM-23.raw]	405.4920654296875	19.7114370994667	2.98858323146667	96.6263637842667	93.63778055280002	946864.1875	1.564395263097926E8	0	7196	0.20071427306892176	65.84977088468031	119.18685923491921	405.4822082519531	405.5020446777344
294	405.5188293457031	25.2175161728					1	DETECTED	405.5188 m/z @25.22 [151020OFc1_NvH-0949-CRLM-23.raw]	405.5188293457031	25.2175161728	3.4456341928	99.7695076413333	96.3238734485333	199726.671875	1.4383494778435463E8	3	7196	15.410139720533968	3.688737787908161	0.3858335256683119	405.50885009765625	405.5212707519531
295	405.5314025878906	20.7948976242667					1	DETECTED	405.5314 m/z @20.79 [151020OFc1_NvH-0949-CRLM-23.raw]	405.5314025878906	20.7948976242667	2.90423616613333	98.9157440178667	96.01150785173337	1612694.125	1.8667886651139885E8	3	7196	6.228702995162195	16.06977724954508	2.5552404780221973	405.5214538574219	405.5411071777344
296	405.5439453125	17.4243635757333					1	DETECTED	405.5439 m/z @17.42 [151020OFc1_NvH-0949-CRLM-23.raw]	405.5439453125	17.4243635757333	2.30750553866667	98.0619432250667	95.75443768640002	1184096.25	1.7988877664285767E8	3	7196	0.15542450382704942	0.8316448785092748	7.912612712904268	405.54144287109375	405.5539245605469
297	405.560546875	40.8639530298667					1	DETECTED	405.5605 m/z @40.86 [151020OFc1_NvH-0949-CRLM-23.raw]	405.560546875	40.8639530298667	2.40826442613333	98.7718685853333	96.36360415919997	635940.5625	1.628252749187234E8	3	7196	24.92357996875488	0.5030833599515963	0.08485328266709423	405.553955078125	405.5705261230469
298	405.5747985839844	24.5882566869333					1	DETECTED	405.5748 m/z @24.59 [151020OFc1_NvH-0949-CRLM-23.raw]	405.5747985839844	24.5882566869333	2.5818813832	93.5017334016	90.91985201840001	318500.84375	1.4719123270183197E8	3	7196	5.305126409353456	0.5249353019583866	0.1032008611489808	405.5705871582031	405.5847473144531
299	405.58526611328125	20.6653701					1	DETECTED	405.5853 m/z @20.67 [151020OFc1_NvH-0949-CRLM-23.raw]	405.58526611328125	20.6653701	2.7386046328	94.6373641293333	91.8987594965333	79225.3203125	1.6505951307393593E8	3	7196	21.07783982824906	2.691376930585322	7.900457198207489	405.5848693847656	405.5948486328125
300	405.6943664550781	16.6518012738667					1	DETECTED	405.6944 m/z @16.65 [151020OFc1_NvH-0949-CRLM-23.raw]	405.6943664550781	16.6518012738667	0.748943437866667	97.326205872	96.57726243413333	442086.78125	1.52820489507128E8	2	7196	0.24734736196083063	1.9366155399638152	12.424939343110218	405.68438720703125	405.70294189453125
301	405.71295166015625	16.8713110450667					1	DETECTED	405.7130 m/z @16.87 [151020OFc1_NvH-0949-CRLM-23.raw]	405.71295166015625	16.8713110450667	2.84834095626667	88.3874166432	85.53907568693333	714124.9375	1.7187786589479885E8	0	7196	19.246784219345336	0.5461370417104956	0.2471028172435754	405.7030029296875	405.7209167480469
302	405.73095703125	30.1246478645333					1	DETECTED	405.7310 m/z @30.12 [151020OFc1_NvH-0949-CRLM-23.raw]	405.73095703125	30.1246478645333	3.9280329832	92.5014847016	88.57345171840001	983402.6875	1.7121168840006772E8	0	7196	0.16046994316106833	0.9515138249398002	0.01942501110963457	405.7210388183594	405.73492431640625
303	405.7449951171875	12.6628234514667					1	DETECTED	405.7450 m/z @12.66 [151020OFc1_NvH-0949-CRLM-23.raw]	405.7449951171875	12.6628234514667	3.69051904933333	97.9397533664	94.24923431706667	1327956.5	2.009168841038024E8	2	7196	7.1360740015531405	2.3095607150615214	1.4973092925696032	405.7350158691406	405.75494384765625
304	405.76312255859375	36.0798926797333					1	DETECTED	405.7631 m/z @36.08 [151020OFc1_NvH-0949-CRLM-23.raw]	405.76312255859375	36.0798926797333	3.97676229493333	98.5964185981333	94.61965630319997	582696.375	1.5204047397510344E8	2	7196	0.30917675127117406	2.190562716978505	0.120250574170127	405.75506591796875	405.77203369140625
305	405.79095458984375	45.3018443096					1	DETECTED	405.7910 m/z @45.30 [151020OFc1_NvH-0949-CRLM-23.raw]	405.79095458984375	45.3018443096	1.12521840853333	99.1250128602667	97.99979445173337	55832.91796875	1.3830647116494662E8	0	7196	95.18763443992125	1.1471226872309364	1.3036041054854333	405.7817077636719	405.8008728027344
306	405.8383483886719	24.2400694258667					1	DETECTED	405.8383 m/z @24.24 [151020OFc1_NvH-0949-CRLM-23.raw]	405.8383483886719	24.2400694258667	5.13077592853333	99.7354659005333	94.60468997199997	41392.9375	1.125547569144911E8	0	7196	93.17676961103886	2.4271887824938574	3.8567792118610655	405.83746337890625	405.8402099609375
307	405.8502502441406	35.5013512584					1	DETECTED	405.8503 m/z @35.50 [151020OFc1_NvH-0949-CRLM-23.raw]	405.8502502441406	35.5013512584	0.00546406826666667	99.9242601330667	99.91879606480003	353151.6875	1.5761599671015546E8	3	7196	0.07628950005312873	0.5581022528988363	0.10453030720132506	405.8409118652344	405.8560485839844
308	405.8660888671875	20.8246723058667					1	DETECTED	405.8661 m/z @20.82 [151020OFc1_NvH-0949-CRLM-23.raw]	405.8660888671875	20.8246723058667	0.1143406	99.9905488453333	99.87620824533329	951357.3125	1.8629886891315073E8	3	7196	0.14812247874596096	0.6241789307182486	0.5210303251524264	405.8561096191406	405.86871337890625
309	405.87872314453125	14.7139483832					1	DETECTED	405.8787 m/z @14.71 [151020OFc1_NvH-0949-CRLM-23.raw]	405.87872314453125	14.7139483832	0.00546406826666667	100.001680064267	99.99621599600034	1.0913329E7	2.8994708561214256E8	3	7196	0.1442869577713175	1.0593163093181728	0.969231893370145	405.8687438964844	405.8887023925781
310	405.891357421875	17.9737367176					1	DETECTED	405.8914 m/z @17.97 [151020OFc1_NvH-0949-CRLM-23.raw]	405.891357421875	17.9737367176	0.0172706141333333	99.9794906909333	99.96222007679997	2869783.5	2.0105314680050027E8	0	7196	0.3372668689472462	1.1970828303231225	5.106053195897409	405.88873291015625	405.9013366699219
311	405.90814208984375	36.6617112725333					1	DETECTED	405.9081 m/z @36.66 [151020OFc1_NvH-0949-CRLM-23.raw]	405.90814208984375	36.6617112725333	0.00546406826666667	99.9573621322667	99.95189806400003	1863645.5	1.9521394082499948E8	3	7196	0.13069302037558828	1.0358984383159182	0.03351386113742839	405.9013671875	405.9181213378906
312	405.9349670410156	23.0453263357333					1	DETECTED	405.9350 m/z @23.05 [151020OFc1_NvH-0949-CRLM-23.raw]	405.9349670410156	23.0453263357333	0.00546406826666667	100.001680064267	99.99621599600034	173949.375	1.7341524218336412E8	0	7196	11.436101309649136	2.186818302002964	2.0646953272995967	405.92498779296875	405.9352722167969
313	405.9453125	12.6820194632					1	DETECTED	405.9453 m/z @12.68 [151020OFc1_NvH-0949-CRLM-23.raw]	405.9453125	12.6820194632	0.00546406826666667	100.001680064267	99.99621599600034	239730.875	1.5581300150196308E8	0	7196	12.348199302473091	0.5091503098479683	0.8293597404402641	405.9353942871094	405.9546813964844
314	405.9646911621094	41.8906334013333					1	DETECTED	405.9647 m/z @41.89 [151020OFc1_NvH-0949-CRLM-23.raw]	405.9646911621094	41.8906334013333	0.135613128	99.8581604216	99.7225472936	876491.875	1.478657470992876E8	4	7196	0.15592221844266874	1.5372852813998596	0.01165588747611175	405.95477294921875	405.9743957519531
315	405.98211669921875	39.1402016589333					1	DETECTED	405.9821 m/z @39.14 [151020OFc1_NvH-0949-CRLM-23.raw]	405.98211669921875	39.1402016589333	2.9499708536	99.54579924	96.5958283864	191915.078125	1.429692576252067E8	0	7196	2.402778206365582	1.7915907490768248	2.532569132340632	405.9747009277344	405.9835510253906
316	405.99371337890625	19.7114370994667					1	DETECTED	405.9937 m/z @19.71 [151020OFc1_NvH-0949-CRLM-23.raw]	405.99371337890625	19.7114370994667	0.0392682752	99.8140591501333	99.7747908749333	433870.5625	1.359707519478779E8	4	7196	0.17872560759159484	0.5365488441150804	116.15886180977445	405.9837341308594	406.0036926269531
317	406.00848388671875	23.9993943797333					1	DETECTED	406.0085 m/z @24.00 [151020OFc1_NvH-0949-CRLM-23.raw]	406.00848388671875	23.9993943797333	0.643034873866667	99.3893344032	98.74629952933333	46652.5703125	1.3022432219999729E8	0	7196	81.77600269191655	2.1139060542489574	5.29492610781569	406.00372314453125	406.01837158203125
318	406.0452575683594	38.3519398832					1	DETECTED	406.0453 m/z @38.35 [151020OFc1_NvH-0949-CRLM-23.raw]	406.0452575683594	38.3519398832	2.66492466453333	99.7805260992	97.11560143466667	130933.234375	1.4592962047256255E8	0	7196	0.5434673212333934	1.3606573825186254	1.721314765037251	406.03558349609375	406.05523681640625
319	406.1153259277344	89.3182311890667					1	DETECTED	406.1153 m/z @89.32 [151020OFc1_NvH-0949-CRLM-23.raw]	406.1153259277344	89.3182311890667	2.27104329253333	99.1803143506667	96.90927105813337	337449.90625	1.5846389629722917E8	0	7196	0.6841301735305052	1.5117327516981212	2.8443581353831915	406.10626220703125	406.124267578125
320	406.1721496582031	90.6017582261333					1	DETECTED	406.1721 m/z @90.60 [151020OFc1_NvH-0949-CRLM-23.raw]	406.1721496582031	90.6017582261333	0.167254228533333	100.001680064267	99.83442583573367	123061.03125	1.2654377954956096E8	0	7196	20.97172060902605	0.5364575308370418	0.014943671924645885	406.1629333496094	406.1749267578125
321	406.1850280761719	35.5532196133333					1	DETECTED	406.1850 m/z @35.55 [151020OFc1_NvH-0949-CRLM-23.raw]	406.1850280761719	35.5532196133333	0.00546406826666667	99.9573621322667	99.95189806400003	238473.6875	1.4467000354957706E8	0	7196	56.30608998308806	1.7698707224441628	2.319646883369368	406.17547607421875	406.1911926269531
322	406.2012023925781	19.794273348					1	DETECTED	406.2012 m/z @19.79 [151020OFc1_NvH-0949-CRLM-23.raw]	406.2012023925781	19.794273348	2.12189693573333	99.3011235069333	97.17922657119996	2.3485902E7	9.59104347295486E8	3	7196	0.3962490095715978	9.385906610801541	27.505696964715288	406.1912841796875	406.211181640625
323	406.2126159667969	14.7139483832					1	DETECTED	406.2126 m/z @14.71 [151020OFc1_NvH-0949-CRLM-23.raw]	406.2126159667969	14.7139483832	3.41658725946667	97.3708305784	93.95424331893334	7197244.5	2.6791182008019963E8	2	7196	0.13795825910860415	0.5204647000352876	0.9581891981637136	406.2112121582031	406.22259521484375
324	406.2254333496094	17.9423262048					1	DETECTED	406.2254 m/z @17.94 [151020OFc1_NvH-0949-CRLM-23.raw]	406.2254333496094	17.9423262048	1.8004738056	98.1054557074667	96.3049819018667	1891687.625	1.9366257612482566E8	3	7196	0.22241632560715985	0.5588052005122833	5.418828434970846	406.2226257324219	406.23541259765625
325	406.242431640625	36.6617112725333					1	DETECTED	406.2424 m/z @36.66 [151020OFc1_NvH-0949-CRLM-23.raw]	406.242431640625	36.6617112725333	3.18398917626667	99.6006157282667	96.41662655200004	905506.875	1.7690648596617818E8	2	7196	0.3091784609668551	0.5291063870518813	0.01643065949423545	406.2354431152344	406.2447204589844
326	406.2550964355469	17.9859795781333					1	DETECTED	406.2551 m/z @17.99 [151020OFc1_NvH-0949-CRLM-23.raw]	406.2550964355469	17.9859795781333	3.20279330933333	98.7499103738667	95.54711706453337	1530156.25	2.208714547894763E8	2	7196	0.23184337107633013	5.702980087035731	388.82996420328976	406.2451171875	406.26507568359375
327	406.2742614746094	45.5568895669333					1	DETECTED	406.2743 m/z @45.56 [151020OFc1_NvH-0949-CRLM-23.raw]	406.2742614746094	45.5568895669333	0.178006493333333	99.0039163864	98.82590989306667	233526.453125	1.9915789024716583E8	0	7196	9.672577453249623	1.069162684913139	1.1611226365561722	406.26513671875	406.28289794921875
328	406.3159484863281	90.5208110141333					1	DETECTED	406.3159 m/z @90.52 [151020OFc1_NvH-0949-CRLM-23.raw]	406.3159484863281	90.5208110141333	0.0714827026666667	92.2388995301333	92.16741682746662	29945.892578125	4.750231037260204E7	0	7196	91.74791688852731	0.509497519484521	0.018995038969042134	406.3085632324219	406.3172607421875
329	406.3970947265625	3.61502006186667					1	DETECTED	406.3971 m/z @3.62 [151020OFc1_NvH-0949-CRLM-23.raw]	406.3970947265625	3.61502006186667	3.36126835013333	99.6345340272	96.27326567706668	88563.4609375	1.3637389224772832E8	0	7196	0.14708893077345842	0.9357634294300889	43.913414656378784	406.38726806640625	406.3990478515625
330	406.4094543457031	18.7510422938667					1	DETECTED	406.4095 m/z @18.75 [151020OFc1_NvH-0949-CRLM-23.raw]	406.4094543457031	18.7510422938667	3.1747163248	96.4488540034667	93.2741376786667	127056.8828125	1.3590542859771073E8	0	7196	0.12071394255320911	5.040546460119058	0.003838418646495141	406.39971923828125	406.4193420410156
331	406.44757080078125	43.0448244621333					1	DETECTED	406.4476 m/z @43.04 [151020OFc1_NvH-0949-CRLM-23.raw]	406.44757080078125	43.0448244621333	3.4456341928	98.2047750493333	94.7591408565333	245165.9375	1.3365214058916858E8	0	7196	30.511400507334578	1.3568177612170416	0.01218897377201953	406.4375915527344	406.45623779296875
332	406.46624755859375	41.9291178813333					1	DETECTED	406.4662 m/z @41.93 [151020OFc1_NvH-0949-CRLM-23.raw]	406.46624755859375	41.9291178813333	2.36244241786667	99.5894264464	97.22698402853332	437105.59375	1.4438122096729004E8	0	7196	0.13906939783228722	1.6727713189916342	0.007896402167944386	406.4562683105469	406.4762268066406
333	406.47802734375	25.2069891413333					1	DETECTED	406.4780 m/z @25.21 [151020OFc1_NvH-0949-CRLM-23.raw]	406.47802734375	25.2069891413333	4.22066738053333	99.9794906909333	95.75882331039998	421946.59375	1.6644348783836493E8	4	7196	0.16773153686245124	1.7684870591985864	61.06390567032473	406.4762878417969	406.4879150390625
334	406.4898986816406	34.6220341434667					1	DETECTED	406.4899 m/z @34.62 [151020OFc1_NvH-0949-CRLM-23.raw]	406.4898986816406	34.6220341434667	4.11836192986667	84.5603035632	80.44194163333333	172507.328125	1.3026637760066351E8	0	7196	0.25797725820230255	1.4396049893961769	2.5415231259287054	406.4881286621094	406.499267578125
335	406.5177307128906	35.5733379245333					1	DETECTED	406.5177 m/z @35.57 [151020OFc1_NvH-0949-CRLM-23.raw]	406.5177307128906	35.5733379245333	3.21201389226667	98.8491493381333	95.63713544586663	299688.40625	1.4024754936540502E8	0	7196	0.11232598041561914	2.049420432649514	0.01485199337265875	406.5077819824219	406.5247802734375
336	406.5347900390625	19.8307670850667					1	DETECTED	406.5348 m/z @19.83 [151020OFc1_NvH-0949-CRLM-23.raw]	406.5347900390625	19.8307670850667	3.1747163248	99.9684654248	96.7937491	1.5548233E7	6.762197801422421E8	3	7196	0.505318456905524	2.3641542536700118	0.7736906137062814	406.525146484375	406.5447692871094
337	406.5467834472656	14.6839297226667					1	DETECTED	406.5468 m/z @14.68 [151020OFc1_NvH-0949-CRLM-23.raw]	406.5467834472656	14.6839297226667	3.2870983672	99.8692370634667	96.5821386962667	2604227.5	1.8735889356669006E8	3	7196	0.13693140621676037	0.5599950523853315	0.30707192955728846	406.5448303222656	406.5567626953125
338	406.5599060058594	17.9642735730667					1	DETECTED	406.5599 m/z @17.96 [151020OFc1_NvH-0949-CRLM-23.raw]	406.5599060058594	17.9642735730667	2.41740829466667	97.217257504	94.79984920933333	745605.1875	1.9442281659927464E8	0	7196	9.62750985494298	0.7639321732923635	0.01605527355625667	406.55682373046875	406.5697326660156
339	406.57647705078125	36.5749913021333					1	DETECTED	406.5765 m/z @36.57 [151020OFc1_NvH-0949-CRLM-23.raw]	406.57647705078125	36.5749913021333	2.70160502693333	99.6569709496	96.95536592266666	557576.875	1.4731564694311783E8	0	7196	0.17757976606069548	0.6810745461775876	0.023029031360995746	406.5699768066406	406.58642578125
340	406.5901184082031	18.5122778349333					1	DETECTED	406.5901 m/z @18.51 [151020OFc1_NvH-0949-CRLM-23.raw]	406.5901184082031	18.5122778349333	3.20279330933333	97.9952571861333	94.79246387679997	79245.65625	1.378839330480012E8	0	7196	0.17497827225283658	3.1475947343414514	5.489255649961787	406.58648681640625	406.599853515625
341	406.6718444824219	10.8941004453333					1	DETECTED	406.6718 m/z @10.89 [151020OFc1_NvH-0949-CRLM-23.raw]	406.6718444824219	10.8941004453333	5.43922270506667	99.0256473432	93.58642463813334	65123.3828125	1.3350652926583476E8	0	7196	0.24671424353640603	8.578233014032584	5.172775912231743	406.6621398925781	406.67218017578125
342	406.6822509765625	19.7631886376					1	DETECTED	406.6823 m/z @19.76 [151020OFc1_NvH-0949-CRLM-23.raw]	406.6822509765625	19.7631886376	4.34789909226667	99.7915883426667	95.44368925040003	264770.28125	1.2211561685718584E8	0	7196	1.8621546040741066	0.5085405182201954	25.664475091724974	406.67236328125	406.6833190917969
343	406.6936950683594	24.6438767216					1	DETECTED	406.6937 m/z @24.64 [151020OFc1_NvH-0949-CRLM-23.raw]	406.6936950683594	24.6438767216	4.03190692853333	99.5010083016	95.46910137306666	929705.6875	1.6402210662420112E8	0	7196	0.39782993847430603	20.61841885763682	29.997816380140947	406.6839599609375	406.7036437988281
344	406.70599365234375	20.0602518245333					1	DETECTED	406.7060 m/z @20.06 [151020OFc1_NvH-0949-CRLM-23.raw]	406.70599365234375	20.0602518245333	3.30547793786667	95.3682511528	92.06277321493333	205114.265625	1.5302984928944322E8	0	7196	0.15486403082675793	5.589389467375929	null	406.7037048339844	406.7084045410156
345	406.7184143066406	24.1943901896					1	DETECTED	406.7184 m/z @24.19 [151020OFc1_NvH-0949-CRLM-23.raw]	406.7184143066406	24.1943901896	3.19334802426667	99.7584863850667	96.56513836080003	3585113.25	2.278308832854029E8	2	7196	0.17922049168642218	0.549822717295449	67.36174198908594	406.7085876464844	406.7283935546875
346	406.73468017578125	22.9378524248					1	DETECTED	406.7347 m/z @22.94 [151020OFc1_NvH-0949-CRLM-23.raw]	406.73468017578125	22.9378524248	3.3890122048	97.7964906570667	94.4074784522667	3407686.25	2.663342277245907E8	2	7196	18.769069291552213	1.5558395044271787	1.5552731799802066	406.7284240722656	406.7445983886719
347	406.7467956542969	38.4986631128					1	DETECTED	406.7468 m/z @38.50 [151020OFc1_NvH-0949-CRLM-23.raw]	406.7467956542969	38.4986631128	3.69974233173333	97.1952578346667	93.49551550293337	330714.0	1.5886250022885445E8	2	7196	70.28254553410633	2.071219612417381	3.676816452924318	406.74468994140625	406.7469177246094
348	406.7569274902344	24.4354167341333					1	DETECTED	406.7569 m/z @24.44 [151020OFc1_NvH-0949-CRLM-23.raw]	406.7569274902344	24.4354167341333	3.73652075653333	96.8409424709333	93.10442171439998	689265.0	1.830736095041469E8	0	7196	14.192491386130254	0.7052925136455719	3.49640904035938	406.7469482421875	406.7611389160156
349	406.7712097167969	27.3524396034667					1	DETECTED	406.7712 m/z @27.35 [151020OFc1_NvH-0949-CRLM-23.raw]	406.7712097167969	27.3524396034667	3.37036617653333	97.7293414162667	94.35897523973338	841681.625	1.5132588039594793E8	2	7196	0.22624909629376688	0.6968648334377109	0.8229380767039025	406.7619934082031	406.7811279296875
350	406.7998962402344	33.1533866877333					1	DETECTED	406.7999 m/z @33.15 [151020OFc1_NvH-0949-CRLM-23.raw]	406.7998962402344	33.1533866877333	1.367528044	98.9268047968	97.5592767528	63041.4375	1.5063969401604843E8	0	7196	75.44766490661176	1.6108535955966594	2.2295622571134444	406.79437255859375	406.80987548828125
351	406.82769775390625	22.8878652506667					1	DETECTED	406.8277 m/z @22.89 [151020OFc1_NvH-0949-CRLM-23.raw]	406.82769775390625	22.8878652506667	0.00546406826666667	99.3893344032	99.38387033493333	66124.609375	1.3405643915064916E8	0	7196	15.041418022331369	2.146531201435827	5.49874360644128	406.8182678222656	406.8376159667969
352	406.8518371582031	12.3087820837333					1	DETECTED	406.8518 m/z @12.31 [151020OFc1_NvH-0949-CRLM-23.raw]	406.8518371582031	12.3087820837333	0.00546406826666667	99.9463013168	99.94083724853334	277598.65625	1.3614201007675928E8	0	7196	0.23814999594345565	0.6601365454160246	2.9814322462772163	406.8420104980469	406.85833740234375
353	406.868408203125	19.8647126312					1	DETECTED	406.8684 m/z @19.86 [151020OFc1_NvH-0949-CRLM-23.raw]	406.868408203125	19.8647126312	0.156583289866667	100.001680064267	99.84509677440035	6398065.5	3.6272811195354825E8	3	7196	0.4259354186617763	0.6526391945454467	0.11540963199501937	406.8584289550781	406.8783874511719
354	406.8812255859375	14.7139483832					1	DETECTED	406.8812 m/z @14.71 [151020OFc1_NvH-0949-CRLM-23.raw]	406.8812255859375	14.7139483832	0.00546406826666667	99.9794906909333	99.97402662266664	666856.875	1.6385602942411953E8	3	7196	0.7219278006152301	0.8853477363253698	0.4487710376858344	406.8784484863281	406.8911437988281
355	406.8923034667969	8.3197397368					1	DETECTED	406.8923 m/z @8.32 [151020OFc1_NvH-0949-CRLM-23.raw]	406.8923034667969	8.3197397368	0.00546406826666667	99.9905488453333	99.98508477706663	507745.75	1.4812105908604914E8	0	7196	9.603287788083325	23.9759710440423	52.38951723077721	406.8912353515625	406.89862060546875
356	406.9087829589844	42.5940189013333					1	DETECTED	406.9088 m/z @42.59 [151020OFc1_NvH-0949-CRLM-23.raw]	406.9087829589844	42.5940189013333	0.00546406826666667	99.9573621322667	99.95189806400003	2117467.25	1.7370377724359915E8	3	7196	1.7277703662348571	0.5114981264000318	0.029287812663332163	406.8988037109375	406.918701171875
357	406.91949462890625	36.4861361946667					1	DETECTED	406.9195 m/z @36.49 [151020OFc1_NvH-0949-CRLM-23.raw]	406.91949462890625	36.4861361946667	0.00546406826666667	100.001680064267	99.99621599600034	200676.0625	1.3091784914999017E8	0	7196	36.14504141434941	1.3689985378475142	0.0015428814376649603	406.9188232421875	406.9294738769531
358	406.93975830078125	45.3194672992					1	DETECTED	406.9398 m/z @45.32 [151020OFc1_NvH-0949-CRLM-23.raw]	406.93975830078125	45.3194672992	0.00546406826666667	99.9573621322667	99.95189806400003	239213.328125	1.379589693928668E8	0	7196	31.61463870528805	1.0740946511265552	3.879303893751223E-4	406.9298400878906	406.9493103027344
359	406.9593200683594	32.7798220565333					1	DETECTED	406.9593 m/z @32.78 [151020OFc1_NvH-0949-CRLM-23.raw]	406.9593200683594	32.7798220565333	0.00546406826666667	99.9242601330667	99.91879606480003	802903.25	1.5797088205127993E8	4	7196	2.6357762137195095	1.2298898104202964	0.8610414422894433	406.9493408203125	406.9692687988281
360	406.97918701171875	19.5289393525333					1	DETECTED	406.9792 m/z @19.53 [151020OFc1_NvH-0949-CRLM-23.raw]	406.97918701171875	19.5289393525333	0.0282621848	99.8692370634667	99.8409748786667	648394.25	1.425335333215196E8	0	7196	0.10567452151797241	1.2058753823525914	68.84920309411325	406.9693603515625	406.9890441894531
361	406.9905090332031	16.5221945269333					1	DETECTED	406.9905 m/z @16.52 [151020OFc1_NvH-0949-CRLM-23.raw]	406.9905090332031	16.5221945269333	4.06979006	99.8140591501333	95.7442690901333	72074.03125	1.3512573849561188E8	0	7196	0.2827245938039482	3.8444088988747964	54.73391956438327	406.9892578125	406.9939880371094
362	407.0042724609375	23.4941341136					1	DETECTED	407.0043 m/z @23.49 [151020OFc1_NvH-0949-CRLM-23.raw]	407.0042724609375	23.4941341136	0.5906434728	99.8692370634667	99.2785935906667	95959.0859375	1.2740649711310647E8	0	7196	85.15035986226731	2.3694856882376785	3.6923261436142467	406.99432373046875	407.01416015625
363	407.0615234375	46.6937099973333					1	DETECTED	407.0615 m/z @46.69 [151020OFc1_NvH-0949-CRLM-23.raw]	407.0615234375	46.6937099973333	0.909335601333333	99.9353136226667	99.02597802133336	1436872.25	1.6321456762833723E8	0	7196	0.06534283311398781	0.5043245846211598	0.0046112411670333935	407.0521240234375	407.07086181640625
364	407.1013488769531	90.3386006581333					1	DETECTED	407.1013 m/z @90.34 [151020OFc1_NvH-0949-CRLM-23.raw]	407.1013488769531	90.3386006581333	12.1473191672	98.4858288328	86.3385096656	264681.59375	1.4850456271484897E8	0	7196	0.1009458713139253	0.5520980601629569	0.0012065093074347564	407.0918884277344	407.1106262207031
365	407.11865234375	89.3791742154667					1	DETECTED	407.1187 m/z @89.38 [151020OFc1_NvH-0949-CRLM-23.raw]	407.11865234375	89.3791742154667	0.3560380944	99.9463013168	99.5902632224	75127.015625	1.2652360687353718E8	0	7196	0.19310783530444553	0.5416900702244241	1.7818746553057223	407.1121520996094	407.1283264160156
366	407.13275146484375	32.7960885778667					1	DETECTED	407.1328 m/z @32.80 [151020OFc1_NvH-0949-CRLM-23.raw]	407.13275146484375	32.7960885778667	0.0282621848	100.001680064267	99.97341787946701	42784.8515625	1.1514493677485663E8	0	7196	93.47500842365976	1.5189164256057097	2.0751663727048144	407.1289978027344	407.14141845703125
367	407.15826416015625	45.1662687741333					1	DETECTED	407.1583 m/z @45.17 [151020OFc1_NvH-0949-CRLM-23.raw]	407.15826416015625	45.1662687741333	8.51100246026667	96.3822480232	87.87124556293334	46281.33984375	1.3746998539049497E8	0	7196	83.61044625903804	1.1986169301093275	1.397233860218655	407.14886474609375	407.16302490234375
368	407.1730651855469	24.6736390306667					1	DETECTED	407.1731 m/z @24.67 [151020OFc1_NvH-0949-CRLM-23.raw]	407.1730651855469	24.6736390306667	1.81890049493333	98.2488806485333	96.42998015359997	59607.015625	1.3072289466950925E8	0	7196	0.037155611832069724	2.1096277256209204	5.675063185994117	407.1632080078125	407.1743469238281
369	407.1843566894531	27.0257769157333					1	DETECTED	407.1844 m/z @27.03 [151020OFc1_NvH-0949-CRLM-23.raw]	407.1843566894531	27.0257769157333	1.89096593626667	99.31209606	97.42113012373333	871891.5	1.51369181970165E8	2	7196	0.17389711515236428	2.7254168660955753	0.213468693821999	407.17437744140625	407.1923522949219
370	407.2023620605469	19.8550522002667					1	DETECTED	407.2024 m/z @19.86 [151020OFc1_NvH-0949-CRLM-23.raw]	407.2023620605469	19.8550522002667	2.69236762853333	99.8140591501333	97.12169152159997	1583240.125	2.5915846117792717E8	3	7196	0.3354547249297113	1.038542989415407	0.06767543399055324	407.1923828125	407.2123107910156
371	407.2184753417969	7.75232314533333					1	DETECTED	407.2185 m/z @7.75 [151020OFc1_NvH-0949-CRLM-23.raw]	407.2184753417969	7.75232314533333	3.1747163248	99.7131438322667	96.5384275074667	806333.875	1.7742180329143402E8	4	7196	0.3444914041603129	0.7173352902387826	36.44479165901264	407.2123718261719	407.21868896484375
372	407.22869873046875	29.3762983706667					1	DETECTED	407.2287 m/z @29.38 [151020OFc1_NvH-0949-CRLM-23.raw]	407.22869873046875	29.3762983706667	1.7534514136	100.001680064267	98.248228650667	3480841.5	3.575338626387293E8	3	7196	30.519384834892904	0.5242111003835801	2.448535028267087	407.2187194824219	407.23858642578125
373	407.2433776855469	42.6137812072					1	DETECTED	407.2434 m/z @42.61 [151020OFc1_NvH-0949-CRLM-23.raw]	407.2433776855469	42.6137812072	2.90423616613333	98.8824907037333	95.97825453759997	1304167.625	1.9757007826312026E8	3	7196	12.480914389426982	0.5096083861701787	0.12928492791128135	407.23870849609375	407.25335693359375
374	407.2571716308594	26.3645508488					1	DETECTED	407.2572 m/z @26.36 [151020OFc1_NvH-0949-CRLM-23.raw]	407.2571716308594	26.3645508488	3.1101130768	99.2574298221333	96.1473167453333	702849.125	1.7174306834566498E8	2	7196	0.8945071030937548	0.8166473902740171	2.4650710370861373	407.2533874511719	407.26715087890625
375	407.2730407714844	27.3524396034667					1	DETECTED	407.2730 m/z @27.35 [151020OFc1_NvH-0949-CRLM-23.raw]	407.2730407714844	27.3524396034667	4.91684722373333	92.3634214408	87.44657421706667	455262.875	1.7423289921646604E8	0	7196	0.1127200269534896	2.8036899634963373	0.009200452533235644	407.26776123046875	407.2825012207031
376	407.3008728027344	90.0710076890667					1	DETECTED	407.3009 m/z @90.07 [151020OFc1_NvH-0949-CRLM-23.raw]	407.3008728027344	90.0710076890667	1.92762621226667	92.5515044914667	90.62387827920003	188400.203125	4.0680822857938004E8	0	7196	89.95679613234061	0.5062476550615836	0.02400874608305766	407.2911071777344	407.310791015625
377	407.31573486328125	91.4043111336					1	DETECTED	407.3157 m/z @91.40 [151020OFc1_NvH-0949-CRLM-23.raw]	407.31573486328125	91.4043111336	28.5906008762667	92.5301109674667	63.9395100912	85355.4375	7.583067222825095E7	0	7196	1.2903611386986995	0.5089614180507293	1.0976410571513708	407.3124084472656	407.3177490234375
378	407.3364562988281	91.0303368565333					1	DETECTED	407.3365 m/z @91.03 [151020OFc1_NvH-0949-CRLM-23.raw]	407.3364562988281	91.0303368565333	6.47144384533333	95.5370017341333	89.06555788879997	988807.625	1.9723451243739298E8	0	7196	0.19486688690365384	0.8570028243912566	0.9264569814591783	407.32806396484375	407.34228515625
379	407.3520812988281	90.0710076890667					1	DETECTED	407.3521 m/z @90.07 [151020OFc1_NvH-0949-CRLM-23.raw]	407.3520812988281	90.0710076890667	4.9966404128	92.5515044914667	87.5548640786667	174872.125	1.604494632131347E8	0	7196	1.8206746652848977	0.5098127813233982	69.84468859607806	407.34686279296875	407.3587951660156
380	407.3953857421875	46.6937099973333					1	DETECTED	407.3954 m/z @46.69 [151020OFc1_NvH-0949-CRLM-23.raw]	407.3953857421875	46.6937099973333	3.58660787866667	97.0069615874667	93.42035370880004	1839544.875	1.7234838577073443E8	0	7196	0.4003735180775223	0.5086002015992214	0.007259574566442757	407.38665771484375	407.4047546386719
381	407.4590759277344	29.9107315938667					1	DETECTED	407.4591 m/z @29.91 [151020OFc1_NvH-0949-CRLM-23.raw]	407.4590759277344	29.9107315938667	4.04985265893333	99.3340023994667	95.28414974053337	154496.828125	1.426305983186382E8	0	7196	95.13954303993305	2.3022556326875394	4.23809251120426	407.44915771484375	407.4590759277344
382	407.4690856933594	7.75232314533333					1	DETECTED	407.4691 m/z @7.75 [151020OFc1_NvH-0949-CRLM-23.raw]	407.4690856933594	7.75232314533333	2.6374455336	98.2709141616	95.633468628	727267.875	1.5983891184304458E8	0	7196	0.21176555532892127	38.94073217710879	103.70541023227108	407.4591064453125	407.4789733886719
383	407.4844970703125	27.663044516					1	DETECTED	407.4845 m/z @27.66 [151020OFc1_NvH-0949-CRLM-23.raw]	407.4844970703125	27.663044516	0.9191686848	99.0479716261333	98.1288029413333	554325.8125	1.4255670237943646E8	4	7196	0.1809832211207265	0.6804711472546421	0.2618875856214775	407.4791564941406	407.494140625
384	407.49749755859375	11.2225525282667					1	DETECTED	407.4975 m/z @11.22 [151020OFc1_NvH-0949-CRLM-23.raw]	407.49749755859375	11.2225525282667	3.64322982986667	48.4648170088167	44.82158717895003	95490.625	8.587968418904537E7	0	7196	0.12626802085024202	0.5310833477052982	0.6975266485325897	407.4946594238281	407.50469970703125
385	407.51483154296875	32.8542920645333					1	DETECTED	407.5148 m/z @32.85 [151020OFc1_NvH-0949-CRLM-23.raw]	407.51483154296875	32.8542920645333	2.80251840133333	92.4893346216	89.68681622026666	237649.265625	1.4289227087296608E8	0	7196	15.505953358840227	1.9759341078816985	0.2624724454065809	407.50494384765625	407.5206298828125
386	407.5306396484375	20.5447073293333					1	DETECTED	407.5306 m/z @20.54 [151020OFc1_NvH-0949-CRLM-23.raw]	407.5306396484375	20.5447073293333	4.38645539786667	99.1803143506667	94.79385895280004	928045.5	1.589310537918725E8	3	7196	12.700786912739726	0.6583716631122976	0.16530405218534816	407.5206604003906	407.54058837890625
387	407.54144287109375	16.3182924378667					1	DETECTED	407.5414 m/z @16.32 [151020OFc1_NvH-0949-CRLM-23.raw]	407.54144287109375	16.3182924378667	5.24292668746667	50.9440635754667	45.70113688800003	339621.15625	9.200479034081598E7	0	7196	18.774639133471812	0.5408999875376763	1.0189338013214624	407.5406494140625	407.54681396484375
388	407.55682373046875	16.0235267325333					1	DETECTED	407.5568 m/z @16.02 [151020OFc1_NvH-0949-CRLM-23.raw]	407.55682373046875	16.0235267325333	2.56356499813333	95.1633351728	92.59977017466667	1403135.625	2.1173759493815005E8	3	7196	30.641690573635685	0.5474271114745883	98.65566950164379	407.5468444824219	407.5666198730469
389	407.5680236816406	36.769589068					1	DETECTED	407.5680 m/z @36.77 [151020OFc1_NvH-0949-CRLM-23.raw]	407.5680236816406	36.769589068	2.82079962346667	99.8802330848	97.05943346133333	867357.3125	1.4666838994872987E8	3	7196	8.595630869929039	0.5050091693016475	0.3447691389112079	407.5668640136719	407.5780029296875
390	407.6873779296875	11.3631010386667					1	DETECTED	407.6874 m/z @11.36 [151020OFc1_NvH-0949-CRLM-23.raw]	407.6873779296875	11.3631010386667	4.3959859968	97.8628983858667	93.46691238906669	8619892.0	2.2565991575845134E8	0	7196	0.1271754061998962	1.2396470509294688	1.431249118338499	407.67742919921875	407.6973571777344
391	407.7033996582031	44.4812434904					1	DETECTED	407.7034 m/z @44.48 [151020OFc1_NvH-0949-CRLM-23.raw]	407.7033996582031	44.4812434904	4.00416784613333	95.2927043549333	91.28853650879998	509316.5	1.433115024273458E8	0	7196	18.206070643283716	0.5035011982619959	0.020572406672246676	407.6975402832031	407.7132568359375
392	407.7195739746094	7.71670909866667					1	DETECTED	407.7196 m/z @7.72 [151020OFc1_NvH-0949-CRLM-23.raw]	407.7195739746094	7.71670909866667	3.7089629864	90.9177963013333	87.2088333149333	428669.9375	1.6764972403689963E8	0	7196	0.3647039972370383	34.58321802701248	5.081847961296541	407.71343994140625	407.7203369140625
393	407.7303466796875	29.3762983706667					1	DETECTED	407.7303 m/z @29.38 [151020OFc1_NvH-0949-CRLM-23.raw]	407.7303466796875	29.3762983706667	2.36244241786667	98.0619432250667	95.69950080720002	1660618.75	1.8929920371066356E8	2	7196	0.1635104787380044	0.6179138463562696	1.2542748996531095	407.7203674316406	407.7323913574219
394	407.74249267578125	19.2816961922667					1	DETECTED	407.7425 m/z @19.28 [151020OFc1_NvH-0949-CRLM-23.raw]	407.74249267578125	19.2816961922667	0.6972400328	95.5370017341333	94.8397617013333	2926914.0	2.26370828548299E8	2	7196	0.1937707085286675	3.1509832055335885	3.8106150780439894	407.7325134277344	407.75244140625
395	407.7604675292969	43.1067920530667					1	DETECTED	407.7605 m/z @43.11 [151020OFc1_NvH-0949-CRLM-23.raw]	407.7604675292969	43.1067920530667	3.37962940133333	83.2482497112	79.86862030986667	468282.125	1.4158671032839376E8	2	7196	19.155167938729505	0.5046706128970273	0.010665070920289238	407.7525939941406	407.7696228027344
396	407.7735595703125	20.6185457106667					1	DETECTED	407.7736 m/z @20.62 [151020OFc1_NvH-0949-CRLM-23.raw]	407.7735595703125	20.6185457106667	4.9260411048	97.4706046064	92.5445635016	375952.71875	1.374287237086458E8	0	7196	0.09835170229906964	0.5063397018565589	0.011259737196158588	407.77142333984375	407.7834167480469
397	407.848388671875	33.0400377474667					1	DETECTED	407.8484 m/z @33.04 [151020OFc1_NvH-0949-CRLM-23.raw]	407.848388671875	33.0400377474667	0.156583289866667	100.001680064267	99.84509677440035	152010.53125	1.3427386582895827E8	0	7196	16.307694397847676	2.053280010495903	4.0663644797124245	407.8385925292969	407.8545227050781
398	407.86474609375	20.5669258976					1	DETECTED	407.8647 m/z @20.57 [151020OFc1_NvH-0949-CRLM-23.raw]	407.86474609375	20.5669258976	0.00546406826666667	100.001680064267	99.99621599600034	306602.875	1.406635845454027E8	3	7196	3.6450704003050802	0.5175638487671126	2.1870015308550923	407.8549499511719	407.8741455078125
399	407.8841857910156	21.6773271682667					1	DETECTED	407.8842 m/z @21.68 [151020OFc1_NvH-0949-CRLM-23.raw]	407.8841857910156	21.6773271682667	0.0172706141333333	99.9794906909333	99.96222007679997	1850382.75	2.3085435307129496E8	3	7196	2.5701927849789605	2.600147154993673	0.7318450262740326	407.87420654296875	407.8941650390625
400	407.8970642089844	16.1601216138667					1	DETECTED	407.8971 m/z @16.16 [151020OFc1_NvH-0949-CRLM-23.raw]	407.8970642089844	16.1601216138667	0.1143406	99.9905488453333	99.87620824533329	622480.75	1.4169060697478235E8	0	7196	20.683583064197304	0.9686562190425722	2.046691759636037	407.8941955566406	407.90545654296875
401	407.9154968261719	33.1407676989333					1	DETECTED	407.9155 m/z @33.14 [151020OFc1_NvH-0949-CRLM-23.raw]	407.9154968261719	33.1407676989333	0.00546406826666667	99.9905488453333	99.98508477706663	715609.625	1.6373797027751082E8	3	7196	0.23682577503841884	0.5261320962603889	0.6528017511160668	407.9055480957031	407.9253234863281
402	407.9375305175781	11.3727591050667					1	DETECTED	407.9375 m/z @11.37 [151020OFc1_NvH-0949-CRLM-23.raw]	407.9375305175781	11.3727591050667	0.00546406826666667	100.001680064267	99.99621599600034	6849932.0	2.069427643093729E8	0	7196	0.12852342614983137	1.169556631378728	19.111908225118324	407.9276428222656	407.9472961425781
403	407.9568176269531	32.8542920645333					1	DETECTED	407.9568 m/z @32.85 [151020OFc1_NvH-0949-CRLM-23.raw]	407.9568176269531	32.8542920645333	0.00546406826666667	99.9794906909333	99.97402662266664	115491.59375	1.713410608016613E8	0	7196	70.58405176687751	1.800699509502374	3.323747985438102	407.94775390625	407.96624755859375
404	407.9779052734375	13.2224296989333					1	DETECTED	407.9779 m/z @13.22 [151020OFc1_NvH-0949-CRLM-23.raw]	407.9779052734375	13.2224296989333	0.0282621848	99.9353136226667	99.9070514378667	923413.625	1.5065789353517377E8	4	7196	0.16448025979607017	0.52000525864882	0.023174924964209902	407.9679870605469	407.98785400390625
405	407.99261474609375	23.6863131496					1	DETECTED	407.9926 m/z @23.69 [151020OFc1_NvH-0949-CRLM-23.raw]	407.99261474609375	23.6863131496	2.7293511064	99.6457084792	96.9163573728	203439.515625	1.2214797596482682E8	0	7196	0.06954490546297265	3.2147150811168768	0.0029817093894898916	407.9879150390625	408.0024719238281
406	408.0548095703125	22.7869684365333					1	DETECTED	408.0548 m/z @22.79 [151020OFc1_NvH-0949-CRLM-23.raw]	408.0548095703125	22.7869684365333	0.252470097866667	99.8250046309333	99.57253453306663	179698.984375	1.3578440749174142E8	0	7196	0.5659687529612505	2.1092078444432434	3.448738479838308	408.0452880859375	408.0647888183594
407	408.13702392578125	91.3208122906667					1	DETECTED	408.1370 m/z @91.32 [151020OFc1_NvH-0949-CRLM-23.raw]	408.13702392578125	91.3208122906667	1.94606561013333	99.9905488453333	98.04448323519996	33379.23828125	1.1040620738245842E8	0	7196	0.05855961770349438	0.5341847391494482	0.056354014209123185	408.1286315917969	408.1388244628906
408	408.15069580078125	90.9266585285333					1	DETECTED	408.1507 m/z @90.93 [151020OFc1_NvH-0949-CRLM-23.raw]	408.15069580078125	90.9266585285333	3.1101130768	94.9936661197333	91.8835530429333	101676.90625	1.2154233071296975E8	0	7196	0.46045227460167837	0.5231562718066345	2.2700563068879793	408.1414489746094	408.1584167480469
409	408.1686096191406	90.5579666389333					1	DETECTED	408.1686 m/z @90.56 [151020OFc1_NvH-0949-CRLM-23.raw]	408.1686096191406	90.5579666389333	5.95057734133333	99.9023888309333	93.95181148959998	111127.8828125	1.2642599876025322E8	0	7196	80.96059874181563	0.5260535455326777	0.014373906220044407	408.1595153808594	408.177490234375
410	408.1876525878906	11.3631010386667					1	DETECTED	408.1877 m/z @11.36 [151020OFc1_NvH-0949-CRLM-23.raw]	408.1876525878906	11.3631010386667	4.17197796533333	99.31209606	95.14011809466668	3446058.0	1.7781152549659744E8	0	7196	0.14634542314435528	1.2808649913419794	20.494780377589073	408.1780090332031	408.1976318359375
411	408.2073669433594	10.13631904					1	DETECTED	408.2074 m/z @10.14 [151020OFc1_NvH-0949-CRLM-23.raw]	408.2073669433594	10.13631904	3.77487239386667	99.9023888309333	96.12751643706663	772921.5	1.595900835361467E8	3	7196	0.15477276529165884	4.044998178763065	8.371359755793366	408.1976623535156	408.2093505859375
412	408.2193603515625	19.0901209861333					1	DETECTED	408.2194 m/z @19.09 [151020OFc1_NvH-0949-CRLM-23.raw]	408.2193603515625	19.0901209861333	1.69620800586667	99.1580123682667	97.46180436240003	1.35464E7	4.030787009109207E8	2	7196	0.14630992420025635	0.5328242318236696	1.416827249046792	408.2093811035156	408.2293395996094
413	408.23443603515625	29.4324229258667					1	DETECTED	408.2344 m/z @29.43 [151020OFc1_NvH-0949-CRLM-23.raw]	408.23443603515625	29.4324229258667	3.51169627546667	99.8802330848	96.36853680933332	4938825.5	3.2325064473784834E8	2	7196	14.41286652267798	0.6947496732487172	0.017298725806927786	408.2293701171875	408.2444152832031
414	408.24444580078125	19.2472552789333					1	DETECTED	408.2444 m/z @19.25 [151020OFc1_NvH-0949-CRLM-23.raw]	408.24444580078125	19.2472552789333	3.50257553546667	97.0512722056	93.54869667013332	1360922.25	1.8572890243260443E8	2	7196	0.5152166435484489	14.249394771635327	8.244202754954419	408.24444580078125	408.25054931640625
415	408.26055908203125	46.1640989434667					1	DETECTED	408.2606 m/z @46.16 [151020OFc1_NvH-0949-CRLM-23.raw]	408.26055908203125	46.1640989434667	2.48141572133333	97.6412836008	95.15986787946666	1.0830832E7	3.1253671078745353E8	2	7196	0.18713312546630334	0.5159236741378955	2.425236062850201	408.2506408691406	408.2705078125
416	408.2777404785156	91.5921985706667					1	DETECTED	408.2777 m/z @91.59 [151020OFc1_NvH-0949-CRLM-23.raw]	408.2777404785156	91.5921985706667	2.09421841093333	96.9406208954667	94.84640248453336	453831.8125	1.833336058746029E8	0	7196	1.4904731266738622	0.5162340753796116	0.6318625245075563	408.27056884765625	408.286376953125
417	408.33984375	91.0303368565333					1	DETECTED	408.3398 m/z @91.03 [151020OFc1_NvH-0949-CRLM-23.raw]	408.33984375	91.0303368565333	9.4581309216	96.6042165349333	87.1460856133333	212775.3125	1.3145598683865322E8	0	7196	0.22815318978825871	1.3452703980613918	0.9075402434818659	408.3310852050781	408.34979248046875
418	408.4089660644531	8.75343874213333					1	DETECTED	408.4090 m/z @8.75 [151020OFc1_NvH-0949-CRLM-23.raw]	408.4089660644531	8.75343874213333	4.70004922266667	96.8520410581333	92.15199183546663	112077.90625	1.2636432377775757E8	0	7196	0.17856507674296473	0.8922049858134419	7.560669104441793	408.39898681640625	408.4188232421875
419	408.4377746582031	11.3631010386667					1	DETECTED	408.4378 m/z @11.36 [151020OFc1_NvH-0949-CRLM-23.raw]	408.4377746582031	11.3631010386667	2.53646560933333	97.9952571861333	95.45879157679997	1339093.25	1.4427031134614095E8	0	7196	0.1368211418807359	9.10911651579929	1.4814766824972467	408.42779541015625	408.44775390625
420	408.47930908203125	13.2316236789333					1	DETECTED	408.4793 m/z @13.23 [151020OFc1_NvH-0949-CRLM-23.raw]	408.47930908203125	13.2316236789333	3.40732841333333	99.8581604216	96.45083200826667	414873.03125	1.4152942984536844E8	0	7196	0.10115140014152324	3.3038609102193828	0.7610910259210371	408.4693298339844	408.4892883300781
421	408.5035705566406	43.7204750232					1	DETECTED	408.5036 m/z @43.72 [151020OFc1_NvH-0949-CRLM-23.raw]	408.5035705566406	43.7204750232	3.31474393573333	99.3011235069333	95.98637957119996	116449.8203125	1.341233916225249E8	0	7196	26.1512091645638	1.3265436002700612	1.9365988638062945	408.50030517578125	408.5135498046875
422	408.5317077636719	10.0151602933333					1	DETECTED	408.5317 m/z @10.02 [151020OFc1_NvH-0949-CRLM-23.raw]	408.5317077636719	10.0151602933333	3.97676229493333	99.8692370634667	95.89247476853336	95716.40625	1.3187267304134247E8	0	7196	3.2938120612382207	0.5568493512134102	2.576928089757338	408.5219421386719	408.5324401855469
423	408.5424499511719	6.63663360586667					1	DETECTED	408.5424 m/z @6.64 [151020OFc1_NvH-0949-CRLM-23.raw]	408.5424499511719	6.63663360586667	3.55748298026667	97.4152030306667	93.85772005040003	1656515.625	1.5664071947252816E8	0	7196	0.14703733302436994	9.578487741531482	0.9820381744979271	408.532470703125	408.5436096191406
424	408.5536193847656	19.1018129432					1	DETECTED	408.5536 m/z @19.10 [151020OFc1_NvH-0949-CRLM-23.raw]	408.5536193847656	19.1018129432	1.81890049493333	99.4343281213333	97.61542762639996	8440001.0	3.081198262425982E8	3	7196	0.16378535959978535	7.141539587770808	0.9958761506931025	408.54364013671875	408.56353759765625
425	408.5696716308594	15.5973588717333					1	DETECTED	408.5697 m/z @15.60 [151020OFc1_NvH-0949-CRLM-23.raw]	408.5696716308594	15.5973588717333	3.37036617653333	97.8075048149333	94.43713863839997	325153.5	1.602500760092449E8	3	7196	4.755613255020661	1.433915752411887	2.880389778155208	408.5636291503906	408.57965087890625
426	408.58074951171875	19.2816961922667					1	DETECTED	408.5807 m/z @19.28 [151020OFc1_NvH-0949-CRLM-23.raw]	408.58074951171875	19.2816961922667	2.5908645832	96.2938347922667	93.70297020906669	285458.1875	1.3223766567385185E8	0	7196	0.10839211419110129	9.992888146248534	3.4474518231618125	408.57977294921875	408.59033203125
427	408.6101379394531	8.73160147546667					1	DETECTED	408.6101 m/z @8.73 [151020OFc1_NvH-0949-CRLM-23.raw]	408.6101379394531	8.73160147546667	3.84324064773333	96.6817303768	92.83848972906668	122487.2109375	1.239585127758733E8	0	7196	0.12705726310490384	0.5664012667280186	0.7519962201072516	408.6002502441406	408.6201171875
428	408.688720703125	11.4123112965333					1	DETECTED	408.6887 m/z @11.41 [151020OFc1_NvH-0949-CRLM-23.raw]	408.688720703125	11.4123112965333	1.88194144453333	95.4323963136	93.55045486906667	387020.96875	1.4103298006200388E8	0	7196	0.05033646830001004	0.9169916619852345	87.03324318340273	408.6788024902344	408.69110107421875
429	408.70111083984375	33.5360986922667					1	DETECTED	408.7011 m/z @33.54 [151020OFc1_NvH-0949-CRLM-23.raw]	408.70111083984375	33.5360986922667	2.49053024266667	98.0729951448	95.58246490213334	3309118.75	1.9730899893245038E8	2	7196	0.1995498046676616	0.5282839680858781	1.6596959135443703	408.691162109375	408.7110595703125
430	408.7161865234375	34.6899335144					1	DETECTED	408.7162 m/z @34.69 [151020OFc1_NvH-0949-CRLM-23.raw]	408.7161865234375	34.6899335144	2.9590146608	99.8802330848	96.921218424	727666.875	1.8835555876318845E8	2	7196	18.911277804009547	2.1101188837449962	0.020250734694997725	408.7111511230469	408.7221374511719
431	408.7321472167969	13.3482141592					1	DETECTED	408.7321 m/z @13.35 [151020OFc1_NvH-0949-CRLM-23.raw]	408.7321472167969	13.3482141592	3.47491310026667	96.6263637842667	93.15145068400003	891012.625	1.7589581621435416E8	2	7196	3.753782219761767	8.31974726495544	24.517755122746657	408.72216796875	408.7348327636719
432	408.7448425292969	29.18320864					1	DETECTED	408.7448 m/z @29.18 [151020OFc1_NvH-0949-CRLM-23.raw]	408.7448425292969	29.18320864	2.31658423413333	97.0733866629333	94.75680242879997	5895818.5	3.6253611394511265E8	2	7196	0.20726301707341221	0.8177279246530148	0.8952310373526964	408.73492431640625	408.7547912597656
433	408.7622985839844	46.1901846968					1	DETECTED	408.7623 m/z @46.19 [151020OFc1_NvH-0949-CRLM-23.raw]	408.7622985839844	46.1901846968	2.86664070693333	97.6744397610667	94.80779905413337	4984863.0	2.603072587957253E8	2	7196	22.781144253315183	1.7156030098145003	0.010278854892555754	408.7548522949219	408.77215576171875
434	408.7784423828125	30.2308465176					1	DETECTED	408.7784 m/z @30.23 [151020OFc1_NvH-0949-CRLM-23.raw]	408.7784423828125	30.2308465176	5.1932232632	99.7695076413333	94.57628437813331	80899.78125	1.2831639201844198E8	0	7196	31.712630962267315	2.013740687212233	3.028902251452389	408.7723388671875	408.7875671386719
435	408.7936706542969	27.9108817093333					1	DETECTED	408.7937 m/z @27.91 [151020OFc1_NvH-0949-CRLM-23.raw]	408.7936706542969	27.9108817093333	2.96888784426667	98.2488806485333	95.27999280426663	39743.98828125	9.360697000544211E7	0	7196	89.16250872259185	1.9100315981096105	2.8200631962192215	408.7887268066406	408.796630859375
436	408.806640625	18.2474951968					1	DETECTED	408.8066 m/z @18.25 [151020OFc1_NvH-0949-CRLM-23.raw]	408.806640625	18.2474951968	0.9191686848	99.5672283781333	98.6480596933333	114389.171875	1.415052065932185E8	0	7196	37.96631190738067	4.294197053639736	0.003038582568420367	408.79693603515625	408.8166198730469
437	408.8367004394531	28.5068874037333					1	DETECTED	408.8367 m/z @28.51 [151020OFc1_NvH-0949-CRLM-23.raw]	408.8367004394531	28.5068874037333	0.00546406826666667	99.9794906909333	99.97402662266664	324452.3125	1.3890469159657308E8	5	7196	0.030630451342432252	0.6823628772024941	23.748281493014375	408.8267517089844	408.8466796875
438	408.85699462890625	24.1943901896					1	DETECTED	408.8570 m/z @24.19 [151020OFc1_NvH-0949-CRLM-23.raw]	408.85699462890625	24.1943901896	0.00546406826666667	100.001680064267	99.99621599600034	213774.234375	1.3257239774736379E8	3	7196	4.949285454832825	3.490397017855078	0.026098151708456117	408.8470764160156	408.8664245605469
439	408.87646484375	6.62583789146667					1	DETECTED	408.8765 m/z @6.63 [151020OFc1_NvH-0949-CRLM-23.raw]	408.87646484375	6.62583789146667	0.135613128	99.9242601330667	99.7886470050667	949704.5625	1.9205408871163645E8	0	7196	0.17932637970029308	5.860336671676486	184.22849723457043	408.8664855957031	408.8775329589844
440	408.8875427246094	19.1126313682667					1	DETECTED	408.8875 m/z @19.11 [151020OFc1_NvH-0949-CRLM-23.raw]	408.8875427246094	19.1126313682667	0.00546406826666667	99.9684654248	99.96300135653334	3411211.75	2.2820432856461218E8	3	7196	0.15467798233420638	0.5918496047020578	0.017671873444746643	408.8775634765625	408.89752197265625
441	408.90325927734375	15.6622103405333					1	DETECTED	408.9033 m/z @15.66 [151020OFc1_NvH-0949-CRLM-23.raw]	408.90325927734375	15.6622103405333	0.00546406826666667	99.9573621322667	99.95189806400003	161374.90625	1.39960395682755E8	0	7196	4.636357655193638	3.190139553735736	2.148623947151531	408.8975524902344	408.9046325683594
442	408.91473388671875	38.2779657592					1	DETECTED	408.9147 m/z @38.28 [151020OFc1_NvH-0949-CRLM-23.raw]	408.91473388671875	38.2779657592	0.00546406826666667	99.9905488453333	99.98508477706663	520629.9375	1.6074028484593287E8	3	7196	12.679240747995188	1.3181840831176947	0.00962037375267119	408.9048156738281	408.9246520996094
443	408.92755126953125	34.6220341434667					1	DETECTED	408.9276 m/z @34.62 [151020OFc1_NvH-0949-CRLM-23.raw]	408.92755126953125	34.6220341434667	0.00546406826666667	99.6796125381333	99.67414846986664	38885.97265625	1.2172500605487919E8	0	7196	94.72406218656742	1.402759988493441	1.7867854224243036	408.92474365234375	408.9287109375
444	408.93890380859375	11.3515737402667					1	DETECTED	408.9389 m/z @11.35 [151020OFc1_NvH-0949-CRLM-23.raw]	408.93890380859375	11.3515737402667	0.00546406826666667	100.001680064267	99.99621599600034	83506.5390625	1.3331519410527946E8	0	7196	6.598840912103119	4.3785119513999105	21.414964683780973	408.9289855957031	408.93890380859375
445	408.9489440917969	41.4371421994667					1	DETECTED	408.9489 m/z @41.44 [151020OFc1_NvH-0949-CRLM-23.raw]	408.9489440917969	41.4371421994667	0.0282621848	99.9131763245333	99.8849141397333	592603.0	1.3128918898731473E8	0	7196	0.14632877255986187	0.5059263505234786	0.0062580937831134935	408.9389953613281	408.9498596191406
446	408.9599609375	9.8445265624					1	DETECTED	408.9600 m/z @9.84 [151020OFc1_NvH-0949-CRLM-23.raw]	408.9599609375	9.8445265624	0.00546406826666667	99.9684654248	99.96300135653334	716592.625	1.5053023652652517E8	4	7196	0.1328961231598118	36.14661636422323	0.7012298346884971	408.9500427246094	408.96990966796875
447	408.9751892089844	17.8219438306667					1	DETECTED	408.9752 m/z @17.82 [151020OFc1_NvH-0949-CRLM-23.raw]	408.9751892089844	17.8219438306667	2.7660091496	99.8692370634667	97.1032279138667	128904.1328125	1.2792798879747075E8	0	7196	5.62531873680293	7.883153596544142	0.01973372530860526	408.969970703125	408.9782409667969
448	408.9882507324219	29.6120537077333					1	DETECTED	408.9883 m/z @29.61 [151020OFc1_NvH-0949-CRLM-23.raw]	408.9882507324219	29.6120537077333	0.00546406826666667	99.9905488453333	99.98508477706663	1245844.25	1.527351277488969E8	0	7196	0.14876688538898364	0.5240200266161512	0.02904430506253478	408.9783020019531	408.9981384277344
449	409.0092468261719	18.0699353725333					1	DETECTED	409.0092 m/z @18.07 [151020OFc1_NvH-0949-CRLM-23.raw]	409.0092468261719	18.0699353725333	0.0392682752	99.9905488453333	99.95128057013329	704796.0625	1.4794152240006256E8	4	7196	0.1908389047996728	0.6282763239844795	1.5713097992989864	408.999267578125	409.01910400390625
450	409.0367126464844	28.3931549557333					1	DETECTED	409.0367 m/z @28.39 [151020OFc1_NvH-0949-CRLM-23.raw]	409.0367126464844	28.3931549557333	0.0392682752	100.001680064267	99.962411789067	376885.21875	1.3749815437504917E8	0	7196	0.09654516851369976	780.0179881632076	4.9895288172321415	409.0267333984375	409.0453186035156
451	409.1105041503906	98.0841556749333					1	DETECTED	409.1105 m/z @98.08 [151020OFc1_NvH-0949-CRLM-23.raw]	409.1105041503906	98.0841556749333	0.00546406826666667	100.001680064267	99.99621599600034	85696.7890625	1.5291006394113207E8	0	7196	33.93245118178561	0.5090251647666242	0.01547923349394463	409.10186767578125	409.1195373535156
452	409.1345520019531	90.0177355154667					1	DETECTED	409.1346 m/z @90.02 [151020OFc1_NvH-0949-CRLM-23.raw]	409.1345520019531	90.0177355154667	2.75685226133333	99.9794906909333	97.22263842959997	49884.4609375	1.3074417989460379E8	0	7196	95.02955063124195	0.5418970051954765	0.08437557174780458	409.12628173828125	409.14434814453125
453	409.1679992675781	16.0765116858667					1	DETECTED	409.1680 m/z @16.08 [151020OFc1_NvH-0949-CRLM-23.raw]	409.1679992675781	16.0765116858667	3.6248034568	96.1722133861333	92.5474099293333	191922.46875	1.3144644001727976E8	0	7196	0.14600562739354572	6.331925235615259	19.13984409645662	409.158935546875	409.17791748046875
454	409.1850280761719	23.1162981677333					1	DETECTED	409.1850 m/z @23.12 [151020OFc1_NvH-0949-CRLM-23.raw]	409.1850280761719	23.1162981677333	0.5180812664	99.3450705786667	98.82698931226669	110910.71875	1.3794626920367485E8	0	7196	6.785701368687054	2.909104016260636	5.846508961183646	409.1781005859375	409.1883850097656
455	409.19842529296875	13.02138824					1	DETECTED	409.1984 m/z @13.02 [151020OFc1_NvH-0949-CRLM-23.raw]	409.19842529296875	13.02138824	2.8765241416	99.9242601330667	97.0477359914667	2571390.0	2.1332897441068864E8	3	7196	20.588602285200935	25.31903471583474	12.34129781324954	409.1885070800781	409.2084045410156
456	409.21044921875	9.85389711653333					1	DETECTED	409.2104 m/z @9.85 [151020OFc1_NvH-0949-CRLM-23.raw]	409.21044921875	9.85389711653333	0.446828222933333	95.5262247053333	95.07939648239997	580770.4375	1.665292435841492E8	0	7196	3.2802603645275683	6.80772799469605	2.442529404535839	409.20843505859375	409.21429443359375
457	409.22430419921875	15.1533933205333					1	DETECTED	409.2243 m/z @15.15 [151020OFc1_NvH-0949-CRLM-23.raw]	409.22430419921875	15.1533933205333	2.79333135173333	98.6834303405333	95.89009898879998	2678752.0	2.418552604401312E8	2	7196	0.1903780125214105	9.870507024000409	4.6284069914064565	409.2143249511719	409.22613525390625
458	409.23614501953125	26.4473916176					1	DETECTED	409.2361 m/z @26.45 [151020OFc1_NvH-0949-CRLM-23.raw]	409.23614501953125	26.4473916176	2.33496977546667	99.2683879621333	96.93341818666663	6031338.0	3.682278387768092E8	2	7196	4.279820797592098	0.6167164348848589	22.73146999328	409.2261657714844	409.2461242675781
459	409.2501525878906	39.3056164570667					1	DETECTED	409.2502 m/z @39.31 [151020OFc1_NvH-0949-CRLM-23.raw]	409.2501525878906	39.3056164570667	2.37161097093333	94.6843382837333	92.31272731279996	2745404.25	2.4100143945623526E8	2	7196	10.116076038081673	1.7570604261295244	0.011128761361480624	409.24615478515625	409.2601318359375
460	409.26507568359375	23.419609788					1	DETECTED	409.2651 m/z @23.42 [151020OFc1_NvH-0949-CRLM-23.raw]	409.26507568359375	23.419609788	4.06979006	94.2768373584	90.2070472984	1281158.125	1.7304120665617386E8	0	7196	22.921446418183752	1.577243293545266	2.187222996824342	409.2601623535156	409.2749938964844
461	409.2816467285156	91.7416176381333					1	DETECTED	409.2816 m/z @91.74 [151020OFc1_NvH-0949-CRLM-23.raw]	409.2816467285156	91.7416176381333	0.978578530933333	99.3228563994667	98.34427786853337	113175.296875	1.553680813776197E8	0	7196	0.4814942857762361	0.5426423280437851	0.48901752129493137	409.275390625	409.2850341796875
462	409.2945251464844	92.3023967485333					1	DETECTED	409.2945 m/z @92.30 [151020OFc1_NvH-0949-CRLM-23.raw]	409.2945251464844	92.3023967485333	0.769297226666667	95.3891512248	94.61985399813334	86657.3984375	9.309218796609911E7	0	7196	0.2094775297137943	0.5168614112948797	2.5050801275060466	409.2929382324219	409.30291748046875
463	409.3310241699219	91.0303368565333					1	DETECTED	409.3310 m/z @91.03 [151020OFc1_NvH-0949-CRLM-23.raw]	409.3310241699219	91.0303368565333	2.64659733573333	95.5153208408	92.86872350506667	85502.96875	1.9586480120688716E8	0	7196	1.6612210657567346	0.5253722234914672	2.6650693427956718	409.3224182128906	409.3387756347656
464	409.34344482421875	66.0388553645333					1	DETECTED	409.3434 m/z @66.04 [151020OFc1_NvH-0949-CRLM-23.raw]	409.34344482421875	66.0388553645333	13.2784957866667	97.4925417432	84.2140459565333	56713.71875	1.4990649223198226E8	0	7196	78.11438460695841	0.7980806672881524	0.5961613345763049	409.3417053222656	409.35302734375
465	409.3677673339844	90.0710076890667					1	DETECTED	409.3678 m/z @90.07 [151020OFc1_NvH-0949-CRLM-23.raw]	409.3677673339844	90.0710076890667	4.78182345093333	99.6345340272	94.85271057626667	343538.40625	2.069850571428437E8	0	7196	87.10392480619481	0.5067248313179258	0.01531690279306918	409.36041259765625	409.3771667480469
466	409.39715576171875	46.8871763938667					1	DETECTED	409.3972 m/z @46.89 [151020OFc1_NvH-0949-CRLM-23.raw]	409.39715576171875	46.8871763938667	3.37962940133333	98.8051017384	95.42547233706667	357090.625	1.7999499547938463E8	0	7196	0.17632485089156802	1.024894263236454	0.055492834523657796	409.38726806640625	409.4070739746094
467	409.42724609375	23.1005859152					1	DETECTED	409.4272 m/z @23.10 [151020OFc1_NvH-0949-CRLM-23.raw]	409.42724609375	23.1005859152	3.21201389226667	99.9794906909333	96.76747679866664	242562.765625	1.2629708942970654E8	0	7196	0.14216628653139907	0.5088324617344856	2.178823635352082	409.41729736328125	409.4372253417969
468	409.439453125	28.4780059501333					1	DETECTED	409.4395 m/z @28.48 [151020OFc1_NvH-0949-CRLM-23.raw]	409.439453125	28.4780059501333	0.0282621848	99.9573621322667	99.9290999474667	142247.0625	1.2913414370652448E8	0	7196	0.02490666827015886	2.4845393439453862	3.9307040500917485	409.4372863769531	409.44659423828125
469	409.45672607421875	12.3697996946667					1	DETECTED	409.4567 m/z @12.37 [151020OFc1_NvH-0949-CRLM-23.raw]	409.45672607421875	12.3697996946667	3.23964068826667	98.359377668	95.11973697973332	435773.96875	1.4952708012552083E8	0	7196	2.633567860443989	2.559674939783207	1.727346324650758	409.44677734375	409.4665832519531
470	409.47314453125	23.3933038424					1	DETECTED	409.4731 m/z @23.39 [151020OFc1_NvH-0949-CRLM-23.raw]	409.47314453125	23.3933038424	3.36126835013333	99.8472276149333	96.48595926479997	103179.0	1.4996708713869664E8	4	7196	16.76290369044758	2.7484363310866087	5.141263676884329	409.4667663574219	409.4774169921875
471	409.4876403808594	38.847455084					1	DETECTED	409.4876 m/z @38.85 [151020OFc1_NvH-0949-CRLM-23.raw]	409.4876403808594	38.847455084	3.20279330933333	99.8250046309333	96.62221132159996	258669.59375	1.498666265291193E8	0	7196	22.325807420561915	1.6983121196438271	0.35665969041482487	409.477783203125	409.4974060058594
472	409.4994812011719	17.2187944194667					1	DETECTED	409.4995 m/z @17.22 [151020OFc1_NvH-0949-CRLM-23.raw]	409.4994812011719	17.2187944194667	4.38645539786667	74.3306321272	69.94417672933334	72774.96875	1.1553157395421636E8	0	7196	12.35630375873759	2.8155514143508737	4.626295287313247	409.497802734375	409.50079345703125
473	409.5110168457031	18.0190586557333					1	DETECTED	409.5110 m/z @18.02 [151020OFc1_NvH-0949-CRLM-23.raw]	409.5110168457031	18.0190586557333	1.81890049493333	80.0413052018667	78.22240470693337	320659.125	1.1949161594249302E8	0	7196	0.03052879136667741	0.5345478407572176	5.0428148200245895	409.5010681152344	409.5209655761719
474	409.53271484375	13.0119697858667					1	DETECTED	409.5327 m/z @13.01 [151020OFc1_NvH-0949-CRLM-23.raw]	409.53271484375	13.0119697858667	1.6868308032	99.478839904	97.7920091008	1508134.875	1.821609449099196E8	3	7196	0.1470274250367556	11.082231743904273	7.911856996524785	409.52276611328125	409.5426940917969
475	409.5484313964844	19.5033708482667					1	DETECTED	409.5484 m/z @19.50 [151020OFc1_NvH-0949-CRLM-23.raw]	409.5484313964844	19.5033708482667	1.9736902744	92.5704485106667	90.5967582362667	184943.953125	1.3625407374163067E8	0	7196	7.179300779048408	3.3148181934773397	0.03474647921039072	409.542724609375	409.5493469238281
476	409.5593566894531	51.2850680133333					1	DETECTED	409.5594 m/z @51.29 [151020OFc1_NvH-0949-CRLM-23.raw]	409.5593566894531	51.2850680133333	1.809664824	97.5476078232	95.7379429992	484571.4375	1.6745067621795648E8	3	7196	27.433688661232747	0.5058930120764383	0.0049699149074728345	409.5494079589844	409.562255859375
477	409.572265625	30.6094796629333					1	DETECTED	409.5723 m/z @30.61 [151020OFc1_NvH-0949-CRLM-23.raw]	409.572265625	30.6094796629333	2.49970344346667	97.5971071392	95.09740369573333	1505002.75	1.7379546579403558E8	6	7196	0.28272835110481154	0.7587967378443354	1.1983483298648232	409.5622863769531	409.58197021484375
478	409.592041015625	48.2733691685333					1	DETECTED	409.5920 m/z @48.27 [151020OFc1_NvH-0949-CRLM-23.raw]	409.592041015625	48.2733691685333	3.47491310026667	95.1325412658667	91.65762816560003	980360.5625	1.5897363462450156E8	3	7196	9.567449485365799	0.5094134691899542	0.051693773016421425	409.5824279785156	409.6019592285156
479	409.6872863769531	26.4652778765333					1	DETECTED	409.6873 m/z @26.47 [151020OFc1_NvH-0949-CRLM-23.raw]	409.6872863769531	26.4652778765333	3.937083352	98.7607981296	94.8237147776	414862.8125	1.6523042260064602E8	2	7196	0.3701030787712192	0.5094148836915959	1.458499634317968	409.67730712890625	409.69586181640625
480	409.7059020996094	19.0105697930667					1	DETECTED	409.7059 m/z @19.01 [151020OFc1_NvH-0949-CRLM-23.raw]	409.7059020996094	19.0105697930667	0.4872026432	96.4820635624	95.9948609192	2101196.5	1.825855487315546E8	2	7196	0.2546792993652822	7.899583741466351	55.89413992793037	409.6959533691406	409.7135314941406
481	409.7235412597656	26.3149310592					1	DETECTED	409.7235 m/z @26.31 [151020OFc1_NvH-0949-CRLM-23.raw]	409.7235412597656	26.3149310592	2.9779477376	99.512068212	96.5341204744	2605134.5	2.36058466752659E8	2	7196	0.23009423914189497	0.6831832747951355	1.8988676840709766	409.7135925292969	409.7335205078125
482	409.73828125	26.4950701968					1	DETECTED	409.7383 m/z @26.50 [151020OFc1_NvH-0949-CRLM-23.raw]	409.73828125	26.4950701968	2.82991011706667	92.3933041669333	89.56339404986663	2349411.25	2.3467438441891885E8	2	7196	6.499431011821066	1.0169945975273582	8.09906472689104	409.7335510253906	409.74822998046875
483	409.7520446777344	39.3056164570667					1	DETECTED	409.7520 m/z @39.31 [151020OFc1_NvH-0949-CRLM-23.raw]	409.7520446777344	39.3056164570667	1.5518887024	95.2811926781333	93.72930397573329	1261602.125	1.5748919777234498E8	0	7196	0.1834643437427772	0.5104388753736072	0.009538914628673493	409.748291015625	409.76202392578125
484	409.7665710449219	23.419609788					1	DETECTED	409.7666 m/z @23.42 [151020OFc1_NvH-0949-CRLM-23.raw]	409.7665710449219	23.419609788	2.298432632	97.9732199098667	95.6747872778667	400952.125	1.4904895896962902E8	0	7196	0.10521902314634346	0.5129623887399568	2.1399602018930795	409.7620849609375	409.7743225097656
485	409.8351745605469	16.0973615269333					1	DETECTED	409.8352 m/z @16.10 [151020OFc1_NvH-0949-CRLM-23.raw]	409.8351745605469	16.0973615269333	0.00546406826666667	99.8140591501333	99.80859508186664	116250.1171875	1.2967427488895515E8	0	7196	0.19612948800114793	6.57672332508071	0.01917845038466501	409.82525634765625	409.84515380859375
486	409.8608703613281	15.5419035984					1	DETECTED	409.8609 m/z @15.54 [151020OFc1_NvH-0949-CRLM-23.raw]	409.8608703613281	15.5419035984	0.00546406826666667	99.9905488453333	99.98508477706663	222968.03125	1.4778798698172152E8	0	7196	1.3767913060842147	0.8918233481669928	5.0150315040476805	409.85089111328125	409.86639404296875
487	409.87640380859375	26.7099016074667					1	DETECTED	409.8764 m/z @26.71 [151020OFc1_NvH-0949-CRLM-23.raw]	409.87640380859375	26.7099016074667	0.00546406826666667	100.001680064267	99.99621599600034	4497258.0	2.3345803749271464E8	3	7196	0.18603437704957315	0.5603723710057417	0.05615709579504973	409.8664245605469	409.8863830566406
488	409.8875427246094	19.2007511674667					1	DETECTED	409.8875 m/z @19.20 [151020OFc1_NvH-0949-CRLM-23.raw]	409.8875427246094	19.2007511674667	0.103602660266667	100.001680064267	99.89807740400033	1667358.625	1.796277570552903E8	3	7196	0.1777795690983588	0.749271724005465	0.07769079771103679	409.8864440917969	409.89752197265625
489	409.90655517578125	30.6284403232					1	DETECTED	409.9066 m/z @30.63 [151020OFc1_NvH-0949-CRLM-23.raw]	409.90655517578125	30.6284403232	0.00546406826666667	99.9684654248	99.96300135653334	614164.3125	1.5665093536344668E8	3	7196	25.055935332137373	0.6876849851123784	1.3232720748622513	409.8975524902344	409.9160461425781
490	409.92694091796875	35.4353086458667					1	DETECTED	409.9269 m/z @35.44 [151020OFc1_NvH-0949-CRLM-23.raw]	409.92694091796875	35.4353086458667	0.00546406826666667	100.001680064267	99.99621599600034	1009397.0	1.559687830905843E8	3	7196	0.07776165784522249	0.7512483658167471	1.0667145893374796	409.9169616699219	409.9369201660156
491	409.93994140625	42.120595568					1	DETECTED	409.9399 m/z @42.12 [151020OFc1_NvH-0949-CRLM-23.raw]	409.93994140625	42.120595568	0.00546406826666667	99.9905488453333	99.98508477706663	215303.75	1.3360870495465599E8	0	7196	2.8195975065649463	1.3238137410601056	2.409916339291038	409.93695068359375	409.94989013671875
492	409.9521484375	15.5012141936					1	DETECTED	409.9521 m/z @15.50 [151020OFc1_NvH-0949-CRLM-23.raw]	409.9521484375	15.5012141936	0.0172706141333333	99.8140591501333	99.79678853599997	71680.2734375	1.432873757213741E8	0	7196	94.27074798917698	3.944923880903174	6.406563231540431	409.9499816894531	409.95526123046875
493	409.96533203125	11.2225525282667					1	DETECTED	409.9653 m/z @11.22 [151020OFc1_NvH-0949-CRLM-23.raw]	409.96533203125	11.2225525282667	0.00546406826666667	99.9573621322667	99.95189806400003	2650939.0	1.8148685444220504E8	4	7196	0.27403155190806316	1.5743283505572225	0.728526019026268	409.9554138183594	409.97528076171875
494	409.9957275390625	0.5180812664					1	DETECTED	409.9957 m/z @0.52 [151020OFc1_NvH-0949-CRLM-23.raw]	409.9957275390625	0.5180812664	0.00546406826666667	99.9905488453333	99.98508477706663	172542.859375	1.8892958052291888E8	0	7196	0.6485426064135603	1.6416928324337832	1.5770046449935406	409.9862060546875	410.00555419921875
495	410.063720703125	47.0077082053333					1	DETECTED	410.0637 m/z @47.01 [151020OFc1_NvH-0949-CRLM-23.raw]	410.063720703125	47.0077082053333	0.00546406826666667	99.8802330848	99.87476901653334	87494.875	1.4218654329749095E8	0	7196	69.85655974422423	1.0713428364349102	1.1436196764550164	410.0539245605469	410.0728759765625
496	410.1217041015625	79.7435961288					1	DETECTED	410.1217 m/z @79.74 [151020OFc1_NvH-0949-CRLM-23.raw]	410.1217041015625	79.7435961288	0.00546406826666667	100.001680064267	99.99621599600034	83982.1015625	1.426988873064617E8	0	7196	96.88522577563504	0.6261079690951228	0.23664601145479483	410.11175537109375	410.13104248046875
497	410.1455078125	90.3501485152					1	DETECTED	410.1455 m/z @90.35 [151020OFc1_NvH-0949-CRLM-23.raw]	410.1455078125	90.3501485152	14.7252817136	97.9952571861333	83.2699754725333	127554.375	1.5008985522176358E8	0	7196	0.08660327723666228	0.5316941796263076	0.020470364102751548	410.1369323730469	410.1553039550781
498	410.1860046386719	45.0296849922667					1	DETECTED	410.1860 m/z @45.03 [151020OFc1_NvH-0949-CRLM-23.raw]	410.1860046386719	45.0296849922667	3.67053589146667	99.1470400181333	95.47650412666663	244521.765625	1.3709159560754955E8	0	7196	18.582881713621656	1.3209585130229644	1.7446783004084827	410.1760559082031	410.1908874511719
499	410.200927734375	22.374117352					1	DETECTED	410.2009 m/z @22.37 [151020OFc1_NvH-0949-CRLM-23.raw]	410.200927734375	22.374117352	0.528635414133333	99.4565553101333	98.92791989599996	3072054.5	2.6762619740442282E8	2	7196	4.47878852380893	3.4425604534938157	0.8921816053927748	410.1909484863281	410.2109069824219
500	410.216064453125	11.2317130016					1	DETECTED	410.2161 m/z @11.23 [151020OFc1_NvH-0949-CRLM-23.raw]	410.216064453125	11.2317130016	1.98290472746667	99.9573621322667	97.97445740480002	2413171.5	3.038675578237929E8	3	7196	0.22025860265890884	7.4439708953200014	73.73216972607354	410.2109375	410.2260437011719
501	410.2352600097656	31.8717777957333					1	DETECTED	410.2353 m/z @31.87 [151020OFc1_NvH-0949-CRLM-23.raw]	410.2352600097656	31.8717777957333	2.38985832213333	96.8409424709333	94.45108414879996	2027537.125	2.9999921639343935E8	3	7196	17.30032183749426	0.5281194246744351	0.11759286296440184	410.22607421875	410.2452392578125
502	410.2467346191406	15.6622103405333					1	DETECTED	410.2467 m/z @15.66 [151020OFc1_NvH-0949-CRLM-23.raw]	410.2467346191406	15.6622103405333	3.034528308	97.0622076176	94.02767930959999	546719.0625	1.5451827511512494E8	3	7196	0.14825484627654362	1.3865904647393852	0.037876926408494875	410.2452697753906	410.2479248046875
503	410.2579345703125	40.9026400813333					1	DETECTED	410.2579 m/z @40.90 [151020OFc1_NvH-0949-CRLM-23.raw]	410.2579345703125	40.9026400813333	2.90423616613333	96.2164499154667	93.31221374933337	1361318.625	1.8724926141332465E8	2	7196	5.507795184764234	1.0087696190547042	0.2830376940630138	410.2479553222656	410.267822265625
504	410.2740783691406	42.0674788109333					1	DETECTED	410.2741 m/z @42.07 [151020OFc1_NvH-0949-CRLM-23.raw]	410.2740783691406	42.0674788109333	3.77487239386667	92.3539983	88.57912590613333	177972.84375	1.7155212837226072E8	0	7196	41.05105432445393	1.1472975998845223	1.2920462642735902	410.26800537109375	410.2827453613281
505	410.2923278808594	91.3415746029333					1	DETECTED	410.2923 m/z @91.34 [151020OFc1_NvH-0949-CRLM-23.raw]	410.2923278808594	91.3415746029333	0.3560380944	94.9404813738667	94.5844432794667	61541.53515625	1.2250001014003202E8	0	7196	0.018594189864387545	0.5197773564295896	1.3175667953060866	410.2846984863281	410.3011779785156
506	410.3111877441406	92.2484035176					1	DETECTED	410.3112 m/z @92.25 [151020OFc1_NvH-0949-CRLM-23.raw]	410.3111877441406	92.2484035176	26.0754672845333	94.4384077538667	68.3629404693334	39357.14453125	1.2730901830978927E8	0	7196	1.317550399555131	0.5165475824478555	0.03309516489571086	410.31011962890625	410.31195068359375
507	410.4160461425781	23.2541097024					1	DETECTED	410.4160 m/z @23.25 [151020OFc1_NvH-0949-CRLM-23.raw]	410.4160461425781	23.2541097024	1.2024071168	99.2132945704	98.01088745359999	205471.59375	1.4431805160444382E8	0	7196	0.11078354010457048	3.737525344990977	6.355890478025467	410.4061584472656	410.426025390625
508	410.4366760253906	29.9324049312					1	DETECTED	410.4367 m/z @29.93 [151020OFc1_NvH-0949-CRLM-23.raw]	410.4366760253906	29.9324049312	4.46140194053333	98.9381606832	94.47675874266666	131041.28125	1.1687249822653118E8	0	7196	3.0346796848557673	2.089164046360405	3.1865940632567997	410.4270935058594	410.4377746582031
509	410.4478454589844	20.6320576282667					1	DETECTED	410.4478 m/z @20.63 [151020OFc1_NvH-0949-CRLM-23.raw]	410.4478454589844	20.6320576282667	3.11937333253333	98.2598539386667	95.14048060613337	1628204.0	1.4594840057935008E8	0	7196	0.23136136509416616	0.5078812470131882	0.8984000571773617	410.4380798339844	410.45770263671875
510	410.4666442871094	11.2089153909333					1	DETECTED	410.4666 m/z @11.21 [151020OFc1_NvH-0949-CRLM-23.raw]	410.4666442871094	11.2089153909333	3.0710321392	99.0368180482667	95.9657859090667	1123088.0	1.5846859285654864E8	0	7196	0.2321504757910482	1.022743912941359	103.87494478758565	410.4580993652344	410.47637939453125
511	410.49517822265625	17.3993299346667					1	DETECTED	410.4952 m/z @17.40 [151020OFc1_NvH-0949-CRLM-23.raw]	410.49517822265625	17.3993299346667	3.73652075653333	97.2064870666667	93.46996631013337	464720.65625	1.3213085100683433E8	0	7196	0.1740871253627745	1.1451089457139083	9.396207012278612	410.4851989746094	410.5051574707031
512	410.52069091796875	6.000386928					1	DETECTED	410.5207 m/z @6.00 [151020OFc1_NvH-0949-CRLM-23.raw]	410.52069091796875	6.000386928	4.86673954853333	95.5781865586667	90.71144701013337	288245.03125	1.2183616727711673E8	3	7196	0.19565422102415297	13.692284882908265	0.7953924983030534	410.5107421875	410.5254211425781
513	410.5355224609375	22.3837587608					1	DETECTED	410.5355 m/z @22.38 [151020OFc1_NvH-0949-CRLM-23.raw]	410.5355224609375	22.3837587608	3.22122213066667	99.9131763245333	96.69195419386662	2274005.25	1.802677700519248E8	3	7196	0.12290031402046608	0.7947915604745845	2.1707370071721557	410.5255432128906	410.5455017089844
514	410.5484619140625	21.0064830413333					1	DETECTED	410.5485 m/z @21.01 [151020OFc1_NvH-0949-CRLM-23.raw]	410.5484619140625	21.0064830413333	2.2227797136	55.9126804776	53.689900764	478346.0625	1.1049237237455878E8	0	7196	0.08964764629305222	1.0978413058602525	4.481973937670832	410.5455322265625	410.5489807128906
515	410.5589904785156	26.5260697045333					1	DETECTED	410.5590 m/z @26.53 [151020OFc1_NvH-0949-CRLM-23.raw]	410.5589904785156	26.5260697045333	2.5455237968	98.441628932	95.8961051352	1287270.625	2.016412819851693E8	3	7196	4.562399259884671	0.5118027735484484	0.7979777125736366	410.54901123046875	410.5688781738281
516	410.57275390625	43.0260993962667					1	DETECTED	410.5728 m/z @43.03 [151020OFc1_NvH-0949-CRLM-23.raw]	410.57275390625	43.0260993962667	0.6972400328	91.5058497944	90.80860976160001	955678.9375	1.5547667268526432E8	3	7196	27.44628851064717	0.5184306514662602	0.11373298683300756	410.5690002441406	410.5827331542969
517	410.58367919921875	21.9704718682667					1	DETECTED	410.5837 m/z @21.97 [151020OFc1_NvH-0949-CRLM-23.raw]	410.58367919921875	21.9704718682667	3.56666467946667	38.2916714237333	34.72500674426663	161566.859375	5.433204048300929E7	0	7196	5.488193597702107	1.066155373558705	0.35028525143232814	410.582763671875	410.58575439453125
518	410.59576416015625	35.4353086458667					1	DETECTED	410.5958 m/z @35.44 [151020OFc1_NvH-0949-CRLM-23.raw]	410.59576416015625	35.4353086458667	2.92261298293333	96.6042165349333	93.68160355199997	229323.4375	1.4549716806775913E8	0	7196	0.703535878830202	1.7780276056120607	0.7130683955192256	410.5857849121094	410.6057434082031
519	410.6195983886719	28.6795125504					1	DETECTED	410.6196 m/z @28.68 [151020OFc1_NvH-0949-CRLM-23.raw]	410.6195983886719	28.6795125504	0.717946475216667	96.7521171448	96.03417066958333	490818.03125	1.7024588756806958E8	0	7196	0.1627220470765387	0.5491889131269144	1.1446637139968696	410.6101379394531	410.62957763671875
520	410.69866943359375	20.591662988					1	DETECTED	410.6987 m/z @20.59 [151020OFc1_NvH-0949-CRLM-23.raw]	410.69866943359375	20.591662988	4.7520070272	74.6691014357333	69.9170944085333	757121.375	1.1879494764035901E8	0	7196	0.18112577585720757	1.8232085395582016	1.6340790203755668	410.68878173828125	410.6988830566406
521	410.7088928222656	24.2400694258667					1	DETECTED	410.7089 m/z @24.24 [151020OFc1_NvH-0949-CRLM-23.raw]	410.7088928222656	24.2400694258667	3.8236237192	99.8028885296	95.9792648104	1655703.5	1.7053539515547654E8	2	7196	0.15757165091678615	1.7239933529158602	0.05483586391808908	410.6989440917969	410.7093811035156
522	410.7193908691406	19.5539430722667					1	DETECTED	410.7194 m/z @19.55 [151020OFc1_NvH-0949-CRLM-23.raw]	410.7193908691406	19.5539430722667	3.76476012053333	99.8140591501333	96.04929902959998	3140657.0	2.70615327542818E8	2	7196	0.22157107819052158	1.3267219950944056	10.572899311849605	410.7094421386719	410.72918701171875
523	410.7314453125	27.2419972109333					1	DETECTED	410.7314 m/z @27.24 [151020OFc1_NvH-0949-CRLM-23.raw]	410.7314453125	27.2419972109333	3.39816165413333	92.2664351973333	88.86827354319996	907647.0	1.9483480955995452E8	2	7196	0.31036394262589084	0.5528466967563259	0.31854326126658966	410.7294006347656	410.7414245605469
524	410.7458190917969	17.3686928504					1	DETECTED	410.7458 m/z @17.37 [151020OFc1_NvH-0949-CRLM-23.raw]	410.7458190917969	17.3686928504	3.8716564464	73.7678947381333	69.8962382917333	285184.03125	1.809707768912411E8	0	7196	18.15000254027668	0.6129656457880159	0.9602013954872353	410.741455078125	410.7499694824219
525	410.7599792480469	40.8846380216					1	DETECTED	410.7600 m/z @40.88 [151020OFc1_NvH-0949-CRLM-23.raw]	410.7599792480469	40.8846380216	2.39904805146667	99.5784031093333	97.17935505786663	687761.75	1.6472993328256002E8	0	7196	0.08036938010602057	1.2839485843460294	1.125267043167907	410.75	410.7693786621094
526	410.8201904296875	28.7102142808					1	DETECTED	410.8202 m/z @28.71 [151020OFc1_NvH-0949-CRLM-23.raw]	410.8201904296875	28.7102142808	1.1829971624	99.2353569944	98.052359832	799706.875	1.5899953653994063E8	0	7196	0.13871104190032213	6.641032977676586	0.6928307740550359	410.8104553222656	410.8298645019531
527	410.84051513671875	41.5136184162667					1	DETECTED	410.8405 m/z @41.51 [151020OFc1_NvH-0949-CRLM-23.raw]	410.84051513671875	41.5136184162667	0.00546406826666667	99.9242601330667	99.91879606480003	692552.3125	1.6775263174281275E8	3	7196	0.22940611801617905	0.5026894994332864	0.004249805646091527	410.8306579589844	410.8504943847656
528	410.8547058105469	24.2515372741333					1	DETECTED	410.8547 m/z @24.25 [151020OFc1_NvH-0949-CRLM-23.raw]	410.8547058105469	24.2515372741333	0.156583289866667	99.9353136226667	99.77873033280004	296367.03125	1.7533445453931126E8	0	7196	1.3261111132963421	5.686085048324919	0.49596202229492503	410.85052490234375	410.8590087890625
529	410.869140625	24.1168809605333					1	DETECTED	410.8691 m/z @24.12 [151020OFc1_NvH-0949-CRLM-23.raw]	410.869140625	24.1168809605333	0.00546406826666667	100.001680064267	99.99621599600034	862050.75	1.678291153218973E8	3	7196	1.7597660083257054	1.2730847606288238	0.014141104811492593	410.85919189453125	410.8791198730469
530	410.8798828125	26.6732126077333					1	DETECTED	410.8799 m/z @26.67 [151020OFc1_NvH-0949-CRLM-23.raw]	410.8798828125	26.6732126077333	0.00546406826666667	99.6796125381333	99.67414846986664	431654.96875	1.3387679951463099E8	0	7196	5.95331365849373	0.5539917008862267	0.12882752439446224	410.879150390625	410.8835144042969
531	410.8936462402344	26.4265652016					1	DETECTED	410.8936 m/z @26.43 [151020OFc1_NvH-0949-CRLM-23.raw]	410.8936462402344	26.4265652016	0.00546406826666667	100.001680064267	99.99621599600034	791081.625	1.7180175902876273E8	3	7196	1.4562556887301277	0.6355936378910741	80.17248083644546	410.8836669921875	410.90362548828125
532	410.9107971191406	14.0101630509333					1	DETECTED	410.9108 m/z @14.01 [151020OFc1_NvH-0949-CRLM-23.raw]	410.9107971191406	14.0101630509333	0.00546406826666667	100.001680064267	99.99621599600034	653714.25	1.6410703463577378E8	0	7196	18.42723201697119	0.6903859581716767	49.80873714811432	410.9036560058594	410.920654296875
533	410.92449951171875	35.1853552042667					1	DETECTED	410.9245 m/z @35.19 [151020OFc1_NvH-0949-CRLM-23.raw]	410.92449951171875	35.1853552042667	0.00546406826666667	100.001680064267	99.99621599600034	207609.28125	1.3374182954681888E8	0	7196	3.066072279546809	1.7926295164800952	2.6045853154134293	410.9209289550781	410.9344787597656
534	410.9505615234375	14.2579075824					1	DETECTED	410.9506 m/z @14.26 [151020OFc1_NvH-0949-CRLM-23.raw]	410.9505615234375	14.2579075824	0.199666436533333	100.001680064267	99.80201362773367	1300695.625	1.3938042155070058E8	0	7196	0.14110680800110487	42.58882254586189	0.1905665174362933	410.94061279296875	410.96038818359375
535	410.96075439453125	30.0994589202667					1	DETECTED	410.9608 m/z @30.10 [151020OFc1_NvH-0949-CRLM-23.raw]	410.96075439453125	30.0994589202667	0.0500075088	99.8913578082667	99.84135029946671	170267.078125	1.567130610571685E8	0	7196	20.446967440497954	2.3103735229171933	3.667223925189453	410.9605712890625	410.9707336425781
536	410.9796142578125	19.794273348					1	DETECTED	410.9796 m/z @19.79 [151020OFc1_NvH-0949-CRLM-23.raw]	410.9796142578125	19.794273348	0.0606744752	100.001680064267	99.941005589067	112113.2890625	1.4562455176494932E8	0	7196	0.06592831923361331	4.81993827384007	28.46863488219443	410.9707946777344	410.98040771484375
537	410.9905700683594	36.1856831349333					1	DETECTED	410.9906 m/z @36.19 [151020OFc1_NvH-0949-CRLM-23.raw]	410.9905700683594	36.1856831349333	0.00546406826666667	99.9573621322667	99.95189806400003	566196.1875	1.4377083437897918E8	4	7196	0.17007075574646535	0.7516395095132735	0.01241049980047519	410.9806823730469	411.0003662109375
538	411.0206298828125	28.6963096536					1	DETECTED	411.0206 m/z @28.70 [151020OFc1_NvH-0949-CRLM-23.raw]	411.0206298828125	28.6963096536	2.14939459146667	99.5233018661333	97.37390727466662	410458.3125	1.460691304667651E8	0	7196	0.11909117441666695	0.12749748211253784	0.06965832148352004	411.01080322265625	411.0304870605469
539	411.04119873046875	41.5363996429333					1	DETECTED	411.0412 m/z @41.54 [151020OFc1_NvH-0949-CRLM-23.raw]	411.04119873046875	41.5363996429333	0.314717322666667	99.3672516864	99.05253436373333	545769.1875	1.4015062148365396E8	0	7196	3.884627310779699	166.42736738886305	0.9246863290538078	411.0315856933594	411.0506896972656
540	411.05596923828125	27.4366408586667					1	DETECTED	411.0560 m/z @27.44 [151020OFc1_NvH-0949-CRLM-23.raw]	411.05596923828125	27.4366408586667	0.00546406826666667	99.9905488453333	99.98508477706663	47761.1640625	1.2882332464436676E8	0	7196	99.62831204993529	1.8231746160227702	2.6065456121175785	411.052001953125	411.0659484863281
541	411.0679016113281	24.9949209770667					1	DETECTED	411.0679 m/z @24.99 [151020OFc1_NvH-0949-CRLM-23.raw]	411.0679016113281	24.9949209770667	0.00546406826666667	100.001680064267	99.99621599600034	44229.45703125	1.3149033121473946E8	0	7196	103.24852409896332	2.0194025388912356	3.0620921545699757	411.0660095214844	411.0763244628906
542	411.1065979003906	54.2725822346667					1	DETECTED	411.1066 m/z @54.27 [151020OFc1_NvH-0949-CRLM-23.raw]	411.1065979003906	54.2725822346667	0.00546406826666667	100.001680064267	99.99621599600034	51161.73828125	1.3945998132778135E8	0	7196	98.00601530074444	0.9113634956767309	0.8334509129524224	411.0995178222656	411.1089782714844
543	411.1227111816406	92.4687263506667					1	DETECTED	411.1227 m/z @92.47 [151020OFc1_NvH-0949-CRLM-23.raw]	411.1227111816406	92.4687263506667	0.00546406826666667	99.9131763245333	99.90771225626663	505573.5625	1.8187035628140333E8	0	7196	2.4203431477310176	1.7141283256030582	1.6688153025120345	411.1130676269531	411.13238525390625
544	411.1445007324219	42.6935593786667					1	DETECTED	411.1445 m/z @42.69 [151020OFc1_NvH-0949-CRLM-23.raw]	411.1445007324219	42.6935593786667	0.601006115733333	99.0039163864	98.40291027066667	81296.5234375	1.5493029190213662E8	0	7196	71.6422628124735	1.1143701350076904	1.1111678801744214	411.13580322265625	411.1531982421875
545	411.17706298828125	11.4242858490667					1	DETECTED	411.1771 m/z @11.42 [151020OFc1_NvH-0949-CRLM-23.raw]	411.17706298828125	11.4242858490667	0.345806791733333	99.9463013168	99.60049452506667	241565.546875	1.3982388459095857E8	0	7196	0.07760684806832074	1.3395871425955928	1.401100253469425	411.1671142578125	411.1806335449219
546	411.19097900390625	12.0798261648					1	DETECTED	411.1910 m/z @12.08 [151020OFc1_NvH-0949-CRLM-23.raw]	411.19097900390625	12.0798261648	3.6613965824	98.727942068	95.0665454856	1507016.5	1.7212152617818743E8	2	7196	0.17243538331718078	4.961107078471164	67.1829243138962	411.1812438964844	411.19757080078125
547	411.20758056640625	25.4632049165333					1	DETECTED	411.2076 m/z @25.46 [151020OFc1_NvH-0949-CRLM-23.raw]	411.20758056640625	25.4632049165333	2.82991011706667	98.3814165216	95.55150640453333	4720232.0	3.527771376732936E8	2	7196	0.30451338106064796	0.5607928283592141	0.45638034906030817	411.1976013183594	411.2175598144531
548	411.22222900390625	35.0481979002667					1	DETECTED	411.2222 m/z @35.05 [151020OFc1_NvH-0949-CRLM-23.raw]	411.22222900390625	35.0481979002667	2.34406081813333	99.8028885296	97.45882771146667	4120500.0	3.765280261039069E8	3	7196	0.2578537707138224	0.5973431297003646	0.04085430816975135	411.21759033203125	411.232177734375
549	411.2413330078125	46.3565321322667					1	DETECTED	411.2413 m/z @46.36 [151020OFc1_NvH-0949-CRLM-23.raw]	411.2413330078125	46.3565321322667	2.18600443546667	99.6119445848	97.42594014933333	837709.6875	2.1188976383298612E8	2	7196	16.512959287197624	0.5257213121556558	0.013822158954710975	411.2322998046875	411.25128173828125
550	411.2541198730469	32.2756919706667					1	DETECTED	411.2541 m/z @32.28 [151020OFc1_NvH-0949-CRLM-23.raw]	411.2541198730469	32.2756919706667	2.6831426536	95.0827400608	92.3995974072	481502.9375	1.7180770315941817E8	0	7196	6.234804769590973	2.7064255954178598	1.5942559443623	411.2513732910156	411.2633361816406
551	411.26953125	19.9682778794667					1	DETECTED	411.2695 m/z @19.97 [151020OFc1_NvH-0949-CRLM-23.raw]	411.26953125	19.9682778794667	4.9966404128	94.7875618674667	89.7909214546667	92740.8828125	1.3834745364553186E8	0	7196	70.21125880023176	2.998700765182829	4.743840835999043	411.2641296386719	411.2763977050781
552	411.29144287109375	90.0710076890667					1	DETECTED	411.2914 m/z @90.07 [151020OFc1_NvH-0949-CRLM-23.raw]	411.29144287109375	90.0710076890667	3.83310768213333	92.4687263506667	88.63561866853337	41043.8515625	1.2141112351699857E8	0	7196	88.46966917573042	0.5139017686041011	0.02780353720820223	411.2820129394531	411.2942810058594
553	411.3100280761719	92.3023967485333					1	DETECTED	411.3100 m/z @92.30 [151020OFc1_NvH-0949-CRLM-23.raw]	411.3100280761719	92.3023967485333	3.16549789386667	92.4893346216	89.32383672773332	118308.0234375	1.0157969397800925E8	0	7196	0.51311132039244	0.6292521736646791	0.1317309726847998	411.3006286621094	411.3117370605469
554	411.3285217285156	90.0710076890667					1	DETECTED	411.3285 m/z @90.07 [151020OFc1_NvH-0949-CRLM-23.raw]	411.3285217285156	90.0710076890667	6.43221943626667	92.4803515282667	86.04813209200003	95269.28125	1.4874929535164493E8	0	7196	84.97060130689582	0.5144032684447657	0.018289149186914724	411.32037353515625	411.3366394042969
555	411.34674072265625	90.0710076890667					1	DETECTED	411.3467 m/z @90.07 [151020OFc1_NvH-0949-CRLM-23.raw]	411.34674072265625	90.0710076890667	1.72482633733333	98.9817580904	97.25693175306668	154767.25	1.8323352444537404E8	0	7196	89.40791116915808	0.5074638200004522	0.01732462900531694	411.34149169921875	411.3564147949219
556	411.36566162109375	90.3281258517333					1	DETECTED	411.3657 m/z @90.33 [151020OFc1_NvH-0949-CRLM-23.raw]	411.36566162109375	90.3281258517333	0.9884553952	97.9175114757333	96.9290560805333	133640.84375	1.5543834520304605E8	0	7196	72.96988557399939	0.5077578234075127	0.01214666781099758	411.35736083984375	411.3753967285156
557	411.38336181640625	90.5667625322667					1	DETECTED	411.3834 m/z @90.57 [151020OFc1_NvH-0949-CRLM-23.raw]	411.38336181640625	90.5667625322667	5.3030363376	99.6569709496	94.35393461199999	91279.8671875	1.4961310455617517E8	0	7196	1.5527865638009075	0.553306422455543	0.01294905661129175	411.3774719238281	411.3933410644531
558	411.4283447265625	11.4123112965333					1	DETECTED	411.4283 m/z @11.41 [151020OFc1_NvH-0949-CRLM-23.raw]	411.4283447265625	11.4123112965333	4.44295435226667	99.3893344032	94.94638005093333	166913.671875	1.5333878155463055E8	0	7196	23.707517555304385	0.6128620121260687	0.995565026855475	411.41845703125	411.43109130859375
559	411.4418029785156	12.0284452557333					1	DETECTED	411.4418 m/z @12.03 [151020OFc1_NvH-0949-CRLM-23.raw]	411.4418029785156	12.0284452557333	4.20980689306667	99.5784031093333	95.36859621626662	1250902.25	1.7616256995341107E8	0	7196	0.16532440335192256	72.7259546941941	1.8401944244546984	411.43231201171875	411.4517822265625
560	411.4523620605469	14.2333265904					1	DETECTED	411.4524 m/z @14.23 [151020OFc1_NvH-0949-CRLM-23.raw]	411.4523620605469	14.2333265904	3.54839754453333	99.7915883426667	96.24319079813337	374555.3125	1.472796009758317E8	4	7196	1.8531941837262433	0.6059519996194661	0.936220172335003	411.451904296875	411.4622802734375
561	411.4735412597656	23.08606534					1	DETECTED	411.4735 m/z @23.09 [151020OFc1_NvH-0949-CRLM-23.raw]	411.4735412597656	23.08606534	2.99781830746667	98.0729951448	95.07517683733333	204378.25	1.4768454229144302E8	0	7196	0.14775945830939463	3.020594679620887	0.013402451722214185	411.46356201171875	411.48138427734375
562	411.4914245605469	36.2619680178667					1	DETECTED	411.4914 m/z @36.26 [151020OFc1_NvH-0949-CRLM-23.raw]	411.4914245605469	36.2619680178667	2.93182601786667	99.8140591501333	96.88223313226663	282225.0625	1.509500205453853E8	0	7196	0.10269997698036804	1.8637336942604268	4.692002003234818	411.4814758300781	411.50128173828125
563	411.5224304199219	19.9126576029333					1	DETECTED	411.5224 m/z @19.91 [151020OFc1_NvH-0949-CRLM-23.raw]	411.5224304199219	19.9126576029333	3.596455512	95.3144600482667	91.71800453626669	145275.015625	1.6407117139017054E8	0	7196	12.344372477485257	4.050362484170884	0.010425328140466414	411.5126647949219	411.53216552734375
564	411.5422058105469	28.5593032669333					1	DETECTED	411.5422 m/z @28.56 [151020OFc1_NvH-0949-CRLM-23.raw]	411.5422058105469	28.5593032669333	4.48894789173333	95.3785822336	90.88963434186667	1090600.5	1.4396118690969718E8	0	7196	0.23778115289897173	0.520943387845311	0.0622421907692366	411.5322265625	411.5422668457031
565	411.5522766113281	28.0335511157333					1	DETECTED	411.5523 m/z @28.03 [151020OFc1_NvH-0949-CRLM-23.raw]	411.5522766113281	28.0335511157333	3.1747163248	99.6796125381333	96.5048962133333	2552206.75	2.0110283048734272E8	3	7196	0.1822296588175618	0.5067291120494763	0.48806824648864783	411.5423583984375	411.562255859375
566	411.5655517578125	24.3767943165333					1	DETECTED	411.5656 m/z @24.38 [151020OFc1_NvH-0949-CRLM-23.raw]	411.5655517578125	24.3767943165333	1.2693564448	86.08170478	84.8123483352	1906277.5	1.6853904139533994E8	3	7196	6.6505542533304975	1.5224277916944478	1.3776601700451039	411.5622863769531	411.5755310058594
567	411.5807189941406	43.2189160330667					1	DETECTED	411.5807 m/z @43.22 [151020OFc1_NvH-0949-CRLM-23.raw]	411.5807189941406	43.2189160330667	3.946162448	99.478839904	95.532677456	729706.6875	1.6144719280580887E8	3	7196	0.22025476246438558	0.5032053890000665	0.006115508637986092	411.5755920410156	411.5904846191406
568	411.5916442871094	53.8270813509333					1	DETECTED	411.5916 m/z @53.83 [151020OFc1_NvH-0949-CRLM-23.raw]	411.5916442871094	53.8270813509333	3.034528308	80.6037067930667	77.5691784850667	685709.875	1.606816430374187E8	3	7196	16.949869802084287	0.5040318898240248	0.01192860183168578	411.5907287597656	411.60150146484375
569	411.67510986328125	35.1853552042667					1	DETECTED	411.6751 m/z @35.19 [151020OFc1_NvH-0949-CRLM-23.raw]	411.67510986328125	35.1853552042667	5.55134436373333	97.6632793248	92.11193496106667	162211.375	1.3589857585846928E8	0	7196	23.77154632619249	1.8093606111533962	2.6226400624145976	411.6653137207031	411.68212890625
570	411.6921691894531	12.0602638330667					1	DETECTED	411.6922 m/z @12.06 [151020OFc1_NvH-0949-CRLM-23.raw]	411.6921691894531	12.0602638330667	3.985838564	97.0845338368	93.0986952728	767387.9375	1.3617914207618195E8	0	7196	0.1047583034675803	4.762895714935259	87.36847117969997	411.6822204589844	411.6988830566406
571	411.708984375	25.4335949074667					1	DETECTED	411.7090 m/z @25.43 [151020OFc1_NvH-0949-CRLM-23.raw]	411.708984375	25.4335949074667	2.8765241416	98.960177356	96.0836532144	2047835.125	2.2521234490012956E8	2	7196	13.32481592968087	2.2287444053699157	0.2727362737642827	411.6990966796875	411.71893310546875
572	411.72406005859375	35.0254216826667					1	DETECTED	411.7241 m/z @35.03 [151020OFc1_NvH-0949-CRLM-23.raw]	411.72406005859375	35.0254216826667	1.22163400506667	94.9837639706667	93.76212996560002	1678032.625	1.8662056190852362E8	2	7196	0.29660455110887085	0.5269131099999401	0.05057290810849315	411.718994140625	411.73382568359375
573	411.74249267578125	46.4241358981333					1	DETECTED	411.7425 m/z @46.42 [151020OFc1_NvH-0949-CRLM-23.raw]	411.74249267578125	46.4241358981333	2.09421841093333	99.1690916029333	97.07487319199997	290013.65625	1.4493652941304776E8	0	7196	17.596234008232422	1.3606996518705383	0.012167546843788988	411.7342529296875	411.7478332519531
574	411.75787353515625	27.8688965605333					1	DETECTED	411.7579 m/z @27.87 [151020OFc1_NvH-0949-CRLM-23.raw]	411.75787353515625	27.8688965605333	3.2579341552	92.2211871333333	88.9632529781333	1464369.75	1.6968228691980162E8	2	7196	14.466077697073064	1.0189567493008507	0.019340226159724548	411.7478942871094	411.7669372558594
575	411.7745056152344	3.68136728826667					1	DETECTED	411.7745 m/z @3.68 [151020OFc1_NvH-0949-CRLM-23.raw]	411.7745056152344	3.68136728826667	3.53923162	99.3340023994667	95.7947707794667	85106.1484375	1.3599115280657125E8	2	7196	0.09688703273721044	0.8548778929272336	57.72411010675467	411.76788330078125	411.7843933105469
576	411.80908203125	48.8496563882667					1	DETECTED	411.8091 m/z @48.85 [151020OFc1_NvH-0949-CRLM-23.raw]	411.80908203125	48.8496563882667	3.43645717333333	99.9463013168	96.50984414346668	97284.7109375	1.6244708101273754E8	0	7196	78.89316593123819	1.0243214295360783	1.0983416168848545	411.7992858886719	411.8190002441406
577	411.8420715332031	48.7754572904					1	DETECTED	411.8421 m/z @48.78 [151020OFc1_NvH-0949-CRLM-23.raw]	411.8420715332031	48.7754572904	0.00546406826666667	100.001680064267	99.99621599600034	66677.453125	1.2592159256950006E8	0	7196	71.78984475860395	1.0123481636000802	1.191350947985801	411.8345642089844	411.8505554199219
578	411.860595703125	12.5579582192					1	DETECTED	411.8606 m/z @12.56 [151020OFc1_NvH-0949-CRLM-23.raw]	411.860595703125	12.5579582192	0.00546406826666667	99.9353136226667	99.92984955440004	621885.75	1.2578149210066459E8	0	7196	0.10992769841973171	1.290578524433144	1.8384236294495002	411.85089111328125	411.8655090332031
579	411.87567138671875	15.8650662546667					1	DETECTED	411.8757 m/z @15.87 [151020OFc1_NvH-0949-CRLM-23.raw]	411.87567138671875	15.8650662546667	0.00546406826666667	100.001680064267	99.99621599600034	628259.625	1.644184377990845E8	3	7196	9.678583860316149	1.2971869346410028	4.397583237328693	411.86572265625	411.8765563964844
580	411.8865661621094	28.0017743893333					1	DETECTED	411.8866 m/z @28.00 [151020OFc1_NvH-0949-CRLM-23.raw]	411.8865661621094	28.0017743893333	0.00546406826666667	99.9573621322667	99.95189806400003	1444066.875	1.9349820156903258E8	3	7196	0.17703756396011983	0.7867161339443673	0.0614309875989903	411.8765869140625	411.8965148925781
581	411.904052734375	30.9308507194667					1	DETECTED	411.9041 m/z @30.93 [151020OFc1_NvH-0949-CRLM-23.raw]	411.904052734375	30.9308507194667	0.0821574082666667	100.001680064267	99.91952265600034	709224.4375	1.9292272282207534E8	0	7196	6.569986857126747	2.8715896197886175	0.053512791651165945	411.8966064453125	411.9140319824219
582	411.9149475097656	43.1579709773333					1	DETECTED	411.9149 m/z @43.16 [151020OFc1_NvH-0949-CRLM-23.raw]	411.9149475097656	43.1579709773333	0.335614978666667	99.8802330848	99.54461810613333	473558.71875	1.4719009221569747E8	0	7196	20.832315780774337	0.5856525962688442	0.032743245201822334	411.91412353515625	411.9247741699219
583	411.9263000488281	53.8959890696					1	DETECTED	411.9263 m/z @53.90 [151020OFc1_NvH-0949-CRLM-23.raw]	411.9263000488281	53.8959890696	0.0392682752	99.9794906909333	99.9402224157333	445748.75	1.5296508893568736E8	0	7196	25.29811129106737	0.5015972247389588	0.005495328545979329	411.9251403808594	411.936279296875
584	411.9428405761719	12.0489700482667					1	DETECTED	411.9428 m/z @12.05 [151020OFc1_NvH-0949-CRLM-23.raw]	411.9428405761719	12.0489700482667	0.00546406826666667	100.001680064267	99.99621599600034	340273.71875	1.3751956148742598E8	0	7196	0.16489811498945528	0.8708854397415633	1.9152259200595365	411.9363708496094	411.95281982421875
585	411.954833984375	17.0536944866667					1	DETECTED	411.9548 m/z @17.05 [151020OFc1_NvH-0949-CRLM-23.raw]	411.954833984375	17.0536944866667	0.00546406826666667	100.001680064267	99.99621599600034	230194.609375	1.3898876202856106E8	0	7196	0.13563201701276384	0.9066539187397581	3.6660041541582897	411.9528503417969	411.9647521972656
586	411.9745178222656	23.130859068					1	DETECTED	411.9745 m/z @23.13 [151020OFc1_NvH-0949-CRLM-23.raw]	411.9745178222656	23.130859068	0.00546406826666667	99.9242601330667	99.91879606480003	134010.90625	1.5019396348406357E8	0	7196	12.525924521457156	2.196179962105141	8.624559645327148	411.9648742675781	411.9836730957031
587	411.9936828613281	23.3292647992					1	DETECTED	411.9937 m/z @23.33 [151020OFc1_NvH-0949-CRLM-23.raw]	411.9936828613281	23.3292647992	0.00546406826666667	99.8913578082667	99.88589374000004	409728.4375	1.4892084646294767E8	4	7196	0.7096083992899302	0.5201651260453878	5.023576863614995	411.9837341308594	412.003662109375
588	412.0238342285156	29.6483597101333					1	DETECTED	412.0238 m/z @29.65 [151020OFc1_NvH-0949-CRLM-23.raw]	412.0238342285156	29.6483597101333	0.528635414133333	99.7805260992	99.25189068506667	331128.03125	1.2693769120426422E8	5	7196	0.1623802760618176	2.9443584166058034	1.4140324345916233	412.01397705078125	412.0335693359375
589	412.12652587890625	92.4893346216					1	DETECTED	412.1265 m/z @92.49 [151020OFc1_NvH-0949-CRLM-23.raw]	412.12652587890625	92.4893346216	0.00546406826666667	99.8360528978667	99.83058882960003	174919.46875	1.4387810233093995E8	0	7196	2.7068311383201547	4.633507778668424	0.10134120853599363	412.1174011230469	412.13433837890625
590	412.1448974609375	72.2964782962667					1	DETECTED	412.1449 m/z @72.30 [151020OFc1_NvH-0949-CRLM-23.raw]	412.1448974609375	72.2964782962667	11.1875277349333	99.3561103226667	88.1685825877334	263904.59375	1.4300311454740798E8	0	7196	0.38920498441193274	0.7701122992647514	3.088227081714904	412.1376037597656	412.15447998046875
591	412.16070556640625	90.0053692088					1	DETECTED	412.1607 m/z @90.01 [151020OFc1_NvH-0949-CRLM-23.raw]	412.16070556640625	90.0053692088	5.25378728693333	99.9794906909333	94.72570340399997	113567.875	1.483966647051041E8	0	7196	0.09749039135385829	0.5588432761722875	0.020499528704948505	412.15509033203125	412.1705017089844
592	412.1819763183594	90.0373602296					1	DETECTED	412.1820 m/z @90.04 [151020OFc1_NvH-0949-CRLM-23.raw]	412.1819763183594	90.0373602296	3.96763721626667	98.3484317896	94.38079457333333	1190804.5	1.5073683341870382E8	0	7196	0.14007503745230565	0.5095642178150459	0.0043544089732483636	412.1719970703125	412.18328857421875
593	412.19329833984375	25.6293382413333					1	DETECTED	412.1933 m/z @25.63 [151020OFc1_NvH-0949-CRLM-23.raw]	412.19329833984375	25.6293382413333	2.9779477376	99.7915883426667	96.8136406050667	2315216.0	1.7874747144476968E8	0	7196	0.21302509328515384	0.5157956530708635	2.0400665381263052	412.1833190917969	412.2032775878906
594	412.2137756347656	24.8501538064					1	DETECTED	412.2138 m/z @24.85 [151020OFc1_NvH-0949-CRLM-23.raw]	412.2137756347656	24.8501538064	2.5545233832	99.6796125381333	97.12508915493329	585795.4375	1.977927161848407E8	0	7196	0.2717124583063395	0.6506018697272747	0.30258472996963637	412.20379638671875	412.217529296875
595	412.2276306152344	42.0446169245333					1	DETECTED	412.2276 m/z @42.04 [151020OFc1_NvH-0949-CRLM-23.raw]	412.2276306152344	42.0446169245333	2.37161097093333	99.4229218106667	97.05131083973336	1165746.625	2.256434121963333E8	2	7196	0.19542161490099375	0.5091326609702929	0.013070915169305433	412.2176513671875	412.229736328125
596	412.23974609375	36.9321709778667					1	DETECTED	412.2397 m/z @36.93 [151020OFc1_NvH-0949-CRLM-23.raw]	412.23974609375	36.9321709778667	2.96888784426667	99.0147807712	96.04589292693332	3429375.25	2.9504003886012495E8	3	7196	19.414100735328976	0.6198923861537052	1.1545690143876775	412.2297668457031	412.2497253417969
597	412.2557373046875	30.3181682946667					1	DETECTED	412.2557 m/z @30.32 [151020OFc1_NvH-0949-CRLM-23.raw]	412.2557373046875	30.3181682946667	2.88569036293333	98.21581236	95.33012199706667	678758.625	1.91249246583339E8	2	7196	16.973402052343154	2.9525710157013787	861.2224034285879	412.249755859375	412.2654724121094
598	412.2696838378906	90.9667018992					1	DETECTED	412.2697 m/z @90.97 [151020OFc1_NvH-0949-CRLM-23.raw]	412.2696838378906	90.9667018992	3.58660787866667	94.7781163858667	91.19150850720003	88854.2109375	1.3199220713198003E8	0	7196	0.5313722308768831	0.521849030782906	0.007970646398468081	412.2658386230469	412.279296875
599	412.308349609375	91.0303368565333					1	DETECTED	412.3083 m/z @91.03 [151020OFc1_NvH-0949-CRLM-23.raw]	412.308349609375	91.0303368565333	5.89148436961667	98.3374658216	92.44598145198333	173742.109375	1.4487933077829498E8	0	7196	0.8441627705666406	0.5074611326035392	3.1819131826825866	412.3013916015625	412.3183288574219
600	412.3269348144531	90.954970924					1	DETECTED	412.3269 m/z @90.95 [151020OFc1_NvH-0949-CRLM-23.raw]	412.3269348144531	90.954970924	8.06877834293333	97.5587163005333	89.48993795759998	102003.5390625	1.2211800415144905E8	0	7196	0.3809668965939039	0.5398362210332832	18.683164916969055	412.3208923339844	412.33636474609375
601	412.342041015625	91.7804904842667					1	DETECTED	412.3420 m/z @91.78 [151020OFc1_NvH-0949-CRLM-23.raw]	412.342041015625	91.7804904842667	6.46161894106667	92.5515044914667	86.08988555040003	53275.36328125	1.2509032342039986E8	0	7196	0.7315651799027449	0.5045184259546237	0.009036851909247325	412.3387451171875	412.3487854003906
602	412.37890625	90.0710076890667					1	DETECTED	412.3789 m/z @90.07 [151020OFc1_NvH-0949-CRLM-23.raw]	412.37890625	90.0710076890667	3.10095054933333	95.4838832325333	92.38293268319997	69112.9296875	1.7446737052018377E8	0	7196	82.64855953976618	0.5327736894145765	0.020046258506572222	412.3689880371094	412.3816223144531
603	412.41497802734375	90.0710076890667					1	DETECTED	412.4150 m/z @90.07 [151020OFc1_NvH-0949-CRLM-23.raw]	412.41497802734375	90.0710076890667	3.4456341928	99.1028650552	95.6572308624	307810.78125	1.556004968923211E8	0	7196	60.597938278031435	0.5118861983313684	0.029319887891258525	412.40509033203125	412.4248962402344
604	412.4518737792969	21.9922108736					1	DETECTED	412.4519 m/z @21.99 [151020OFc1_NvH-0949-CRLM-23.raw]	412.4518737792969	21.9922108736	3.48402315306667	99.5345579584	96.05053480533333	232868.015625	1.2982172251698181E8	0	7196	0.06618072922324103	3.721760364782685	0.00442180672059058	412.4419250488281	412.4539794921875
605	412.4639892578125	10.4339759586667					1	DETECTED	412.4640 m/z @10.43 [151020OFc1_NvH-0949-CRLM-23.raw]	412.4639892578125	10.4339759586667	2.92261298293333	99.2574298221333	96.33481683919997	646485.125	1.5976811024099302E8	0	7196	0.11883361747116794	1.0449659997770828	220.72461173245347	412.45404052734375	412.4738464355469
606	412.4797058105469	12.8785713997333					1	DETECTED	412.4797 m/z @12.88 [151020OFc1_NvH-0949-CRLM-23.raw]	412.4797058105469	12.8785713997333	5.1729838144	75.3028065562667	70.1298227418667	116934.4140625	1.2312418966843386E8	0	7196	0.10324025447306617	0.5089885515535411	0.6048071018730364	412.4740905761719	412.4825439453125
607	412.492919921875	30.1695244504					1	DETECTED	412.4929 m/z @30.17 [151020OFc1_NvH-0949-CRLM-23.raw]	412.492919921875	30.1695244504	3.18398917626667	95.2575236210667	92.07353444480003	418346.125	1.5265868993794477E8	0	7196	6.8757475362229314	0.5065263108087874	0.016237056677432537	412.4834289550781	412.5028381347656
608	412.504150390625	24.2832934613333					1	DETECTED	412.5042 m/z @24.28 [151020OFc1_NvH-0949-CRLM-23.raw]	412.504150390625	24.2832934613333	3.97676229493333	94.4834845794667	90.50672228453337	390405.125	1.3617175208591995E8	4	7196	0.11885131552969952	8.403817753030477	8.793535995341511E-4	412.5029602050781	412.51409912109375
609	412.529541015625	12.5876809152					1	DETECTED	412.5295 m/z @12.59 [151020OFc1_NvH-0949-CRLM-23.raw]	412.529541015625	12.5876809152	3.96763721626667	95.0432592248	91.07562200853333	161979.125	1.4394233545422947E8	0	7196	1.809111894466751	0.6666367555005082	3.4242072701093416	412.51995849609375	412.5361022949219
610	412.54620361328125	37.6498252565333					1	DETECTED	412.5462 m/z @37.65 [151020OFc1_NvH-0949-CRLM-23.raw]	412.54620361328125	37.6498252565333	3.29624418853333	98.6171580344	95.32091384586667	4294089.5	2.200195026822395E8	3	7196	0.1762580554417852	0.5072590607383122	2.2708359176200084	412.5362854003906	412.5463562011719
611	412.5563659667969	14.0546596261333					1	DETECTED	412.5564 m/z @14.05 [151020OFc1_NvH-0949-CRLM-23.raw]	412.5563659667969	14.0546596261333	1.317035392	99.6006157282667	98.28358033626671	6.0618748E7	1.0780010171639106E9	3	7196	0.19727023036584157	1.2149821792653959	1.2559607167661928	412.54638671875	412.56634521484375
612	412.5743408203125	36.9321709778667					1	DETECTED	412.5743 m/z @36.93 [151020OFc1_NvH-0949-CRLM-23.raw]	412.5743408203125	36.9321709778667	3.18398917626667	98.3704834064	95.18649423013333	1909706.375	1.8616783895890066E8	3	7196	0.15469125556953145	0.533436213455301	0.023505262801563283	412.5663757324219	412.584228515625
613	412.59478759765625	36.8835645962667					1	DETECTED	412.5948 m/z @36.88 [151020OFc1_NvH-0949-CRLM-23.raw]	412.59478759765625	36.8835645962667	2.74768152213333	97.1396079122667	94.39192639013336	74387.09375	1.3140103883419862E8	0	7196	23.889523041042988	1.3825909554638018	2.1768511118789777	412.5848388671875	412.5981140136719
614	412.6247863769531	29.6483597101333					1	DETECTED	412.6248 m/z @29.65 [151020OFc1_NvH-0949-CRLM-23.raw]	412.6247863769531	29.6483597101333	2.38069846853333	98.5852894453333	96.20459097679998	162431.03125	1.297105439398269E8	0	7196	4.482142442016933	2.8564156425383946	0.009470044571273985	412.6148376464844	412.6344909667969
615	412.6567687988281	41.3913385125333					1	DETECTED	412.6568 m/z @41.39 [151020OFc1_NvH-0949-CRLM-23.raw]	412.6567687988281	41.3913385125333	4.06979006	95.8068461608	91.7370561008	247307.671875	1.4179230826199234E8	4	7196	0.8247554902269556	1.0500477608570846	1.087078067258333	412.6468811035156	412.6662292480469
616	412.69537353515625	25.6593280098667					1	DETECTED	412.6954 m/z @25.66 [151020OFc1_NvH-0949-CRLM-23.raw]	412.69537353515625	25.6593280098667	1.24076527093333	99.3340023994667	98.09323712853337	870818.0	1.7309027706802815E8	0	7196	0.1799169556248117	5.238864618915387	9.017551784828708	412.6854248046875	412.7053527832031
617	412.7074279785156	11.1199665509333					1	DETECTED	412.7074 m/z @11.12 [151020OFc1_NvH-0949-CRLM-23.raw]	412.7074279785156	11.1199665509333	3.58660787866667	96.8409424709333	93.25433459226663	164279.078125	1.3148623400515415E8	0	7196	6.86687188464831	0.5068396675762524	0.9242309805288831	412.7054138183594	412.70831298828125
618	412.7183532714844	16.4546365842667					1	DETECTED	412.7184 m/z @16.45 [151020OFc1_NvH-0949-CRLM-23.raw]	412.7183532714844	16.4546365842667	3.19334802426667	98.8491493381333	95.65580131386663	580742.0	1.6773871351993445E8	0	7196	6.1325207489558995	1.7025767248805659	2.048814142680626	412.7083740234375	412.71875
619	412.728759765625	22.4030128778667					1	DETECTED	412.7288 m/z @22.40 [151020OFc1_NvH-0949-CRLM-23.raw]	412.728759765625	22.4030128778667	3.0527742056	99.8360528978667	96.78327869226669	962250.625	1.7978292479471746E8	0	7196	10.330641650878906	0.6000733253035133	0.054504166453617935	412.7187805175781	412.737060546875
620	412.74713134765625	25.6901295826667					1	DETECTED	412.7471 m/z @25.69 [151020OFc1_NvH-0949-CRLM-23.raw]	412.74713134765625	25.6901295826667	1.50959111386667	95.7626091544	94.25301804053332	7422629.5	3.03833572206229E8	2	7196	0.2340093310946081	0.6405979950651145	0.2927564170513976	412.7371826171875	412.7570495605469
621	412.7579040527344	30.4071947424					1	DETECTED	412.7579 m/z @30.41 [151020OFc1_NvH-0949-CRLM-23.raw]	412.7579040527344	30.4071947424	4.02274659706667	31.6336022869333	27.610855689866632	238209.015625	4.4157710359059386E7	0	7196	2.6518218478255804	0.5232220746954038	0.005489929733958023	412.75714111328125	412.7608947753906
622	412.7709045410156	36.7826510576					1	DETECTED	412.7709 m/z @36.78 [151020OFc1_NvH-0949-CRLM-23.raw]	412.7709045410156	36.7826510576	3.10095054933333	97.4264442010667	94.32549365173337	1558947.375	1.5948354086236015E8	2	7196	0.12765143407247592	0.5053675491455418	0.009123311676943312	412.7609558105469	412.7808532714844
623	412.8412780761719	20.1862653202667					1	DETECTED	412.8413 m/z @20.19 [151020OFc1_NvH-0949-CRLM-23.raw]	412.8412780761719	20.1862653202667	0.00546406826666667	99.8581604216	99.85269635333334	374021.1875	1.4981388844486564E8	3	7196	0.2766249405708834	0.8733630856911155	0.3175407117277207	412.831298828125	412.85113525390625
624	412.8596496582031	54.2290992797333					1	DETECTED	412.8596 m/z @54.23 [151020OFc1_NvH-0949-CRLM-23.raw]	412.8596496582031	54.2290992797333	0.00546406826666667	100.001680064267	99.99621599600034	236086.40625	1.4879843362642178E8	0	7196	43.29054219333944	1.0110836706749171	1.2275497545447323	412.85137939453125	412.8640441894531
625	412.8740539550781	45.0477934741333					1	DETECTED	412.8741 m/z @45.05 [151020OFc1_NvH-0949-CRLM-23.raw]	412.8740539550781	45.0477934741333	0.0821574082666667	99.9353136226667	99.85315621440003	1558436.25	1.8221101653949353E8	3	7196	0.08221792475480072	0.5048415942282902	0.005586350497732253	412.8641052246094	412.8770446777344
626	412.8870544433594	14.0663096333333					1	DETECTED	412.8871 m/z @14.07 [151020OFc1_NvH-0949-CRLM-23.raw]	412.8870544433594	14.0663096333333	0.00546406826666667	100.001680064267	99.99621599600034	3.7428252E7	7.841906171079651E8	3	7196	0.20028327036455984	56.852452206568984	1.1539077791788714	412.8770751953125	412.8970031738281
627	412.9005126953125	44.933665324					1	DETECTED	412.9005 m/z @44.93 [151020OFc1_NvH-0949-CRLM-23.raw]	412.9005126953125	44.933665324	3.60572627546667	99.478839904	95.87311362853333	425858.9375	1.697694850102675E8	0	7196	0.2781340845823834	1.3349221577118064	0.006118259105758143	412.8970642089844	412.9013366699219
628	412.91143798828125	20.7638541210667					1	DETECTED	412.9114 m/z @20.76 [151020OFc1_NvH-0949-CRLM-23.raw]	412.91143798828125	20.7638541210667	0.00546406826666667	100.001680064267	99.99621599600034	865765.25	1.7104868391010353E8	3	7196	20.39305583512659	46.989052945667574	2.3692892479966434	412.9014587402344	412.9213562011719
629	412.9432067871094	43.5057521674667					1	DETECTED	412.9432 m/z @43.51 [151020OFc1_NvH-0949-CRLM-23.raw]	412.9432067871094	43.5057521674667	0.0172706141333333	100.001680064267	99.98440945013367	57596.01171875	1.3815234945151642E8	0	7196	65.63889764423544	1.1281194104373682	1.4558413058988895	412.93353271484375	412.9480895996094
630	412.9580993652344	11.131718328					1	DETECTED	412.9581 m/z @11.13 [151020OFc1_NvH-0949-CRLM-23.raw]	412.9580993652344	11.131718328	0.00546406826666667	100.001680064267	99.99621599600034	135364.078125	1.3957310920586035E8	0	7196	1.9323611033337151	0.6311101871565183	0.18994756655779066	412.9481506347656	412.9616394042969
631	412.9716796875	24.8059147501333					1	DETECTED	412.9717 m/z @24.81 [151020OFc1_NvH-0949-CRLM-23.raw]	412.9716796875	24.8059147501333	0.2103015856	100.001680064267	99.791378478667	2327627.0	1.6459619166304904E8	4	7196	0.19426089240790745	0.5341216814797718	0.043583501089404245	412.9617004394531	412.9815979003906
632	412.9901428222656	20.4512328477333					1	DETECTED	412.9901 m/z @20.45 [151020OFc1_NvH-0949-CRLM-23.raw]	412.9901428222656	20.4512328477333	0.0606744752	99.9905488453333	99.92987437013329	892054.8125	1.5351662827410287E8	4	7196	0.14158588133501837	12.270103127702045	133.06278689574373	412.9817199707031	413.0000915527344
633	413.00537109375	24.2400694258667					1	DETECTED	413.0054 m/z @24.24 [151020OFc1_NvH-0949-CRLM-23.raw]	413.00537109375	24.2400694258667	2.9134797664	99.7243040752	96.8108243088	223474.296875	1.4804165195039052E8	0	7196	0.07771681783815154	2.4911051091025516	0.015377902812049501	413.0001525878906	413.01531982421875
634	413.0175476074219	7.22903728613333					1	DETECTED	413.0175 m/z @7.23 [151020OFc1_NvH-0949-CRLM-23.raw]	413.0175476074219	7.22903728613333	1.13495232186667	99.1250128602667	97.99006053840003	122883.375	1.4063421388769764E8	0	7196	0.0985274019044553	1.3020689635050215	1.1813644482601968	413.0155944824219	413.0272216796875
635	413.0677185058594	72.2964782962667					1	DETECTED	413.0677 m/z @72.30 [151020OFc1_NvH-0949-CRLM-23.raw]	413.0677185058594	72.2964782962667	0.00546406826666667	99.9905488453333	99.98508477706663	72160.875	1.3141613824250443E8	0	7196	73.00112985703979	0.6943744023342315	0.38762102262229764	413.0582275390625	413.0773620605469
636	413.11181640625	34.4041511949333					1	DETECTED	413.1118 m/z @34.40 [151020OFc1_NvH-0949-CRLM-23.raw]	413.11181640625	34.4041511949333	0.231726541333333	99.4454318704	99.21370532906667	63851.2421875	1.5429564094186455E8	0	7196	91.35884310858971	1.4516632392166937	1.9033264784333879	413.10260009765625	413.1189880371094
637	413.1448974609375	92.0545227970667					1	DETECTED	413.1449 m/z @92.05 [151020OFc1_NvH-0949-CRLM-23.raw]	413.1448974609375	92.0545227970667	8.41204268986667	97.5859386538667	89.17389596400004	58736.92578125	1.3544347594357508E8	0	7196	0.029941285919989014	0.5161279459298797	0.03254222727926045	413.1398010253906	413.14776611328125
638	413.17498779296875	20.2469457504					1	DETECTED	413.1750 m/z @20.25 [151020OFc1_NvH-0949-CRLM-23.raw]	413.17498779296875	20.2469457504	0.6533008776	99.9463013168	99.2930004392	319280.3125	1.3800463738550207E8	0	7196	2.536860472123813	0.5461755778327751	1.4733578601461594	413.16619873046875	413.18292236328125
639	413.19293212890625	39.6901557984					1	DETECTED	413.1929 m/z @39.69 [151020OFc1_NvH-0949-CRLM-23.raw]	413.19293212890625	39.6901557984	4.60378365706667	97.9621322053333	93.35834854826663	325526.46875	1.72285313905008E8	2	7196	0.2939305557298155	1.576041542426774	0.02006586086078264	413.1829528808594	413.1953430175781
640	413.20538330078125	19.6051719962667					1	DETECTED	413.2054 m/z @19.61 [151020OFc1_NvH-0949-CRLM-23.raw]	413.20538330078125	19.6051719962667	1.9921296584	99.0590088597333	97.0668792013333	4251373.0	2.3195217474063918E8	0	7196	0.16411039156415086	1.7789773035354028	2.8349951723693647	413.1954040527344	413.20941162109375
641	413.21942138671875	14.0663096333333					1	DETECTED	413.2194 m/z @14.07 [151020OFc1_NvH-0949-CRLM-23.raw]	413.21942138671875	14.0663096333333	2.6000460976	99.4676986109333	96.8676525133333	1.3946315E7	5.129958208121605E8	4	7196	0.19636459096142111	29.755160231608418	76.46984677272354	413.2094421386719	413.22930908203125
642	413.2347106933594	37.8882388346667					1	DETECTED	413.2347 m/z @37.89 [151020OFc1_NvH-0949-CRLM-23.raw]	413.2347106933594	37.8882388346667	2.65575188693333	98.5852894453333	95.92953755839997	2467580.75	2.134244562179539E8	2	7196	0.36625193308852033	2.7716193915233567	3.4870191209130437	413.22943115234375	413.23895263671875
643	413.24896240234375	25.7413560218667					1	DETECTED	413.2490 m/z @25.74 [151020OFc1_NvH-0949-CRLM-23.raw]	413.24896240234375	25.7413560218667	2.001398648	98.094759604	96.093360956	3399815.75	2.82800112038643E8	2	7196	0.22900783266992875	0.622913151649633	1.6796122973390013	413.2389831542969	413.25885009765625
644	413.2728271484375	36.7826510576					1	DETECTED	413.2728 m/z @36.78 [151020OFc1_NvH-0949-CRLM-23.raw]	413.2728271484375	36.7826510576	0.00546406826666667	100.001680064267	99.99621599600034	599650.625	1.511257592620462E8	0	7196	25.480046409854374	1.459667893801591	0.006096034633872839	413.2628479003906	413.2821350097656
645	413.2901916503906	91.5058497944					1	DETECTED	413.2902 m/z @91.51 [151020OFc1_NvH-0949-CRLM-23.raw]	413.2901916503906	91.5058497944	4.44295435226667	94.9404813738667	90.49752702160004	73489.5234375	1.8124677785050863E8	0	7196	1.5455568779710518	0.5198771638917593	0.003119929128461437	413.2829284667969	413.3000183105469
646	413.3053283691406	90.0710076890667					1	DETECTED	413.3053 m/z @90.07 [151020OFc1_NvH-0949-CRLM-23.raw]	413.3053283691406	90.0710076890667	35.1148077141333	99.9684654248	64.85365771066671	68912.609375	1.4416268763127723E8	0	7196	56.31686037026082	0.5900485999782348	0.028349707765778713	413.30255126953125	413.3145751953125
647	413.3262939453125	91.4603359866667					1	DETECTED	413.3263 m/z @91.46 [151020OFc1_NvH-0949-CRLM-23.raw]	413.3262939453125	91.4603359866667	8.49786677093333	99.6006157282667	91.10274895733338	99123.5625	1.5070404621763623E8	0	7196	1.4767212963895275	0.5490600136335879	0.5231212650929583	413.3191223144531	413.33587646484375
648	413.3442077636719	90.7662541624					1	DETECTED	413.3442 m/z @90.77 [151020OFc1_NvH-0949-CRLM-23.raw]	413.3442077636719	90.7662541624	1.43387763973333	97.017922084	95.58404444426668	71824.5859375	1.39018423181833E8	0	7196	0.9570687265184574	0.5349910534396997	0.011744403111221975	413.3379211425781	413.35260009765625
649	413.3626708984375	91.4603359866667					1	DETECTED	413.3627 m/z @91.46 [151020OFc1_NvH-0949-CRLM-23.raw]	413.3626708984375	91.4603359866667	0.00546406826666667	100.001680064267	99.99621599600034	67874.2890625	1.4375679672788873E8	0	7196	0.8065370739728479	0.5394511826681551	0.09315184973946987	413.3550720214844	413.3725280761719
650	413.4184265136719	7.21716036106667					1	DETECTED	413.4184 m/z @7.22 [151020OFc1_NvH-0949-CRLM-23.raw]	413.4184265136719	7.21716036106667	4.01347377946667	99.1580123682667	95.14453858880003	62790.6171875	1.726741418774694E8	0	7196	2.3150131204021216	0.5271698051319973	5.824418958009992	413.408935546875	413.42376708984375
651	413.43389892578125	20.1650508338667					1	DETECTED	413.4339 m/z @20.17 [151020OFc1_NvH-0949-CRLM-23.raw]	413.43389892578125	20.1650508338667	1.39588252613333	97.6632793248	96.26739679866667	113729.2578125	1.1658013986348002E8	0	7196	null	5.848365171456238	15.282603274977829	413.4239196777344	413.4360046386719
652	413.4560241699219	19.6157572672					1	DETECTED	413.4560 m/z @19.62 [151020OFc1_NvH-0949-CRLM-23.raw]	413.4560241699219	19.6157572672	2.37161097093333	99.9353136226667	97.56370265173337	3878394.25	2.2201112751265228E8	4	7196	0.15899184817117984	1.6059261790125068	95.41399688534835	413.446044921875	413.46600341796875
653	413.4687805175781	27.8974920098667					1	DETECTED	413.4688 m/z @27.90 [151020OFc1_NvH-0949-CRLM-23.raw]	413.4687805175781	27.8974920098667	4.03190692853333	99.6232408141333	95.59133388559997	2256434.25	1.9141671471698076E8	4	7196	3.235826532262884	0.5075477270570949	0.05624777895290109	413.4660339355469	413.4787292480469
654	413.4906311035156	20.4050089322667					1	DETECTED	413.4906 m/z @20.41 [151020OFc1_NvH-0949-CRLM-23.raw]	413.4906311035156	20.4050089322667	2.14023840266667	98.0619432250667	95.92170482240003	376803.28125	1.8920000767547268E8	0	7196	0.9705634439488939	0.5715061092728412	1.0222659855493552	413.4808349609375	413.5005798339844
655	413.5104675292969	20.3136449312					1	DETECTED	413.5105 m/z @20.31 [151020OFc1_NvH-0949-CRLM-23.raw]	413.5104675292969	20.3136449312	2.5818813832	99.7584863850667	97.1766050018667	158545.734375	1.352053584593166E8	0	7196	2.4376570238400035	2.8233230235845266	15.525834819227873	413.500732421875	413.52044677734375
656	413.5264892578125	48.5578722397333					1	DETECTED	413.5265 m/z @48.56 [151020OFc1_NvH-0949-CRLM-23.raw]	413.5264892578125	48.5578722397333	0.467107129333333	99.080919152	98.61381202266668	81567.109375	1.460197444085504E8	0	7196	67.11031033182266	1.1427726051932445	1.2855799226268723	413.52056884765625	413.5271301269531
657	413.5372009277344	45.5568895669333					1	DETECTED	413.5372 m/z @45.56 [151020OFc1_NvH-0949-CRLM-23.raw]	413.5372009277344	45.5568895669333	3.69051904933333	98.094759604	94.40424055466667	608785.625	1.739274208505315E8	3	7196	0.19005019653746302	0.5022992546117293	0.006744113236595469	413.5274353027344	413.54339599609375
658	413.55340576171875	14.0760053837333					1	DETECTED	413.5534 m/z @14.08 [151020OFc1_NvH-0949-CRLM-23.raw]	413.55340576171875	14.0760053837333	1.1734240464	99.8913578082667	98.7179337618667	2969701.5	2.5835468342145225E8	3	7196	5.7043593242084665	2.1385153058713917	23.830690088180685	413.5434265136719	413.5633850097656
659	413.5660705566406	27.6068600365333					1	DETECTED	413.5661 m/z @27.61 [151020OFc1_NvH-0949-CRLM-23.raw]	413.5660705566406	27.6068600365333	4.29124189413333	95.9737154074667	91.68247351333336	267368.65625	1.51423237017719E8	3	7196	15.977286482463537	2.2808575691979756	0.004300148555161808	413.56341552734375	413.568359375
660	413.578369140625	23.8579129546667					1	DETECTED	413.5784 m/z @23.86 [151020OFc1_NvH-0949-CRLM-23.raw]	413.578369140625	23.8579129546667	0.769297226666667	96.9184715794667	96.14917435280003	1173941.0	1.7657631952072126E8	3	7196	1.5564868639359517	0.7802739200648798	0.5457848231591107	413.56842041015625	413.58831787109375
661	413.6221008300781	46.3089910352					1	DETECTED	413.6221 m/z @46.31 [151020OFc1_NvH-0949-CRLM-23.raw]	413.6221008300781	46.3089910352	3.16549789386667	99.6119445848	96.44644669093333	54578.4296875	1.489530892179325E8	0	7196	91.22812673552059	1.1177403551328748	1.3680743571284815	413.6121520996094	413.625732421875
662	413.6820373535156	20.2685867616					1	DETECTED	413.6820 m/z @20.27 [151020OFc1_NvH-0949-CRLM-23.raw]	413.6820373535156	20.2685867616	7.42062478613333	93.3481724234667	85.92754763733338	138727.5	1.7175975115447602E8	0	7196	8.99125650529789	4.597405632309537	1.4247615387562838	413.672119140625	413.6839294433594
663	413.69403076171875	39.5711531746667					1	DETECTED	413.6940 m/z @39.57 [151020OFc1_NvH-0949-CRLM-23.raw]	413.69403076171875	39.5711531746667	3.14703543573333	98.3484317896	95.20139635386667	213750.546875	1.4525652478868967E8	0	7196	19.233156268433717	1.5071877289902222	0.006547538814842774	413.68408203125	413.6960144042969
664	413.7060241699219	19.642413168					1	DETECTED	413.7060 m/z @19.64 [151020OFc1_NvH-0949-CRLM-23.raw]	413.7060241699219	19.642413168	0.2209849296	98.6393644226667	98.41837949306671	2460119.75	2.014696184125653E8	0	7196	0.13734794541376516	0.8134355727627238	0.03301351032376654	413.696044921875	413.71600341796875
665	413.7160949707031	17.2875125890667					1	DETECTED	413.7161 m/z @17.29 [151020OFc1_NvH-0949-CRLM-23.raw]	413.7160949707031	17.2875125890667	8.95847255893333	41.5772218570667	32.618749298133366	188143.171875	6.6449207287486315E7	0	7196	0.05937850540887979	1.9581337813315236	2.916267562663047	413.7160339355469	413.71661376953125
666	413.72662353515625	42.0674788109333					1	DETECTED	413.7266 m/z @42.07 [151020OFc1_NvH-0949-CRLM-23.raw]	413.72662353515625	42.0674788109333	3.37962940133333	99.5345579584	96.15492855706667	3965360.25	2.932030061755419E8	2	7196	0.22518700717959916	0.6770986567014776	0.021379242671051474	413.7166442871094	413.736572265625
667	413.73681640625	38.022343596					1	DETECTED	413.7368 m/z @38.02 [151020OFc1_NvH-0949-CRLM-23.raw]	413.73681640625	38.022343596	3.9191606952	96.0841305421333	92.16496984693329	451915.25	1.748671422152247E8	0	7196	24.0067855536206	0.774793904986074	1.294429842876486	413.73663330078125	413.74053955078125
668	413.7506103515625	25.7413560218667					1	DETECTED	413.7506 m/z @25.74 [151020OFc1_NvH-0949-CRLM-23.raw]	413.7506103515625	25.7413560218667	2.90423616613333	95.3361851968	92.43194903066667	915276.3125	1.729491186705486E8	0	7196	0.3091796420312818	0.713890996172043	0.7805687103411943	413.7408447265625	413.76055908203125
669	413.7608947753906	32.9458657757333					1	DETECTED	413.7609 m/z @32.95 [151020OFc1_NvH-0949-CRLM-23.raw]	413.7608947753906	32.9458657757333	8.2085867528	88.2204827392	80.01189598639999	462449.0	1.326903926597294E8	0	7196	0.07419087825948623	0.5052874760185855	0.16167932183280298	413.7606201171875	413.76300048828125
670	413.77301025390625	32.0117893493333					1	DETECTED	413.7730 m/z @32.01 [151020OFc1_NvH-0949-CRLM-23.raw]	413.77301025390625	32.0117893493333	0.789651256266667	99.6119445848	98.82229332853333	3138034.0	1.757632825542829E8	2	7196	0.18702915772861672	0.5094636585023155	0.013336422533521852	413.7630310058594	413.782958984375
671	413.8028564453125	31.774587392					1	DETECTED	413.8029 m/z @31.77 [151020OFc1_NvH-0949-CRLM-23.raw]	413.8028564453125	31.774587392	1.51932037253333	92.8540847277333	91.33476435519997	36861.03125	1.511492139517335E8	0	7196	87.89349152431609	1.5094027148468707	2.0188054296937414	413.7953796386719	413.8031005859375
672	413.8502502441406	17.8930332736					1	DETECTED	413.8503 m/z @17.89 [151020OFc1_NvH-0949-CRLM-23.raw]	413.8502502441406	17.8930332736	0.00546406826666667	99.9905488453333	99.98508477706663	88051.828125	1.3672975620303112E8	0	7196	16.17327848857413	4.069897698505116	8.846437869980836	413.84039306640625	413.8599548339844
673	413.8701171875	9.71630962346667					1	DETECTED	413.8701 m/z @9.72 [151020OFc1_NvH-0949-CRLM-23.raw]	413.8701171875	9.71630962346667	0.00546406826666667	100.001680064267	99.99621599600034	454322.71875	1.5407535882576242E8	0	7196	10.43124020615798	1.3844467040401385	28.626048883213357	413.8602294921875	413.8751220703125
674	413.8851318359375	26.6732126077333					1	DETECTED	413.8851 m/z @26.67 [151020OFc1_NvH-0949-CRLM-23.raw]	413.8851318359375	26.6732126077333	0.00546406826666667	100.001680064267	99.99621599600034	1.5604321E7	3.576127458107328E8	3	7196	0.16012495025566054	0.5212199035065719	0.029107342721336946	413.8751525878906	413.8951110839844
675	413.8954162597656	19.1018129432					1	DETECTED	413.8954 m/z @19.10 [151020OFc1_NvH-0949-CRLM-23.raw]	413.8954162597656	19.1018129432	0.00546406826666667	99.9353136226667	99.92984955440004	450132.125	1.3734650002147248E8	0	7196	9.450405326505038	0.5279761156913275	0.016265072560856138	413.8951416015625	413.90032958984375
676	413.9103698730469	16.4102497642667					1	DETECTED	413.9104 m/z @16.41 [151020OFc1_NvH-0949-CRLM-23.raw]	413.9103698730469	16.4102497642667	0.0172706141333333	99.9684654248	99.95119481066666	1043004.0	1.626473474810218E8	3	7196	0.2029236938436938	3.2797703052603326	100.30297064706653	413.9004211425781	413.9203186035156
677	413.922119140625	27.7868245776					1	DETECTED	413.9221 m/z @27.79 [151020OFc1_NvH-0949-CRLM-23.raw]	413.922119140625	27.7868245776	0.0282621848	99.9905488453333	99.9622866605333	213321.015625	1.430849259742665E8	0	7196	8.18979046646185	2.6697592864568205	1.233771543949374	413.92047119140625	413.9320373535156
678	413.93572998046875	20.2374892728					1	DETECTED	413.9357 m/z @20.24 [151020OFc1_NvH-0949-CRLM-23.raw]	413.93572998046875	20.2374892728	0.00546406826666667	100.001680064267	99.99621599600034	55817.421875	1.4020052209739503E8	0	7196	0.4579209036043572	2.446575384664468	3.874227358906787	413.9324645996094	413.9427795410156
679	413.95294189453125	22.4248895333333					1	DETECTED	413.9529 m/z @22.42 [151020OFc1_NvH-0949-CRLM-23.raw]	413.95294189453125	22.4248895333333	0.00546406826666667	99.9353136226667	99.92984955440004	455942.15625	1.404686399653938E8	0	7196	0.14881105336350586	0.5429833342754474	5.428635453152469	413.9430236816406	413.95465087890625
680	413.96466064453125	10.9458827229333					1	DETECTED	413.9647 m/z @10.95 [151020OFc1_NvH-0949-CRLM-23.raw]	413.96466064453125	10.9458827229333	0.00546406826666667	99.8472276149333	99.84176354666664	9822196.0	3.1865943617700285E8	4	7196	0.2502515071458724	16.53713944902548	1.1511091805218403	413.9546813964844	413.9746398925781
681	413.9833068847656	43.7204750232					1	DETECTED	413.9833 m/z @43.72 [151020OFc1_NvH-0949-CRLM-23.raw]	413.9833068847656	43.7204750232	0.00546406826666667	99.9794906909333	99.97402662266664	769440.4375	1.438222765537986E8	4	7196	0.24728244652419562	0.6138686983892887	0.018201055837748382	413.97467041015625	413.9932861328125
682	413.9959411621094	25.5577540466667					1	DETECTED	413.9959 m/z @25.56 [151020OFc1_NvH-0949-CRLM-23.raw]	413.9959411621094	25.5577540466667	0.00546406826666667	99.7019331085333	99.69646904026663	398159.84375	1.3295371534552139E8	0	7196	0.14755473788302353	2.2226585046331717	511.1287464164729	413.9933166503906	414.00567626953125
683	414.0116271972656	36.8509129864					1	DETECTED	414.0116 m/z @36.85 [151020OFc1_NvH-0949-CRLM-23.raw]	414.0116271972656	36.8509129864	0.156583289866667	100.001680064267	99.84509677440035	66118.9296875	1.391212211846565E8	0	7196	80.0634597512991	1.343956773691687	2.2254819344649577	414.00616455078125	414.02056884765625
684	414.0745849609375	37.0141530922667					1	DETECTED	414.0746 m/z @37.01 [151020OFc1_NvH-0949-CRLM-23.raw]	414.0745849609375	37.0141530922667	0.00546406826666667	98.2379454725333	98.23248140426664	51607.33203125	1.2051581257221179E8	0	7196	98.07804610337023	1.340195820344672	1.6828876783321183	414.0649108886719	414.0788879394531
685	414.0892028808594	90.0373602296					1	DETECTED	414.0892 m/z @90.04 [151020OFc1_NvH-0949-CRLM-23.raw]	414.0892028808594	90.0373602296	1.6001942728	99.4454318704	97.8452375976	417969.25	1.5834477443908194E8	0	7196	0.022503775698183404	0.5018325007938227	0.4423184748856137	414.079833984375	414.0990905761719
686	414.1769714355469	90.0177355154667					1	DETECTED	414.1770 m/z @90.02 [151020OFc1_NvH-0949-CRLM-23.raw]	414.1769714355469	90.0177355154667	2.82991011706667	99.8360528978667	97.00614278080002	87793.8046875	1.4824967007274324E8	0	7196	71.79676408191716	0.5631476982298299	0.022073839274715935	414.1672058105469	414.17852783203125
687	414.18853759765625	10.7263584978667					1	DETECTED	414.1885 m/z @10.73 [151020OFc1_NvH-0949-CRLM-23.raw]	414.18853759765625	10.7263584978667	4.822329312	99.2023243141333	94.37999500213331	301949.53125	1.504159935785145E8	0	7196	9.160515393501626	10.648559823294208	3.0240088145743433	414.1785583496094	414.1958312988281
688	414.2059020996094	21.6350048448					1	DETECTED	414.2059 m/z @21.64 [151020OFc1_NvH-0949-CRLM-23.raw]	414.2059020996094	21.6350048448	3.61502006186667	97.9175114757333	94.30249141386663	1871567.25	2.3780986734616262E8	3	7196	1.789306626207111	0.8957297455701588	0.06495276231985869	414.1959228515625	414.20916748046875
689	414.21923828125	26.6732126077333					1	DETECTED	414.2192 m/z @26.67 [151020OFc1_NvH-0949-CRLM-23.raw]	414.21923828125	26.6732126077333	3.3246480144	99.8250046309333	96.5003566165333	1.1204395E7	5.2355219280743974E8	2	7196	23.600692211833312	0.8454717494535078	0.027392423481174585	414.20928955078125	414.22039794921875
690	414.2304992675781	16.2513662272					1	DETECTED	414.2305 m/z @16.25 [151020OFc1_NvH-0949-CRLM-23.raw]	414.2304992675781	16.2513662272	3.23964068826667	99.9684654248	96.72882473653333	2.133227E7	5.271634017118164E8	2	7196	0.1940050659330872	1.0393881813886015	1.0660673334899295	414.22052001953125	414.240478515625
691	414.24127197265625	11.0776502634667					1	DETECTED	414.2413 m/z @11.08 [151020OFc1_NvH-0949-CRLM-23.raw]	414.24127197265625	11.0776502634667	3.81435705573333	99.0699531832	95.25559612746667	505950.46875	1.562171829011198E8	0	7196	18.5946503412768	0.6995229892180532	36.776362975171075	414.2405090332031	414.24285888671875
692	414.25286865234375	29.18320864					1	DETECTED	414.2529 m/z @29.18 [151020OFc1_NvH-0949-CRLM-23.raw]	414.25286865234375	29.18320864	1.8727289592	98.8601806544	96.9874516952	1382557.75	2.4349267499505496E8	2	7196	42.46101247941432	1.8704533705546011	1.8083691222389722	414.242919921875	414.26092529296875
693	414.27093505859375	45.4324771432					1	DETECTED	414.2709 m/z @45.43 [151020OFc1_NvH-0949-CRLM-23.raw]	414.27093505859375	45.4324771432	0.0172706141333333	100.001680064267	99.98440945013367	2604315.25	2.2638770872444677E8	2	7196	1.6246880959869188	0.5091380911217364	0.010734212802582735	414.2609558105469	414.2807922363281
694	414.28497314453125	92.5820024485333					1	DETECTED	414.2850 m/z @92.58 [151020OFc1_NvH-0949-CRLM-23.raw]	414.28497314453125	92.5820024485333	0.779453529066667	96.0620745752	95.28262104613333	835832.75	1.6514992741403463E8	0	7196	0.10468266667001558	0.569433833562617	0.002851087837150513	414.28094482421875	414.29400634765625
695	414.3004150390625	91.2181156378667					1	DETECTED	414.3004 m/z @91.22 [151020OFc1_NvH-0949-CRLM-23.raw]	414.3004150390625	91.2181156378667	3.37036617653333	92.3113424301333	88.94097625359997	128087.859375	1.052853456200307E8	0	7196	0.06822547301285908	0.5062222811567175	13.956012504051676	414.29534912109375	414.3099060058594
696	414.3211975097656	91.5921985706667					1	DETECTED	414.3212 m/z @91.59 [151020OFc1_NvH-0949-CRLM-23.raw]	414.3211975097656	91.5921985706667	1.9736902744	99.2465049	97.2728146256	114797.0703125	1.7061076165857857E8	0	7196	0.2082062607120747	0.5427049416178029	1.0926432249906208	414.3121032714844	414.3298034667969
697	414.3582458496094	90.0710076890667					1	DETECTED	414.3582 m/z @90.07 [151020OFc1_NvH-0949-CRLM-23.raw]	414.3582458496094	90.0710076890667	0.00546406826666667	100.001680064267	99.99621599600034	80364.921875	1.7235809212137038E8	0	7196	73.84818052181512	0.5510098768590204	0.020487328543256095	414.3486022949219	414.367919921875
698	414.4351806640625	30.9175432978667					1	DETECTED	414.4352 m/z @30.92 [151020OFc1_NvH-0949-CRLM-23.raw]	414.4351806640625	30.9175432978667	3.39816165413333	97.7187708365333	94.32060918239996	85716.3984375	1.68772156740844E8	0	7196	66.91144759520341	1.7137123646795014	3.7290874521340336	414.42529296875	414.4405212402344
699	414.4505920410156	19.9682778794667					1	DETECTED	414.4506 m/z @19.97 [151020OFc1_NvH-0949-CRLM-23.raw]	414.4505920410156	19.9682778794667	3.81435705573333	99.1690916029333	95.35473454719998	818458.6875	1.3985592273629618E8	0	7196	0.1290989668972209	0.7385985809424883	1.5814385016123307	414.44085693359375	414.45489501953125
700	414.4649353027344	10.9458827229333					1	DETECTED	414.4649 m/z @10.95 [151020OFc1_NvH-0949-CRLM-23.raw]	414.4649353027344	10.9458827229333	3.31474393573333	99.8802330848	96.56548914906666	4332788.0	2.0419514868624225E8	0	7196	0.20038982038299125	0.9698429557807676	1.1910848577579418	414.4549865722656	414.47491455078125
701	414.48468017578125	43.6666171645333					1	DETECTED	414.4847 m/z @43.67 [151020OFc1_NvH-0949-CRLM-23.raw]	414.48468017578125	43.6666171645333	3.30547793786667	98.5298653317333	95.22438739386664	493761.03125	1.5744006596584842E8	0	7196	0.09703859249864877	0.607753476966694	0.42093993898924986	414.4749450683594	414.4945983886719
702	414.50164794921875	38.2916714237333					1	DETECTED	414.5016 m/z @38.29 [151020OFc1_NvH-0949-CRLM-23.raw]	414.50164794921875	38.2916714237333	3.56666467946667	96.0620745752	92.49540989573333	220772.21875	2.288178935644844E8	0	7196	0.08379777556915258	1.4859827627288742	2.208708560635171	414.49468994140625	414.50653076171875
703	414.5166320800781	17.6718038512					1	DETECTED	414.5166 m/z @17.67 [151020OFc1_NvH-0949-CRLM-23.raw]	414.5166320800781	17.6718038512	2.31658423413333	97.326205872	95.00962163786667	307214.25	1.3646136596568796E8	0	7196	0.08626968505480193	0.5306477908713497	0.31115637237428245	414.5066833496094	414.526611328125
704	414.5273742675781	9.2670767544					1	DETECTED	414.5274 m/z @9.27 [151020OFc1_NvH-0949-CRLM-23.raw]	414.5273742675781	9.2670767544	6.0607088544	89.6689499714667	83.6082411170667	50449.921875	1.2750215371450715E8	0	7196	3.307524750380569	13.037842774852303	0.060981166272241503	414.5267028808594	414.5276794433594
705	414.5377502441406	18.3616399757333					1	DETECTED	414.5378 m/z @18.36 [151020OFc1_NvH-0949-CRLM-23.raw]	414.5377502441406	18.3616399757333	3.39816165413333	98.9490812685333	95.55091961439997	1310539.875	2.925354849662333E8	0	7196	0.23659540697389048	0.5540367739943857	0.32858221904952034	414.52777099609375	414.54278564453125
706	414.55279541015625	26.7099016074667					1	DETECTED	414.5528 m/z @26.71 [151020OFc1_NvH-0949-CRLM-23.raw]	414.55279541015625	26.7099016074667	3.4456341928	99.0147807712	95.5691465784	4372451.0	2.2226308613060212E8	0	7196	0.5757793965311357	2.4007369149499	0.03651054925172153	414.5428161621094	414.55389404296875
707	414.5639343261719	16.2513662272					1	DETECTED	414.5639 m/z @16.25 [151020OFc1_NvH-0949-CRLM-23.raw]	414.5639343261719	16.2513662272	3.0253868408	98.7829749248	95.757588084	1.3277E7	4.8554163233867913E8	3	7196	0.2029939978920936	0.584215774377073	0.3384537405933056	414.553955078125	414.5738830566406
708	414.5788879394531	21.0200621976					1	DETECTED	414.5789 m/z @21.02 [151020OFc1_NvH-0949-CRLM-23.raw]	414.5788879394531	21.0200621976	1.02774895093333	98.3484317896	97.32068283866667	250977.9375	1.3032962192730173E8	0	7196	0.10602246937225601	3.349614010332351	0.006595656883972296	414.5739440917969	414.5886535644531
709	414.6011657714844	42.1965731594667					1	DETECTED	414.6012 m/z @42.20 [151020OFc1_NvH-0949-CRLM-23.raw]	414.6011657714844	42.1965731594667	1.40543654533333	94.4743367794667	93.06890023413337	168110.359375	1.4702167770100856E8	3	7196	0.0885569273145066	1.170615668158348	1.432624384548465	414.59136962890625	414.611083984375
710	414.6865234375	45.0645993192					1	DETECTED	414.6865 m/z @45.06 [151020OFc1_NvH-0949-CRLM-23.raw]	414.6865234375	45.0645993192	2.9134797664	98.3484317896	95.4349520232	490840.90625	1.3933877837407702E8	0	7196	0.1078104430311555	0.5017652168816724	0.0026592602467319605	414.67755126953125	414.69647216796875
711	414.70758056640625	21.5746224088					1	DETECTED	414.7076 m/z @21.57 [151020OFc1_NvH-0949-CRLM-23.raw]	414.70758056640625	21.5746224088	3.18398917626667	99.8472276149333	96.66323843866664	858101.9375	1.5943708207126737E8	0	7196	0.2849575083647977	0.5207629610480763	0.11954045983001471	414.6976318359375	414.7101135253906
712	414.7201232910156	34.6220341434667					1	DETECTED	414.7201 m/z @34.62 [151020OFc1_NvH-0949-CRLM-23.raw]	414.7201232910156	34.6220341434667	1.35514902373333	99.9905488453333	98.63539982159996	2673313.0	2.4021271455222598E8	2	7196	12.159984185689925	0.521008197673388	0.02671026952190779	414.71014404296875	414.7300109863281
713	414.7364501953125	16.7725378333333					1	DETECTED	414.7365 m/z @16.77 [151020OFc1_NvH-0949-CRLM-23.raw]	414.7364501953125	16.7725378333333	2.96888784426667	95.2682339802667	92.29934613600003	565364.375	1.8094807589394587E8	0	7196	5.757491264954432	14.135795704410567	124.34481454035189	414.7301940917969	414.7445373535156
714	414.7545471191406	33.4524328410667					1	DETECTED	414.7545 m/z @33.45 [151020OFc1_NvH-0949-CRLM-23.raw]	414.7545471191406	33.4524328410667	2.9499708536	97.6632793248	94.71330847120001	3508793.25	2.724738709852359E8	2	7196	0.1806732931092867	0.6036097546081326	0.11260024709578328	414.74456787109375	414.7641296386719
715	414.7734375	45.5568895669333					1	DETECTED	414.7734 m/z @45.56 [151020OFc1_NvH-0949-CRLM-23.raw]	414.7734375	45.5568895669333	3.43645717333333	97.217257504	93.78080033066668	1204147.5	1.7995241748359004E8	2	7196	0.22189721031542575	0.5044001804498358	0.014079975136845833	414.7646484375	414.7830810546875
716	414.78729248046875	23.08606534					1	DETECTED	414.7873 m/z @23.09 [151020OFc1_NvH-0949-CRLM-23.raw]	414.78729248046875	23.08606534	1.25020458133333	97.4595045552	96.20929997386666	143188.4375	1.366825068598701E8	0	7196	7.408648588572014	2.203011391151162	5.394617897481077	414.78350830078125	414.7969665527344
717	414.8212585449219	21.7549870378667					1	DETECTED	414.8213 m/z @21.75 [151020OFc1_NvH-0949-CRLM-23.raw]	414.8212585449219	21.7549870378667	1.2885047064	99.8913578082667	98.6028531018667	99375.140625	1.2496433860769172E8	0	7196	0.01722506273987534	3.4856046183885336	9.663339240301745	414.811279296875	414.8310852050781
718	414.85113525390625	17.6992374189333					1	DETECTED	414.8511 m/z @17.70 [151020OFc1_NvH-0949-CRLM-23.raw]	414.85113525390625	17.6992374189333	0.00546406826666667	100.001680064267	99.99621599600034	238647.828125	1.3167362695262817E8	0	7196	0.13196172302502873	0.5268775089047364	0.04238522998947228	414.8411865234375	414.85614013671875
719	414.86614990234375	14.0663096333333					1	DETECTED	414.8661 m/z @14.07 [151020OFc1_NvH-0949-CRLM-23.raw]	414.86614990234375	14.0663096333333	0.00546406826666667	100.001680064267	99.99621599600034	1194886.875	1.8497025093470785E8	3	7196	0.14714497148827554	5.652985641015895	1.1387663964663413	414.8561706542969	414.8761291503906
720	414.8868408203125	26.6732126077333					1	DETECTED	414.8868 m/z @26.67 [151020OFc1_NvH-0949-CRLM-23.raw]	414.8868408203125	26.6732126077333	0.199666436533333	100.001680064267	99.80201362773367	1077002.25	1.6203316432867315E8	3	7196	5.066745807100691	1.316556209627452	0.5301126158257039	414.8768615722656	414.88775634765625
721	414.89776611328125	16.2622221784					1	DETECTED	414.8978 m/z @16.26 [151020OFc1_NvH-0949-CRLM-23.raw]	414.89776611328125	16.2622221784	0.00546406826666667	100.001680064267	99.99621599600034	5209216.5	3.541087098408009E8	3	7196	0.18039620047405336	0.5751434157713304	0.37403088710693094	414.8877868652344	414.90771484375
722	414.9101867675781	6.12310212186667					1	DETECTED	414.9102 m/z @6.12 [151020OFc1_NvH-0949-CRLM-23.raw]	414.9101867675781	6.12310212186667	0.00546406826666667	99.9684654248	99.96300135653334	889845.75	1.3886499224100536E8	3	7196	0.12024942396132321	56.04474263906333	76.54408506395532	414.90777587890625	414.920166015625
723	414.9289245605469	40.4626116669333					1	DETECTED	414.9289 m/z @40.46 [151020OFc1_NvH-0949-CRLM-23.raw]	414.9289245605469	40.4626116669333	0.00546406826666667	100.001680064267	99.99621599600034	71086.7109375	1.3458435752911663E8	0	7196	72.79882890625554	1.2288494411514508	2.0901879145018616	414.9201965332031	414.9341125488281
724	414.9441223144531	7.81553277706667					1	DETECTED	414.9441 m/z @7.82 [151020OFc1_NvH-0949-CRLM-23.raw]	414.9441223144531	7.81553277706667	0.00546406826666667	100.001680064267	99.99621599600034	164905.765625	1.4114910246833193E8	0	7196	11.416405177270837	1.1339446872730643	7.649548053271401	414.93414306640625	414.9541015625
725	414.9658508300781	10.9772948410667					1	DETECTED	414.9659 m/z @10.98 [151020OFc1_NvH-0949-CRLM-23.raw]	414.9658508300781	10.9772948410667	0.0282621848	100.001680064267	99.97341787946701	340976.625	1.4416468417168072E8	0	7196	0.21789618985146042	0.5614159938793026	4.040334815285787	414.95599365234375	414.975830078125
726	414.9833984375	29.8970128904					1	DETECTED	414.9834 m/z @29.90 [151020OFc1_NvH-0949-CRLM-23.raw]	414.9833984375	29.8970128904	0.262980347733333	99.7915883426667	99.52860799493337	280938.59375	1.426295179111275E8	0	7196	0.16261432647294072	2.6044675124095424	1.7149281566243888	414.9758605957031	414.99334716796875
727	415.0065002441406	46.8655772714667					1	DETECTED	415.0065 m/z @46.87 [151020OFc1_NvH-0949-CRLM-23.raw]	415.0065002441406	46.8655772714667	0.0172706141333333	100.001680064267	99.98440945013367	388763.28125	1.465553899629506E8	4	7196	0.10973246858315377	1.257162953745026	0.008288786028400282	414.99658203125	415.0164794921875
728	415.03057861328125	69.7108221072					1	DETECTED	415.0306 m/z @69.71 [151020OFc1_NvH-0949-CRLM-23.raw]	415.03057861328125	69.7108221072	0.00546406826666667	100.001680064267	99.99621599600034	142431.359375	1.3090460034601656E8	0	7196	0.6431398715252215	0.7011108254879155	0.16614430638662825	415.021484375	415.0403747558594
729	415.0616760253906	46.9041223632					1	DETECTED	415.0617 m/z @46.90 [151020OFc1_NvH-0949-CRLM-23.raw]	415.0616760253906	46.9041223632	0.00546406826666667	99.9353136226667	99.92984955440004	81164.5625	1.4213923184119794E8	0	7196	94.79930750384781	1.0074105503517121	1.0230446365290098	415.05169677734375	415.07159423828125
730	415.1867980957031	24.9949209770667					1	DETECTED	415.1868 m/z @24.99 [151020OFc1_NvH-0949-CRLM-23.raw]	415.1867980957031	24.9949209770667	1.65801256666667	97.217257504	95.55924493733333	507121.625	1.533837279850912E8	2	7196	0.17364711262910149	0.5133561012628918	1.771609802189089	415.17681884765625	415.1967468261719
731	415.1969909667969	24.4941576752					1	DETECTED	415.1970 m/z @24.49 [151020OFc1_NvH-0949-CRLM-23.raw]	415.1969909667969	24.4941576752	5.7322026696	95.1325412658667	89.4003385962667	475900.96875	1.4431103648598003E8	2	7196	0.15159398959789883	5.457306770130607	1.0750242394570109	415.19683837890625	415.19781494140625
732	415.20782470703125	20.3572383712					1	DETECTED	415.2078 m/z @20.36 [151020OFc1_NvH-0949-CRLM-23.raw]	415.20782470703125	20.3572383712	1.88194144453333	100.001680064267	98.11973861973368	1300557.125	2.0845771635981563E8	4	7196	2.388206685746571	0.9221203672883557	0.8503235425012262	415.1978759765625	415.2178039550781
733	415.2195129394531	29.5967663946667					1	DETECTED	415.2195 m/z @29.60 [151020OFc1_NvH-0949-CRLM-23.raw]	415.2195129394531	29.5967663946667	1.91852916	95.1426975154667	93.22416835546669	1114995.875	1.8981156154619256E8	3	7196	6.9138049782594315	0.5081425796779655	0.016990193347595738	415.21783447265625	415.22198486328125
734	415.23199462890625	16.2622221784					1	DETECTED	415.2320 m/z @16.26 [151020OFc1_NvH-0949-CRLM-23.raw]	415.23199462890625	16.2622221784	2.08510373066667	99.7584863850667	97.67338265440003	1230652.125	2.3339984028914735E8	3	7196	20.025565741268085	1.4594682434640824	0.8440053639078982	415.2220153808594	415.2366943359375
735	415.2467346191406	24.268301816					1	DETECTED	415.2467 m/z @24.27 [151020OFc1_NvH-0949-CRLM-23.raw]	415.2467346191406	24.268301816	2.21340262426667	99.4898877413333	97.27648511706664	1770298.75	3.057215804251564E8	3	7196	48.479867079143716	2.2945814854594584	6.164989397956057	415.23675537109375	415.2567138671875
736	415.268310546875	51.3235178448					1	DETECTED	415.2683 m/z @51.32 [151020OFc1_NvH-0949-CRLM-23.raw]	415.268310546875	51.3235178448	2.99781830746667	99.9794906909333	96.98167238346663	7225512.0	3.452115221714458E8	3	7196	14.753252260744077	0.5291486900536658	1.1567579257302878	415.2583312988281	415.27825927734375
737	415.2787780761719	14.6583760344					1	DETECTED	415.2788 m/z @14.66 [151020OFc1_NvH-0949-CRLM-23.raw]	415.2787780761719	14.6583760344	0.717946475216667	95.2366653472	94.51871887198334	663950.875	1.7131148074141032E8	2	7196	5.110290289380819	8.290021246613625	0.1544653205827918	415.2783203125	415.28875732421875
738	415.2912902832031	43.8807084866667					1	DETECTED	415.2913 m/z @43.88 [151020OFc1_NvH-0949-CRLM-23.raw]	415.2912902832031	43.8807084866667	23.08606534	94.9837639706667	71.8976986306667	454112.0	1.2039809998248607E8	0	7196	0.40017348038404776	0.5154483508143627	1.488261540411866	415.28912353515625	415.30047607421875
739	415.3063659667969	91.6013630853333					1	DETECTED	415.3064 m/z @91.60 [151020OFc1_NvH-0949-CRLM-23.raw]	415.3063659667969	91.6013630853333	6.26506743466667	92.4418495802667	86.17678214560003	42136.60546875	1.376658410168881E8	0	7196	0.24479686655632804	0.5049245546020302	0.009849109204060413	415.30389404296875	415.3084716796875
740	415.3206481933594	90.0710076890667					1	DETECTED	415.3206 m/z @90.07 [151020OFc1_NvH-0949-CRLM-23.raw]	415.3206481933594	90.0710076890667	25.9491637592	97.4481879277333	71.4990241685333	52694.30859375	1.253193518886845E8	0	7196	65.19269074910089	0.5575247044262747	0.1150494088525494	415.3155212402344	415.32586669921875
741	415.44171142578125	26.1378868450667					1	DETECTED	415.4417 m/z @26.14 [151020OFc1_NvH-0949-CRLM-23.raw]	415.44171142578125	26.1378868450667	2.43587953546667	98.2929869338667	95.85710739840003	165356.015625	1.3865251057827744E8	0	7196	11.108679373514349	2.4663988630661975	0.6331091876560648	415.4320983886719	415.4495849609375
742	415.4595947265625	20.8070183522667					1	DETECTED	415.4596 m/z @20.81 [151020OFc1_NvH-0949-CRLM-23.raw]	415.4595947265625	20.8070183522667	2.46329492746667	98.1937548970667	95.73045996960002	6946808.0	3.006343780103008E8	0	7196	0.37715827625009624	0.7870674893287518	0.5654111756921126	415.44964599609375	415.46954345703125
743	415.4734802246094	16.1100803213333					1	DETECTED	415.4735 m/z @16.11 [151020OFc1_NvH-0949-CRLM-23.raw]	415.4734802246094	16.1100803213333	3.90047493706667	97.1952578346667	93.29478289760003	294511.3125	1.4040356124026132E8	0	7196	0.5022340272635208	0.5812439079707808	0.07501379701096189	415.4696044921875	415.4833984375
744	415.48760986328125	28.2486607136					1	DETECTED	415.4876 m/z @28.25 [151020OFc1_NvH-0949-CRLM-23.raw]	415.48760986328125	28.2486607136	3.96763721626667	99.8140591501333	95.84642193386664	203572.796875	1.3873064542392832E8	0	7196	6.072283583988419	2.3455884709319097	0.09492194189445803	415.4835510253906	415.4975891113281
745	415.5077209472656	46.8267812992					1	DETECTED	415.5077 m/z @46.83 [151020OFc1_NvH-0949-CRLM-23.raw]	415.5077209472656	46.8267812992	3.3429355608	99.5784031093333	96.2354675485333	247448.65625	1.5102173966043034E8	0	7196	0.025517278857037695	1.150445537515547	1.3012282237505464	415.49810791015625	415.51416015625
746	415.52423095703125	19.4426941818667					1	DETECTED	415.5242 m/z @19.44 [151020OFc1_NvH-0949-CRLM-23.raw]	415.52423095703125	19.4426941818667	5.25378728693333	99.4676986109333	94.21391132399997	361800.25	1.419242499869706E8	0	7196	0.1990774585575501	0.874973804205987	0.21085634010387408	415.5142517089844	415.5341491699219
747	415.53485107421875	14.0663096333333					1	DETECTED	415.5349 m/z @14.07 [151020OFc1_NvH-0949-CRLM-23.raw]	415.53485107421875	14.0663096333333	2.69236762853333	38.022343596	35.329975967466666	271445.8125	5.605804206131544E7	0	7196	0.27729885044418623	2.4757722468421868	1.1424344869606846	415.53424072265625	415.5360412597656
748	415.546142578125	34.7526433712					1	DETECTED	415.5461 m/z @34.75 [151020OFc1_NvH-0949-CRLM-23.raw]	415.546142578125	34.7526433712	2.0304919896	95.1224749485333	93.0919829589333	434122.6875	1.6864818791361374E8	3	7196	12.453173610515595	0.5054311926871201	0.509835669672268	415.5361633300781	415.5539855957031
749	415.56402587890625	29.7343838968					1	DETECTED	415.5640 m/z @29.73 [151020OFc1_NvH-0949-CRLM-23.raw]	415.56402587890625	29.7343838968	2.77511888426667	98.7390980722667	95.96397918800002	1139566.0	1.937008271873471E8	3	7196	17.17029463793238	0.5979739065180556	0.7099331984269593	415.5540466308594	415.573974609375
750	415.5815124511719	45.8638717778667					1	DETECTED	415.5815 m/z @45.86 [151020OFc1_NvH-0949-CRLM-23.raw]	415.5815124511719	45.8638717778667	1.39588252613333	94.8920443768	93.49616185066667	978035.625	1.8085767773452967E8	0	7196	33.61711597253725	0.6630953094043374	0.01165383211522631	415.57403564453125	415.5914306640625
751	415.593017578125	40.7111924344					1	DETECTED	415.5930 m/z @40.71 [151020OFc1_NvH-0949-CRLM-23.raw]	415.593017578125	40.7111924344	3.50257553546667	87.2755041501333	83.77292861466663	316489.8125	1.4430701633794278E8	0	7196	0.039263480606727796	2.070216204645949	0.017886152252902004	415.5915222167969	415.6029357910156
752	415.6430358886719	23.3933038424					1	DETECTED	415.6430 m/z @23.39 [151020OFc1_NvH-0949-CRLM-23.raw]	415.6430358886719	23.3933038424	5.45825936346667	98.0729951448	92.61473578133334	260990.125	1.371122902867585E8	0	7196	7.263933285076735	0.5052489028182977	0.01712048966917779	415.633056640625	415.6529846191406
753	415.6664733886719	23.5259710352					1	DETECTED	415.6665 m/z @23.53 [151020OFc1_NvH-0949-CRLM-23.raw]	415.6664733886719	23.5259710352	2.86664070693333	98.1717568621333	95.30511615519997	215153.515625	1.3966741181053883E8	0	7196	0.1517653040383209	2.30658774124931	4.275487431262639	415.6570129394531	415.6732482910156
754	415.68359375	24.1943901896					1	DETECTED	415.6836 m/z @24.19 [151020OFc1_NvH-0949-CRLM-23.raw]	415.68359375	24.1943901896	6.1974554688	82.2876984925333	76.0902430237333	424988.4375	1.3553197666833776E8	0	7196	0.7665812764338042	0.5186284039274239	3.837125181630969	415.6740417480469	415.6935119628906
755	415.6952209472656	28.3931549557333					1	DETECTED	415.6952 m/z @28.39 [151020OFc1_NvH-0949-CRLM-23.raw]	415.6952209472656	28.3931549557333	3.61502006186667	97.5587163005333	93.94369623866663	244595.578125	1.3875745457345605E8	0	7196	8.545224612030928	3.8275171892154165	2.253339799760589	415.693603515625	415.7003479003906
756	415.7103576660156	20.8346201837333					1	DETECTED	415.7104 m/z @20.83 [151020OFc1_NvH-0949-CRLM-23.raw]	415.7103576660156	20.8346201837333	0.939224676533333	97.8186676813333	96.87944300479997	6123083.0	3.3433376046939194E8	2	7196	0.36375228620786615	18.109022792124968	8.411729299730101	415.70037841796875	415.7203063964844
757	415.72088623046875	29.6483597101333					1	DETECTED	415.7209 m/z @29.65 [151020OFc1_NvH-0949-CRLM-23.raw]	415.72088623046875	29.6483597101333	3.60572627546667	90.8023304770667	87.19660420160004	399598.34375	1.6457006566694272E8	0	7196	13.64306315220508	0.5559055775093831	4.0101621592256675	415.7203674316406	415.7245178222656
758	415.7345886230469	21.6863747157333					1	DETECTED	415.7346 m/z @21.69 [151020OFc1_NvH-0949-CRLM-23.raw]	415.7345886230469	21.6863747157333	3.63398020853333	99.478839904	95.84485969546667	1.0205892E7	5.950812346195887E8	2	7196	0.33562541063683327	1.9013150744928773	1.3994352778346113	415.724609375	415.74456787109375
759	415.7527770996094	32.9677112986667					1	DETECTED	415.7528 m/z @32.97 [151020OFc1_NvH-0949-CRLM-23.raw]	415.7527770996094	32.9677112986667	3.95652041813333	95.4838832325333	91.52736281439996	996084.625	1.8041462711010748E8	2	7196	21.617124390790757	1.0251536027577792	0.098730934041831	415.74462890625	415.759765625
760	415.7698669433594	51.3235178448					1	DETECTED	415.7699 m/z @51.32 [151020OFc1_NvH-0949-CRLM-23.raw]	415.7698669433594	51.3235178448	4.142681028	98.5192072418667	94.3765262138667	3402710.25	2.3854027850011694E8	2	7196	0.20729400373355844	0.5061612516067302	0.01596411653335917	415.7598876953125	415.7797546386719
761	415.7826843261719	53.4227586098667					1	DETECTED	415.7827 m/z @53.42 [151020OFc1_NvH-0949-CRLM-23.raw]	415.7826843261719	53.4227586098667	0.406847091466667	98.1276615242667	97.72081443280003	350524.53125	1.3711640092401087E8	0	7196	38.87298728869954	0.5011289761051635	0.6482953599257784	415.77996826171875	415.7926025390625
762	415.80401611328125	32.7156082890667					1	DETECTED	415.8040 m/z @32.72 [151020OFc1_NvH-0949-CRLM-23.raw]	415.80401611328125	32.7156082890667	1.09601049573333	99.9463013168	98.85029082106668	243050.703125	1.2659031734650837E8	0	7196	0.058671049413248966	2.0179181958577255	0.0037059259879095143	415.7942810058594	415.8139953613281
763	415.8434753417969	23.5259710352					1	DETECTED	415.8435 m/z @23.53 [151020OFc1_NvH-0949-CRLM-23.raw]	415.8434753417969	23.5259710352	0.00546406826666667	99.9905488453333	99.98508477706663	139760.0625	1.4588283138030803E8	0	7196	0.210769432068183	2.125487450539059	0.003264434212966695	415.83349609375	415.8484191894531
764	415.8585205078125	19.4426941818667					1	DETECTED	415.8585 m/z @19.44 [151020OFc1_NvH-0949-CRLM-23.raw]	415.8585205078125	19.4426941818667	0.00546406826666667	99.9242601330667	99.91879606480003	310654.875	1.2769179749534978E8	0	7196	0.06890618640230528	0.5175131130586447	0.03928489154151062	415.84906005859375	415.8665771484375
765	415.8766174316406	9.0386670984					1	DETECTED	415.8766 m/z @9.04 [151020OFc1_NvH-0949-CRLM-23.raw]	415.8766174316406	9.0386670984	0.00546406826666667	100.001680064267	99.99621599600034	652238.5625	1.5254823767643285E8	3	7196	0.1411500245523598	8.02941357028264	37.86913477400223	415.86663818359375	415.8860778808594
766	415.8960876464844	47.6013059962667					1	DETECTED	415.8961 m/z @47.60 [151020OFc1_NvH-0949-CRLM-23.raw]	415.8960876464844	47.6013059962667	0.00546406826666667	99.9794906909333	99.97402662266664	2469362.0	1.7646236851213735E8	3	7196	0.10159035352850054	0.5095601476121008	0.062172729738541516	415.8861083984375	415.8965148925781
767	415.9065246582031	31.9484145202667					1	DETECTED	415.9065 m/z @31.95 [151020OFc1_NvH-0949-CRLM-23.raw]	415.9065246582031	31.9484145202667	0.0392682752	100.001680064267	99.962411789067	2676402.5	2.578127829246969E8	3	7196	6.6047285867947	0.5582227651567294	1.0408677624524283	415.89654541015625	415.9163818359375
768	415.92022705078125	57.9426948442667					1	DETECTED	415.9202 m/z @57.94 [151020OFc1_NvH-0949-CRLM-23.raw]	415.92022705078125	57.9426948442667	0.00546406826666667	99.9684654248	99.96300135653334	336274.46875	1.2876056789824158E8	0	7196	0.0832716244144649	0.9642254381627703	0.0036354509301853477	415.9165344238281	415.9214172363281
769	415.9314270019531	30.4071947424					1	DETECTED	415.9314 m/z @30.41 [151020OFc1_NvH-0949-CRLM-23.raw]	415.9314270019531	30.4071947424	0.00546406826666667	100.001680064267	99.99621599600034	339807.71875	1.3786413379458606E8	0	7196	0.1198120225938375	1.6220704890521551	15.45936697522967	415.92156982421875	415.94140625
770	415.960205078125	20.8959155429333					1	DETECTED	415.9602 m/z @20.90 [151020OFc1_NvH-0949-CRLM-23.raw]	415.960205078125	20.8959155429333	0.00546406826666667	99.9242601330667	99.91879606480003	2968809.75	2.1213122451012707E8	0	7196	0.34632097176510257	0.5633420059459878	0.345130190596281	415.9504089355469	415.9701843261719
771	415.9716491699219	26.1219827008					1	DETECTED	415.9716 m/z @26.12 [151020OFc1_NvH-0949-CRLM-23.raw]	415.9716491699219	26.1219827008	3.9280329832	99.9023888309333	95.9743558477333	302869.46875	1.4941113115268424E8	0	7196	0.05377615640815847	2.5508418742241035	0.005348832910944265	415.97021484375	415.9815673828125
772	415.988037109375	37.3006916784					1	DETECTED	415.9880 m/z @37.30 [151020OFc1_NvH-0949-CRLM-23.raw]	415.988037109375	37.3006916784	0.0927991989333333	100.001680064267	99.90888086533367	88957.234375	1.662940837094604E8	0	7196	63.99065377386452	1.2852455962205507	2.4025396785690165	415.9816589355469	415.9977111816406
773	416.00469970703125	32.7633430466667					1	DETECTED	416.0047 m/z @32.76 [151020OFc1_NvH-0949-CRLM-23.raw]	416.00469970703125	32.7633430466667	0.00546406826666667	99.9794906909333	99.97402662266664	77873.1875	1.4247853150272107E8	0	7196	11.269580547334662	1.5411296599615396	2.5578292280524115	415.998046875	416.0050048828125
774	416.01513671875	77.7496396653333					1	DETECTED	416.0151 m/z @77.75 [151020OFc1_NvH-0949-CRLM-23.raw]	416.01513671875	77.7496396653333	0.00546406826666667	99.8360528978667	99.83058882960003	81816.03125	1.509338660284872E8	0	7196	5.416784551522056	0.6225873244890601	0.07115626430749977	416.00518798828125	416.0250549316406
775	416.0682678222656	23.4799796181333					1	DETECTED	416.0683 m/z @23.48 [151020OFc1_NvH-0949-CRLM-23.raw]	416.0682678222656	23.4799796181333	0.0172706141333333	99.3561103226667	99.33883970853336	102417.7890625	1.3344963646758293E8	0	7196	0.18255171390962133	2.1399066925093524	3.2697872006600393	416.0584716796875	416.0763244628906
776	416.08551025390625	90.0177355154667					1	DETECTED	416.0855 m/z @90.02 [151020OFc1_NvH-0949-CRLM-23.raw]	416.08551025390625	90.0177355154667	6.382543276	99.9463013168	93.5637580408	67340.046875	1.3273168968077016E8	0	7196	88.7018450652456	0.5305032299922328	0.05964560455229199	416.0787048339844	416.0950012207031
777	416.1756896972656	46.3565321322667					1	DETECTED	416.1757 m/z @46.36 [151020OFc1_NvH-0949-CRLM-23.raw]	416.1756896972656	46.3565321322667	6.20862836826667	99.5010083016	93.29237993333332	69621.4921875	1.3151339471370271E8	0	7196	76.61420059697679	1.1618586674130054	1.5289421392987277	416.1667175292969	416.18463134765625
778	416.19464111328125	23.5848125717333					1	DETECTED	416.1946 m/z @23.58 [151020OFc1_NvH-0949-CRLM-23.raw]	416.19464111328125	23.5848125717333	1.83687920586667	99.3783574274667	97.54147822160003	481916.4375	1.5225151111128083E8	2	7196	4.855586235434153	0.612596780984936	0.06099567169948735	416.1846618652344	416.2016906738281
779	416.2117614746094	17.5326783306667					1	DETECTED	416.2118 m/z @17.53 [151020OFc1_NvH-0949-CRLM-23.raw]	416.2117614746094	17.5326783306667	2.8574994856	99.8028885296	96.945389044	4795208.0	2.6983310009620285E8	3	7196	0.14219231560236878	0.9506706702969486	2.2748905531963963	416.20184326171875	416.22174072265625
780	416.2255554199219	17.5004808408					1	DETECTED	416.2256 m/z @17.50 [151020OFc1_NvH-0949-CRLM-23.raw]	416.2255554199219	17.5004808408	3.4565611136	98.359377668	94.90281655439999	953780.625	1.8295090372447857E8	3	7196	35.01570136524334	1.1491552906791127	145.18022936867206	416.2217712402344	416.2261657714844
781	416.2361755371094	21.6863747157333					1	DETECTED	416.2362 m/z @21.69 [151020OFc1_NvH-0949-CRLM-23.raw]	416.2361755371094	21.6863747157333	2.96888784426667	99.9463013168	96.97741347253333	4384063.0	4.5930836978973335E8	2	7196	1.8678796006737315	0.5650502567219888	0.5001613508477859	416.2261962890625	416.2403869628906
782	416.2503967285156	30.2809103738667					1	DETECTED	416.2504 m/z @30.28 [151020OFc1_NvH-0949-CRLM-23.raw]	416.2503967285156	30.2809103738667	3.22122213066667	99.8913578082667	96.67013567760003	9.677224E7	2.0729844345452404E9	2	7196	0.2327868655234937	21.697489062819162	49.78613472829444	416.24041748046875	416.2603759765625
783	416.26385498046875	90.4326097144					1	DETECTED	416.2639 m/z @90.43 [151020OFc1_NvH-0949-CRLM-23.raw]	416.26385498046875	90.4326097144	2.33496977546667	98.0619432250667	95.72697344960002	2281867.0	2.917745622649107E8	3	7196	19.754305970043347	0.6386008372380095	0.28473759839532736	416.2604675292969	416.27362060546875
784	416.27545166015625	30.29799794					1	DETECTED	416.2755 m/z @30.30 [151020OFc1_NvH-0949-CRLM-23.raw]	416.27545166015625	30.29799794	7.0233796288	86.1242962789333	79.1009166501333	41575.8359375	1.100233566276295E8	0	7196	77.2398601713723	1.6992956789342724	2.4083475600856956	416.2742004394531	416.2762451171875
785	416.2862854003906	46.3251849546667					1	DETECTED	416.2863 m/z @46.33 [151020OFc1_NvH-0949-CRLM-23.raw]	416.2862854003906	46.3251849546667	6.3642304016	95.3469428701333	88.98271246853331	709469.8125	1.3617948220091748E8	0	7196	1.3493729304369708	1.1332646467452963	0.006205447022948356	416.27630615234375	416.29541015625
786	416.3006286621094	89.8463357525333					1	DETECTED	416.3006 m/z @89.85 [151020OFc1_NvH-0949-CRLM-23.raw]	416.3006286621094	89.8463357525333	0.366306178666667	92.4025351722667	92.03622899360003	139301.6875	1.2117987645122147E8	0	7196	3.2072422218616197	1.05694768967697	1.3390670243048646	416.2982482910156	416.30419921875
787	416.3374328613281	90.3281258517333					1	DETECTED	416.3374 m/z @90.33 [151020OFc1_NvH-0949-CRLM-23.raw]	416.3374328613281	90.3281258517333	26.1669218522667	97.503533644	71.3366117917333	112483.7421875	1.3280747530778438E8	0	7196	65.45305782634094	0.5559170288662784	0.026164288886010825	416.3302307128906	416.3472595214844
788	416.3819274902344	40.6055746896					1	DETECTED	416.3819 m/z @40.61 [151020OFc1_NvH-0949-CRLM-23.raw]	416.3819274902344	40.6055746896	0.00546406826666667	99.9242601330667	99.91879606480003	169312.671875	1.7122023359346637E8	0	7196	76.78601174667314	1.4822841633083206	1.962921496888314	416.3719787597656	416.3916015625
789	416.4492492675781	17.3804265941333					1	DETECTED	416.4492 m/z @17.38 [151020OFc1_NvH-0949-CRLM-23.raw]	416.4492492675781	17.3804265941333	3.56666467946667	97.8628983858667	94.29623370640003	371427.53125	1.4375478552583313E8	0	7196	0.12645666303384218	0.6239225788285482	0.2978079655928024	416.4393615722656	416.4512939453125
790	416.4613037109375	20.8070183522667					1	DETECTED	416.4613 m/z @20.81 [151020OFc1_NvH-0949-CRLM-23.raw]	416.4613037109375	20.8070183522667	2.7197904384	99.3340023994667	96.6142119610667	378389.34375	1.4749811244882315E8	0	7196	0.3122944685186475	0.5132725845780016	0.864619546984928	416.45159912109375	416.4711608886719
791	416.4759216308594	25.1899772285333					1	DETECTED	416.4759 m/z @25.19 [151020OFc1_NvH-0949-CRLM-23.raw]	416.4759216308594	25.1899772285333	3.37962940133333	99.080919152	95.70128975066667	252910.015625	1.322958863814284E8	0	7196	0.1010898578145536	0.6298787351919645	0.21067790594511526	416.4713134765625	416.4856872558594
792	416.50140380859375	14.9758602429333					1	DETECTED	416.5014 m/z @14.98 [151020OFc1_NvH-0949-CRLM-23.raw]	416.50140380859375	14.9758602429333	2.98858323146667	98.2709141616	95.28233093013333	569357.375	1.4095337129717132E8	0	7196	0.16190700502990119	9.325126593772678	18.911221575592528	416.4915466308594	416.5113525390625
793	416.511962890625	9.73881535466667					1	DETECTED	416.5120 m/z @9.74 [151020OFc1_NvH-0949-CRLM-23.raw]	416.511962890625	9.73881535466667	3.48402315306667	97.2281201408	93.74409698773333	54874.5234375	1.1330765089378102E8	0	7196	10.941506714453766	7.493781884852484	0.8719018123643201	416.51141357421875	416.5172424316406
794	416.5273132324219	28.3644826173333					1	DETECTED	416.5273 m/z @28.36 [151020OFc1_NvH-0949-CRLM-23.raw]	416.5273132324219	28.3644826173333	3.10095054933333	99.6457084792	96.54475792986666	205562.5625	1.8543677111961913E8	3	7196	8.944622649968952	2.73008918950101	0.04007980450815729	416.5173645019531	416.5291442871094
795	416.5391540527344	31.5403606504					1	DETECTED	416.5392 m/z @31.54 [151020OFc1_NvH-0949-CRLM-23.raw]	416.5391540527344	31.5403606504	2.1035284664	94.6280140752	92.5244856088	3681304.75	2.416954276776581E8	3	7196	14.022422917320291	0.5099121559509835	0.02254677192782053	416.5294494628906	416.5491027832031
796	416.5493469238281	14.880221632					1	DETECTED	416.5493 m/z @14.88 [151020OFc1_NvH-0949-CRLM-23.raw]	416.5493469238281	14.880221632	3.60572627546667	96.2495976266667	92.64387135120003	150479.90625	1.3697027065943435E8	3	7196	11.324415309681305	4.50946288648005	1.4818029574746667	416.5491638183594	416.55242919921875
797	416.56243896484375	25.3253187106667					1	DETECTED	416.5624 m/z @25.33 [151020OFc1_NvH-0949-CRLM-23.raw]	416.56243896484375	25.3253187106667	2.84834095626667	98.2268496488	95.37850869253333	3217054.5	2.320116995098413E8	3	7196	1.5494775519861612	0.5474675859255064	1.035372018354866	416.5524597167969	416.5723876953125
798	416.5816345214844	42.7389213664					1	DETECTED	416.5816 m/z @42.74 [151020OFc1_NvH-0949-CRLM-23.raw]	416.5816345214844	42.7389213664	3.15635891306667	96.1390846813333	92.98272576826663	543269.0	1.6621995215491918E8	3	7196	7.904559771994258	0.5536651614977205	0.11097410314403941	416.57244873046875	416.5911560058594
799	416.59698486328125	46.6937099973333					1	DETECTED	416.5970 m/z @46.69 [151020OFc1_NvH-0949-CRLM-23.raw]	416.59698486328125	46.6937099973333	4.01347377946667	98.3814165216	94.36794274213334	207160.484375	1.5510592316887802E8	0	7196	13.878516479793781	1.2107529544324513	0.20304370443380304	416.5916442871094	416.6063232421875
800	416.64508056640625	25.1598831624					1	DETECTED	416.6451 m/z @25.16 [151020OFc1_NvH-0949-CRLM-23.raw]	416.64508056640625	25.1598831624	0.366306178666667	99.6569709496	99.29066477093333	124701.2109375	1.3029973477104454E8	0	7196	0.02387926821796782	3.086114909466245	5.28631106168553	416.6352844238281	416.65460205078125
801	416.6973876953125	23.6315304042667					1	DETECTED	416.6974 m/z @23.63 [151020OFc1_NvH-0949-CRLM-23.raw]	416.6973876953125	23.6315304042667	3.20279330933333	74.3306321272	71.12783881786667	206652.953125	1.2487346223044866E8	0	7196	49.27223099375613	2.012005616486799	8.787615286322323	416.6874084472656	416.6979064941406
802	416.7079772949219	49.8287741229333					1	DETECTED	416.7080 m/z @49.83 [151020OFc1_NvH-0949-CRLM-23.raw]	416.7079772949219	49.8287741229333	2.7293511064	98.5629999757333	95.8336488693333	768953.25	1.6191113072922072E8	2	7196	7.546531468812532	0.7930143236932475	0.01829983087570412	416.697998046875	416.71795654296875
803	416.71832275390625	26.2060691488					1	DETECTED	416.7183 m/z @26.21 [151020OFc1_NvH-0949-CRLM-23.raw]	416.71832275390625	26.2060691488	3.3429355608	90.9358771181333	87.5929415573333	340250.9375	1.465707989579043E8	0	7196	1.0795029117024129	0.567330680814767	0.3514260629154612	416.7180480957031	416.7236328125
804	416.733642578125	20.0486814605333					1	DETECTED	416.7336 m/z @20.05 [151020OFc1_NvH-0949-CRLM-23.raw]	416.733642578125	20.0486814605333	3.52087283253333	95.1025583946667	91.58168556213337	1195462.5	2.3204322778613064E8	2	7196	24.835267913313963	22.303961433367355	1.6968748341050548	416.7236633300781	416.7409973144531
805	416.7510070800781	30.2809103738667					1	DETECTED	416.7510 m/z @30.28 [151020OFc1_NvH-0949-CRLM-23.raw]	416.7510070800781	30.2809103738667	0.869454768266667	99.7243040752	98.85484930693333	4.1220164E7	9.786319716696984E8	2	7196	0.24330999785671636	24.236704737818982	48.70712627529592	416.74102783203125	416.7609558105469
806	416.76385498046875	46.6937099973333					1	DETECTED	416.7639 m/z @46.69 [151020OFc1_NvH-0949-CRLM-23.raw]	416.76385498046875	46.6937099973333	0.1143406	98.8824907037333	98.76815010373329	209524.0	1.5996541338924837E8	0	7196	14.742730475510186	1.2079627432016327	0.016546015723579457	416.7610168457031	416.7737121582031
807	416.8209533691406	37.6385439378667					1	DETECTED	416.8210 m/z @37.64 [151020OFc1_NvH-0949-CRLM-23.raw]	416.8209533691406	37.6385439378667	2.9134797664	99.7805260992	96.8670463328	85238.71875	1.5727199354905263E8	0	7196	28.593712212104965	1.5014940341753216	2.0235294982120084	416.8114013671875	416.83062744140625
808	416.8408508300781	24.0876745413333					1	DETECTED	416.8409 m/z @24.09 [151020OFc1_NvH-0949-CRLM-23.raw]	416.8408508300781	24.0876745413333	0.4569677728	99.9794906909333	99.5225229181333	101705.015625	1.2097560921235357E8	0	7196	0.028392900289713197	2.099754294010968	5.905493417535254	416.8310852050781	416.8470764160156
809	416.8570861816406	23.9878196269333					1	DETECTED	416.8571 m/z @23.99 [151020OFc1_NvH-0949-CRLM-23.raw]	416.8570861816406	23.9878196269333	0.0172706141333333	99.9905488453333	99.97327823119996	122355.046875	1.4301122799249923E8	0	7196	4.414849733955016	2.699417969024638	5.468116880077015	416.84710693359375	416.8632507324219
810	416.8733825683594	31.5403606504					1	DETECTED	416.8734 m/z @31.54 [151020OFc1_NvH-0949-CRLM-23.raw]	416.8733825683594	31.5403606504	0.00546406826666667	100.001680064267	99.99621599600034	2159032.75	2.4509936561212152E8	3	7196	13.645214579016667	0.6077826509476596	0.26004848878080883	416.8634948730469	416.8833312988281
811	416.88348388671875	15.278614704					1	DETECTED	416.8835 m/z @15.28 [151020OFc1_NvH-0949-CRLM-23.raw]	416.88348388671875	15.278614704	0.0821574082666667	96.8963240085333	96.81416660026663	196755.734375	1.3061495291950594E8	0	7196	5.497403697074999	15.262797027938975	11.953262712271211	416.8834228515625	416.88671875
812	416.896728515625	25.3162630717333					1	DETECTED	416.8967 m/z @25.32 [151020OFc1_NvH-0949-CRLM-23.raw]	416.896728515625	25.3162630717333	0.00546406826666667	99.9794906909333	99.97402662266664	1968744.625	1.9275234748067847E8	3	7196	1.5121883005571846	0.5127322258543422	1.4997946410603817	416.88677978515625	416.90667724609375
813	416.9158020019531	42.7389213664					1	DETECTED	416.9158 m/z @42.74 [151020OFc1_NvH-0949-CRLM-23.raw]	416.9158020019531	42.7389213664	0.00546406826666667	100.001680064267	99.99621599600034	405901.03125	1.4588098948425978E8	0	7196	6.632913887702472	0.5813110746488951	0.17512255900606621	416.90673828125	416.92578125
814	416.9291687011719	30.111733324					1	DETECTED	416.9292 m/z @30.11 [151020OFc1_NvH-0949-CRLM-23.raw]	416.9291687011719	30.111733324	0.156583289866667	99.9684654248	99.81188213493334	261469.15625	1.3559070955711618E8	0	7196	0.08428463349859783	1.6046331170651202	6.064969908166198	416.9258728027344	416.9377746582031
815	416.9479064941406	7.5823630216					1	DETECTED	416.9479 m/z @7.58 [151020OFc1_NvH-0949-CRLM-23.raw]	416.9479064941406	7.5823630216	0.00546406826666667	100.001680064267	99.99621599600034	1611463.875	1.5466199430287817E8	0	7196	0.12682324985884108	59.98775430889392	72.21680923106156	416.93804931640625	416.9578857421875
816	416.9606018066406	42.5221758096					1	DETECTED	416.9606 m/z @42.52 [151020OFc1_NvH-0949-CRLM-23.raw]	416.9606018066406	42.5221758096	0.146087908	99.8913578082667	99.7452699002667	329597.03125	1.3739753802214044E8	0	7196	0.07971675470373185	1.5140709098609892	0.002911172546840149	416.9579162597656	416.9705505371094
817	416.98028564453125	38.3519398832					1	DETECTED	416.9803 m/z @38.35 [151020OFc1_NvH-0949-CRLM-23.raw]	416.98028564453125	38.3519398832	0.199666436533333	99.8140591501333	99.61439271359997	305575.09375	1.477831402958213E8	0	7196	4.5209049390059945	1.6018106425183731	2.3622932825443352	416.9706115722656	416.9902648925781
818	416.9927978515625	18.7185005037333					1	DETECTED	416.9928 m/z @18.72 [151020OFc1_NvH-0949-CRLM-23.raw]	416.9927978515625	18.7185005037333	0.467107129333333	100.001680064267	99.53457293493368	133319.484375	1.3116681318899335E8	0	7196	5.488471896396993	14.13155133602794	0.843245394576038	416.9903869628906	416.9969787597656
819	417.0069885253906	43.7317451776					1	DETECTED	417.0070 m/z @43.73 [151020OFc1_NvH-0949-CRLM-23.raw]	417.0069885253906	43.7317451776	0.178006493333333	99.9794906909333	99.80148419759998	236649.859375	1.5186030896299362E8	0	7196	28.9232815721217	1.3141593149083362	8.611530099321567E-4	416.99713134765625	417.0169372558594
820	417.0693664550781	53.4351541813333					1	DETECTED	417.0694 m/z @53.44 [151020OFc1_NvH-0949-CRLM-23.raw]	417.0693664550781	53.4351541813333	0.0172706141333333	100.001680064267	99.98440945013367	81214.9921875	1.4714215130073097E8	0	7196	70.30953710328016	0.8937300915300511	1.0166441242733386	417.0595397949219	417.0787048339844
821	417.1685485839844	92.1562797986667					1	DETECTED	417.1685 m/z @92.16 [151020OFc1_NvH-0949-CRLM-23.raw]	417.1685485839844	92.1562797986667	1.35514902373333	99.31209606	97.95694703626667	304653.0	1.416381187081507E8	0	7196	0.2863274495649648	15.293791006633894	4.433647378472817	417.1592102050781	417.17852783203125
822	417.1873779296875	9.7663565424					1	DETECTED	417.1874 m/z @9.77 [151020OFc1_NvH-0949-CRLM-23.raw]	417.1873779296875	9.7663565424	3.46580112	99.6232408141333	96.1574396941333	126114.9921875	1.3684370947627443E8	3	7196	0.15960018367434436	0.8969573931028473	14.081812297906275	417.178955078125	417.1886291503906
823	417.19866943359375	7.56976059733333					1	DETECTED	417.1987 m/z @7.57 [151020OFc1_NvH-0949-CRLM-23.raw]	417.19866943359375	7.56976059733333	1.8004738056	98.8270976496	97.026623844	1379623.625	2.2909562748139206E8	2	7196	7.73737798366939	8.50570689306821	50.27200021163313	417.1886901855469	417.2086181640625
824	417.2192077636719	41.2883795602667					1	DETECTED	417.2192 m/z @41.29 [151020OFc1_NvH-0949-CRLM-23.raw]	417.2192077636719	41.2883795602667	3.35203733306667	99.7131438322667	96.36110649920002	1466814.75	2.741895513426333E8	2	7196	16.0770687678933	2.052623500280347	0.4430227155872099	417.209228515625	417.2289123535156
825	417.2389221191406	39.3056164570667					1	DETECTED	417.2389 m/z @39.31 [151020OFc1_NvH-0949-CRLM-23.raw]	417.2389221191406	39.3056164570667	2.34406081813333	97.2838313189333	94.93977050079997	2593569.75	2.2339842155692655E8	4	7196	0.2176259282935007	0.5210576018052703	0.14425657850803456	417.22894287109375	417.24224853515625
826	417.25225830078125	30.2809103738667					1	DETECTED	417.2523 m/z @30.28 [151020OFc1_NvH-0949-CRLM-23.raw]	417.25225830078125	30.2809103738667	2.77511888426667	99.7019331085333	96.92681422426662	1.042866E7	3.629019400513339E8	2	7196	0.23838657989657008	4.6642056278557265	1.9028009529700558	417.2422790527344	417.2621765136719
827	417.26641845703125	39.1063209565333					1	DETECTED	417.2664 m/z @39.11 [151020OFc1_NvH-0949-CRLM-23.raw]	417.26641845703125	39.1063209565333	3.48402315306667	95.9406072826667	92.45658412960003	1351130.375	1.854777691738136E8	0	7196	0.1831264974432969	3.4013455822483043	1.661780788577174	417.2622985839844	417.27581787109375
828	417.27886962890625	57.0011161101333					1	DETECTED	417.2789 m/z @57.00 [151020OFc1_NvH-0949-CRLM-23.raw]	417.27886962890625	57.0011161101333	0.4569677728	98.2817950090667	97.8248272362667	137992.46875	1.0710870129342027E8	2	7196	0.16824835206121236	0.8043604577340371	0.6110022503552596	417.27655029296875	417.288818359375
829	417.28961181640625	46.3251849546667					1	DETECTED	417.2896 m/z @46.33 [151020OFc1_NvH-0949-CRLM-23.raw]	417.28961181640625	46.3251849546667	3.12869258826667	95.023265732	91.89457314373333	82993.890625	1.44158982913382E8	0	7196	0.11894650345097801	1.063680962383101	1.127361924766202	417.2889099121094	417.2994079589844
830	417.321533203125	90.0710076890667					1	DETECTED	417.3215 m/z @90.07 [151020OFc1_NvH-0949-CRLM-23.raw]	417.321533203125	90.0710076890667	26.0554879722667	92.3634214408	66.30793346853329	70302.53125	1.3487157887234893E8	0	7196	65.40589558477438	0.5179051405180709	0.025813353920799663	417.31707763671875	417.3252258300781
831	417.4445495605469	8.97124123626667					1	DETECTED	417.4445 m/z @8.97 [151020OFc1_NvH-0949-CRLM-23.raw]	417.4445495605469	8.97124123626667	7.64150395226667	99.5010083016	91.85950434933332	143353.09375	1.411067825303648E8	0	7196	0.8742665360688697	1.188164927429198	36.71391043386727	417.4358215332031	417.44464111328125
832	417.45465087890625	15.3539367421333					1	DETECTED	417.4547 m/z @15.35 [151020OFc1_NvH-0949-CRLM-23.raw]	417.45465087890625	15.3539367421333	1.89096593626667	97.7293414162667	95.83837548000004	951282.1875	1.7639464590132284E8	0	7196	0.25043436693015053	2.3630890689560573	0.27971175143130306	417.4446716308594	417.4577941894531
833	417.46795654296875	11.1981818525333					1	DETECTED	417.4680 m/z @11.20 [151020OFc1_NvH-0949-CRLM-23.raw]	417.46795654296875	11.1981818525333	3.8236237192	99.1250128602667	95.3013891410667	1553538.25	1.7566202341117173E8	2	7196	0.22945105488184048	1.4966328213943236	1.1398873945479377	417.4579772949219	417.4778747558594
834	417.4840087890625	27.4973566104					1	DETECTED	417.4840 m/z @27.50 [151020OFc1_NvH-0949-CRLM-23.raw]	417.4840087890625	27.4973566104	3.43645717333333	99.6232408141333	96.18678364079997	393568.625	1.466737774174464E8	0	7196	0.20986317959551926	0.5238148898508516	0.0709837794599158	417.4780578613281	417.4936218261719
835	417.5213317871094	9.77566722533333					1	DETECTED	417.5213 m/z @9.78 [151020OFc1_NvH-0949-CRLM-23.raw]	417.5213317871094	9.77566722533333	4.3099954808	66.9452823229333	62.6352868421333	83863.1796875	1.1251149550686678E8	0	7196	0.2109884399128905	115.07842216744596	1.0336796324419573	417.5178527832031	417.5226135253906
836	417.53265380859375	16.8266347437333					1	DETECTED	417.5327 m/z @16.83 [151020OFc1_NvH-0949-CRLM-23.raw]	417.53265380859375	16.8266347437333	3.55748298026667	97.630204732	94.07272175173333	498746.96875	1.9875808384214336E8	3	7196	20.238194956578415	2.074929491871868	17.687719955597846	417.5227966308594	417.54254150390625
837	417.5442199707031	14.2579075824					1	DETECTED	417.5442 m/z @14.26 [151020OFc1_NvH-0949-CRLM-23.raw]	417.5442199707031	14.2579075824	2.0212940752	80.4711977576	78.44990368239999	420295.28125	1.5648661528780478E8	0	7196	9.060210677591945	1.6241503810815257	1.1276570311649787	417.542724609375	417.55419921875
838	417.55517578125	24.5236534058667					1	DETECTED	417.5552 m/z @24.52 [151020OFc1_NvH-0949-CRLM-23.raw]	417.55517578125	24.5236534058667	5.93205606773333	64.8190881365333	58.88703206879997	324198.03125	1.4260240708504492E8	0	7196	0.11885221797885848	0.5111938928760436	0.08601288232125495	417.5542297363281	417.556640625
839	417.5666809082031	25.70166114					1	DETECTED	417.5667 m/z @25.70 [151020OFc1_NvH-0949-CRLM-23.raw]	417.5666809082031	25.70166114	3.97676229493333	97.5747556496	93.59799335466667	686861.8125	1.7446700150034982E8	3	7196	0.75392076461954	0.6812536388919278	1.7093849458274277	417.55670166015625	417.5765686035156
840	417.5820007324219	38.8212908290667					1	DETECTED	417.5820 m/z @38.82 [151020OFc1_NvH-0949-CRLM-23.raw]	417.5820007324219	38.8212908290667	3.0710321392	94.4743367794667	91.4033046402667	316836.84375	1.479695873140358E8	0	7196	11.87492678464265	1.725852670443563	0.10128848213389127	417.576904296875	417.5916748046875
841	417.59808349609375	30.0994589202667					1	DETECTED	417.5981 m/z @30.10 [151020OFc1_NvH-0949-CRLM-23.raw]	417.59808349609375	30.0994589202667	2.82991011706667	78.6437837901333	75.81387367306662	227408.34375	1.3308173886761215E8	0	7196	0.5474330718174691	1.4294390186014727	1.5720667230848924	417.5926513671875	417.6080017089844
842	417.6110534667969	8.649273904					1	DETECTED	417.6111 m/z @8.65 [151020OFc1_NvH-0949-CRLM-23.raw]	417.6110534667969	8.649273904	2.9779477376	96.0291019002667	93.05115416266669	53897.26953125	1.3165079595168534E8	0	7196	0.08130243120952407	8.203650383745517	0.9682303474760866	417.6087951660156	417.61468505859375
843	417.6926574707031	24.0705103536					1	DETECTED	417.6927 m/z @24.07 [151020OFc1_NvH-0949-CRLM-23.raw]	417.6926574707031	24.0705103536	4.28204171333333	98.3484317896	94.06639007626667	291648.21875	1.845678713527399E8	0	7196	0.08718730066238223	9.30058319077265	0.07475096171053805	417.68267822265625	417.6930847167969
844	417.7031555175781	20.691694844					1	DETECTED	417.7032 m/z @20.69 [151020OFc1_NvH-0949-CRLM-23.raw]	417.7031555175781	20.691694844	2.9134797664	94.5385735170667	91.6250937506667	804909.625	1.719349998060373E8	2	7196	5.527490519627799	0.8203547078353961	0.19719936656879797	417.6932678222656	417.7086181640625
845	417.7186584472656	11.2505440090667					1	DETECTED	417.7187 m/z @11.25 [151020OFc1_NvH-0949-CRLM-23.raw]	417.7186584472656	11.2505440090667	3.26719690666667	99.478839904	96.21164299733333	1432233.375	2.463995943939049E8	2	7196	7.344274636369057	1.4411965966154716	4.959425162242841	417.7087707519531	417.7286376953125
846	417.7289733886719	23.4799796181333					1	DETECTED	417.7290 m/z @23.48 [151020OFc1_NvH-0949-CRLM-23.raw]	417.7289733886719	23.4799796181333	8.11840432133333	52.6055079138667	44.48710359253337	906186.125	1.2697546560899784E8	2	7196	0.302800479037721	0.8077748381900127	2.1015372024236942	417.7286682128906	417.7294921875
847	417.7396240234375	25.809922076					1	DETECTED	417.7396 m/z @25.81 [151020OFc1_NvH-0949-CRLM-23.raw]	417.7396240234375	25.809922076	2.86664070693333	99.54579924	96.67915853306667	5260349.0	3.0528507388145196E8	2	7196	0.22556279327789497	3.165276614784755	29.26903404297339	417.7297058105469	417.74957275390625
848	417.7538757324219	30.2809103738667					1	DETECTED	417.7539 m/z @30.28 [151020OFc1_NvH-0949-CRLM-23.raw]	417.7538757324219	30.2809103738667	3.5299377464	91.3324474570667	87.80250971066671	1710840.875	1.928344422129198E8	2	7196	0.7056882805695572	0.9219545866160963	3.909106792459267	417.74969482421875	417.76385498046875
849	417.7676086425781	39.0825421021333					1	DETECTED	417.7676 m/z @39.08 [151020OFc1_NvH-0949-CRLM-23.raw]	417.7676086425781	39.0825421021333	3.76476012053333	91.9418681293333	88.17710800879998	613225.25	2.281582910758836E8	0	7196	1.13862401810605	0.5034179329976411	0.0050569101295761185	417.763916015625	417.7771301269531
850	417.8634948730469	21.3555497856					1	DETECTED	417.8635 m/z @21.36 [151020OFc1_NvH-0949-CRLM-23.raw]	417.8634948730469	21.3555497856	0.0172706141333333	99.9023888309333	99.88511821679997	110644.28125	1.5125942766781023E8	0	7196	32.34192512948428	2.6455064977115885	6.575993940407236	417.8535461425781	417.8664245605469
851	417.8764343261719	47.6564597333333					1	DETECTED	417.8764 m/z @47.66 [151020OFc1_NvH-0949-CRLM-23.raw]	417.8764343261719	47.6564597333333	0.00546406826666667	100.001680064267	99.99621599600034	2780987.0	2.251910149440713E8	3	7196	0.1712163726501501	0.6003352320229071	0.012973873354712971	417.866455078125	417.88641357421875
852	417.8947448730469	23.8045071544					1	DETECTED	417.8947 m/z @23.80 [151020OFc1_NvH-0949-CRLM-23.raw]	417.8947448730469	23.8045071544	0.00546406826666667	100.001680064267	99.99621599600034	1088007.25	1.7002777289478958E8	3	7196	0.13462572155645702	0.6586557261914807	0.10130859234289158	417.8864440917969	417.8958435058594
853	417.9058532714844	27.0940699117333					1	DETECTED	417.9059 m/z @27.09 [151020OFc1_NvH-0949-CRLM-23.raw]	417.9058532714844	27.0940699117333	0.00546406826666667	99.8360528978667	99.83058882960003	1156012.875	2.058027955534407E8	3	7196	0.24195753683600074	3.081853063136577	0.45683874944601643	417.8959655761719	417.9158020019531
854	417.9175109863281	21.2694818978667					1	DETECTED	417.9175 m/z @21.27 [151020OFc1_NvH-0949-CRLM-23.raw]	417.9175109863281	21.2694818978667	0.0172706141333333	99.9905488453333	99.97327823119996	104337.2109375	1.3507615454002133E8	0	7196	8.614700363277057	2.284478140108443	10.462160383260672	417.9159851074219	417.9219665527344
855	417.9320983886719	30.0994589202667					1	DETECTED	417.9321 m/z @30.10 [151020OFc1_NvH-0949-CRLM-23.raw]	417.9320983886719	30.0994589202667	0.0392682752	100.001680064267	99.962411789067	179454.03125	1.568470129410443E8	0	7196	0.12702357417125754	1.8144622363495708	0.021482219470299133	417.92242431640625	417.9417724609375
856	417.94622802734375	20.4050089322667					1	DETECTED	417.9462 m/z @20.41 [151020OFc1_NvH-0949-CRLM-23.raw]	417.94622802734375	20.4050089322667	0.0172706141333333	99.6683980218667	99.65112740773336	44640.5234375	1.3115744995271485E8	0	7196	12.367012197471473	2.479111069898455	3.9547602458422966	417.9421081542969	417.94677734375
857	417.95684814453125	15.4020281256					1	DETECTED	417.9568 m/z @15.40 [151020OFc1_NvH-0949-CRLM-23.raw]	417.95684814453125	15.4020281256	0.00546406826666667	100.001680064267	99.99621599600034	236278.671875	1.6382604645298094E8	0	7196	1.9997802207377013	0.7065528745217645	0.2943993279759193	417.9468994140625	417.9590759277344
858	417.9691162109375	11.2317130016					1	DETECTED	417.9691 m/z @11.23 [151020OFc1_NvH-0949-CRLM-23.raw]	417.9691162109375	11.2317130016	0.00546406826666667	99.9242601330667	99.91879606480003	673090.9375	1.6085916589646086E8	0	7196	0.8039841034308512	0.7384247600030576	0.2043033370763442	417.9591979980469	417.9790954589844
859	417.9883728027344	32.2756919706667					1	DETECTED	417.9884 m/z @32.28 [151020OFc1_NvH-0949-CRLM-23.raw]	417.9883728027344	32.2756919706667	0.00546406826666667	100.001680064267	99.99621599600034	261508.78125	1.5856040826663327E8	0	7196	4.983883446096339	1.490217666415809	2.0526334937779764	417.9792175292969	417.9981689453125
860	418.1723937988281	92.1830611234667					1	DETECTED	418.1724 m/z @92.18 [151020OFc1_NvH-0949-CRLM-23.raw]	418.1723937988281	92.1830611234667	7.33849037173333	99.7805260992	92.44203572746667	98460.90625	1.36460501997684E8	0	7196	0.14384000262101893	0.544772841140092	0.021161617370179908	418.1625061035156	418.17608642578125
861	418.1864318847656	20.591662988					1	DETECTED	418.1864 m/z @20.59 [151020OFc1_NvH-0949-CRLM-23.raw]	418.1864318847656	20.591662988	2.1127092688	99.9131763245333	97.8004670557333	154317.015625	1.3873110614334428E8	0	7196	7.279347304395788	3.4616063467562967	0.02068757863959251	418.17742919921875	418.1924133300781
862	418.2024230957031	26.9054883896					1	DETECTED	418.2024 m/z @26.91 [151020OFc1_NvH-0949-CRLM-23.raw]	418.2024230957031	26.9054883896	1.83687920586667	99.8140591501333	97.97717994426664	786937.4375	2.10260294425525E8	2	7196	13.502875594833714	2.245826962053738	0.6585433551101414	418.19244384765625	418.2108459472656
863	418.2208557128906	29.5091673461333					1	DETECTED	418.2209 m/z @29.51 [151020OFc1_NvH-0949-CRLM-23.raw]	418.2208557128906	29.5091673461333	2.7386046328	98.8491493381333	96.1105447053333	4.7928236E7	1.4262094116987245E9	3	7196	0.29784503281304	2.038074882457426	2.175546528785901	418.21087646484375	418.2308349609375
864	418.24139404296875	25.809922076					1	DETECTED	418.2414 m/z @25.81 [151020OFc1_NvH-0949-CRLM-23.raw]	418.24139404296875	25.809922076	2.8574994856	98.21581236	95.3583128744	2387524.75	2.7858993251583755E8	2	7196	0.22339143422143692	1.1322558623053314	38.856561774123186	418.2314147949219	418.2513732910156
865	418.2608642578125	10.8540296653333					1	DETECTED	418.2609 m/z @10.85 [151020OFc1_NvH-0949-CRLM-23.raw]	418.2608642578125	10.8540296653333	3.15635891306667	95.2366653472	92.08030643413333	890378.375	1.7792310220681965E8	3	7196	0.13779570328670054	45.58762735506373	189.83884382260132	418.25140380859375	418.2707824707031
866	418.2789306640625	32.6936938717333					1	DETECTED	418.2789 m/z @32.69 [151020OFc1_NvH-0949-CRLM-23.raw]	418.2789306640625	32.6936938717333	0.6533008776	92.450676388	91.7973755104	186767.015625	1.49292867945846E8	0	7196	72.89362779524666	1.543602181624565	4.168156463147533	418.2708740234375	418.28741455078125
867	418.31671142578125	90.9898867336					1	DETECTED	418.3167 m/z @90.99 [151020OFc1_NvH-0949-CRLM-23.raw]	418.31671142578125	90.9898867336	29.955343212	92.6267700978667	62.671426885866694	66123.234375	1.4058465617650092E8	0	7196	1.3198102853228448	0.5134094831370977	0.007598858514414094	418.3088684082031	418.3258056640625
868	418.44580078125	23.8463087592					1	DETECTED	418.4458 m/z @23.85 [151020OFc1_NvH-0949-CRLM-23.raw]	418.44580078125	23.8463087592	3.53923162	97.0069615874667	93.46772996746671	714901.9375	1.6004877659668633E8	4	7196	0.24622427670439961	1.2032634572404282	0.06673959569959255	418.4358215332031	418.45574951171875
869	418.45758056640625	5.6563407072					1	DETECTED	418.4576 m/z @5.66 [151020OFc1_NvH-0949-CRLM-23.raw]	418.45758056640625	5.6563407072	4.01347377946667	96.1501343133333	92.13666053386663	144860.75	1.6730278774404198E8	0	7196	0.293917481356023	1.4704691348648151	8.940709170190926	418.4558410644531	418.4623718261719
870	418.472412109375	41.5136184162667					1	DETECTED	418.4724 m/z @41.51 [151020OFc1_NvH-0949-CRLM-23.raw]	418.472412109375	41.5136184162667	3.83310768213333	97.3596577256	93.52655004346667	942452.5	1.626429263361525E8	4	7196	8.258462679492737	0.6336676127076992	0.3838797222381547	418.46282958984375	418.4822998046875
871	418.5101318359375	47.1756107984					1	DETECTED	418.5101 m/z @47.18 [151020OFc1_NvH-0949-CRLM-23.raw]	418.5101318359375	47.1756107984	2.09421841093333	96.6596805104	94.56546209946666	640278.6875	1.4218358393077573E8	4	7196	0.09957214822369309	1.444286480933068	0.00505392095268999	418.50018310546875	418.5198059082031
872	418.5341491699219	23.1005859152					1	DETECTED	418.5341 m/z @23.10 [151020OFc1_NvH-0949-CRLM-23.raw]	418.5341491699219	23.1005859152	4.9260411048	79.0256224725333	74.0995813677333	258964.390625	1.3713089945702344E8	0	7196	23.151320047411133	2.9579615310228755	0.07520240697569908	418.5244140625	418.5355529785156
873	418.5455627441406	47.6691798344					1	DETECTED	418.5456 m/z @47.67 [151020OFc1_NvH-0949-CRLM-23.raw]	418.5455627441406	47.6691798344	3.80505145226667	95.6102300674667	91.80517861520003	822468.875	1.6663181280631736E8	0	7196	0.22433836931153905	0.5014429395196449	0.004965613840391742	418.53558349609375	418.54876708984375
874	418.55877685546875	38.9125209133333					1	DETECTED	418.5588 m/z @38.91 [151020OFc1_NvH-0949-CRLM-23.raw]	418.55877685546875	38.9125209133333	3.0527742056	97.017922084	93.9651478784	1277983.125	2.4392924469748408E8	3	7196	4.975325278759293	0.7130011666516756	0.01748417551558091	418.5487976074219	418.56866455078125
875	418.57476806640625	27.1071487322667					1	DETECTED	418.5748 m/z @27.11 [151020OFc1_NvH-0949-CRLM-23.raw]	418.57476806640625	27.1071487322667	0.686927736533333	97.4595045552	96.77257681866666	346238.84375	1.5651681442088267E8	0	7196	19.03597691290354	0.6768103061760999	0.3530181996209978	418.56884765625	418.58331298828125
876	418.59332275390625	33.9399688232167					1	DETECTED	418.5933 m/z @33.94 [151020OFc1_NvH-0949-CRLM-23.raw]	418.59332275390625	33.9399688232167	2.674040776	94.1753505290667	91.5013097530667	812071.4375	1.5710753376913798E8	0	7196	0.7070479935128517	0.9481247755231534	0.11185131126361757	418.5834045410156	418.60247802734375
877	418.6153564453125	69.6993099466667					1	DETECTED	418.6154 m/z @69.70 [151020OFc1_NvH-0949-CRLM-23.raw]	418.6153564453125	69.6993099466667	0.632509902933333	87.3849050898667	86.75239518693337	88677.25	1.896352721254138E8	0	7196	75.11825552500757	0.634951226435008	0.2698583859444934	418.60577392578125	418.6247253417969
878	418.6462097167969	23.8859374010667					1	DETECTED	418.6462 m/z @23.89 [151020OFc1_NvH-0949-CRLM-23.raw]	418.6462097167969	23.8859374010667	3.72729757973333	97.5146668485333	93.78736926879996	536514.0	1.4609593340217668E8	0	7196	0.1539872149779491	0.8938248703483512	0.41687160207617596	418.636474609375	418.6552429199219
879	418.6882019042969	21.1598827893333					1	DETECTED	418.6882 m/z @21.16 [151020OFc1_NvH-0949-CRLM-23.raw]	418.6882019042969	21.1598827893333	4.67958076053333	93.8951807672	89.21560000666668	255915.3125	1.4864152900004697E8	0	7196	0.15849817017344492	0.576524390171132	0.564429328839481	418.6788330078125	418.6981506347656
880	418.7097473144531	23.1586459904					1	DETECTED	418.7097 m/z @23.16 [151020OFc1_NvH-0949-CRLM-23.raw]	418.7097473144531	23.1586459904	3.19334802426667	96.9629640829333	93.76961605866663	395353.21875	1.8219519900769907E8	2	7196	3.748660343899772	1.866218504331058	0.3819317425235888	418.6997985839844	418.7118835449219
881	418.7219543457031	29.5091673461333					1	DETECTED	418.7220 m/z @29.51 [151020OFc1_NvH-0949-CRLM-23.raw]	418.7219543457031	29.5091673461333	2.001398648	96.9184715794667	94.91707293146669	2.0391246E7	7.905898110113121E8	2	7196	0.30320259742147115	0.5254153153398902	0.03607504808384201	418.7122497558594	418.73193359375
882	418.7333068847656	28.21025488					1	DETECTED	418.7333 m/z @28.21 [151020OFc1_NvH-0949-CRLM-23.raw]	418.7333068847656	28.21025488	4.85544546106667	87.9351575944	83.07971213333333	190968.609375	1.5585465848254806E8	0	7196	14.184021530615187	2.0517752554453024	0.23946285204333695	418.73199462890625	418.73681640625
883	418.7471618652344	31.3132970669333					1	DETECTED	418.7472 m/z @31.31 [151020OFc1_NvH-0949-CRLM-23.raw]	418.7471618652344	31.3132970669333	1.24076527093333	94.0827971434667	92.84203187253338	1788297.375	2.0351163634767237E8	2	7196	0.21491280875080676	0.8791834797284286	0.2107839391512556	418.73724365234375	418.74859619140625
884	418.7588806152344	18.5496047050667					1	DETECTED	418.7589 m/z @18.55 [151020OFc1_NvH-0949-CRLM-23.raw]	418.7588806152344	18.5496047050667	3.27778226293333	94.3928105661333	91.11502830319998	1999355.875	1.8508546008316457E8	2	7196	0.18411177755877972	0.868170182472776	0.6454591287915967	418.7492370605469	418.76751708984375
885	418.77056884765625	32.020886776					1	DETECTED	418.7706 m/z @32.02 [151020OFc1_NvH-0949-CRLM-23.raw]	418.77056884765625	32.020886776	5.99025755226667	61.0392514621333	55.04899390986663	80414.109375	1.0700644636461115E8	0	7196	0.023506447213030413	1.0573888444401474	1.114777688880295	418.7699890136719	418.7723388671875
886	418.78240966796875	3.80505145226667					1	DETECTED	418.7824 m/z @3.81 [151020OFc1_NvH-0949-CRLM-23.raw]	418.78240966796875	3.80505145226667	3.6613965824	98.1937548970667	94.5323583146667	1366341.625	1.4600965246875137E8	2	7196	0.18154468449644456	1.4709638929738313	2.1623078984218087	418.77374267578125	418.7919921875
887	418.84625244140625	23.8463087592					1	DETECTED	418.8463 m/z @23.85 [151020OFc1_NvH-0949-CRLM-23.raw]	418.84625244140625	23.8463087592	0.231726541333333	99.9905488453333	99.75882230399996	284260.03125	1.389665107187006E8	0	7196	0.09514972694062251	3.9398352843327054	2.0422430896341854	418.8362731933594	418.8561706542969
888	418.87615966796875	24.8933736608					1	DETECTED	418.8762 m/z @24.89 [151020OFc1_NvH-0949-CRLM-23.raw]	418.87615966796875	24.8933736608	0.146087908	99.8250046309333	99.6789167229333	289551.8125	1.4842827173603165E8	0	7196	1.9676303444022842	3.347414967719447	0.014316701452208046	418.86627197265625	418.87762451171875
889	418.88763427734375	49.120273944					1	DETECTED	418.8876 m/z @49.12 [151020OFc1_NvH-0949-CRLM-23.raw]	418.88763427734375	49.120273944	0.00546406826666667	99.9905488453333	99.98508477706663	1100634.25	1.9349269088937858E8	0	7196	14.98585003344737	0.5054820335965465	0.005911946794255769	418.877685546875	418.8934326171875
890	418.9034423828125	33.8153077096					1	DETECTED	418.9034 m/z @33.82 [151020OFc1_NvH-0949-CRLM-23.raw]	418.9034423828125	33.8153077096	0.00546406826666667	99.9684654248	99.96300135653334	5449700.0	3.158674244080504E8	3	7196	7.411147112109116	0.5144505312158225	0.026382339054899867	418.8934631347656	418.9134216308594
891	418.9154052734375	42.3955150642667					1	DETECTED	418.9154 m/z @42.40 [151020OFc1_NvH-0949-CRLM-23.raw]	418.9154052734375	42.3955150642667	1.95521814293333	100.001680064267	98.04646192133367	1609804.875	1.5453335430021122E8	3	7196	0.13400492078422843	1.3422800184410832	0.010740904109025734	418.91363525390625	418.92523193359375
892	418.92913818359375	34.6373609866667					1	DETECTED	418.9291 m/z @34.64 [151020OFc1_NvH-0949-CRLM-23.raw]	418.92913818359375	34.6373609866667	0.00546406826666667	100.001680064267	99.99621599600034	356391.15625	1.4643039306769645E8	0	7196	0.7265641812228623	1.3914156917428815	0.13525408745777923	418.9254455566406	418.9390869140625
893	418.943115234375	13.2697208229333					1	DETECTED	418.9431 m/z @13.27 [151020OFc1_NvH-0949-CRLM-23.raw]	418.943115234375	13.2697208229333	0.0392682752	99.7131438322667	99.6738755570667	172687.953125	1.5680467470354167E8	3	7196	0.10438183435227799	6.907686682533628	14.107353123202037	418.93914794921875	418.9520568847656
894	418.9621276855469	22.4248895333333					1	DETECTED	418.9621 m/z @22.42 [151020OFc1_NvH-0949-CRLM-23.raw]	418.9621276855469	22.4248895333333	0.00546406826666667	99.6232408141333	99.61777674586664	544166.8125	1.5685146329646048E8	0	7196	0.13123298689152918	0.7648435579982044	0.4523532873464121	418.9521789550781	418.96697998046875
895	418.97705078125	22.3837587608					1	DETECTED	418.9771 m/z @22.38 [151020OFc1_NvH-0949-CRLM-23.raw]	418.97705078125	22.3837587608	0.00546406826666667	100.001680064267	99.99621599600034	632679.875	1.6475704874997512E8	0	7196	0.07006227359268635	3.311393498881235	15.007164581728151	418.96710205078125	418.98681640625
896	418.9872131347656	30.7577742949333					1	DETECTED	418.9872 m/z @30.76 [151020OFc1_NvH-0949-CRLM-23.raw]	418.9872131347656	30.7577742949333	0.00546406826666667	99.4343281213333	99.42886405306663	292740.59375	1.812707752480094E8	0	7196	0.046062106277247494	1.6349589324896034	5.903501372927741E-4	418.98712158203125	418.9970397949219
897	419.0119934082031	47.2058082016					1	DETECTED	419.0120 m/z @47.21 [151020OFc1_NvH-0949-CRLM-23.raw]	419.0119934082031	47.2058082016	0.0172706141333333	99.9353136226667	99.91804300853336	326908.5625	1.415222931434952E8	0	7196	0.23194021045821955	1.0481053867198253	4.054260873876037E-4	419.0021057128906	419.02197265625
898	419.0333557128906	33.4672978333333					1	DETECTED	419.0334 m/z @33.47 [151020OFc1_NvH-0949-CRLM-23.raw]	419.0333557128906	33.4672978333333	4.8461334352	99.7019331085333	94.8557996733333	92077.734375	1.3812696231814083E8	0	7196	6.467757134060694	1.6903334700092174	2.35910977065608	419.0235290527344	419.03717041015625
899	419.1195068359375	45.1662687741333					1	DETECTED	419.1195 m/z @45.17 [151020OFc1_NvH-0949-CRLM-23.raw]	419.1195068359375	45.1662687741333	0.0282621848	99.9353136226667	99.9070514378667	73802.890625	1.5800745752522898E8	0	7196	89.31923779243283	1.0515350212604015	1.1008401235674088	419.1097717285156	419.12933349609375
900	419.14044189453125	72.2679491589333					1	DETECTED	419.1404 m/z @72.27 [151020OFc1_NvH-0949-CRLM-23.raw]	419.14044189453125	72.2679491589333	24.4467916648	95.4641481848	71.01735651999999	146464.0625	1.216166444593007E8	2	7196	0.3012697786388685	10.971074951269967	0.2661900256171668	419.1311950683594	419.1492919921875
901	419.1700744628906	91.0805106653333					1	DETECTED	419.1701 m/z @91.08 [151020OFc1_NvH-0949-CRLM-23.raw]	419.1700744628906	91.0805106653333	9.320267904	94.7497686765333	85.42950077253329	160364.90625	1.242600463317001E8	0	7196	1.187841203849672	0.522439133540191	0.48104781651960415	419.1614990234375	419.1752014160156
902	419.1852111816406	22.9241571304					1	DETECTED	419.1852 m/z @22.92 [151020OFc1_NvH-0949-CRLM-23.raw]	419.1852111816406	22.9241571304	0.643034873866667	96.0510309341333	95.40799606026663	162394.25	1.462661761454092E8	0	7196	23.221762738363836	3.061167375215212	7.012404233804918	419.17529296875	419.192626953125
903	419.20263671875	40.052766224					1	DETECTED	419.2026 m/z @40.05 [151020OFc1_NvH-0949-CRLM-23.raw]	419.20263671875	40.052766224	2.25269128613333	99.1690916029333	96.91640031679998	585312.25	1.707625312278534E8	2	7196	24.206255671066327	0.5703330827011266	0.021855170114791107	419.1926574707031	419.2062072753906
904	419.2162170410156	20.4050089322667					1	DETECTED	419.2162 m/z @20.41 [151020OFc1_NvH-0949-CRLM-23.raw]	419.2162170410156	20.4050089322667	2.5818813832	99.7019331085333	97.1200517253333	1418494.625	2.0016546348754162E8	3	7196	10.657780583542209	6.744159264544935	0.2579659593301517	419.20623779296875	419.2169189453125
905	419.2269287109375	24.6998116941333					1	DETECTED	419.2269 m/z @24.70 [151020OFc1_NvH-0949-CRLM-23.raw]	419.2269287109375	24.6998116941333	1.62920680426667	98.1054557074667	96.47624890320003	5888823.5	4.3934460360444325E8	2	7196	4.779039012812966	0.6066407901792338	0.03860214379049827	419.2169494628906	419.23687744140625
906	419.2419128417969	26.3506198141333					1	DETECTED	419.2419 m/z @26.35 [151020OFc1_NvH-0949-CRLM-23.raw]	419.2419128417969	26.3506198141333	1.64855824346667	98.8051017384	97.15654349493333	3735027.0	3.170956459981384E8	5	7196	0.2896606476220711	1.3768710674409204	1.11056516844934	419.2369384765625	419.2518615722656
907	419.26043701171875	18.5349008042667					1	DETECTED	419.2604 m/z @18.53 [151020OFc1_NvH-0949-CRLM-23.raw]	419.26043701171875	18.5349008042667	1.73450334106667	95.1025583946667	93.36805505360003	839064.0625	1.7993636437541777E8	2	7196	4.938309181171784	0.5550802428069883	5.304084706301028	419.2520446777344	419.2699890136719
908	419.2838134765625	3.7940551656					1	DETECTED	419.2838 m/z @3.79 [151020OFc1_NvH-0949-CRLM-23.raw]	419.2838134765625	3.7940551656	3.56666467946667	92.3933041669333	88.82663948746664	596594.25	1.2242335671315636E8	0	7196	0.17917676920201453	405.7872633914088	110.46548726808884	419.27447509765625	419.2925720214844
909	419.3155517578125	90.0710076890667					1	DETECTED	419.3156 m/z @90.07 [151020OFc1_NvH-0949-CRLM-23.raw]	419.3155517578125	90.0710076890667	0.00546406826666667	100.001680064267	99.99621599600034	1146009.375	2.754430612802408E8	0	7196	7.994670797528045	0.5560655184858163	0.012607420290020563	419.31329345703125	419.3182678222656
910	419.3517761230469	90.0710076890667					1	DETECTED	419.3518 m/z @90.07 [151020OFc1_NvH-0949-CRLM-23.raw]	419.3517761230469	90.0710076890667	2.27104329253333	92.2664351973333	89.99539190479996	60373.1953125	1.891310230501677E8	0	7196	89.68358195771083	0.5125024396271468	0.025004879254293556	419.3490295410156	419.35968017578125
911	419.3855285644531	22.9105966808					1	DETECTED	419.3855 m/z @22.91 [151020OFc1_NvH-0949-CRLM-23.raw]	419.3855285644531	22.9105966808	2.27104329253333	96.0620745752	93.79103128266667	248635.703125	1.5271440399886465E8	0	7196	0.02089150604557588	2.27211872074678	0.09799360696752436	419.3758544921875	419.3954162597656
912	419.41680908203125	9.93062567386667					1	DETECTED	419.4168 m/z @9.93 [151020OFc1_NvH-0949-CRLM-23.raw]	419.41680908203125	9.93062567386667	2.1769920968	99.7915883426667	97.6145962458667	1048125.75	1.5232455651655215E8	0	7196	0.1732431914210082	1.4974028820575085	6.130695210252418	419.40692138671875	419.4263000488281
913	419.44244384765625	36.0132850498667					1	DETECTED	419.4424 m/z @36.01 [151020OFc1_NvH-0949-CRLM-23.raw]	419.44244384765625	36.0132850498667	3.41658725946667	98.9490812685333	95.53249400906664	860492.375	1.497263218336253E8	0	7196	0.07278042503932625	2.93480364246704	0.13306029699014058	419.4326477050781	419.4480895996094
914	419.4581298828125	14.6726842824					1	DETECTED	419.4581 m/z @14.67 [151020OFc1_NvH-0949-CRLM-23.raw]	419.4581298828125	14.6726842824	2.9779477376	98.4036685256	95.42572078799999	1102171.625	1.664461199764666E8	0	7196	0.30688929223066097	1.5823228192968322	21.506117922812866	419.4481506347656	419.468017578125
915	419.47186279296875	31.3294698144					1	DETECTED	419.4719 m/z @31.33 [151020OFc1_NvH-0949-CRLM-23.raw]	419.47186279296875	31.3294698144	3.76476012053333	94.6557491941333	90.89098907359998	250892.6875	1.5104407368164644E8	0	7196	0.41079862621637986	2.193357732644515	0.008911731144057558	419.46820068359375	419.4754943847656
916	419.4855041503906	37.0445189984					1	DETECTED	419.4855 m/z @37.04 [151020OFc1_NvH-0949-CRLM-23.raw]	419.4855041503906	37.0445189984	1.4716105384	94.7497686765333	93.27815813813329	294580.875	1.6965081209178814E8	0	7196	6.456411991933823	1.9074438917133398	0.48631382127246675	419.4757385253906	419.4953918457031
917	419.53729248046875	17.7878530312					1	DETECTED	419.5373 m/z @17.79 [151020OFc1_NvH-0949-CRLM-23.raw]	419.53729248046875	17.7878530312	3.85323603866667	97.3927558064	93.53951976773334	1184368.375	1.548044873017004E8	3	7196	0.1350082072015546	3.3420178710508663	3.6138404777159887	419.5274658203125	419.5408020019531
918	419.5508117675781	20.4142230976					1	DETECTED	419.5508 m/z @20.41 [151020OFc1_NvH-0949-CRLM-23.raw]	419.5508117675781	20.4142230976	2.27104329253333	98.7718685853333	96.50082529279996	2011781.0	1.8335585237679878E8	3	7196	0.18204974470080515	0.5596901877422767	0.10472065309747566	419.5408630371094	419.560791015625
919	419.56292724609375	36.1502524728					1	DETECTED	419.5629 m/z @36.15 [151020OFc1_NvH-0949-CRLM-23.raw]	419.56292724609375	36.1502524728	2.7660091496	99.5569122904	96.79090314080001	1449350.25	1.9118150536567846E8	0	7196	0.1780312667495636	0.6670783278860831	35.05622370066176	419.56085205078125	419.5729064941406
920	419.576171875	26.3506198141333					1	DETECTED	419.5762 m/z @26.35 [151020OFc1_NvH-0949-CRLM-23.raw]	419.576171875	26.3506198141333	3.6248034568	99.6683980218667	96.0435945650667	1425140.25	1.9859518400047982E8	3	7196	0.3151913070723005	1.5250641589446856	0.44565022479509475	419.57293701171875	419.5860900878906
921	419.59326171875	31.4730200557333					1	DETECTED	419.5933 m/z @31.47 [151020OFc1_NvH-0949-CRLM-23.raw]	419.59326171875	31.4730200557333	2.0760390888	95.4108279848	93.33478889599999	149624.078125	1.703866536236631E8	0	7196	0.0340857508901351	1.7872503830602957	3.0651035439849217	419.5862121582031	419.6019592285156
922	419.61737060546875	9.90958823093333					1	DETECTED	419.6174 m/z @9.91 [151020OFc1_NvH-0949-CRLM-23.raw]	419.61737060546875	9.90958823093333	3.77487239386667	94.7217690426667	90.94689664880002	677402.875	1.5092733843854782E8	0	7196	0.15819615542301513	3.57155222019458	5.800841818809523	419.6081848144531	419.626953125
923	419.64251708984375	35.9661316522667					1	DETECTED	419.6425 m/z @35.97 [151020OFc1_NvH-0949-CRLM-23.raw]	419.64251708984375	35.9661316522667	4.23167129626667	92.1385156226667	87.90684432640003	445484.625	1.526670009484139E8	0	7196	0.12936415837513238	1.2478156184180171	0.013273653366627405	419.6325378417969	419.65106201171875
924	419.69158935546875	17.6319046264					1	DETECTED	419.6916 m/z @17.63 [151020OFc1_NvH-0949-CRLM-23.raw]	419.69158935546875	17.6319046264	2.6831426536	85.7248340032	83.0416913496	99291.671875	1.2763772307371464E8	0	7196	0.89033727656237	2.777544103675555	0.02277710914809618	419.68218994140625	419.69378662109375
925	419.7038879394531	46.5364031634667					1	DETECTED	419.7039 m/z @46.54 [151020OFc1_NvH-0949-CRLM-23.raw]	419.7038879394531	46.5364031634667	2.7386046328	82.0012574616	79.2626528288	878559.125	1.5820024857476377E8	2	7196	0.14959955247090306	0.5019776299094973	0.005128223212713108	419.6940002441406	419.70703125
926	419.71710205078125	33.4966342301333					1	DETECTED	419.7171 m/z @33.50 [151020OFc1_NvH-0949-CRLM-23.raw]	419.71710205078125	33.4966342301333	2.94100225253333	95.3785822336	92.43757998106668	1250774.75	2.022205033743667E8	4	7196	18.823277232650465	0.5092509107087314	0.8140887396349482	419.7071533203125	419.71881103515625
927	419.72882080078125	24.7243237133333					1	DETECTED	419.7288 m/z @24.72 [151020OFc1_NvH-0949-CRLM-23.raw]	419.72882080078125	24.7243237133333	2.94100225253333	94.4926404952	91.55163824266668	2473388.75	2.335088117170426E8	4	7196	0.21850260244000808	0.7484590947343601	1.07797167363003	419.7188720703125	419.73876953125
928	419.744384765625	49.6914738704					1	DETECTED	419.7444 m/z @49.69 [151020OFc1_NvH-0949-CRLM-23.raw]	419.744384765625	49.6914738704	2.09421841093333	95.8965242077333	93.80230579679996	468167.25	1.5420853781423742E8	2	7196	0.06329163986609387	0.503258756855564	0.006534021130624075	419.7388610839844	419.7456359863281
929	419.75567626953125	24.9307152202667					1	DETECTED	419.7557 m/z @24.93 [151020OFc1_NvH-0949-CRLM-23.raw]	419.75567626953125	24.9307152202667	2.05774757626667	98.3484317896	96.29068421333334	2.4613434E7	5.489905726947384E8	2	7196	0.2234544393096911	1.085194364519914	1.2080485267184362	419.7456970214844	419.7653503417969
930	419.7662658691406	7.3292506984					1	DETECTED	419.7663 m/z @7.33 [151020OFc1_NvH-0949-CRLM-23.raw]	419.7662658691406	7.3292506984	6.76859294026667	85.2581375717333	78.48954463146663	37759.18359375	9.718535147818549E7	0	7196	0.03245127703274786	69.99773345934953	0.1661061473369922	419.7657470703125	419.7693786621094
931	419.7794494628906	38.3519398832					1	DETECTED	419.7794 m/z @38.35 [151020OFc1_NvH-0949-CRLM-23.raw]	419.7794494628906	38.3519398832	3.55748298026667	97.5971071392	94.03962415893334	2286178.25	1.892198302377748E8	2	7196	0.2000004087737608	0.5038580558160515	1.986946478895949	419.76953125	419.78924560546875
932	419.79132080078125	40.6665116090667					1	DETECTED	419.7913 m/z @40.67 [151020OFc1_NvH-0949-CRLM-23.raw]	419.79132080078125	40.6665116090667	4.6702584856	55.5567217104	50.886463224799996	433565.5625	9.940947926673195E7	2	7196	0.15873119256039558	0.5039368822282455	0.006014327928573593	419.7899475097656	419.8011779785156
933	419.81787109375	9.899723728					1	DETECTED	419.8179 m/z @9.90 [151020OFc1_NvH-0949-CRLM-23.raw]	419.81787109375	9.899723728	0.2209849296	99.6006157282667	99.37963079866671	301384.0	1.6092354981075898E8	0	7196	0.11848202046755496	1.2054779475200446	7.451525839376168	419.8079528808594	419.8278503417969
934	419.8433837890625	36.0132850498667					1	DETECTED	419.8434 m/z @36.01 [151020OFc1_NvH-0949-CRLM-23.raw]	419.8433837890625	36.0132850498667	0.0500075088	100.001680064267	99.95167255546701	444093.09375	1.4547528555633843E8	0	7196	0.05652474531038365	1.7526287546662571	0.033537502522327685	419.83343505859375	419.8533630371094
935	419.8560485839844	18.5233631264					1	DETECTED	419.8560 m/z @18.52 [151020OFc1_NvH-0949-CRLM-23.raw]	419.8560485839844	18.5233631264	4.12759579626667	99.6345340272	95.50693823093333	114590.8828125	1.3501509423967895E8	0	7196	0.09890463374395964	4.939423557125451	0.0040900775764930565	419.8543395996094	419.8619384765625
936	419.87200927734375	17.7432493405333					1	DETECTED	419.8720 m/z @17.74 [151020OFc1_NvH-0949-CRLM-23.raw]	419.87200927734375	17.7432493405333	0.00546406826666667	100.001680064267	99.99621599600034	773023.0625	1.84580848493828E8	3	7196	0.1012957338689624	4.883839911153235	0.37845722674132976	419.8620300292969	419.8739318847656
937	419.8839416503906	35.7380238232					1	DETECTED	419.8839 m/z @35.74 [151020OFc1_NvH-0949-CRLM-23.raw]	419.8839416503906	35.7380238232	0.0606744752	99.9242601330667	99.8635856578667	1295171.0	1.896044498092122E8	3	7196	15.971737094008166	3.5895557541103926	0.015456903756747681	419.87396240234375	419.888427734375
938	419.8984375	24.6140151330667					1	DETECTED	419.8984 m/z @24.61 [151020OFc1_NvH-0949-CRLM-23.raw]	419.8984375	24.6140151330667	0.00546406826666667	100.001680064267	99.99621599600034	1511314.375	2.041033987139565E8	3	7196	11.552659429532124	0.9459050241811436	2.817882362690171	419.8884582519531	419.9083251953125
939	419.9111022949219	26.3794532464					1	DETECTED	419.9111 m/z @26.38 [151020OFc1_NvH-0949-CRLM-23.raw]	419.9111022949219	26.3794532464	0.00546406826666667	99.9794906909333	99.97402662266664	470385.0625	1.5847169425152808E8	0	7196	0.22137864422472475	0.5840242890908103	0.7719671874303583	419.908447265625	419.92108154296875
940	419.9273376464844	15.7568674786667					1	DETECTED	419.9273 m/z @15.76 [151020OFc1_NvH-0949-CRLM-23.raw]	419.9273376464844	15.7568674786667	0.1143406	99.9905488453333	99.87620824533329	219810.140625	1.5390036476548037E8	3	7196	0.19135972002847979	0.506114437264448	0.28605595052358035	419.9211730957031	419.93658447265625
941	419.94061279296875	26.5894314837333					1	DETECTED	419.9406 m/z @26.59 [151020OFc1_NvH-0949-CRLM-23.raw]	419.94061279296875	26.5894314837333	0.00546406826666667	99.9794906909333	99.97402662266664	41898.80859375	1.3622185957208675E8	0	7196	99.414439397441	1.8658198176374388	2.7425994955448565	419.9375305175781	419.94451904296875
942	419.95477294921875	46.5109993322667					1	DETECTED	419.9548 m/z @46.51 [151020OFc1_NvH-0949-CRLM-23.raw]	419.95477294921875	46.5109993322667	0.00546406826666667	99.7354659005333	99.73000183226664	699156.875	1.5422203643683863E8	0	7196	0.06958360365227634	0.5239904875147425	0.004760298132649699	419.9452819824219	419.95794677734375
943	419.96795654296875	33.518381988					1	DETECTED	419.9680 m/z @33.52 [151020OFc1_NvH-0949-CRLM-23.raw]	419.96795654296875	33.518381988	0.00546406826666667	100.001680064267	99.99621599600034	723521.0	1.5993655409816033E8	0	7196	18.733958794319673	0.5030826262564171	0.006613354705418541	419.9579772949219	419.9779357910156
944	419.9791564941406	12.424416116					1	DETECTED	419.9792 m/z @12.42 [151020OFc1_NvH-0949-CRLM-23.raw]	419.9791564941406	12.424416116	1.13495232186667	100.001680064267	98.86672774240034	275423.4375	1.7133315231194675E8	4	7196	0.5396378405684867	1.241232538811371	2.7300555051279183	419.97796630859375	419.98907470703125
945	419.9979248046875	21.2122513930667					1	DETECTED	419.9979 m/z @21.21 [151020OFc1_NvH-0949-CRLM-23.raw]	419.9979248046875	21.2122513930667	0.2103015856	99.9463013168	99.7359997312	118923.2421875	1.5492702232657248E8	0	7196	20.080482158237352	2.9021186400296126	7.625575763022747	419.9891662597656	420.0076599121094
946	420.01800537109375	9.953073048					1	DETECTED	420.0180 m/z @9.95 [151020OFc1_NvH-0949-CRLM-23.raw]	420.01800537109375	9.953073048	0.4265616016	99.8913578082667	99.4647962066667	135143.0	1.4021168254092798E8	0	7196	0.12950902935756936	0.5660138975388223	7.320970318342026	420.0080261230469	420.0279541015625
947	420.1140441894531	63.9323812482667					1	DETECTED	420.1140 m/z @63.93 [151020OFc1_NvH-0949-CRLM-23.raw]	420.1140441894531	63.9323812482667	11.0872336536	99.5233018661333	88.4360682125333	100111.3984375	1.560915949842247E8	0	7196	1.0699378660740209	0.7382606628512405	0.4862239883049642	420.1044616699219	420.12347412109375
948	420.189697265625	33.2793472224					1	DETECTED	420.1897 m/z @33.28 [151020OFc1_NvH-0949-CRLM-23.raw]	420.189697265625	33.2793472224	3.9191606952	96.0948849522667	92.17572425706669	225512.234375	1.4976430932354435E8	0	7196	72.37514282356737	1.9076304114032328	3.208404386022677	420.17999267578125	420.19122314453125
949	420.20123291015625	26.0277509381333					1	DETECTED	420.2012 m/z @26.03 [151020OFc1_NvH-0949-CRLM-23.raw]	420.20123291015625	26.0277509381333	1.82791735706667	96.9184715794667	95.09055422240003	635429.375	1.6088167507507867E8	3	7196	0.16326456226810038	0.6458142640600902	0.05208423968254074	420.1912536621094	420.201904296875
950	420.2119140625	29.7132549490667					1	DETECTED	420.2119 m/z @29.71 [151020OFc1_NvH-0949-CRLM-23.raw]	420.2119140625	29.7132549490667	1.92762621226667	98.8936838445333	96.96605763226663	2614637.0	2.9376435600208193E8	3	7196	5.609727317818798	1.071076517837587	0.33693635170377473	420.2019348144531	420.2218933105469
951	420.2291259765625	20.4999553869333					1	DETECTED	420.2291 m/z @20.50 [151020OFc1_NvH-0949-CRLM-23.raw]	420.2291259765625	20.4999553869333	2.89492185546667	99.6683980218667	96.77347616640003	1772435.875	3.004179998198692E8	2	7196	2.238040946713209	1.4505892899797004	1.515275072280615	420.221923828125	420.2391052246094
952	420.2430725097656	43.5927929144					1	DETECTED	420.2431 m/z @43.59 [151020OFc1_NvH-0949-CRLM-23.raw]	420.2430725097656	43.5927929144	3.23040783626667	95.3682511528	92.13784331653333	351203.84375	1.6671066279935744E8	2	7196	59.12030805429991	1.2745251482748452	2.767783424117766	420.2391357421875	420.24700927734375
953	420.25701904296875	24.9307152202667					1	DETECTED	420.2570 m/z @24.93 [151020OFc1_NvH-0949-CRLM-23.raw]	420.25701904296875	24.9307152202667	3.26719690666667	99.9684654248	96.70126851813333	1.1864297E7	3.508105255421995E8	3	7196	0.2213194833304506	0.5363704681850555	1.1757815562127083	420.2470703125	420.2669982910156
954	420.2804260253906	38.3822204293333					1	DETECTED	420.2804 m/z @38.38 [151020OFc1_NvH-0949-CRLM-23.raw]	420.2804260253906	38.3822204293333	3.41658725946667	93.4641313893333	90.04754412986664	1154135.125	2.009643297788616E8	0	7196	0.0655232787708897	0.5063851837258885	0.00781913794945224	420.27044677734375	420.2897644042969
955	420.29327392578125	40.6665116090667					1	DETECTED	420.2933 m/z @40.67 [151020OFc1_NvH-0949-CRLM-23.raw]	420.29327392578125	40.6665116090667	6.48175211466667	92.3847067285333	85.90295461386663	235563.109375	1.7954297292706427E8	0	7196	0.07520529250387398	1.2440137907535096	1.5021851193752964	420.2925720214844	420.30303955078125
956	420.3191223144531	90.0710076890667					1	DETECTED	420.3191 m/z @90.07 [151020OFc1_NvH-0949-CRLM-23.raw]	420.3191223144531	90.0710076890667	0.00546406826666667	100.001680064267	99.99621599600034	261136.546875	1.547045321000351E8	0	7196	82.94650150624226	0.5316138381187303	0.01646846422481209	420.3133850097656	420.3279724121094
957	420.3321228027344	91.2181156378667					1	DETECTED	420.3321 m/z @91.22 [151020OFc1_NvH-0949-CRLM-23.raw]	420.3321228027344	91.2181156378667	1.90932831013333	99.9794906909333	98.07016238079997	204154.015625	8.828880242452782E7	0	7196	0.2674497602201171	1.495790431384098	1.0141683656514098	420.3304443359375	420.3368835449219
958	420.4568176269531	46.5109993322667					1	DETECTED	420.4568 m/z @46.51 [151020OFc1_NvH-0949-CRLM-23.raw]	420.4568176269531	46.5109993322667	3.0162245536	94.8635365858667	91.8473120322667	228346.609375	1.5573434137803203E8	0	7196	38.405025245296194	1.1328739909564374	1.1561418126897005	420.44683837890625	420.459716796875
959	420.4833068847656	32.3243747637333					1	DETECTED	420.4833 m/z @32.32 [151020OFc1_NvH-0949-CRLM-23.raw]	420.4833068847656	32.3243747637333	3.5758556944	98.9268047968	95.3509491024	291730.71875	1.6322369735196182E8	0	7196	6.098536831487877	2.222159437626448	0.11686969295403624	420.4735412597656	420.4931945800781
960	420.4948425292969	10.3461688562667					1	DETECTED	420.4948 m/z @10.35 [151020OFc1_NvH-0949-CRLM-23.raw]	420.4948425292969	10.3461688562667	3.4456341928	97.33726614	93.8916319472	83480.2734375	1.3301705473016433E8	0	7196	0.27421408140324743	6.80321428166195	3.089097490441294	420.493408203125	420.5003356933594
961	420.5104675292969	43.8461253666667					1	DETECTED	420.5105 m/z @43.85 [151020OFc1_NvH-0949-CRLM-23.raw]	420.5104675292969	43.8461253666667	3.034528308	97.7964906570667	94.76196234906669	202598.390625	1.4717463996822408E8	0	7196	53.969923370364015	1.161027829713657	2.0228199887361944	420.5007629394531	420.520263671875
962	420.5325927734375	25.1047822538667					1	DETECTED	420.5326 m/z @25.10 [151020OFc1_NvH-0949-CRLM-23.raw]	420.5325927734375	25.1047822538667	3.9191606952	99.290115048	95.3709543528	588369.0625	1.4811535759773767E8	0	7196	4.260145110760337	0.6419095286817811	10.3532498217044	420.52276611328125	420.53631591796875
963	420.54632568359375	29.7343838968					1	DETECTED	420.5463 m/z @29.73 [151020OFc1_NvH-0949-CRLM-23.raw]	420.54632568359375	29.7343838968	1.9002200136	93.6060739485333	91.70585393493329	1532810.625	1.7942227801771355E8	3	7196	0.12478751711316605	0.5071847213593887	3.3453102411808593	420.536376953125	420.5563049316406
964	420.55767822265625	19.8745229226667					1	DETECTED	420.5577 m/z @19.87 [151020OFc1_NvH-0949-CRLM-23.raw]	420.55767822265625	19.8745229226667	3.16549789386667	98.9381606832	95.77266278933332	573117.0	2.0456614580668983E8	3	7196	1.4432554397352853	3.3731205169347547	0.8832346330020013	420.5564270019531	420.5676574707031
965	420.5686340332031	29.9718743285333					1	DETECTED	420.5686 m/z @29.97 [151020OFc1_NvH-0949-CRLM-23.raw]	420.5686340332031	29.9718743285333	3.937083352	83.6371081061333	79.7000247541333	571719.375	1.487112701638235E8	0	7196	0.9340225392324619	0.5250209911435321	0.8212667641384952	420.56768798828125	420.5720520019531
966	420.5820617675781	12.9874470264					1	DETECTED	420.5821 m/z @12.99 [151020OFc1_NvH-0949-CRLM-23.raw]	420.5820617675781	12.9874470264	3.60572627546667	78.2800416890667	74.67431541360004	1010517.8125	1.7895539014955416E8	3	7196	26.00621645198097	2.729824565526043	30.24073064456082	420.57208251953125	420.591796875
967	420.6944274902344	12.0092540957333					1	DETECTED	420.6944 m/z @12.01 [151020OFc1_NvH-0949-CRLM-23.raw]	420.6944274902344	12.0092540957333	3.73652075653333	93.4921811594667	89.75566040293337	223763.59375	1.4909777150607353E8	4	7196	0.21904488957489754	11.964385115323074	11.511483428458277	420.6844787597656	420.6976013183594
968	420.7076721191406	35.0959266904					1	DETECTED	420.7077 m/z @35.10 [151020OFc1_NvH-0949-CRLM-23.raw]	420.7076721191406	35.0959266904	3.3890122048	99.1580123682667	95.7690001634667	990778.8125	1.898789833131595E8	2	7196	18.947046152193018	0.5447362003683764	0.16356230165019864	420.69769287109375	420.7112731933594
969	420.7212829589844	38.9921138112					1	DETECTED	420.7213 m/z @38.99 [151020OFc1_NvH-0949-CRLM-23.raw]	420.7212829589844	38.9921138112	3.30547793786667	87.7299549368	84.42447699893333	1407160.25	1.886340441447066E8	4	7196	0.17468962486245943	0.856970681356521	0.433628744205187	420.7113952636719	420.7240905761719
970	420.734130859375	43.0260993962667					1	DETECTED	420.7341 m/z @43.03 [151020OFc1_NvH-0949-CRLM-23.raw]	420.734130859375	43.0260993962667	3.89090444506667	97.6520938362667	93.76118939120003	1952171.25	2.227581033676669E8	4	7196	4.730283955811878	0.505891502384416	0.3150818353264251	420.7241516113281	420.7441101074219
971	420.7444763183594	21.0064830413333					1	DETECTED	420.7445 m/z @21.01 [151020OFc1_NvH-0949-CRLM-23.raw]	420.7444763183594	21.0064830413333	3.427368296	94.4654719821333	91.0381036861333	254828.75	1.3846190284277576E8	0	7196	0.34968249110837135	3.9382198002384476	2.7303158533101812	420.744140625	420.7484130859375
972	420.7584228515625	24.9650420549333					1	DETECTED	420.7584 m/z @24.97 [151020OFc1_NvH-0949-CRLM-23.raw]	420.7584228515625	24.9650420549333	2.99781830746667	91.3598057882667	88.36198748080002	2810209.5	1.8418668597659335E8	0	7196	0.20412422769429028	22.272105075585397	46.68896392428972	420.74847412109375	420.75927734375
973	420.769287109375	28.0837729536					1	DETECTED	420.7693 m/z @28.08 [151020OFc1_NvH-0949-CRLM-23.raw]	420.769287109375	28.0837729536	1.84583119973333	98.2709141616	96.42508296186668	4.9852768E7	8.667594823997236E8	2	7196	0.24212835878574168	1.3405981043441717	1.3684377988043974	420.7593688964844	420.77911376953125
974	420.78704833984375	37.5850761746667					1	DETECTED	420.7870 m/z @37.59 [151020OFc1_NvH-0949-CRLM-23.raw]	420.78704833984375	37.5850761746667	1.72482633733333	91.9036892053333	90.17886286799997	402153.15625	1.6305616022992152E8	2	7196	0.13873462737792863	0.5050765251070349	0.04193659209652132	420.78009033203125	420.7960205078125
975	420.8606872558594	17.3993299346667					1	DETECTED	420.8607 m/z @17.40 [151020OFc1_NvH-0949-CRLM-23.raw]	420.8606872558594	17.3993299346667	0.0282621848	99.9905488453333	99.9622866605333	1728750.125	1.7353160052057305E8	3	7196	0.2766350782282885	1.396873230973093	1.6680286461915568	420.8507385253906	420.87066650390625
976	420.8707275390625	11.8350124581333					1	DETECTED	420.8707 m/z @11.84 [151020OFc1_NvH-0949-CRLM-23.raw]	420.8707275390625	11.8350124581333	0.00546406826666667	99.8250046309333	99.81954056266663	125374.9453125	1.4094298534969664E8	0	7196	4.5982726341539255	19.087610969486438	1.8535598216692595	420.8707275390625	420.87567138671875
977	420.88568115234375	17.0966542048					1	DETECTED	420.8857 m/z @17.10 [151020OFc1_NvH-0949-CRLM-23.raw]	420.88568115234375	17.0966542048	0.00546406826666667	100.001680064267	99.99621599600034	678084.6875	1.826677622295965E8	3	7196	0.08319565062015144	0.765550924387349	4.206160825954338	420.8757019042969	420.8956604003906
978	420.8992614746094	19.939982376					1	DETECTED	420.8993 m/z @19.94 [151020OFc1_NvH-0949-CRLM-23.raw]	420.8992614746094	19.939982376	0.406847091466667	99.4118866346667	99.00503954320003	381599.0	1.8167002909639066E8	0	7196	11.976785871342784	0.5469667492067574	5.961216698865942	420.89569091796875	420.9065856933594
979	420.9165954589844	12.9874470264					1	DETECTED	420.9166 m/z @12.99 [151020OFc1_NvH-0949-CRLM-23.raw]	420.9165954589844	12.9874470264	0.00546406826666667	99.9905488453333	99.98508477706663	714566.0625	1.837855913965275E8	0	7196	26.122282600409214	2.805548649930743	3.0307259098223422	420.9066162109375	420.92657470703125
980	420.931396484375	5.76338180933333					1	DETECTED	420.9314 m/z @5.76 [151020OFc1_NvH-0949-CRLM-23.raw]	420.931396484375	5.76338180933333	0.00546406826666667	99.9463013168	99.94083724853334	54273.8203125	1.3999733286337847E8	0	7196	0.08857232864259235	9.435779645128195	0.028592777642360203	420.9266052246094	420.9314270019531
981	420.9540710449219	39.2061884690667					1	DETECTED	420.9541 m/z @39.21 [151020OFc1_NvH-0949-CRLM-23.raw]	420.9540710449219	39.2061884690667	0.00546406826666667	99.7695076413333	99.76404357306664	238549.375	1.6731831053906608E8	0	7196	27.438452413483922	1.4635975894168283	0.03118734434068576	420.944091796875	420.9551086425781
982	420.96527099609375	48.1067272893333					1	DETECTED	420.9653 m/z @48.11 [151020OFc1_NvH-0949-CRLM-23.raw]	420.96527099609375	48.1067272893333	0.00546406826666667	100.001680064267	99.99621599600034	419636.03125	1.711750251585008E8	0	7196	12.743332692952315	1.0926425995623643	1.8411781863545167	420.9552917480469	420.9752502441406
983	420.98870849609375	47.6564597333333					1	DETECTED	420.9887 m/z @47.66 [151020OFc1_NvH-0949-CRLM-23.raw]	420.98870849609375	47.6564597333333	0.0282621848	99.4118866346667	99.3836244498667	1119831.5	1.585169263586087E8	0	7196	0.1368875806162677	0.506191579085754	0.006262043138673805	420.9787292480469	420.99853515625
984	421.00811767578125	20.7423028493333					1	DETECTED	421.0081 m/z @20.74 [151020OFc1_NvH-0949-CRLM-23.raw]	421.00811767578125	20.7423028493333	0.00546406826666667	99.8581604216	99.85269635333334	104751.015625	1.554231859166589E8	0	7196	0.2921131180086398	2.472437227619887	3.819523058759308	420.9987487792969	421.0180358886719
985	421.0594482421875	18.2319231378667					1	DETECTED	421.0594 m/z @18.23 [151020OFc1_NvH-0949-CRLM-23.raw]	421.0594482421875	18.2319231378667	0.0282621848	99.4898877413333	99.4616255565333	336318.9375	1.6864044185218972E8	2	7196	0.401669272146556	0.7887419920709104	0.15386777494457968	421.04962158203125	421.0684509277344
986	421.1041259765625	34.4849504888					1	DETECTED	421.1041 m/z @34.48 [151020OFc1_NvH-0949-CRLM-23.raw]	421.1041259765625	34.4849504888	9.86585371573333	98.0841556749333	88.21830195919998	59044.98046875	1.4148581065456474E8	0	7196	81.97250781780457	1.791664064128277	2.583328128256554	421.0947265625	421.1041259765625
987	421.145263671875	89.7186411842667					1	DETECTED	421.1453 m/z @89.72 [151020OFc1_NvH-0949-CRLM-23.raw]	421.145263671875	89.7186411842667	0.6113934144	99.7584863850667	99.1470929706667	305349.1875	1.6241478454462832E8	0	7196	1.4428267990813595	2.563308551504822	3.736813164645357	421.1385192871094	421.1551208496094
988	421.17230224609375	14.6179246976					1	DETECTED	421.1723 m/z @14.62 [151020OFc1_NvH-0949-CRLM-23.raw]	421.17230224609375	14.6179246976	0.6219640224	99.9684654248	99.34650140240001	83563.5	1.6019168891708258E8	0	7196	0.07664688964521993	3.581031154624026	24.103144472714582	421.1632080078125	421.17254638671875
989	421.1825866699219	90.0965033808					1	DETECTED	421.1826 m/z @90.10 [151020OFc1_NvH-0949-CRLM-23.raw]	421.1825866699219	90.0965033808	6.93274920346667	97.9732199098667	91.04047070640003	173394.703125	1.5273810892215168E8	0	7196	0.04976335457220671	0.5509226005389127	7.592178602831498E-4	421.17266845703125	421.1853332519531
990	421.1953430175781	17.3804265941333					1	DETECTED	421.1953 m/z @17.38 [151020OFc1_NvH-0949-CRLM-23.raw]	421.1953430175781	17.3804265941333	2.49970344346667	97.8298255690667	95.33012212560003	1260849.75	1.8988092944174767E8	3	7196	0.2058141944565186	1.5637172108877802	2.257774621389345	421.1854553222656	421.2052917480469
991	421.2128601074219	24.2400694258667					1	DETECTED	421.2129 m/z @24.24 [151020OFc1_NvH-0949-CRLM-23.raw]	421.2128601074219	24.2400694258667	0.5906434728	96.0069648032	95.41632133040001	623859.0625	2.0114578204008886E8	3	7196	24.784351221237078	4.726257253963843	1.5258940603046753	421.2053527832031	421.2150573730469
992	421.2250671386719	39.3867698336					1	DETECTED	421.2251 m/z @39.39 [151020OFc1_NvH-0949-CRLM-23.raw]	421.2250671386719	39.3867698336	3.20279330933333	96.515234304	93.31244099466667	5111327.5	3.590304173870199E8	3	7196	26.292801255628532	1.4923272584683587	0.08618831888115408	421.215087890625	421.23504638671875
993	421.2451477050781	35.9261738930667					1	DETECTED	421.2451 m/z @35.93 [151020OFc1_NvH-0949-CRLM-23.raw]	421.2451477050781	35.9261738930667	2.92261298293333	99.9353136226667	97.01270063973337	1114081.125	2.1195196406650317E8	2	7196	0.21715662730954932	0.5673994136202277	0.2467984099926845	421.23516845703125	421.255126953125
994	421.259521484375	24.9091508456					1	DETECTED	421.2595 m/z @24.91 [151020OFc1_NvH-0949-CRLM-23.raw]	421.259521484375	24.9091508456	3.7089629864	93.3149164261333	89.6059534397333	501820.53125	1.880746660398184E8	0	7196	0.22078340966442767	4.756688014512977	10.225954750219108	421.2552795410156	421.2601013183594
995	421.2701110839844	28.0335511157333					1	DETECTED	421.2701 m/z @28.03 [151020OFc1_NvH-0949-CRLM-23.raw]	421.2701110839844	28.0335511157333	3.46580112	97.5859386538667	94.12013753386671	2.2011706E7	5.067502718994975E8	2	7196	0.19864670211855895	0.5283223250150533	2.2205556603608656	421.2601318359375	421.27984619140625
996	421.296630859375	20.3256054309333					1	DETECTED	421.2966 m/z @20.33 [151020OFc1_NvH-0949-CRLM-23.raw]	421.296630859375	20.3256054309333	3.54839754453333	92.5301109674667	88.98171342293337	303893.03125	1.7232181863229352E8	0	7196	0.12546363428879914	2.6149109804581165	717.264955120252	421.28790283203125	421.2998962402344
997	421.3316650390625	91.6198526082667					1	DETECTED	421.3317 m/z @91.62 [151020OFc1_NvH-0949-CRLM-23.raw]	421.3316650390625	91.6198526082667	0.00546406826666667	100.001680064267	99.99621599600034	73319.234375	1.4309291681866387E8	0	7196	1.4063869565343197	0.5277714265097183	0.043585982091782945	421.3216857910156	421.33551025390625
998	421.3520812988281	90.0710076890667					1	DETECTED	421.3521 m/z @90.07 [151020OFc1_NvH-0949-CRLM-23.raw]	421.3520812988281	90.0710076890667	11.0102736752	98.21581236	87.2055386848	215616.84375	1.6973144358818498E8	0	7196	1.2890754412297412	0.5129725104633471	0.02845042882106056	421.3432312011719	421.36102294921875
999	421.3677673339844	90.3281258517333					1	DETECTED	421.3678 m/z @90.33 [151020OFc1_NvH-0949-CRLM-23.raw]	421.3677673339844	90.3281258517333	6.101721056	98.7390980722667	92.6373770162667	198360.71875	2.3306767959294096E8	0	7196	85.78393143349625	0.5048913949976536	0.009191158990326631	421.3631286621094	421.37774658203125
1000	421.42694091796875	12.8425174344					1	DETECTED	421.4269 m/z @12.84 [151020OFc1_NvH-0949-CRLM-23.raw]	421.42694091796875	12.8425174344	3.56666467946667	98.7499103738667	95.18324569440003	108650.421875	1.3869168973484543E8	0	7196	11.970211028084826	5.130700551697371	32.198706290367845	421.4171447753906	421.4320068359375
1001	421.458251953125	34.2904839034667					1	DETECTED	421.4583 m/z @34.29 [151020OFc1_NvH-0949-CRLM-23.raw]	421.458251953125	34.2904839034667	3.39816165413333	88.8948942581333	85.49673260399997	645655.0	1.7193775045623547E8	0	7196	0.15833508594753454	0.5344687574060311	0.06248178257469555	421.4482727050781	421.4682312011719
1002	421.4759216308594	12.1799277864					1	DETECTED	421.4759 m/z @12.18 [151020OFc1_NvH-0949-CRLM-23.raw]	421.4759216308594	12.1799277864	3.1378855728	96.0069648032	92.8690792304	578812.25	1.541534491970305E8	4	7196	6.073533758182382	8.885733468255534	7.230841630154696	421.46826171875	421.48590087890625
1003	421.4875183105469	52.0801924712					1	DETECTED	421.4875 m/z @52.08 [151020OFc1_NvH-0949-CRLM-23.raw]	421.4875183105469	52.0801924712	3.04364104666667	94.8442613109333	91.80062026426664	362926.78125	1.4647514730053613E8	4	7196	0.24312763338692633	1.0772050613100477	0.02664081974153325	421.4859619140625	421.497314453125
1004	421.5032043457031	17.8219438306667					1	DETECTED	421.5032 m/z @17.82 [151020OFc1_NvH-0949-CRLM-23.raw]	421.5032043457031	17.8219438306667	3.3429355608	82.9159933349333	79.5730577741333	154067.171875	1.413402205764745E8	0	7196	5.108392580211495	3.4794135821108214	0.030440637195922732	421.4975280761719	421.5121154785156
1005	421.52960205078125	17.3577116048					1	DETECTED	421.5296 m/z @17.36 [151020OFc1_NvH-0949-CRLM-23.raw]	421.52960205078125	17.3577116048	5.7322026696	94.7124776330667	88.9802749634667	483329.46875	1.445105685577444E8	0	7196	4.024329587760409	0.6166329002005986	1.6248751715734862	421.5199890136719	421.5333557128906
1006	421.54364013671875	35.3372175890667					1	DETECTED	421.5436 m/z @35.34 [151020OFc1_NvH-0949-CRLM-23.raw]	421.54364013671875	35.3372175890667	3.46580112	100.001680064267	96.53587894426701	2145931.5	1.9514015189476073E8	3	7196	0.18015766375832953	0.5036716606229087	0.010923082695946834	421.5339050292969	421.5494079589844
1007	421.5594177246094	39.3867698336					1	DETECTED	421.5594 m/z @39.39 [151020OFc1_NvH-0949-CRLM-23.raw]	421.5594177246094	39.3867698336	3.10095054933333	93.8021760064	90.70122545706667	3608104.25	2.3049259659062222E8	3	7196	0.16696897027785695	0.5508182218426958	0.7197654099580306	421.5494384765625	421.5693664550781
1008	421.58135986328125	36.3210382045333					1	DETECTED	421.5814 m/z @36.32 [151020OFc1_NvH-0949-CRLM-23.raw]	421.58135986328125	36.3210382045333	2.30750553866667	95.3469428701333	93.03943733146663	824159.875	1.6629519947603887E8	3	7196	0.18587954645510507	0.7785011274601774	3.1049132096964436	421.5714111328125	421.59130859375
1009	421.6188659667969	35.517957068					1	DETECTED	421.6189 m/z @35.52 [151020OFc1_NvH-0949-CRLM-23.raw]	421.6188659667969	35.517957068	3.20279330933333	86.020305904	82.81751259466667	58057.0546875	1.3356907451612255E8	0	7196	76.30310258782872	1.281403263389864	1.961083137317713	421.61572265625	421.62872314453125
1010	421.6860046386719	26.5435264592					1	DETECTED	421.6860 m/z @26.54 [151020OFc1_NvH-0949-CRLM-23.raw]	421.6860046386719	26.5435264592	4.0905316592	98.6834303405333	94.59289868133331	151510.046875	1.5246224758891535E8	0	7196	6.333159454235204	2.5921667167295364	5.2265534939637055	421.6761169433594	421.6959533691406
1011	421.6983947753906	18.2134586658667					1	DETECTED	421.6984 m/z @18.21 [151020OFc1_NvH-0949-CRLM-23.raw]	421.6983947753906	18.2134586658667	0.3866203808	73.9522343248	73.565613944	69675.3828125	1.1982060941210848E8	0	7196	0.14776154634757077	2.0633387919837958	3.126677583967591	421.696044921875	421.700927734375
1012	421.7109680175781	29.4568789818667					1	DETECTED	421.7110 m/z @29.46 [151020OFc1_NvH-0949-CRLM-23.raw]	421.7109680175781	29.4568789818667	2.9134797664	98.4145893954667	95.5011096290667	415586.875	1.703271252082278E8	0	7196	8.459066565822361	1.7453476952578602	0.04615416359543658	421.7010192871094	421.720947265625
1013	421.7213134765625	18.1950520474667					1	DETECTED	421.7213 m/z @18.20 [151020OFc1_NvH-0949-CRLM-23.raw]	421.7213134765625	18.1950520474667	6.07043591306667	45.4481303378667	39.37769442480003	239146.421875	8.731040222975668E7	0	7196	0.22613966133026153	133.61974303198136	269.30502365499524	421.7209777832031	421.7218017578125
1014	421.7318115234375	13.2512815069333					1	DETECTED	421.7318 m/z @13.25 [151020OFc1_NvH-0949-CRLM-23.raw]	421.7318115234375	13.2512815069333	3.04364104666667	96.404547996	93.36090694933334	1023182.875	1.9753185900654462E8	2	7196	1.110175223672039	1.3895376418382555	0.16327240179452382	421.7218322753906	421.7417907714844
1015	421.74639892578125	35.9120260648					1	DETECTED	421.7464 m/z @35.91 [151020OFc1_NvH-0949-CRLM-23.raw]	421.74639892578125	35.9120260648	4.77236955893333	97.6412836008	92.86891404186666	519912.6875	1.636352462640029E8	0	7196	0.1197386975752579	0.5063535992726981	0.48011353050008854	421.74188232421875	421.7486877441406
1016	421.75872802734375	28.0335511157333					1	DETECTED	421.7587 m/z @28.03 [151020OFc1_NvH-0949-CRLM-23.raw]	421.75872802734375	28.0335511157333	0.304325527733333	99.4229218106667	99.11859628293337	7.1017216E7	1.4110770673846295E9	2	7196	0.2551785840025964	0.9639394258768593	0.8633665673639344	421.7488708496094	421.7682189941406
1017	421.7763977050781	30.4787626933333					1	DETECTED	421.7764 m/z @30.48 [151020OFc1_NvH-0949-CRLM-23.raw]	421.7763977050781	30.4787626933333	3.63398020853333	99.3450705786667	95.71109037013336	2915455.5	2.0709110836922646E8	2	7196	2.3864962819282916	1.018382364708031	0.12532890518051587	421.7688903808594	421.7854919433594
1018	421.79833984375	20.2999615981333					1	DETECTED	421.7983 m/z @20.30 [151020OFc1_NvH-0949-CRLM-23.raw]	421.79833984375	20.2999615981333	3.95652041813333	80.3319222282667	76.37540181013338	192251.953125	1.3786964619583672E8	0	7196	0.09631045875999078	2.3365765192582755	0.008697317552185682	421.78863525390625	421.8082275390625
1019	421.8266296386719	30.0450511469333					1	DETECTED	421.8266 m/z @30.05 [151020OFc1_NvH-0949-CRLM-23.raw]	421.8266296386719	30.0450511469333	0.156583289866667	99.9794906909333	99.82290740106664	70040.7265625	1.2502942628708695E8	0	7196	103.84209958609104	1.7146722838353143	2.44645646286601	421.8167724609375	421.8266296386719
1020	421.83709716796875	33.9104530162833					1	DETECTED	421.8371 m/z @33.91 [151020OFc1_NvH-0949-CRLM-23.raw]	421.83709716796875	33.9104530162833	0.00546406826666667	100.001680064267	99.99621599600034	79856.78125	1.3825380170032433E8	0	7196	35.09319490178332	1.491027963389373	3.0214331017145017	421.8272705078125	421.844970703125
1021	421.85498046875	8.2085867528					1	DETECTED	421.8550 m/z @8.21 [151020OFc1_NvH-0949-CRLM-23.raw]	421.85498046875	8.2085867528	0.0714827026666667	99.9905488453333	99.91906614266662	272111.84375	1.4816668630023667E8	0	7196	9.272162474319586	1.2122200064210187	1.049957911196338	421.84503173828125	421.86492919921875
1022	421.86761474609375	10.5328064546667					1	DETECTED	421.8676 m/z @10.53 [151020OFc1_NvH-0949-CRLM-23.raw]	421.86761474609375	10.5328064546667	0.0172706141333333	99.9242601330667	99.90698951893336	91736.1875	1.5933826480694667E8	0	7196	0.1180460540262871	0.5061825422416112	0.013628497179695402	421.864990234375	421.8680419921875
1023	421.8780517578125	35.3582447602667					1	DETECTED	421.8781 m/z @35.36 [151020OFc1_NvH-0949-CRLM-23.raw]	421.8780517578125	35.3582447602667	0.00546406826666667	99.8250046309333	99.81954056266663	1212600.5	1.727801378730954E8	3	7196	0.21042563211814524	0.5025374219864134	0.011989820848178361	421.8680725097656	421.8837585449219
1024	421.8937683105469	39.3867698336					1	DETECTED	421.8938 m/z @39.39 [151020OFc1_NvH-0949-CRLM-23.raw]	421.8937683105469	39.3867698336	0.00546406826666667	99.9463013168	99.94083724853334	1493497.75	1.9659256396066073E8	3	7196	0.17073538662708643	0.5397467821402671	0.10202196933214279	421.8837890625	421.9037170410156
1025	421.9151916503906	36.3006681594667					1	DETECTED	421.9152 m/z @36.30 [151020OFc1_NvH-0949-CRLM-23.raw]	421.9151916503906	36.3006681594667	0.00546406826666667	99.9242601330667	99.91879606480003	479811.5	1.667335034415277E8	3	7196	5.557812350167932	0.7576432332657999	1.4874512360529435	421.9053649902344	421.9251708984375
1026	421.93084716796875	41.26770646					1	DETECTED	421.9308 m/z @41.27 [151020OFc1_NvH-0949-CRLM-23.raw]	421.93084716796875	41.26770646	0.00546406826666667	100.001680064267	99.99621599600034	93652.734375	1.5430086998260796E8	0	7196	78.9752972117379	1.2182566426936055	1.427165541383131	421.9252014160156	421.94073486328125
1027	421.95159912109375	40.2065999842667					1	DETECTED	421.9516 m/z @40.21 [151020OFc1_NvH-0949-CRLM-23.raw]	421.95159912109375	40.2065999842667	0.00546406826666667	99.9905488453333	99.98508477706663	52900.13671875	1.559548679698717E8	0	7196	101.1957680788003	1.3159580119116516	1.6452139463634796	421.9420471191406	421.95526123046875
1028	421.96527099609375	22.9758840032					1	DETECTED	421.9653 m/z @22.98 [151020OFc1_NvH-0949-CRLM-23.raw]	421.96527099609375	22.9758840032	0.00546406826666667	99.8360528978667	99.83058882960003	557608.0625	1.689796373548321E8	4	7196	3.057157629271849	0.5058175831809023	0.2721266388987742	421.9552917480469	421.97515869140625
1029	421.9781494140625	30.1399167893333					1	DETECTED	421.9781 m/z @30.14 [151020OFc1_NvH-0949-CRLM-23.raw]	421.9781494140625	30.1399167893333	0.00546406826666667	99.9794906909333	99.97402662266664	467199.25	1.8298670343591863E8	4	7196	0.716289621089917	1.1797201523357081	4.511401310179985	421.97528076171875	421.98809814453125
1030	421.9890441894531	25.6157889272					1	DETECTED	421.9890 m/z @25.62 [151020OFc1_NvH-0949-CRLM-23.raw]	421.9890441894531	25.6157889272	0.6113934144	99.6119445848	99.0005511704	236895.828125	1.6080811954590893E8	0	7196	0.12194811587087173	1.8712103748179336	1.5075046220124346	421.9881896972656	421.9983825683594
1031	422.02001953125	24.3065928981333					1	DETECTED	422.0200 m/z @24.31 [151020OFc1_NvH-0949-CRLM-23.raw]	422.02001953125	24.3065928981333	0.0606744752	99.7915883426667	99.7309138674667	457175.96875	1.4599820984335428E8	0	7196	0.1360608103824248	12.193334014922588	0.16554958086367835	422.0101013183594	422.0298156738281
1032	422.044921875	36.1979083090667					1	DETECTED	422.0449 m/z @36.20 [151020OFc1_NvH-0949-CRLM-23.raw]	422.044921875	36.1979083090667	2.43587953546667	99.7695076413333	97.33362810586664	226975.171875	1.4621295632966724E8	0	7196	10.616132771304233	1.6331507093305488	1.81637089541066	422.0349426269531	422.0545349121094
1033	422.09991455078125	91.7711800984					1	DETECTED	422.0999 m/z @91.77 [151020OFc1_NvH-0949-CRLM-23.raw]	422.09991455078125	91.7711800984	1.77234861973333	99.3011235069333	97.52877488719996	150699.578125	1.3086728900665276E8	0	7196	0.10015220208062203	0.5418335620852933	1.261608204071386	422.090087890625	422.1090393066406
1034	422.1302490234375	90.3587731282667					1	DETECTED	422.1302 m/z @90.36 [151020OFc1_NvH-0949-CRLM-23.raw]	422.1302490234375	90.3587731282667	10.335177564	97.0512722056	86.7160946416	3763965.25	1.9527877308705077E8	0	7196	0.08520393121115433	1.363955230447396	1.4899173221515696	422.120361328125	422.1398010253906
1035	422.14935302734375	89.3182311890667					1	DETECTED	422.1494 m/z @89.32 [151020OFc1_NvH-0949-CRLM-23.raw]	422.14935302734375	89.3182311890667	16.8805713394667	99.5894264464	82.7088551069333	67022.1953125	1.301621190187942E8	0	7196	17.290487363190948	0.5708967909693594	1.922791231196349	422.1424255371094	422.15887451171875
1036	422.173583984375	28.7471700453333					1	DETECTED	422.1736 m/z @28.75 [151020OFc1_NvH-0949-CRLM-23.raw]	422.173583984375	28.7471700453333	0.632509902933333	99.31209606	98.67958615706667	63433.35546875	1.4093228292154902E8	0	7196	80.58652109669389	1.7549489422468088	3.141382517317537	422.1636047363281	422.1788024902344
1037	422.1892395019531	8.2195283544					1	DETECTED	422.1892 m/z @8.22 [151020OFc1_NvH-0949-CRLM-23.raw]	422.1892395019531	8.2195283544	4.02274659706667	95.9626280538667	91.93988145680002	158351.5625	1.308947980083763E8	0	7196	0.10491887195524718	0.9821801442473318	829.9166835082976	422.1794738769531	422.1927490234375
1038	422.2027893066406	91.8102419432					1	DETECTED	422.2028 m/z @91.81 [151020OFc1_NvH-0949-CRLM-23.raw]	422.2027893066406	91.8102419432	2.84834095626667	98.0841556749333	95.23581471866663	931788.1875	1.8074380020333517E8	0	7196	1.7472084815961892	0.6513116048936434	0.2792171431440397	422.1929931640625	422.2091064453125
1039	422.2191162109375	47.2058082016					1	DETECTED	422.2191 m/z @47.21 [151020OFc1_NvH-0949-CRLM-23.raw]	422.2191162109375	47.2058082016	2.75685226133333	99.9684654248	97.21161316346667	1331612.875	2.8594563427032423E8	3	7196	26.56789420344305	1.7340442321997032	1.4596837626037635	422.2091369628906	422.2290954589844
1040	422.2291259765625	21.1316856354667					1	DETECTED	422.2291 m/z @21.13 [151020OFc1_NvH-0949-CRLM-23.raw]	422.2291259765625	21.1316856354667	3.08911318213333	97.1841745242667	94.09506134213336	775214.5	2.3301045979108295E8	3	7196	10.332788262492604	0.7206571334284966	1.714819784505128	422.2291259765625	422.2391052246094
1041	422.2428894042969	35.1853552042667					1	DETECTED	422.2429 m/z @35.19 [151020OFc1_NvH-0949-CRLM-23.raw]	422.2428894042969	35.1853552042667	3.1101130768	96.1833585893333	93.07324551253329	726927.5625	2.1586050350749063E8	2	7196	4.144995853645106	2.198887352001167	0.17420275549844466	422.2391357421875	422.2486572265625
1042	422.2586669921875	27.9885141288					1	DETECTED	422.2587 m/z @27.99 [151020OFc1_NvH-0949-CRLM-23.raw]	422.2586669921875	27.9885141288	2.001398648	99.6006157282667	97.5992170802667	3.1403064E7	7.864263956171671E8	2	7196	0.27401660597119815	1.1146626260613106	0.5626213294196356	422.24871826171875	422.2686462402344
1043	422.2689514160156	36.5042398496					1	DETECTED	422.2690 m/z @36.50 [151020OFc1_NvH-0949-CRLM-23.raw]	422.2689514160156	36.5042398496	3.55748298026667	92.450676388	88.89319340773334	3027299.5	2.6475155796808878E8	0	7196	5.6384736653250265	0.7251712376529162	0.048904574921737484	422.2686767578125	422.2789306640625
1044	422.28643798828125	10.2448788885333					1	DETECTED	422.2864 m/z @10.24 [151020OFc1_NvH-0949-CRLM-23.raw]	422.28643798828125	10.2448788885333	1.43387763973333	92.3113424301333	90.87746479039997	65203.8046875	1.6047622232859054E8	0	7196	0.10819239565349115	6.331729908025224	0.017909257216308115	422.2790832519531	422.29638671875
1045	422.31103515625	90.6947045864					1	DETECTED	422.3110 m/z @90.69 [151020OFc1_NvH-0949-CRLM-23.raw]	422.31103515625	90.6947045864	24.3978169258667	92.2300600949333	67.8322431690666	74829.21875	1.2860497525475545E8	0	7196	0.021135143492031716	0.5115793935636538	0.011621322974747703	422.30120849609375	422.3203430175781
1046	422.34808349609375	91.8849534904					1	DETECTED	422.3481 m/z @91.88 [151020OFc1_NvH-0949-CRLM-23.raw]	422.34808349609375	91.8849534904	8.40236364586667	96.3271570805333	87.92479343466663	53701.5859375	1.3989137926542422E8	0	7196	1.7234060827872355	0.526605568888111	0.053211137776222106	422.34039306640625	422.35791015625
1047	422.4159851074219	9.4581309216					1	DETECTED	422.4160 m/z @9.46 [151020OFc1_NvH-0949-CRLM-23.raw]	422.4159851074219	9.4581309216	5.03391896053333	99.9684654248	94.93454646426667	2749682.5	1.8542885097594294E8	0	7196	0.19671241483826485	45.46762318812918	1.6835541288082405	422.4067077636719	422.42596435546875
1048	422.4662170410156	22.9241571304					1	DETECTED	422.4662 m/z @22.92 [151020OFc1_NvH-0949-CRLM-23.raw]	422.4662170410156	22.9241571304	4.31939999946667	99.1470400181333	94.82764001866663	474144.25	1.4281221099924052E8	0	7196	0.19419114958004968	0.5841541119510532	0.012617678804608543	422.45623779296875	422.4710998535156
1049	422.48114013671875	18.0190586557333					1	DETECTED	422.4811 m/z @18.02 [151020OFc1_NvH-0949-CRLM-23.raw]	422.48114013671875	18.0190586557333	3.15635891306667	97.1841745242667	94.02781561120003	655634.8125	1.6322361052279472E8	0	7196	0.18344795757785803	6.899633106403164	2.186326324831127	422.47125244140625	422.4909362792969
1050	422.5122375488281	34.5730825456					1	DETECTED	422.5122 m/z @34.57 [151020OFc1_NvH-0949-CRLM-23.raw]	422.5122375488281	34.5730825456	3.75540565573333	86.970005472	83.21459981626667	181382.046875	1.398048423332036E8	0	7196	0.07191093817823457	1.5028135990795908	0.3392115652722961	422.5023193359375	422.5221862792969
1051	422.5245056152344	20.7076110618667					1	DETECTED	422.5245 m/z @20.71 [151020OFc1_NvH-0949-CRLM-23.raw]	422.5245056152344	20.7076110618667	3.5758556944	80.7457721701333	77.1699164757333	82189.171875	1.4439540968921196E8	0	7196	13.186850369895609	2.25224779424178	4.780314390274494	422.5223083496094	422.5291748046875
1052	422.53961181640625	28.6030423333333					1	DETECTED	422.5396 m/z @28.60 [151020OFc1_NvH-0949-CRLM-23.raw]	422.53961181640625	28.6030423333333	3.23964068826667	94.2858262696	91.04618558133332	289530.25	1.6114600262108597E8	0	7196	3.616478890957797	2.539106435618096	0.015120736843516405	422.5296936035156	422.54205322265625
1053	422.55206298828125	26.1219827008					1	DETECTED	422.5521 m/z @26.12 [151020OFc1_NvH-0949-CRLM-23.raw]	422.55206298828125	26.1219827008	3.7940551656	98.7056325069333	94.9115773413333	1.9351578E7	4.497688325229128E8	3	7196	0.16603022346071583	1.143431946901026	1.2218421033135995	422.5420837402344	422.56201171875
1054	422.5644836425781	24.9307152202667					1	DETECTED	422.5645 m/z @24.93 [151020OFc1_NvH-0949-CRLM-23.raw]	422.5644836425781	24.9307152202667	3.69974233173333	99.4343281213333	95.73458578959996	650888.5	1.5945371387511778E8	3	7196	5.2381619439220835	0.5074235107492271	0.37879121776174524	422.56207275390625	422.56829833984375
1055	422.57830810546875	33.5360986922667					1	DETECTED	422.5783 m/z @33.54 [151020OFc1_NvH-0949-CRLM-23.raw]	422.57830810546875	33.5360986922667	3.15635891306667	99.5233018661333	96.36694295306663	808283.3125	1.7055560545883173E8	3	7196	7.8275975103486495	0.538835151279043	0.18461243677856917	422.5683288574219	422.5882263183594
1056	422.5884704589844	19.939982376					1	DETECTED	422.5885 m/z @19.94 [151020OFc1_NvH-0949-CRLM-23.raw]	422.5884704589844	19.939982376	4.6702584856	84.8017860928	80.1315276072	330397.53125	1.3513899563774446E8	0	7196	0.09145147287677347	12.952225174460596	1.1252920789919911	422.5884094238281	422.59832763671875
1057	422.6043395996094	30.0786377466667					1	DETECTED	422.6043 m/z @30.08 [151020OFc1_NvH-0949-CRLM-23.raw]	422.6043395996094	30.0786377466667	3.68136728826667	95.4217089416	91.74034165333333	51069.19921875	1.39447112749883E8	0	7196	91.3870091290874	1.7410797073151913	2.513414274469695	422.5985412597656	422.6058349609375
1058	422.61590576171875	9.4972078976					1	DETECTED	422.6159 m/z @9.50 [151020OFc1_NvH-0949-CRLM-23.raw]	422.61590576171875	9.4972078976	3.12869258826667	98.0509494592	94.92225687093332	2932521.25	2.4155422004884917E8	0	7196	0.21506470998495786	3.0738740167380834	5.047712743966173	422.6060791015625	422.6257019042969
1059	422.69256591796875	33.2793472224					1	DETECTED	422.6926 m/z @33.28 [151020OFc1_NvH-0949-CRLM-23.raw]	422.69256591796875	33.2793472224	5.42865584506667	99.3011235069333	93.87246766186662	177745.609375	1.372832907863846E8	0	7196	18.13088946250519	1.7116677281529922	4.673848545151068	422.6826477050781	422.7023620605469
1060	422.7026062011719	45.4087724368					1	DETECTED	422.7026 m/z @45.41 [151020OFc1_NvH-0949-CRLM-23.raw]	422.7026062011719	45.4087724368	4.9666568432	45.903179256	40.9365224128	82845.5546875	8.035960042210907E7	0	7196	40.68529416675919	0.506151785471911	0.01232039879366363	422.7026062011719	422.70758056640625
1061	422.71759033203125	22.8968881634667					1	DETECTED	422.7176 m/z @22.90 [151020OFc1_NvH-0949-CRLM-23.raw]	422.71759033203125	22.8968881634667	3.43645717333333	97.326205872	93.88974869866668	386240.03125	1.560002815742568E8	0	7196	5.015069172575103	0.8134023478808416	20.727430809464213	422.7076110839844	422.7230529785156
1062	422.7331848144531	29.3577375352					1	DETECTED	422.7332 m/z @29.36 [151020OFc1_NvH-0949-CRLM-23.raw]	422.7331848144531	29.3577375352	2.4450290424	94.6187039349333	92.1736748925333	3418338.0	2.954848381660117E8	2	7196	5.971185259555767	0.5204436209708239	0.5152079090881133	422.72320556640625	422.7431640625
1063	422.74322509765625	68.6991005352					1	DETECTED	422.7432 m/z @68.70 [151020OFc1_NvH-0949-CRLM-23.raw]	422.74322509765625	68.6991005352	3.18398917626667	89.6942018325333	86.51021265626663	300227.46875	1.837755434010222E8	0	7196	0.14443374299210632	0.5034949040304351	0.006173614854189775	422.74322509765625	422.7472839355469
1064	422.7572937011719	14.6179246976					1	DETECTED	422.7573 m/z @14.62 [151020OFc1_NvH-0949-CRLM-23.raw]	422.7572937011719	14.6179246976	2.36244241786667	98.5081241176	96.14568169973333	1.359209E7	6.861012363097378E8	2	7196	0.166238774079007	0.9868932090497404	2.4929015893525364	422.747314453125	422.7672424316406
1065	422.77069091796875	36.4679901693333					1	DETECTED	422.7707 m/z @36.47 [151020OFc1_NvH-0949-CRLM-23.raw]	422.77069091796875	36.4679901693333	2.69236762853333	95.6860336234667	92.99366599493337	1490538.25	1.7704153454121727E8	2	7196	0.36070258201768723	1.1664302047124744	0.009764056772980095	422.7673034667969	422.780517578125
1066	422.79248046875	32.6528569568					1	DETECTED	422.7925 m/z @32.65 [151020OFc1_NvH-0949-CRLM-23.raw]	422.79248046875	32.6528569568	6.22095345946667	98.5629999757333	92.34204651626663	31937.9609375	1.1308905284812745E8	0	7196	88.32900726530083	1.7467914583901016	2.4935829167802033	422.78338623046875	422.79248046875
1067	422.8162841796875	9.48338091173333					1	DETECTED	422.8163 m/z @9.48 [151020OFc1_NvH-0949-CRLM-23.raw]	422.8162841796875	9.48338091173333	0.978578530933333	94.1753505290667	93.19677199813337	1791123.625	1.6165861230938968E8	0	7196	0.1859107633590451	1.1465068949110604	6.242792427760952	422.8064880371094	422.825927734375
1068	422.84063720703125	28.4679355466667					1	DETECTED	422.8406 m/z @28.47 [151020OFc1_NvH-0949-CRLM-23.raw]	422.84063720703125	28.4679355466667	0.00546406826666667	100.001680064267	99.99621599600034	215391.46875	4.967287744081965E8	2	7196	58.74210531989311	1.6018236905644023	8.72544161414923	422.83197021484375	422.8492431640625
1069	422.85260009765625	24.6140151330667					1	DETECTED	422.8526 m/z @24.61 [151020OFc1_NvH-0949-CRLM-23.raw]	422.85260009765625	24.6140151330667	4.9966404128	97.7851383314667	92.78849791866669	56206.86328125	1.37769245308162E8	0	7196	92.24367329269242	2.3790273540439357	3.9471267601270967	422.8507385253906	422.862548828125
1070	422.87396240234375	28.5593032669333					1	DETECTED	422.8740 m/z @28.56 [151020OFc1_NvH-0949-CRLM-23.raw]	422.87396240234375	28.5593032669333	0.00546406826666667	98.21581236	98.21034829173334	311519.4375	1.5866732854870626E8	0	7196	0.0459169155852166	2.2816736129362196	0.018804866470200386	422.8639831542969	422.8760681152344
1071	422.8861083984375	26.1219827008					1	DETECTED	422.8861 m/z @26.12 [151020OFc1_NvH-0949-CRLM-23.raw]	422.8861083984375	26.1219827008	0.00546406826666667	99.9794906909333	99.97402662266664	1.4940654E7	4.505204950676367E8	3	7196	0.16616107466613528	0.5147386423486386	31.725647848338312	422.8761291503906	422.8960876464844
1072	422.8961181640625	30.8583250861333					1	DETECTED	422.8961 m/z @30.86 [151020OFc1_NvH-0949-CRLM-23.raw]	422.8961181640625	30.8583250861333	0.199666436533333	99.8802330848	99.68056664826666	831808.25	1.7677979487569302E8	0	7196	11.13654891704321	0.6740814931387125	0.4302126992461577	422.8961181640625	422.9002685546875
1073	422.9102783203125	13.0440779429333					1	DETECTED	422.9103 m/z @13.04 [151020OFc1_NvH-0949-CRLM-23.raw]	422.9102783203125	13.0440779429333	0.00546406826666667	99.9242601330667	99.91879606480003	4121047.75	2.3372353043093732E8	3	7196	0.13503377292975216	50.62903455303267	62.89276738722084	422.9002990722656	422.9200439453125
1074	422.92852783203125	35.4216831634667					1	DETECTED	422.9285 m/z @35.42 [151020OFc1_NvH-0949-CRLM-23.raw]	422.92852783203125	35.4216831634667	0.00546406826666667	99.9905488453333	99.98508477706663	220481.65625	1.4125015270827016E8	0	7196	15.44879386177277	1.8996031353989333	2.716917991424206	422.92041015625	422.9385070800781
1075	422.9421081542969	47.3340378701333					1	DETECTED	422.9421 m/z @47.33 [151020OFc1_NvH-0949-CRLM-23.raw]	422.9421081542969	47.3340378701333	0.0606744752	99.9463013168	99.8856268416	51580.5859375	1.5169761399275982E8	0	7196	99.44172145326	1.0660277357804084	1.129431426333931	422.938720703125	422.94586181640625
1076	422.95587158203125	16.4417493314667					1	DETECTED	422.9559 m/z @16.44 [151020OFc1_NvH-0949-CRLM-23.raw]	422.95587158203125	16.4417493314667	0.00546406826666667	99.8028885296	99.79742446133334	232308.140625	1.4888333972766942E8	0	7196	9.148441201583847	0.5029107608311393	0.005696387846463504	422.9458923339844	422.9658203125
1077	422.9674072265625	23.0169973738667					1	DETECTED	422.9674 m/z @23.02 [151020OFc1_NvH-0949-CRLM-23.raw]	422.9674072265625	23.0169973738667	0.5906434728	99.9353136226667	99.3446701498667	162945.234375	1.3053330124164696E8	0	7196	86.89890663820992	4.305640312418654	7.624744368462552	422.9659729003906	422.972412109375
1078	422.9826965332031	18.0599270794667					1	DETECTED	422.9827 m/z @18.06 [151020OFc1_NvH-0949-CRLM-23.raw]	422.9826965332031	18.0599270794667	0.00546406826666667	99.9242601330667	99.91879606480003	294746.34375	1.5364635323568222E8	0	7196	0.06591516919497309	0.53103791004123	0.5536693034259984	422.9730224609375	422.98309326171875
1079	422.9931335449219	33.8752611722833					1	DETECTED	422.9931 m/z @33.88 [151020OFc1_NvH-0949-CRLM-23.raw]	422.9931335449219	33.8752611722833	3.4565611136	99.9794906909333	96.5229295773333	626850.25	1.4952576276958266E8	0	7196	9.965528162964755	1.538595275002999	0.7820627498613311	422.9831848144531	423.0030822753906
1080	423.0168762207031	9.50818688186667					1	DETECTED	423.0169 m/z @9.51 [151020OFc1_NvH-0949-CRLM-23.raw]	423.0168762207031	9.50818688186667	0.199666436533333	99.8360528978667	99.63638646133336	785216.9375	1.6091173156206542E8	0	7196	0.20209386927617778	2.474770483043575	4.576985913705392	423.0078125	423.0264892578125
1081	423.0551452636719	18.1397554890667					1	DETECTED	423.0551 m/z @18.14 [151020OFc1_NvH-0949-CRLM-23.raw]	423.0551452636719	18.1397554890667	4.11836192986667	99.2465049	95.12814297013334	72412.4375	1.3326878467846677E8	0	7196	0.18857052155587084	4.348657292626566	7.53801385842686	423.0451965332031	423.0647277832031
1082	423.1336364746094	90.3692607352					1	DETECTED	423.1336 m/z @90.37 [151020OFc1_NvH-0949-CRLM-23.raw]	423.1336364746094	90.3692607352	22.4488100173333	95.0728007690667	72.6239907517334	712892.0625	1.5734655883323675E8	0	7196	0.08065189481246193	2.1802883208804995	1.1544320518618287	423.1251220703125	423.1430358886719
1083	423.1697692871094	90.9999990922667					1	DETECTED	423.1698 m/z @91.00 [151020OFc1_NvH-0949-CRLM-23.raw]	423.1697692871094	90.9999990922667	9.25771266186667	91.5517494928	82.29403683093332	290531.03125	1.3271293126686217E8	0	7196	0.07313658979130366	3.520331237873555	1.9749566601704616	423.1625671386719	423.1794128417969
1084	423.1902160644531	18.9830493010667					1	DETECTED	423.1902 m/z @18.98 [151020OFc1_NvH-0949-CRLM-23.raw]	423.1902160644531	18.9830493010667	2.16795065786667	98.7718685853333	96.60391792746663	432237.25	1.6795840528536215E8	0	7196	71.57456053088333	37.41831586649085	2.5453630930428583	423.1803283691406	423.2001953125
1085	423.2066650390625	19.7723487464					1	DETECTED	423.2067 m/z @19.77 [151020OFc1_NvH-0949-CRLM-23.raw]	423.2066650390625	19.7723487464	3.11937333253333	92.450676388	89.33130305546668	390944.90625	1.774572551143555E8	0	7196	72.04805612966143	4.618972328273841	40.47034430579763	423.2002258300781	423.2097473144531
1086	423.2197570800781	26.1517135981333					1	DETECTED	423.2198 m/z @26.15 [151020OFc1_NvH-0949-CRLM-23.raw]	423.2197570800781	26.1517135981333	3.14703543573333	99.6683980218667	96.52136258613336	5404323.0	3.612579677310489E8	3	7196	0.17680214237935488	1.768020713874799	1.1654875508829778	423.2098083496094	423.229736328125
1087	423.2300109863281	30.7208913752					1	DETECTED	423.2300 m/z @30.72 [151020OFc1_NvH-0949-CRLM-23.raw]	423.2300109863281	30.7208913752	1.98290472746667	99.6119445848	97.62903985733332	4281843.5	3.473705097587972E8	3	7196	5.0862706681006316	1.7449968706275312	0.01359302450284087	423.2297668457031	423.239990234375
1088	423.2445373535156	13.0440779429333					1	DETECTED	423.2445 m/z @13.04 [151020OFc1_NvH-0949-CRLM-23.raw]	423.2445373535156	13.0440779429333	3.69974233173333	99.0699531832	95.37021085146667	2820354.25	2.3951088126253605E8	2	7196	18.979890414927006	6.8736625675002285	93.04100270158509	423.2400207519531	423.24847412109375
1089	423.25848388671875	14.6179246976					1	DETECTED	423.2585 m/z @14.62 [151020OFc1_NvH-0949-CRLM-23.raw]	423.25848388671875	14.6179246976	3.0619842936	93.6954374578667	90.6334531642667	6593300.0	4.124547380146347E8	2	7196	0.16533347765801665	0.9862937788417521	107.96664553878307	423.2485046386719	423.2684631347656
1090	423.2716979980469	36.5163190392					1	DETECTED	423.2717 m/z @36.52 [151020OFc1_NvH-0949-CRLM-23.raw]	423.2716979980469	36.5163190392	2.12189693573333	94.0100585568	91.88816162106667	352617.71875	2.0093921822125918E8	0	7196	17.396159015625983	1.5564343563665484	6.217545124219794	423.26849365234375	423.28167724609375
1091	423.3099670410156	92.2484035176					1	DETECTED	423.3100 m/z @92.25 [151020OFc1_NvH-0949-CRLM-23.raw]	423.3099670410156	92.2484035176	33.3875402472	92.5820024485333	59.1944622013333	77112.171875	9.937484050562304E7	0	7196	0.32312233137132296	0.5028337923740669	0.17962605927663475	423.3006896972656	423.3116149902344
1092	423.3323974609375	28.21025488					1	DETECTED	423.3324 m/z @28.21 [151020OFc1_NvH-0949-CRLM-23.raw]	423.3323974609375	28.21025488	28.21025488	92.3933041669333	64.18304928693331	55582.5390625	1.5540082222964883E8	0	7196	63.427943476663025	null	null	423.327880859375	423.3324890136719
1093	423.3467102050781	90.0710076890667					1	DETECTED	423.3467 m/z @90.07 [151020OFc1_NvH-0949-CRLM-23.raw]	423.3467102050781	90.0710076890667	14.5731956312	92.5515044914667	77.97830886026671	219429.59375	1.5320945332604808E8	0	7196	76.32696905944863	0.5122048802349427	0.024897555625780103	423.34014892578125	423.3565368652344
1094	423.3651428222656	33.9714147232					1	DETECTED	423.3651 m/z @33.97 [151020OFc1_NvH-0949-CRLM-23.raw]	423.3651428222656	33.9714147232	9.88143682266667	97.950982444	88.06954562133333	54315.6015625	1.653149472779182E8	0	7196	81.5506990002177	1.827929149311996	2.655858298623992	423.3577575683594	423.365478515625
1095	423.3904724121094	18.9618078458667					1	DETECTED	423.3905 m/z @18.96 [151020OFc1_NvH-0949-CRLM-23.raw]	423.3904724121094	18.9618078458667	6.7142931752	99.5010083016	92.7867151264	476342.96875	2.737127710386481E8	0	7196	0.1469928306058712	221.70378351183928	628.3394882039571	423.3810729980469	423.400146484375
1096	423.41986083984375	90.0710076890667					1	DETECTED	423.4199 m/z @90.07 [151020OFc1_NvH-0949-CRLM-23.raw]	423.41986083984375	90.0710076890667	2.23423753013333	98.1937548970667	95.95951736693337	206042.40625	1.9139912002953503E8	0	7196	82.17018414926342	0.509858637504357	0.019458845582717703	423.4102478027344	423.4297180175781
1097	423.461181640625	30.4232110461333					1	DETECTED	423.4612 m/z @30.42 [151020OFc1_NvH-0949-CRLM-23.raw]	423.461181640625	30.4232110461333	1.2597501712	99.6796125381333	98.4198623669333	1944090.5	1.91542527576613E8	0	7196	0.31016926268949163	0.6801531250290379	3.936656146047523	423.4512023925781	423.47100830078125
1098	423.4761657714844	31.9309585216					1	DETECTED	423.4762 m/z @31.93 [151020OFc1_NvH-0949-CRLM-23.raw]	423.4761657714844	31.9309585216	4.1091704784	99.6683980218667	95.55922754346669	299692.40625	1.472362084493266E8	0	7196	0.12409757517859532	2.388474191107624	0.12394820096955775	423.4712219238281	423.48602294921875
1099	423.5099792480469	16.7568148885333					1	DETECTED	423.5100 m/z @16.76 [151020OFc1_NvH-0949-CRLM-23.raw]	423.5099792480469	16.7568148885333	4.9075073016	99.6569709496	94.74946364799999	345059.59375	1.6081360078569213E8	3	7196	0.14946350419456067	0.9044064983516789	82.51963711409422	423.50006103515625	423.5191345214844
1100	423.5273742675781	13.0857936384					1	DETECTED	423.5274 m/z @13.09 [151020OFc1_NvH-0949-CRLM-23.raw]	423.5273742675781	13.0857936384	3.1747163248	90.8984607458667	87.7237444210667	71212.0390625	1.2631886366235687E8	0	7196	3.988676568017407	4.964377146216066	8.880035397158029	423.5203857421875	423.5308532714844
1101	423.5409240722656	18.4395450954667					1	DETECTED	423.5409 m/z @18.44 [151020OFc1_NvH-0949-CRLM-23.raw]	423.5409240722656	18.4395450954667	3.08005069546667	91.4043111336	88.32426043813334	202571.0	1.4957488705294073E8	0	7196	8.933722407855226	4.675942534846047	0.2803800689211163	423.531005859375	423.5443420410156
1102	423.5543518066406	26.0754672845333					1	DETECTED	423.5544 m/z @26.08 [151020OFc1_NvH-0949-CRLM-23.raw]	423.5543518066406	26.0754672845333	3.596455512	99.8472276149333	96.2507721029333	1499169.625	1.8083910714446026E8	3	7196	2.766309045361563	2.6081202786896887	0.061961591390504556	423.5444641113281	423.5545349121094
1103	423.5645446777344	30.6860079170667					1	DETECTED	423.5645 m/z @30.69 [151020OFc1_NvH-0949-CRLM-23.raw]	423.5645446777344	30.6860079170667	2.2619057296	99.8250046309333	97.56309890133329	1727046.125	2.3273949063895836E8	0	7196	0.1211857930985012	0.653158832497595	0.589529592240186	423.5545654296875	423.5743713378906
1104	423.57867431640625	13.0765462269333					1	DETECTED	423.5787 m/z @13.08 [151020OFc1_NvH-0949-CRLM-23.raw]	423.57867431640625	13.0765462269333	3.08005069546667	95.0628965626667	91.98284586720003	1176058.25	2.0150298674299636E8	3	7196	0.10833404771410926	0.9763902891705452	43.52790768346883	423.5745544433594	423.5884704589844
1105	423.5933532714844	32.020886776					1	DETECTED	423.5934 m/z @32.02 [151020OFc1_NvH-0949-CRLM-23.raw]	423.5933532714844	32.020886776	2.7293511064	75.3766015498667	72.6472504434667	685018.125	1.530702773746263E8	0	7196	0.2862702902978178	0.5017858380963048	0.006962983297373328	423.58880615234375	423.603271484375
1106	423.6943359375	27.8810857722667					1	DETECTED	423.6943 m/z @27.88 [151020OFc1_NvH-0949-CRLM-23.raw]	423.6943359375	27.8810857722667	3.54839754453333	80.3775493152	76.82915177066667	121391.4140625	1.2524661314650723E8	0	7196	26.96915582905396	1.5787230545924646	5.518545607080328	423.6848449707031	423.7014465332031
1107	423.71148681640625	30.391569668					1	DETECTED	423.7115 m/z @30.39 [151020OFc1_NvH-0949-CRLM-23.raw]	423.71148681640625	30.391569668	2.9134797664	98.9928665384	96.07938677199999	1817089.75	2.085340519667581E8	0	7196	4.544509907191298	0.5220684713106365	0.10350658386803338	423.7015075683594	423.7214660644531
1108	423.7236022949219	43.8262695072					1	DETECTED	423.7236 m/z @43.83 [151020OFc1_NvH-0949-CRLM-23.raw]	423.7236022949219	43.8262695072	3.20279330933333	96.4820635624	93.27927025306667	1439848.5	1.818733604772754E8	4	7196	0.13149783210560884	0.5166576555464294	0.012623152907159499	423.72149658203125	423.73358154296875
1109	423.7351989746094	31.4548993968					1	DETECTED	423.7352 m/z @31.45 [151020OFc1_NvH-0949-CRLM-23.raw]	423.7351989746094	31.4548993968	5.20386062906667	77.5340543	72.33019367093333	687384.8125	1.7237901415413812E8	4	7196	0.15846160939846854	114.53178510946147	303.4828642585645	423.7336120605469	423.7353820800781
1110	423.74542236328125	35.5733379245333					1	DETECTED	423.7454 m/z @35.57 [151020OFc1_NvH-0949-CRLM-23.raw]	423.74542236328125	35.5733379245333	2.88569036293333	99.3561103226667	96.47041995973336	2495766.5	3.003554014272882E8	2	7196	0.2896917553578007	0.5868367227997753	0.17211473886523757	423.7354736328125	423.75537109375
1111	423.7591247558594	14.5891994709333					1	DETECTED	423.7591 m/z @14.59 [151020OFc1_NvH-0949-CRLM-23.raw]	423.7591247558594	14.5891994709333	4.142681028	96.6929404341333	92.5502594061333	1264859.125	1.9509803995459807E8	0	7196	15.415929611593514	2.8510940377633616	283.0159562721397	423.75543212890625	423.7690734863281
1112	423.76934814453125	30.9175432978667					1	DETECTED	423.7693 m/z @30.92 [151020OFc1_NvH-0949-CRLM-23.raw]	423.76934814453125	30.9175432978667	3.985838564	97.3708305784	93.3849920144	275904.0	1.64102643151529E8	0	7196	21.886986834693037	2.122997419934103	0.008086591335981509	423.7691345214844	423.7790222167969
1113	423.7917175292969	18.9031002208					1	DETECTED	423.7917 m/z @18.90 [151020OFc1_NvH-0949-CRLM-23.raw]	423.7917175292969	18.9031002208	3.84324064773333	99.1361147045333	95.29287405679997	156669.546875	1.550988920728382E8	0	7196	0.11038293274978628	3.2245665786522584	1.7950240650451161	423.7823791503906	423.80126953125
1114	423.8439636230469	16.7568148885333					1	DETECTED	423.8440 m/z @16.76 [151020OFc1_NvH-0949-CRLM-23.raw]	423.8439636230469	16.7568148885333	0.00546406826666667	100.001680064267	99.99621599600034	240739.296875	1.6246497582472724E8	0	7196	0.12741892586251424	3.3231406404731034	0.09131054125057936	423.8341979980469	423.85394287109375
1115	423.8555603027344	14.7773600450667					1	DETECTED	423.8556 m/z @14.78 [151020OFc1_NvH-0949-CRLM-23.raw]	423.8555603027344	14.7773600450667	0.00546406826666667	99.9463013168	99.94083724853334	134892.40625	1.437843831411938E8	0	7196	0.22726397930942532	3.5275809310213306	0.02364600654802194	423.8539733886719	423.8625793457031
1116	423.87261962890625	33.5937274106667					1	DETECTED	423.8726 m/z @33.59 [151020OFc1_NvH-0949-CRLM-23.raw]	423.87261962890625	33.5937274106667	0.00546406826666667	99.9684654248	99.96300135653334	265817.125	1.5622747869759983E8	3	7196	22.273556589537968	1.9355066190242476	0.004633599899929269	423.86285400390625	423.87689208984375
1117	423.8869323730469	23.4799796181333					1	DETECTED	423.8869 m/z @23.48 [151020OFc1_NvH-0949-CRLM-23.raw]	423.8869323730469	23.4799796181333	0.00546406826666667	99.9905488453333	99.98508477706663	423023.625	1.5392684794562164E8	0	7196	10.2960167008194	0.7066884586211425	0.18610383163454605	423.8769836425781	423.888427734375
1118	423.8984375	13.9277652709333					1	DETECTED	423.8984 m/z @13.93 [151020OFc1_NvH-0949-CRLM-23.raw]	423.8984375	13.9277652709333	0.00546406826666667	99.8802330848	99.87476901653334	1436991.5	2.2779545130994514E8	3	7196	11.993551364787589	2.7360806226555088	3.7801159576491528	423.8884582519531	423.9083557128906
1119	423.9129943847656	46.0905459762667					1	DETECTED	423.9130 m/z @46.09 [151020OFc1_NvH-0949-CRLM-23.raw]	423.9129943847656	46.0905459762667	0.00546406826666667	100.001680064267	99.99621599600034	799167.9375	1.8229329728641924E8	0	7196	9.498930859973399	0.5103929347225038	0.015818474539927362	423.908447265625	423.9229736328125
1120	423.9272766113281	32.0117893493333					1	DETECTED	423.9273 m/z @32.01 [151020OFc1_NvH-0949-CRLM-23.raw]	423.9272766113281	32.0117893493333	0.0282621848	99.9684654248	99.94020324	213587.15625	1.583621604183366E8	0	7196	16.318350147992646	2.0481995575735343	0.006188348163110239	423.92303466796875	423.9297180175781
1121	423.9397277832031	23.8859374010667					1	DETECTED	423.9397 m/z @23.89 [151020OFc1_NvH-0949-CRLM-23.raw]	423.9397277832031	23.8859374010667	0.00546406826666667	99.8802330848	99.87476901653334	237445.34375	1.5384110644767153E8	0	7196	1.3388237678303128	2.763531822747978	0.013355807810696329	423.92974853515625	423.94970703125
1122	423.95135498046875	35.5013512584					1	DETECTED	423.9514 m/z @35.50 [151020OFc1_NvH-0949-CRLM-23.raw]	423.95135498046875	35.5013512584	0.0172706141333333	99.7354659005333	99.71819528639996	90758.421875	1.725049893284294E8	0	7196	99.5920533765113	1.417276812497804	1.8256255761811582	423.9497375488281	423.95245361328125
1123	423.9624938964844	30.4071947424					1	DETECTED	423.9625 m/z @30.41 [151020OFc1_NvH-0949-CRLM-23.raw]	423.9624938964844	30.4071947424	0.00546406826666667	99.9794906909333	99.97402662266664	1068593.125	1.6892284356482092E8	0	7196	0.20125433935547932	0.51113844452943	0.053492156553920533	423.9526062011719	423.9639892578125
1124	423.9739990234375	43.8085341890667					1	DETECTED	423.9740 m/z @43.81 [151020OFc1_NvH-0949-CRLM-23.raw]	423.9739990234375	43.8085341890667	0.0282621848	99.9684654248	99.94020324	1090580.625	1.6430615102321225E8	0	7196	0.1136043879348918	0.5036138252394685	0.0122587959251762	423.9640197753906	423.9750061035156
1125	423.98504638671875	44.1514868224					1	DETECTED	423.9850 m/z @44.15 [151020OFc1_NvH-0949-CRLM-23.raw]	423.98504638671875	44.1514868224	0.1143406	99.7805260992	99.6661854992	1350581.0	1.7105287576504558E8	0	7196	16.29021364817827	0.5042590649139421	0.016245235571034963	423.9750671386719	423.9947204589844
1126	424.0787048339844	36.7060978496					1	DETECTED	424.0787 m/z @36.71 [151020OFc1_NvH-0949-CRLM-23.raw]	424.0787048339844	36.7060978496	3.43645717333333	96.9851160789333	93.54865890559998	512110.15625	1.5784256478692284E8	0	7196	0.38684190854580436	0.5103122561709593	12.735334433160364	424.0695495605469	424.08837890625
1127	424.096923828125	91.7711800984					1	DETECTED	424.0969 m/z @91.77 [151020OFc1_NvH-0949-CRLM-23.raw]	424.096923828125	91.7711800984	6.93274920346667	95.3144600482667	88.38171084480003	64813.5078125	1.606369682426763E8	0	7196	0.05285070208616105	0.5208825169943019	0.041765033988603754	424.08880615234375	424.1035461425781
1128	424.12640380859375	90.3692607352					1	DETECTED	424.1264 m/z @90.37 [151020OFc1_NvH-0949-CRLM-23.raw]	424.12640380859375	90.3692607352	6.24414693173333	98.2268496488	91.98270271706667	405604.09375	1.5676005717949045E8	0	7196	0.08270933603978392	0.5005590739253059	0.6325335667288191	424.116455078125	424.13458251953125
1129	424.1617431640625	90.3022111874667					1	DETECTED	424.1617 m/z @90.30 [151020OFc1_NvH-0949-CRLM-23.raw]	424.1617431640625	90.3022111874667	7.17703009066667	92.3933041669333	85.21627407626663	37476.890625	1.2017601124409251E8	0	7196	84.32880518969093	0.5125779754815302	0.02515595096306031	424.1525573730469	424.1623840332031
1130	424.1731872558594	20.2134190821333					1	DETECTED	424.1732 m/z @20.21 [151020OFc1_NvH-0949-CRLM-23.raw]	424.1731872558594	20.2134190821333	2.20407077546667	94.5018740784	92.29780330293332	143626.03125	1.3303872177760993E8	0	7196	71.02401939884115	4.226036222832366	20.484827809130806	424.16680908203125	424.18310546875
1131	424.18792724609375	27.6068600365333					1	DETECTED	424.1879 m/z @27.61 [151020OFc1_NvH-0949-CRLM-23.raw]	424.18792724609375	27.6068600365333	3.86252114053333	98.8936838445333	95.03116270399997	133668.21875	1.4927134873441163E8	0	7196	78.47786654350334	2.5982037301308805	6.563811138454836	424.1832580566406	424.19781494140625
1132	424.1986389160156	91.8102419432					1	DETECTED	424.1986 m/z @91.81 [151020OFc1_NvH-0949-CRLM-23.raw]	424.1986389160156	91.8102419432	3.10095054933333	92.1297366032	89.02878605386667	102181.1015625	1.4283215132944816E8	0	7196	0.0684119219138637	0.501800795919908	9.403206456611354E-4	424.19793701171875	424.20111083984375
1133	424.21112060546875	26.5260697045333					1	DETECTED	424.2111 m/z @26.53 [151020OFc1_NvH-0949-CRLM-23.raw]	424.21112060546875	26.5260697045333	1.7534514136	99.5569122904	97.8034608768	4545190.5	3.033957570562564E8	2	7196	0.34873529615335386	5.800722075126405	1.2125414981413833	424.2014465332031	424.2210998535156
1134	424.226318359375	42.8058058866667					1	DETECTED	424.2263 m/z @42.81 [151020OFc1_NvH-0949-CRLM-23.raw]	424.226318359375	42.8058058866667	2.80251840133333	96.5486942402667	93.74617583893337	1579575.75	2.4398293560285625E8	3	7196	28.914706391531574	0.506961364247408	0.008305084367533876	424.22113037109375	424.2327880859375
1135	424.2427978515625	22.6152560637333					1	DETECTED	424.2428 m/z @22.62 [151020OFc1_NvH-0949-CRLM-23.raw]	424.2427978515625	22.6152560637333	2.80251840133333	95.7080644373333	92.90554603599998	9185906.0	3.823230744316368E8	2	7196	0.20243798595648244	3.682533051472997	0.02819173002409806	424.2328186035156	424.2527160644531
1136	424.257568359375	30.0329498584					1	DETECTED	424.2576 m/z @30.03 [151020OFc1_NvH-0949-CRLM-23.raw]	424.257568359375	30.0329498584	2.86664070693333	96.9629640829333	94.09632337599997	867793.6875	1.6702561804684806E8	0	7196	0.09987214406499234	0.9785702093524505	4.01315101805821	424.25299072265625	424.2675476074219
1137	424.2735900878906	50.7372827162667					1	DETECTED	424.2736 m/z @50.74 [151020OFc1_NvH-0949-CRLM-23.raw]	424.2735900878906	50.7372827162667	3.77487239386667	92.6132415264	88.83836913253333	315118.875	1.6087623168121076E8	2	7196	0.1492744851626	0.9887590055346266	1.2181769419339077	424.26763916015625	424.28173828125
1138	424.32769775390625	91.8849534904					1	DETECTED	424.3277 m/z @91.88 [151020OFc1_NvH-0949-CRLM-23.raw]	424.32769775390625	91.8849534904	7.91740449786667	96.0510309341333	88.13362643626662	169374.046875	2.1808303189227778E8	0	7196	0.48430236150676365	0.6543896551945731	0.1373077650542376	424.3179931640625	424.33660888671875
1139	424.363037109375	91.0303368565333					1	DETECTED	424.3630 m/z @91.03 [151020OFc1_NvH-0949-CRLM-23.raw]	424.363037109375	91.0303368565333	4.61300649973333	95.7190913629333	91.10608486319997	3565634.75	2.337200175774259E8	0	7196	0.28849686882547587	1.004622040826696	1.105634954985353	424.354248046875	424.3708801269531
1140	424.4429931640625	12.0396389074667					1	DETECTED	424.4430 m/z @12.04 [151020OFc1_NvH-0949-CRLM-23.raw]	424.4429931640625	12.0396389074667	8.08980747386667	97.9843277941333	89.89452032026664	127321.3203125	1.4036543820461515E8	0	7196	0.0742195048633647	11.967395975266795	0.9796657746792554	424.4330139160156	424.4466552734375
1141	424.45672607421875	15.3722718061333					1	DETECTED	424.4567 m/z @15.37 [151020OFc1_NvH-0949-CRLM-23.raw]	424.45672607421875	15.3722718061333	2.14939459146667	99.9463013168	97.79690672533333	409788.8125	1.4353310414752683E8	4	7196	0.1294026957162906	0.7763590929696168	2.751792014426157	424.4469909667969	424.4622802734375
1142	424.4722900390625	9.71630962346667					1	DETECTED	424.4723 m/z @9.72 [151020OFc1_NvH-0949-CRLM-23.raw]	424.4722900390625	9.71630962346667	3.31474393573333	92.5608964226667	89.24615248693337	793778.9375	1.7193126160457236E8	4	7196	5.498300145230862	63.48596200365598	23.434351405514786	424.4625244140625	424.4822692871094
1143	424.4866027832031	44.1514868224					1	DETECTED	424.4866 m/z @44.15 [151020OFc1_NvH-0949-CRLM-23.raw]	424.4866027832031	44.1514868224	3.51169627546667	96.5264674037333	93.01477112826663	471216.9375	1.8655722205283666E8	0	7196	16.37476885075509	0.5056661727529687	0.004295784081876736	424.4822998046875	424.4964904785156
1144	424.50732421875	29.9718743285333					1	DETECTED	424.5073 m/z @29.97 [151020OFc1_NvH-0949-CRLM-23.raw]	424.50732421875	29.9718743285333	2.40826442613333	95.2927043549333	92.88443992879998	818609.125	1.5825275987006506E8	0	7196	0.11260883685640621	13.054327178098605	0.09162397117085554	424.49737548828125	424.51727294921875
1145	424.54595947265625	19.7009961232					1	DETECTED	424.5460 m/z @19.70 [151020OFc1_NvH-0949-CRLM-23.raw]	424.54595947265625	19.7009961232	5.18379211066667	79.6504823538667	74.46669024320003	200048.015625	1.3481976019920304E8	0	7196	14.842840590594705	3.7553860176654266	0.33842411494573493	424.5360107421875	424.5484619140625
1146	424.5584716796875	22.0771808842667					1	DETECTED	424.5585 m/z @22.08 [151020OFc1_NvH-0949-CRLM-23.raw]	424.5584716796875	22.0771808842667	2.88569036293333	93.9812172810667	91.09552691813337	1648782.125	2.1068865751576474E8	3	7196	20.72373482774987	1.876133196826928	5.648649161998971	424.54852294921875	424.56842041015625
1147	424.5692138671875	29.0566165424					1	DETECTED	424.5692 m/z @29.06 [151020OFc1_NvH-0949-CRLM-23.raw]	424.5692138671875	29.0566165424	4.3099954808	45.1510687237333	40.841073242933305	225746.59375	8.248493935384476E7	0	7196	21.555478744819993	0.9039256466246534	0.6871337519357649	424.5685119628906	424.5709533691406
1148	424.5809631347656	44.3831566122667					1	DETECTED	424.5810 m/z @44.38 [151020OFc1_NvH-0949-CRLM-23.raw]	424.5809631347656	44.3831566122667	3.1378855728	98.6834303405333	95.5455447677333	7118949.0	2.2932632697910404E8	3	7196	0.17587403421326542	0.5274585598212351	0.034174980731508105	424.571044921875	424.59063720703125
1149	424.66058349609375	74.6165251005333					1	DETECTED	424.6606 m/z @74.62 [151020OFc1_NvH-0949-CRLM-23.raw]	424.66058349609375	74.6165251005333	4.95554439866667	76.4956205122667	71.54007611360002	71803.2890625	1.3026870957443339E8	0	7196	0.18921267525738017	0.5134874315061362	112.9367712756235	424.65240478515625	424.6693420410156
1150	424.68597412109375	26.5894314837333					1	DETECTED	424.6860 m/z @26.59 [151020OFc1_NvH-0949-CRLM-23.raw]	424.68597412109375	26.5894314837333	3.29624418853333	90.5403731408	87.24412895226666	341098.6875	1.5534285140957117E8	0	7196	0.2153368496259347	0.5081310521195473	2.5867117239075323	424.67626953125	424.69024658203125
1151	424.7004089355469	29.7928958501333					1	DETECTED	424.7004 m/z @29.79 [151020OFc1_NvH-0949-CRLM-23.raw]	424.7004089355469	29.7928958501333	4.70004922266667	87.1012934816	82.40124425893333	597270.5625	1.4773752615948194E8	2	7196	0.16635022598731197	0.511010461607455	0.015222961303345233	424.69122314453125	424.70123291015625
1152	424.71124267578125	27.7868245776					1	DETECTED	424.7112 m/z @27.79 [151020OFc1_NvH-0949-CRLM-23.raw]	424.71124267578125	27.7868245776	3.11937333253333	98.2929869338667	95.17361360133337	3896290.75	3.453564032770746E8	2	7196	0.37643961484037547	0.6068152888217353	0.5461049321716012	424.7012634277344	424.7212219238281
1153	424.7313232421875	18.6068628186667					1	DETECTED	424.7313 m/z @18.61 [151020OFc1_NvH-0949-CRLM-23.raw]	424.7313232421875	18.6068628186667	3.65230522746667	91.1996450821333	87.54733985466663	2855927.75	2.8254727007571477E8	2	7196	0.2352648532389594	0.6729411925921948	0.12808573874809856	424.7213439941406	424.7342529296875
1154	424.7442626953125	22.6152560637333					1	DETECTED	424.7443 m/z @22.62 [151020OFc1_NvH-0949-CRLM-23.raw]	424.7442626953125	22.6152560637333	3.8716564464	99.6345340272	95.76287758080001	4130309.75	3.174018486468403E8	2	7196	21.697324208816344	0.8590731925875141	131.17810898414214	424.7342834472656	424.7541198730469
1155	424.7592468261719	30.0450511469333					1	DETECTED	424.7592 m/z @30.05 [151020OFc1_NvH-0949-CRLM-23.raw]	424.7592468261719	30.0450511469333	3.6613965824	96.3382990472	92.6769024648	464304.46875	1.552405868397584E8	0	7196	0.049789240243399036	1.01109703660955	0.012090407473715052	424.75439453125	424.76104736328125
1156	424.7713928222656	17.861174836					1	DETECTED	424.7714 m/z @17.86 [151020OFc1_NvH-0949-CRLM-23.raw]	424.7713928222656	17.861174836	4.0905316592	97.8075048149333	93.7169731557333	1650537.125	1.614673402319777E8	2	7196	0.18732667665923586	1.4163958552623124	2.093791508309969	424.76153564453125	424.7796630859375
1157	424.8121032714844	24.6839285768					1	DETECTED	424.8121 m/z @24.68 [151020OFc1_NvH-0949-CRLM-23.raw]	424.8121032714844	24.6839285768	1.19261411493333	99.9353136226667	98.74269950773336	51160.546875	1.28030113791874E8	0	7196	83.28136429796645	2.007146480459935	4.8919015811589475	424.8074645996094	424.8175964355469
1158	424.82769775390625	29.3992735973333					1	DETECTED	424.8277 m/z @29.40 [151020OFc1_NvH-0949-CRLM-23.raw]	424.82769775390625	29.3992735973333	0.00546406826666667	100.001680064267	99.99621599600034	144242.28125	1.5364398056496513E8	0	7196	0.06717330315122183	1.6742005572524865	3.2600358229521147	424.8182373046875	424.83758544921875
1159	424.8539123535156	26.5090659392					1	DETECTED	424.8539 m/z @26.51 [151020OFc1_NvH-0949-CRLM-23.raw]	424.8539123535156	26.5090659392	0.00546406826666667	99.9905488453333	99.98508477706663	411458.03125	1.3817038110243142E8	0	7196	5.635458833552125	3.7380167401876325	0.02264475046812721	424.84393310546875	424.8629455566406
1160	424.873046875	19.3993341696					1	DETECTED	424.8730 m/z @19.40 [151020OFc1_NvH-0949-CRLM-23.raw]	424.873046875	19.3993341696	0.00546406826666667	100.001680064267	99.99621599600034	946834.9375	1.7929445745990145E8	3	7196	10.506220192726197	1.249408260288345	0.3018815551125061	424.8630676269531	424.8830261230469
1161	424.88751220703125	16.3089615621333					1	DETECTED	424.8875 m/z @16.31 [151020OFc1_NvH-0949-CRLM-23.raw]	424.88751220703125	16.3089615621333	0.8992423112	99.3450705786667	98.4458282674667	228316.984375	1.694662752984996E8	3	7196	1.2066828176326823	6.388874189550452	0.21784788277851797	424.883056640625	424.8876647949219
1162	424.8976745605469	38.2279617504					1	DETECTED	424.8977 m/z @38.23 [151020OFc1_NvH-0949-CRLM-23.raw]	424.8976745605469	38.2279617504	0.00546406826666667	100.001680064267	99.99621599600034	1.3276417E7	3.890012233125649E8	3	7196	0.18251972614967116	0.6380349552502678	0.1338326822406578	424.88775634765625	424.90765380859375
1163	424.91510009765625	44.3831566122667					1	DETECTED	424.9151 m/z @44.38 [151020OFc1_NvH-0949-CRLM-23.raw]	424.91510009765625	44.3831566122667	0.446828222933333	99.9131763245333	99.46634810159996	5034177.5	2.4603079976223904E8	3	7196	0.17444850955939728	1.412730948592906	0.6331138542775616	424.9077453613281	424.9250793457031
1164	424.935791015625	51.2129858312					1	DETECTED	424.9358 m/z @51.21 [151020OFc1_NvH-0949-CRLM-23.raw]	424.935791015625	51.2129858312	0.00546406826666667	99.9794906909333	99.97402662266664	363059.8125	1.4243035191102237E8	3	7196	0.0987969547732348	1.172237204476804	0.0072936401616916485	424.92584228515625	424.945556640625
1165	424.96026611328125	28.5593032669333					1	DETECTED	424.9603 m/z @28.56 [151020OFc1_NvH-0949-CRLM-23.raw]	424.96026611328125	28.5593032669333	0.0714827026666667	99.9573621322667	99.88587942960002	303499.1875	1.53837072040345E8	0	7196	0.05405100523843487	2.864676800223118	0.00147940848355523	424.9502868652344	424.96038818359375
1166	424.9704284667969	18.2319231378667					1	DETECTED	424.9704 m/z @18.23 [151020OFc1_NvH-0949-CRLM-23.raw]	424.9704284667969	18.2319231378667	0.00546406826666667	99.9353136226667	99.92984955440004	465548.25	1.6947159496238944E8	4	7196	8.644926755216375	0.5529078710386521	0.985165401149107	424.9606018066406	424.98040771484375
1167	424.990234375	29.7132549490667					1	DETECTED	424.9902 m/z @29.71 [151020OFc1_NvH-0949-CRLM-23.raw]	424.990234375	29.7132549490667	1.14462288746667	99.512068212	98.36744532453334	163361.28125	1.4096650832280925E8	0	7196	14.879797485550394	2.1663031321450203	1.2627992564744335	424.9804382324219	424.9909362792969
1168	425.00103759765625	32.7156082890667					1	DETECTED	425.0010 m/z @32.72 [151020OFc1_NvH-0949-CRLM-23.raw]	425.00103759765625	32.7156082890667	0.103602660266667	99.8360528978667	99.73245023760002	256099.6875	1.5793456267430058E8	0	7196	15.15057881492979	1.3426124656894056	2.561204047582247	424.99127197265625	425.0101013183594
1169	425.02044677734375	26.5260697045333					1	DETECTED	425.0204 m/z @26.53 [151020OFc1_NvH-0949-CRLM-23.raw]	425.02044677734375	26.5260697045333	0.00546406826666667	99.6683980218667	99.66293395360003	406269.90625	1.4231715642263475E8	0	7196	0.08431210507754727	0.5824396733264607	0.07544479063873362	425.0108337402344	425.030029296875
1170	425.16705322265625	91.0207133272					1	DETECTED	425.1671 m/z @91.02 [151020OFc1_NvH-0949-CRLM-23.raw]	425.16705322265625	91.0207133272	3.69051904933333	99.9023888309333	96.21186978159997	104697.59375	1.2759340073757873E8	0	7196	71.3042197286544	0.5508511149962271	7.051727801184916E-4	425.1572570800781	425.17694091796875
1171	425.18731689453125	26.5749362626667					1	DETECTED	425.1873 m/z @26.57 [151020OFc1_NvH-0949-CRLM-23.raw]	425.18731689453125	26.5749362626667	4.3574553688	99.9023888309333	95.5449334621333	221520.1875	1.4475304969522604E8	0	7196	5.722429319035516	2.5531273064151963	4.65367085132922	425.1777648925781	425.1972351074219
1172	425.210205078125	18.4709968005333					1	DETECTED	425.2102 m/z @18.47 [151020OFc1_NvH-0949-CRLM-23.raw]	425.210205078125	18.4709968005333	2.001398648	99.9573621322667	97.95596348426669	6.178058E7	1.017643757940188E9	3	7196	0.15277852947322756	55.267921791493215	125.39339565902448	425.2002258300781	425.2201843261719
1173	425.2209777832031	32.8816521394667					1	DETECTED	425.2210 m/z @32.88 [151020OFc1_NvH-0949-CRLM-23.raw]	425.2209777832031	32.8816521394667	3.4565611136	91.7039035872	88.2473424736	623274.8125	1.9937391821372166E8	2	7196	17.986687378248398	0.6144647614541953	0.18402740441484938	425.22021484375	425.22174072265625
1174	425.23175048828125	38.2279617504					1	DETECTED	425.2318 m/z @38.23 [151020OFc1_NvH-0949-CRLM-23.raw]	425.23175048828125	38.2279617504	2.572808768	99.5672283781333	96.99441961013329	8748899.0	4.901964658654862E8	4	7196	0.17657607679409182	0.6523054368833384	0.13424806807768042	425.2217712402344	425.2417297363281
1175	425.24481201171875	32.0350071064					1	DETECTED	425.2448 m/z @32.04 [151020OFc1_NvH-0949-CRLM-23.raw]	425.24481201171875	32.0350071064	2.36244241786667	95.204640892	92.84219847413333	2808588.5	3.3960685025254756E8	3	7196	15.390590648169074	0.6759342023931308	0.4023546289722647	425.2417907714844	425.2547912597656
1176	425.25732421875	39.6076652384					1	DETECTED	425.2573 m/z @39.61 [151020OFc1_NvH-0949-CRLM-23.raw]	425.25732421875	39.6076652384	6.84227543866667	94.7405356202667	87.89826018160002	976647.0625	1.7189576870395136E8	2	7196	15.205197240145853	0.5084627455836346	1.5926604330934229	425.2548828125	425.2672424316406
1177	425.2727355957031	17.8930332736					1	DETECTED	425.2727 m/z @17.89 [151020OFc1_NvH-0949-CRLM-23.raw]	425.2727355957031	17.8930332736	5.00575015733333	92.5820024485333	87.57625229119998	712917.0625	2.9819376941564727E8	0	7196	0.14126089613587212	91.76585899605784	5.576386915766758	425.2674560546875	425.28167724609375
1178	425.2899475097656	91.5058497944					1	DETECTED	425.2899 m/z @91.51 [151020OFc1_NvH-0949-CRLM-23.raw]	425.2899475097656	91.5058497944	19.1541661306667	93.0796045472	73.92543841653331	64597.4140625	1.365483913959656E8	0	7196	0.9536012006775962	0.5108757299976203	0.37910884583304455	425.2831115722656	425.2945861816406
1179	425.30523681640625	90.0710076890667					1	DETECTED	425.3052 m/z @90.07 [151020OFc1_NvH-0949-CRLM-23.raw]	425.30523681640625	90.0710076890667	0.978578530933333	99.7695076413333	98.79092911039997	331942.65625	1.180086992028718E8	0	7196	95.84351208599823	0.5056904771677989	0.011181027962761268	425.2995910644531	425.312255859375
1180	425.3262634277344	90.0710076890667					1	DETECTED	425.3263 m/z @90.07 [151020OFc1_NvH-0949-CRLM-23.raw]	425.3262634277344	90.0710076890667	3.2870983672	92.4687263506667	89.1816279834667	87215.09375	1.7391789481635833E8	0	7196	88.14456552800227	0.5138143042894465	0.01829697329881009	425.32293701171875	425.3343811035156
1181	425.3444519042969	90.2477515088					1	DETECTED	425.3445 m/z @90.25 [151020OFc1_NvH-0949-CRLM-23.raw]	425.3444519042969	90.2477515088	4.03190692853333	99.4676986109333	95.43579168239997	138406.90625	2.4873182786609453E8	0	7196	87.66518962280072	0.5534701431449156	0.01743638426444846	425.3434143066406	425.3540954589844
1182	425.36651611328125	91.0303368565333					1	DETECTED	425.3665 m/z @91.03 [151020OFc1_NvH-0949-CRLM-23.raw]	425.36651611328125	91.0303368565333	0.0606744752	100.001680064267	99.941005589067	972880.5625	2.8038642318750465E8	0	7196	0.019099886590495885	0.5066843363275005	0.7015946818199466	425.3576965332031	425.37579345703125
1183	425.38092041015625	90.0710076890667					1	DETECTED	425.3809 m/z @90.07 [151020OFc1_NvH-0949-CRLM-23.raw]	425.38092041015625	90.0710076890667	4.17197796533333	98.8381763072	94.66619834186668	99817.0390625	1.883930224182304E8	0	7196	87.50103241410223	0.5510318256581598	0.018148721683867358	425.37677001953125	425.3908996582031
1184	425.3987121582031	91.8849534904					1	DETECTED	425.3987 m/z @91.88 [151020OFc1_NvH-0949-CRLM-23.raw]	425.3987121582031	91.8849534904	6.87117694266667	99.512068212	92.64089126933334	90672.3828125	1.6641161831927097E8	0	7196	2.0637954477194	0.5448581102459173	0.8830429638982905	425.3914794921875	425.408447265625
1185	425.4188537597656	9.78757097733333					1	DETECTED	425.4189 m/z @9.79 [151020OFc1_NvH-0949-CRLM-23.raw]	425.4188537597656	9.78757097733333	4.9446464176	99.9463013168	95.0016548992	763338.8125	1.6425646696259665E8	0	7196	0.1944609756686866	1.4452700575592865	5.311927078363332	425.4096374511719	425.42877197265625
1186	425.4532165527344	20.1862653202667					1	DETECTED	425.4532 m/z @20.19 [151020OFc1_NvH-0949-CRLM-23.raw]	425.4532165527344	20.1862653202667	2.7842999336	95.6970415968	92.91274166320001	337484.46875	1.5449942130273873E8	2	7196	0.09467190209134202	8.396264264350998	0.0023535028604487434	425.4432373046875	425.463134765625
1187	425.47467041015625	11.8965365522667					1	DETECTED	425.4747 m/z @11.90 [151020OFc1_NvH-0949-CRLM-23.raw]	425.47467041015625	11.8965365522667	3.26719690666667	99.4898877413333	96.22269083466664	4201736.5	2.4709128527721444E8	4	7196	0.17755632627461182	37.005220202790014	95.85369163857904	425.4646911621094	425.4846496582031
1188	425.4847412109375	27.5891767621333					1	DETECTED	425.4847 m/z @27.59 [151020OFc1_NvH-0949-CRLM-23.raw]	425.4847412109375	27.5891767621333	0.9884553952	97.3051894616	96.31673406639999	1743444.125	1.879803539160221E8	2	7196	1.8805557520272096	0.7257089216734063	0.5227138390141833	425.48468017578125	425.4946594238281
1189	425.5315246582031	32.5970717930667					1	DETECTED	425.5315 m/z @32.60 [151020OFc1_NvH-0949-CRLM-23.raw]	425.5315246582031	32.5970717930667	3.3890122048	98.716809128	95.3277969232	236716.15625	1.5678222323554286E8	0	7196	0.16973773773090528	1.9480290648183693	0.008687869720601841	425.52154541015625	425.53173828125
1190	425.541748046875	18.4709968005333					1	DETECTED	425.5417 m/z @18.47 [151020OFc1_NvH-0949-CRLM-23.raw]	425.541748046875	18.4709968005333	1.39588252613333	99.6457084792	98.24982595306666	4.0470676E7	8.218669183473884E8	3	7196	0.1519198699451998	0.5492524272887528	11.500709133461736	425.5317687988281	425.5517272949219
1191	425.55572509765625	22.5213197837333					1	DETECTED	425.5557 m/z @22.52 [151020OFc1_NvH-0949-CRLM-23.raw]	425.55572509765625	22.5213197837333	4.742373728	98.1717568621333	93.42938313413329	160990.75	1.833339686264947E8	0	7196	14.601129044615485	3.7199085530162947	8.445682765364833	425.5517883300781	425.5562744140625
1192	425.5663146972656	38.1999894274667					1	DETECTED	425.5663 m/z @38.20 [151020OFc1_NvH-0949-CRLM-23.raw]	425.5663146972656	38.1999894274667	3.90952490026667	99.1470400181333	95.23751511786662	3381688.25	2.596831452106933E8	0	7196	5.219714437374705	0.6071347692585077	0.09136796753173543	425.55633544921875	425.5762939453125
1193	425.58453369140625	31.4888117797333					1	DETECTED	425.5845 m/z @31.49 [151020OFc1_NvH-0949-CRLM-23.raw]	425.58453369140625	31.4888117797333	2.0760390888	94.9307187968	92.85467970799999	1380922.75	1.8319293875519016E8	3	7196	9.506227750143758	1.12808243998068	0.09612957300652067	425.5763244628906	425.5943908691406
1194	425.6145935058594	9.21602804373333					1	DETECTED	425.6146 m/z @9.22 [151020OFc1_NvH-0949-CRLM-23.raw]	425.6145935058594	9.21602804373333	2.74768152213333	96.9629640829333	94.21528256079996	3605437.25	1.894867734831034E8	0	7196	0.20219153594743133	1.9854568620597541	2.82863120966558	425.6047058105469	425.62451171875
1195	425.7047424316406	20.151875628					1	DETECTED	425.7047 m/z @20.15 [151020OFc1_NvH-0949-CRLM-23.raw]	425.7047424316406	20.151875628	3.74603948373333	97.503533644	93.75749416026667	278155.96875	1.4449733465545902E8	2	7196	3.211231695872211	0.511871366024539	0.08549459821785071	425.69476318359375	425.7087707519531
1196	425.7187805175781	20.9855891741333					1	DETECTED	425.7188 m/z @20.99 [151020OFc1_NvH-0949-CRLM-23.raw]	425.7187805175781	20.9855891741333	3.14703543573333	94.6095792173333	91.46254378159998	3641505.0	2.4712398492580578E8	0	7196	0.25623261938654096	1.4220322664736638	29.290534475910622	425.70880126953125	425.7221984863281
1197	425.73223876953125	37.0001634770667					1	DETECTED	425.7322 m/z @37.00 [151020OFc1_NvH-0949-CRLM-23.raw]	425.73223876953125	37.0001634770667	3.20279330933333	94.901811544	91.69901823466667	1.2224885E7	5.437742875446587E8	2	7196	0.19808965798371503	0.5133325885515794	0.013938491716271453	425.7222900390625	425.7422180175781
1198	425.7467041015625	32.0350071064					1	DETECTED	425.7467 m/z @32.04 [151020OFc1_NvH-0949-CRLM-23.raw]	425.7467041015625	32.0350071064	1.44340042133333	99.8250046309333	98.38160420959996	1179043.625	2.2094938927909127E8	2	7196	3.078444232012309	0.6304451335056963	0.6315744350897996	425.74224853515625	425.756591796875
1199	425.7666320800781	23.3404313858667					1	DETECTED	425.7666 m/z @23.34 [151020OFc1_NvH-0949-CRLM-23.raw]	425.7666320800781	23.3404313858667	3.53923162	99.290115048	95.75088342800001	3.0846646E7	6.377316105900233E8	2	7196	0.2409770256934145	1.4182345056944679	1.4086847509473948	425.7567138671875	425.7763977050781
1200	425.7846374511719	20.2374892728					1	DETECTED	425.7846 m/z @20.24 [151020OFc1_NvH-0949-CRLM-23.raw]	425.7846374511719	20.2374892728	0.889294523733333	99.6457084792	98.75641395546667	171926.109375	1.5957389510390338E8	2	7196	16.306890547314058	3.647540516849765	0.024034731848394924	425.7770080566406	425.7937316894531
1201	425.8146057128906	9.17844685973333					1	DETECTED	425.8146 m/z @9.18 [151020OFc1_NvH-0949-CRLM-23.raw]	425.8146057128906	9.17844685973333	0.632509902933333	99.8581604216	99.22565051866667	3737465.5	2.2146727204363227E8	0	7196	0.2044189984176743	3.2559126280640736	5.912529795610627	425.8048400878906	425.8245849609375
1202	425.8458557128906	19.5539430722667					1	DETECTED	425.8459 m/z @19.55 [151020OFc1_NvH-0949-CRLM-23.raw]	425.8458557128906	19.5539430722667	0.0714827026666667	99.9573621322667	99.88587942960002	210881.03125	1.590345231332651E8	0	7196	0.02920272750021269	0.5031830225867223	0.13935530785307185	425.8360595703125	425.8540954589844
1203	425.8641357421875	26.6376872714667					1	DETECTED	425.8641 m/z @26.64 [151020OFc1_NvH-0949-CRLM-23.raw]	425.8641357421875	26.6376872714667	0.2103015856	100.001680064267	99.791378478667	637171.5	1.5555787256064472E8	0	7196	18.091057122210454	2.4765369735011324	0.9936805536304831	425.85418701171875	425.8643493652344
1204	425.8743591308594	18.4709968005333					1	DETECTED	425.8744 m/z @18.47 [151020OFc1_NvH-0949-CRLM-23.raw]	425.8743591308594	18.4709968005333	0.00546406826666667	99.9905488453333	99.98508477706663	1.843169E7	5.043813412527238E8	0	7196	0.14959050734252344	57.38773527464	1.5995997590802613	425.8643798828125	425.88433837890625
1205	425.8847961425781	5.72008178773333					1	DETECTED	425.8848 m/z @5.72 [151020OFc1_NvH-0949-CRLM-23.raw]	425.8847961425781	5.72008178773333	3.6613965824	100.001680064267	96.340283481867	1246448.375	1.7829568586277342E8	3	7196	0.12565154489621566	1.3438568046868966	1.036944513625485	425.8843688964844	425.8869323730469
1206	425.8969421386719	28.0837729536					1	DETECTED	425.8969 m/z @28.08 [151020OFc1_NvH-0949-CRLM-23.raw]	425.8969421386719	28.0837729536	0.00546406826666667	99.9242601330667	99.91879606480003	2007933.875	1.9168558204823732E8	3	7196	0.13541639965344743	1.0441426906158868	0.11626923174864678	425.886962890625	425.900390625
1207	425.910400390625	22.4385496538667					1	DETECTED	425.9104 m/z @22.44 [151020OFc1_NvH-0949-CRLM-23.raw]	425.910400390625	22.4385496538667	0.0392682752	100.001680064267	99.962411789067	3165301.25	2.3708178290950224E8	3	7196	0.19496407772225055	25.759565179105685	104.617162345617	425.9004211425781	425.9203796386719
1208	425.92822265625	22.0070945213333					1	DETECTED	425.9282 m/z @22.01 [151020OFc1_NvH-0949-CRLM-23.raw]	425.92822265625	22.0070945213333	0.00546406826666667	100.001680064267	99.99621599600034	1066243.625	1.4273543182753527E8	0	7196	0.2096083323345148	10.694182281212502	0.14332248117218047	425.92041015625	425.9382019042969
1209	425.94268798828125	48.7754572904					1	DETECTED	425.9427 m/z @48.78 [151020OFc1_NvH-0949-CRLM-23.raw]	425.94268798828125	48.7754572904	0.467107129333333	100.001680064267	99.53457293493368	89505.46875	1.729092510609728E8	0	7196	97.11851622129498	1.0052816607264212	0.98404777573878	425.9382629394531	425.9446716308594
1210	425.9546813964844	20.151875628					1	DETECTED	425.9547 m/z @20.15 [151020OFc1_NvH-0949-CRLM-23.raw]	425.9546813964844	20.151875628	0.00546406826666667	99.9905488453333	99.98508477706663	150983.59375	1.4133250273810986E8	0	7196	0.8532401851402831	3.8424663485854538	4.056212873670894	425.9447021484375	425.964599609375
1211	425.97576904296875	11.8965365522667					1	DETECTED	425.9758 m/z @11.90 [151020OFc1_NvH-0949-CRLM-23.raw]	425.97576904296875	11.8965365522667	0.00546406826666667	99.6683980218667	99.66293395360003	1584903.25	1.842375970962192E8	0	7196	0.1944330062994748	11.240877592439709	83.91041537848534	425.9657897949219	425.9857482910156
1212	425.9861755371094	27.5891767621333					1	DETECTED	425.9862 m/z @27.59 [151020OFc1_NvH-0949-CRLM-23.raw]	425.9861755371094	27.5891767621333	0.8992423112	99.9794906909333	99.0802483797333	730457.1875	1.542389474302104E8	0	7196	1.6445663064027798	28.426139742238274	6.441503193798292	425.9858703613281	425.99615478515625
1213	426.0149841308594	9.13914909573333					1	DETECTED	426.0150 m/z @9.14 [151020OFc1_NvH-0949-CRLM-23.raw]	426.0149841308594	9.13914909573333	4.57579038373333	99.9131763245333	95.33738594079996	2171483.75	1.7241155667969397E8	0	7196	0.19798960998835113	4.1181051802725115	7.60998374468623	426.0050048828125	426.02471923828125
1214	426.0553894042969	26.2831003122667					1	DETECTED	426.0554 m/z @26.28 [151020OFc1_NvH-0949-CRLM-23.raw]	426.0553894042969	26.2831003122667	2.9134797664	99.1912429037333	96.2777631373333	947759.3125	1.645439036148194E8	0	7196	0.08958376439207782	4.445226912373213	0.7379106049750221	426.0462646484375	426.0653381347656
1215	426.1005554199219	89.7186411842667					1	DETECTED	426.1006 m/z @89.72 [151020OFc1_NvH-0949-CRLM-23.raw]	426.1005554199219	89.7186411842667	6.1453915552	98.3814165216	92.23602496640001	1432999.875	2.0317969249456847E8	0	7196	0.15574130022753252	4.7226377731987474	0.012803858397283336	426.0912170410156	426.1077880859375
1216	426.1412658691406	44.0765834456					1	DETECTED	426.1413 m/z @44.08 [151020OFc1_NvH-0949-CRLM-23.raw]	426.1412658691406	44.0765834456	0.00546406826666667	100.001680064267	99.99621599600034	56508.1015625	1.507899606455202E8	0	7196	95.94198305353929	1.1371978823071982	1.355044097789466	426.1363220214844	426.1493225097656
1217	426.1728820800781	11.3631010386667					1	DETECTED	426.1729 m/z @11.36 [151020OFc1_NvH-0949-CRLM-23.raw]	426.1728820800781	11.3631010386667	2.12189693573333	98.0841556749333	95.96225873919997	123798.6015625	1.4723511555045843E8	0	7196	0.030838429346324858	5.192086316367547	2215.693527847554	426.164306640625	426.1819763183594
1218	426.1928405761719	69.5241974738667					1	DETECTED	426.1928 m/z @69.52 [151020OFc1_NvH-0949-CRLM-23.raw]	426.1928405761719	69.5241974738667	2.79333135173333	95.4108279848	92.61749663306666	291853.59375	1.5715252589741945E8	2	7196	0.23656205005241304	0.7317906189760024	0.3512249198789113	426.1830749511719	426.1944580078125
1219	426.2044677734375	19.8425647237333					1	DETECTED	426.2045 m/z @19.84 [151020OFc1_NvH-0949-CRLM-23.raw]	426.2044677734375	19.8425647237333	3.39816165413333	97.33726614	93.93910448586666	2074219.875	1.9415513578809723E8	0	7196	1.0108652136194785	0.5359193062347998	106.74323411443238	426.1945495605469	426.20709228515625
1220	426.21710205078125	23.5677351450667					1	DETECTED	426.2171 m/z @23.57 [151020OFc1_NvH-0949-CRLM-23.raw]	426.21710205078125	23.5677351450667	1.89096593626667	99.31209606	97.42113012373333	2.5979436E7	1.3314172064622836E9	2	7196	0.3664457752742223	0.7016722472228247	1.4557304964604525	426.20721435546875	426.2270812988281
[truncated: 33,098 more rows]
