# Supplementary material for: MSFC: a new feature construction method for accurate diagnosis of mass spectrometry data
Source: Sci Rep. 2023 Sep 21;13:15694. doi: 10.1038/s41598-023-42395-5 (PMC10514077; doi:10.1038/s41598-023-42395-5)
Supplement: Supplementary file 1 — Supplementary Information. [file 41598_2023_42395_MOESM1_ESM.zip › dataset/CRLM dataset/crlm/crlm24.csv]

row ID	row m/z	row retention time	row identity (main ID)	row identity (all IDs)	row identity (main ID + details)	row comment	row number of detected peaks	151020OFc1_NvH-0949-CRLM-24.raw Peak status	151020OFc1_NvH-0949-CRLM-24.raw Peak name	151020OFc1_NvH-0949-CRLM-24.raw Peak m/z	151020OFc1_NvH-0949-CRLM-24.raw Peak RT	151020OFc1_NvH-0949-CRLM-24.raw Peak RT start	151020OFc1_NvH-0949-CRLM-24.raw Peak RT end	151020OFc1_NvH-0949-CRLM-24.raw Peak duration time	151020OFc1_NvH-0949-CRLM-24.raw Peak height	151020OFc1_NvH-0949-CRLM-24.raw Peak area	151020OFc1_NvH-0949-CRLM-24.raw Peak charge	151020OFc1_NvH-0949-CRLM-24.raw Peak # data points	151020OFc1_NvH-0949-CRLM-24.raw Peak FWHM	151020OFc1_NvH-0949-CRLM-24.raw Peak tailing factor	151020OFc1_NvH-0949-CRLM-24.raw Peak asymmetry factor	151020OFc1_NvH-0949-CRLM-24.raw Peak m/z min	151020OFc1_NvH-0949-CRLM-24.raw Peak m/z max
1	400.0479736328125	32.8066207778667					1	DETECTED	400.0480 m/z @32.81 [151020OFc1_NvH-0949-CRLM-24.raw]	400.0479736328125	32.8066207778667	0.366404460266667	99.5552275034667	99.18882304320003	44202.28515625	1.247037587539799E8	0	7487	77.4693211501567	1.5287941065514161	2.0575882131028322	400.04534912109375	400.0574035644531
2	400.1246643066406	91.0195334461333					1	DETECTED	400.1247 m/z @91.02 [151020OFc1_NvH-0949-CRLM-24.raw]	400.1246643066406	91.0195334461333	2.19918363733333	98.8487466208	96.64956298346667	114510.875	1.2417671014419398E8	0	7487	0.047766262893290445	0.5174978158579682	10.28402120946421	400.1155090332031	400.1337585449219
3	400.16717529296875	71.9118915874667					1	DETECTED	400.1672 m/z @71.91 [151020OFc1_NvH-0949-CRLM-24.raw]	400.16717529296875	71.9118915874667	5.88087185706667	99.8794097546667	93.99853789760003	138061.59375	1.2197810230583577E8	2	7487	19.206822755179957	0.6648332308409974	14.79421332020996	400.1573486328125	400.17510986328125
4	400.18511962890625	17.4413470904					1	DETECTED	400.1851 m/z @17.44 [151020OFc1_NvH-0949-CRLM-24.raw]	400.18511962890625	17.4413470904	1.85937952506667	98.9262868949333	97.06690736986663	953742.125	1.4318699235714474E8	3	7487	0.21116862437483874	1.3366347643279022	2.2480255743244255	400.1751708984375	400.1950988769531
5	400.2069396972656	10.7021382770667					1	DETECTED	400.2069 m/z @10.70 [151020OFc1_NvH-0949-CRLM-24.raw]	400.2069396972656	10.7021382770667	1.89693121813333	97.0615062989333	95.16457508079996	1897614.25	1.9160125958437264E8	2	7487	26.856959226601127	1.806095987868612	92.85492694069481	400.19696044921875	400.2169189453125
6	400.2193298339844	21.7534752896					1	DETECTED	400.2193 m/z @21.75 [151020OFc1_NvH-0949-CRLM-24.raw]	400.2193298339844	21.7534752896	2.67767604266667	91.8827158170667	89.20503977440002	478217.28125	1.6122925415193135E8	0	7487	4.469679867933841	1.2225636058047238	0.6235693457293388	400.2169494628906	400.22174072265625
7	400.23175048828125	44.7819833256					1	DETECTED	400.2318 m/z @44.78 [151020OFc1_NvH-0949-CRLM-24.raw]	400.23175048828125	44.7819833256	1.7936926056	99.5109116528	97.7172190472	4051638.25	2.7115067997483706E8	3	7487	10.546872372703127	0.5050482383484697	0.005133573994604382	400.2218017578125	400.232666015625
8	400.24267578125	35.069419724					1	DETECTED	400.2427 m/z @35.07 [151020OFc1_NvH-0949-CRLM-24.raw]	400.24267578125	35.069419724	2.9400857944	99.957045792	97.0169599976	1.87558048E8	3.878397098136278E9	3	7487	0.2724889221389972	1.8261114181244034	2.8970235320407802	400.2326965332031	400.2525634765625
9	400.255126953125	22.8864150810667					1	DETECTED	400.2551 m/z @22.89 [151020OFc1_NvH-0949-CRLM-24.raw]	400.255126953125	22.8864150810667	4.05286512933333	99.3340116093333	95.28114647999998	848989.125	1.572789067307462E8	0	7487	0.1448766018033858	0.9942043132724669	0.01639348835311843	400.2527160644531	400.2651062011719
10	400.26519775390625	36.383171556					1	DETECTED	400.2652 m/z @36.38 [151020OFc1_NvH-0949-CRLM-24.raw]	400.26519775390625	36.383171556	5.7088700256	100.0014376016	94.29256757600001	212161.796875	1.450994058122422E8	0	7487	8.927437042908743	1.53651152535213	2.0927417782285915	400.26513671875	400.2748107910156
11	400.2776184082031	19.9915908821333					1	DETECTED	400.2776 m/z @19.99 [151020OFc1_NvH-0949-CRLM-24.raw]	400.2776184082031	19.9915908821333	4.10149158213333	92.1070918946667	88.00560031253336	87756.71875	1.3648305529586446E8	0	7487	0.06371907523691434	2.7691960462617606	4.538392092523522	400.27557373046875	400.28759765625
12	400.30548095703125	91.4968382538667					1	DETECTED	400.3055 m/z @91.50 [151020OFc1_NvH-0949-CRLM-24.raw]	400.30548095703125	91.4968382538667	6.2081289016	95.5214339365333	89.3133050349333	186490.296875	1.3778667907654515E8	0	7487	0.1710931664177906	0.8809230643225034	0.728046535017381	400.2958679199219	400.3143005371094
13	400.3421325683594	91.4968382538667					1	DETECTED	400.3421 m/z @91.50 [151020OFc1_NvH-0949-CRLM-24.raw]	400.3421325683594	91.4968382538667	0.0084474352	100.0014376016	99.9929901664	69631.8046875	1.1624131891121896E8	0	7487	0.31320963987315054	0.5450580359456043	0.06457668030412853	400.3323669433594	400.3517761230469
14	400.41796875	10.8168139144					1	DETECTED	400.4180 m/z @10.82 [151020OFc1_NvH-0949-CRLM-24.raw]	400.41796875	10.8168139144	3.41744540693333	96.5615683522667	93.14412294533338	79296.7890625	1.1166246831911398E8	0	7487	3.5371461341142574	12.488634613931223	0.3342372502886211	400.4083557128906	400.42791748046875
15	400.44366455078125	36.6271207461333					1	DETECTED	400.4437 m/z @36.63 [151020OFc1_NvH-0949-CRLM-24.raw]	400.44366455078125	36.6271207461333	2.8184767984	100.0014376016	97.1829608032	326843.59375	1.442947248841105E8	0	7487	12.404359636500764	1.8490951675504843	0.010453319661407324	400.4336853027344	400.45361328125
16	400.46356201171875	14.3313407786667					1	DETECTED	400.4636 m/z @14.33 [151020OFc1_NvH-0949-CRLM-24.raw]	400.46356201171875	14.3313407786667	2.91210281866667	94.2271113448	91.31500852613333	278813.1875	1.2870610159702834E8	0	7487	0.1026947858809546	1.6330588611369117	41.06802801045458	400.45367431640625	400.4670104980469
17	400.4771423339844	31.0214820976					1	DETECTED	400.4771 m/z @31.02 [151020OFc1_NvH-0949-CRLM-24.raw]	400.4771423339844	31.0214820976	2.35016801973333	99.8683432810667	97.51817526133337	1988268.875	1.5563509002993843E8	4	7487	0.15153540317873393	0.5285554177890587	1.9442344113530368	400.46722412109375	400.48626708984375
18	400.49627685546875	10.0668079904					1	DETECTED	400.4963 m/z @10.07 [151020OFc1_NvH-0949-CRLM-24.raw]	400.49627685546875	10.0668079904	2.01987367333333	96.089771544	94.06989787066667	2877086.5	1.459901716206037E8	4	7487	0.21102527211571065	1.2987937406371093	92.77387766562008	400.4863586425781	400.50616455078125
19	400.52069091796875	13.8059949498667					1	DETECTED	400.5207 m/z @13.81 [151020OFc1_NvH-0949-CRLM-24.raw]	400.52069091796875	13.8059949498667	4.18567616933333	99.5996563616	95.41398019226666	802872.1875	1.543968491259818E8	3	7487	4.313057773140994	3.708839784556423	3.551888019483235	400.51080322265625	400.5306091308594
20	400.5414733886719	10.7119589082667					1	DETECTED	400.5415 m/z @10.71 [151020OFc1_NvH-0949-CRLM-24.raw]	400.5414733886719	10.7119589082667	3.80669117413333	99.2897619677333	95.48307079359996	1291494.5	1.5669814295928076E8	3	7487	0.14707949522072283	2.7061928717581285	4.866274116050321	400.531494140625	400.5514221191406
21	400.5573425292969	36.4804583656					1	DETECTED	400.5573 m/z @36.48 [151020OFc1_NvH-0949-CRLM-24.raw]	400.5573425292969	36.4804583656	0.0658511397333333	93.1887303906667	93.12287925093337	1091823.75	1.5928606355178973E8	3	7487	0.1622607932250517	1.1431418311634807	0.5143865392930763	400.551513671875	400.56231689453125
22	400.57232666015625	35.1780747077333					1	DETECTED	400.5723 m/z @35.18 [151020OFc1_NvH-0949-CRLM-24.raw]	400.57232666015625	35.1780747077333	3.09908371706667	99.7466277026667	96.64754398560002	1.28471872E8	2.688789113503066E9	3	7487	0.2801612848498962	1.1965626499840496	1.5968878739235586	400.5623474121094	400.58221435546875
23	400.607421875	31.4221255613333					1	DETECTED	400.6074 m/z @31.42 [151020OFc1_NvH-0949-CRLM-24.raw]	400.607421875	31.4221255613333	2.9213031768	99.3892604848	96.46795730800001	1067733.625	1.3620792874080402E8	3	7487	0.15241465121403408	1.154833804142927	0.51935189548628	400.5974426269531	400.6174011230469
24	400.6246032714844	24.6090702322667					1	DETECTED	400.6246 m/z @24.61 [151020OFc1_NvH-0949-CRLM-24.raw]	400.6246032714844	24.6090702322667	2.9213031768	98.7372245784	95.81592140160001	62438.609375	1.5152921026538888E8	0	7487	19.33740155965183	2.211721175099583	4.174259923480618	400.6174621582031	400.6343688964844
25	400.6444091796875	36.6271207461333					1	DETECTED	400.6444 m/z @36.63 [151020OFc1_NvH-0949-CRLM-24.raw]	400.6444091796875	36.6271207461333	3.22249709093333	99.6801263741333	96.45762928319996	346293.375	1.181386338053386E8	0	7487	0.11021754496589864	0.5037022359062372	1.4527425063845731	400.6344909667969	400.6541442871094
26	400.6546630859375	35.239659612					1	DETECTED	400.6547 m/z @35.24 [151020OFc1_NvH-0949-CRLM-24.raw]	400.6546630859375	35.239659612	6.31813580026667	35.239659612	28.921523811733326	47548.13671875	3.774630061051443E7	0	7487	16.562949883570727	0.5	null	400.6544189453125	400.6585388183594
27	400.6689758300781	71.9449411584					1	DETECTED	400.6690 m/z @71.94 [151020OFc1_NvH-0949-CRLM-24.raw]	400.6689758300781	71.9449411584	6.18662913013333	98.3515268538667	92.16489772373338	76228.9609375	1.3253787312236282E8	0	7487	0.13884918819817926	0.7007851546137289	0.0036718376667256333	400.6590881347656	400.67193603515625
28	400.6821594238281	17.692225408					1	DETECTED	400.6822 m/z @17.69 [151020OFc1_NvH-0949-CRLM-24.raw]	400.6821594238281	17.692225408	6.1120568072	96.6159316805333	90.50387487333329	159900.15625	1.2328881070008396E8	0	7487	0.08170474284144902	0.5101856453671643	0.061653891198358034	400.6722717285156	400.6849365234375
29	400.6951599121094	38.0646883594667					1	DETECTED	400.6952 m/z @38.06 [151020OFc1_NvH-0949-CRLM-24.raw]	400.6951599121094	38.0646883594667	3.21314731226667	99.9347524925333	96.72160518026664	1488698.625	1.419645736049478E8	2	7487	0.1783334135518686	0.5145310898302164	0.05930561476714859	400.6852111816406	400.7051086425781
30	400.71429443359375	9.21788378933333					1	DETECTED	400.7143 m/z @9.22 [151020OFc1_NvH-0949-CRLM-24.raw]	400.71429443359375	9.21788378933333	2.9028486632	96.1664394824	93.26359081919999	613004.75	1.470153663971346E8	4	7487	0.12346754789965253	32.08823684053197	56.549700872855	400.7051696777344	400.7179260253906
31	400.72796630859375	31.0720402869333					1	DETECTED	400.7280 m/z @31.07 [151020OFc1_NvH-0949-CRLM-24.raw]	400.72796630859375	31.0720402869333	2.48162207306667	99.4334664970667	96.95184442400003	1524180.875	2.0013772585980493E8	2	7487	17.051209571796097	0.6440394082130092	0.5642621798209764	400.7181091308594	400.7365417480469
32	400.7465515136719	10.1117345058667					1	DETECTED	400.7466 m/z @10.11 [151020OFc1_NvH-0949-CRLM-24.raw]	400.7465515136719	10.1117345058667	2.13341169706667	95.0106042933333	92.87719259626664	2586449.25	2.2146971903091452E8	2	7487	13.121303551777757	8.225951076621874	26.130806146812944	400.7366638183594	400.75653076171875
33	400.75677490234375	22.8864150810667					1	DETECTED	400.7568 m/z @22.89 [151020OFc1_NvH-0949-CRLM-24.raw]	400.75677490234375	22.8864150810667	2.40683331813333	76.1003899213333	73.69355660319997	327486.875	1.4516685244028738E8	0	7487	0.12323485032358761	2.7948484722273665	0.013523184703278845	400.756591796875	400.7608642578125
34	400.7709655761719	21.7103526794667					1	DETECTED	400.7710 m/z @21.71 [151020OFc1_NvH-0949-CRLM-24.raw]	400.7709655761719	21.7103526794667	4.8602309248	99.7466277026667	94.88639677786671	2.0006688E7	3.5494279325401413E8	2	7487	0.17531262466175335	1.3379400234830716	1.337134848888767	400.76171875	400.7809143066406
35	400.79815673828125	5.12536168453333					1	DETECTED	400.7982 m/z @5.13 [151020OFc1_NvH-0949-CRLM-24.raw]	400.79815673828125	5.12536168453333	1.81237141813333	99.1017556202667	97.28938420213338	70942.921875	1.2951896083749205E8	0	7487	20.02394771009491	5.083433136473528	10.37279540313648	400.7886657714844	400.80169677734375
36	400.8548889160156	13.7908264410667					1	DETECTED	400.8549 m/z @13.79 [151020OFc1_NvH-0949-CRLM-24.raw]	400.8548889160156	13.7908264410667	0.323683955466667	99.9234838770667	99.59979992160004	540378.375	1.455688337073666E8	0	7487	0.7567316850129249	0.9012816314214425	1.4927722391141531	400.84490966796875	400.86480712890625
37	400.8662109375	12.0356312725333					1	DETECTED	400.8662 m/z @12.04 [151020OFc1_NvH-0949-CRLM-24.raw]	400.8662109375	12.0356312725333	0.0084474352	99.9122961450667	99.90384870986671	216885.828125	1.1552074344265203E8	0	7487	0.10781473347351067	0.5141331619629448	5.1110855724703415	400.8648986816406	400.8703308105469
38	400.8803405761719	34.3677984861333					1	DETECTED	400.8803 m/z @34.37 [151020OFc1_NvH-0949-CRLM-24.raw]	400.8803405761719	34.3677984861333	0.0204125362666667	100.0014376016	99.98102506533334	743406.1875	1.350940374672932E8	0	7487	0.13314569249842378	0.5031426582985947	0.27936177913030513	400.870361328125	400.8809814453125
39	400.8909912109375	15.8531545832					1	DETECTED	400.8910 m/z @15.85 [151020OFc1_NvH-0949-CRLM-24.raw]	400.8909912109375	15.8531545832	0.0084474352	100.0014376016	99.9929901664	1042564.0625	1.498638706230471E8	3	7487	3.5246114887250375	14.36298551853252	3.205938069438664	400.8810119628906	400.89385986328125
40	400.90386962890625	35.069419724					1	DETECTED	400.9039 m/z @35.07 [151020OFc1_NvH-0949-CRLM-24.raw]	400.90386962890625	35.069419724	0.0084474352	100.0014376016	99.9929901664	4.5047604E7	1.0429394107258477E9	3	7487	0.30346342399042214	1.8787610197054119	2.7835121337443507	400.8938903808594	400.9138488769531
41	400.91815185546875	39.8071055477333					1	DETECTED	400.9182 m/z @39.81 [151020OFc1_NvH-0949-CRLM-24.raw]	400.91815185546875	39.8071055477333	0.031643708	100.0014376016	99.9697938936	817131.125	1.6760442039487594E8	3	7487	0.3146957716464698	0.5263559883466266	0.019004424774183026	400.9141540527344	400.9280700683594
42	400.9437561035156	8.99529922773333					1	DETECTED	400.9438 m/z @9.00 [151020OFc1_NvH-0949-CRLM-24.raw]	400.9437561035156	8.99529922773333	0.0084474352	99.9903832072	99.981935772	542408.75	1.467405074800596E8	0	7487	0.08086174429241488	7.7632653519093955	0.33541177230633884	400.93389892578125	400.9537353515625
43	400.9650573730469	9.19955142026667					1	DETECTED	400.9651 m/z @9.20 [151020OFc1_NvH-0949-CRLM-24.raw]	400.9650573730469	9.19955142026667	0.0084474352	100.0014376016	99.9929901664	481554.4375	1.3178147987524468E8	0	7487	0.11227080338675499	1.3344796854997527	42.95639341989527	400.9551086425781	400.968505859375
44	400.9785461425781	31.0214820976					1	DETECTED	400.9785 m/z @31.02 [151020OFc1_NvH-0949-CRLM-24.raw]	400.9785461425781	31.0214820976	0.1219281776	99.9682547432	99.84632656560001	690543.4375	1.2753441069338071E8	0	7487	0.14490036640338744	1.31939069872122	0.008156378211643753	400.96856689453125	400.9884948730469
45	401.0010986328125	23.1913795538667					1	DETECTED	401.0011 m/z @23.19 [151020OFc1_NvH-0949-CRLM-24.raw]	401.0010986328125	23.1913795538667	0.0084474352	99.957045792	99.9485983568	2150959.25	1.71100712755065E8	5	7487	13.246420242162545	0.5048792454269251	65.86707270450349	400.99127197265625	401.01068115234375
46	401.0266418457031	26.1844983138667					1	DETECTED	401.0266 m/z @26.18 [151020OFc1_NvH-0949-CRLM-24.raw]	401.0266418457031	26.1844983138667	0.0084474352	99.9793608885333	99.9709134533333	38863.6171875	1.1901446020901786E8	0	7487	63.6684322251058	1.9386135547877994	2.8487360075556003	401.0251159667969	401.03472900390625
47	401.1021423339844	89.7465747672					1	DETECTED	401.1021 m/z @89.75 [151020OFc1_NvH-0949-CRLM-24.raw]	401.1021423339844	89.7465747672	0.0084474352	99.9347524925333	99.92630505733331	85205.109375	1.3425232441375387E8	0	7487	63.5655225238778	0.5570746381713493	0.11437419966856795	401.0933532714844	401.11212158203125
48	401.1592102050781	91.0881621570667					1	DETECTED	401.1592 m/z @91.09 [151020OFc1_NvH-0949-CRLM-24.raw]	401.1592102050781	91.0881621570667	3.48397211893333	99.5331526266667	96.04918050773338	295663.625	1.240615245424196E8	0	7487	0.2854753271186041	2.3658016241216013	0.5419040018120932	401.15185546875	401.16912841796875
49	401.1770324707031	19.7913855064					1	DETECTED	401.1770 m/z @19.79 [151020OFc1_NvH-0949-CRLM-24.raw]	401.1770324707031	19.7913855064	1.31187063093333	99.5109116528	98.19904102186668	254195.0	1.1991832215705626E8	0	7487	5.695756628099792	7.073890365867808	0.22645731332295435	401.1698303222656	401.1864013671875
50	401.19659423828125	38.0213259290667					1	DETECTED	401.1966 m/z @38.02 [151020OFc1_NvH-0949-CRLM-24.raw]	401.19659423828125	38.0213259290667	3.1847685128	96.3883783413333	93.20360982853329	643191.75	1.5527574022319168E8	2	7487	29.086438366497816	2.3904557977660077	10.979858181459406	401.186767578125	401.1971130371094
51	401.2071228027344	32.3248779672					1	DETECTED	401.2071 m/z @32.32 [151020OFc1_NvH-0949-CRLM-24.raw]	401.2071228027344	32.3248779672	2.3126079192	99.0034985096	96.6908905904	1895029.375	1.9792850145235726E8	3	7487	24.616347073582276	0.5476743310072392	0.23670251087400906	401.1971435546875	401.21710205078125
52	401.2254943847656	15.8426296898667					1	DETECTED	401.2255 m/z @15.84 [151020OFc1_NvH-0949-CRLM-24.raw]	401.2254943847656	15.8426296898667	2.88411183893333	99.7688211642667	96.88470932533336	808300.875	1.7456777344093528E8	3	7487	1.9453148983326631	0.8910606643540019	0.9717451155126493	401.2171325683594	401.2283630371094
53	401.2383728027344	35.2500637138667					1	DETECTED	401.2384 m/z @35.25 [151020OFc1_NvH-0949-CRLM-24.raw]	401.2383728027344	35.2500637138667	2.47230803173333	99.1790988624	96.70679083066666	1.0083507E7	4.8851911132189465E8	2	7487	17.962448897161583	0.5103016385971361	0.22205905506901277	401.2283935546875	401.24835205078125
54	401.25189208984375	23.2534335872					1	DETECTED	401.2519 m/z @23.25 [151020OFc1_NvH-0949-CRLM-24.raw]	401.25189208984375	23.2534335872	3.13685053546667	99.8572556096	96.72040507413334	1007454.6875	1.6315648782247287E8	3	7487	22.37140482103854	0.9559376801312301	0.016809784003737713	401.2483825683594	401.2618713378906
55	401.272216796875	21.7103526794667					1	DETECTED	401.2722 m/z @21.71 [151020OFc1_NvH-0949-CRLM-24.raw]	401.272216796875	21.7103526794667	2.78128567946667	95.2844743138667	92.50318863440003	9334659.0	2.3182460343327034E8	0	7487	0.16855497284402787	36.73857080396335	1.8115473120795056	401.2622375488281	401.2821044921875
56	401.28668212890625	29.981944064					1	DETECTED	401.2867 m/z @29.98 [151020OFc1_NvH-0949-CRLM-24.raw]	401.28668212890625	29.981944064	1.96297356586667	92.0886631597333	90.12568959386662	315769.28125	1.1477036741803879E8	0	7487	0.741782815162555	5.296707625579999	384.47310193779276	401.2831726074219	401.2954406738281
57	401.3090515136719	91.5550003954667					1	DETECTED	401.3091 m/z @91.56 [151020OFc1_NvH-0949-CRLM-24.raw]	401.3090515136719	91.5550003954667	18.111908808	92.1760645037333	74.0641556957333	71323.6875	1.0249678559896521E8	0	7487	0.08466538719646621	0.50422819964984	1.052028547247395	401.30682373046875	401.3190002441406
58	401.37725830078125	19.7436210373333					1	DETECTED	401.3773 m/z @19.74 [151020OFc1_NvH-0949-CRLM-24.raw]	401.37725830078125	19.7436210373333	0.525312949866667	99.9347524925333	99.40943954266663	105451.828125	1.3291995053362478E8	0	7487	7.894850576721515	2.5863213111745584	10.358800737110585	401.36749267578125	401.38714599609375
59	401.4103698730469	26.9551721589333					1	DETECTED	401.4104 m/z @26.96 [151020OFc1_NvH-0949-CRLM-24.raw]	401.4103698730469	26.9551721589333	3.48397211893333	99.1571135904	95.67314147146668	218083.1875	1.2527605853242767E8	0	7487	0.04530889411376293	2.392048429092324	3.903056432396868	401.4005126953125	401.4156799316406
60	401.4257507324219	11.4894999376					1	DETECTED	401.4258 m/z @11.49 [151020OFc1_NvH-0949-CRLM-24.raw]	401.4257507324219	11.4894999376	4.42819652533333	98.0906113141333	93.66241478879996	519746.09375	1.2408634857326755E8	3	7487	13.273652008567753	38.95896395033422	86.50841228500646	401.41595458984375	401.4356994628906
61	401.4468688964844	27.4553749218667					1	DETECTED	401.4469 m/z @27.46 [151020OFc1_NvH-0949-CRLM-24.raw]	401.4468688964844	27.4553749218667	0.462249292533333	99.9234838770667	99.46123458453337	1902028.625	1.4944760260961735E8	4	7487	0.145031289988502	0.5172671788868948	2.003673193161889	401.43701171875	401.45684814453125
62	401.4635925292969	9.0818836488					1	DETECTED	401.4636 m/z @9.08 [151020OFc1_NvH-0949-CRLM-24.raw]	401.4635925292969	9.0818836488	1.65900618533333	99.2343812885333	97.57537510319997	187223.21875	1.3044102234368588E8	0	7487	0.14955327546951658	1.1044609828779441	1.8382051730717446	401.4569396972656	401.4712829589844
63	401.4812927246094	29.9564695336					1	DETECTED	401.4813 m/z @29.96 [151020OFc1_NvH-0949-CRLM-24.raw]	401.4812927246094	29.9564695336	3.0705055808	99.1129243053333	96.04241872453329	271873.65625	1.1665645038301641E8	0	7487	1.171860091685211	1.9822985427520927	0.006104331435540196	401.4713134765625	401.49127197265625
64	401.5025634765625	23.1913795538667					1	DETECTED	401.5026 m/z @23.19 [151020OFc1_NvH-0949-CRLM-24.raw]	401.5025634765625	23.1913795538667	2.7058260168	99.957045792	97.2512197752	369854.03125	1.1482626802272022E8	0	7487	0.12375876282866471	0.5076905542811248	0.013783349431790715	401.49261474609375	401.5122985839844
65	401.51483154296875	14.3932591584					1	DETECTED	401.5148 m/z @14.39 [151020OFc1_NvH-0949-CRLM-24.raw]	401.51483154296875	14.3932591584	2.86572194826667	99.6107687330667	96.74504678480004	146125.3125	1.1919178633995391E8	0	7487	0.6312838588554435	0.5077046802447452	0.3687739718835781	401.5130615234375	401.5248107910156
66	401.5269470214844	9.10483097146667					1	DETECTED	401.5269 m/z @9.10 [151020OFc1_NvH-0949-CRLM-24.raw]	401.5269470214844	9.10483097146667	3.22249709093333	99.7576834597333	96.53518636879997	127698.6875	1.3616175345672673E8	0	7487	0.16484483984076803	0.5264187808263756	14.91143850203287	401.52484130859375	401.5311279296875
67	401.5411682128906	32.2776934181333					1	DETECTED	401.5412 m/z @32.28 [151020OFc1_NvH-0949-CRLM-24.raw]	401.5411682128906	32.2776934181333	2.10524104213333	99.8902694568	97.78502841466667	1395235.375	1.5629262323729828E8	3	7487	0.15843825558449964	0.5057531179693875	12.79877237380965	401.5312805175781	401.5511474609375
68	401.5591735839844	32.7440128725333					1	DETECTED	401.5592 m/z @32.74 [151020OFc1_NvH-0949-CRLM-24.raw]	401.5591735839844	32.7440128725333	1.29187467946667	99.4888161994667	98.19694152000002	378919.28125	1.266869881052495E8	0	7487	16.99345186206131	0.5096992750633162	0.052389404480971756	401.5511779785156	401.5614318847656
69	401.5714416503906	12.6999615757333					1	DETECTED	401.5714 m/z @12.70 [151020OFc1_NvH-0949-CRLM-24.raw]	401.5714416503906	12.6999615757333	1.8687770648	94.2378466392	92.3690695744	1681670.75	1.757714776010596E8	0	7487	22.45050732516978	61.328592836577016	31.456542515666154	401.5615539550781	401.5814208984375
70	401.5888366699219	45.4703936282667					1	DETECTED	401.5888 m/z @45.47 [151020OFc1_NvH-0949-CRLM-24.raw]	401.5888366699219	45.4703936282667	0.942323074133333	98.0250119064	97.08268883226667	488184.59375	1.407609516661789E8	0	7487	5.731011441193139	0.5030510293935109	3.1960544812078435	401.5815124511719	401.5987243652344
71	401.60986328125	31.5240139904					1	DETECTED	401.6099 m/z @31.52 [151020OFc1_NvH-0949-CRLM-24.raw]	401.60986328125	31.5240139904	2.58459620853333	85.2578908450667	82.67329463653337	57611.296875	1.037844781937721E8	0	7487	58.32540760921256	1.4283855891588833	2.315292902162422	401.600341796875	401.6159973144531
72	401.6261291503906	11.477750264					1	DETECTED	401.6261 m/z @11.48 [151020OFc1_NvH-0949-CRLM-24.raw]	401.6261291503906	11.477750264	1.31187063093333	92.3342183341333	91.02234770319997	402867.28125	1.2743002164527264E8	0	7487	13.227757125999572	27.073405915907554	0.10222689665177397	401.6165466308594	401.6357421875
73	401.6976318359375	27.4864372144					1	DETECTED	401.6976 m/z @27.49 [151020OFc1_NvH-0949-CRLM-24.raw]	401.6976318359375	27.4864372144	3.1273526624	97.6507115693333	94.5233589069333	1436301.0	1.495708833109841E8	0	7487	0.19801296690004833	0.9557838728929985	59.382746354047406	401.6877136230469	401.7076110839844
74	401.70880126953125	12.5436325016					1	DETECTED	401.7088 m/z @12.54 [151020OFc1_NvH-0949-CRLM-24.raw]	401.70880126953125	12.5436325016	7.48933296266667	34.613295784	27.123962821333333	79106.6484375	3.3603622224965684E7	0	7487	0.5617146365019892	2.6832563654367063	0.14063009373768479	401.7076416015625	401.70880126953125
75	401.71881103515625	29.6269817837333					1	DETECTED	401.7188 m/z @29.63 [151020OFc1_NvH-0949-CRLM-24.raw]	401.71881103515625	29.6269817837333	1.8687770648	81.0996999624	79.2309228976	611504.5625	1.3930355506562647E8	2	7487	0.06105644125890208	0.9438622725716176	1.2810727434562714	401.7088317871094	401.72637939453125
76	401.73638916015625	19.7331277794667					1	DETECTED	401.7364 m/z @19.73 [151020OFc1_NvH-0949-CRLM-24.raw]	401.73638916015625	19.7331277794667	3.1084988104	64.2142863821333	61.105787571733295	935761.0	1.2226724392144562E8	2	7487	10.117334060985552	1.2449100112297258	3.692214128024778	401.7264099121094	401.7365417480469
77	401.7465515136719	17.3419090056					1	DETECTED	401.7466 m/z @17.34 [151020OFc1_NvH-0949-CRLM-24.raw]	401.7465515136719	17.3419090056	2.50040781093333	97.7276405770667	95.22723276613337	2015621.125	2.6104061866871104E8	2	7487	2.588512101927943	0.7052956418906218	8.069749304277837	401.736572265625	401.75653076171875
78	401.7640380859375	32.8610493306667					1	DETECTED	401.7640 m/z @32.86 [151020OFc1_NvH-0949-CRLM-24.raw]	401.7640380859375	32.8610493306667	3.21314731226667	70.6290912274667	67.41594391520003	79169.2265625	9.2051975030902E7	0	7487	51.4702407924631	1.2349994194543574	1.4710019047012428	401.7565612792969	401.7640380859375
79	401.7740783691406	21.7006178					1	DETECTED	401.7741 m/z @21.70 [151020OFc1_NvH-0949-CRLM-24.raw]	401.7740783691406	21.7006178	1.3816152552	99.6218546714667	98.2402394162667	1939239.75	1.6435674185134122E8	0	7487	0.1345774535866191	37.053630720248385	63.56789655916469	401.7642517089844	401.7833251953125
80	401.82696533203125	11.4582773010667					1	DETECTED	401.8270 m/z @11.46 [151020OFc1_NvH-0949-CRLM-24.raw]	401.82696533203125	11.4582773010667	0.1107382368	99.9903832072	99.8796449704	231935.671875	1.6358952280700052E8	0	7487	0.10819198254453788	0.9796302475076129	9.34577677301373	401.8169860839844	401.836669921875
81	401.85052490234375	22.1726285781333					1	DETECTED	401.8505 m/z @22.17 [151020OFc1_NvH-0949-CRLM-24.raw]	401.85052490234375	22.1726285781333	0.0544739112	99.801949748	99.74747583679999	145592.46875	1.317070023632478E8	0	7487	7.8946699474518205	5.343464145036964	9.825710366471071	401.8405456542969	401.8506774902344
82	401.8608093261719	20.804444964					1	DETECTED	401.8608 m/z @20.80 [151020OFc1_NvH-0949-CRLM-24.raw]	401.8608093261719	20.804444964	0.0084474352	99.8353019866667	99.82685455146671	387745.59375	1.2843807132403187E8	3	7487	0.15051737331166493	0.6313077059463861	0.28354476617468494	401.85107421875	401.87078857421875
83	401.8730163574219	32.3554586450667					1	DETECTED	401.8730 m/z @32.36 [151020OFc1_NvH-0949-CRLM-24.raw]	401.8730163574219	32.3554586450667	2.27495392586667	99.655206164	97.38025223813334	228278.03125	1.7326349598535874E8	0	7487	76.26560726295442	2.3167476815368153	6.127266686756484	401.8708190917969	401.8735046386719
84	401.8835144042969	27.1646930021333					1	DETECTED	401.8835 m/z @27.16 [151020OFc1_NvH-0949-CRLM-24.raw]	401.8835144042969	27.1646930021333	0.0084474352	100.0014376016	99.9929901664	1921457.875	1.9540211112530935E8	3	7487	0.15262822628350747	0.5611627031339399	0.8347968199978679	401.8736267089844	401.8934631347656
85	401.89385986328125	32.7440128725333					1	DETECTED	401.8939 m/z @32.74 [151020OFc1_NvH-0949-CRLM-24.raw]	401.89385986328125	32.7440128725333	0.4727427624	99.8572556096	99.3845128472	211522.09375	1.1318924586850823E8	0	7487	7.237092646994714	1.74050987881642	0.006313884389294317	401.8935241699219	401.8957214355469
86	401.9057312011719	12.6900236245333					1	DETECTED	401.9057 m/z @12.69 [151020OFc1_NvH-0949-CRLM-24.raw]	401.9057312011719	12.6900236245333	0.0084474352	100.0014376016	99.9929901664	1056754.625	1.495044207980076E8	3	7487	0.129245673085018	1.9338151166085649	1.1549081766087785	401.8957824707031	401.9155578613281
87	401.9232482910156	45.4703936282667					1	DETECTED	401.9232 m/z @45.47 [151020OFc1_NvH-0949-CRLM-24.raw]	401.9232482910156	45.4703936282667	0.0204125362666667	100.0014376016	99.98102506533334	250903.203125	1.2575301626901329E8	0	7487	null	1.089542393243857	0.004748672202016375	401.915771484375	401.93304443359375
88	401.9366760253906	22.8756311872					1	DETECTED	401.9367 m/z @22.88 [151020OFc1_NvH-0949-CRLM-24.raw]	401.9366760253906	22.8756311872	0.837538097333333	99.5109116528	98.67337355546667	239809.21875	1.2212104070599549E8	0	7487	0.17355375158361852	3.748550902701832	0.9420345580835031	401.9333801269531	401.9383239746094
89	401.948486328125	27.4553749218667					1	DETECTED	401.9485 m/z @27.46 [151020OFc1_NvH-0949-CRLM-24.raw]	401.948486328125	27.4553749218667	0.0084474352	99.9903832072	99.981935772	785804.125	1.3177614526229295E8	0	7487	0.1841221357525491	0.5998631704161821	0.009211031981136106	401.9387512207031	401.9584655761719
90	401.9608459472656	42.8191904914667					1	DETECTED	401.9608 m/z @42.82 [151020OFc1_NvH-0949-CRLM-24.raw]	401.9608459472656	42.8191904914667	0.4831678464	99.9793608885333	99.4961930421333	139031.21875	1.4310574148345643E8	0	7487	0.254573528754392	1.2628928424723003	1.612116398912559	401.95855712890625	401.9659118652344
91	401.9759216308594	21.2745477776					1	DETECTED	401.9759 m/z @21.27 [151020OFc1_NvH-0949-CRLM-24.raw]	401.9759216308594	21.2745477776	0.0771658426666667	100.0014376016	99.92427175893333	218185.09375	1.3251430530443235E8	0	7487	9.460535274050006	3.0849834183081524	0.00889644349762512	401.9660339355469	401.98590087890625
92	401.9959716796875	23.7955166552					1	DETECTED	401.9960 m/z @23.80 [151020OFc1_NvH-0949-CRLM-24.raw]	401.9959716796875	23.7955166552	0.0084474352	99.9347524925333	99.92630505733331	128120.8359375	1.2395407101638131E8	0	7487	21.524143029640136	2.0586277746290387	3.3469058758279044	401.9859924316406	402.00579833984375
93	402.0087890625	24.6311572322667					1	DETECTED	402.0088 m/z @24.63 [151020OFc1_NvH-0949-CRLM-24.raw]	402.0087890625	24.6311572322667	0.0204125362666667	99.9234838770667	99.90307134080004	57035.07421875	1.0517060841611062E8	0	7487	96.40981882633383	2.337179174709498	3.750101450765788	402.00616455078125	402.0180358886719
94	402.028076171875	24.7233266309333					1	DETECTED	402.0281 m/z @24.72 [151020OFc1_NvH-0949-CRLM-24.raw]	402.028076171875	24.7233266309333	1.12074950266667	99.801949748	98.68120024533333	128061.1953125	1.2843277929102923E8	0	7487	14.06880701587005	2.9313105931225985	0.07272254792883436	402.0180969238281	402.0375671386719
95	402.05279541015625	22.0744969434667					1	DETECTED	402.0528 m/z @22.07 [151020OFc1_NvH-0949-CRLM-24.raw]	402.05279541015625	22.0744969434667	0.0204125362666667	100.0014376016	99.98102506533334	5527930.5	2.1226542434885433E8	0	7487	0.19863949272563275	1.6266617503484	1.6750801703258822	402.0434265136719	402.0626220703125
96	402.1629943847656	91.0790952669333					1	DETECTED	402.1630 m/z @91.08 [151020OFc1_NvH-0949-CRLM-24.raw]	402.1629943847656	91.0790952669333	1.78446137946667	98.7592557682667	96.97479438880003	77040.8359375	1.0386490063724682E8	0	7487	70.86306006402762	0.5430046026674588	0.6032293050319282	402.1540832519531	402.16998291015625
97	402.1800842285156	28.8315696088					1	DETECTED	402.1801 m/z @28.83 [151020OFc1_NvH-0949-CRLM-24.raw]	402.1800842285156	28.8315696088	0.0084474352	100.0014376016	99.9929901664	317377.8125	4.407678467492716E8	3	7487	84.44380553941329	1.746630783503424	2.863203159183117	402.17132568359375	402.1900634765625
98	402.19500732421875	20.804444964					1	DETECTED	402.1950 m/z @20.80 [151020OFc1_NvH-0949-CRLM-24.raw]	402.19500732421875	20.804444964	4.3308851504	95.2964766832	90.9655915328	258190.96875	1.3795164264872476E8	0	7487	0.16834054389295616	0.6059450635724268	0.03559986421557662	402.1900939941406	402.1958923339844
99	402.2059326171875	28.9149108762667					1	DETECTED	402.2059 m/z @28.91 [151020OFc1_NvH-0949-CRLM-24.raw]	402.2059326171875	28.9149108762667	1.74696627226667	92.2314444522667	90.48447818000002	550391.8125	1.3927634148018056E8	2	7487	1.5857226748452895	0.6586882238795255	0.2516166426805749	402.19598388671875	402.2080078125
100	402.218017578125	27.2056404626667					1	DETECTED	402.2180 m/z @27.21 [151020OFc1_NvH-0949-CRLM-24.raw]	402.218017578125	27.2056404626667	2.72454252933333	99.2897619677333	96.56521943839996	1250980.75	2.112880601892772E8	5	7487	16.271304479587997	0.525939975990896	0.14822634496973763	402.2080383300781	402.2279968261719
101	402.2386169433594	23.4220852581333					1	DETECTED	402.2386 m/z @23.42 [151020OFc1_NvH-0949-CRLM-24.raw]	402.2386169433594	23.4220852581333	3.26868253386667	98.79246112	95.52377858613333	756156.25	1.7325028597142467E8	2	7487	10.853195930512227	0.6896844796315189	1.2632484491751323	402.2286376953125	402.24310302734375
102	402.25311279296875	22.1077175370667					1	DETECTED	402.2531 m/z @22.11 [151020OFc1_NvH-0949-CRLM-24.raw]	402.25311279296875	22.1077175370667	1.78446137946667	98.8044052064	97.01994382693334	5393623.5	2.8213603079421777E8	2	7487	0.24012358855257787	0.7116147420536962	0.08893931626567743	402.2431640625	402.2628479003906
103	402.2754821777344	21.6909950221333					1	DETECTED	402.2755 m/z @21.69 [151020OFc1_NvH-0949-CRLM-24.raw]	402.2754821777344	21.6909950221333	2.94910033893333	97.8703678965333	94.92126755759996	360058.375	1.3972286711527875E8	0	7487	0.12308159549043296	283.8578567006906	919.0484267943383	402.26556396484375	402.28546142578125
104	402.3089294433594	89.8298742789333					1	DETECTED	402.3089 m/z @89.83 [151020OFc1_NvH-0949-CRLM-24.raw]	402.3089294433594	89.8298742789333	4.87907484426667	94.1635474888	89.28447264453334	188903.640625	1.8424148392570153E8	0	7487	86.98065502508697	0.5134719430759475	0.026464819950499888	402.29913330078125	402.3095703125
105	402.3208312988281	89.7914374106667					1	DETECTED	402.3208 m/z @89.79 [151020OFc1_NvH-0949-CRLM-24.raw]	402.3208312988281	89.7914374106667	19.6608405466667	92.5418284429333	72.88098789626659	227454.0625	1.0392615758312918E8	0	7487	71.73345450861382	0.5099805191729264	0.021661369834770426	402.3110656738281	402.3304748535156
106	402.3645324707031	34.5383779069333					1	DETECTED	402.3645 m/z @34.54 [151020OFc1_NvH-0949-CRLM-24.raw]	402.3645324707031	34.5383779069333	3.55841843466667	96.5942131565333	93.03579472186664	48073.16015625	1.3211687108297369E8	0	7487	79.748556052665	1.50154803793647	2.00309607587294	402.354736328125	402.3739013671875
107	402.41839599609375	23.7115450058667					1	DETECTED	402.4184 m/z @23.71 [151020OFc1_NvH-0949-CRLM-24.raw]	402.41839599609375	23.7115450058667	3.62601606613333	99.9347524925333	96.30873642639997	2166633.25	1.636867476588488E8	5	7487	0.14759485109598458	0.6074709408461978	1.784987740066269	402.40863037109375	402.4281921386719
108	402.4536437988281	22.1621266605333					1	DETECTED	402.4536 m/z @22.16 [151020OFc1_NvH-0949-CRLM-24.raw]	402.4536437988281	22.1621266605333	2.69645787093333	99.9460337106667	97.24957583973337	3052130.5	2.220149463555085E8	4	7487	0.29650841354639823	0.6209576624282525	6.795069111624539	402.4441223144531	402.4635925292969
109	402.4656677246094	5.82481615093333					1	DETECTED	402.4657 m/z @5.82 [151020OFc1_NvH-0949-CRLM-24.raw]	402.4656677246094	5.82481615093333	3.43765106586667	83.1492520893333	79.71160102346663	261943.65625	1.2608357855260552E8	0	7487	20.33471303303918	11.071898626761687	113.97597224517324	402.46368408203125	402.4698791503906
110	402.4798889160156	51.2402625341333					1	DETECTED	402.4799 m/z @51.24 [151020OFc1_NvH-0949-CRLM-24.raw]	402.4798889160156	51.2402625341333	1.1915676232	99.5664233608	98.3748557376	472501.875	1.3889554023843673E8	0	7487	33.885808527852575	0.50385668700173	0.005030274871902779	402.46990966796875	402.4898681640625
111	402.500732421875	20.1507811661333					1	DETECTED	402.5007 m/z @20.15 [151020OFc1_NvH-0949-CRLM-24.raw]	402.500732421875	20.1507811661333	2.8376498184	99.3228244922667	96.48517467386671	193648.140625	1.2957721154639402E8	0	7487	0.11774037367856849	3.6738863811092477	0.012261216680169893	402.4908752441406	402.5107116699219
112	402.52301025390625	11.7517032952					1	DETECTED	402.5230 m/z @11.75 [151020OFc1_NvH-0949-CRLM-24.raw]	402.52301025390625	11.7517032952	2.93071946986667	99.6801263741333	96.74940690426662	91322.390625	1.22169749316921E8	0	7487	5.8529595527364755	5.756084052573557	0.19548152657836732	402.5135498046875	402.5267333984375
113	402.5367736816406	32.4855100488					1	DETECTED	402.5368 m/z @32.49 [151020OFc1_NvH-0949-CRLM-24.raw]	402.5367736816406	32.4855100488	3.30529247973333	98.1343317064	94.82903922666668	271530.9375	1.3122600803834729E8	3	7487	16.98301554714658	2.3314411695794766	0.01067972641845727	402.52679443359375	402.5396423339844
114	402.5497131347656	17.8947442186667					1	DETECTED	402.5497 m/z @17.89 [151020OFc1_NvH-0949-CRLM-24.raw]	402.5497131347656	17.8947442186667	4.20521153573333	71.6853483162667	67.48013678053337	454098.75	1.2853453701764713E8	3	7487	13.036837452995876	0.642743264802355	0.5964548896322319	402.53973388671875	402.55316162109375
115	402.5632019042969	16.2689770821333					1	DETECTED	402.5632 m/z @16.27 [151020OFc1_NvH-0949-CRLM-24.raw]	402.5632019042969	16.2689770821333	3.09908371706667	82.2047020010667	79.10561828400003	2119157.75	1.6487764136660618E8	3	7487	0.23485901321614122	6.488342199862375	0.13743123251143444	402.55322265625	402.565185546875
116	402.5751953125	11.1644994794667					1	DETECTED	402.5752 m/z @11.16 [151020OFc1_NvH-0949-CRLM-24.raw]	402.5751953125	11.1644994794667	2.80917699813333	99.6329584005333	96.82378140239997	2308856.5	1.5634491789661083E8	3	7487	0.13188088525771846	5.568614008827775	268.9005427966143	402.5652160644531	402.5850524902344
117	402.6188659667969	23.6816263482667					1	DETECTED	402.6189 m/z @23.68 [151020OFc1_NvH-0949-CRLM-24.raw]	402.6188659667969	23.6816263482667	2.95819413626667	99.9793608885333	97.02116675226662	2205283.25	1.7972537572487047E8	0	7487	1.4537307752014925	0.606817795748779	0.2719257320072902	402.6091613769531	402.6285095214844
118	402.65435791015625	22.117500652					1	DETECTED	402.6544 m/z @22.12 [151020OFc1_NvH-0949-CRLM-24.raw]	402.65435791015625	22.117500652	4.81387374933333	100.0014376016	95.18756385226668	1339278.25	1.569471225529376E8	0	7487	0.2395493577270713	4.954613382023204	10.792781074103257	402.64447021484375	402.6642761230469
119	402.672607421875	81.1963011682667					1	DETECTED	402.6726 m/z @81.20 [151020OFc1_NvH-0949-CRLM-24.raw]	402.672607421875	81.1963011682667	7.71649708133333	100.0014376016	92.28494052026667	100974.984375	1.3165577369991109E8	0	7487	0.033454990127395945	0.6044668240497195	0.2992285386851351	402.66436767578125	402.6755065917969
120	402.685546875	81.2296070176					1	DETECTED	402.6855 m/z @81.23 [151020OFc1_NvH-0949-CRLM-24.raw]	402.685546875	81.2296070176	4.2147260208	100.0014376016	95.7867115808	180459.390625	1.432660582773869E8	0	7487	59.599184093752925	0.5078369567004293	0.021258475993068595	402.6756896972656	402.68841552734375
121	402.6984558105469	25.6214791904					1	DETECTED	402.6985 m/z @25.62 [151020OFc1_NvH-0949-CRLM-24.raw]	402.6984558105469	25.6214791904	2.80917699813333	100.0014376016	97.19226060346668	1217657.625	1.7736134756270057E8	0	7487	4.47307489767293	0.5250095023802747	15.233371170461467	402.6885070800781	402.7076416015625
122	402.7176513671875	21.7756856064					1	DETECTED	402.7177 m/z @21.78 [151020OFc1_NvH-0949-CRLM-24.raw]	402.7176513671875	21.7756856064	2.9213031768	99.9347524925333	97.01344931573331	4972604.0	2.6215620643558982E8	2	7487	0.31984337072317715	0.5701847478003534	0.11236430012496441	402.7076721191406	402.72760009765625
123	402.7398681640625	30.1069221768					1	DETECTED	402.7399 m/z @30.11 [151020OFc1_NvH-0949-CRLM-24.raw]	402.7398681640625	30.1069221768	1.63941075093333	99.9234838770667	98.28407312613336	658159.1875	1.7185156032931298E8	2	7487	23.94912796885996	0.5915488783430335	12.816485060022808	402.7298889160156	402.7497863769531
124	402.75103759765625	81.2844358842667					1	DETECTED	402.7510 m/z @81.28 [151020OFc1_NvH-0949-CRLM-24.raw]	402.75103759765625	81.2844358842667	2.76234202213333	99.9012795874667	97.13893756533338	184549.515625	1.6516204272365168E8	0	7487	60.25573065754344	0.6061722941461096	0.019365143748455372	402.7499084472656	402.7608642578125
125	402.773193359375	81.3054502048					1	DETECTED	402.7732 m/z @81.31 [151020OFc1_NvH-0949-CRLM-24.raw]	402.773193359375	81.3054502048	2.8376498184	99.8794097546667	97.0417599362667	110993.359375	1.0261188917240475E8	0	7487	1.1388821485876548	0.608866315226735	0.014862809116434261	402.76336669921875	402.7752990722656
126	402.78558349609375	81.1561101850667					1	DETECTED	402.7856 m/z @81.16 [151020OFc1_NvH-0949-CRLM-24.raw]	402.78558349609375	81.1561101850667	2.8184767984	98.7261917338667	95.9077149354667	117960.640625	1.381509000279801E8	0	7487	60.77253863745254	0.6091145140406817	8.665340069857395	402.7760925292969	402.79229736328125
127	402.80255126953125	43.9609628162667					1	DETECTED	402.8026 m/z @43.96 [151020OFc1_NvH-0949-CRLM-24.raw]	402.80255126953125	43.9609628162667	0.848013101866667	99.8683432810667	99.02033017920003	497242.0	1.2337554618163513E8	0	7487	37.20399850267178	1.6133091519183487	3732.151305006142	402.7928161621094	402.8087158203125
128	402.8189697265625	23.7255360754667					1	DETECTED	402.8190 m/z @23.73 [151020OFc1_NvH-0949-CRLM-24.raw]	402.8189697265625	23.7255360754667	0.942323074133333	99.9234838770667	98.98116080293337	1585078.25	1.4982361823764524E8	0	7487	0.10488476779870481	12.978954232994178	27.193237530851157	402.80938720703125	402.8287353515625
129	402.8368225097656	81.1456166168					1	DETECTED	402.8368 m/z @81.15 [151020OFc1_NvH-0949-CRLM-24.raw]	402.8368225097656	81.1456166168	1.39158625893333	99.9234838770667	98.53189761813337	194312.015625	1.4108332985779908E8	0	7487	1.3988630786262064	73.76980776186045	9.764867505150853	402.8290710449219	402.8447265625
130	402.85491943359375	22.1726285781333					1	DETECTED	402.8549 m/z @22.17 [151020OFc1_NvH-0949-CRLM-24.raw]	402.85491943359375	22.1726285781333	0.0084474352	99.9012795874667	99.8928321522667	686100.75	1.9858624994964913E8	3	7487	10.436697618224212	0.5425475004874578	5.711057449035833	402.8451843261719	402.8648986816406
131	402.8705139160156	33.5215233322667					1	DETECTED	402.8705 m/z @33.52 [151020OFc1_NvH-0949-CRLM-24.raw]	402.8705139160156	33.5215233322667	0.031643708	99.8572556096	99.8256119016	177985.21875	2.0214591708803236E8	0	7487	65.59751386761165	1.7060666116498417	2.734877643473408	402.86492919921875	402.87432861328125
132	402.88433837890625	17.8096761522667					1	DETECTED	402.8843 m/z @17.81 [151020OFc1_NvH-0949-CRLM-24.raw]	402.88433837890625	17.8096761522667	0.0084474352	99.9682547432	99.95980730800001	277934.09375	1.4010533173073408E8	0	7487	20.651801762161142	0.6828863117941271	12.932439293587265	402.8743591308594	402.8874206542969
133	402.8974304199219	16.2689770821333					1	DETECTED	402.8974 m/z @16.27 [151020OFc1_NvH-0949-CRLM-24.raw]	402.8974304199219	16.2689770821333	0.0084474352	100.0014376016	99.9929901664	1398398.125	1.7353267544614443E8	3	7487	10.105516425280886	4.091243950181923	8.675282013631543	402.887451171875	402.8994445800781
134	402.9094543457031	11.1644994794667					1	DETECTED	402.9095 m/z @11.16 [151020OFc1_NvH-0949-CRLM-24.raw]	402.9094543457031	11.1644994794667	0.0084474352	100.0014376016	99.9929901664	1545264.625	1.5411262013252315E8	0	7487	0.13185627152951085	1.1321502025813297	11.579002044643655	402.89947509765625	402.9193420410156
135	402.9226989746094	90.8306123805333					1	DETECTED	402.9227 m/z @90.83 [151020OFc1_NvH-0949-CRLM-24.raw]	402.9226989746094	90.8306123805333	0.0084474352	99.9903832072	99.981935772	159468.09375	1.3578430502694172E8	0	7487	18.17928241819253	0.5506459386020173	0.8613773276448344	402.9194641113281	402.9324951171875
136	402.9385681152344	81.3491453013333					1	DETECTED	402.9386 m/z @81.35 [151020OFc1_NvH-0949-CRLM-24.raw]	402.9385681152344	81.3491453013333	0.0997616629333333	99.9682547432	99.86849308026667	95390.359375	1.3547179611531842E8	0	7487	6.494852210960232	0.6002752185614513	2.0501273476803674	402.9327392578125	402.9422302246094
137	402.9522399902344	18.1555373181333					1	DETECTED	402.9522 m/z @18.16 [151020OFc1_NvH-0949-CRLM-24.raw]	402.9522399902344	18.1555373181333	0.0084474352	99.9460337106667	99.9375862754667	409480.1875	1.3591024964018252E8	2	7487	0.1636977520512488	0.8571685844089649	1.1842378124826736	402.9422607421875	402.95428466796875
138	402.96429443359375	11.2363676634667					1	DETECTED	402.9643 m/z @11.24 [151020OFc1_NvH-0949-CRLM-24.raw]	402.96429443359375	11.2363676634667	0.0084474352	99.9793608885333	99.9709134533333	793024.6875	1.4903344145392296E8	0	7487	1.1175833158737234	15.494442567640482	11.849588076819654	402.954345703125	402.97412109375
139	402.984130859375	44.7819833256					1	DETECTED	402.9841 m/z @44.78 [151020OFc1_NvH-0949-CRLM-24.raw]	402.984130859375	44.7819833256	0.0658511397333333	99.9682547432	99.90240360346667	2813771.75	1.7906054638248232E8	2	7487	2.6907015957625546	0.7535400005729945	0.14144826255425264	402.9741516113281	402.9941101074219
140	403.00250244140625	80.8516424621333					1	DETECTED	403.0025 m/z @80.85 [151020OFc1_NvH-0949-CRLM-24.raw]	403.00250244140625	80.8516424621333	0.0204125362666667	99.957045792	99.93663325573334	264302.125	1.4603831871024385E8	0	7487	26.41475600762002	0.5996609915368718	2.2838519456135136	402.994140625	403.0096740722656
141	403.0198059082031	23.7255360754667					1	DETECTED	403.0198 m/z @23.73 [151020OFc1_NvH-0949-CRLM-24.raw]	403.0198059082031	23.7255360754667	0.0084474352	99.9347524925333	99.92630505733331	764923.625	1.414912246595506E8	0	7487	0.06681437943081647	17.76201718898402	48.0727361093337	403.00994873046875	403.02978515625
142	403.0361328125	80.8516424621333					1	DETECTED	403.0361 m/z @80.85 [151020OFc1_NvH-0949-CRLM-24.raw]	403.0361328125	80.8516424621333	1.85937952506667	99.8794097546667	98.02003022960002	322153.1875	1.6655077048809108E8	0	7487	71.6463271005251	0.6434905146976887	1.1070666334088612	403.02984619140625	403.0461120605469
143	403.05474853515625	22.1481624365333					1	DETECTED	403.0547 m/z @22.15 [151020OFc1_NvH-0949-CRLM-24.raw]	403.05474853515625	22.1481624365333	0.504142202666667	99.9012795874667	99.39713738480003	264547.71875	1.718249544513528E8	0	7487	0.12223265625512525	2.220357789151465	34.53976267132936	403.046142578125	403.0601806640625
144	403.0701904296875	80.2214830472					1	DETECTED	403.0702 m/z @80.22 [151020OFc1_NvH-0949-CRLM-24.raw]	403.0701904296875	80.2214830472	0.3021051344	99.7354985698667	99.43339343546671	276591.03125	1.578970145881858E8	0	7487	41.75029824393824	0.5016670394922041	0.00649041663679906	403.0603942871094	403.08013916015625
145	403.08551025390625	51.0758432512					1	DETECTED	403.0855 m/z @51.08 [151020OFc1_NvH-0949-CRLM-24.raw]	403.08551025390625	51.0758432512	0.0204125362666667	99.6912306586667	99.67081812240004	220213.046875	1.71876559033908E8	0	7487	31.56703174441006	0.7780149956491553	0.8110927722285344	403.0802001953125	403.0889587402344
146	403.0990295410156	65.9338152170667					1	DETECTED	403.0990 m/z @65.93 [151020OFc1_NvH-0949-CRLM-24.raw]	403.0990295410156	65.9338152170667	1.8217921152	99.6912306586667	97.8694385434667	305037.75	1.4872677831363747E8	0	7487	28.10003562306956	0.5716364853482915	2.548111788474764	403.08905029296875	403.1090087890625
147	403.11041259765625	36.0982871909333					1	DETECTED	403.1104 m/z @36.10 [151020OFc1_NvH-0949-CRLM-24.raw]	403.11041259765625	36.0982871909333	1.81237141813333	99.6691033976	97.85673197946667	233493.453125	2.122126345154468E8	0	7487	60.65736400065607	1.2327598438830414	9.866965980361302	403.1090393066406	403.120361328125
148	403.12933349609375	92.74886398					1	DETECTED	403.1293 m/z @92.75 [151020OFc1_NvH-0949-CRLM-24.raw]	403.12933349609375	92.74886398	0.430405625866667	99.2787789202667	98.84837329440003	205599.5625	2.0840697253161338E8	0	7487	31.955695244782213	0.5360824647513307	0.7175055921435844	403.12042236328125	403.1294860839844
149	403.1394958496094	79.2161991218667					1	DETECTED	403.1395 m/z @79.22 [151020OFc1_NvH-0949-CRLM-24.raw]	403.1394958496094	79.2161991218667	1.81237141813333	99.2897619677333	97.47739054959997	229754.65625	1.606495251188846E8	0	7487	27.788297518273595	0.5299529052410115	3.106599699865568	403.1295166015625	403.14111328125
150	403.1511535644531	79.2161991218667					1	DETECTED	403.1512 m/z @79.22 [151020OFc1_NvH-0949-CRLM-24.raw]	403.1511535644531	79.2161991218667	0.430405625866667	99.2897619677333	98.85935634186663	250890.15625	1.5700075500333604E8	0	7487	60.71611960615074	4.551054714830064	2.551408052626488	403.14117431640625	403.1592102050781
151	403.1692810058594	77.3435637341333					1	DETECTED	403.1693 m/z @77.34 [151020OFc1_NvH-0949-CRLM-24.raw]	403.1692810058594	77.3435637341333	0.0544739112	99.1350055893333	99.0805316781333	414559.5	1.6657793074336284E8	0	7487	41.632157854601424	0.5203020564602004	0.1348333444067186	403.1593017578125	403.17864990234375
152	403.18865966796875	18.8976494989333					1	DETECTED	403.1887 m/z @18.90 [151020OFc1_NvH-0949-CRLM-24.raw]	403.18865966796875	18.8976494989333	0.0084474352	100.0014376016	99.9929901664	1497417.375	2.0006163547164866E8	2	7487	0.20959049076965997	5.66071085757687	0.03920056598683504	403.1786804199219	403.1949768066406
153	403.2049865722656	30.5468125485333					1	DETECTED	403.2050 m/z @30.55 [151020OFc1_NvH-0949-CRLM-24.raw]	403.2049865722656	30.5468125485333	0.344992138666667	99.2011925904	98.85620045173333	4496949.5	2.3641726071527308E8	3	7487	0.13148928015966632	2.3180711704278973	0.016948874848480105	403.19500732421875	403.2053527832031
154	403.2153625488281	21.4434014642667					1	DETECTED	403.2154 m/z @21.44 [151020OFc1_NvH-0949-CRLM-24.raw]	403.2153625488281	21.4434014642667	0.181251806933333	99.9793608885333	99.79810908159996	1.6954802E7	6.656398619023739E8	4	7487	0.2687838502698554	4.816866134277334	1.298178645605928	403.20538330078125	403.225341796875
155	403.2347106933594	44.8412840765333					1	DETECTED	403.2347 m/z @44.84 [151020OFc1_NvH-0949-CRLM-24.raw]	403.2347106933594	44.8412840765333	0.0084474352	100.0014376016	99.9929901664	2983196.0	2.8623783833079726E8	4	7487	0.16482614692682773	9.57255848591647	0.01134903702871012	403.2253723144531	403.24468994140625
156	403.2447509765625	33.5399787714667					1	DETECTED	403.2448 m/z @33.54 [151020OFc1_NvH-0949-CRLM-24.raw]	403.2447509765625	33.5399787714667	0.144439626133333	99.9347524925333	99.79031286639997	627052.0625	2.173324756803589E8	2	7487	15.868352878547466	4.033077892603661	38.101390414165806	403.2447204589844	403.2547302246094
157	403.25579833984375	16.6459688714667					1	DETECTED	403.2558 m/z @16.65 [151020OFc1_NvH-0949-CRLM-24.raw]	403.25579833984375	16.6459688714667	0.155514588533333	95.3746190146667	95.21910442613337	418331.34375	2.326368387801343E8	0	7487	19.433291904754263	2.638842375031346	17.395488405978185	403.2547607421875	403.26385498046875
158	403.27386474609375	86.5310053288					1	DETECTED	403.2739 m/z @86.53 [151020OFc1_NvH-0949-CRLM-24.raw]	403.27386474609375	86.5310053288	0.144439626133333	98.0688014581333	97.92436183199996	1548328.0	2.1148923271598288E8	0	7487	14.66183039297384	0.7459936809070034	0.1673251854923086	403.2638854980469	403.2765197753906
159	403.2865295410156	86.5310053288					1	DETECTED	403.2865 m/z @86.53 [151020OFc1_NvH-0949-CRLM-24.raw]	403.2865295410156	86.5310053288	0.170362836266667	98.0688014581333	97.89843862186663	1554094.625	2.0939802303223857E8	0	7487	12.093031399251089	0.5706824610356083	0.11996155269383092	403.27655029296875	403.2873229980469
160	403.2973327636719	86.5310053288					1	DETECTED	403.2973 m/z @86.53 [151020OFc1_NvH-0949-CRLM-24.raw]	403.2973327636719	86.5310053288	0.0658511397333333	98.4831666642667	98.41731552453336	1803905.75	1.9800866481375682E8	0	7487	14.579901241075035	0.7137154608798495	0.0985976968329039	403.287353515625	403.3056640625
161	403.315673828125	86.5310053288					1	DETECTED	403.3157 m/z @86.53 [151020OFc1_NvH-0949-CRLM-24.raw]	403.315673828125	86.5310053288	0.0430552061333333	99.3117808514667	99.26872564533336	2561144.25	2.5036208738949585E8	0	7487	12.271993064878473	0.6469326086427791	0.15649885608479897	403.3056945800781	403.3256530761719
162	403.3284606933594	86.5310053288					1	DETECTED	403.3285 m/z @86.53 [151020OFc1_NvH-0949-CRLM-24.raw]	403.3284606933594	86.5310053288	0.0544739112	98.0688014581333	98.01432754693329	715089.6875	2.2252726663145515E8	0	7487	27.49947415150949	0.5978228423494883	1.1392949493229203	403.3257141113281	403.33843994140625
163	403.34466552734375	92.5763616306667					1	DETECTED	403.3447 m/z @92.58 [151020OFc1_NvH-0949-CRLM-24.raw]	403.34466552734375	92.5763616306667	0.0204125362666667	98.0688014581333	98.04838892186663	272329.8125	2.3223762056485537E8	0	7487	56.23527281754732	0.609206396534945	0.08703534605181601	403.3384704589844	403.3512878417969
164	403.3612976074219	90.0158218861333					1	DETECTED	403.3613 m/z @90.02 [151020OFc1_NvH-0949-CRLM-24.raw]	403.3612976074219	90.0158218861333	0.0084474352	100.0014376016	99.9929901664	297338.875	2.347875042395891E8	0	7487	30.530572709443227	1.5871826492123933	0.03111012761171166	403.35137939453125	403.37127685546875
165	403.3717956542969	92.5635511165333					1	DETECTED	403.3718 m/z @92.56 [151020OFc1_NvH-0949-CRLM-24.raw]	403.3717956542969	92.5635511165333	0.031643708	97.6398328458667	97.6081891378667	246874.6875	2.8552120718110746E8	0	7487	30.111401988546312	0.5489652567948665	0.07219896273223315	403.3713073730469	403.3768615722656
166	403.3868713378906	90.0064199194667					1	DETECTED	403.3869 m/z @90.01 [151020OFc1_NvH-0949-CRLM-24.raw]	403.3868713378906	90.0064199194667	0.0084474352	98.7372245784	98.7287771432	275206.96875	2.5629019757624793E8	3	7487	57.379404178337666	0.5271369972354824	0.05100100995961679	403.37689208984375	403.39306640625
167	403.403076171875	30.4989547069333					1	DETECTED	403.4031 m/z @30.50 [151020OFc1_NvH-0949-CRLM-24.raw]	403.403076171875	30.4989547069333	0.0084474352	99.7576834597333	99.7492360245333	318215.34375	2.730543491327329E8	0	7487	64.97135473930597	1.4874189075199757	4.68131688350747	403.39312744140625	403.4085693359375
168	403.4185791015625	47.2050699874667					1	DETECTED	403.4186 m/z @47.21 [151020OFc1_NvH-0949-CRLM-24.raw]	403.4185791015625	47.2050699874667	0.0204125362666667	99.5885530696	99.56814053333333	327418.75	2.705907921319794E8	0	7487	19.742726174331473	0.7389697701508225	2.5514975427220477	403.4085998535156	403.4285583496094
169	403.434326171875	47.2050699874667					1	DETECTED	403.4343 m/z @47.21 [151020OFc1_NvH-0949-CRLM-24.raw]	403.434326171875	47.2050699874667	0.536189686666667	99.8353019866667	99.29911230000003	305225.75	2.759346119083204E8	3	7487	40.281585643241954	0.9734814511668229	7.394008251041317	403.4285888671875	403.4443054199219
170	403.455078125	47.1526332888					1	DETECTED	403.4551 m/z @47.15 [151020OFc1_NvH-0949-CRLM-24.raw]	403.455078125	47.1526332888	0.5466291848	98.3076646706667	97.7610354858667	362112.59375	2.862828098331345E8	3	7487	23.29120805731265	0.9700841398993518	0.7892312833385291	403.4450988769531	403.4650573730469
171	403.4654235839844	11.2595754624					1	DETECTED	403.4654 m/z @11.26 [151020OFc1_NvH-0949-CRLM-24.raw]	403.4654235839844	11.2595754624	0.557299800533333	99.5331526266667	98.97585282613338	316115.625	3.0489305168974125E8	3	7487	38.69853447254804	5.248483752855077	2.5670684046106635	403.465087890625	403.47540283203125
172	403.48565673828125	44.7819833256					1	DETECTED	403.4857 m/z @44.78 [151020OFc1_NvH-0949-CRLM-24.raw]	403.48565673828125	44.7819833256	0.567851601866667	95.9584273477333	95.39057574586664	1153314.0	3.371057523558932E8	2	7487	9.076526141108573	0.6982525091055525	1.4878538357630107	403.4756774902344	403.4956359863281
173	403.50396728515625	43.9609628162667					1	DETECTED	403.5040 m/z @43.96 [151020OFc1_NvH-0949-CRLM-24.raw]	403.50396728515625	43.9609628162667	0.578424759733333	96.724143292	96.14571853226666	619959.5625	3.3160145927639276E8	0	7487	47.563639965760636	0.7637627031947842	0.21510563412797287	403.49566650390625	403.51123046875
174	403.521240234375	89.7587128					1	DETECTED	403.5212 m/z @89.76 [151020OFc1_NvH-0949-CRLM-24.raw]	403.521240234375	89.7587128	0.4197600672	100.0014376016	99.5816775344	1184526.5	3.1679350317367184E8	2	7487	52.18076125483973	0.5177841880851801	0.0921482204646136	403.5112609863281	403.5267028808594
175	403.5367126464844	12.5599403877333					1	DETECTED	403.5367 m/z @12.56 [151020OFc1_NvH-0949-CRLM-24.raw]	403.5367126464844	12.5599403877333	0.4197600672	98.8375113266667	98.4177512594667	1.9402312E7	5.776014747847753E8	3	7487	0.16443906142771425	1.9324448291340663	2.1213135041019986	403.5267333984375	403.54669189453125
176	403.5595703125	89.7914374106667					1	DETECTED	403.5596 m/z @89.79 [151020OFc1_NvH-0949-CRLM-24.raw]	403.5595703125	89.7914374106667	0.366404460266667	98.1562083034667	97.78980384320003	963625.3125	3.297200371439884E8	3	7487	47.683968216769316	0.5443948037089399	0.0022901385849796643	403.54962158203125	403.5695495605469
177	403.5796813964844	89.7914374106667					1	DETECTED	403.5797 m/z @89.79 [151020OFc1_NvH-0949-CRLM-24.raw]	403.5796813964844	89.7914374106667	0.3557027408	95.3855211434667	95.0298184026667	898163.8125	3.692608582860277E8	3	7487	54.05779841073347	0.5481284576421431	0.0021333629313990553	403.5697021484375	403.5860900878906
178	403.59613037109375	89.7914374106667					1	DETECTED	403.5961 m/z @89.79 [151020OFc1_NvH-0949-CRLM-24.raw]	403.59613037109375	89.7914374106667	0.3557027408	99.8241705685333	99.4684678277333	1200525.5	3.94872172534443E8	2	7487	47.5902022227868	0.5011678053759524	0.0031242464599147437	403.5861511230469	403.6061096191406
179	403.6085510253906	89.8463449552					1	DETECTED	403.6086 m/z @89.85 [151020OFc1_NvH-0949-CRLM-24.raw]	403.6085510253906	89.8463449552	0.3557027408	94.9706029922667	94.61490025146671	784664.375	4.042219403280287E8	0	7487	46.257564753247564	0.550343209867187	0.006083306892161635	403.60614013671875	403.6105041503906
180	403.6205139160156	89.8135665005333					1	DETECTED	403.6205 m/z @89.81 [151020OFc1_NvH-0949-CRLM-24.raw]	403.6205139160156	89.8135665005333	0.0771658426666667	96.7459742365333	96.66880839386663	1140820.125	3.927163674750233E8	2	7487	46.12111861931489	0.5564834395166874	0.0040586208379579675	403.61053466796875	403.6304931640625
181	403.6370544433594	89.8135665005333					1	DETECTED	403.6371 m/z @89.81 [151020OFc1_NvH-0949-CRLM-24.raw]	403.6370544433594	89.8135665005333	0.0771658426666667	96.4857626834667	96.40859684080003	1021153.6875	4.076035494858962E8	2	7487	47.746552706589824	0.5262734667009137	3.6742986204605933E-4	403.6305236816406	403.6470031738281
182	403.6483154296875	89.8912690506667					1	DETECTED	403.6483 m/z @89.89 [151020OFc1_NvH-0949-CRLM-24.raw]	403.6483154296875	89.8912690506667	0.3557027408	97.7933063186667	97.4376035778667	617118.5625	3.888137128989206E8	2	7487	52.472925199157956	0.5303903572675506	0.10823817738943939	403.6470642089844	403.6582946777344
183	403.66204833984375	89.9193191901333					1	DETECTED	403.6620 m/z @89.92 [151020OFc1_NvH-0949-CRLM-24.raw]	403.66204833984375	89.9193191901333	0.0771658426666667	97.7055487848	97.62838294213333	572613.75	3.8142733818082017E8	2	7487	46.093899456210266	0.5344952763772537	0.10339317790090732	403.6583251953125	403.6720275878906
184	403.67486572265625	11.3215191338667					1	DETECTED	403.6749 m/z @11.32 [151020OFc1_NvH-0949-CRLM-24.raw]	403.67486572265625	11.3215191338667	0.0997616629333333	96.2968979656	96.19713630266666	439221.3125	4.076318194850508E8	2	7487	34.84829248130484	7.153835779776718	28.819790032206818	403.67205810546875	403.68023681640625
185	403.69024658203125	18.8976494989333					1	DETECTED	403.6902 m/z @18.90 [151020OFc1_NvH-0949-CRLM-24.raw]	403.69024658203125	18.8976494989333	0.0771658426666667	97.3011224589333	97.22395661626663	587738.8125	2.9926557819070137E8	2	7487	18.69471959369345	0.5267919302518951	3.6135232420300114	403.6802673339844	403.7002258300781
186	403.7005615234375	43.6449375098667					1	DETECTED	403.7006 m/z @43.64 [151020OFc1_NvH-0949-CRLM-24.raw]	403.7005615234375	43.6449375098667	3.3145171952	94.9903673221333	91.6758501269333	332618.0625	4.167040114480246E8	0	7487	13.758239081772349	1.4700375523231273	0.481455377092112	403.70025634765625	403.7018127441406
187	403.7118225097656	26.0515973296					1	DETECTED	403.7118 m/z @26.05 [151020OFc1_NvH-0949-CRLM-24.raw]	403.7118225097656	26.0515973296	0.0771658426666667	96.3403747629333	96.26320892026662	8471021.0	6.647363805457581E8	2	7487	4.794175502596129	0.6970780663879239	0.3360214181423634	403.70184326171875	403.71875
188	403.7287902832031	21.4533138344					1	DETECTED	403.7288 m/z @21.45 [151020OFc1_NvH-0949-CRLM-24.raw]	403.7287902832031	21.4533138344	0.0771658426666667	97.7716193	97.69445345733332	1.3571479E7	5.3343359169972974E8	2	7487	0.2551669707325672	1.6085269058569163	1.7217904557952037	403.7188415527344	403.73876953125
189	403.7420654296875	32.0693770472					1	DETECTED	403.7421 m/z @32.07 [151020OFc1_NvH-0949-CRLM-24.raw]	403.7420654296875	32.0693770472	0.0997616629333333	96.4749736002667	96.37521193733336	1520020.625	2.5128053103691956E8	2	7487	0.2843653340285144	1.4006823084505597	7.665509172841655	403.7388000488281	403.7520446777344
190	403.7528991699219	45.9315928930667					1	DETECTED	403.7529 m/z @45.93 [151020OFc1_NvH-0949-CRLM-24.raw]	403.7528991699219	45.9315928930667	0.1219281776	85.2379327906667	85.1160046130667	435269.4375	2.4760790387834808E8	2	7487	14.815797181711908	0.7073324526096848	0.561806906950681	403.7520751953125	403.76287841796875
191	403.7763977050781	54.0419327509333					1	DETECTED	403.7764 m/z @54.04 [151020OFc1_NvH-0949-CRLM-24.raw]	403.7763977050781	54.0419327509333	0.525312949866667	70.0095612221333	69.48424827226663	537484.4375	2.9632186253967375E8	0	7487	14.835044748351109	0.5456492546826525	0.07564611764280775	403.7666320800781	403.7863464355469
192	403.7935485839844	46.0204770261333					1	DETECTED	403.7935 m/z @46.02 [151020OFc1_NvH-0949-CRLM-24.raw]	403.7935485839844	46.0204770261333	0.720672967733333	93.1148932584	92.39422029066667	273526.3125	3.3242925992374855E8	0	7487	25.67027293648525	1.185120507366184	1.7382258574906333	403.7864074707031	403.79364013671875
193	403.8036804199219	17.1146012469333					1	DETECTED	403.8037 m/z @17.11 [151020OFc1_NvH-0949-CRLM-24.raw]	403.8036804199219	17.1146012469333	0.720672967733333	99.3672151202667	98.64654215253337	365822.34375	3.2353868786549866E8	0	7487	28.366352935066566	0.5163254065834539	0.8899487714716225	403.793701171875	403.80810546875
194	403.818115234375	42.3952389098667					1	DETECTED	403.8181 m/z @42.40 [151020OFc1_NvH-0949-CRLM-24.raw]	403.818115234375	42.3952389098667	0.720672967733333	99.9793608885333	99.25868792079996	385857.15625	2.122929805772006E8	0	7487	2.260086291052694	0.8416120045579651	0.9240123632886864	403.8081359863281	403.82806396484375
195	403.832275390625	57.2667651232					1	DETECTED	403.8323 m/z @57.27 [151020OFc1_NvH-0949-CRLM-24.raw]	403.832275390625	57.2667651232	0.7421976696	99.9793608885333	99.23716321893329	243390.75	2.484109638102838E8	3	7487	32.335292636233035	0.9187586434201924	0.026756151479507002	403.828125	403.8422546386719
196	403.8494567871094	40.3005511242667					1	DETECTED	403.8495 m/z @40.30 [151020OFc1_NvH-0949-CRLM-24.raw]	403.8494567871094	40.3005511242667	0.7421976696	99.9122961450667	99.1700984754667	234822.640625	2.7183638012947536E8	0	7487	32.75804768343785	1.4211507872974058	0.542570869538515	403.84228515625	403.8496398925781
197	403.8596496582031	26.3304192514667					1	DETECTED	403.8596 m/z @26.33 [151020OFc1_NvH-0949-CRLM-24.raw]	403.8596496582031	26.3304192514667	0.0430552061333333	99.9012795874667	99.85822438133337	301651.9375	2.851512329725347E8	0	7487	32.99227304622853	1.4984176632446362	0.00604134189452941	403.84967041015625	403.8596496582031
198	403.8696594238281	12.5727084946667					1	DETECTED	403.8697 m/z @12.57 [151020OFc1_NvH-0949-CRLM-24.raw]	403.8696594238281	12.5727084946667	0.0084474352	99.8902694568	99.8818220216	1.205669E7	3.8247575217522514E8	3	7487	0.20566700591347953	1.040486977968467	1.9274897565545923	403.85968017578125	403.879638671875
199	403.8807678222656	25.3064265413333					1	DETECTED	403.8808 m/z @25.31 [151020OFc1_NvH-0949-CRLM-24.raw]	403.8807678222656	25.3064265413333	0.031643708	99.9682547432	99.9366110352	183123.65625	1.6845402107188645E8	0	7487	89.37774426090895	1.8898718458101362	4.502111371577815	403.8796691894531	403.88092041015625
200	403.89093017578125	16.9823377621333					1	DETECTED	403.8909 m/z @16.98 [151020OFc1_NvH-0949-CRLM-24.raw]	403.89093017578125	16.9823377621333	0.0204125362666667	99.9903832072	99.96997067093334	706953.625	1.917520409651218E8	3	7487	2.290870197891543	1.7661229901703328	2.8631934748933032	403.8809509277344	403.90087890625
201	403.9021911621094	26.2613052429333					1	DETECTED	403.9022 m/z @26.26 [151020OFc1_NvH-0949-CRLM-24.raw]	403.9021911621094	26.2613052429333	0.0084474352	99.9460337106667	99.9375862754667	332315.78125	2.4160061188700557E8	3	7487	3.9407559736435545	1.6212995770157483	0.1555217102659551	403.90093994140625	403.91217041015625
202	403.92572021484375	11.2982686621333					1	DETECTED	403.9257 m/z @11.30 [151020OFc1_NvH-0949-CRLM-24.raw]	403.92572021484375	11.2982686621333	0.0084474352	99.8353019866667	99.82685455146671	409924.90625	2.071567895492882E8	0	7487	29.728959108536493	1.906432984092145	21.582321797743553	403.915771484375	403.9356994628906
203	403.9388427734375	40.9652780002667					1	DETECTED	403.9388 m/z @40.97 [151020OFc1_NvH-0949-CRLM-24.raw]	403.9388427734375	40.9652780002667	0.192163878133333	99.9234838770667	99.73131999893337	203187.40625	1.8958568632319656E8	0	7487	15.141638082102592	1.3795965925251086	0.00644686622073973	403.93572998046875	403.94207763671875
204	403.9521179199219	26.1185008434667					1	DETECTED	403.9521 m/z @26.12 [151020OFc1_NvH-0949-CRLM-24.raw]	403.9521179199219	26.1185008434667	0.0084474352	99.9682547432	99.95980730800001	413936.71875	1.8250742063444924E8	0	7487	15.189393276982333	0.7228837284898473	0.006222521713015097	403.9421691894531	403.96209716796875
205	403.96337890625	26.8396753562667					1	DETECTED	403.9634 m/z @26.84 [151020OFc1_NvH-0949-CRLM-24.raw]	403.96337890625	26.8396753562667	0.0204125362666667	98.714954372	98.69454183573333	357001.4375	2.24856321505246E8	0	7487	14.305301363116364	0.5061320776612955	0.0032331312714236385	403.9621276855469	403.9704284667969
206	403.9804382324219	36.7001022072					1	DETECTED	403.9804 m/z @36.70 [151020OFc1_NvH-0949-CRLM-24.raw]	403.9804382324219	36.7001022072	0.181251806933333	99.9903832072	99.80913140026666	466446.59375	1.8675935870347062E8	4	7487	5.422409322557858	0.6383180577834969	59.681951153051365	403.9705505371094	403.9836120605469
207	403.99365234375	10.6351850021333					1	DETECTED	403.9937 m/z @10.64 [151020OFc1_NvH-0949-CRLM-24.raw]	403.99365234375	10.6351850021333	0.1219281776	99.7576834597333	99.6357552821333	1841119.25	2.006022037430362E8	4	7487	0.2284058635651114	0.9017546524327431	18.308180685640295	403.9836730957031	404.0036315917969
208	404.00396728515625	17.0830513234667					1	DETECTED	404.0040 m/z @17.08 [151020OFc1_NvH-0949-CRLM-24.raw]	404.00396728515625	17.0830513234667	0.1219281776	99.7908789250667	99.66895074746671	191084.078125	1.801262331742148E8	0	7487	8.949341162992063	0.5087233622046735	0.015023565303737017	404.003662109375	404.0138854980469
209	404.0244445800781	22.2533817869333					1	DETECTED	404.0244 m/z @22.25 [151020OFc1_NvH-0949-CRLM-24.raw]	404.0244445800781	22.2533817869333	0.0771658426666667	99.8572556096	99.78008976693333	184579.546875	1.3254615205247276E8	0	7487	31.777919289501817	2.7873334753364953	20.562401086790665	404.01446533203125	404.0341796875
210	404.0409240722656	25.9486110424					1	DETECTED	404.0409 m/z @25.95 [151020OFc1_NvH-0949-CRLM-24.raw]	404.0409240722656	25.9486110424	0.0544739112	99.4556663389333	99.40119242773329	160598.4375	1.1659950352826488E8	0	7487	11.543620690658354	2.546036321561878	6.387930914216769	404.03460693359375	404.0506286621094
211	404.06396484375	25.8570223077333					1	DETECTED	404.0640 m/z @25.86 [151020OFc1_NvH-0949-CRLM-24.raw]	404.06396484375	25.8570223077333	3.35171080346667	99.1239678410667	95.77225703760003	118769.0703125	1.2428207953877734E8	0	7487	16.22489757958398	2.280159035923886	4.099593195361326	404.0541687011719	404.0737609863281
212	404.07965087890625	25.9336737730667					1	DETECTED	404.0797 m/z @25.93 [151020OFc1_NvH-0949-CRLM-24.raw]	404.07965087890625	25.9336737730667	7.9337032032	96.8976246557333	88.9639214525333	117159.1328125	1.2690994473690945E8	0	7487	87.37244120984992	2.4711337436620973	4.35074451436466	404.0741882324219	404.07965087890625
213	404.08978271484375	25.9336737730667					1	DETECTED	404.0898 m/z @25.93 [151020OFc1_NvH-0949-CRLM-24.raw]	404.08978271484375	25.9336737730667	0.0658511397333333	98.5164394317333	98.45058829199996	200023.40625	1.4440653507149333E8	0	7487	77.47500405489235	2.3443685780507404	5.692325109522929	404.079833984375	404.099609375
214	404.1025695800781	25.8699302885333					1	DETECTED	404.1026 m/z @25.87 [151020OFc1_NvH-0949-CRLM-24.raw]	404.1025695800781	25.8699302885333	5.14371948106667	99.9793608885333	94.83564140746662	124805.3203125	1.2705806451532058E8	0	7487	11.593028562518473	2.5999555883590495	6.467237311971752	404.099853515625	404.1092834472656
215	404.1194152832031	89.6973652682667					1	DETECTED	404.1194 m/z @89.70 [151020OFc1_NvH-0949-CRLM-24.raw]	404.1194152832031	89.6973652682667	0.0771658426666667	98.3734474013333	98.29628155866662	4089858.0	3.043011989411182E8	0	7487	0.06920492662716526	0.6617914160224952	0.31461552195253994	404.109619140625	404.1284484863281
216	404.14306640625	25.9089739133333					1	DETECTED	404.1431 m/z @25.91 [151020OFc1_NvH-0949-CRLM-24.raw]	404.14306640625	25.9089739133333	2.5564444304	99.5443191282667	96.98787469786669	165882.296875	1.6103749558951858E8	0	7487	11.605064591749576	2.5695907477970525	4.156891930866254	404.13311767578125	404.15289306640625
217	404.15386962890625	25.9240172042667					1	DETECTED	404.1539 m/z @25.92 [151020OFc1_NvH-0949-CRLM-24.raw]	404.15386962890625	25.9240172042667	5.22692486693333	99.9903832072	94.76345834026667	128929.2578125	1.5097510918788108E8	0	7487	81.94549238140942	2.5200770315401777	3.657900609308022	404.1537170410156	404.163818359375
218	404.1763916015625	11.3119503434667					1	DETECTED	404.1764 m/z @11.31 [151020OFc1_NvH-0949-CRLM-24.raw]	404.1763916015625	11.3119503434667	0.0084474352	100.0014376016	99.9929901664	236482.578125	1.405598058029771E8	0	7487	0.14847195615845443	5.40665517476979	30.30407620878811	404.1665344238281	404.18060302734375
219	404.1910400390625	16.2689770821333					1	DETECTED	404.1910 m/z @16.27 [151020OFc1_NvH-0949-CRLM-24.raw]	404.1910400390625	16.2689770821333	0.0430552061333333	99.9903832072	99.94732800106667	3797330.75	2.1060808637025467E8	0	7487	0.1613086338893126	221.76598033429926	491.25952050718666	404.1810607910156	404.1930847167969
220	404.2030944824219	25.1482286016					1	DETECTED	404.2031 m/z @25.15 [151020OFc1_NvH-0949-CRLM-24.raw]	404.2030944824219	25.1482286016	3.45623008293333	99.9122961450667	96.45606606213337	2.8851284E7	9.380385411790093E8	2	7487	0.29678517098423285	0.7777305709299951	0.08102454466321277	404.193115234375	404.21307373046875
221	404.2132263183594	26.2776658741333					1	DETECTED	404.2132 m/z @26.28 [151020OFc1_NvH-0949-CRLM-24.raw]	404.2132263183594	26.2776658741333	3.54917286213333	99.8131711533333	96.26399829119997	2147937.0	2.6300450860382307E8	0	7487	6.859954643634385	0.7659163933033399	0.444490389456801	404.2131042480469	404.22015380859375
222	404.2301940917969	21.4434014642667					1	DETECTED	404.2302 m/z @21.44 [151020OFc1_NvH-0949-CRLM-24.raw]	404.2301940917969	21.4434014642667	0.4197600672	100.0014376016	99.5816775344	5512286.5	3.769074121526296E8	3	7487	0.2188627776677876	1.9233362943072705	0.026049949286474052	404.22021484375	404.24017333984375
223	404.2402038574219	37.1549751445333					1	DETECTED	404.2402 m/z @37.15 [151020OFc1_NvH-0949-CRLM-24.raw]	404.2402038574219	37.1549751445333	2.9213031768	85.4545569893333	82.5332538125333	788108.6875	1.346602569176222E8	3	7487	21.695008875323133	0.5864405564278938	0.013949495939323405	404.2402038574219	404.2423400878906
224	404.2523498535156	29.7535214813333					1	DETECTED	404.2523 m/z @29.75 [151020OFc1_NvH-0949-CRLM-24.raw]	404.2523498535156	29.7535214813333	2.8933593104	95.0921450656	92.19878575519999	1591232.5	2.219158430758852E8	2	7487	33.881364138403896	5.444350114046893	3.228197606556192	404.24237060546875	404.2620849609375
225	404.2635192871094	24.4177677898667					1	DETECTED	404.2635 m/z @24.42 [151020OFc1_NvH-0949-CRLM-24.raw]	404.2635192871094	24.4177677898667	2.3032702224	95.4292645458667	93.1259943234667	261946.71875	1.1123468214902021E8	0	7487	0.13989145651467894	2.0206730275357447	403.1002920988315	404.2623596191406	404.27276611328125
226	404.2968444824219	89.7914374106667					1	DETECTED	404.2968 m/z @89.79 [151020OFc1_NvH-0949-CRLM-24.raw]	404.2968444824219	89.7914374106667	11.1980698650667	97.3766945762667	86.1786247112	183958.21875	1.8041585012516278E8	0	7487	80.24898844900596	0.5137405413640274	0.028068975400764248	404.2889709472656	404.3033752441406
227	404.3193359375	92.5418284429333					1	DETECTED	404.3193 m/z @92.54 [151020OFc1_NvH-0949-CRLM-24.raw]	404.3193359375	92.5418284429333	1.32192062613333	96.1664394824	94.84451885626666	49167.203125	1.14191631006511E8	0	7487	5.3752043936770235	0.5198674342378538	0.039734868475707404	404.3096923828125	404.32379150390625
228	404.3326416015625	36.8284354965333					1	DETECTED	404.3326 m/z @36.83 [151020OFc1_NvH-0949-CRLM-24.raw]	404.3326416015625	36.8284354965333	14.8916344349333	92.1852328584	77.2935984234667	40350.81640625	1.350562180609152E8	0	7487	76.43825055615498	1.7617335865521395	2.523467173104279	404.3305358886719	404.34124755859375
229	404.3688049316406	14.7748417992					1	DETECTED	404.3688 m/z @14.77 [151020OFc1_NvH-0949-CRLM-24.raw]	404.3688049316406	14.7748417992	5.82481615093333	99.3451742466667	93.52035809573337	87816.6875	1.355494663018066E8	0	7487	1.015378032723813	5.224586038691701	0.5692283272883669	404.35882568359375	404.378662109375
230	404.4024658203125	12.7758791429333					1	DETECTED	404.4025 m/z @12.78 [151020OFc1_NvH-0949-CRLM-24.raw]	404.4024658203125	12.7758791429333	3.37954368773333	99.9903832072	96.61083951946667	71410.9609375	1.178517547868735E8	0	7487	5.363046322296531	6.595632832954224	0.027954869184303194	404.3930358886719	404.4124450683594
231	404.4264831542969	11.3308642376					1	DETECTED	404.4265 m/z @11.33 [151020OFc1_NvH-0949-CRLM-24.raw]	404.4264831542969	11.3308642376	3.67625880853333	94.365611988	90.68935317946666	65484.34375	1.349798387380421E8	0	7487	9.452636331208755	7.0887186476156545	0.01702854078168474	404.4165344238281	404.4310607910156
232	404.44134521484375	7.5507011048					1	DETECTED	404.4413 m/z @7.55 [151020OFc1_NvH-0949-CRLM-24.raw]	404.44134521484375	7.5507011048	2.7058260168	97.7167090333333	95.0108830165333	375014.34375	1.352620388603736E8	2	7487	10.268981195416398	1.531168031296199	8.477655516198	404.4320068359375	404.4511413574219
233	404.4613342285156	26.2776658741333					1	DETECTED	404.4613 m/z @26.28 [151020OFc1_NvH-0949-CRLM-24.raw]	404.4613342285156	26.2776658741333	3.2960902192	99.0465710770667	95.7504808578667	525997.4375	1.3229552079384978E8	0	7487	0.2122836986667096	0.5766981800800867	0.06940127044329186	404.45147705078125	404.47125244140625
234	404.48175048828125	35.4773776224					1	DETECTED	404.4818 m/z @35.48 [151020OFc1_NvH-0949-CRLM-24.raw]	404.48175048828125	35.4773776224	2.80917699813333	96.2206572965333	93.41148029839998	202334.75	1.3690619446449524E8	0	7487	10.042628486396037	1.5852144112706565	0.10689677623643423	404.471923828125	404.4847717285156
235	404.4951171875	10.6474302072					1	DETECTED	404.4951 m/z @10.65 [151020OFc1_NvH-0949-CRLM-24.raw]	404.4951171875	10.6474302072	2.057712312	99.1350055893333	97.0772932773333	701215.75	2.2756044486914447E8	0	7487	0.2873178989451901	7.657227455677711	16.881071331154146	404.4851379394531	404.50506591796875
236	404.5252990722656	16.2871418802667					1	DETECTED	404.5253 m/z @16.29 [151020OFc1_NvH-0949-CRLM-24.raw]	404.5252990722656	16.2871418802667	3.51203377893333	98.2966855837333	94.78465180479996	2359282.0	2.1293765545531833E8	3	7487	0.21597709957825018	1.5808298428083793	1.5569577975620899	404.5155029296875	404.5352783203125
237	404.5367431640625	12.5838044354667					1	DETECTED	404.5367 m/z @12.58 [151020OFc1_NvH-0949-CRLM-24.raw]	404.5367431640625	12.5838044354667	3.7036107224	94.1725806656	90.4689699432	1337746.25	1.475664658987915E8	0	7487	0.12416425863949776	7.373861015926094	1.3850012623618864	404.5353088378906	404.5384826660156
238	404.54852294921875	23.4766707413333					1	DETECTED	404.5485 m/z @23.48 [151020OFc1_NvH-0949-CRLM-24.raw]	404.54852294921875	23.4766707413333	4.0061633784	94.901036924	90.89487354559999	4984806.5	2.3249261735919228E8	3	7487	0.2075702464882596	1.020594707713665	1.0976992509263965	404.5385437011719	404.5585021972656
239	404.5589294433594	31.857987444					1	DETECTED	404.5589 m/z @31.86 [151020OFc1_NvH-0949-CRLM-24.raw]	404.5589294433594	31.857987444	4.69841420533333	83.4323505354667	78.73393633013336	244188.0625	1.1282817635412477E8	3	7487	14.957409064851497	1.494788372311896	0.5706413194006034	404.55859375	404.56402587890625
240	404.57403564453125	25.7799628149333					1	DETECTED	404.5740 m/z @25.78 [151020OFc1_NvH-0949-CRLM-24.raw]	404.57403564453125	25.7799628149333	3.36088101226667	97.2138208093333	93.85293979706663	1220786.625	1.7560923718855774E8	3	7487	2.2425787053205184	1.7806136971588862	0.2457708837644077	404.5640563964844	404.5839538574219
241	404.6527404785156	26.158441904					1	DETECTED	404.6527 m/z @26.16 [151020OFc1_NvH-0949-CRLM-24.raw]	404.6527404785156	26.158441904	1.7657673512	98.6267754176	96.8610080664	236774.015625	1.4925662135198733E8	0	7487	0.21863357030882113	2.3015116908966906	0.9307902176268831	404.6428527832031	404.66265869140625
242	404.6682434082031	23.8197097794667					1	DETECTED	404.6682 m/z @23.82 [151020OFc1_NvH-0949-CRLM-24.raw]	404.6682434082031	23.8197097794667	2.04816883333333	93.8900193386667	91.84185050533337	221196.296875	1.143361320413082E8	0	7487	0.10803961562595887	0.5130915826861303	0.48484990158722097	404.66314697265625	404.6780700683594
243	404.6922302246094	7.52948901626667					1	DETECTED	404.6922 m/z @7.53 [151020OFc1_NvH-0949-CRLM-24.raw]	404.6922302246094	7.52948901626667	3.38893935626667	98.4278826610667	95.03894330480003	317718.40625	1.2417360796965446E8	0	7487	0.11643622374763041	0.8264393391592347	0.48199659144972334	404.6823425292969	404.6941833496094
244	404.7042541503906	25.1482286016					1	DETECTED	404.7043 m/z @25.15 [151020OFc1_NvH-0949-CRLM-24.raw]	404.7042541503906	25.1482286016	3.0329185632	99.0796353357333	96.0467167725333	1.2220589E7	4.148452495791835E8	0	7487	0.2886498020482513	0.6387829927005917	0.1217451010625938	404.6943054199219	404.7142333984375
245	404.7191467285156	15.2043833370667					1	DETECTED	404.7191 m/z @15.20 [151020OFc1_NvH-0949-CRLM-24.raw]	404.7191467285156	15.2043833370667	2.057712312	98.893139648	96.835427336	1512728.75	2.0111068269334957E8	2	7487	0.17763646040393333	0.5285941741104841	29.37124118546867	404.7142639160156	404.7290954589844
246	404.7319641113281	21.4434014642667					1	DETECTED	404.7320 m/z @21.44 [151020OFc1_NvH-0949-CRLM-24.raw]	404.7319641113281	21.4434014642667	2.24634804053333	98.4500443736	96.20369633306666	1346658.625	1.7432243558052596E8	2	7487	9.267431807333569	0.9877107944177999	1.501834118686935	404.7291564941406	404.741943359375
247	404.7434387207031	15.593182748					1	DETECTED	404.7434 m/z @15.59 [151020OFc1_NvH-0949-CRLM-24.raw]	404.7434387207031	15.593182748	3.22249709093333	62.5026124362667	59.28011534533337	100124.75	1.1664590585793948E8	0	7487	5.9017843358121915	2.39599149912398	0.00409573176933423	404.7419738769531	404.744140625
248	404.75421142578125	29.7535214813333					1	DETECTED	404.7542 m/z @29.75 [151020OFc1_NvH-0949-CRLM-24.raw]	404.75421142578125	29.7535214813333	3.04225755333333	91.7153753642667	88.67311781093338	655565.4375	1.3683551539638638E8	0	7487	14.84119511992732	1.4216605695206648	0.12456933992993525	404.7442321777344	404.76409912109375
249	404.76507568359375	24.4177677898667					1	DETECTED	404.7651 m/z @24.42 [151020OFc1_NvH-0949-CRLM-24.raw]	404.76507568359375	24.4177677898667	1.6098464256	75.5123256306667	73.9024792050667	160210.859375	9.339826574403189E7	0	7487	0.10903223858693778	2.0124343837268053	0.003241284951622572	404.76470947265625	404.7749938964844
250	404.8293762207031	13.8769876085333					1	DETECTED	404.8294 m/z @13.88 [151020OFc1_NvH-0949-CRLM-24.raw]	404.8293762207031	13.8769876085333	0.795174102666667	100.0014376016	99.20626349893334	188426.125	1.251064997617681E8	0	7487	0.02594089599260485	0.5101683755123374	21.43388369106477	404.81939697265625	404.83843994140625
251	404.84881591796875	22.6559733568					1	DETECTED	404.8488 m/z @22.66 [151020OFc1_NvH-0949-CRLM-24.raw]	404.84881591796875	22.6559733568	0.0430552061333333	99.9460337106667	99.90297850453337	899673.625	1.2821812397698732E8	3	7487	13.07059940974622	1.115070259601986	0.012772949966139374	404.8390197753906	404.849609375
252	404.859619140625	16.2382106909333					1	DETECTED	404.8596 m/z @16.24 [151020OFc1_NvH-0949-CRLM-24.raw]	404.859619140625	16.2382106909333	0.0084474352	99.957045792	99.9485983568	972767.4375	1.7632103842246467E8	3	7487	3.852543322258814	1.086929907680837	4.160231624696472	404.84967041015625	404.8695983886719
253	404.8716735839844	12.5599403877333					1	DETECTED	404.8717 m/z @12.56 [151020OFc1_NvH-0949-CRLM-24.raw]	404.8716735839844	12.5599403877333	4.69841420533333	99.9012795874667	95.20286538213337	274345.0	1.0563880280338383E8	0	7487	5.912914842595102	1.3014503748593171	0.9412439493807518	404.86962890625	404.87255859375
254	404.882568359375	23.4671831346667					1	DETECTED	404.8826 m/z @23.47 [151020OFc1_NvH-0949-CRLM-24.raw]	404.882568359375	23.4671831346667	0.0084474352	99.9682547432	99.95980730800001	3234560.25	2.5083584656307095E8	3	7487	6.329699537537234	0.5120470804382087	3.954977232130684	404.87261962890625	404.89251708984375
255	404.90277099609375	15.7645746208					1	DETECTED	404.9028 m/z @15.76 [151020OFc1_NvH-0949-CRLM-24.raw]	404.90277099609375	15.7645746208	0.0084474352	99.9903832072	99.981935772	1292582.125	1.7352186913789108E8	3	7487	13.290190082014405	2.645179049631718	1.5875661072600638	404.8927917480469	404.9127197265625
256	404.9179992675781	26.9551721589333					1	DETECTED	404.9180 m/z @26.96 [151020OFc1_NvH-0949-CRLM-24.raw]	404.9179992675781	26.9551721589333	0.0084474352	99.9903832072	99.981935772	404373.84375	1.278064037439673E8	0	7487	3.1191180060644363	0.6481650941800985	0.29465233373987326	404.91278076171875	404.927978515625
257	404.9336853027344	36.8596851744					1	DETECTED	404.9337 m/z @36.86 [151020OFc1_NvH-0949-CRLM-24.raw]	404.9336853027344	36.8596851744	0.0084474352	99.7908789250667	99.78243148986671	47242.05078125	1.119905269440615E8	0	7487	1.7434805776675333	1.2763315893233451	1.5124627325854791	404.9280090332031	404.9371643066406
258	404.9471740722656	21.2976594090667					1	DETECTED	404.9472 m/z @21.30 [151020OFc1_NvH-0949-CRLM-24.raw]	404.9471740722656	21.2976594090667	0.0084474352	99.9234838770667	99.9150364418667	1415856.125	1.5316822113975853E8	0	7487	0.15568761754260407	0.5112787819346937	3.3837923858255063	404.9372863769531	404.95709228515625
259	404.96270751953125	26.2482781978667					1	DETECTED	404.9627 m/z @26.25 [151020OFc1_NvH-0949-CRLM-24.raw]	404.96270751953125	26.2482781978667	0.0084474352	100.0014376016	99.9929901664	240876.640625	1.3275238561492877E8	0	7487	11.495208995252014	0.7979309009339715	0.10943411876236839	404.9571838378906	404.97265625
260	404.9822998046875	37.6785235981333					1	DETECTED	404.9823 m/z @37.68 [151020OFc1_NvH-0949-CRLM-24.raw]	404.9822998046875	37.6785235981333	0.170362836266667	99.8794097546667	99.70904691840003	184833.625	1.1801877160114549E8	0	7487	18.29006203462363	1.5778688930443434	0.09403962949031441	404.9728088378906	404.9891357421875
261	404.9991455078125	43.1954719789333					1	DETECTED	404.9991 m/z @43.20 [151020OFc1_NvH-0949-CRLM-24.raw]	404.9991455078125	43.1954719789333	0.0084474352	99.7799853066667	99.7715378714667	190761.09375	1.2407612854086086E8	0	7487	32.73374463012527	1.2562291301472959	0.0019560981466116845	404.98919677734375	405.0065002441406
262	405.0165100097656	53.2302876688					1	DETECTED	405.0165 m/z @53.23 [151020OFc1_NvH-0949-CRLM-24.raw]	405.0165100097656	53.2302876688	3.08944459466667	99.9234838770667	96.83403928240003	443943.875	1.4333998210814252E8	0	7487	0.7285526871969168	1.0719683679916634	0.09656066735847227	405.0067138671875	405.0264587402344
263	405.04046630859375	41.794448004					1	DETECTED	405.0405 m/z @41.79 [151020OFc1_NvH-0949-CRLM-24.raw]	405.04046630859375	41.794448004	0.0204125362666667	99.9460337106667	99.92562117440004	75104.5859375	1.130978682718454E8	0	7487	27.096504311830515	1.2190368447231792	1.0941014883926288	405.03057861328125	405.0456237792969
264	405.05584716796875	21.9393917221333					1	DETECTED	405.0558 m/z @21.94 [151020OFc1_NvH-0949-CRLM-24.raw]	405.05584716796875	21.9393917221333	1.20174451226667	99.3892604848	98.18751597253333	524927.75	1.3199839597534296E8	0	7487	0.31867537388343337	0.8987437137202595	4.384858411434963	405.04608154296875	405.0658264160156
265	405.1037902832031	90.3634637330667					1	DETECTED	405.1038 m/z @90.36 [151020OFc1_NvH-0949-CRLM-24.raw]	405.1037902832031	90.3634637330667	3.81563025066667	99.2233731248	95.40774287413333	944809.1875	1.3670352839372337E8	0	7487	0.09293362101452374	0.5010525268070712	1.0325462848092177	405.09417724609375	405.11346435546875
266	405.12286376953125	89.6973652682667					1	DETECTED	405.1229 m/z @89.70 [151020OFc1_NvH-0949-CRLM-24.raw]	405.12286376953125	89.6973652682667	2.61263095493333	98.2003699344	95.58773897946668	747298.4375	1.8307318487969655E8	0	7487	0.7371688191905577	0.61537140772497	0.35164695824123426	405.1140441894531	405.1305236816406
267	405.1578674316406	90.1155647602667					1	DETECTED	405.1579 m/z @90.12 [151020OFc1_NvH-0949-CRLM-24.raw]	405.1578674316406	90.1155647602667	0.214478268	99.7576834597333	99.5432051917333	44701.30078125	1.0787764505296707E8	0	7487	90.80598776736788	0.553626263461766	0.10725252692353193	405.14788818359375	405.159912109375
268	405.1701965332031	23.6938174776					1	DETECTED	405.1702 m/z @23.69 [151020OFc1_NvH-0949-CRLM-24.raw]	405.1701965332031	23.6938174776	5.39374153866667	99.9122961450667	94.51855460640003	86544.75	1.0228081536617371E8	0	7487	0.026786817102912863	2.5824634532065582	9.35226001981674	405.1609191894531	405.17315673828125
269	405.18316650390625	22.6097779768					1	DETECTED	405.1832 m/z @22.61 [151020OFc1_NvH-0949-CRLM-24.raw]	405.18316650390625	22.6097779768	0.0204125362666667	100.0014376016	99.98102506533334	562342.0625	1.5499137768971133E8	3	7487	68.06118900173162	4.282140995466592	6.764871155124625	405.1734619140625	405.1931457519531
270	405.1954650878906	90.1155647602667					1	DETECTED	405.1955 m/z @90.12 [151020OFc1_NvH-0949-CRLM-24.raw]	405.1954650878906	90.1155647602667	3.47471334666667	92.3437347274667	88.86902138080002	486500.40625	1.5215058471142018E8	0	7487	73.87813600835148	0.5017317826021639	0.0019375072252376321	405.19317626953125	405.1957092285156
271	405.2057189941406	25.1482286016					1	DETECTED	405.2057 m/z @25.15 [151020OFc1_NvH-0949-CRLM-24.raw]	405.2057189941406	25.1482286016	2.7058260168	99.9793608885333	97.27353487173329	3547560.25	2.865177426038091E8	2	7487	8.065598539989146	0.6161587414712407	2.780132744173763	405.19573974609375	405.2156982421875
272	405.2166748046875	23.4671831346667					1	DETECTED	405.2167 m/z @23.47 [151020OFc1_NvH-0949-CRLM-24.raw]	405.2166748046875	23.4671831346667	2.40683331813333	98.6930168261333	96.28618350799997	1262140.375	1.96738209225916E8	3	7487	4.169374010841501	0.6677266314695227	2.715238708644884	405.2157287597656	405.2266540527344
273	405.22943115234375	29.8383518192					1	DETECTED	405.2294 m/z @29.84 [151020OFc1_NvH-0949-CRLM-24.raw]	405.22943115234375	29.8383518192	2.68707215786667	99.9012795874667	97.21420742960004	1082914.875	2.148346422804594E8	2	7487	7.086485842823155	0.7806050322653232	0.3535940954045479	405.2266845703125	405.2393798828125
274	405.2430114746094	19.0661852213333					1	DETECTED	405.2430 m/z @19.07 [151020OFc1_NvH-0949-CRLM-24.raw]	405.2430114746094	19.0661852213333	2.69645787093333	98.9924491309333	96.29599125999997	433345.5	1.5907947536066893E8	4	7487	72.31701547714303	7.904543868775486	0.2316133873237868	405.23944091796875	405.25299072265625
275	405.26031494140625	62.7692488970667					1	DETECTED	405.2603 m/z @62.77 [151020OFc1_NvH-0949-CRLM-24.raw]	405.26031494140625	62.7692488970667	2.44424137306667	99.957045792	97.51280441893333	430428.15625	1.4007167262806767E8	2	7487	40.93691592711955	0.914754494846253	0.0074679733421251495	405.2530212402344	405.27020263671875
276	405.2847595214844	91.40284566					1	DETECTED	405.2848 m/z @91.40 [151020OFc1_NvH-0949-CRLM-24.raw]	405.2847595214844	91.40284566	1.0493406368	95.3309216224	94.2815809856	151903.15625	1.0899765906622593E8	0	7487	0.038880335597085036	0.5229391233896359	0.3173922426506749	405.2757263183594	405.29461669921875
277	405.300048828125	90.0408569584					1	DETECTED	405.3000 m/z @90.04 [151020OFc1_NvH-0949-CRLM-24.raw]	405.300048828125	90.0408569584	0.0084474352	100.0014376016	99.9929901664	46953.73828125	1.1093691468135278E8	0	7487	91.11562802485781	0.5364798423756142	0.08517511410791044	405.2967529296875	405.30902099609375
278	405.3395080566406	34.9372254898667					1	DETECTED	405.3395 m/z @34.94 [151020OFc1_NvH-0949-CRLM-24.raw]	405.3395080566406	34.9372254898667	11.3542724629333	98.615929836	87.26165737306671	64173.7890625	1.2045214403314418E8	0	7487	80.00207877682448	1.8501003091811221	2.3978233628354273	405.33074951171875	405.3492736816406
279	405.3870544433594	11.0923945469333					1	DETECTED	405.3871 m/z @11.09 [151020OFc1_NvH-0949-CRLM-24.raw]	405.3870544433594	11.0923945469333	3.09908371706667	96.409855368	93.31077165093332	110387.078125	1.2162040134238173E8	3	7487	0.17949771005240578	0.5142378004817028	0.959538492183181	405.3771057128906	405.3968811035156
280	405.4217224121094	23.9918830173333					1	DETECTED	405.4217 m/z @23.99 [151020OFc1_NvH-0949-CRLM-24.raw]	405.4217224121094	23.9918830173333	3.54917286213333	99.801949748	96.25277688586667	336326.0625	1.2141323207235558E8	0	7487	0.06965013812271437	0.5095623461312377	0.084722275043125	405.4117431640625	405.43170166015625
281	405.4468078613281	21.2859699922667					1	DETECTED	405.4468 m/z @21.29 [151020OFc1_NvH-0949-CRLM-24.raw]	405.4468078613281	21.2859699922667	2.72454252933333	94.9706029922667	92.24606046293337	381770.84375	1.2366742359393536E8	0	7487	0.19468717700600635	3.4436032750703154	1.8394825325307584	405.4368896484375	405.456787109375
282	405.4571838378906	21.9941499898667					1	DETECTED	405.4572 m/z @21.99 [151020OFc1_NvH-0949-CRLM-24.raw]	405.4571838378906	21.9941499898667	2.82807032933333	84.2876227754667	81.45955244613337	162545.46875	1.1685573549651504E8	0	7487	13.397669874934763	2.4848273222534805	0.29254782932494705	405.4568176269531	405.4671325683594
283	405.4777526855469	40.8416231410667					1	DETECTED	405.4778 m/z @40.84 [151020OFc1_NvH-0949-CRLM-24.raw]	405.4777526855469	40.8416231410667	2.80917699813333	99.6440332149333	96.83485621679998	199306.515625	1.2099613779726079E8	0	7487	17.05267733821977	1.529215049755152	2.1960729140223507	405.4677734375	405.4822998046875
284	405.4923400878906	19.3283864688					1	DETECTED	405.4923 m/z @19.33 [151020OFc1_NvH-0949-CRLM-24.raw]	405.4923400878906	19.3283864688	2.24634804053333	99.8572556096	97.61090756906667	820647.8125	1.2927144759152885E8	0	7487	0.17741036957267298	0.9396870851888804	1.419936318609722	405.48236083984375	405.5023193359375
285	405.51776123046875	25.0153589101333					1	DETECTED	405.5178 m/z @25.02 [151020OFc1_NvH-0949-CRLM-24.raw]	405.51776123046875	25.0153589101333	3.62601606613333	97.2901723493333	93.66415628319997	227164.640625	1.1321525384746498E8	0	7487	2.4323466325121004	2.5221064849632016	0.03563600981818783	405.5077819824219	405.5213317871094
286	405.5314636230469	20.5416431749333					1	DETECTED	405.5315 m/z @20.54 [151020OFc1_NvH-0949-CRLM-24.raw]	405.5314636230469	20.5416431749333	2.8184767984	99.6691033976	96.8506265992	1718209.625	1.5523416245583194E8	3	7487	0.13539153902268097	1.6178388537177606	0.09058642106973328	405.5220947265625	405.54119873046875
287	405.5439147949219	17.193202132					1	DETECTED	405.5439 m/z @17.19 [151020OFc1_NvH-0949-CRLM-24.raw]	405.5439147949219	17.193202132	4.4936165816	98.1562083034667	93.6625917218667	535582.1875	1.5030446466123384E8	3	7487	6.405523106845646	5.084899323926528	1.0218091544086174	405.5414733886719	405.55377197265625
288	405.5545654296875	14.5626277098667					1	DETECTED	405.5546 m/z @14.56 [151020OFc1_NvH-0949-CRLM-24.raw]	405.5545654296875	14.5626277098667	3.45623008293333	99.9682547432	96.51202466026668	214006.734375	1.3152663790194389E8	0	7487	0.09124848760770199	39.79758961079843	73.35065374298767	405.5539245605469	405.55755615234375
289	405.56756591796875	21.9277607938667					1	DETECTED	405.5676 m/z @21.93 [151020OFc1_NvH-0949-CRLM-24.raw]	405.56756591796875	21.9277607938667	2.64973506133333	95.9255066773333	93.27577161599997	1156009.25	1.9080372330859846E8	3	7487	2.4939438392881286	0.8262189494489661	0.2820533128972626	405.5575866699219	405.5774841308594
290	405.5798034667969	23.3035495005333					1	DETECTED	405.5798 m/z @23.30 [151020OFc1_NvH-0949-CRLM-24.raw]	405.5798034667969	23.3035495005333	2.00095022213333	94.5536868194667	92.55273659733338	260111.484375	1.1594491401021707E8	0	7487	4.169212435226182	0.7058843310429935	0.03716566089973693	405.57757568359375	405.5897521972656
291	405.6011657714844	44.5240111314667					1	DETECTED	405.6012 m/z @44.52 [151020OFc1_NvH-0949-CRLM-24.raw]	405.6011657714844	44.5240111314667	1.33174544826667	94.6009508117333	93.26920536346663	314853.375	1.264429754040009E8	0	7487	50.124710984097	1.266876494729146	9.257702922466882	405.5912170410156	405.61114501953125
292	405.6222229003906	24.0136763224					1	DETECTED	405.6222 m/z @24.01 [151020OFc1_NvH-0949-CRLM-24.raw]	405.6222229003906	24.0136763224	3.02351441253333	99.5996563616	96.57614194906667	147910.265625	1.3381368696439394E8	0	7487	8.776589205130122	2.8312270911583974	0.030729008554519623	405.6128845214844	405.6321105957031
293	405.6938781738281	25.7053676216					1	DETECTED	405.6939 m/z @25.71 [151020OFc1_NvH-0949-CRLM-24.raw]	405.6938781738281	25.7053676216	0.7633222776	92.1651001832	91.4017779056	154205.328125	1.1542112878376049E8	0	7487	10.622128071738935	2.339763681900943	0.1381682855618445	405.6839294433594	405.6976623535156
294	405.7076721191406	25.1096931928					1	DETECTED	405.7077 m/z @25.11 [151020OFc1_NvH-0949-CRLM-24.raw]	405.7076721191406	25.1096931928	2.4909304616	99.5775796472	97.0866491856	590559.625	1.4758338718922737E8	0	7487	10.658629562283796	0.5516199488988796	0.752888713582215	405.69769287109375	405.7176513671875
295	405.7176818847656	11.0923945469333					1	DETECTED	405.7177 m/z @11.09 [151020OFc1_NvH-0949-CRLM-24.raw]	405.7176818847656	11.0923945469333	3.16614398693333	49.7748641061333	46.60872011919997	104832.9921875	7.359006683495821E7	0	7487	18.22914527777314	13.938562526639704	0.2264481920212436	405.7176818847656	405.7215881347656
296	405.7315979003906	38.9021308472					1	DETECTED	405.7316 m/z @38.90 [151020OFc1_NvH-0949-CRLM-24.raw]	405.7315979003906	38.9021308472	2.88411183893333	97.9487713016	95.06465946266667	1082817.875	1.6575117045877397E8	0	7487	0.2728577462391826	0.5118278051439176	0.06551299823212452	405.7217102050781	405.74151611328125
297	405.7447204589844	12.4622868792					1	DETECTED	405.7447 m/z @12.46 [151020OFc1_NvH-0949-CRLM-24.raw]	405.7447204589844	12.4622868792	2.10524104213333	96.6701917802667	94.56495073813338	859436.5625	1.415376754729569E8	2	7487	1.8865760059651198	71.03608804902726	6.54897757320173	405.7417297363281	405.75469970703125
298	405.76348876953125	35.8850446224					1	DETECTED	405.7635 m/z @35.89 [151020OFc1_NvH-0949-CRLM-24.raw]	405.76348876953125	35.8850446224	3.1847685128	95.5324591285333	92.3476906157333	233822.671875	1.2910194149900328E8	2	7487	0.3779403117019058	1.5722310837987008	0.15069181768476536	405.7547607421875	405.77313232421875
299	405.8456115722656	37.3907287866667					1	DETECTED	405.8456 m/z @37.39 [151020OFc1_NvH-0949-CRLM-24.raw]	405.8456115722656	37.3907287866667	0.0430552061333333	99.9460337106667	99.90297850453337	215284.484375	1.1793024850922203E8	3	7487	23.822028957664166	1.4995058504616945	0.026880816110935013	405.83575439453125	405.85552978515625
300	405.8659362792969	20.5511368989333					1	DETECTED	405.8659 m/z @20.55 [151020OFc1_NvH-0949-CRLM-24.raw]	405.8659362792969	20.5511368989333	0.170362836266667	99.8794097546667	99.70904691840003	1134102.5	1.542132768862004E8	3	7487	8.010961803947298	0.735847091358454	3.3263331641358773	405.8559875488281	405.8685302734375
301	405.8785400390625	14.5148574050667					1	DETECTED	405.8785 m/z @14.51 [151020OFc1_NvH-0949-CRLM-24.raw]	405.8785400390625	14.5148574050667	0.0204125362666667	99.9903832072	99.96997067093334	2514276.25	1.6116303169108516E8	3	7487	0.19581724778776533	0.9368697741483175	74.24013606178731	405.8685607910156	405.8810729980469
302	405.8910827636719	17.7148688954667					1	DETECTED	405.8911 m/z @17.71 [151020OFc1_NvH-0949-CRLM-24.raw]	405.8910827636719	17.7148688954667	0.0771658426666667	100.0014376016	99.92427175893333	3052382.5	2.0252579807229793E8	3	7487	0.16588593846218203	0.5350505512069421	0.7848147713125524	405.881103515625	405.90106201171875
303	405.90814208984375	36.4308771706667					1	DETECTED	405.9081 m/z @36.43 [151020OFc1_NvH-0949-CRLM-24.raw]	405.90814208984375	36.4308771706667	0.0084474352	99.9793608885333	99.9709134533333	1581798.875	2.0031521648988447E8	3	7487	0.44018926001195524	0.5516943749858975	0.047113976967800265	405.9010925292969	405.9180908203125
304	405.9228820800781	41.2170567434667					1	DETECTED	405.9229 m/z @41.22 [151020OFc1_NvH-0949-CRLM-24.raw]	405.9228820800781	41.2170567434667	0.0084474352	99.9122961450667	99.90384870986671	65159.3671875	1.1765180136890142E8	0	7487	76.73384356534291	1.1930255888545354	1.4001558258559945	405.9181823730469	405.93280029296875
305	405.94525146484375	12.478422292					1	DETECTED	405.9453 m/z @12.48 [151020OFc1_NvH-0949-CRLM-24.raw]	405.94525146484375	12.478422292	0.0084474352	100.0014376016	99.9929901664	270451.9375	1.3040464905105217E8	4	7487	21.676912386246304	0.6361628338039276	0.9653112558709139	405.93548583984375	405.9552307128906
306	405.9655456542969	41.7282089594667					1	DETECTED	405.9655 m/z @41.73 [151020OFc1_NvH-0949-CRLM-24.raw]	405.9655456542969	41.7282089594667	0.170362836266667	99.9347524925333	99.76438965626664	502559.28125	1.3491073018758145E8	4	7487	0.046420724101132294	0.5041233126944532	0.0022074658466547862	405.95556640625	405.97222900390625
307	405.9822692871094	38.9021308472					1	DETECTED	405.9823 m/z @38.90 [151020OFc1_NvH-0949-CRLM-24.raw]	405.9822692871094	38.9021308472	2.11460340266667	99.8353019866667	97.72069858400003	1230715.125	1.353888586099916E8	0	7487	0.11272128464889875	0.5107952479548539	0.006628337320319493	405.9723205566406	405.99212646484375
308	405.993896484375	19.2733700541333					1	DETECTED	405.9939 m/z @19.27 [151020OFc1_NvH-0949-CRLM-24.raw]	405.993896484375	19.2733700541333	0.0884052456	99.7576834597333	99.6692782141333	304712.1875	1.2472150214082588E8	0	7487	0.14932195046670316	1.789968450439007	0.029854668688003034	405.9924621582031	406.0038757324219
309	406.0271301269531	24.3293042125333					1	DETECTED	406.0271 m/z @24.33 [151020OFc1_NvH-0949-CRLM-24.raw]	406.0271301269531	24.3293042125333	0.578424759733333	98.9152390850667	98.33681432533336	90490.359375	1.1709875776868203E8	0	7487	29.00882268213845	2.4170765425691707	4.759287534203537	406.01715087890625	406.0354919433594
310	406.0677490234375	39.4254291581333					1	DETECTED	406.0677 m/z @39.43 [151020OFc1_NvH-0949-CRLM-24.raw]	406.0677490234375	39.4254291581333	0.0084474352	99.9460337106667	99.9375862754667	75688.1796875	1.2184033051955698E8	0	7487	61.1755109473593	1.27425438752117	1.907985716047669	406.05792236328125	406.07757568359375
311	406.1154479980469	89.6074305242667					1	DETECTED	406.1154 m/z @89.61 [151020OFc1_NvH-0949-CRLM-24.raw]	406.1154479980469	89.6074305242667	6.31813580026667	98.79246112	92.47432531973332	276798.0	1.373624892059441E8	0	7487	1.492507103772212	4.940853178547429	0.831489901619368	406.10614013671875	406.12530517578125
312	406.1718444824219	90.2335237368					1	DETECTED	406.1718 m/z @90.23 [151020OFc1_NvH-0949-CRLM-24.raw]	406.1718444824219	90.2335237368	5.46709090026667	99.0796353357333	93.61254443546663	166797.3125	1.1216450219283168E8	0	7487	0.5982584299197811	0.8636233131140814	0.7823540594065559	406.1619567871094	406.1719055175781
313	406.1819152832031	90.0408569584					1	DETECTED	406.1819 m/z @90.04 [151020OFc1_NvH-0949-CRLM-24.raw]	406.1819152832031	90.0408569584	0.0204125362666667	99.9903832072	99.96997067093334	445824.53125	1.386286964070461E8	0	7487	1.3390199372154683	0.5163553041842728	0.038144857261623095	406.17193603515625	406.1910400390625
314	406.2011413574219	19.6293471930667					1	DETECTED	406.2011 m/z @19.63 [151020OFc1_NvH-0949-CRLM-24.raw]	406.2011413574219	19.6293471930667	2.68707215786667	97.2247106090667	94.53763845120004	3450284.25	3.368112005116104E8	3	7487	4.950399012496764	2.803090276803322	0.9100043218172602	406.191162109375	406.2110900878906
315	406.2131042480469	14.4902103072					1	DETECTED	406.2131 m/z @14.49 [151020OFc1_NvH-0949-CRLM-24.raw]	406.2131042480469	14.4902103072	3.54917286213333	99.7244845349333	96.17531167279996	1464958.125	1.6488641565919924E8	0	7487	0.13530848332367995	0.8561090758585387	0.050933989859999446	406.2111511230469	406.2151794433594
316	406.2252197265625	17.6602715373333					1	DETECTED	406.2252 m/z @17.66 [151020OFc1_NvH-0949-CRLM-24.raw]	406.2252197265625	17.6602715373333	1.53074326853333	98.8375113266667	97.30676805813337	2298850.5	2.4527466302738547E8	3	7487	22.3637958855323	2.91755741527671	1.2729834951783974	406.2153015136719	406.2351989746094
317	406.2420349121094	36.4169965141333					1	DETECTED	406.2420 m/z @36.42 [151020OFc1_NvH-0949-CRLM-24.raw]	406.2420349121094	36.4169965141333	2.28425543946667	99.9012795874667	97.61702414800003	1174056.875	1.7130624621627033E8	2	7487	0.23726109824669805	0.5174935107530093	0.028703904226687005	406.2352294921875	406.24560546875
318	406.255615234375	24.1735580085333					1	DETECTED	406.2556 m/z @24.17 [151020OFc1_NvH-0949-CRLM-24.raw]	406.255615234375	24.1735580085333	2.20858957493333	95.1765168512	92.96792727626668	1517813.875	2.101207315232533E8	2	7487	6.55807412852608	5.546527574936069	3.655367660277993	406.24566650390625	406.2655334472656
319	406.2738037109375	45.3797571690667					1	DETECTED	406.2738 m/z @45.38 [151020OFc1_NvH-0949-CRLM-24.raw]	406.2738037109375	45.3797571690667	0.869002433333333	99.2676831448	98.39868071146667	318977.46875	1.2759693928732927E8	2	7487	0.11631510478854068	1.0779169487968332	1.1485655736129554	406.2657470703125	406.2837829589844
320	406.2851867675781	54.0600535005333					1	DETECTED	406.2852 m/z @54.06 [151020OFc1_NvH-0949-CRLM-24.raw]	406.2851867675781	54.0600535005333	10.2535347752	91.4785410170667	81.22500624186671	34027.3203125	1.1079505591229251E8	0	7487	81.16029271126735	0.9270881207332085	0.8541762414664168	406.2850341796875	406.2892761230469
321	406.3236389160156	54.2432448762667					1	DETECTED	406.3236 m/z @54.24 [151020OFc1_NvH-0949-CRLM-24.raw]	406.3236389160156	54.2432448762667	2.64973506133333	98.2750194309333	95.62528436959997	35240.125	1.3106503238305837E8	0	7487	88.84728906026533	0.9267181542078565	0.8534363084157132	406.3139343261719	406.32574462890625
322	406.3984375	44.7819833256					1	DETECTED	406.3984 m/z @44.78 [151020OFc1_NvH-0949-CRLM-24.raw]	406.3984375	44.7819833256	3.20404186533333	99.702261876	96.49822001066667	56163.38671875	1.2082226908872667E8	0	7487	96.37919272608153	1.160449707483519	1.3208932824835948	406.38848876953125	406.39990234375
323	406.409912109375	18.4454232656					1	DETECTED	406.4099 m/z @18.45 [151020OFc1_NvH-0949-CRLM-24.raw]	406.409912109375	18.4454232656	2.95819413626667	96.9525466362667	93.99435250000003	142164.53125	1.1957663876437427E8	0	7487	0.10000186619420148	3.8165388181309243	0.012955289340989915	406.3999328613281	406.41949462890625
324	406.427978515625	18.4700024488					1	DETECTED	406.4280 m/z @18.47 [151020OFc1_NvH-0949-CRLM-24.raw]	406.427978515625	18.4700024488	2.91210281866667	98.2332467994667	95.32114398080003	65863.2265625	1.2039779303462085E8	0	7487	22.36274078656651	3.1659947698844224	5.342515486199138	406.4200744628906	406.4372863769531
325	406.4473876953125	31.9328161328					1	DETECTED	406.4474 m/z @31.93 [151020OFc1_NvH-0949-CRLM-24.raw]	406.4473876953125	31.9328161328	2.85636433013333	98.77035316	95.91398882986667	159229.640625	1.2659880307523069E8	0	7487	19.412990846312628	1.7579202090876438	0.727757560128896	406.4375305175781	406.45294189453125
326	406.4629821777344	15.2370665664					1	DETECTED	406.4630 m/z @15.24 [151020OFc1_NvH-0949-CRLM-24.raw]	406.4629821777344	15.2370665664	3.1084988104	99.9347524925333	96.82625368213331	277582.46875	1.412865771912895E8	0	7487	0.042099897273544684	0.5761943762428227	83.91966980978334	406.4530334472656	406.47296142578125
327	406.4838562011719	38.8795540424					1	DETECTED	406.4839 m/z @38.88 [151020OFc1_NvH-0949-CRLM-24.raw]	406.4838562011719	38.8795540424	3.01401644906667	99.1129243053333	96.09890785626662	214752.953125	1.2750605986635599E8	4	7487	20.55300472682029	1.53107184693933	2.486829585121853	406.4739685058594	406.49383544921875
328	406.49395751953125	19.8388677885333					1	DETECTED	406.4940 m/z @19.84 [151020OFc1_NvH-0949-CRLM-24.raw]	406.49395751953125	19.8388677885333	2.80917699813333	95.2734138949333	92.46423689679997	99135.0546875	1.402629884254861E8	4	7487	91.06090085254456	2.946056939766184	4.813285671878096	406.493896484375	406.5039367675781
329	406.51763916015625	35.3467624904					1	DETECTED	406.5176 m/z @35.35 [151020OFc1_NvH-0949-CRLM-24.raw]	406.51763916015625	35.3467624904	2.97667275573333	97.9031650778667	94.92649232213337	84265.734375	1.1465967741628921E8	0	7487	0.06452518136647001	1.5274994582204842	2.3111578313026473	406.50775146484375	406.52496337890625
330	406.53515625	19.6388289152					1	DETECTED	406.5352 m/z @19.64 [151020OFc1_NvH-0949-CRLM-24.raw]	406.53515625	19.6388289152	2.46283950293333	99.7466277026667	97.28378819973337	2272957.25	2.093278888080092E8	3	7487	0.24960839299865611	0.5917666220093917	0.09086683280088219	406.52520751953125	406.5450134277344
331	406.54718017578125	14.4659598965333					1	DETECTED	406.5472 m/z @14.47 [151020OFc1_NvH-0949-CRLM-24.raw]	406.54718017578125	14.4659598965333	2.3032702224	97.0723936306667	94.7691234082667	558814.9375	1.3865833891049716E8	3	7487	0.14728435978252108	1.297367187689836	0.41651991853260617	406.545166015625	406.5498352050781
332	406.5598449707031	17.6711799874667					1	DETECTED	406.5598 m/z @17.67 [151020OFc1_NvH-0949-CRLM-24.raw]	406.5598449707031	17.6711799874667	1.5603559696	99.7908789250667	98.23052295546671	849662.0	1.7731937076695275E8	3	7487	2.5816809679622033	0.6873009407183696	0.01922878784323441	406.54986572265625	406.56982421875
333	406.5771484375	36.2817395450667					1	DETECTED	406.5771 m/z @36.28 [151020OFc1_NvH-0949-CRLM-24.raw]	406.5771484375	36.2817395450667	2.72454252933333	84.5447506741333	81.82020814479996	452400.9375	1.3286613764978042E8	3	7487	0.19449338027671814	0.6874045609940719	0.011973305114686479	406.5698547363281	406.5871276855469
334	406.5874938964844	3.41744540693333					1	DETECTED	406.5875 m/z @3.42 [151020OFc1_NvH-0949-CRLM-24.raw]	406.5874938964844	3.41744540693333	3.259419608	95.5979581229333	92.3385385149333	55876.39453125	1.2196239996324238E8	0	7487	18.44782642945538	597.8850644250662	0.5800206253849018	406.587158203125	406.5941467285156
335	406.6047668457031	13.0842234882667					1	DETECTED	406.6048 m/z @13.08 [151020OFc1_NvH-0949-CRLM-24.raw]	406.6047668457031	13.0842234882667	3.16614398693333	96.6051674197333	93.43902343279997	84399.3359375	1.6246359613514236E8	0	7487	22.74727335075778	4.791076061042086	16.561517362005954	406.59490966796875	406.6147155761719
336	406.6271667480469	22.6374086109333					1	DETECTED	406.6272 m/z @22.64 [151020OFc1_NvH-0949-CRLM-24.raw]	406.6271667480469	22.6374086109333	3.36088101226667	77.9200713912	74.55919037893332	103519.203125	1.0750043056706983E8	0	7487	0.6756828269987913	2.1453311950153386	4.172569996953813	406.6172790527344	406.63714599609375
337	406.6824951171875	19.4455352506667					1	DETECTED	406.6825 m/z @19.45 [151020OFc1_NvH-0949-CRLM-24.raw]	406.6824951171875	19.4455352506667	3.02351441253333	94.6757730362667	91.65225862373337	117574.1171875	1.1540507046692726E8	0	7487	0.17669502431093775	2.862392491917435	0.012913895297241925	406.67266845703125	406.6832580566406
338	406.6937255859375	24.4321845168					1	DETECTED	406.6937 m/z @24.43 [151020OFc1_NvH-0949-CRLM-24.raw]	406.6937255859375	24.4321845168	3.1273526624	99.4778184277333	96.3504657653333	651072.8125	1.4758200862620217E8	2	7487	23.520627666301237	0.5321973567061479	0.0262493685023389	406.6839294433594	406.70355224609375
339	406.7061767578125	19.7331277794667					1	DETECTED	406.7062 m/z @19.73 [151020OFc1_NvH-0949-CRLM-24.raw]	406.7061767578125	19.7331277794667	4.7077021584	92.4580943376	87.7503921792	79881.796875	1.1608157601254258E8	0	7487	0.4214714897046399	2.920063444198473	6.453845727520217	406.7037658691406	406.70855712890625
340	406.71856689453125	23.9777206738667					1	DETECTED	406.7186 m/z @23.98 [151020OFc1_NvH-0949-CRLM-24.raw]	406.71856689453125	23.9777206738667	0.973732954933333	96.4532529186667	95.47951996373337	2626124.0	2.226647301826579E8	2	7487	0.20303585733392282	1.0276712173841895	0.2876799051971698	406.7086181640625	406.7248840332031
341	406.7348937988281	22.696689248					1	DETECTED	406.7349 m/z @22.70 [151020OFc1_NvH-0949-CRLM-24.raw]	406.7348937988281	22.696689248	2.64034314453333	98.3952850045333	95.75494185999997	5306732.5	2.960087295849162E8	2	7487	18.79140173667911	1.394909657074019	5.407136259938207	406.72491455078125	406.744873046875
342	406.7471618652344	19.7799061688					1	DETECTED	406.7472 m/z @19.78 [151020OFc1_NvH-0949-CRLM-24.raw]	406.7471618652344	19.7799061688	3.6487570112	99.8794097546667	96.23065274346669	410325.46875	1.3366716567978194E8	0	7487	18.643936852637726	0.7218522595183968	0.33697645243163493	406.7449035644531	406.7471923828125
343	406.7572021484375	17.7483919570667					1	DETECTED	406.7572 m/z @17.75 [151020OFc1_NvH-0949-CRLM-24.raw]	406.7572021484375	17.7483919570667	2.8184767984	97.8152142754667	94.9967374770667	604215.875	1.5270348161703074E8	2	7487	19.534282410179035	37.34890767480926	2.710950071250558	406.7472229003906	406.7669677734375
344	406.7711181640625	27.1468014290667					1	DETECTED	406.7711 m/z @27.15 [151020OFc1_NvH-0949-CRLM-24.raw]	406.7711181640625	27.1468014290667	1.3616928392	98.2966855837333	96.93499274453329	165719.0	1.2658896231599353E8	0	7487	39.24024765811353	2.7012551158957323	1.0861684399567704	406.7680969238281	406.78106689453125
345	406.7964782714844	44.8274453058667					1	DETECTED	406.7965 m/z @44.83 [151020OFc1_NvH-0949-CRLM-24.raw]	406.7964782714844	44.8274453058667	1.65900618533333	98.5826182517333	96.92361206639997	253149.5	1.2543305254094963E8	0	7487	21.853968691292717	1.1479085696657516	0.00820105377196799	406.7874450683594	406.8064270019531
346	406.8277587890625	22.696689248					1	DETECTED	406.8278 m/z @22.70 [151020OFc1_NvH-0949-CRLM-24.raw]	406.8277587890625	22.696689248	0.0084474352	99.9682547432	99.95980730800001	62272.71875	1.1302023699422427E8	0	7487	10.952934804780497	2.15804275499316	4.567989207421268	406.8177795410156	406.8377380371094
347	406.850341796875	42.3288728373333					1	DETECTED	406.8503 m/z @42.33 [151020OFc1_NvH-0949-CRLM-24.raw]	406.850341796875	42.3288728373333	0.0084474352	100.0014376016	99.9929901664	105733.5234375	1.2652117255057742E8	0	7487	63.73121983669924	1.2853979106062736	1.6003830677962632	406.840576171875	406.85943603515625
348	406.8694763183594	19.6388289152					1	DETECTED	406.8695 m/z @19.64 [151020OFc1_NvH-0949-CRLM-24.raw]	406.8694763183594	19.6388289152	0.0544739112	100.0014376016	99.9469636904	867265.9375	1.5899950477750137E8	3	7487	4.94435431949217	0.8658598305425458	0.17601932783813956	406.8597717285156	406.8794250488281
349	406.8850402832031	15.1731879117333					1	DETECTED	406.8850 m/z @15.17 [151020OFc1_NvH-0949-CRLM-24.raw]	406.8850402832031	15.1731879117333	0.0084474352	99.9234838770667	99.9150364418667	352852.28125	1.497096229104992E8	3	7487	8.59885768200769	1.6207207472375955	3.6669400518153923	406.8795166015625	406.8949890136719
350	406.8953857421875	17.6058575797333					1	DETECTED	406.8954 m/z @17.61 [151020OFc1_NvH-0949-CRLM-24.raw]	406.8953857421875	17.6058575797333	0.890286094133333	99.9234838770667	99.03319778293337	158395.671875	1.2879021889178206E8	0	7487	0.23667226386345064	6.766790818840547	1.0317654770421396	406.8950500488281	406.8984069824219
351	406.908447265625	42.3952389098667					1	DETECTED	406.9084 m/z @42.40 [151020OFc1_NvH-0949-CRLM-24.raw]	406.908447265625	42.3952389098667	0.0084474352	99.9347524925333	99.92630505733331	1940919.5	1.6694553027901292E8	3	7487	0.21412861309588038	0.5179706612403996	0.019269374021272594	406.8984680175781	406.91839599609375
352	406.9202575683594	36.2353907448					1	DETECTED	406.9203 m/z @36.24 [151020OFc1_NvH-0949-CRLM-24.raw]	406.9202575683594	36.2353907448	0.0084474352	100.0014376016	99.9929901664	167330.171875	1.2244891464376773E8	0	7487	0.14411943334086175	1.3975999761068876	0.0014272803172246805	406.91851806640625	406.93011474609375
353	406.9401550292969	45.0113660672					1	DETECTED	406.9402 m/z @45.01 [151020OFc1_NvH-0949-CRLM-24.raw]	406.9401550292969	45.0113660672	0.0084474352	100.0014376016	99.9929901664	182576.40625	1.292769982657139E8	0	7487	76.86268986112663	1.0041562830621908	1.4090752385604892	406.9302978515625	406.9486999511719
354	406.9588623046875	32.5607925890667					1	DETECTED	406.9589 m/z @32.56 [151020OFc1_NvH-0949-CRLM-24.raw]	406.9588623046875	32.5607925890667	0.0084474352	99.9460337106667	99.9375862754667	938880.8125	1.3360610271945015E8	4	7487	0.12308328720334316	0.6875416862979384	0.11513046596039968	406.9488830566406	406.9687194824219
355	406.97955322265625	19.263753748					1	DETECTED	406.9796 m/z @19.26 [151020OFc1_NvH-0949-CRLM-24.raw]	406.97955322265625	19.263753748	0.031643708	99.9347524925333	99.9031087845333	610269.625	1.3174027349766842E8	0	7487	0.21183195846799308	0.5076641189261942	1.4904581034991646	406.9696044921875	406.9894714355469
356	407.004638671875	23.103968836					1	DETECTED	407.0046 m/z @23.10 [151020OFc1_NvH-0949-CRLM-24.raw]	407.004638671875	23.103968836	0.3021051344	99.9460337106667	99.6439285762667	178404.65625	1.1074538644166425E8	0	7487	14.623848191881615	3.389703677381291	0.046476580096260836	406.99468994140625	407.0146179199219
357	407.0304870605469	36.1811511002667					1	DETECTED	407.0305 m/z @36.18 [151020OFc1_NvH-0949-CRLM-24.raw]	407.0304870605469	36.1811511002667	0.0084474352	98.9152390850667	98.9067916498667	81100.8671875	1.171545043900629E8	0	7487	73.85174142376839	1.3364235114892988	2.114711352326397	407.0205383300781	407.0401916503906
358	407.060791015625	46.43343328					1	DETECTED	407.0608 m/z @46.43 [151020OFc1_NvH-0949-CRLM-24.raw]	407.060791015625	46.43343328	0.0430552061333333	99.9903832072	99.94732800106667	416596.03125	1.3041003374805285E8	0	7487	0.1474884673392438	0.5025344631201684	1.0760374689783407	407.0508117675781	407.0706787109375
359	407.0830383300781	45.0113660672					1	DETECTED	407.0830 m/z @45.01 [151020OFc1_NvH-0949-CRLM-24.raw]	407.0830383300781	45.0113660672	4.57255735466667	98.615929836	94.04337248133334	227363.71875	1.1803214630579008E8	0	7487	0.1447080847277391	1.108240243089653	3240.5940811208548	407.0734558105469	407.0929870605469
360	407.09991455078125	90.3542178072					1	DETECTED	407.0999 m/z @90.35 [151020OFc1_NvH-0949-CRLM-24.raw]	407.09991455078125	90.3542178072	0.430405625866667	99.2233731248	98.79296749893334	99469.5078125	1.1959956457878822E8	0	7487	0.048139679217186426	0.5493094841062469	0.09836067322879044	407.0937805175781	407.10955810546875
361	407.1188049316406	89.4564015730667					1	DETECTED	407.1188 m/z @89.46 [151020OFc1_NvH-0949-CRLM-24.raw]	407.1188049316406	89.4564015730667	0.181251806933333	99.8794097546667	99.69815794773336	64451.359375	1.2031046021523374E8	0	7487	0.6006481211927905	0.5336755061295081	0.3317388876039259	407.1104736328125	407.1280822753906
362	407.1324768066406	36.0658400837333					1	DETECTED	407.1325 m/z @36.07 [151020OFc1_NvH-0949-CRLM-24.raw]	407.1324768066406	36.0658400837333	0.0544739112	100.0014376016	99.9469636904	57719.2265625	1.1814364990270455E8	0	7487	100.11592223943677	1.4064938919336978	1.8190975148270432	407.1324768066406	407.1416320800781
363	407.1558532714844	92.0980229776					1	DETECTED	407.1559 m/z @92.10 [151020OFc1_NvH-0949-CRLM-24.raw]	407.1558532714844	92.0980229776	5.7777957528	98.5164394317333	92.7386436789333	168934.53125	1.1605357956973523E8	0	7487	0.14082646933097465	29.03866675147296	0.19067756523087728	407.1459045410156	407.16583251953125
364	407.1667785644531	90.6186405914667					1	DETECTED	407.1668 m/z @90.62 [151020OFc1_NvH-0949-CRLM-24.raw]	407.1667785644531	90.6186405914667	2.98601876133333	99.0796353357333	96.09361657439997	106195.15625	1.2841169073218976E8	0	7487	49.21259879897199	0.5482753714744912	0.01088547100542582	407.1661682128906	407.175048828125
365	407.1850891113281	26.8396753562667					1	DETECTED	407.1851 m/z @26.84 [151020OFc1_NvH-0949-CRLM-24.raw]	407.1850891113281	26.8396753562667	3.446988728	99.2787789202667	95.83179019226671	536293.4375	1.3964050631092203E8	2	7487	0.2133982981792002	0.5286313069107186	1.5934639775542183	407.1752014160156	407.18572998046875
366	407.19573974609375	20.2891605536					1	DETECTED	407.1957 m/z @20.29 [151020OFc1_NvH-0949-CRLM-24.raw]	407.19573974609375	20.2891605536	0.334450310933333	99.9682547432	99.63380443226667	1780159.875	1.9276480911977467E8	3	7487	0.19975467426770166	2.908059557729932	12.833510657935587	407.1857604980469	407.2057189941406
367	407.20697021484375	22.3633018496					1	DETECTED	407.2070 m/z @22.36 [151020OFc1_NvH-0949-CRLM-24.raw]	407.20697021484375	22.3633018496	4.26212950026667	97.4420059968	93.17987649653334	751497.3125	1.5247490697561386E8	3	7487	0.10544038114811372	0.5104768838166914	1.4488429611341367	407.2057800292969	407.20904541015625
368	407.21905517578125	15.9681286613333					1	DETECTED	407.2191 m/z @15.97 [151020OFc1_NvH-0949-CRLM-24.raw]	407.21905517578125	15.9681286613333	1.80298990986667	98.7372245784	96.93423466853334	1560070.625	2.3796971330393085E8	3	7487	8.024094850233608	0.6458452479546049	2.7597865818569196	407.2091064453125	407.2266540527344
369	407.2366638183594	22.7304167962667					1	DETECTED	407.2367 m/z @22.73 [151020OFc1_NvH-0949-CRLM-24.raw]	407.2366638183594	22.7304167962667	2.86572194826667	98.7592557682667	95.89353382000003	1953281.5	3.098549433776693E8	2	7487	19.778850890055455	0.7079500479923189	1.0675376736867486	407.2266845703125	407.24664306640625
370	407.2573547363281	35.069419724					1	DETECTED	407.2574 m/z @35.07 [151020OFc1_NvH-0949-CRLM-24.raw]	407.2573547363281	35.069419724	2.64973506133333	96.9083622194667	94.25862715813336	331255.9375	1.420923299872713E8	2	7487	11.368873024570881	1.372993028351733	10.402645527901946	407.2474060058594	407.2671203613281
371	407.2812194824219	53.5997812016					1	DETECTED	407.2812 m/z @53.60 [151020OFc1_NvH-0949-CRLM-24.raw]	407.2812194824219	53.5997812016	0.1107382368	92.3988510474667	92.2881128106667	182800.65625	1.2290193846546796E8	2	7487	26.526306505051576	0.8881561259584195	0.766873857020988	407.2713623046875	407.29052734375
372	407.30126953125	92.2701149013333					1	DETECTED	407.3013 m/z @92.27 [151020OFc1_NvH-0949-CRLM-24.raw]	407.30126953125	92.2701149013333	3.96032257973333	98.3076646706667	94.34734209093337	158893.234375	1.1316733492886594E8	0	7487	5.06122361276114	0.5298657289858166	0.09993664335177398	407.29150390625	407.30731201171875
373	407.3154296875	90.6372961517333					1	DETECTED	407.3154 m/z @90.64 [151020OFc1_NvH-0949-CRLM-24.raw]	407.3154296875	90.6372961517333	2.76234202213333	99.1790988624	96.41675684026667	89230.390625	1.1529057709969215E8	0	7487	1.2297149575052941	0.5486020322586402	0.010556266991588573	407.31427001953125	407.3252258300781
374	407.336669921875	91.0580389773333					1	DETECTED	407.3367 m/z @91.06 [151020OFc1_NvH-0949-CRLM-24.raw]	407.336669921875	91.0580389773333	8.20373309333333	98.77035316	90.56662006666667	65249.484375	1.0477711642529097E8	0	7487	0.11481399256174996	0.5465414205114718	0.008274611854147098	407.330078125	407.3413391113281
375	407.3523254394531	90.6372961517333					1	DETECTED	407.3523 m/z @90.64 [151020OFc1_NvH-0949-CRLM-24.raw]	407.3523254394531	90.6372961517333	8.74999585306667	99.655206164	90.90521031093334	155939.78125	1.4573193728442448E8	0	7487	0.5848676933796355	0.5015189911786857	23.989685581422773	407.34832763671875	407.3620910644531
376	407.3946533203125	46.3408654397333					1	DETECTED	407.3947 m/z @46.34 [151020OFc1_NvH-0949-CRLM-24.raw]	407.3946533203125	46.3408654397333	0.611199421333333	99.9793608885333	99.36816146719995	391871.71875	1.3581285277812704E8	0	7487	7.260105021123351	1.1433286709276054	0.024831382252600086	407.38482666015625	407.4044189453125
377	407.4601135253906	32.5607925890667					1	DETECTED	407.4601 m/z @32.56 [151020OFc1_NvH-0949-CRLM-24.raw]	407.4601135253906	32.5607925890667	3.1273526624	99.801949748	96.6745970856	451279.40625	1.3535366353381526E8	0	7487	25.871231698247595	0.5051251850846923	0.005208836590916809	407.4501647949219	407.47003173828125
378	407.4723205566406	14.3821130528					1	DETECTED	407.4723 m/z @14.38 [151020OFc1_NvH-0949-CRLM-24.raw]	407.4723205566406	14.3821130528	3.36088101226667	83.0431868997333	79.68230588746663	85788.9375	1.0720078869695945E8	0	7487	29.443706574651262	3.614945479526022	0.23886395122193854	407.47015380859375	407.47509765625
379	407.485107421875	27.3775993248					1	DETECTED	407.4851 m/z @27.38 [151020OFc1_NvH-0949-CRLM-24.raw]	407.485107421875	27.3775993248	1.37173258506667	97.6063084146667	96.23457582960003	503271.5	1.880373400370046E8	4	7487	11.316770593253597	0.5114534605106313	1.1701331861657238	407.4751281738281	407.4950866699219
380	407.49761962890625	10.9474229528					1	DETECTED	407.4976 m/z @10.95 [151020OFc1_NvH-0949-CRLM-24.raw]	407.49761962890625	10.9474229528	2.43500409226667	94.2468007056	91.81179661333333	333139.03125	1.9516842586717138E8	4	7487	0.16556792037741097	0.9486947771319761	38.432675990474145	407.4951171875	407.50750732421875
381	407.5157470703125	16.5042536133333					1	DETECTED	407.5157 m/z @16.50 [151020OFc1_NvH-0949-CRLM-24.raw]	407.5157470703125	16.5042536133333	4.0061633784	85.1004817354667	81.0943183570667	100681.53125	1.174781249839224E8	0	7487	1.1057889850943994	5.290821257968702	0.008164203898393566	407.50762939453125	407.5201416015625
382	407.53021240234375	20.3011229882667					1	DETECTED	407.5302 m/z @20.30 [151020OFc1_NvH-0949-CRLM-24.raw]	407.53021240234375	20.3011229882667	1.75636357093333	98.8708797197333	97.11451614879996	880666.5	1.4776915982516208E8	3	7487	0.15254685893532738	1.766070631655403	0.3297794690468182	407.5202941894531	407.5401611328125
383	407.5414123535156	22.3792644362667					1	DETECTED	407.5414 m/z @22.38 [151020OFc1_NvH-0949-CRLM-24.raw]	407.5414123535156	22.3792644362667	4.83248738133333	88.7788406586667	83.94635327733337	581896.1875	1.3224130990925671E8	3	7487	0.20309966171883787	0.5450389034204641	1.977139867229446	407.54022216796875	407.54534912109375
384	407.55548095703125	29.8035840688					1	DETECTED	407.5555 m/z @29.80 [151020OFc1_NvH-0949-CRLM-24.raw]	407.55548095703125	29.8035840688	0.2474574072	95.2295018426667	94.9820444354667	1371349.0	1.8715779807873258E8	3	7487	12.23766413778629	0.9265569585551648	0.012257308521744961	407.5455017089844	407.5654602050781
385	407.5679016113281	36.5330531656					1	DETECTED	407.5679 m/z @36.53 [151020OFc1_NvH-0949-CRLM-24.raw]	407.5679016113281	36.5330531656	3.34205859493333	76.5458513336	73.20379273866666	731591.8125	1.434581552219505E8	0	7487	5.976390821016551	0.5095203588257733	0.30881625542828045	407.56549072265625	407.577880859375
386	407.6870422363281	11.1980698650667					1	DETECTED	407.6870 m/z @11.20 [151020OFc1_NvH-0949-CRLM-24.raw]	407.6870422363281	11.1980698650667	4.0342237424	96.089771544	92.0555478016	2168570.25	1.4421778722458246E8	0	7487	0.17439914409020396	38.5846096342646	114.48185111548806	407.67724609375	407.6969909667969
387	407.70361328125	44.3200153570667					1	DETECTED	407.7036 m/z @44.32 [151020OFc1_NvH-0949-CRLM-24.raw]	407.70361328125	44.3200153570667	4.0154426136	98.3406377402667	94.3251951266667	789671.375	1.3041410976637338E8	0	7487	0.17808633003532037	0.5066438496848261	0.004812728655280902	407.6971740722656	407.7135314941406
388	407.71539306640625	36.4804583656					1	DETECTED	407.7154 m/z @36.48 [151020OFc1_NvH-0949-CRLM-24.raw]	407.71539306640625	36.4804583656	2.8376498184	95.7824707944	92.944820976	536343.0	1.3686221758035803E8	0	7487	29.724198935616293	0.546792529595292	0.07742728281113477	407.7136535644531	407.7207946777344
389	407.7308044433594	29.1244852157333					1	DETECTED	407.7308 m/z @29.12 [151020OFc1_NvH-0949-CRLM-24.raw]	407.7308044433594	29.1244852157333	2.73404243386667	95.7608129410667	93.02677050720003	662146.125	1.5530960032752296E8	2	7487	18.386527196385547	3.0048000093715403	0.4484649919602574	407.7208557128906	407.7327880859375
390	407.7427978515625	19.0191712906667					1	DETECTED	407.7428 m/z @19.02 [151020OFc1_NvH-0949-CRLM-24.raw]	407.7427978515625	19.0191712906667	2.3407176968	99.4556663389333	97.1149486421333	9176962.0	3.228230651058321E8	2	7487	0.18886642839188283	28.0261927944882	1.6526227700747866	407.73284912109375	407.7527770996094
391	407.7607116699219	42.8378402597333					1	DETECTED	407.7607 m/z @42.84 [151020OFc1_NvH-0949-CRLM-24.raw]	407.7607116699219	42.8378402597333	2.47230803173333	75.99415158	73.52184354826666	751924.0	1.391721920145924E8	2	7487	7.913825828560746	0.5918216439914114	0.031043727061719355	407.7528076171875	407.7701110839844
392	407.7744445800781	34.3157807813333					1	DETECTED	407.7744 m/z @34.32 [151020OFc1_NvH-0949-CRLM-24.raw]	407.7744445800781	34.3157807813333	3.02351441253333	98.0797906152	95.05627620266667	43117.21875	1.0532455188922335E8	0	7487	77.62372558769528	1.5188461436823693	2.1581832411007142	407.7715759277344	407.7801818847656
393	407.840087890625	9.96364421813333					1	DETECTED	407.8401 m/z @9.96 [151020OFc1_NvH-0949-CRLM-24.raw]	407.840087890625	9.96364421813333	0.0430552061333333	99.8572556096	99.81420040346667	63375.6640625	1.1420909091979975E8	0	7487	89.90224854396062	5.848918571376221	27.26484974098605	407.83013916015625	407.840087890625
394	407.8501281738281	16.5042536133333					1	DETECTED	407.8501 m/z @16.50 [151020OFc1_NvH-0949-CRLM-24.raw]	407.8501281738281	16.5042536133333	0.1107382368	100.0014376016	99.8906993648	97324.78125	1.2055391463224381E8	0	7487	7.245566023942265	4.023894576308479	0.008855216043511065	407.8401794433594	407.85455322265625
395	407.8645935058594	20.2891605536					1	DETECTED	407.8646 m/z @20.29 [151020OFc1_NvH-0949-CRLM-24.raw]	407.8645935058594	20.2891605536	0.0084474352	100.0014376016	99.9929901664	388290.25	1.1585739203629543E8	0	7487	0.15106486395334073	0.9953235922395859	5.407066507772984	407.8547058105469	407.8662109375
396	407.8762512207031	19.5569671205333					1	DETECTED	407.8763 m/z @19.56 [151020OFc1_NvH-0949-CRLM-24.raw]	407.8762512207031	19.5569671205333	0.0204125362666667	100.0014376016	99.98102506533334	1786276.125	2.185335416863418E8	3	7487	2.0414428231081736	1.9342279629473407	10.340410581299718	407.866455078125	407.8861999511719
397	407.890869140625	23.9402106621333					1	DETECTED	407.8909 m/z @23.94 [151020OFc1_NvH-0949-CRLM-24.raw]	407.890869140625	23.9402106621333	0.1219281776	99.9347524925333	99.81282431493331	1635374.5	1.872877014058053E8	3	7487	0.14566632973244253	0.8739751071142264	0.026529334092380463	407.88629150390625	407.9008483886719
398	407.9106140136719	15.0513828802667					1	DETECTED	407.9106 m/z @15.05 [151020OFc1_NvH-0949-CRLM-24.raw]	407.9106140136719	15.0513828802667	0.0084474352	99.9460337106667	99.9375862754667	1220392.375	1.4319786619429976E8	3	7487	0.15934534302009773	0.9979949965792002	1.1156916295952606	407.90087890625	407.92059326171875
399	407.937744140625	11.1889391621333					1	DETECTED	407.9377 m/z @11.19 [151020OFc1_NvH-0949-CRLM-24.raw]	407.937744140625	11.1889391621333	0.0084474352	100.0014376016	99.9929901664	1878326.25	1.5430697946231958E8	4	7487	0.21483273164669647	1.1473692532363406	1.2786236061211242	407.9278259277344	407.94769287109375
400	407.9495849609375	16.5986881461333					1	DETECTED	407.9496 m/z @16.60 [151020OFc1_NvH-0949-CRLM-24.raw]	407.9495849609375	16.5986881461333	0.0084474352	100.0014376016	99.9929901664	99900.140625	1.228138653515248E8	0	7487	9.648442928632342	3.5547822012334414	0.03724058831731877	407.9477844238281	407.9578857421875
401	407.96795654296875	33.6238360429333					1	DETECTED	407.9680 m/z @33.62 [151020OFc1_NvH-0949-CRLM-24.raw]	407.96795654296875	33.6238360429333	0.4727427624	99.7466277026667	99.2738849402667	184770.21875	1.2535112949194458E8	0	7487	27.819157938731802	2.1775268028209225	0.6400362210394108	407.95806884765625	407.9679870605469
402	407.9779968261719	12.8781281824					1	DETECTED	407.9780 m/z @12.88 [151020OFc1_NvH-0949-CRLM-24.raw]	407.9779968261719	12.8781281824	0.0084474352	99.9122961450667	99.90384870986671	689405.5	1.3175717710847034E8	0	7487	0.10889632828876294	0.5132889121544567	0.025390621538046155	407.96807861328125	407.98785400390625
403	407.9925842285156	22.6771150346667					1	DETECTED	407.9926 m/z @22.68 [151020OFc1_NvH-0949-CRLM-24.raw]	407.9925842285156	22.6771150346667	2.6684055544	99.3228244922667	96.65441893786671	224487.0625	1.2067156800660412E8	0	7487	11.807663023992639	0.5059233702742422	0.026587331142548104	407.9882507324219	408.00238037109375
404	408.0067443847656	25.3848734770667					1	DETECTED	408.0067 m/z @25.38 [151020OFc1_NvH-0949-CRLM-24.raw]	408.0067443847656	25.3848734770667	0.155514588533333	99.5000034821333	99.34448889359996	45026.203125	1.0785276505225012E8	0	7487	88.88813872406845	1.9948997520028902	2.9870522980148912	408.0027160644531	408.0071716308594
405	408.0171813964844	29.3943112917333					1	DETECTED	408.0172 m/z @29.39 [151020OFc1_NvH-0949-CRLM-24.raw]	408.0171813964844	29.3943112917333	0.344992138666667	100.0014376016	99.65644546293333	159206.8125	1.3092255824704938E8	0	7487	16.06212972466813	2.2544396260751847	0.09406315306951041	408.0072021484375	408.0271301269531
406	408.0288391113281	41.6493958098667					1	DETECTED	408.0288 m/z @41.65 [151020OFc1_NvH-0949-CRLM-24.raw]	408.0288391113281	41.6493958098667	0.0084474352	99.7354985698667	99.72705113466671	42847.9453125	1.2631201067416817E8	0	7487	96.58740300191612	1.1974637349438724	1.507806903003518	408.02789306640625	408.0339660644531
407	408.0549011230469	22.3348166093333					1	DETECTED	408.0549 m/z @22.33 [151020OFc1_NvH-0949-CRLM-24.raw]	408.0549011230469	22.3348166093333	0.5466291848	99.8794097546667	99.3327805698667	300631.46875	1.2385455151409921E8	0	7487	0.1697905572185121	8.065967000190927	49.178554384094326	408.04510498046875	408.0648193359375
408	408.115234375	28.1927938373333					1	DETECTED	408.1152 m/z @28.19 [151020OFc1_NvH-0949-CRLM-24.raw]	408.115234375	28.1927938373333	0.170362836266667	99.8902694568	99.71990662053334	43245.7578125	1.1512922712859039E8	0	7487	83.53608853191669	1.6913458106065242	3.307266070923486	408.1054382324219	408.124755859375
409	408.12896728515625	38.1857181149333					1	DETECTED	408.1290 m/z @38.19 [151020OFc1_NvH-0949-CRLM-24.raw]	408.12896728515625	38.1857181149333	9.22717193226667	99.9903832072	90.76321127493333	32904.5234375	1.0868428676900765E8	0	7487	90.49225362786838	1.5500116545301168	2.121778108058214	408.1253356933594	408.138916015625
410	408.150146484375	90.5194138168					1	DETECTED	408.1501 m/z @90.52 [151020OFc1_NvH-0949-CRLM-24.raw]	408.150146484375	90.5194138168	0.536189686666667	94.3472662216	93.81107653493332	87828.953125	1.2262948734414412E8	0	7487	0.5116417665165045	0.5212698113554154	0.00750814971407258	408.1419982910156	408.15972900390625
411	408.1767272949219	9.96364421813333					1	DETECTED	408.1767 m/z @9.96 [151020OFc1_NvH-0949-CRLM-24.raw]	408.1767272949219	9.96364421813333	0.0084474352	99.5000034821333	99.4915560469333	89034.0390625	1.2108862229999651E8	0	7487	0.12519508951775116	4.728468095556789	0.7636159153337151	408.167236328125	408.17828369140625
412	408.1883544921875	11.1432417704					1	DETECTED	408.1884 m/z @11.14 [151020OFc1_NvH-0949-CRLM-24.raw]	408.1883544921875	11.1432417704	0.170362836266667	99.801949748	99.63158691173334	1023932.8125	1.5268890326816702E8	3	7487	0.14238455700108688	52.03475795749843	61.339955135921485	408.178466796875	408.1983337402344
413	408.2080078125	12.9994057522667					1	DETECTED	408.2080 m/z @13.00 [151020OFc1_NvH-0949-CRLM-24.raw]	408.2080078125	12.9994057522667	2.217996072	98.9814866704	96.7634905984	765875.875	1.5357954279479986E8	3	7487	0.16119156166542403	0.539361958419801	2.451037776921421	408.1983642578125	408.2090148925781
414	408.2190246582031	18.8760209885333					1	DETECTED	408.2190 m/z @18.88 [151020OFc1_NvH-0949-CRLM-24.raw]	408.2190246582031	18.8760209885333	1.7936926056	99.5000034821333	97.7063108765333	9728309.0	4.2824005510355425E8	2	7487	0.19711160617211831	1.034926011233935	17.406196677896766	408.20904541015625	408.22900390625
415	408.2345886230469	29.1382289973333					1	DETECTED	408.2346 m/z @29.14 [151020OFc1_NvH-0949-CRLM-24.raw]	408.2345886230469	29.1382289973333	1.7936926056	99.8353019866667	98.0416093810667	5227690.0	3.4457029405881715E8	2	7487	10.193053284543147	4.426834585795329	0.021842701521292057	408.2290344238281	408.24456787109375
416	408.2446594238281	19.1952545565333					1	DETECTED	408.2447 m/z @19.20 [151020OFc1_NvH-0949-CRLM-24.raw]	408.2446594238281	19.1952545565333	2.86572194826667	98.5607915213333	95.69506957306663	955039.8125	1.7303208355913103E8	3	7487	17.91279209888167	1.3156126300987676	2.774274730555289	408.2445983886719	408.2505798339844
417	408.2605895996094	45.9571966237333					1	DETECTED	408.2606 m/z @45.96 [151020OFc1_NvH-0949-CRLM-24.raw]	408.2605895996094	45.9571966237333	1.80298990986667	96.3512474912	94.54825758133333	9565879.0	2.658041520066128E8	2	7487	0.15372633592593132	0.5084031877521517	1.4974994420795795	408.2506103515625	408.27056884765625
418	408.27734375	91.5059359101333					1	DETECTED	408.2773 m/z @91.51 [151020OFc1_NvH-0949-CRLM-24.raw]	408.27734375	91.5059359101333	1.60003187626667	97.2682602421333	95.66822836586663	496228.59375	1.613670410755705E8	0	7487	0.7158171188256972	0.511086224627656	0.8963657543461269	408.2706298828125	408.28692626953125
419	408.4093933105469	8.25396619573333					1	DETECTED	408.4094 m/z @8.25 [151020OFc1_NvH-0949-CRLM-24.raw]	408.4093933105469	8.25396619573333	3.32376899813333	99.7354985698667	96.41172957173337	501200.09375	1.2911837795135938E8	0	7487	0.06710345996587463	13.671453537011422	237.29392474080365	408.3998718261719	408.41900634765625
420	408.4264831542969	14.8017541189333					1	DETECTED	408.4265 m/z @14.80 [151020OFc1_NvH-0949-CRLM-24.raw]	408.4264831542969	14.8017541189333	3.37954368773333	99.9347524925333	96.55520880479997	78594.125	1.2448782318934375E8	0	7487	2.489840882278852	6.501681372788874	0.11627246216113206	408.4195251464844	408.4287109375
421	408.4387512207031	11.1644994794667					1	DETECTED	408.4388 m/z @11.16 [151020OFc1_NvH-0949-CRLM-24.raw]	408.4387512207031	11.1644994794667	3.08001544906667	99.4888161994667	96.40880075040003	336584.84375	1.2066793449900064E8	0	7487	0.12698917493069217	45.68170179797176	1.0552538008498709	408.4288024902344	408.44873046875
422	408.4554748535156	22.3236375112					1	DETECTED	408.4555 m/z @22.32 [151020OFc1_NvH-0949-CRLM-24.raw]	408.4554748535156	22.3236375112	2.98601876133333	99.9122961450667	96.92627738373338	193989.828125	1.2456122670844348E8	0	7487	0.1850378379691051	3.3504816523253993	0.708711005593537	408.4490966796875	408.4654541015625
423	408.4687194824219	24.5273669650667					1	DETECTED	408.4687 m/z @24.53 [151020OFc1_NvH-0949-CRLM-24.raw]	408.4687194824219	24.5273669650667	3.5677126856	95.0006001192	91.4328874336	147608.328125	1.1390624529544352E8	0	7487	17.956904784092913	2.836943247336732	4.769026689234549	408.4654846191406	408.4690856933594
424	408.4791259765625	12.8781281824					1	DETECTED	408.4791 m/z @12.88 [151020OFc1_NvH-0949-CRLM-24.raw]	408.4791259765625	12.8781281824	1.75636357093333	99.1017556202667	97.34539204933337	270836.9375	1.2537159848247854E8	0	7487	1.3008545953275235	0.7923367967581741	10.596860916127987	408.4691467285156	408.4890441894531
425	408.5127868652344	17.4783550045333					1	DETECTED	408.5128 m/z @17.48 [151020OFc1_NvH-0949-CRLM-24.raw]	408.5127868652344	17.4783550045333	2.9400857944	99.5000034821333	96.55991768773329	73531.4921875	1.176722251922468E8	0	7487	0.07136308261888402	4.957873673988143	0.003870021589078963	408.5050048828125	408.521240234375
426	408.53131103515625	9.76399944					1	DETECTED	408.5313 m/z @9.76 [151020OFc1_NvH-0949-CRLM-24.raw]	408.53131103515625	9.76399944	3.446988728	98.7372245784	95.29023585040001	89866.59375	1.1630507624550508E8	0	7487	38.80147746613817	8.948963226910216	0.45597843858351905	408.5213623046875	408.53240966796875
427	408.54241943359375	12.9994057522667					1	DETECTED	408.5424 m/z @13.00 [151020OFc1_NvH-0949-CRLM-24.raw]	408.54241943359375	12.9994057522667	1.89693121813333	99.7688211642667	97.87188994613336	507925.875	1.240562530406111E8	3	7487	0.08692584507956091	0.603406284533491	0.9757719032473485	408.5324401855469	408.5431213378906
428	408.5531311035156	18.8854708301333					1	DETECTED	408.5531 m/z @18.89 [151020OFc1_NvH-0949-CRLM-24.raw]	408.5531311035156	18.8854708301333	2.6684055544	98.5826182517333	95.9142126973333	6322896.0	2.6568120878693968E8	3	7487	0.15244044646349053	17.74521093767431	0.1970700621134784	408.54315185546875	408.5631103515625
429	408.56939697265625	26.158441904					1	DETECTED	408.5694 m/z @26.16 [151020OFc1_NvH-0949-CRLM-24.raw]	408.56939697265625	26.158441904	3.9969014696	87.2843221309333	83.2874206613333	119721.1953125	1.2246537802894644E8	0	7487	8.691442192273133	2.0427502184455486	3.123327425637213	408.5631408691406	408.5706787109375
430	408.5806884765625	19.0661852213333					1	DETECTED	408.5807 m/z @19.07 [151020OFc1_NvH-0949-CRLM-24.raw]	408.5806884765625	19.0661852213333	1.7936926056	96.0133740592	94.2196814536	419325.71875	1.4418157693387175E8	0	7487	16.032007861698904	0.509466430160237	1.4797526795836116	408.5707092285156	408.59051513671875
431	408.6095275878906	8.263283084					1	DETECTED	408.6095 m/z @8.26 [151020OFc1_NvH-0949-CRLM-24.raw]	408.6095275878906	8.263283084	3.0610846408	99.3562159050667	96.2951312642667	386382.75	1.2124401590509859E8	0	7487	0.13670737276659217	14.400142993465218	1.4463723498253163	408.5995788574219	408.619384765625
432	408.6858215332031	22.1726285781333					1	DETECTED	408.6858 m/z @22.17 [151020OFc1_NvH-0949-CRLM-24.raw]	408.6858215332031	22.1726285781333	1.32192062613333	96.2860251904	94.96410456426666	170771.28125	1.1768173039195877E8	0	7487	11.097077841160681	2.796379429620407	1.1168754427523964	408.6759338378906	408.69097900390625
433	408.70098876953125	33.2831773528					1	DETECTED	408.7010 m/z @33.28 [151020OFc1_NvH-0949-CRLM-24.raw]	408.70098876953125	33.2831773528	3.17551665173333	99.7354985698667	96.55998191813337	1278650.25	1.5059932773527917E8	2	7487	0.17538881223857317	0.5446104560487588	0.09718948387185337	408.6910705566406	408.7109680175781
434	408.7213439941406	30.5468125485333					1	DETECTED	408.7213 m/z @30.55 [151020OFc1_NvH-0949-CRLM-24.raw]	408.7213439941406	30.5468125485333	2.80917699813333	96.2316049234667	93.42242792533338	2341071.75	1.82072678809598E8	4	7487	0.16150783004281166	0.5376289438307729	0.5980111325674605	408.71136474609375	408.7313232421875
435	408.7322082519531	13.04363258					1	DETECTED	408.7322 m/z @13.04 [151020OFc1_NvH-0949-CRLM-24.raw]	408.7322082519531	13.04363258	2.28425543946667	79.7858295744	77.50157413493332	606645.25	1.4102234471681055E8	2	7487	3.801247464763108	2.2690591035212826	0.06219632091223663	408.7313537597656	408.7349548339844
436	408.7449645996094	28.9149108762667					1	DETECTED	408.7450 m/z @28.91 [151020OFc1_NvH-0949-CRLM-24.raw]	408.7449645996094	28.9149108762667	0.963162182666667	99.2454141554667	98.28225197280004	6254709.5	3.6943696166479284E8	2	7487	0.20120135517268167	0.5710182025697393	0.8859737424842141	408.73504638671875	408.75494384765625
437	408.7618408203125	45.9729696365333					1	DETECTED	408.7618 m/z @45.97 [151020OFc1_NvH-0949-CRLM-24.raw]	408.7618408203125	45.9729696365333	3.86356510586667	95.9034884445333	92.03992333866663	4167235.25	2.355176280893518E8	2	7487	22.81222767663827	0.5068398088274753	0.015624256935201183	408.7550048828125	408.77130126953125
438	408.79443359375	25.2346355424					1	DETECTED	408.7944 m/z @25.23 [151020OFc1_NvH-0949-CRLM-24.raw]	408.79443359375	25.2346355424	3.22249709093333	97.5298443904	94.30734729946667	59313.2421875	1.4975559980181187E8	0	7487	88.57994898058357	2.14216686641781	4.433174733520996	408.7845458984375	408.8000183105469
439	408.8100280761719	8.244574344					1	DETECTED	408.8100 m/z @8.24 [151020OFc1_NvH-0949-CRLM-24.raw]	408.8100280761719	8.244574344	1.500997528	99.9903832072	98.4893856792	257321.375	1.2496181718566011E8	0	7487	0.13208970599725767	22.63153456267765	270.76206370274195	408.8000793457031	408.8199157714844
440	408.83782958984375	28.074435116					1	DETECTED	408.8378 m/z @28.07 [151020OFc1_NvH-0949-CRLM-24.raw]	408.83782958984375	28.074435116	0.031643708	100.0014376016	99.9697938936	250921.296875	1.2736580389523646E8	0	7487	0.05148771445447764	4.013033787184184	0.04871553289464972	408.82794189453125	408.8477783203125
441	408.8480224609375	35.3593352792					1	DETECTED	408.8480 m/z @35.36 [151020OFc1_NvH-0949-CRLM-24.raw]	408.8480224609375	35.3593352792	0.0084474352	99.1350055893333	99.1265581541333	57799.30859375	1.0152303539893189E8	0	7487	82.59436874589943	1.4305150891170424	1.8146397385161581	408.84783935546875	408.85272216796875
442	408.8628234863281	16.6775106301333					1	DETECTED	408.8628 m/z @16.68 [151020OFc1_NvH-0949-CRLM-24.raw]	408.8628234863281	16.6775106301333	0.031643708	100.0014376016	99.9697938936	319755.71875	1.3345185696712588E8	3	7487	12.486314069954027	0.5201494957059254	0.7176725638678402	408.85302734375	408.8726806640625
443	408.87359619140625	44.5240111314667					1	DETECTED	408.8736 m/z @44.52 [151020OFc1_NvH-0949-CRLM-24.raw]	408.87359619140625	44.5240111314667	0.0204125362666667	99.8353019866667	99.81488945040005	224411.21875	1.3108858481622839E8	0	7487	31.576812453299173	1.2472234870508456	0.002005998323236279	408.8728942871094	408.8772888183594
444	408.8872985839844	18.8760209885333					1	DETECTED	408.8873 m/z @18.88 [151020OFc1_NvH-0949-CRLM-24.raw]	408.8872985839844	18.8760209885333	0.0084474352	99.9460337106667	99.9375862754667	2451881.75	1.9729904478266224E8	3	7487	0.12586098634756482	0.5930794072453888	0.9923394905888019	408.8773193359375	408.8972473144531
445	408.9065246582031	25.1482286016					1	DETECTED	408.9065 m/z @25.15 [151020OFc1_NvH-0949-CRLM-24.raw]	408.9065246582031	25.1482286016	0.0084474352	99.9903832072	99.981935772	407362.875	1.3639303839126644E8	3	7487	12.94894035859275	0.8122450055655336	0.4985164840610716	408.8973388671875	408.91650390625
446	408.91845703125	25.4196254248					1	DETECTED	408.9185 m/z @25.42 [151020OFc1_NvH-0949-CRLM-24.raw]	408.91845703125	25.4196254248	0.0084474352	99.957045792	99.9485983568	331395.25	1.3130370532969797E8	3	7487	0.08709150559796441	1.8163825084538565	2.560464567796781	408.9165344238281	408.9277038574219
447	408.9352722167969	22.3792644362667					1	DETECTED	408.9353 m/z @22.38 [151020OFc1_NvH-0949-CRLM-24.raw]	408.9352722167969	22.3792644362667	0.0084474352	100.0014376016	99.9929901664	76054.2109375	1.232765079910875E8	0	7487	75.81343714513012	2.1539806180806496	3.4311180291710426	408.9284973144531	408.93865966796875
448	408.9488830566406	41.2170567434667					1	DETECTED	408.9489 m/z @41.22 [151020OFc1_NvH-0949-CRLM-24.raw]	408.9488830566406	41.2170567434667	0.0204125362666667	99.9347524925333	99.91433995626664	469460.46875	1.3125429043320908E8	4	7487	0.09036403934312176	0.9700195690640449	11.641171502470536	408.9389343261719	408.9499816894531
449	408.96002197265625	9.6638771312					1	DETECTED	408.9600 m/z @9.66 [151020OFc1_NvH-0949-CRLM-24.raw]	408.96002197265625	9.6638771312	0.0084474352	99.9793608885333	99.9709134533333	552069.75	1.424216983284627E8	4	7487	19.653942176896336	0.8312477258005243	2.2166783309921256	408.95013427734375	408.9700012207031
450	408.9701232910156	39.5751985637333					1	DETECTED	408.9701 m/z @39.58 [151020OFc1_NvH-0949-CRLM-24.raw]	408.9701232910156	39.5751985637333	0.4727427624	99.9347524925333	99.4620097301333	145402.359375	1.2312138575423732E8	0	7487	22.200318410499065	1.3973324766400732	2.5887420673313053	408.9700622558594	408.97796630859375
451	408.9881591796875	29.3740153656					1	DETECTED	408.9882 m/z @29.37 [151020OFc1_NvH-0949-CRLM-24.raw]	408.9881591796875	29.3740153656	0.0544739112	99.9122961450667	99.8578222338667	505131.875	1.2305508653536992E8	0	7487	0.10504139213733765	0.5609948357206274	0.07776152591039844	408.9781799316406	408.9980163574219
452	409.009033203125	17.738664884					1	DETECTED	409.0090 m/z @17.74 [151020OFc1_NvH-0949-CRLM-24.raw]	409.009033203125	17.738664884	0.214478268	99.9793608885333	99.7648826205333	179688.578125	1.304204491082034E8	4	7487	0.1612872149134894	5.0166243045006205	0.41598946924495633	408.99908447265625	409.01898193359375
453	409.0267028808594	20.0336780053333					1	DETECTED	409.0267 m/z @20.03 [151020OFc1_NvH-0949-CRLM-24.raw]	409.0267028808594	20.0336780053333	0.0084474352	99.7244845349333	99.7160370997333	105140.3203125	1.1512680163480325E8	0	7487	0.018166367270044503	3.201615420640205	24.082174806504568	409.0194091796875	409.0279541015625
454	409.0382080078125	28.1078468229333					1	DETECTED	409.0382 m/z @28.11 [151020OFc1_NvH-0949-CRLM-24.raw]	409.0382080078125	28.1078468229333	2.73404243386667	99.0145507488	96.28050831493333	475249.21875	1.3244590092789802E8	0	7487	62.280191346173154	1.9560036760768953	2.901414443434673	409.0282897949219	409.04815673828125
455	409.11053466796875	95.7500861648					1	DETECTED	409.1105 m/z @95.75 [151020OFc1_NvH-0949-CRLM-24.raw]	409.11053466796875	95.7500861648	0.0084474352	100.0014376016	99.9929901664	95112.046875	1.3710207475717947E8	0	7487	86.3066787729763	0.5099959194094534	0.023789681158510646	409.1006774902344	409.113037109375
456	409.1750183105469	22.8321195658667					1	DETECTED	409.1750 m/z @22.83 [151020OFc1_NvH-0949-CRLM-24.raw]	409.1750183105469	22.8321195658667	3.37954368773333	96.9632991026667	93.58375541493336	144960.015625	1.1688111609875262E8	0	7487	7.017781661122939	2.7006053027583814	6.176444843589327	409.166259765625	409.1849670410156
457	409.1984558105469	12.7987146381333					1	DETECTED	409.1985 m/z @12.80 [151020OFc1_NvH-0949-CRLM-24.raw]	409.1984558105469	12.7987146381333	2.9028486632	99.9122961450667	97.0094474818667	2108258.75	1.8766699670036983E8	3	7487	0.1471856150509332	0.982036486562878	16.596343206891266	409.1885070800781	409.20843505859375
458	409.2101135253906	9.64543539013333					1	DETECTED	409.2101 m/z @9.65 [151020OFc1_NvH-0949-CRLM-24.raw]	409.2101135253906	9.64543539013333	2.61263095493333	95.87072372	93.25809276506666	356175.4375	1.4765142945771965E8	0	7487	6.307454096136578	3.0671173076263716	22.732858315123114	409.2084655761719	409.2142639160156
459	409.2242736816406	14.9533546397333					1	DETECTED	409.2243 m/z @14.95 [151020OFc1_NvH-0949-CRLM-24.raw]	409.2242736816406	14.9533546397333	2.75303367626667	99.9347524925333	97.18171881626664	2309602.75	2.2870940137206995E8	2	7487	0.19681214234090127	0.9766174843389589	16.145724975175366	409.21429443359375	409.2269592285156
460	409.2369689941406	26.1733954354667					1	DETECTED	409.2370 m/z @26.17 [151020OFc1_NvH-0949-CRLM-24.raw]	409.2369689941406	26.1733954354667	2.27495392586667	99.8794097546667	97.60445582880003	2877811.25	3.17764895354802E8	2	7487	0.20435582385415785	0.5595369526723208	0.31127017957658454	409.22698974609375	409.2469482421875
461	409.2498779296875	39.0607557853333					1	DETECTED	409.2499 m/z @39.06 [151020OFc1_NvH-0949-CRLM-24.raw]	409.2498779296875	39.0607557853333	2.7058260168	94.5350035834667	91.8291775666667	377123.15625	1.515331663163271E8	0	7487	3.5532651465411647	1.0665829260679902	0.10065815844122854	409.2469787597656	409.254638671875
462	409.2646484375	23.1913795538667					1	DETECTED	409.2646 m/z @23.19 [151020OFc1_NvH-0949-CRLM-24.raw]	409.2646484375	23.1913795538667	2.19918363733333	98.2966855837333	96.09750194639996	1585484.75	1.6710437269323754E8	0	7487	22.846164022340474	1.466493030037209	1.4901872113886765	409.2546691894531	409.27392578125
463	409.27630615234375	91.5350922632					1	DETECTED	409.2763 m/z @91.54 [151020OFc1_NvH-0949-CRLM-24.raw]	409.27630615234375	91.5350922632	2.24634804053333	99.702261876	97.45591383546666	222914.765625	1.5111905575698605E8	0	7487	0.029869086333889072	1.5680411752338501	0.4208904917202622	409.2748718261719	409.2853088378906
464	409.2946472167969	91.3198151794667					1	DETECTED	409.2946 m/z @91.32 [151020OFc1_NvH-0949-CRLM-24.raw]	409.2946472167969	91.3198151794667	1.45121694293333	92.4467049410667	90.99548799813337	60695.125	1.0150526642392404E8	0	7487	1.1197049977850213	0.5062696524910405	0.0073761540984190995	409.2909240722656	409.2980041503906
465	409.309326171875	91.3568417392					1	DETECTED	409.3093 m/z @91.36 [151020OFc1_NvH-0949-CRLM-24.raw]	409.309326171875	91.3568417392	2.5564444304	99.1017556202667	96.5453111898667	76411.9609375	1.3781404367003372E8	0	7487	0.8617238800430584	0.5436085542170158	5.5614003568475106	409.3042297363281	409.3186950683594
466	409.33123779296875	90.6372961517333					1	DETECTED	409.3312 m/z @90.64 [151020OFc1_NvH-0949-CRLM-24.raw]	409.33123779296875	90.6372961517333	18.2914854741333	92.4084221592	74.1169366850667	85629.25	1.1565708724964191E8	0	7487	0.2706658916469422	0.512240695009691	0.003967979805702033	409.324951171875	409.34039306640625
467	409.34906005859375	92.5418284429333					1	DETECTED	409.3491 m/z @92.54 [151020OFc1_NvH-0949-CRLM-24.raw]	409.34906005859375	92.5418284429333	13.0343790293333	96.4532529186667	83.41887388933341	67122.765625	1.3711812827136832E8	0	7487	5.0973166540722445	0.524597849035416	3.315474299984749	409.34185791015625	409.35699462890625
468	409.3673400878906	90.6372961517333					1	DETECTED	409.3673 m/z @90.64 [151020OFc1_NvH-0949-CRLM-24.raw]	409.3673400878906	90.6372961517333	4.09203965093333	98.615929836	94.52389018506668	233248.78125	1.2372025686900629E8	0	7487	56.92545865946138	83.39752558191083	38.602419642333146	409.357421875	409.3767395019531
469	409.43408203125	30.3009882202667					1	DETECTED	409.4341 m/z @30.30 [151020OFc1_NvH-0949-CRLM-24.raw]	409.43408203125	30.3009882202667	2.9028486632	87.3223737517333	84.41952508853329	124745.4921875	1.2201238434442198E8	0	7487	59.232887792450725	1.8873549097544344	2.7217338186356614	409.4241027832031	409.43896484375
470	409.4490051269531	41.1450695397333					1	DETECTED	409.4490 m/z @41.15 [151020OFc1_NvH-0949-CRLM-24.raw]	409.4490051269531	41.1450695397333	0.0084474352	99.8131711533333	99.8047237181333	259873.140625	1.3315817606511354E8	0	7487	22.696501729246194	1.5545561840165512	0.006579371271746777	409.43902587890625	409.4589538574219
471	409.46142578125	9.64543539013333					1	DETECTED	409.4614 m/z @9.65 [151020OFc1_NvH-0949-CRLM-24.raw]	409.46142578125	9.64543539013333	2.99527715493333	95.6088455989333	92.61356844399997	259650.046875	1.2625539089454079E8	0	7487	22.537503286112376	1.148884353851444	16.044885331210992	409.4592590332031	409.47137451171875
472	409.4865417480469	40.9127683056					1	DETECTED	409.4865 m/z @40.91 [151020OFc1_NvH-0949-CRLM-24.raw]	409.4865417480469	40.9127683056	2.72454252933333	99.9793608885333	97.25481835919996	703364.8125	1.2268114865981062E8	0	7487	0.20583502759505734	0.5012141280790166	1.8235318119655812	409.4765625	409.49652099609375
473	409.5090637207031	34.5032804088					1	DETECTED	409.5091 m/z @34.50 [151020OFc1_NvH-0949-CRLM-24.raw]	409.5090637207031	34.5032804088	2.65911018453333	95.7283175336	93.06920734906667	155934.21875	1.1972411065230016E8	3	7487	16.856987303683987	1.5546888703074007	2.4428095717738674	409.4994812011719	409.5187072753906
474	409.5326843261719	12.7987146381333					1	DETECTED	409.5327 m/z @12.80 [151020OFc1_NvH-0949-CRLM-24.raw]	409.5326843261719	12.7987146381333	2.95819413626667	99.9460337106667	96.98783957440003	1189660.625	1.54036050749608E8	3	7487	0.15210978450143564	2.144707823684007	8.942556499145864	409.5227355957031	409.5426330566406
475	409.548828125	15.9986783765333					1	DETECTED	409.5488 m/z @16.00 [151020OFc1_NvH-0949-CRLM-24.raw]	409.548828125	15.9986783765333	5.42151453466667	99.1571135904	93.73559905573333	183740.671875	1.2061736378419548E8	0	7487	0.12074490293306894	0.5446408643732066	58.20627448060083	409.5426940917969	409.5494384765625
476	409.5594482421875	51.1363924621333					1	DETECTED	409.5594 m/z @51.14 [151020OFc1_NvH-0949-CRLM-24.raw]	409.5594482421875	51.1363924621333	2.93071946986667	95.0106042933333	92.07988482346663	602803.9375	1.531079373566703E8	3	7487	21.73756403960761	0.5028893843724954	1.661541578372647	409.5494689941406	409.5628967285156
477	409.5729064941406	30.3920142010667					1	DETECTED	409.5729 m/z @30.39 [151020OFc1_NvH-0949-CRLM-24.raw]	409.5729064941406	30.3920142010667	1.6098464256	99.702261876	98.0924154504	883218.5625	1.598020056586386E8	6	7487	2.3588003763739316	0.9679988094949756	0.13703755314948293	409.56292724609375	409.58282470703125
478	409.5920715332031	48.1616534901333					1	DETECTED	409.5921 m/z @48.16 [151020OFc1_NvH-0949-CRLM-24.raw]	409.5920715332031	48.1616534901333	2.38784207893333	98.4500443736	96.06220229466666	768987.25	1.4166923520632538E8	3	7487	0.1085940292442018	0.5065129833046238	0.018992572773965533	409.5829162597656	409.60205078125
479	409.611572265625	21.5116405512					1	DETECTED	409.6116 m/z @21.51 [151020OFc1_NvH-0949-CRLM-24.raw]	409.611572265625	21.5116405512	3.55841843466667	98.2223409066667	94.66392247200004	164384.71875	1.4745254299150732E8	0	7487	15.500735710776958	3.366872554990854	0.018292935758726234	409.6025390625	409.6215515136719
480	409.68768310546875	26.2321760626667					1	DETECTED	409.6877 m/z @26.23 [151020OFc1_NvH-0949-CRLM-24.raw]	409.68768310546875	26.2321760626667	3.17551665173333	97.5627400864	94.38722343466667	412532.5625	1.2891006317778805E8	0	7487	0.2609874725272512	0.519015706173949	1.3078122177681224	409.6777038574219	409.6956787109375
481	409.7057189941406	18.8210795322667					1	DETECTED	409.7057 m/z @18.82 [151020OFc1_NvH-0949-CRLM-24.raw]	409.7057189941406	18.8210795322667	2.97667275573333	95.2734138949333	92.29674113919997	476115.71875	1.4301059951661387E8	2	7487	0.23232512249449755	1.028706813399112	2.1541820322578396	409.69573974609375	409.71429443359375
482	409.72430419921875	26.0515973296					1	DETECTED	409.7243 m/z @26.05 [151020OFc1_NvH-0949-CRLM-24.raw]	409.72430419921875	26.0515973296	1.7657673512	100.0014376016	98.2356702504	9054039.0	2.9929220729307526E8	2	7487	0.20252853432558382	8.613604459993088	0.026784244434964005	409.71435546875	409.7342834472656
483	409.73828125	26.1844983138667					1	DETECTED	409.7383 m/z @26.18 [151020OFc1_NvH-0949-CRLM-24.raw]	409.73828125	26.1844983138667	2.37843994453333	97.4751659218667	95.09672597733338	1150329.125	1.8537805948758435E8	2	7487	0.3064038394479276	0.5211338399374694	0.5878952291198739	409.73431396484375	409.7482604980469
484	409.74847412109375	28.8849985392					1	DETECTED	409.7485 m/z @28.88 [151020OFc1_NvH-0949-CRLM-24.raw]	409.74847412109375	28.8849985392	2.85636433013333	98.6047992328	95.74843490266667	506110.8125	1.4174044497917852E8	0	7487	0.1293557863575039	0.7192099072601545	39.258715860301635	409.748291015625	409.75836181640625
485	409.7660217285156	23.1664507682667					1	DETECTED	409.7660 m/z @23.17 [151020OFc1_NvH-0949-CRLM-24.raw]	409.7660217285156	23.1664507682667	2.69645787093333	91.6775319194667	88.98107404853337	408703.78125	1.33755521127757E8	0	7487	22.808538445283915	0.5193842538746893	1.4585466271621443	409.7586364746094	409.7756652832031
486	409.81219482421875	21.5116405512					1	DETECTED	409.8122 m/z @21.51 [151020OFc1_NvH-0949-CRLM-24.raw]	409.81219482421875	21.5116405512	1.44114176266667	99.9682547432	98.52711298053333	174859.46875	1.459530033666036E8	0	7487	0.14180042616558097	3.642694796162537	0.034355873060538666	409.80224609375	409.8221130371094
487	409.8347473144531	15.8973608698667					1	DETECTED	409.8347 m/z @15.90 [151020OFc1_NvH-0949-CRLM-24.raw]	409.8347473144531	15.8973608698667	0.0084474352	99.8794097546667	99.8709623194667	81708.6328125	1.2086337695831855E8	0	7487	18.628885078128185	3.2133987302976728	0.0038712883887314312	409.83343505859375	409.8447265625
488	409.8573913574219	16.6775106301333					1	DETECTED	409.8574 m/z @16.68 [151020OFc1_NvH-0949-CRLM-24.raw]	409.8573913574219	16.6775106301333	0.031643708	100.0014376016	99.9697938936	357287.59375	1.3335167393237941E8	0	7487	0.14741301493289072	0.7023675295604763	5.938528140576954	409.84747314453125	409.8603210449219
489	409.8703308105469	17.4217013792					1	DETECTED	409.8703 m/z @17.42 [151020OFc1_NvH-0949-CRLM-24.raw]	409.8703308105469	17.4217013792	0.0084474352	99.9903832072	99.981935772	1441509.25	1.5404721527544343E8	3	7487	0.13959712794881796	1.067478241511953	5.797122335131416	409.8603820800781	409.8772888183594
490	409.8872985839844	19.0098582592					1	DETECTED	409.8873 m/z @19.01 [151020OFc1_NvH-0949-CRLM-24.raw]	409.8872985839844	19.0098582592	0.0084474352	100.0014376016	99.9929901664	1715756.375	1.7530205496485898E8	3	7487	0.14994338756994452	0.5293234932910895	1.463466722083698	409.87738037109375	409.89727783203125
491	409.9084777832031	30.4277893258667					1	DETECTED	409.9085 m/z @30.43 [151020OFc1_NvH-0949-CRLM-24.raw]	409.9084777832031	30.4277893258667	0.203595165866667	99.9793608885333	99.77576572266662	400570.6875	1.357396011461022E8	3	7487	0.23874068864536113	0.5188618918473922	0.15808513362240753	409.89849853515625	409.9169616699219
492	409.9269714355469	35.1780747077333					1	DETECTED	409.9270 m/z @35.18 [151020OFc1_NvH-0949-CRLM-24.raw]	409.9269714355469	35.1780747077333	0.0084474352	100.0014376016	99.9929901664	577738.6875	1.519302724148369E8	0	7487	3.566606862159425	1.0867055430387411	25.700833946189505	409.9169921875	409.9299011230469
493	409.9399108886719	41.8903119573333					1	DETECTED	409.9399 m/z @41.89 [151020OFc1_NvH-0949-CRLM-24.raw]	409.9399108886719	41.8903119573333	0.0084474352	99.9793608885333	99.9709134533333	991202.0	1.4223021342489672E8	3	7487	2.6624138288335857	23.715998469098285	45.376704067483935	409.929931640625	409.9498596191406
494	409.95257568359375	15.3029984626667					1	DETECTED	409.9526 m/z @15.30 [151020OFc1_NvH-0949-CRLM-24.raw]	409.95257568359375	15.3029984626667	0.0084474352	99.9903832072	99.981935772	215618.609375	1.2903470232459487E8	0	7487	0.15392636455402098	0.5020355306638588	12.379482636262736	409.9499206542969	409.9550476074219
495	409.9653015136719	10.9474229528					1	DETECTED	409.9653 m/z @10.95 [151020OFc1_NvH-0949-CRLM-24.raw]	409.9653015136719	10.9474229528	0.0084474352	99.9460337106667	99.9375862754667	1294425.625	1.481162672459764E8	0	7487	0.21760383444438425	2.1696518031218712	36.44189986567319	409.9554138183594	409.9752197265625
496	409.9768371582031	14.6436332557333					1	DETECTED	409.9768 m/z @14.64 [151020OFc1_NvH-0949-CRLM-24.raw]	409.9768371582031	14.6436332557333	3.9969014696	99.1239678410667	95.1270663714667	111599.03125	1.2407273567510277E8	0	7487	0.27668816358781356	5.79041816565774	0.17207618181593437	409.975341796875	409.9780578613281
497	409.9881286621094	40.9127683056					1	DETECTED	409.9881 m/z @40.91 [151020OFc1_NvH-0949-CRLM-24.raw]	409.9881286621094	40.9127683056	0.0084474352	99.957045792	99.9485983568	210461.859375	1.261954668076927E8	0	7487	40.3481670663279	1.2070908776026426	0.004770206909505952	409.9781494140625	409.99810791015625
498	410.00152587890625	31.7194996450667					1	DETECTED	410.0015 m/z @31.72 [151020OFc1_NvH-0949-CRLM-24.raw]	410.00152587890625	31.7194996450667	3.37954368773333	99.068545828	95.68900214026667	67470.734375	1.5969893091982728E8	0	7487	94.84065437145539	1.724283197718944	2.458242188613299	409.998291015625	410.0024719238281
499	410.0124816894531	21.5116405512					1	DETECTED	410.0125 m/z @21.51 [151020OFc1_NvH-0949-CRLM-24.raw]	410.0124816894531	21.5116405512	2.16155265173333	99.9903832072	97.82883055546667	166191.328125	1.0959373990290457E8	0	7487	0.0453713821339683	2.871954672006308	0.004854224934480699	410.00250244140625	410.0219421386719
500	410.06854248046875	89.7691394482667					1	DETECTED	410.0685 m/z @89.77 [151020OFc1_NvH-0949-CRLM-24.raw]	410.06854248046875	89.7691394482667	0.0084474352	99.9122961450667	99.90384870986671	99468.0234375	1.481033621841368E8	0	7487	90.76478383950806	0.5290575390036237	0.05331051751947795	410.0585632324219	410.0785217285156
501	410.1121520996094	43.6780222722667					1	DETECTED	410.1122 m/z @43.68 [151020OFc1_NvH-0949-CRLM-24.raw]	410.1121520996094	43.6780222722667	0.0084474352	100.0014376016	99.9929901664	77080.9765625	1.3696599447258806E8	0	7487	95.34342967278675	1.1611085590461565	1.2389669912879693	410.1021728515625	410.1186218261719
502	410.1474914550781	92.4467049410667					1	DETECTED	410.1475 m/z @92.45 [151020OFc1_NvH-0949-CRLM-24.raw]	410.1474914550781	92.4467049410667	6.7103019392	94.9706029922667	88.26030105306671	213315.53125	1.3593468465122253E8	0	7487	0.08799414155360807	3.417065149646097	0.07510375194915886	410.1375427246094	410.1573791503906
503	410.1781005859375	25.3064265413333					1	DETECTED	410.1781 m/z @25.31 [151020OFc1_NvH-0949-CRLM-24.raw]	410.1781005859375	25.3064265413333	3.08001544906667	99.0575188557333	95.97750340666664	122400.484375	1.1376607683945547E8	0	7487	73.62675836691702	2.1590898223530335	4.898609849707117	410.1686706542969	410.1872253417969
504	410.1972351074219	20.3727516874667					1	DETECTED	410.1972 m/z @20.37 [151020OFc1_NvH-0949-CRLM-24.raw]	410.1972351074219	20.3727516874667	2.86572194826667	97.9031650778667	95.03744312960004	2726088.0	1.833703826475974E8	3	7487	0.12884265810571804	2.384515184083506	10.46417567996683	410.18743896484375	410.20721435546875
505	410.2115173339844	26.3825891722667					1	DETECTED	410.2115 m/z @26.38 [151020OFc1_NvH-0949-CRLM-24.raw]	410.2115173339844	26.3825891722667	2.9213031768	97.9376921778667	95.0163890010667	349116.0	1.3679605112515926E8	0	7487	27.9670322768614	1.5429390988945637	2.637124561222431	410.2072448730469	410.2115478515625
506	410.2215576171875	36.9598899789333					1	DETECTED	410.2216 m/z @36.96 [151020OFc1_NvH-0949-CRLM-24.raw]	410.2215576171875	36.9598899789333	2.6311580768	99.8902694568	97.25911138	7763778.0	5.1395350956290746E8	4	7487	10.993941039551924	0.5535658022349544	0.022952534117530215	410.21160888671875	410.2315368652344
507	410.2390441894531	42.93787058					1	DETECTED	410.2390 m/z @42.94 [151020OFc1_NvH-0949-CRLM-24.raw]	410.2390441894531	42.93787058	2.46283950293333	98.6820649824	96.21922547946666	1320342.375	2.3745276272514915E8	2	7487	27.62797263414739	0.5162916179097606	0.011699444578418013	410.23162841796875	410.2490234375
508	410.2581481933594	40.6583464786667					1	DETECTED	410.2581 m/z @40.66 [151020OFc1_NvH-0949-CRLM-24.raw]	410.2581481933594	40.6583464786667	2.5564444304	99.2343812885333	96.6779368581333	897312.9375	1.42829689508013E8	2	7487	12.822976151494565	0.6573260997724659	0.3463319473486007	410.2490539550781	410.26812744140625
509	410.2742004394531	41.8903119573333					1	DETECTED	410.2742 m/z @41.89 [151020OFc1_NvH-0949-CRLM-24.raw]	410.2742004394531	41.8903119573333	3.23173921413333	94.8911725984	91.65943338426668	507943.96875	1.2184489560938762E8	0	7487	0.12844895941035617	318.49846944761964	37.488266557938516	410.2683410644531	410.283935546875
510	410.2889099121094	92.6870581338667					1	DETECTED	410.2889 m/z @92.69 [151020OFc1_NvH-0949-CRLM-24.raw]	410.2889099121094	92.6870581338667	7.9873440008	92.6870581338667	84.69971413306669	36334.1953125	1.1783306422662829E8	0	7487	1.5426504370301615	0.5	null	410.28436279296875	410.295166015625
511	410.3113708496094	91.5258839384					1	DETECTED	410.3114 m/z @91.53 [151020OFc1_NvH-0949-CRLM-24.raw]	410.3113708496094	91.5258839384	0.611199421333333	99.6440332149333	99.03283379359996	98678.765625	1.3995913549945417E8	0	7487	0.20651329614261726	0.5446470739004179	0.44136558628689937	410.3050537109375	410.3205871582031
512	410.3473205566406	92.1070918946667					1	DETECTED	410.3473 m/z @92.11 [151020OFc1_NvH-0949-CRLM-24.raw]	410.3473205566406	92.1070918946667	3.98775393626667	92.3988510474667	88.41109711120004	64429.26953125	1.4857882883034286E8	0	7487	0.16800155617983137	0.5016554774443366	1.0749299519203173	410.3379821777344	410.3553466796875
513	410.4479064941406	20.3308060445333					1	DETECTED	410.4479 m/z @20.33 [151020OFc1_NvH-0949-CRLM-24.raw]	410.4479064941406	20.3308060445333	3.49328398906667	99.522078088	96.02879409893333	2195978.75	1.451863500739502E8	0	7487	0.18063148396353057	1.452576991005872	1.3563516847692278	410.43804931640625	410.4578857421875
514	410.4616394042969	20.6136511912					1	DETECTED	410.4616 m/z @20.61 [151020OFc1_NvH-0949-CRLM-24.raw]	410.4616394042969	20.6136511912	3.67625880853333	70.5968750549333	66.92061624639997	84430.2421875	1.108014576917622E8	0	7487	0.11848437723611482	1.9755288988547306	8.365175119523723	410.45794677734375	410.46221923828125
515	410.47222900390625	36.9433819584					1	DETECTED	410.4722 m/z @36.94 [151020OFc1_NvH-0949-CRLM-24.raw]	410.47222900390625	36.9433819584	2.76234202213333	99.8902694568	97.12792743466667	6972826.0	2.6540058927954176E8	0	7487	0.22654010475267228	0.5079871497379593	3.031128705267009	410.4622497558594	410.482177734375
516	410.4842224121094	38.6953224890667					1	DETECTED	410.4842 m/z @38.70 [151020OFc1_NvH-0949-CRLM-24.raw]	410.4842224121094	38.6953224890667	2.93071946986667	97.2466958632	94.31597639333333	248725.625	1.1792541565304542E8	0	7487	0.10607262050899635	1.3185659623105608	0.11244619066531387	410.48223876953125	410.4850158691406
517	410.4950256347656	17.0737201050667					1	DETECTED	410.4950 m/z @17.07 [151020OFc1_NvH-0949-CRLM-24.raw]	410.4950256347656	17.0737201050667	2.38784207893333	98.4500443736	96.06220229466666	838290.25	1.3541576443000054E8	0	7487	0.186717692662139	0.5327014001929385	16.97678956782207	410.48504638671875	410.50494384765625
518	410.52520751953125	35.545104256					1	DETECTED	410.5252 m/z @35.55 [151020OFc1_NvH-0949-CRLM-24.raw]	410.52520751953125	35.545104256	4.5350220912	56.0738929122667	51.5388708210667	158188.453125	8.213249002397014E7	3	7487	19.55197526032626	0.8483992471900571	1.0104996330161977	410.5152282714844	410.5255432128906
519	410.5355529785156	22.1077175370667					1	DETECTED	410.5356 m/z @22.11 [151020OFc1_NvH-0949-CRLM-24.raw]	410.5355529785156	22.1077175370667	3.11796580773333	96.2098344994667	93.09186869173337	314518.3125	1.5924508393991286E8	3	7487	13.036824790694654	0.5506659823107687	0.5331372954788662	410.52557373046875	410.5382995605469
520	410.5483093261719	20.7081208514667					1	DETECTED	410.5483 m/z @20.71 [151020OFc1_NvH-0949-CRLM-24.raw]	410.5483093261719	20.7081208514667	3.259419608	98.6709461602667	95.4115265522667	2011904.625	1.7049795406985286E8	3	7487	4.131254465177147	0.7091338112020228	0.02876137902347352	410.538330078125	410.55828857421875
521	410.5596008300781	26.2776658741333					1	DETECTED	410.5596 m/z @26.28 [151020OFc1_NvH-0949-CRLM-24.raw]	410.5596008300781	26.2776658741333	2.6311580768	99.3117808514667	96.68062277466669	1149745.875	1.611006518355016E8	3	7487	6.740191946284341	0.6428055942467289	0.14758863768539915	410.5583190917969	410.569580078125
522	410.57281494140625	42.8536654282667					1	DETECTED	410.5728 m/z @42.85 [151020OFc1_NvH-0949-CRLM-24.raw]	410.57281494140625	42.8536654282667	1.53074326853333	95.6847404706667	94.15399720213337	974811.75	1.589400130047945E8	3	7487	27.550687071576093	0.5036329577019835	0.11992741378401608	410.5696105957031	410.5827941894531
523	410.5837707519531	31.1454790890667					1	DETECTED	410.5838 m/z @31.15 [151020OFc1_NvH-0949-CRLM-24.raw]	410.5837707519531	31.1454790890667	5.40327078106667	35.08731122	29.684040438933327	62057.06640625	4.038913865017405E7	0	7487	9.173547779511008	0.5765635971042211	0.1822074984173405	410.58282470703125	410.5854797363281
524	410.5954895019531	35.2281474130667					1	DETECTED	410.5955 m/z @35.23 [151020OFc1_NvH-0949-CRLM-24.raw]	410.5954895019531	35.2281474130667	4.71851021546667	98.9152390850667	94.19672886960004	243536.71875	1.2889241423318739E8	0	7487	0.19161314085120296	2.06791637792136	0.0016764406166727998	410.5855712890625	410.59759521484375
525	410.6082458496094	41.8903119573333					1	DETECTED	410.6082 m/z @41.89 [151020OFc1_NvH-0949-CRLM-24.raw]	410.6082458496094	41.8903119573333	2.73404243386667	95.0612894072	92.32724697333332	279210.25	2.0093092417175338E8	0	7487	2.7836079462649153	1.3950947001382927	0.003505731118911476	410.5982971191406	410.611572265625
526	410.6216125488281	28.2829908072					1	DETECTED	410.6216 m/z @28.28 [151020OFc1_NvH-0949-CRLM-24.raw]	410.6216125488281	28.2829908072	3.37954368773333	98.3843581061333	95.00481441839997	844348.6875	1.4439129343183795E8	5	7487	0.31437384890027076	1.0824721715540522	2.1041001772684345	410.6116638183594	410.6309814453125
527	410.69866943359375	20.3727516874667					1	DETECTED	410.6987 m/z @20.37 [151020OFc1_NvH-0949-CRLM-24.raw]	410.69866943359375	20.3727516874667	2.79980000213333	99.522078088	96.72227808586668	1080271.125	1.3683037460867456E8	2	7487	0.1840379622057391	1.5546082063983215	374.7587234618164	410.6887512207031	410.7086486816406
528	410.71954345703125	19.3283864688					1	DETECTED	410.7195 m/z @19.33 [151020OFc1_NvH-0949-CRLM-24.raw]	410.71954345703125	19.3283864688	2.87499947226667	97.8372698554667	94.96227038320004	8540748.0	4.344971624604895E8	2	7487	0.23132215552513102	1.2265072404378607	31.34404600684483	410.709716796875	410.7293701171875
529	410.7317199707031	27.0157213416					1	DETECTED	410.7317 m/z @27.02 [151020OFc1_NvH-0949-CRLM-24.raw]	410.7317199707031	27.0157213416	2.78128567946667	82.4134894197333	79.63220374026662	854377.25	1.6401063964966664E8	2	7487	4.954116703453078	0.5765588684374103	0.12769601378627052	410.72955322265625	410.74169921875
530	410.7456359863281	17.1339276517333					1	DETECTED	410.7456 m/z @17.13 [151020OFc1_NvH-0949-CRLM-24.raw]	410.7456359863281	17.1339276517333	2.9213031768	97.9248027674667	95.0034995906667	513964.25	1.532782681439392E8	0	7487	0.18083022968211537	9.802058392578052	8.678058469056632	410.7417297363281	410.755615234375
531	410.7678527832031	19.7331277794667					1	DETECTED	410.7679 m/z @19.73 [151020OFc1_NvH-0949-CRLM-24.raw]	410.7678527832031	19.7331277794667	2.9028486632	97.617466772	94.7146181088	417500.59375	1.1440303260534984E8	0	7487	21.06569359704645	0.5913680336784775	132.6769447330939	410.7579345703125	410.7759094238281
532	410.82073974609375	28.3376064496					1	DETECTED	410.8207 m/z @28.34 [151020OFc1_NvH-0949-CRLM-24.raw]	410.82073974609375	28.3376064496	1.49098577226667	99.8353019866667	98.34431621440004	1101075.5	1.2997384434091392E8	0	7487	0.31863306716204676	0.9549526249760317	0.5223150119949107	410.8113098144531	410.83062744140625
533	410.840576171875	41.2741724050667					1	DETECTED	410.8406 m/z @41.27 [151020OFc1_NvH-0949-CRLM-24.raw]	410.840576171875	41.2741724050667	0.0084474352	99.957045792	99.9485983568	835599.5625	1.3062614829946345E8	5	7487	0.918510111677854	0.5047173200654491	0.007118054677531052	410.8307800292969	410.8505554199219
534	410.8587341308594	37.3604484938667					1	DETECTED	410.8587 m/z @37.36 [151020OFc1_NvH-0949-CRLM-24.raw]	410.8587341308594	37.3604484938667	1.0493406368	99.9460337106667	98.8966930738667	89713.9375	1.1661047115580413E8	0	7487	92.6160668655942	1.4552254347026372	1.9033006656948313	410.8506164550781	410.85894775390625
535	410.8689880371094	23.8464846554667					1	DETECTED	410.8690 m/z @23.85 [151020OFc1_NvH-0949-CRLM-24.raw]	410.8689880371094	23.8464846554667	0.0084474352	100.0014376016	99.9929901664	656317.125	1.376459149914885E8	3	7487	0.15019461219183938	0.7213261771557761	0.1805903341681955	410.8590087890625	410.87896728515625
536	410.882568359375	20.7272054165333					1	DETECTED	410.8826 m/z @20.73 [151020OFc1_NvH-0949-CRLM-24.raw]	410.882568359375	20.7272054165333	0.181251806933333	99.957045792	99.77579398506667	576927.375	1.404570557167612E8	0	7487	0.1971152033205108	0.529597641696533	0.9974272811181071	410.8789978027344	410.8837585449219
537	410.8937683105469	26.2776658741333					1	DETECTED	410.8938 m/z @26.28 [151020OFc1_NvH-0949-CRLM-24.raw]	410.8937683105469	26.2776658741333	0.0204125362666667	99.9903832072	99.96997067093334	721289.125	1.4592750464668673E8	0	7487	9.679126011073397	0.5527661335627803	1.1622445834833481	410.8838195800781	410.90142822265625
538	410.91143798828125	39.0243584077333					1	DETECTED	410.9114 m/z @39.02 [151020OFc1_NvH-0949-CRLM-24.raw]	410.91143798828125	39.0243584077333	0.0084474352	100.0014376016	99.9929901664	1433772.125	1.8661478568336937E8	3	7487	7.0842782648835225	0.5044547115495642	0.3103938249305808	410.9014587402344	410.9214172363281
539	410.9234313964844	34.7756772557333					1	DETECTED	410.9234 m/z @34.78 [151020OFc1_NvH-0949-CRLM-24.raw]	410.9234313964844	34.7756772557333	0.0084474352	99.9682547432	99.95980730800001	63620.61328125	1.2024761969475742E8	0	7487	13.388869447569718	1.3949131203972396	2.529624335682569	410.9214782714844	410.93341064453125
540	410.9499816894531	14.0298774826667					1	DETECTED	410.9500 m/z @14.03 [151020OFc1_NvH-0949-CRLM-24.raw]	410.9499816894531	14.0298774826667	0.0204125362666667	100.0014376016	99.98102506533334	1306505.875	1.3280139142692563E8	0	7487	0.24818067300211943	4.773964718969237	1.4292378957976906	410.9400634765625	410.9598693847656
541	410.96270751953125	24.9942422205333					1	DETECTED	410.9627 m/z @24.99 [151020OFc1_NvH-0949-CRLM-24.raw]	410.96270751953125	24.9942422205333	2.95819413626667	99.9122961450667	96.95410200880004	247328.359375	1.1424957326405868E8	0	7487	0.01663518015108778	0.6190987253349417	0.2845580943799538	410.9599914550781	410.9635314941406
542	410.9735412597656	36.9054988173333					1	DETECTED	410.9735 m/z @36.91 [151020OFc1_NvH-0949-CRLM-24.raw]	410.9735412597656	36.9054988173333	0.0771658426666667	100.0014376016	99.92427175893333	1342395.75	1.4609083903575975E8	0	7487	0.1358319321673349	0.5345037391602802	0.0345128809600168	410.96368408203125	410.9832458496094
543	410.99072265625	35.9980826328					1	DETECTED	410.9907 m/z @36.00 [151020OFc1_NvH-0949-CRLM-24.raw]	410.99072265625	35.9980826328	0.0084474352	99.8572556096	99.8488081744	683193.375	1.5594560304157627E8	4	7487	0.13581041029799934	0.5036811491045988	0.220055382810934	410.98370361328125	411.0006408691406
544	411.021728515625	28.3204508829333					1	DETECTED	411.0217 m/z @28.32 [151020OFc1_NvH-0949-CRLM-24.raw]	411.021728515625	28.3204508829333	3.0610846408	99.9460337106667	96.88494906986669	765699.8125	1.2427352488442266E8	0	7487	0.1750361961950624	1.3671000610009476	9.226777754720363	411.0117492675781	411.03070068359375
545	411.040771484375	41.2741724050667					1	DETECTED	411.0408 m/z @41.27 [151020OFc1_NvH-0949-CRLM-24.raw]	411.040771484375	41.2741724050667	3.1084988104	99.2011925904	96.09269378	1147403.625	1.3117707564862391E8	0	7487	0.14230406282812424	0.5035059672525176	0.1041957197968774	411.03106689453125	411.0507507324219
546	411.05340576171875	64.9321495101333					1	DETECTED	411.0534 m/z @64.93 [151020OFc1_NvH-0949-CRLM-24.raw]	411.05340576171875	64.9321495101333	0.0084474352	99.9347524925333	99.92630505733331	122542.28125	1.1551797750415604E8	0	7487	0.8549890246255245	0.6526641268124704	0.2935393754457708	411.05084228515625	411.0624084472656
547	411.07073974609375	32.4417557010667					1	DETECTED	411.0707 m/z @32.44 [151020OFc1_NvH-0949-CRLM-24.raw]	411.07073974609375	32.4417557010667	0.0430552061333333	99.9347524925333	99.89169728639997	41907.6328125	9.993420092142941E7	0	7487	91.17885508917526	1.5249409424106002	2.031589787509253	411.0634460449219	411.0722351074219
548	411.082275390625	29.9010948717333					1	DETECTED	411.0823 m/z @29.90 [151020OFc1_NvH-0949-CRLM-24.raw]	411.082275390625	29.9010948717333	0.0084474352	99.4888161994667	99.4803687642667	45985.4921875	1.1233248706643908E8	0	7487	81.89046384604877	1.6697808959247227	2.3414796725296143	411.0727233886719	411.0845642089844
549	411.1092834472656	35.3238839778667					1	DETECTED	411.1093 m/z @35.32 [151020OFc1_NvH-0949-CRLM-24.raw]	411.1092834472656	35.3238839778667	0.0084474352	100.0014376016	99.9929901664	34620.8515625	1.1567633900954227E8	0	7487	93.3279597974236	1.432947600097484	1.886777001765046	411.10467529296875	411.1123962402344
550	411.1226806640625	92.4685714128					1	DETECTED	411.1227 m/z @92.47 [151020OFc1_NvH-0949-CRLM-24.raw]	411.1226806640625	92.4685714128	2.01987367333333	99.7244845349333	97.70461086159996	629316.4375	2.1412853816528618E8	0	7487	2.511227622288274	0.5365954890048739	0.46308018689656844	411.1130065917969	411.1324462890625
551	411.1488952636719	41.110218476					1	DETECTED	411.1489 m/z @41.11 [151020OFc1_NvH-0949-CRLM-24.raw]	411.1488952636719	41.110218476	0.0430552061333333	99.4888161994667	99.44576099333337	52917.31640625	1.3421814226470748E8	0	7487	74.27333207855817	1.177122117142146	1.4173224872392312	411.1399841308594	411.1571350097656
552	411.1672668457031	18.7067204096					1	DETECTED	411.1673 m/z @18.71 [151020OFc1_NvH-0949-CRLM-24.raw]	411.1672668457031	18.7067204096	1.7657673512	97.4751659218667	95.7093985706667	185086.859375	1.2525920852834381E8	0	7487	0.3304812416269556	0.5087022571629134	0.01363787810268602	411.1581726074219	411.1674499511719
553	411.1774597167969	11.1980698650667					1	DETECTED	411.1775 m/z @11.20 [151020OFc1_NvH-0949-CRLM-24.raw]	411.1774597167969	11.1980698650667	0.0084474352	99.9682547432	99.95980730800001	795138.875	1.3642914491150132E8	2	7487	17.084467257671733	17.187578502192903	12.104841505776927	411.1675109863281	411.18743896484375
554	411.19110107421875	11.8678185613333					1	DETECTED	411.1911 m/z @11.87 [151020OFc1_NvH-0949-CRLM-24.raw]	411.19110107421875	11.8678185613333	1.48085420373333	99.9682547432	98.48740053946668	495735.53125	1.4292980835147536E8	4	7487	6.230200100067819	3.916253880908162	0.14005696606435047	411.1874694824219	411.198974609375
555	411.208984375	28.2829908072					1	DETECTED	411.2090 m/z @28.28 [151020OFc1_NvH-0949-CRLM-24.raw]	411.208984375	28.2829908072	2.4256455816	99.4556663389333	97.0300207573333	7230716.0	4.0026310039864147E8	3	7487	0.1959404703819274	0.523400603813168	0.05319783502184172	411.1990051269531	411.2189636230469
556	411.2210388183594	19.3283864688					1	DETECTED	411.2210 m/z @19.33 [151020OFc1_NvH-0949-CRLM-24.raw]	411.2210388183594	19.3283864688	1.72765986613333	98.549726736	96.82206686986666	3776558.0	3.7209892192620456E8	3	7487	0.21218387818195694	1.2232619257883486	0.13282041629608204	411.218994140625	411.23101806640625
557	411.2314147949219	24.1639418781333					1	DETECTED	411.2314 m/z @24.16 [151020OFc1_NvH-0949-CRLM-24.raw]	411.2314147949219	24.1639418781333	2.28425543946667	96.8109259901333	94.52667055066662	2837151.25	2.126023674017043E8	3	7487	0.17819558749661013	0.5494305835026547	0.07907894503235605	411.2310485839844	411.24139404296875
558	411.2420349121094	29.6436106002667					1	DETECTED	411.2420 m/z @29.64 [151020OFc1_NvH-0949-CRLM-24.raw]	411.2420349121094	29.6436106002667	1.7179262432	99.2122819978667	97.4943557546667	1306834.375	1.8810719640038916E8	3	7487	11.652285035976206	0.946036115416594	0.1472594572609719	411.2414245605469	411.25201416015625
559	411.25421142578125	32.0167169570667					1	DETECTED	411.2542 m/z @32.02 [151020OFc1_NvH-0949-CRLM-24.raw]	411.25421142578125	32.0167169570667	2.35016801973333	95.3855211434667	93.03535312373337	404545.90625	1.441362950462723E8	0	7487	6.2786059237100496	1.9164166180537439	45.50764870177186	411.2521057128906	411.26361083984375
560	411.2697448730469	19.7119988042667					1	DETECTED	411.2697 m/z @19.71 [151020OFc1_NvH-0949-CRLM-24.raw]	411.2697448730469	19.7119988042667	1.52086808186667	92.3437347274667	90.82286664560003	222705.765625	1.361475678559773E8	0	7487	0.08643829904879041	258.3618807518369	622.4265397655026	411.2645568847656	411.27935791015625
561	411.29248046875	91.5059359101333					1	DETECTED	411.2925 m/z @91.51 [151020OFc1_NvH-0949-CRLM-24.raw]	411.29248046875	91.5059359101333	0.0430552061333333	92.2793334104	92.23627820426667	64781.7578125	8.1610523073138E7	0	7487	0.6908783037656434	0.5042279310159147	0.6224811142853259	411.2835998535156	411.29779052734375
562	411.31024169921875	91.3752962586667					1	DETECTED	411.3102 m/z @91.38 [151020OFc1_NvH-0949-CRLM-24.raw]	411.31024169921875	91.3752962586667	3.42829130506667	94.5442723978667	91.11598109280004	79515.40625	1.5327233631400317E8	0	7487	1.4658799430028182	0.5180163960152591	2.1306623403486165	411.30780029296875	411.3183288574219
563	411.328857421875	91.3568417392					1	DETECTED	411.3289 m/z @91.36 [151020OFc1_NvH-0949-CRLM-24.raw]	411.328857421875	91.3568417392	6.83263792106667	92.5418284429333	85.70919052186662	92319.7421875	1.0558606632058382E8	0	7487	0.11371359419379701	0.507009747801251	0.42429368022655745	411.3192443847656	411.3351135253906
564	411.346435546875	91.3568417392					1	DETECTED	411.3464 m/z @91.36 [151020OFc1_NvH-0949-CRLM-24.raw]	411.346435546875	91.3568417392	9.31711009306667	96.1772998234667	86.86018973040002	124898.2578125	1.3633929609119573E8	0	7487	0.4115953689245657	25.729994456892772	7.110860996651092	411.3371887207031	411.3552551269531
565	411.3655700683594	92.2701149013333					1	DETECTED	411.3656 m/z @92.27 [151020OFc1_NvH-0949-CRLM-24.raw]	411.3655700683594	92.2701149013333	4.56303647573333	99.3451742466667	94.78213777093337	136740.84375	1.353400014695579E8	0	7487	1.0522557355704407	4.510756327300332	0.05214552299661495	411.35662841796875	411.3754577636719
566	411.4279479980469	11.1980698650667					1	DETECTED	411.4279 m/z @11.20 [151020OFc1_NvH-0949-CRLM-24.raw]	411.4279479980469	11.1980698650667	0.0204125362666667	98.6709461602667	98.65053362400003	625272.8125	1.3069674451869442E8	0	7487	0.08631340125702458	18.039830149924395	150.04161126330374	411.41802978515625	411.4378967285156
567	411.4418640136719	11.8868413256					1	DETECTED	411.4419 m/z @11.89 [151020OFc1_NvH-0949-CRLM-24.raw]	411.4418640136719	11.8868413256	2.91210281866667	99.655206164	96.74310334533334	395839.71875	1.366080591383027E8	0	7487	0.08466545807209513	16.397131619324195	33.01295327214648	411.4380187988281	411.44915771484375
568	411.4591979980469	15.8045029789333					1	DETECTED	411.4592 m/z @15.80 [151020OFc1_NvH-0949-CRLM-24.raw]	411.4591979980469	15.8045029789333	3.0329185632	98.0906113141333	95.0576927509333	443341.25	1.336153322649617E8	4	7487	0.15371789199388353	4.5696625552889	0.608539132805694	411.44921875	411.4639587402344
569	411.4740295410156	22.8194114906667					1	DETECTED	411.4740 m/z @22.82 [151020OFc1_NvH-0949-CRLM-24.raw]	411.4740295410156	22.8194114906667	3.0610846408	99.4888161994667	96.4277315586667	664802.3125	1.3790908212721664E8	0	7487	0.0489128871359803	0.7503834903598687	1.5394451123328958	411.46405029296875	411.4839782714844
570	411.4916076660156	35.9980826328					1	DETECTED	411.4916 m/z @36.00 [151020OFc1_NvH-0949-CRLM-24.raw]	411.4916076660156	35.9980826328	2.43500409226667	99.9793608885333	97.54435679626663	399129.125	1.4170899315907338E8	0	7487	0.5023954010835894	2.120582426165524	0.004571428035223171	411.4841613769531	411.5014953613281
571	411.5225830078125	19.6388289152					1	DETECTED	411.5226 m/z @19.64 [151020OFc1_NvH-0949-CRLM-24.raw]	411.5225830078125	19.6388289152	4.69841420533333	99.0906304045333	94.39221619919996	385423.46875	1.2232983311299092E8	0	7487	0.13524684618992566	0.5107205349703009	69.17545663046678	411.5130615234375	411.5325012207031
572	411.5430603027344	28.2829908072					1	DETECTED	411.5431 m/z @28.28 [151020OFc1_NvH-0949-CRLM-24.raw]	411.5430603027344	28.2829908072	3.0610846408	99.6440332149333	96.5829485741333	5249091.0	2.2225657563978335E8	3	7487	0.13469231263609416	0.5066782128305392	0.4117737880040734	411.5330810546875	411.55303955078125
573	411.5566711425781	35.1780747077333					1	DETECTED	411.5567 m/z @35.18 [151020OFc1_NvH-0949-CRLM-24.raw]	411.5566711425781	35.1780747077333	3.09908371706667	99.4888161994667	96.38973248240002	1089164.25	1.4791193450229654E8	0	7487	0.12651767132060598	0.5029122386121921	0.010181544980006388	411.5530700683594	411.55938720703125
574	411.56939697265625	30.6785908277333					1	DETECTED	411.5694 m/z @30.68 [151020OFc1_NvH-0949-CRLM-24.raw]	411.56939697265625	30.6785908277333	2.19918363733333	98.549726736	96.35054309866666	2316916.25	1.8168662697533873E8	3	7487	6.6256089913235705	0.5119237749325427	0.0329810964069287	411.5594177246094	411.579345703125
575	411.58074951171875	42.93787058					1	DETECTED	411.5807 m/z @42.94 [151020OFc1_NvH-0949-CRLM-24.raw]	411.58074951171875	42.93787058	3.6672615352	86.319214044	82.65195250880001	667781.6875	1.2833484731424616E8	3	7487	4.03590732146008	0.6036193601250278	0.20614579799598853	411.5794372558594	411.5819396972656
576	411.5919494628906	53.7355366178667					1	DETECTED	411.5919 m/z @53.74 [151020OFc1_NvH-0949-CRLM-24.raw]	411.5919494628906	53.7355366178667	2.9213031768	99.3562159050667	96.43491272826671	954061.8125	1.3068710999649818E8	3	7487	25.321393126679627	0.50333382891164	0.011742474555064076	411.5820617675781	411.6017761230469
577	411.64111328125	41.1283074125333					1	DETECTED	411.6411 m/z @41.13 [151020OFc1_NvH-0949-CRLM-24.raw]	411.64111328125	41.1283074125333	2.73404243386667	97.9376921778667	95.20364974400002	69874.5078125	1.1411889282257466E8	0	7487	12.833984026836639	1.3524297289221143	1.679679442100964	411.6311950683594	411.6510314941406
578	411.67291259765625	54.9128001605333					1	DETECTED	411.6729 m/z @54.91 [151020OFc1_NvH-0949-CRLM-24.raw]	411.67291259765625	54.9128001605333	4.99421954506667	87.1661544621333	82.17193491706664	47761.3046875	1.2123592950063922E8	0	7487	68.47289613400109	0.8230596093071476	0.6461192186142952	411.6632080078125	411.6750793457031
579	411.68511962890625	28.1927938373333					1	DETECTED	411.6851 m/z @28.19 [151020OFc1_NvH-0949-CRLM-24.raw]	411.68511962890625	28.1927938373333	4.24321942186667	96.4207721149333	92.17755269306663	321076.09375	1.2512078146476017E8	0	7487	16.40186509626549	0.5092010137474285	0.010276193616042541	411.67535400390625	411.695068359375
580	411.6966247558594	17.1339276517333					1	DETECTED	411.6966 m/z @17.13 [151020OFc1_NvH-0949-CRLM-24.raw]	411.6966247558594	17.1339276517333	3.96950541306667	84.9271779629333	80.95767254986663	115440.2890625	1.1878147609111665E8	0	7487	0.04020182130422256	3.0748661461221296	0.18415677857613613	411.6952209472656	411.69873046875
581	411.70880126953125	25.2346355424					1	DETECTED	411.7088 m/z @25.23 [151020OFc1_NvH-0949-CRLM-24.raw]	411.70880126953125	25.2346355424	2.82807032933333	98.77035316	95.94228283066667	1324767.375	2.151865841683336E8	2	7487	17.852719893960753	0.5178448025675774	2.325140418235374	411.6988525390625	411.7187805175781
582	411.72235107421875	19.3283864688					1	DETECTED	411.7224 m/z @19.33 [151020OFc1_NvH-0949-CRLM-24.raw]	411.72235107421875	19.3283864688	2.85636433013333	98.2858168317333	95.42945250159997	924597.625	1.7442514573294312E8	4	7487	0.1805876561787727	1.8599563391732794	0.90159786429669	411.7190246582031	411.7323303222656
583	411.7432556152344	29.6835745130667					1	DETECTED	411.7433 m/z @29.68 [151020OFc1_NvH-0949-CRLM-24.raw]	411.7432556152344	29.6835745130667	1.91571796853333	94.881216216	92.96549824746667	645237.4375	1.389294263138597E8	0	7487	0.2236457326194774	0.6887009014136192	0.8180849356732027	411.73333740234375	411.74774169921875
584	411.7578125	27.5803948405333					1	DETECTED	411.7578 m/z @27.58 [151020OFc1_NvH-0949-CRLM-24.raw]	411.7578125	27.5803948405333	1.33174544826667	86.1283722938667	84.79662684560003	2623636.5	1.6864996188012272E8	2	7487	0.20427448616715438	0.5157438578481258	1.3485693193407313	411.7479553222656	411.7677307128906
585	411.7745056152344	3.20404186533333					1	DETECTED	411.7745 m/z @3.20 [151020OFc1_NvH-0949-CRLM-24.raw]	411.7745056152344	3.20404186533333	3.1084988104	94.2648235552	91.1563247448	179136.890625	1.106186741320537E8	2	7487	11.892661955859207	23.09455000720121	1.502212766773397	411.7680969238281	411.7843017578125
586	411.8418273925781	41.3504741274667					1	DETECTED	411.8418 m/z @41.35 [151020OFc1_NvH-0949-CRLM-24.raw]	411.8418273925781	41.3504741274667	0.0204125362666667	99.9793608885333	99.95894835226663	58584.671875	1.1437025921152546E8	0	7487	84.15333106819386	1.1886344317028503	1.6693817336690393	411.8323974609375	411.85064697265625
587	411.8606872558594	12.3829883917333					1	DETECTED	411.8607 m/z @12.38 [151020OFc1_NvH-0949-CRLM-24.raw]	411.8606872558594	12.3829883917333	0.0084474352	100.0014376016	99.9929901664	522849.6875	1.283234151753255E8	3	7487	12.63366265496119	0.871906905810031	0.16971474005750353	411.8507080078125	411.8662414550781
588	411.8763122558594	28.2723596509333					1	DETECTED	411.8763 m/z @28.27 [151020OFc1_NvH-0949-CRLM-24.raw]	411.8763122558594	28.2723596509333	0.0084474352	99.9903832072	99.981935772	1765522.0	1.7867539653597918E8	3	7487	0.19088434055832693	0.7995931226297355	71.42250253710202	411.8663330078125	411.88629150390625
589	411.8866882324219	27.7789314837333					1	DETECTED	411.8867 m/z @27.78 [151020OFc1_NvH-0949-CRLM-24.raw]	411.8866882324219	27.7789314837333	0.181251806933333	99.9460337106667	99.76478190373336	1516913.5	1.8255780204215255E8	3	7487	0.12221165501471276	0.5774857881774688	7.461976174777279	411.8863220214844	411.89666748046875
590	411.9034118652344	30.6665201056					1	DETECTED	411.9034 m/z @30.67 [151020OFc1_NvH-0949-CRLM-24.raw]	411.9034118652344	30.6665201056	0.0544739112	100.0014376016	99.9469636904	1471505.375	1.568435075256692E8	0	7487	6.590736075229579	0.5416977321287997	0.01896481153492826	411.8966979980469	411.91339111328125
591	411.91448974609375	48.1210932645333					1	DETECTED	411.9145 m/z @48.12 [151020OFc1_NvH-0949-CRLM-24.raw]	411.91448974609375	48.1210932645333	0.8057886584	99.6912306586667	98.88544200026669	375964.4375	1.5926732947565678E8	0	7487	26.259250037192682	0.502489956614795	0.012635119795536168	411.9134216308594	411.9160461425781
592	411.9261169433594	53.6919201853333					1	DETECTED	411.9261 m/z @53.69 [151020OFc1_NvH-0949-CRLM-24.raw]	411.9261169433594	53.6919201853333	0.144439626133333	99.9460337106667	99.80159408453336	566466.0625	1.4291239806109256E8	0	7487	25.415704186012444	0.5072589003144566	0.01118120300905898	411.91619873046875	411.93603515625
593	411.94189453125	11.8371817813333					1	DETECTED	411.9419 m/z @11.84 [151020OFc1_NvH-0949-CRLM-24.raw]	411.94189453125	11.8371817813333	0.0084474352	100.0014376016	99.9929901664	133932.140625	1.3250144964242823E8	0	7487	5.236400286004306	0.5134722818735098	0.011246533539302548	411.93658447265625	411.95037841796875
594	411.96038818359375	15.8333720501333					1	DETECTED	411.9604 m/z @15.83 [151020OFc1_NvH-0949-CRLM-24.raw]	411.96038818359375	15.8333720501333	0.0084474352	99.9903832072	99.981935772	183692.40625	1.392664661270763E8	0	7487	0.1809398451880675	0.5399554960432378	0.7092075527715568	411.9504089355469	411.9703674316406
595	411.9742431640625	22.9082957405333					1	DETECTED	411.9742 m/z @22.91 [151020OFc1_NvH-0949-CRLM-24.raw]	411.9742431640625	22.9082957405333	0.192163878133333	99.7133615069333	99.52119762879997	105112.7109375	1.3641789737046856E8	0	7487	26.50102242200162	2.8161487409549912	6.1049202740426365	411.97039794921875	411.97589111328125
596	411.9859619140625	30.2215724232					1	DETECTED	411.9860 m/z @30.22 [151020OFc1_NvH-0949-CRLM-24.raw]	411.9859619140625	30.2215724232	0.0084474352	99.8241705685333	99.81572313333331	553104.25	1.310739637446211E8	0	7487	7.2537861396099785	0.5246199603921229	0.35697029995267193	411.97601318359375	411.9957580566406
597	412.0034484863281	44.7712537776					1	DETECTED	412.0034 m/z @44.77 [151020OFc1_NvH-0949-CRLM-24.raw]	412.0034484863281	44.7712537776	0.0430552061333333	99.9234838770667	99.88042867093337	75035.40625	1.5256118455021426E8	0	7487	76.98532638803258	1.1207284579217303	1.4107062674139463	411.9962158203125	412.01312255859375
598	412.0236511230469	29.4439479768					1	DETECTED	412.0237 m/z @29.44 [151020OFc1_NvH-0949-CRLM-24.raw]	412.0236511230469	29.4439479768	0.4831678464	99.9234838770667	99.44031603066671	669074.875	1.3762479368677145E8	0	7487	0.20928704598180659	0.5589539961969067	0.4382258138099987	412.01385498046875	412.0335998535156
599	412.08575439453125	35.2904088101333					1	DETECTED	412.0858 m/z @35.29 [151020OFc1_NvH-0949-CRLM-24.raw]	412.08575439453125	35.2904088101333	0.0204125362666667	99.5552275034667	99.53481496720003	86086.921875	1.2545083550798884E8	0	7487	20.454033658645017	1.6588929042065865	2.344211876611127	412.0760192871094	412.0955810546875
600	412.126220703125	92.5104019773333					1	DETECTED	412.1262 m/z @92.51 [151020OFc1_NvH-0949-CRLM-24.raw]	412.126220703125	92.5104019773333	2.35016801973333	99.3892604848	97.03909246506667	183984.34375	1.8502765307647476E8	0	7487	0.08107296107237971	5.015633563270476	0.020482972473864058	412.1175231933594	412.1357727050781
601	412.142578125	92.3779099365333					1	DETECTED	412.1426 m/z @92.38 [151020OFc1_NvH-0949-CRLM-24.raw]	412.142578125	92.3779099365333	4.5916073304	98.6379611306667	94.0463538002667	83850.8671875	1.0575505146711853E8	0	7487	0.10030235824071099	0.5356550567018414	0.07131011340368297	412.1398620605469	412.1524353027344
602	412.16094970703125	47.1414106362667					1	DETECTED	412.1609 m/z @47.14 [151020OFc1_NvH-0949-CRLM-24.raw]	412.16094970703125	47.1414106362667	0.8057886584	95.7608129410667	94.9550242826667	59280.6796875	1.2338664143880977E8	0	7487	69.44464854184676	1.024643894151504	0.9584696483523208	412.1566467285156	412.17041015625
603	412.1809387207031	19.4030628178667					1	DETECTED	412.1809 m/z @19.40 [151020OFc1_NvH-0949-CRLM-24.raw]	412.1809387207031	19.4030628178667	5.1982317824	99.2011925904	94.002960808	84223.46875	1.2196237050934939E8	0	7487	75.17104412227957	3.3088376966009974	8.29522939915899	412.17132568359375	412.18304443359375
604	412.1930847167969	25.4293816266667					1	DETECTED	412.1931 m/z @25.43 [151020OFc1_NvH-0949-CRLM-24.raw]	412.1930847167969	25.4293816266667	2.75303367626667	99.0796353357333	96.32660165946663	2568886.75	1.6795705616443893E8	2	7487	0.20319128466580239	12.910936314246399	0.02186124188401437	412.183349609375	412.20306396484375
605	412.2054138183594	19.9112814362667					1	DETECTED	412.2054 m/z @19.91 [151020OFc1_NvH-0949-CRLM-24.raw]	412.2054138183594	19.9112814362667	1.60003187626667	99.4334664970667	97.83343462080003	1288573.625	1.982329585268298E8	3	7487	5.393502950047683	0.9617413678168045	0.43986803002431607	412.2030944824219	412.2153625488281
606	412.2190856933594	22.9934344928					1	DETECTED	412.2191 m/z @22.99 [151020OFc1_NvH-0949-CRLM-24.raw]	412.2190856933594	22.9934344928	2.38784207893333	95.8373760912	93.44953401226667	1218473.75	1.870736863062323E8	2	7487	0.30555548947706157	0.750479631420324	0.2051033034112832	412.2154235839844	412.2214050292969
607	412.2314147949219	44.7819833256					1	DETECTED	412.2314 m/z @44.78 [151020OFc1_NvH-0949-CRLM-24.raw]	412.2314147949219	44.7819833256	2.715183816	99.702261876	96.98707805999999	2668509.5	2.806703554150412E8	3	7487	8.07395489078624	0.5070489439941364	0.006605476712669467	412.221435546875	412.24139404296875
608	412.24298095703125	17.3208797037333					1	DETECTED	412.2430 m/z @17.32 [151020OFc1_NvH-0949-CRLM-24.raw]	412.24298095703125	17.3208797037333	2.95819413626667	99.0255965418667	96.06740240560003	1373426.625	1.6252103498643038E8	2	7487	0.10284176096459774	0.6831493595767066	241.48623008145938	412.2414245605469	412.2529602050781
609	412.2593994140625	27.5803948405333					1	DETECTED	412.2594 m/z @27.58 [151020OFc1_NvH-0949-CRLM-24.raw]	412.2593994140625	27.5803948405333	1.0801048936	99.801949748	98.7218448544	1166384.875	1.9160850470621923E8	4	7487	64.43909769063433	0.5255652345123574	160.2293572446144	412.2530212402344	412.2693176269531
610	412.26953125	90.9684567933333					1	DETECTED	412.2695 m/z @90.97 [151020OFc1_NvH-0949-CRLM-24.raw]	412.26953125	90.9684567933333	3.1084988104	94.7339096045333	91.6254107941333	88450.6796875	1.2559141699694742E8	0	7487	87.96947517863696	0.5214729755635309	0.008584003503640684	412.2694091796875	412.27947998046875
611	412.2905578613281	90.0718794189333					1	DETECTED	412.2906 m/z @90.07 [151020OFc1_NvH-0949-CRLM-24.raw]	412.2905578613281	90.0718794189333	5.59599992506667	92.2222530053333	86.62625308026664	90443.109375	1.9326783141495562E8	0	7487	0.024813572104960713	0.5127487725588165	0.025295658473198868	412.2808837890625	412.2972106933594
612	412.308349609375	91.6377140813333					1	DETECTED	412.3083 m/z @91.64 [151020OFc1_NvH-0949-CRLM-24.raw]	412.308349609375	91.6377140813333	7.4602167256	92.4779396005333	85.0177228749333	125970.234375	1.1034745738949987E8	0	7487	0.41126517668678275	0.5982745885748205	0.6599654373664101	412.29864501953125	412.31756591796875
613	412.34344482421875	35.3467624904					1	DETECTED	412.3434 m/z @35.35 [151020OFc1_NvH-0949-CRLM-24.raw]	412.34344482421875	35.3467624904	19.3584672290667	94.6850332616	75.3265660325333	57911.5625	1.2039883143217704E8	0	7487	72.22873371281506	2.3556784760757425	3.5314302115325957	412.3343505859375	412.3518981933594
614	412.37847900390625	91.3568417392					1	DETECTED	412.3785 m/z @91.36 [151020OFc1_NvH-0949-CRLM-24.raw]	412.37847900390625	91.3568417392	2.87499947226667	99.4778184277333	96.60281895546663	66385.21875	1.3045953397198918E8	0	7487	1.3302786713801424	0.5470759685401728	0.0029127425926303635	412.36871337890625	412.3884582519531
615	412.42462158203125	29.4112941045333					1	DETECTED	412.4246 m/z @29.41 [151020OFc1_NvH-0949-CRLM-24.raw]	412.42462158203125	29.4112941045333	1.8217921152	99.3008033757333	97.4790112605333	580578.375	1.5380444917511043E8	0	7487	0.18497206936944366	0.6646077431426115	355.66973745711715	412.4146423339844	412.4345703125
616	412.443359375	16.2292029869333					1	DETECTED	412.4434 m/z @16.23 [151020OFc1_NvH-0949-CRLM-24.raw]	412.443359375	16.2292029869333	1.6098464256	98.2966855837333	96.6868391581333	127934.3359375	1.2547281941657974E8	0	7487	0.07249474592865468	4.313001331195524	0.004398137619115614	412.43463134765625	412.4533386230469
617	412.46405029296875	10.2438415122667					1	DETECTED	412.4641 m/z @10.24 [151020OFc1_NvH-0949-CRLM-24.raw]	412.46405029296875	10.2438415122667	3.15686486026667	99.7244845349333	96.56761967466663	339766.78125	1.3935995962919098E8	0	7487	0.1318404520370713	12.043840029626322	26.47637889558422	412.4540710449219	412.4740295410156
618	412.47930908203125	12.7093011434667					1	DETECTED	412.4793 m/z @12.71 [151020OFc1_NvH-0949-CRLM-24.raw]	412.47930908203125	12.7093011434667	3.50262351546667	96.2642794234667	92.76165590800004	171756.28125	1.1702097430492361E8	0	7487	0.19109728069042653	0.8440872701005383	11.161893260016631	412.47418212890625	412.4849853515625
619	412.4949951171875	23.0322355034667					1	DETECTED	412.4950 m/z @23.03 [151020OFc1_NvH-0949-CRLM-24.raw]	412.4949951171875	23.0322355034667	3.1847685128	99.8572556096	96.6724870968	253270.140625	1.2912632604878882E8	0	7487	6.957297052693775	0.5398370145546426	0.3488049682829676	412.4850158691406	412.5049743652344
620	412.513427734375	17.2387684866667					1	DETECTED	412.5134 m/z @17.24 [151020OFc1_NvH-0949-CRLM-24.raw]	412.513427734375	17.2387684866667	2.8184767984	98.904239036	96.08576223760001	81013.859375	1.1902510503726198E8	0	7487	0.16934129397612452	3.6065158921739244	16.05455650113925	412.5050048828125	412.5163269042969
621	412.5264892578125	30.0814221248					1	DETECTED	412.5265 m/z @30.08 [151020OFc1_NvH-0949-CRLM-24.raw]	412.5264892578125	30.0814221248	3.1944291896	62.9639117808	59.769482591199996	129828.71875	1.1128845379359564E8	0	7487	19.31322841899516	1.2497344587738228	2.382068702486626	412.5165100097656	412.529296875
622	412.539306640625	19.9112814362667					1	DETECTED	412.5393 m/z @19.91 [151020OFc1_NvH-0949-CRLM-24.raw]	412.539306640625	19.9112814362667	1.96297356586667	98.8375113266667	96.87453776080002	880535.5	1.605470275726801E8	3	7487	8.264121141302825	0.8491299633012658	25.59515514693067	412.52935791015625	412.5461120605469
623	412.5561218261719	13.8373920178667					1	DETECTED	412.5561 m/z @13.84 [151020OFc1_NvH-0949-CRLM-24.raw]	412.5561218261719	13.8373920178667	2.76234202213333	99.9903832072	97.22804118506667	4.5163216E7	8.763885250078417E8	3	7487	0.19780382958295029	74.97154430779904	129.66791224661523	412.546142578125	412.56610107421875
624	412.57623291015625	38.2546795					1	DETECTED	412.5762 m/z @38.25 [151020OFc1_NvH-0949-CRLM-24.raw]	412.57623291015625	38.2546795	2.44424137306667	98.2112726322667	95.76703125920002	4490622.0	2.151874315421627E8	3	7487	0.1644012524183296	0.5051385771339144	0.12932394217124393	412.5662536621094	412.586181640625
625	412.6084289550781	54.2252494632					1	DETECTED	412.6084 m/z @54.23 [151020OFc1_NvH-0949-CRLM-24.raw]	412.6084289550781	54.2252494632	2.9213031768	97.1811960925333	94.2598929157333	61246.48828125	1.2675654920489706E8	3	7487	63.3664684494407	0.9310635085843281	0.8614703370528849	412.6051330566406	412.6153564453125
626	412.6255798339844	29.3943112917333					1	DETECTED	412.6256 m/z @29.39 [151020OFc1_NvH-0949-CRLM-24.raw]	412.6255798339844	29.3943112917333	3.13685053546667	98.2750194309333	95.13816889546663	254569.75	1.3600957265160513E8	0	7487	0.1656311920168001	3.083076516578696	0.009367676872357976	412.61566162109375	412.6355285644531
627	412.642822265625	30.3304426848					1	DETECTED	412.6428 m/z @30.33 [151020OFc1_NvH-0949-CRLM-24.raw]	412.642822265625	30.3304426848	3.26868253386667	99.3781650293333	96.10948249546664	63460.9453125	1.220478012700709E8	0	7487	0.10842266385902022	1.8597864127411905	2.709060456048974	412.6356506347656	412.64691162109375
628	412.6571350097656	41.2039340285333					1	DETECTED	412.6571 m/z @41.20 [151020OFc1_NvH-0949-CRLM-24.raw]	412.6571350097656	41.2039340285333	2.80917699813333	99.5109116528	96.70173465466668	167222.34375	1.2882562509225708E8	0	7487	0.5228354027990179	1.314616583531349	0.2761116991681303	412.64715576171875	412.6669921875
629	412.69512939453125	25.4575477096					1	DETECTED	412.6951 m/z @25.46 [151020OFc1_NvH-0949-CRLM-24.raw]	412.69512939453125	25.4575477096	3.26868253386667	97.0615062989333	93.79282376506663	1015740.6875	1.5099820428218952E8	2	7487	0.1877465205008093	0.5343002362599804	0.17361253833308873	412.6851501464844	412.7050476074219
630	412.7174072265625	16.2689770821333					1	DETECTED	412.7174 m/z @16.27 [151020OFc1_NvH-0949-CRLM-24.raw]	412.7174072265625	16.2689770821333	2.54709518213333	99.4556663389333	96.90857115679997	692796.75	1.549054473471732E8	4	7487	4.786392416492397	2.1560107290080257	2.0422530989828758	412.7074279785156	412.7192687988281
631	412.7292785644531	22.1621266605333					1	DETECTED	412.7293 m/z @22.16 [151020OFc1_NvH-0949-CRLM-24.raw]	412.7292785644531	22.1621266605333	2.8184767984	96.8649837856	94.0465069872	8937112.0	2.951826496590594E8	2	7487	0.3473416380434351	1.4814723097541451	1.8038579943944777	412.71929931640625	412.7392578125
632	412.7405090332031	11.4987937976					1	DETECTED	412.7405 m/z @11.50 [151020OFc1_NvH-0949-CRLM-24.raw]	412.7405090332031	11.4987937976	3.73074994666667	91.4785410170667	87.74779107040004	331872.3125	1.3914936357184428E8	2	7487	0.13742237900862442	0.5441733310321709	6.389738700703891	412.7392883300781	412.7427673339844
633	412.7527770996094	27.7080906162667					1	DETECTED	412.7528 m/z @27.71 [151020OFc1_NvH-0949-CRLM-24.raw]	412.7527770996094	27.7080906162667	2.82807032933333	97.9376921778667	95.10962184853337	2051648.75	1.8815287337958258E8	2	7487	2.4040569613729126	0.5133750506626069	0.02896156512170473	412.7427978515625	412.76275634765625
634	412.77117919921875	11.2072491253333					1	DETECTED	412.7712 m/z @11.21 [151020OFc1_NvH-0949-CRLM-24.raw]	412.77117919921875	11.2072491253333	2.57517527813333	98.0250119064	95.44983662826667	770755.25	1.4454058159638909E8	0	7487	0.11767239562217569	1.3812403486455727	1.3272920932612278	412.7627868652344	412.7810974121094
635	412.81561279296875	52.2937024237333					1	DETECTED	412.8156 m/z @52.29 [151020OFc1_NvH-0949-CRLM-24.raw]	412.81561279296875	52.2937024237333	0.7633222776	99.9682547432	99.20493246560001	45108.76953125	1.432903092657676E8	0	7487	83.95881519799376	0.9573708019930655	1.008434915616623	412.8056335449219	412.8184814453125
636	412.8288269042969	30.4989547069333					1	DETECTED	412.8288 m/z @30.50 [151020OFc1_NvH-0949-CRLM-24.raw]	412.8288269042969	30.4989547069333	0.848013101866667	99.9903832072	99.14237010533333	251354.15625	1.2509145781843469E8	0	7487	0.9947886203636642	2.356653743570447	16.447484220436692	412.8188781738281	412.83880615234375
637	412.84259033203125	30.3601648184					1	DETECTED	412.8426 m/z @30.36 [151020OFc1_NvH-0949-CRLM-24.raw]	412.84259033203125	30.3601648184	0.0204125362666667	99.7466277026667	99.72621516640004	150267.703125	1.0997177903783225E8	0	7487	10.451729854189292	1.6434982940940097	3.849218140806719	412.8392028808594	412.8431091308594
638	412.85345458984375	13.3022776024					1	DETECTED	412.8535 m/z @13.30 [151020OFc1_NvH-0949-CRLM-24.raw]	412.85345458984375	13.3022776024	0.144439626133333	100.0014376016	99.85699797546667	151065.09375	1.3593183625501263E8	3	7487	3.381156777433299	11.496363240265245	0.041505660558531866	412.8436279296875	412.85650634765625
639	412.86651611328125	10.4221725381333					1	DETECTED	412.8665 m/z @10.42 [151020OFc1_NvH-0949-CRLM-24.raw]	412.86651611328125	10.4221725381333	0.0084474352	99.9460337106667	99.9375862754667	741925.8125	1.5377494969167858E8	3	7487	34.56309509714049	0.5360729270748056	9.49429141726246	412.8566589355469	412.8764953613281
640	412.8771667480469	13.3718722101333					1	DETECTED	412.8772 m/z @13.37 [151020OFc1_NvH-0949-CRLM-24.raw]	412.8771667480469	13.3718722101333	0.0884052456	99.0465710770667	98.9581658314667	514820.03125	1.163274555186356E8	0	7487	0.09318961178367147	0.5095433953477893	0.03956323536769177	412.87652587890625	412.8775329589844
641	412.8875427246094	13.8244610410667					1	DETECTED	412.8875 m/z @13.82 [151020OFc1_NvH-0949-CRLM-24.raw]	412.8875427246094	13.8244610410667	0.0430552061333333	100.0014376016	99.95838239546667	2.8611698E7	6.404404747652532E8	3	7487	0.2041432406952879	9.784443823933833	1.3236441028548436	412.8775634765625	412.89752197265625
642	412.89984130859375	44.7073025906667					1	DETECTED	412.8998 m/z @44.71 [151020OFc1_NvH-0949-CRLM-24.raw]	412.89984130859375	44.7073025906667	2.4256455816	95.2964766832	92.8708311016	606754.875	1.307197657187786E8	0	7487	0.15786069951629145	1.2245626678811719	0.00653058936009243	412.8975524902344	412.90087890625
643	412.9109191894531	38.1857181149333					1	DETECTED	412.9109 m/z @38.19 [151020OFc1_NvH-0949-CRLM-24.raw]	412.9109191894531	38.1857181149333	0.0084474352	99.9682547432	99.95980730800001	2936638.75	2.2787985939858207E8	3	7487	21.97752778278432	0.6633739257360793	1.9115785080137675	412.90093994140625	412.92083740234375
644	412.9229736328125	26.0809054338667					1	DETECTED	412.9230 m/z @26.08 [151020OFc1_NvH-0949-CRLM-24.raw]	412.9229736328125	26.0809054338667	0.0204125362666667	99.9903832072	99.96997067093334	95952.2421875	1.1963470656282216E8	0	7487	6.817310841534699	1.9919555139474998	4.030151669924046	412.9209289550781	412.9328918457031
645	412.9374694824219	5.75705434053333					1	DETECTED	412.9375 m/z @5.76 [151020OFc1_NvH-0949-CRLM-24.raw]	412.9374694824219	5.75705434053333	0.9110335432	99.9682547432	99.0572212	56158.9140625	1.2501905349818249E8	0	7487	0.034825233409970124	11.59131662868874	27.798617455517782	412.9329833984375	412.9378662109375
646	412.9478759765625	35.4682614429333					1	DETECTED	412.9479 m/z @35.47 [151020OFc1_NvH-0949-CRLM-24.raw]	412.9478759765625	35.4682614429333	0.0084474352	100.0014376016	99.9929901664	144907.96875	1.2476094494538465E8	0	7487	0.014007003625572167	1.5321071116082632	2.319565737052103	412.9378967285156	412.9478759765625
647	412.9579772949219	10.9474229528					1	DETECTED	412.9580 m/z @10.95 [151020OFc1_NvH-0949-CRLM-24.raw]	412.9579772949219	10.9474229528	0.0084474352	99.9682547432	99.95980730800001	224412.4375	1.1462872118989962E8	0	7487	0.07858820778989006	1.1436072839125864	0.15740800051574713	412.9480285644531	412.9619445800781
648	412.9720153808594	24.5273669650667					1	DETECTED	412.9720 m/z @24.53 [151020OFc1_NvH-0949-CRLM-24.raw]	412.9720153808594	24.5273669650667	0.155514588533333	99.957045792	99.80153120346667	3911802.75	1.7448960360720375E8	4	7487	0.18297533036242442	0.5091525852080984	0.05197305737438105	412.9620666503906	412.98199462890625
649	412.98968505859375	20.0833816568					1	DETECTED	412.9897 m/z @20.08 [151020OFc1_NvH-0949-CRLM-24.raw]	412.98968505859375	20.0833816568	0.2584177024	99.8462975482667	99.58787984586671	1734255.375	1.4228488421537378E8	4	7487	0.13716738230232295	3.102114124611778	213.3652576868596	412.9820861816406	412.99945068359375
650	413.00604248046875	23.9686022778667					1	DETECTED	413.0060 m/z @23.97 [151020OFc1_NvH-0949-CRLM-24.raw]	413.00604248046875	23.9686022778667	2.76234202213333	99.7133615069333	96.95101948479997	100095.84375	1.122388242566109E8	0	7487	90.24024229352531	2.485618723320037	6.142041526697997	412.9997863769531	413.00726318359375
651	413.0173034667969	6.8114968024					1	DETECTED	413.0173 m/z @6.81 [151020OFc1_NvH-0949-CRLM-24.raw]	413.0173034667969	6.8114968024	0.0430552061333333	99.5996563616	99.55660115546667	329584.65625	1.2680009014347702E8	0	7487	0.09913050378653487	30.52469171260138	1.368104154734815	413.0073547363281	413.0194091796875
652	413.0294189453125	30.2620870461333					1	DETECTED	413.0294 m/z @30.26 [151020OFc1_NvH-0949-CRLM-24.raw]	413.0294189453125	30.2620870461333	0.366404460266667	99.3892604848	99.02285602453334	400554.46875	1.2951388279453602E8	0	7487	0.07272024310242031	22.854811777971907	0.6598335989714542	413.01947021484375	413.038818359375
653	413.0717468261719	43.7770617418667					1	DETECTED	413.0717 m/z @43.78 [151020OFc1_NvH-0949-CRLM-24.raw]	413.0717468261719	43.7770617418667	0.0084474352	99.9793608885333	99.9709134533333	84587.875	1.473439669485916E8	0	7487	71.79899014717545	1.1533152177342623	0.6961597873369746	413.0623779296875	413.08148193359375
654	413.08544921875	34.0438151592					1	DETECTED	413.0854 m/z @34.04 [151020OFc1_NvH-0949-CRLM-24.raw]	413.08544921875	34.0438151592	3.86356510586667	99.5885530696	95.72498796373333	80792.0	1.2418011651663521E8	0	7487	80.19190860748027	1.496917797136177	2.52018759991838	413.0817565917969	413.0952453613281
655	413.1815490722656	17.5966535584					1	DETECTED	413.1815 m/z @17.60 [151020OFc1_NvH-0949-CRLM-24.raw]	413.1815490722656	17.5966535584	3.39805368586667	98.4941916125333	95.09613792666663	426330.96875	1.3178585642380919E8	0	7487	0.14558331173088845	0.9411088721861293	0.36288182842366645	413.1717224121094	413.1821594238281
656	413.19219970703125	39.3516695042667					1	DETECTED	413.1922 m/z @39.35 [151020OFc1_NvH-0949-CRLM-24.raw]	413.19219970703125	39.3516695042667	3.20404186533333	98.6930168261333	95.48897496079998	695654.125	1.4044478837358913E8	2	7487	0.33983252737569813	0.5170516540130522	0.023801797455124216	413.1822204589844	413.1957092285156
657	413.2057189941406	19.3727375130667					1	DETECTED	413.2057 m/z @19.37 [151020OFc1_NvH-0949-CRLM-24.raw]	413.2057189941406	19.3727375130667	2.09575800853333	99.5443191282667	97.44856111973337	2489463.25	1.8320372027317807E8	2	7487	0.17205750620403037	0.5143228892705539	1.078656536140294	413.1958312988281	413.21051025390625
658	413.22052001953125	13.8244610410667					1	DETECTED	413.2205 m/z @13.82 [151020OFc1_NvH-0949-CRLM-24.raw]	413.22052001953125	13.8244610410667	2.40683331813333	99.9012795874667	97.49444626933337	1.0977791E7	5.63867730578494E8	3	7487	13.800124792662654	10.624991179891106	23.064534793213742	413.2105407714844	413.2304992675781
659	413.2308349609375	22.1621266605333					1	DETECTED	413.2308 m/z @22.16 [151020OFc1_NvH-0949-CRLM-24.raw]	413.2308349609375	22.1621266605333	2.84694107493333	98.2641129261333	95.41717185119997	3330175.75	2.478213459938825E8	3	7487	5.864470715842835	0.5376523215907586	2.779156639700741	413.23052978515625	413.2408142089844
660	413.2456359863281	38.1975447973333					1	DETECTED	413.2456 m/z @38.20 [151020OFc1_NvH-0949-CRLM-24.raw]	413.2456359863281	38.1975447973333	2.78128567946667	99.3117808514667	96.53049517200003	1131140.375	2.302090890283923E8	3	7487	83.58471510412802	2.3372634661340443	0.2272401586556623	413.2408447265625	413.2555847167969
661	413.2630310058594	33.4835778016					1	DETECTED	413.2630 m/z @33.48 [151020OFc1_NvH-0949-CRLM-24.raw]	413.2630310058594	33.4835778016	0.0084474352	100.0014376016	99.9929901664	369778.15625	1.4293249153243974E8	2	7487	54.41390320585019	1.8043136692645876	2.662319163893346	413.2556457519531	413.27301025390625
662	413.2731628417969	11.2363676634667					1	DETECTED	413.2732 m/z @11.24 [151020OFc1_NvH-0949-CRLM-24.raw]	413.2731628417969	11.2363676634667	2.35961726586667	91.8503031824	89.49068591653332	265683.8125	1.3106713226215509E8	0	7487	29.728899526157416	0.6764024570782374	9.50257833110473	413.2730407714844	413.2821960449219
663	413.28375244140625	3.63904468933333					1	DETECTED	413.2838 m/z @3.64 [151020OFc1_NvH-0949-CRLM-24.raw]	413.28375244140625	3.63904468933333	3.5677126856	97.279122368	93.7114096824	66515.5078125	1.234431833399398E8	0	7487	87.85179704738582	883.1856403155165	1241.2489231124491	413.283447265625	413.29217529296875
664	413.3082580566406	91.5350922632					1	DETECTED	413.3083 m/z @91.54 [151020OFc1_NvH-0949-CRLM-24.raw]	413.3082580566406	91.5350922632	2.85636433013333	99.8131711533333	96.95680682319997	61759.890625	9.239556046710789E7	0	7487	0.5222321668104826	0.5476000465173784	0.003093368088047691	413.2989196777344	413.3125305175781
665	413.3262939453125	91.6866153586667					1	DETECTED	413.3263 m/z @91.69 [151020OFc1_NvH-0949-CRLM-24.raw]	413.3262939453125	91.6866153586667	5.43971415306667	95.6088455989333	90.16913144586663	113668.515625	1.425078295634107E8	0	7487	0.9559201858090489	0.5227383835560455	0.6365328835373633	413.32281494140625	413.33447265625
666	413.3446350097656	90.6372961517333					1	DETECTED	413.3446 m/z @90.64 [151020OFc1_NvH-0949-CRLM-24.raw]	413.3446350097656	90.6372961517333	14.4106609272	99.7799853066667	85.3693243794667	116220.8046875	1.304257083497388E8	0	7487	1.2183197815198241	0.5086650190697383	11.958315626075676	413.3359069824219	413.3531799316406
667	413.3624267578125	10.6474302072					1	DETECTED	413.3624 m/z @10.65 [151020OFc1_NvH-0949-CRLM-24.raw]	413.3624267578125	10.6474302072	0.0084474352	100.0014376016	99.9929901664	82714.15625	1.3532067336582088E8	0	7487	89.2166027266545	5.020645484763896	10.48103390173429	413.35577392578125	413.3724060058594
668	413.418212890625	6.83263792106667					1	DETECTED	413.4182 m/z @6.83 [151020OFc1_NvH-0949-CRLM-24.raw]	413.418212890625	6.83263792106667	3.1273526624	98.77035316	95.6430004976	214825.921875	1.2614510877614148E8	0	7487	0.21604142735194642	3.126647600320918	84.87739358847504	413.4082946777344	413.42816162109375
669	413.4461364746094	19.9915908821333					1	DETECTED	413.4461 m/z @19.99 [151020OFc1_NvH-0949-CRLM-24.raw]	413.4461364746094	19.9915908821333	3.0610846408	98.9152390850667	95.8541544442667	260929.046875	1.2379451823129077E8	0	7487	0.08245071322848574	0.5075579130679747	0.8615094456938633	413.4361877441406	413.44622802734375
670	413.45623779296875	19.3283864688					1	DETECTED	413.4562 m/z @19.33 [151020OFc1_NvH-0949-CRLM-24.raw]	413.45623779296875	19.3283864688	2.07673745386667	99.9234838770667	97.84674642320003	2081654.875	1.5600503823401996E8	0	7487	0.14536801812715083	0.8266879189539836	0.4223057976105	413.4463195800781	413.4588317871094
671	413.4688415527344	27.5945197349333					1	DETECTED	413.4688 m/z @27.59 [151020OFc1_NvH-0949-CRLM-24.raw]	413.4688415527344	27.5945197349333	1.58024258693333	99.9122961450667	98.33205355813338	7560096.5	2.773080865733939E8	4	7487	0.15172110961567498	1.075148881007043	0.7596961737039057	413.4588623046875	413.4787292480469
672	413.4914245605469	20.0949318624					1	DETECTED	413.4914 m/z @20.09 [151020OFc1_NvH-0949-CRLM-24.raw]	413.4914245605469	20.0949318624	2.85636433013333	97.0398402592	94.18347592906667	619759.3125	1.3726559131467304E8	0	7487	0.12372256873328524	1.3770361121577215	1.8271972624842356	413.4815673828125	413.5013732910156
673	413.5159606933594	17.5765974890667					1	DETECTED	413.5160 m/z @17.58 [151020OFc1_NvH-0949-CRLM-24.raw]	413.5159606933594	17.5765974890667	2.64034314453333	98.6709461602667	96.03060301573336	261112.65625	1.1829364969470626E8	0	7487	0.07396846455685946	0.5971929062556817	0.7161339499305465	413.5061340332031	413.5259094238281
674	413.5326232910156	19.8655843426667					1	DETECTED	413.5326 m/z @19.87 [151020OFc1_NvH-0949-CRLM-24.raw]	413.5326232910156	19.8655843426667	3.5677126856	98.1562083034667	94.5884956178667	250856.578125	1.2580639128580925E8	0	7487	1.5058765621797505	0.5265787744337938	0.10983541573962366	413.5260314941406	413.53466796875
675	413.544677734375	19.24226444					1	DETECTED	413.5447 m/z @19.24 [151020OFc1_NvH-0949-CRLM-24.raw]	413.544677734375	19.24226444	3.53068371866667	95.3971400613333	91.86645634266664	432664.09375	1.4172680647565797E8	3	7487	33.119700962564906	0.6869611891418499	1.9658416469788842	413.5346984863281	413.54473876953125
676	413.55474853515625	13.8373920178667					1	DETECTED	413.5547 m/z @13.84 [151020OFc1_NvH-0949-CRLM-24.raw]	413.55474853515625	13.8373920178667	0.666617688533333	99.3228244922667	98.65620680373337	2523209.25	2.3149883759544277E8	3	7487	5.731453443567343	2.20430465509399	0.6900946104392449	413.5447692871094	413.5647277832031
677	413.57159423828125	16.4333854885333					1	DETECTED	413.5716 m/z @16.43 [151020OFc1_NvH-0949-CRLM-24.raw]	413.57159423828125	16.4333854885333	3.21314731226667	99.1571135904	95.94396627813333	570263.25	1.4463377570692614E8	3	7487	0.0770564981515065	3.543172031892383	2.214484075056755	413.56475830078125	413.5814514160156
678	413.5867919921875	27.4369914717333					1	DETECTED	413.5868 m/z @27.44 [151020OFc1_NvH-0949-CRLM-24.raw]	413.5867919921875	27.4369914717333	1.78446137946667	96.0677591781333	94.28329779866664	362802.90625	1.3163105538249026E8	0	7487	0.18664425549612318	4.860386184652388	0.01033888203458044	413.5816650390625	413.5966796875
679	413.5968017578125	25.4575477096					1	DETECTED	413.5968 m/z @25.46 [151020OFc1_NvH-0949-CRLM-24.raw]	413.5968017578125	25.4575477096	3.04225755333333	97.4971616672	94.45490411386668	63972.9453125	1.2907642394284405E8	0	7487	77.86277363996882	2.114492603498821	3.242570896091139	413.5968017578125	413.6065979003906
680	413.6235046386719	28.4571799773333					1	DETECTED	413.6235 m/z @28.46 [151020OFc1_NvH-0949-CRLM-24.raw]	413.6235046386719	28.4571799773333	2.43500409226667	99.9460337106667	97.51102961840003	152146.1875	1.1703793268568292E8	0	7487	21.712508036480028	2.1960377956424058	3.306165487260346	413.6136474609375	413.63323974609375
681	413.6943054199219	39.4588764293333					1	DETECTED	413.6943 m/z @39.46 [151020OFc1_NvH-0949-CRLM-24.raw]	413.6943054199219	39.4588764293333	0.9110335432	99.8683432810667	98.9573097378667	323536.625	1.3330928734016897E8	0	7487	16.55526371844616	0.503618196201356	0.009401348851532725	413.6844177246094	413.70428466796875
682	413.7151794433594	30.2620870461333					1	DETECTED	413.7152 m/z @30.26 [151020OFc1_NvH-0949-CRLM-24.raw]	413.7151794433594	30.2620870461333	1.72765986613333	98.1562083034667	96.42854843733336	1476578.125	1.9893811281718665E8	4	7487	12.33817607392815	0.6715804080677814	0.07831087126099062	413.7052001953125	413.71697998046875
683	413.72705078125	41.8903119573333					1	DETECTED	413.7271 m/z @41.89 [151020OFc1_NvH-0949-CRLM-24.raw]	413.72705078125	41.8903119573333	2.1521320712	99.5000034821333	97.3478714109333	6084489.0	3.1120853536382836E8	2	7487	0.07839201431834653	0.5132231172086325	0.014360639518263427	413.71710205078125	413.73699951171875
684	413.74517822265625	25.3064265413333					1	DETECTED	413.7452 m/z @25.31 [151020OFc1_NvH-0949-CRLM-24.raw]	413.74517822265625	25.3064265413333	1.5603559696	99.7908789250667	98.23052295546671	1109878.75	1.5305297810854807E8	4	7487	0.06790699787257992	0.5807142592376032	0.07415733933234402	413.737060546875	413.7551574707031
685	413.7554626464844	32.1536965357333					1	DETECTED	413.7555 m/z @32.15 [151020OFc1_NvH-0949-CRLM-24.raw]	413.7554626464844	32.1536965357333	3.08944459466667	98.3843581061333	95.29491351146663	354900.6875	1.470552308473106E8	0	7487	4.440019905517122	1.627338435864626	4.128663411281481	413.75518798828125	413.7630615234375
686	413.7731628417969	31.7194996450667					1	DETECTED	413.7732 m/z @31.72 [151020OFc1_NvH-0949-CRLM-24.raw]	413.7731628417969	31.7194996450667	2.64973506133333	96.9083622194667	94.25862715813336	2721348.0	1.7798233574088383E8	2	7487	16.459660250787167	0.5562161837256224	0.31151731392927	413.76324462890625	413.7831115722656
687	413.818603515625	51.6138602677333					1	DETECTED	413.8186 m/z @51.61 [151020OFc1_NvH-0949-CRLM-24.raw]	413.818603515625	51.6138602677333	1.16134957973333	98.9373263325333	97.77597675279998	54948.265625	1.1775428249414612E8	0	7487	61.70829386608668	0.9499506402686508	1.000885776239913	413.8089904785156	413.8231506347656
688	413.85028076171875	17.7148688954667					1	DETECTED	413.8503 m/z @17.71 [151020OFc1_NvH-0949-CRLM-24.raw]	413.85028076171875	17.7148688954667	0.0084474352	99.9682547432	99.95980730800001	106652.609375	1.1532237762928751E8	0	7487	4.452706273062915	4.9072393807768835	1.4840449067183004	413.8404846191406	413.853271484375
689	413.8633117675781	22.7304167962667					1	DETECTED	413.8633 m/z @22.73 [151020OFc1_NvH-0949-CRLM-24.raw]	413.8633117675781	22.7304167962667	0.0084474352	100.0014376016	99.9929901664	457742.4375	1.378195172071981E8	3	7487	15.215544252768636	0.6682087605517243	8.187770980360725	413.85333251953125	413.873291015625
690	413.8737487792969	24.8719042304					1	DETECTED	413.8737 m/z @24.87 [151020OFc1_NvH-0949-CRLM-24.raw]	413.8737487792969	24.8719042304	0.462249292533333	97.8703678965333	97.40811860399997	124639.0625	1.2474431028183776E8	0	7487	87.84223892912817	2.5723935091480823	5.987203982975016	413.87335205078125	413.8751220703125
691	413.8851318359375	26.4361346746667					1	DETECTED	413.8851 m/z @26.44 [151020OFc1_NvH-0949-CRLM-24.raw]	413.8851318359375	26.4361346746667	0.0084474352	100.0014376016	99.9929901664	3.298117E7	5.450484840923109E8	3	7487	0.18130233764841108	0.5159048759812678	1.805989974619162	413.8751525878906	413.8951110839844
692	413.90283203125	17.4116036784					1	DETECTED	413.9028 m/z @17.41 [151020OFc1_NvH-0949-CRLM-24.raw]	413.90283203125	17.4116036784	0.0084474352	100.0014376016	99.9929901664	1191656.625	1.537654472813917E8	3	7487	0.20512345711540902	3.085410584250589	0.9202311985238132	413.8951721191406	413.9128112792969
693	413.915283203125	30.5468125485333					1	DETECTED	413.9153 m/z @30.55 [151020OFc1_NvH-0949-CRLM-24.raw]	413.915283203125	30.5468125485333	0.0084474352	99.9793608885333	99.9709134533333	531313.625	1.431837234573003E8	3	7487	6.90284093902158	0.5721860172419142	59.778643498155134	413.912841796875	413.9250793457031
694	413.9359436035156	19.9462231629333					1	DETECTED	413.9359 m/z @19.95 [151020OFc1_NvH-0949-CRLM-24.raw]	413.9359436035156	19.9462231629333	0.0430552061333333	100.0014376016	99.95838239546667	73730.5	1.1593173274793132E8	0	7487	0.21946832338566935	2.744644078164556	5.979341033526978	413.9261474609375	413.94146728515625
695	413.95147705078125	33.5215233322667					1	DETECTED	413.9515 m/z @33.52 [151020OFc1_NvH-0949-CRLM-24.raw]	413.95147705078125	33.5215233322667	0.0084474352	100.0014376016	99.9929901664	992453.25	1.2955617780284625E8	0	7487	0.20112077839112885	0.587485221165221	0.02679693733827481	413.9414978027344	413.9541320800781
696	413.9643859863281	10.6911486330667					1	DETECTED	413.9644 m/z @10.69 [151020OFc1_NvH-0949-CRLM-24.raw]	413.9643859863281	10.6911486330667	0.0658511397333333	99.9903832072	99.92453206746666	3712109.75	2.359005326242054E8	2	7487	0.24644107263012494	30.39909546555227	86.62687370065865	413.9544372558594	413.974365234375
697	413.9834289550781	43.4408027933333					1	DETECTED	413.9834 m/z @43.44 [151020OFc1_NvH-0949-CRLM-24.raw]	413.9834289550781	43.4408027933333	0.0084474352	99.9903832072	99.981935772	2240633.75	1.5576891135097685E8	0	7487	0.16190527909849095	0.5146834792874978	0.015402185434028392	413.9743957519531	413.9932861328125
698	413.9962463378906	25.3424783944					1	DETECTED	413.9962 m/z @25.34 [151020OFc1_NvH-0949-CRLM-24.raw]	413.9962463378906	25.3424783944	0.0084474352	99.8353019866667	99.82685455146671	914885.375	1.3141220219079743E8	0	7487	0.03929027071171376	0.5198178448627614	0.011121728313283525	413.9934387207031	414.0060729980469
699	414.0106506347656	29.9306970048					1	DETECTED	414.0107 m/z @29.93 [151020OFc1_NvH-0949-CRLM-24.raw]	414.0106506347656	29.9306970048	0.0204125362666667	99.9903832072	99.96997067093334	53802.01171875	1.3255504391003594E8	0	7487	88.52734547161705	1.6937510965004288	2.381356318366172	414.00640869140625	414.0205383300781
700	414.05517578125	47.7162516824					1	DETECTED	414.0552 m/z @47.72 [151020OFc1_NvH-0949-CRLM-24.raw]	414.05517578125	47.7162516824	0.398401718933333	99.7354985698667	99.33709685093338	45852.40625	1.159798785704689E8	0	7487	68.66878323337872	1.042396892727789	1.3033132709491064	414.0451965332031	414.0594787597656
701	414.06951904296875	24.9787132696					1	DETECTED	414.0695 m/z @24.98 [151020OFc1_NvH-0949-CRLM-24.raw]	414.06951904296875	24.9787132696	0.0084474352	99.7688211642667	99.7603737290667	52521.640625	1.139533144500708E8	0	7487	36.31805338577011	1.9232078033332582	2.886179639639743	414.0595703125	414.07940673828125
702	414.089599609375	89.9779372792					1	DETECTED	414.0896 m/z @89.98 [151020OFc1_NvH-0949-CRLM-24.raw]	414.089599609375	89.9779372792	1.87809314586667	99.0906304045333	97.21253725866663	395912.0625	1.1614748239842623E8	0	7487	0.13027812793275473	0.5010735212906114	7.126584832615547E-4	414.0799255371094	414.0992431640625
703	414.1741638183594	91.7795144624					1	DETECTED	414.1742 m/z @91.78 [151020OFc1_NvH-0949-CRLM-24.raw]	414.1741638183594	91.7795144624	4.15743496426667	98.5607915213333	94.40335655706663	261207.734375	1.2945287652276845E8	0	7487	0.12204151463421908	0.5011656274651111	0.33363948411600103	414.1643371582031	414.18414306640625
704	414.18878173828125	10.5261024565333					1	DETECTED	414.1888 m/z @10.53 [151020OFc1_NvH-0949-CRLM-24.raw]	414.18878173828125	10.5261024565333	3.51203377893333	94.8713080904	91.35927431146668	257740.546875	1.2975831302294806E8	0	7487	0.12806354343364745	3.56005031653408	1.8748217688142608	414.1842041015625	414.1933288574219
705	414.2033386230469	18.0899902368					1	DETECTED	414.2033 m/z @18.09 [151020OFc1_NvH-0949-CRLM-24.raw]	414.2033386230469	18.0899902368	2.52852149546667	99.957045792	97.42852429653334	4251861.0	2.3835124379250073E8	3	7487	0.23157606206250492	4.5218042816856	31.24240694348338	414.193359375	414.208984375
706	414.218994140625	26.4098472186667					1	DETECTED	414.2190 m/z @26.41 [151020OFc1_NvH-0949-CRLM-24.raw]	414.218994140625	26.4098472186667	2.5564444304	99.7354985698667	97.1790541394667	2.3038682E7	6.760152754664457E8	2	7487	8.064958778163795	0.9856469648361433	0.5268814112217779	414.2090148925781	414.2289733886719
707	414.22998046875	16.0403774576					1	DETECTED	414.2300 m/z @16.04 [151020OFc1_NvH-0949-CRLM-24.raw]	414.22998046875	16.0403774576	2.8184767984	99.7244845349333	96.9060077365333	4319568.0	2.710709934237286E8	3	7487	27.481814099248034	8.51112658311611	0.1753752612211886	414.22900390625	414.2399597167969
708	414.241943359375	29.3640181605333					1	DETECTED	414.2419 m/z @29.36 [151020OFc1_NvH-0949-CRLM-24.raw]	414.241943359375	29.3640181605333	2.40683331813333	98.9704448344	96.56361151626666	256496.484375	1.4394233182538873E8	0	7487	0.17455889079175435	2.102662021094303	0.10811869275439336	414.239990234375	414.2427062988281
709	414.2527160644531	28.8475737738667					1	DETECTED	414.2527 m/z @28.85 [151020OFc1_NvH-0949-CRLM-24.raw]	414.2527160644531	28.8475737738667	0.622274594933333	99.3228244922667	98.70054989733337	4846346.5	3.4440687309093285E8	2	7487	0.2158170198032323	4.342424537703853	4.9102632140172755	414.2427673339844	414.2626647949219
710	414.2637023925781	48.4624292426667					1	DETECTED	414.2637 m/z @48.46 [151020OFc1_NvH-0949-CRLM-24.raw]	414.2637023925781	48.4624292426667	2.99527715493333	91.8016516442667	88.80637448933336	239201.0625	1.2589885642944434E8	3	7487	37.818275427960714	1.0750301399635585	6.068750211842476E-4	414.2627258300781	414.26605224609375
711	414.27642822265625	15.2370665664					1	DETECTED	414.2764 m/z @15.24 [151020OFc1_NvH-0949-CRLM-24.raw]	414.27642822265625	15.2370665664	0.0084474352	100.0014376016	99.9929901664	3172543.0	2.2494483433946365E8	2	7487	28.624775872931718	2.997026757392108	2.2126699003755443	414.2666320800781	414.286376953125
712	414.30029296875	91.2001397181333					1	DETECTED	414.3003 m/z @91.20 [151020OFc1_NvH-0949-CRLM-24.raw]	414.30029296875	91.2001397181333	4.6200815576	94.2558051008	89.6357235432	121742.921875	1.0356851408189607E8	0	7487	0.08261344304595752	0.5176515846525309	0.035313175017052285	414.292724609375	414.309814453125
713	414.3214416503906	91.0195334461333					1	DETECTED	414.3214 m/z @91.02 [151020OFc1_NvH-0949-CRLM-24.raw]	414.3214416503906	91.0195334461333	1.00523660426667	97.3766945762667	96.37145797200003	77970.4453125	1.694723882547625E8	0	7487	1.5824471442767418	0.5353119523963032	0.010994403726373215	414.3126220703125	414.3302001953125
714	414.357421875	91.3568417392					1	DETECTED	414.3574 m/z @91.36 [151020OFc1_NvH-0949-CRLM-24.raw]	414.357421875	91.3568417392	0.144439626133333	100.0014376016	99.85699797546667	87010.375	1.4194252655027384E8	0	7487	0.8425412388572511	0.5130675992824404	3.1125292355963055	414.34857177734375	414.3673095703125
715	414.4507141113281	19.7436210373333					1	DETECTED	414.4507 m/z @19.74 [151020OFc1_NvH-0949-CRLM-24.raw]	414.4507141113281	19.7436210373333	3.0047705656	97.7824043149333	94.7776337493333	1058882.375	1.7036872022018492E8	4	7487	1.596311480365145	1.1015561294110838	0.11998752342293759	414.4410400390625	414.45501708984375
716	414.46514892578125	10.7021382770667					1	DETECTED	414.4651 m/z @10.70 [151020OFc1_NvH-0949-CRLM-24.raw]	414.46514892578125	10.7021382770667	1.59023828506667	99.522078088	97.93183980293333	1750465.625	1.7002202852735758E8	3	7487	0.2515619544765233	1.2348246912822327	91.81951242882667	414.4551696777344	414.47509765625
717	414.48492431640625	43.4408027933333					1	DETECTED	414.4849 m/z @43.44 [151020OFc1_NvH-0949-CRLM-24.raw]	414.48492431640625	43.4408027933333	2.93071946986667	96.4857626834667	93.55504321360003	985295.375	1.5603313335064253E8	2	7487	17.59380641187593	1.6839294626871586	0.014562013879778167	414.47515869140625	414.4947814941406
718	414.50140380859375	38.1317230584					1	DETECTED	414.5014 m/z @38.13 [151020OFc1_NvH-0949-CRLM-24.raw]	414.50140380859375	38.1317230584	2.73404243386667	97.3664382661333	94.63239583226662	503620.40625	1.2454090976014507E8	0	7487	0.1148942234384478	0.504052515048402	1.1099976256164994	414.49493408203125	414.5062255859375
719	414.516357421875	17.4913047477333					1	DETECTED	414.5164 m/z @17.49 [151020OFc1_NvH-0949-CRLM-24.raw]	414.516357421875	17.4913047477333	2.61263095493333	97.5520029674667	94.93937201253337	1310594.75	1.3108749461709635E8	3	7487	0.23632451827013057	0.5569513031518213	0.02623920409534457	414.50653076171875	414.5263366699219
720	414.5267639160156	9.1498577976					1	DETECTED	414.5268 m/z @9.15 [151020OFc1_NvH-0949-CRLM-24.raw]	414.5267639160156	9.1498577976	9.1145814704	86.6285568818667	77.5139754114667	51148.9296875	1.1650518099044879E8	0	7487	0.02301748331872666	1098.6684494108354	1949.1697225888086	414.5263977050781	414.5274658203125
721	414.5376281738281	18.0899902368					1	DETECTED	414.5376 m/z @18.09 [151020OFc1_NvH-0949-CRLM-24.raw]	414.5376281738281	18.0899902368	1.5110371312	99.9122961450667	98.4012590138667	2633003.25	1.640612261078324E8	0	7487	0.19030194016477964	3.882098850959131	0.3199569660885347	414.52764892578125	414.5423583984375
722	414.5523681640625	26.4098472186667					1	DETECTED	414.5524 m/z @26.41 [151020OFc1_NvH-0949-CRLM-24.raw]	414.5523681640625	26.4098472186667	4.4188196272	98.1124195298667	93.6935999026667	1.0668089E7	3.349481286145997E8	3	7487	0.1423467463615644	0.894684857127755	2.2978659537676136	414.5423889160156	414.5623474121094
723	414.5666809082031	5.07008909546667					1	DETECTED	414.5667 m/z @5.07 [151020OFc1_NvH-0949-CRLM-24.raw]	414.5666809082031	5.07008909546667	2.60330396453333	98.1234046346667	95.52010067013337	4680425.0	2.3799923876472446E8	3	7487	11.01699890250213	62.00307099856336	460.8940350893115	414.5623779296875	414.5762939453125
724	414.58697509765625	26.2776658741333					1	DETECTED	414.5870 m/z @26.28 [151020OFc1_NvH-0949-CRLM-24.raw]	414.58697509765625	26.2776658741333	2.51910917226667	99.8462975482667	97.32718837600004	284472.09375	1.3893021365023068E8	0	7487	21.534087320723053	0.5359720968550842	1.462974543965604	414.5770568847656	414.5968322753906
725	414.6029357910156	42.0941609586667					1	DETECTED	414.6029 m/z @42.09 [151020OFc1_NvH-0949-CRLM-24.raw]	414.6029357910156	42.0941609586667	2.80917699813333	98.7372245784	95.92804758026668	271719.625	1.3089992746552537E8	3	7487	0.21423993914267925	1.1094967725949996	2.5117200350692626	414.5972900390625	414.61248779296875
726	414.6214294433594	21.4296481365333					1	DETECTED	414.6214 m/z @21.43 [151020OFc1_NvH-0949-CRLM-24.raw]	414.6214294433594	21.4296481365333	4.0825982056	99.2897619677333	95.20716376213329	197837.859375	1.240679990550844E8	0	7487	0.22190764378772343	2.9037777073486732	0.6962459330941975	414.6130676269531	414.63140869140625
727	414.6427917480469	37.0570726629333					1	DETECTED	414.6428 m/z @37.06 [151020OFc1_NvH-0949-CRLM-24.raw]	414.6427917480469	37.0570726629333	2.95819413626667	92.0683383138667	89.11014417760003	132558.234375	1.3356762392296831E8	0	7487	83.79598513691097	1.4660707574264848	1.9912017804938917	414.6328430175781	414.65252685546875
728	414.6935729980469	7.603075272					1	DETECTED	414.6936 m/z @7.60 [151020OFc1_NvH-0949-CRLM-24.raw]	414.6935729980469	7.603075272	3.04225755333333	97.1157724330667	94.07351487973337	676554.375	1.3983577584718895E8	2	7487	10.648082532339526	55.88229735339136	289.22233513138394	414.684326171875	414.70355224609375
729	414.707763671875	21.3351631221333					1	DETECTED	414.7078 m/z @21.34 [151020OFc1_NvH-0949-CRLM-24.raw]	414.707763671875	21.3351631221333	4.35066636666667	94.7935112954667	90.44284492880003	205907.125	1.2140467807255687E8	0	7487	0.1450844471068038	3.156087292969727	0.09340052002326303	414.7035827636719	414.71014404296875
730	414.72015380859375	34.4113674808					1	DETECTED	414.7202 m/z @34.41 [151020OFc1_NvH-0949-CRLM-24.raw]	414.72015380859375	34.4113674808	1.8217921152	99.3781650293333	97.5563729141333	5567942.5	2.3615593845056066E8	0	7487	0.1879909865018874	0.6163134850386727	0.023522411860405615	414.7105407714844	414.7301330566406
731	414.73162841796875	22.0867068162667					1	DETECTED	414.7316 m/z @22.09 [151020OFc1_NvH-0949-CRLM-24.raw]	414.73162841796875	22.0867068162667	2.39726065333333	94.3838908754667	91.98663022213337	608471.5625	1.7153454189034843E8	2	7487	3.0481936951209647	5.378970735750263	0.34024464002630983	414.73016357421875	414.7416076660156
732	414.742431640625	19.4545909325333					1	DETECTED	414.7424 m/z @19.45 [151020OFc1_NvH-0949-CRLM-24.raw]	414.742431640625	19.4545909325333	4.26212950026667	68.9141462773333	64.65201677706663	95905.7578125	1.0465101020395306E8	0	7487	0.04763049945989195	2.1804663025734032	0.1183078634755767	414.74163818359375	414.743896484375
733	414.75390625	33.2661133256					1	DETECTED	414.7539 m/z @33.27 [151020OFc1_NvH-0949-CRLM-24.raw]	414.75390625	33.2661133256	2.51910917226667	96.6701917802667	94.15108260800004	4956546.0	2.8180253192360836E8	2	7487	0.19160763880180554	0.5862549812190848	0.18335762317762302	414.7440185546875	414.76385498046875
734	414.7680969238281	18.4454232656					1	DETECTED	414.7681 m/z @18.45 [151020OFc1_NvH-0949-CRLM-24.raw]	414.7680969238281	18.4454232656	5.4776368	86.5143033344	81.0366665344	159466.359375	1.4095622249434322E8	0	7487	18.056312940643224	5.373935545633281	1.3401352691291548	414.76397705078125	414.7680969238281
735	414.7781066894531	15.2370665664					1	DETECTED	414.7781 m/z @15.24 [151020OFc1_NvH-0949-CRLM-24.raw]	414.7781066894531	15.2370665664	3.54917286213333	98.4389408888	94.88976802666667	1368594.75	1.630416717558016E8	2	7487	0.15375154642720723	12.387499209897994	47.97894338778963	414.7681579589844	414.7878723144531
736	414.8212585449219	21.4533138344					1	DETECTED	414.8213 m/z @21.45 [151020OFc1_NvH-0949-CRLM-24.raw]	414.8212585449219	21.4533138344	0.3877184232	99.8462975482667	99.4585791250667	184348.375	1.3697894572759438E8	0	7487	0.09986290990797642	0.6003869047954314	10.38605084863769	414.8114318847656	414.8312072753906
737	414.85076904296875	17.465866096					1	DETECTED	414.8508 m/z @17.47 [151020OFc1_NvH-0949-CRLM-24.raw]	414.85076904296875	17.465866096	0.0084474352	99.9903832072	99.981935772	994307.4375	1.3556867149109685E8	0	7487	0.10648115830092308	0.9183024940261418	1.0954114087785651	414.8409118652344	414.8569641113281
738	414.8669738769531	13.8373920178667					1	DETECTED	414.8670 m/z @13.84 [151020OFc1_NvH-0949-CRLM-24.raw]	414.8669738769531	13.8373920178667	0.0084474352	99.9793608885333	99.9709134533333	1235875.875	1.6522346628738433E8	3	7487	15.903804275153067	1.4900721055812958	2.145316296767981	414.85699462890625	414.876220703125
739	414.88623046875	26.4222410992					1	DETECTED	414.8862 m/z @26.42 [151020OFc1_NvH-0949-CRLM-24.raw]	414.88623046875	26.4222410992	0.0430552061333333	100.0014376016	99.95838239546667	2589174.25	1.9569105304410022E8	3	7487	16.083499600698378	0.5315845943203874	0.05197064615626749	414.8762512207031	414.8902893066406
740	414.90045166015625	5.0886157952					1	DETECTED	414.9005 m/z @5.09 [151020OFc1_NvH-0949-CRLM-24.raw]	414.90045166015625	5.0886157952	0.0084474352	100.0014376016	99.9929901664	3209382.25	2.3297256752610448E8	3	7487	0.11774307578330934	42.23131523353017	112.153591337696	414.8904724121094	414.9104309082031
741	414.9106750488281	9.532490752					1	DETECTED	414.9107 m/z @9.53 [151020OFc1_NvH-0949-CRLM-24.raw]	414.9106750488281	9.532490752	0.0084474352	99.9682547432	99.95980730800001	182960.984375	1.2665532732578935E8	0	7487	6.723020101807645	0.6942672454622554	2.054147652011722	414.91046142578125	414.920654296875
742	414.92120361328125	26.3404043					1	DETECTED	414.9212 m/z @26.34 [151020OFc1_NvH-0949-CRLM-24.raw]	414.92120361328125	26.3404043	0.0084474352	99.9460337106667	99.9375862754667	127205.9765625	1.4101261053008026E8	0	7487	20.217120811041866	1.8347193430550592	4.23269573672529	414.9206848144531	414.93115234375
743	414.9442443847656	7.6302979824					1	DETECTED	414.9442 m/z @7.63 [151020OFc1_NvH-0949-CRLM-24.raw]	414.9442443847656	7.6302979824	0.0204125362666667	100.0014376016	99.98102506533334	439301.1875	1.3444935148682988E8	4	7487	0.12699260918265498	54.83467676624405	0.20929106279199156	414.93426513671875	414.9541320800781
744	414.96173095703125	35.08731122					1	DETECTED	414.9617 m/z @35.09 [151020OFc1_NvH-0949-CRLM-24.raw]	414.96173095703125	35.08731122	0.0204125362666667	99.9793608885333	99.95894835226663	62729.7578125	1.2276095698664232E8	0	7487	8.201274216951418	1.5482653749001896	2.1136326912181014	414.95428466796875	414.9621887207031
745	414.9721984863281	50.0894478592					1	DETECTED	414.9722 m/z @50.09 [151020OFc1_NvH-0949-CRLM-24.raw]	414.9721984863281	50.0894478592	0.031643708	99.9122961450667	99.8806524370667	276892.53125	1.1894553113347913E8	0	7487	39.51735129514065	1.0952774091811706	0.02275416893710232	414.96221923828125	414.9809875488281
746	414.9909973144531	25.8570223077333					1	DETECTED	414.9910 m/z @25.86 [151020OFc1_NvH-0949-CRLM-24.raw]	414.9909973144531	25.8570223077333	0.323683955466667	99.9122961450667	99.58861218960004	302773.5625	1.3086779298578009E8	0	7487	13.331529061329594	0.5188756666146498	0.3506039572260634	414.98126220703125	415.00091552734375
747	415.03070068359375	69.6692149237333					1	DETECTED	415.0307 m/z @69.67 [151020OFc1_NvH-0949-CRLM-24.raw]	415.03070068359375	69.6692149237333	0.0204125362666667	99.9903832072	99.96997067093334	271485.15625	1.337540447825288E8	0	7487	0.6931687705273077	0.790014429798785	0.0360951945450255	415.0208435058594	415.04058837890625
748	415.0544738769531	41.3021433314667					1	DETECTED	415.0545 m/z @41.30 [151020OFc1_NvH-0949-CRLM-24.raw]	415.0544738769531	41.3021433314667	0.0084474352	99.9012795874667	99.8928321522667	58387.23046875	1.2111193702278104E8	0	7487	78.07411168942943	1.163692332764178	1.331426163217872	415.0450439453125	415.0635986328125
749	415.18572998046875	17.465866096					1	DETECTED	415.1857 m/z @17.47 [151020OFc1_NvH-0949-CRLM-24.raw]	415.18572998046875	17.465866096	3.42829130506667	99.9122961450667	96.48400484000004	389358.25	1.2874881183688831E8	0	7487	0.09812074141026272	94.79215583059343	0.8241209047198363	415.1758117675781	415.1908264160156
750	415.2009582519531	13.8651317581333					1	DETECTED	415.2010 m/z @13.87 [151020OFc1_NvH-0949-CRLM-24.raw]	415.2009582519531	13.8651317581333	3.0610846408	99.6691033976	96.60801875679999	805265.125	1.3948893022354978E8	2	7487	0.08808837535596048	2.564047986257493	0.32388582670015836	415.1910705566406	415.20391845703125
751	415.21392822265625	32.7934019354667					1	DETECTED	415.2139 m/z @32.79 [151020OFc1_NvH-0949-CRLM-24.raw]	415.21392822265625	32.7934019354667	1.85002547226667	97.1375199325333	95.28749446026663	2700169.25	2.5401840494544035E8	3	7487	1.807910968599458	0.7669307585549566	0.044193814971398515	415.2039489746094	415.2239074707031
752	415.22418212890625	42.4116331104					1	DETECTED	415.2242 m/z @42.41 [151020OFc1_NvH-0949-CRLM-24.raw]	415.22418212890625	42.4116331104	3.0515802224	99.2897619677333	96.23818174533329	884299.5	1.2724366715018462E8	0	7487	0.10622612653140351	1.2568172054280753	0.9820015320188601	415.22393798828125	415.2245788574219
753	415.2345886230469	5.07008909546667					1	DETECTED	415.2346 m/z @5.07 [151020OFc1_NvH-0949-CRLM-24.raw]	415.2345886230469	5.07008909546667	2.43500409226667	98.3076646706667	95.87266057840003	1199793.125	2.7105968762287444E8	3	7487	20.776516777721554	27.00003001471558	31.584863737477132	415.224609375	415.24456787109375
754	415.25555419921875	33.2661133256					1	DETECTED	415.2556 m/z @33.27 [151020OFc1_NvH-0949-CRLM-24.raw]	415.25555419921875	33.2661133256	1.90637644026667	98.6267754176	96.72039897733333	2187299.0	2.919612501328218E8	3	7487	21.701410877765003	3.5772542254546593	0.07432852803952013	415.2455749511719	415.2581787109375
755	415.2681884765625	51.1140883181333					1	DETECTED	415.2682 m/z @51.11 [151020OFc1_NvH-0949-CRLM-24.raw]	415.2681884765625	51.1140883181333	1.73739538026667	95.2189788533333	93.48158347306662	7669764.0	3.134880880580811E8	3	7487	0.23995415462994174	0.5306880291015236	1.7443413790436635	415.2583312988281	415.27813720703125
756	415.28106689453125	53.2610311106667					1	DETECTED	415.2811 m/z @53.26 [151020OFc1_NvH-0949-CRLM-24.raw]	415.28106689453125	53.2610311106667	5.07008909546667	91.2637722504	86.19368315493332	408363.9375	1.5475222587562478E8	2	7487	38.00047630932805	0.5040420068561864	0.006208820145335914	415.2782287597656	415.28167724609375
757	415.2922058105469	43.8043171437333					1	DETECTED	415.2922 m/z @43.80 [151020OFc1_NvH-0949-CRLM-24.raw]	415.2922058105469	43.8043171437333	11.927086568	95.4511102618667	83.5240236938667	1696299.5	1.707703193741165E8	0	7487	0.22539180633741296	0.7233964944888214	1.467843938397831	415.28253173828125	415.3016662597656
758	415.30523681640625	91.3012494842667					1	DETECTED	415.3052 m/z @91.30 [151020OFc1_NvH-0949-CRLM-24.raw]	415.30523681640625	91.3012494842667	24.2604048474667	92.2994628938667	68.0390580464	64293.078125	1.098292167562933E8	0	7487	0.8034026407014494	0.5074448152839356	null	415.3031311035156	415.3152160644531
759	415.44586181640625	7.62128995013333					1	DETECTED	415.4459 m/z @7.62 [151020OFc1_NvH-0949-CRLM-24.raw]	415.44586181640625	7.62128995013333	3.23173921413333	99.6107687330667	96.37902951893338	86231.78125	1.2256294302154809E8	0	7487	18.215425578971782	4.52517437408162	49.446334549044686	415.4358825683594	415.44952392578125
760	415.45953369140625	20.5185124106667					1	DETECTED	415.4595 m/z @20.52 [151020OFc1_NvH-0949-CRLM-24.raw]	415.45953369140625	20.5185124106667	2.9400857944	99.5000034821333	96.55991768773329	3152441.0	1.9672386177207994E8	0	7487	0.31815400594802057	2.3466819058649673	0.5572224359362818	415.4495544433594	415.4695129394531
761	415.4733581542969	16.248266748					1	DETECTED	415.4734 m/z @16.25 [151020OFc1_NvH-0949-CRLM-24.raw]	415.4733581542969	16.248266748	2.35016801973333	97.1702900384	94.82012201866667	678509.6875	1.4548088565959436E8	4	7487	0.16725764368052154	10.442517242370265	55.09482336138723	415.4696044921875	415.4830627441406
762	415.4895324707031	42.2151142104					1	DETECTED	415.4895 m/z @42.22 [151020OFc1_NvH-0949-CRLM-24.raw]	415.4895324707031	42.2151142104	2.91210281866667	97.3228992322667	94.41079641360004	488738.625	1.242282821461759E8	0	7487	14.711715609663202	1.5300877954755352	0.0031535695476636117	415.4833679199219	415.4994812011719
763	415.5231018066406	15.0404122882667					1	DETECTED	415.5231 m/z @15.04 [151020OFc1_NvH-0949-CRLM-24.raw]	415.5231018066406	15.0404122882667	2.25593318293333	99.0796353357333	96.82370215279997	294704.5	1.568723451251501E8	0	7487	0.09910276275115315	0.6768062058806579	0.09497743732050333	415.5131530761719	415.5330810546875
764	415.535888671875	13.8465960061333					1	DETECTED	415.5359 m/z @13.85 [151020OFc1_NvH-0949-CRLM-24.raw]	415.535888671875	13.8465960061333	4.46546055093333	92.2131177136	87.74765716266667	279859.90625	1.2988511736012962E8	0	7487	0.11202010858678868	0.5136938517910445	27.581967766977673	415.5331115722656	415.53680419921875
765	415.546875	21.4533138344					1	DETECTED	415.5469 m/z @21.45 [151020OFc1_NvH-0949-CRLM-24.raw]	415.546875	21.4533138344	0.567851601866667	96.2752064368	95.70735483493334	373666.8125	1.4616453471475345E8	2	7487	0.618036052676274	0.6083546298526238	1.7542424256429452	415.53692626953125	415.5540771484375
766	415.5640869140625	29.4112941045333					1	DETECTED	415.5641 m/z @29.41 [151020OFc1_NvH-0949-CRLM-24.raw]	415.5640869140625	29.4112941045333	2.52852149546667	99.6912306586667	97.16270916320002	2000760.375	2.0454690415972188E8	3	7487	0.14705824624957842	0.8783382427471451	2.4028668928467263	415.5541076660156	415.57403564453125
767	415.58154296875	45.6473293888					1	DETECTED	415.5815 m/z @45.65 [151020OFc1_NvH-0949-CRLM-24.raw]	415.58154296875	45.6473293888	1.500997528	94.6483898232	93.1473922952	1357403.0	1.6499247635222682E8	3	7487	21.71835272278986	0.532945127517435	0.1694086542585846	415.5740966796875	415.5915222167969
768	415.6341857910156	16.051143996					1	DETECTED	415.6342 m/z @16.05 [151020OFc1_NvH-0949-CRLM-24.raw]	415.6341857910156	16.051143996	3.0329185632	96.7459742365333	93.7130556733333	130413.84375	1.291610523479107E8	0	7487	6.999129134735302	3.5993022304414497	0.002275003189928471	415.62445068359375	415.6441650390625
769	415.6666259765625	22.5322060773333					1	DETECTED	415.6666 m/z @22.53 [151020OFc1_NvH-0949-CRLM-24.raw]	415.6666259765625	22.5322060773333	1.42127774693333	81.9640466192	80.54276887226668	307103.5	1.1116642348015042E8	0	7487	0.18053420150899768	4.281792890538029	1.8696584616990577	415.65728759765625	415.6745300292969
770	415.68463134765625	24.0615361994667					1	DETECTED	415.6846 m/z @24.06 [151020OFc1_NvH-0949-CRLM-24.raw]	415.68463134765625	24.0615361994667	3.26868253386667	98.714954372	95.44627183813333	366720.8125	1.2694455745279324E8	0	7487	0.14822807323842113	0.538953120561508	1.8674652249623682	415.67523193359375	415.6946105957031
771	415.6956481933594	28.074435116					1	DETECTED	415.6956 m/z @28.07 [151020OFc1_NvH-0949-CRLM-24.raw]	415.6956481933594	28.074435116	4.0342237424	91.0195334461333	86.9853097037333	190115.5	1.2524920651232244E8	0	7487	23.85591685000411	2.0430495524830863	0.6550982112765388	415.6946716308594	415.7002258300781
772	415.7102355957031	20.5511368989333					1	DETECTED	415.7102 m/z @20.55 [151020OFc1_NvH-0949-CRLM-24.raw]	415.7102355957031	20.5511368989333	1.43120891493333	99.1350055893333	97.70379667439997	2601473.0	2.2950850036356944E8	2	7487	21.979294223263352	4.130615053876013	7.903074804974163	415.7003173828125	415.7201843261719
773	415.7240905761719	16.2136485517333					1	DETECTED	415.7241 m/z @16.21 [151020OFc1_NvH-0949-CRLM-24.raw]	415.7240905761719	16.2136485517333	3.62601606613333	74.6320147533333	71.00599868719996	571055.125	1.3626416356967098E8	2	7487	12.076423081655154	0.7114817603081167	6.457760653968154	415.7202453613281	415.7242736816406
774	415.7342834472656	21.3610820352					1	DETECTED	415.7343 m/z @21.36 [151020OFc1_NvH-0949-CRLM-24.raw]	415.7342834472656	21.3610820352	1.30185584293333	99.8462975482667	98.54444170533337	2200459.75	2.455758771685452E8	2	7487	23.45251758431032	1.4429247329586636	1.4338439788706052	415.72430419921875	415.7442626953125
775	415.7524108886719	32.7062634456					1	DETECTED	415.7524 m/z @32.71 [151020OFc1_NvH-0949-CRLM-24.raw]	415.7524108886719	32.7062634456	2.79980000213333	98.9593616984	96.15956169626668	1672869.375	1.7988736489432845E8	2	7487	0.19049301875136848	0.653796626734592	0.04974353287136081	415.7442932128906	415.7607421875
776	415.7707824707031	26.7633934493333					1	DETECTED	415.7708 m/z @26.76 [151020OFc1_NvH-0949-CRLM-24.raw]	415.7707824707031	26.7633934493333	3.0515802224	97.6944594581333	94.64287923573329	4446767.5	2.6580026628965592E8	2	7487	24.55651045838951	1.4004777412210987	0.03199115843654708	415.7608337402344	415.78076171875
777	415.78265380859375	53.2442503688					1	DETECTED	415.7827 m/z @53.24 [151020OFc1_NvH-0949-CRLM-24.raw]	415.78265380859375	53.2442503688	3.0047705656	98.7813986602667	95.7766280946667	197297.546875	1.3565527140205193E8	0	7487	1.1816897579173684	1.0193834800338228	0.005730293197883912	415.7807922363281	415.79022216796875
778	415.8044128417969	32.4417557010667					1	DETECTED	415.8044 m/z @32.44 [151020OFc1_NvH-0949-CRLM-24.raw]	415.8044128417969	32.4417557010667	3.0705055808	99.957045792	96.8865402112	154990.6875	1.3312255387903337E8	0	7487	0.06830798302329555	1.6446747430714506	0.004515313661098133	415.7945251464844	415.81439208984375
779	415.8342590332031	15.9681286613333					1	DETECTED	415.8343 m/z @15.97 [151020OFc1_NvH-0949-CRLM-24.raw]	415.8342590332031	15.9681286613333	0.0084474352	99.7466277026667	99.7381802674667	118510.5078125	1.1527530934466268E8	0	7487	0.17799849439781212	5.8757485220267105	0.6995828627623155	415.8243713378906	415.84423828125
780	415.857666015625	19.1740088469333					1	DETECTED	415.8577 m/z @19.17 [151020OFc1_NvH-0949-CRLM-24.raw]	415.857666015625	19.1740088469333	0.0084474352	99.9347524925333	99.92630505733331	237917.4375	1.3401584519518794E8	3	7487	10.869117722045557	3.6724509255826754	1.7991313064857404	415.8476867675781	415.8668212890625
781	415.8768310546875	8.83107815386667					1	DETECTED	415.8768 m/z @8.83 [151020OFc1_NvH-0949-CRLM-24.raw]	415.8768310546875	8.83107815386667	0.0084474352	99.9682547432	99.95980730800001	691961.8125	1.403379998465488E8	3	7487	0.14047040303599623	20.195912192743204	6.432964759640634	415.8668518066406	415.88671875
782	415.8926086425781	26.5806035704					1	DETECTED	415.8926 m/z @26.58 [151020OFc1_NvH-0949-CRLM-24.raw]	415.8926086425781	26.5806035704	0.0204125362666667	99.6218546714667	99.60144213520005	473647.09375	1.3391529682882017E8	0	7487	0.0711685908087567	0.537083290172619	3.496785232524506	415.8868713378906	415.8930358886719
783	415.9030456542969	26.5586641464					1	DETECTED	415.9030 m/z @26.56 [151020OFc1_NvH-0949-CRLM-24.raw]	415.9030456542969	26.5586641464	0.0084474352	99.957045792	99.9485983568	3020895.5	2.2776998771792445E8	3	7487	0.14136218956016933	0.7249913957131348	0.1684042544448833	415.89306640625	415.91302490234375
784	415.9157409667969	45.6217963096					1	DETECTED	415.9157 m/z @45.62 [151020OFc1_NvH-0949-CRLM-24.raw]	415.9157409667969	45.6217963096	0.0084474352	99.9793608885333	99.9709134533333	504406.9375	1.453705318987343E8	0	7487	21.6105452052903	0.5065189847246101	0.5663188937466754	415.9130554199219	415.92572021484375
785	415.9352111816406	30.1225885872					1	DETECTED	415.9352 m/z @30.12 [151020OFc1_NvH-0949-CRLM-24.raw]	415.9352111816406	30.1225885872	0.0084474352	100.0014376016	99.9929901664	143990.453125	1.2288907747033127E8	0	7487	0.1118700246465103	1.9143114423754466	0.12133867446750513	415.9259033203125	415.9450378417969
786	415.9607849121094	20.5511368989333					1	DETECTED	415.9608 m/z @20.55 [151020OFc1_NvH-0949-CRLM-24.raw]	415.9607849121094	20.5511368989333	0.0084474352	99.9682547432	99.95980730800001	1344588.125	1.5155107470885295E8	0	7487	0.3131312118519247	0.5728133263094672	0.38371038488211134	415.9510192871094	415.970703125
787	415.9727783203125	38.6459151021333					1	DETECTED	415.9728 m/z @38.65 [151020OFc1_NvH-0949-CRLM-24.raw]	415.9727783203125	38.6459151021333	0.536189686666667	99.6912306586667	99.15504097200002	466723.125	1.3926518191533303E8	0	7487	22.45510394260272	1.398484503490808	0.025143243964396392	415.9708251953125	415.9827575683594
788	415.99066162109375	42.2057497930667					1	DETECTED	415.9907 m/z @42.21 [151020OFc1_NvH-0949-CRLM-24.raw]	415.99066162109375	42.2057497930667	0.0430552061333333	100.0014376016	99.95838239546667	215002.015625	1.436889597750107E8	0	7487	15.422433334456375	1.287693409791786	2.329668543681699	415.9828796386719	416.00054931640625
789	416.0140075683594	78.0466578744					1	DETECTED	416.0140 m/z @78.05 [151020OFc1_NvH-0949-CRLM-24.raw]	416.0140075683594	78.0466578744	0.0084474352	99.8353019866667	99.82685455146671	393306.09375	1.6532808414876923E8	0	7487	5.145179307370569	4.463888637807306	0.13555538267630018	416.004150390625	416.02398681640625
790	416.0679016113281	22.5745013472					1	DETECTED	416.0679 m/z @22.57 [151020OFc1_NvH-0949-CRLM-24.raw]	416.0679016113281	22.5745013472	0.0084474352	99.9793608885333	99.9709134533333	149084.953125	1.2191929754079758E8	0	7487	0.11803752055308792	3.006888190376667	0.006330348679519022	416.0613098144531	416.0777893066406
791	416.0848693847656	89.9896892546667					1	DETECTED	416.0849 m/z @89.99 [151020OFc1_NvH-0949-CRLM-24.raw]	416.0848693847656	89.9896892546667	0.869002433333333	100.0014376016	99.13243516826667	88727.015625	1.582715934931699E8	0	7487	81.46527241450707	0.5299673538945788	0.06750008158310063	416.07818603515625	416.0947570800781
792	416.15582275390625	91.2728074698667					1	DETECTED	416.1558 m/z @91.27 [151020OFc1_NvH-0949-CRLM-24.raw]	416.15582275390625	91.2728074698667	1.45121694293333	95.9584273477333	94.50721040479998	95885.546875	1.1620626324217391E8	0	7487	61.582733801117165	0.5260829264455165	0.0014057572156676915	416.14593505859375	416.165283203125
793	416.1778259277344	12.6081939408					1	DETECTED	416.1778 m/z @12.61 [151020OFc1_NvH-0949-CRLM-24.raw]	416.1778259277344	12.6081939408	3.90320068293333	98.6267754176	94.72357473466667	97754.71875	1.1653157701724014E8	0	7487	13.84357844219159	17.117793522722998	261.48480907797915	416.1684875488281	416.184814453125
794	416.19482421875	23.3035495005333					1	DETECTED	416.1948 m/z @23.30 [151020OFc1_NvH-0949-CRLM-24.raw]	416.19482421875	23.3035495005333	2.3032702224	97.8812635965333	95.5779933741333	273508.5625	1.3277811983016874E8	0	7487	0.260321985527213	3.5488616865457363	1.0941342139262251	416.1849060058594	416.20159912109375
795	416.21160888671875	17.3419090056					1	DETECTED	416.2116 m/z @17.34 [151020OFc1_NvH-0949-CRLM-24.raw]	416.21160888671875	17.3419090056	2.33135704426667	99.6329584005333	97.30160135626663	1948135.125	2.230560807378154E8	3	7487	0.1418956082283529	0.7158996025016277	0.6736393973265846	416.2016906738281	416.2215881347656
796	416.2320556640625	19.8388677885333					1	DETECTED	416.2321 m/z @19.84 [151020OFc1_NvH-0949-CRLM-24.raw]	416.2320556640625	19.8388677885333	0.214478268	98.6379611306667	98.4234828626667	4454712.0	3.521333944006929E8	2	7487	0.20165877128167153	63.02469895393743	67.82628432439785	416.2220764160156	416.2411193847656
797	416.2511291503906	30.0325727525333					1	DETECTED	416.2511 m/z @30.03 [151020OFc1_NvH-0949-CRLM-24.raw]	416.2511291503906	30.0325727525333	2.0291712136	99.9460337106667	97.9168624970667	1.80486672E8	4.322074526513437E9	2	7487	0.3032886675963127	1.543437404158045	1.7833051878722759	416.24114990234375	416.2611083984375
798	416.2622375488281	36.3553133690667					1	DETECTED	416.2622 m/z @36.36 [151020OFc1_NvH-0949-CRLM-24.raw]	416.2622375488281	36.3553133690667	4.24321942186667	94.0608046613333	89.81758523946662	170982.65625	1.028443680952673E8	0	7487	74.0878629588679	1.398500910391397	2.5655221257971084	416.2611389160156	416.26239013671875
799	416.27239990234375	26.7358083058667					1	DETECTED	416.2724 m/z @26.74 [151020OFc1_NvH-0949-CRLM-24.raw]	416.27239990234375	26.7358083058667	2.48162207306667	96.3512474912	93.86962541813332	2172913.0	1.8399345655196655E8	3	7487	0.14045267896562663	2.915185684422345	66.90914782730479	416.262451171875	416.2823181152344
800	416.2870178222656	46.1155242509333					1	DETECTED	416.2870 m/z @46.12 [151020OFc1_NvH-0949-CRLM-24.raw]	416.2870178222656	46.1155242509333	8.99529922773333	99.2233731248	90.22807389706668	404767.8125	1.410501368460932E8	2	7487	2.662959757606046	1.212806765967109	3.480159911727279	416.2826843261719	416.2962341308594
801	416.3013610839844	89.8135665005333					1	DETECTED	416.3014 m/z @89.81 [151020OFc1_NvH-0949-CRLM-24.raw]	416.3013610839844	89.8135665005333	8.72765437733333	94.6298256869333	85.90217130959996	307174.875	1.3372532688806072E8	0	7487	1.7305775657652873	1.2265493429911847	0.05009221192286974	416.29864501953125	416.3111877441406
802	416.337158203125	91.5059359101333					1	DETECTED	416.3372 m/z @91.51 [151020OFc1_NvH-0949-CRLM-24.raw]	416.337158203125	91.5059359101333	13.7609180765333	92.4685714128	78.7076533362667	84694.7578125	1.5435901910560903E8	0	7487	61.79569115032724	0.506190978724367	5.235741658705094	416.32757568359375	416.3465576171875
803	416.4105224609375	30.7261381661333					1	DETECTED	416.4105 m/z @30.73 [151020OFc1_NvH-0949-CRLM-24.raw]	416.4105224609375	30.7261381661333	3.47471334666667	99.6440332149333	96.16931986826663	146547.984375	1.203063827686972E8	0	7487	10.249399949100571	1.7855703594101688	3.5828860769516835	416.4008483886719	416.42047119140625
804	416.4491882324219	17.1146012469333					1	DETECTED	416.4492 m/z @17.11 [151020OFc1_NvH-0949-CRLM-24.raw]	416.4491882324219	17.1146012469333	2.56580849733333	99.6329584005333	97.06714990319996	407889.78125	1.3050604055921635E8	4	7487	0.08721426004432686	0.5265352386873455	0.4716113509264444	416.4394836425781	416.4552001953125
805	416.4653015136719	16.4176398725333					1	DETECTED	416.4653 m/z @16.42 [151020OFc1_NvH-0949-CRLM-24.raw]	416.4653015136719	16.4176398725333	2.56580849733333	99.1902111722667	96.62440267493336	494016.1875	1.2876409748091373E8	0	7487	0.1510787600789918	12.197851993177968	15.644396044402543	416.4554748535156	416.47528076171875
806	416.4757080078125	25.0033004861333					1	DETECTED	416.4757 m/z @25.00 [151020OFc1_NvH-0949-CRLM-24.raw]	416.4757080078125	25.0033004861333	3.08001544906667	98.8597857504	95.77977030133333	388727.03125	1.521099737532348E8	0	7487	0.11810851164700154	0.5037260113302857	8.372517107011124	416.4753112792969	416.4833679199219
807	416.4933776855469	43.8043171437333					1	DETECTED	416.4934 m/z @43.80 [151020OFc1_NvH-0949-CRLM-24.raw]	416.4933776855469	43.8043171437333	2.8184767984	99.8794097546667	97.0609329562667	1294745.625	1.383744268248178E8	0	7487	0.06677106461294358	0.7604116752047919	5.394469049953712E-4	416.4833984375	416.5033264160156
808	416.5119934082031	12.5727084946667					1	DETECTED	416.5120 m/z @12.57 [151020OFc1_NvH-0949-CRLM-24.raw]	416.5119934082031	12.5727084946667	3.0705055808	92.9436121616	89.8731065808	55600.18359375	1.3586891340343308E8	0	7487	0.1177954794555287	5.6312907712659115	10.355522340970047	416.5033874511719	416.5125427246094
809	416.52264404296875	23.7955166552					1	DETECTED	416.5226 m/z @23.80 [151020OFc1_NvH-0949-CRLM-24.raw]	416.52264404296875	23.7955166552	2.74356109866667	99.6801263741333	96.93656527546662	198459.203125	1.2660618763561463E8	0	7487	3.8902452690119915	3.9973595701381384	0.029651892352716733	416.5126647949219	416.529052734375
810	416.5390625	31.3091934426667					1	DETECTED	416.5391 m/z @31.31 [151020OFc1_NvH-0949-CRLM-24.raw]	416.5390625	31.3091934426667	3.1273526624	98.6489901224	95.52163746	1464586.5	1.600251198552137E8	3	7487	14.064804978958797	0.5053800747698449	0.037262736369637665	416.52923583984375	416.5490417480469
811	416.554443359375	15.7117713333333					1	DETECTED	416.5544 m/z @15.71 [151020OFc1_NvH-0949-CRLM-24.raw]	416.554443359375	15.7117713333333	2.8933593104	97.7055487848	94.8121894744	718610.1875	1.5904358281372023E8	3	7487	6.939218987990765	2.004471630449902	10.473643401903855	416.549072265625	416.5566101074219
812	416.5666809082031	23.6435848752					1	DETECTED	416.5667 m/z @23.64 [151020OFc1_NvH-0949-CRLM-24.raw]	416.5666809082031	23.6435848752	2.4256455816	97.9813703488	95.5557247672	4139107.0	2.580414161567683E8	3	7487	1.6131902242637466	2.691393131068478	10.745195409150634	416.55670166015625	416.57666015625
813	416.58148193359375	42.616023884					1	DETECTED	416.5815 m/z @42.62 [151020OFc1_NvH-0949-CRLM-24.raw]	416.58148193359375	42.616023884	2.5377404176	97.4641826925333	94.9264422749333	846841.1875	1.2642329985849056E8	3	7487	3.809723224332579	10.32120681111887	0.1116925949403396	416.5766906738281	416.5904846191406
814	416.5936584472656	29.4921101317333					1	DETECTED	416.5937 m/z @29.49 [151020OFc1_NvH-0949-CRLM-24.raw]	416.5936584472656	29.4921101317333	3.50262351546667	69.1891952416	65.68657172613334	494342.40625	1.2610876089025337E8	0	7487	0.1335251353200988	1.9739497017443384	196.24136520268462	416.59161376953125	416.6031799316406
815	416.6157531738281	39.4254291581333					1	DETECTED	416.6158 m/z @39.43 [151020OFc1_NvH-0949-CRLM-24.raw]	416.6157531738281	39.4254291581333	2.87499947226667	98.2966855837333	95.42168611146663	127998.7734375	1.2567449651102653E8	0	7487	0.09959659423196854	1.4619501389740392	2.7662135117310513	416.60595703125	416.6256103515625
816	416.64501953125	24.2604048474667					1	DETECTED	416.6450 m/z @24.26 [151020OFc1_NvH-0949-CRLM-24.raw]	416.64501953125	24.2604048474667	1.2818791144	95.4934680754667	94.2115889610667	249482.125	1.2566594606610404E8	0	7487	13.633873599784817	3.1350775937074142	0.2083843137602978	416.63507080078125	416.6546325683594
817	416.6958923339844	23.4129524824					1	DETECTED	416.6959 m/z @23.41 [151020OFc1_NvH-0949-CRLM-24.raw]	416.6958923339844	23.4129524824	4.3707221736	95.2621431946667	90.8914210210667	168254.125	1.1869433819180332E8	0	7487	0.06902920927836576	3.942871491604908	7.310772474806663	416.6859130859375	416.6978454589844
818	416.7078552246094	49.702529416					1	DETECTED	416.7079 m/z @49.70 [151020OFc1_NvH-0949-CRLM-24.raw]	416.7078552246094	49.702529416	2.64034314453333	99.2454141554667	96.60507101093337	852887.75	1.5055544926658082E8	4	7487	0.2879433824165645	0.5086000591963997	0.012824851674337272	416.6978759765625	416.71783447265625
819	416.7237243652344	21.0326520954667					1	DETECTED	416.7237 m/z @21.03 [151020OFc1_NvH-0949-CRLM-24.raw]	416.7237243652344	21.0326520954667	2.91210281866667	99.5996563616	96.68755354293333	395256.71875	1.360363472980778E8	0	7487	8.035242934871441	0.5500363985236203	3.8099883275582003	416.7178649902344	416.7237243652344
820	416.7337341308594	19.8388677885333					1	DETECTED	416.7337 m/z @19.84 [151020OFc1_NvH-0949-CRLM-24.raw]	416.7337341308594	19.8388677885333	2.8376498184	86.1922549912	83.3546051728	1715196.125	1.8372017404864204E8	2	7487	0.2139622190761301	3.207205450099601	0.6287119819617273	416.7237548828125	416.7402038574219
821	416.7502136230469	30.0708995104					1	DETECTED	416.7502 m/z @30.07 [151020OFc1_NvH-0949-CRLM-24.raw]	416.7502136230469	30.0708995104	2.0672542992	99.9347524925333	97.8674981933333	7.5404664E7	1.9444002431026564E9	2	7487	0.3464744640783657	1.3283674597662407	1.4218178580559062	416.7402648925781	416.76019287109375
822	416.7734680175781	26.7247310210667					1	DETECTED	416.7735 m/z @26.72 [151020OFc1_NvH-0949-CRLM-24.raw]	416.7734680175781	26.7247310210667	3.02351441253333	99.0906304045333	96.06711599199997	681534.875	1.3595406421820107E8	0	7487	0.11049869939834522	1.3172317153290003	211.29523940303744	416.77044677734375	416.78338623046875
823	416.7884826660156	24.1735580085333					1	DETECTED	416.7885 m/z @24.17 [151020OFc1_NvH-0949-CRLM-24.raw]	416.7884826660156	24.1735580085333	0.0658511397333333	97.540813164	97.47496202426666	176804.515625	1.2220899813823892E8	0	7487	0.03498230318465545	2.5366188627758177	0.011689732760033406	416.7835388183594	416.79840087890625
824	416.8365478515625	37.6356030314667					1	DETECTED	416.8365 m/z @37.64 [151020OFc1_NvH-0949-CRLM-24.raw]	416.8365478515625	37.6356030314667	0.731439325866667	99.9793608885333	99.24792156266662	76275.3203125	1.374836696138969E8	0	7487	21.399129100178136	1.332760240307529	null	416.8265686035156	416.8465270996094
825	416.85693359375	23.8049666253333					1	DETECTED	416.8569 m/z @23.80 [151020OFc1_NvH-0949-CRLM-24.raw]	416.85693359375	23.8049666253333	0.0204125362666667	99.702261876	99.68184933973333	119733.3671875	1.5236122732043198E8	0	7487	0.04781311795747456	3.553643930123429	6.6217455463371495	416.8470458984375	416.857177734375
826	416.8671875	34.1053203736					1	DETECTED	416.8672 m/z @34.11 [151020OFc1_NvH-0949-CRLM-24.raw]	416.8671875	34.1053203736	0.0204125362666667	99.9903832072	99.96997067093334	221679.734375	1.2061423115121537E8	0	7487	1.5083272492869355	1.9119587241803804	0.006823342869858634	416.8572082519531	416.8678894042969
827	416.8779296875	9.14013112933333					1	DETECTED	416.8779 m/z @9.14 [151020OFc1_NvH-0949-CRLM-24.raw]	416.8779296875	9.14013112933333	0.0084474352	99.9903832072	99.981935772	2320133.75	1.9185779623737124E8	3	7487	22.22871765845772	23.18557686634804	79.00782346592852	416.8679504394531	416.8879089355469
828	416.8907165527344	19.2144393677333					1	DETECTED	416.8907 m/z @19.21 [151020OFc1_NvH-0949-CRLM-24.raw]	416.8907165527344	19.2144393677333	2.057712312	99.8353019866667	97.7775896746667	973585.375	1.3338674906458077E8	3	7487	5.150482839812648	0.5157070241901107	1.730333450044104	416.887939453125	416.890869140625
829	416.90087890625	23.6435848752					1	DETECTED	416.9009 m/z @23.64 [151020OFc1_NvH-0949-CRLM-24.raw]	416.90087890625	23.6435848752	0.0084474352	100.0014376016	99.9929901664	2762193.25	2.2529228529270563E8	3	7487	1.4430814798309974	1.2395348804943835	5.032282571310266	416.8908996582031	416.91082763671875
830	416.9156494140625	42.616023884					1	DETECTED	416.9156 m/z @42.62 [151020OFc1_NvH-0949-CRLM-24.raw]	416.9156494140625	42.616023884	0.0084474352	100.0014376016	99.9929901664	486308.53125	1.377041019200031E8	0	7487	0.1775717426172605	0.5082815002955665	0.10526579875720558	416.910888671875	416.9255676269531
831	416.9277648925781	29.4826646314667					1	DETECTED	416.9278 m/z @29.48 [151020OFc1_NvH-0949-CRLM-24.raw]	416.9277648925781	29.4826646314667	0.0204125362666667	100.0014376016	99.98102506533334	240381.140625	1.4112333261692807E8	0	7487	5.480850177014528	2.2836820643129703	0.02921404238241746	416.9258117675781	416.9376220703125
832	416.95001220703125	17.1455029576					1	DETECTED	416.9500 m/z @17.15 [151020OFc1_NvH-0949-CRLM-24.raw]	416.95001220703125	17.1455029576	0.0084474352	100.0014376016	99.9929901664	135725.4375	1.2181147568056789E8	0	7487	10.535737868247164	4.533676725442447	0.014448923728221591	416.9400329589844	416.9500732421875
833	416.9600830078125	42.3593437205333					1	DETECTED	416.9601 m/z @42.36 [151020OFc1_NvH-0949-CRLM-24.raw]	416.9600830078125	42.3593437205333	0.0658511397333333	99.9903832072	99.92453206746666	511692.375	1.3220605828502713E8	0	7487	0.34393377914386036	0.5026691390931598	0.004674295580371137	416.9501037597656	416.9700622558594
834	416.9704895019531	23.6816263482667					1	DETECTED	416.9705 m/z @23.68 [151020OFc1_NvH-0949-CRLM-24.raw]	416.9704895019531	23.6816263482667	0.291403070933333	99.8241705685333	99.53276749759998	212906.890625	1.3065212374519248E8	0	7487	4.415941393738741	3.09061807346527	0.1192041375356548	416.97015380859375	416.97869873046875
835	416.98870849609375	33.7421994450667					1	DETECTED	416.9887 m/z @33.74 [151020OFc1_NvH-0949-CRLM-24.raw]	416.98870849609375	33.7421994450667	0.0084474352	100.0014376016	99.9929901664	395160.875	1.2696008410686238E8	0	7487	10.17961829545569	0.5016755390769269	1.0227647897354772	416.978759765625	416.9985656738281
836	417.0028076171875	14.6303041034667					1	DETECTED	417.0028 m/z @14.63 [151020OFc1_NvH-0949-CRLM-24.raw]	417.0028076171875	14.6303041034667	0.133334046666667	99.9347524925333	99.80141844586664	153149.75	1.2368247089311291E8	0	7487	0.35937748591196517	0.506542039934061	0.010879059789457194	416.9991149902344	417.0127868652344
837	417.0165100097656	25.3180866594667					1	DETECTED	417.0165 m/z @25.32 [151020OFc1_NvH-0949-CRLM-24.raw]	417.0165100097656	25.3180866594667	0.0997616629333333	99.9122961450667	99.81253448213337	51735.828125	1.1556994702776568E8	0	7487	66.87262008263345	2.0097651619207104	3.379739859607116	417.0128173828125	417.0183410644531
838	417.0283508300781	32.6321806421333					1	DETECTED	417.0284 m/z @32.63 [151020OFc1_NvH-0949-CRLM-24.raw]	417.0283508300781	32.6321806421333	0.409083122933333	99.8794097546667	99.47032663173336	461521.25	1.2394908703640075E8	0	7487	0.06227162503432737	1.8459837902735101	8.658291580683063	417.01837158203125	417.0382995605469
839	417.0539855957031	33.9444906674667					1	DETECTED	417.0540 m/z @33.94 [151020OFc1_NvH-0949-CRLM-24.raw]	417.0539855957031	33.9444906674667	0.0084474352	100.0014376016	99.9929901664	58464.63671875	1.2209324749481876E8	0	7487	88.4228295722537	1.4090373598831882	1.8236229950833363	417.0530700683594	417.06396484375
840	417.06475830078125	28.2829908072					1	DETECTED	417.0648 m/z @28.28 [151020OFc1_NvH-0949-CRLM-24.raw]	417.06475830078125	28.2829908072	3.86356510586667	99.9793608885333	96.11579578266662	33246.015625	1.0147609763747326E8	0	7487	91.23377295689711	1.8703196102486013	2.7393340934082446	417.0639953613281	417.0660400390625
841	417.1116638183594	41.6673263434667					1	DETECTED	417.1117 m/z @41.67 [151020OFc1_NvH-0949-CRLM-24.raw]	417.1116638183594	41.6673263434667	1.39158625893333	99.801949748	98.41036348906667	41511.3984375	1.3038816541738395E8	0	7487	92.1744216788934	1.1552819515678432	1.3038599502217127	417.1077575683594	417.1192321777344
842	417.1905212402344	19.9365732021333					1	DETECTED	417.1905 m/z @19.94 [151020OFc1_NvH-0949-CRLM-24.raw]	417.1905212402344	19.9365732021333	3.38893935626667	94.5536868194667	91.16474746320003	83695.09375	1.2592354253807136E8	0	7487	10.592681410254894	3.6530062986336715	6.244578602620706	417.1805419921875	417.1934509277344
843	417.2034606933594	34.8643643514667					1	DETECTED	417.2035 m/z @34.86 [151020OFc1_NvH-0949-CRLM-24.raw]	417.2034606933594	34.8643643514667	1.43120891493333	98.1782352168	96.74702630186667	2695823.25	2.4314141720170137E8	3	7487	25.87522501509024	0.5178242431767756	0.754088171719937	417.1934814453125	417.21343994140625
844	417.2135009765625	20.804444964					1	DETECTED	417.2135 m/z @20.80 [151020OFc1_NvH-0949-CRLM-24.raw]	417.2135009765625	20.804444964	4.42819652533333	79.1109036074667	74.68270708213336	176557.953125	1.3704227981760752E8	2	7487	0.2424608956540446	3.237170331837525	0.413121197913932	417.2134704589844	417.2157287597656
845	417.2257385253906	27.5803948405333					1	DETECTED	417.2257 m/z @27.58 [151020OFc1_NvH-0949-CRLM-24.raw]	417.2257385253906	27.5803948405333	2.5564444304	98.7040231834667	96.1475787530667	1774302.125	2.2409351970463026E8	2	7487	0.15619924765791993	0.5223372659184629	4.108327135648911	417.21575927734375	417.228759765625
846	417.23876953125	39.1597653085333					1	DETECTED	417.2388 m/z @39.16 [151020OFc1_NvH-0949-CRLM-24.raw]	417.23876953125	39.1597653085333	2.8376498184	99.5331526266667	96.69550280826671	3443272.75	2.343701337712029E8	2	7487	0.218970954240298	0.5873320845160243	0.019431559017572764	417.2287902832031	417.2403564453125
847	417.2503662109375	30.0325727525333					1	DETECTED	417.2504 m/z @30.03 [151020OFc1_NvH-0949-CRLM-24.raw]	417.2503662109375	30.0325727525333	0.6444409944	99.3008033757333	98.6563623813333	2.0598382E7	6.27051624758342E8	3	7487	0.2830634910125802	1.5819725721801927	1.800971799140088	417.2403869628906	417.2602844238281
848	417.2666015625	38.9170349685333					1	DETECTED	417.2666 m/z @38.92 [151020OFc1_NvH-0949-CRLM-24.raw]	417.2666015625	38.9170349685333	2.9028486632	97.6286268698667	94.72577820666669	1002754.375	1.462355985724943E8	0	7487	0.5329202134504456	0.5729596603658444	0.013153257711141574	417.2604064941406	417.2764587402344
849	417.2781982421875	56.8896902290667					1	DETECTED	417.2782 m/z @56.89 [151020OFc1_NvH-0949-CRLM-24.raw]	417.2781982421875	56.8896902290667	2.6311580768	92.0980229776	89.46686490079999	158423.546875	1.2917718194945E8	2	7487	0.17889467709495932	0.851917264212225	0.6913934140348976	417.2771911621094	417.2878112792969
850	417.3050537109375	89.8298742789333					1	DETECTED	417.3051 m/z @89.83 [151020OFc1_NvH-0949-CRLM-24.raw]	417.3050537109375	89.8298742789333	1.55057266373333	99.9122961450667	98.36172348133337	200495.328125	1.2165170102229962E8	0	7487	3.6554682498017286	1.0495508794895185	0.9589279401926971	417.2967529296875	417.3148193359375
851	417.3215637207031	92.2701149013333					1	DETECTED	417.3216 m/z @92.27 [151020OFc1_NvH-0949-CRLM-24.raw]	417.3215637207031	92.2701149013333	6.4723421472	92.4986205757333	86.0262784285333	93112.046875	1.520934663966664E8	0	7487	1.8349151691339216	0.5013316527169931	0.27773113177176295	417.3152770996094	417.3286437988281
852	417.404052734375	16.9500381298667					1	DETECTED	417.4041 m/z @16.95 [151020OFc1_NvH-0949-CRLM-24.raw]	417.404052734375	16.9500381298667	0.9007067896	99.7908789250667	98.89017213546671	151762.984375	1.4658266546461162E8	0	7487	0.07569377613910078	5.7909131014167965	0.01243491890738078	417.3941650390625	417.4140319824219
853	417.42919921875	32.6710742941333					1	DETECTED	417.4292 m/z @32.67 [151020OFc1_NvH-0949-CRLM-24.raw]	417.42919921875	32.6710742941333	4.34076455946667	96.1336379224	91.79287336293334	242576.609375	1.3391333537932985E8	0	7487	11.152819223930809	1.8917564603859307	0.46804825528952465	417.4192199707031	417.4388427734375
854	417.4551696777344	42.2151142104					1	DETECTED	417.4552 m/z @42.22 [151020OFc1_NvH-0949-CRLM-24.raw]	417.4551696777344	42.2151142104	1.80298990986667	95.144734196	93.34174428613333	325172.0625	1.4571615967249024E8	0	7487	26.94466251472908	1.3518341337520967	1.9405759628251966	417.4452209472656	417.4578552246094
855	417.4678955078125	10.9474229528					1	DETECTED	417.4679 m/z @10.95 [151020OFc1_NvH-0949-CRLM-24.raw]	417.4678955078125	10.9474229528	3.13685053546667	97.8812635965333	94.74441306106664	884396.8125	1.4021476910282496E8	0	7487	0.2501218518843018	44.21816231541372	51.398265128601686	417.45794677734375	417.4778747558594
856	417.47930908203125	37.2177626024					1	DETECTED	417.4793 m/z @37.22 [151020OFc1_NvH-0949-CRLM-24.raw]	417.47930908203125	37.2177626024	2.99527715493333	94.0698945874667	91.07461743253337	462541.6875	1.38971030287132E8	4	7487	0.07521276221341822	0.6797226410640117	0.02192064454295556	417.47796630859375	417.4890441894531
857	417.5000305175781	25.5716026437333					1	DETECTED	417.5000 m/z @25.57 [151020OFc1_NvH-0949-CRLM-24.raw]	417.5000305175781	25.5716026437333	2.40683331813333	99.0906304045333	96.68379708639998	214042.0625	1.395221652207502E8	0	7487	16.35976032623683	2.7275813254991403	0.007058211893241332	417.4910888671875	417.5096740722656
858	417.52099609375	9.64543539013333					1	DETECTED	417.5210 m/z @9.65 [151020OFc1_NvH-0949-CRLM-24.raw]	417.52099609375	9.64543539013333	2.39726065333333	97.8594176816	95.46215702826666	86026.0234375	1.3510981039394197E8	0	7487	0.4156527109931947	21.499866638560526	4.381740922817276	417.5113220214844	417.52783203125
859	417.5378723144531	34.8643643514667					1	DETECTED	417.5379 m/z @34.86 [151020OFc1_NvH-0949-CRLM-24.raw]	417.5378723144531	34.8643643514667	3.1847685128	94.2093157469333	91.0245472341333	1765372.875	1.7464991709272808E8	3	7487	0.1835686469556137	0.5462691736690498	0.01109691073600491	417.5279846191406	417.5478515625
860	417.5542297363281	12.1084615906667					1	DETECTED	417.5542 m/z @12.11 [151020OFc1_NvH-0949-CRLM-24.raw]	417.5542297363281	12.1084615906667	4.20521153573333	90.3841241786667	86.17891264293337	550452.25	1.5146836937294087E8	3	7487	0.12916631127100686	1.1314410953099188	9.148665073485168	417.5478820800781	417.556396484375
861	417.56640625	25.5168279725333					1	DETECTED	417.5664 m/z @25.52 [151020OFc1_NvH-0949-CRLM-24.raw]	417.56640625	25.5168279725333	3.74901852533333	96.7131958056	92.96417728026667	1341649.0	1.8857035451132125E8	3	7487	0.7395021482019928	1.1914120315328571	0.35853321324923826	417.5564270019531	417.57635498046875
862	417.5816955566406	38.6234113648					1	DETECTED	417.5817 m/z @38.62 [151020OFc1_NvH-0949-CRLM-24.raw]	417.5816955566406	38.6234113648	4.13845166106667	62.82495672	58.686505058933335	1048615.75	1.210729258715549E8	0	7487	0.059954784066604816	0.6088015395213753	0.014256769799166265	417.5765686035156	417.5915832519531
863	417.5987243652344	29.6269817837333					1	DETECTED	417.5987 m/z @29.63 [151020OFc1_NvH-0949-CRLM-24.raw]	417.5987243652344	29.6269817837333	1.1511601464	55.7342050258667	54.5830448794667	309478.125	1.0534790688321075E8	0	7487	0.1886077987851742	1.1806260768732246	0.05627157270573734	417.5919189453125	417.6085510253906
864	417.6114196777344	8.22480957866667					1	DETECTED	417.6114 m/z @8.22 [151020OFc1_NvH-0949-CRLM-24.raw]	417.6114196777344	8.22480957866667	2.39726065333333	86.9594487837333	84.56218813039996	142762.59375	1.2595988666076322E8	3	7487	0.09496509642326068	0.5200001683294838	0.04676532412051892	417.6088562011719	417.6194152832031
865	417.63092041015625	42.3952389098667					1	DETECTED	417.6309 m/z @42.40 [151020OFc1_NvH-0949-CRLM-24.raw]	417.63092041015625	42.3952389098667	3.59628278293333	95.6847404706667	92.08845768773337	189560.3125	1.3000517403981914E8	0	7487	63.1196724227664	1.3587335846294062	1.7208526774560349	417.62139892578125	417.6400451660156
866	417.69281005859375	23.8049666253333					1	DETECTED	417.6928 m/z @23.80 [151020OFc1_NvH-0949-CRLM-24.raw]	417.69281005859375	23.8049666253333	4.30028934826667	65.0836435992	60.78335425093333	323619.375	1.1016760140991426E8	2	7487	0.12671083826872476	0.6009768412553729	1.3295078400270774	417.68292236328125	417.6933898925781
867	417.7033996582031	20.4532006714667					1	DETECTED	417.7034 m/z @20.45 [151020OFc1_NvH-0949-CRLM-24.raw]	417.7033996582031	20.4532006714667	1.7179262432	90.7160762888	88.9981500456	619954.9375	1.53961486468239E8	2	7487	7.793566830019319	0.6950797867060451	2.853158761443751	417.6934509277344	417.7115478515625
868	417.7215576171875	18.2551218392					1	DETECTED	417.7216 m/z @18.26 [151020OFc1_NvH-0949-CRLM-24.raw]	417.7215576171875	18.2551218392	3.0610846408	99.8683432810667	96.8072586402667	782972.375	1.9733233002211824E8	2	7487	20.959223540286	1.3335549698806823	2.998358088760464	417.71160888671875	417.7297668457031
869	417.7398376464844	35.5727225397333					1	DETECTED	417.7398 m/z @35.57 [151020OFc1_NvH-0949-CRLM-24.raw]	417.7398376464844	35.5727225397333	2.50978700586667	94.6667545586667	92.15696755280003	1.5744065E7	4.398948940475407E8	2	7487	0.19477432704321274	0.51604307752328	0.35615742056212724	417.7299499511719	417.74981689453125
870	417.7524719238281	29.981944064					1	DETECTED	417.7525 m/z @29.98 [151020OFc1_NvH-0949-CRLM-24.raw]	417.7524719238281	29.981944064	3.1273526624	89.9193191901333	86.7919665277333	3802065.0	2.4758172996942157E8	2	7487	0.24119672977609952	1.9658072198426189	46.63724866752496	417.7498474121094	417.762451171875
871	417.7676086425781	38.8795540424					1	DETECTED	417.7676 m/z @38.88 [151020OFc1_NvH-0949-CRLM-24.raw]	417.7676086425781	38.8795540424	2.52852149546667	97.6063084146667	95.07778691920004	555162.0	1.3298912990051469E8	0	7487	0.1976555969222602	0.5113257858224005	0.024180175671359563	417.7624816894531	417.777587890625
872	417.7808837890625	44.0129476917333					1	DETECTED	417.7809 m/z @44.01 [151020OFc1_NvH-0949-CRLM-24.raw]	417.7808837890625	44.0129476917333	6.52200209066667	96.3773683725333	89.85536628186662	75144.265625	1.527486302796832E8	0	7487	50.30483304421106	1.198360895427911	1.396721790855822	417.778564453125	417.7908630371094
873	417.8664855957031	29.0894192144					1	DETECTED	417.8665 m/z @29.09 [151020OFc1_NvH-0949-CRLM-24.raw]	417.8664855957031	29.0894192144	0.633365934133333	99.9903832072	99.35701727306666	522175.34375	1.8077592328945333E8	0	7487	43.05609936425587	1.8304368942697298	1.6551489955301204	417.8565368652344	417.8665466308594
874	417.8765563964844	47.4541631650667					1	DETECTED	417.8766 m/z @47.45 [151020OFc1_NvH-0949-CRLM-24.raw]	417.8765563964844	47.4541631650667	0.0084474352	100.0014376016	99.9929901664	1532986.5	1.9815787178331986E8	3	7487	34.37233334459716	0.5044666603985646	0.006548110965816244	417.8665771484375	417.886474609375
875	417.8946228027344	23.5543733917333					1	DETECTED	417.8946 m/z @23.55 [151020OFc1_NvH-0949-CRLM-24.raw]	417.8946228027344	23.5543733917333	0.0084474352	99.9903832072	99.981935772	1348328.5	1.776773576146999E8	3	7487	17.750595815196558	1.5216080440195086	41.06025007077507	417.8866271972656	417.9045715332031
876	417.90631103515625	26.8212696266667					1	DETECTED	417.9063 m/z @26.82 [151020OFc1_NvH-0949-CRLM-24.raw]	417.90631103515625	26.8212696266667	0.0084474352	100.0014376016	99.9929901664	810090.75	1.5418536498315167E8	3	7487	1.9666276397647522	2.741051197883078	1.1186673127469233	417.9046325683594	417.916259765625
877	417.9164733886719	38.8409291642667					1	DETECTED	417.9165 m/z @38.84 [151020OFc1_NvH-0949-CRLM-24.raw]	417.9164733886719	38.8409291642667	0.0430552061333333	100.0014376016	99.95838239546667	163701.28125	1.3411186897316095E8	0	7487	76.7026015291512	1.5201454147105276	2.309729242310699	417.9163818359375	417.92388916015625
878	417.93408203125	29.5500321344					1	DETECTED	417.9341 m/z @29.55 [151020OFc1_NvH-0949-CRLM-24.raw]	417.93408203125	29.5500321344	0.0204125362666667	99.9793608885333	99.95894835226663	278800.78125	1.4483655705637196E8	0	7487	0.14582504181772293	2.2617833220006176	0.00240944686660106	417.9241027832031	417.9439392089844
879	417.9548645019531	20.0129802701333					1	DETECTED	417.9549 m/z @20.01 [151020OFc1_NvH-0949-CRLM-24.raw]	417.9548645019531	20.0129802701333	0.0204125362666667	99.9793608885333	99.95894835226663	353753.8125	1.3249969191569272E8	2	7487	9.91413284161368	0.6739036671759128	0.5273954616072682	417.9449157714844	417.96435546875
880	417.9791564941406	27.1646930021333					1	DETECTED	417.9792 m/z @27.16 [151020OFc1_NvH-0949-CRLM-24.raw]	417.9791564941406	27.1646930021333	0.0084474352	100.0014376016	99.9929901664	657560.8125	1.5828453467483208E8	4	7487	21.184840097288095	0.620206754972687	0.3064346817419837	417.96917724609375	417.9891357421875
881	417.9924621582031	26.3304192514667					1	DETECTED	417.9925 m/z @26.33 [151020OFc1_NvH-0949-CRLM-24.raw]	417.9924621582031	26.3304192514667	0.0771658426666667	100.0014376016	99.92427175893333	272304.71875	1.3476066660214785E8	0	7487	8.951423173782153	3.3867365181450104	4.309699083985654	417.9891662597656	418.00244140625
882	418.0047912597656	38.6953224890667					1	DETECTED	418.0048 m/z @38.70 [151020OFc1_NvH-0949-CRLM-24.raw]	418.0047912597656	38.6953224890667	0.430405625866667	98.3406377402667	97.91023211440003	166066.953125	1.292686326119889E8	0	7487	38.64662604479221	1.1196214775025068	1.5409238582458664	418.0024719238281	418.0146484375
883	418.08709716796875	47.2050699874667					1	DETECTED	418.0871 m/z @47.21 [151020OFc1_NvH-0949-CRLM-24.raw]	418.08709716796875	47.2050699874667	5.04251665013333	99.957045792	94.91452914186667	79426.78125	1.2582749647614746E8	0	7487	31.22957181175631	1.0721198433648276	1.1474750013806503	418.0771179199219	418.091552734375
884	418.126708984375	44.7819833256					1	DETECTED	418.1267 m/z @44.78 [151020OFc1_NvH-0949-CRLM-24.raw]	418.126708984375	44.7819833256	7.32540363866667	96.0459258794667	88.72052224080002	92906.046875	1.356515296027695E8	0	7487	75.69035349000394	1.0675641648794223	0.9993972151852722	418.1178283691406	418.13665771484375
885	418.171875	89.8702589810667					1	DETECTED	418.1719 m/z @89.87 [151020OFc1_NvH-0949-CRLM-24.raw]	418.171875	89.8702589810667	4.0154426136	92.0683383138667	88.0528957002667	146471.34375	1.5998352972843838E8	0	7487	74.1495150066434	0.5063149973793792	0.014193130051173718	418.16412353515625	418.1764831542969
886	418.1865234375	20.3439452858667					1	DETECTED	418.1865 m/z @20.34 [151020OFc1_NvH-0949-CRLM-24.raw]	418.1865234375	20.3439452858667	3.63904468933333	95.2844743138667	91.64542962453336	246618.671875	1.450319820812184E8	0	7487	0.08787297978103226	0.5503208595271611	61.251494875884376	418.1766357421875	418.1950378417969
887	418.2050476074219	13.1371042730667					1	DETECTED	418.2050 m/z @13.14 [151020OFc1_NvH-0949-CRLM-24.raw]	418.2050476074219	13.1371042730667	2.6684055544	99.6440332149333	96.9756276605333	809353.5	1.7551844761708075E8	0	7487	0.1823926280393291	1.4779318647207271	14.000861525076289	418.195068359375	418.21075439453125
888	418.22076416015625	29.199188132					1	DETECTED	418.2208 m/z @29.20 [151020OFc1_NvH-0949-CRLM-24.raw]	418.22076416015625	29.199188132	2.25593318293333	98.9924491309333	96.73651594799996	5860709.0	4.089707941711757E8	2	7487	0.3478020803617845	1.930351107474616	1.6977995030137711	418.2107849121094	418.2307434082031
889	418.2413024902344	35.5178294736					1	DETECTED	418.2413 m/z @35.52 [151020OFc1_NvH-0949-CRLM-24.raw]	418.2413024902344	35.5178294736	0.655398812533333	99.3562159050667	98.70081709253337	6570091.5	3.3543686574085546E8	2	7487	0.25278838259816894	0.5076483142377521	0.050953969923175406	418.2313232421875	418.25128173828125
890	418.2540283203125	29.981944064					1	DETECTED	418.2540 m/z @29.98 [151020OFc1_NvH-0949-CRLM-24.raw]	418.2540283203125	29.981944064	2.52852149546667	94.8223401192	92.29381862373333	604062.1875	1.5965356138746697E8	2	7487	19.53044259677214	0.5165022795802683	0.1296361089982663	418.2513732910156	418.2639465332031
891	418.2663269042969	22.1621266605333					1	DETECTED	418.2663 m/z @22.16 [151020OFc1_NvH-0949-CRLM-24.raw]	418.2663269042969	22.1621266605333	2.8184767984	91.7702920104	88.951815212	226737.4375	1.5030078046621644E8	2	7487	7.605904906804263	2.3690045272288693	0.39250772259200695	418.2640380859375	418.2762145996094
892	418.2795104980469	91.4228202962667					1	DETECTED	418.2795 m/z @91.42 [151020OFc1_NvH-0949-CRLM-24.raw]	418.2795104980469	91.4228202962667	3.20404186533333	92.3678999074667	89.16385804213337	102136.84375	1.5446104614851823E8	0	7487	0.30466667259666735	0.5053505445666752	0.006027115062827514	418.27679443359375	418.2874755859375
893	418.31622314453125	91.6866153586667					1	DETECTED	418.3162 m/z @91.69 [151020OFc1_NvH-0949-CRLM-24.raw]	418.31622314453125	91.6866153586667	0.994715874933333	92.3532352053333	91.35851933039997	53399.109375	9.368488768144141E7	0	7487	0.5847334519349374	0.5036751895729462	0.007350379145892428	418.30731201171875	418.32427978515625
894	418.4187316894531	18.1435891746667					1	DETECTED	418.4187 m/z @18.14 [151020OFc1_NvH-0949-CRLM-24.raw]	418.4187316894531	18.1435891746667	2.8184767984	99.0575188557333	96.23904205733331	58577.04296875	1.2600052483701345E8	0	7487	8.293410063969088	3.168745855650033	5.3033116620924865	418.4087829589844	418.42816162109375
895	418.445556640625	23.2686167306667					1	DETECTED	418.4456 m/z @23.27 [151020OFc1_NvH-0949-CRLM-24.raw]	418.445556640625	23.2686167306667	2.58459620853333	99.1350055893333	96.55040938079998	265354.0	1.5227562031418678E8	0	7487	3.0180243352412397	0.5170866427565849	3.7099642924061143	418.4357604980469	418.4490051269531
896	418.45904541015625	19.9112814362667					1	DETECTED	418.4590 m/z @19.91 [151020OFc1_NvH-0949-CRLM-24.raw]	418.45904541015625	19.9112814362667	3.02351441253333	99.2454141554667	96.22189974293337	312647.5625	1.4895631943230695E8	0	7487	12.222340091267803	0.5282022402502767	0.452260383084313	418.4491271972656	418.4690246582031
897	418.4801940917969	27.2512062402667					1	DETECTED	418.4802 m/z @27.25 [151020OFc1_NvH-0949-CRLM-24.raw]	418.4801940917969	27.2512062402667	3.47471334666667	99.7244845349333	96.24977118826662	295566.125	1.4322077325277647E8	0	7487	20.602218451082855	0.5568030358335848	0.006116903379833321	418.4702453613281	418.49005126953125
898	418.4952697753906	37.3332963442667					1	DETECTED	418.4953 m/z @37.33 [151020OFc1_NvH-0949-CRLM-24.raw]	418.4952697753906	37.3332963442667	1.73739538026667	89.3478084512	87.61041307093332	75669.84375	1.2169258880562201E8	0	7487	20.482965406279163	1.23062502561093	2.297439414905859	418.490234375	418.5006408691406
899	418.5357360839844	29.006763452					1	DETECTED	418.5357 m/z @29.01 [151020OFc1_NvH-0949-CRLM-24.raw]	418.5357360839844	29.006763452	3.21314731226667	99.1129243053333	95.89977699306662	397436.6875	1.4475077117508247E8	0	7487	15.921914996947029	0.5729221526203356	127.79208999587364	418.5258483886719	418.54345703125
900	418.553466796875	48.9640417234667					1	DETECTED	418.5535 m/z @48.96 [151020OFc1_NvH-0949-CRLM-24.raw]	418.553466796875	48.9640417234667	1.25177552106667	99.3340116093333	98.08223608826663	1029594.0625	2.083076985315624E8	3	7487	32.8229095839902	0.5099577157048488	0.008166711875311953	418.5434875488281	418.56341552734375
901	418.5665588378906	6.37502435253333					1	DETECTED	418.5666 m/z @6.38 [151020OFc1_NvH-0949-CRLM-24.raw]	418.5665588378906	6.37502435253333	1.81237141813333	86.7603671253333	84.94799570719998	602430.875	1.5850630877951318E8	3	7487	0.12888691879065206	24.650916662853636	178.25348973475485	418.5635070800781	418.5765380859375
902	418.58197021484375	13.8902059248					1	DETECTED	418.5820 m/z @13.89 [151020OFc1_NvH-0949-CRLM-24.raw]	418.58197021484375	13.8902059248	3.82464293386667	97.7167090333333	93.89206609946663	129771.9140625	1.3925391593532792E8	0	7487	11.031763268512758	5.040341847117036	0.2558678303035764	418.57666015625	418.58447265625
903	418.5945129394531	34.3553778229333					1	DETECTED	418.5945 m/z @34.36 [151020OFc1_NvH-0949-CRLM-24.raw]	418.5945129394531	34.3553778229333	2.87499947226667	97.0288500856	94.15385061333333	393402.1875	1.3264546806164576E8	0	7487	11.421528630824842	1.6467079378360117	0.06173880741460017	418.58453369140625	418.603759765625
904	418.6196594238281	53.0453126336					1	DETECTED	418.6197 m/z @53.05 [151020OFc1_NvH-0949-CRLM-24.raw]	418.6196594238281	53.0453126336	1.5110371312	99.0365939997333	97.5255568685333	60156.921875	1.2044166761386813E8	0	7487	91.24734517314309	0.9603283457838631	1.020952865315778	418.6097412109375	418.629150390625
905	418.6460266113281	23.2534335872					1	DETECTED	418.6460 m/z @23.25 [151020OFc1_NvH-0949-CRLM-24.raw]	418.6460266113281	23.2534335872	2.96745852266667	98.6489901224	95.68153159973332	161433.734375	1.3842781139396626E8	0	7487	0.12575015613353813	4.504960535099979	0.03485144140259311	418.6361083984375	418.65533447265625
906	418.6651306152344	29.7089389634667					1	DETECTED	418.6651 m/z @29.71 [151020OFc1_NvH-0949-CRLM-24.raw]	418.6651306152344	29.7089389634667	1.7657673512	87.2255499066667	85.4597825554667	48175.79296875	1.1624945328183126E8	0	7487	6.890741689605822	1.529171128841204	2.0583422576824075	418.65631103515625	418.675048828125
907	418.6883544921875	20.9446615648					1	DETECTED	418.6884 m/z @20.94 [151020OFc1_NvH-0949-CRLM-24.raw]	418.6883544921875	20.9446615648	5.4776368	96.1007774437333	90.62314064373331	182693.6875	1.282934909383447E8	2	7487	42.48470982816714	3.46572231850224	205.81181031988714	418.6784362792969	418.6919860839844
908	418.7021179199219	25.7153194301333					1	DETECTED	418.7021 m/z @25.72 [151020OFc1_NvH-0949-CRLM-24.raw]	418.7021179199219	25.7153194301333	2.11460340266667	95.9474880797333	93.83288467706663	430794.9375	1.4343671304697555E8	0	7487	0.3916386735833335	1.8466332048088132	0.03715659589751151	418.6922302246094	418.7085266113281
909	418.71856689453125	14.9083277885333					1	DETECTED	418.7186 m/z @14.91 [151020OFc1_NvH-0949-CRLM-24.raw]	418.71856689453125	14.9083277885333	2.76234202213333	97.2901723493333	94.52783032719998	2690027.75	2.8344533012964857E8	4	7487	0.17338023703827687	22.322594453787914	5.767425618011721	418.70867919921875	418.7285461425781
910	418.7293395996094	18.3512247224					1	DETECTED	418.7293 m/z @18.35 [151020OFc1_NvH-0949-CRLM-24.raw]	418.7293395996094	18.3512247224	4.39028822213333	89.417660284	85.02737206186666	1280645.625	2.035408390153163E8	2	7487	0.24490002080856854	32.98584847875384	7.820166879056492	418.72857666015625	418.73321533203125
911	418.74322509765625	35.5727225397333					1	DETECTED	418.7432 m/z @35.57 [151020OFc1_NvH-0949-CRLM-24.raw]	418.74322509765625	35.5727225397333	2.54709518213333	96.3883783413333	93.84128315919996	1751509.875	2.128928238748464E8	2	7487	0.16862694607903705	0.5090573112805301	0.04720410628275538	418.7332763671875	418.74853515625
912	418.7585754394531	18.3371499098667					1	DETECTED	418.7586 m/z @18.34 [151020OFc1_NvH-0949-CRLM-24.raw]	418.7585754394531	18.3371499098667	2.37843994453333	98.7592557682667	96.38081582373337	4780727.0	2.00013558012271E8	2	7487	0.17580891850056446	2.144987555919153	1.5340717470719203	418.74859619140625	418.7682800292969
913	418.7712097167969	31.7350783034667					1	DETECTED	418.7712 m/z @31.74 [151020OFc1_NvH-0949-CRLM-24.raw]	418.7712097167969	31.7350783034667	8.15371283306667	57.2667651232	49.11305229013333	177706.171875	8.798741220417482E7	0	7487	0.9467789944402476	1.0413530198618348	14.523691458839934	418.76995849609375	418.77197265625
914	418.7825012207031	3.27781614746667					1	DETECTED	418.7825 m/z @3.28 [151020OFc1_NvH-0949-CRLM-24.raw]	418.7825012207031	3.27781614746667	3.14769007466667	97.0723936306667	93.92470355600003	2730558.75	1.5891369776940846E8	2	7487	0.14884840467982707	1.7980295477397747	2.321685192469114	418.77606201171875	418.7922058105469
915	418.8084411621094	36.8466203392					1	DETECTED	418.8084 m/z @36.85 [151020OFc1_NvH-0949-CRLM-24.raw]	418.8084411621094	36.8466203392	1.1915676232	99.7354985698667	98.5439309466667	71261.46875	1.4298978190537417E8	0	7487	82.31888504475592	1.3819069590443445	2.271550709121809	418.7984924316406	418.8179931640625
916	418.828125	51.8812570157333					1	DETECTED	418.8281 m/z @51.88 [151020OFc1_NvH-0949-CRLM-24.raw]	418.828125	51.8812570157333	0.430405625866667	99.4667287824	99.03632315653333	119798.1640625	1.2981636647931254E8	0	7487	43.972673506803694	1.038836929015907	1.1295725259996967	418.8184814453125	418.83734130859375
917	418.847412109375	13.2767108546667					1	DETECTED	418.8474 m/z @13.28 [151020OFc1_NvH-0949-CRLM-24.raw]	418.847412109375	13.2767108546667	0.0084474352	100.0014376016	99.9929901664	135277.5	1.7163465245642707E8	0	7487	0.12905183708569012	8.91841190600505	0.05278145629290463	418.8376770019531	418.8567199707031
918	418.87017822265625	19.9750869088					1	DETECTED	418.8702 m/z @19.98 [151020OFc1_NvH-0949-CRLM-24.raw]	418.87017822265625	19.9750869088	0.031643708	99.9122961450667	99.8806524370667	168985.8125	1.2876914006375945E8	0	7487	4.750205193302268	3.3574656815113237	1.4048350403631251	418.860595703125	418.87738037109375
919	418.887451171875	31.0361221813333					1	DETECTED	418.8875 m/z @31.04 [151020OFc1_NvH-0949-CRLM-24.raw]	418.887451171875	31.0361221813333	0.0084474352	99.9682547432	99.95980730800001	1312142.625	1.84878702804852E8	3	7487	17.976483386632843	0.5056459751706336	1.2813191836600788	418.8774719238281	418.8974304199219
920	418.9083251953125	26.0515973296					1	DETECTED	418.9083 m/z @26.05 [151020OFc1_NvH-0949-CRLM-24.raw]	418.9083251953125	26.0515973296	0.031643708	99.9793608885333	99.94771718053329	7152249.5	2.817307871019833E8	3	7487	0.2426362768871293	0.696637815157384	30.167291565955463	418.8983459472656	418.9182434082031
921	418.92877197265625	34.381348304					1	DETECTED	418.9288 m/z @34.38 [151020OFc1_NvH-0949-CRLM-24.raw]	418.92877197265625	34.381348304	0.0084474352	100.0014376016	99.9929901664	307057.75	1.3536489852669707E8	0	7487	0.09998997413410393	1.2550583299639555	0.006932475814847192	418.9187927246094	418.9384765625
922	418.9431457519531	12.9994057522667					1	DETECTED	418.9431 m/z @13.00 [151020OFc1_NvH-0949-CRLM-24.raw]	418.9431457519531	12.9994057522667	0.0204125362666667	99.6218546714667	99.60144213520005	298001.4375	1.4374283259344217E8	3	7487	0.10317347943420963	3.3976437087090936	0.5557346949203679	418.93878173828125	418.9521179199219
923	418.9621276855469	22.2165116536					1	DETECTED	418.9621 m/z @22.22 [151020OFc1_NvH-0949-CRLM-24.raw]	418.9621276855469	22.2165116536	0.0084474352	99.9347524925333	99.92630505733331	688376.4375	1.4551152334092355E8	0	7487	0.07951907547112924	2.658678245912011	4.207876943552634	418.9523010253906	418.96722412109375
924	418.97723388671875	22.0979398072					1	DETECTED	418.9772 m/z @22.10 [151020OFc1_NvH-0949-CRLM-24.raw]	418.97723388671875	22.0979398072	0.4831678464	99.5664233608	99.08325551440001	1151903.125	1.454430065688122E8	0	7487	0.6633364406585116	1.2247050726681599	1.4425273111158685	418.9672546386719	418.9773254394531
925	418.9873352050781	30.4776736496					1	DETECTED	418.9873 m/z @30.48 [151020OFc1_NvH-0949-CRLM-24.raw]	418.9873352050781	30.4776736496	0.0084474352	99.9793608885333	99.9709134533333	1220900.0	1.5570775372655725E8	4	7487	0.12878403157774088	7.394777984663327	0.02522672054297706	418.97735595703125	418.99725341796875
926	419.00128173828125	35.4200455938667					1	DETECTED	419.0013 m/z @35.42 [151020OFc1_NvH-0949-CRLM-24.raw]	419.00128173828125	35.4200455938667	0.0084474352	99.5552275034667	99.5467800682667	144554.078125	1.2526193400819427E8	0	7487	null	1.570559957729582	1.9830411021967622	418.9973449707031	419.01123046875
927	419.0575866699219	17.465866096					1	DETECTED	419.0576 m/z @17.47 [151020OFc1_NvH-0949-CRLM-24.raw]	419.0575866699219	17.465866096	0.1219281776	99.9347524925333	99.81282431493331	131003.5	1.3045343567489098E8	0	7487	0.10635329136206195	2.840720176816653	0.38019874139381743	419.0476379394531	419.06756591796875
928	419.12005615234375	90.1936951866667					1	DETECTED	419.1201 m/z @90.19 [151020OFc1_NvH-0949-CRLM-24.raw]	419.12005615234375	90.1936951866667	0.0544739112	99.9347524925333	99.8802785813333	67877.75	1.380591619405495E8	0	7487	70.48950538617457	0.5278183451672702	0.05069538846625801	419.11016845703125	419.1283264160156
929	419.16998291015625	91.0700620442667					1	DETECTED	419.1700 m/z @91.07 [151020OFc1_NvH-0949-CRLM-24.raw]	419.16998291015625	91.0700620442667	8.8015260448	97.7606484173333	88.9591223725333	256114.921875	1.1979557526910293E8	0	7487	0.24656679199692633	0.8738856817168934	0.8077155637290638	419.1602783203125	419.179931640625
930	419.18902587890625	17.9191548253333					1	DETECTED	419.1890 m/z @17.92 [151020OFc1_NvH-0949-CRLM-24.raw]	419.18902587890625	17.9191548253333	6.0595799568	99.4778184277333	93.41823847093329	147591.65625	1.3157836670833178E8	0	7487	4.738659548214933	4.364719583353459	15.677087120992521	419.18023681640625	419.1938781738281
931	419.2039489746094	39.8890904349333					1	DETECTED	419.2039 m/z @39.89 [151020OFc1_NvH-0949-CRLM-24.raw]	419.2039489746094	39.8890904349333	0.879630266133333	91.347569464	90.46793919786667	287246.34375	1.430406821866661E8	2	7487	14.465617064267597	1.4525728056535518	0.0062903760173463	419.1940002441406	419.2064514160156
932	419.21649169921875	20.1370583885333					1	DETECTED	419.2165 m/z @20.14 [151020OFc1_NvH-0949-CRLM-24.raw]	419.21649169921875	20.1370583885333	2.64973506133333	99.5885530696	96.93881800826667	2339097.0	2.2918703468778765E8	2	7487	5.197071426017894	1.2970714559314536	0.050571054998889094	419.2065124511719	419.2170715332031
933	419.2270812988281	24.4827251066667					1	DETECTED	419.2271 m/z @24.48 [151020OFc1_NvH-0949-CRLM-24.raw]	419.2270812988281	24.4827251066667	2.58459620853333	98.6930168261333	96.10842061759998	1.1803464E7	4.231058790234514E8	2	7487	0.23862492394885848	0.8392524078064805	2.257637543896531	419.21710205078125	419.237060546875
934	419.24237060546875	26.0515973296					1	DETECTED	419.2424 m/z @26.05 [151020OFc1_NvH-0949-CRLM-24.raw]	419.24237060546875	26.0515973296	2.07673745386667	97.9248027674667	95.84806531360003	5671223.5	3.074110718512038E8	2	7487	0.16762523080004854	1.3397248974149438	2.893531298805813	419.2370910644531	419.2523498535156
935	419.2602844238281	18.3261560904					1	DETECTED	419.2603 m/z @18.33 [151020OFc1_NvH-0949-CRLM-24.raw]	419.2602844238281	18.3261560904	2.91210281866667	96.4640569818667	93.55195416320004	1973443.875	1.8999955398171246E8	2	7487	0.16613914023559673	0.5378165316296629	97.6327369194766	419.25238037109375	419.2701416015625
936	419.2728576660156	31.5523936096					1	DETECTED	419.2729 m/z @31.55 [151020OFc1_NvH-0949-CRLM-24.raw]	419.2728576660156	31.5523936096	4.3308851504	86.1691573464	81.83827219599999	68894.7578125	1.1282529318834762E8	0	7487	0.28750994934317475	1.5031913517698772	2.006382703539755	419.2708435058594	419.2734680175781
937	419.28363037109375	3.27781614746667					1	DETECTED	419.2836 m/z @3.28 [151020OFc1_NvH-0949-CRLM-24.raw]	419.28363037109375	3.27781614746667	2.7718649136	92.3678999074667	89.5960349938667	1243878.0	1.2246032574439403E8	0	7487	0.1551670735151145	1.633764775079139	2.1141224065100785	419.2738037109375	419.29302978515625
938	419.31549072265625	10.6474302072					1	DETECTED	419.3155 m/z @10.65 [151020OFc1_NvH-0949-CRLM-24.raw]	419.31549072265625	10.6474302072	0.0084474352	100.0014376016	99.9929901664	866960.6875	2.5982478634586835E8	2	7487	82.09449395268564	5.01978267010528	0.532279851119968	419.3134460449219	419.3174133300781
939	419.38592529296875	22.5623178408					1	DETECTED	419.3859 m/z @22.56 [151020OFc1_NvH-0949-CRLM-24.raw]	419.38592529296875	22.5623178408	7.7075197328	98.3623853570667	90.6548656242667	149136.0625	1.428677050567927E8	0	7487	10.352184537580618	3.0513664664161557	7.358925056074471	419.3766784667969	419.39556884765625
940	419.4170227050781	9.63371680426667					1	DETECTED	419.4170 m/z @9.63 [151020OFc1_NvH-0949-CRLM-24.raw]	419.4170227050781	9.63371680426667	2.60330396453333	95.2734138949333	92.67010993039997	500500.09375	1.4929172905923146E8	0	7487	0.14227700386121533	0.6303305146860132	6.7668709329151415	419.40716552734375	419.42694091796875
941	419.4425964355469	35.8595111392					1	DETECTED	419.4426 m/z @35.86 [151020OFc1_NvH-0949-CRLM-24.raw]	419.4425964355469	35.8595111392	3.11796580773333	97.2247106090667	94.10674480133338	1218549.5	1.4144599301121166E8	0	7487	0.17091954682898347	1.1020423385844902	0.19663937939485926	419.4328308105469	419.45208740234375
942	419.458251953125	14.5148574050667					1	DETECTED	419.4583 m/z @14.51 [151020OFc1_NvH-0949-CRLM-24.raw]	419.458251953125	14.5148574050667	2.93071946986667	99.3228244922667	96.39210502240003	420052.625	1.490610094884831E8	4	7487	8.040482464752971	0.5405336675262264	15.615046787572082	419.45281982421875	419.46820068359375
943	419.47119140625	35.4054370850667					1	DETECTED	419.4712 m/z @35.41 [151020OFc1_NvH-0949-CRLM-24.raw]	419.47119140625	35.4054370850667	3.17551665173333	94.7054686074667	91.52995195573337	176012.1875	1.2807306514898251E8	0	7487	12.256410805523398	1.4824428033774688	2.478290312346595	419.46826171875	419.4789733886719
944	419.489013671875	30.4607159538667					1	DETECTED	419.4890 m/z @30.46 [151020OFc1_NvH-0949-CRLM-24.raw]	419.489013671875	30.4607159538667	2.80917699813333	99.7799853066667	96.97080830853338	539139.25	1.3953995646151322E8	0	7487	0.16067094432040818	0.5452603293573154	0.41560128734309354	419.479248046875	419.49884033203125
945	419.5228576660156	17.9427789632					1	DETECTED	419.5229 m/z @17.94 [151020OFc1_NvH-0949-CRLM-24.raw]	419.5228576660156	17.9427789632	4.35066636666667	79.1965112344	74.84584486773333	72091.703125	1.1770739725152376E8	0	7487	0.0468280424948162	2.8149058528107793	5.845673856256002	419.51318359375	419.52728271484375
946	419.5375061035156	17.5046319648					1	DETECTED	419.5375 m/z @17.50 [151020OFc1_NvH-0949-CRLM-24.raw]	419.5375061035156	17.5046319648	5.43971415306667	96.0459258794667	90.60621172640002	2242554.75	1.6740792953349474E8	3	7487	0.12781794864829976	52.40462356123119	1.2907600563179253	419.527587890625	419.54071044921875
947	419.55072021484375	20.1507811661333					1	DETECTED	419.5507 m/z @20.15 [151020OFc1_NvH-0949-CRLM-24.raw]	419.55072021484375	20.1507811661333	4.2147260208	88.2717297293333	84.0570037085333	4030939.5	1.9405649219535127E8	3	7487	0.16729460262554596	0.5708951103267214	1.456662711003046	419.5407409667969	419.5606994628906
948	419.5633239746094	35.9421955789333					1	DETECTED	419.5633 m/z @35.94 [151020OFc1_NvH-0949-CRLM-24.raw]	419.5633239746094	35.9421955789333	4.20521153573333	91.9866742218667	87.78146268613338	745562.25	1.5249189945192927E8	3	7487	0.24417368651684512	0.6231029591985516	0.3237074970633221	419.56072998046875	419.5670471191406
949	419.5770568847656	26.0515973296					1	DETECTED	419.5771 m/z @26.05 [151020OFc1_NvH-0949-CRLM-24.raw]	419.5770568847656	26.0515973296	3.50262351546667	85.5948928074667	82.09226929200004	2114004.75	1.8316203921379143E8	3	7487	0.14918713669214156	0.5333368382257808	2.318349577936528	419.56707763671875	419.5870056152344
950	419.5928649902344	31.2392382378667					1	DETECTED	419.5929 m/z @31.24 [151020OFc1_NvH-0949-CRLM-24.raw]	419.5928649902344	31.2392382378667	1.90637644026667	95.4727811285333	93.56640468826663	221860.65625	1.7068155165672272E8	0	7487	6.082697527322416	1.7507031981843186	9.1911990003848E-4	419.5871276855469	419.6018981933594
951	419.6173095703125	9.62367752746667					1	DETECTED	419.6173 m/z @9.62 [151020OFc1_NvH-0949-CRLM-24.raw]	419.6173095703125	9.62367752746667	2.93071946986667	97.1266098474667	94.19589037760002	271455.84375	1.5856170935179546E8	0	7487	0.12295532603835468	4.428571735259176	24.3397221826502	419.6077575683594	419.6263122558594
952	419.64251708984375	35.7674747168					1	DETECTED	419.6425 m/z @35.77 [151020OFc1_NvH-0949-CRLM-24.raw]	419.64251708984375	35.7674747168	3.2410163536	99.8241705685333	96.5831542149333	895017.3125	1.4983313234709352E8	0	7487	0.18922923039836803	1.7462575366043307	14.120865659153273	419.6325988769531	419.6521301269531
953	419.661376953125	8.63039710986667					1	DETECTED	419.6614 m/z @8.63 [151020OFc1_NvH-0949-CRLM-24.raw]	419.661376953125	8.63039710986667	3.38893935626667	90.9591491938667	87.57020983760002	103067.8203125	1.35415024253239E8	0	7487	0.2329078086695322	0.5246347204765522	0.7184345438205971	419.6525573730469	419.6712646484375
954	419.7044372558594	46.3137133365333					1	DETECTED	419.7044 m/z @46.31 [151020OFc1_NvH-0949-CRLM-24.raw]	419.7044372558594	46.3137133365333	2.57517527813333	89.1917832408	86.61660796266668	489421.34375	1.356583939921625E8	4	7487	0.17429772535116683	0.5029843512629398	0.3261449031779831	419.69488525390625	419.7058410644531
955	419.7158508300781	15.0270662701333					1	DETECTED	419.7159 m/z @15.03 [151020OFc1_NvH-0949-CRLM-24.raw]	419.7158508300781	15.0270662701333	2.8184767984	84.9164781632	82.0980013648	864362.0625	1.6606984194710648E8	4	7487	18.405965234201897	0.5972232491429019	2.082870567750332	419.7059326171875	419.71844482421875
956	419.72845458984375	24.4827251066667					1	DETECTED	419.7285 m/z @24.48 [151020OFc1_NvH-0949-CRLM-24.raw]	419.72845458984375	24.4827251066667	3.09908371706667	99.5109116528	96.41182793573333	5557625.5	2.3861720659845313E8	2	7487	0.23249917329751213	5.499123728971011	2.135201323409577	419.7184753417969	419.7384338378906
957	419.74114990234375	26.5194525133333					1	DETECTED	419.7411 m/z @26.52 [151020OFc1_NvH-0949-CRLM-24.raw]	419.74114990234375	26.5194525133333	2.7718649136	79.1665596741333	76.3946947605333	259113.921875	1.4275066041132528E8	2	7487	4.088732137833468	2.1800902436438756	0.05768482305952948	419.73846435546875	419.7450256347656
958	419.75506591796875	24.6964145269333					1	DETECTED	419.7551 m/z @24.70 [151020OFc1_NvH-0949-CRLM-24.raw]	419.75506591796875	24.6964145269333	2.7058260168	97.1919983152	94.48617229839999	4937738.0	2.231419143051625E8	2	7487	0.24873781673257866	0.5682385313491057	0.15238128963116568	419.7450866699219	419.76458740234375
959	419.77899169921875	38.2546795					1	DETECTED	419.7790 m/z @38.25 [151020OFc1_NvH-0949-CRLM-24.raw]	419.77899169921875	38.2546795	3.62601606613333	90.1264123490667	86.50039628293337	923486.3125	1.7663500835304615E8	2	7487	0.05524499583540887	0.5045267551045874	0.004411412753893467	419.76904296875	419.7811584472656
960	419.7916564941406	40.4236493570667					1	DETECTED	419.7917 m/z @40.42 [151020OFc1_NvH-0949-CRLM-24.raw]	419.7916564941406	40.4236493570667	3.15686486026667	98.2332467994667	95.07638193920003	983202.0625	1.7399944675703678E8	2	7487	0.29432019870860415	0.6274234282628082	0.007620342994000145	419.7819519042969	419.8015441894531
961	419.81744384765625	9.6638771312					1	DETECTED	419.8174 m/z @9.66 [151020OFc1_NvH-0949-CRLM-24.raw]	419.81744384765625	9.6638771312	0.4197600672	98.6267754176	98.2070153504	134941.65625	1.6477715017875415E8	0	7487	1.04272756484621	3.0688538569724324	1.5675991572615013	419.8078918457031	419.8274230957031
962	419.8431396484375	35.7967426773333					1	DETECTED	419.8431 m/z @35.80 [151020OFc1_NvH-0949-CRLM-24.raw]	419.8431396484375	35.7967426773333	0.155514588533333	99.9903832072	99.83486861866666	447984.78125	1.4036529276647237E8	0	7487	0.130734369950126	0.503339497694049	1.709780545616935	419.8334655761719	419.8530578613281
963	419.8556213378906	18.3261560904					1	DETECTED	419.8556 m/z @18.33 [151020OFc1_NvH-0949-CRLM-24.raw]	419.8556213378906	18.3261560904	4.39990714053333	99.9460337106667	95.54612657013337	93002.5703125	1.1707741311454685E8	0	7487	0.10964380369209437	4.091012496714116	7.341257449447356	419.8531494140625	419.861572265625
964	419.8716125488281	17.5046319648					1	DETECTED	419.8716 m/z @17.50 [151020OFc1_NvH-0949-CRLM-24.raw]	419.8716125488281	17.5046319648	0.0084474352	99.9903832072	99.981935772	1484615.875	1.6024882621212402E8	3	7487	0.08353816309723427	0.671161135287892	0.1225301966823841	419.86163330078125	419.8731994628906
965	419.8832092285156	35.5306688298667					1	DETECTED	419.8832 m/z @35.53 [151020OFc1_NvH-0949-CRLM-24.raw]	419.8832092285156	35.5306688298667	0.0430552061333333	99.9682547432	99.92519953706667	2788691.25	2.4072956267198032E8	3	7487	0.24332734924107768	1.0264756740526524	2.4779810019963993	419.87322998046875	419.8931884765625
966	419.8980407714844	24.3524502610667					1	DETECTED	419.8980 m/z @24.35 [151020OFc1_NvH-0949-CRLM-24.raw]	419.8980407714844	24.3524502610667	0.0084474352	99.9234838770667	99.9150364418667	1587665.25	1.742873192733399E8	3	7487	0.18472492997538836	1.887390285589345	81.80373187245803	419.8932189941406	419.90802001953125
967	419.91033935546875	25.9998500298667					1	DETECTED	419.9103 m/z @26.00 [151020OFc1_NvH-0949-CRLM-24.raw]	419.91033935546875	25.9998500298667	0.0084474352	99.7908789250667	99.78243148986671	573729.0	1.6085395646864522E8	3	7487	20.08196758612025	0.7154432989316355	0.733648098306529	419.9080810546875	419.9203186035156
968	419.92755126953125	15.4551177096					1	DETECTED	419.9276 m/z @15.46 [151020OFc1_NvH-0949-CRLM-24.raw]	419.92755126953125	15.4551177096	0.0084474352	99.9234838770667	99.9150364418667	457406.96875	1.5648500800318274E8	3	7487	0.16659142733789345	0.9532705985091674	124.46057777917656	419.92041015625	419.93695068359375
969	419.9385070800781	24.5410433738667					1	DETECTED	419.9385 m/z @24.54 [151020OFc1_NvH-0949-CRLM-24.raw]	419.9385070800781	24.5410433738667	0.0084474352	99.801949748	99.7935023128	44785.984375	1.4680836405253428E8	0	7487	67.97396339988569	1.963880463708879	2.9085546741043897	419.93756103515625	419.945068359375
970	419.9551696777344	46.3536424989333					1	DETECTED	419.9552 m/z @46.35 [151020OFc1_NvH-0949-CRLM-24.raw]	419.9551696777344	46.3536424989333	0.0204125362666667	99.957045792	99.93663325573334	363157.71875	1.50020597737872E8	0	7487	28.9154255137168	1.4109342607909983	0.005989800252322647	419.94580078125	419.9578552246094
971	419.9678649902344	33.2661133256					1	DETECTED	419.9679 m/z @33.27 [151020OFc1_NvH-0949-CRLM-24.raw]	419.9678649902344	33.2661133256	0.0204125362666667	99.9903832072	99.96997067093334	436311.5625	1.3186369003349365E8	0	7487	18.74799460935705	0.5011264279242851	39.82229763982746	419.9578857421875	419.9689636230469
972	419.9789733886719	11.477750264					1	DETECTED	419.9790 m/z @11.48 [151020OFc1_NvH-0949-CRLM-24.raw]	419.9789733886719	11.477750264	0.0544739112	100.0014376016	99.9469636904	456860.28125	1.6758228969911924E8	4	7487	1.025808805933755	3.2833094440390527	2.3702987945556004	419.96905517578125	419.98895263671875
973	419.9930725097656	35.069419724					1	DETECTED	419.9931 m/z @35.07 [151020OFc1_NvH-0949-CRLM-24.raw]	419.9930725097656	35.069419724	0.155514588533333	99.702261876	99.54674728746666	169295.765625	1.48900643454965E8	0	7487	2.7586088475946653	1.5506234779510417	0.03164958110405847	419.9889831542969	420.0029602050781
974	420.0133361816406	39.0382728533333					1	DETECTED	420.0133 m/z @39.04 [151020OFc1_NvH-0949-CRLM-24.raw]	420.0133361816406	39.0382728533333	3.0329185632	99.5109116528	96.4779930896	216551.0	1.3688613438394147E8	0	7487	23.99139191374632	1.5290165052005835	0.0294764776342226	420.0033874511719	420.02325439453125
975	420.0539245605469	55.0705107226667					1	DETECTED	420.0539 m/z @55.07 [151020OFc1_NvH-0949-CRLM-24.raw]	420.0539245605469	55.0705107226667	3.26868253386667	99.702261876	96.43357934213333	75597.8203125	1.653930067705007E8	0	7487	91.17348390867451	0.9307932047365757	0.9584288566157229	420.0539245605469	420.063720703125
976	420.0984191894531	32.4417557010667					1	DETECTED	420.0984 m/z @32.44 [151020OFc1_NvH-0949-CRLM-24.raw]	420.0984191894531	32.4417557010667	1.78446137946667	97.7276405770667	95.94317919760002	115199.46875	1.3160262323603173E8	0	7487	84.39475573951671	1.5647691898564235	3.205490111663564	420.0888366699219	420.10748291015625
977	420.1159973144531	35.4891258826667					1	DETECTED	420.1160 m/z @35.49 [151020OFc1_NvH-0949-CRLM-24.raw]	420.1159973144531	35.4891258826667	14.2958242957333	99.2897619677333	84.993937672	67806.3046875	1.336876177354288E8	0	7487	29.624829847720505	1.8701780061623574	2.5279497580138237	420.1085205078125	420.12384033203125
978	420.17315673828125	91.0488247229333					1	DETECTED	420.1732 m/z @91.05 [151020OFc1_NvH-0949-CRLM-24.raw]	420.17315673828125	91.0488247229333	6.14899812533333	98.5164394317333	92.36744130639997	62013.87890625	1.2361894015889187E8	0	7487	0.06720775227782383	0.5439789750348625	0.08795795006972489	420.16534423828125	420.1772155761719
979	420.18731689453125	90.8034294725333					1	DETECTED	420.1873 m/z @90.80 [151020OFc1_NvH-0949-CRLM-24.raw]	420.18731689453125	90.8034294725333	0.600178678933333	98.3515268538667	97.75134817493337	409222.71875	1.3685243595350453E8	3	7487	0.1615745510830351	0.5084819933532497	0.005634204247970971	420.17779541015625	420.1957092285156
980	420.2057189941406	34.8832404314667					1	DETECTED	420.2057 m/z @34.88 [151020OFc1_NvH-0949-CRLM-24.raw]	420.2057189941406	34.8832404314667	3.09908371706667	98.8708797197333	95.77179600266662	2342990.25	2.1116473009282684E8	2	7487	0.33491108515224255	0.5198538397625813	0.6821088715683264	420.19573974609375	420.210205078125
981	420.22021484375	34.4113674808					1	DETECTED	420.2202 m/z @34.41 [151020OFc1_NvH-0949-CRLM-24.raw]	420.22021484375	34.4113674808	2.09575800853333	98.6709461602667	96.57518815173337	2898134.0	3.0945586267797214E8	2	7487	0.15882187314140594	0.5387181075705375	0.0799989369286358	420.2102355957031	420.2301940917969
982	420.2303161621094	24.4827251066667					1	DETECTED	420.2303 m/z @24.48 [151020OFc1_NvH-0949-CRLM-24.raw]	420.2303161621094	24.4827251066667	2.8184767984	98.6379611306667	95.8194843322667	1553068.5	2.2054297661423287E8	3	7487	0.7991094762548023	6.085761715782611	4.417177334816354	420.230224609375	420.24029541015625
983	420.2422790527344	43.4408027933333					1	DETECTED	420.2423 m/z @43.44 [151020OFc1_NvH-0949-CRLM-24.raw]	420.2422790527344	43.4408027933333	2.76234202213333	94.8911725984	92.12883057626668	346347.25	1.7906946401412293E8	2	7487	17.45629565900354	1.233320708398203	0.1952702652760117	420.2403259277344	420.2467041015625
984	420.2567138671875	24.6841379629333					1	DETECTED	420.2567 m/z @24.68 [151020OFc1_NvH-0949-CRLM-24.raw]	420.2567138671875	24.6841379629333	2.27495392586667	98.1343317064	95.85937778053334	2299041.5	2.0146547827787027E8	3	7487	0.22452456636699836	8.245803455392467	0.7811041409085131	420.2467346191406	420.26611328125
985	420.2810363769531	38.1579994274667					1	DETECTED	420.2810 m/z @38.16 [151020OFc1_NvH-0949-CRLM-24.raw]	420.2810363769531	38.1579994274667	3.02351441253333	92.4986205757333	89.47510616319997	426472.375	1.4572710412602115E8	0	7487	0.16414438950216237	1.6990310402927078	2.7266826967577145	420.27105712890625	420.2830505371094
986	420.29400634765625	40.4123887922667					1	DETECTED	420.2940 m/z @40.41 [151020OFc1_NvH-0949-CRLM-24.raw]	420.29400634765625	40.4123887922667	3.15686486026667	93.4394626592	90.28259779893334	473669.375	1.5381682306722805E8	0	7487	0.143123263472539	1.191433687196133	1.3776281141436855	420.2843933105469	420.2965087890625
987	420.31884765625	10.6474302072					1	DETECTED	420.3188 m/z @10.65 [151020OFc1_NvH-0949-CRLM-24.raw]	420.31884765625	10.6474302072	0.0084474352	100.0014376016	99.9929901664	243441.484375	1.4739643072903877E8	0	7487	81.92463172175489	0.5833174143072021	9.431560533224378	420.31298828125	420.32781982421875
988	420.38079833984375	13.1371042730667					1	DETECTED	420.3808 m/z @13.14 [151020OFc1_NvH-0949-CRLM-24.raw]	420.38079833984375	13.1371042730667	5.04251665013333	99.5664233608	94.52390671066667	72101.4375	1.3498882909972808E8	0	7487	1.1576085689659354	5.838710451590149	null	420.3712158203125	420.3907470703125
989	420.4313049316406	40.4766673469333					1	DETECTED	420.4313 m/z @40.48 [151020OFc1_NvH-0949-CRLM-24.raw]	420.4313049316406	40.4766673469333	2.58459620853333	97.8262138517333	95.24161764319997	223680.90625	1.888337650626372E8	0	7487	11.644841417651097	1.3752408263134952	0.5525235172132767	420.4217224121094	420.44091796875
990	420.4524841308594	35.3593352792					1	DETECTED	420.4525 m/z @35.36 [151020OFc1_NvH-0949-CRLM-24.raw]	420.4524841308594	35.3593352792	1.91571796853333	99.4888161994667	97.57309823093337	180515.484375	1.485204607880803E8	0	7487	0.06141345469441717	1.7527618430750107	0.6123427569691258	420.4425964355469	420.4624328613281
991	420.48004150390625	11.4987937976					1	DETECTED	420.4800 m/z @11.50 [151020OFc1_NvH-0949-CRLM-24.raw]	420.48004150390625	11.4987937976	2.4909304616	98.4941916125333	96.0032611509333	269883.78125	1.4801123171868208E8	0	7487	0.6870247404275602	1.3873774886380872	17.796257196090313	420.4702453613281	420.4900207519531
992	420.49493408203125	9.0586151224					1	DETECTED	420.4949 m/z @9.06 [151020OFc1_NvH-0949-CRLM-24.raw]	420.49493408203125	9.0586151224	2.56580849733333	85.8773984157333	83.31158991839996	185847.25	1.3151612848764639E8	0	7487	0.38124765273412464	0.5506549260634166	2.2151646822142896	420.4900817871094	420.50457763671875
993	420.5099182128906	43.5439782186667					1	DETECTED	420.5099 m/z @43.54 [151020OFc1_NvH-0949-CRLM-24.raw]	420.5099182128906	43.5439782186667	3.15686486026667	79.9038953149333	76.74703045466663	59895.671875	1.3255524014390326E8	0	7487	76.50791306998374	0.9527923027531657	0.9080482053798671	420.50506591796875	420.5164794921875
994	420.5264892578125	20.7402284245333					1	DETECTED	420.5265 m/z @20.74 [151020OFc1_NvH-0949-CRLM-24.raw]	420.5264892578125	20.7402284245333	2.8933593104	97.9705496661333	95.0771903557333	924555.6875	1.8908716088474947E8	3	7487	0.10691264892065533	2.764136915977376	0.06972518030508792	420.5168762207031	420.5364685058594
995	420.53662109375	25.8198667752					1	DETECTED	420.5366 m/z @25.82 [151020OFc1_NvH-0949-CRLM-24.raw]	420.53662109375	25.8198667752	4.5068871976	94.6667545586667	90.1598673610667	326548.40625	1.5846289406741E8	0	7487	26.74550506471448	3.392149816099849	8.207727751660483	420.5364990234375	420.5419616699219
996	420.5519714355469	35.4773776224					1	DETECTED	420.5520 m/z @35.48 [151020OFc1_NvH-0949-CRLM-24.raw]	420.5519714355469	35.4773776224	2.99527715493333	90.6653644658667	87.67008731093337	947469.0625	1.7089551048607796E8	3	7487	0.16889090869288736	1.0754698373444553	0.088396249508085	420.5420227050781	420.56195068359375
997	420.5663757324219	20.5295625586667					1	DETECTED	420.5664 m/z @20.53 [151020OFc1_NvH-0949-CRLM-24.raw]	420.5663757324219	20.5295625586667	2.86572194826667	94.9308259965333	92.06510404826663	634620.1875	1.6776287463943553E8	0	7487	8.513740816019368	1.232686135921226	1.0639663509375503	420.5619812011719	420.57183837890625
998	420.5819091796875	12.7758791429333					1	DETECTED	420.5819 m/z @12.78 [151020OFc1_NvH-0949-CRLM-24.raw]	420.5819091796875	12.7758791429333	2.97667275573333	99.9793608885333	97.00268813279996	1101093.25	1.6738123746099263E8	3	7487	0.152808030456141	1.1902065350416318	3.0752946918270343	420.572021484375	420.59161376953125
999	420.59600830078125	15.4462968434667					1	DETECTED	420.5960 m/z @15.45 [151020OFc1_NvH-0949-CRLM-24.raw]	420.59600830078125	15.4462968434667	2.87499947226667	93.330675576	90.45567610373334	120860.8515625	1.2889975555202524E8	0	7487	0.1667835507495692	3.5977064829824577	0.00704912481717736	420.5919494628906	420.6059875488281
1000	420.61212158203125	41.1850007978667					1	DETECTED	420.6121 m/z @41.19 [151020OFc1_NvH-0949-CRLM-24.raw]	420.61212158203125	41.1850007978667	3.32376899813333	93.7003698	90.37660080186667	58552.5625	1.5000086412946442E8	3	7487	75.37331054717913	1.1935243058111904	1.3870486116223808	420.6060485839844	420.6154479980469
1001	420.6629333496094	16.2292029869333					1	DETECTED	420.6629 m/z @16.23 [151020OFc1_NvH-0949-CRLM-24.raw]	420.6629333496094	16.2292029869333	3.1847685128	95.3746190146667	92.1898505018667	74605.921875	1.2560753030055046E8	0	7487	0.09558455632905805	3.533685215893271	23.434986328312945	420.6532897949219	420.6728820800781
1002	420.6946716308594	11.8193692032					1	DETECTED	420.6947 m/z @11.82 [151020OFc1_NvH-0949-CRLM-24.raw]	420.6946716308594	11.8193692032	2.74356109866667	94.8418021005333	92.09824100186663	131170.46875	1.7901789103425306E8	0	7487	0.039819212120193015	0.552377111757765	25.029999981119534	420.6847229003906	420.6977844238281
1003	420.7077941894531	34.8832404314667					1	DETECTED	420.7078 m/z @34.88 [151020OFc1_NvH-0949-CRLM-24.raw]	420.7077941894531	34.8832404314667	2.5564444304	98.8487466208	96.2923021904	957900.25	1.574746714700374E8	4	7487	0.34128229800234067	1.4059314719662743	0.015287832676562417	420.6978454589844	420.7119445800781
1004	420.7220764160156	34.4113674808					1	DETECTED	420.7221 m/z @34.41 [151020OFc1_NvH-0949-CRLM-24.raw]	420.7220764160156	34.4113674808	2.04816883333333	99.702261876	97.65409304266666	1402665.5	1.7149691568637237E8	2	7487	0.16182557993315072	0.8498062703241838	0.5394715384088111	420.71209716796875	420.7243957519531
1005	420.7344055175781	42.8536654282667					1	DETECTED	420.7344 m/z @42.85 [151020OFc1_NvH-0949-CRLM-24.raw]	420.7344055175781	42.8536654282667	2.64034314453333	94.191424672	91.55108152746666	2599784.0	2.0482213170396873E8	4	7487	4.697353983362284	0.5160655723521532	0.5526623997561613	420.7244873046875	420.744384765625
1006	420.7447204589844	20.9068246189333					1	DETECTED	420.7447 m/z @20.91 [151020OFc1_NvH-0949-CRLM-24.raw]	420.7447204589844	20.9068246189333	3.1273526624	84.8077621392	81.6804094768	239200.71875	1.4099375255986446E8	0	7487	12.27250051777581	3.3116470033146967	0.05709486805950851	420.7444152832031	420.748046875
1007	420.758056640625	24.6841379629333					1	DETECTED	420.7581 m/z @24.68 [151020OFc1_NvH-0949-CRLM-24.raw]	420.758056640625	24.6841379629333	2.58459620853333	94.7149289376	92.13033272906668	582915.3125	1.5732340567078623E8	0	7487	4.581808276774879	1.717281694147647	2.233404712377809	420.74822998046875	420.7603759765625
1008	420.7703857421875	27.8001563445333					1	DETECTED	420.7704 m/z @27.80 [151020OFc1_NvH-0949-CRLM-24.raw]	420.7703857421875	27.8001563445333	2.99527715493333	95.969258156	92.97398100106666	2.8204956E7	5.521316505871457E8	2	7487	0.18839567061192497	5.917461530683609	1.9134910691935298	420.76043701171875	420.7803039550781
1009	420.7870178222656	37.3788457304					1	DETECTED	420.7870 m/z @37.38 [151020OFc1_NvH-0949-CRLM-24.raw]	420.7870178222656	37.3788457304	2.84694107493333	98.1343317064	95.28739063146668	694365.875	1.3973592292509264E8	0	7487	0.1457252214813849	0.5321027285773609	0.05546306405114057	420.7803955078125	420.79693603515625
1010	420.80682373046875	16.1827757656					1	DETECTED	420.8068 m/z @16.18 [151020OFc1_NvH-0949-CRLM-24.raw]	420.80682373046875	16.1827757656	2.93071946986667	99.8462975482667	96.91557807840003	124413.28125	1.351188196625769E8	0	7487	0.5280775182539692	3.656624146307138	1.3299416060260998	420.79730224609375	420.816650390625
1011	420.8439636230469	38.964265532					1	DETECTED	420.8440 m/z @38.96 [151020OFc1_NvH-0949-CRLM-24.raw]	420.8439636230469	38.964265532	0.0084474352	100.0014376016	99.9929901664	81777.6796875	1.5247044573373762E8	0	7487	89.79495805866526	1.2187993674971584	1.7756727969047952	420.833984375	420.85076904296875
1012	420.8608093261719	20.7178346717333					1	DETECTED	420.8608 m/z @20.72 [151020OFc1_NvH-0949-CRLM-24.raw]	420.8608093261719	20.7178346717333	0.236601208	99.9234838770667	99.6868826690667	698011.125	1.4159332114296782E8	3	7487	7.698201496404888	1.5836287758211147	2.4949897916590946	420.8508605957031	420.87078857421875
1013	420.8718566894531	39.0243584077333					1	DETECTED	420.8719 m/z @39.02 [151020OFc1_NvH-0949-CRLM-24.raw]	420.8718566894531	39.0243584077333	0.0204125362666667	99.7908789250667	99.77046638880005	156032.671875	1.1772098159901144E8	0	7487	21.593969469935768	1.4458787868579495	2.112813173535585	420.8708190917969	420.8760070800781
1014	420.8860168457031	16.8521310768					1	DETECTED	420.8860 m/z @16.85 [151020OFc1_NvH-0949-CRLM-24.raw]	420.8860168457031	16.8521310768	0.0084474352	99.9903832072	99.981935772	1000197.0625	1.771005906812055E8	3	7487	0.12205772556736605	1.5756149764767329	0.2922395165906155	420.8760681152344	420.8959655761719
1015	420.8983459472656	19.6608405466667					1	DETECTED	420.8983 m/z @19.66 [151020OFc1_NvH-0949-CRLM-24.raw]	420.8983459472656	19.6608405466667	0.567851601866667	99.6912306586667	99.12337905680003	960174.3125	1.7819250929834926E8	3	7487	2.20743721181136	1.0620448526662964	0.5305709934400717	420.8960266113281	420.9082946777344
1016	420.91070556640625	38.8034316333333					1	DETECTED	420.9107 m/z @38.80 [151020OFc1_NvH-0949-CRLM-24.raw]	420.91070556640625	38.8034316333333	0.0544739112	100.0014376016	99.9469636904	524264.84375	1.480710366314545E8	0	7487	0.09098007253680152	0.5143405683479433	142.89109847827493	420.9083557128906	420.9122619628906
1017	420.9222717285156	21.0531290098667					1	DETECTED	420.9223 m/z @21.05 [151020OFc1_NvH-0949-CRLM-24.raw]	420.9222717285156	21.0531290098667	0.0084474352	100.0014376016	99.9929901664	894822.0	1.650824777925248E8	3	7487	32.079385268272134	1.2486902386959065	0.02761950370262222	420.91229248046875	420.9314880371094
1018	420.9459533691406	11.9005847613333					1	DETECTED	420.9460 m/z @11.90 [151020OFc1_NvH-0949-CRLM-24.raw]	420.9459533691406	11.9005847613333	0.0084474352	100.0014376016	99.9929901664	113878.3046875	1.2516802243589771E8	0	7487	0.1031377822803865	4.063231369946337	19.83105401985411	420.93597412109375	420.95050048828125
1019	420.96051025390625	32.2471188677333					1	DETECTED	420.9605 m/z @32.25 [151020OFc1_NvH-0949-CRLM-24.raw]	420.96051025390625	32.2471188677333	0.0084474352	99.5443191282667	99.5358716930667	438545.625	1.4710889563632903E8	0	7487	15.795938058028362	0.6336503753205702	1.2188135344983198	420.9510192871094	420.9704895019531
1020	420.97418212890625	27.7236742832					1	DETECTED	420.9742 m/z @27.72 [151020OFc1_NvH-0949-CRLM-24.raw]	420.97418212890625	27.7236742832	0.031643708	99.7133615069333	99.68171779893329	180777.015625	1.4043211164997548E8	0	7487	81.28181155347292	2.1667834053110684	3.8264121536390405	420.9705810546875	420.9789123535156
1021	420.9889221191406	47.4694844074667					1	DETECTED	420.9889 m/z @47.47 [151020OFc1_NvH-0949-CRLM-24.raw]	420.9889221191406	47.4694844074667	0.0084474352	99.957045792	99.9485983568	1146187.375	1.56319338825484E8	0	7487	32.80700305493305	0.5022711155211996	0.003076755356666362	420.97894287109375	420.99884033203125
1022	421.0087890625	43.7433694525333					1	DETECTED	421.0088 m/z @43.74 [151020OFc1_NvH-0949-CRLM-24.raw]	421.0087890625	43.7433694525333	0.0084474352	99.8462975482667	99.83785011306671	81090.2890625	1.2959523673885353E8	0	7487	43.88059355261916	1.090817478305593	1.154435564113661	420.9991455078125	421.01873779296875
1023	421.0592346191406	17.9427789632					1	DETECTED	421.0592 m/z @17.94 [151020OFc1_NvH-0949-CRLM-24.raw]	421.0592346191406	17.9427789632	0.0084474352	99.9460337106667	99.9375862754667	597277.375	2.734976693746859E8	2	7487	0.5259607484899682	2.695652636869277	1.483042568561972	421.0493469238281	421.0685729980469
1024	421.0921936035156	16.4333854885333					1	DETECTED	421.0922 m/z @16.43 [151020OFc1_NvH-0949-CRLM-24.raw]	421.0921936035156	16.4333854885333	4.4936165816	100.0014376016	95.50782102000001	96742.6328125	1.3598763718201768E8	0	7487	0.07126457669475883	3.9995674022023833	378.50304916408464	421.08306884765625	421.1021728515625
1025	421.1462097167969	89.6973652682667					1	DETECTED	421.1462 m/z @89.70 [151020OFc1_NvH-0949-CRLM-24.raw]	421.1462097167969	89.6973652682667	0.3557027408	99.9122961450667	99.5565934042667	441284.5625	1.4256726709089825E8	0	7487	0.31914570651750296	0.5186354969449333	0.019799620906599195	421.13641357421875	421.1545104980469
1026	421.1702575683594	25.0530439714667					1	DETECTED	421.1703 m/z @25.05 [151020OFc1_NvH-0949-CRLM-24.raw]	421.1702575683594	25.0530439714667	0.600178678933333	100.0014376016	99.40125892266667	70355.34375	1.4986554927557987E8	0	7487	80.4984367529832	1.9838760483721927	2.72882142704822	421.1607666015625	421.1725158691406
1027	421.18255615234375	90.1155647602667					1	DETECTED	421.1826 m/z @90.12 [151020OFc1_NvH-0949-CRLM-24.raw]	421.18255615234375	90.1155647602667	3.61660318133333	99.957045792	96.34044261066667	412305.6875	1.3332392781217664E8	0	7487	0.05885681117879926	0.5069794448342384	0.009185748169854879	421.17279052734375	421.1924743652344
1028	421.1953430175781	20.7402284245333					1	DETECTED	421.1953 m/z @20.74 [151020OFc1_NvH-0949-CRLM-24.raw]	421.1953430175781	20.7402284245333	4.31012659546667	78.4535758869333	74.14344929146662	293509.6875	1.225753009369208E8	0	7487	8.420844580289378	7.451860756656663	2.1268225730422596	421.1925964355469	421.1979064941406
1029	421.2079162597656	34.9000674645333					1	DETECTED	421.2079 m/z @34.90 [151020OFc1_NvH-0949-CRLM-24.raw]	421.2079162597656	34.9000674645333	2.9213031768	94.6009508117333	91.6796476349333	307802.0	1.5046138327369276E8	0	7487	6.404678577842617	0.8509627326974972	0.6820750730298212	421.19793701171875	421.2085266113281
1030	421.2185363769531	90.7438072464					1	DETECTED	421.2185 m/z @90.74 [151020OFc1_NvH-0949-CRLM-24.raw]	421.2185363769531	90.7438072464	2.40683331813333	98.881983572	96.47515025386667	3745865.75	3.156912912574834E8	3	7487	0.0664517433167191	0.5023870857498269	0.004454480135203648	421.20855712890625	421.2284851074219
1031	421.2357177734375	42.8014394645333					1	DETECTED	421.2357 m/z @42.80 [151020OFc1_NvH-0949-CRLM-24.raw]	421.2357177734375	42.8014394645333	2.52852149546667	99.8241705685333	97.29564907306664	1159335.25	2.190742061822352E8	2	7487	23.607113954812235	0.581500944609812	0.021505726410475552	421.2285461425781	421.2456970214844
1032	421.2504577636719	12.7758791429333					1	DETECTED	421.2505 m/z @12.78 [151020OFc1_NvH-0949-CRLM-24.raw]	421.2504577636719	12.7758791429333	1.500997528	99.8353019866667	98.33430445866671	261970.9375	1.5162908400672707E8	0	7487	28.724029545170062	0.584989829721198	1.2374310528519823	421.2457275390625	421.2505798339844
1033	421.2605895996094	21.3104239437333					1	DETECTED	421.2606 m/z @21.31 [151020OFc1_NvH-0949-CRLM-24.raw]	421.2605895996094	21.3104239437333	2.57517527813333	93.2421126746667	90.66693739653337	2860952.25	1.9654904142594194E8	2	7487	0.24547391776416205	0.7708318337354761	1.7883544933734217	421.2506103515625	421.26177978515625
1034	421.27178955078125	27.7789314837333					1	DETECTED	421.2718 m/z @27.78 [151020OFc1_NvH-0949-CRLM-24.raw]	421.27178955078125	27.7789314837333	2.65911018453333	98.7040231834667	96.04491299893337	1.2723837E7	3.202067561088404E8	0	7487	0.19946526933021147	1.6258738814168379	14.412525628843133	421.2618103027344	421.2813720703125
1035	421.28900146484375	37.3604484938667					1	DETECTED	421.2890 m/z @37.36 [151020OFc1_NvH-0949-CRLM-24.raw]	421.28900146484375	37.3604484938667	3.75920583493333	92.3532352053333	88.59402937039998	396355.1875	1.6874562281705007E8	0	7487	0.16532016730029397	1.820426782146601	0.04778369559878253	421.2818298339844	421.2979431152344
1036	421.3309020996094	91.4968382538667					1	DETECTED	421.3309 m/z @91.50 [151020OFc1_NvH-0949-CRLM-24.raw]	421.3309020996094	91.4968382538667	0.0084474352	100.0014376016	99.9929901664	72818.0859375	1.5662395966720766E8	0	7487	0.2916605026584449	0.5438957229228372	0.09196715405473314	421.3209228515625	421.3401184082031
1037	421.3547668457031	34.8462682749333					1	DETECTED	421.3548 m/z @34.85 [151020OFc1_NvH-0949-CRLM-24.raw]	421.3547668457031	34.8462682749333	7.85615574293333	92.1070918946667	84.25093615173337	34606.11328125	1.2248860595816894E8	0	7487	82.79087519402535	1.5607740807275985	2.1215481614551965	421.34674072265625	421.35491943359375
1038	421.3673095703125	90.6372961517333					1	DETECTED	421.3673 m/z @90.64 [151020OFc1_NvH-0949-CRLM-24.raw]	421.3673095703125	90.6372961517333	2.93071946986667	97.8152142754667	94.88449480560003	142613.21875	1.4497639831919956E8	0	7487	88.98955089887116	0.5066608294539623	0.014500859379459339	421.3574523925781	421.3771667480469
1039	421.4075927734375	40.7525367450667					1	DETECTED	421.4076 m/z @40.75 [151020OFc1_NvH-0949-CRLM-24.raw]	421.4075927734375	40.7525367450667	3.6073495088	96.3618787733333	92.7545292645333	204533.484375	1.522613537863109E8	0	7487	16.4106084857768	1.1825271224188705	3.1417358359149357	421.3976135253906	421.41741943359375
1040	421.41961669921875	34.5383779069333					1	DETECTED	421.4196 m/z @34.54 [151020OFc1_NvH-0949-CRLM-24.raw]	421.41961669921875	34.5383779069333	3.6073495088	58.3384363176	54.7310868088	65001.82421875	9.6319703167241E7	0	7487	51.83547338990277	0.9205991750597223	0.8464695119546307	421.4183044433594	421.4289855957031
1041	421.4708557128906	17.9191548253333					1	DETECTED	421.4709 m/z @17.92 [151020OFc1_NvH-0949-CRLM-24.raw]	421.4708557128906	17.9191548253333	3.55841843466667	99.7354985698667	96.17708013520004	2498376.5	1.639676590261797E8	0	7487	0.17322729694001282	1.1692851761223884	1.387134092525836	421.461181640625	421.4808044433594
1042	421.4890441894531	14.7533503386667					1	DETECTED	421.4890 m/z @14.75 [151020OFc1_NvH-0949-CRLM-24.raw]	421.4890441894531	14.7533503386667	2.51910917226667	96.5942131565333	94.07510398426663	338126.1875	1.382538342909772E8	0	7487	13.184036491776117	0.7848461198372263	2.5488040140242374	421.4810791015625	421.4989318847656
1043	421.50341796875	17.4217013792					1	DETECTED	421.5034 m/z @17.42 [151020OFc1_NvH-0949-CRLM-24.raw]	421.50341796875	17.4217013792	2.67767604266667	98.3515268538667	95.67385081120003	142601.453125	1.5943272328151697E8	0	7487	0.18154614554117643	3.3476985132139383	0.03777072355498245	421.49908447265625	421.51300048828125
1044	421.5240173339844	21.0807722509333					1	DETECTED	421.5240 m/z @21.08 [151020OFc1_NvH-0949-CRLM-24.raw]	421.5240173339844	21.0807722509333	3.68527333253333	86.8836345674667	83.19836123493337	141773.515625	1.1759364586568016E8	0	7487	8.89165808323478	3.5701464516805697	0.011704471061217634	421.5145568847656	421.5339660644531
1045	421.5440368652344	35.069419724					1	DETECTED	421.5440 m/z @35.07 [151020OFc1_NvH-0949-CRLM-24.raw]	421.5440368652344	35.069419724	1.65900618533333	97.7933063186667	96.13430013333337	1397686.0	1.7923464054876783E8	3	7487	16.821085025364827	0.5071704763751562	0.46642655622131646	421.5341796875	421.549560546875
1046	421.5596008300781	39.1597653085333					1	DETECTED	421.5596 m/z @39.16 [151020OFc1_NvH-0949-CRLM-24.raw]	421.5596008300781	39.1597653085333	3.04225755333333	99.0365939997333	95.99433644639997	2070151.125	1.9852252906721506E8	0	7487	3.4614311737282293	0.6854976373605185	0.10841542220330014	421.54962158203125	421.569580078125
1047	421.5774230957031	39.3516695042667					1	DETECTED	421.5774 m/z @39.35 [151020OFc1_NvH-0949-CRLM-24.raw]	421.5774230957031	39.3516695042667	2.57517527813333	90.5585744338667	87.98339915573337	528970.0	1.5670280760730478E8	3	7487	3.2328894750701522	0.7873711291370411	0.003261330953091796	421.5696105957031	421.5872802734375
1048	421.5912170410156	20.9975861066667					1	DETECTED	421.5912 m/z @21.00 [151020OFc1_NvH-0949-CRLM-24.raw]	421.5912170410156	20.9975861066667	3.63904468933333	94.2378466392	90.59880194986667	253298.9375	1.3950473460652843E8	0	7487	0.16919397714130824	0.5056592494466774	0.018735324686914516	421.5874328613281	421.60113525390625
1049	421.6875305175781	25.8820263216					1	DETECTED	421.6875 m/z @25.88 [151020OFc1_NvH-0949-CRLM-24.raw]	421.6875305175781	25.8820263216	3.65806168773333	95.7392838418667	92.08122215413337	148197.828125	1.3231654881267267E8	0	7487	4.236328826793564	1.888358563686954	3.892944433990604	421.6775817871094	421.6974182128906
1050	421.7213134765625	17.9302607744					1	DETECTED	421.7213 m/z @17.93 [151020OFc1_NvH-0949-CRLM-24.raw]	421.7213134765625	17.9302607744	3.04225755333333	97.1048372810667	94.06257972773336	2154354.75	2.2108713996230552E8	2	7487	11.475705499440064	0.522807087974834	2.0323035202418787	421.7113342285156	421.7312927246094
1051	421.7371826171875	42.8014394645333					1	DETECTED	421.7372 m/z @42.80 [151020OFc1_NvH-0949-CRLM-24.raw]	421.7371826171875	42.8014394645333	2.79046265813333	94.6109172272	91.82045456906667	308747.71875	1.5251251713097823E8	0	7487	13.240891088540085	0.8607477704593797	0.6539263491483922	421.7313232421875	421.7471618652344
1052	421.7591247558594	27.6774451389333					1	DETECTED	421.7591 m/z @27.68 [151020OFc1_NvH-0949-CRLM-24.raw]	421.7591247558594	27.6774451389333	1.63941075093333	99.6691033976	98.02969264666666	1.70709872E8	3.3315900161030297E9	2	7487	0.26462057193908706	1.3799831057679743	1.9897666033310335	421.7491760253906	421.7690124511719
1053	421.7760009765625	30.2451790125333					1	DETECTED	421.7760 m/z @30.25 [151020OFc1_NvH-0949-CRLM-24.raw]	421.7760009765625	30.2451790125333	3.3145171952	90.3173182496	87.00280105440001	1107748.25	2.1088680062850955E8	2	7487	0.9778457618545495	7.808817906029322	0.0077039984074776646	421.769287109375	421.7855224609375
1054	421.8222351074219	38.1579994274667					1	DETECTED	421.8222 m/z @38.16 [151020OFc1_NvH-0949-CRLM-24.raw]	421.8222351074219	38.1579994274667	0.720672967733333	99.9460337106667	99.22536074293336	59800.8359375	1.2366342683650877E8	0	7487	75.0874778272682	1.3268498481002993	1.678994314852659	421.8122863769531	421.8310241699219
1055	421.8410339355469	39.5579817848					1	DETECTED	421.8410 m/z @39.56 [151020OFc1_NvH-0949-CRLM-24.raw]	421.8410339355469	39.5579817848	0.0084474352	99.957045792	99.9485983568	162832.75	1.3010084909643248E8	0	7487	22.510028338075113	1.5262222540343595	2.1583226630843027	421.8310852050781	421.85101318359375
1056	421.8541259765625	25.8570223077333					1	DETECTED	421.8541 m/z @25.86 [151020OFc1_NvH-0949-CRLM-24.raw]	421.8541259765625	25.8570223077333	0.567851601866667	100.0014376016	99.43358599973334	139473.0	1.1853057763488716E8	0	7487	0.0949965252487992	2.5259074644109054	4.055288488393321	421.8510437011719	421.8546142578125
1057	421.8646545410156	49.3386458813333					1	DETECTED	421.8647 m/z @49.34 [151020OFc1_NvH-0949-CRLM-24.raw]	421.8646545410156	49.3386458813333	0.0084474352	99.8353019866667	99.82685455146671	557668.4375	1.4298224086813512E8	3	7487	9.821514619979325	0.5054870131690105	0.007352911678634968	421.8547058105469	421.867919921875
1058	421.87799072265625	35.069419724					1	DETECTED	421.8780 m/z @35.07 [151020OFc1_NvH-0949-CRLM-24.raw]	421.87799072265625	35.069419724	0.031643708	100.0014376016	99.9697938936	1096685.75	1.7595814633021364E8	0	7487	17.073791362195564	0.6659242307139475	0.1913367285381181	421.8680114746094	421.8879699707031
1059	421.8938293457031	39.1464571608					1	DETECTED	421.8938 m/z @39.15 [151020OFc1_NvH-0949-CRLM-24.raw]	421.8938293457031	39.1464571608	0.0084474352	100.0014376016	99.9929901664	844891.4375	1.6132114509257138E8	3	7487	16.975572341229054	0.5044413158427931	0.023917547648454985	421.88800048828125	421.9013366699219
1060	421.9113464355469	40.5654183416					1	DETECTED	421.9113 m/z @40.57 [151020OFc1_NvH-0949-CRLM-24.raw]	421.9113464355469	40.5654183416	0.0084474352	99.8462975482667	99.83785011306671	891020.6875	1.5521272128368196E8	3	7487	0.3762584921696899	0.5033554149150283	0.0035320157808231916	421.9013977050781	421.9212646484375
1061	421.9312438964844	41.0761872152					1	DETECTED	421.9312 m/z @41.08 [151020OFc1_NvH-0949-CRLM-24.raw]	421.9312438964844	41.0761872152	0.0084474352	99.957045792	99.9485983568	307238.875	1.4775146995933023E8	3	7487	0.21988645620027825	0.6555962857013582	0.4378191857549263	421.92144775390625	421.9410095214844
1062	421.95440673828125	28.0432811928					1	DETECTED	421.9544 m/z @28.04 [151020OFc1_NvH-0949-CRLM-24.raw]	421.95440673828125	28.0432811928	0.0084474352	99.9460337106667	99.9375862754667	62260.15234375	1.412499841435267E8	0	7487	89.43997124916176	1.782045603943957	3.0514134714312138	421.94476318359375	421.9619140625
1063	421.971923828125	17.9732833157333					1	DETECTED	421.9719 m/z @17.97 [151020OFc1_NvH-0949-CRLM-24.raw]	421.971923828125	17.9732833157333	0.0084474352	100.0014376016	99.9929901664	1101323.0	1.8223383942655253E8	4	7487	2.9348180803367825	1.193798692821767	0.47087801783189653	421.9620666503906	421.9819030761719
1064	421.98956298828125	25.4575477096					1	DETECTED	421.9896 m/z @25.46 [151020OFc1_NvH-0949-CRLM-24.raw]	421.98956298828125	25.4575477096	0.0204125362666667	99.6912306586667	99.67081812240004	633674.75	1.3786910754837462E8	0	7487	0.12263387114927937	0.5844755501956702	0.108153723561692	421.98193359375	421.9995422363281
1065	422.0196838378906	23.8464846554667					1	DETECTED	422.0197 m/z @23.85 [151020OFc1_NvH-0949-CRLM-24.raw]	422.0196838378906	23.8464846554667	0.280471996533333	99.8572556096	99.57678361306667	1155196.375	1.5578238043853068E8	0	7487	0.183252876084385	0.5206669877907666	1.629344897230503	422.0098876953125	422.0296630859375
1066	422.0453796386719	35.9980826328					1	DETECTED	422.0454 m/z @36.00 [151020OFc1_NvH-0949-CRLM-24.raw]	422.0453796386719	35.9980826328	3.30529247973333	99.4223227301333	96.11703025039998	408447.75	1.7572150217886487E8	0	7487	22.290265958295816	1.8139460677823522	0.6287877721445989	422.0354919433594	422.0550842285156
1067	422.071533203125	41.8903119573333					1	DETECTED	422.0715 m/z @41.89 [151020OFc1_NvH-0949-CRLM-24.raw]	422.071533203125	41.8903119573333	0.236601208	98.4941916125333	98.2575904045333	179808.953125	1.3553494168552253E8	0	7487	1.2246294477548645	1.327972905461747	2.519534583612541	422.0615539550781	422.08123779296875
1068	422.1005554199219	91.7702920104					1	DETECTED	422.1006 m/z @91.77 [151020OFc1_NvH-0949-CRLM-24.raw]	422.1005554199219	91.7702920104	0.291403070933333	95.7172100109333	95.42580693999997	142873.046875	1.3231547775707248E8	0	7487	0.0972389979528856	0.5228911722383752	0.0010950944288039763	422.09063720703125	422.1103515625
1069	422.1304626464844	90.3634637330667					1	DETECTED	422.1305 m/z @90.36 [151020OFc1_NvH-0949-CRLM-24.raw]	422.1304626464844	90.3634637330667	10.2438415122667	95.4184792941333	85.17463778186661	3036199.5	1.4311921116830456E8	0	7487	0.08768516110193048	1.33000359079872	1.548531945143226	422.1205139160156	422.1400146484375
1070	422.1524658203125	37.9701413621333					1	DETECTED	422.1525 m/z @37.97 [151020OFc1_NvH-0949-CRLM-24.raw]	422.1524658203125	37.9701413621333	18.4700024488	90.4834644232	72.0134619744	88388.2578125	1.187132119581337E8	0	7487	70.90283261203005	1.8464858710611673	2.6045049739434862	422.1456604003906	422.1554260253906
1071	422.1664733886719	90.8976932466667					1	DETECTED	422.1665 m/z @90.90 [151020OFc1_NvH-0949-CRLM-24.raw]	422.1664733886719	90.8976932466667	9.95144513786667	97.9376921778667	87.98624704000002	99014.7578125	1.3189866409712602E8	0	7487	0.49995716970673243	0.5434856407534634	0.09415181924835593	422.1568298339844	422.1764221191406
1072	422.190185546875	20.4010494544					1	DETECTED	422.1902 m/z @20.40 [151020OFc1_NvH-0949-CRLM-24.raw]	422.190185546875	20.4010494544	4.67866889013333	95.2844743138667	90.60580542373337	294082.65625	1.3334575149037944E8	0	7487	0.07164450293276658	6.758977566780272	5.731305410023786	422.1811218261719	422.1927490234375
1073	422.202880859375	91.8203761845333					1	DETECTED	422.2029 m/z @91.82 [151020OFc1_NvH-0949-CRLM-24.raw]	422.202880859375	91.8203761845333	2.6684055544	99.6218546714667	96.95344911706671	2486709.75	2.069531806078651E8	0	7487	1.7620261758963522	0.6478810461606781	0.006050842607955852	422.19293212890625	422.2128601074219
1074	422.22271728515625	21.0235527669333					1	DETECTED	422.2227 m/z @21.02 [151020OFc1_NvH-0949-CRLM-24.raw]	422.22271728515625	21.0235527669333	0.409083122933333	96.0242469104	95.61516378746666	1558216.125	2.981950003100928E8	3	7487	25.797166503919012	4.840296903956867	0.27222536770395683	422.2129211425781	422.2326965332031
1075	422.2348937988281	28.5787722138667					1	DETECTED	422.2349 m/z @28.58 [151020OFc1_NvH-0949-CRLM-24.raw]	422.2348937988281	28.5787722138667	2.20858957493333	72.2730185570667	70.06442898213338	313884.875	1.4303826595603216E8	0	7487	6.324340973037245	0.5035439201340298	133.67644915454113	422.23272705078125	422.2367248535156
1076	422.2467346191406	25.5466824458667					1	DETECTED	422.2467 m/z @25.55 [151020OFc1_NvH-0949-CRLM-24.raw]	422.2467346191406	25.5466824458667	2.7058260168	99.1129243053333	96.40709828853329	1461103.25	2.0898577351538765E8	3	7487	0.8166054306867174	0.9614877013448109	39.594008798754416	422.23675537109375	422.24749755859375
1077	422.25750732421875	27.6774451389333					1	DETECTED	422.2575 m/z @27.68 [151020OFc1_NvH-0949-CRLM-24.raw]	422.25750732421875	27.6774451389333	0.0658511397333333	99.1129243053333	99.04707316559995	7.7053416E7	1.5947307787037094E9	2	7487	0.2662355411461448	1.3784393283450669	1.6681291446278248	422.2475280761719	422.2674865722656
1078	422.26873779296875	36.2817395450667					1	DETECTED	422.2687 m/z @36.28 [151020OFc1_NvH-0949-CRLM-24.raw]	422.26873779296875	36.2817395450667	1.7936926056	94.901036924	93.1073443184	8097823.0	2.705008226195731E8	2	7487	0.18462308452695453	0.5297957302024253	1.6760023142915583	422.2675476074219	422.2786865234375
1079	422.279052734375	30.4277893258667					1	DETECTED	422.2791 m/z @30.43 [151020OFc1_NvH-0949-CRLM-24.raw]	422.279052734375	30.4277893258667	0.0430552061333333	91.8109748866667	91.76791968053337	119872.109375	1.4914903790584287E8	0	7487	89.33774959589475	1.606972864444824	2.221226657561229	422.27874755859375	422.2890319824219
1080	422.31134033203125	90.684020704					1	DETECTED	422.3113 m/z @90.68 [151020OFc1_NvH-0949-CRLM-24.raw]	422.31134033203125	90.684020704	39.7842311002667	91.7599896528	51.9757585525333	137964.8125	1.1364823985096174E8	0	7487	0.0839593285153768	0.5105694832648294	11.015730477428482	422.30413818359375	422.3139953613281
1081	422.41558837890625	9.21788378933333					1	DETECTED	422.4156 m/z @9.22 [151020OFc1_NvH-0949-CRLM-24.raw]	422.41558837890625	9.21788378933333	3.61660318133333	97.8042437408	94.18764055946667	1433790.75	1.7496806799971494E8	0	7487	0.1810580754129365	2.6207728690512626	1.4797408401520997	422.4057312011719	422.42535400390625
1082	422.4462890625	36.0350217338667					1	DETECTED	422.4463 m/z @36.04 [151020OFc1_NvH-0949-CRLM-24.raw]	422.4462890625	36.0350217338667	2.91210281866667	96.1881328384	93.27603001973333	289596.84375	1.3405110277567697E8	0	7487	0.11651399716571831	1.6650314720094643	0.012152336132803112	422.4363098144531	422.4561767578125
1083	422.4670104980469	22.6679335573333					1	DETECTED	422.4670 m/z @22.67 [151020OFc1_NvH-0949-CRLM-24.raw]	422.4670104980469	22.6679335573333	3.61660318133333	71.045563876	67.42896069466667	346505.21875	1.2663326549346185E8	0	7487	14.57324098063762	0.5004298299515268	1.05752670975036	422.45703125	422.4709777832031
1084	422.4809875488281	17.7737640653333					1	DETECTED	422.4810 m/z @17.77 [151020OFc1_NvH-0949-CRLM-24.raw]	422.4809875488281	17.7737640653333	2.22742541973333	99.8353019866667	97.60787656693337	2881980.0	1.820334672279074E8	4	7487	0.27445869612281015	0.5285645151047147	0.9294585541804603	422.4710388183594	422.490966796875
1085	422.524169921875	20.4010494544					1	DETECTED	422.5242 m/z @20.40 [151020OFc1_NvH-0949-CRLM-24.raw]	422.524169921875	20.4010494544	3.43765106586667	97.6835344693333	94.24588340346662	199024.96875	1.3985178092452106E8	0	7487	4.412088989763703	3.638959841333725	0.9074188303298452	422.5142517089844	422.5341491699219
1086	422.5431823730469	25.6861475104					1	DETECTED	422.5432 m/z @25.69 [151020OFc1_NvH-0949-CRLM-24.raw]	422.5431823730469	25.6861475104	2.7718649136	77.4786677917333	74.7068028781333	185851.984375	1.2935646709226996E8	0	7487	18.173272609368645	2.0563421932038417	4.096766432176766	422.5341796875	422.5431823730469
1087	422.5531921386719	25.8699302885333					1	DETECTED	422.5532 m/z @25.87 [151020OFc1_NvH-0949-CRLM-24.raw]	422.5531921386719	25.8699302885333	2.99527715493333	95.9255066773333	92.93022952239997	6.2606844E7	1.0447678289383434E9	3	7487	0.20160110594881786	1.1634786575744223	1.2510677967630572	422.5433044433594	422.56317138671875
1088	422.5646057128906	24.6311572322667					1	DETECTED	422.5646 m/z @24.63 [151020OFc1_NvH-0949-CRLM-24.raw]	422.5646057128906	24.6311572322667	4.48411493173333	98.2332467994667	93.74913186773337	609458.5625	1.4276718675497332E8	3	7487	0.14994855596073364	0.5060500427583394	0.02106936577223762	422.5632019042969	422.5710754394531
1089	422.5810852050781	25.5168279725333					1	DETECTED	422.5811 m/z @25.52 [151020OFc1_NvH-0949-CRLM-24.raw]	422.5810852050781	25.5168279725333	2.93071946986667	97.2247106090667	94.29399113920003	881264.625	1.529375623768459E8	3	7487	22.308000827593794	0.7835919469100048	2.5962409735531513	422.57110595703125	422.5909729003906
1090	422.5931701660156	35.1780747077333					1	DETECTED	422.5932 m/z @35.18 [151020OFc1_NvH-0949-CRLM-24.raw]	422.5931701660156	35.1780747077333	5.01268371893333	74.1386768981333	69.12599317919997	157057.453125	1.2280636051039697E8	0	7487	0.18666088533027647	1.1457831460707002	1.2915662921414006	422.5911560058594	422.5950012207031
1091	422.605224609375	29.8383518192					1	DETECTED	422.6052 m/z @29.84 [151020OFc1_NvH-0949-CRLM-24.raw]	422.605224609375	29.8383518192	3.35171080346667	78.9742829589333	75.62257215546663	184898.578125	1.1331943057322347E8	0	7487	0.13237121598359636	1.445161905661248	0.0030985544985573463	422.5953063964844	422.60595703125
1092	422.6160583496094	9.24556698693333					1	DETECTED	422.6161 m/z @9.25 [151020OFc1_NvH-0949-CRLM-24.raw]	422.6160583496094	9.24556698693333	2.65911018453333	91.4228202962667	88.76371011173337	1548791.375	1.5463508089440778E8	0	7487	0.2746711726838029	3.2623917110074183	5.353670020887097	422.6060791015625	422.6259460449219
1093	422.6582336425781	11.7989379741333					1	DETECTED	422.6582 m/z @11.80 [151020OFc1_NvH-0949-CRLM-24.raw]	422.6582336425781	11.7989379741333	3.39805368586667	87.1974790290667	83.79942534320003	82095.9296875	1.258521383178987E8	0	7487	3.051067837500561	4.98753598238707	0.08281081678230333	422.65655517578125	422.6681823730469
1094	422.69586181640625	24.0376079952					1	DETECTED	422.6959 m/z @24.04 [151020OFc1_NvH-0949-CRLM-24.raw]	422.69586181640625	24.0376079952	4.8509375496	98.7040231834667	93.8530856338667	85956.171875	1.3605737705703786E8	0	7487	10.93427642570251	2.538506944347641	4.111668046296809	422.6893615722656	422.7057189941406
1095	422.7085266113281	17.5872705488					1	DETECTED	422.7085 m/z @17.59 [151020OFc1_NvH-0949-CRLM-24.raw]	422.7085266113281	17.5872705488	2.73404243386667	78.6038952224	75.86985278853332	85427.4375	1.2616028969045594E8	0	7487	0.06838755196537605	2.5539853088317654	4.107970617663531	422.7060852050781	422.7110595703125
1096	422.7210693359375	23.4129524824					1	DETECTED	422.7211 m/z @23.41 [151020OFc1_NvH-0949-CRLM-24.raw]	422.7210693359375	23.4129524824	3.86356510586667	93.8158929917333	89.95232788586664	165631.203125	1.3781354235249645E8	0	7487	6.826097549753769	3.082587670008416	0.030089406358530756	422.7110900878906	422.7237243652344
1097	422.7337646484375	29.0178405176					1	DETECTED	422.7338 m/z @29.02 [151020OFc1_NvH-0949-CRLM-24.raw]	422.7337646484375	29.0178405176	2.99527715493333	99.8241705685333	96.82889341359997	8913131.0	4.121668186475835E8	2	7487	0.23458992708362914	0.9345041861044798	0.032134327001546725	422.7238464355469	422.7437438964844
1098	422.7574462890625	14.3821130528					1	DETECTED	422.7574 m/z @14.38 [151020OFc1_NvH-0949-CRLM-24.raw]	422.7574462890625	14.3821130528	1.93456364533333	98.0360262885333	96.10146264319997	3.1089848E7	1.0795393710267515E9	2	7487	13.354410705343088	2.196733790626878	174.70311202177427	422.7474670410156	422.7673645019531
1099	422.77044677734375	36.2817395450667					1	DETECTED	422.7704 m/z @36.28 [151020OFc1_NvH-0949-CRLM-24.raw]	422.77044677734375	36.2817395450667	0.795174102666667	96.7351201245333	95.93994602186663	3642872.0	2.211475530690641E8	2	7487	0.1419594689390351	0.512571510098626	0.015214871712710593	422.7674865722656	422.7804260253906
1100	422.81640625	9.20874048693333					1	DETECTED	422.8164 m/z @9.21 [151020OFc1_NvH-0949-CRLM-24.raw]	422.81640625	9.20874048693333	0.952897880533333	94.3012519338667	93.34835405333337	996747.9375	1.4932676897115147E8	0	7487	0.1646402810579346	49.10663716187932	116.75499111608856	422.8070983886719	422.82611083984375
1101	422.8422546386719	32.9446734213333					1	DETECTED	422.8423 m/z @32.94 [151020OFc1_NvH-0949-CRLM-24.raw]	422.8422546386719	32.9446734213333	0.0084474352	100.0014376016	99.9929901664	408374.34375	5.17418178044277E8	2	7487	54.675814515593615	2.098414104236812	1.8287481181012124	422.8334655761719	422.8480224609375
1102	422.8537292480469	24.3835686058667					1	DETECTED	422.8537 m/z @24.38 [151020OFc1_NvH-0949-CRLM-24.raw]	422.8537292480469	24.3835686058667	3.5774645696	95.9146236733333	92.3371591037333	90746.96875	1.1765295612035269E8	0	7487	83.90281798815599	2.374599622131552	3.752858951724358	422.8523254394531	422.8608703613281
1103	422.871337890625	20.1805933341333					1	DETECTED	422.8713 m/z @20.18 [151020OFc1_NvH-0949-CRLM-24.raw]	422.871337890625	20.1805933341333	0.0204125362666667	99.0365939997333	99.01618146346664	161785.90625	1.3617755045804924E8	0	7487	11.030118490013736	4.08062489572629	0.32684822921868706	422.8616943359375	422.8753967285156
1104	422.8854064941406	25.8699302885333					1	DETECTED	422.8854 m/z @25.87 [151020OFc1_NvH-0949-CRLM-24.raw]	422.8854064941406	25.8699302885333	0.0084474352	99.957045792	99.9485983568	4.3998608E7	7.795868256371139E8	3	7487	0.24590356664823787	1.2052565338785348	1.1531451605771212	422.87542724609375	422.8953857421875
1105	422.8957824707031	30.4607159538667					1	DETECTED	422.8958 m/z @30.46 [151020OFc1_NvH-0949-CRLM-24.raw]	422.8957824707031	30.4607159538667	0.192163878133333	99.9347524925333	99.74258861439998	1278310.75	1.8709042663185975E8	3	7487	8.939221249021273	1.7816866008717185	0.06902543624126961	422.8954162597656	422.9004211425781
1106	422.9104309082031	12.7382107706667					1	DETECTED	422.9104 m/z @12.74 [151020OFc1_NvH-0949-CRLM-24.raw]	422.9104309082031	12.7382107706667	0.0084474352	99.9903832072	99.981935772	1800202.75	1.8952864580612794E8	3	7487	0.12560779852179493	2.9172919838136786	101.60480237390638	422.90045166015625	422.92041015625
1107	422.9275207519531	35.1870724698667					1	DETECTED	422.9275 m/z @35.19 [151020OFc1_NvH-0949-CRLM-24.raw]	422.9275207519531	35.1870724698667	0.0084474352	99.9903832072	99.981935772	154853.359375	1.3380185796101531E8	0	7487	23.784004447400957	1.4657525705910541	2.7201728578684916	422.92047119140625	422.9375
1108	422.9398193359375	29.7219574165333					1	DETECTED	422.9398 m/z @29.72 [151020OFc1_NvH-0949-CRLM-24.raw]	422.9398193359375	29.7219574165333	0.0084474352	100.0014376016	99.9929901664	114256.0078125	1.3206021119902644E8	0	7487	25.548106336440192	1.729084559262029	3.1473448032860216	422.9375305175781	422.94940185546875
1109	422.95947265625	37.1128967					1	DETECTED	422.9595 m/z @37.11 [151020OFc1_NvH-0949-CRLM-24.raw]	422.95947265625	37.1128967	0.0084474352	99.9682547432	99.95980730800001	640294.4375	1.4438172390497872E8	0	7487	20.886895776818996	0.5947153572449736	0.01127620085649304	422.9496154785156	422.9694519042969
1110	422.9714660644531	12.7598298837333					1	DETECTED	422.9715 m/z @12.76 [151020OFc1_NvH-0949-CRLM-24.raw]	422.9714660644531	12.7598298837333	4.58205280133333	99.6440332149333	95.06198041359997	70290.234375	1.2515329554430471E8	0	7487	10.770016402386805	5.812213970602736	920.7195395005618	422.969482421875	422.9720764160156
1111	422.98223876953125	17.7737640653333					1	DETECTED	422.9822 m/z @17.77 [151020OFc1_NvH-0949-CRLM-24.raw]	422.98223876953125	17.7737640653333	0.0084474352	99.7133615069333	99.7049140717333	1607435.75	1.642548391168141E8	0	7487	0.1399236487201918	1.7567412711981343	4.293694256299436	422.9723205566406	422.9922180175781
1112	422.993408203125	33.7421994450667					1	DETECTED	422.9934 m/z @33.74 [151020OFc1_NvH-0949-CRLM-24.raw]	422.993408203125	33.7421994450667	2.79980000213333	99.6218546714667	96.82205466933338	507263.75	1.3774970169676572E8	0	7487	0.030470420398572173	2.3334451428342735	0.006209371194089497	422.99224853515625	423.0033874511719
1113	423.0169677734375	9.20874048693333					1	DETECTED	423.0170 m/z @9.21 [151020OFc1_NvH-0949-CRLM-24.raw]	423.0169677734375	9.20874048693333	0.031643708	99.8241705685333	99.7925268605333	534442.3125	1.3765261536605456E8	0	7487	0.12088977876785023	1.680549404193705	9.08756974290471	423.00738525390625	423.0263366699219
1114	423.0546569824219	18.0176070344					1	DETECTED	423.0547 m/z @18.02 [151020OFc1_NvH-0949-CRLM-24.raw]	423.0546569824219	18.0176070344	0.525312949866667	97.4971616672	96.97184871733333	111586.140625	1.279015153201141E8	0	7487	0.15218195785814714	2.7237470934101062	5.749200393967935	423.0530090332031	423.0643310546875
1115	423.09893798828125	59.2034408341333					1	DETECTED	423.0989 m/z @59.20 [151020OFc1_NvH-0949-CRLM-24.raw]	423.09893798828125	59.2034408341333	5.14371948106667	94.8713080904	89.72758860933334	50834.06640625	1.5223486306333068E8	0	7487	86.60624577372113	0.829893184459074	0.6597863689181479	423.09661865234375	423.10809326171875
1116	423.1340026855469	90.3304955952					1	DETECTED	423.1340 m/z @90.33 [151020OFc1_NvH-0949-CRLM-24.raw]	423.1340026855469	90.3304955952	1.45121694293333	99.5331526266667	98.08193568373338	510631.28125	1.5748920465261078E8	0	7487	0.2530825953786291	0.5730476913114503	0.09483415106403746	423.125732421875	423.1432189941406
1117	423.16943359375	91.0195334461333					1	DETECTED	423.1694 m/z @91.02 [151020OFc1_NvH-0949-CRLM-24.raw]	423.16943359375	91.0195334461333	3.30529247973333	96.0459258794667	92.74063339973337	307648.28125	1.4352490737359378E8	0	7487	0.04521151316531302	0.5015004161031005	0.0013983355001548645	423.1595458984375	423.1792297363281
1118	423.1900329589844	18.6969142925333					1	DETECTED	423.1900 m/z @18.70 [151020OFc1_NvH-0949-CRLM-24.raw]	423.1900329589844	18.6969142925333	3.08944459466667	99.702261876	96.61281728133332	1615630.25	1.566154391593533E8	5	7487	0.1685906165729385	0.570171640742385	4.45489297553418	423.18011474609375	423.199951171875
1119	423.2060546875	91.8109748866667					1	DETECTED	423.2061 m/z @91.81 [151020OFc1_NvH-0949-CRLM-24.raw]	423.2060546875	91.8109748866667	0.366404460266667	92.2607360136	91.89433155333333	516595.90625	1.5969441805007452E8	0	7487	75.60977258550872	0.5025751777817821	0.0020522074790910953	423.2000427246094	423.2091064453125
1120	423.2191162109375	25.8308432768					1	DETECTED	423.2191 m/z @25.83 [151020OFc1_NvH-0949-CRLM-24.raw]	423.2191162109375	25.8308432768	2.0104652832	98.5936367266667	96.5831714434667	1.7563914E7	4.7376454698739165E8	3	7487	0.6465669873507949	0.5616787305134179	0.04215783396028021	423.2091369628906	423.2290954589844
1121	423.2349853515625	29.0381109802667					1	DETECTED	423.2350 m/z @29.04 [151020OFc1_NvH-0949-CRLM-24.raw]	423.2349853515625	29.0381109802667	3.0610846408	97.7055487848	94.644464144	4030552.5	3.499965812847994E8	3	7487	0.6668222319771608	0.7053164588735474	0.9877049998145756	423.2291259765625	423.2449645996094
1122	423.2475891113281	31.6934744421333					1	DETECTED	423.2476 m/z @31.69 [151020OFc1_NvH-0949-CRLM-24.raw]	423.2475891113281	31.6934744421333	3.5868787856	95.5214339365333	91.93455515093329	1518634.125	1.840159797680888E8	0	7487	0.16367333310624943	0.9886058806720781	0.037513528545793734	423.2449951171875	423.2480163574219
1123	423.2580261230469	14.4106609272					1	DETECTED	423.2580 m/z @14.41 [151020OFc1_NvH-0949-CRLM-24.raw]	423.2580261230469	14.4106609272	2.6311580768	96.5507411677333	93.9195830909333	1.54378E7	5.205295143768334E8	2	7487	0.1818927925542635	24.887673397485557	117.92212775406483	423.248046875	423.26800537109375
1124	423.27227783203125	36.2817395450667					1	DETECTED	423.2723 m/z @36.28 [151020OFc1_NvH-0949-CRLM-24.raw]	423.27227783203125	36.2817395450667	2.61263095493333	93.0950916378667	90.48246068293338	1000577.75	1.7768478355679953E8	0	7487	0.18739971908070174	191.80137840846152	3.1750209595854204	423.2680358886719	423.2822265625
1125	423.3101806640625	91.4968382538667					1	DETECTED	423.3102 m/z @91.50 [151020OFc1_NvH-0949-CRLM-24.raw]	423.3101806640625	91.4968382538667	3.69458213066667	92.8991532384	89.20457110773333	66470.0390625	1.8058932433526495E8	0	7487	0.7550132238236245	0.5079856432308849	0.02355261726048129	423.30279541015625	423.3119812011719
1126	423.3316345214844	90.0532570744					1	DETECTED	423.3316 m/z @90.05 [151020OFc1_NvH-0949-CRLM-24.raw]	423.3316345214844	90.0532570744	7.04556519466667	97.4310541677333	90.38548897306663	264504.0	1.292912112674473E8	0	7487	0.13211718877067824	0.5077956588150323	0.00716157701784667	423.3243713378906	423.3399658203125
1127	423.34698486328125	90.6372961517333					1	DETECTED	423.3470 m/z @90.64 [151020OFc1_NvH-0949-CRLM-24.raw]	423.34698486328125	90.6372961517333	14.8406953842667	92.5418284429333	77.7011330586666	160609.671875	1.2033791135391223E8	0	7487	1.4245571058435047	0.5076840571648829	11.711741534028787	423.34197998046875	423.3568115234375
1128	423.3904113769531	18.6846890922667					1	DETECTED	423.3904 m/z @18.68 [151020OFc1_NvH-0949-CRLM-24.raw]	423.3904113769531	18.6846890922667	2.07673745386667	99.957045792	97.88030833813333	1636431.5	1.857271839874007E8	0	7487	0.15763236963080374	9.20725940401888	0.11049373635927763	423.3815002441406	423.400146484375
1129	423.4195251464844	92.2701149013333					1	DETECTED	423.4195 m/z @92.27 [151020OFc1_NvH-0949-CRLM-24.raw]	423.4195251464844	92.2701149013333	3.01401644906667	99.8462975482667	96.83228109920003	212729.71875	1.5377258734739986E8	0	7487	8.1606116617332	0.5456450887793608	0.09481911520112182	423.4095764160156	423.4292907714844
1130	423.4524841308594	17.8096761522667					1	DETECTED	423.4525 m/z @17.81 [151020OFc1_NvH-0949-CRLM-24.raw]	423.4524841308594	17.8096761522667	0.9110335432	99.8794097546667	98.96837621146669	505335.90625	1.3970505632698986E8	0	7487	1.182837448700944	11.26489373565504	1.6333778476570915	423.442626953125	423.4581298828125
1131	423.4681701660156	13.2077805986667					1	DETECTED	423.4682 m/z @13.21 [151020OFc1_NvH-0949-CRLM-24.raw]	423.4681701660156	13.2077805986667	3.6487570112	96.8434235938667	93.1946665826667	897036.1875	1.4607988902004862E8	0	7487	0.12811664663216327	1.8392900463002546	2.7693632764844733	423.45831298828125	423.4780578613281
1132	423.4803161621094	36.4004091186667					1	DETECTED	423.4803 m/z @36.40 [151020OFc1_NvH-0949-CRLM-24.raw]	423.4803161621094	36.4004091186667	2.76234202213333	89.3633250533333	86.60098303119997	427443.5625	1.401856295224701E8	0	7487	0.12224847129040484	0.5697703592089016	0.13032829011748118	423.4782409667969	423.490234375
1133	423.50164794921875	26.4098472186667					1	DETECTED	423.5016 m/z @26.41 [151020OFc1_NvH-0949-CRLM-24.raw]	423.50164794921875	26.4098472186667	2.76234202213333	98.4831666642667	95.72082464213338	201950.328125	1.2748624723134285E8	3	7487	9.883851389068667	2.267642371463195	0.022039282886076778	423.49169921875	423.5115966796875
1134	423.5339660644531	32.9232486802667					1	DETECTED	423.5340 m/z @32.92 [151020OFc1_NvH-0949-CRLM-24.raw]	423.5339660644531	32.9232486802667	2.87499947226667	94.8223401192	91.94734064693334	215123.234375	1.3837088358320528E8	0	7487	16.267070972806934	1.871544397677555	0.123335967072759	423.5240478515625	423.5432434082031
1135	423.55328369140625	25.8308432768					1	DETECTED	423.5533 m/z @25.83 [151020OFc1_NvH-0949-CRLM-24.raw]	423.55328369140625	25.8308432768	3.0610846408	91.2546871368	88.193602496	5094759.0	2.5031172875120145E8	3	7487	0.19565697026396833	0.5433836157132502	0.04779009715212546	423.5433044433594	423.5632629394531
1136	423.5640563964844	25.5334735789333					1	DETECTED	423.5641 m/z @25.53 [151020OFc1_NvH-0949-CRLM-24.raw]	423.5640563964844	25.5334735789333	3.1847685128	91.5640835306667	88.37931501786669	772777.5	1.8102193359361812E8	0	7487	2.9104012127601315	0.7001744826970177	1.4435257790454457	423.56329345703125	423.57403564453125
1137	423.5787658691406	12.747964788					1	DETECTED	423.5788 m/z @12.75 [151020OFc1_NvH-0949-CRLM-24.raw]	423.5787658691406	12.747964788	3.37048115893333	91.0700620442667	87.69958088533338	524302.75	1.563872822865098E8	3	7487	28.87561802881566	1.2416994637731213	0.022354943073347667	423.5740661621094	423.5805358886719
1138	423.5905456542969	18.7067204096					1	DETECTED	423.5905 m/z @18.71 [151020OFc1_NvH-0949-CRLM-24.raw]	423.5905456542969	18.7067204096	2.10524104213333	93.6614802026667	91.55623916053337	1432737.125	1.6719264994312182E8	3	7487	0.05606754691081761	1.0758998729472795	0.020405229710003043	423.5806579589844	423.6003112792969
1139	423.6399230957031	17.5247277786667					1	DETECTED	423.6399 m/z @17.52 [151020OFc1_NvH-0949-CRLM-24.raw]	423.6399230957031	17.5247277786667	3.65806168773333	74.6524310466667	70.99436935893337	117743.5078125	1.0979966225479242E8	0	7487	0.45757334180490616	2.559893232207869	57.01141409722806	423.63043212890625	423.6470947265625
1140	423.6922607421875	27.7462421325333					1	DETECTED	423.6923 m/z @27.75 [151020OFc1_NvH-0949-CRLM-24.raw]	423.6922607421875	27.7462421325333	7.20335302906667	95.8262325165333	88.62287948746662	148290.703125	1.2163909862381014E8	0	7487	9.498391800740684	2.157020831907023	21.311911632098564	423.6831359863281	423.6923522949219
1141	423.70257568359375	18.9178369488					1	DETECTED	423.7026 m/z @18.92 [151020OFc1_NvH-0949-CRLM-24.raw]	423.70257568359375	18.9178369488	4.29063551146667	96.0677591781333	91.77712366666663	327497.75	1.4078833368701655E8	0	7487	0.13558479813101698	1.166969739779284	4.270671775508119	423.6925964355469	423.70721435546875
1142	423.71722412109375	25.7509592264					1	DETECTED	423.7172 m/z @25.75 [151020OFc1_NvH-0949-CRLM-24.raw]	423.71722412109375	25.7509592264	2.95819413626667	97.4530242242667	94.49483008800003	936082.75	1.6864885660762835E8	4	7487	12.671927539683242	2.5104013997072063	0.13343735557127157	423.7072448730469	423.7272033691406
1143	423.7347717285156	31.2392382378667					1	DETECTED	423.7348 m/z @31.24 [151020OFc1_NvH-0949-CRLM-24.raw]	423.7347717285156	31.2392382378667	3.50262351546667	85.9269786149333	82.42435509946664	603511.625	1.609899247588971E8	0	7487	7.929355634295156	0.9822092411388986	1.0484763907619086	423.72723388671875	423.7352600097656
1144	423.7453308105469	35.3148418136					1	DETECTED	423.7453 m/z @35.31 [151020OFc1_NvH-0949-CRLM-24.raw]	423.7453308105469	35.3148418136	2.715183816	98.881983572	96.16679975599999	1909704.0	2.4594624722541013E8	6	7487	0.23675105027732712	0.5830387963034773	0.2698054500123427	423.7353515625	423.748046875
1145	423.758056640625	14.3932591584					1	DETECTED	423.7581 m/z @14.39 [151020OFc1_NvH-0949-CRLM-24.raw]	423.758056640625	14.3932591584	2.80917699813333	95.1342320984	92.32505510026668	4197367.5	2.3576627858240917E8	0	7487	0.1588185749040214	80.92077797194354	66.63172678923861	423.74810791015625	423.7680358886719
1146	423.7684326171875	32.4855100488					1	DETECTED	423.7684 m/z @32.49 [151020OFc1_NvH-0949-CRLM-24.raw]	423.7684326171875	32.4855100488	3.0329185632	92.2037843645333	89.1708658013333	249164.875	1.4522905968878335E8	0	7487	0.14698272988913175	1.766984396349838	0.25499947002698253	423.76806640625	423.7781066894531
1147	423.7909240722656	18.7284243365333					1	DETECTED	423.7909 m/z @18.73 [151020OFc1_NvH-0949-CRLM-24.raw]	423.7909240722656	18.7284243365333	2.86572194826667	94.4884853381333	91.62276338986663	519179.46875	1.6445873254720494E8	0	7487	0.1492483350726026	0.5253181174604065	0.02140055961192781	423.7818298339844	423.8004455566406
1148	423.8434143066406	29.9306970048					1	DETECTED	423.8434 m/z @29.93 [151020OFc1_NvH-0949-CRLM-24.raw]	423.8434143066406	29.9306970048	0.0084474352	100.0014376016	99.9929901664	144297.515625	1.4184025122687456E8	0	7487	13.597906926908369	1.8719356037273374	2.541884476579444	423.8338928222656	423.8533020019531
1149	423.85406494140625	30.4277893258667					1	DETECTED	423.8541 m/z @30.43 [151020OFc1_NvH-0949-CRLM-24.raw]	423.85406494140625	30.4277893258667	0.0084474352	99.9682547432	99.95980730800001	136434.03125	1.352326568236579E8	0	7487	22.223452629939963	1.6864341085099408	4.405505201638373	423.8534851074219	423.8621520996094
1150	423.8721923828125	33.3933579293333					1	DETECTED	423.8722 m/z @33.39 [151020OFc1_NvH-0949-CRLM-24.raw]	423.8721923828125	33.3933579293333	0.0204125362666667	99.9682547432	99.94784220693334	160828.46875	1.4689171466624293E8	0	7487	23.483656805466403	1.7843201029031794	2.6399005351188025	423.8623046875	423.8773498535156
1151	423.8873596191406	25.8570223077333					1	DETECTED	423.8874 m/z @25.86 [151020OFc1_NvH-0949-CRLM-24.raw]	423.8873596191406	25.8570223077333	0.0084474352	100.0014376016	99.9929901664	1030089.3125	1.721182177846756E8	0	7487	3.9364540913690327	3.3477579791380303	0.09082667676427243	423.87738037109375	423.88861083984375
1152	423.898681640625	13.5618877096					1	DETECTED	423.8987 m/z @13.56 [151020OFc1_NvH-0949-CRLM-24.raw]	423.898681640625	13.5618877096	0.0084474352	99.9682547432	99.95980730800001	6303814.0	2.7561679230046445E8	3	7487	0.2110703118934758	37.70835567188988	0.05786404945489716	423.8887023925781	423.9086608886719
1153	423.9116516113281	35.4773776224					1	DETECTED	423.9117 m/z @35.48 [151020OFc1_NvH-0949-CRLM-24.raw]	423.9116516113281	35.4773776224	0.0084474352	99.9347524925333	99.92630505733331	1296292.875	2.0803968554385772E8	0	7487	0.17700632777716407	0.7465436030842528	0.48503435296299574	423.90869140625	423.9216003417969
1154	423.9285888671875	10.4028288749333					1	DETECTED	423.9286 m/z @10.40 [151020OFc1_NvH-0949-CRLM-24.raw]	423.9285888671875	10.4028288749333	0.0084474352	100.0014376016	99.9929901664	266935.28125	1.5126898126602507E8	0	7487	0.11939939282568623	0.6501070137862248	3.7894302127039445	423.92169189453125	423.9385070800781
1155	423.93975830078125	23.6816263482667					1	DETECTED	423.9398 m/z @23.68 [151020OFc1_NvH-0949-CRLM-24.raw]	423.93975830078125	23.6816263482667	0.3557027408	98.4389408888	98.083238148	126832.484375	1.2001003387753977E8	0	7487	0.0918148442151221	2.10245132837105	3.2049026567421004	423.9386291503906	423.9430236816406
1156	423.95343017578125	18.9269533730667					1	DETECTED	423.9534 m/z @18.93 [151020OFc1_NvH-0949-CRLM-24.raw]	423.95343017578125	18.9269533730667	0.0084474352	99.9460337106667	99.9375862754667	193822.5	1.3024602164420553E8	0	7487	1.197668769295472	2.6459276055485894	0.02884519698062756	423.9439392089844	423.9576110839844
1157	423.96771240234375	25.7676273146667					1	DETECTED	423.9677 m/z @25.77 [151020OFc1_NvH-0949-CRLM-24.raw]	423.96771240234375	25.7676273146667	0.0084474352	99.9793608885333	99.9709134533333	894208.0	1.4821140025783077E8	0	7487	0.08575481365003057	15.786401121296393	1.4005209323714198	423.9577331542969	423.9749755859375
1158	423.9850158691406	43.9609628162667					1	DETECTED	423.9850 m/z @43.96 [151020OFc1_NvH-0949-CRLM-24.raw]	423.9850158691406	43.9609628162667	0.0084474352	100.0014376016	99.9929901664	2223479.0	1.8405914110307616E8	4	7487	16.579092943422584	0.5091637830554544	0.008377729391362802	423.97503662109375	423.99493408203125
1159	424.0408935546875	17.6058575797333					1	DETECTED	424.0409 m/z @17.61 [151020OFc1_NvH-0949-CRLM-24.raw]	424.0408935546875	17.6058575797333	0.677400784533333	99.702261876	99.02486109146666	108012.09375	1.2788090929118481E8	0	7487	8.726395560431829	3.622452821650055	7.199224567531029	424.0311584472656	424.0500183105469
1160	424.0788879394531	35.5049466570667					1	DETECTED	424.0789 m/z @35.50 [151020OFc1_NvH-0949-CRLM-24.raw]	424.0788879394531	35.5049466570667	3.15686486026667	99.2011925904	96.04432773013333	984210.5	1.7039316414138952E8	0	7487	0.693014082909265	1.1781192559124611	3.3316588454425644	424.06976318359375	424.0888366699219
1161	424.09014892578125	43.4926972168					1	DETECTED	424.0901 m/z @43.49 [151020OFc1_NvH-0949-CRLM-24.raw]	424.09014892578125	43.4926972168	0.451678390666667	97.0069235541333	96.55524516346662	45642.70703125	1.28745765457203E8	0	7487	84.9832027566091	1.121665422855196	1.2433308457103924	424.08892822265625	424.0994567871094
1162	424.1263427734375	90.3634637330667					1	DETECTED	424.1263 m/z @90.36 [151020OFc1_NvH-0949-CRLM-24.raw]	424.1263427734375	90.3634637330667	7.603075272	99.4003789898667	91.7973037178667	348870.1875	1.5133205408816308E8	0	7487	0.08729726226921741	62.9469682552177	1.1977356509482722	424.1167297363281	424.13543701171875
1163	424.1412658691406	23.7255360754667					1	DETECTED	424.1413 m/z @23.73 [151020OFc1_NvH-0949-CRLM-24.raw]	424.1412658691406	23.7255360754667	17.692225408	99.8794097546667	82.1871843466667	34029.0234375	1.3861597984431592E8	0	7487	77.55485476278605	6.409459590066538	11.842987021078795	424.1366271972656	424.1412658691406
1164	424.1621398925781	45.7307079290667					1	DETECTED	424.1621 m/z @45.73 [151020OFc1_NvH-0949-CRLM-24.raw]	424.1621398925781	45.7307079290667	3.80669117413333	91.8313906362667	88.02469946213337	49659.16796875	1.2850305488491878E8	0	7487	87.66987138248336	1.049812330443923	1.0996246608878464	424.1524963378906	424.1706237792969
1165	424.1810302734375	24.3293042125333					1	DETECTED	424.1810 m/z @24.33 [151020OFc1_NvH-0949-CRLM-24.raw]	424.1810302734375	24.3293042125333	3.9512458416	96.0350612338667	92.0838153922667	83032.578125	1.4373577622646952E8	0	7487	10.764772228944224	2.2593863879498084	6.7107643115408555	424.1712951660156	424.1910095214844
1166	424.20135498046875	28.8001024450667					1	DETECTED	424.2014 m/z @28.80 [151020OFc1_NvH-0949-CRLM-24.raw]	424.20135498046875	28.8001024450667	2.43500409226667	97.5520029674667	95.11699887520004	303016.09375	1.4262077978717592E8	0	7487	77.31521301541554	2.896773391866244	5.4798771945117455	424.19146728515625	424.2016296386719
1167	424.2116394042969	26.2776658741333					1	DETECTED	424.2116 m/z @26.28 [151020OFc1_NvH-0949-CRLM-24.raw]	424.2116394042969	26.2776658741333	2.96745852266667	99.6912306586667	96.72377213600002	4466248.0	2.7244545379779637E8	2	7487	0.27197795776086053	0.5970489446107206	18.052565356450156	424.2016906738281	424.22161865234375
1168	424.2223205566406	14.7632906837333					1	DETECTED	424.2223 m/z @14.76 [151020OFc1_NvH-0949-CRLM-24.raw]	424.2223205566406	14.7632906837333	6.22712610106667	66.4920169642667	60.26489086320002	1052271.25	2.015071633579805E8	0	7487	0.09438825691913522	1.1356446200867587	3.254749028688963	424.2216491699219	424.2226257324219
1169	424.2326354980469	13.542187444					1	DETECTED	424.2326 m/z @13.54 [151020OFc1_NvH-0949-CRLM-24.raw]	424.2326354980469	13.542187444	2.76234202213333	98.0468196792	95.28447765706667	4111403.5	3.512477230118466E8	2	7487	0.2553920446565723	0.7644283706875422	0.39714114720035826	424.22265625	424.24261474609375
1170	424.24285888671875	22.35063516					1	DETECTED	424.2429 m/z @22.35 [151020OFc1_NvH-0949-CRLM-24.raw]	424.24285888671875	22.35063516	2.8376498184	95.6847404706667	92.8470906522667	1511980.875	2.0281776049664617E8	3	7487	13.184972330301179	1.4306921877376244	101.63869567431466	424.24267578125	424.2474670410156
1171	424.2574768066406	29.7842732018667					1	DETECTED	424.2575 m/z @29.78 [151020OFc1_NvH-0949-CRLM-24.raw]	424.2574768066406	29.7842732018667	2.6311580768	99.3892604848	96.758102408	2741066.75	1.9616784574381593E8	4	7487	0.2185630308649138	12.391149450429488	6.444350532785046	424.24749755859375	424.26739501953125
1172	424.2694091796875	55.1247055546667					1	DETECTED	424.2694 m/z @55.12 [151020OFc1_NvH-0949-CRLM-24.raw]	424.2694091796875	55.1247055546667	2.87499947226667	94.4884853381333	91.61348586586664	129736.078125	1.4343615223440915E8	0	7487	59.563374144120615	0.8733148019633542	0.7942582257805922	424.2674865722656	424.279052734375
1173	424.2973327636719	91.3568417392					1	DETECTED	424.2973 m/z @91.36 [151020OFc1_NvH-0949-CRLM-24.raw]	424.2973327636719	91.3568417392	17.4316493594667	92.2701149013333	74.8384655418666	97551.6640625	1.0190974699464928E8	0	7487	0.3233766969109553	0.5061770090326048	1.1893812401733197	424.28863525390625	424.3061828613281
1174	424.3271789550781	91.3568417392					1	DETECTED	424.3272 m/z @91.36 [151020OFc1_NvH-0949-CRLM-24.raw]	424.3271789550781	91.3568417392	44.929000268	92.4227715914667	47.493771323466696	189351.15625	9.220306132365313E7	0	7487	0.6290218847332056	1.415854050675875	32.658842597107814	424.31719970703125	424.33587646484375
1175	424.3633117675781	91.0195334461333					1	DETECTED	424.3633 m/z @91.02 [151020OFc1_NvH-0949-CRLM-24.raw]	424.3633117675781	91.0195334461333	2.04816883333333	99.4334664970667	97.38529766373337	345733.9375	1.2533901650702351E8	0	7487	0.14858416276015873	1.7113269851934674	3.558840107321189	424.35345458984375	424.37115478515625
1176	424.41375732421875	34.9372254898667					1	DETECTED	424.4138 m/z @34.94 [151020OFc1_NvH-0949-CRLM-24.raw]	424.41375732421875	34.9372254898667	2.73404243386667	99.6440332149333	96.90999078106663	251189.046875	1.6538341555593082E8	0	7487	24.7194734158775	1.841290868360765	14.838248738667152	424.4039001464844	424.4236755371094
1177	424.45941162109375	36.9598899789333					1	DETECTED	424.4594 m/z @36.96 [151020OFc1_NvH-0949-CRLM-24.raw]	424.45941162109375	36.9598899789333	2.79046265813333	94.0122283730667	91.22176571493337	337263.0625	1.3503873710326546E8	0	7487	3.9858619995337037	0.5592356114625565	0.11604540710058132	424.4494323730469	424.4627990722656
1178	424.47296142578125	14.7533503386667					1	DETECTED	424.4730 m/z @14.75 [151020OFc1_NvH-0949-CRLM-24.raw]	424.47296142578125	14.7533503386667	2.7058260168	95.5105341242667	92.8047081074667	996313.0	1.6584782985689175E8	0	7487	12.987003294712961	1.4216262252747494	130.04672485933477	424.4630126953125	424.4829406738281
1179	424.48663330078125	43.9609628162667					1	DETECTED	424.4866 m/z @43.96 [151020OFc1_NvH-0949-CRLM-24.raw]	424.48663330078125	43.9609628162667	3.38893935626667	95.0308940802667	91.64195472400003	843057.5625	1.5812885946563527E8	0	7487	28.91623689409886	0.5181320434773725	0.0046603168776190584	424.48309326171875	424.49658203125
1180	424.5083312988281	29.7646071064					1	DETECTED	424.5083 m/z @29.76 [151020OFc1_NvH-0949-CRLM-24.raw]	424.5083312988281	29.7646071064	2.8184767984	97.2029624138667	94.3844856154667	2351892.0	1.8247015068819988E8	0	7487	0.24630745522607356	6.643119770975784	1.392151961690755	424.4984130859375	424.5179443359375
1181	424.539794921875	18.6385566232					1	DETECTED	424.5398 m/z @18.64 [151020OFc1_NvH-0949-CRLM-24.raw]	424.539794921875	18.6385566232	3.59628278293333	95.3419170378667	91.74563425493336	520484.71875	1.5500903445171332E8	3	7487	0.08286771004168259	10.19817945378451	2.3119260080795856	424.5299987792969	424.54913330078125
1182	424.5592346191406	21.7902665970667					1	DETECTED	424.5592 m/z @21.79 [151020OFc1_NvH-0949-CRLM-24.raw]	424.5592346191406	21.7902665970667	2.3126079192	98.7372245784	96.4246166592	3209978.5	2.434669532665961E8	3	7487	8.324599902975889	0.6832315164662062	0.6688002204697358	424.5492858886719	424.5692138671875
1183	424.5705871582031	35.6820090850667					1	DETECTED	424.5706 m/z @35.68 [151020OFc1_NvH-0949-CRLM-24.raw]	424.5705871582031	35.6820090850667	3.3330379848	80.1034633261333	76.7704253413333	160444.0	1.256208566069892E8	0	7487	0.2299378846972786	1.2328522343755315	1.6593241651903288	424.5692443847656	424.5719299316406
1184	424.5819396972656	44.1247073437333					1	DETECTED	424.5819 m/z @44.12 [151020OFc1_NvH-0949-CRLM-24.raw]	424.5819396972656	44.1247073437333	2.76234202213333	94.6391567453333	91.87681472319997	5304856.5	1.9598945461147752E8	3	7487	0.18208432622223825	1.5758067698583846	0.03606429979168405	424.57196044921875	424.59161376953125
1185	424.5929870605469	43.5280117874667					1	DETECTED	424.5930 m/z @43.53 [151020OFc1_NvH-0949-CRLM-24.raw]	424.5929870605469	43.5280117874667	3.65806168773333	94.0993234690667	90.44126178133337	201645.5	1.4103138610275626E8	0	7487	27.77794653863677	1.263290691351017	1.8128796749147613	424.5921936035156	424.60272216796875
1186	424.6855773925781	25.8699302885333					1	DETECTED	424.6856 m/z @25.87 [151020OFc1_NvH-0949-CRLM-24.raw]	424.6855773925781	25.8699302885333	6.18662913013333	94.7531660773333	88.56653694719998	854296.375	1.5227145598187214E8	0	7487	0.0685705092630009	38.80564333180996	0.24386208990713376	424.67578125	424.69549560546875
1187	424.7102966308594	27.5945197349333					1	DETECTED	424.7103 m/z @27.59 [151020OFc1_NvH-0949-CRLM-24.raw]	424.7102966308594	27.5945197349333	1.96297356586667	98.9593616984	96.99638813253333	6796526.0	4.250152520877549E8	2	7487	0.3774059994263652	0.5675539753536231	0.06722079145138096	424.7003479003906	424.72027587890625
1188	424.7236633300781	14.7632906837333					1	DETECTED	424.7237 m/z @14.76 [151020OFc1_NvH-0949-CRLM-24.raw]	424.7236633300781	14.7632906837333	5.796364712	95.0207916034667	89.2244268914667	438541.71875	1.537151499103513E8	0	7487	8.039668493206971	29.43610247123654	101.49504806600649	424.7203063964844	424.72467041015625
1189	424.7349548339844	43.9609628162667					1	DETECTED	424.7350 m/z @43.96 [151020OFc1_NvH-0949-CRLM-24.raw]	424.7349548339844	43.9609628162667	2.84694107493333	94.620390244	91.77344916906668	4292904.0	2.764644402358884E8	2	7487	0.018923098756907564	0.5081871692008598	0.014318185245684232	424.7251281738281	424.74493408203125
1190	424.7469177246094	43.9609628162667					1	DETECTED	424.7469 m/z @43.96 [151020OFc1_NvH-0949-CRLM-24.raw]	424.7469177246094	43.9609628162667	1.84059369413333	95.1977211688	93.35712747466667	799515.8125	1.6765470978963006E8	0	7487	9.542033601053816	0.5198620458218648	0.21750651232484203	424.7449645996094	424.74884033203125
1191	424.75885009765625	29.7842732018667					1	DETECTED	424.7589 m/z @29.78 [151020OFc1_NvH-0949-CRLM-24.raw]	424.75885009765625	29.7842732018667	2.74356109866667	94.3472662216	91.60370512293332	1625698.625	1.604751308420309E8	0	7487	0.1417079511868664	0.5909076682583818	0.339092573155659	424.7488708496094	424.7611083984375
1192	424.77117919921875	17.6262246466667					1	DETECTED	424.7712 m/z @17.63 [151020OFc1_NvH-0949-CRLM-24.raw]	424.77117919921875	17.6262246466667	0.994715874933333	97.6944594581333	96.69974358319996	2333020.5	1.672940553573953E8	2	7487	0.1530898409615027	0.5564772916184079	15.225136866773509	424.76177978515625	424.7802429199219
1193	424.84149169921875	30.5930687477333					1	DETECTED	424.8415 m/z @30.59 [151020OFc1_NvH-0949-CRLM-24.raw]	424.84149169921875	30.5930687477333	0.0084474352	100.0014376016	99.9929901664	176878.65625	1.324509400881416E8	0	7487	68.08089702253366	1.6315660376918353	3.736442347197456	424.8315124511719	424.8428955078125
1194	424.8529052734375	25.8308432768					1	DETECTED	424.8529 m/z @25.83 [151020OFc1_NvH-0949-CRLM-24.raw]	424.8529052734375	25.8308432768	0.0084474352	100.0014376016	99.9929901664	867879.8125	1.4309332957076332E8	0	7487	0.12399531739325909	0.526211133799308	0.029671255910442916	424.8429870605469	424.8628845214844
1195	424.8731994628906	19.1952545565333					1	DETECTED	424.8732 m/z @19.20 [151020OFc1_NvH-0949-CRLM-24.raw]	424.8731994628906	19.1952545565333	0.0544739112	99.9682547432	99.913780832	862932.8125	1.647277241666301E8	3	7487	9.717775531477347	1.0352130122292533	0.053770858305070966	424.8632507324219	424.8831481933594
1196	424.8985900878906	37.9851788784					1	DETECTED	424.8986 m/z @37.99 [151020OFc1_NvH-0949-CRLM-24.raw]	424.8985900878906	37.9851788784	0.0084474352	99.9793608885333	99.9709134533333	2.5587858E7	5.435447330098495E8	3	7487	0.15556226729341915	0.512903408660906	0.01669906228595665	424.88861083984375	424.9085693359375
1197	424.916259765625	44.1247073437333					1	DETECTED	424.9163 m/z @44.12 [151020OFc1_NvH-0949-CRLM-24.raw]	424.916259765625	44.1247073437333	0.031643708	99.9682547432	99.9366110352	3898345.75	1.7705349787992132E8	3	7487	0.13119324458146053	1.30013879692283	1.784824615740312	424.90863037109375	424.9261779785156
1198	424.93536376953125	51.021589824					1	DETECTED	424.9354 m/z @51.02 [151020OFc1_NvH-0949-CRLM-24.raw]	424.93536376953125	51.021589824	0.0084474352	100.0014376016	99.9929901664	403873.96875	1.3095885546134008E8	3	7487	0.16454275225957105	1.1422588683496389	2.319257971276978	424.9263000488281	424.9449462890625
1199	424.9537048339844	13.9626349914667					1	DETECTED	424.9537 m/z @13.96 [151020OFc1_NvH-0949-CRLM-24.raw]	424.9537048339844	13.9626349914667	0.144439626133333	100.0014376016	99.85699797546667	305096.96875	1.3530653927501702E8	0	7487	0.09323227570911996	5.4884404247692995	10.576393491171617	424.9456787109375	424.9601135253906
1200	424.9701232910156	17.9825929938667					1	DETECTED	424.9701 m/z @17.98 [151020OFc1_NvH-0949-CRLM-24.raw]	424.9701232910156	17.9825929938667	0.0084474352	99.8794097546667	99.8709623194667	943454.375	1.6989914342750126E8	0	7487	0.21605830798449688	0.700250970871409	0.9819564995014352	424.9601745605469	424.9801025390625
1201	424.9822082519531	11.4376359544					1	DETECTED	424.9822 m/z @11.44 [151020OFc1_NvH-0949-CRLM-24.raw]	424.9822082519531	11.4376359544	0.720672967733333	98.8708797197333	98.15020675199996	76984.515625	1.2451995199177746E8	0	7487	16.223364063881874	4.55873198588525	0.06583945738756969	424.9801330566406	424.98297119140625
1202	424.99298095703125	16.9150779752					1	DETECTED	424.9930 m/z @16.92 [151020OFc1_NvH-0949-CRLM-24.raw]	424.99298095703125	16.9150779752	0.214478268	99.8794097546667	99.6649314866667	391255.46875	1.4107544209729776E8	0	7487	0.16259506599283569	20.897831362478573	0.41127496833382365	424.98309326171875	424.9993896484375
1203	425.0094299316406	29.8035840688					1	DETECTED	425.0094 m/z @29.80 [151020OFc1_NvH-0949-CRLM-24.raw]	425.0094299316406	29.8035840688	0.181251806933333	99.7576834597333	99.57643165279997	539627.6875	1.4665608358416572E8	0	7487	2.4239555284055108	0.6512139250209049	15.75219210353505	424.99945068359375	425.0098571777344
1204	425.0199279785156	25.8699302885333					1	DETECTED	425.0199 m/z @25.87 [151020OFc1_NvH-0949-CRLM-24.raw]	425.0199279785156	25.8699302885333	1.9535553144	99.4003789898667	97.44682367546669	807495.1875	1.5406636375421315E8	0	7487	0.1308393063062745	0.8609770550703848	79.84376038782038	425.0099792480469	425.0298767089844
1205	425.0326232910156	72.9873749728					1	DETECTED	425.0326 m/z @72.99 [151020OFc1_NvH-0949-CRLM-24.raw]	425.0326232910156	72.9873749728	3.43765106586667	97.1811960925333	93.74354502666662	194156.625	1.3345783930356386E8	0	7487	0.7642636166883108	1.1016452945246569	0.9935585662947866	425.030029296875	425.04180908203125
1206	425.0622253417969	36.0658400837333					1	DETECTED	425.0622 m/z @36.07 [151020OFc1_NvH-0949-CRLM-24.raw]	425.0622253417969	36.0658400837333	0.291403070933333	99.3781650293333	99.08676195839998	61193.38671875	1.2929769250691742E8	0	7487	24.76244225501798	1.3817730063632794	2.2652961476983484	425.055908203125	425.0721130371094
1207	425.1666564941406	91.0195334461333					1	DETECTED	425.1667 m/z @91.02 [151020OFc1_NvH-0949-CRLM-24.raw]	425.1666564941406	91.0195334461333	5.44888316506667	96.1007774437333	90.65189427866663	101290.6875	1.4201009363293564E8	0	7487	0.18121730538642566	0.5296903434817317	1.5028450479461781	425.1567077636719	425.17596435546875
1208	425.1873779296875	25.7952478253333					1	DETECTED	425.1874 m/z @25.80 [151020OFc1_NvH-0949-CRLM-24.raw]	425.1873779296875	25.7952478253333	1.84059369413333	91.6283973549333	89.78780366079997	424230.625	1.3342790957016683E8	0	7487	0.18914508442442113	4.113223467721805	0.01435605959887684	425.177734375	425.1973571777344
1209	425.2076110839844	31.857987444					1	DETECTED	425.2076 m/z @31.86 [151020OFc1_NvH-0949-CRLM-24.raw]	425.2076110839844	31.857987444	2.78128567946667	99.7244845349333	96.94319885546662	1.8526994E7	6.35467315506941E8	3	7487	0.1656482398660053	0.5300603008960687	0.013944363802088555	425.1977233886719	425.21759033203125
1210	425.2220458984375	32.6885638002667					1	DETECTED	425.2220 m/z @32.69 [151020OFc1_NvH-0949-CRLM-24.raw]	425.2220458984375	32.6885638002667	3.11796580773333	99.4003789898667	96.28241318213337	628105.4375	1.8493650271725616E8	3	7487	68.0317004174307	0.623192478473911	4.1555735715178805	425.2176208496094	425.2225646972656
1211	425.2325744628906	37.9851788784					1	DETECTED	425.2326 m/z @37.99 [151020OFc1_NvH-0949-CRLM-24.raw]	425.2325744628906	37.9851788784	2.84694107493333	99.1239678410667	96.27702676613337	1.6386328E7	5.975739100053369E8	2	7487	0.18352930630626219	0.5075197169117703	0.028120738322756904	425.22259521484375	425.2425537109375
1212	425.2445983886719	31.7677093933333					1	DETECTED	425.2446 m/z @31.77 [151020OFc1_NvH-0949-CRLM-24.raw]	425.2445983886719	31.7677093933333	2.84694107493333	96.8109259901333	93.96398491519997	4732003.5	3.2345512719359875E8	2	7487	3.156588546014383	0.5666991038802796	7.551598340845594	425.2425842285156	425.25457763671875
1213	425.2594909667969	23.4336017832					1	DETECTED	425.2595 m/z @23.43 [151020OFc1_NvH-0949-CRLM-24.raw]	425.2594909667969	23.4336017832	3.20404186533333	96.9192138589333	93.71517199359998	955738.125	1.609790229655516E8	2	7487	0.06479208717501805	0.7898735264651584	9.13863951311349	425.2546081542969	425.2693786621094
1214	425.27264404296875	17.6602715373333					1	DETECTED	425.2726 m/z @17.66 [151020OFc1_NvH-0949-CRLM-24.raw]	425.27264404296875	17.6602715373333	3.54003992613333	92.1944928053333	88.65445287919997	945222.75	1.7598904866499418E8	0	7487	0.14902555967075415	1.5818644595840856	2.2025335969245634	425.2695617675781	425.28125
1215	425.28985595703125	91.3198151794667					1	DETECTED	425.2899 m/z @91.32 [151020OFc1_NvH-0949-CRLM-24.raw]	425.28985595703125	91.3198151794667	4.07324855786667	92.3988510474667	88.32560248960004	55363.8203125	1.2408952773222521E8	0	7487	0.3699186231114311	0.5061838299762552	0.012368405078968801	425.28271484375	425.2967834472656
1216	425.3111877441406	90.4423006037333					1	DETECTED	425.3112 m/z @90.44 [151020OFc1_NvH-0949-CRLM-24.raw]	425.3111877441406	90.4423006037333	0.2474574072	99.9347524925333	99.6872950853333	242985.734375	1.4617619508793733E8	0	7487	0.14656117917856193	5.335118329460456	12.165826576264813	425.30401611328125	425.3179626464844
1217	425.3260498046875	91.4968382538667					1	DETECTED	425.3260 m/z @91.50 [151020OFc1_NvH-0949-CRLM-24.raw]	425.3260498046875	91.4968382538667	4.39028822213333	92.5418284429333	88.15154022079996	81088.6015625	1.4076560190265152E8	0	7487	1.5362560057307348	0.5059983444912346	0.15699237933359078	425.3245849609375	425.3319091796875
1218	425.3445129394531	91.3568417392					1	DETECTED	425.3445 m/z @91.36 [151020OFc1_NvH-0949-CRLM-24.raw]	425.3445129394531	91.3568417392	4.46546055093333	94.774209356	90.30874880506667	101324.21875	1.6551018125046504E8	0	7487	0.9516297211414724	0.5196645948658338	1.0625777028726677	425.33575439453125	425.3521423339844
1219	425.3623046875	91.3568417392					1	DETECTED	425.3623 m/z @91.36 [151020OFc1_NvH-0949-CRLM-24.raw]	425.3623046875	91.3568417392	0.0884052456	100.0014376016	99.913032356	205867.015625	1.6609898094607818E8	0	7487	66.26339145262018	0.799455945924388	0.9309921952712077	425.3523254394531	425.3711242675781
1220	425.38104248046875	90.6372961517333					1	DETECTED	425.3810 m/z @90.64 [151020OFc1_NvH-0949-CRLM-24.raw]	425.38104248046875	90.6372961517333	4.9091681064	97.3228992322667	92.4137311258667	144599.375	1.5703543616922617E8	0	7487	86.44672803475659	0.5057094741037821	0.0038943521883378096	425.3727722167969	425.3909912109375
1221	425.4189758300781	9.46797908853333					1	DETECTED	425.4190 m/z @9.47 [151020OFc1_NvH-0949-CRLM-24.raw]	425.4189758300781	9.46797908853333	3.94213913226667	97.1048372810667	93.16269814880002	411173.1875	1.4568872177040786E8	0	7487	0.14796887193917385	3.2742690058299555	0.5038867910798778	425.4095458984375	425.4287109375
1222	425.4581604003906	13.0751216912					1	DETECTED	425.4582 m/z @13.08 [151020OFc1_NvH-0949-CRLM-24.raw]	425.4581604003906	13.0751216912	2.86572194826667	99.9234838770667	97.05776192880003	128850.5859375	1.286076050368888E8	0	7487	23.95059535772534	0.5146243385752322	0.06521648378179047	425.4482116699219	425.465087890625
1223	425.4751281738281	11.6371611877333					1	DETECTED	425.4751 m/z @11.64 [151020OFc1_NvH-0949-CRLM-24.raw]	425.4751281738281	11.6371611877333	2.94910033893333	99.4003789898667	96.45127865093336	2547140.5	1.910820897007366E8	4	7487	0.19797353810480978	1.7231555679977595	4.747426218499481	425.46514892578125	425.4837646484375
1224	425.4938049316406	25.7361426144					1	DETECTED	425.4938 m/z @25.74 [151020OFc1_NvH-0949-CRLM-24.raw]	425.4938049316406	25.7361426144	2.8933593104	88.0680462389333	85.1746869285333	3874461.0	1.9278381226384056E8	4	7487	1.6968409364720074	2.0430599315952227	10.030036887994942	425.4838562011719	425.50347900390625
1225	425.5208740234375	25.8570223077333					1	DETECTED	425.5209 m/z @25.86 [151020OFc1_NvH-0949-CRLM-24.raw]	425.5208740234375	25.8570223077333	4.5068871976	96.4966504781333	91.98976328053331	110036.59375	1.3603144466368833E8	0	7487	19.301493530094213	2.67654554341651	4.345188333626776	425.5109558105469	425.5308532714844
1226	425.5413818359375	31.857987444					1	DETECTED	425.5414 m/z @31.86 [151020OFc1_NvH-0949-CRLM-24.raw]	425.5413818359375	31.857987444	2.7718649136	98.4831666642667	95.7113017506667	1.2369569E7	4.7518943421870065E8	3	7487	13.62823003630109	0.5043855820617134	0.20355599863935878	425.53143310546875	425.5513610839844
[truncated: 32,380 more rows]
