# Supplementary material for: MSFC: a new feature construction method for accurate diagnosis of mass spectrometry data
Source: Sci Rep. 2023 Sep 21;13:15694. doi: 10.1038/s41598-023-42395-5 (PMC10514077; doi:10.1038/s41598-023-42395-5)
Supplement: Supplementary file 1 — Supplementary Information. [file 41598_2023_42395_MOESM1_ESM.zip › dataset/CRLM dataset/crlm/crlm25.csv]

row ID	row m/z	row retention time	row identity (main ID)	row identity (all IDs)	row identity (main ID + details)	row comment	row number of detected peaks	151020OFc1_NvH-0949-CRLM-25.raw Peak status	151020OFc1_NvH-0949-CRLM-25.raw Peak name	151020OFc1_NvH-0949-CRLM-25.raw Peak m/z	151020OFc1_NvH-0949-CRLM-25.raw Peak RT	151020OFc1_NvH-0949-CRLM-25.raw Peak RT start	151020OFc1_NvH-0949-CRLM-25.raw Peak RT end	151020OFc1_NvH-0949-CRLM-25.raw Peak duration time	151020OFc1_NvH-0949-CRLM-25.raw Peak height	151020OFc1_NvH-0949-CRLM-25.raw Peak area	151020OFc1_NvH-0949-CRLM-25.raw Peak charge	151020OFc1_NvH-0949-CRLM-25.raw Peak # data points	151020OFc1_NvH-0949-CRLM-25.raw Peak FWHM	151020OFc1_NvH-0949-CRLM-25.raw Peak tailing factor	151020OFc1_NvH-0949-CRLM-25.raw Peak asymmetry factor	151020OFc1_NvH-0949-CRLM-25.raw Peak m/z min	151020OFc1_NvH-0949-CRLM-25.raw Peak m/z max
1	400.002685546875	33.2558639274667					1	DETECTED	400.0027 m/z @33.26 [151020OFc1_NvH-0949-CRLM-25.raw]	400.002685546875	33.2558639274667	0.0986962629333333	99.8456711069333	99.74697484399996	28635.046875	8.274833805178264E7	0	7864	96.4171695073059	1.523839401572095	2.2044608593175763	399.9966735839844	400.0090637207031
2	400.01910400390625	89.9823905946667					1	DETECTED	400.0191 m/z @89.98 [151020OFc1_NvH-0949-CRLM-25.raw]	400.01910400390625	89.9823905946667	0.0638984693333333	99.9993134245333	99.93541495519996	52365.2421875	1.0391872601171322E8	0	7864	58.72092580443675	0.5472589359967476	0.09559423153226537	400.0091247558594	400.02490234375
3	400.034912109375	29.2601068730667					1	DETECTED	400.0349 m/z @29.26 [151020OFc1_NvH-0949-CRLM-25.raw]	400.034912109375	29.2601068730667	0.0164265717333333	99.8784474144	99.86202084266667	105790.546875	8.967054256884816E7	0	7864	4.772701289069921	1.7154659797692569	0.09414334875857239	400.02508544921875	400.0444641113281
4	400.12493896484375	91.0469177274667					1	DETECTED	400.1249 m/z @91.05 [151020OFc1_NvH-0949-CRLM-25.raw]	400.12493896484375	91.0469177274667	4.81472062133333	97.4248278117333	92.61010719039996	237714.71875	9.297073826189068E7	0	7864	1.0355022316320799	1.9821445943760252	4.4460999657017375	400.11614990234375	400.1347351074219
5	400.1460876464844	89.9917257704					1	DETECTED	400.1461 m/z @89.99 [151020OFc1_NvH-0949-CRLM-25.raw]	400.1460876464844	89.9917257704	7.3714106712	96.9397189448	89.56830827360001	80058.5546875	1.1318310584498565E8	0	7864	82.68469846869388	0.5420477286128583	0.08409545722571672	400.1376647949219	400.15069580078125
6	400.1615295410156	90.3050347613333					1	DETECTED	400.1615 m/z @90.31 [151020OFc1_NvH-0949-CRLM-25.raw]	400.1615295410156	90.3050347613333	5.58758501173333	99.3259190274667	93.73833401573337	101560.15625	9.336730234506498E7	0	7864	0.07339457557338847	0.5072527848151386	0.014466183247295735	400.1520080566406	400.1713562011719
7	400.18212890625	17.7770921944					1	DETECTED	400.1821 m/z @17.78 [151020OFc1_NvH-0949-CRLM-25.raw]	400.18212890625	17.7770921944	2.12198396213333	99.8784474144	97.75646345226667	267758.21875	9.827670162313133E7	0	7864	0.21520655167025993	0.5452483331583885	3.861602119160323	400.17254638671875	400.1921081542969
8	400.19683837890625	24.5218798141333					1	DETECTED	400.1968 m/z @24.52 [151020OFc1_NvH-0949-CRLM-25.raw]	400.19683837890625	24.5218798141333	4.3360842496	98.8572928605333	94.5212086109333	228666.921875	1.038086641169162E8	0	7864	13.281723060194041	4.206602669810228	0.40078581858773565	400.192138671875	400.197021484375
9	400.20703125	10.7845328109333					1	DETECTED	400.2070 m/z @10.78 [151020OFc1_NvH-0949-CRLM-25.raw]	400.20703125	10.7845328109333	3.1527600592	99.0854631306667	95.93270307146669	1189123.5	1.3483043601844853E8	3	7864	0.14062388441344176	4.886018517628402	4.770640773402831	400.1970520019531	400.2090759277344
10	400.2190856933594	26.2775306816					1	DETECTED	400.2191 m/z @26.28 [151020OFc1_NvH-0949-CRLM-25.raw]	400.2190856933594	26.2775306816	2.19939154215	99.8128323048	97.61344076265	2975079.75	2.9789159348906595E8	2	7864	2.9576702790039526	2.3519850769963684	2.113043877973701	400.2091064453125	400.22906494140625
11	400.2314453125	15.432715356					1	DETECTED	400.2314 m/z @15.43 [151020OFc1_NvH-0949-CRLM-25.raw]	400.2314453125	15.432715356	0.355888910933333	92.1885904157333	91.83270150479997	437113.84375	1.1438293685369888E8	3	7864	0.14858680525544088	5.847993649364091	0.1725594035905911	400.2290954589844	400.23175048828125
12	400.2417907714844	35.4279476522667					1	DETECTED	400.2418 m/z @35.43 [151020OFc1_NvH-0949-CRLM-25.raw]	400.2417907714844	35.4279476522667	0.334116881333333	99.9332078869333	99.59909100559997	1.13768624E8	2.464399493654306E9	3	7864	0.4878591023465191	0.6501063998357612	1.0312971906742416	400.2318115234375	400.25177001953125
13	400.2598571777344	77.0525398802667					1	DETECTED	400.2599 m/z @77.05 [151020OFc1_NvH-0949-CRLM-25.raw]	400.2598571777344	77.0525398802667	0.66133592455	99.9662137258667	99.30487780131669	587217.5	1.4258251539857596E8	0	7864	54.185054053681725	0.6298188976211092	0.21505034426153477	400.2518005371094	400.26983642578125
14	400.277587890625	20.1294697106667					1	DETECTED	400.2776 m/z @20.13 [151020OFc1_NvH-0949-CRLM-25.raw]	400.277587890625	20.1294697106667	2.79981638693333	92.3981212922667	89.59830490533336	400517.90625	9.88880343061466E7	0	7864	0.14178599322906038	71.92875053594047	4.848132327162928	400.2698669433594	400.2874755859375
15	400.28790283203125	91.7554950749333					1	DETECTED	400.2879 m/z @91.76 [151020OFc1_NvH-0949-CRLM-25.raw]	400.28790283203125	91.7554950749333	46.3253197581333	91.8307003506667	45.505380592533406	96564.1171875	4.575182551214765E7	0	7864	0.0614490930820466	0.5008277017996187	0.664879565793462	400.2876892089844	400.29150390625
16	400.30328369140625	89.7908985757333					1	DETECTED	400.3033 m/z @89.79 [151020OFc1_NvH-0949-CRLM-25.raw]	400.30328369140625	89.7908985757333	52.3207143533333	96.2890093346667	43.9682949813334	157548.125	4.188626872521682E7	0	7864	39.268525684882036	0.5148102288853905	0.025565951629445315	400.2960205078125	400.30877685546875
17	400.3418273925781	91.6272588933333					1	DETECTED	400.3418 m/z @91.63 [151020OFc1_NvH-0949-CRLM-25.raw]	400.3418273925781	91.6272588933333	0.0045887192	99.9993134245333	99.9947247053333	63805.05078125	9.57832806529066E7	0	7864	0.3373859025438861	0.5199033219381595	0.040636166685288244	400.3321533203125	400.351806640625
18	400.37261962890625	33.1492171970667					1	DETECTED	400.3726 m/z @33.15 [151020OFc1_NvH-0949-CRLM-25.raw]	400.37261962890625	33.1492171970667	6.53383676613333	95.5742637640167	89.04042699788337	145094.5	1.0491686654389209E8	0	7864	1.4532994140532232	1.595641629196627	12.523173244151568	400.3641357421875	400.3821105957031
19	400.41778564453125	10.9464851170667					1	DETECTED	400.4178 m/z @10.95 [151020OFc1_NvH-0949-CRLM-25.raw]	400.41778564453125	10.9464851170667	2.32560255626667	98.4377993877333	96.11219683146663	96930.203125	1.0585203782878697E8	0	7864	0.13041001910558947	41.74908715989981	0.07901801184990884	400.40789794921875	400.427734375
20	400.4434814453125	36.9955213384					1	DETECTED	400.4435 m/z @37.00 [151020OFc1_NvH-0949-CRLM-25.raw]	400.4434814453125	36.9955213384	3.67282093866667	95.2216986410667	91.54887770240002	161296.90625	8.545121868329026E7	0	7864	19.578419163051084	1.5593436264107505	0.008038986765663602	400.43408203125	400.4533996582031
21	400.4664001464844	49.6769708688					1	DETECTED	400.4664 m/z @49.68 [151020OFc1_NvH-0949-CRLM-25.raw]	400.4664001464844	49.6769708688	3.00065580986667	97.9145263386667	94.91387052880003	224125.265625	9.067258961753422E7	2	7864	48.36020834875788	1.1826718677659032	822.612944654804	400.4564514160156	400.466796875
22	400.476806640625	31.1478833050667					1	DETECTED	400.4768 m/z @31.15 [151020OFc1_NvH-0949-CRLM-25.raw]	400.476806640625	31.1478833050667	2.66574246453333	96.8965381101333	94.23079564559998	718459.75	1.1792607797751035E8	4	7864	11.252451985816123	1.2386726561893864	1.4741576361731141	400.4668273925781	400.486083984375
23	400.49609375	10.1995312112					1	DETECTED	400.4961 m/z @10.20 [151020OFc1_NvH-0949-CRLM-25.raw]	400.49609375	10.1995312112	3.12454195573333	98.4703156522667	95.34577369653337	1192271.625	1.0472857648312382E8	4	7864	0.43952465073825664	1.0414001651044942	81.9499821516822	400.48614501953125	400.5057067871094
24	400.5162048339844	17.8343915426667					1	DETECTED	400.5162 m/z @17.83 [151020OFc1_NvH-0949-CRLM-25.raw]	400.5162048339844	17.8343915426667	5.35748334426667	96.5491359090667	91.19165256480004	90595.2890625	7.930487986791876E7	0	7864	9.41794765298096	5.868785568299434	0.005687707851677483	400.5066223144531	400.5169677734375
25	400.5270080566406	12.728529384					1	DETECTED	400.5270 m/z @12.73 [151020OFc1_NvH-0949-CRLM-25.raw]	400.5270080566406	12.728529384	3.1149731776	95.7712382712	92.6562650936	180071.59375	9.808924192097662E7	3	7864	8.018591560820148	1.3819183505705268	12.738076511632586	400.51702880859375	400.5311279296875
26	400.5411376953125	10.7749162290667					1	DETECTED	400.5411 m/z @10.77 [151020OFc1_NvH-0949-CRLM-25.raw]	400.5411376953125	10.7749162290667	3.20996555413333	93.1484455954667	89.93848004133336	763799.5	1.1197757699112186E8	3	7864	0.1254598394366635	8.856576590967304	0.04103104112592865	400.5311584472656	400.5509338378906
27	400.55877685546875	33.3189732949333					1	DETECTED	400.5588 m/z @33.32 [151020OFc1_NvH-0949-CRLM-25.raw]	400.55877685546875	33.3189732949333	2.96307902213333	73.9598375906667	70.99675856853337	324448.03125	1.0163904379794505E8	3	7864	14.084691342103056	0.5101303422088946	0.22779961283093744	400.5512390136719	400.56256103515625
28	400.57257080078125	35.4279476522667					1	DETECTED	400.5726 m/z @35.43 [151020OFc1_NvH-0949-CRLM-25.raw]	400.57257080078125	35.4279476522667	3.228855248	99.9773175301333	96.7484622821333	8.0772312E7	1.6962673650153544E9	3	7864	0.5709688086514575	0.9507199141977734	1.0389855174413267	400.5625915527344	400.5824890136719
29	400.58355712890625	23.7289659930667					1	DETECTED	400.5836 m/z @23.73 [151020OFc1_NvH-0949-CRLM-25.raw]	400.58355712890625	23.7289659930667	1.860851492	88.1336842872	86.2728327952	675323.875	8.87020132399359E7	0	7864	0.1644209839538675	0.5142529531382869	0.03907280475108485	400.58258056640625	400.5930480957031
30	400.5975646972656	5.366966672					1	DETECTED	400.5976 m/z @5.37 [151020OFc1_NvH-0949-CRLM-25.raw]	400.5975646972656	5.366966672	5.0033563808	97.2361491413333	92.2327927605333	60191.1328125	1.019327294761376E8	0	7864	0.020286253310145774	1.3627991220577433	20.890930201214655	400.5938415527344	400.59808349609375
31	400.60809326171875	31.7222358576					1	DETECTED	400.6081 m/z @31.72 [151020OFc1_NvH-0949-CRLM-25.raw]	400.60809326171875	31.7222358576	0.367107550933333	98.8681057749333	98.50099822399997	313138.84375	1.0075862697537304E8	0	7864	0.12690275510830062	2.1127440904015216	84.84438476985305	400.59820556640625	400.6177978515625
32	400.6182861328125	10.9651655984					1	DETECTED	400.6183 m/z @10.97 [151020OFc1_NvH-0949-CRLM-25.raw]	400.6182861328125	10.9651655984	1.96693786426667	90.1968418605333	88.22990399626663	80579.7890625	1.143268858582933E8	0	7864	0.055498361811345376	4.902626750686731	0.00832753198846482	400.61810302734375	400.628173828125
33	400.6436462402344	36.8867451994667					1	DETECTED	400.6436 m/z @36.89 [151020OFc1_NvH-0949-CRLM-25.raw]	400.6436462402344	36.8867451994667	2.9054566344	80.9794744466667	78.0740178122667	184552.40625	8.625004127645066E7	0	7864	0.16148032066414686	1.7086380099877059	0.012559673070760587	400.63446044921875	400.6524658203125
34	400.6949462890625	38.1909224232					1	DETECTED	400.6949 m/z @38.19 [151020OFc1_NvH-0949-CRLM-25.raw]	400.6949462890625	38.1909224232	2.44056824106667	85.1487708704	82.70820262933333	337643.96875	1.0652110381992587E8	2	7864	12.376600853079623	0.5047824487200516	0.009519886542737362	400.68511962890625	400.70489501953125
35	400.70513916015625	26.1252056792					1	DETECTED	400.7051 m/z @26.13 [151020OFc1_NvH-0949-CRLM-25.raw]	400.70513916015625	26.1252056792	2.7902019792	99.588345108	96.79814312879999	202619.015625	9.998461588696888E7	0	7864	13.376699688636183	1.7711053267372265	0.4090341154210621	400.7049560546875	400.71087646484375
36	400.72088623046875	26.2775306816					1	DETECTED	400.7209 m/z @26.28 [151020OFc1_NvH-0949-CRLM-25.raw]	400.72088623046875	26.2775306816	2.1317338936	99.7578263834667	97.6260924898667	1288484.125	1.822853382116445E8	4	7864	3.0279213408791	0.988420221278866	1.5020988552848855	400.7109069824219	400.7308654785156
37	400.7349853515625	18.3802583453333					1	DETECTED	400.7350 m/z @18.38 [151020OFc1_NvH-0949-CRLM-25.raw]	400.7349853515625	18.3802583453333	3.1815517936	93.7438513322667	90.56229953866671	769730.0625	1.2964144568747075E8	2	7864	17.396992002514715	1.927579206969236	0.3651642690693408	400.7310791015625	400.742919921875
38	400.75299072265625	9.09542879626667					1	DETECTED	400.7530 m/z @9.10 [151020OFc1_NvH-0949-CRLM-25.raw]	400.75299072265625	9.09542879626667	3.1149731776	96.7874064493333	93.6724332717333	2276293.0	1.7689522011542353E8	2	7864	14.383122653734981	73.08204836036265	71.0235769377761	400.7430725097656	400.76104736328125
39	400.7711181640625	21.8991639189333					1	DETECTED	400.7711 m/z @21.90 [151020OFc1_NvH-0949-CRLM-25.raw]	400.7711181640625	21.8991639189333	3.48872115146667	97.4690772157333	93.98035606426663	3969220.75	1.3682706447724333E8	2	7864	0.16690905663936206	0.5863896036482064	1.114257055509232	400.76153564453125	400.7809753417969
40	400.7838134765625	14.0327477525333					1	DETECTED	400.7838 m/z @14.03 [151020OFc1_NvH-0949-CRLM-25.raw]	400.7838134765625	14.0327477525333	7.22574786773333	46.610503584	39.38475571626667	65234.08203125	4.638836806485024E7	0	7864	0.10327743124813793	2.892959922344998	4.785919844689997	400.7816467285156	400.78741455078125
41	400.7976989746094	5.40498733466667					1	DETECTED	400.7977 m/z @5.40 [151020OFc1_NvH-0949-CRLM-25.raw]	400.7976989746094	5.40498733466667	1.03619225706667	97.9910445781333	96.95485232106662	65985.65625	9.215094160419291E7	0	7864	0.26009433927444814	1.2062304148285314	0.843870276641186	400.787841796875	400.8068542480469
42	400.82501220703125	34.7382074624					1	DETECTED	400.8250 m/z @34.74 [151020OFc1_NvH-0949-CRLM-25.raw]	400.82501220703125	34.7382074624	1.22498129093333	99.9662137258667	98.74123243493337	36229.171875	8.752719456152341E7	0	7864	79.53406254979944	1.4962459383198536	2.0531091663852017	400.82281494140625	400.8349609375
43	400.844970703125	36.8721895528					1	DETECTED	400.8450 m/z @36.87 [151020OFc1_NvH-0949-CRLM-25.raw]	400.844970703125	36.8721895528	0.7712916816	99.9662137258667	99.19492204426669	154906.78125	9.855572749132746E7	0	7864	22.98764058926379	1.7398085224283728	0.00670511783658635	400.8349914550781	400.8549499511719
44	400.8612365722656	12.6691592024					1	DETECTED	400.8612 m/z @12.67 [151020OFc1_NvH-0949-CRLM-25.raw]	400.8612365722656	12.6691592024	1.46252076746667	99.9662137258667	98.50369295840002	141103.640625	8.905431337170586E7	0	7864	2.6902703594595856	0.9700621409429238	3.588622345936086	400.85498046875	400.8657531738281
45	400.8757629394531	10.7845328109333					1	DETECTED	400.8758 m/z @10.78 [151020OFc1_NvH-0949-CRLM-25.raw]	400.8757629394531	10.7845328109333	0.0045887192	99.9662137258667	99.9616250066667	277068.5	1.0698804924257945E8	0	7864	0.13899055729693188	2.4938448090031926	18.370130535717916	400.86578369140625	400.877685546875
46	400.8876953125	14.0035107016					1	DETECTED	400.8877 m/z @14.00 [151020OFc1_NvH-0949-CRLM-25.raw]	400.8876953125	14.0035107016	0.0045887192	99.9443220637333	99.9397333445333	943302.625	1.248981307387612E8	3	7864	0.1376942701975281	2.478153619265556	20.591873875791794	400.8777160644531	400.8946228027344
47	400.9046630859375	35.3141880277333					1	DETECTED	400.9047 m/z @35.31 [151020OFc1_NvH-0949-CRLM-25.raw]	400.9046630859375	35.3141880277333	0.0282537096	99.9993134245333	99.9710597149333	2.9751904E7	6.758781247150878E8	3	7864	1.409366774031085	1.9476238441188527	2.275258446010109	400.89483642578125	400.91461181640625
48	400.9172668457031	40.0490864165333					1	DETECTED	400.9173 m/z @40.05 [151020OFc1_NvH-0949-CRLM-25.raw]	400.9172668457031	40.0490864165333	0.0755948389333333	99.9993134245333	99.92371858559997	775150.8125	1.1433893308787851E8	3	7864	27.0328766143429	0.5158038379570622	0.01542033175741408	400.91485595703125	400.9264221191406
49	400.94305419921875	31.6623197776					1	DETECTED	400.9431 m/z @31.66 [151020OFc1_NvH-0949-CRLM-25.raw]	400.94305419921875	31.6623197776	0.0045887192	99.9884490888	99.9838603696	169095.296875	9.617573281365125E7	0	7864	22.63477142478999	1.8730099452911577	0.011480482150366504	400.9332275390625	400.9530334472656
50	400.96466064453125	9.2884266784					1	DETECTED	400.9647 m/z @9.29 [151020OFc1_NvH-0949-CRLM-25.raw]	400.96466064453125	9.2884266784	0.0164265717333333	99.9001722872	99.88374571546666	362109.125	1.0705637148836634E8	0	7864	0.12623991404751855	1.947106410835862	0.23400489262745866	400.9546813964844	400.974609375
51	400.97833251953125	31.1478833050667					1	DETECTED	400.9783 m/z @31.15 [151020OFc1_NvH-0949-CRLM-25.raw]	400.97833251953125	31.1478833050667	0.334116881333333	99.9662137258667	99.63209684453336	300580.90625	9.553167554880798E7	0	7864	7.110940008058645	0.6169557970369268	0.016784513674629888	400.97467041015625	400.9882507324219
52	401.0009460449219	23.422915976					1	DETECTED	401.0009 m/z @23.42 [151020OFc1_NvH-0949-CRLM-25.raw]	401.0009460449219	23.422915976	0.0045887192	99.8346088248	99.8300201056	901143.25	1.1397835465068716E8	0	7864	13.270976766771744	0.5742149742937297	0.14051696346232953	400.990966796875	401.010498046875
53	401.0353088378906	24.8069016450667					1	DETECTED	401.0353 m/z @24.81 [151020OFc1_NvH-0949-CRLM-25.raw]	401.0353088378906	24.8069016450667	0.0045887192	99.9220974749333	99.9175087557333	54098.38671875	9.45406140040243E7	0	7864	13.57916357655284	1.918666935439826	2.804582578713774	401.0253601074219	401.0450439453125
54	401.0594482421875	30.2278256122667					1	DETECTED	401.0594 m/z @30.23 [151020OFc1_NvH-0949-CRLM-25.raw]	401.0594482421875	30.2278256122667	0.0164265717333333	99.8565475701333	99.84012099839997	32913.46484375	8.897310857622698E7	0	7864	82.28552955862801	1.5743274400207796	2.1894221959360456	401.0496520996094	401.0690612792969
55	401.1085510253906	90.3586295168					1	DETECTED	401.1086 m/z @90.36 [151020OFc1_NvH-0949-CRLM-25.raw]	401.1085510253906	90.3586295168	0.0045887192	98.1759880669333	98.1713993477333	118299.796875	9.224351427643022E7	0	7864	0.09751544309504823	0.5436865963135574	0.09760267949490352	401.0987243652344	401.1172790527344
56	401.12469482421875	33.3315233258667					1	DETECTED	401.1247 m/z @33.33 [151020OFc1_NvH-0949-CRLM-25.raw]	401.12469482421875	33.3315233258667	0.749343397066667	99.8128323048	99.06348890773333	39316.8828125	1.1269369680558835E8	0	7864	90.61630104619945	1.520209653316799	2.040419306633598	401.1191101074219	401.1312255859375
57	401.1597595214844	91.0580177194667					1	DETECTED	401.1598 m/z @91.06 [151020OFc1_NvH-0949-CRLM-25.raw]	401.1597595214844	91.0580177194667	2.12198396213333	96.1482929176	94.02630895546667	609592.875	9.291296834007066E7	0	7864	0.33242847446214796	0.7881042303715163	3.3238171001869787	401.1513366699219	401.16900634765625
58	401.1793212890625	14.9390495258667					1	DETECTED	401.1793 m/z @14.94 [151020OFc1_NvH-0949-CRLM-25.raw]	401.1793212890625	14.9390495258667	4.92715473093333	94.0524832989333	89.12532856799997	99913.2890625	1.0127147466087109E8	0	7864	0.05586109876131751	8.634140973135786	0.25418963102910247	401.169921875	401.1824645996094
59	401.1925048828125	17.4937518509333					1	DETECTED	401.1925 m/z @17.49 [151020OFc1_NvH-0949-CRLM-25.raw]	401.1925048828125	17.4937518509333	3.29771914373333	96.6033183218667	93.30559917813336	421170.0	9.692641395649113E7	0	7864	0.22195710918740374	1.0874348861368757	1.7721817094479926	401.1827392578125	401.1966857910156
60	401.2066955566406	32.446000204					1	DETECTED	401.2067 m/z @32.45 [151020OFc1_NvH-0949-CRLM-25.raw]	401.2066955566406	32.446000204	2.95337708026667	99.1619479592	96.20857087893333	682498.375	1.2371110430738467E8	3	7864	0.12941001296218246	1.7137195561077292	2.661123099426049	401.19671630859375	401.21209716796875
61	401.22210693359375	14.0128292525333					1	DETECTED	401.2221 m/z @14.01 [151020OFc1_NvH-0949-CRLM-25.raw]	401.22210693359375	14.0128292525333	1.85140197626667	99.9443220637333	98.09292008746662	779726.375	1.6081250663845885E8	3	7864	2.0115878577875943	4.543054975764975	1.5183081742903652	401.2121276855469	401.228515625
62	401.23858642578125	35.4764510522667					1	DETECTED	401.2386 m/z @35.48 [151020OFc1_NvH-0949-CRLM-25.raw]	401.23858642578125	35.4764510522667	2.5793413472	98.6131228944	96.0337815472	6956312.0	2.7249094711559474E8	3	7864	0.3105763414432374	0.5979868898732094	0.009857278415835563	401.2286071777344	401.2485656738281
63	401.25445556640625	9.09542879626667					1	DETECTED	401.2545 m/z @9.10 [151020OFc1_NvH-0949-CRLM-25.raw]	401.25445556640625	9.09542879626667	2.71352934986667	98.6350331354667	95.92150378560002	956346.5	1.3937036802865088E8	2	7864	41.65638995310455	84.58650762081439	76.83424529449516	401.24859619140625	401.2628479003906
64	401.2728576660156	21.9134101253333					1	DETECTED	401.2729 m/z @21.91 [151020OFc1_NvH-0949-CRLM-25.raw]	401.2728576660156	21.9134101253333	5.06879311948333	99.2274382528	94.15864513331667	1775440.125	1.2070823328684157E8	0	7864	0.07601608407405536	1.168918904959379	1.1264804760169174	401.26287841796875	401.2803039550781
65	401.2868347167969	19.6021071192					1	DETECTED	401.2868 m/z @19.60 [151020OFc1_NvH-0949-CRLM-25.raw]	401.2868347167969	19.6021071192	10.4426715488	97.9363260685333	87.4936545197333	130054.8359375	8.962573563394423E7	0	7864	10.758170272013281	0.5165998962902314	34.22296962044605	401.2845458984375	401.2917785644531
66	401.3006896972656	37.5957683984					1	DETECTED	401.3007 m/z @37.60 [151020OFc1_NvH-0949-CRLM-25.raw]	401.3006896972656	37.5957683984	1.26647111066667	92.0792853165333	90.81281420586663	34497.828125	8.039972551366134E7	0	7864	89.4825766914452	1.2498564655216962	1.499712931043392	401.298095703125	401.31011962890625
67	401.39813232421875	22.8633883850667					1	DETECTED	401.3981 m/z @22.86 [151020OFc1_NvH-0949-CRLM-25.raw]	401.39813232421875	22.8633883850667	0.616563557333333	99.9332078869333	99.31664432959997	120593.3203125	1.0619257676319413E8	0	7864	0.05960148531391596	2.638151888387836	4.290550343020724	401.3886413574219	401.4080810546875
68	401.4259338378906	11.9708606181333					1	DETECTED	401.4259 m/z @11.97 [151020OFc1_NvH-0949-CRLM-25.raw]	401.4259338378906	11.9708606181333	2.92498815013333	99.6264634104	96.70147526026668	258067.125	9.544269225752132E7	0	7864	0.13440782672728702	8.795577450705702	92.58742810246002	401.4159851074219	401.4353942871094
69	401.447265625	27.7272877370667					1	DETECTED	401.4473 m/z @27.73 [151020OFc1_NvH-0949-CRLM-25.raw]	401.447265625	27.7272877370667	3.4242637112	99.4791566501333	96.0548929389333	271485.875	9.67318724319092E7	0	7864	0.22006168660523429	0.5681724077627712	1.0583108982714373	401.4373474121094	401.4572448730469
70	401.4673156738281	18.3899020949333					1	DETECTED	401.4673 m/z @18.39 [151020OFc1_NvH-0949-CRLM-25.raw]	401.4673156738281	18.3899020949333	2.56028570186667	99.8456711069333	97.28538540506662	110110.734375	8.915935502154684E7	0	7864	9.180174928481481	4.470089397978356	0.06339749754320452	401.45758056640625	401.47064208984375
71	401.48065185546875	30.2542149890667					1	DETECTED	401.4807 m/z @30.25 [151020OFc1_NvH-0949-CRLM-25.raw]	401.48065185546875	30.2542149890667	2.20924362588333	99.9112205562667	97.70197693038337	477844.46875	9.803763857777353E7	0	7864	0.2329167826878269	0.507503962585488	0.24933313480855065	401.4706726074219	401.4905700683594
72	401.5039367675781	24.2408855130667					1	DETECTED	401.5039 m/z @24.24 [151020OFc1_NvH-0949-CRLM-25.raw]	401.5039367675781	24.2408855130667	2.48876526213333	97.8544233656	95.36565810346667	239697.265625	9.405761917600033E7	0	7864	0.16278761218631388	0.5056751575939203	19.738586165267005	401.494140625	401.513916015625
73	401.52886962890625	31.6782359184					1	DETECTED	401.5289 m/z @31.68 [151020OFc1_NvH-0949-CRLM-25.raw]	401.52886962890625	31.6782359184	3.200464068	95.9028644544	92.7024003864	92794.265625	8.689876866458492E7	0	7864	3.9927894588991464	1.6362509850552565	3.110398921021624	401.5188903808594	401.53131103515625
74	401.54132080078125	32.446000204					1	DETECTED	401.5413 m/z @32.45 [151020OFc1_NvH-0949-CRLM-25.raw]	401.54132080078125	32.446000204	2.9054566344	99.5659850997333	96.6605284653333	376498.46875	1.0841413015568589E8	0	7864	19.9742083887567	0.5089220737479149	0.08507191894401991	401.5313415527344	401.5513000488281
75	401.5628356933594	17.444279804					1	DETECTED	401.5628 m/z @17.44 [151020OFc1_NvH-0949-CRLM-25.raw]	401.5628356933594	17.444279804	1.81403140426667	96.451070684	94.63703927973333	3629575.75	1.594738971602657E8	3	7864	0.17687149687158765	5.110048950432111	0.038238106905594045	401.5528564453125	401.57269287109375
76	401.57421875	35.2971506858667					1	DETECTED	401.5742 m/z @35.30 [151020OFc1_NvH-0949-CRLM-25.raw]	401.57421875	35.2971506858667	4.7287532952	98.0237879333333	93.2950346381333	1058637.25	1.2264967389424846E8	0	7864	0.3187982980128439	13.802724280743254	0.5141002064870532	401.57293701171875	401.58416748046875
77	401.58514404296875	50.6902219661333					1	DETECTED	401.5851 m/z @50.69 [151020OFc1_NvH-0949-CRLM-25.raw]	401.58514404296875	50.6902219661333	4.55578218026667	92.3615406736	87.80575849333333	190830.765625	1.0610000100106741E8	0	7864	27.561482440284177	1.0051317330607459	0.03458286448051965	401.584228515625	401.5950927734375
78	401.5986633300781	22.8888159728					1	DETECTED	401.5987 m/z @22.89 [151020OFc1_NvH-0949-CRLM-25.raw]	401.5986633300781	22.8888159728	2.72304831013333	95.5194873384	92.79643902826666	56574.4140625	9.414051577468792E7	0	7864	0.05091197307960371	2.300840726238822	3.601681452477644	401.5957336425781	401.608642578125
79	401.6266174316406	11.9260113837333					1	DETECTED	401.6266 m/z @11.93 [151020OFc1_NvH-0949-CRLM-25.raw]	401.6266174316406	11.9260113837333	3.663556504	96.9290228864	93.2654663824	285690.53125	8.495013132389188E7	0	7864	0.07046811766357841	1.6416657579359015	122.0812810641757	401.6169128417969	401.6365661621094
80	401.6981506347656	27.6980938861333					1	DETECTED	401.6982 m/z @27.70 [151020OFc1_NvH-0949-CRLM-25.raw]	401.6981506347656	27.6980938861333	2.9912038	94.3492032253333	91.3579994253333	199655.5	9.342851355939706E7	0	7864	10.307962569209717	1.7821392584523958	0.4827325121789058	401.68841552734375	401.7081298828125
81	401.7188415527344	29.8508693573333					1	DETECTED	401.7188 m/z @29.85 [151020OFc1_NvH-0949-CRLM-25.raw]	401.7188415527344	29.8508693573333	2.47898827786667	99.6264634104	97.14747513253333	871610.125	1.354727185682173E8	2	7864	15.132703694474936	0.513407003117917	0.23074385220285548	401.7088623046875	401.72882080078125
82	401.7320861816406	36.3088899554667					1	DETECTED	401.7321 m/z @36.31 [151020OFc1_NvH-0949-CRLM-25.raw]	401.7320861816406	36.3088899554667	3.24858208906667	86.514871692	83.26628960293333	159171.015625	9.445937443177985E7	0	7864	27.654921055604778	1.4089230965966473	0.15032798932170735	401.7288513183594	401.735107421875
83	401.74530029296875	31.7222358576					1	DETECTED	401.7453 m/z @31.72 [151020OFc1_NvH-0949-CRLM-25.raw]	401.74530029296875	31.7222358576	2.2190455656	97.3471541152	95.1281085496	1767351.25	1.6220679631457564E8	2	7864	8.187331470936329	0.8236795145251626	0.014152765975499778	401.7353210449219	401.7552795410156
84	401.75537109375	24.8338951885333					1	DETECTED	401.7554 m/z @24.83 [151020OFc1_NvH-0949-CRLM-25.raw]	401.75537109375	24.8338951885333	3.32684402266667	70.6619641834667	67.33512016080002	323595.15625	1.215355684848082E8	0	7864	16.3333120211766	2.312556221699336	0.0433438312580887	401.75531005859375	401.7640075683594
85	401.77459716796875	21.9134101253333					1	DETECTED	401.7746 m/z @21.91 [151020OFc1_NvH-0949-CRLM-25.raw]	401.77459716796875	21.9134101253333	4.04401297093333	94.7452671637333	90.70125419279998	394608.53125	9.708409927986406E7	0	7864	0.12937431947295863	1.1275683744246414	1.1420073689537198	401.7648010253906	401.7839660644531
86	401.827392578125	11.9154862541333					1	DETECTED	401.8274 m/z @11.92 [151020OFc1_NvH-0949-CRLM-25.raw]	401.827392578125	11.9154862541333	1.05727768933333	99.8346088248	98.77733113546667	173235.28125	1.0999160131184521E8	0	7864	0.05438873685105072	0.591921365790074	3.1978845728694405	401.8174133300781	401.8373107910156
87	401.8607177734375	20.9363106008					1	DETECTED	401.8607 m/z @20.94 [151020OFc1_NvH-0949-CRLM-25.raw]	401.8607177734375	20.9363106008	0.0045887192	99.9993134245333	99.9947247053333	1821781.875	1.2591273708935271E8	3	7864	0.19083598988723338	0.8463157423479427	0.9713760901244078	401.8507385253906	401.8706970214844
88	401.8708190917969	37.1208657685333					1	DETECTED	401.8708 m/z @37.12 [151020OFc1_NvH-0949-CRLM-25.raw]	401.8708190917969	37.1208657685333	5.5283273952	99.9662137258667	94.4378863306667	287094.96875	1.2868131567864692E8	0	7864	13.654053398658178	1.853796414791806	0.00760291846400331	401.8707275390625	401.8723449707031
89	401.8823547363281	11.0678293493333					1	DETECTED	401.8824 m/z @11.07 [151020OFc1_NvH-0949-CRLM-25.raw]	401.8823547363281	11.0678293493333	0.0045887192	99.9001722872	99.89558356799999	548947.625	1.1986768189402157E8	3	7864	0.44851086911696747	1.4491312248536972	0.4956667037306066	401.87237548828125	401.8869934082031
90	401.8970031738281	17.4244843018667					1	DETECTED	401.8970 m/z @17.42 [151020OFc1_NvH-0949-CRLM-25.raw]	401.8970031738281	17.4244843018667	0.0045887192	99.9662137258667	99.9616250066667	2274429.0	1.3732357154880401E8	3	7864	0.28974308942363436	2.111199238914204	4.407587361317653	401.88702392578125	401.90692138671875
91	401.9117736816406	46.7885917842667					1	DETECTED	401.9118 m/z @46.79 [151020OFc1_NvH-0949-CRLM-25.raw]	401.9117736816406	46.7885917842667	0.0282537096	99.9773175301333	99.94906382053331	453506.21875	9.885724414188355E7	3	7864	11.455645667983077	0.502700410508081	0.011563712791182984	401.9070739746094	401.9216613769531
92	401.93670654296875	23.0494160368					1	DETECTED	401.9367 m/z @23.05 [151020OFc1_NvH-0949-CRLM-25.raw]	401.93670654296875	23.0494160368	0.0164265717333333	99.9662137258667	99.94978715413336	88602.3515625	9.196553057083276E7	0	7864	2.551180839926701	2.946360705045635	4.827789692574197	401.9267272949219	401.9466857910156
93	401.95672607421875	13.1266620749333					1	DETECTED	401.9567 m/z @13.13 [151020OFc1_NvH-0949-CRLM-25.raw]	401.95672607421875	13.1266620749333	0.0045887192	99.9773175301333	99.9727288109333	431911.40625	9.845975323068412E7	4	7864	0.05439723756483694	0.7775454504979795	150.24666269186883	401.9467468261719	401.9667053222656
94	401.9761962890625	21.4651966162667					1	DETECTED	401.9762 m/z @21.47 [151020OFc1_NvH-0949-CRLM-25.raw]	401.9761962890625	21.4651966162667	0.0755948389333333	99.9993134245333	99.92371858559997	140749.0625	1.0392281856556755E8	0	7864	8.307502604333898	3.7333319709863475	3.6759869874361892	401.966796875	401.9861755371094
95	401.9991455078125	90.7952913418833					1	DETECTED	401.9991 m/z @90.80 [151020OFc1_NvH-0949-CRLM-25.raw]	401.9991455078125	90.7952913418833	0.0045887192	99.9662137258667	99.9616250066667	91828.640625	9.607795673099089E7	0	7864	66.76910373301993	0.5450618476863237	0.10814624320019448	401.9897766113281	402.0091247558594
96	402.0125732421875	26.8588972522667					1	DETECTED	402.0126 m/z @26.86 [151020OFc1_NvH-0949-CRLM-25.raw]	402.0125732421875	26.8588972522667	0.0045887192	99.9993134245333	99.9947247053333	37471.203125	8.916307790477286E7	0	7864	94.19084959377142	1.844764305209574	3.0560146014363387	402.0091552734375	402.0223693847656
97	402.0343017578125	26.1852573114667					1	DETECTED	402.0343 m/z @26.19 [151020OFc1_NvH-0949-CRLM-25.raw]	402.0343017578125	26.1852573114667	0.110285349066667	99.1619479592	99.05166261013333	185015.703125	9.532570067471442E7	0	7864	0.26860975264671794	2.144267828881129	3.2844140600102225	402.0251770019531	402.0425720214844
98	402.0526123046875	22.4008416197333					1	DETECTED	402.0526 m/z @22.40 [151020OFc1_NvH-0949-CRLM-25.raw]	402.0526123046875	22.4008416197333	1.43190648746667	99.9001722872	98.46826579973332	3369846.0	1.6138125975105724E8	0	7864	0.23877462486151302	1.1659266109458108	1.41738232895664	402.0426940917969	402.0623779296875
99	402.13983154296875	90.3586295168					1	DETECTED	402.1398 m/z @90.36 [151020OFc1_NvH-0949-CRLM-25.raw]	402.13983154296875	90.3586295168	0.378034949066667	99.9332078869333	99.55517293786663	87319.5	8.600326399164686E7	0	7864	12.851682903853742	0.9426280342645822	0.08270726644867614	402.1301574707031	402.1497802734375
100	402.1628112792969	91.0767091538667					1	DETECTED	402.1628 m/z @91.08 [151020OFc1_NvH-0949-CRLM-25.raw]	402.1628112792969	91.0767091538667	2.00587094053333	94.3947062525333	92.38883531199997	154417.5	8.181355689206001E7	0	7864	0.2894469224193159	0.6053907503367238	4.656390954487134	402.1534118652344	402.168701171875
101	402.1789855957031	42.3903543128					1	DETECTED	402.1790 m/z @42.39 [151020OFc1_NvH-0949-CRLM-25.raw]	402.1789855957031	42.3903543128	0.0045887192	99.9993134245333	99.9947247053333	403189.5	4.48516047173498E8	3	7864	32.20835866728662	1.2104001777897186	0.7175225083747736	402.1729736328125	402.1813049316406
102	402.195068359375	20.9248734704					1	DETECTED	402.1951 m/z @20.92 [151020OFc1_NvH-0949-CRLM-25.raw]	402.195068359375	20.9248734704	0.144268760533333	96.9290228864	96.78475412586667	1312036.875	1.1298871900076269E8	0	7864	0.12329412829220843	0.5929864225888223	115.5899584432801	402.185302734375	402.2050476074219
103	402.20556640625	37.1208657685333					1	DETECTED	402.2056 m/z @37.12 [151020OFc1_NvH-0949-CRLM-25.raw]	402.20556640625	37.1208657685333	2.91532349893333	91.1805682370667	88.26524473813336	270356.53125	1.0869076700496355E8	0	7864	8.075614533117623	1.6624544124188267	7.0216055350589555	402.205078125	402.2066650390625
104	402.2166748046875	22.4372350208					1	DETECTED	402.2167 m/z @22.44 [151020OFc1_NvH-0949-CRLM-25.raw]	402.2166748046875	22.4372350208	2.76166854613333	94.5356651285333	91.77399658239996	483899.5625	1.4571202696564257E8	4	7864	5.088418497213958	1.5321253811742082	0.7272149440073746	402.2066955566406	402.2210998535156
105	402.2311096191406	17.4244843018667					1	DETECTED	402.2311 m/z @17.42 [151020OFc1_NvH-0949-CRLM-25.raw]	402.2311096191406	17.4244843018667	2.66574246453333	98.0892016317333	95.42345916719998	744653.25	1.4209517716551837E8	2	7864	0.17420063127965335	3.169204849476893	1.8831468461136245	402.22113037109375	402.240966796875
106	402.2420654296875	29.4414652410667					1	DETECTED	402.2421 m/z @29.44 [151020OFc1_NvH-0949-CRLM-25.raw]	402.2420654296875	29.4414652410667	2.3544631504	90.7488418173333	88.3943786669333	161457.953125	1.008110078079063E8	3	7864	13.270130686568859	5.081174080746434	0.021836056578111485	402.2412109375	402.2431640625
107	402.253173828125	22.4258560581333					1	DETECTED	402.2532 m/z @22.43 [151020OFc1_NvH-0949-CRLM-25.raw]	402.253173828125	22.4258560581333	3.12454195573333	99.6480465008	96.52350454506667	4414113.5	2.074782431785586E8	0	7864	0.20055334748283826	10.965871788808009	34.74752042404424	402.2431945800781	402.2625732421875
108	402.2715148925781	19.4104430669333					1	DETECTED	402.2715 m/z @19.41 [151020OFc1_NvH-0949-CRLM-25.raw]	402.2715148925781	19.4104430669333	2.98164760186667	98.6242621261333	95.64261452426663	126965.9765625	9.288255788845268E7	0	7864	0.20070551556301908	2.702121241029387	4.402192234231601	402.2632141113281	402.2808837890625
109	402.2848815917969	91.4741692650833					1	DETECTED	402.2849 m/z @91.47 [151020OFc1_NvH-0949-CRLM-25.raw]	402.2848815917969	91.4741692650833	8.19980387413333	98.6350331354667	90.43522926133338	94502.6328125	9.856000427240041E7	0	7864	1.1693136469589263	0.5430452551796519	0.006819804784686006	402.2818908691406	402.2919006347656
110	402.3035583496094	91.8307003506667					1	DETECTED	402.3036 m/z @91.83 [151020OFc1_NvH-0949-CRLM-25.raw]	402.3035583496094	91.8307003506667	23.4128013282667	99.1946786784	75.7818773501333	337465.125	7.336597359103486E7	0	7864	0.22924380546609768	3.1259951648810786	4.469871815744149	402.2938537597656	402.3111877441406
111	402.32135009765625	89.8146900328					1	DETECTED	402.3214 m/z @89.81 [151020OFc1_NvH-0949-CRLM-25.raw]	402.32135009765625	89.8146900328	0.290140401866667	98.6458824848	98.35574208293333	1629399.375	1.0965463803202994E8	0	7864	0.03491909759320322	0.508792783507332	44.695007773229534	402.3141174316406	402.3310852050781
112	402.3575134277344	91.4269137165333					1	DETECTED	402.3575 m/z @91.43 [151020OFc1_NvH-0949-CRLM-25.raw]	402.3575134277344	91.4269137165333	1.40091129013333	98.6568823032	97.25597101306667	53144.71875	9.98803671583015E7	0	7864	0.7221027234836441	0.5394256205952499	0.07965475239959645	402.3479919433594	402.3674621582031
113	402.37152099609375	37.5309339032					1	DETECTED	402.3715 m/z @37.53 [151020OFc1_NvH-0949-CRLM-25.raw]	402.37152099609375	37.5309339032	3.3646950104	99.9553034376	96.5906084272	48283.05859375	9.277492941429079E7	0	7864	84.11961130211256	1.388631190721936	2.66020106704198	402.3682861328125	402.3815002441406
114	402.3868713378906	25.8876666098667					1	DETECTED	402.3869 m/z @25.89 [151020OFc1_NvH-0949-CRLM-25.raw]	402.3868713378906	25.8876666098667	7.4669574704	98.6568823032	91.1899248328	27336.94921875	9.913681104135191E7	0	7864	77.17159412542004	2.4650302235102495	3.929616999441609	402.3816833496094	402.3874816894531
115	402.39764404296875	31.3747586888					1	DETECTED	402.3976 m/z @31.37 [151020OFc1_NvH-0949-CRLM-25.raw]	402.39764404296875	31.3747586888	2.14152563093333	99.4900687312	97.34854310026667	91070.6484375	1.0334250672010158E8	0	7864	19.627873811781903	2.083915729179385	2.851557000794084	402.3878173828125	402.4076232910156
116	402.4178161621094	24.0502564805333					1	DETECTED	402.4178 m/z @24.05 [151020OFc1_NvH-0949-CRLM-25.raw]	402.4178161621094	24.0502564805333	0.110285349066667	99.500945992	99.39066064293333	757393.9375	1.0699404749640004E8	0	7864	0.18793117769028456	0.5826104534776073	0.06393042106648102	402.4081115722656	402.4277648925781
117	402.4349365234375	26.223844068					1	DETECTED	402.4349 m/z @26.22 [151020OFc1_NvH-0949-CRLM-25.raw]	402.4349365234375	26.223844068	0.0986962629333333	99.5120085378667	99.41331227493338	116025.921875	9.316353868487206E7	0	7864	0.27320148104714903	2.5965295982185053	8.245710415305828	402.42791748046875	402.4434814453125
118	402.4536437988281	22.4258560581333					1	DETECTED	402.4536 m/z @22.43 [151020OFc1_NvH-0949-CRLM-25.raw]	402.4536437988281	22.4258560581333	0.0520068346666667	99.5659850997333	99.51397826506663	2158619.5	1.49759364720903E8	4	7864	1.8673036628110289	0.5294308684957115	0.38893113623379116	402.4438781738281	402.4635925292969
119	402.4734191894531	17.6672544117333					1	DETECTED	402.4734 m/z @17.67 [151020OFc1_NvH-0949-CRLM-25.raw]	402.4734191894531	17.6672544117333	0.0520068346666667	99.5228185952	99.47081176053332	305462.34375	1.0588639679687853E8	0	7864	11.759543055877806	0.5171143614356823	20.273605269358715	402.46368408203125	402.47491455078125
120	402.4850769042969	33.6119427933333					1	DETECTED	402.4851 m/z @33.61 [151020OFc1_NvH-0949-CRLM-25.raw]	402.4850769042969	33.6119427933333	0.0402596210666667	99.8235273325333	99.78326771146664	470920.84375	1.0710928767819744E8	0	7864	0.21763459258381346	0.9363935366940321	0.06333568503109756	402.47515869140625	402.4950256347656
121	402.5007629394531	46.7059234010667					1	DETECTED	402.5008 m/z @46.71 [151020OFc1_NvH-0949-CRLM-25.raw]	402.5007629394531	46.7059234010667	0.0402596210666667	99.8346088248	99.79434920373333	104066.265625	1.0222564425796507E8	0	7864	44.57602915036204	1.1400397099887762	0.8900442582442222	402.4951171875	402.5104675292969
122	402.5147705078125	87.7280700282667					1	DETECTED	402.5148 m/z @87.73 [151020OFc1_NvH-0949-CRLM-25.raw]	402.5147705078125	87.7280700282667	0.0402596210666667	99.8235273325333	99.78326771146664	39359.30078125	9.13631533029406E7	0	7864	0.036804960799528885	0.5680895120533738	0.13772692759929075	402.51080322265625	402.51898193359375
123	402.52899169921875	20.9010505997333					1	DETECTED	402.5290 m/z @20.90 [151020OFc1_NvH-0949-CRLM-25.raw]	402.52899169921875	20.9010505997333	0.0402596210666667	99.8346088248	99.79434920373333	394879.0625	1.1626207076433477E8	0	7864	0.12185999335493491	0.6242638113302281	0.5365544816679167	402.5190124511719	402.53741455078125
124	402.54742431640625	23.8571019784					1	DETECTED	402.5474 m/z @23.86 [151020OFc1_NvH-0949-CRLM-25.raw]	402.54742431640625	23.8571019784	0.0282537096	99.8456711069333	99.8174173973333	1384793.625	1.4215423145415965E8	3	7864	0.20292722177210365	0.544249969550044	0.025359068731027206	402.5374450683594	402.5532531738281
125	402.5632629394531	16.4726994264					1	DETECTED	402.5633 m/z @16.47 [151020OFc1_NvH-0949-CRLM-25.raw]	402.5632629394531	16.4726994264	0.0282537096	99.8565475701333	99.82829386053331	1412237.375	1.3149830509399769E8	3	7864	0.17992915200566628	0.571025936335358	2.732909291409248	402.5533142089844	402.5731506347656
126	402.5752258300781	11.2873082565333					1	DETECTED	402.5752 m/z @11.29 [151020OFc1_NvH-0949-CRLM-25.raw]	402.5752258300781	11.2873082565333	0.0282537096	99.8565475701333	99.82829386053331	346418.5625	1.0965076899699728E8	3	7864	0.12123825050058201	0.5100462613310397	5.2574069105195465	402.5733337402344	402.585205078125
127	402.59942626953125	67.2448470328					1	DETECTED	402.5994 m/z @67.24 [151020OFc1_NvH-0949-CRLM-25.raw]	402.59942626953125	67.2448470328	0.256723468266667	99.8784474144	99.62172394613333	91308.0390625	1.1781802823316926E8	0	7864	57.8826134643881	0.7494719673544626	0.3077708600050004	402.5898742675781	402.6084899902344
128	402.61859130859375	24.0502564805333					1	DETECTED	402.6186 m/z @24.05 [151020OFc1_NvH-0949-CRLM-25.raw]	402.61859130859375	24.0502564805333	0.0164265717333333	99.8893369885333	99.87291041679997	1111192.625	1.0580547752544585E8	0	7864	0.14569073546112676	15.877262611373396	0.1576886333750239	402.6086730957031	402.6285705566406
129	402.6412353515625	67.8273422682667					1	DETECTED	402.6412 m/z @67.83 [151020OFc1_NvH-0949-CRLM-25.raw]	402.6412353515625	67.8273422682667	0.0164265717333333	99.9993134245333	99.98288685279996	109766.1484375	1.0427383114451185E8	0	7864	40.94832714652098	0.7301111138633524	0.30090399300866094	402.6313171386719	402.6440124511719
130	402.6540222167969	22.4008416197333					1	DETECTED	402.6540 m/z @22.40 [151020OFc1_NvH-0949-CRLM-25.raw]	402.6540222167969	22.4008416197333	0.0045887192	99.9993134245333	99.9947247053333	1192444.625	1.2781710892576781E8	0	7864	0.170382646903402	120.47759000688204	0.9335844998214876	402.64404296875	402.66400146484375
131	402.67095947265625	23.7289659930667					1	DETECTED	402.6710 m/z @23.73 [151020OFc1_NvH-0949-CRLM-25.raw]	402.67095947265625	23.7289659930667	0.0045887192	99.9220974749333	99.9175087557333	133128.109375	1.0388862221204284E8	0	7864	54.44221583467042	2.062688488738215	8.595192780720522	402.6642150878906	402.6809387207031
132	402.6840515136719	37.0284984298667					1	DETECTED	402.6841 m/z @37.03 [151020OFc1_NvH-0949-CRLM-25.raw]	402.6840515136719	37.0284984298667	0.0045887192	99.9332078869333	99.9286191677333	117203.265625	1.2693558067095308E8	0	7864	46.12574008380882	1.3143930357158478	0.862387427531334	402.6811828613281	402.6886291503906
133	402.69873046875	25.8105716938667					1	DETECTED	402.6987 m/z @25.81 [151020OFc1_NvH-0949-CRLM-25.raw]	402.69873046875	25.8105716938667	0.0045887192	99.9884490888	99.9838603696	646401.0625	1.2212469428942269E8	0	7864	0.3766087104480178	2.0464600298418474	9.585237275868577	402.68878173828125	402.70758056640625
134	402.71759033203125	21.9264326368					1	DETECTED	402.7176 m/z @21.93 [151020OFc1_NvH-0949-CRLM-25.raw]	402.71759033203125	21.9264326368	0.3997719664	99.9884490888	99.5886771224	1901999.625	1.8023667420098433E8	2	7864	0.23489017959908765	0.5253619487064232	0.022792319681969937	402.7076110839844	402.7275390625
135	402.7401428222656	30.2650542402667					1	DETECTED	402.7401 m/z @30.27 [151020OFc1_NvH-0949-CRLM-25.raw]	402.7401428222656	30.2650542402667	0.410494841066667	99.9773175301333	99.56682268906664	636511.0	1.3735116034701592E8	2	7864	3.4532385262007423	5.050361661428453	2.536496247679138	402.73016357421875	402.7500915527344
136	402.75823974609375	21.0076687277333					1	DETECTED	402.7582 m/z @21.01 [151020OFc1_NvH-0949-CRLM-25.raw]	402.75823974609375	21.0076687277333	0.421363364266667	99.9773175301333	99.55595416586664	157156.296875	1.0413419411563697E8	0	7864	46.05008873404253	2.3611394096086205	1081.2310958602968	402.7502136230469	402.7682189941406
137	402.7818298339844	89.5700117453333					1	DETECTED	402.7818 m/z @89.57 [151020OFc1_NvH-0949-CRLM-25.raw]	402.7818298339844	89.5700117453333	0.793075603466667	99.2058488698667	98.41277326640004	162442.984375	1.1740408533809943E8	0	7864	22.685396118764572	0.5000504455081441	0.0013505032483105783	402.7718505859375	402.7823486328125
138	402.7923889160156	89.5700117453333					1	DETECTED	402.7924 m/z @89.57 [151020OFc1_NvH-0949-CRLM-25.raw]	402.7923889160156	89.5700117453333	0.782271592	99.2058488698667	98.4235772778667	170936.03125	1.2499592832715388E8	0	7864	18.209574930757157	0.5467737642757642	0.0013910493028116535	402.7825012207031	402.7980651855469
139	402.8080749511719	89.7411662824					1	DETECTED	402.8081 m/z @89.74 [151020OFc1_NvH-0949-CRLM-25.raw]	402.8080749511719	89.7411662824	1.0467922032	99.1183463261333	98.0715541229333	368035.9375	1.2845854457043946E8	0	7864	0.1785832814698125	0.5539688375091165	1.1591319622996135	402.79815673828125	402.808837890625
140	402.81890869140625	24.0243652490667					1	DETECTED	402.8189 m/z @24.02 [151020OFc1_NvH-0949-CRLM-25.raw]	402.81890869140625	24.0243652490667	0.3997719664	99.6807225597333	99.2809505933333	633831.1875	1.2360453360191569E8	0	7864	0.044902224812069846	28.332261617552295	13.71461046329967	402.8089904785156	402.8288879394531
141	402.84271240234375	89.7306957008					1	DETECTED	402.8427 m/z @89.73 [151020OFc1_NvH-0949-CRLM-25.raw]	402.84271240234375	89.7306957008	0.1554142864	99.9443220637333	99.78890777733329	545011.5625	1.400076202163997E8	0	7864	4.679734796290205	0.6548750649382338	1.0145300302639602	402.8327331542969	402.8482971191406
142	402.85833740234375	11.8463955741333					1	DETECTED	402.8583 m/z @11.85 [151020OFc1_NvH-0949-CRLM-25.raw]	402.85833740234375	11.8463955741333	0.0045887192	99.8893369885333	99.8847482693333	1333369.375	1.5006997174188653E8	0	7864	0.20598789549435637	30.251669254184467	232.54423333428912	402.8483581542969	402.8683166503906
143	402.8726501464844	89.7508657221333					1	DETECTED	402.8727 m/z @89.75 [151020OFc1_NvH-0949-CRLM-25.raw]	402.8726501464844	89.7508657221333	0.0045887192	99.9332078869333	99.9286191677333	633229.8125	1.3857975058157155E8	0	7864	67.47380596431488	0.5478001888721262	0.0026251878451117334	402.86834716796875	402.8805236816406
144	402.8905334472656	33.2009348888					1	DETECTED	402.8905 m/z @33.20 [151020OFc1_NvH-0949-CRLM-25.raw]	402.8905334472656	33.2009348888	0.0045887192	99.9993134245333	99.9947247053333	1146918.25	1.7114979328434128E8	3	7864	16.827148661174558	2.347193567456306	0.12425495002258923	402.88055419921875	402.9005126953125
145	402.9031677246094	89.7908985757333					1	DETECTED	402.9032 m/z @89.79 [151020OFc1_NvH-0949-CRLM-25.raw]	402.9031677246094	89.7908985757333	0.0045887192	99.7688638354667	99.7642751162667	244220.53125	1.3259243526204643E8	0	7864	54.81317784493684	0.5391791780449295	0.0599791017206619	402.9005432128906	402.9058532714844
146	402.9158630371094	89.7661300546667					1	DETECTED	402.9159 m/z @89.77 [151020OFc1_NvH-0949-CRLM-25.raw]	402.9158630371094	89.7661300546667	0.0045887192	99.9993134245333	99.9947247053333	575701.5625	1.409055718182966E8	3	7864	54.23655180691841	3.734694496345141	0.025595727508761677	402.9058837890625	402.9238586425781
147	402.93389892578125	89.7789013272					1	DETECTED	402.9339 m/z @89.78 [151020OFc1_NvH-0949-CRLM-25.raw]	402.93389892578125	89.7789013272	0.0045887192	99.9112205562667	99.9066318370667	884184.125	1.62246482393759E8	0	7864	0.02568175218264912	0.5138988969402818	0.010623392618697488	402.9239196777344	402.9358825683594
148	402.9458923339844	89.8146900328					1	DETECTED	402.9459 m/z @89.81 [151020OFc1_NvH-0949-CRLM-25.raw]	402.9458923339844	89.8146900328	0.0045887192	99.9001722872	99.89558356799999	1023873.0625	1.4813335932316813E8	0	7864	0.040988256153326574	0.8871358306078001	0.004262289686609844	402.9359436035156	402.950439453125
149	402.96044921875	89.7789013272					1	DETECTED	402.9604 m/z @89.78 [151020OFc1_NvH-0949-CRLM-25.raw]	402.96044921875	89.7789013272	0.323204132266667	99.8893369885333	99.56613285626663	1334590.25	1.618349268180171E8	0	7864	74.758567093789	0.501333890459105	0.001979136206095839	402.9504699707031	402.9704284667969
150	402.97576904296875	89.8408417264					1	DETECTED	402.9758 m/z @89.84 [151020OFc1_NvH-0949-CRLM-25.raw]	402.97576904296875	89.8408417264	0.0045887192	99.8675684802667	99.8629797610667	723454.0625	1.7283546026473644E8	0	7864	0.22426355655788655	0.9175346413377802	0.006733073950307616	402.970458984375	402.9770202636719
151	402.987060546875	89.8570332906667					1	DETECTED	402.9871 m/z @89.86 [151020OFc1_NvH-0949-CRLM-25.raw]	402.987060546875	89.8570332906667	0.0045887192	99.9884490888	99.9838603696	770718.625	1.7947637518688986E8	2	7864	44.923636589238846	0.5663709580946172	0.16210223677691588	402.9770812988281	402.9970397949219
152	403.00396728515625	89.8570332906667					1	DETECTED	403.0040 m/z @89.86 [151020OFc1_NvH-0949-CRLM-25.raw]	403.00396728515625	89.8570332906667	0.0164265717333333	99.9443220637333	99.92789549199996	710813.875	1.852391805736876E8	0	7864	46.00994686428115	0.5382199233543516	0.009541948128460261	402.9970703125	403.0139465332031
153	403.0216369628906	89.8748210298667					1	DETECTED	403.0216 m/z @89.87 [151020OFc1_NvH-0949-CRLM-25.raw]	403.0216369628906	89.8748210298667	0.0045887192	99.7136118736	99.7090231544	521894.34375	1.9048495898225176E8	0	7864	45.94464689910229	0.5508540905119301	0.003699030904625249	403.01397705078125	403.02655029296875
154	403.03656005859375	89.8881702509333					1	DETECTED	403.0366 m/z @89.89 [151020OFc1_NvH-0949-CRLM-25.raw]	403.03656005859375	89.8881702509333	0.0045887192	99.9443220637333	99.9397333445333	840449.25	1.9917834995895186E8	0	7864	0.06004562697670224	0.5020341998068046	0.06262131952528621	403.0265808105469	403.0465393066406
155	403.0570373535156	43.9580922978667					1	DETECTED	403.0570 m/z @43.96 [151020OFc1_NvH-0949-CRLM-25.raw]	403.0570373535156	43.9580922978667	0.334116881333333	99.8456711069333	99.51155422559997	236339.671875	1.9815848974698746E8	2	7864	13.321603548060054	0.8676190045610425	0.837501440257327	403.04705810546875	403.0669860839844
156	403.06781005859375	44.0998741130667					1	DETECTED	403.0678 m/z @44.10 [151020OFc1_NvH-0949-CRLM-25.raw]	403.06781005859375	44.0998741130667	0.334116881333333	99.5659850997333	99.23186821839997	228740.203125	2.130695663154335E8	0	7864	7.512841281711204	0.9224624612116707	0.9413377045043793	403.0670471191406	403.0764465332031
157	403.0864562988281	43.9741441048					1	DETECTED	403.0865 m/z @43.97 [151020OFc1_NvH-0949-CRLM-25.raw]	403.0864562988281	43.9741441048	0.0164265717333333	97.8217884914667	97.80536191973337	242943.109375	2.1515349010546282E8	0	7864	17.12024490046705	0.975902048178773	1.8680816673697629	403.07647705078125	403.0964050292969
158	403.1045837402344	34.4475212522667					1	DETECTED	403.1046 m/z @34.45 [151020OFc1_NvH-0949-CRLM-25.raw]	403.1045837402344	34.4475212522667	0.4647780032	99.54437648	99.0795984768	211873.21875	2.1900887547907907E8	0	7864	14.139286314959286	1.2375256513873847	0.6799482367847894	403.09649658203125	403.10662841796875
159	403.1166687011719	44.0052022450667					1	DETECTED	403.1167 m/z @44.01 [151020OFc1_NvH-0949-CRLM-25.raw]	403.1166687011719	44.0052022450667	0.4647780032	99.402622224	98.9378442208	427189.625	2.3118368881508994E8	0	7864	6.060607556370691	0.9850459557639702	1.030429815766071	403.106689453125	403.12664794921875
160	403.1369934082031	74.7254098488					1	DETECTED	403.1370 m/z @74.73 [151020OFc1_NvH-0949-CRLM-25.raw]	403.1369934082031	74.7254098488	0.4647780032	97.1592265938667	96.69444859066671	357643.0625	2.3494860762785667E8	3	7864	45.718418037736996	0.6693461157125818	0.15173546910190333	403.12701416015625	403.14697265625
161	403.14727783203125	34.4912666413333					1	DETECTED	403.1473 m/z @34.49 [151020OFc1_NvH-0949-CRLM-25.raw]	403.14727783203125	34.4912666413333	0.616563557333333	94.7936308562667	94.17706729893337	253604.640625	2.8845712110281163E8	0	7864	13.769383765728001	1.6181127601189584	1.0772891278465089	403.1470031738281	403.14923095703125
162	403.15924072265625	74.7254098488					1	DETECTED	403.1592 m/z @74.73 [151020OFc1_NvH-0949-CRLM-25.raw]	403.15924072265625	74.7254098488	1.07834210346667	98.2851724325333	97.20683032906663	328031.03125	2.700137615180507E8	0	7864	52.44530821680249	0.5390836254588678	0.30212927103735737	403.1492614746094	403.169189453125
163	403.1785583496094	82.1332463909333					1	DETECTED	403.1786 m/z @82.13 [151020OFc1_NvH-0949-CRLM-25.raw]	403.1785583496094	82.1332463909333	0.0045887192	99.9993134245333	99.9947247053333	255308.890625	1.9716493463672528E8	0	7864	61.349764397340024	0.5275572182423937	0.1298363814818583	403.1693420410156	403.1824035644531
164	403.1924133300781	11.8829196709333					1	DETECTED	403.1924 m/z @11.88 [151020OFc1_NvH-0949-CRLM-25.raw]	403.1924133300781	11.8829196709333	0.0045887192	97.9910445781333	97.9864558589333	895450.375	2.479076836620057E8	2	7864	7.1475290020348705	14.811556717646504	128.79878100242888	403.18243408203125	403.1942138671875
165	403.2042236328125	30.7047826					1	DETECTED	403.2042 m/z @30.70 [151020OFc1_NvH-0949-CRLM-25.raw]	403.2042236328125	30.7047826	1.57431759946667	99.7688638354667	98.19454623600004	2247887.75	2.7144479394766927E8	3	7864	0.17387745491880935	0.7191348170577615	4.45593026674869	403.1942443847656	403.20526123046875
166	403.21527099609375	21.5610099925333					1	DETECTED	403.2153 m/z @21.56 [151020OFc1_NvH-0949-CRLM-25.raw]	403.21527099609375	21.5610099925333	0.132712508533333	97.8107716637333	97.67805915519997	6021279.0	4.224401788354136E8	4	7864	0.26944697803799755	1.3281672943367508	0.5292350158541856	403.2052917480469	403.2252502441406
167	403.2322998046875	31.7077790138667					1	DETECTED	403.2323 m/z @31.71 [151020OFc1_NvH-0949-CRLM-25.raw]	403.2322998046875	31.7077790138667	0.0045887192	99.9993134245333	99.9947247053333	993693.3125	2.4531772466982052E8	2	7864	0.1472136546025986	0.5091809242608208	0.06100358653219201	403.22528076171875	403.23406982421875
168	403.24407958984375	33.6015367274667					1	DETECTED	403.2441 m/z @33.60 [151020OFc1_NvH-0949-CRLM-25.raw]	403.24407958984375	33.6015367274667	2.0931913928	96.8417538274667	94.74856243466671	1240054.875	2.828238972280216E8	2	7864	21.499639985189226	1.463222471532747	7.020055884054795	403.2341003417969	403.2540588378906
169	403.2548828125	42.3903543128					1	DETECTED	403.2549 m/z @42.39 [151020OFc1_NvH-0949-CRLM-25.raw]	403.2548828125	42.3903543128	2.10285940186667	96.5058696949333	94.40301029306663	284505.90625	2.6821644555051622E8	2	7864	15.00422365457857	0.8305578024332112	0.30328845260648835	403.25408935546875	403.2648620605469
170	403.2696533203125	92.5880272728					1	DETECTED	403.2697 m/z @92.59 [151020OFc1_NvH-0949-CRLM-25.raw]	403.2696533203125	92.5880272728	2.15115701173333	96.5058696949333	94.35471268319996	233245.390625	3.0171936628227884E8	0	7864	61.83051364322804	0.5119137551175754	0.015414468454009057	403.264892578125	403.27130126953125
171	403.28131103515625	25.1986516522667					1	DETECTED	403.2813 m/z @25.20 [151020OFc1_NvH-0949-CRLM-25.raw]	403.28131103515625	25.1986516522667	2.1317338936	94.5448377578667	92.4131038642667	320754.90625	2.978865046586186E8	4	7864	26.974886968719353	2.699877319302767	5.445779529452259	403.2713317871094	403.2912902832031
172	403.3023986816406	25.1986516522667					1	DETECTED	403.3024 m/z @25.20 [151020OFc1_NvH-0949-CRLM-25.raw]	403.3023986816406	25.1986516522667	2.1317338936	99.3590061482667	97.2272722546667	325779.59375	3.2102404297125155E8	0	7864	16.536569308978724	12.41682735469387	0.24164263192796454	403.29241943359375	403.3089294433594
173	403.3189392089844	25.1986516522667					1	DETECTED	403.3189 m/z @25.20 [151020OFc1_NvH-0949-CRLM-25.raw]	403.3189392089844	25.1986516522667	2.14152563093333	98.7332048010667	96.59167917013338	372905.84375	4.00965899871145E8	0	7864	27.602437646639473	0.7107523200352613	36.824175155074315	403.3089599609375	403.32891845703125
174	403.3354797363281	92.6498868314667					1	DETECTED	403.3355 m/z @92.65 [151020OFc1_NvH-0949-CRLM-25.raw]	403.3354797363281	92.6498868314667	2.16087544346667	94.5261531466667	92.36527770320004	253457.703125	3.1496651559870386E8	5	7864	2.5268627476781376	0.5110971605470815	0.012369987167310796	403.3289489746094	403.33843994140625
175	403.34844970703125	40.5788122162667					1	DETECTED	403.3484 m/z @40.58 [151020OFc1_NvH-0949-CRLM-25.raw]	403.34844970703125	40.5788122162667	2.16087544346667	99.2932127053333	97.13233726186664	369452.84375	2.8745620822752696E8	3	7864	67.18576294225991	0.7219430572134623	1.4908528012254063	403.3385009765625	403.3584289550781
176	403.3630065917969	42.9598286733333					1	DETECTED	403.3630 m/z @42.96 [151020OFc1_NvH-0949-CRLM-25.raw]	403.3630065917969	42.9598286733333	2.18983987041667	97.7672053045333	95.57736543411663	266677.25	3.149582747325874E8	0	7864	32.50032347882883	1.6404679168069722	0.27841492680830615	403.35845947265625	403.37298583984375
177	403.3757629394531	41.4262936776					1	DETECTED	403.3758 m/z @41.43 [151020OFc1_NvH-0949-CRLM-25.raw]	403.3757629394531	41.4262936776	5.697867212	93.4925279698667	87.7946607578667	202305.65625	3.1781484511056983E8	0	7864	10.240807977736715	1.3157305125968781	1.8803398531573654	403.3730163574219	403.37579345703125
178	403.38580322265625	41.4262936776					1	DETECTED	403.3858 m/z @41.43 [151020OFc1_NvH-0949-CRLM-25.raw]	403.38580322265625	41.4262936776	1.02557362	99.402622224	98.377048604	245220.796875	2.8935513024946564E8	3	7864	28.22669176341912	1.3265958523640125	1.5954803564018871	403.3758544921875	403.3951416015625
179	403.4051513671875	31.0308306133333					1	DETECTED	403.4052 m/z @31.03 [151020OFc1_NvH-0949-CRLM-25.raw]	403.4051513671875	31.0308306133333	3.16222885333333	99.8675684802667	96.70533962693337	279087.8125	2.3507023879097322E8	0	7864	16.832996688133697	2.35286155898112	0.023673735066512047	403.39520263671875	403.4151306152344
180	403.41644287109375	43.0367984658667					1	DETECTED	403.4164 m/z @43.04 [151020OFc1_NvH-0949-CRLM-25.raw]	403.41644287109375	43.0367984658667	3.01015191013333	96.4839034072	93.47375149706667	175001.65625	2.708496687170208E8	0	7864	42.36509785103228	1.441663628661679	1.5921266955063362	403.4151916503906	403.4190979003906
181	403.4291076660156	43.0235008994667					1	DETECTED	403.4291 m/z @43.02 [151020OFc1_NvH-0949-CRLM-25.raw]	403.4291076660156	43.0235008994667	4.31723282426667	97.2251158554667	92.90788303120003	257562.859375	2.1212612290032628E8	2	7864	12.763154809953129	1.3541908635033768	1.2283555062513203	403.41912841796875	403.4390563964844
182	403.4438781738281	58.8728167512					1	DETECTED	403.4439 m/z @58.87 [151020OFc1_NvH-0949-CRLM-25.raw]	403.4438781738281	58.8728167512	3.41507210666667	94.3492032253333	90.93413111866663	184085.984375	1.8941984559891048E8	0	7864	16.721348113443796	0.8516355707670126	0.006411053220548668	403.4391174316406	403.4441833496094
183	403.4542541503906	10.2434639330667					1	DETECTED	403.4543 m/z @10.24 [151020OFc1_NvH-0949-CRLM-25.raw]	403.4542541503906	10.2434639330667	1.66612257146667	96.5599272730667	94.89380470160003	764561.875	1.7551188294834933E8	0	7864	0.11994851253373184	85.53547499703056	158.70925079059418	403.44427490234375	403.46417236328125
184	403.4714050292969	33.2558639274667					1	DETECTED	403.4714 m/z @33.26 [151020OFc1_NvH-0949-CRLM-25.raw]	403.4714050292969	33.2558639274667	2.45960342373333	98.5468234909333	96.08722006719998	630220.1875	2.0201326942905742E8	3	7864	3.745875893961177	1.0683742958324094	0.5941527936053248	403.4642639160156	403.47955322265625
185	403.4895935058594	12.7177236576					1	DETECTED	403.4896 m/z @12.72 [151020OFc1_NvH-0949-CRLM-25.raw]	403.4895935058594	12.7177236576	2.517413236	98.1217286338667	95.6043153978667	1387873.25	1.7467091301844984E8	4	7864	0.23328009675769223	13.883629662752321	36.612041590907474	403.4796447753906	403.49951171875
186	403.5062255859375	42.7427123173333					1	DETECTED	403.5062 m/z @42.74 [151020OFc1_NvH-0949-CRLM-25.raw]	403.5062255859375	42.7427123173333	2.26764524053333	92.4800052205333	90.21235997999997	235792.421875	3.532410410880175E8	0	7864	22.514174721159854	2.3481027480824506	0.4264001420624043	403.4996032714844	403.5104064941406
187	403.52044677734375	42.7796578389333					1	DETECTED	403.5204 m/z @42.78 [151020OFc1_NvH-0949-CRLM-25.raw]	403.52044677734375	42.7796578389333	3.06721745226667	97.2807981482667	94.21358069600002	371396.5625	1.6385185529517585E8	0	7864	27.905045134888706	0.5175932210489234	0.02156671889915746	403.5105285644531	403.5260925292969
188	403.5361328125	12.7049604808					1	DETECTED	403.5361 m/z @12.70 [151020OFc1_NvH-0949-CRLM-25.raw]	403.5361328125	12.7049604808	3.2582864232	97.0277473922667	93.7694609690667	5547719.5	2.4543125881068936E8	0	7864	0.15438301893178163	31.492320248407257	1.4854124765239274	403.5261535644531	403.5461120605469
189	403.55120849609375	26.8184703818667					1	DETECTED	403.5512 m/z @26.82 [151020OFc1_NvH-0949-CRLM-25.raw]	403.55120849609375	26.8184703818667	2.70399462506667	96.3213862194667	93.61739159440003	500525.4375	1.6088442656304294E8	0	7864	0.694958736495451	1.031449264505496	15.14015037048453	403.546142578125	403.5611572265625
190	403.5616455078125	42.7796578389333					1	DETECTED	403.5616 m/z @42.78 [151020OFc1_NvH-0949-CRLM-25.raw]	403.5616455078125	42.7796578389333	4.3360842496	98.9984367634667	94.6623525138667	293232.28125	1.2871892591900723E8	3	7864	14.183643944558227	0.5087586085652498	0.019047795785958936	403.56121826171875	403.57159423828125
191	403.5837097167969	35.9642891394667					1	DETECTED	403.5837 m/z @35.96 [151020OFc1_NvH-0949-CRLM-25.raw]	403.5837097167969	35.9642891394667	2.65614913466667	98.3724400821333	95.71629094746663	741131.125	1.3026171036832818E8	3	7864	0.21318384462869489	0.5126610937432227	0.02621815527394161	403.5738830566406	403.59356689453125
192	403.5967712402344	43.4154400962667					1	DETECTED	403.5968 m/z @43.42 [151020OFc1_NvH-0949-CRLM-25.raw]	403.5967712402344	43.4154400962667	2.30634059786667	96.0880182928	93.78167769493334	157560.515625	1.0463084597599456E8	0	7864	71.69038534106005	1.2545901774622967	3.2734375070984196	403.5937194824219	403.60675048828125
193	403.6136169433594	43.2648625858667					1	DETECTED	403.6136 m/z @43.26 [151020OFc1_NvH-0949-CRLM-25.raw]	403.6136169433594	43.2648625858667	2.9912038	98.4161499154667	95.42494611546671	144981.078125	1.1917347548315857E8	0	7864	15.71339835904827	1.1847066915727351	2.6507306663567434	403.6067810058594	403.6208801269531
194	403.6308898925781	43.2648625858667					1	DETECTED	403.6309 m/z @43.26 [151020OFc1_NvH-0949-CRLM-25.raw]	403.6308898925781	43.2648625858667	2.75197307653333	89.3800409909333	86.62806791439996	169627.671875	1.0928607372554764E8	0	7864	16.008304636859062	1.31675489787386	2.775169637869125	403.62091064453125	403.6408386230469
195	403.6484069824219	43.3639282952					1	DETECTED	403.6484 m/z @43.36 [151020OFc1_NvH-0949-CRLM-25.raw]	403.6484069824219	43.3639282952	3.62670271493333	87.9052596986667	84.27855698373337	143707.046875	1.3888598157368627E8	0	7864	60.583737065859275	1.0604484303200288	2.6668910390950815	403.64105224609375	403.65838623046875
196	403.67498779296875	11.3807400826667					1	DETECTED	403.6750 m/z @11.38 [151020OFc1_NvH-0949-CRLM-25.raw]	403.67498779296875	11.3807400826667	5.15450456613333	94.7936308562667	89.63912629013338	257537.390625	1.068766452122426E8	0	7864	32.03785087254785	0.9778159302128002	18.457228947721852	403.66522216796875	403.68017578125
197	403.6902160644531	19.0930584338667					1	DETECTED	403.6902 m/z @19.09 [151020OFc1_NvH-0949-CRLM-25.raw]	403.6902160644531	19.0930584338667	1.9961918888	99.8235273325333	97.8273354437333	300941.40625	1.0776334402953948E8	0	7864	0.24377486927700787	0.5209330355647033	0.8809493784817478	403.6811218261719	403.70013427734375
198	403.7006530761719	12.3705585266667					1	DETECTED	403.7007 m/z @12.37 [151020OFc1_NvH-0949-CRLM-25.raw]	403.7006530761719	12.3705585266667	5.51794649893333	47.5732824954667	42.05533599653337	124032.0859375	4.754766286373675E7	0	7864	5.058556272704841	0.5099067566698813	0.019506258633876075	403.7002258300781	403.701416015625
199	403.7114562988281	26.2775306816					1	DETECTED	403.7115 m/z @26.28 [151020OFc1_NvH-0949-CRLM-25.raw]	403.7114562988281	26.2775306816	2.6371000048	96.0118980272	93.3747980224	3545362.75	2.7462512317599964E8	2	7864	6.685161957895101	0.6451514592104454	0.15902747335721046	403.7015380859375	403.71917724609375
200	403.7292785644531	21.581695344					1	DETECTED	403.7293 m/z @21.58 [151020OFc1_NvH-0949-CRLM-25.raw]	403.7292785644531	21.581695344	2.25773505866667	97.5245335053333	95.26679844666663	3871110.5	2.1113023377058873E8	2	7864	0.24446901485496753	0.8382057971554983	0.8745829000176526	403.71929931640625	403.7392578125
201	403.7397155761719	12.728529384					1	DETECTED	403.7397 m/z @12.73 [151020OFc1_NvH-0949-CRLM-25.raw]	403.7397155761719	12.728529384	2.1125589888	94.4322307997333	92.3196718109333	1190743.875	1.5483036262267265E8	2	7864	0.22773746764976188	7.929812234744122	0.3411669125997598	403.73931884765625	403.7496337890625
202	403.7523193359375	34.4912666413333					1	DETECTED	403.7523 m/z @34.49 [151020OFc1_NvH-0949-CRLM-25.raw]	403.7523193359375	34.4912666413333	2.77123768506667	98.4811407258667	95.70990304080003	294583.03125	1.0019589768451577E8	0	7864	17.907045992364775	1.1663037077423994	1.6204380967558694	403.74993896484375	403.76190185546875
203	403.8016662597656	12.9593512037333					1	DETECTED	403.8017 m/z @12.96 [151020OFc1_NvH-0949-CRLM-25.raw]	403.8016662597656	12.9593512037333	1.24568336586667	97.6352363738667	96.38955300800004	101652.109375	9.384720017982021E7	0	7864	0.06971515801197725	0.5061132185877668	0.2328481227773785	403.79168701171875	403.8116149902344
204	403.8135986328125	37.0089462706667					1	DETECTED	403.8136 m/z @37.01 [151020OFc1_NvH-0949-CRLM-25.raw]	403.8135986328125	37.0089462706667	1.6050960888	99.9993134245333	98.3942173357333	33172.14453125	7.042417061710314E7	0	7864	97.2724535050002	1.368089577453643	1.7374382038897338	403.8117370605469	403.8140869140625
205	403.8242492675781	22.5449530237333					1	DETECTED	403.8242 m/z @22.54 [151020OFc1_NvH-0949-CRLM-25.raw]	403.8242492675781	22.5449530237333	0.0402596210666667	99.9332078869333	99.89294826586664	122828.0625	8.937427852290054E7	0	7864	13.624748988317801	2.1977004921727645	0.2848419265516798	403.8143005371094	403.8341979980469
206	403.8454895019531	29.1757166936					1	DETECTED	403.8455 m/z @29.18 [151020OFc1_NvH-0949-CRLM-25.raw]	403.8454895019531	29.1757166936	0.0402596210666667	99.9884490888	99.94818946773333	112725.109375	9.398850186787517E7	0	7864	18.53308446929786	2.086233581521204	3.5046234846375595	403.83551025390625	403.8554382324219
207	403.857666015625	11.9260113837333					1	DETECTED	403.8577 m/z @11.93 [151020OFc1_NvH-0949-CRLM-25.raw]	403.857666015625	11.9260113837333	0.0520068346666667	99.7469574986667	99.69495066400003	110956.875	9.435445861387128E7	0	7864	5.574300526123013	0.8812509207173809	0.06218101051854516	403.85565185546875	403.8601379394531
208	403.87017822265625	12.7049604808					1	DETECTED	403.8702 m/z @12.70 [151020OFc1_NvH-0949-CRLM-25.raw]	403.87017822265625	12.7049604808	0.0045887192	99.9993134245333	99.9947247053333	3303036.25	1.5410581831441075E8	3	7864	0.1560243355336599	33.21097795707656	1.230559535360922	403.8603210449219	403.8801574707031
209	403.885498046875	26.8184703818667					1	DETECTED	403.8855 m/z @26.82 [151020OFc1_NvH-0949-CRLM-25.raw]	403.885498046875	26.8184703818667	0.0520068346666667	99.9993134245333	99.94730658986663	225572.546875	1.1452964708855787E8	3	7864	1.0796071466298045	0.8715278638688985	0.5775062533564931	403.88018798828125	403.8954772949219
210	403.89727783203125	6.00088470506667					1	DETECTED	403.8973 m/z @6.00 [151020OFc1_NvH-0949-CRLM-25.raw]	403.89727783203125	6.00088470506667	0.0045887192	99.9773175301333	99.9727288109333	141613.796875	9.859860374281639E7	0	7864	6.6640259082482185	3.5529647106136135	6.689867228325149	403.8955078125	403.9072570800781
211	403.9178771972656	35.9314043965333					1	DETECTED	403.9179 m/z @35.93 [151020OFc1_NvH-0949-CRLM-25.raw]	403.9178771972656	35.9314043965333	0.0045887192	99.9662137258667	99.9616250066667	533228.5	9.806463470187227E7	3	7864	0.0930259794876136	0.5233413316102781	0.04900505027588259	403.90789794921875	403.9276428222656
212	403.93310546875	31.0034182554667					1	DETECTED	403.9331 m/z @31.00 [151020OFc1_NvH-0949-CRLM-25.raw]	403.93310546875	31.0034182554667	0.0045887192	99.9443220637333	99.9397333445333	34256.75	8.804069545631695E7	0	7864	98.6369048887265	1.6201697054405557	2.2345067130317147	403.9278869628906	403.9430847167969
213	403.9443054199219	38.4884565005333					1	DETECTED	403.9443 m/z @38.49 [151020OFc1_NvH-0949-CRLM-25.raw]	403.9443054199219	38.4884565005333	0.749343397066667	99.9001722872	99.15082889013333	28592.71875	7.813134796878268E7	0	7864	89.19282838037944	1.267815941282702	1.8888941890679043	403.943115234375	403.9456787109375
214	403.9556884765625	10.2340117026667					1	DETECTED	403.9557 m/z @10.23 [151020OFc1_NvH-0949-CRLM-25.raw]	403.9556884765625	10.2340117026667	0.0045887192	99.8565475701333	99.8519588509333	362251.59375	9.938763345543002E7	0	7864	16.59135795564265	0.8198965423858993	2.3527373433022443	403.94573974609375	403.9656677246094
215	403.97265625	33.2009348888					1	DETECTED	403.9727 m/z @33.20 [151020OFc1_NvH-0949-CRLM-25.raw]	403.97265625	33.2009348888	0.0045887192	99.9993134245333	99.9947247053333	220737.875	1.0146788072744988E8	0	7864	0.152811104262085	2.367468774322975	0.2856882465271046	403.9656982421875	403.9826354980469
216	403.9937744140625	10.6847048253333					1	DETECTED	403.9938 m/z @10.68 [151020OFc1_NvH-0949-CRLM-25.raw]	403.9937744140625	10.6847048253333	0.454015054666667	99.6480465008	99.19403144613334	1228187.875	1.30398686325068E8	4	7864	2.097758279983145	0.8318493112815243	32.79067071795409	403.9837951660156	404.0036926269531
217	404.0331115722656	46.4255331610667					1	DETECTED	404.0331 m/z @46.43 [151020OFc1_NvH-0949-CRLM-25.raw]	404.0331115722656	46.4255331610667	0.223025701866667	99.7688638354667	99.54583813360004	342377.9375	1.1022243175331786E8	0	7864	0.09621709956881119	1.0604224085074643	2.1012933542011445	404.0231628417969	404.0427551269531
218	404.0688171386719	57.0048093293333					1	DETECTED	404.0688 m/z @57.00 [151020OFc1_NvH-0949-CRLM-25.raw]	404.0688171386719	57.0048093293333	0.345024304	99.7357599168	99.3907356128	153202.375	9.998560391026282E7	0	7864	0.9647569760965808	0.6449864158356452	1.0309485677831862	404.05889892578125	404.0787658691406
219	404.0924987792969	42.6356384082667					1	DETECTED	404.0925 m/z @42.64 [151020OFc1_NvH-0949-CRLM-25.raw]	404.0924987792969	42.6356384082667	0.0282537096	95.1689060744	95.1406523648	44502.1171875	9.634420127307405E7	0	7864	92.37622999889246	1.1164807818840055	1.2329615637680105	404.08251953125	404.1011962890625
220	404.1193542480469	89.5700117453333					1	DETECTED	404.1194 m/z @89.57 [151020OFc1_NvH-0949-CRLM-25.raw]	404.1193542480469	89.5700117453333	0.0402596210666667	99.9884490888	99.94818946773333	9321641.0	4.854085215655971E8	0	7864	0.8084311698918327	0.7650732095897642	0.4109386970210493	404.11029052734375	404.1251525878906
221	404.15618896484375	90.3050347613333					1	DETECTED	404.1562 m/z @90.31 [151020OFc1_NvH-0949-CRLM-25.raw]	404.15618896484375	90.3050347613333	0.301233999733333	99.9773175301333	99.67608353039998	148739.8125	1.0327699356043212E8	0	7864	0.3589563348926248	0.5035849925801059	0.01115355125080044	404.1496276855469	404.1659851074219
222	404.17620849609375	11.3263137626667					1	DETECTED	404.1762 m/z @11.33 [151020OFc1_NvH-0949-CRLM-25.raw]	404.17620849609375	11.3263137626667	0.0045887192	99.9993134245333	99.9947247053333	100875.4296875	1.1428225983319417E8	0	7864	1.6937622239206966	7.329144682704692	7.894052178552928	404.1665344238281	404.18218994140625
223	404.19219970703125	90.0497790570667					1	DETECTED	404.1922 m/z @90.05 [151020OFc1_NvH-0949-CRLM-25.raw]	404.19219970703125	90.0497790570667	0.0045887192	99.9884490888	99.9838603696	2778813.25	1.8704611351386788E8	0	7864	0.2274134590722383	0.5079418582745052	0.019089370836971792	404.1822509765625	404.193359375
224	404.203369140625	25.1986516522667					1	DETECTED	404.2034 m/z @25.20 [151020OFc1_NvH-0949-CRLM-25.raw]	404.203369140625	25.1986516522667	2.41197492453333	99.0313534373333	96.61937851279997	1.5621826E7	4.516087592628665E8	3	7864	0.020637749742213884	0.5395919429891346	0.06778899681773887	404.1934814453125	404.2133483886719
225	404.21356201171875	28.3545926088					1	DETECTED	404.2136 m/z @28.35 [151020OFc1_NvH-0949-CRLM-25.raw]	404.21356201171875	28.3545926088	0.893227168533333	98.0346961386667	97.14146897013337	741569.125	1.5505957303811425E8	0	7864	68.53330653653896	0.6046777498706027	0.08294387858455923	404.21337890625	404.2207336425781
226	404.2307434082031	21.5610099925333					1	DETECTED	404.2307 m/z @21.56 [151020OFc1_NvH-0949-CRLM-25.raw]	404.2307434082031	21.5610099925333	0.0045887192	99.9884490888	99.9838603696	1758385.5	2.2868885728435513E8	3	7864	8.488494725495173	0.6390807656780811	0.24004351566518872	404.22076416015625	404.24072265625
227	404.24432373046875	10.7249270034667					1	DETECTED	404.2443 m/z @10.72 [151020OFc1_NvH-0949-CRLM-25.raw]	404.24432373046875	10.7249270034667	1.72639456453333	96.4618390346667	94.73544447013336	1167088.75	1.53904313624202E8	2	7864	0.2180964322781005	99.85067914733814	8.188506801814219	404.2407531738281	404.2542724609375
228	404.26373291015625	24.5607251784					1	DETECTED	404.2637 m/z @24.56 [151020OFc1_NvH-0949-CRLM-25.raw]	404.26373291015625	24.5607251784	0.67249395735	98.6019168034667	97.9294228461167	241264.5	1.0736867085746047E8	0	7864	66.48980871206695	10.48054971062651	1646.8429495772432	404.25433349609375	404.273681640625
229	404.28253173828125	91.4647861936					1	DETECTED	404.2825 m/z @91.46 [151020OFc1_NvH-0949-CRLM-25.raw]	404.28253173828125	91.4647861936	2.61779936933333	95.4109156733333	92.79311630399998	57615.35546875	9.143011721575227E7	0	7864	0.01486194868846269	0.5227658350561024	0.04504532390132137	404.27374267578125	404.2887878417969
230	404.30029296875	91.4554194376					1	DETECTED	404.3003 m/z @91.46 [151020OFc1_NvH-0949-CRLM-25.raw]	404.30029296875	91.4554194376	4.07177533706667	99.446360564	95.37458522693333	111079.265625	6.12137867467382E7	0	7864	1.1607782201934498	0.5028981911218627	1.5868268602718554	404.2912902832031	404.30938720703125
231	404.3188171386719	90.2790414341333					1	DETECTED	404.3188 m/z @90.28 [151020OFc1_NvH-0949-CRLM-25.raw]	404.3188171386719	90.2790414341333	0.782271592	94.0901619333333	93.3078903413333	39042.12890625	8.799440243008769E7	0	7864	90.47250281194974	0.5212919444239305	0.042583888847860976	404.3106384277344	404.32623291015625
232	404.41668701171875	11.8829196709333					1	DETECTED	404.4167 m/z @11.88 [151020OFc1_NvH-0949-CRLM-25.raw]	404.41668701171875	11.8829196709333	3.9053564632	97.3139233069333	93.40856684373331	95285.4765625	9.167695289530852E7	0	7864	34.221162024778685	0.6187223536305103	2.5306628189733416	404.4068603515625	404.4266662597656
233	404.4413146972656	7.6490827032					1	DETECTED	404.4413 m/z @7.65 [151020OFc1_NvH-0949-CRLM-25.raw]	404.4413146972656	7.6490827032	3.3646950104	98.9006906024	95.535995592	101135.8359375	8.768036431615588E7	0	7864	0.10707127236409164	0.710328501522778	0.33239748123107143	404.43182373046875	404.4433898925781
234	404.4534606933594	26.334941064					1	DETECTED	404.4535 m/z @26.33 [151020OFc1_NvH-0949-CRLM-25.raw]	404.4534606933594	26.334941064	3.4027031272	99.8235273325333	96.4208242053333	125037.8203125	9.8375296809812E7	0	7864	8.682858705512494	2.4753011229552233	0.045780331780439665	404.44384765625	404.4632568359375
235	404.4767150878906	30.0494793424					1	DETECTED	404.4767 m/z @30.05 [151020OFc1_NvH-0949-CRLM-25.raw]	404.4767150878906	30.0494793424	2.92498815013333	99.80184266	96.87685450986667	225230.390625	9.226975204525362E7	0	7864	4.543692624639505	0.522163446383646	0.8077994202331755	404.46673583984375	404.4848937988281
236	404.4949951171875	10.69485868					1	DETECTED	404.4950 m/z @10.69 [151020OFc1_NvH-0949-CRLM-25.raw]	404.4949951171875	10.69485868	1.9961918888	96.5491359090667	94.55294402026671	593889.0	1.0019091548122165E8	0	7864	0.24899350267385323	10.641703875649057	9.282407446971515	404.48516845703125	404.50494384765625
237	404.52520751953125	16.4515202368					1	DETECTED	404.5252 m/z @16.45 [151020OFc1_NvH-0949-CRLM-25.raw]	404.52520751953125	16.4515202368	3.68205473573333	97.6240927077333	93.94203797199997	257169.625	9.871453231586573E7	0	7864	14.793710549888836	0.7177843967623889	3.325782227219409	404.5158996582031	404.52520751953125
238	404.53521728515625	17.72821784					1	DETECTED	404.5352 m/z @17.73 [151020OFc1_NvH-0949-CRLM-25.raw]	404.53521728515625	17.72821784	3.45209053973333	98.0892016317333	94.63711109199997	2240084.0	1.487100606352929E8	3	7864	0.15034974852874328	0.9901350986839055	4.396631633812809	404.5252380371094	404.5451965332031
239	404.5560302734375	40.3952494664					1	DETECTED	404.5560 m/z @40.40 [151020OFc1_NvH-0949-CRLM-25.raw]	404.5560302734375	40.3952494664	3.663556504	96.6893484978667	93.0257919938667	1217157.125	1.213759349151505E8	3	7864	16.813420460230688	0.5039890139996364	0.007457496979816126	404.5461120605469	404.5610656738281
240	404.57110595703125	35.1270716837333					1	DETECTED	404.5711 m/z @35.13 [151020OFc1_NvH-0949-CRLM-25.raw]	404.57110595703125	35.1270716837333	3.3362642272	98.4703156522667	95.1340514250667	1439212.625	1.2974390819499806E8	3	7864	0.20683256128912575	0.505474715955479	5.075565000400688	404.5611572265625	404.57354736328125
241	404.58355712890625	27.9700362877333					1	DETECTED	404.5836 m/z @27.97 [151020OFc1_NvH-0949-CRLM-25.raw]	404.58355712890625	27.9700362877333	2.75197307653333	95.5631178690833	92.81114479254997	2478758.25	1.377112641322169E8	3	7864	0.15976378493766674	0.5299146152821147	0.05871501608419796	404.5735778808594	404.5934753417969
242	404.6172180175781	46.3009654578667					1	DETECTED	404.6172 m/z @46.30 [151020OFc1_NvH-0949-CRLM-25.raw]	404.6172180175781	46.3009654578667	2.8382347472	98.4268916413333	95.5886568941333	135244.75	1.04579340217876E8	0	7864	52.306296491795656	1.1909698864502325	1.5183671420812677	404.60748291015625	404.6269226074219
243	404.6533508300781	20.8671575968					1	DETECTED	404.6534 m/z @20.87 [151020OFc1_NvH-0949-CRLM-25.raw]	404.6533508300781	20.8671575968	1.8232540872	95.9573197933333	94.1340657061333	65948.5859375	1.0909477048022343E8	0	7864	1.7079674442392694	2.8861973607842457	0.11744956654693067	404.64361572265625	404.6575012207031
244	404.66790771484375	23.8571019784					1	DETECTED	404.6679 m/z @23.86 [151020OFc1_NvH-0949-CRLM-25.raw]	404.66790771484375	23.8571019784	3.70989581786667	97.3139233069333	93.60402748906664	116764.7265625	9.872385688522577E7	0	7864	0.24028076995978154	2.3518996469453954	0.011593290747285987	404.657958984375	404.67779541015625
245	404.6921691894531	7.63002934053333					1	DETECTED	404.6922 m/z @7.63 [151020OFc1_NvH-0949-CRLM-25.raw]	404.6921691894531	7.63002934053333	4.78651120186667	88.1520924485333	83.36558124666662	95797.9296875	9.075527544639955E7	0	7864	4.449639657097257	2.8133920737214897	6.54068169703056	404.68255615234375	404.6949768066406
246	404.70501708984375	25.1986516522667					1	DETECTED	404.7050 m/z @25.20 [151020OFc1_NvH-0949-CRLM-25.raw]	404.70501708984375	25.1986516522667	3.5897031472	99.0094017298667	95.4196985826667	5698178.5	2.152332581715194E8	2	7864	0.2556398879460424	0.5789615125793909	6.050317283479329	404.695068359375	404.7149963378906
247	404.71917724609375	15.2894230706667					1	DETECTED	404.7192 m/z @15.29 [151020OFc1_NvH-0949-CRLM-25.raw]	404.71917724609375	15.2894230706667	2.81900972693333	98.5908877925333	95.77187806559996	584028.3125	1.0048291532862818E8	2	7864	0.1523445514120514	1.1110938917912805	35.18064355236454	404.71502685546875	404.7216491699219
248	404.731689453125	12.3201668954667					1	DETECTED	404.7317 m/z @12.32 [151020OFc1_NvH-0949-CRLM-25.raw]	404.731689453125	12.3201668954667	0.518824857066667	97.0933090781333	96.57448422106664	1156996.75	1.3763806891714856E8	3	7864	0.16653415435800412	1.801475575529339	2.2770602126983692	404.7217102050781	404.7416687011719
249	404.7455749511719	44.7667393669333					1	DETECTED	404.7456 m/z @44.77 [151020OFc1_NvH-0949-CRLM-25.raw]	404.7455749511719	44.7667393669333	0.177933250933333	71.4832466602667	71.30531340933337	171264.40625	8.768019255697459E7	0	7864	34.97081932685503	0.8840675669081279	0.9255093884600043	404.74169921875	404.74560546875
250	404.755615234375	24.071280816					1	DETECTED	404.7556 m/z @24.07 [151020OFc1_NvH-0949-CRLM-25.raw]	404.755615234375	24.071280816	1.75633052	97.4801586904	95.7238281704	323074.15625	1.0249624958071202E8	0	7864	6.065351424828819	1.8666713937516377	0.03434292555555566	404.7456359863281	404.7655029296875
251	404.8182373046875	42.5415498885333					1	DETECTED	404.8182 m/z @42.54 [151020OFc1_NvH-0949-CRLM-25.raw]	404.8182373046875	42.5415498885333	1.0467922032	99.9884490888	98.9416568856	136642.53125	9.588546722854312E7	3	7864	38.16916603983442	1.2896490296114191	1.7472838292523096	404.8082580566406	404.8281555175781
252	404.8293762207031	13.9617129394667					1	DETECTED	404.8294 m/z @13.96 [151020OFc1_NvH-0949-CRLM-25.raw]	404.8293762207031	13.9617129394667	1.03619225706667	99.8235273325333	98.78733507546663	55843.609375	9.631272029064533E7	0	7864	7.581431322564646	6.152864770587421	0.13464963553070808	404.82830810546875	404.8393249511719
253	404.8555908203125	22.3404344672					1	DETECTED	404.8556 m/z @22.34 [151020OFc1_NvH-0949-CRLM-25.raw]	404.8555908203125	22.3404344672	0.0402596210666667	99.9773175301333	99.93705790906664	588174.125	1.1535279298124717E8	0	7864	1.6086973371770483	0.5581677405432568	0.013574098530590637	404.845703125	404.86529541015625
254	404.87530517578125	17.3279725554667					1	DETECTED	404.8753 m/z @17.33 [151020OFc1_NvH-0949-CRLM-25.raw]	404.87530517578125	17.3279725554667	0.0045887192	99.9884490888	99.9838603696	3316121.25	1.51402692585595E8	3	7864	0.20893793381135595	6.074827661473781	0.7089915673297293	404.8653564453125	404.8852844238281
255	404.8901672363281	40.4737842032					1	DETECTED	404.8902 m/z @40.47 [151020OFc1_NvH-0949-CRLM-25.raw]	404.8901672363281	40.4737842032	0.0045887192	99.8784474144	99.8738586952	796991.5625	1.2957103384231511E8	3	7864	11.384685051563288	0.745628365760913	0.1240370428452597	404.88531494140625	404.90008544921875
256	404.9056396484375	35.1768899178667					1	DETECTED	404.9056 m/z @35.18 [151020OFc1_NvH-0949-CRLM-25.raw]	404.9056396484375	35.1768899178667	0.0520068346666667	99.9662137258667	99.91420689120002	763386.0625	1.4354673796335486E8	3	7864	19.35644752936163	0.5288551787963052	0.016061027425331116	404.90020751953125	404.90765380859375
257	404.9176940917969	27.9518679370667					1	DETECTED	404.9177 m/z @27.95 [151020OFc1_NvH-0949-CRLM-25.raw]	404.9176940917969	27.9518679370667	0.0045887192	99.9443220637333	99.9397333445333	1674256.375	1.2197362025817862E8	3	7864	0.17323211508247383	1.0041376382554388	2.9170974126539027	404.90777587890625	404.92767333984375
258	404.9349670410156	30.9654374728					1	DETECTED	404.9350 m/z @30.97 [151020OFc1_NvH-0949-CRLM-25.raw]	404.9349670410156	30.9654374728	0.0045887192	99.8565475701333	99.8519588509333	38181.25	8.895658454426286E7	0	7864	96.1905789124619	1.5691566656529903	2.174306810258005	404.9277038574219	404.93701171875
259	404.94708251953125	21.4744542645333					1	DETECTED	404.9471 m/z @21.47 [151020OFc1_NvH-0949-CRLM-25.raw]	404.94708251953125	21.4744542645333	0.0045887192	99.9553034376	99.9507147184	1230725.25	9.831375114599758E7	0	7864	0.15796863749098833	0.5216530303699433	1.3924695424078568	404.93719482421875	404.95684814453125
260	404.9582824707031	16.4612743333333					1	DETECTED	404.9583 m/z @16.46 [151020OFc1_NvH-0949-CRLM-25.raw]	404.9582824707031	16.4612743333333	0.66133592455	99.9662137258667	99.30487780131669	129098.625	9.307523188360089E7	0	7864	0.09905024578050003	3.1602814988996606	0.006718255129257476	404.9571228027344	404.9590759277344
261	404.9690856933594	30.18210696					1	DETECTED	404.9691 m/z @30.18 [151020OFc1_NvH-0949-CRLM-25.raw]	404.9690856933594	30.18210696	0.0045887192	99.9884490888	99.9838603696	197186.296875	9.871381484350789E7	0	7864	6.029593320345942	2.985594178445507	0.018151822299575314	404.9591064453125	404.9789733886719
262	404.98150634765625	37.4008353968					1	DETECTED	404.9815 m/z @37.40 [151020OFc1_NvH-0949-CRLM-25.raw]	404.98150634765625	37.4008353968	0.0520068346666667	99.7357599168	99.68375308213334	113381.2265625	9.846604803900692E7	0	7864	36.71817615423156	1.7811425242941978	1.7243312266416135	404.9790954589844	404.9895935058594
263	404.9997253417969	43.4929335365333					1	DETECTED	404.9997 m/z @43.49 [151020OFc1_NvH-0949-CRLM-25.raw]	404.9997253417969	43.4929335365333	0.0282537096	99.5772471845333	99.54899347493331	222234.328125	9.763787210865882E7	4	7864	0.1410901943998084	1.0128914716003206	0.6450219810295874	404.98974609375	405.0065002441406
264	405.01654052734375	53.2792219925333					1	DETECTED	405.0165 m/z @53.28 [151020OFc1_NvH-0949-CRLM-25.raw]	405.01654052734375	53.2792219925333	0.0402596210666667	99.9884490888	99.94818946773333	712173.1875	1.3427730479383248E8	0	7864	0.8784398989180389	3.030965045118778	0.121887875304576	405.0068054199219	405.0264892578125
265	405.0338134765625	24.9755270221333					1	DETECTED	405.0338 m/z @24.98 [151020OFc1_NvH-0949-CRLM-25.raw]	405.0338134765625	24.9755270221333	0.0282537096	99.9884490888	99.9601953792	84247.796875	9.328795267194057E7	0	7864	84.72213705952178	2.997521109189374	3.579220318313575	405.02685546875	405.0437316894531
266	405.0559997558594	22.2483667442667					1	DETECTED	405.0560 m/z @22.25 [151020OFc1_NvH-0949-CRLM-25.raw]	405.0559997558594	22.2483667442667	0.177933250933333	99.9662137258667	99.78828047493336	724853.25	1.1159416989347552E8	0	7864	0.08661963937501937	122.64664402952587	213.68476365461234	405.0460205078125	405.0657043457031
267	405.103515625	90.3405423413333					1	DETECTED	405.1035 m/z @90.34 [151020OFc1_NvH-0949-CRLM-25.raw]	405.103515625	90.3405423413333	3.12454195573333	98.3399073082667	95.21536535253337	3656782.5	1.3608327929861215E8	0	7864	0.08428714444796981	1.671232722276499	1.7481790616009958	405.0937805175781	405.1113586425781
268	405.1229248046875	89.1608417661333					1	DETECTED	405.1229 m/z @89.16 [151020OFc1_NvH-0949-CRLM-25.raw]	405.1229248046875	89.1608417661333	4.43200864746667	99.8346088248	95.40260017733333	1672654.25	1.523265598742699E8	0	7864	0.8336110014957541	1.300891857136334	1.6647128507529567	405.11602783203125	405.1308288574219
269	405.15264892578125	11.1098375357333					1	DETECTED	405.1526 m/z @11.11 [151020OFc1_NvH-0949-CRLM-25.raw]	405.15264892578125	11.1098375357333	0.5622015448	99.8784474144	99.3162458696	55212.8984375	7.874308102329232E7	0	7864	82.33919479484346	14.453972288645598	27.86979868623707	405.1443176269531	405.1622009277344
270	405.1761169433594	90.6302118504					1	DETECTED	405.1761 m/z @90.63 [151020OFc1_NvH-0949-CRLM-25.raw]	405.1761169433594	90.6302118504	0.0164265717333333	99.9993134245333	99.98288685279996	557599.6875	1.2274006186813264E8	0	7864	0.41256804247667844	0.5075848974049814	0.00927723266665604	405.1664733886719	405.18609619140625
271	405.1875	89.952292488					1	DETECTED	405.1875 m/z @89.95 [151020OFc1_NvH-0949-CRLM-25.raw]	405.1875	89.952292488	5.02242076186667	99.6589398746667	94.63651911280003	422567.78125	1.458746128903773E8	0	7864	0.3235655901622465	0.5177447151910156	0.036776486426698424	405.1861267089844	405.1884765625
272	405.198486328125	17.6108628370667					1	DETECTED	405.1985 m/z @17.61 [151020OFc1_NvH-0949-CRLM-25.raw]	405.198486328125	17.6108628370667	2.5413045304	99.9001722872	97.3588677568	648980.0625	1.2883631798435234E8	3	7864	0.2128203341940349	0.9668338726101502	9.723326175635552	405.1885070800781	405.1994934082031
273	405.2095031738281	17.3279725554667					1	DETECTED	405.2095 m/z @17.33 [151020OFc1_NvH-0949-CRLM-25.raw]	405.2095031738281	17.3279725554667	2.17054827893333	99.0423239624	96.87177568346668	2147234.0	1.8288751534571254E8	3	7864	7.9714814147457105	0.8306824556766399	1.734777524864077	405.19952392578125	405.219482421875
274	405.220458984375	30.2542149890667					1	DETECTED	405.2205 m/z @30.25 [151020OFc1_NvH-0949-CRLM-25.raw]	405.220458984375	30.2542149890667	2.1317338936	60.2425178069333	58.1107839133333	290843.15625	9.576240272026551E7	0	7864	15.11205869060801	0.5534362502281751	0.02748438891998634	405.2195129394531	405.2209777832031
275	405.2309875488281	16.0055165386667					1	DETECTED	405.2310 m/z @16.01 [151020OFc1_NvH-0949-CRLM-25.raw]	405.2309875488281	16.0055165386667	0.551460342133333	97.4801586904	96.92869834826666	1454756.75	2.1101266982824373E8	3	7864	6.061505337769168	0.5966021602138668	0.8284133454113821	405.22100830078125	405.2409362792969
276	405.2455139160156	91.2735545312					1	DETECTED	405.2455 m/z @91.27 [151020OFc1_NvH-0949-CRLM-25.raw]	405.2455139160156	91.2735545312	1.85140197626667	97.2141034296	95.36270145333333	731623.8125	1.2942635646175504E8	2	7864	0.11365346375357888	0.5074813428347967	0.012704448291744937	405.2409973144531	405.2554931640625
277	405.2600402832031	62.7911847192					1	DETECTED	405.2600 m/z @62.79 [151020OFc1_NvH-0949-CRLM-25.raw]	405.2600402832031	62.7911847192	0.367107550933333	99.9001722872	99.53306473626667	553190.375	1.1258894168878841E8	2	7864	0.210127137902127	0.8571907505479048	0.011420463977759062	405.25555419921875	405.26995849609375
278	405.2850646972656	90.5816731112					1	DETECTED	405.2851 m/z @90.58 [151020OFc1_NvH-0949-CRLM-25.raw]	405.2850646972656	90.5816731112	3.47028373546667	92.0507690402667	88.58048530480004	213397.921875	9.656665420357119E7	0	7864	0.7947768005546578	0.5056231520587708	0.0034919995472377395	405.2757568359375	405.2935485839844
279	405.3038635253906	90.3495381432					1	DETECTED	405.3039 m/z @90.35 [151020OFc1_NvH-0949-CRLM-25.raw]	405.3038635253906	90.3495381432	0.0045887192	99.9993134245333	99.9947247053333	35214.7265625	8.471465619236039E7	0	7864	88.86207234411651	0.5470527359104325	0.10285331519674398	405.2974548339844	405.31097412109375
280	405.33599853515625	92.331059184					1	DETECTED	405.3360 m/z @92.33 [151020OFc1_NvH-0949-CRLM-25.raw]	405.33599853515625	92.331059184	5.4788155608	99.6589398746667	94.1801243138667	76632.2734375	1.0333321188467984E8	0	7864	1.6523032904260617	0.5421859032361789	0.06832224120676705	405.3264465332031	405.34521484375
281	405.3874206542969	11.2105461573333					1	DETECTED	405.3874 m/z @11.21 [151020OFc1_NvH-0949-CRLM-25.raw]	405.3874206542969	11.2105461573333	3.4611337416	99.5551581552	96.09402441360001	45792.16796875	8.966545911338557E7	0	7864	0.08250176880436477	6.200084552120651	11.4001691042413	405.38311767578125	405.3973388671875
282	405.4580383300781	22.3016057648					1	DETECTED	405.4580 m/z @22.30 [151020OFc1_NvH-0949-CRLM-25.raw]	405.4580383300781	22.3016057648	3.63588783653333	99.5772471845333	95.94135934799998	190622.6875	1.0099915152092436E8	0	7864	0.03642939095729858	0.5102510511405516	0.021088488420437045	405.44805908203125	405.4610900878906
283	405.4710998535156	31.7991301333333					1	DETECTED	405.4711 m/z @31.80 [151020OFc1_NvH-0949-CRLM-25.raw]	405.4710998535156	31.7991301333333	0.6278420024	99.8128323048	99.1849903024	316077.84375	9.909296940893286E7	0	7864	20.457453510505523	0.7413204043634272	0.4571764106780575	405.461181640625	405.48095703125
284	405.4923095703125	19.5404411034667					1	DETECTED	405.4923 m/z @19.54 [151020OFc1_NvH-0949-CRLM-25.raw]	405.4923095703125	19.5404411034667	3.16222885333333	99.9443220637333	96.78209321039996	400267.1875	1.0406998238982753E8	0	7864	0.10095925437334685	1.5363681375638631	1.3294240263250447	405.482421875	405.5020751953125
285	405.5237121582031	10.1032695672					1	DETECTED	405.5237 m/z @10.10 [151020OFc1_NvH-0949-CRLM-25.raw]	405.5237121582031	10.1032695672	2.4309970832	95.3028646802667	92.8718675970667	268435.125	9.00235884575628E7	0	7864	0.11857545191247532	0.779463821373862	1.4687622864117424	405.5137939453125	405.5264587402344
286	405.5364685058594	21.6779317384					1	DETECTED	405.5365 m/z @21.68 [151020OFc1_NvH-0949-CRLM-25.raw]	405.5364685058594	21.6779317384	2.68484486453333	94.3857835106667	91.70093864613337	750119.25	1.261380218587293E8	3	7864	0.8132917157260984	0.6990398410829878	0.04258332793039339	405.5265808105469	405.54644775390625
287	405.55126953125	31.0171541378667					1	DETECTED	405.5513 m/z @31.02 [151020OFc1_NvH-0949-CRLM-25.raw]	405.55126953125	31.0171541378667	2.12198396213333	95.2814857042667	93.15950174213337	197282.15625	8.89362399004674E7	3	7864	16.392552228268308	0.5049880445180994	0.011665839475874401	405.5464782714844	405.55535888671875
288	405.5653991699219	16.0055165386667					1	DETECTED	405.5654 m/z @16.01 [151020OFc1_NvH-0949-CRLM-25.raw]	405.5653991699219	16.0055165386667	2.24793880826667	94.930725048	92.68278623973333	969300.3125	1.3770447817373955E8	3	7864	21.902178605768455	1.5975287441333756	0.07440960188424338	405.5555114746094	405.5753479003906
289	405.5862731933594	27.9788093002667					1	DETECTED	405.5863 m/z @27.98 [151020OFc1_NvH-0949-CRLM-25.raw]	405.5862731933594	27.9788093002667	2.56028570186667	98.4051396234667	95.84485392160002	261032.875	9.639128840404518E7	0	7864	4.532122798063906	0.5435683113402656	1.2676944501148637	405.5763854980469	405.5958251953125
290	405.60223388671875	44.5381882341333					1	DETECTED	405.6022 m/z @44.54 [151020OFc1_NvH-0949-CRLM-25.raw]	405.60223388671875	44.5381882341333	2.47898827786667	96.9723059645333	94.49331768666663	112844.703125	9.62286406218154E7	0	7864	5.5395458555815935	1.136502740651451	1.2720599059776068	405.5965881347656	405.61212158203125
291	405.65234375	22.4008416197333					1	DETECTED	405.6523 m/z @22.40 [151020OFc1_NvH-0949-CRLM-25.raw]	405.65234375	22.4008416197333	4.9084531528	98.4161499154667	93.50769676266671	78179.3828125	9.215166992231576E7	0	7864	0.2564519433831691	3.491067842120391	5.949499983780179	405.642578125	405.66204833984375
292	405.6821594238281	27.6245887522667					1	DETECTED	405.6822 m/z @27.62 [151020OFc1_NvH-0949-CRLM-25.raw]	405.6821594238281	27.6245887522667	3.68205473573333	42.6043740970667	38.92231936133337	170296.671875	4.2889813273860134E7	0	7864	0.3665426861459977	0.8128279014755875	0.279867417797452	405.67218017578125	405.68359375
293	405.69403076171875	25.759795192					1	DETECTED	405.6940 m/z @25.76 [151020OFc1_NvH-0949-CRLM-25.raw]	405.69403076171875	25.759795192	5.43189309093333	84.3804626488	78.94856955786668	170880.734375	8.559559353876063E7	0	7864	9.287291568865289	0.5737562308855391	0.14527292398591485	405.6842041015625	405.697509765625
294	405.7075500488281	25.3527622189333					1	DETECTED	405.7076 m/z @25.35 [151020OFc1_NvH-0949-CRLM-25.raw]	405.7075500488281	25.3527622189333	2.12198396213333	98.8681057749333	96.74612181279997	298730.09375	1.0433752036570351E8	0	7864	8.444182331400363	0.5742408804513788	1.0344257113471587	405.6976318359375	405.717529296875
295	405.7204284667969	49.0416726032					1	DETECTED	405.7204 m/z @49.04 [151020OFc1_NvH-0949-CRLM-25.raw]	405.7204284667969	49.0416726032	4.14624282773333	98.8681057749333	94.72186294719997	58799.50390625	8.854821461082529E7	0	7864	0.16784405427380023	1.082365986188476	1.16096282447141	405.71759033203125	405.7210693359375
296	405.7310791015625	30.0494793424					1	DETECTED	405.7311 m/z @30.05 [151020OFc1_NvH-0949-CRLM-25.raw]	405.7310791015625	30.0494793424	3.69129381386667	97.0933090781333	93.40201526426664	572960.625	1.1644210956825571E8	2	7864	8.191692161659951	0.5406899142853558	0.6123071210681293	405.7210998535156	405.735107421875
297	405.7451171875	10.7845328109333					1	DETECTED	405.7451 m/z @10.78 [151020OFc1_NvH-0949-CRLM-25.raw]	405.7451171875	10.7845328109333	1.96693786426667	97.4579255098667	95.49098764560003	691916.25	1.2056315364564136E8	2	7864	8.817268622029424	11.3503131517892	25.11173159733974	405.7351379394531	405.7550964355469
298	405.763427734375	36.0312137906667					1	DETECTED	405.7634 m/z @36.03 [151020OFc1_NvH-0949-CRLM-25.raw]	405.763427734375	36.0312137906667	2.9724267384	89.115327368	86.14290062959999	468036.0625	1.0411445153616129E8	2	7864	26.824840910143806	0.9354944132584099	1.4858699438551466	405.755126953125	405.7733154296875
299	405.8005065917969	3.84073600026667					1	DETECTED	405.8005 m/z @3.84 [151020OFc1_NvH-0949-CRLM-25.raw]	405.8005065917969	3.84073600026667	0.8078844224	99.3478936712	98.5400092488	53248.2421875	1.0967153095660578E8	0	7864	0.08242717204334404	18.618593640787406	2.1042966132070564	405.7908020019531	405.81024169921875
300	405.8658447265625	20.6832132098667					1	DETECTED	405.8658 m/z @20.68 [151020OFc1_NvH-0949-CRLM-25.raw]	405.8658447265625	20.6832132098667	0.0638984693333333	99.9993134245333	99.93541495519996	509579.375	1.0968203629275955E8	3	7864	1.91240215961718	0.8784261791211904	0.12262970719356923	405.8559265136719	405.868408203125
301	405.8784484863281	14.5914805696					1	DETECTED	405.8784 m/z @14.59 [151020OFc1_NvH-0949-CRLM-25.raw]	405.8784484863281	14.5914805696	0.0045887192	99.9662137258667	99.9616250066667	886266.125	1.1804041546101795E8	3	7864	2.132426109080722	0.5523323685348915	1.1915511444804219	405.86846923828125	405.8811340332031
302	405.8911437988281	17.8543001104					1	DETECTED	405.8911 m/z @17.85 [151020OFc1_NvH-0949-CRLM-25.raw]	405.8911437988281	17.8543001104	0.0045887192	99.9993134245333	99.9947247053333	1512484.0	1.3564198474351913E8	3	7864	0.40841300011300063	1.9634212806374969	2.7139714918032047	405.88116455078125	405.901123046875
303	405.9082336425781	36.53990956					1	DETECTED	405.9082 m/z @36.54 [151020OFc1_NvH-0949-CRLM-25.raw]	405.9082336425781	36.53990956	0.0164265717333333	99.9662137258667	99.94978715413336	860685.8125	1.3292674879913372E8	3	7864	0.2124367814535688	0.5117576303587084	0.021826918415777857	405.9011535644531	405.918212890625
304	405.924072265625	40.6413921730667					1	DETECTED	405.9241 m/z @40.64 [151020OFc1_NvH-0949-CRLM-25.raw]	405.924072265625	40.6413921730667	0.0045887192	99.9662137258667	99.9616250066667	43323.09765625	9.628210203929693E7	0	7864	27.698368971852144	1.2153633233553587	1.4322157579355885	405.9183044433594	405.93377685546875
305	405.9455261230469	12.5764411786667					1	DETECTED	405.9455 m/z @12.58 [151020OFc1_NvH-0949-CRLM-25.raw]	405.9455261230469	12.5764411786667	0.0045887192	99.9993134245333	99.9947247053333	136985.5	9.772772062140465E7	0	7864	11.824937892710162	4.878236181846663	0.012168179001588314	405.935546875	405.95550537109375
306	405.9613037109375	14.6753092829333					1	DETECTED	405.9613 m/z @14.68 [151020OFc1_NvH-0949-CRLM-25.raw]	405.9613037109375	14.6753092829333	0.0638984693333333	99.4900687312	99.42617026186666	97922.703125	9.777302792623459E7	0	7864	3.9870704539183848	0.5423675553089015	0.043935271617205195	405.9557800292969	405.9712219238281
307	405.9736022949219	31.7222358576					1	DETECTED	405.9736 m/z @31.72 [151020OFc1_NvH-0949-CRLM-25.raw]	405.9736022949219	31.7222358576	0.882696184	99.8675684802667	98.9848722962667	90352.5546875	1.17664550263964E8	0	7864	25.28035329319572	1.8066794818432856	2.650328441205383	405.9713439941406	405.97381591796875
308	405.9838562011719	20.8769424704					1	DETECTED	405.9839 m/z @20.88 [151020OFc1_NvH-0949-CRLM-25.raw]	405.9838562011719	20.8769424704	0.301233999733333	99.7469574986667	99.44572349893338	470008.4375	1.0508020312833035E8	0	7864	0.08706643189883323	3.3335124889220085	14.574291814108692	405.9739685058594	405.99383544921875
309	405.9939270019531	19.5179397344					1	DETECTED	405.9939 m/z @19.52 [151020OFc1_NvH-0949-CRLM-25.raw]	405.9939270019531	19.5179397344	0.290140401866667	99.9443220637333	99.65418166186663	195380.71875	1.0230454731789385E8	0	7864	15.894413018270896	3.081202898503108	0.009923888383018503	405.9938659667969	406.0038757324219
310	406.02752685546875	46.1213951890667					1	DETECTED	406.0275 m/z @46.12 [151020OFc1_NvH-0949-CRLM-25.raw]	406.02752685546875	46.1213951890667	0.529735533866667	98.9117049344	98.38196940053334	113117.015625	9.202517026848322E7	0	7864	6.851246477784478	1.0411350331973326	1.0451567828655783	406.0176086425781	406.0352783203125
311	406.06048583984375	40.5788122162667					1	DETECTED	406.0605 m/z @40.58 [151020OFc1_NvH-0949-CRLM-25.raw]	406.06048583984375	40.5788122162667	0.0755948389333333	99.7688638354667	99.69326899653338	58212.87109375	9.741920937850316E7	0	7864	28.283472129698467	1.19479979892092	1.59789318291529	406.055419921875	406.0704040527344
312	406.11553955078125	89.1608417661333					1	DETECTED	406.1155 m/z @89.16 [151020OFc1_NvH-0949-CRLM-25.raw]	406.11553955078125	89.1608417661333	10.3609353904	99.9001722872	89.53923689679999	872788.5	1.220310842331573E8	0	7864	0.503863753536379	1.5245757579907362	2.3330898952119363	406.1056823730469	406.1255187988281
313	406.1257019042969	89.0179305498667					1	DETECTED	406.1257 m/z @89.02 [151020OFc1_NvH-0949-CRLM-25.raw]	406.1257019042969	89.0179305498667	0.454015054666667	98.1324949744	97.67847991973333	100549.375	8.271350305272059E7	0	7864	7.414583174997745	0.5353283392646503	15.016223299109514	406.1257019042969	406.1356506347656
314	406.171875	90.572746136					1	DETECTED	406.1719 m/z @90.57 [151020OFc1_NvH-0949-CRLM-25.raw]	406.171875	90.572746136	4.16457810293333	95.5962325768167	91.43165447388337	364155.5	1.0178600111291082E8	2	7864	0.394031193502002	0.707235208518471	3.7765056182630254	406.1619567871094	406.1722412109375
315	406.1822509765625	90.0497790570667					1	DETECTED	406.1823 m/z @90.05 [151020OFc1_NvH-0949-CRLM-25.raw]	406.1822509765625	90.0497790570667	0.0282537096	99.9993134245333	99.9710597149333	1258667.5	1.3225238999954219E8	2	7864	65.81159866500394	0.5160328580683685	0.01078840100928275	406.1722717285156	406.1922302246094
316	406.19287109375	48.0133607376					1	DETECTED	406.1929 m/z @48.01 [151020OFc1_NvH-0949-CRLM-25.raw]	406.19287109375	48.0133607376	2.92498815013333	97.958390356	95.03340220586666	397803.78125	1.062403880909817E8	2	7864	37.17678629560981	0.5062958329109519	0.013508985238033762	406.1922607421875	406.1980285644531
317	406.2080383300781	90.3050347613333					1	DETECTED	406.2080 m/z @90.31 [151020OFc1_NvH-0949-CRLM-25.raw]	406.2080383300781	90.3050347613333	2.80933893973333	98.8465554386667	96.03721649893336	1926104.5	1.7654789355324948E8	2	7864	0.032751398533761744	0.5197738187654783	0.017093262694893255	406.1980895996094	406.2114562988281
318	406.22149658203125	39.8782698861333					1	DETECTED	406.2215 m/z @39.88 [151020OFc1_NvH-0949-CRLM-25.raw]	406.22149658203125	39.8782698861333	1.3394574664	99.6480465008	98.3085890344	2.9294866E7	7.176736130896443E8	2	7864	0.26564925063772904	1.1255614584800764	1.0113849851477974	406.2115173339844	406.2314758300781
319	406.2424621582031	36.5758866605333					1	DETECTED	406.2425 m/z @36.58 [151020OFc1_NvH-0949-CRLM-25.raw]	406.2424621582031	36.5758866605333	2.1317338936	99.9773175301333	97.8455836365333	554264.5	1.4055463130293655E8	3	7864	0.25093162273009284	2.3892779823293098	0.015066678935245827	406.23248291015625	406.2452392578125
320	406.2552490234375	17.8845333253333					1	DETECTED	406.2552 m/z @17.88 [151020OFc1_NvH-0949-CRLM-25.raw]	406.2552490234375	17.8845333253333	2.65614913466667	97.9145263386667	95.25837720400003	750017.4375	1.4550541016097325E8	2	7864	6.5705793502285275	3.892936550785913	14.112738293660342	406.2452697753906	406.2652282714844
321	406.2674865722656	46.4386479192					1	DETECTED	406.2675 m/z @46.44 [151020OFc1_NvH-0949-CRLM-25.raw]	406.2674865722656	46.4386479192	1.03619225706667	91.608769656	90.57257739893333	391035.28125	1.4369901127654564E8	2	7864	10.407827486583635	0.8023354083318875	0.1615653416218121	406.2652587890625	406.2763977050781
322	406.2806701660156	89.800590864					1	DETECTED	406.2807 m/z @89.80 [151020OFc1_NvH-0949-CRLM-25.raw]	406.2806701660156	89.800590864	5.4140161328	94.0145797330667	88.6005636002667	98980.7890625	1.0392682897586739E8	0	7864	86.25706544739047	0.5249708491366583	0.021854285730175213	406.2774963378906	406.2840270996094
323	406.2947998046875	89.8146900328					1	DETECTED	406.2948 m/z @89.81 [151020OFc1_NvH-0949-CRLM-25.raw]	406.2947998046875	89.8146900328	0.0872842762666667	99.8893369885333	99.80205271226663	207588.703125	9.192751081295471E7	0	7864	1.029449001497369	0.5087720721075961	0.013623981686825585	406.28485107421875	406.30389404296875
324	406.31585693359375	91.4462067010667					1	DETECTED	406.3159 m/z @91.45 [151020OFc1_NvH-0949-CRLM-25.raw]	406.31585693359375	91.4462067010667	18.3999725653333	92.3615406736	73.9615681082667	60183.98828125	7.744013466995136E7	0	7864	37.133171270440926	0.5062654425882684	0.005856387654046105	406.30706787109375	406.324951171875
325	406.3970947265625	3.4611337416					1	DETECTED	406.3971 m/z @3.46 [151020OFc1_NvH-0949-CRLM-25.raw]	406.3970947265625	3.4611337416	2.9912038	99.7247142114667	96.73351041146671	58685.82421875	1.0103702811821757E8	0	7864	0.032191740723541695	2.107711979097254	3.4558867827237494	406.3873291015625	406.4029846191406
326	406.41302490234375	22.6977826461333					1	DETECTED	406.4130 m/z @22.70 [151020OFc1_NvH-0949-CRLM-25.raw]	406.41302490234375	22.6977826461333	2.79981638693333	98.7007322002667	95.90091581333337	113243.34375	9.969782553631869E7	0	7864	0.4555313634928595	3.154883393398636	0.07374929242309465	406.4031982421875	406.42291259765625
327	406.4473571777344	32.1755451597333					1	DETECTED	406.4474 m/z @32.18 [151020OFc1_NvH-0949-CRLM-25.raw]	406.4473571777344	32.1755451597333	3.39322221013333	98.4811407258667	95.08791851573336	107917.3828125	8.5120476633104E7	0	7864	19.618586442228274	1.8407024926849673	0.0012233303512988755	406.43768310546875	406.45428466796875
328	406.46429443359375	26.5289278989333					1	DETECTED	406.4643 m/z @26.53 [151020OFc1_NvH-0949-CRLM-25.raw]	406.46429443359375	26.5289278989333	2.0642121952	99.0423239624	96.9781117672	348897.84375	1.0856643038201547E8	4	7864	0.511457453441853	0.727907267269013	0.04269319611494511	406.4543762207031	406.4742431640625
329	406.4764099121094	22.3915129008					1	DETECTED	406.4764 m/z @22.39 [151020OFc1_NvH-0949-CRLM-25.raw]	406.4764099121094	22.3915129008	2.80933893973333	99.9001722872	97.09083334746666	238406.3125	1.070284191483468E8	0	7864	0.14756446627584907	0.5094888099640382	1.706818821657821	406.47430419921875	406.4862976074219
330	406.489501953125	14.6753092829333					1	DETECTED	406.4895 m/z @14.68 [151020OFc1_NvH-0949-CRLM-25.raw]	406.489501953125	14.6753092829333	2.41197492453333	99.4572418538667	97.04526692933338	106390.9296875	8.274003894190806E7	0	7864	10.2304494104546	5.03743386441634	2.526628784580826	406.4864196777344	406.4994201660156
331	406.5172119140625	17.7118262770667					1	DETECTED	406.5172 m/z @17.71 [151020OFc1_NvH-0949-CRLM-25.raw]	406.5172119140625	17.7118262770667	2.88639662666667	95.2006531397333	92.31425651306664	54409.05859375	8.821966279513529E7	0	7864	11.361399303203232	3.2207480094121452	6.854457345571691	406.5077819824219	406.5251770019531
332	406.5353088378906	14.9293019050667					1	DETECTED	406.5353 m/z @14.93 [151020OFc1_NvH-0949-CRLM-25.raw]	406.5353088378906	14.9293019050667	3.03875297946667	98.1759880669333	95.13723508746664	4182577.25	1.541446322071777E8	3	7864	0.18979993999654354	31.756448045732256	29.255560310322107	406.525390625	406.5452880859375
333	406.5469970703125	14.6059994485333					1	DETECTED	406.5470 m/z @14.61 [151020OFc1_NvH-0949-CRLM-25.raw]	406.5469970703125	14.6059994485333	4.67108469226667	94.3307236530667	89.65963896080002	204435.8125	1.0429243105940832E8	0	7864	17.696422912619695	1.7668732286888322	0.07089065897298172	406.54534912109375	406.5497741699219
334	406.5597839355469	17.874518736					1	DETECTED	406.5598 m/z @17.87 [151020OFc1_NvH-0949-CRLM-25.raw]	406.5597839355469	17.874518736	2.80933893973333	98.7813898213333	95.97205088159997	379460.34375	1.073898538946523E8	0	7864	5.568128227904559	1.0031387070705051	0.6328526679188148	406.5498046875	406.56976318359375
335	406.573974609375	30.0494793424					1	DETECTED	406.5740 m/z @30.05 [151020OFc1_NvH-0949-CRLM-25.raw]	406.573974609375	30.0494793424	3.143427308	97.7781426562667	94.6347153482667	310649.09375	9.927431112744358E7	3	7864	6.485897716283233	0.542168095294203	0.022330389317008415	406.56982421875	406.58392333984375
336	406.5841064453125	27.4821524613333					1	DETECTED	406.5841 m/z @27.48 [151020OFc1_NvH-0949-CRLM-25.raw]	406.5841064453125	27.4821524613333	3.4611337416	99.446360564	95.98522682240001	78089.046875	8.923639265598334E7	0	7864	78.03558867966288	2.010091116052957	3.0075441664333082	406.5840148925781	406.5940246582031
337	406.6002197265625	41.7694733301333					1	DETECTED	406.6002 m/z @41.77 [151020OFc1_NvH-0949-CRLM-25.raw]	406.6002197265625	41.7694733301333	2.8382347472	96.2456202485333	93.4073855013333	38632.82421875	9.365386671327342E7	0	7864	92.7020728755437	1.2101521646606423	1.4203383288487044	406.59417724609375	406.60321044921875
338	406.68231201171875	19.6021071192					1	DETECTED	406.6823 m/z @19.60 [151020OFc1_NvH-0949-CRLM-25.raw]	406.68231201171875	19.6021071192	3.83126110186667	83.7971023544	79.96584125253332	129938.875	8.205578665677793E7	0	7864	0.26257623973585	5.990888193716254	0.6687785797784535	406.67279052734375	406.68316650390625
339	406.69329833984375	24.6783364656					1	DETECTED	406.6933 m/z @24.68 [151020OFc1_NvH-0949-CRLM-25.raw]	406.69329833984375	24.6783364656	1.09932458	94.9203567186667	93.8210321386667	217259.859375	9.403018593639292E7	0	7864	13.79059021449595	0.6243675552803845	27.48263699350094	406.6833801269531	406.7012634277344
340	406.7112731933594	26.31043666					1	DETECTED	406.7113 m/z @26.31 [151020OFc1_NvH-0949-CRLM-25.raw]	406.7112731933594	26.31043666	0.355888910933333	98.7705415765333	98.41465266559997	232033.625	1.0033543752313288E8	2	7864	8.504896826980723	0.5940217604080222	0.4378264115184697	406.7012939453125	406.7127380371094
341	406.7227478027344	39.8782698861333					1	DETECTED	406.7227 m/z @39.88 [151020OFc1_NvH-0949-CRLM-25.raw]	406.7227478027344	39.8782698861333	2.78071891173333	97.2807981482667	94.50007923653337	1.4428921E7	3.995787012751288E8	2	7864	0.2546986141509535	0.5350958649264648	5.121373562966195	406.7127685546875	406.7326965332031
342	406.7345275878906	22.8888159728					1	DETECTED	406.7345 m/z @22.89 [151020OFc1_NvH-0949-CRLM-25.raw]	406.7345275878906	22.8888159728	2.84781170906667	85.3662244322667	82.51841272320003	1582447.875	1.2285871882626474E8	2	7864	0.16904068910413272	0.5751250751388779	1.3135838959730697	406.7327575683594	406.7445068359375
343	406.7502746582031	72.9343990221333					1	DETECTED	406.7503 m/z @72.93 [151020OFc1_NvH-0949-CRLM-25.raw]	406.7502746582031	72.9343990221333	2.92498815013333	88.9373689533333	86.01238080319997	294693.34375	1.0806068478128003E8	0	7864	62.64225844701133	0.5039444677877533	0.011460322944552858	406.74456787109375	406.7552490234375
344	406.76531982421875	30.9306905312					1	DETECTED	406.7653 m/z @30.93 [151020OFc1_NvH-0949-CRLM-25.raw]	406.76531982421875	30.9306905312	3.01966167786667	96.1097579272	93.09009624933333	330404.84375	1.0002669105465452E8	0	7864	12.941338870500022	4.94387713192389	0.31095232957451974	406.75543212890625	406.7752685546875
345	406.78387451171875	20.8182600373333					1	DETECTED	406.7839 m/z @20.82 [151020OFc1_NvH-0949-CRLM-25.raw]	406.78387451171875	20.8182600373333	4.31723282426667	98.1433239544	93.82609113013334	179832.109375	9.592335705204764E7	0	7864	0.13045796261868148	0.5610422907449334	0.028947276509422956	406.7753601074219	406.79364013671875
346	406.79638671875	45.1058708256					1	DETECTED	406.7964 m/z @45.11 [151020OFc1_NvH-0949-CRLM-25.raw]	406.79638671875	45.1058708256	1.85140197626667	98.8681057749333	97.01670379866663	152054.515625	1.0437884148232582E8	0	7864	26.22076163609932	1.1459403501139787	2.4768170149421787	406.7939147949219	406.8062744140625
347	406.84307861328125	42.4501553682667					1	DETECTED	406.8431 m/z @42.45 [151020OFc1_NvH-0949-CRLM-25.raw]	406.84307861328125	42.4501553682667	0.0045887192	99.7909050842667	99.7863163650667	70432.6171875	9.054645489604355E7	0	7864	65.63098584678934	1.1874323324656948	1.5883468621144468	406.8336486816406	406.8529968261719
348	406.8693542480469	14.9623708024					1	DETECTED	406.8694 m/z @14.96 [151020OFc1_NvH-0949-CRLM-25.raw]	406.8693542480469	14.9623708024	0.0520068346666667	99.9993134245333	99.94730658986663	2794421.25	1.3382656694610089E8	0	7864	0.2619684792253558	1.1626140321315028	56.06489242635949	406.8594055175781	406.8793029785156
349	406.8882751464844	13.2420253026667					1	DETECTED	406.8883 m/z @13.24 [151020OFc1_NvH-0949-CRLM-25.raw]	406.8882751464844	13.2420253026667	0.0045887192	99.9993134245333	99.9947247053333	257223.21875	1.144419707965111E8	0	7864	27.8586353776719	1.9911792908946484	0.9110757407175033	406.8793640136719	406.89825439453125
350	406.90936279296875	42.5909728141333					1	DETECTED	406.9094 m/z @42.59 [151020OFc1_NvH-0949-CRLM-25.raw]	406.90936279296875	42.5909728141333	0.0045887192	99.9112205562667	99.9066318370667	968659.375	1.0984938701514165E8	3	7864	0.1287758526558065	0.5130247398464294	0.06743190771281163	406.8994140625	406.9193420410156
351	406.9198913574219	36.4421862610667					1	DETECTED	406.9199 m/z @36.44 [151020OFc1_NvH-0949-CRLM-25.raw]	406.9198913574219	36.4421862610667	1.22498129093333	99.9884490888	98.76346779786667	31592.693359375	8.723350989511725E7	0	7864	86.92605766199082	1.4056947021686528	1.9418046209866586	406.9194030761719	406.9258728027344
352	406.9363098144531	0.454015054666667					1	DETECTED	406.9363 m/z @0.45 [151020OFc1_NvH-0949-CRLM-25.raw]	406.9363098144531	0.454015054666667	0.0045887192	99.9773175301333	99.9727288109333	69488.265625	9.407459891187063E7	0	7864	0.6262610462685791	1.9265873481483982	2.6059427319690305	406.9265441894531	406.9462890625
353	406.95947265625	32.7825530469333					1	DETECTED	406.9595 m/z @32.78 [151020OFc1_NvH-0949-CRLM-25.raw]	406.95947265625	32.7825530469333	0.0045887192	99.8456711069333	99.8410823877333	837086.3125	1.0532576468224263E8	0	7864	0.21546325890501805	0.5053612390933448	0.00478812371797054	406.9494934082031	406.96942138671875
354	406.97967529296875	19.4468712149333					1	DETECTED	406.9797 m/z @19.45 [151020OFc1_NvH-0949-CRLM-25.raw]	406.97967529296875	19.4468712149333	0.0045887192	99.9662137258667	99.9616250066667	630684.9375	1.0499500828559172E8	0	7864	0.13269091733918614	4.677598087885599	0.041475012202710416	406.9698486328125	406.9896545410156
355	406.9924011230469	13.1826594304					1	DETECTED	406.9924 m/z @13.18 [151020OFc1_NvH-0949-CRLM-25.raw]	406.9924011230469	13.1826594304	0.475556623733333	99.9773175301333	99.50176090639997	60384.6796875	1.0194055245479801E8	0	7864	10.12665739617029	4.638637653576743	0.016644360613861778	406.9897155761719	407.001953125
356	407.01214599609375	53.3421732624					1	DETECTED	407.0121 m/z @53.34 [151020OFc1_NvH-0949-CRLM-25.raw]	407.01214599609375	53.3421732624	0.0402596210666667	99.9112205562667	99.87096093520003	143024.375	9.636225853025325E7	0	7864	0.6983639224587819	0.6698246486539452	0.29298155045364427	407.0022277832031	407.0220642089844
357	407.06005859375	46.610503584					1	DETECTED	407.0601 m/z @46.61 [151020OFc1_NvH-0949-CRLM-25.raw]	407.06005859375	46.610503584	0.0520068346666667	99.8128323048	99.76082547013333	219479.453125	1.0920061578740464E8	0	7864	0.11542487013567637	1997.306990590689	3384.563763113685	407.0500793457031	407.06964111328125
358	407.09930419921875	90.3678168917333					1	DETECTED	407.0993 m/z @90.37 [151020OFc1_NvH-0949-CRLM-25.raw]	407.09930419921875	90.3678168917333	0.0045887192	99.7026537656	99.6980650464	326527.0625	9.822775755337514E7	0	7864	0.07501593648038352	0.5008347841993482	1.1836589148723298	407.0894470214844	407.1092529296875
359	407.1183166503906	89.5700117453333					1	DETECTED	407.1183 m/z @89.57 [151020OFc1_NvH-0949-CRLM-25.raw]	407.1183166503906	89.5700117453333	0.0045887192	99.8675684802667	99.8629797610667	194621.921875	9.065090148136091E7	0	7864	0.35441532433414125	5.897111172376434	12.13253525301242	407.1106262207031	407.1281433105469
360	407.1322937011719	51.2286578008					1	DETECTED	407.1323 m/z @51.23 [151020OFc1_NvH-0949-CRLM-25.raw]	407.1322937011719	51.2286578008	0.0045887192	99.9993134245333	99.9947247053333	29556.095703125	8.55536477657894E7	0	7864	90.42345313888212	0.952642324962995	0.902792089772114	407.1290283203125	407.1421203613281
361	407.15576171875	92.0886916813333					1	DETECTED	407.1558 m/z @92.09 [151020OFc1_NvH-0949-CRLM-25.raw]	407.15576171875	92.0886916813333	7.53532951893333	98.6019168034667	91.06658728453337	271641.125	1.0123365850039954E8	0	7864	0.0704000330503618	0.5916061708386475	0.11752699584777854	407.1468811035156	407.1568298339844
362	407.1669921875	90.5816731112					1	DETECTED	407.1670 m/z @90.58 [151020OFc1_NvH-0949-CRLM-25.raw]	407.1669921875	90.5816731112	4.42231715973333	99.4681709645333	95.04585380479998	290266.21875	8.61546375789931E7	0	7864	0.4945996439462874	0.5072869103207513	0.008519737945155571	407.1576843261719	407.1769714355469
363	407.19183349609375	90.9985847552					1	DETECTED	407.1918 m/z @91.00 [151020OFc1_NvH-0949-CRLM-25.raw]	407.19183349609375	90.9985847552	0.432267370666667	98.6350331354667	98.20276576480003	391878.84375	1.1366441685332437E8	2	7864	64.56681684601615	0.5049416003789418	0.020992028606732244	407.181884765625	407.1932678222656
364	407.2032775878906	90.3050347613333					1	DETECTED	407.2033 m/z @90.31 [151020OFc1_NvH-0949-CRLM-25.raw]	407.2032775878906	90.3050347613333	0.983459593333333	99.7688638354667	98.78540424213337	2029427.625	1.848472686398298E8	3	7864	75.43968117119758	0.5020517892332406	0.00474234905457724	407.1933288574219	407.2132568359375
365	407.2240905761719	39.8782698861333					1	DETECTED	407.2241 m/z @39.88 [151020OFc1_NvH-0949-CRLM-25.raw]	407.2240905761719	39.8782698861333	1.78552320986667	99.5993928373333	97.81386962746663	3992983.0	2.3024511142960456E8	3	7864	0.17455048616174196	0.5378618753030996	0.1392694725363644	407.214111328125	407.23406982421875
366	407.23486328125	8.69018794933333					1	DETECTED	407.2349 m/z @8.69 [151020OFc1_NvH-0949-CRLM-25.raw]	407.23486328125	8.69018794933333	2.82861403973333	75.7197008149333	72.89108677519998	462560.1875	1.0455070728329939E8	0	7864	0.13338726654758482	65.40068966872124	1.1762182056167867	407.2341003417969	407.23529052734375
367	407.24530029296875	20.4555515146667					1	DETECTED	407.2453 m/z @20.46 [151020OFc1_NvH-0949-CRLM-25.raw]	407.24530029296875	20.4555515146667	2.88639662666667	98.4161499154667	95.52975328880004	1225322.75	1.4545014025720525E8	2	7864	0.20784361471639556	1.5158254418550234	17.61480330114395	407.2353210449219	407.2552795410156
368	407.25726318359375	35.3141880277333					1	DETECTED	407.2573 m/z @35.31 [151020OFc1_NvH-0949-CRLM-25.raw]	407.25726318359375	35.3141880277333	3.12454195573333	96.8417538274667	93.71721187173337	443703.9375	1.0182888279540603E8	2	7864	0.12423700711935481	3.6529393988349668	0.4325565857225019	407.2553405761719	407.2672119140625
369	407.26727294921875	30.9654374728					1	DETECTED	407.2673 m/z @30.97 [151020OFc1_NvH-0949-CRLM-25.raw]	407.26727294921875	30.9654374728	4.53680934453333	92.2682391845333	87.73142983999998	107659.5859375	9.30550725447178E7	2	7864	40.60245877836858	1.67324227573922	2.9617717627730364	407.26727294921875	407.2771911621094
370	407.28533935546875	20.7422750885333					1	DETECTED	407.2853 m/z @20.74 [151020OFc1_NvH-0949-CRLM-25.raw]	407.28533935546875	20.7422750885333	3.92386828933333	92.3108574192	88.38698912986668	73214.7265625	9.778481058569512E7	0	7864	33.117639783270704	2.6276861472416977	10.924275684859456	407.2773742675781	407.2901611328125
371	407.3011169433594	92.331059184					1	DETECTED	407.3011 m/z @92.33 [151020OFc1_NvH-0949-CRLM-25.raw]	407.3011169433594	92.331059184	9.63451451173333	93.1153396349333	83.48082512319998	143078.484375	6.208350167894058E7	0	7864	1.8752687505109407	0.8087952578024812	0.858540119808471	407.29119873046875	407.3101806640625
372	407.3154296875	91.3705762845333					1	DETECTED	407.3154 m/z @91.37 [151020OFc1_NvH-0949-CRLM-25.raw]	407.3154296875	91.3705762845333	35.1147155909333	99.1401604282667	64.0254448373334	78633.9609375	6.88632937678093E7	0	7864	0.6350637352648931	0.5690557752378084	0.6891785109596279	407.3118591308594	407.3242492675781
373	407.3365783691406	91.2735545312					1	DETECTED	407.3366 m/z @91.27 [151020OFc1_NvH-0949-CRLM-25.raw]	407.3365783691406	91.2735545312	4.14624282773333	93.3039148656	89.15767203786667	83739.34375	9.29916344814354E7	0	7864	1.2732678616070814	0.5116516870238704	2.0047385790735306	407.3288269042969	407.339599609375
374	407.3518371582031	92.331059184					1	DETECTED	407.3518 m/z @92.33 [151020OFc1_NvH-0949-CRLM-25.raw]	407.3518371582031	92.331059184	4.85205559333333	98.274199696	93.42214410266666	149337.640625	1.072856501748836E8	0	7864	1.0207629079918803	5.96946500415421	0.07552788957530257	407.3420104980469	407.3616638183594
375	407.3949279785156	46.7059234010667					1	DETECTED	407.3949 m/z @46.71 [151020OFc1_NvH-0949-CRLM-25.raw]	407.3949279785156	46.7059234010667	1.96693786426667	98.8572928605333	96.89035499626664	333216.46875	1.1158528131237769E8	0	7864	6.022287303865824	0.5003267298105062	21.571824645357918	407.3850402832031	407.4048767089844
376	407.4441223144531	11.6173686509333					1	DETECTED	407.4441 m/z @11.62 [151020OFc1_NvH-0949-CRLM-25.raw]	407.4441223144531	11.6173686509333	2.79981638693333	97.5798114445333	94.77999505759998	39413.05859375	8.7302823555064E7	0	7864	2.585365848849955	5.374507131903534	0.008159245777601565	407.43414306640625	407.4505615234375
377	407.4606018066406	32.7384008085333					1	DETECTED	407.4606 m/z @32.74 [151020OFc1_NvH-0949-CRLM-25.raw]	407.4606018066406	32.7384008085333	2.50796764613333	99.2385865802667	96.73061893413337	277443.875	9.412452616967703E7	0	7864	0.05632950548537252	0.50313248335045	0.009741744260946723	407.45074462890625	407.4652099609375
378	407.4752502441406	20.4555515146667					1	DETECTED	407.4753 m/z @20.46 [151020OFc1_NvH-0949-CRLM-25.raw]	407.4752502441406	20.4555515146667	2.5793413472	98.2851724325333	95.7058310853333	313441.75	1.0655272485973966E8	0	7864	13.292097036935896	0.7347169964746574	6.0430823780045015	407.46533203125	407.4851379394531
379	407.49755859375	11.0487190192					1	DETECTED	407.4976 m/z @11.05 [151020OFc1_NvH-0949-CRLM-25.raw]	407.49755859375	11.0487190192	2.41197492453333	98.3399073082667	95.92793238373338	348719.4375	1.1733185063235812E8	0	7864	0.18309120300230575	15.352000373654205	0.6471354124461545	407.4875793457031	407.5074768066406
380	407.5304260253906	20.4210393616					1	DETECTED	407.5304 m/z @20.42 [151020OFc1_NvH-0949-CRLM-25.raw]	407.5304260253906	20.4210393616	2.93462140026667	99.6480465008	96.71342510053334	578549.5625	9.363685904191026E7	3	7864	0.05544568306313025	0.5041077211924088	2.0533426393445127	407.5205078125	407.5308532714844
381	407.5409240722656	22.5104698994667					1	DETECTED	407.5409 m/z @22.51 [151020OFc1_NvH-0949-CRLM-25.raw]	407.5409240722656	22.5104698994667	4.5746691024	88.2613013408	83.68663223840001	683022.8125	1.062352721120076E8	0	7864	18.173299261864898	0.7925594266600854	0.2015226054213903	407.53094482421875	407.5409240722656
382	407.5509338378906	17.8442814296					1	DETECTED	407.5509 m/z @17.84 [151020OFc1_NvH-0949-CRLM-25.raw]	407.5509338378906	17.8442814296	3.39322221013333	97.3250625973333	93.93184038719997	902623.5625	1.4126817196113485E8	3	7864	6.377436302742414	1.60402115278992	0.9318204217172549	407.54095458984375	407.5608215332031
383	407.5646667480469	19.4873708397333					1	DETECTED	407.5647 m/z @19.49 [151020OFc1_NvH-0949-CRLM-25.raw]	407.5646667480469	19.4873708397333	1.94771599093333	99.8893369885333	97.94162099759997	771123.5625	1.1637384518109173E8	3	7864	17.288324855017063	1.2413770145890983	0.047665967997401276	407.5609436035156	407.5746154785156
384	407.5774841308594	42.6356384082667					1	DETECTED	407.5775 m/z @42.64 [151020OFc1_NvH-0949-CRLM-25.raw]	407.5774841308594	42.6356384082667	2.0835826696	95.5194873384	93.43590466879999	319656.0	9.37874740754706E7	0	7864	0.08862772322986956	0.5039396096802772	24.718081390532046	407.5746765136719	407.58721923828125
385	407.68701171875	11.2873082565333					1	DETECTED	407.6870 m/z @11.29 [151020OFc1_NvH-0949-CRLM-25.raw]	407.68701171875	11.2873082565333	4.9084531528	99.2166820016	94.30822884880001	781442.4375	1.0021496176295568E8	0	7864	0.13994148106757542	1.4422540175166942	108.29175840536911	407.67730712890625	407.6969909667969
386	407.7035217285156	44.5214213248					1	DETECTED	407.7035 m/z @44.52 [151020OFc1_NvH-0949-CRLM-25.raw]	407.7035217285156	44.5214213248	3.4027031272	98.2633183616	94.8606152344	454504.03125	9.555684643786506E7	0	7864	0.20146280152695084	0.5054761773371566	0.556830004647259	407.697021484375	407.70953369140625
387	407.7195739746094	14.0678888437333					1	DETECTED	407.7196 m/z @14.07 [151020OFc1_NvH-0949-CRLM-25.raw]	407.7195739746094	14.0678888437333	0.2678218648	97.8107716637333	97.54294979893331	772805.3125	1.2854040811454667E8	2	7864	25.87809050983035	0.9975438373105806	0.22106141322508183	407.7095947265625	407.72955322265625
388	407.7369384765625	22.4961593309333					1	DETECTED	407.7369 m/z @22.50 [151020OFc1_NvH-0949-CRLM-25.raw]	407.7369384765625	22.4961593309333	2.88639662666667	95.0001958464	92.11379921973334	317928.625	1.173578859631648E8	0	7864	22.224925567818545	0.6172745328032004	0.6313657847476867	407.7295837402344	407.7452697753906
389	407.7552795410156	27.8163929336					1	DETECTED	407.7553 m/z @27.82 [151020OFc1_NvH-0949-CRLM-25.raw]	407.7552795410156	27.8163929336	1.26647111066667	99.1509565314667	97.88448542080003	3.3915476E7	6.04560273853442E8	2	7864	0.19757738512183565	1.1188286525073097	1.1835290778604848	407.74530029296875	407.7651062011719
390	407.7725524902344	24.5311031546667					1	DETECTED	407.7726 m/z @24.53 [151020OFc1_NvH-0949-CRLM-25.raw]	407.7725524902344	24.5311031546667	3.8593524184	95.3028646802667	91.4435122618667	99790.3125	1.0290734247501954E8	0	7864	15.769677988153067	2.223079164614693	0.002990664168236401	407.7654113769531	407.7825012207031
391	407.7968444824219	19.9937614096					1	DETECTED	407.7968 m/z @19.99 [151020OFc1_NvH-0949-CRLM-25.raw]	407.7968444824219	19.9937614096	1.12040407413333	97.6463777949333	96.52597372079997	135247.703125	9.124727275167269E7	0	7864	0.11647196274887506	4.102383308106136	0.007601082998658322	407.78692626953125	407.80682373046875
392	407.839111328125	35.1768899178667					1	DETECTED	407.8391 m/z @35.18 [151020OFc1_NvH-0949-CRLM-25.raw]	407.839111328125	35.1768899178667	0.0872842762666667	99.5551581552	99.46787387893333	34884.3359375	8.313361976957585E7	0	7864	89.29693591930406	1.4255671518000708	1.8441843326914071	407.82958984375	407.8416748046875
393	407.8517150878906	17.2592710064					1	DETECTED	407.8517 m/z @17.26 [151020OFc1_NvH-0949-CRLM-25.raw]	407.8517150878906	17.2592710064	0.66133592455	99.9662137258667	99.30487780131669	60464.2578125	9.291911063001461E7	0	7864	9.771566646970435	3.066349538117524	6.490358012634515	407.8417663574219	407.8553161621094
394	407.8653259277344	20.4655263264					1	DETECTED	407.8653 m/z @20.47 [151020OFc1_NvH-0949-CRLM-25.raw]	407.8653259277344	20.4655263264	0.0045887192	99.9993134245333	99.9947247053333	225641.65625	1.0434283134354329E8	0	7864	7.395833974176265	0.506954616679493	0.666966185730445	407.8553466796875	407.8735046386719
395	407.8835144042969	21.5610099925333					1	DETECTED	407.8835 m/z @21.56 [151020OFc1_NvH-0949-CRLM-25.raw]	407.8835144042969	21.5610099925333	0.200432963466667	99.9884490888	99.78801612533333	746584.5	1.3936066397007012E8	3	7864	6.310272873877029	1.1401608720989416	0.09689484048346629	407.87353515625	407.8934326171875
396	407.8990783691406	19.4873708397333					1	DETECTED	407.8991 m/z @19.49 [151020OFc1_NvH-0949-CRLM-25.raw]	407.8990783691406	19.4873708397333	0.0282537096	99.9001722872	99.8719185776	518348.34375	1.1122024892111938E8	3	7864	0.19409031217314876	1.513636320205213	1.5976268101125926	407.8935241699219	407.9086608886719
397	407.91461181640625	33.2009348888					1	DETECTED	407.9146 m/z @33.20 [151020OFc1_NvH-0949-CRLM-25.raw]	407.91461181640625	33.2009348888	0.0402596210666667	99.9332078869333	99.89294826586664	315023.21875	1.0446835738217132E8	3	7864	0.15308515796033362	0.5019138734622101	3.3960566079479406	407.9091491699219	407.9241943359375
398	407.937744140625	11.2663438648					1	DETECTED	407.9377 m/z @11.27 [151020OFc1_NvH-0949-CRLM-25.raw]	407.937744140625	11.2663438648	0.0045887192	99.9993134245333	99.9947247053333	612375.9375	9.899052991173205E7	0	7864	0.1582693958249699	6.0306072376027435	17.941730880023727	407.9283752441406	407.94769287109375
399	407.9500732421875	16.9077125704					1	DETECTED	407.9501 m/z @16.91 [151020OFc1_NvH-0949-CRLM-25.raw]	407.9500732421875	16.9077125704	0.0164265717333333	99.9773175301333	99.96089095839997	89276.0625	1.0768428773189867E8	0	7864	0.07093429767466475	2.9706143607443725	0.16747275496234898	407.94793701171875	407.9508056640625
400	407.9608459472656	18.4222932221333					1	DETECTED	407.9608 m/z @18.42 [151020OFc1_NvH-0949-CRLM-25.raw]	407.9608459472656	18.4222932221333	0.0045887192	99.8565475701333	99.8519588509333	139451.296875	9.622780270401168E7	0	7864	0.025924892418224488	5.323486697896197	2.0385475635979216	407.95086669921875	407.9678039550781
401	407.9778137207031	13.0943664829333					1	DETECTED	407.9778 m/z @13.09 [151020OFc1_NvH-0949-CRLM-25.raw]	407.9778137207031	13.0943664829333	0.0402596210666667	99.54437648	99.50411685893333	488638.53125	1.0197032383300652E8	4	7864	0.17134685023209606	1.0533470024550908	5.604436604468001	407.9678649902344	407.9873962402344
402	407.9990234375	11.0862539645333					1	DETECTED	407.9990 m/z @11.09 [151020OFc1_NvH-0949-CRLM-25.raw]	407.9990234375	11.0862539645333	0.144268760533333	99.4681709645333	99.32390220399996	166986.265625	9.621180453598441E7	0	7864	5.242132383711471	0.8689500731988398	7.991527872202168	407.9890441894531	408.0090026855469
403	408.02545166015625	14.6848861482667					1	DETECTED	408.0255 m/z @14.68 [151020OFc1_NvH-0949-CRLM-25.raw]	408.02545166015625	14.6848861482667	2.18983987041667	99.8235273325333	97.63368746211663	82323.703125	9.878282772891907E7	0	7864	0.12814059657004329	4.314122513145636	0.9670890435499919	408.0155334472656	408.0348815917969
404	408.054443359375	22.6538289642667					1	DETECTED	408.0544 m/z @22.65 [151020OFc1_NvH-0949-CRLM-25.raw]	408.054443359375	22.6538289642667	0.166572736266667	99.6264634104	99.45989067413333	604117.625	9.799218561957954E7	0	7864	0.31540640671726905	1.2820379019378165	0.7056993167552862	408.04449462890625	408.06439208984375
405	408.0946044921875	40.2486240501333					1	DETECTED	408.0946 m/z @40.25 [151020OFc1_NvH-0949-CRLM-25.raw]	408.0946044921875	40.2486240501333	0.616563557333333	98.7007322002667	98.08416864293336	50874.53515625	9.525243703335255E7	0	7864	89.74845848037708	1.2374346352841346	1.474869270568269	408.0848083496094	408.1042785644531
406	408.11151123046875	39.5398447445333					1	DETECTED	408.1115 m/z @39.54 [151020OFc1_NvH-0949-CRLM-25.raw]	408.11151123046875	39.5398447445333	7.63968914826667	98.53603202	90.89634287173332	40725.953125	1.0747195558297783E8	0	7864	81.54780595894883	1.4247006193658065	1.5653108528120643	408.1047058105469	408.1131896972656
407	408.1232604980469	92.3888356602667					1	DETECTED	408.1233 m/z @92.39 [151020OFc1_NvH-0949-CRLM-25.raw]	408.1232604980469	92.3888356602667	0.0638984693333333	99.9112205562667	99.84732208693336	50667.375	1.005710900801969E8	0	7864	0.1706321600932057	0.5152764215286626	0.8330681905622687	408.1139831542969	408.1264953613281
408	408.1368408203125	91.2735545312					1	DETECTED	408.1368 m/z @91.27 [151020OFc1_NvH-0949-CRLM-25.raw]	408.1368408203125	91.2735545312	5.15450456613333	99.9993134245333	94.84480885839997	127586.609375	1.0838473236421534E8	0	7864	0.21890914688803775	0.536354828116672	2.991998908819546	408.1271667480469	408.1407470703125
409	408.1512145996094	90.9414611650667					1	DETECTED	408.1512 m/z @90.94 [151020OFc1_NvH-0949-CRLM-25.raw]	408.1512145996094	90.9414611650667	1.3394574664	98.9876703170667	97.6482128506667	266315.5	9.868519127430576E7	0	7864	1.0731791017953896	0.5204752378177231	1.0837399024846004	408.14166259765625	408.1597900390625
410	408.16876220703125	90.5816731112					1	DETECTED	408.1688 m/z @90.58 [151020OFc1_NvH-0949-CRLM-25.raw]	408.16876220703125	90.5816731112	0.0520068346666667	99.3918097434667	99.33980290880002	114860.953125	8.871098948791063E7	0	7864	0.7273426835208738	0.5069289503478681	0.015062333201965256	408.1624755859375	408.1769104003906
411	408.1871032714844	91.1527330128					1	DETECTED	408.1871 m/z @91.15 [151020OFc1_NvH-0949-CRLM-25.raw]	408.1871032714844	91.1527330128	3.60828669706667	98.274199696	94.66591299893332	747132.6875	1.1342541166033144E8	3	7864	80.03501384718754	0.5023831106586473	0.00559918862476244	408.1772155761719	408.19708251953125
412	408.2068786621094	90.3050347613333					1	DETECTED	408.2069 m/z @90.31 [151020OFc1_NvH-0949-CRLM-25.raw]	408.2068786621094	90.3050347613333	0.749343397066667	98.5033446514667	97.75400125440004	382305.4375	1.145050822410373E8	3	7864	77.19370175918277	0.5077372909889312	0.012927140325282204	408.1971130371094	408.2137451171875
413	408.2237548828125	92.0507690402667					1	DETECTED	408.2238 m/z @92.05 [151020OFc1_NvH-0949-CRLM-25.raw]	408.2237548828125	92.0507690402667	2.56028570186667	99.8565475701333	97.29626186826663	2302092.5	1.8867865618468884E8	3	7864	0.22962276803318105	0.502523001474249	0.0032452142303787653	408.2137756347656	408.2247009277344
414	408.2347106933594	29.3019067130667					1	DETECTED	408.2347 m/z @29.30 [151020OFc1_NvH-0949-CRLM-25.raw]	408.2347106933594	29.3019067130667	1.804752636	99.8893369885333	98.0845843525333	5598151.0	2.53688456837134E8	2	7864	0.25544115181792293	0.7009033962163584	0.02140178386735642	408.2247314453125	408.24468994140625
415	408.2565002441406	27.8163929336					1	DETECTED	408.2565 m/z @27.82 [151020OFc1_NvH-0949-CRLM-25.raw]	408.2565002441406	27.8163929336	0.2678218648	99.9112205562667	99.6433986914667	1.5278326E7	4.942243266451996E8	2	7864	0.19802695512826674	5.464170870798901	1.0607698494712092	408.24652099609375	408.26629638671875
416	408.27740478515625	91.4554194376					1	DETECTED	408.2774 m/z @91.46 [151020OFc1_NvH-0949-CRLM-25.raw]	408.27740478515625	91.4554194376	3.12454195573333	96.4949369418667	93.37039498613336	488774.75	1.4048769130545464E8	0	7864	1.4385625114358476	0.9532605750397762	0.7439772357278368	408.2677917480469	408.286865234375
417	408.3105773925781	89.8146900328					1	DETECTED	408.3106 m/z @89.81 [151020OFc1_NvH-0949-CRLM-25.raw]	408.3105773925781	89.8146900328	1.10998507573333	99.8893369885333	98.77935191279997	1029283.75	5.478118462688749E8	0	7864	null	0.507374789974251	0.011461542654906079	408.3032531738281	408.32012939453125
418	408.4092712402344	8.39313479946667					1	DETECTED	408.4093 m/z @8.39 [151020OFc1_NvH-0949-CRLM-25.raw]	408.4092712402344	8.39313479946667	2.98164760186667	98.4268916413333	95.44524403946663	161970.265625	1.112067600773371E8	0	7864	0.1541141356604534	0.578377588023551	30.035316601642783	408.3999938964844	408.4191589355469
419	408.4261779785156	14.7362726192					1	DETECTED	408.4262 m/z @14.74 [151020OFc1_NvH-0949-CRLM-25.raw]	408.4261779785156	14.7362726192	3.143427308	99.9001722872	96.7567449792	47095.15625	9.936703305685459E7	0	7864	8.670867951259169	4.252962846855006	9.330544854057838	408.41937255859375	408.4343566894531
420	408.4443664550781	48.0133607376					1	DETECTED	408.4444 m/z @48.01 [151020OFc1_NvH-0949-CRLM-25.raw]	408.4443664550781	48.0133607376	2.98164760186667	99.2058488698667	96.22420126800003	188109.609375	8.330205922743724E7	0	7864	0.2230386018224806	1.0725417766196972	4.5810589043366717E-4	408.43438720703125	408.4456787109375
421	408.4556884765625	22.6300496472					1	DETECTED	408.4557 m/z @22.63 [151020OFc1_NvH-0949-CRLM-25.raw]	408.4556884765625	22.6300496472	2.20924362588333	99.3150898594667	97.10584623358336	361654.78125	9.031098214607607E7	0	7864	0.13988696427194824	3.0050817604814384	0.01710182555327846	408.4457702636719	408.46563720703125
422	408.46746826171875	9.95849624026667					1	DETECTED	408.4675 m/z @9.96 [151020OFc1_NvH-0949-CRLM-25.raw]	408.46746826171875	9.95849624026667	3.47028373546667	87.8008509128	84.33056717733334	46828.9921875	8.007409924979717E7	0	7864	0.07053016363995113	7.863462740265195	15.053424707966508	408.4659729003906	408.46881103515625
423	408.4789733886719	13.1141141189333					1	DETECTED	408.4790 m/z @13.11 [151020OFc1_NvH-0949-CRLM-25.raw]	408.4789733886719	13.1141141189333	3.53436012133333	99.402622224	95.86826210266666	210007.875	9.50199408952452E7	0	7864	1.3702031523734384	0.8947782240223618	10.457083064705385	408.46917724609375	408.4886474609375
424	408.5225830078125	11.1962339688					1	DETECTED	408.5226 m/z @11.20 [151020OFc1_NvH-0949-CRLM-25.raw]	408.5225830078125	11.1962339688	3.8593524184	93.3468230477333	89.4874706293333	41320.15234375	8.914162173653594E7	0	7864	1.4135456325595577	8.75425415292036	16.539615936092122	408.5150451660156	408.52435302734375
425	408.5343933105469	17.0984665866667					1	DETECTED	408.5344 m/z @17.10 [151020OFc1_NvH-0949-CRLM-25.raw]	408.5343933105469	17.0984665866667	3.63588783653333	97.3360621661333	93.70017432959997	218126.84375	9.015289769388281E7	3	7864	0.5443685154401656	0.8272896053711689	0.3539868005211962	408.5244140625	408.540771484375
426	408.55078125	8.07099898					1	DETECTED	408.5508 m/z @8.07 [151020OFc1_NvH-0949-CRLM-25.raw]	408.55078125	8.07099898	2.98164760186667	96.4839034072	93.50225580533333	1105534.625	1.4032194341304263E8	3	7864	14.50872287275341	4.663213221593315	198.6702293490974	408.5408020019531	408.56060791015625
427	408.5628356933594	6.99327802346667					1	DETECTED	408.5628 m/z @6.99 [151020OFc1_NvH-0949-CRLM-25.raw]	408.5628356933594	6.99327802346667	2.96307902213333	73.7488191445333	70.78574012239997	571068.875	9.657449199459593E7	0	7864	0.20656306579527595	42.40779099092836	67.81021732953954	408.560791015625	408.5685729980469
428	408.5785827636719	30.9306905312					1	DETECTED	408.5786 m/z @30.93 [151020OFc1_NvH-0949-CRLM-25.raw]	408.5785827636719	30.9306905312	1.87045994453333	99.1292900285333	97.25883008399998	710043.0625	1.0123202111682153E8	3	7864	0.11349429899286179	22.924553602541422	0.2660571253746728	408.5686340332031	408.5882568359375
429	408.6099548339844	8.402830476					1	DETECTED	408.6100 m/z @8.40 [151020OFc1_NvH-0949-CRLM-25.raw]	408.6099548339844	8.402830476	1.8232540872	95.4648902024	93.6416361152	201962.859375	1.0249854800407611E8	2	7864	0.10744572818752118	1.0733938773622356	36.214003841256705	408.60015869140625	408.61956787109375
430	408.6449890136719	47.9494430634667					1	DETECTED	408.6450 m/z @47.95 [151020OFc1_NvH-0949-CRLM-25.raw]	408.6449890136719	47.9494430634667	3.12454195573333	98.8248414554667	95.70029949973336	183757.140625	9.605683948428886E7	0	7864	0.09332405701956503	1.0699848653476853	0.002718834938180842	408.6352844238281	408.65478515625
431	408.65625	22.5652422077333					1	DETECTED	408.6562 m/z @22.57 [151020OFc1_NvH-0949-CRLM-25.raw]	408.65625	22.5652422077333	3.9053564632	75.0713369408	71.1659804776	148364.0	8.286534642047961E7	0	7864	0.17770336481204296	1.9069243362985	1.6099521101431564	408.655029296875	408.6659851074219
432	408.68902587890625	11.2523397992					1	DETECTED	408.6890 m/z @11.25 [151020OFc1_NvH-0949-CRLM-25.raw]	408.68902587890625	11.2523397992	3.7375659968	72.987871236	69.2503052392	54424.8125	7.43927559408491E7	0	7864	20.530931275051767	7.418666626587208	0.014980129191511567	408.6791076660156	408.6914367675781
433	408.7015380859375	33.4899778234667					1	DETECTED	408.7015 m/z @33.49 [151020OFc1_NvH-0949-CRLM-25.raw]	408.7015380859375	33.4899778234667	1.6254039	81.7271949141333	80.10179101413331	415070.9375	9.924294634591143E7	2	7864	3.4972836919401544	0.5154995793895173	0.42272102079322815	408.6920471191406	408.7115173339844
434	408.7210388183594	30.8246563736					1	DETECTED	408.7210 m/z @30.82 [151020OFc1_NvH-0949-CRLM-25.raw]	408.7210388183594	30.8246563736	3.04819260453333	98.803181088	95.75498848346668	341664.21875	1.088959884406294E8	0	7864	8.420151404873781	0.5179372018972885	0.4644505059142737	408.7117614746094	408.7220764160156
435	408.73211669921875	13.2207522666667					1	DETECTED	408.7321 m/z @13.22 [151020OFc1_NvH-0949-CRLM-25.raw]	408.73211669921875	13.2207522666667	2.49844914	95.5303353696	93.03188622959999	774400.4375	1.218023036031059E8	2	7864	0.21680970203827243	6.787955644110428	4.1786055350699005	408.7221374511719	408.7353210449219
436	408.7453308105469	29.0623882848					1	DETECTED	408.7453 m/z @29.06 [151020OFc1_NvH-0949-CRLM-25.raw]	408.7453308105469	29.0623882848	1.8799995848	97.3027998493333	95.4228002645333	2.7122198E7	5.948957686520272E8	2	7864	0.21479307914769308	2.5538613103150087	4.062553769112747	408.7354431152344	408.755126953125
437	408.758056640625	27.8001948309333					1	DETECTED	408.7581 m/z @27.80 [151020OFc1_NvH-0949-CRLM-25.raw]	408.758056640625	27.8001948309333	2.68484486453333	92.8433534389333	90.15850857439997	3882079.75	2.2314078115640968E8	2	7864	22.769366658902953	1.0498563361968853	0.020898892197233086	408.7553405761719	408.7680358886719
438	408.7684020996094	12.8502509914667					1	DETECTED	408.7684 m/z @12.85 [151020OFc1_NvH-0949-CRLM-25.raw]	408.7684020996094	12.8502509914667	7.48555145066667	63.4299984730667	55.944447022400034	113560.8125	5.820942672086881E7	0	7864	0.2821772199924357	5.765542993960796	0.0024732106237287227	408.7681884765625	408.778076171875
439	408.8055725097656	46.7059234010667					1	DETECTED	408.8056 m/z @46.71 [151020OFc1_NvH-0949-CRLM-25.raw]	408.8055725097656	46.7059234010667	1.5642237976	99.8128323048	98.2486085072	125719.53125	9.739257411829033E7	0	7864	94.12319430261694	1.108363378407766	1.3595422691252161	408.7960510253906	408.8155212402344
440	408.83673095703125	28.3545926088					1	DETECTED	408.8367 m/z @28.35 [151020OFc1_NvH-0949-CRLM-25.raw]	408.83673095703125	28.3545926088	0.0045887192	99.7578263834667	99.7532376642667	122253.078125	8.96103649477927E7	0	7864	0.028165755804568704	2.315491662592545	6.597047097241664	408.826904296875	408.8381652832031
441	408.84820556640625	36.1594580272					1	DETECTED	408.8482 m/z @36.16 [151020OFc1_NvH-0949-CRLM-25.raw]	408.84820556640625	36.1594580272	0.0045887192	99.9993134245333	99.9947247053333	143666.8125	9.945347535149914E7	0	7864	13.568107678217803	1.384681783246256	0.12839577776035657	408.8382263183594	408.858154296875
442	408.8603210449219	19.1502121525333					1	DETECTED	408.8603 m/z @19.15 [151020OFc1_NvH-0949-CRLM-25.raw]	408.8603210449219	19.1502121525333	0.0520068346666667	99.9993134245333	99.94730658986663	99486.7578125	8.558582343002413E7	0	7864	2.442902936640472	2.8924429547632786	0.3181875669555866	408.8583068847656	408.8628845214844
443	408.8728942871094	18.3802583453333					1	DETECTED	408.8729 m/z @18.38 [151020OFc1_NvH-0949-CRLM-25.raw]	408.8728942871094	18.3802583453333	0.0872842762666667	99.8235273325333	99.73624305626663	359733.5	9.577332342282261E7	3	7864	0.1490488449725369	0.5052422084811685	0.020521939396375137	408.8629150390625	408.8748779296875
444	408.8848876953125	8.09217143973333					1	DETECTED	408.8849 m/z @8.09 [151020OFc1_NvH-0949-CRLM-25.raw]	408.8848876953125	8.09217143973333	0.0045887192	99.9443220637333	99.9397333445333	695157.75	1.2298131505595244E8	3	7864	14.241566281716326	8.583528730001207	6.47016207351177	408.8749084472656	408.8948669433594
445	408.8971862792969	6.99327802346667					1	DETECTED	408.8972 m/z @6.99 [151020OFc1_NvH-0949-CRLM-25.raw]	408.8971862792969	6.99327802346667	0.0045887192	99.9884490888	99.9838603696	333105.15625	1.0401163488868515E8	3	7864	0.16822216622002095	1.5915880964997902	53.71516993540956	408.8948974609375	408.9031982421875
446	408.9132385253906	30.9429591229333					1	DETECTED	408.9132 m/z @30.94 [151020OFc1_NvH-0949-CRLM-25.raw]	408.9132385253906	30.9429591229333	0.0045887192	99.9773175301333	99.9727288109333	473023.625	1.0640618489406618E8	3	7864	0.16319405233218376	1.4642461842798038	0.060378869057022416	408.90325927734375	408.92315673828125
447	408.92364501953125	66.5941463488					1	DETECTED	408.9236 m/z @66.59 [151020OFc1_NvH-0949-CRLM-25.raw]	408.92364501953125	66.5941463488	0.0045887192	99.9773175301333	99.9727288109333	30156.71484375	1.0037532022246608E8	0	7864	100.78353656929019	0.7484280366975676	0.49892950605381053	408.92364501953125	408.92596435546875
448	408.93603515625	22.3746654237333					1	DETECTED	408.9360 m/z @22.37 [151020OFc1_NvH-0949-CRLM-25.raw]	408.93603515625	22.3746654237333	0.0045887192	99.9993134245333	99.9947247053333	88311.890625	9.638357903507525E7	0	7864	1.5277275721757704	2.493104091126126	3.4234018820719627	408.9260559082031	408.939453125
449	408.9495544433594	41.5065702064					1	DETECTED	408.9496 m/z @41.51 [151020OFc1_NvH-0949-CRLM-25.raw]	408.9495544433594	41.5065702064	0.0164265717333333	99.9773175301333	99.96089095839997	150607.359375	1.010808980879873E8	0	7864	25.319636721968703	1.3986409341292985	2.166066227566939	408.9396667480469	408.95001220703125
450	408.9601135253906	9.7772443512					1	DETECTED	408.9601 m/z @9.78 [151020OFc1_NvH-0949-CRLM-25.raw]	408.9601135253906	9.7772443512	0.0045887192	99.9993134245333	99.9947247053333	586508.5625	1.1678344036252463E8	4	7864	9.085036315703869	1.2095529237761347	56.83638928432358	408.9501647949219	408.9700927734375
451	408.9791259765625	24.3612194533333					1	DETECTED	408.9791 m/z @24.36 [151020OFc1_NvH-0949-CRLM-25.raw]	408.9791259765625	24.3612194533333	0.0164265717333333	99.9773175301333	99.96089095839997	254354.15625	9.212605493334809E7	0	7864	0.0658681706101909	0.5066484273173111	25.673019869098134	408.9701843261719	408.9891052246094
452	408.99530029296875	20.0331978365333					1	DETECTED	408.9953 m/z @20.03 [151020OFc1_NvH-0949-CRLM-25.raw]	408.99530029296875	20.0331978365333	2.82861403973333	99.9662137258667	97.13759968613337	79389.75	8.31232631675233E7	0	7864	16.410944720323332	2.749052145425436	0.014512174751303354	408.9893798828125	409.00469970703125
453	409.0147399902344	20.0121563690667					1	DETECTED	409.0147 m/z @20.01 [151020OFc1_NvH-0949-CRLM-25.raw]	409.0147399902344	20.0121563690667	0.0164265717333333	99.9773175301333	99.96089095839997	204352.890625	8.750570394215642E7	0	7864	0.20829511826691416	0.5209361852688233	3.5934360586808087	409.0048522949219	409.02459716796875
454	409.02667236328125	20.25309778					1	DETECTED	409.0267 m/z @20.25 [151020OFc1_NvH-0949-CRLM-25.raw]	409.02667236328125	20.25309778	0.223025701866667	98.3072392498667	98.08421354800004	99279.6640625	8.949328291531274E7	0	7864	0.0525895922179167	2.448423878990375	1.7703349083628546	409.0248718261719	409.02764892578125
455	409.037841796875	90.3405423413333					1	DETECTED	409.0378 m/z @90.34 [151020OFc1_NvH-0949-CRLM-25.raw]	409.037841796875	90.3405423413333	0.110285349066667	99.8784474144	99.76816206533333	213949.65625	9.864229655784862E7	0	7864	0.11471750054600705	0.508750137937647	0.003579147296734109	409.0278625488281	409.0475769042969
456	409.1107482910156	11.0391314088					1	DETECTED	409.1107 m/z @11.04 [151020OFc1_NvH-0949-CRLM-25.raw]	409.1107482910156	11.0391314088	0.0045887192	99.9993134245333	99.9947247053333	117442.8515625	1.1602156057540625E8	2	7864	8.70208564917869	6.897374944448835	9.56183357215323	409.1019287109375	409.1201477050781
457	409.14422607421875	92.6082080877333					1	DETECTED	409.1442 m/z @92.61 [151020OFc1_NvH-0949-CRLM-25.raw]	409.14422607421875	92.6082080877333	8.75189513466667	98.2522704856	89.50037535093333	47764.82421875	8.16340523071124E7	0	7864	5.53950724926942	0.5160307740170128	0.03356590405998966	409.1346740722656	409.1542053222656
458	409.17083740234375	89.9823905946667					1	DETECTED	409.1708 m/z @89.98 [151020OFc1_NvH-0949-CRLM-25.raw]	409.17083740234375	89.9823905946667	4.39309453013333	99.54437648	95.15128194986667	72226.953125	1.0511300268702367E8	0	7864	63.50538992377383	0.5279863582113298	0.01660904738282544	409.1609191894531	409.1804504394531
459	409.1912536621094	24.120338928					1	DETECTED	409.1913 m/z @24.12 [151020OFc1_NvH-0949-CRLM-25.raw]	409.1912536621094	24.120338928	0.2454922056	99.4353525256	99.18986032	492603.78125	1.0856717851448902E8	3	7864	0.2292092385338904	0.6420865495471265	13.196136434845641	409.1812744140625	409.2005310058594
460	409.2105407714844	9.74910060986667					1	DETECTED	409.2105 m/z @9.75 [151020OFc1_NvH-0949-CRLM-25.raw]	409.2105407714844	9.74910060986667	3.03875297946667	98.4268916413333	95.38813866186663	518040.53125	1.2266009000206394E8	3	7864	8.693605493653743	2.9675314387851954	2.2753991510914875	409.2005615234375	409.2142028808594
461	409.2242126464844	15.0780023528					1	DETECTED	409.2242 m/z @15.08 [151020OFc1_NvH-0949-CRLM-25.raw]	409.2242126464844	15.0780023528	2.71352934986667	99.424430104	96.71090075413332	2617524.75	2.1110496584016958E8	2	7864	0.24486978373545476	0.8634028530389559	3.8625240853117653	409.2142333984375	409.23419189453125
462	409.2342224121094	13.2686393490667					1	DETECTED	409.2342 m/z @13.27 [151020OFc1_NvH-0949-CRLM-25.raw]	409.2342224121094	13.2686393490667	4.56524853626667	98.7596835346667	94.19443499840004	283627.59375	1.1189544359853019E8	0	7864	27.850266678927337	3.4380051352012426	16.17279384055244	409.2342224121094	409.23651123046875
463	409.24652099609375	29.0623882848					1	DETECTED	409.2465 m/z @29.06 [151020OFc1_NvH-0949-CRLM-25.raw]	409.24652099609375	29.0623882848	2.61779936933333	96.7002030456	94.08240367626668	1.237941E7	3.3429574108714813E8	3	7864	0.20268528432588795	38.55597964102938	2.3252428559052403	409.236572265625	409.2565002441406
464	409.2644958496094	23.357076804					1	DETECTED	409.2645 m/z @23.36 [151020OFc1_NvH-0949-CRLM-25.raw]	409.2644958496094	23.357076804	2.45960342373333	98.8139603482667	96.35435692453338	957565.5	1.3274654334110968E8	0	7864	0.15722310109294568	1.0755554603192583	0.7679082405137496	409.2565612792969	409.274169921875
465	409.2765197753906	91.5315328034667					1	DETECTED	409.2765 m/z @91.53 [151020OFc1_NvH-0949-CRLM-25.raw]	409.2765197753906	91.5315328034667	0.529735533866667	98.9658895258667	98.43615399200003	599284.5625	9.45350264992319E7	0	7864	0.07931107134764659	0.6944126438265726	0.5361631297560628	409.2753601074219	409.2850646972656
466	409.2947082519531	91.3240039197333					1	DETECTED	409.2947 m/z @91.32 [151020OFc1_NvH-0949-CRLM-25.raw]	409.2947082519531	91.3240039197333	14.2287409341333	92.4320746109333	78.2033336768	68005.9296875	8.90866635161879E7	0	7864	1.2966806112787452	0.5071863733794316	1.1193021514502535	409.28704833984375	409.3037109375
467	409.3132629394531	91.4554194376					1	DETECTED	409.3133 m/z @91.46 [151020OFc1_NvH-0949-CRLM-25.raw]	409.3132629394531	91.4554194376	0.994169836533333	97.8818083877333	96.88763855119997	32355.31640625	6.918869810282125E7	0	7864	0.4309828055842928	0.5355201203746003	0.07104024074920058	409.30487060546875	409.3174743652344
468	409.331298828125	92.331059184					1	DETECTED	409.3313 m/z @92.33 [151020OFc1_NvH-0949-CRLM-25.raw]	409.331298828125	92.331059184	14.5161421074667	99.8235273325333	85.3073852250666	110767.0390625	9.276496294044504E7	0	7864	0.22243756890867417	0.5481428781911072	0.06805220074370603	409.3229675292969	409.3394470214844
469	409.34954833984375	92.331059184					1	DETECTED	409.3495 m/z @92.33 [151020OFc1_NvH-0949-CRLM-25.raw]	409.34954833984375	92.331059184	9.6736784992	97.6240927077333	87.9504142085333	88752.7109375	1.0997147631152089E8	0	7864	6.129426801364559	0.5320179122534586	15.557961203652916	409.3421325683594	409.3546447753906
470	409.3675537109375	92.331059184					1	DETECTED	409.3676 m/z @92.33 [151020OFc1_NvH-0949-CRLM-25.raw]	409.3675537109375	92.331059184	1.6050960888	99.1619479592	97.55685187040001	215689.109375	1.0260210035225657E8	0	7864	0.6427126116455781	0.5435296699667505	0.033003729146318	409.3581848144531	409.37744140625
471	409.4036865234375	92.331059184					1	DETECTED	409.4037 m/z @92.33 [151020OFc1_NvH-0949-CRLM-25.raw]	409.4036865234375	92.331059184	3.0960502872	99.7798780432	96.683827756	217405.28125	1.1406495314419915E8	0	7864	62.63989878531133	0.5443972356782869	0.09985986032258021	409.3938293457031	409.4131164550781
472	409.4173889160156	25.9233038978667					1	DETECTED	409.4174 m/z @25.92 [151020OFc1_NvH-0949-CRLM-25.raw]	409.4173889160156	25.9233038978667	3.4611337416	99.2822565704	95.8211228288	112838.6328125	9.224481756820004E7	0	7864	6.011673821665475	2.673107212966928	9.839848573041532	409.4139709472656	409.4272766113281
473	409.4617614746094	9.73696746346667					1	DETECTED	409.4618 m/z @9.74 [151020OFc1_NvH-0949-CRLM-25.raw]	409.4617614746094	9.73696746346667	3.06721745226667	96.451070684	93.38385323173333	217116.8125	9.923667523929924E7	0	7864	8.034462411639801	1.2073216786334282	1.2387415992987472	409.4517822265625	409.47149658203125
474	409.4749450683594	22.4757015037333					1	DETECTED	409.4749 m/z @22.48 [151020OFc1_NvH-0949-CRLM-25.raw]	409.4749450683594	22.4757015037333	3.31671661866667	97.1044437157333	93.78772709706662	74051.828125	9.475397682258724E7	0	7864	0.05751490558603223	3.082004862665597	4.7561421731949896	409.471923828125	409.47906494140625
475	409.48907470703125	29.516656288					1	DETECTED	409.4891 m/z @29.52 [151020OFc1_NvH-0949-CRLM-25.raw]	409.48907470703125	29.516656288	2.49844914	99.5659850997333	97.06753595973329	156091.75	1.0050655266041695E8	0	7864	11.646800520999395	2.3474004295797726	0.726141467411482	409.4794006347656	409.49896240234375
476	409.5190734863281	27.7554490797333					1	DETECTED	409.5191 m/z @27.76 [151020OFc1_NvH-0949-CRLM-25.raw]	409.5190734863281	27.7554490797333	1.48288290426667	97.2918501061333	95.80896720186662	123738.8828125	9.645327163853015E7	0	7864	10.044176600464237	2.1230197791389704	0.16391274237234707	409.50927734375	409.5221862792969
477	409.532470703125	11.2873082565333					1	DETECTED	409.5325 m/z @11.29 [151020OFc1_NvH-0949-CRLM-25.raw]	409.532470703125	11.2873082565333	2.10285940186667	99.7798780432	97.67701864133333	1133787.125	1.1397160553024523E8	3	7864	0.18098239379976633	24.754707439486005	1.2073224805666667	409.5224914550781	409.5422058105469
478	409.54595947265625	19.3952576850667					1	DETECTED	409.5460 m/z @19.40 [151020OFc1_NvH-0949-CRLM-25.raw]	409.54595947265625	19.3952576850667	1.6254039	50.8488562642667	49.2234523642667	104483.6796875	6.106852811745554E7	0	7864	12.844328673110297	1.7374786104456716	0.0015294038220926515	409.5425720214844	409.54595947265625
479	409.55596923828125	40.0951632194667					1	DETECTED	409.5560 m/z @40.10 [151020OFc1_NvH-0949-CRLM-25.raw]	409.55596923828125	40.0951632194667	1.22498129093333	99.1183463261333	97.89336503519998	810098.375	1.1852349308716266E8	3	7864	0.2704896180233618	0.6741570735375255	0.05437201532894931	409.5460205078125	409.5659484863281
480	409.5727844238281	30.5232008413333					1	DETECTED	409.5728 m/z @30.52 [151020OFc1_NvH-0949-CRLM-25.raw]	409.5727844238281	30.5232008413333	2.16087544346667	99.4353525256	97.27447708213333	631558.9375	1.1885091004146841E8	6	7864	3.13371881166146	0.5364130813602199	0.39571969800387885	409.56597900390625	409.58270263671875
481	409.5896301269531	28.9413731530667					1	DETECTED	409.5896 m/z @28.94 [151020OFc1_NvH-0949-CRLM-25.raw]	409.5896301269531	28.9413731530667	3.4242637112	89.6250116517333	86.2007479405333	295374.625	9.608087602488863E7	3	7864	19.446440872297305	0.5033180404144965	3.875277989423735	409.5827941894531	409.5995178222656
482	409.6006774902344	37.814488804					1	DETECTED	409.6007 m/z @37.81 [151020OFc1_NvH-0949-CRLM-25.raw]	409.6006774902344	37.814488804	1.64582277413333	91.3240039197333	89.67818114559996	56161.33984375	9.326213576250252E7	0	7864	54.11037027191493	1.282039974985455	1.5660277570882515	409.5997009277344	409.61065673828125
483	409.6225891113281	28.9413731530667					1	DETECTED	409.6226 m/z @28.94 [151020OFc1_NvH-0949-CRLM-25.raw]	409.6225891113281	28.9413731530667	1.72639456453333	97.9036018045333	96.17720723999996	189896.796875	1.0035825211070818E8	0	7864	10.747817344169246	0.5059493705403162	0.019788982890636186	409.6128234863281	409.6325378417969
484	409.6771545410156	23.0781402941333					1	DETECTED	409.6772 m/z @23.08 [151020OFc1_NvH-0949-CRLM-25.raw]	409.6771545410156	23.0781402941333	3.94214523093333	99.3918097434667	95.44966451253336	72360.390625	8.486758080351277E7	0	7864	0.22597975077954757	3.56802455696496	6.152122448766058	409.66741943359375	409.6871032714844
485	409.7058410644531	18.8553363829333					1	DETECTED	409.7058 m/z @18.86 [151020OFc1_NvH-0949-CRLM-25.raw]	409.7058410644531	18.8553363829333	3.10559188053333	99.4900687312	96.38447685066667	683158.0	1.2117934354415359E8	2	7864	0.22848890779256692	2.5197225805638026	0.1132144484847044	409.6960144042969	409.71405029296875
486	409.72406005859375	26.1852573114667					1	DETECTED	409.7241 m/z @26.19 [151020OFc1_NvH-0949-CRLM-25.raw]	409.72406005859375	26.1852573114667	2.41197492453333	99.6917245517333	97.27974962719998	1.0964249E7	3.067105638086675E8	2	7864	0.22347340975379737	0.5212569442445522	0.03250489881946041	409.7140808105469	409.7340393066406
487	409.7373046875	26.445374852					1	DETECTED	409.7373 m/z @26.45 [151020OFc1_NvH-0949-CRLM-25.raw]	409.7373046875	26.445374852	3.23905526026667	95.6944293493333	92.45537408906664	224200.359375	1.1865749184689692E8	0	7864	16.80227096519959	0.634850795561154	0.2738086306135706	409.7341003417969	409.7373046875
488	409.747314453125	29.0881340173333					1	DETECTED	409.7473 m/z @29.09 [151020OFc1_NvH-0949-CRLM-25.raw]	409.747314453125	29.0881340173333	2.17054827893333	97.0498451165333	94.87929683759998	3293127.25	1.7067948799130836E8	2	7864	0.17293760366398203	0.511682913458354	0.37948233116130337	409.7374267578125	409.7570495605469
489	409.7662353515625	23.4552073514667					1	DETECTED	409.7662 m/z @23.46 [151020OFc1_NvH-0949-CRLM-25.raw]	409.7662353515625	23.4552073514667	2.79981638693333	76.7303804226667	73.93056403573337	256906.34375	8.814351863595521E7	0	7864	4.546776439232723	0.5093669246963977	1.4231237879036305	409.7575988769531	409.7755126953125
490	409.8234558105469	28.9413731530667					1	DETECTED	409.8235 m/z @28.94 [151020OFc1_NvH-0949-CRLM-25.raw]	409.8234558105469	28.9413731530667	0.0045887192	99.9220974749333	99.9175087557333	99634.3125	1.0615178772180188E8	0	7864	3.8567332239346896	2.096181562588587	5.261014956353096	409.8134765625	409.83343505859375
491	409.847412109375	9.98626678426667					1	DETECTED	409.8474 m/z @9.99 [151020OFc1_NvH-0949-CRLM-25.raw]	409.847412109375	9.98626678426667	0.0638984693333333	97.6909229813333	97.62702451199996	29842.271484375	8.536751525196403E7	0	7864	87.7590187943186	5.96842098666404	10.892009457015059	409.84466552734375	409.8475036621094
492	409.8575439453125	16.7671627005333					1	DETECTED	409.8575 m/z @16.77 [151020OFc1_NvH-0949-CRLM-25.raw]	409.8575439453125	16.7671627005333	0.0045887192	99.9993134245333	99.9947247053333	781849.0	1.242662621193326E8	3	7864	5.460654612073823	1.207683873415551	1.9649149029113642	409.84765625	409.8675231933594
493	409.87646484375	20.7266902226667					1	DETECTED	409.8765 m/z @20.73 [151020OFc1_NvH-0949-CRLM-25.raw]	409.87646484375	20.7266902226667	0.0045887192	99.9884490888	99.9838603696	552133.125	1.0942943053470458E8	3	7864	0.16606121397112972	1.403064117268783	2.2001947628467495	409.8675537109375	409.884521484375
494	409.89453125	11.9813545512					1	DETECTED	409.8945 m/z @11.98 [151020OFc1_NvH-0949-CRLM-25.raw]	409.89453125	11.9813545512	0.0045887192	99.9993134245333	99.9947247053333	1236962.75	1.4195871814350474E8	3	7864	7.375322677480485	35.38457078994403	11.06134636557776	409.8845520019531	409.9045104980469
495	409.9066162109375	5.51794649893333					1	DETECTED	409.9066 m/z @5.52 [151020OFc1_NvH-0949-CRLM-25.raw]	409.9066162109375	5.51794649893333	0.8292905296	99.9993134245333	99.1700228949333	420616.375	1.1210509134614079E8	3	7864	0.11051129620359124	115.43697010340983	1.5791372335799652	409.904541015625	409.9165954589844
496	409.92669677734375	35.413078728					1	DETECTED	409.9267 m/z @35.41 [151020OFc1_NvH-0949-CRLM-25.raw]	409.92669677734375	35.413078728	0.0045887192	99.9993134245333	99.9947247053333	692932.6875	1.1305848469662052E8	3	7864	1.0591106240500636	41.41846816374459	0.017786292629501366	409.91680908203125	409.9366455078125
497	409.93914794921875	42.09603448					1	DETECTED	409.9391 m/z @42.10 [151020OFc1_NvH-0949-CRLM-25.raw]	409.93914794921875	42.09603448	0.177933250933333	99.9993134245333	99.82138017359996	627527.9375	1.0344360561628741E8	3	7864	2.652385606158525	0.586836854778991	1.698112344856069	409.93670654296875	409.9490661621094
498	409.9518127441406	42.5231692632					1	DETECTED	409.9518 m/z @42.52 [151020OFc1_NvH-0949-CRLM-25.raw]	409.9518127441406	42.5231692632	0.0045887192	99.9112205562667	99.9066318370667	271462.375	1.2976672453311326E8	0	7864	0.05108531504855307	1.4528257197100853	1.8455953312060056	409.94915771484375	409.95550537109375
499	409.965576171875	11.0299628530667					1	DETECTED	409.9656 m/z @11.03 [151020OFc1_NvH-0949-CRLM-25.raw]	409.965576171875	11.0299628530667	0.0045887192	99.9332078869333	99.9286191677333	2036779.125	1.2950493583797176E8	0	7864	0.22054410534160773	1.0018552064853636	0.963054007228196	409.95574951171875	409.9755554199219
500	409.98223876953125	11.0770121765333					1	DETECTED	409.9822 m/z @11.08 [151020OFc1_NvH-0949-CRLM-25.raw]	409.98223876953125	11.0770121765333	2.61779936933333	99.8784474144	97.26064804506667	91947.984375	8.997764895792733E7	0	7864	32.55352767160385	7.113152608240727	8.307833114872011	409.9755859375	409.9857177734375
501	409.9957275390625	0.443104835466667					1	DETECTED	409.9957 m/z @0.44 [151020OFc1_NvH-0949-CRLM-25.raw]	409.9957275390625	0.443104835466667	0.0045887192	99.9220974749333	99.9175087557333	136788.59375	1.0386809299852985E8	4	7864	0.9863847878519012	11.674715702446845	5.438792059332544	409.9859619140625	410.005615234375
502	410.0231628417969	29.0985589386667					1	DETECTED	410.0232 m/z @29.10 [151020OFc1_NvH-0949-CRLM-25.raw]	410.0231628417969	29.0985589386667	2.95337708026667	99.9332078869333	96.97983080666663	94254.8515625	8.961231873552561E7	0	7864	61.21610497333215	1.9053158821460316	0.0010035119951721345	410.0134582519531	410.03167724609375
503	410.0739440917969	47.9009287194667					1	DETECTED	410.0739 m/z @47.90 [151020OFc1_NvH-0949-CRLM-25.raw]	410.0739440917969	47.9009287194667	0.0045887192	99.9220974749333	99.9175087557333	56048.41796875	9.641473441094495E7	0	7864	99.64939020636186	1.0636300619158003	1.1102840285258047	410.0640563964844	410.0769348144531
504	410.08734130859375	89.7508657221333					1	DETECTED	410.0873 m/z @89.75 [151020OFc1_NvH-0949-CRLM-25.raw]	410.08734130859375	89.7508657221333	4.60331682693333	99.9773175301333	95.37400070319998	139853.296875	1.1902769222576647E8	3	7864	72.65387151302644	0.5340823951067765	0.08173887920044975	410.077392578125	410.0973205566406
505	410.11181640625	41.4262936776					1	DETECTED	410.1118 m/z @41.43 [151020OFc1_NvH-0949-CRLM-25.raw]	410.11181640625	41.4262936776	0.0164265717333333	99.9993134245333	99.98288685279996	48143.94921875	9.519576231061627E7	0	7864	96.80516639445051	1.2168183838660165	1.4287260594605622	410.1019287109375	410.1150207519531
506	410.1470031738281	92.3430489888					1	DETECTED	410.1470 m/z @92.34 [151020OFc1_NvH-0949-CRLM-25.raw]	410.1470031738281	92.3430489888	0.705850329883333	96.213208604	95.50735827411667	263180.40625	1.0190617024185023E8	0	7864	0.21963409662448896	2.0038290626638204	0.11681650063469338	410.137451171875	410.1551818847656
507	410.1663818359375	90.5272923746667					1	DETECTED	410.1664 m/z @90.53 [151020OFc1_NvH-0949-CRLM-25.raw]	410.1663818359375	90.5272923746667	6.16097228826667	99.7136118736	93.55263958533334	88111.28125	1.0089441788997178E8	0	7864	0.11195173758822818	1.2230387680422312	0.06579759058445195	410.1573791503906	410.17559814453125
508	410.18560791015625	19.1792119690667					1	DETECTED	410.1856 m/z @19.18 [151020OFc1_NvH-0949-CRLM-25.raw]	410.18560791015625	19.1792119690667	4.211106848	98.6897694368	94.4786625888	191949.4375	9.567607860802001E7	0	7864	0.15837027968609263	4.445867635195224	83.22112677140746	410.1759033203125	410.1867370605469
509	410.19677734375	20.5181299741333					1	DETECTED	410.1968 m/z @20.52 [151020OFc1_NvH-0949-CRLM-25.raw]	410.19677734375	20.5181299741333	1.92814488506667	99.6373360277333	97.70919114266663	1573989.375	1.373597641936653E8	2	7864	0.13172687887260182	4.241011538192091	0.0481942995741449	410.1869201660156	410.2067565917969
510	410.2102355957031	47.1346499168					1	DETECTED	410.2102 m/z @47.13 [151020OFc1_NvH-0949-CRLM-25.raw]	410.2102355957031	47.1346499168	2.62742244	98.2305355965333	95.6031131565333	311125.6875	1.2145018630592914E8	2	7864	2.882633740464968	0.5189869968181969	0.05006765343541222	410.206787109375	410.21197509765625
511	410.22198486328125	37.1208657685333					1	DETECTED	410.2220 m/z @37.12 [151020OFc1_NvH-0949-CRLM-25.raw]	410.22198486328125	37.1208657685333	1.94771599093333	98.7922268538667	96.84451086293336	1.6772167E7	5.895227576027402E8	3	7864	0.1108192446760583	0.5552857254058944	0.011402540558724186	410.2120056152344	410.2319030761719
512	410.2383117675781	43.0367984658667					1	DETECTED	410.2383 m/z @43.04 [151020OFc1_NvH-0949-CRLM-25.raw]	410.2383117675781	43.0367984658667	2.24793880826667	98.3616819192	96.11374311093333	1469300.5	1.9144679540858933E8	3	7864	16.21010449515802	0.5119347224005295	0.010414060757833183	410.2320251464844	410.24822998046875
513	410.2487487792969	29.1142278216					1	DETECTED	410.2487 m/z @29.11 [151020OFc1_NvH-0949-CRLM-25.raw]	410.2487487792969	29.1142278216	2.1317338936	98.5468234909333	96.4150895973333	548310.3125	1.2415675230477664E8	2	7864	11.963226578275826	1.2488233031215976	1.7649701114382361	410.2485046386719	410.25872802734375
514	410.26080322265625	35.4004851376					1	DETECTED	410.2608 m/z @35.40 [151020OFc1_NvH-0949-CRLM-25.raw]	410.26080322265625	35.4004851376	2.71352934986667	92.3108574192	89.59732806933333	424685.75	9.644257929036818E7	0	7864	0.08096841997812021	0.5117541787326046	21.55482437160047	410.2587890625	410.2703552246094
515	410.2737731933594	42.1217736869333					1	DETECTED	410.2738 m/z @42.12 [151020OFc1_NvH-0949-CRLM-25.raw]	410.2737731933594	42.1217736869333	3.32684402266667	92.3108574192	88.98401339653333	404522.15625	1.012302252172719E8	0	7864	2.527012832246136	1.248479432496594	0.5387409256293128	410.27105712890625	410.28375244140625
516	410.29132080078125	89.800590864					1	DETECTED	410.2913 m/z @89.80 [151020OFc1_NvH-0949-CRLM-25.raw]	410.29132080078125	89.800590864	2.31596335173333	92.2065606106667	89.89059725893337	117704.453125	1.560416686952547E8	0	7864	89.08695055747377	0.5103656251636569	0.024103559383658477	410.28424072265625	410.2987060546875
517	410.3110046386719	92.2065606106667					1	DETECTED	410.3110 m/z @92.21 [151020OFc1_NvH-0949-CRLM-25.raw]	410.3110046386719	92.2065606106667	2.94399796373333	93.804550732	90.86055276826667	31436.623046875	7.164321743327694E7	0	7864	0.2934203499629291	0.508951065676066	0.01790213135213182	410.3023986816406	410.3125915527344
518	410.3744201660156	17.2091344954667					1	DETECTED	410.3744 m/z @17.21 [151020OFc1_NvH-0949-CRLM-25.raw]	410.3744201660156	17.2091344954667	3.143427308	99.5120085378667	96.3685812298667	130489.5703125	1.0112307220297286E8	0	7864	0.028026423237257347	5.742660498039091	267.9463621375529	410.3669738769531	410.3841552734375
519	410.42303466796875	22.8729721093333					1	DETECTED	410.4230 m/z @22.87 [151020OFc1_NvH-0949-CRLM-25.raw]	410.42303466796875	22.8729721093333	2.41197492453333	99.9884490888	97.57647416426667	112560.3515625	1.339604713898984E8	0	7864	0.23214025769643598	3.104575936044686	2.0080353909748836	410.4132080078125	410.4330139160156
520	410.4475402832031	20.4779762130667					1	DETECTED	410.4475 m/z @20.48 [151020OFc1_NvH-0949-CRLM-25.raw]	410.4475402832031	20.4779762130667	2.31596335173333	99.2385865802667	96.92262322853337	1250178.125	1.0876991841800688E8	0	7864	0.14871868730644522	1.8451600709330975	3.342852287242289	410.4376525878906	410.45751953125
521	410.46173095703125	20.8182600373333					1	DETECTED	410.4617 m/z @20.82 [151020OFc1_NvH-0949-CRLM-25.raw]	410.46173095703125	20.8182600373333	4.84278103413333	63.2778957034667	58.435114669333366	96534.3671875	7.013014951529005E7	0	7864	0.07343200240655534	1.9296656201660174	3.1670074292009476	410.45758056640625	410.4619140625
522	410.471923828125	37.1208657685333					1	DETECTED	410.4719 m/z @37.12 [151020OFc1_NvH-0949-CRLM-25.raw]	410.471923828125	37.1208657685333	2.5413045304	98.4051396234667	95.8638350930667	1.6433899E7	3.3811877231056124E8	0	7864	0.09606412887750082	0.5105602115888346	2.8952073429525735	410.4619445800781	410.4819030761719
523	410.4947814941406	17.2592710064					1	DETECTED	410.4948 m/z @17.26 [151020OFc1_NvH-0949-CRLM-25.raw]	410.4947814941406	17.2592710064	3.03875297946667	95.6400421402667	92.60128916080004	275377.625	1.0465973556441902E8	0	7864	0.10990239714493555	0.9003092979117139	139.0216345653134	410.48480224609375	410.5047302246094
524	410.5196533203125	19.3150482256					1	DETECTED	410.5197 m/z @19.32 [151020OFc1_NvH-0949-CRLM-25.raw]	410.5196533203125	19.3150482256	3.82196758266667	97.8107716637333	93.98880408106663	107708.8828125	8.761148854618834E7	3	7864	0.1731247053417846	3.428694441205164	0.001860271791467981	410.509765625	410.5251770019531
525	410.5351867675781	15.5664134141333					1	DETECTED	410.5352 m/z @15.57 [151020OFc1_NvH-0949-CRLM-25.raw]	410.5351867675781	15.5664134141333	3.4611337416	97.4912901450667	94.0301564034667	299202.15625	1.0141396897189763E8	3	7864	0.1571313709155575	0.516859051696392	1.3091053804200998	410.52520751953125	410.5380859375
526	410.548095703125	20.8182600373333					1	DETECTED	410.5481 m/z @20.82 [151020OFc1_NvH-0949-CRLM-25.raw]	410.548095703125	20.8182600373333	3.345706	99.7688638354667	96.4231578354667	2440938.25	1.534904347435491E8	3	7864	0.15781453740090967	1.4224903458876397	0.042850162643904066	410.5381164550781	410.5580749511719
527	410.560546875	22.2864038570667					1	DETECTED	410.5605 m/z @22.29 [151020OFc1_NvH-0949-CRLM-25.raw]	410.560546875	22.2864038570667	3.94214523093333	98.9549525405333	95.01280730959996	526479.5	1.1339276161867042E8	0	7864	6.669997687857617	4.128630936978834	0.5897008351746182	410.55810546875	410.5623779296875
528	410.5723876953125	40.4902446850667					1	DETECTED	410.5724 m/z @40.49 [151020OFc1_NvH-0949-CRLM-25.raw]	410.5723876953125	40.4902446850667	2.44056824106667	99.1836869034667	96.74311866240002	944762.1875	1.466703596923516E8	3	7864	15.894166715779996	0.5383959550107251	0.1096075700117725	410.5624084472656	410.5823669433594
529	410.583740234375	35.2681849285333					1	DETECTED	410.5837 m/z @35.27 [151020OFc1_NvH-0949-CRLM-25.raw]	410.583740234375	35.2681849285333	4.92715473093333	43.6482333226667	38.72107859173337	35327.09765625	4.183623947695648E7	0	7864	27.799877046992368	0.6380976245624691	0.30126262620197053	410.5824890136719	410.5855712890625
530	410.5956115722656	35.3141880277333					1	DETECTED	410.5956 m/z @35.31 [151020OFc1_NvH-0949-CRLM-25.raw]	410.5956115722656	35.3141880277333	1.87045994453333	97.6019320586667	95.73147211413337	165665.234375	1.0842925142489225E8	0	7864	10.181713104823888	1.7343458790158341	0.013059320569660878	410.58563232421875	410.598388671875
531	410.6085510253906	44.6995612426667					1	DETECTED	410.6086 m/z @44.70 [151020OFc1_NvH-0949-CRLM-25.raw]	410.6085510253906	44.6995612426667	2.75197307653333	95.3891597696	92.63718669306667	186354.359375	9.037025863070217E7	0	7864	2.587164374065253	1.335723215262105	0.0012890941545640312	410.59857177734375	410.60955810546875
532	410.6196594238281	28.6183852168					1	DETECTED	410.6197 m/z @28.62 [151020OFc1_NvH-0949-CRLM-25.raw]	410.6196594238281	28.6183852168	4.67108469226667	96.7546792901333	92.08359459786662	290676.75	9.586622213255452E7	0	7864	0.18460807108731103	0.5047214782097527	0.24187528771877284	410.6100158691406	410.62957763671875
533	410.69805908203125	20.4779762130667					1	DETECTED	410.6981 m/z @20.48 [151020OFc1_NvH-0949-CRLM-25.raw]	410.69805908203125	20.4779762130667	4.23888586346667	97.9910445781333	93.75215871466662	660290.3125	1.2162861295592698E8	2	7864	0.1622824338498603	3.316525397487951	966.2648873990756	410.6881103515625	410.7018127441406
534	410.7118835449219	23.2541089954667					1	DETECTED	410.7119 m/z @23.25 [151020OFc1_NvH-0949-CRLM-25.raw]	410.7118835449219	23.2541089954667	3.53436012133333	97.5686676917333	94.03430757039996	1007040.5625	1.2490662517012542E8	2	7864	0.26798129511353963	1.9419321542342833	0.30301285421969726	410.7019348144531	410.7120666503906
535	410.7220764160156	37.1208657685333					1	DETECTED	410.7221 m/z @37.12 [151020OFc1_NvH-0949-CRLM-25.raw]	410.7220764160156	37.1208657685333	2.4215975528	95.0311301136	92.6095325608	7928779.0	3.448846272472961E8	2	7864	16.93165578947224	0.5742234336607096	0.017108637487382027	410.71209716796875	410.7320556640625
536	410.7370910644531	22.4008416197333					1	DETECTED	410.7371 m/z @22.40 [151020OFc1_NvH-0949-CRLM-25.raw]	410.7370910644531	22.4008416197333	3.0960502872	97.2361491413333	94.1400988541333	641498.5	1.3799679241021723E8	2	7864	9.323099588675422	26.47165530094029	0.5173318889678743	410.7320861816406	410.7470703125
537	410.7492980957031	33.2009348888					1	DETECTED	410.7493 m/z @33.20 [151020OFc1_NvH-0949-CRLM-25.raw]	410.7492980957031	33.2009348888	2.56028570186667	95.1063920469333	92.54610634506662	376103.9375	1.066771643944761E8	2	7864	0.13012981682945224	0.6755240277182082	119.9734261880571	410.74713134765625	410.75927734375
538	410.7682189941406	19.855395744					1	DETECTED	410.7682 m/z @19.86 [151020OFc1_NvH-0949-CRLM-25.raw]	410.7682189941406	19.855395744	3.32684402266667	89.4927707410667	86.16592671840004	209120.984375	1.0217947336853148E8	0	7864	0.11632318003928432	2.6381671341481843	2.0264419586764353	410.7593078613281	410.77801513671875
539	410.82049560546875	28.5178446973333					1	DETECTED	410.8205 m/z @28.52 [151020OFc1_NvH-0949-CRLM-25.raw]	410.82049560546875	28.5178446973333	0.2454922056	99.2274382528	98.9819460472	306220.125	1.0890838246357027E8	0	7864	0.24825556282913652	0.8259807347339004	1.6879962397386576	410.81097412109375	410.8302307128906
540	410.8405456542969	41.4589063650667					1	DETECTED	410.8405 m/z @41.46 [151020OFc1_NvH-0949-CRLM-25.raw]	410.8405456542969	41.4589063650667	0.0045887192	99.9993134245333	99.9947247053333	1737566.5	1.1338493445343621E8	5	7864	0.13405817506718876	0.5493515004812237	2.288132655917345	410.8305969238281	410.8504943847656
541	410.858154296875	22.4146857154667					1	DETECTED	410.8582 m/z @22.41 [151020OFc1_NvH-0949-CRLM-25.raw]	410.858154296875	22.4146857154667	0.421363364266667	99.9662137258667	99.54485036160003	72191.8984375	9.590189901366845E7	0	7864	0.20125496050290081	2.8074217160992743	4.465288821871205	410.8505554199219	410.8590087890625
542	410.8690185546875	24.071280816					1	DETECTED	410.8690 m/z @24.07 [151020OFc1_NvH-0949-CRLM-25.raw]	410.8690185546875	24.071280816	0.0045887192	99.9773175301333	99.9727288109333	322896.21875	9.752762985150898E7	0	7864	8.589381935319071	0.5458087144209347	0.7875861787509483	410.8590393066406	410.87249755859375
543	410.88250732421875	20.8769424704					1	DETECTED	410.8825 m/z @20.88 [151020OFc1_NvH-0949-CRLM-25.raw]	410.88250732421875	20.8769424704	0.166572736266667	99.9993134245333	99.83274068826663	762951.625	1.2465440610238981E8	0	7864	4.1749139455283455	1.3377682032680869	0.043915572693706176	410.8725280761719	410.8924865722656
544	410.894775390625	22.2765973250667					1	DETECTED	410.8948 m/z @22.28 [151020OFc1_NvH-0949-CRLM-25.raw]	410.894775390625	22.2765973250667	0.0164265717333333	99.9884490888	99.97202251706666	288904.28125	1.1199684894741215E8	0	7864	4.609028916633797	0.5694711422394396	0.04464491301935123	410.8926086425781	410.9022216796875
545	410.9122314453125	39.2918182685333					1	DETECTED	410.9122 m/z @39.29 [151020OFc1_NvH-0949-CRLM-25.raw]	410.9122314453125	39.2918182685333	0.0045887192	99.9993134245333	99.9947247053333	4608388.0	1.65569283116697E8	3	7864	0.03605327621423271	0.5073327641623128	0.07082482134607768	410.9022521972656	410.9222106933594
546	410.93377685546875	41.6634581842667					1	DETECTED	410.9338 m/z @41.66 [151020OFc1_NvH-0949-CRLM-25.raw]	410.93377685546875	41.6634581842667	0.0282537096	99.9993134245333	99.9710597149333	57903.31640625	1.0166814860314897E8	0	7864	76.1693384184874	1.155222669433965	1.5374733020644353	410.9239501953125	410.9393615722656
547	410.9497985839844	14.1619755082667					1	DETECTED	410.9498 m/z @14.16 [151020OFc1_NvH-0949-CRLM-25.raw]	410.9497985839844	14.1619755082667	0.144268760533333	99.9993134245333	99.85504466399996	330882.21875	1.4719123726910383E8	0	7864	0.06851537712195466	0.7892355908455383	0.34692940127556815	410.9398193359375	410.952392578125
548	410.96240234375	25.1986516522667					1	DETECTED	410.9624 m/z @25.20 [151020OFc1_NvH-0949-CRLM-25.raw]	410.96240234375	25.1986516522667	0.0986962629333333	99.9884490888	99.88975282586667	389196.8125	9.62311622456125E7	0	7864	7.194512958371689	1.4929285569317563	0.33013478719938144	410.9524230957031	410.96270751953125
549	410.9727478027344	37.1208657685333					1	DETECTED	410.9727 m/z @37.12 [151020OFc1_NvH-0949-CRLM-25.raw]	410.9727478027344	37.1208657685333	0.0520068346666667	99.9884490888	99.93644225413333	2945311.0	1.2279607638032761E8	0	7864	0.06554346237654585	0.5201580237059312	1.5113564624055067	410.9627685546875	410.98272705078125
550	410.9899597167969	36.1988118229333					1	DETECTED	410.9900 m/z @36.20 [151020OFc1_NvH-0949-CRLM-25.raw]	410.9899597167969	36.1988118229333	0.0045887192	99.9112205562667	99.9066318370667	460876.34375	1.0526131908355764E8	4	7864	0.10815771027017718	0.5720874107598422	0.06742661443084613	410.9828796386719	410.9999084472656
551	411.0005187988281	6.62919625173333					1	DETECTED	411.0005 m/z @6.63 [151020OFc1_NvH-0949-CRLM-25.raw]	411.0005187988281	6.62919625173333	0.0164265717333333	99.7798780432	99.76345147146667	47297.91796875	8.980567214675829E7	0	7864	0.06150615804834647	12.193522365039218	16.337081344936983	410.9999694824219	411.010498046875
552	411.0208435058594	28.5884711530667					1	DETECTED	411.0208 m/z @28.59 [151020OFc1_NvH-0949-CRLM-25.raw]	411.0208435058594	28.5884711530667	0.782271592	98.6131228944	97.83085130239999	199319.625	1.0385295488680805E8	0	7864	0.11644311999392443	0.5787283176820001	2.103886824087434	411.0108947753906	411.03070068359375
553	411.0414123535156	41.5065702064					1	DETECTED	411.0414 m/z @41.51 [151020OFc1_NvH-0949-CRLM-25.raw]	411.0414123535156	41.5065702064	0.177933250933333	99.5120085378667	99.33407528693337	1665365.5	1.1731978288230611E8	5	7864	0.18346041927251378	14.743303489409323	0.9012806741087882	411.03167724609375	411.0511169433594
554	411.05364990234375	65.152822952					1	DETECTED	411.0536 m/z @65.15 [151020OFc1_NvH-0949-CRLM-25.raw]	411.05364990234375	65.152822952	0.0045887192	99.9884490888	99.9838603696	233178.59375	1.1173241581223069E8	0	7864	1.4444311260111249	5.877930940916466	1.2971175800219017	411.051513671875	411.0632019042969
555	411.06390380859375	80.6603338221333					1	DETECTED	411.0639 m/z @80.66 [151020OFc1_NvH-0949-CRLM-25.raw]	411.06390380859375	80.6603338221333	0.0164265717333333	99.9112205562667	99.89479398453337	30801.416015625	9.437543043678172E7	0	7864	91.72684581633867	0.5986140795576061	0.19388652213963065	411.06390380859375	411.0738830566406
556	411.10809326171875	49.7936283314667					1	DETECTED	411.1081 m/z @49.79 [151020OFc1_NvH-0949-CRLM-25.raw]	411.10809326171875	49.7936283314667	0.0045887192	99.9993134245333	99.9947247053333	22706.365234375	8.280670638377549E7	0	7864	95.99185432825763	0.984313851837002	0.9391668372921529	411.1071472167969	411.1116943359375
557	411.1223449707031	92.471405556					1	DETECTED	411.1223 m/z @92.47 [151020OFc1_NvH-0949-CRLM-25.raw]	411.1223449707031	92.471405556	1.31873913626667	99.9443220637333	98.62558292746662	402076.3125	1.0317327062983644E8	0	7864	2.4036265859464834	1.081750432673062	0.07549103681863636	411.1131896972656	411.13226318359375
558	411.15057373046875	92.5516504165333					1	DETECTED	411.1506 m/z @92.55 [151020OFc1_NvH-0949-CRLM-25.raw]	411.15057373046875	92.5516504165333	1.31873913626667	99.9662137258667	98.64747458960002	68929.0078125	9.154872157173763E7	0	7864	2.1097574929200817	0.5140020099809137	0.024883222298407226	411.14117431640625	411.1605224609375
559	411.1728820800781	48.1615658082667					1	DETECTED	411.1729 m/z @48.16 [151020OFc1_NvH-0949-CRLM-25.raw]	411.1728820800781	48.1615658082667	0.0045887192	99.9884490888	99.9838603696	21151.158203125	7.694112831466253E7	0	7864	97.17809104282158	1.0008867470730722	1.0514749016896907	411.1716613769531	411.1732482910156
560	411.1833190917969	28.3405513869333					1	DETECTED	411.1833 m/z @28.34 [151020OFc1_NvH-0949-CRLM-25.raw]	411.1833190917969	28.3405513869333	1.6962722072	99.5659850997333	97.8697128925333	1707998.25	1.2896796631684063E8	2	7864	0.26376548653580656	1.77309262970263	0.023695159004493607	411.1736145019531	411.193115234375
561	411.19586181640625	17.2592710064					1	DETECTED	411.1959 m/z @17.26 [151020OFc1_NvH-0949-CRLM-25.raw]	411.19586181640625	17.2592710064	0.475556623733333	96.6783050088	96.20274838506666	76247.8515625	9.177765305425759E7	0	7864	7.997590424048703	4.199529924129016	8.077403694238225	411.193359375	411.1976013183594
562	411.2076110839844	28.4849350930667					1	DETECTED	411.2076 m/z @28.48 [151020OFc1_NvH-0949-CRLM-25.raw]	411.2076110839844	28.4849350930667	2.66574246453333	99.6153010026667	96.94955853813337	2067938.125	2.1428273695442834E8	3	7864	8.500287430302269	3.5800001671872295	0.12172201128274847	411.19769287109375	411.21759033203125
563	411.220703125	20.2625850685333					1	DETECTED	411.2207 m/z @20.26 [151020OFc1_NvH-0949-CRLM-25.raw]	411.220703125	20.2625850685333	3.45209053973333	95.2006531397333	91.74856259999997	1615200.25	1.5902264264878854E8	3	7864	0.2382079518441067	1.365129400004129	5.346868145789585	411.2176208496094	411.22119140625
564	411.231201171875	24.3424650904					1	DETECTED	411.2312 m/z @24.34 [151020OFc1_NvH-0949-CRLM-25.raw]	411.231201171875	24.3424650904	1.46252076746667	97.7454844493333	96.28296368186663	2138427.75	2.1636243155066395E8	3	7864	10.717885376406372	0.8788351259210058	2.0625280127383934	411.2212219238281	411.2364807128906
565	411.2464904785156	39.2918182685333					1	DETECTED	411.2465 m/z @39.29 [151020OFc1_NvH-0949-CRLM-25.raw]	411.2464904785156	39.2918182685333	2.4215975528	95.3891597696	92.9675622168	3290754.75	1.8979447385018864E8	2	7864	0.2679184591710566	0.6426840763351254	0.7546063722163336	411.23651123046875	411.2564697265625
566	411.259765625	40.0490864165333					1	DETECTED	411.2598 m/z @40.05 [151020OFc1_NvH-0949-CRLM-25.raw]	411.259765625	40.0490864165333	1.9864068632	92.6082080877333	90.6218012245333	77644.5546875	1.151080907826961E8	0	7864	0.883921925859795	1.3226086209721957	1.6032444710932106	411.2565002441406	411.2641906738281
567	411.2742004394531	91.4837667208167					1	DETECTED	411.2742 m/z @91.48 [151020OFc1_NvH-0949-CRLM-25.raw]	411.2742004394531	91.4837667208167	3.02908242986667	94.9010859437333	91.87200351386663	81494.9453125	1.0574213270070821E8	0	7864	71.65233859946719	0.519316779265619	0.0032390728609726	411.2643127441406	411.2832336425781
568	411.2922668457031	91.4554194376					1	DETECTED	411.2923 m/z @91.46 [151020OFc1_NvH-0949-CRLM-25.raw]	411.2922668457031	91.4554194376	2.00587094053333	99.9220974749333	97.91622653439997	65584.515625	1.629915664031295E8	0	7864	0.041380348443198045	0.5473265554694832	0.7852337284597206	411.2846374511719	411.2980651855469
569	411.3100891113281	91.3240039197333					1	DETECTED	411.3101 m/z @91.32 [151020OFc1_NvH-0949-CRLM-25.raw]	411.3100891113281	91.3240039197333	4.70947631493333	97.2918501061333	92.58237379119997	97939.265625	9.169470233570504E7	0	7864	0.6553910466391244	0.5344506074871744	3.8873018687757286	411.30230712890625	411.3174133300781
570	411.3287658691406	92.331059184					1	DETECTED	411.3288 m/z @92.33 [151020OFc1_NvH-0949-CRLM-25.raw]	411.3287658691406	92.331059184	7.9408165904	92.4496369002667	84.50882030986669	82816.8984375	7.370473108787502E7	0	7864	0.7814359045672461	0.5007025558442683	0.11658585406718266	411.32159423828125	411.33624267578125
571	411.3469543457031	92.331059184					1	DETECTED	411.3470 m/z @92.33 [151020OFc1_NvH-0949-CRLM-25.raw]	411.3469543457031	92.331059184	8.30017362106667	98.3508319850667	90.05065836400004	124029.6015625	1.522622794001613E8	0	7864	0.649692882617046	4.703993230398577	0.03626677501074813	411.3386535644531	411.35546875
572	411.3656005859375	92.331059184					1	DETECTED	411.3656 m/z @92.33 [151020OFc1_NvH-0949-CRLM-25.raw]	411.3656005859375	92.331059184	0.211759144	98.8465554386667	98.6347962946667	172572.328125	1.0714017762572429E8	0	7864	1.12446281939431	0.5340764051066295	0.051446087229323985	411.35577392578125	411.37548828125
573	411.42816162109375	11.2965180541333					1	DETECTED	411.4282 m/z @11.30 [151020OFc1_NvH-0949-CRLM-25.raw]	411.42816162109375	11.2965180541333	0.8292905296	96.7002030456	95.870912516	241852.765625	1.0138543390998739E8	0	7864	0.1188977885469722	9.811402862664687	40.785386856544434	411.4186096191406	411.4324035644531
574	411.4424133300781	41.5251287690667					1	DETECTED	411.4424 m/z @41.53 [151020OFc1_NvH-0949-CRLM-25.raw]	411.4424133300781	41.5251287690667	0.594797212266667	99.8235273325333	99.22873012026663	396742.21875	1.0439850684410962E8	0	7864	0.1889320208949954	0.5867991011747856	0.1257353327792419	411.43243408203125	411.452392578125
575	411.4589538574219	15.9219259002667					1	DETECTED	411.4590 m/z @15.92 [151020OFc1_NvH-0949-CRLM-25.raw]	411.4589538574219	15.9219259002667	2.22870151866667	83.3109479538667	81.08224643520003	126452.5703125	8.924528498126818E7	0	7864	0.14492305081308743	0.511761326635656	0.04715950617135849	411.4524230957031	411.4638671875
576	411.4739074707031	23.0781402941333					1	DETECTED	411.4739 m/z @23.08 [151020OFc1_NvH-0949-CRLM-25.raw]	411.4739074707031	23.0781402941333	3.143427308	96.7546792901333	93.6112519821333	255808.875	1.005174777228255E8	0	7864	9.43780415461999	0.5056791670084892	0.12191123922115778	411.4639587402344	411.48388671875
577	411.4918212890625	36.1988118229333					1	DETECTED	411.4918 m/z @36.20 [151020OFc1_NvH-0949-CRLM-25.raw]	411.4918212890625	36.1988118229333	2.68484486453333	95.3028646802667	92.61801981573336	148325.5625	9.307898978615037E7	0	7864	23.20788540049129	1.5317398350948628	0.003965918087463446	411.48394775390625	411.50177001953125
578	411.52294921875	19.7411056178667					1	DETECTED	411.5229 m/z @19.74 [151020OFc1_NvH-0949-CRLM-25.raw]	411.52294921875	19.7411056178667	2.45007254586667	96.5491359090667	94.09906336320003	137779.75	8.956878774059668E7	0	7864	5.142562726039186	4.594021130456601	0.42262446525604247	411.5129699707031	411.5320739746094
579	411.5420837402344	28.4849350930667					1	DETECTED	411.5421 m/z @28.48 [151020OFc1_NvH-0949-CRLM-25.raw]	411.5420837402344	28.4849350930667	2.71352934986667	99.4572418538667	96.74371250400003	1285330.875	1.3517851060811254E8	3	7864	7.106733914211738	0.5927894465903849	0.007629474399679291	411.5321350097656	411.55206298828125
580	411.5527648925781	23.6677190216					1	DETECTED	411.5528 m/z @23.67 [151020OFc1_NvH-0949-CRLM-25.raw]	411.5527648925781	23.6677190216	4.81472062133333	95.5194873384	90.70476671706666	703464.9375	1.2459256441865921E8	0	7864	4.4013653361962035	0.6613032055249368	0.05293302899793429	411.5520935058594	411.55560302734375
581	411.5656433105469	24.3518614378667					1	DETECTED	411.5656 m/z @24.35 [151020OFc1_NvH-0949-CRLM-25.raw]	411.5656433105469	24.3518614378667	3.01966167786667	96.9075024074667	93.88784072960003	1255163.75	1.4453418277305612E8	3	7864	0.15538404335502065	1.5310673184686525	0.362451561685464	411.5556640625	411.57562255859375
582	411.5807189941406	39.2918182685333					1	DETECTED	411.5807 m/z @39.29 [151020OFc1_NvH-0949-CRLM-25.raw]	411.5807189941406	39.2918182685333	3.8500438056	95.6509133405333	91.8008695349333	1056260.625	1.1147858150905573E8	0	7864	0.14469080282706415	0.5841767183427848	0.3478083321260848	411.57568359375	411.5904846191406
583	411.5960693359375	28.7393134328					1	DETECTED	411.5961 m/z @28.74 [151020OFc1_NvH-0949-CRLM-25.raw]	411.5960693359375	28.7393134328	3.1149731776	99.6373360277333	96.52236285013329	339156.375	9.037020812206586E7	3	7864	25.070651819732642	10.983447702289835	1.6502346819809217	411.5911865234375	411.60601806640625
584	411.6429443359375	41.4589063650667					1	DETECTED	411.6429 m/z @41.46 [151020OFc1_NvH-0949-CRLM-25.raw]	411.6429443359375	41.4589063650667	3.0770798752	88.1520924485333	85.0750125733333	284026.71875	1.0167795542062117E8	0	7864	0.08435269521721978	0.7125663958065874	0.41080655830448304	411.633056640625	411.6528015136719
585	411.6744689941406	31.8851627786667					1	DETECTED	411.6745 m/z @31.89 [151020OFc1_NvH-0949-CRLM-25.raw]	411.6744689941406	31.8851627786667	6.58010903306667	92.2771180352	85.69700900213334	120955.140625	9.05096345350967E7	0	7864	0.1327414837925076	1.6932785415844867	0.20716425968379926	411.6647644042969	411.67498779296875
586	411.68499755859375	28.3405513869333					1	DETECTED	411.6850 m/z @28.34 [151020OFc1_NvH-0949-CRLM-25.raw]	411.68499755859375	28.3405513869333	2.33512723653333	84.5023567506667	82.16722951413338	779586.9375	1.0232425292398612E8	0	7864	0.21959685459127698	0.5130596300462812	0.7021439252845265	411.6750183105469	411.6949462890625
587	411.7060852050781	29.9577430032					1	DETECTED	411.7061 m/z @29.96 [151020OFc1_NvH-0949-CRLM-25.raw]	411.7060852050781	29.9577430032	3.10559188053333	87.2470234525333	84.14143157199997	539514.5625	1.0059127022423524E8	0	7864	0.16715619044536822	105.30958430719569	14.048450968358756	411.6961364746094	411.70648193359375
588	411.71649169921875	22.1506403109333					1	DETECTED	411.7165 m/z @22.15 [151020OFc1_NvH-0949-CRLM-25.raw]	411.71649169921875	22.1506403109333	2.44056824106667	97.0498451165333	94.60927687546663	9740400.0	3.099607697282274E8	2	7864	0.15961690528412475	2.4917289368508944	0.07658068721410337	411.7066955566406	411.7264404296875
589	411.7271423339844	21.3113875016					1	DETECTED	411.7271 m/z @21.31 [151020OFc1_NvH-0949-CRLM-25.raw]	411.7271423339844	21.3113875016	2.0642121952	99.9220974749333	97.8578852797333	834271.0	1.2993864084556067E8	2	7864	15.672554326624283	1.2566853294838392	1.016468602750583	411.72650146484375	411.73712158203125
590	411.74365234375	29.8239653045333					1	DETECTED	411.7437 m/z @29.82 [151020OFc1_NvH-0949-CRLM-25.raw]	411.74365234375	29.8239653045333	2.44056824106667	98.1000519189333	95.65948367786663	405230.40625	1.0903589323262411E8	2	7864	22.006298803148617	0.5080123988582129	0.03620307470753999	411.7371520996094	411.74737548828125
591	411.7578125	27.7272877370667					1	DETECTED	411.7578 m/z @27.73 [151020OFc1_NvH-0949-CRLM-25.raw]	411.7578125	27.7272877370667	0.410494841066667	97.8107716637333	97.40027682266664	2842782.5	1.3705992883293036E8	2	7864	0.18973942847187786	0.5110978863872908	0.01813938418940105	411.74798583984375	411.7673645019531
592	411.7746276855469	3.32684402266667					1	DETECTED	411.7746 m/z @3.33 [151020OFc1_NvH-0949-CRLM-25.raw]	411.7746276855469	3.32684402266667	2.1125589888	97.7454844493333	95.6329254605333	234475.84375	8.524683262367323E7	2	7864	11.84330533546666	96.31919007465817	210.9475562727585	411.7679443359375	411.7843322753906
593	411.8072509765625	48.1496595077333					1	DETECTED	411.8073 m/z @48.15 [151020OFc1_NvH-0949-CRLM-25.raw]	411.8072509765625	48.1496595077333	3.228855248	99.7578263834667	96.5289711354667	30679.9140625	9.38310116143063E7	0	7864	95.98193912928708	1.0776521268074157	1.156896225156678	411.7978210449219	411.8080139160156
594	411.8420715332031	41.4798766592					1	DETECTED	411.8421 m/z @41.48 [151020OFc1_NvH-0949-CRLM-25.raw]	411.8420715332031	41.4798766592	0.0045887192	99.8784474144	99.8738586952	55786.96484375	9.357926246985057E7	0	7864	27.01427756281709	1.199112031567421	1.4014454601735187	411.84051513671875	411.847412109375
595	411.857421875	25.1986516522667					1	DETECTED	411.8574 m/z @25.20 [151020OFc1_NvH-0949-CRLM-25.raw]	411.857421875	25.1986516522667	0.0164265717333333	99.9993134245333	99.98288685279996	533817.75	1.0713480596363351E8	3	7864	11.997554209772806	1.7324041658375429	0.004259509931030206	411.8475036621094	411.86248779296875
596	411.87249755859375	25.4119097112					1	DETECTED	411.8725 m/z @25.41 [151020OFc1_NvH-0949-CRLM-25.raw]	411.87249755859375	25.4119097112	0.0164265717333333	99.9884490888	99.97202251706666	3835289.75	1.523009802901048E8	3	7864	0.21212548142866083	0.5780420375753906	18.234524865652276	411.862548828125	411.8824462890625
597	411.88726806640625	27.9186766322667					1	DETECTED	411.8873 m/z @27.92 [151020OFc1_NvH-0949-CRLM-25.raw]	411.88726806640625	27.9186766322667	0.0164265717333333	99.8346088248	99.81818225306667	550876.75	1.1384943830144435E8	0	7864	0.07542809034869435	0.649426186571959	2.7429921473624064	411.8825378417969	411.8972473144531
598	411.9000549316406	24.3779692917333					1	DETECTED	411.9001 m/z @24.38 [151020OFc1_NvH-0949-CRLM-25.raw]	411.9000549316406	24.3779692917333	0.110285349066667	99.9993134245333	99.88902807546663	445321.4375	1.1291955127680561E8	3	7864	6.998727462387588	0.7476928571013762	1.0415392433152895	411.8973083496094	411.9100036621094
599	411.9144592285156	39.3054870616					1	DETECTED	411.9145 m/z @39.31 [151020OFc1_NvH-0949-CRLM-25.raw]	411.9144592285156	39.3054870616	0.0402596210666667	99.9773175301333	99.93705790906664	274264.71875	9.396608318919237E7	0	7864	18.20278469834422	0.6777733117561959	0.533133059611393	411.91009521484375	411.9244384765625
600	411.9302673339844	28.7150154672					1	DETECTED	411.9303 m/z @28.72 [151020OFc1_NvH-0949-CRLM-25.raw]	411.9302673339844	28.7150154672	0.0872842762666667	99.9662137258667	99.87892944960002	227620.5	1.0503806913430938E8	3	7864	0.10671770593626562	0.5032159627716842	0.007866462557811798	411.9245300292969	411.94024658203125
601	411.9548034667969	16.9583564338667					1	DETECTED	411.9548 m/z @16.96 [151020OFc1_NvH-0949-CRLM-25.raw]	411.9548034667969	16.9583564338667	0.0045887192	99.9993134245333	99.9947247053333	96326.578125	9.421279503776939E7	3	7864	4.433702513702277	3.943526006544951	0.002532470608666353	411.94482421875	411.95648193359375
602	411.96649169921875	20.3095362250667					1	DETECTED	411.9665 m/z @20.31 [151020OFc1_NvH-0949-CRLM-25.raw]	411.96649169921875	20.3095362250667	0.475556623733333	99.9553034376	99.47974681386665	242081.75	1.0675118086494038E8	0	7864	0.05845828814455345	6.300382930169711	0.034730126496161966	411.9565124511719	411.97613525390625
603	411.98614501953125	30.4436559552					1	DETECTED	411.9861 m/z @30.44 [151020OFc1_NvH-0949-CRLM-25.raw]	411.98614501953125	30.4436559552	0.0045887192	99.9001722872	99.89558356799999	402212.0625	1.0647758388737051E8	4	7864	0.15769780045916093	0.5055388434459636	0.9832074372267915	411.9761657714844	411.9961242675781
604	412.0062561035156	26.0295464341333					1	DETECTED	412.0063 m/z @26.03 [151020OFc1_NvH-0949-CRLM-25.raw]	412.0062561035156	26.0295464341333	0.0045887192	99.6917245517333	99.6871358325333	73842.1796875	8.669001852358037E7	0	7864	0.043302807688800016	2.0345236781580254	2.9814147994905267	411.99627685546875	412.0132751464844
605	412.02337646484375	29.5630390528					1	DETECTED	412.0234 m/z @29.56 [151020OFc1_NvH-0949-CRLM-25.raw]	412.02337646484375	29.5630390528	0.529735533866667	99.9553034376	99.42556790373332	378242.78125	9.768996862637286E7	0	7864	0.131686821207893	0.5083229414416787	0.1794732277811323	412.0139465332031	412.0333557128906
606	412.0594177246094	42.4501553682667					1	DETECTED	412.0594 m/z @42.45 [151020OFc1_NvH-0949-CRLM-25.raw]	412.0594177246094	42.4501553682667	0.0520068346666667	99.9773175301333	99.92531069546664	47472.93359375	9.069197140552202E7	0	7864	27.045268207476802	1.119332726358601	1.2392806268936178	412.0497131347656	412.06939697265625
607	412.0838623046875	14.9943558266667					1	DETECTED	412.0839 m/z @14.99 [151020OFc1_NvH-0949-CRLM-25.raw]	412.0838623046875	14.9943558266667	0.0045887192	99.80184266	99.7972539408	55899.62109375	1.0478423902137873E8	0	7864	0.14366986335423348	3.4690128605153303	0.009807864204444561	412.07391357421875	412.09332275390625
608	412.1258239746094	92.471405556					1	DETECTED	412.1258 m/z @92.47 [151020OFc1_NvH-0949-CRLM-25.raw]	412.1258239746094	92.471405556	10.6086866445333	99.9001722872	89.29148564266669	68108.8203125	1.0572595886414778E8	0	7864	1.3784409475170776	0.5165075533518684	4.429857777941479	412.1161804199219	412.1316223144531
609	412.1423034667969	92.3430489888					1	DETECTED	412.1423 m/z @92.34 [151020OFc1_NvH-0949-CRLM-25.raw]	412.1423034667969	92.3430489888	4.48992215546667	96.7654790242667	92.27555686880002	93620.4375	8.99496376453638E7	0	7864	0.17373974876699094	0.513972278465658	0.020577593335045778	412.1330871582031	412.1501159667969
610	412.1607666015625	90.0015339394667					1	DETECTED	412.1608 m/z @90.00 [151020OFc1_NvH-0949-CRLM-25.raw]	412.1607666015625	90.0015339394667	11.1401307144	98.7922268538667	87.65209613946669	262295.9375	8.71159570057701E7	0	7864	0.08706710954112395	0.5662914523264952	0.037155421867752864	412.1510925292969	412.1705322265625
611	412.18194580078125	89.9823905946667					1	DETECTED	412.1819 m/z @89.98 [151020OFc1_NvH-0949-CRLM-25.raw]	412.18194580078125	89.9823905946667	4.28870209226667	99.1729476288	94.88424553653333	180908.203125	1.0432309280174103E8	0	7864	0.04144243144791915	0.5936259761157173	0.07547127524624367	412.1736145019531	412.1834716796875
612	412.1935119628906	25.6334089474667					1	DETECTED	412.1935 m/z @25.63 [151020OFc1_NvH-0949-CRLM-25.raw]	412.1935119628906	25.6334089474667	3.02908242986667	98.6458824848	95.61680005493332	1400845.0	1.1983333351370807E8	0	7864	0.22453853755577668	0.5876888894201486	12.646109193439859	412.18359375	412.19732666015625
613	412.20733642578125	25.3663097469333					1	DETECTED	412.2073 m/z @25.37 [151020OFc1_NvH-0949-CRLM-25.raw]	412.20733642578125	25.3663097469333	2.56028570186667	98.0456435738667	95.48535787200002	2764748.0	1.3544184771313548E8	3	7864	0.13486098430070115	1.6999151533117003	0.01787810297810218	412.1973571777344	412.2078552246094
614	412.2178955078125	22.1506403109333					1	DETECTED	412.2179 m/z @22.15 [151020OFc1_NvH-0949-CRLM-25.raw]	412.2178955078125	22.1506403109333	2.84781170906667	99.6807225597333	96.83291085066662	4978706.5	2.2533690845652175E8	2	7864	0.13627372814877248	25.058229048941687	8.60344308314436	412.2079162597656	412.2212219238281
615	412.2312316894531	26.6331767410667					1	DETECTED	412.2312 m/z @26.63 [151020OFc1_NvH-0949-CRLM-25.raw]	412.2312316894531	26.6331767410667	1.92814488506667	99.9662137258667	98.03806884080002	6712273.0	2.690538242702996E8	3	7864	0.14629976235458386	0.5074463025697662	2.0438294133925656	412.22125244140625	412.2412109375
616	412.2430419921875	17.444279804					1	DETECTED	412.2430 m/z @17.44 [151020OFc1_NvH-0949-CRLM-25.raw]	412.2430419921875	17.444279804	2.86729499786667	99.9662137258667	97.09891872800003	1418468.125	1.2794322626219007E8	2	7864	0.1290787044851207	0.5722174879043732	1.8368044450687682	412.2412414550781	412.2530212402344
617	412.259521484375	27.7272877370667					1	DETECTED	412.2595 m/z @27.73 [151020OFc1_NvH-0949-CRLM-25.raw]	412.259521484375	27.7272877370667	1.50329721893333	95.0832404317333	93.57994321279998	1218418.125	1.350409801246612E8	2	7864	0.11582517046420548	2.1354772148422936	3.30056270354414	412.2530517578125	412.2695007324219
618	412.26953125	91.2269196285333					1	DETECTED	412.2695 m/z @91.23 [151020OFc1_NvH-0949-CRLM-25.raw]	412.26953125	91.2269196285333	3.24858208906667	98.6019168034667	95.35333471440002	98552.8984375	8.512616079939985E7	0	7864	88.44923132711949	0.542004115886525	0.003931411323834721	412.26953125	412.2793273925781
619	412.2900390625	90.0344504632					1	DETECTED	412.2900 m/z @90.03 [151020OFc1_NvH-0949-CRLM-25.raw]	412.2900390625	90.0344504632	5.02242076186667	97.8107716637333	92.78835090186664	138579.09375	9.747867413855529E7	0	7864	42.30130869446802	0.5484703582054239	0.006558799414646183	412.2816467285156	412.29473876953125
620	412.30548095703125	90.3145738090667					1	DETECTED	412.3055 m/z @90.31 [151020OFc1_NvH-0949-CRLM-25.raw]	412.30548095703125	90.3145738090667	1.63570173813333	95.58529230935	93.94959057121666	156805.921875	1.0368721079917677E8	0	7864	1.5757120347070241	0.5114754209308479	8.644536979910782	412.3003845214844	412.3153381347656
621	412.3266296386719	90.9510651149333					1	DETECTED	412.3266 m/z @90.95 [151020OFc1_NvH-0949-CRLM-25.raw]	412.3266296386719	90.9510651149333	38.9024182325333	94.6021476536	55.6997294210667	59080.37890625	6.56024063594819E7	0	7864	null	0.5350737507827633	0.07014750156552668	412.31732177734375	412.33197021484375
622	412.34228515625	91.3240039197333					1	DETECTED	412.3423 m/z @91.32 [151020OFc1_NvH-0949-CRLM-25.raw]	412.34228515625	91.3240039197333	20.7921999544	99.9001722872	79.10797233279999	63283.890625	8.009664966711098E7	0	7864	0.4057965400950394	0.5607964626261503	2.978290857209509	412.33233642578125	412.3512878417969
623	412.3784484863281	90.7191569629333					1	DETECTED	412.3784 m/z @90.72 [151020OFc1_NvH-0949-CRLM-25.raw]	412.3784484863281	90.7191569629333	5.53739204853333	98.8790845616	93.34169251306666	76402.578125	1.0027536554992181E8	0	7864	74.76033474965081	0.5478971503282815	0.016066772205891526	412.3688659667969	412.3883056640625
624	412.4148864746094	92.331059184					1	DETECTED	412.4149 m/z @92.33 [151020OFc1_NvH-0949-CRLM-25.raw]	412.4148864746094	92.331059184	2.7902019792	98.2414580901333	95.4512561109333	175602.625	9.930176736633861E7	0	7864	1.7772813654463704	7.896429079607983	0.010558590808482662	412.40509033203125	412.4150085449219
625	412.4250183105469	29.5630390528					1	DETECTED	412.4250 m/z @29.56 [151020OFc1_NvH-0949-CRLM-25.raw]	412.4250183105469	29.5630390528	4.77716273546667	99.9773175301333	95.20015479466663	238896.21875	9.877212564464284E7	0	7864	0.10715725948207222	2.057253156759495	4.988872749028319	412.4150390625	412.43487548828125
626	412.4512634277344	30.0137402149333					1	DETECTED	412.4513 m/z @30.01 [151020OFc1_NvH-0949-CRLM-25.raw]	412.4512634277344	30.0137402149333	2.8575591312	99.588345108	96.7307859768	49956.40234375	9.18081261207464E7	0	7864	77.69956375520616	1.9886610092547636	2.981665440717585	412.4413146972656	412.45391845703125
627	412.4639587402344	10.3269879725333					1	DETECTED	412.4640 m/z @10.33 [151020OFc1_NvH-0949-CRLM-25.raw]	412.4639587402344	10.3269879725333	3.41507210666667	93.9670613946667	90.55198928800003	248388.6875	1.0860235011889172E8	0	7864	17.559600609017473	0.5431390417867163	4.965511615790715	412.4540710449219	412.473876953125
628	412.48779296875	30.412717116					1	DETECTED	412.4878 m/z @30.41 [151020OFc1_NvH-0949-CRLM-25.raw]	412.48779296875	30.412717116	3.21939074933333	98.4377993877333	95.21840863839998	204915.140625	9.156600208238193E7	0	7864	0.038880434354993554	2.0236196906185864	0.7216824796096527	412.4778137207031	412.49737548828125
629	412.5038757324219	24.1646758506667					1	DETECTED	412.5039 m/z @24.16 [151020OFc1_NvH-0949-CRLM-25.raw]	412.5038757324219	24.1646758506667	2.30634059786667	98.53603202	96.22969142213333	95784.0625	9.920425971685024E7	0	7864	1.782124952429598	2.3973838375967005	0.006022730401882469	412.4981994628906	412.51385498046875
630	412.5262756347656	25.1169962584					1	DETECTED	412.5263 m/z @25.12 [151020OFc1_NvH-0949-CRLM-25.raw]	412.5262756347656	25.1169962584	3.68205473573333	97.3916410832	93.70958634746667	123982.9609375	9.855944575982006E7	0	7864	16.930928436763992	3.012153016720397	0.004248394525610526	412.5166931152344	412.5317077636719
631	412.5417175292969	25.3959723421333					1	DETECTED	412.5417 m/z @25.40 [151020OFc1_NvH-0949-CRLM-25.raw]	412.5417175292969	25.3959723421333	2.0931913928	99.0963919850667	97.00320059226671	940107.4375	1.2837948013743109E8	3	7864	13.756960178784626	0.9755892682072826	0.01752684303645889	412.53179931640625	412.54498291015625
632	412.55499267578125	13.9822279309333					1	DETECTED	412.5550 m/z @13.98 [151020OFc1_NvH-0949-CRLM-25.raw]	412.55499267578125	13.9822279309333	3.55296601493333	99.7469574986667	96.19399148373337	1.5767788E7	3.6697832189023495E8	3	7864	0.18625386128092813	1.0101691592937756	0.9033861936721361	412.5450134277344	412.56494140625
633	412.5653991699219	26.6331767410667					1	DETECTED	412.5654 m/z @26.63 [151020OFc1_NvH-0949-CRLM-25.raw]	412.5653991699219	26.6331767410667	2.5793413472	99.1619479592	96.582606612	4860314.5	1.5467811680633974E8	3	7864	0.17651884197900358	1.0653241169668255	0.009336912823002193	412.56500244140625	412.57537841796875
634	412.5764465332031	38.3824326549333					1	DETECTED	412.5764 m/z @38.38 [151020OFc1_NvH-0949-CRLM-25.raw]	412.5764465332031	38.3824326549333	1.36000938026667	95.7276102554667	94.36760087520003	1193933.625	1.1317660409206986E8	3	7864	0.2366545953376047	0.5262399944974337	2.8789458886807835	412.5754089355469	412.5862121582031
635	412.591064453125	29.9289474861333					1	DETECTED	412.5911 m/z @29.93 [151020OFc1_NvH-0949-CRLM-25.raw]	412.591064453125	29.9289474861333	2.6371000048	94.9699980074667	92.3328980026667	179001.96875	9.546110783552183E7	0	7864	0.08265430255559636	2.064088060936546	0.008112373307241653	412.5865478515625	412.60076904296875
636	412.6080017089844	53.8179534394667					1	DETECTED	412.6080 m/z @53.82 [151020OFc1_NvH-0949-CRLM-25.raw]	412.6080017089844	53.8179534394667	3.02908242986667	89.0275391162667	85.99845668640002	45775.2578125	1.061488430530893E8	3	7864	65.06743457177703	0.8507280927999522	0.7141898645318102	412.6011047363281	412.615478515625
637	412.6565856933594	40.5288353613333					1	DETECTED	412.6566 m/z @40.53 [151020OFc1_NvH-0949-CRLM-25.raw]	412.6565856933594	40.5288353613333	3.1149731776	98.3290237968	95.2140506192	74162.4609375	8.628730637389486E7	0	7864	14.31203446745312	1.4678313182550455	1.936435690992738	412.64666748046875	412.6648254394531
638	412.6952209472656	25.6429939768					1	DETECTED	412.6952 m/z @25.64 [151020OFc1_NvH-0949-CRLM-25.raw]	412.6952209472656	25.6429939768	2.91532349893333	96.5491359090667	93.63381241013337	514191.40625	1.0210301925884014E8	0	7864	0.163237436891432	5.712756922409878	0.008974058085502362	412.6855163574219	412.6976013183594
639	412.7076416015625	17.7770921944					1	DETECTED	412.7076 m/z @17.78 [151020OFc1_NvH-0949-CRLM-25.raw]	412.7076416015625	17.7770921944	3.4611337416	96.8527617850667	93.39162804346671	648017.5	1.1265348308053003E8	0	7864	1.5850069233735056	0.853976434717785	0.44644855452962406	412.69775390625	412.7176208496094
640	412.7179870605469	16.4515202368					1	DETECTED	412.7180 m/z @16.45 [151020OFc1_NvH-0949-CRLM-25.raw]	412.7179870605469	16.4515202368	7.76111247066667	84.0324080786667	76.27129560800003	385814.8125	1.0941249723658662E8	0	7864	0.2335924974010517	1.356784282795362	2.4446848427687824	412.7176513671875	412.71893310546875
641	412.72894287109375	22.3212614184					1	DETECTED	412.7289 m/z @22.32 [151020OFc1_NvH-0949-CRLM-25.raw]	412.72894287109375	22.3212614184	2.56989163413333	99.9220974749333	97.35220584079997	5158678.0	2.176965750403987E8	2	7864	0.23374975851963598	0.6211289297419297	1.4080433766393836	412.7189636230469	412.7389221191406
642	412.7406005859375	11.5801087941333					1	DETECTED	412.7406 m/z @11.58 [151020OFc1_NvH-0949-CRLM-25.raw]	412.7406005859375	11.5801087941333	3.39322221013333	94.3217030765333	90.92848086639997	867490.0625	1.1814564497767663E8	2	7864	0.1487086274665952	0.5358960554356818	1.4934005156010413	412.73895263671875	412.743408203125
643	412.75341796875	27.8986684986667					1	DETECTED	412.7534 m/z @27.90 [151020OFc1_NvH-0949-CRLM-25.raw]	412.75341796875	27.8986684986667	2.9724267384	95.0414240368	92.06899729839999	3997840.0	2.0185560086300582E8	2	7864	2.320078266025135	0.5179671733956349	0.026737036792425443	412.74346923828125	412.7633361816406
644	412.7708740234375	11.3061221632					1	DETECTED	412.7709 m/z @11.31 [151020OFc1_NvH-0949-CRLM-25.raw]	412.7708740234375	11.3061221632	0.0282537096	96.9833165962667	96.95506288666671	380162.78125	9.552069448534705E7	0	7864	0.17969500205828126	0.5170522011353273	0.9111495708470734	412.7634582519531	412.78082275390625
645	412.8175048828125	22.4008416197333					1	DETECTED	412.8175 m/z @22.40 [151020OFc1_NvH-0949-CRLM-25.raw]	412.8175048828125	22.4008416197333	0.7712916816	99.402622224	98.6313305424	38175.7421875	1.0344040842573246E8	0	7864	96.51314934857582	2.3145570876109476	3.6506710366654587	412.80755615234375	412.8187255859375
646	412.8288879394531	30.5916715298667					1	DETECTED	412.8289 m/z @30.59 [151020OFc1_NvH-0949-CRLM-25.raw]	412.8288879394531	30.5916715298667	0.211759144	99.9553034376	99.7435442936	825771.0	1.1005774856111431E8	3	7864	0.12704357102322916	0.5573750820362798	0.0283122378485919	412.8191223144531	412.8387145996094
647	412.8417053222656	30.5916715298667					1	DETECTED	412.8417 m/z @30.59 [151020OFc1_NvH-0949-CRLM-25.raw]	412.8417053222656	30.5916715298667	0.0045887192	99.7026537656	99.6980650464	72900.6328125	9.78220395139987E7	0	7864	69.12606999867525	1.6313650686437104	3.764432759617124	412.83905029296875	412.84295654296875
648	412.8534240722656	13.4297292410667					1	DETECTED	412.8534 m/z @13.43 [151020OFc1_NvH-0949-CRLM-25.raw]	412.8534240722656	13.4297292410667	0.0045887192	99.9993134245333	99.9947247053333	87167.6171875	9.264055951481442E7	0	7864	3.4215106930836363	4.1385826990546315	0.009978566513931047	412.8436279296875	412.8634033203125
649	412.8645935058594	5.2927219344					1	DETECTED	412.8646 m/z @5.29 [151020OFc1_NvH-0949-CRLM-25.raw]	412.8645935058594	5.2927219344	4.9460426144	99.5228185952	94.5767759808	73701.8125	8.561986191758461E7	0	7864	0.10465665145270986	1.1500592318080531	1.0456367155759887	412.8634338378906	412.8645935058594
650	412.8746032714844	44.9472413250667					1	DETECTED	412.8746 m/z @44.95 [151020OFc1_NvH-0949-CRLM-25.raw]	412.8746032714844	44.9472413250667	0.0638984693333333	99.9993134245333	99.93541495519996	316162.78125	1.212032133721274E8	3	7864	5.1287785171607965	1.2407937282814931	0.0072370899172729455	412.8646240234375	412.8782043457031
651	412.8882141113281	13.9711857741333					1	DETECTED	412.8882 m/z @13.97 [151020OFc1_NvH-0949-CRLM-25.raw]	412.8882141113281	13.9711857741333	0.497136109866667	99.9993134245333	99.50217731466662	1.082762E7	3.0083869820026296E8	3	7864	0.1841906233528121	56.12013530503676	127.16099592703017	412.87823486328125	412.8945617675781
652	412.9045715332031	16.5669853546667					1	DETECTED	412.9046 m/z @16.57 [151020OFc1_NvH-0949-CRLM-25.raw]	412.9045715332031	16.5669853546667	0.0045887192	99.9993134245333	99.9947247053333	3.5967744E7	5.56904294942988E8	3	7864	0.15494836355757968	1.00239263184026	0.935532040235844	412.89459228515625	412.91455078125
653	412.9374084472656	5.87674615946667					1	DETECTED	412.9374 m/z @5.88 [151020OFc1_NvH-0949-CRLM-25.raw]	412.9374084472656	5.87674615946667	0.0045887192	99.9884490888	99.9838603696	172966.140625	9.212419609022813E7	3	7864	0.12452979294843569	1.4758617223953272	0.7996746650561862	412.92742919921875	412.9473876953125
654	412.9584045410156	11.0015738538667					1	DETECTED	412.9584 m/z @11.00 [151020OFc1_NvH-0949-CRLM-25.raw]	412.9584045410156	11.0015738538667	0.0164265717333333	99.9773175301333	99.96089095839997	138435.265625	9.304150480649194E7	0	7864	0.06060654981365765	1.3814634692282597	9.648379530780112	412.94842529296875	412.9617919921875
655	412.9718322753906	24.7282987792					1	DETECTED	412.9718 m/z @24.73 [151020OFc1_NvH-0949-CRLM-25.raw]	412.9718322753906	24.7282987792	0.5622015448	99.9332078869333	99.3710063421333	1971873.125	1.1969867993139946E8	4	7864	0.17203354357328493	0.767849023820893	0.8414891824945893	412.96185302734375	412.9814453125
656	412.99017333984375	20.2332857368					1	DETECTED	412.9902 m/z @20.23 [151020OFc1_NvH-0949-CRLM-25.raw]	412.99017333984375	20.2332857368	0.0872842762666667	99.8784474144	99.79116313813333	302908.75	1.0181401225111529E8	0	7864	0.08517451689301936	1.0451108860135039	335.54223699520577	412.9818420410156	413.0000305175781
657	413.017333984375	6.99327802346667					1	DETECTED	413.0173 m/z @6.99 [151020OFc1_NvH-0949-CRLM-25.raw]	413.017333984375	6.99327802346667	0.8292905296	99.9220974749333	99.0928069453333	198557.1875	1.0192513374045564E8	0	7864	0.10587711314915982	25.154900607321913	209.74767372381234	413.0074157714844	413.0193786621094
658	413.0293884277344	30.6298394682667					1	DETECTED	413.0294 m/z @30.63 [151020OFc1_NvH-0949-CRLM-25.raw]	413.0293884277344	30.6298394682667	0.132712508533333	99.9112205562667	99.77850804773337	959132.6875	1.1324440590486006E8	0	7864	0.15543807288532818	15.871076474304626	0.8583967883409448	413.0194396972656	413.03936767578125
659	413.0543212890625	24.7927542837333					1	DETECTED	413.0543 m/z @24.79 [151020OFc1_NvH-0949-CRLM-25.raw]	413.0543212890625	24.7927542837333	1.34972214933333	99.0423239624	97.69260181306667	39218.25390625	9.454790286693104E7	0	7864	81.27735257984293	2.0836170264364813	2.5033155463891488	413.0530700683594	413.0592346191406
660	413.0694274902344	90.1299783552					1	DETECTED	413.0694 m/z @90.13 [151020OFc1_NvH-0949-CRLM-25.raw]	413.0694274902344	90.1299783552	0.0045887192	99.9993134245333	99.9947247053333	375591.5625	1.3325310017558374E8	0	7864	16.33340254128686	0.5007267823740792	0.00207222372345069	413.0594482421875	413.07904052734375
661	413.0908203125	65.1396995696					1	DETECTED	413.0908 m/z @65.14 [151020OFc1_NvH-0949-CRLM-25.raw]	413.0908203125	65.1396995696	0.0638984693333333	99.8346088248	99.77071035546666	31211.140625	8.820650348835881E7	0	7864	77.00287595930665	0.7302195771168539	0.45305047737299226	413.08099365234375	413.0960998535156
662	413.1449890136719	92.0507690402667					1	DETECTED	413.1450 m/z @92.05 [151020OFc1_NvH-0949-CRLM-25.raw]	413.1449890136719	92.0507690402667	5.04150610561667	99.9443220637333	94.90281595811662	65519.44921875	8.481294537069887E7	0	7864	0.04098315449492418	0.5171843083369024	0.42123804084613925	413.13641357421875	413.1549377441406
663	413.17010498046875	21.0076687277333					1	DETECTED	413.1701 m/z @21.01 [151020OFc1_NvH-0949-CRLM-25.raw]	413.17010498046875	21.0076687277333	2.5793413472	99.7578263834667	97.17848503626671	174095.03125	9.86185598422658E7	0	7864	0.0979960945385443	4.244533419042577	10.210907306468084	413.1601257324219	413.1713562011719
664	413.18145751953125	17.7000039082667					1	DETECTED	413.1815 m/z @17.70 [151020OFc1_NvH-0949-CRLM-25.raw]	413.18145751953125	17.7000039082667	2.80933893973333	99.9773175301333	97.16797859039997	307570.0	1.0106408567195871E8	0	7864	0.13581434923112212	5.141343544072067	0.015539400929399151	413.1715087890625	413.19012451171875
665	413.2001953125	28.6317017466667					1	DETECTED	413.2002 m/z @28.63 [151020OFc1_NvH-0949-CRLM-25.raw]	413.2001953125	28.6317017466667	2.0642121952	98.8898759642667	96.8256637690667	415575.125	1.2154811972156952E8	3	7864	8.40128095934211	0.7337420209067894	0.33388860369437945	413.1902160644531	413.201416015625
666	413.21142578125	46.9674267698667					1	DETECTED	413.2114 m/z @46.97 [151020OFc1_NvH-0949-CRLM-25.raw]	413.21142578125	46.9674267698667	2.4309970832	99.260444468	96.8294473848	564218.0625	1.1830783210663848E8	2	7864	29.185210072534566	0.5123637640239318	0.013110941445625308	413.2014465332031	413.2120056152344
667	413.2220458984375	13.9711857741333					1	DETECTED	413.2220 m/z @13.97 [151020OFc1_NvH-0949-CRLM-25.raw]	413.2220458984375	13.9711857741333	2.92498815013333	99.9443220637333	97.01933391359997	4271971.0	2.281057139504371E8	3	7864	0.2143709676805976	0.5156147169422425	0.72733591460187	413.2120666503906	413.2261047363281
668	413.23614501953125	16.5349503128					1	DETECTED	413.2361 m/z @16.53 [151020OFc1_NvH-0949-CRLM-25.raw]	413.23614501953125	16.5349503128	0.345024304	99.7026537656	99.3576294616	2.3016458E7	5.428048009347382E8	3	7864	0.1666541235527106	0.513751540035932	0.2739242566601968	413.2261657714844	413.2461242675781
669	413.2547607421875	27.9304745858667					1	DETECTED	413.2548 m/z @27.93 [151020OFc1_NvH-0949-CRLM-25.raw]	413.2547607421875	27.9304745858667	2.81900972693333	99.5772471845333	96.75823745759998	1530269.75	1.6910240634059194E8	0	7864	66.08751452416959	3.2118760324723117	21.76262386890442	413.24615478515625	413.2647399902344
670	413.2730407714844	11.3156664573333					1	DETECTED	413.2730 m/z @11.32 [151020OFc1_NvH-0949-CRLM-25.raw]	413.2730407714844	11.3156664573333	0.0045887192	99.9993134245333	99.9947247053333	166543.59375	9.81248039078498E7	0	7864	0.12302660569681834	13.307945215458	430.154132365631	413.2647705078125	413.2829284667969
671	413.28436279296875	3.9053564632					1	DETECTED	413.2844 m/z @3.91 [151020OFc1_NvH-0949-CRLM-25.raw]	413.28436279296875	3.9053564632	2.70399462506667	98.6677514090667	95.96375678400003	82745.5078125	8.770061500102553E7	4	7864	86.78017480903036	1.5748255310246975	68.58806519935001	413.28314208984375	413.2942199707031
672	413.3061828613281	92.331059184					1	DETECTED	413.3062 m/z @92.33 [151020OFc1_NvH-0949-CRLM-25.raw]	413.3061828613281	92.331059184	0.616563557333333	92.3981212922667	91.78155773493336	80979.5234375	7.749640971532413E7	0	7864	1.5087141244085984	0.5003832591692182	0.1474035589844787	413.2966003417969	413.3148498535156
673	413.3265380859375	92.331059184					1	DETECTED	413.3265 m/z @92.33 [151020OFc1_NvH-0949-CRLM-25.raw]	413.3265380859375	92.331059184	8.98539477466667	97.6909229813333	88.70552820666663	144126.546875	1.1353043240638594E8	0	7864	1.6817315544411144	0.5208737366401729	0.02966937693916417	413.3238830566406	413.334716796875
674	413.3450012207031	92.3615406736					1	DETECTED	413.3450 m/z @92.36 [151020OFc1_NvH-0949-CRLM-25.raw]	413.3450012207031	92.3615406736	0.7602832256	99.1183463261333	98.3580631005333	92816.109375	1.0929514779557328E8	0	7864	0.6403045438260051	0.5368816206282375	19.165731219012372	413.340576171875	413.3541564941406
675	413.3623352050781	92.3615406736					1	DETECTED	413.3623 m/z @92.36 [151020OFc1_NvH-0949-CRLM-25.raw]	413.3623352050781	92.3615406736	0.0045887192	99.9993134245333	99.9947247053333	83995.1328125	9.841399996546268E7	0	7864	3.400555167983029	0.5258629793812257	0.03131206155390157	413.3558654785156	413.37213134765625
676	413.4188537597656	6.98419463973333					1	DETECTED	413.4189 m/z @6.98 [151020OFc1_NvH-0949-CRLM-25.raw]	413.4188537597656	6.98419463973333	2.81900972693333	92.3615406736	89.54253094666667	101624.828125	1.0364318201318887E8	0	7864	0.07688327320441779	3.749838137718658	0.7563170551582925	413.408935546875	413.4205322265625
677	413.4305419921875	30.6298394682667					1	DETECTED	413.4305 m/z @30.63 [151020OFc1_NvH-0949-CRLM-25.raw]	413.4305419921875	30.6298394682667	2.00587094053333	99.8893369885333	97.88346604799997	249812.0625	1.0727136669584936E8	0	7864	0.03604081975254303	0.5499244229010269	0.00302975697691953	413.42071533203125	413.4404602050781
678	413.4466552734375	20.2778928562667					1	DETECTED	413.4467 m/z @20.28 [151020OFc1_NvH-0949-CRLM-25.raw]	413.4466552734375	20.2778928562667	4.76793395226667	91.3040544112	86.53612045893333	130039.75	8.384553285864471E7	0	7864	0.1407533683930211	3.933270779365552	0.017414766792699418	413.4406433105469	413.4485778808594
679	413.4585876464844	14.1436335413333					1	DETECTED	413.4586 m/z @14.14 [151020OFc1_NvH-0949-CRLM-25.raw]	413.4585876464844	14.1436335413333	1.78552320986667	99.4353525256	97.64982931573333	536540.875	1.1228978514842097E8	0	7864	0.46333804697414926	4.920088735919576	0.6115404377525875	413.44873046875	413.46319580078125
680	413.4732666015625	24.7153444288					1	DETECTED	413.4733 m/z @24.72 [151020OFc1_NvH-0949-CRLM-25.raw]	413.4732666015625	24.7153444288	2.4692383952	99.402622224	96.9333838288	987291.125	1.2218027179098612E8	0	7864	0.16376789552013804	0.6539932899186784	0.2289060101496702	413.46331787109375	413.4829406738281
681	413.49127197265625	20.2964390122667					1	DETECTED	413.4913 m/z @20.30 [151020OFc1_NvH-0949-CRLM-25.raw]	413.49127197265625	20.2964390122667	1.8232540872	99.4681709645333	97.6449168773333	163534.625	9.787838865243708E7	0	7864	0.09343923514341057	5.69686187932409	0.007681950334816449	413.4836120605469	413.5011901855469
682	413.5046691894531	21.0316240413333					1	DETECTED	413.5047 m/z @21.03 [151020OFc1_NvH-0949-CRLM-25.raw]	413.5046691894531	21.0316240413333	1.4420711648	70.0010844333333	68.5590132685333	68934.984375	7.334649408707911E7	0	7864	0.042048144697869105	1.7498871388397401	2.49977427767948	413.50140380859375	413.5057678222656
683	413.5159912109375	17.79221704					1	DETECTED	413.5160 m/z @17.79 [151020OFc1_NvH-0949-CRLM-25.raw]	413.5159912109375	17.79221704	2.59831440666667	87.3438285189333	84.74551411226662	142306.8125	9.40909246534155E7	0	7864	0.39906388499739265	6.199939029666999	0.026035989847142383	413.5060729980469	413.5257263183594
684	413.53662109375	45.4881165741333					1	DETECTED	413.5366 m/z @45.49 [151020OFc1_NvH-0949-CRLM-25.raw]	413.53662109375	45.4881165741333	3.50701665146667	99.9112205562667	96.40420390480003	186253.65625	1.0517478875271083E8	0	7864	16.97289525414848	1.4270532439138888	0.030224963399826145	413.5267028808594	413.5462951660156
685	413.5563049316406	13.9822279309333					1	DETECTED	413.5563 m/z @13.98 [151020OFc1_NvH-0949-CRLM-25.raw]	413.5563049316406	13.9822279309333	3.19115168213333	97.3250625973333	94.13391091519998	1142917.375	1.2907350528540541E8	3	7864	0.15810312208282085	6.096549058498152	0.9733412234799375	413.5463562011719	413.55938720703125
686	413.56939697265625	16.5349503128					1	DETECTED	413.5694 m/z @16.53 [151020OFc1_NvH-0949-CRLM-25.raw]	413.56939697265625	16.5349503128	0.7712916816	99.8565475701333	99.0852558885333	8759770.0	2.6219994170224315E8	3	7864	2.2886584383920727	8.74405485382451	16.318042486546535	413.5594177246094	413.5793762207031
687	413.58673095703125	42.9478078421333					1	DETECTED	413.5867 m/z @42.95 [151020OFc1_NvH-0949-CRLM-25.raw]	413.58673095703125	42.9478078421333	1.20395038293333	99.2496527629333	98.04570237999997	360551.3125	9.64763901037396E7	3	7864	0.125160266897133	2.3330755105650485	0.0062484077075412705	413.57940673828125	413.5966796875
688	413.6002197265625	34.4770477688					1	DETECTED	413.6002 m/z @34.48 [151020OFc1_NvH-0949-CRLM-25.raw]	413.6002197265625	34.4770477688	3.0866047496	95.5631178690833	92.4765131194833	31361.193359375	8.409163701950476E7	0	7864	80.8866459348092	1.4730042685749918	1.9460085371499836	413.59674072265625	413.6012878417969
689	413.6271667480469	35.3547836504					1	DETECTED	413.6272 m/z @35.35 [151020OFc1_NvH-0949-CRLM-25.raw]	413.6271667480469	35.3547836504	4.88951347466667	99.7026537656	94.81314029093333	165331.78125	8.53104308731537E7	0	7864	4.821842911259964	1.6414399264842596	3.99979783842117	413.6173095703125	413.6370849609375
690	413.6957702636719	22.3554362941333					1	DETECTED	413.6958 m/z @22.36 [151020OFc1_NvH-0949-CRLM-25.raw]	413.6957702636719	22.3554362941333	4.87086210053333	99.6153010026667	94.74443890213337	340673.9375	1.1257000908769293E8	0	7864	0.12050494864136851	0.544033729752679	8.278668247206175	413.6858825683594	413.69927978515625
691	413.7093200683594	14.1436335413333					1	DETECTED	413.7093 m/z @14.14 [151020OFc1_NvH-0949-CRLM-25.raw]	413.7093200683594	14.1436335413333	2.17054827893333	97.0054722818667	94.83492400293338	563254.0	1.1248239451325484E8	0	7864	8.754790322715401	3.803288590018521	3.151415958565791	413.6993408203125	413.7143249511719
692	413.724365234375	31.3607183237333					1	DETECTED	413.7244 m/z @31.36 [151020OFc1_NvH-0949-CRLM-25.raw]	413.724365234375	31.3607183237333	1.8799995848	98.7332048010667	96.8532052162667	1266657.125	1.6436435237800545E8	4	7864	0.31228923612246007	0.7759814845467267	0.661265760682512	413.71441650390625	413.7343444824219
693	413.7452697753906	25.5597807264					1	DETECTED	413.7453 m/z @25.56 [151020OFc1_NvH-0949-CRLM-25.raw]	413.7452697753906	25.5597807264	2.4692383952	95.7494264274667	93.28018803226671	2450544.25	1.4265977498688483E8	2	7864	17.405813270229807	0.8597932365228034	0.5830968818633647	413.73529052734375	413.7552490234375
694	413.7554016113281	28.2676015309333					1	DETECTED	413.7554 m/z @28.27 [151020OFc1_NvH-0949-CRLM-25.raw]	413.7554016113281	28.2676015309333	4.61312524746667	94.488588984	89.87546373653333	716994.75	1.1091288730296454E8	4	7864	0.47521500192761934	7.224004577157339	44.85604618501476	413.7552795410156	413.7565612792969
695	413.7665710449219	16.3783853045333					1	DETECTED	413.7666 m/z @16.38 [151020OFc1_NvH-0949-CRLM-25.raw]	413.7665710449219	16.3783853045333	2.93462140026667	96.3105699914667	93.37594859120004	2741949.5	1.552135563577848E8	2	7864	15.621229888150836	0.6725554211421528	85.26522510758257	413.756591796875	413.7762756347656
696	413.77862548828125	44.5801496616					1	DETECTED	413.7786 m/z @44.58 [151020OFc1_NvH-0949-CRLM-25.raw]	413.77862548828125	44.5801496616	3.8500438056	62.3507375949333	58.5006937893333	196386.15625	6.98602401028373E7	2	7864	7.490260269934517	0.7187948970267647	0.002846735868766118	413.7774353027344	413.7874450683594
697	413.827880859375	35.4279476522667					1	DETECTED	413.8279 m/z @35.43 [151020OFc1_NvH-0949-CRLM-25.raw]	413.827880859375	35.4279476522667	0.705850329883333	99.8893369885333	99.18348665864997	57983.9140625	9.728023978324558E7	0	7864	69.7556494030801	1.5665298560881065	2.3031281535186237	413.8179016113281	413.8376770019531
698	413.84918212890625	17.7653740445333					1	DETECTED	413.8492 m/z @17.77 [151020OFc1_NvH-0949-CRLM-25.raw]	413.84918212890625	17.7653740445333	0.0045887192	99.9993134245333	99.9947247053333	62727.29296875	9.727350352844107E7	0	7864	0.04444106386666391	2.826999399237847	0.0013210018004639302	413.8392639160156	413.8526611328125
699	413.86285400390625	23.0376971365333					1	DETECTED	413.8629 m/z @23.04 [151020OFc1_NvH-0949-CRLM-25.raw]	413.86285400390625	23.0376971365333	0.132712508533333	99.9993134245333	99.86660091599997	149512.3125	9.465690157185815E7	0	7864	0.12898531109247102	2.791357834057513	0.024757218542906623	413.8529052734375	413.8727111816406
700	413.87408447265625	17.5248140810667					1	DETECTED	413.8741 m/z @17.52 [151020OFc1_NvH-0949-CRLM-25.raw]	413.87408447265625	17.5248140810667	0.0164265717333333	97.7562717605333	97.73984518879996	90065.890625	9.584701895442796E7	0	7864	0.055584073537335854	8.617953950275803	0.014982048581556214	413.87286376953125	413.874755859375
701	413.884765625	26.6331767410667					1	DETECTED	413.8848 m/z @26.63 [151020OFc1_NvH-0949-CRLM-25.raw]	413.884765625	26.6331767410667	0.0045887192	99.9993134245333	99.9947247053333	1.3168012E7	2.4956081658133614E8	3	7864	0.16141768928751432	1.1402453920055873	1.0726623889193592	413.8747863769531	413.8947448730469
702	413.9037170410156	16.5349503128					1	DETECTED	413.9037 m/z @16.53 [151020OFc1_NvH-0949-CRLM-25.raw]	413.9037170410156	16.5349503128	0.0402596210666667	99.9884490888	99.94818946773333	2306213.75	1.535912520878803E8	3	7864	2.2948404368666004	2.9344148603067257	99.31565461839861	413.894775390625	413.91357421875
703	413.9138488769531	23.6991563250667					1	DETECTED	413.9138 m/z @23.70 [151020OFc1_NvH-0949-CRLM-25.raw]	413.9138488769531	23.6991563250667	0.0282537096	99.9443220637333	99.9160683541333	148343.265625	9.928319384940018E7	0	7864	19.26890417722892	3.222068946504192	0.3992007064692178	413.9137268066406	413.923828125
704	413.925537109375	31.4377017344					1	DETECTED	413.9255 m/z @31.44 [151020OFc1_NvH-0949-CRLM-25.raw]	413.925537109375	31.4377017344	0.177933250933333	99.6917245517333	99.51379130079997	120252.3515625	9.432691988512272E7	0	7864	0.6603037355068686	2.113813261057221	3.265470430637896	413.9240417480469	413.93231201171875
705	413.94232177734375	34.586295064					1	DETECTED	413.9423 m/z @34.59 [151020OFc1_NvH-0949-CRLM-25.raw]	413.94232177734375	34.586295064	0.0045887192	99.9884490888	99.9838603696	368347.1875	9.877217556555155E7	0	7864	0.4869730765230287	0.5050586217437457	0.14036152159860193	413.9326171875	413.9522705078125
706	413.96429443359375	10.8115033205333					1	DETECTED	413.9643 m/z @10.81 [151020OFc1_NvH-0949-CRLM-25.raw]	413.96429443359375	10.8115033205333	0.0045887192	99.9773175301333	99.9727288109333	1884591.25	1.4124433340846506E8	0	7864	0.25202727267343406	16.252692636137056	1.769278296950421	413.954345703125	413.9742431640625
707	413.98394775390625	43.6482333226667					1	DETECTED	413.9839 m/z @43.65 [151020OFc1_NvH-0949-CRLM-25.raw]	413.98394775390625	43.6482333226667	0.166572736266667	99.9553034376	99.78873070133332	1100881.625	1.0832020374119721E8	4	7864	0.08346744772164527	1.6247435574115796	0.0077058120930683874	413.9743347167969	413.9854736328125
708	413.99615478515625	25.5466290266667					1	DETECTED	413.9962 m/z @25.55 [151020OFc1_NvH-0949-CRLM-25.raw]	413.99615478515625	25.5466290266667	0.0045887192	99.7469574986667	99.7423687794667	2088685.125	1.4296031040204424E8	4	7864	0.13354642702475417	0.6323419561973436	18.904073821961443	413.9863586425781	414.00592041015625
709	414.01727294921875	34.3849298170667					1	DETECTED	414.0173 m/z @34.38 [151020OFc1_NvH-0949-CRLM-25.raw]	414.01727294921875	34.3849298170667	0.200432963466667	99.9884490888	99.78801612533333	37611.62109375	9.503204040893635E7	0	7864	77.1838113696536	1.4377173733140074	2.3680732392771264	414.0072937011719	414.0270690917969
710	414.0531921386719	75.7526124504					1	DETECTED	414.0532 m/z @75.75 [151020OFc1_NvH-0949-CRLM-25.raw]	414.0531921386719	75.7526124504	0.0045887192	99.9884490888	99.9838603696	80499.4375	1.0471961811736894E8	0	7864	4.751510769007666	0.6469104911637362	0.004923748281215369	414.0439453125	414.0621337890625
711	414.07281494140625	72.4402736744167					1	DETECTED	414.0728 m/z @72.44 [151020OFc1_NvH-0949-CRLM-25.raw]	414.07281494140625	72.4402736744167	0.0045887192	99.8456711069333	99.8410823877333	83112.9765625	9.782077253500132E7	0	7864	18.01601379141414	0.6587859883666158	0.005401525716274035	414.0633239746094	414.0792236328125
712	414.0893249511719	90.0015339394667					1	DETECTED	414.0893 m/z @90.00 [151020OFc1_NvH-0949-CRLM-25.raw]	414.0893249511719	90.0015339394667	0.793075603466667	99.9773175301333	99.18424192666664	1124429.625	1.030680360062791E8	0	7864	0.11656001984428599	0.8865881863857682	0.4555357814669838	414.0794372558594	414.09912109375
713	414.14019775390625	90.3050347613333					1	DETECTED	414.1402 m/z @90.31 [151020OFc1_NvH-0949-CRLM-25.raw]	414.14019775390625	90.3050347613333	0.616563557333333	99.6589398746667	99.04237631733336	139367.75	9.812414282815698E7	0	7864	62.33480134676941	0.5255939484410207	0.02098065550177298	414.1307373046875	414.1501770019531
714	414.1744079589844	91.4837667208167					1	DETECTED	414.1744 m/z @91.48 [151020OFc1_NvH-0949-CRLM-25.raw]	414.1744079589844	91.4837667208167	1.5134180112	98.9333044021333	97.4198863909333	310292.875	9.403979519625413E7	0	7864	0.24141894453862278	0.5038231608908419	0.8528751295518449	414.1647644042969	414.1830749511719
715	414.1930847167969	34.6009777802667					1	DETECTED	414.1931 m/z @34.60 [151020OFc1_NvH-0949-CRLM-25.raw]	414.1930847167969	34.6009777802667	2.5413045304	99.1183463261333	96.57704179573331	424224.625	1.027802954448965E8	3	7864	64.56658271091177	1.976145721051848	2.550639099632427	414.18310546875	414.193603515625
716	414.20361328125	18.2385063104					1	DETECTED	414.2036 m/z @18.24 [151020OFc1_NvH-0949-CRLM-25.raw]	414.20361328125	18.2385063104	0.0282537096	99.0745780069333	99.0463242973333	3667018.5	1.8294565713514394E8	3	7864	0.21901660390292932	6.093385537378705	3.7915159740172864	414.19366455078125	414.20867919921875
717	414.21868896484375	26.6331767410667					1	DETECTED	414.2187 m/z @26.63 [151020OFc1_NvH-0949-CRLM-25.raw]	414.21868896484375	26.6331767410667	1.7163679048	99.8565475701333	98.1401796653333	9619007.0	2.6722213501594785E8	2	7864	0.22668876461552756	0.5063532027932678	55.68066773204599	414.2087097167969	414.2286682128906
718	414.2303466796875	16.1872145978667					1	DETECTED	414.2303 m/z @16.19 [151020OFc1_NvH-0949-CRLM-25.raw]	414.2303466796875	16.1872145978667	2.52704209946667	98.9333044021333	96.40626230266663	8934367.0	2.5829603680224636E8	2	7864	0.18156144964741117	1.0115784299709516	0.9245020487622602	414.22869873046875	414.2403259277344
719	414.2486877441406	69.2975819712					1	DETECTED	414.2487 m/z @69.30 [151020OFc1_NvH-0949-CRLM-25.raw]	414.2486877441406	69.2975819712	2.18983987041667	98.5468234909333	96.35698362051663	3855085.5	3.467678425998254E8	2	7864	40.62343585501736	0.512616275052721	0.017248487042214954	414.2403564453125	414.2586669921875
720	414.26806640625	16.3783853045333					1	DETECTED	414.2681 m/z @16.38 [151020OFc1_NvH-0949-CRLM-25.raw]	414.26806640625	16.3783853045333	0.0164265717333333	99.9993134245333	99.98288685279996	1201685.5	1.394120313669325E8	2	7864	0.10514808002476883	6.097190809956623	5.778758423181959	414.2586975097656	414.2750549316406
721	414.2850646972656	92.542334068					1	DETECTED	414.2851 m/z @92.54 [151020OFc1_NvH-0949-CRLM-25.raw]	414.2850646972656	92.542334068	3.3362642272	99.2714129181333	95.93514869093329	4079712.5	1.8875559764508832E8	2	7864	77.26749100709424	0.5021032291448558	3.88943343809321	414.27508544921875	414.29412841796875
722	414.3002624511719	91.1805682370667					1	DETECTED	414.3003 m/z @91.18 [151020OFc1_NvH-0949-CRLM-25.raw]	414.3002624511719	91.1805682370667	4.11716608613333	91.7154104584	87.59824437226668	115383.1640625	6.774122443334645E7	0	7864	0.04907760190091892	0.503071567433157	0.0013239855275521332	414.2951354980469	414.31024169921875
723	414.32135009765625	91.5703867725333					1	DETECTED	414.3214 m/z @91.57 [151020OFc1_NvH-0949-CRLM-25.raw]	414.32135009765625	91.5703867725333	1.31873913626667	98.1109890394667	96.79224990320003	120747.7109375	1.2534417704117492E8	0	7864	0.03741720563461115	0.5362353621137944	0.6538529797272375	414.3118896484375	414.3313293457031
724	414.357666015625	91.3240039197333					1	DETECTED	414.3577 m/z @91.32 [151020OFc1_NvH-0949-CRLM-25.raw]	414.357666015625	91.3240039197333	0.0045887192	99.9773175301333	99.9727288109333	89335.0390625	1.0295661541274987E8	0	7864	1.0073206123517053	0.5220410865452456	3.7240948273039374	414.3477478027344	414.367431640625
725	414.4509582519531	19.8897099098667					1	DETECTED	414.4510 m/z @19.89 [151020OFc1_NvH-0949-CRLM-25.raw]	414.4509582519531	19.8897099098667	2.27730959173333	99.4791566501333	97.20184705839998	832004.875	1.0880232627638957E8	0	7864	0.08967693198030702	0.6162635410080879	2.3951821858930136	414.44097900390625	414.46075439453125
726	414.4655456542969	10.8211651802667					1	DETECTED	414.4655 m/z @10.82 [151020OFc1_NvH-0949-CRLM-25.raw]	414.4655456542969	10.8211651802667	2.8958115032	99.3041147541333	96.4083032509333	818436.5	1.1794048911123814E8	0	7864	0.2137417247606379	1.4761259690631665	2.5242890153332755	414.4610290527344	414.4754943847656
727	414.4826965332031	41.3465802245333					1	DETECTED	414.4827 m/z @41.35 [151020OFc1_NvH-0949-CRLM-25.raw]	414.4826965332031	41.3465802245333	2.6371000048	94.8814673264	92.2443673216	285169.03125	1.0760492235254803E8	4	7864	0.19145187852829793	0.7453548342277068	0.666538501539995	414.47576904296875	414.4830627441406
728	414.49310302734375	29.4921463594667					1	DETECTED	414.4931 m/z @29.49 [151020OFc1_NvH-0949-CRLM-25.raw]	414.49310302734375	29.4921463594667	2.3927247248	99.7469574986667	97.3542327738667	533118.5	1.2363161925595133E8	0	7864	0.12284387624198345	11.783871934874636	0.8363553334095363	414.4831237792969	414.50299072265625
729	414.5166931152344	17.6108628370667					1	DETECTED	414.5167 m/z @17.61 [151020OFc1_NvH-0949-CRLM-25.raw]	414.5166931152344	17.6108628370667	3.29771914373333	98.6458824848	95.34816334106667	283900.34375	9.587428885683134E7	3	7864	0.1614883694443634	0.5118239046669407	2.4942432664394416	414.50677490234375	414.526611328125
730	414.5376892089844	18.2135393770667					1	DETECTED	414.5377 m/z @18.21 [151020OFc1_NvH-0949-CRLM-25.raw]	414.5376892089844	18.2135393770667	3.95146572613333	99.1619479592	95.21048223306667	2400797.0	1.35629341325054E8	3	7864	0.22625476242787812	1.0040210575585893	0.49394541532056846	414.5277099609375	414.5423278808594
731	414.5523376464844	26.6331767410667					1	DETECTED	414.5523 m/z @26.63 [151020OFc1_NvH-0949-CRLM-25.raw]	414.5523376464844	26.6331767410667	3.49795618346667	99.9884490888	96.49049290533333	3442590.25	1.3751176527046677E8	3	7864	0.12573105243558658	1.0506574529383026	1.2336325734904363	414.5425109863281	414.5540771484375
732	414.5641174316406	16.206643848					1	DETECTED	414.5641 m/z @16.21 [151020OFc1_NvH-0949-CRLM-25.raw]	414.5641174316406	16.206643848	2.02539330426667	99.6264634104	97.60107010613334	5942258.5	3.509449376923147E8	3	7864	3.299799325617748	0.8961003177176764	0.17647655620968425	414.55413818359375	414.5740661621094
733	414.5873718261719	28.2982184978667					1	DETECTED	414.5874 m/z @28.30 [151020OFc1_NvH-0949-CRLM-25.raw]	414.5873718261719	28.2982184978667	1.90850498666667	95.1487021210667	93.24019713440003	238779.515625	1.1424886080746563E8	3	7864	1.8977425010479045	0.5017300615698749	0.22358122586781023	414.5774230957031	414.5973205566406
734	414.6026916503906	42.1974229781333					1	DETECTED	414.6027 m/z @42.20 [151020OFc1_NvH-0949-CRLM-25.raw]	414.6026916503906	42.1974229781333	2.91532349893333	94.2759474109333	91.36062391199997	154248.0625	9.540371705522577E7	3	7864	0.19141372768273612	1.1657361941987445	0.16375773544918537	414.597412109375	414.612548828125
735	414.6478271484375	8.8562650704					1	DETECTED	414.6478 m/z @8.86 [151020OFc1_NvH-0949-CRLM-25.raw]	414.6478271484375	8.8562650704	0.166572736266667	95.4976564184	95.33108368213333	47734.0390625	8.822674533353788E7	0	7864	39.69866275242878	16.528556845165863	0.37490226492250395	414.6379089355469	414.6573486328125
736	414.6935729980469	7.69569712693333					1	DETECTED	414.6936 m/z @7.70 [151020OFc1_NvH-0949-CRLM-25.raw]	414.6935729980469	7.69569712693333	2.98164760186667	99.4353525256	96.45370492373333	420207.3125	1.0585065387677059E8	0	7864	14.70794574086105	69.27444052369913	128.31977810966796	414.6838073730469	414.7034912109375
737	414.7078552246094	21.4457399986667					1	DETECTED	414.7079 m/z @21.45 [151020OFc1_NvH-0949-CRLM-25.raw]	414.7078552246094	21.4457399986667	3.6450259664	73.188989484	69.5439635176	137126.5625	8.11905054184173E7	0	7864	0.31415583710038675	2.192721723024942	0.05528712018282823	414.7037048339844	414.7100524902344
738	414.7200622558594	34.5618699546667					1	DETECTED	414.7201 m/z @34.56 [151020OFc1_NvH-0949-CRLM-25.raw]	414.7200622558594	34.5618699546667	0.345024304	98.722419432	98.37739512799999	569560.0	1.313388337066162E8	4	7864	23.867749619924215	0.5978454802523924	0.01663215630478581	414.7100830078125	414.73004150390625
739	414.7334899902344	41.3097412570667					1	DETECTED	414.7335 m/z @41.31 [151020OFc1_NvH-0949-CRLM-25.raw]	414.7334899902344	41.3097412570667	3.02908242986667	95.2641959882667	92.23511355840003	312994.65625	1.1650172005629258E8	2	7864	30.17012267048279	0.5212175752428089	0.03983572471616848	414.7300720214844	414.74346923828125
740	414.7543029785156	33.4117184952					1	DETECTED	414.7543 m/z @33.41 [151020OFc1_NvH-0949-CRLM-25.raw]	414.7543029785156	33.4117184952	2.1317338936	95.4648902024	93.3331563088	3117644.5	2.1494684417468336E8	2	7864	6.671258041567427	0.801634006504422	4.828182996042262	414.74432373046875	414.76416015625
741	414.7703857421875	20.0331978365333					1	DETECTED	414.7704 m/z @20.03 [151020OFc1_NvH-0949-CRLM-25.raw]	414.7703857421875	20.0331978365333	1.70621767653333	97.4579255098667	95.75170783333337	1129327.0	1.6063994273633134E8	2	7864	0.4149720073466945	8.589609416082697	40.99428694548476	414.7643127441406	414.7802429199219
742	414.7808532714844	17.9271034482667					1	DETECTED	414.7809 m/z @17.93 [151020OFc1_NvH-0949-CRLM-25.raw]	414.7808532714844	17.9271034482667	0.616563557333333	94.6117770808	93.99521352346666	115063.765625	8.767445635642357E7	0	7864	0.08139700872096611	2.714970593513896	2.4111728463212105	414.7804870605469	414.7907409667969
743	414.8216552734375	21.6558399208					1	DETECTED	414.8217 m/z @21.66 [151020OFc1_NvH-0949-CRLM-25.raw]	414.8216552734375	21.6558399208	1.16213192186667	99.8346088248	98.67247690293333	100502.9609375	9.587304164243424E7	0	7864	3.155753820546238	3.0462903014357363	0.6013039492779142	414.8118896484375	414.83160400390625
744	414.85107421875	17.5758054802667					1	DETECTED	414.8511 m/z @17.58 [151020OFc1_NvH-0949-CRLM-25.raw]	414.85107421875	17.5758054802667	0.0045887192	99.9662137258667	99.9616250066667	285614.78125	9.669590511862952E7	0	7864	0.14481706335357813	0.5465768597422216	3.930082401247779	414.8410949707031	414.8607482910156
745	414.8638610839844	12.0648244301333					1	DETECTED	414.8639 m/z @12.06 [151020OFc1_NvH-0949-CRLM-25.raw]	414.8638610839844	12.0648244301333	0.0282537096	99.9773175301333	99.94906382053331	80378.2890625	8.365607455128792E7	3	7864	0.1158496841615424	4.126540669631577	16.86485794078896	414.8612060546875	414.8653259277344
746	414.8753356933594	29.8508693573333					1	DETECTED	414.8753 m/z @29.85 [151020OFc1_NvH-0949-CRLM-25.raw]	414.8753356933594	29.8508693573333	0.0045887192	99.9993134245333	99.9947247053333	1131569.625	1.3779571261317062E8	3	7864	11.65225616056031	0.5081646208135024	0.02768446302121053	414.86541748046875	414.88031005859375
747	414.89031982421875	42.5566079229333					1	DETECTED	414.8903 m/z @42.56 [151020OFc1_NvH-0949-CRLM-25.raw]	414.89031982421875	42.5566079229333	0.166572736266667	99.9884490888	99.82187635253332	1746190.375	1.1674168743492419E8	0	7864	16.014623638064723	0.506836155999747	0.012357936727863846	414.8804016113281	414.890869140625
748	414.90087890625	19.4873708397333					1	DETECTED	414.9009 m/z @19.49 [151020OFc1_NvH-0949-CRLM-25.raw]	414.90087890625	19.4873708397333	0.0045887192	99.9993134245333	99.9947247053333	3707171.25	2.282061091623999E8	3	7864	3.3430531434412813	0.6820143549855535	1.448162703247651	414.89093017578125	414.9108581542969
749	414.9134216308594	37.9366378786667					1	DETECTED	414.9134 m/z @37.94 [151020OFc1_NvH-0949-CRLM-25.raw]	414.9134216308594	37.9366378786667	0.0045887192	99.9884490888	99.9838603696	191890.8125	9.430274100144021E7	3	7864	21.36155694544302	1.570661161735269	0.0054086022949567875	414.910888671875	414.9233093261719
750	414.9328918457031	89.6050028968					1	DETECTED	414.9329 m/z @89.61 [151020OFc1_NvH-0949-CRLM-25.raw]	414.9328918457031	89.6050028968	0.200432963466667	99.9884490888	99.78801612533333	35996.1015625	9.753518490385401E7	0	7864	94.07591994026555	0.554915303420922	0.11410298792779024	414.9234924316406	414.93426513671875
751	414.94427490234375	7.686355136					1	DETECTED	414.9443 m/z @7.69 [151020OFc1_NvH-0949-CRLM-25.raw]	414.94427490234375	7.686355136	0.0045887192	99.9884490888	99.9838603696	399663.84375	9.868259736131872E7	0	7864	0.09516912150518309	0.52445355477957	329.041228169674	414.9342956542969	414.9542541503906
752	414.9580078125	24.8069016450667					1	DETECTED	414.9580 m/z @24.81 [151020OFc1_NvH-0949-CRLM-25.raw]	414.9580078125	24.8069016450667	0.144268760533333	99.7798780432	99.63560928266666	51825.0546875	9.447517255382557E7	0	7864	3.8138761881743157	2.3637034354959807	3.7144578687388163	414.95428466796875	414.965576171875
753	414.97564697265625	23.0874298453333					1	DETECTED	414.9756 m/z @23.09 [151020OFc1_NvH-0949-CRLM-25.raw]	414.97564697265625	23.0874298453333	0.0638984693333333	99.9993134245333	99.93541495519996	474172.125	1.1150903944366191E8	2	7864	0.060079323816083274	0.5576214354345642	1.4688870911856244	414.9656677246094	414.9855041503906
754	414.9954833984375	36.53990956					1	DETECTED	414.9955 m/z @36.54 [151020OFc1_NvH-0949-CRLM-25.raw]	414.9954833984375	36.53990956	0.0638984693333333	99.7909050842667	99.72700661493336	146052.5625	9.189061444996013E7	0	7864	13.926160024451612	1.6778193476087249	0.5347951795440544	414.9857177734375	415.0054626464844
755	415.03076171875	69.6930958746667					1	DETECTED	415.0308 m/z @69.69 [151020OFc1_NvH-0949-CRLM-25.raw]	415.03076171875	69.6930958746667	0.0045887192	99.9884490888	99.9838603696	504389.34375	1.277251949152061E8	0	7864	1.0224376441068301	0.750445349490693	1.1656803314141255	415.02117919921875	415.0406494140625
756	415.0649108886719	72.3343037978667					1	DETECTED	415.0649 m/z @72.33 [151020OFc1_NvH-0949-CRLM-25.raw]	415.0649108886719	72.3343037978667	0.0045887192	99.9993134245333	99.9947247053333	68568.2890625	9.706882395310365E7	0	7864	18.202051388959887	0.6605200336216912	0.02236763058537155	415.05523681640625	415.0748596191406
757	415.0931091308594	89.9651428221333					1	DETECTED	415.0931 m/z @89.97 [151020OFc1_NvH-0949-CRLM-25.raw]	415.0931091308594	89.9651428221333	0.367107550933333	99.9112205562667	99.54411300533337	201734.8125	9.96061163313777E7	0	7864	0.02814500619949456	0.5633823258051873	6.47891181520993E-4	415.08355712890625	415.10205078125
758	415.11004638671875	44.089190912					1	DETECTED	415.1100 m/z @44.09 [151020OFc1_NvH-0949-CRLM-25.raw]	415.11004638671875	44.089190912	2.8382347472	99.9332078869333	97.0949731397333	55834.16015625	9.456322831838746E7	0	7864	92.4213450837606	1.1200632174796772	1.2371228238260377	415.1031799316406	415.1134033203125
759	415.12432861328125	92.3797314397333					1	DETECTED	415.1243 m/z @92.38 [151020OFc1_NvH-0949-CRLM-25.raw]	415.12432861328125	92.3797314397333	0.0282537096	99.9112205562667	99.8829668466667	95069.1953125	9.820208917710586E7	0	7864	1.3449949614867762	0.5407762241690474	777.3812866008752	415.11541748046875	415.1332092285156
760	415.14404296875	43.0235008994667					1	DETECTED	415.1440 m/z @43.02 [151020OFc1_NvH-0949-CRLM-25.raw]	415.14404296875	43.0235008994667	13.1562576941333	98.8790845616	85.7228268674667	49844.5234375	1.0557904874912617E8	0	7864	83.3296791671527	1.3738140345919077	1.752014238177145	415.13446044921875	415.15313720703125
761	415.1718444824219	90.6991071381333					1	DETECTED	415.1718 m/z @90.70 [151020OFc1_NvH-0949-CRLM-25.raw]	415.1718444824219	90.6991071381333	6.72579931866667	99.2058488698667	92.48004955120003	41951.28125	8.419582091777834E7	0	7864	72.34635318659835	0.5506514626649099	0.1083898688987545	415.1622009277344	415.1759033203125
762	415.1863708496094	17.6108628370667					1	DETECTED	415.1864 m/z @17.61 [151020OFc1_NvH-0949-CRLM-25.raw]	415.1863708496094	17.6108628370667	3.7841969536	97.5133980357333	93.7292010821333	181535.359375	9.710735657636982E7	0	7864	0.07249597850425005	0.5163153805224734	251.33194262856114	415.1764831542969	415.19195556640625
763	415.2020568847656	13.9918815394667					1	DETECTED	415.2021 m/z @13.99 [151020OFc1_NvH-0949-CRLM-25.raw]	415.2020568847656	13.9918815394667	2.94399796373333	97.7344784589333	94.79048049519997	433919.78125	1.1211864030391093E8	3	7864	0.10680114497959714	0.7311155208138843	1.6820810310249896	415.1921081542969	415.2039794921875
764	415.2139892578125	32.9738521349333					1	DETECTED	415.2140 m/z @32.97 [151020OFc1_NvH-0949-CRLM-25.raw]	415.2139892578125	32.9738521349333	1.72639456453333	98.5252822445333	96.79888767999996	1.0598644E7	3.667760948736976E8	2	7864	0.23715163583300125	0.7062920539612032	0.015965277980257285	415.20404052734375	415.2239685058594
765	415.23089599609375	47.2632318338667					1	DETECTED	415.2309 m/z @47.26 [151020OFc1_NvH-0949-CRLM-25.raw]	415.23089599609375	47.2632318338667	1.70621767653333	97.9363260685333	96.23010839199998	1576994.25	1.7910402315647393E8	2	7864	27.716295007696594	0.5074987068819792	0.009856008960298139	415.2239990234375	415.23260498046875
766	415.24261474609375	31.0640135616					1	DETECTED	415.2426 m/z @31.06 [151020OFc1_NvH-0949-CRLM-25.raw]	415.24261474609375	31.0640135616	1.9380343984	98.1976795178667	96.2596451194667	4470131.0	2.9652896514586455E8	2	7864	0.22288652952088484	3.506982922362155	3.29338383882357	415.2326354980469	415.2525939941406
767	415.25506591796875	33.7582668202667					1	DETECTED	415.2551 m/z @33.76 [151020OFc1_NvH-0949-CRLM-25.raw]	415.25506591796875	33.7582668202667	2.3544631504	99.4572418538667	97.10277870346671	2165331.0	2.3421365082063392E8	2	7864	9.105180680582208	1.4481599081816097	20.656536444718128	415.25262451171875	415.25848388671875
768	415.2685241699219	51.2030973789333					1	DETECTED	415.2685 m/z @51.20 [151020OFc1_NvH-0949-CRLM-25.raw]	415.2685241699219	51.2030973789333	0.454015054666667	98.0892016317333	97.63518657706663	3075509.25	1.878511189261357E8	3	7864	0.20403375355127196	0.5331326547169086	0.010063889621352573	415.258544921875	415.27850341796875
769	415.2887268066406	92.542334068					1	DETECTED	415.2887 m/z @92.54 [151020OFc1_NvH-0949-CRLM-25.raw]	415.2887268066406	92.542334068	5.42292844293333	99.0423239624	93.61939551946668	980668.1875	1.3373537200206758E8	0	7864	48.651734117488274	0.6708832170010162	0.0029749015979362364	415.27880859375	415.2982177734375
770	415.3049621582031	91.2458160192					1	DETECTED	415.3050 m/z @91.25 [151020OFc1_NvH-0949-CRLM-25.raw]	415.3049621582031	91.2458160192	5.12603195175	92.4407100626667	87.3146781109167	52291.21875	8.085158361684921E7	0	7864	0.08380366057497213	0.5069373957239073	0.013874791447814531	415.30078125	415.3121337890625
771	415.3238830566406	91.4269137165333					1	DETECTED	415.3239 m/z @91.43 [151020OFc1_NvH-0949-CRLM-25.raw]	415.3238830566406	91.4269137165333	21.0316240413333	92.3430489888	71.3114249474667	52485.69140625	8.089852772727087E7	0	7864	0.634248731752308	0.5065070779344307	1.1490521873841963	415.315185546875	415.32598876953125
772	415.4444580078125	31.0308306133333					1	DETECTED	415.4445 m/z @31.03 [151020OFc1_NvH-0949-CRLM-25.raw]	415.4444580078125	31.0308306133333	4.9744335616	95.1063920469333	90.1319584853333	65671.5625	9.962085218590906E7	0	7864	23.14511239374901	1.785256498087394	2.670300170130939	415.435302734375	415.4493713378906
773	415.4594421386719	20.673380192					1	DETECTED	415.4594 m/z @20.67 [151020OFc1_NvH-0949-CRLM-25.raw]	415.4594421386719	20.673380192	2.19939154215	99.9220974749333	97.7227059327833	1684330.75	1.3631509309718233E8	0	7864	0.316948595482895	2.923114555716487	0.5851639232166655	415.4494934082031	415.4693603515625
774	415.4786071777344	25.1169962584					1	DETECTED	415.4786 m/z @25.12 [151020OFc1_NvH-0949-CRLM-25.raw]	415.4786071777344	25.1169962584	2.6371000048	97.6686922168	95.03159221199999	279698.75	1.0543036893171576E8	0	7864	4.9320732105544	0.5820720463764645	0.0989106291631583	415.46954345703125	415.4884338378906
775	415.4898376464844	42.3205570656					1	DETECTED	415.4898 m/z @42.32 [151020OFc1_NvH-0949-CRLM-25.raw]	415.4898376464844	42.3205570656	3.31671661866667	98.6568823032	95.34016568453333	147910.265625	9.537289405403921E7	0	7864	0.14420440714694394	1.2663455940011186	0.004066715145944524	415.4886779785156	415.499755859375
776	415.52435302734375	19.3276225842667					1	DETECTED	415.5244 m/z @19.33 [151020OFc1_NvH-0949-CRLM-25.raw]	415.52435302734375	19.3276225842667	2.96307902213333	99.3590061482667	96.39592712613337	194918.015625	9.569265242707993E7	0	7864	6.833257913939249	0.5049955252126821	45.241153433577566	415.51446533203125	415.5335998535156
777	415.5436706542969	29.8239653045333					1	DETECTED	415.5437 m/z @29.82 [151020OFc1_NvH-0949-CRLM-25.raw]	415.5436706542969	29.8239653045333	3.20996555413333	99.3700265962667	96.16006104213336	270514.375	1.0405815505396685E8	6	7864	21.59125374138305	0.6856379562972572	0.028340093796227407	415.53369140625	415.55364990234375
778	415.5541687011719	13.7477928272					1	DETECTED	415.5542 m/z @13.75 [151020OFc1_NvH-0949-CRLM-25.raw]	415.5541687011719	13.7477928272	4.84278103413333	96.3630647984	91.52028376426668	113274.234375	8.286122326031578E7	0	7864	12.896961382788353	649.9233476781203	96.0029917681176	415.5537414550781	415.5556335449219
779	415.5656433105469	47.2532157178667					1	DETECTED	415.5656 m/z @47.25 [151020OFc1_NvH-0949-CRLM-25.raw]	415.5656433105469	47.2532157178667	2.56989163413333	98.1324949744	95.56260334026668	1260683.0	1.6032828360774365E8	3	7864	17.7566173158293	0.5030578419386089	0.33584721500712406	415.5556945800781	415.57562255859375
780	415.58099365234375	45.8021091888					1	DETECTED	415.5810 m/z @45.80 [151020OFc1_NvH-0949-CRLM-25.raw]	415.58099365234375	45.8021091888	2.0642121952	85.6180590965333	83.5538469013333	1114641.375	1.237319843752838E8	3	7864	0.10852487497696472	1.06215719613835	0.6486810390623352	415.5756530761719	415.5909118652344
781	415.5931091308594	40.6822253376					1	DETECTED	415.5931 m/z @40.68 [151020OFc1_NvH-0949-CRLM-25.raw]	415.5931091308594	40.6822253376	3.228855248	99.9884490888	96.7595938408	155374.78125	9.27843302671703E7	0	7864	0.27678248192459165	1.5387268878743134	0.0014014219793121794	415.5911560058594	415.6028747558594
782	415.6666259765625	23.0494160368					1	DETECTED	415.6666 m/z @23.05 [151020OFc1_NvH-0949-CRLM-25.raw]	415.6666259765625	23.0494160368	4.05354384266667	99.9662137258667	95.91266988320002	305782.21875	1.052621685260112E8	0	7864	0.3063318818056544	0.6253650536018569	2.0720096226167968	415.6573791503906	415.6763916015625
783	415.6842956542969	24.1646758506667					1	DETECTED	415.6843 m/z @24.16 [151020OFc1_NvH-0949-CRLM-25.raw]	415.6842956542969	24.1646758506667	0.594797212266667	99.7247142114667	99.12991699920003	179071.84375	9.682538928514792E7	0	7864	0.0863620845908315	3.5623447447333514	0.022174743245286073	415.6767578125	415.694091796875
784	415.6997985839844	25.4762506930667					1	DETECTED	415.6998 m/z @25.48 [151020OFc1_NvH-0949-CRLM-25.raw]	415.6997985839844	25.4762506930667	3.3838414024	98.3616819192	94.9778405168	77460.4765625	9.452217594288549E7	0	7864	35.43302767797925	2.401337873755551	4.121403903907822	415.6943054199219	415.7054443359375
785	415.7155456542969	32.9738521349333					1	DETECTED	415.7155 m/z @32.97 [151020OFc1_NvH-0949-CRLM-25.raw]	415.7155456542969	32.9738521349333	1.16213192186667	99.8893369885333	98.72720506666663	5307433.0	2.5219698827172503E8	0	7864	0.23366985680991803	0.5095428690074483	0.017754143795445234	415.70556640625	415.72552490234375
786	415.7340393066406	19.7531513373333					1	DETECTED	415.7340 m/z @19.75 [151020OFc1_NvH-0949-CRLM-25.raw]	415.7340393066406	19.7531513373333	2.28694659493333	95.9902337786667	93.70328718373338	1018830.125	1.382060307285827E8	2	7864	10.043262282356416	2.1219351083283793	0.8429191572942167	415.72564697265625	415.7341003417969
787	415.7441101074219	31.0640135616					1	DETECTED	415.7441 m/z @31.06 [151020OFc1_NvH-0949-CRLM-25.raw]	415.7441101074219	31.0640135616	0.5622015448	97.3691390845333	96.8069375397333	2022407.5	2.149462397179567E8	2	7864	0.2158107235259159	1.1514926847261644	0.0335842947954985	415.734130859375	415.75408935546875
788	415.75665283203125	33.7582668202667					1	DETECTED	415.7567 m/z @33.76 [151020OFc1_NvH-0949-CRLM-25.raw]	415.75665283203125	33.7582668202667	1.91819276106667	82.1234302386667	80.20523747760004	930377.0	1.1866641659410599E8	2	7864	0.15606986115750487	0.9870879321071149	0.04159711834647645	415.7541198730469	415.7608337402344
789	415.7708740234375	26.94830676					1	DETECTED	415.7709 m/z @26.95 [151020OFc1_NvH-0949-CRLM-25.raw]	415.7708740234375	26.94830676	2.18983987041667	92.1885904157333	89.99875054531662	3655408.5	1.7517829646981E8	2	7864	24.40696840359777	2.155990832539237	60.788939196288595	415.7608947753906	415.7807922363281
790	415.8468017578125	11.9617273944					1	DETECTED	415.8468 m/z @11.96 [151020OFc1_NvH-0949-CRLM-25.raw]	415.8468017578125	11.9617273944	0.290140401866667	99.9773175301333	99.68717712826664	66329.125	8.77461082905549E7	3	7864	0.09480959413511414	6.631665805641591	0.17959630839576113	415.8369445800781	415.8475646972656
791	415.8575744628906	27.7897576061333					1	DETECTED	415.8576 m/z @27.79 [151020OFc1_NvH-0949-CRLM-25.raw]	415.8575744628906	27.7897576061333	0.0282537096	99.9443220637333	99.9160683541333	114894.4765625	9.846329244280866E7	0	7864	11.160661684564513	2.2910205032748845	6.43218538645398	415.8476257324219	415.8577575683594
792	415.8677673339844	23.0644867688					1	DETECTED	415.8678 m/z @23.06 [151020OFc1_NvH-0949-CRLM-25.raw]	415.8677673339844	23.0644867688	0.0282537096	99.9773175301333	99.94906382053331	260999.03125	1.0318797462697732E8	0	7864	0.28726805887110274	0.5217064826076346	0.28027466509080307	415.8577880859375	415.8689880371094
793	415.8789978027344	18.5921391250667					1	DETECTED	415.8790 m/z @18.59 [151020OFc1_NvH-0949-CRLM-25.raw]	415.8789978027344	18.5921391250667	0.0638984693333333	99.9773175301333	99.91341906079997	978369.375	1.1199160915974398E8	3	7864	0.1791904370778319	1.838053753729165	0.25385485457646173	415.8690185546875	415.88897705078125
794	415.89208984375	26.8018392632					1	DETECTED	415.8921 m/z @26.80 [151020OFc1_NvH-0949-CRLM-25.raw]	415.89208984375	26.8018392632	1.25607325093333	99.424430104	98.16835685306667	280644.28125	9.685772326151434E7	0	7864	7.561785649253455	0.7842081227191169	0.008365140962434963	415.8890075683594	415.8931579589844
795	415.9031677246094	26.7687145573333					1	DETECTED	415.9032 m/z @26.77 [151020OFc1_NvH-0949-CRLM-25.raw]	415.9031677246094	26.7687145573333	0.110285349066667	99.9332078869333	99.82292253786663	1507739.875	1.5548916461722955E8	3	7864	20.870100501869253	0.5649654295533492	0.022616817083293262	415.8931884765625	415.9130859375
796	415.9152526855469	45.9249991938667					1	DETECTED	415.9153 m/z @45.92 [151020OFc1_NvH-0949-CRLM-25.raw]	415.9152526855469	45.9249991938667	0.0164265717333333	99.8893369885333	99.87291041679997	279745.0625	1.0836172241900167E8	0	7864	21.78385649598711	0.7044522481784683	0.001098256842112603	415.9131774902344	415.92486572265625
797	415.9313049316406	30.3631676282667					1	DETECTED	415.9313 m/z @30.36 [151020OFc1_NvH-0949-CRLM-25.raw]	415.9313049316406	30.3631676282667	0.0045887192	99.9993134245333	99.9947247053333	51318.53125	9.636854125969096E7	0	7864	4.206379566539486	1.6418082550344337	2.2991639822083707	415.9256896972656	415.93988037109375
798	415.9608154296875	20.6832132098667					1	DETECTED	415.9608 m/z @20.68 [151020OFc1_NvH-0949-CRLM-25.raw]	415.9608154296875	20.6832132098667	0.0045887192	99.9220974749333	99.9175087557333	863727.25	1.1421905694180062E8	0	7864	0.24134694673026402	1.028762047170937	25.505112605969472	415.95086669921875	415.9707946777344
799	415.9750061035156	16.3326778170667					1	DETECTED	415.9750 m/z @16.33 [151020OFc1_NvH-0949-CRLM-25.raw]	415.9750061035156	16.3326778170667	0.518824857066667	99.9884490888	99.46962423173333	164181.6875	9.347635210608792E7	0	7864	8.388268144187945	85.57997852536982	1755.7044163269327	415.9708251953125	415.9848327636719
800	415.9930419921875	22.09405792					1	DETECTED	415.9930 m/z @22.09 [151020OFc1_NvH-0949-CRLM-25.raw]	415.9930419921875	22.09405792	0.0164265717333333	99.9993134245333	99.98288685279996	82101.8984375	9.876623227026168E7	0	7864	21.874634665185432	2.215988358289511	8.516998323564101	415.98504638671875	416.0030212402344
801	416.01470947265625	82.1332463909333					1	DETECTED	416.0147 m/z @82.13 [151020OFc1_NvH-0949-CRLM-25.raw]	416.01470947265625	82.1332463909333	0.0045887192	99.8784474144	99.8738586952	515101.03125	1.6540819934532323E8	0	7864	4.80512844725574	2.340942028402631	0.037219323839457	416.00494384765625	416.0245666503906
802	416.0247497558594	33.6119427933333					1	DETECTED	416.0247 m/z @33.61 [151020OFc1_NvH-0949-CRLM-25.raw]	416.0247497558594	33.6119427933333	0.967307781866667	99.9773175301333	99.01000974826664	138055.75	9.324448862790996E7	0	7864	45.65360932532117	1.0686023884484102	2.057143778545107	416.0247497558594	416.03472900390625
803	416.06732177734375	23.0644867688					1	DETECTED	416.0673 m/z @23.06 [151020OFc1_NvH-0949-CRLM-25.raw]	416.06732177734375	23.0644867688	0.0164265717333333	99.5772471845333	99.56082061279997	98883.5859375	9.937667978306992E7	0	7864	42.29415489681669	2.6584742577799663	3.2984651873439153	416.0574645996094	416.0749206542969
804	416.08502197265625	89.9823905946667					1	DETECTED	416.0850 m/z @89.98 [151020OFc1_NvH-0949-CRLM-25.raw]	416.08502197265625	89.9823905946667	2.5793413472	99.9993134245333	97.4199720773333	243277.765625	1.077182310011291E8	0	7864	0.11183991008503824	0.5330847854141038	0.0821236250987635	416.0750732421875	416.09466552734375
805	416.1556701660156	91.2938777794667					1	DETECTED	416.1557 m/z @91.29 [151020OFc1_NvH-0949-CRLM-25.raw]	416.1556701660156	91.2938777794667	4.211106848	99.9220974749333	95.7109906269333	137818.796875	9.137780484507556E7	0	7864	0.4775673947690109	0.5032622876983304	0.005530985361329536	416.14666748046875	416.165283203125
806	416.182373046875	25.1986516522667					1	DETECTED	416.1824 m/z @25.20 [151020OFc1_NvH-0949-CRLM-25.raw]	416.182373046875	25.1986516522667	4.9084531528	90.2404309506667	85.3319777978667	91304.546875	8.715762448779203E7	3	7864	16.827286450791327	2.9796019468712043	4.972993431049804	416.17242431640625	416.182373046875
807	416.1923828125	91.9096953509333					1	DETECTED	416.1924 m/z @91.91 [151020OFc1_NvH-0949-CRLM-25.raw]	416.1923828125	91.9096953509333	2.3544631504	98.3832876877333	96.0288245373333	192979.5	1.0120936915288728E8	0	7864	0.10098374221387019	0.502314631636068	0.2140927482523413	416.1824035644531	416.197265625
808	416.2073974609375	8.436819416					1	DETECTED	416.2074 m/z @8.44 [151020OFc1_NvH-0949-CRLM-25.raw]	416.2073974609375	8.436819416	1.94771599093333	98.4377993877333	96.49008339679997	1084553.5	1.5084032240180236E8	3	7864	9.067462464465255	21.423398748198878	61.99701160728076	416.19757080078125	416.2173767089844
809	416.2210998535156	42.5909728141333					1	DETECTED	416.2211 m/z @42.59 [151020OFc1_NvH-0949-CRLM-25.raw]	416.2210998535156	42.5909728141333	2.93462140026667	93.598438648	90.66381724773333	475285.03125	1.2902030477850084E8	3	7864	19.88838444157	5.28112267296107	0.01792858504585738	416.2174072265625	416.2220764160156
810	416.2320861816406	19.969348484					1	DETECTED	416.2321 m/z @19.97 [151020OFc1_NvH-0949-CRLM-25.raw]	416.2320861816406	19.969348484	2.58883534933333	97.679897972	95.09106262266667	2933357.0	2.2950763724224368E8	2	7864	0.18886671326746196	1.0593814504548316	10.671416092418259	416.22210693359375	416.2407531738281
811	416.2507629394531	30.1985546501333					1	DETECTED	416.2508 m/z @30.20 [151020OFc1_NvH-0949-CRLM-25.raw]	416.2507629394531	30.1985546501333	1.96693786426667	99.8128323048	97.84589444053333	7.0566272E7	1.5065931786896343E9	2	7864	0.2602377254020105	1.6164862828626303	2.0893920068199816	416.24078369140625	416.2607421875
812	416.2620849609375	38.6535607144					1	DETECTED	416.2621 m/z @38.65 [151020OFc1_NvH-0949-CRLM-25.raw]	416.2620849609375	38.6535607144	6.78405693173333	85.1798118346667	78.39575490293336	174372.5625	1.2308135607299717E8	0	7864	0.16203462209936248	1.4382721866998809	2.461079529100487	416.2607727050781	416.2625427246094
813	416.2725524902344	26.94830676					1	DETECTED	416.2726 m/z @26.95 [151020OFc1_NvH-0949-CRLM-25.raw]	416.2725524902344	26.94830676	0.66133592455	98.3182576576	97.65692173305	1533127.25	1.418824625989459E8	3	7864	0.2031492635996024	2.1098396265566213	2.168429459405174	416.2626647949219	416.2825012207031
814	416.28656005859375	46.1467778130667					1	DETECTED	416.2866 m/z @46.15 [151020OFc1_NvH-0949-CRLM-25.raw]	416.28656005859375	46.1467778130667	9.5690773856	93.8583500309333	84.2892726453333	224113.359375	1.2047594425477417E8	0	7864	0.26402553882221724	1.756544001884492	559.1214804672211	416.2825622558594	416.2910461425781
815	416.30108642578125	89.8146900328					1	DETECTED	416.3011 m/z @89.81 [151020OFc1_NvH-0949-CRLM-25.raw]	416.30108642578125	89.8146900328	32.0278318674667	98.6677514090667	66.6399195416	1391795.375	8.534459012348811E7	0	7864	0.07378840069175396	1.0401535280092746	0.016649908521421366	416.2911376953125	416.3108825683594
816	416.3367919921875	91.2844898642667					1	DETECTED	416.3368 m/z @91.28 [151020OFc1_NvH-0949-CRLM-25.raw]	416.3367919921875	91.2844898642667	8.4487631576	96.2890093346667	87.8402461770667	84167.3515625	1.0669244811959422E8	0	7864	1.1973683089655225	0.5302074942139503	2.287832434599055	416.32769775390625	416.3449401855469
817	416.373779296875	91.3612931146667					1	DETECTED	416.3738 m/z @91.36 [151020OFc1_NvH-0949-CRLM-25.raw]	416.373779296875	91.3612931146667	0.0282537096	99.9884490888	99.9601953792	54440.4375	9.967900084342377E7	0	7864	0.30184329675488186	0.5418453101237931	0.005260287615237394	416.3642272949219	416.38372802734375
818	416.4214782714844	38.6257277096					1	DETECTED	416.4215 m/z @38.63 [151020OFc1_NvH-0949-CRLM-25.raw]	416.4214782714844	38.6257277096	2.14152563093333	98.9984367634667	96.85691113253337	157888.15625	1.011126498484036E8	0	7864	5.283496286869443	1.5612982878921142	0.0015623627333112215	416.4115295410156	416.4312438964844
819	416.4490051269531	17.2502115597333					1	DETECTED	416.4490 m/z @17.25 [151020OFc1_NvH-0949-CRLM-25.raw]	416.4490051269531	17.2502115597333	2.50796764613333	99.8675684802667	97.35960083413337	282108.03125	1.0026018579201582E8	0	7864	6.42338144281573	1.2492319472667728	24.25234437316712	416.4393310546875	416.458984375
820	416.46478271484375	16.5349503128					1	DETECTED	416.4648 m/z @16.53 [151020OFc1_NvH-0949-CRLM-25.raw]	416.46478271484375	16.5349503128	1.85140197626667	99.7909050842667	97.93950310800003	211226.140625	1.3290769968724392E8	0	7864	6.690707059391295	1.0737258272019037	0.16694781825446509	416.4590759277344	416.4747619628906
821	416.4758605957031	25.1986516522667					1	DETECTED	416.4759 m/z @25.20 [151020OFc1_NvH-0949-CRLM-25.raw]	416.4758605957031	25.1986516522667	3.79356347706667	95.0730631997333	91.27949972266663	133817.09375	8.97033830810952E7	0	7864	0.24541841051888014	4.481607461453809	0.001257054182262857	416.47479248046875	416.4808654785156
822	416.49090576171875	41.5065702064					1	DETECTED	416.4909 m/z @41.51 [151020OFc1_NvH-0949-CRLM-25.raw]	416.49090576171875	41.5065702064	3.24858208906667	95.2920917802667	92.04350969120003	204161.40625	9.176495832390411E7	0	7864	2.311701714570397	1.6544338640915313	2.275803390044737	416.4809265136719	416.4913635253906
823	416.5014343261719	14.7950490266667					1	DETECTED	416.5014 m/z @14.80 [151020OFc1_NvH-0949-CRLM-25.raw]	416.5014343261719	14.7950490266667	2.8958115032	94.8717133576	91.9759018544	601917.375	1.0120692586200815E8	0	7864	29.24765781227609	46.62329239403575	0.4911304888537383	416.491455078125	416.51141357421875
824	416.5115966796875	12.7652498768					1	DETECTED	416.5116 m/z @12.77 [151020OFc1_NvH-0949-CRLM-25.raw]	416.5115966796875	12.7652498768	3.2881673024	23.7118810354667	20.4237137330667	49491.58984375	1.3302073439021688E7	0	7864	1.5000686679756967	1.0775316967394755	7.9444709847046875	416.5114440917969	416.5122985839844
825	416.5223083496094	20.1658358392					1	DETECTED	416.5223 m/z @20.17 [151020OFc1_NvH-0949-CRLM-25.raw]	416.5223083496094	20.1658358392	2.91532349893333	99.424430104	96.50910660506666	186394.96875	9.227761676713395E7	0	7864	3.831856112118352	0.5154653721461431	0.29232123538978566	416.5123291015625	416.53155517578125
826	416.54156494140625	8.4139470728					1	DETECTED	416.5416 m/z @8.41 [151020OFc1_NvH-0949-CRLM-25.raw]	416.54156494140625	8.4139470728	1.9574738456	99.6699310509333	97.7124572053333	800626.375	1.2270748595153458E8	0	7864	9.102960080150968	81.24348835320882	169.69057494582867	416.5316162109375	416.5515441894531
827	416.5519714355469	34.8328623898667					1	DETECTED	416.5520 m/z @34.83 [151020OFc1_NvH-0949-CRLM-25.raw]	416.5519714355469	34.8328623898667	4.5746691024	48.40342092	43.8287518176	190841.125	7.151015142714907E7	0	7864	18.381201564475266	0.7811076790519712	0.9569467058934387	416.55157470703125	416.5528564453125
828	416.5628662109375	25.1986516522667					1	DETECTED	416.5629 m/z @25.20 [151020OFc1_NvH-0949-CRLM-25.raw]	416.5628662109375	25.1986516522667	2.95337708026667	99.4353525256	96.48197544533332	2456436.0	1.8507595047829273E8	3	7864	1.4663983164398111	8.943157066136425	0.15850675889940388	416.5528869628906	416.5728454589844
829	416.58087158203125	42.7796578389333					1	DETECTED	416.5809 m/z @42.78 [151020OFc1_NvH-0949-CRLM-25.raw]	416.58087158203125	42.7796578389333	2.96307902213333	97.8927311765333	94.92965215439997	833847.625	1.156342512463245E8	3	7864	21.015012246165785	0.5590025867089822	0.2190928317113457	416.5728759765625	416.59063720703125
830	416.596923828125	46.4255331610667					1	DETECTED	416.5969 m/z @46.43 [151020OFc1_NvH-0949-CRLM-25.raw]	416.596923828125	46.4255331610667	4.06259975733333	99.9112205562667	95.84862079893337	416242.9375	1.128657667561783E8	0	7864	8.220541288737458	0.5033384436604516	0.4930710740441548	416.59136962890625	416.6064758300781
831	416.6450500488281	24.6994403488					1	DETECTED	416.6451 m/z @24.70 [151020OFc1_NvH-0949-CRLM-25.raw]	416.6450500488281	24.6994403488	3.48872115146667	85.6428499586667	82.15412880720004	112464.8515625	9.046146266475518E7	0	7864	13.989540219121281	2.1055909073290238	0.08522824881317105	416.6351623535156	416.6542663574219
832	416.6864929199219	19.8197295					1	DETECTED	416.6865 m/z @19.82 [151020OFc1_NvH-0949-CRLM-25.raw]	416.6864929199219	19.8197295	2.80933893973333	94.6788531944	91.86951425466667	349211.25	1.0098135068241212E8	0	7864	0.11399887509086781	0.6340751003233626	3.765479141124954	416.677001953125	416.69647216796875
833	416.6997375488281	17.2289489088					1	DETECTED	416.6997 m/z @17.23 [151020OFc1_NvH-0949-CRLM-25.raw]	416.6997375488281	17.2289489088	4.77716273546667	99.8235273325333	95.04636459706663	277440.03125	1.0419772629393063E8	0	7864	14.578455745059365	3.145924658386027	0.5276740149327833	416.6965026855469	416.69989013671875
834	416.7099304199219	42.5231692632					1	DETECTED	416.7099 m/z @42.52 [151020OFc1_NvH-0949-CRLM-25.raw]	416.7099304199219	42.5231692632	2.45960342373333	99.500945992	97.04134256826667	338837.09375	1.0675147493484506E8	2	7864	48.035750306008815	0.9231304985588187	1.1083834893017068	416.699951171875	416.7198486328125
835	416.7289123535156	22.6635075130667					1	DETECTED	416.7289 m/z @22.66 [151020OFc1_NvH-0949-CRLM-25.raw]	416.7289123535156	22.6635075130667	3.9330160168	61.0384314570667	57.1054154402667	299391.375	8.845540547277021E7	4	7864	11.010729570224917	1.6949772791868278	8.501043740166091	416.7199401855469	416.7290344238281
836	416.7390441894531	23.0874298453333					1	DETECTED	416.7390 m/z @23.09 [151020OFc1_NvH-0949-CRLM-25.raw]	416.7390441894531	23.0874298453333	2.81900972693333	96.6783050088	93.85929528186666	2698110.75	1.8433418300607067E8	2	7864	3.275834526329664	2.4662718599453513	1.746857906999219	416.7291564941406	416.740478515625
837	416.7505187988281	30.1985546501333					1	DETECTED	416.7505 m/z @30.20 [151020OFc1_NvH-0949-CRLM-25.raw]	416.7505187988281	30.1985546501333	3.057628448	99.8893369885333	96.8317085405333	3.0424308E7	7.840342782217802E8	2	7864	0.23963777254245144	0.6134656372413279	0.1841627212708217	416.74053955078125	416.760498046875
838	416.7742614746094	26.9114279114667					1	DETECTED	416.7743 m/z @26.91 [151020OFc1_NvH-0949-CRLM-25.raw]	416.7742614746094	26.9114279114667	1.75633052	96.8093184088	95.05298788879999	350886.1875	1.0154573195330259E8	0	7864	0.2598034350816114	0.5088246568921755	0.01191667666355147	416.7737121582031	416.7840881347656
839	416.7875061035156	24.8608490064					1	DETECTED	416.7875 m/z @24.86 [151020OFc1_NvH-0949-CRLM-25.raw]	416.7875061035156	24.8608490064	1.31873913626667	98.9225444762667	97.60380534000002	122334.53125	8.901447457226783E7	0	7864	0.23999486216421673	2.458865450638603	0.09173417538267727	416.7843322753906	416.7974548339844
840	416.8424987792969	41.6634581842667					1	DETECTED	416.8425 m/z @41.66 [151020OFc1_NvH-0949-CRLM-25.raw]	416.8424987792969	41.6634581842667	0.0164265717333333	99.9993134245333	99.98288685279996	251943.5	9.566828797903502E7	5	7864	0.11455203358964638	0.5036146920754303	0.5865030811493122	416.83258056640625	416.8522644042969
841	416.8568115234375	20.1538924637333					1	DETECTED	416.8568 m/z @20.15 [151020OFc1_NvH-0949-CRLM-25.raw]	416.8568115234375	20.1538924637333	0.0520068346666667	99.6699310509333	99.61792421626663	77485.4453125	8.651300113632548E7	0	7864	3.8660168537699704	3.69014270630539	7.446331497809509	416.8525695800781	416.85699462890625
842	416.8670654296875	26.4608934152					1	DETECTED	416.8671 m/z @26.46 [151020OFc1_NvH-0949-CRLM-25.raw]	416.8670654296875	26.4608934152	0.0282537096	99.9993134245333	99.9710597149333	80804.0625	9.628436289178167E7	0	7864	8.878483884697118	2.00663744925326	4.220706823731565	416.8570861816406	416.867919921875
843	416.8779296875	9.25006882826667					1	DETECTED	416.8779 m/z @9.25 [151020OFc1_NvH-0949-CRLM-25.raw]	416.8779296875	9.25006882826667	0.0045887192	99.9662137258667	99.9616250066667	760081.625	1.1800830466468994E8	3	7864	11.355127965292963	31.810472899475283	17.220265542377515	416.8679504394531	416.8829345703125
844	416.8929443359375	30.1200015098667					1	DETECTED	416.8929 m/z @30.12 [151020OFc1_NvH-0949-CRLM-25.raw]	416.8929443359375	30.1200015098667	0.0045887192	99.9773175301333	99.9727288109333	1120323.75	1.34551569059735E8	3	7864	10.882960392916988	0.6073106693984494	0.27015774258340247	416.8829650878906	416.8970642089844
845	416.9070739746094	21.9925030853333					1	DETECTED	416.9071 m/z @21.99 [151020OFc1_NvH-0949-CRLM-25.raw]	416.9070739746094	21.9925030853333	0.0045887192	99.9884490888	99.9838603696	1662165.0	1.7593624472076768E8	3	7864	6.670381286642133	1.0223716393369624	4.98798261744512	416.8970947265625	416.9170227050781
846	416.9308776855469	46.4255331610667					1	DETECTED	416.9309 m/z @46.43 [151020OFc1_NvH-0949-CRLM-25.raw]	416.9308776855469	46.4255331610667	0.0045887192	99.9884490888	99.9838603696	363122.0	9.764783402105056E7	0	7864	20.98068776471838	0.5009930842714584	0.0012529498234475091	416.9208984375	416.94085693359375
847	416.95001220703125	17.1999154613333					1	DETECTED	416.9500 m/z @17.20 [151020OFc1_NvH-0949-CRLM-25.raw]	416.95001220703125	17.1999154613333	0.0164265717333333	99.9993134245333	99.98288685279996	159933.75	1.0336051003608334E8	0	7864	0.786873856823604	0.5454548619187913	0.2266782759055986	416.9408874511719	416.9599304199219
848	416.97021484375	23.8479232477333					1	DETECTED	416.9702 m/z @23.85 [151020OFc1_NvH-0949-CRLM-25.raw]	416.97021484375	23.8479232477333	0.0045887192	99.9773175301333	99.9727288109333	574534.0625	1.0555692355168092E8	0	7864	18.690993130786673	0.5130736146295328	6.1090754891828665	416.96026611328125	416.9800109863281
849	416.9893798828125	33.8277889197333					1	DETECTED	416.9894 m/z @33.83 [151020OFc1_NvH-0949-CRLM-25.raw]	416.9893798828125	33.8277889197333	0.0164265717333333	99.9993134245333	99.98288685279996	423229.53125	1.1095140395730771E8	0	7864	7.908012171571581	1.7090527356746776	0.03709426514342464	416.980224609375	416.9992370605469
850	417.00665283203125	43.6616518253333					1	DETECTED	417.0067 m/z @43.66 [151020OFc1_NvH-0949-CRLM-25.raw]	417.00665283203125	43.6616518253333	0.0638984693333333	99.6699310509333	99.60603258159996	233184.625	9.901830682602128E7	0	7864	28.955624956245252	1.2212029940713829	0.0028957866098022777	416.9997863769531	417.0166015625
851	417.0264587402344	69.8696188122667					1	DETECTED	417.0265 m/z @69.87 [151020OFc1_NvH-0949-CRLM-25.raw]	417.0264587402344	69.8696188122667	0.0986962629333333	99.80184266	99.70314639706667	113713.5390625	1.1224580840302743E8	0	7864	0.576796265744747	0.5918259686493093	0.12211008620262308	417.0167541503906	417.0332946777344
852	417.0433044433594	41.6784955906667					1	DETECTED	417.0433 m/z @41.68 [151020OFc1_NvH-0949-CRLM-25.raw]	417.0433044433594	41.6784955906667	0.110285349066667	99.9773175301333	99.86703218106663	314303.4375	1.0100015123588836E8	0	7864	0.10480726144706409	0.7506580402160294	0.4854861287900218	417.0333251953125	417.05328369140625
853	417.0682067871094	43.9435817989333					1	DETECTED	417.0682 m/z @43.94 [151020OFc1_NvH-0949-CRLM-25.raw]	417.0682067871094	43.9435817989333	0.0045887192	99.9993134245333	99.9947247053333	48406.66796875	9.231764896645597E7	0	7864	17.851197660053174	1.0807080234544646	1.4286976044390363	417.0584716796875	417.07818603515625
854	417.0788879394531	92.7345780968					1	DETECTED	417.0789 m/z @92.73 [151020OFc1_NvH-0949-CRLM-25.raw]	417.0788879394531	92.7345780968	2.73258795013333	99.8565475701333	97.12395961999997	39012.7734375	9.828152010232656E7	0	7864	85.3343177049566	0.5119149312262232	0.027260082149229516	417.07830810546875	417.08740234375
855	417.11175537109375	37.6473350741333					1	DETECTED	417.1118 m/z @37.65 [151020OFc1_NvH-0949-CRLM-25.raw]	417.11175537109375	37.6473350741333	0.1890581112	99.9220974749333	99.7330393637333	37487.2890625	1.0274257461415681E8	0	7864	94.16916438086628	1.2553380369281404	1.5112931131097327	417.10870361328125	417.1203918457031
856	417.139892578125	92.5710104501333					1	DETECTED	417.1399 m/z @92.57 [151020OFc1_NvH-0949-CRLM-25.raw]	417.139892578125	92.5710104501333	1.22498129093333	99.9662137258667	98.74123243493337	46761.87109375	8.802294562676457E7	0	7864	3.9981514812900656	0.5144525129960952	0.018562642680429058	417.1312255859375	417.14910888671875
857	417.16839599609375	92.22193374					1	DETECTED	417.1684 m/z @92.22 [151020OFc1_NvH-0949-CRLM-25.raw]	417.16839599609375	92.22193374	6.15146418986667	98.8681057749333	92.71664158506663	221708.671875	8.987599360248311E7	0	7864	0.17347811843741567	0.5438445354584234	0.0014844271629997814	417.1590576171875	417.1777038574219
858	417.18896484375	17.754188852					1	DETECTED	417.1890 m/z @17.75 [151020OFc1_NvH-0949-CRLM-25.raw]	417.18896484375	17.754188852	3.8500438056	98.9658895258667	95.1158457202667	154148.65625	9.408706495281562E7	0	7864	2.1035762043738018	0.5639026439150329	0.22494297748177927	417.17919921875	417.1935729980469
859	417.2035827636719	35.1147155909333					1	DETECTED	417.2036 m/z @35.11 [151020OFc1_NvH-0949-CRLM-25.raw]	417.2035827636719	35.1147155909333	1.81403140426667	99.7578263834667	97.94379497920004	1066962.375	1.446911470438204E8	3	7864	20.980875496482803	0.5668398262202347	0.18243450673454933	417.193603515625	417.211669921875
860	417.2216796875	16.3553612362667					1	DETECTED	417.2217 m/z @16.36 [151020OFc1_NvH-0949-CRLM-25.raw]	417.2216796875	16.3553612362667	2.30634059786667	98.1109890394667	95.80464844160004	4448879.5	2.842895105202073E8	3	7864	0.20839861984660502	1.226007410685279	1.1881579741642923	417.2117004394531	417.2316589355469
861	417.24053955078125	23.1151958890667					1	DETECTED	417.2405 m/z @23.12 [151020OFc1_NvH-0949-CRLM-25.raw]	417.24053955078125	23.1151958890667	2.37353375146667	97.5354664453333	95.16193269386663	1179005.375	1.7670792180973727E8	2	7864	1.255145164069031	1.4910789131927493	1.7518855686101875	417.2317199707031	417.24151611328125
862	417.25152587890625	30.1985546501333					1	DETECTED	417.2515 m/z @30.20 [151020OFc1_NvH-0949-CRLM-25.raw]	417.25152587890625	30.1985546501333	0.6057050856	98.8465554386667	98.2408503530667	8347908.0	3.3159695121764606E8	3	7864	0.18610589314575776	1.4199760804925774	2.0434117710985875	417.2415466308594	417.2613830566406
863	417.2618103027344	39.2918182685333					1	DETECTED	417.2618 m/z @39.29 [151020OFc1_NvH-0949-CRLM-25.raw]	417.2618103027344	39.2918182685333	2.86729499786667	94.4979383304	91.63064333253334	260908.328125	1.3417150122023037E8	0	7864	59.258708300702715	1.6551951063226924	2.271449373986214	417.26153564453125	417.2717590332031
864	417.275146484375	26.9320798584					1	DETECTED	417.2751 m/z @26.93 [151020OFc1_NvH-0949-CRLM-25.raw]	417.275146484375	26.9320798584	0.616563557333333	98.1976795178667	97.58111596053337	100663.25	1.0417605764700904E8	0	7864	30.10554602749357	2.463787198375234	3.2429742996601005	417.2720642089844	417.2851257324219
865	417.2900390625	46.1691527738667					1	DETECTED	417.2900 m/z @46.17 [151020OFc1_NvH-0949-CRLM-25.raw]	417.2900390625	46.1691527738667	4.5746691024	93.2216029714667	88.6469338690667	49812.01171875	8.920962837505987E7	0	7864	0.036807553261070325	1.08517058413012	1.212286423370774	417.28521728515625	417.2907409667969
866	417.3032531738281	89.8146900328					1	DETECTED	417.3033 m/z @89.81 [151020OFc1_NvH-0949-CRLM-25.raw]	417.3032531738281	89.8146900328	0.551460342133333	99.3368520498667	98.78539170773337	187591.265625	7.42611368382054E7	0	7864	3.325247299538944	0.960744287621206	0.7206911401298776	417.29425048828125	417.3086242675781
867	417.324951171875	89.9060763768					1	DETECTED	417.3250 m/z @89.91 [151020OFc1_NvH-0949-CRLM-25.raw]	417.324951171875	89.9060763768	25.2903211642667	92.4407100626667	67.1503888984	93249.1171875	7.852914773278825E7	0	7864	66.35863072464991	0.5196131243651785	0.02787435694151844	417.31817626953125	417.33477783203125
868	417.4037170410156	17.0877979546667					1	DETECTED	417.4037 m/z @17.09 [151020OFc1_NvH-0949-CRLM-25.raw]	417.4037170410156	17.0877979546667	4.16457810293333	87.2779507072	83.11337260426667	63909.42578125	1.0115560410674539E8	0	7864	12.93477142564338	3.215660398794454	5.431320797588908	417.3937683105469	417.41326904296875
869	417.4444274902344	41.7281596738667					1	DETECTED	417.4444 m/z @41.73 [151020OFc1_NvH-0949-CRLM-25.raw]	417.4444274902344	41.7281596738667	1.73644887253333	99.1946786784	97.45822980586667	170210.703125	9.76260881918964E7	0	7864	34.34492824151465	1.316194890029885	2.4040188841924173	417.4349060058594	417.4543762207031
870	417.45684814453125	10.5875638208					1	DETECTED	417.4568 m/z @10.59 [151020OFc1_NvH-0949-CRLM-25.raw]	417.45684814453125	10.5875638208	5.11498201868333	49.6464006973333	44.53141867864997	83662.84375	5.50069462727564E7	2	7864	0.11386046422673424	0.5243280318156412	0.7674075417714068	417.4544982910156	417.4578857421875
871	417.4679870605469	11.011063628					1	DETECTED	417.4680 m/z @11.01 [151020OFc1_NvH-0949-CRLM-25.raw]	417.4679870605469	11.011063628	3.63588783653333	94.2486415488	90.61275371226667	558612.0625	1.1152677742861634E8	0	7864	0.15505569158859522	30.312956432965517	94.60973011127712	417.4580383300781	417.4778747558594
872	417.47894287109375	37.4501538802667					1	DETECTED	417.4789 m/z @37.45 [151020OFc1_NvH-0949-CRLM-25.raw]	417.47894287109375	37.4501538802667	3.30722100586667	83.0671897634667	79.75996875760003	267118.90625	9.547228694805993E7	0	7864	0.04743676907581573	1.976833216595113	0.016525272333452905	417.47808837890625	417.4887390136719
873	417.4999694824219	25.8603026512					1	DETECTED	417.5000 m/z @25.86 [151020OFc1_NvH-0949-CRLM-25.raw]	417.4999694824219	25.8603026512	2.30634059786667	91.2844898642667	88.97814926640004	455923.0	1.1133455116034727E8	0	7864	0.16303442088989684	0.7396321947959655	8.833424592371227	417.4900207519531	417.50982666015625
874	417.52313232421875	17.8221712842667					1	DETECTED	417.5231 m/z @17.82 [151020OFc1_NvH-0949-CRLM-25.raw]	417.52313232421875	17.8221712842667	0.367107550933333	78.2095494416	77.84244189066668	86681.53125	9.036576582130598E7	0	7864	44.71444053366268	2.6954000092105894	0.6858590617751266	417.51336669921875	417.5274353027344
875	417.5374450683594	35.1447632186667					1	DETECTED	417.5374 m/z @35.14 [151020OFc1_NvH-0949-CRLM-25.raw]	417.5374450683594	35.1447632186667	2.00587094053333	88.4908657256	86.48499478506668	742580.6875	1.2113503243759473E8	0	7864	17.056324916118115	0.5033983206817665	0.07087993349617877	417.5274658203125	417.5443115234375
876	417.5544128417969	12.2211185301333					1	DETECTED	417.5544 m/z @12.22 [151020OFc1_NvH-0949-CRLM-25.raw]	417.5544128417969	12.2211185301333	4.7287532952	95.6182194536167	90.88946615841671	1472394.25	1.4585170070949784E8	3	7864	24.70005510207679	1.431714184520102	0.44611419658744683	417.54449462890625	417.5564270019531
877	417.5664367675781	25.6429939768					1	DETECTED	417.5664 m/z @25.64 [151020OFc1_NvH-0949-CRLM-25.raw]	417.5664367675781	25.6429939768	2.93462140026667	90.3908042549333	87.45618285466664	1683077.125	1.818398421122734E8	3	7864	0.2137004721990401	1.0331167632740836	1.3765432901443355	417.55645751953125	417.5763854980469
878	417.5814514160156	38.7605304176					1	DETECTED	417.5815 m/z @38.76 [151020OFc1_NvH-0949-CRLM-25.raw]	417.5814514160156	38.7605304176	1.8799995848	95.6291008301333	93.74910124533329	945276.5	1.1920842196700186E8	0	7864	0.16976471041785146	1.2387731143750116	0.09784775052479991	417.5764465332031	417.59136962890625
879	417.59918212890625	30.0790956837333					1	DETECTED	417.5992 m/z @30.08 [151020OFc1_NvH-0949-CRLM-25.raw]	417.59918212890625	30.0790956837333	2.76166854613333	91.7154104584	88.95374191226666	169463.421875	9.90757011244237E7	0	7864	0.42301549561260643	1.6360988771250096	0.018179527378325924	417.59149169921875	417.6091003417969
880	417.6114196777344	8.373572204					1	DETECTED	417.6114 m/z @8.37 [151020OFc1_NvH-0949-CRLM-25.raw]	417.6114196777344	8.373572204	2.26764524053333	60.8127470906667	58.54510185013336	61471.90625	7.149198206091714E7	0	7864	0.01826198361130693	4.898655714609883	0.23574890432472959	417.60986328125	417.6152648925781
881	417.69281005859375	23.9939234258667					1	DETECTED	417.6928 m/z @23.99 [151020OFc1_NvH-0949-CRLM-25.raw]	417.69281005859375	23.9939234258667	6.20974304053333	86.8230472354667	80.61330419493338	189757.0	1.0343111389358898E8	0	7864	0.22255259354603396	8.401036715553595	0.027974762136090108	417.68341064453125	417.693115234375
882	417.703369140625	20.6231474621333					1	DETECTED	417.7034 m/z @20.62 [151020OFc1_NvH-0949-CRLM-25.raw]	417.703369140625	20.6231474621333	2.58883534933333	94.6693031408	92.08046779146667	250163.125	1.0249014872865433E8	0	7864	0.4075899963307954	0.5284268233607156	0.44670058279064034	417.6934814453125	417.70855712890625
883	417.71856689453125	11.0862539645333					1	DETECTED	417.7186 m/z @11.09 [151020OFc1_NvH-0949-CRLM-25.raw]	417.71856689453125	11.0862539645333	3.2881673024	72.7101618837333	69.42199458133331	382412.21875	9.953180258739655E7	4	7864	0.06977506181907245	0.8301116396118744	11.015432007191382	417.7085876464844	417.71868896484375
884	417.72869873046875	23.4878440264					1	DETECTED	417.7287 m/z @23.49 [151020OFc1_NvH-0949-CRLM-25.raw]	417.72869873046875	23.4878440264	2.7902019792	96.4949369418667	93.70473496266669	1985963.625	2.00646165797772E8	2	7864	7.163942566474418	3.366776553610718	0.975982693651753	417.7187194824219	417.7293701171875
885	417.73944091796875	25.759795192					1	DETECTED	417.7394 m/z @25.76 [151020OFc1_NvH-0949-CRLM-25.raw]	417.73944091796875	25.759795192	2.76166854613333	99.0423239624	96.28065541626667	2317158.0	1.8496794120265058E8	2	7864	9.990584035023701	1.317890664953795	41.82589235741011	417.7294921875	417.7494201660156
886	417.7531433105469	30.1985546501333					1	DETECTED	417.7531 m/z @30.20 [151020OFc1_NvH-0949-CRLM-25.raw]	417.7531433105469	30.1985546501333	2.40221874266667	98.1109890394667	95.70877029680003	1318221.375	1.4503493221008784E8	0	7864	0.19666536588288608	4.52636765013231	52.10252481782054	417.74945068359375	417.7630615234375
887	417.7632751464844	19.6825252712					1	DETECTED	417.7633 m/z @19.68 [151020OFc1_NvH-0949-CRLM-25.raw]	417.7632751464844	19.6825252712	3.4027031272	94.1541861512	90.751483024	192277.359375	1.2445260623892733E8	0	7864	0.09396109029621158	11.68102054985251	0.02190099885782348	417.76318359375	417.77276611328125
888	417.775634765625	18.4829785256					1	DETECTED	417.7756 m/z @18.48 [151020OFc1_NvH-0949-CRLM-25.raw]	417.775634765625	18.4829785256	6.93751747893333	97.8434212904	90.90590381146667	72682.84375	8.980545734549467E7	0	7864	0.06139242324428551	3.936867633264088	6.873735266528176	417.773681640625	417.7855529785156
889	417.80224609375	24.8441866512					1	DETECTED	417.8022 m/z @24.84 [151020OFc1_NvH-0949-CRLM-25.raw]	417.80224609375	24.8441866512	1.6150834456	99.1946786784	97.57959523279999	72421.328125	1.0556506151470533E8	0	7864	89.38029106843379	2.1003737072655433	2.8809958122927615	417.7925109863281	417.8121643066406
890	417.8255615234375	21.7615035336					1	DETECTED	417.8256 m/z @21.76 [151020OFc1_NvH-0949-CRLM-25.raw]	417.8255615234375	21.7615035336	1.15181585173333	99.9220974749333	98.77028162319996	93811.375	9.599123954058239E7	0	7864	0.05023468692508004	2.3962100529573402	13.443222438013823	417.81573486328125	417.8355407714844
891	417.86669921875	29.1605046344					1	DETECTED	417.8667 m/z @29.16 [151020OFc1_NvH-0949-CRLM-25.raw]	417.86669921875	29.1605046344	0.872146022666667	99.8675684802667	98.99542245760003	769400.1875	1.0305980349133667E8	0	7864	99.6858532603553	2.254762338442534	3.5606225194404746	417.8567810058594	417.86669921875
892	417.876708984375	47.5395206258667					1	DETECTED	417.8767 m/z @47.54 [151020OFc1_NvH-0949-CRLM-25.raw]	417.876708984375	47.5395206258667	0.0045887192	99.9662137258667	99.9616250066667	1508705.875	1.5496475800813276E8	3	7864	18.541898202138583	0.515591769556373	0.006586602775055895	417.8667297363281	417.8866882324219
893	417.8884582519531	12.2420662717333					1	DETECTED	417.8885 m/z @12.24 [151020OFc1_NvH-0949-CRLM-25.raw]	417.8884582519531	12.2420662717333	0.0045887192	99.9332078869333	99.9286191677333	1090747.875	1.5182997674022284E8	3	7864	16.013024432174475	0.992083314376446	10.052030852520764	417.88671875	417.8984375
894	417.90093994140625	25.6722675250667					1	DETECTED	417.9009 m/z @25.67 [151020OFc1_NvH-0949-CRLM-25.raw]	417.90093994140625	25.6722675250667	0.0282537096	99.9773175301333	99.94906382053331	941908.5	1.2785040274822594E8	3	7864	0.22242819375281186	0.7886589397530128	0.39547362657500434	417.8984680175781	417.9106750488281
895	417.91552734375	38.7837136258667					1	DETECTED	417.9155 m/z @38.78 [151020OFc1_NvH-0949-CRLM-25.raw]	417.91552734375	38.7837136258667	0.0045887192	99.9773175301333	99.9727288109333	304326.34375	1.1835558261973804E8	0	7864	0.19821892712339917	1.6688180940193627	0.010801985385372526	417.9109802246094	417.9255065917969
896	417.932373046875	30.18210696					1	DETECTED	417.9324 m/z @30.18 [151020OFc1_NvH-0949-CRLM-25.raw]	417.932373046875	30.18210696	0.132712508533333	99.8675684802667	99.73485597173337	97809.015625	1.0468078608821492E8	0	7864	3.5683386516237903	1.7559575274318115	2.440065478068926	417.9256286621094	417.94232177734375
897	417.9546813964844	20.1658358392					1	DETECTED	417.9547 m/z @20.17 [151020OFc1_NvH-0949-CRLM-25.raw]	417.9546813964844	20.1658358392	0.0045887192	99.9662137258667	99.9616250066667	141210.46875	9.937505929066746E7	0	7864	0.1988022705382413	3.8651531055763635	0.07403294664289456	417.9447326660156	417.95806884765625
898	417.9682922363281	28.4372935704					1	DETECTED	417.9683 m/z @28.44 [151020OFc1_NvH-0949-CRLM-25.raw]	417.9682922363281	28.4372935704	0.0402596210666667	99.4681709645333	99.42791134346663	223043.8125	9.65102786594547E7	0	7864	1.140957807804437	0.6535842819933808	4.464207043767606	417.95831298828125	417.96929931640625
899	417.97930908203125	27.3259856802667					1	DETECTED	417.9793 m/z @27.33 [151020OFc1_NvH-0949-CRLM-25.raw]	417.97930908203125	27.3259856802667	0.0045887192	99.9993134245333	99.9947247053333	265704.03125	1.2447160695478831E8	0	7864	80.45224254145182	1.8070365796868406	2.3861813760934973	417.9693298339844	417.9892883300781
900	417.98944091796875	32.3679967128					1	DETECTED	417.9894 m/z @32.37 [151020OFc1_NvH-0949-CRLM-25.raw]	417.98944091796875	32.3679967128	2.59831440666667	99.9884490888	97.39013468213332	51223.67578125	1.154524299229277E8	0	7864	94.59880664233522	1.6320402035256822	2.172624508668285	417.98931884765625	417.9912109375
901	418.001220703125	25.8998974098667					1	DETECTED	418.0012 m/z @25.90 [151020OFc1_NvH-0949-CRLM-25.raw]	418.001220703125	25.8998974098667	0.0638984693333333	99.9001722872	99.83627381786665	110459.6484375	1.1133529802082522E8	0	7864	60.797641196521866	2.317422025722751	3.6629218505208527	417.99151611328125	418.0111999511719
902	418.030029296875	76.4195117709333					1	DETECTED	418.0300 m/z @76.42 [151020OFc1_NvH-0949-CRLM-25.raw]	418.030029296875	76.4195117709333	3.49795618346667	99.7026537656	96.20469758213333	79932.765625	1.1251206165465903E8	0	7864	2.6360120884561127	0.6596451269250522	1.0651978595405336	418.02032470703125	418.03778076171875
903	418.0478210449219	64.1647840778667					1	DETECTED	418.0478 m/z @64.16 [151020OFc1_NvH-0949-CRLM-25.raw]	418.0478210449219	64.1647840778667	0.0520068346666667	99.1619479592	99.10994112453334	90139.625	1.0347475050162628E8	0	7864	0.16209569368700727	0.7405987986089195	0.5451330514468478	418.0382080078125	418.0571594238281
904	418.0847473144531	62.549393956					1	DETECTED	418.0847 m/z @62.55 [151020OFc1_NvH-0949-CRLM-25.raw]	418.0847473144531	62.549393956	5.86758400506667	99.8893369885333	94.02175298346663	107380.984375	1.2232035215778057E8	0	7864	1.0271257189231733	0.7885196321182416	0.17821405431691084	418.07501220703125	418.0937194824219
905	418.1353454589844	90.3050347613333					1	DETECTED	418.1353 m/z @90.31 [151020OFc1_NvH-0949-CRLM-25.raw]	418.1353454589844	90.3050347613333	13.3081140938667	97.2033517458667	83.89523765199999	151198.875	1.1335466986549665E8	0	7864	15.576229159773263	2.250892069060678	0.060478090221771835	418.1260070800781	418.14532470703125
906	418.171875	90.5096573576					1	DETECTED	418.1719 m/z @90.51 [151020OFc1_NvH-0949-CRLM-25.raw]	418.171875	90.5096573576	1.47277467466667	98.5468234909333	97.07404881626664	104848.3984375	9.546626573531929E7	0	7864	1.2127148013413631	0.5451339146831669	0.01228413192650489	418.16265869140625	418.1754455566406
907	418.1859436035156	20.4779762130667					1	DETECTED	418.1859 m/z @20.48 [151020OFc1_NvH-0949-CRLM-25.raw]	418.1859436035156	20.4779762130667	4.2575420352	95.5962325768167	91.3386905416167	132125.765625	1.0124179513858904E8	0	7864	0.09658328927169535	3.8884948792681664	25.53593054225534	418.17626953125	418.1913757324219
908	418.2014465332031	29.2231805528					1	DETECTED	418.2014 m/z @29.22 [151020OFc1_NvH-0949-CRLM-25.raw]	418.2014465332031	29.2231805528	2.8575591312	96.9613979658667	94.10383883466669	570719.0	1.489078072172994E8	0	7864	16.045210012390964	4.010511976935202	2.8516437444075184	418.19146728515625	418.2106628417969
909	418.2206726074219	29.3846060626667					1	DETECTED	418.2207 m/z @29.38 [151020OFc1_NvH-0949-CRLM-25.raw]	418.2206726074219	29.3846060626667	2.20924362588333	97.7672053045333	95.55796167864997	1.3124011E7	4.9510481521405995E8	2	7864	0.29224175893304505	2.7373931374028846	2.6342233161210515	418.210693359375	418.23065185546875
910	418.2379455566406	35.8597053093333					1	DETECTED	418.2379 m/z @35.86 [151020OFc1_NvH-0949-CRLM-25.raw]	418.2379455566406	35.8597053093333	0.66133592455	95.7386513896	95.07731546504999	1431464.875	1.891415374893711E8	2	7864	10.157405222519149	5.654363087043053	5.277369267148841	418.2306823730469	418.2478942871094
911	418.2556457519531	30.2650542402667					1	DETECTED	418.2556 m/z @30.27 [151020OFc1_NvH-0949-CRLM-25.raw]	418.2556457519531	30.2650542402667	2.18029568293333	92.4123836888	90.23208800586667	272083.625	1.1105520085140139E8	2	7864	8.67511595204228	2.3538238475508333	8.95500882615713	418.2479553222656	418.265625
912	418.2663269042969	22.4008416197333					1	DETECTED	418.2663 m/z @22.40 [151020OFc1_NvH-0949-CRLM-25.raw]	418.2663269042969	22.4008416197333	2.77123768506667	99.9993134245333	97.22807573946663	68861.1015625	1.1771063057621606E8	0	7864	0.09378325999130155	2.4765674351625133	14.158921673625272	418.2656555175781	418.2699279785156
913	418.2801513671875	91.3612931146667					1	DETECTED	418.2802 m/z @91.36 [151020OFc1_NvH-0949-CRLM-25.raw]	418.2801513671875	91.3612931146667	0.66133592455	94.3307236530667	93.6693877285167	152016.296875	1.1153667466576701E8	3	7864	87.4612888093917	0.5031874435057699	3.143064979121454	418.2703552246094	418.2884521484375
914	418.3155212402344	89.7908985757333					1	DETECTED	418.3155 m/z @89.79 [151020OFc1_NvH-0949-CRLM-25.raw]	418.3155212402344	89.7908985757333	6.36754265546667	93.5587555749333	87.19121291946664	230375.171875	9.650650598683557E7	0	7864	2.844569209285538	1.1006845681610913	1.1399210678478342	418.3072814941406	418.32501220703125
915	418.44549560546875	23.5716994098667					1	DETECTED	418.4455 m/z @23.57 [151020OFc1_NvH-0949-CRLM-25.raw]	418.44549560546875	23.5716994098667	2.3447985016	99.2714129181333	96.9266144165333	173072.828125	1.0390777446345179E8	0	7864	3.113051021002498	2.6343656353629736	0.045521077397390815	418.435546875	418.4554443359375
916	418.45928955078125	20.1185552458667					1	DETECTED	418.4593 m/z @20.12 [151020OFc1_NvH-0949-CRLM-25.raw]	418.45928955078125	20.1185552458667	4.14624282773333	61.5307885541333	57.38454572639997	124210.890625	6.573820213023977E7	0	7864	14.956529889481091	1.9404031957369976	0.007699194219860351	418.45562744140625	418.46136474609375
917	418.4714050292969	38.0108453098667					1	DETECTED	418.4714 m/z @38.01 [151020OFc1_NvH-0949-CRLM-25.raw]	418.4714050292969	38.0108453098667	2.4692383952	95.4976564184	93.0284180232	810688.125	1.0843097660707359E8	0	7864	0.03065209412385883	1.3912569663236205	0.019962125311167214	418.46148681640625	418.48138427734375
918	418.4829406738281	23.1349789661333					1	DETECTED	418.4829 m/z @23.13 [151020OFc1_NvH-0949-CRLM-25.raw]	418.4829406738281	23.1349789661333	2.40221874266667	96.0228918864	93.62067314373333	103079.8125	1.2754266439251912E8	0	7864	29.245638726984936	2.652718307223724	0.008843181563982394	418.4814147949219	418.49273681640625
919	418.5140380859375	33.8767923536					1	DETECTED	418.5140 m/z @33.88 [151020OFc1_NvH-0949-CRLM-25.raw]	418.5140380859375	33.8767923536	2.84781170906667	96.5275174013333	93.67970569226662	151743.125	1.0009810963709825E8	0	7864	13.268443862202268	1.8354576794650939	3.5957700966398605	418.504638671875	418.52392578125
920	418.53564453125	29.1605046344					1	DETECTED	418.5356 m/z @29.16 [151020OFc1_NvH-0949-CRLM-25.raw]	418.53564453125	29.1605046344	3.442836008	98.1217286338667	94.6788926258667	300186.5	1.1880447980004892E8	0	7864	0.1448354928020592	0.5100959916230053	0.5051867582591958	418.52630615234375	418.5431213378906
921	418.5531311035156	49.0416726032					1	DETECTED	418.5531 m/z @49.04 [151020OFc1_NvH-0949-CRLM-25.raw]	418.5531311035156	49.0416726032	3.88689359653333	68.0553419445333	64.16844834799997	499967.0625	1.0437805837349902E8	3	7864	1.5410610338741648	0.5044798890228633	0.006003394427191022	418.5431823730469	418.55389404296875
922	418.56390380859375	28.3252055397333					1	DETECTED	418.5639 m/z @28.33 [151020OFc1_NvH-0949-CRLM-25.raw]	418.56390380859375	28.3252055397333	3.41507210666667	96.6783050088	93.26323290213332	609217.5625	1.3506206326013973E8	3	7864	19.014447189355625	1.7944799911311418	0.835236579368823	418.5539245605469	418.57366943359375
923	418.58349609375	24.4921367104					1	DETECTED	418.5835 m/z @24.49 [151020OFc1_NvH-0949-CRLM-25.raw]	418.58349609375	24.4921367104	4.40296327733333	97.4912901450667	93.08832686773337	224978.828125	1.0293597016703564E8	3	7864	13.132335570240594	0.8761582658172653	0.0694116973452022	418.5740966796875	418.5844421386719
924	418.5944519042969	34.586295064					1	DETECTED	418.5945 m/z @34.59 [151020OFc1_NvH-0949-CRLM-25.raw]	418.5944519042969	34.586295064	1.8232540872	89.9060763768	88.0828222896	304266.25	1.1247674973348473E8	0	7864	0.13180328179200984	0.6492580753987651	0.005280084300123231	418.58447265625	418.6044006347656
925	418.6091003417969	4.1080641952					1	DETECTED	418.6091 m/z @4.11 [151020OFc1_NvH-0949-CRLM-25.raw]	418.6091003417969	4.1080641952	2.28694659493333	87.5205953546667	85.23364875973337	66778.1328125	1.0301000980535163E8	0	7864	0.07419505183664032	0.5233674406537288	0.6751656088304693	418.6047668457031	418.6190185546875
926	418.64697265625	23.5807262709333					1	DETECTED	418.6470 m/z @23.58 [151020OFc1_NvH-0949-CRLM-25.raw]	418.64697265625	23.5807262709333	3.442836008	92.3797314397333	88.9368954317333	103287.0390625	1.0592172098371573E8	0	7864	0.04135156155712849	2.208197936092504	0.0074887481065243405	418.63714599609375	418.656494140625
927	418.6984558105469	16.9077125704					1	DETECTED	418.6985 m/z @16.91 [151020OFc1_NvH-0949-CRLM-25.raw]	418.6984558105469	16.9077125704	5.62397017093333	82.5929076490667	76.96893747813337	305899.125	9.054514811274214E7	2	7864	0.1728378130772441	0.6878242895265543	1.7277059062465163	418.6885986328125	418.69927978515625
928	418.70928955078125	24.5607251784					1	DETECTED	418.7093 m/z @24.56 [151020OFc1_NvH-0949-CRLM-25.raw]	418.70928955078125	24.5607251784	1.75633052	99.7026537656	97.9463232456	541463.5625	1.1408848679491939E8	0	7864	0.14939415174647408	1.1486825695118679	0.029439912794900616	418.6993103027344	418.71209716796875
929	418.72210693359375	29.3687040362667					1	DETECTED	418.7221 m/z @29.37 [151020OFc1_NvH-0949-CRLM-25.raw]	418.72210693359375	29.3687040362667	3.55296601493333	95.9248325184	92.37186650346666	5667091.0	3.747541174123325E8	4	7864	9.710091043360844	0.6598519051816605	0.574845747518318	418.7121276855469	418.7320556640625
930	418.73480224609375	22.3118449973333					1	DETECTED	418.7348 m/z @22.31 [151020OFc1_NvH-0949-CRLM-25.raw]	418.73480224609375	22.3118449973333	2.84781170906667	89.3590891917333	86.51127748266663	654737.25	1.364159368164998E8	4	7864	20.66518253265626	0.9200960600433777	2.3833439150964777	418.73211669921875	418.7447204589844
931	418.7479248046875	31.2383676789333					1	DETECTED	418.7479 m/z @31.24 [151020OFc1_NvH-0949-CRLM-25.raw]	418.7479248046875	31.2383676789333	4.34550723813333	86.6871486677333	82.34164142959996	372374.5625	1.0974465508295906E8	2	7864	0.18390800579865285	0.5148149231007948	0.020015624716483237	418.7448425292969	418.74853515625
932	418.7585754394531	18.4709575378667					1	DETECTED	418.7586 m/z @18.47 [151020OFc1_NvH-0949-CRLM-25.raw]	418.7585754394531	18.4709575378667	2.03502041466667	97.4467525410667	95.41173212640003	850615.625	1.1616100248861833E8	2	7864	0.1627576567525928	1.1616488523083195	1.2177415330069778	418.748779296875	418.7682189941406
933	418.77105712890625	32.0278318674667					1	DETECTED	418.7711 m/z @32.03 [151020OFc1_NvH-0949-CRLM-25.raw]	418.77105712890625	32.0278318674667	3.45209053973333	34.6435670682667	31.191476528533368	104581.015625	2.315832692904149E7	0	7864	0.19599121042832834	0.5457684574268834	0.009501565256903302	418.76910400390625	418.7723388671875
934	418.7825012207031	3.45209053973333					1	DETECTED	418.7825 m/z @3.45 [151020OFc1_NvH-0949-CRLM-25.raw]	418.7825012207031	3.45209053973333	1.39056699866667	88.2807245706667	86.89015757200004	1547289.875	1.0496031405611269E8	2	7864	0.1845400450661394	1.662729631075932	1.8773687667280623	418.77252197265625	418.791259765625
935	418.825439453125	36.6984061637333					1	DETECTED	418.8254 m/z @36.70 [151020OFc1_NvH-0949-CRLM-25.raw]	418.825439453125	36.6984061637333	1.00467199466667	99.3809664984	98.37629450373333	52042.26953125	1.018593428434253E8	0	7864	28.719233837762665	1.378061119043542	2.1675148600185095	418.8154602050781	418.8350524902344
936	418.8471374511719	13.3807445293333					1	DETECTED	418.8471 m/z @13.38 [151020OFc1_NvH-0949-CRLM-25.raw]	418.8471374511719	13.3807445293333	0.0045887192	99.9993134245333	99.9947247053333	169941.375	1.0119548624991922E8	3	7864	0.14842314002974533	0.563611255421602	1.2914741962482543	418.83758544921875	418.8568115234375
937	418.869384765625	36.0312137906667					1	DETECTED	418.8694 m/z @36.03 [151020OFc1_NvH-0949-CRLM-25.raw]	418.869384765625	36.0312137906667	0.0045887192	99.6917245517333	99.6871358325333	480533.71875	1.1006727750398725E8	0	7864	10.29683289215852	0.5742874636437241	0.5450169826190887	418.8595275878906	418.8793640136719
938	418.8873291015625	49.0585071981333					1	DETECTED	418.8873 m/z @49.06 [151020OFc1_NvH-0949-CRLM-25.raw]	418.8873291015625	49.0585071981333	0.0045887192	99.9662137258667	99.9616250066667	421141.15625	1.0979080855180848E8	3	7864	35.599688135515464	0.503709769370209	0.00565722023059814	418.87939453125	418.8973083496094
939	418.89776611328125	28.2418439237333					1	DETECTED	418.8978 m/z @28.24 [151020OFc1_NvH-0949-CRLM-25.raw]	418.89776611328125	28.2418439237333	0.211759144	98.274199696	98.062440552	380698.71875	1.1024466565426949E8	0	7864	74.49155715956866	8.516366568851426	16.116737975506854	418.8973388671875	418.8979187011719
940	418.9079284667969	26.2775306816					1	DETECTED	418.9079 m/z @26.28 [151020OFc1_NvH-0949-CRLM-25.raw]	418.9079284667969	26.2775306816	0.0164265717333333	99.9662137258667	99.94978715413336	3023781.0	1.7299712527365074E8	3	7864	0.23863346087984638	3.5103457439256336	27.978658073508715	418.89794921875	418.91790771484375
941	418.9184265136719	24.4253292842667					1	DETECTED	418.9184 m/z @24.43 [151020OFc1_NvH-0949-CRLM-25.raw]	418.9184265136719	24.4253292842667	3.4027031272	85.8388395173333	82.4361363901333	163270.0625	9.075778278075361E7	0	7864	0.12826250311968934	1.9606526742716825	null	418.9179382324219	418.91900634765625
942	418.9293212890625	34.6760853664					1	DETECTED	418.9293 m/z @34.68 [151020OFc1_NvH-0949-CRLM-25.raw]	418.9293212890625	34.6760853664	0.0045887192	99.9993134245333	99.9947247053333	195405.875	1.0026216877128504E8	0	7864	0.09533696554964877	1.3847062037058135	1.7674411497979552	418.91961669921875	418.938720703125
943	418.9429626464844	13.1266620749333					1	DETECTED	418.9430 m/z @13.13 [151020OFc1_NvH-0949-CRLM-25.raw]	418.9429626464844	13.1266620749333	0.0045887192	99.9332078869333	99.9286191677333	130992.6171875	1.1229084038027516E8	0	7864	0.11700717612710143	5.3466508482206825	68.60715976332743	418.9394226074219	418.9520263671875
944	418.9620361328125	22.3404344672					1	DETECTED	418.9620 m/z @22.34 [151020OFc1_NvH-0949-CRLM-25.raw]	418.9620361328125	22.3404344672	0.0045887192	99.9993134245333	99.9947247053333	198535.515625	9.833783378540206E7	0	7864	0.0916428506265099	0.506519563202656	0.6086333273874049	418.9520568847656	418.9670715332031
945	418.9770812988281	22.3212614184					1	DETECTED	418.9771 m/z @22.32 [151020OFc1_NvH-0949-CRLM-25.raw]	418.9770812988281	22.3212614184	0.0045887192	99.9332078869333	99.9286191677333	783898.0	1.3184709522809066E8	0	7864	22.65057852234404	4.147960154215119	0.36378004988959284	418.96710205078125	418.987060546875
946	418.9876708984375	30.9555979597333					1	DETECTED	418.9877 m/z @30.96 [151020OFc1_NvH-0949-CRLM-25.raw]	418.9876708984375	30.9555979597333	0.0164265717333333	99.6589398746667	99.64251330293337	435409.34375	1.0845613466906106E8	4	7864	0.07779583227932818	3.972414252251649	0.7082605796412166	418.9871520996094	418.9975891113281
947	419.00115966796875	35.564293544					1	DETECTED	419.0012 m/z @35.56 [151020OFc1_NvH-0949-CRLM-25.raw]	419.00115966796875	35.564293544	0.0045887192	98.8790845616	98.8744958424	46534.12890625	1.0405630680563319E8	0	7864	17.73258183184977	1.391751071202999	1.8004638398418351	418.998046875	419.0090026855469
948	419.01922607421875	21.5164958493333					1	DETECTED	419.0192 m/z @21.52 [151020OFc1_NvH-0949-CRLM-25.raw]	419.01922607421875	21.5164958493333	0.683792122416667	99.5551581552	98.87136603278334	61458.5625	9.548703709943898E7	0	7864	13.978006770104752	3.34479770338413	4.5087092742691715	419.0093688964844	419.02203369140625
949	419.03204345703125	26.8588972522667					1	DETECTED	419.0320 m/z @26.86 [151020OFc1_NvH-0949-CRLM-25.raw]	419.03204345703125	26.8588972522667	0.279075861066667	99.8784474144	99.59937155333333	146314.640625	1.0726254125442545E8	0	7864	4.096588312620661	2.4301988861141606	3.2563246378640756	419.0221252441406	419.0419616699219
950	419.045166015625	89.9177453378667					1	DETECTED	419.0452 m/z @89.92 [151020OFc1_NvH-0949-CRLM-25.raw]	419.045166015625	89.9177453378667	0.0986962629333333	99.9662137258667	99.86751746293336	101831.3515625	1.0072188236232252E8	0	7864	54.03889914677663	0.5286824847036438	19.240524035373603	419.0423583984375	419.05487060546875
951	419.06793212890625	71.6439741472					1	DETECTED	419.0679 m/z @71.64 [151020OFc1_NvH-0949-CRLM-25.raw]	419.06793212890625	71.6439741472	0.0520068346666667	99.9332078869333	99.88120105226663	77799.8203125	1.0420881776410708E8	0	7864	0.3560448170610755	0.6727386887662151	0.009329429542660887	419.0579833984375	419.07781982421875
952	419.11895751953125	90.1694005266667					1	DETECTED	419.1190 m/z @90.17 [151020OFc1_NvH-0949-CRLM-25.raw]	419.11895751953125	90.1694005266667	0.0045887192	99.9993134245333	99.9947247053333	171706.9375	1.1359581230212905E8	0	7864	0.3992260421156004	0.9791115977314391	0.10471174112756185	419.1095275878906	419.12579345703125
953	419.16998291015625	91.0867322898667					1	DETECTED	419.1700 m/z @91.09 [151020OFc1_NvH-0949-CRLM-25.raw]	419.16998291015625	91.0867322898667	4.48044332906667	95.2537177024	90.77327437333332	529666.6875	1.013359594365695E8	0	7864	0.3040834691391012	2.035838567663533	8.997862193703131	419.1615905761719	419.1798095703125
954	419.1817932128906	13.3081140938667					1	DETECTED	419.1818 m/z @13.31 [151020OFc1_NvH-0949-CRLM-25.raw]	419.1817932128906	13.3081140938667	3.69129381386667	98.5252822445333	94.83398843066664	98242.4453125	1.2250702445883937E8	0	7864	0.14639047914089076	8.132632419037387	0.47447975167503686	419.1800537109375	419.1917419433594
955	419.2032165527344	21.9264326368					1	DETECTED	419.2032 m/z @21.93 [151020OFc1_NvH-0949-CRLM-25.raw]	419.2032165527344	21.9264326368	3.345706	97.4579255098667	94.11221950986669	611601.9375	1.0944744335770424E8	0	7864	0.15389215539673984	1.8547781666086691	10.390447105567912	419.1932373046875	419.2040710449219
956	419.2140808105469	15.0780023528					1	DETECTED	419.2141 m/z @15.08 [151020OFc1_NvH-0949-CRLM-25.raw]	419.2140808105469	15.0780023528	2.517413236	98.4051396234667	95.8877263874667	2968734.25	2.315265344634977E8	2	7864	0.18189777668677642	0.9906241811974253	171.33905908403426	419.2041015625	419.22406005859375
957	419.2271423339844	24.6531326274667					1	DETECTED	419.2271 m/z @24.65 [151020OFc1_NvH-0949-CRLM-25.raw]	419.2271423339844	24.6531326274667	3.16222885333333	97.2807981482667	94.11856929493337	2111001.25	2.4123495077660725E8	2	7864	1.742077482117267	1.7420238417665526	0.832813512262544	419.2240905761719	419.23193359375
958	419.241943359375	36.0593716096					1	DETECTED	419.2419 m/z @36.06 [151020OFc1_NvH-0949-CRLM-25.raw]	419.241943359375	36.0593716096	2.86729499786667	96.6252160765333	93.75792107866664	3534870.25	2.3874175025723135E8	3	7864	9.868674197611856	11.913781274082396	6.049849819380871	419.2319641113281	419.2518005371094
959	419.25396728515625	26.1852573114667					1	DETECTED	419.2540 m/z @26.19 [151020OFc1_NvH-0949-CRLM-25.raw]	419.25396728515625	26.1852573114667	1.96693786426667	97.9363260685333	95.96938820426664	439331.28125	1.1709235298576203E8	0	7864	7.653262793518319	0.6401133996913985	0.569470741262466	419.251953125	419.263916015625
960	419.26885986328125	13.5473676664					1	DETECTED	419.2689 m/z @13.55 [151020OFc1_NvH-0949-CRLM-25.raw]	419.26885986328125	13.5473676664	2.4692383952	98.9549525405333	96.4857141453333	210094.578125	1.0586517856441247E8	0	7864	0.26746847791067196	0.6433856833807704	0.4083618518974725	419.26397705078125	419.2737731933594
961	419.2838439941406	3.442836008					1	DETECTED	419.2838 m/z @3.44 [151020OFc1_NvH-0949-CRLM-25.raw]	419.2838439941406	3.442836008	3.12454195573333	94.9407021002667	91.81616014453337	690279.5	1.0829881128917377E8	0	7864	0.18055904542846424	1.864368255641856	87.41750722495699	419.2740783691406	419.2928771972656
962	419.31561279296875	92.331059184					1	DETECTED	419.3156 m/z @92.33 [151020OFc1_NvH-0949-CRLM-25.raw]	419.31561279296875	92.331059184	0.0045887192	99.9993134245333	99.9947247053333	695198.875	2.5393845084353605E8	2	7864	0.648321695837538	0.5106319219273254	0.10661772047731166	419.31414794921875	419.3199462890625
963	419.36260986328125	48.2226042794667					1	DETECTED	419.3626 m/z @48.22 [151020OFc1_NvH-0949-CRLM-25.raw]	419.36260986328125	48.2226042794667	3.97910926133333	92.4800052205333	88.50089595919997	98190.46875	1.019470010827235E8	0	7864	44.267258379514935	1.0001571521748849	1.00031430434977	419.3526306152344	419.3721008300781
964	419.4169006347656	9.7772443512					1	DETECTED	419.4169 m/z @9.78 [151020OFc1_NvH-0949-CRLM-25.raw]	419.4169006347656	9.7772443512	4.70947631493333	96.7329420674667	92.02346575253337	435852.40625	1.1024883517979345E8	0	7864	0.145100543095678	85.05696185773992	6.303424697651753	419.4070129394531	419.4267272949219
965	419.4425048828125	36.0771298290667					1	DETECTED	419.4425 m/z @36.08 [151020OFc1_NvH-0949-CRLM-25.raw]	419.4425048828125	36.0771298290667	0.594797212266667	97.6352363738667	97.04043916160003	3917667.0	1.5540267739109507E8	5	7864	0.15991623569448166	3.8775397527577486	7.659987133515296	419.43255615234375	419.45220947265625
966	419.458251953125	14.7362726192					1	DETECTED	419.4583 m/z @14.74 [151020OFc1_NvH-0949-CRLM-25.raw]	419.458251953125	14.7362726192	2.8382347472	94.2852183794667	91.4469836322667	305050.34375	9.978771774258184E7	3	7864	0.29846510357529965	1.0631758487479877	2.973118790446343	419.4525146484375	419.4681396484375
967	419.47772216796875	22.3212614184					1	DETECTED	419.4777 m/z @22.32 [151020OFc1_NvH-0949-CRLM-25.raw]	419.47772216796875	22.3212614184	3.12454195573333	95.0624656386667	91.93792368293336	199291.125	1.0734898731344038E8	0	7864	14.824379037996845	0.5100642388911919	0.28913269694549015	419.4683532714844	419.4876708984375
968	419.48828125	30.9654374728					1	DETECTED	419.4883 m/z @30.97 [151020OFc1_NvH-0949-CRLM-25.raw]	419.48828125	30.9654374728	3.1815517936	99.2274382528	96.0458864592	182826.90625	1.5674245085485768E8	0	7864	0.04747957531325753	1.9557679064753533	4.124987332505893	419.4877624511719	419.49462890625
969	419.50506591796875	26.1252056792					1	DETECTED	419.5051 m/z @26.13 [151020OFc1_NvH-0949-CRLM-25.raw]	419.50506591796875	26.1252056792	3.21939074933333	93.5467285125333	90.32733776319998	465270.4375	1.0746603133053926E8	4	7864	0.06399120146745219	1.4240766170782162	312.4482709740495	419.4952392578125	419.5146789550781
970	419.5374450683594	17.6448902453333					1	DETECTED	419.5374 m/z @17.64 [151020OFc1_NvH-0949-CRLM-25.raw]	419.5374450683594	17.6448902453333	3.8500438056	98.3724400821333	94.5223962765333	585332.5	1.0990877982715288E8	3	7864	4.374808988225006	2.7754828051579294	3.108873271776536	419.5277099609375	419.54742431640625
971	419.55047607421875	20.3187530309333					1	DETECTED	419.5505 m/z @20.32 [151020OFc1_NvH-0949-CRLM-25.raw]	419.55047607421875	20.3187530309333	3.56212432053333	91.7653363125333	88.20321199199996	475804.84375	1.0363437664933485E8	3	7864	0.13288510027748757	0.5697889890944651	0.13847733258186254	419.5474548339844	419.5556640625
972	419.565673828125	26.2892618328					1	DETECTED	419.5657 m/z @26.29 [151020OFc1_NvH-0949-CRLM-25.raw]	419.565673828125	26.2892618328	3.1149731776	97.4248278117333	94.30985463413329	1036059.625	1.4723371025932777E8	3	7864	21.197146870577757	1.101271418486208	0.09778492289747011	419.5556945800781	419.5756530761719
973	419.57574462890625	47.3910911296					1	DETECTED	419.5757 m/z @47.39 [151020OFc1_NvH-0949-CRLM-25.raw]	419.57574462890625	47.3910911296	3.13405001493333	82.5711873173333	79.43713730239996	779132.3125	1.2091575269903591E8	3	7864	21.914862014522967	0.5063810758142167	0.017286305762847006	419.57568359375	419.585693359375
974	419.59326171875	31.4883483661333					1	DETECTED	419.5933 m/z @31.49 [151020OFc1_NvH-0949-CRLM-25.raw]	419.59326171875	31.4883483661333	3.7561701552	98.5468234909333	94.79065333573331	208114.640625	1.072569253948233E8	0	7864	16.355637575538573	2.1990725405982383	5.119434117217016	419.58575439453125	419.60321044921875
975	419.6171875	9.75881723733333					1	DETECTED	419.6172 m/z @9.76 [151020OFc1_NvH-0949-CRLM-25.raw]	419.6171875	9.75881723733333	2.86729499786667	98.3724400821333	95.50514508426663	216631.546875	1.0601198384624264E8	0	7864	1.0789427506565872	0.7410162987501125	74.19658040975945	419.60760498046875	419.62713623046875
976	419.64276123046875	36.0128366629333					1	DETECTED	419.6428 m/z @36.01 [151020OFc1_NvH-0949-CRLM-25.raw]	419.64276123046875	36.0128366629333	3.30722100586667	93.9026828405333	90.59546183466664	2098007.5	1.314532895498987E8	0	7864	0.1771820893213345	1.8063765401044312	13.339172980159217	419.6329040527344	419.6523132324219
977	419.66180419921875	8.7722841456					1	DETECTED	419.6618 m/z @8.77 [151020OFc1_NvH-0949-CRLM-25.raw]	419.66180419921875	8.7722841456	5.96179546533333	99.7247142114667	93.76291874613338	54654.66796875	9.302213528695533E7	0	7864	0.20094196524338237	16.680892437758683	3.7764021612394187	419.65472412109375	419.6712646484375
978	419.6903076171875	17.874518736					1	DETECTED	419.6903 m/z @17.87 [151020OFc1_NvH-0949-CRLM-25.raw]	419.6903076171875	17.874518736	4.5746691024	89.0746321728	84.4999630704	217720.828125	1.0290446151282239E8	2	7864	0.09990213469181697	1.5494928214311283	1.767233362812123	419.68035888671875	419.70013427734375
979	419.7157287597656	15.0780023528					1	DETECTED	419.7157 m/z @15.08 [151020OFc1_NvH-0949-CRLM-25.raw]	419.7157287597656	15.0780023528	2.92498815013333	98.0456435738667	95.12065542373337	1102171.625	1.4850679165302265E8	2	7864	10.861613173613252	0.9797163074838354	2.603315164247857	419.705810546875	419.7256774902344
980	419.72869873046875	24.6531326274667					1	DETECTED	419.7287 m/z @24.65 [151020OFc1_NvH-0949-CRLM-25.raw]	419.72869873046875	24.6531326274667	3.0770798752	99.1292900285333	96.0522101533333	781611.0	1.3930945092160615E8	2	7864	16.175795683798167	1.3493216864681359	3.784561590649004	419.72576904296875	419.73858642578125
981	419.7406005859375	26.7067407288					1	DETECTED	419.7406 m/z @26.71 [151020OFc1_NvH-0949-CRLM-25.raw]	419.7406005859375	26.7067407288	3.2677195832	93.840650036	90.5729304528	184926.390625	1.0465428554392262E8	0	7864	0.46925910013142413	3.4116178183336854	0.9941392244277266	419.73870849609375	419.74505615234375
982	419.7550964355469	24.8441866512					1	DETECTED	419.7551 m/z @24.84 [151020OFc1_NvH-0949-CRLM-25.raw]	419.7550964355469	24.8441866512	2.82861403973333	94.8717133576	92.04309931786668	1.044593E7	2.5628901845735195E8	2	7864	0.16301192332959502	1.6870826721113377	1.6199527917140766	419.7451171875	419.7646789550781
983	419.77850341796875	38.2837192573333					1	DETECTED	419.7785 m/z @38.28 [151020OFc1_NvH-0949-CRLM-25.raw]	419.77850341796875	38.2837192573333	3.74685557146667	98.0565666602667	94.30971108880003	152377.421875	1.094842402131272E8	0	7864	24.850289097374155	1.3658506903913707	0.2477895924153644	419.76904296875	419.7818298339844
984	419.7920227050781	40.6822253376					1	DETECTED	419.7920 m/z @40.68 [151020OFc1_NvH-0949-CRLM-25.raw]	419.7920227050781	40.6822253376	1.47277467466667	98.0456435738667	96.57286889920003	197243.0	1.003873605279478E8	0	7864	37.27519179864446	1.2587715434847409	0.24603718406782124	419.7827453613281	419.801513671875
985	419.8176574707031	9.7772443512					1	DETECTED	419.8177 m/z @9.78 [151020OFc1_NvH-0949-CRLM-25.raw]	419.8176574707031	9.7772443512	0.166572736266667	99.6153010026667	99.44872826640002	111057.734375	9.437948774176349E7	0	7864	0.16404916617454823	3.329553544814783	7.428140844982322	419.8077392578125	419.82763671875
986	419.8439025878906	36.1279000514667					1	DETECTED	419.8439 m/z @36.13 [151020OFc1_NvH-0949-CRLM-25.raw]	419.8439025878906	36.1279000514667	0.0872842762666667	99.9773175301333	99.89003325386663	1114282.625	1.2124103182351509E8	0	7864	0.14748856864110138	0.5352222370978472	0.08264774694573884	419.8340148925781	419.85357666015625
987	419.8642578125	12.9874679368					1	DETECTED	419.8643 m/z @12.99 [151020OFc1_NvH-0949-CRLM-25.raw]	419.8642578125	12.9874679368	0.0045887192	99.7688638354667	99.7642751162667	65406.0234375	9.397159682785714E7	0	7864	27.689251103788912	9.157048857790592	0.0767476799931218	419.8544921875	419.8647155761719
988	419.8747253417969	33.1667046477333					1	DETECTED	419.8747 m/z @33.17 [151020OFc1_NvH-0949-CRLM-25.raw]	419.8747253417969	33.1667046477333	0.0045887192	99.9993134245333	99.9947247053333	561228.5	1.2126241330893038E8	3	7864	24.70032788712966	0.5161360414394054	0.012694577318688798	419.86474609375	419.8808288574219
989	419.8908386230469	37.1208657685333					1	DETECTED	419.8908 m/z @37.12 [151020OFc1_NvH-0949-CRLM-25.raw]	419.8908386230469	37.1208657685333	0.0045887192	99.8565475701333	99.8519588509333	6010796.0	2.4603497889573723E8	3	7864	0.14774477498189498	1.098091557594752	0.021079543225083736	419.880859375	419.90081787109375
990	419.9106750488281	47.3910911296					1	DETECTED	419.9107 m/z @47.39 [151020OFc1_NvH-0949-CRLM-25.raw]	419.9106750488281	47.3910911296	0.0045887192	99.9553034376	99.9507147184	436742.375	1.0910995336623937E8	3	7864	21.09711729902199	0.5420033603594391	0.3759424748201914	419.9008483886719	419.9204406738281
991	419.9273681640625	15.6145399808					1	DETECTED	419.9274 m/z @15.61 [151020OFc1_NvH-0949-CRLM-25.raw]	419.9273681640625	15.6145399808	0.0282537096	99.9993134245333	99.9710597149333	212382.40625	1.164216877253494E8	3	7864	4.593844139267837	0.5068218683607433	21.88142859750201	419.9206848144531	419.9368591308594
992	419.949462890625	13.1652221773333					1	DETECTED	419.9495 m/z @13.17 [151020OFc1_NvH-0949-CRLM-25.raw]	419.949462890625	13.1652221773333	0.0045887192	99.9443220637333	99.9397333445333	142847.203125	8.634231415168329E7	0	7864	4.444478824513727	0.5357858457181408	24.753794987388773	419.9396057128906	419.9576416015625
993	419.96771240234375	33.4255512122667					1	DETECTED	419.9677 m/z @33.43 [151020OFc1_NvH-0949-CRLM-25.raw]	419.96771240234375	33.4255512122667	0.0164265717333333	99.9993134245333	99.98288685279996	235748.875	1.046467079206549E8	0	7864	19.01396609756594	2.5352309228548497	0.00860272311911575	419.95794677734375	419.96923828125
994	419.979248046875	11.9154862541333					1	DETECTED	419.9792 m/z @11.92 [151020OFc1_NvH-0949-CRLM-25.raw]	419.979248046875	11.9154862541333	0.0872842762666667	99.9993134245333	99.91202914826663	303033.4375	1.2134808666373615E8	4	7864	0.6421785815551146	3.2694982047856675	15.480177647554708	419.9693603515625	419.9892272949219
995	419.9920959472656	90.5096573576					1	DETECTED	419.9921 m/z @90.51 [151020OFc1_NvH-0949-CRLM-25.raw]	419.9920959472656	90.5096573576	0.0638984693333333	99.4681709645333	99.40427249519996	273651.03125	1.0565074757587563E8	0	7864	60.30438778833796	0.5010108317168968	1.3680462029511855	419.9892578125	420.0020751953125
996	420.0050048828125	15.2708564648					1	DETECTED	420.0050 m/z @15.27 [151020OFc1_NvH-0949-CRLM-25.raw]	420.0050048828125	15.2708564648	2.4692383952	99.5551581552	97.08591976000001	136837.96875	1.012864736516613E8	0	7864	0.25060389296115027	9.748701876134346	92.31783761543429	420.00238037109375	420.0148620605469
997	420.0187683105469	9.8520242616					1	DETECTED	420.0188 m/z @9.85 [151020OFc1_NvH-0949-CRLM-25.raw]	420.0187683105469	9.8520242616	3.19115168213333	99.8565475701333	96.66539588799998	52634.484375	9.065942354096541E7	0	7864	66.71740365432706	18.272265386511883	0.0039881506501436926	420.0150451660156	420.02874755859375
998	420.0428466796875	36.0312137906667					1	DETECTED	420.0428 m/z @36.03 [151020OFc1_NvH-0949-CRLM-25.raw]	420.0428466796875	36.0312137906667	0.0045887192	99.1183463261333	99.1137576069333	415584.21875	1.0506106781404926E8	0	7864	1.9064049170408026	0.5857786396353848	0.1720903613122102	420.03326416015625	420.0520324707031
999	420.06396484375	85.1189645509333					1	DETECTED	420.0640 m/z @85.12 [151020OFc1_NvH-0949-CRLM-25.raw]	420.06396484375	85.1189645509333	2.18983987041667	99.402622224	97.21278235358332	65968.390625	9.980894993622456E7	0	7864	1.1899319977461147	12.266187958923478	0.02437828502883801	420.0542297363281	420.07391357421875
1000	420.1144104003906	64.1191556226667					1	DETECTED	420.1144 m/z @64.12 [151020OFc1_NvH-0949-CRLM-25.raw]	420.1144104003906	64.1191556226667	8.84700636853333	99.5336205618667	90.68661419333337	143291.375	1.2268899530922744E8	0	7864	1.3871183365078181	0.7232340264290757	11.729961236863836	420.10491943359375	420.1234436035156
1001	420.1510314941406	90.0015339394667					1	DETECTED	420.1510 m/z @90.00 [151020OFc1_NvH-0949-CRLM-25.raw]	420.1510314941406	90.0015339394667	4.04401297093333	95.7494264274667	91.70541345653338	61493.921875	8.981348656857981E7	0	7864	12.107864445805632	0.533434494289942	8.850841939553222	420.14117431640625	420.1606140136719
1002	420.1734313964844	91.0867322898667					1	DETECTED	420.1734 m/z @91.09 [151020OFc1_NvH-0949-CRLM-25.raw]	420.1734313964844	91.0867322898667	11.7187533554667	94.697452924	82.9786995685333	133213.46875	9.070095241187117E7	0	7864	0.2893726167545907	12.505894792293297	9.047656395902337	420.16595458984375	420.17669677734375
1003	420.187255859375	90.8153493376					1	DETECTED	420.1873 m/z @90.82 [151020OFc1_NvH-0949-CRLM-25.raw]	420.187255859375	90.8153493376	2.95337708026667	95.2641959882667	92.31081890800003	659543.0	1.228871553666465E8	0	7864	0.27046314996376	0.5059818340098982	0.006667496624584118	420.1773681640625	420.1972351074219
1004	420.2007141113281	29.3846060626667					1	DETECTED	420.2007 m/z @29.38 [151020OFc1_NvH-0949-CRLM-25.raw]	420.2007141113281	29.3846060626667	0.8078844224	94.8327867576	94.02490233520001	469300.59375	1.2253259503235734E8	0	7864	15.452983884009715	0.5106889918708986	0.45781033102729296	420.197265625	420.2099609375
1005	420.219970703125	34.586295064					1	DETECTED	420.2200 m/z @34.59 [151020OFc1_NvH-0949-CRLM-25.raw]	420.219970703125	34.586295064	2.56028570186667	97.8544233656	95.29413766373332	8738856.0	3.7328842330015635E8	3	7864	0.2016862129028567	0.516508611281417	13.528091179860928	420.2099914550781	420.2299499511719
1006	420.2322082519531	20.6489662853333					1	DETECTED	420.2322 m/z @20.65 [151020OFc1_NvH-0949-CRLM-25.raw]	420.2322082519531	20.6489662853333	2.65614913466667	94.930725048	92.27457591333334	628317.625	1.5431046878781742E8	3	7864	4.115406645769259	1.136683692725847	0.03156788380187719	420.22998046875	420.2421875
1007	420.2439270019531	36.0312137906667					1	DETECTED	420.2439 m/z @36.03 [151020OFc1_NvH-0949-CRLM-25.raw]	420.2439270019531	36.0312137906667	3.58048501253333	96.4290454725333	92.84856045999997	275358.375	1.1487004090544459E8	0	7864	0.18691183920878984	1.6608721413890588	2.6255173590814027	420.2422180175781	420.246826171875
1008	420.2568359375	24.8441866512					1	DETECTED	420.2568 m/z @24.84 [151020OFc1_NvH-0949-CRLM-25.raw]	420.2568359375	24.8441866512	3.0770798752	95.9355511042667	92.8584712290667	4937962.5	1.7670122519165877E8	3	7864	0.17334045669667475	1.4153823439636557	2.335037297178937	420.2468566894531	420.266357421875
1009	420.270751953125	28.9413731530667					1	DETECTED	420.2708 m/z @28.94 [151020OFc1_NvH-0949-CRLM-25.raw]	420.270751953125	28.9413731530667	2.98164760186667	98.0456435738667	95.06399597200003	133120.9375	1.069870076755263E8	0	7864	70.93978907572506	1.9239645165695856	4.055197216585614	420.26690673828125	420.2807312011719
1010	420.2823486328125	9.3538672168					1	DETECTED	420.2823 m/z @9.35 [151020OFc1_NvH-0949-CRLM-25.raw]	420.2823486328125	9.3538672168	3.50701665146667	38.2837192573333	34.77670260586663	31043.314453125	3.361472837870731E7	0	7864	3.9961399452957256	2.973968824520831	7.694578269904482	420.28076171875	420.2847900390625
1011	420.2953186035156	91.4554194376					1	DETECTED	420.2953 m/z @91.46 [151020OFc1_NvH-0949-CRLM-25.raw]	420.2953186035156	91.4554194376	3.200464068	94.6021476536	91.4016835856	74693.7109375	1.1294088438658546E8	0	7864	51.07720464155404	0.5178932418799467	0.003331365497684407	420.2855224609375	420.3004150390625
1012	420.3187561035156	92.331059184					1	DETECTED	420.3188 m/z @92.33 [151020OFc1_NvH-0949-CRLM-25.raw]	420.3187561035156	92.331059184	0.0045887192	99.9993134245333	99.9947247053333	164053.375	1.2266930675244495E8	0	7864	4.990584355512212	0.5102354477920964	0.08129341606806946	420.3139343261719	420.3209228515625
1013	420.33294677734375	89.800590864					1	DETECTED	420.3329 m/z @89.80 [151020OFc1_NvH-0949-CRLM-25.raw]	420.33294677734375	89.800590864	2.95337708026667	99.6373360277333	96.68395894746662	502995.59375	2.0169052218195382E8	0	7864	1.510263956620932	0.5076754117344295	0.019377271054157996	420.32574462890625	420.342041015625
1014	420.4417419433594	37.9231169821333					1	DETECTED	420.4417 m/z @37.92 [151020OFc1_NvH-0949-CRLM-25.raw]	420.4417419433594	37.9231169821333	2.88639662666667	95.9682920608	93.08189543413333	78670.671875	1.0773505171249819E8	0	7864	21.271525898581675	1.4155263232184694	1.954846469584127	420.4320373535156	420.45147705078125
1015	420.48046875	11.9527772626667					1	DETECTED	420.4805 m/z @11.95 [151020OFc1_NvH-0949-CRLM-25.raw]	420.48046875	11.9527772626667	2.92498815013333	99.8565475701333	96.93155941999997	151278.796875	1.091746128981078E8	0	7864	0.6849712781839052	0.80456590169517	0.8713652295982824	420.47052001953125	420.4903259277344
1016	420.4935302734375	30.2650542402667					1	DETECTED	420.4935 m/z @30.27 [151020OFc1_NvH-0949-CRLM-25.raw]	420.4935302734375	30.2650542402667	2.62742244	95.7931173381333	93.1656948981333	123169.7265625	1.0752879567953494E8	0	7864	21.12388701963263	1.6875490146082806	7.158949342097783E-4	420.4905090332031	420.5034484863281
1017	420.5262756347656	20.8769424704					1	DETECTED	420.5263 m/z @20.88 [151020OFc1_NvH-0949-CRLM-25.raw]	420.5262756347656	20.8769424704	3.1149731776	95.3135768944	92.1986037168	683313.75	1.197671756191162E8	3	7864	4.285051983828836	0.6986848314519892	1.5176505940911047	420.5166015625	420.5362243652344
1018	420.54296875	23.9084723597333					1	DETECTED	420.5430 m/z @23.91 [151020OFc1_NvH-0949-CRLM-25.raw]	420.54296875	23.9084723597333	3.2881673024	89.7508657221333	86.4626984197333	169687.0	1.7299016394769186E8	0	7864	5.875871796294199	3.15281138570979	0.012202345976457427	420.5362854003906	420.5494689941406
1019	420.5594787597656	37.1208657685333					1	DETECTED	420.5595 m/z @37.12 [151020OFc1_NvH-0949-CRLM-25.raw]	420.5594787597656	37.1208657685333	2.80933893973333	99.402622224	96.59328328426666	1172394.125	1.6079875325369918E8	2	7864	0.3539513498966187	0.657723159835049	2.1137204151869695	420.54949951171875	420.5694274902344
1020	420.5696105957031	30.2105402757333					1	DETECTED	420.5696 m/z @30.21 [151020OFc1_NvH-0949-CRLM-25.raw]	420.5696105957031	30.2105402757333	3.8593524184	56.5224725413333	52.6631201229333	47821.96484375	6.679244758433595E7	0	7864	48.698156441920474	0.999255145689336	1.1861108777599445	420.5694885253906	420.572021484375
1021	420.58203125	12.8920337208					1	DETECTED	420.5820 m/z @12.89 [151020OFc1_NvH-0949-CRLM-25.raw]	420.58203125	12.8920337208	3.057628448	61.9630444194667	58.905415971466695	712216.75	9.807777651807989E7	3	7864	0.11242351175707732	15.523560181528781	1.6931781821643075	420.57208251953125	420.5919494628906
1022	420.59661865234375	15.6285209285333					1	DETECTED	420.5966 m/z @15.63 [151020OFc1_NvH-0949-CRLM-25.raw]	420.59661865234375	15.6285209285333	3.0770798752	94.697452924	91.6203730488	52630.21484375	9.758667893209438E7	0	7864	3.0732390255364077	4.943231617337224	8.913795369004943	420.5920715332031	420.6065979003906
1023	420.6783752441406	18.9677582525333					1	DETECTED	420.6784 m/z @18.97 [151020OFc1_NvH-0949-CRLM-25.raw]	420.6783752441406	18.9677582525333	6.9259450768	90.5816731112	83.6557280344	100228.5390625	1.1532652205717508E8	0	7864	0.09087407211363896	3.4735519814816294	1.6039472655332745	420.6689453125	420.6882629394531
1024	420.6984558105469	24.8069016450667					1	DETECTED	420.6985 m/z @24.81 [151020OFc1_NvH-0949-CRLM-25.raw]	420.6984558105469	24.8069016450667	6.0830985432	91.9932903341333	85.91019179093331	70322.1796875	9.92028446547E7	0	7864	14.421371282206833	3.1330776592998877	5.273148412758205	420.68853759765625	420.6996154785156
1025	420.7096252441406	32.446000204					1	DETECTED	420.7096 m/z @32.45 [151020OFc1_NvH-0949-CRLM-25.raw]	420.7096252441406	32.446000204	2.79981638693333	82.2291366656	79.42932027866667	113232.0390625	9.410149533302483E7	0	7864	22.792879569845095	1.5126344708775823	0.11366716913614375	420.69964599609375	420.7113952636719
1026	420.7214660644531	34.586295064					1	DETECTED	420.7215 m/z @34.59 [151020OFc1_NvH-0949-CRLM-25.raw]	420.7214660644531	34.586295064	3.10559188053333	94.3492032253333	91.24361134479997	4127530.75	1.9354492311727905E8	0	7864	0.23595407603061602	0.7236538709848835	28.791923990381864	420.7115173339844	420.7314147949219
1027	420.7344055175781	42.9963412162667					1	DETECTED	420.7344 m/z @43.00 [151020OFc1_NvH-0949-CRLM-25.raw]	420.7344055175781	42.9963412162667	1.4420711648	93.5242957642667	92.0822245994667	700288.1875	1.2904641878117715E8	2	7864	4.629964849890676	0.7816539883855723	0.012840086222891144	420.7314758300781	420.744384765625
1028	420.74481201171875	53.6550347546667					1	DETECTED	420.7448 m/z @53.66 [151020OFc1_NvH-0949-CRLM-25.raw]	420.74481201171875	53.6550347546667	3.23905526026667	97.4579255098667	94.21887024960003	286812.65625	1.064241110130073E8	0	7864	0.1508894118788504	0.9937953603610713	0.003525362574140891	420.7444152832031	420.74798583984375
1029	420.7581787109375	24.8441866512					1	DETECTED	420.7582 m/z @24.84 [151020OFc1_NvH-0949-CRLM-25.raw]	420.7581787109375	24.8441866512	2.56028570186667	93.9670613946667	91.40677569280003	1146655.625	1.1210602518082917E8	0	7864	0.14418787021138613	2.091981128800826	10.1887033051309	420.7481994628906	420.76214599609375
1030	420.7721862792969	27.9700362877333					1	DETECTED	420.7722 m/z @27.97 [151020OFc1_NvH-0949-CRLM-25.raw]	420.7721862792969	27.9700362877333	2.45007254586667	89.6527189304	87.20264638453332	1493328.0	1.3541516904642445E8	2	7864	1.9235523655499804	0.517381936306709	0.088887107512669	420.76220703125	420.7820129394531
1031	420.7875671386719	37.5957683984					1	DETECTED	420.7876 m/z @37.60 [151020OFc1_NvH-0949-CRLM-25.raw]	420.7875671386719	37.5957683984	2.75197307653333	97.4137115976	94.66173852106667	348073.4375	1.1093314042202723E8	0	7864	0.13669729131758146	0.9624535009598826	103.75741771991018	420.7828369140625	420.79736328125
1032	420.860595703125	20.8576766053333					1	DETECTED	420.8606 m/z @20.86 [151020OFc1_NvH-0949-CRLM-25.raw]	420.860595703125	20.8576766053333	0.121572772533333	99.9993134245333	99.87774065199997	423572.59375	1.0921050616869938E8	0	7864	7.751874953861783	0.54366089067882	0.6436740350592024	420.8506164550781	420.8705749511719
1033	420.8837890625	41.3803426381333					1	DETECTED	420.8838 m/z @41.38 [151020OFc1_NvH-0949-CRLM-25.raw]	420.8837890625	41.3803426381333	0.0045887192	99.9773175301333	99.9727288109333	465459.21875	1.1337971941617101E8	3	7864	0.18834315159126191	0.5040789688042872	0.003966043218741352	420.8738098144531	420.8882141113281
1034	420.8982238769531	19.855395744					1	DETECTED	420.8982 m/z @19.86 [151020OFc1_NvH-0949-CRLM-25.raw]	420.8982238769531	19.855395744	0.0045887192	99.9993134245333	99.9947247053333	2250416.75	1.7123577403931123E8	3	7864	0.18780460871990456	3.291510224891036	0.1343742100188596	420.88824462890625	420.908203125
1035	420.9105529785156	39.0390379552					1	DETECTED	420.9106 m/z @39.04 [151020OFc1_NvH-0949-CRLM-25.raw]	420.9105529785156	39.0390379552	0.0164265717333333	99.9332078869333	99.91678131519997	270526.34375	9.60083398052066E7	0	7864	0.06822325092063153	1.3925968381063256	43.265111606263304	420.90826416015625	420.9123840332031
1036	420.9223937988281	21.1789348341333					1	DETECTED	420.9224 m/z @21.18 [151020OFc1_NvH-0949-CRLM-25.raw]	420.9223937988281	21.1789348341333	0.0045887192	99.9993134245333	99.9947247053333	534789.0625	1.1813631544425048E8	0	7864	8.377736527759412	6.182006402817579	1.594164252186957	420.91241455078125	420.93231201171875
1037	420.9453125	11.9439422504					1	DETECTED	420.9453 m/z @11.94 [151020OFc1_NvH-0949-CRLM-25.raw]	420.9453125	11.9439422504	0.0045887192	99.9443220637333	99.9397333445333	73145.3828125	9.507326901667275E7	0	7864	0.14930936238633308	4.023902487180806	0.005470787508671202	420.9354248046875	420.9507751464844
1038	420.9608154296875	32.5165826349333					1	DETECTED	420.9608 m/z @32.52 [151020OFc1_NvH-0949-CRLM-25.raw]	420.9608154296875	32.5165826349333	0.0045887192	99.9332078869333	99.9286191677333	137744.109375	1.0054773806989656E8	0	7864	24.714107544888048	1.8601882259318279	2.7347841592816264	420.95086669921875	420.96246337890625
1039	420.97247314453125	91.399105248					1	DETECTED	420.9725 m/z @91.40 [151020OFc1_NvH-0949-CRLM-25.raw]	420.97247314453125	91.399105248	0.0045887192	99.9220974749333	99.9175087557333	450276.25	1.094670544539184E8	0	7864	0.11774517668267492	0.500998796766363	0.0026168221958414862	420.9624938964844	420.9823303222656
1040	420.9886474609375	47.5961092664					1	DETECTED	420.9886 m/z @47.60 [151020OFc1_NvH-0949-CRLM-25.raw]	420.9886474609375	47.5961092664	0.0045887192	99.2822565704	99.2776678512	415886.03125	1.1093576584789482E8	4	7864	19.647094380643487	1.9251037534205964	2.6704384186159453	420.98248291015625	420.9986267089844
1041	421.0089416503906	36.4089341373333					1	DETECTED	421.0089 m/z @36.41 [151020OFc1_NvH-0949-CRLM-25.raw]	421.0089416503906	36.4089341373333	0.0045887192	99.9993134245333	99.9947247053333	114387.671875	1.0085216670318742E8	0	7864	7.4744435749508185	1.3845717203701493	0.21960412458562883	420.99932861328125	421.0184020996094
1042	421.0592041015625	18.0847390106667					1	DETECTED	421.0592 m/z @18.08 [151020OFc1_NvH-0949-CRLM-25.raw]	421.0592041015625	18.0847390106667	0.0045887192	99.9662137258667	99.9616250066667	737335.0625	4.159841269099117E8	2	7864	0.8084272377809825	3.652936919938048	4.8833726045360795	421.0492858886719	421.0689697265625
1043	421.0985107421875	91.6272588933333					1	DETECTED	421.0985 m/z @91.63 [151020OFc1_NvH-0949-CRLM-25.raw]	421.0985107421875	91.6272588933333	7.11685567573333	97.0716049997333	89.95474932399996	126596.7578125	1.1569690112841173E8	0	7864	0.30641891602301996	0.6665130485156845	0.013914733738302005	421.0892333984375	421.1074523925781
1044	421.1329040527344	40.6413921730667					1	DETECTED	421.1329 m/z @40.64 [151020OFc1_NvH-0949-CRLM-25.raw]	421.1329040527344	40.6413921730667	0.638903458666667	97.5133980357333	96.87449457706664	49229.59375	1.2630411339805615E8	0	7864	88.01522744689865	1.2108558453538656	1.199481248317442	421.1236572265625	421.1358337402344
1045	421.1459045410156	89.5700117453333					1	DETECTED	421.1459 m/z @89.57 [151020OFc1_NvH-0949-CRLM-25.raw]	421.1459045410156	89.5700117453333	0.893227168533333	99.7357599168	98.84253274826668	982697.75	1.4600091110006285E8	0	7864	0.10639430148555107	1.0254459747709064	1.2281372479068706	421.13763427734375	421.1550598144531
1046	421.1710510253906	91.7260458168					1	DETECTED	421.1711 m/z @91.73 [151020OFc1_NvH-0949-CRLM-25.raw]	421.1710510253906	91.7260458168	0.616563557333333	99.9443220637333	99.32775850639996	71862.0546875	1.1090387513942127E8	0	7864	1.7676428566671234	0.5251243328533999	1.7663284579436105	421.1621398925781	421.1722412109375
1047	421.1822509765625	90.0790514064					1	DETECTED	421.1823 m/z @90.08 [151020OFc1_NvH-0949-CRLM-25.raw]	421.1822509765625	90.0790514064	3.71911014053333	99.2932127053333	95.57410256479997	422270.59375	1.0318446832453197E8	3	7864	0.09561107560047333	0.5021084673005782	0.001508335897102041	421.1722717285156	421.1922302246094
1048	421.193603515625	12.3705585266667					1	DETECTED	421.1936 m/z @12.37 [151020OFc1_NvH-0949-CRLM-25.raw]	421.193603515625	12.3705585266667	3.0866047496	99.5993928373333	96.5127880877333	294393.0625	1.0711310902137008E8	3	7864	5.044779808708146	2.3266091316195157	29.732722246939765	421.1922607421875	421.20355224609375
1049	421.2061462402344	35.0986031896					1	DETECTED	421.2061 m/z @35.10 [151020OFc1_NvH-0949-CRLM-25.raw]	421.2061462402344	35.0986031896	4.3360842496	99.6807225597333	95.34463831013329	102004.6015625	9.998961194671999E7	0	7864	20.50300823601078	1.5179106274939644	2.092689245850594	421.20367431640625	421.2087707519531
1050	421.2187805175781	90.7488418173333					1	DETECTED	421.2188 m/z @90.75 [151020OFc1_NvH-0949-CRLM-25.raw]	421.2187805175781	90.7488418173333	2.86729499786667	97.5023709901333	94.63507599226664	9847448.0	2.9401748105896443E8	3	7864	0.17730842046945838	1.7138818515984688	3.621249755951738	421.2088623046875	421.228759765625
1051	421.23236083984375	19.8444459776					1	DETECTED	421.2324 m/z @19.84 [151020OFc1_NvH-0949-CRLM-25.raw]	421.23236083984375	19.8444459776	2.71352934986667	99.7026537656	96.98912441573333	1670690.5	1.7361372671596068E8	2	7864	6.809397412697352	0.516418679540473	144.52350619685404	421.2287902832031	421.2423400878906
1052	421.24774169921875	25.9906088944					1	DETECTED	421.2477 m/z @25.99 [151020OFc1_NvH-0949-CRLM-25.raw]	421.24774169921875	25.9906088944	2.70399462506667	99.6264634104	96.92246878533334	412769.0	1.259704183751638E8	0	7864	13.645530366200529	6.276255391662949	0.15250620325954217	421.24237060546875	421.25042724609375
1053	421.260498046875	21.4457399986667					1	DETECTED	421.2605 m/z @21.45 [151020OFc1_NvH-0949-CRLM-25.raw]	421.260498046875	21.4457399986667	2.64669957226667	94.2276187746667	91.58091920240003	1187005.0	1.3805494251108277E8	2	7864	0.2551205473824929	9.834278614407154	32.29789490500681	421.2505187988281	421.2704772949219
1054	421.2749328613281	28.0090634349333					1	DETECTED	421.2749 m/z @28.01 [151020OFc1_NvH-0949-CRLM-25.raw]	421.2749328613281	28.0090634349333	3.00065580986667	92.3797314397333	89.37907562986663	507477.5	1.511686935025803E8	2	7864	22.549627148789458	0.8215317546085399	1.9143547108576866	421.2705078125	421.2848815917969
1055	421.28839111328125	37.5450128093333					1	DETECTED	421.2884 m/z @37.55 [151020OFc1_NvH-0949-CRLM-25.raw]	421.28839111328125	37.5450128093333	3.21939074933333	92.3981212922667	89.17873054293337	144393.8125	1.1062205603342912E8	0	7864	0.14651763056040323	1.290589442028468	3.1209726124550263	421.28497314453125	421.2979736328125
1056	421.312744140625	90.0344504632					1	DETECTED	421.3127 m/z @90.03 [151020OFc1_NvH-0949-CRLM-25.raw]	421.312744140625	90.0344504632	0.0045887192	99.9993134245333	99.9947247053333	39242.13671875	1.0237276515072659E8	0	7864	90.12940332904499	0.5334196436542549	0.06683453572694575	421.3034973144531	421.3227233886719
1057	421.3359680175781	89.800590864					1	DETECTED	421.3360 m/z @89.80 [151020OFc1_NvH-0949-CRLM-25.raw]	421.3359680175781	89.800590864	3.8500438056	92.6498868314667	88.7998430258667	94526.9609375	1.17725663951021E8	0	7864	87.77491039435681	0.5165752055395919	0.02512376053466333	421.3291931152344	421.345703125
1058	421.3493957519531	91.3612931146667					1	DETECTED	421.3494 m/z @91.36 [151020OFc1_NvH-0949-CRLM-25.raw]	421.3493957519531	91.3612931146667	12.9684703845333	94.7452671637333	81.7767967792	59703.4453125	1.1308720520538332E8	0	7864	0.13133801744722007	0.5215834430450088	0.0056693621917391	421.346435546875	421.3572082519531
1059	421.3674011230469	92.331059184					1	DETECTED	421.3674 m/z @92.33 [151020OFc1_NvH-0949-CRLM-25.raw]	421.3674011230469	92.331059184	5.35748334426667	99.3150898594667	93.95760651520003	159838.40625	1.1937241991848671E8	0	7864	2.164087362825441	5.851282009735751	0.06310515090833252	421.3582458496094	421.3770751953125
1060	421.4280700683594	12.7385313522667					1	DETECTED	421.4281 m/z @12.74 [151020OFc1_NvH-0949-CRLM-25.raw]	421.4280700683594	12.7385313522667	4.13714705466667	94.7260111664	90.58886411173333	65067.7421875	1.076017939180057E8	0	7864	0.15226831818593567	5.265946792832496	1.5419084140154447	421.4183654785156	421.434814453125
1061	421.45635986328125	15.3010726938667					1	DETECTED	421.4564 m/z @15.30 [151020OFc1_NvH-0949-CRLM-25.raw]	421.45635986328125	15.3010726938667	2.9912038	97.1152040050667	94.12400020506671	49996.171875	9.326494561917317E7	0	7864	20.20539637498188	3.8231114001532256	11.78944127024726	421.4549255371094	421.4606628417969
1062	421.4708557128906	18.1019718994667					1	DETECTED	421.4709 m/z @18.10 [151020OFc1_NvH-0949-CRLM-25.raw]	421.4708557128906	18.1019718994667	3.1815517936	97.2361491413333	94.0545973477333	3960410.5	1.7390098320662352E8	4	7864	0.1806057760163462	0.5147504002619703	0.022767043442328327	421.4612731933594	421.4808044433594
1063	421.4876403808594	51.9721726714667					1	DETECTED	421.4876 m/z @51.97 [151020OFc1_NvH-0949-CRLM-25.raw]	421.4876403808594	51.9721726714667	3.345706	54.6346965205333	51.288990520533304	259887.890625	7.457685946106401E7	0	7864	0.05730283629161903	0.5328140723419748	2.660775071438112	421.4808654785156	421.4890441894531
1064	421.4990539550781	25.9906088944					1	DETECTED	421.4991 m/z @25.99 [151020OFc1_NvH-0949-CRLM-25.raw]	421.4990539550781	25.9906088944	2.5793413472	96.5922932512	94.012951904	349215.6875	1.1991737325637606E8	0	7864	0.08668058371680232	0.5558199160099017	82.051626287212	421.48907470703125	421.509033203125
1065	421.5278015136719	12.3844244989333					1	DETECTED	421.5278 m/z @12.38 [151020OFc1_NvH-0949-CRLM-25.raw]	421.5278015136719	12.3844244989333	2.517413236	84.6618340616	82.14442082560001	181236.875	1.0337445707297163E8	0	7864	11.140937423403875	0.7323747517252426	18.458500288664283	421.5178527832031	421.5338134765625
1066	421.5439147949219	35.3141880277333					1	DETECTED	421.5439 m/z @35.31 [151020OFc1_NvH-0949-CRLM-25.raw]	421.5439147949219	35.3141880277333	4.70947631493333	94.4414349250667	89.73195861013338	1091920.375	1.340790061278467E8	0	7864	0.14005220880625302	0.9165091364256582	0.7205752208871783	421.5339660644531	421.5498352050781
1067	421.5600891113281	39.2918182685333					1	DETECTED	421.5601 m/z @39.29 [151020OFc1_NvH-0949-CRLM-25.raw]	421.5600891113281	39.2918182685333	3.21939074933333	98.5142634674667	95.29487271813338	1627924.25	1.5363682057326972E8	3	7864	0.3243128238575821	0.5188610143105841	0.019021980493655208	421.5501708984375	421.5700378417969
1068	421.5752258300781	8.8562650704					1	DETECTED	421.5752 m/z @8.86 [151020OFc1_NvH-0949-CRLM-25.raw]	421.5752258300781	8.8562650704	2.82861403973333	81.442777344	78.61416330426668	181796.03125	1.0626124161136383E8	3	7864	1.613608128065442	1.0674594040251715	83.16775030967916	421.5700988769531	421.57635498046875
1069	421.5863952636719	47.9009287194667					1	DETECTED	421.5864 m/z @47.90 [151020OFc1_NvH-0949-CRLM-25.raw]	421.5863952636719	47.9009287194667	0.616563557333333	85.1978869634667	84.58132340613336	296184.25	1.0730181758325714E8	0	7864	8.422818498553532	0.5030744078598742	0.004796297645505137	421.576416015625	421.5963439941406
1070	421.6227722167969	89.7306957008					1	DETECTED	421.6228 m/z @89.73 [151020OFc1_NvH-0949-CRLM-25.raw]	421.6227722167969	89.7306957008	2.76166854613333	98.2522704856	95.49060193946666	84470.1171875	1.332212155291262E8	0	7864	70.39015505216912	0.5489920093600974	0.10599876660075133	421.6133728027344	421.6318664550781
1071	421.64459228515625	50.8488562642667					1	DETECTED	421.6446 m/z @50.85 [151020OFc1_NvH-0949-CRLM-25.raw]	421.64459228515625	50.8488562642667	3.59881140666667	99.8893369885333	96.29052558186663	125172.7734375	9.688645272281007E7	0	7864	0.1507593266095526	1.0854872982029953	0.0031313190969841664	421.63482666015625	421.65447998046875
1072	421.7113037109375	29.3846060626667					1	DETECTED	421.7113 m/z @29.38 [151020OFc1_NvH-0949-CRLM-25.raw]	421.7113037109375	29.3846060626667	3.77488227466667	96.7113714554667	92.93648918080004	1358614.375	1.240254278023227E8	0	7864	9.439112687102785	0.8069863100770368	0.7439857184992607	421.70135498046875	421.7113342285156
1073	421.7213439941406	18.1019718994667					1	DETECTED	421.7213 m/z @18.10 [151020OFc1_NvH-0949-CRLM-25.raw]	421.7213439941406	18.1019718994667	3.3646950104	99.8565475701333	96.4918525597333	3424392.5	2.1768305099114868E8	4	7864	0.17987927003427018	0.6765935284313772	0.21978250182517034	421.71136474609375	421.7313232421875
1074	421.7314453125	30.2650542402667					1	DETECTED	421.7314 m/z @30.27 [151020OFc1_NvH-0949-CRLM-25.raw]	421.7314453125	30.2650542402667	2.75197307653333	94.3400177021333	91.58804462559996	706531.125	1.1129704682772487E8	0	7864	17.148349757567736	0.5467603142629207	0.05407975000056144	421.7313537597656	421.7366027832031
1075	421.7466735839844	27.8767730853333					1	DETECTED	421.7467 m/z @27.88 [151020OFc1_NvH-0949-CRLM-25.raw]	421.7466735839844	27.8767730853333	2.48876526213333	98.4921966658667	96.00343140373337	1550527.375	1.5117346216466126E8	0	7864	6.922066368869167	16.899070406134683	0.7937543081328869	421.7366943359375	421.7499084472656
1076	421.75994873046875	27.8986684986667					1	DETECTED	421.7599 m/z @27.90 [151020OFc1_NvH-0949-CRLM-25.raw]	421.75994873046875	27.8986684986667	0.8078844224	99.9773175301333	99.16943310773331	3.13946272E8	5.886172116380296E9	2	7864	0.24698687121861695	0.9444349587152978	1.1913854754957678	421.7499694824219	421.7698974609375
1077	421.77655029296875	30.3919840349333					1	DETECTED	421.7766 m/z @30.39 [151020OFc1_NvH-0949-CRLM-25.raw]	421.77655029296875	30.3919840349333	0.893227168533333	93.8493272608	92.95610009226667	648229.875	1.435648159538555E8	2	7864	0.14431681017049058	0.5117279872927335	0.6211173318765169	421.76995849609375	421.78558349609375
1078	421.8304443359375	36.1279000514667					1	DETECTED	421.8304 m/z @36.13 [151020OFc1_NvH-0949-CRLM-25.raw]	421.8304443359375	36.1279000514667	0.211759144	99.9662137258667	99.7544545818667	46956.98828125	1.0223627657684496E8	0	7864	82.82596465426403	1.4213466019886454	1.781804673576327	421.8205261230469	421.8404235839844
1079	421.8511962890625	27.8535421618667					1	DETECTED	421.8512 m/z @27.85 [151020OFc1_NvH-0949-CRLM-25.raw]	421.8511962890625	27.8535421618667	0.132712508533333	99.9993134245333	99.86660091599997	174673.078125	1.0531705457351717E8	0	7864	0.11188809378108644	2.741040084107598	2.2059607614480536	421.84136962890625	421.85418701171875
1080	421.86419677734375	49.4247033592					1	DETECTED	421.8642 m/z @49.42 [151020OFc1_NvH-0949-CRLM-25.raw]	421.86419677734375	49.4247033592	0.0282537096	99.9553034376	99.927049728	551378.25	1.0780371620369478E8	3	7864	0.24223175336825875	0.5045430576122498	0.007249413454836733	421.8542175292969	421.8684997558594
1081	421.8785095214844	35.3141880277333					1	DETECTED	421.8785 m/z @35.31 [151020OFc1_NvH-0949-CRLM-25.raw]	421.8785095214844	35.3141880277333	0.0045887192	99.9662137258667	99.9616250066667	782091.125	1.2407093063316762E8	6	7864	16.934928726722806	0.8686222443833567	0.7014198046810164	421.8685302734375	421.8884582519531
1082	421.8937072753906	39.390277404					1	DETECTED	421.8937 m/z @39.39 [151020OFc1_NvH-0949-CRLM-25.raw]	421.8937072753906	39.390277404	0.0045887192	99.9332078869333	99.9286191677333	614042.125	1.3253516204102537E8	3	7864	14.090467562341868	0.5132602176551954	0.0063102810618810975	421.8885803222656	421.9036865234375
1083	421.9119873046875	40.8334045450667					1	DETECTED	421.9120 m/z @40.83 [151020OFc1_NvH-0949-CRLM-25.raw]	421.9119873046875	40.8334045450667	0.0164265717333333	99.8128323048	99.79640573306666	302921.15625	1.158769413165756E8	0	7864	1.8946077769800098	0.706096116664685	0.3914180937729404	421.9037170410156	421.9219665527344
1084	421.9314880371094	41.3803426381333					1	DETECTED	421.9315 m/z @41.38 [151020OFc1_NvH-0949-CRLM-25.raw]	421.9314880371094	41.3803426381333	0.0045887192	99.9443220637333	99.9397333445333	114258.3046875	9.976451452123399E7	0	7864	8.587877779718973	1.1900650492267895	2.213075471375501	421.9219970703125	421.9414367675781
1085	421.9560852050781	34.949157568					1	DETECTED	421.9561 m/z @34.95 [151020OFc1_NvH-0949-CRLM-25.raw]	421.9560852050781	34.949157568	0.0045887192	99.9884490888	99.9838603696	182850.6875	9.853900735288545E7	0	7864	0.1162606720802728	1.6203858353551608	0.00905580905807739	421.9464416503906	421.9618225097656
1086	421.9718933105469	18.0699055490667					1	DETECTED	421.9719 m/z @18.07 [151020OFc1_NvH-0949-CRLM-25.raw]	421.9718933105469	18.0699055490667	0.0045887192	99.9773175301333	99.9727288109333	1848488.625	1.5489887739618653E8	0	7864	0.17650834020317063	0.6841728755616728	3.2354147791628405	421.9619140625	421.98187255859375
1087	421.98980712890625	25.6429939768					1	DETECTED	421.9898 m/z @25.64 [151020OFc1_NvH-0949-CRLM-25.raw]	421.98980712890625	25.6429939768	0.0520068346666667	99.8235273325333	99.77152049786663	405674.125	1.1108182934109195E8	0	7864	4.661889769357142	4.142413828538711	210.1497200391725	421.98199462890625	421.99969482421875
1088	422.0024719238281	37.4592909610667					1	DETECTED	422.0025 m/z @37.46 [151020OFc1_NvH-0949-CRLM-25.raw]	422.0024719238281	37.4592909610667	0.486431832	99.3590061482667	98.87257431626671	250199.390625	1.0229730968511961E8	0	7864	0.24819868179255877	1.61747061727634	3.0596595523093555	421.99981689453125	422.00897216796875
1089	422.01983642578125	24.1646758506667					1	DETECTED	422.0198 m/z @24.16 [151020OFc1_NvH-0949-CRLM-25.raw]	422.01983642578125	24.1646758506667	0.71665415095	99.7247142114667	99.0080600605167	731681.75	1.534154600359761E8	5	7864	40.662527497316034	2.0584553943403896	2.636846786472175	422.0101013183594	422.0294494628906
1090	422.0447692871094	36.2276762637333					1	DETECTED	422.0448 m/z @36.23 [151020OFc1_NvH-0949-CRLM-25.raw]	422.0447692871094	36.2276762637333	3.10559188053333	99.9220974749333	96.81650559439997	1743361.125	2.5447849949454665E8	5	7864	0.20611777427292566	3.2411459119079695	0.39563808064615386	422.0360412597656	422.0545959472656
1091	422.0622863769531	18.1526784568					1	DETECTED	422.0623 m/z @18.15 [151020OFc1_NvH-0949-CRLM-25.raw]	422.0622863769531	18.1526784568	0.2678218648	99.9884490888	99.720627224	96712.2734375	1.0355929070394422E8	0	7864	0.9733920608517188	3.3723555689693576	0.07200203466576324	422.0553283691406	422.0694580078125
1092	422.0794982910156	66.1956418224					1	DETECTED	422.0795 m/z @66.20 [151020OFc1_NvH-0949-CRLM-25.raw]	422.0794982910156	66.1956418224	0.0282537096	99.7357599168	99.70750620720001	232732.96875	1.186881043723254E8	0	7864	0.4601062561542477	1.3817373185210395	0.4250776429643903	422.0695495605469	422.08941650390625
1093	422.1003112792969	91.735747524					1	DETECTED	422.1003 m/z @91.74 [151020OFc1_NvH-0949-CRLM-25.raw]	422.1003112792969	91.735747524	0.638903458666667	99.7357599168	99.09685645813335	160081.25	9.857865941729282E7	0	7864	0.16769071963997817	42.936783698245826	1.4418071501029581	422.0903625488281	422.11016845703125
1094	422.1300964355469	90.3495381432					1	DETECTED	422.1301 m/z @90.35 [151020OFc1_NvH-0949-CRLM-25.raw]	422.1300964355469	90.3495381432	1.6962722072	99.2058488698667	97.5095766626667	1.0240472E7	1.6911704898006982E8	0	7864	0.08428276528150036	1.5686806620440015	1.5196624143465207	422.1205139160156	422.13916015625
1095	422.1490478515625	89.5700117453333					1	DETECTED	422.1490 m/z @89.57 [151020OFc1_NvH-0949-CRLM-25.raw]	422.1490478515625	89.5700117453333	7.60676451626667	99.9773175301333	92.37055301386664	195500.265625	8.209799547875485E7	0	7864	0.5055759440810021	6.438320952262045	1.0865121026925166	422.14031982421875	422.1575622558594
1096	422.16619873046875	90.8438368565333					1	DETECTED	422.1662 m/z @90.84 [151020OFc1_NvH-0949-CRLM-25.raw]	422.16619873046875	90.8438368565333	6.23824463386667	95.3348684957333	89.09662386186663	144719.328125	9.18631842820784E7	0	7864	0.9696803827000764	0.5010203975263952	1.3972385960024294	422.15960693359375	422.1761474609375
1097	422.19024658203125	20.5567612237333					1	DETECTED	422.1902 m/z @20.56 [151020OFc1_NvH-0949-CRLM-25.raw]	422.19024658203125	20.5567612237333	4.1737801408	99.7469574986667	95.5731773578667	340387.4375	1.1053934796919836E8	0	7864	10.407632447354043	7.717348010573964	5.6833449826763385	422.18060302734375	422.19293212890625
1098	422.20294189453125	91.7984359682667					1	DETECTED	422.2029 m/z @91.80 [151020OFc1_NvH-0949-CRLM-25.raw]	422.20294189453125	91.7984359682667	3.0770798752	98.1217286338667	95.0446487586667	4864884.0	2.1425139365395856E8	3	7864	0.1096225300082807	0.6842491936559244	0.22523930310044638	422.193115234375	422.2129211425781
1099	422.2221984863281	90.7488418173333					1	DETECTED	422.2222 m/z @90.75 [151020OFc1_NvH-0949-CRLM-25.raw]	422.2221984863281	90.7488418173333	1.8232540872	99.9993134245333	98.1760593373333	1868365.5	2.564864736463367E8	3	7864	63.348105731481866	0.5016523956223643	0.00396162419425042	422.21295166015625	422.232177734375
1100	422.23260498046875	22.0160459130667					1	DETECTED	422.2326 m/z @22.02 [151020OFc1_NvH-0949-CRLM-25.raw]	422.23260498046875	22.0160459130667	3.02908242986667	97.5910447818667	94.56196235200002	320624.40625	1.2580052193050349E8	0	7864	15.418582927257752	0.5344703594802539	0.20210176004132555	422.2322082519531	422.2356262207031
1101	422.2456359863281	36.2574693418667					1	DETECTED	422.2456 m/z @36.26 [151020OFc1_NvH-0949-CRLM-25.raw]	422.2456359863281	36.2574693418667	2.7902019792	99.6264634104	96.8362614312	1863822.875	2.0489604996310216E8	2	7864	53.06459903695295	1.5179603973987779	3.010710449428949	422.23565673828125	422.246337890625
1102	422.25634765625	27.8535421618667					1	DETECTED	422.2563 m/z @27.85 [151020OFc1_NvH-0949-CRLM-25.raw]	422.25634765625	27.8535421618667	1.90850498666667	99.8565475701333	97.94804258346663	1.37809536E8	2.678330316855049E9	2	7864	0.21846646531168545	1.2932645779379883	1.6170386205258072	422.2463684082031	422.2660827636719
1103	422.2688293457031	36.392315528					1	DETECTED	422.2688 m/z @36.39 [151020OFc1_NvH-0949-CRLM-25.raw]	422.2688293457031	36.392315528	0.388874034133333	92.7046193490667	92.31574531493337	3080975.25	1.7789971206181073E8	2	7864	0.031684439316833846	0.5348682068895024	0.060666656320100536	422.266357421875	422.27880859375
1104	422.2819519042969	27.9304745858667					1	DETECTED	422.2820 m/z @27.93 [151020OFc1_NvH-0949-CRLM-25.raw]	422.2819519042969	27.9304745858667	2.52704209946667	95.3563244749333	92.82928237546663	152482.71875	1.2280066712943761E8	0	7864	29.826608639927535	1.842034214441482	2.987855274505738	422.2788391113281	422.2918701171875
1105	422.293701171875	92.0415148376					1	DETECTED	422.2937 m/z @92.04 [151020OFc1_NvH-0949-CRLM-25.raw]	422.293701171875	92.0415148376	5.93246063813333	92.2562391802667	86.32377854213337	71121.7734375	9.87692068735045E7	0	7864	0.06714137036443901	0.501246816288153	0.5736101949753986	422.2920837402344	422.2991943359375
1106	422.3110046386719	90.6991071381333					1	DETECTED	422.3110 m/z @90.70 [151020OFc1_NvH-0949-CRLM-25.raw]	422.3110046386719	90.6991071381333	22.5195362042667	92.4496369002667	69.930100696	116202.1484375	6.460881554590488E7	0	7864	0.1535820997914641	0.5082996185670957	8.044818255791206	422.30224609375	422.31744384765625
1107	422.41534423828125	9.3395924296					1	DETECTED	422.4153 m/z @9.34 [151020OFc1_NvH-0949-CRLM-25.raw]	422.41534423828125	9.3395924296	3.52504987573333	98.4592115317333	94.93416165599997	928713.5	1.2205062849572082E8	0	7864	0.16923902703765137	2.5857239349738035	88.17216279419446	422.4053955078125	422.4252624511719
1108	422.4460144042969	36.2718797410667					1	DETECTED	422.4460 m/z @36.27 [151020OFc1_NvH-0949-CRLM-25.raw]	422.4460144042969	36.2718797410667	2.66574246453333	95.9248325184	93.25909005386667	1265431.875	1.290992559955744E8	0	7864	0.19173021951171165	0.5072760595600265	0.30582510113678896	422.4360656738281	422.45599365234375
1109	422.4690856933594	25.1986516522667					1	DETECTED	422.4691 m/z @25.20 [151020OFc1_NvH-0949-CRLM-25.raw]	422.4690856933594	25.1986516522667	2.8958115032	89.1269667928	86.23115528960001	261049.234375	1.0824463220970035E8	0	7864	22.65786769901978	0.5237205980326715	6.480417744355716	422.459228515625	422.47906494140625
1110	422.4802551269531	37.3868422288					1	DETECTED	422.4803 m/z @37.39 [151020OFc1_NvH-0949-CRLM-25.raw]	422.4802551269531	37.3868422288	3.50701665146667	84.3498590048	80.84284235333332	168656.890625	1.0768907171827906E8	0	7864	19.56770104441365	1.4265518115518776	5.82549620000732E-4	422.4790954589844	422.48095703125
1111	422.4909973144531	25.6334089474667					1	DETECTED	422.4910 m/z @25.63 [151020OFc1_NvH-0949-CRLM-25.raw]	422.4909973144531	25.6334089474667	3.13405001493333	99.0094017298667	95.87535171493336	207066.90625	1.0342373491836499E8	0	7864	0.11055043705626844	0.9324348807828836	0.6020314366678973	422.4810485839844	422.50030517578125
1112	422.52410888671875	20.5181299741333					1	DETECTED	422.5241 m/z @20.52 [151020OFc1_NvH-0949-CRLM-25.raw]	422.52410888671875	20.5181299741333	2.7422271448	96.8093184088	94.067091264	189630.015625	1.0798801083494622E8	0	7864	4.101340415702083	0.6290388996736498	0.6030328027134638	422.5147705078125	422.5271301269531
1113	422.5372619628906	24.2544562162667					1	DETECTED	422.5373 m/z @24.25 [151020OFc1_NvH-0949-CRLM-25.raw]	422.5372619628906	24.2544562162667	5.51794649893333	95.6073218338833	90.08937533494998	952921.375	1.1680735603814958E8	3	7864	0.21262929792755614	0.5253302327206033	0.08854998637881001	422.52734375	422.5421142578125
1114	422.5521240234375	26.0708560634667					1	DETECTED	422.5521 m/z @26.07 [151020OFc1_NvH-0949-CRLM-25.raw]	422.5521240234375	26.0708560634667	2.876946844	98.1867945709333	95.3098477269333	1.2025808E7	2.763681325136437E8	3	7864	0.30797821718271834	2.0422816044186263	1.3250553661688333	422.5421447753906	422.5621032714844
1115	422.5623779296875	25.0893320592					1	DETECTED	422.5624 m/z @25.09 [151020OFc1_NvH-0949-CRLM-25.raw]	422.5623779296875	25.0893320592	0.782271592	97.7998444842667	97.0175728922667	627760.0625	1.1262723796000236E8	3	7864	0.1451582417502344	0.5180646162532816	0.02423917750553905	422.5621337890625	422.5657653808594
1116	422.5758056640625	47.8354632490667					1	DETECTED	422.5758 m/z @47.84 [151020OFc1_NvH-0949-CRLM-25.raw]	422.5758056640625	47.8354632490667	2.91532349893333	94.6499721637333	91.73464866479996	1043637.25	1.5483745884884357E8	3	7864	0.661629284576648	0.5356584737999719	0.053410804634522274	422.56585693359375	422.58551025390625
1117	422.5892333984375	13.5255637416					1	DETECTED	422.5892 m/z @13.53 [151020OFc1_NvH-0949-CRLM-25.raw]	422.5892333984375	13.5255637416	4.03496696213333	88.2110528373333	84.17608587519997	77955.09375	1.0780176084289242E8	0	7864	0.16409973496480212	6.664252963039963	39.8825726082644	422.5859680175781	422.59295654296875
1118	422.6029968261719	41.2606790773333					1	DETECTED	422.6030 m/z @41.26 [151020OFc1_NvH-0949-CRLM-25.raw]	422.6029968261719	41.2606790773333	1.73644887253333	94.2759474109333	92.53949853839997	355772.84375	1.2741827910640793E8	0	7864	0.04427242713020263	0.503441267392509	0.012015328872466398	422.59320068359375	422.6058044433594
1119	422.6158142089844	9.3300387696					1	DETECTED	422.6158 m/z @9.33 [151020OFc1_NvH-0949-CRLM-25.raw]	422.6158142089844	9.3300387696	2.59831440666667	93.7262852016	91.12797079493333	928789.5	1.1362812316677621E8	0	7864	0.18400323584873668	1.2054802683270767	6.769605105019345	422.6058349609375	422.62567138671875
1120	422.6466979980469	36.2444860658667					1	DETECTED	422.6467 m/z @36.24 [151020OFc1_NvH-0949-CRLM-25.raw]	422.6466979980469	36.2444860658667	2.19939154215	96.2456202485333	94.0462287063833	653466.1875	1.1340175715342782E8	0	7864	0.1346769184557104	1.483634209486756	1.9597467873766752	422.6368408203125	422.6562805175781
1121	422.6584777832031	12.0333330530667					1	DETECTED	422.6585 m/z @12.03 [151020OFc1_NvH-0949-CRLM-25.raw]	422.6584777832031	12.0333330530667	0.551460342133333	73.6188724722667	73.06741213013336	64995.265625	7.954193402405089E7	0	7864	0.1252301811483374	4.181634219238807	0.003389151634029857	422.6573486328125	422.6683654785156
1122	422.6921081542969	30.8514455410667					1	DETECTED	422.6921 m/z @30.85 [151020OFc1_NvH-0949-CRLM-25.raw]	422.6921081542969	30.8514455410667	5.5967078232	95.0518445485333	89.45513672533329	84052.359375	1.0003546249032922E8	0	7864	0.1807465013520897	1.9120314914236007	2.577856917448152	422.6832275390625	422.7020568847656
1123	422.70745849609375	22.1072136437333					1	DETECTED	422.7075 m/z @22.11 [151020OFc1_NvH-0949-CRLM-25.raw]	422.70745849609375	22.1072136437333	3.02908242986667	82.2386431024	79.20956067253333	78097.21875	9.240994981831828E7	0	7864	15.173231244796343	2.2300054044437245	4.382864761385605	422.7022399902344	422.71234130859375
1124	422.722412109375	13.3807445293333					1	DETECTED	422.7224 m/z @13.38 [151020OFc1_NvH-0949-CRLM-25.raw]	422.722412109375	13.3807445293333	3.6450259664	93.9963421989333	90.3513162325333	872746.375	1.163947651699431E8	0	7864	0.25614797007831136	0.5448604689600849	35.4139907227628	422.7124938964844	422.72271728515625
1125	422.73272705078125	29.2764011736					1	DETECTED	422.7327 m/z @29.28 [151020OFc1_NvH-0949-CRLM-25.raw]	422.73272705078125	29.2764011736	2.47898827786667	97.9692838605333	95.49029558266662	4330483.5	2.6534262684790525E8	2	7864	5.8981247475091045	0.9277831189602093	0.022287659569896527	422.7227478027344	422.7427062988281
1126	422.7428283691406	33.8767923536					1	DETECTED	422.7428 m/z @33.88 [151020OFc1_NvH-0949-CRLM-25.raw]	422.7428283691406	33.8767923536	4.14624282773333	82.6557673048	78.50952447706666	393315.9375	1.1875250408656219E8	0	7864	38.75423836128334	4.742879158984171	8.413603837563098	422.74273681640625	422.744384765625
1127	422.75439453125	27.8441676397333					1	DETECTED	422.7544 m/z @27.84 [151020OFc1_NvH-0949-CRLM-25.raw]	422.75439453125	27.8441676397333	1.96693786426667	96.2240355349333	94.25709767066662	3.3789456E7	8.510984205367086E8	4	7864	0.3292328569088241	0.523930569658821	0.04263236641684279	422.74444580078125	422.76434326171875
1128	422.76605224609375	32.6434709904					1	DETECTED	422.7661 m/z @32.64 [151020OFc1_NvH-0949-CRLM-25.raw]	422.76605224609375	32.6434709904	3.27733427546667	94.7548170146667	91.47748273920003	1566426.25	1.438571042420947E8	2	7864	3.875528140776531	0.590696353304182	0.007879501861837555	422.764404296875	422.7752990722656
1129	422.8163757324219	9.31149686693333					1	DETECTED	422.8164 m/z @9.31 [151020OFc1_NvH-0949-CRLM-25.raw]	422.8163757324219	9.31149686693333	1.43190648746667	92.9070254597333	91.47511897226663	638944.3125	1.164114448201158E8	0	7864	0.1565941833878437	10.089075067517701	2.07257496060433	422.80682373046875	422.82568359375
1130	422.8402099609375	24.9755270221333					1	DETECTED	422.8402 m/z @24.98 [151020OFc1_NvH-0949-CRLM-25.raw]	422.8402099609375	24.9755270221333	0.0045887192	99.9993134245333	99.9947247053333	263484.46875	5.724177413739376E8	2	7864	85.70685788884278	1.8319199410752227	1.6271075390033418	422.83514404296875	422.8486633300781
1131	422.8587951660156	20.5818790837333					1	DETECTED	422.8588 m/z @20.58 [151020OFc1_NvH-0949-CRLM-25.raw]	422.8587951660156	20.5818790837333	1.16213192186667	96.4949369418667	95.33280502000002	121225.6171875	9.497505557218584E7	0	7864	15.10820679532657	3.0068694508223737	0.002755617567519034	422.8502502441406	422.86138916015625
1132	422.8716125488281	24.2408855130667					1	DETECTED	422.8716 m/z @24.24 [151020OFc1_NvH-0949-CRLM-25.raw]	422.8716125488281	24.2408855130667	0.0755948389333333	98.7813898213333	98.70579498239998	577427.4375	1.0286739350804456E8	0	7864	0.11740953947231958	0.5171023901651123	0.05461247718002789	422.8616943359375	422.8757629394531
1133	422.8857727050781	26.0846396946667					1	DETECTED	422.8858 m/z @26.08 [151020OFc1_NvH-0949-CRLM-25.raw]	422.8857727050781	26.0846396946667	0.0045887192	99.8893369885333	99.8847482693333	8573479.0	2.423547670553994E8	3	7864	0.16365223856461597	0.5227506742231017	0.03503616867582853	422.8758239746094	422.8957214355469
1134	422.9063415527344	17.2197450392					1	DETECTED	422.9063 m/z @17.22 [151020OFc1_NvH-0949-CRLM-25.raw]	422.9063415527344	17.2197450392	0.0045887192	99.9993134245333	99.9947247053333	1719921.25	1.799802842940042E8	3	7864	0.15036707905534996	0.5267018515046245	7.0075692897112845	422.8963623046875	422.91632080078125
1135	422.9189453125	21.0076687277333					1	DETECTED	422.9189 m/z @21.01 [151020OFc1_NvH-0949-CRLM-25.raw]	422.9189453125	21.0076687277333	0.0520068346666667	99.9993134245333	99.94730658986663	169256.921875	1.1764348936929068E8	0	7864	0.4883859363290526	5.789985107960585	0.3860773260411965	422.9163513183594	422.9267578125
1136	422.9368896484375	41.294014212					1	DETECTED	422.9369 m/z @41.29 [151020OFc1_NvH-0949-CRLM-25.raw]	422.9368896484375	41.294014212	0.0045887192	99.9884490888	99.9838603696	229015.3125	1.00700262382025E8	0	7864	0.33927527074657604	1.2823378009697624	0.8101531965881653	422.9270324707031	422.94683837890625
1137	422.95703125	25.1986516522667					1	DETECTED	422.9570 m/z @25.20 [151020OFc1_NvH-0949-CRLM-25.raw]	422.95703125	25.1986516522667	0.0520068346666667	99.9332078869333	99.88120105226663	104520.5078125	9.517468039389911E7	0	7864	9.077122992599175	2.111253700061547	3.2403571973817873	422.9470520019531	422.96319580078125
1138	422.9732360839844	13.3369929336					1	DETECTED	422.9732 m/z @13.34 [151020OFc1_NvH-0949-CRLM-25.raw]	422.9732360839844	13.3369929336	0.0045887192	99.9553034376	99.9507147184	697579.5625	1.1785788573170704E8	0	7864	0.309600312391046	58.60104666796551	434.1676327975008	422.9632568359375	422.98321533203125
1139	422.9927062988281	33.9761557629333					1	DETECTED	422.9927 m/z @33.98 [151020OFc1_NvH-0949-CRLM-25.raw]	422.9927062988281	33.9761557629333	3.12454195573333	99.8784474144	96.75390545866667	300578.25	1.1756070070089014E8	0	7864	9.6546250333565	1.3511626550338744	28.326526238575454	422.98333740234375	422.9982604980469
1140	423.00830078125	26.5289278989333					1	DETECTED	423.0083 m/z @26.53 [151020OFc1_NvH-0949-CRLM-25.raw]	423.00830078125	26.5289278989333	0.0045887192	99.0094017298667	99.0048130106667	2581236.5	1.3345370850429526E8	4	7864	0.1008765304622834	0.5106424443047929	0.0975452425567832	422.9983215332031	423.01812744140625
1141	423.0228576660156	24.1538986098667					1	DETECTED	423.0229 m/z @24.15 [151020OFc1_NvH-0949-CRLM-25.raw]	423.0228576660156	24.1538986098667	3.69129381386667	99.9553034376	96.26400962373333	48986.30859375	9.53684106065087E7	0	7864	57.92484023907547	2.352193442218821	4.351883378848495	423.0191650390625	423.03277587890625
1142	423.05450439453125	18.1019718994667					1	DETECTED	423.0545 m/z @18.10 [151020OFc1_NvH-0949-CRLM-25.raw]	423.05450439453125	18.1019718994667	0.144268760533333	99.8456711069333	99.70140234639996	137333.15625	1.0789814657239936E8	0	7864	0.37152979915873985	3.478986140471957	7.081612505901937	423.0445556640625	423.0637512207031
1143	423.06768798828125	40.4902446850667					1	DETECTED	423.0677 m/z @40.49 [151020OFc1_NvH-0949-CRLM-25.raw]	423.06768798828125	40.4902446850667	1.9961918888	96.7438734789333	94.7476815901333	65659.046875	9.861493604542403E7	0	7864	88.6222736877576	1.3731278484557228	1.7676922345906032	423.06488037109375	423.0765380859375
1144	423.13330078125	90.327544824					1	DETECTED	423.1333 m/z @90.33 [151020OFc1_NvH-0949-CRLM-25.raw]	423.13330078125	90.327544824	23.5268751272	98.7813898213333	75.2545146941333	2052399.0	9.923534197215156E7	0	7864	0.07615430207906115	1.9761405457244094	3.3655546888192345	423.12347412109375	423.1425476074219
1145	423.16937255859375	91.0079305752					1	DETECTED	423.1694 m/z @91.01 [151020OFc1_NvH-0949-CRLM-25.raw]	423.16937255859375	91.0079305752	4.95558197946667	98.1976795178667	93.24209753840003	250467.421875	1.013423877984003E8	0	7864	0.08050559081738129	0.5179805637479464	1.0683786273464893	423.1604919433594	423.1792907714844
1146	423.1899719238281	18.8553363829333					1	DETECTED	423.1900 m/z @18.86 [151020OFc1_NvH-0949-CRLM-25.raw]	423.1899719238281	18.8553363829333	3.7841969536	95.2325423253333	91.4483453717333	486191.9375	1.0955647162175164E8	0	7864	0.12857572055138888	315.40177921703804	17.718206158342767	423.1801452636719	423.1960144042969
1147	423.206298828125	91.821509284					1	DETECTED	423.2063 m/z @91.82 [151020OFc1_NvH-0949-CRLM-25.raw]	423.206298828125	91.821509284	2.10285940186667	97.6019320586667	95.49907265680004	938692.5	1.2583512236739028E8	0	7864	0.4385019893983326	0.5023721119836441	0.07561113020519064	423.1963806152344	423.2103271484375
1148	423.2203674316406	26.0708560634667					1	DETECTED	423.2204 m/z @26.07 [151020OFc1_NvH-0949-CRLM-25.raw]	423.2203674316406	26.0708560634667	2.81900972693333	97.9255930557333	95.10658332879997	3400014.5	2.3193622079129845E8	3	7864	0.15831141555165118	4.7636472678592385	335.5332369536846	423.21038818359375	423.2303466796875
1149	423.2348937988281	29.2231805528					1	DETECTED	423.2349 m/z @29.22 [151020OFc1_NvH-0949-CRLM-25.raw]	423.2348937988281	29.2231805528	1.87045994453333	99.7357599168	97.86529997226668	2005557.5	2.2456500833861408E8	2	7864	5.917020918307884	0.9642124216392399	1.576902769995388	423.2303771972656	423.244873046875
1150	423.2554931640625	27.8535421618667					1	DETECTED	423.2555 m/z @27.85 [151020OFc1_NvH-0949-CRLM-25.raw]	423.2554931640625	27.8535421618667	1.7662154992	98.2851724325333	96.5189569333333	3960760.5	3.55378476303405E8	2	7864	0.31502872539282833	0.5744431499637607	0.6563461800064552	423.2455139160156	423.2654724121094
1151	423.2658386230469	55.2357016344					1	DETECTED	423.2658 m/z @55.24 [151020OFc1_NvH-0949-CRLM-25.raw]	423.2658386230469	55.2357016344	2.72304831013333	98.6350331354667	95.91198482533336	3523923.0	1.7626744047585836E8	2	7864	0.2713391951943791	1.4695691453682296	0.012026562777962133	423.2655029296875	423.27581787109375
1152	423.283935546875	7.35260055333333					1	DETECTED	423.2839 m/z @7.35 [151020OFc1_NvH-0949-CRLM-25.raw]	423.283935546875	7.35260055333333	2.6079831384	92.3981212922667	89.79013815386669	40226.49609375	1.0597554371515621E8	0	7864	0.06352187448448365	10.495694778546763	0.3313602851296846	423.27587890625	423.2938537597656
1153	423.3104248046875	91.3612931146667					1	DETECTED	423.3104 m/z @91.36 [151020OFc1_NvH-0949-CRLM-25.raw]	423.3104248046875	91.3612931146667	90.1968418605333	92.5202528456	2.323410985066701	67873.3984375	3442177.966440921	0	7864	1.0356958712652613	0.9976420124154621	0.6248121474841389	423.3089904785156	423.31500244140625
1154	423.3289489746094	91.40830294					1	DETECTED	423.3289 m/z @91.41 [151020OFc1_NvH-0949-CRLM-25.raw]	423.3289489746094	91.40830294	2.7422271448	92.4407100626667	89.6984829178667	57673.93359375	8.83094790315838E7	0	7864	0.07405695812279589	0.5058218834735133	0.005351963396618971	423.3206481933594	423.3348388671875
1155	423.3465881347656	92.331059184					1	DETECTED	423.3466 m/z @92.33 [151020OFc1_NvH-0949-CRLM-25.raw]	423.3465881347656	92.331059184	6.20008693466667	92.4496369002667	86.24954996560002	159291.21875	1.049281978415262E8	0	7864	1.03684456860546	0.751025940205791	0.02026170195583152	423.3404541015625	423.3558349609375
1156	423.36517333984375	92.331059184					1	DETECTED	423.3652 m/z @92.33 [151020OFc1_NvH-0949-CRLM-25.raw]	423.36517333984375	92.331059184	5.2137349992	92.3615406736	87.1478056744	98216.0546875	1.0283820719581653E8	0	7864	0.9377258594148117	0.5001749450518898	0.04715614521824358	423.3570251464844	423.37445068359375
1157	423.3904724121094	18.8653157402667					1	DETECTED	423.3905 m/z @18.87 [151020OFc1_NvH-0949-CRLM-25.raw]	423.3904724121094	18.8653157402667	5.99160350906667	99.402622224	93.41101871493333	463312.6875	1.2124182581989937E8	0	7864	0.22489290459133926	17.779819607620716	36.48783012703279	423.3804931640625	423.4004211425781
1158	423.457763671875	37.1208657685333					1	DETECTED	423.4578 m/z @37.12 [151020OFc1_NvH-0949-CRLM-25.raw]	423.457763671875	37.1208657685333	0.0872842762666667	99.8128323048	99.72554802853332	326265.625	9.797090667953219E7	4	7864	18.014890813164516	0.5013553954740302	0.2058578978419514	423.4478759765625	423.4579162597656
1159	423.4679260253906	13.3369929336					1	DETECTED	423.4679 m/z @13.34 [151020OFc1_NvH-0949-CRLM-25.raw]	423.4679260253906	13.3369929336	3.13405001493333	99.4681709645333	96.33412094959996	1702165.75	1.1372778616715132E8	0	7864	0.10695471575158777	40.81458549263192	0.49344966201298296	423.45794677734375	423.47784423828125
1160	423.4809875488281	36.5871362968					1	DETECTED	423.4810 m/z @36.59 [151020OFc1_NvH-0949-CRLM-25.raw]	423.4809875488281	36.5871362968	4.9744335616	91.5124981581333	86.5380645965333	233995.375	1.1207455825468516E8	0	7864	0.03568059947253488	1.688014620880982	0.24941195105973185	423.4779968261719	423.4903869628906
1161	423.4947204589844	33.814567684					1	DETECTED	423.4947 m/z @33.81 [151020OFc1_NvH-0949-CRLM-25.raw]	423.4947204589844	33.814567684	3.20996555413333	95.0832404317333	91.87327487759997	117956.109375	1.2672110132140426E8	0	7864	70.85322536725427	1.6042537562117976	3.094255450820888	423.4910583496094	423.499755859375
1162	423.509765625	26.5495463730667					1	DETECTED	423.5098 m/z @26.55 [151020OFc1_NvH-0949-CRLM-25.raw]	423.509765625	26.5495463730667	2.80933893973333	95.1274811578667	92.31814221813336	361436.125	1.046541855439414E8	0	7864	0.11089678227975241	0.5874914356138394	1.4792768780876189	423.49981689453125	423.5194091796875
1163	423.5424499511719	16.5669853546667					1	DETECTED	423.5424 m/z @16.57 [151020OFc1_NvH-0949-CRLM-25.raw]	423.5424499511719	16.5669853546667	3.8593524184	94.1630424656	90.3036900472	101578.265625	1.1965025249536982E8	3	7864	29.555786377268767	4.304010117887134	0.16743768088491617	423.5325012207031	423.544189453125
1164	423.55419921875	26.0503731373333					1	DETECTED	423.5542 m/z @26.05 [151020OFc1_NvH-0949-CRLM-25.raw]	423.55419921875	26.0503731373333	3.3646950104	96.1205828173333	92.7558878069333	1036956.625	1.3567570845717153E8	0	7864	0.3766759332443108	1.2069441020632543	0.1841985322474309	423.54437255859375	423.5641784667969
1165	423.5642395019531	25.6722675250667					1	DETECTED	423.5642 m/z @25.67 [151020OFc1_NvH-0949-CRLM-25.raw]	423.5642395019531	25.6722675250667	5.8116637368	88.6616094197333	82.8499456829333	660102.75	1.2680812412559016E8	3	7864	0.7083082962538363	0.5740060397863388	0.06934588955407808	423.564208984375	423.5687255859375
1166	423.5787353515625	46.0260524650667					1	DETECTED	423.5787 m/z @46.03 [151020OFc1_NvH-0949-CRLM-25.raw]	423.5787353515625	46.0260524650667	2.98164760186667	95.0832404317333	92.10159282986663	867264.0625	1.2355537183510217E8	3	7864	28.85204867940028	0.563798620014251	0.045406435326864295	423.5687561035156	423.5884094238281
1167	423.5906982421875	18.9056628349333					1	DETECTED	423.5907 m/z @18.91 [151020OFc1_NvH-0949-CRLM-25.raw]	423.5906982421875	18.9056628349333	3.21939074933333	95.5962325768167	92.37684182748337	392142.34375	1.408942833786105E8	3	7864	0.11335409487238124	0.5082314428922688	1.0423937557823575	423.5887451171875	423.6003723144531
1168	423.6202697753906	37.515096568					1	DETECTED	423.6203 m/z @37.52 [151020OFc1_NvH-0949-CRLM-25.raw]	423.6202697753906	37.515096568	2.6371000048	94.7742641906667	92.1371641858667	148265.453125	1.2088809695171483E8	0	7864	0.335421949579235	1.3241935255716426	1.730550718229087	423.6104431152344	423.63006591796875
1169	423.65826416015625	37.1208657685333					1	DETECTED	423.6583 m/z @37.12 [151020OFc1_NvH-0949-CRLM-25.raw]	423.65826416015625	37.1208657685333	4.13714705466667	94.7260111664	90.58886411173333	237570.125	9.341153928538996E7	0	7864	0.23663391501874287	0.5019544343126708	2.1562033603540676	423.6492004394531	423.6679382324219
1170	423.703125	27.2089122096					1	DETECTED	423.7031 m/z @27.21 [151020OFc1_NvH-0949-CRLM-25.raw]	423.703125	27.2089122096	3.23905526026667	88.4908657256	85.25181046533334	275395.8125	1.0641395370727614E8	0	7864	0.08444507137722823	0.9610372831832913	0.05597214410356914	423.6937561035156	423.7084045410156
1171	423.7184143066406	13.3182827864					1	DETECTED	423.7184 m/z @13.32 [151020OFc1_NvH-0949-CRLM-25.raw]	423.7184143066406	13.3182827864	3.12454195573333	95.3891597696	92.26461781386666	1370497.875	1.2751519099519739E8	2	7864	0.12784836207088723	2.3362281438569146	240.7260105254851	423.70849609375	423.7283630371094
1172	423.7317810058594	18.6551619130667					1	DETECTED	423.7318 m/z @18.66 [151020OFc1_NvH-0949-CRLM-25.raw]	423.7317810058594	18.6551619130667	3.1527600592	91.4741692650833	88.3214092058833	483907.25	1.1685630486339776E8	2	7864	4.910631693055759	2.331441932982061	3.4723476491170104	423.7284851074219	423.734619140625
1173	423.74462890625	35.564293544					1	DETECTED	423.7446 m/z @35.56 [151020OFc1_NvH-0949-CRLM-25.raw]	423.74462890625	35.564293544	2.72304831013333	99.8675684802667	97.14452017013336	1686466.0	2.0992798463497892E8	6	7864	0.21819594056608338	0.6461913761894406	0.1382859049997507	423.73468017578125	423.75457763671875
1174	423.75726318359375	27.8986684986667					1	DETECTED	423.7573 m/z @27.90 [151020OFc1_NvH-0949-CRLM-25.raw]	423.75726318359375	27.8986684986667	6.61946945306667	70.6944620074667	64.07499255440003	325648.15625	1.1660712384905897E8	0	7864	18.12405042933234	1.8374632509848248	0.1197113887125841	423.754638671875	423.75762939453125
1175	423.76763916015625	55.2357016344					1	DETECTED	423.7676 m/z @55.24 [151020OFc1_NvH-0949-CRLM-25.raw]	423.76763916015625	55.2357016344	1.77591314613333	98.9225444762667	97.14663133013336	1597882.375	1.8681717571320227E8	0	7864	0.2587708130105284	0.5049361799703641	0.009617026684871764	423.7576904296875	423.77716064453125
1176	423.7912292480469	18.8806486626667					1	DETECTED	423.7912 m/z @18.88 [151020OFc1_NvH-0949-CRLM-25.raw]	423.7912292480469	18.8806486626667	2.25773505866667	94.6499721637333	92.39223710506663	168221.6875	1.1147847466984026E8	0	7864	0.1266544574648698	3.7631718433483368	0.04586446967672062	423.7814025878906	423.80010986328125
1177	423.8437805175781	30.1425247672					1	DETECTED	423.8438 m/z @30.14 [151020OFc1_NvH-0949-CRLM-25.raw]	423.8437805175781	30.1425247672	0.0045887192	99.9993134245333	99.9947247053333	97993.8671875	1.121235048669529E8	0	7864	80.02790328501784	1.746543031575416	3.5993062114413275	423.8344421386719	423.84893798828125
1178	423.8597412109375	37.0284984298667					1	DETECTED	423.8597 m/z @37.03 [151020OFc1_NvH-0949-CRLM-25.raw]	423.8597412109375	37.0284984298667	0.0045887192	99.9993134245333	99.9947247053333	101900.3828125	1.1127590712314436E8	0	7864	23.015101509060287	1.326200928683442	2.6222611591865315	423.850341796875	423.8696594238281
1179	423.8702087402344	11.2298193725333					1	DETECTED	423.8702 m/z @11.23 [151020OFc1_NvH-0949-CRLM-25.raw]	423.8702087402344	11.2298193725333	0.0045887192	99.8675684802667	99.8629797610667	65459.38671875	8.522107575050046E7	0	7864	9.260022670780243	5.348591023652929	9.722096125311458	423.869873046875	423.8724365234375
1180	423.8824462890625	29.2231805528					1	DETECTED	423.8824 m/z @29.22 [151020OFc1_NvH-0949-CRLM-25.raw]	423.8824462890625	29.2231805528	0.0045887192	99.9773175301333	99.9727288109333	328806.34375	1.1817293445260502E8	3	7864	5.942579877623725	7.377992503190815	1.1187401431133464	423.8724670410156	423.88861083984375
1181	423.89862060546875	13.7296676106667					1	DETECTED	423.8986 m/z @13.73 [151020OFc1_NvH-0949-CRLM-25.raw]	423.89862060546875	13.7296676106667	0.0638984693333333	99.9332078869333	99.86930941759996	2335193.5	1.702967253026788E8	3	7864	3.6736503917834664	1.3691672090035922	3.647189979806378	423.8886413574219	423.9085998535156
1182	423.9119873046875	36.1279000514667					1	DETECTED	423.9120 m/z @36.13 [151020OFc1_NvH-0949-CRLM-25.raw]	423.9119873046875	36.1279000514667	0.0282537096	99.9112205562667	99.8829668466667	1476476.375	1.8816734258359188E8	0	7864	0.4927616961170571	0.5424788993956283	0.9376751560943426	423.90863037109375	423.92193603515625
1183	423.93157958984375	89.7661300546667					1	DETECTED	423.9316 m/z @89.77 [151020OFc1_NvH-0949-CRLM-25.raw]	423.93157958984375	89.7661300546667	0.0045887192	99.9773175301333	99.9727288109333	133929.9375	1.2902036596305192E8	0	7864	95.09443309949874	0.5617701011761286	0.1397163756609783	423.9219970703125	423.94134521484375
1184	423.9527587890625	19.0528446594667					1	DETECTED	423.9528 m/z @19.05 [151020OFc1_NvH-0949-CRLM-25.raw]	423.9527587890625	19.0528446594667	0.0045887192	99.9443220637333	99.9397333445333	97621.7578125	1.0141851371877141E8	0	7864	1.4895413164202083	2.655524007119531	0.007298531607326668	423.94287109375	423.9589538574219
1185	423.9690856933594	13.3182827864					1	DETECTED	423.9691 m/z @13.32 [151020OFc1_NvH-0949-CRLM-25.raw]	423.9690856933594	13.3182827864	0.0045887192	99.8893369885333	99.8847482693333	716382.6875	1.2300372031363125E8	0	7864	14.618324217680337	4.168227355304834	0.0686998902892097	423.9591369628906	423.9790344238281
1186	423.9851379394531	44.0201872965333					1	DETECTED	423.9851 m/z @44.02 [151020OFc1_NvH-0949-CRLM-25.raw]	423.9851379394531	44.0201872965333	0.0045887192	99.9993134245333	99.9947247053333	600027.8125	1.2997702755967954E8	4	7864	0.26044993876384126	0.5297871216830385	3.9976472639021243	423.9790954589844	423.9949951171875
1187	424.0007019042969	20.25309778					1	DETECTED	424.0007 m/z @20.25 [151020OFc1_NvH-0949-CRLM-25.raw]	424.0007019042969	20.25309778	0.551460342133333	99.6153010026667	99.06384066053336	90944.6640625	1.0888852231676583E8	0	7864	15.924259672238112	3.0983637634796612	0.09629659434728537	423.9951477050781	424.01043701171875
1188	424.0208435058594	64.4780050994667					1	DETECTED	424.0208 m/z @64.48 [151020OFc1_NvH-0949-CRLM-25.raw]	424.0208435058594	64.4780050994667	0.4647780032	99.0423239624	98.57754595920001	96419.265625	9.726030696751654E7	0	7864	0.6731931965490929	0.7699779438627077	77.34391249581435	424.0108947753906	424.0307312011719
1189	424.0461120605469	60.9721160402667					1	DETECTED	424.0461 m/z @60.97 [151020OFc1_NvH-0949-CRLM-25.raw]	424.0461120605469	60.9721160402667	0.0872842762666667	99.9001722872	99.81288801093332	159406.15625	1.0563150540973258E8	0	7864	35.55246553413048	0.7591027452646204	23.213610576799088	424.0361328125	424.05584716796875
1190	424.079833984375	35.8597053093333					1	DETECTED	424.0798 m/z @35.86 [151020OFc1_NvH-0949-CRLM-25.raw]	424.079833984375	35.8597053093333	0.355888910933333	97.1922576984	96.83636878746667	900602.0625	1.5782602241403604E8	0	7864	0.4540735795917783	1.900088656105519	6.661140369367957	424.0698547363281	424.0896911621094
1191	424.10076904296875	37.7590605776					1	DETECTED	424.1008 m/z @37.76 [151020OFc1_NvH-0949-CRLM-25.raw]	424.10076904296875	37.7590605776	3.45209053973333	96.8965381101333	93.44444757039997	44300.93359375	9.979855339144674E7	0	7864	88.30515384094723	1.3618872122379169	1.7237744244758337	424.0908508300781	424.11065673828125
1192	424.1259765625	90.3586295168					1	DETECTED	424.1260 m/z @90.36 [151020OFc1_NvH-0949-CRLM-25.raw]	424.1259765625	90.3586295168	9.99647694106667	99.3041147541333	89.30763781306662	1225024.75	1.0566803722068949E8	0	7864	0.08261116615082642	1.2880124980477576	1.2709417868984771	424.116455078125	424.134765625
1193	424.1405334472656	52.5443828178667					1	DETECTED	424.1405 m/z @52.54 [151020OFc1_NvH-0949-CRLM-25.raw]	424.1405334472656	52.5443828178667	3.12454195573333	99.9773175301333	96.85277557439997	33901.484375	1.07723339084752E8	0	7864	91.6856257836197	0.9272562602339639	0.8657654579741924	424.1363525390625	424.14117431640625
1194	424.1517028808594	90.2086478890667					1	DETECTED	424.1517 m/z @90.21 [151020OFc1_NvH-0949-CRLM-25.raw]	424.1517028808594	90.2086478890667	4.62277322506667	95.1487021210667	90.52592889600004	126310.953125	9.274504583165991E7	0	7864	2.438482431304692	1.25690536978979	2.1836651351394645	424.1434631347656	424.1616516113281
1195	424.1824035644531	90.3050347613333					1	DETECTED	424.1824 m/z @90.31 [151020OFc1_NvH-0949-CRLM-25.raw]	424.1824035644531	90.3050347613333	4.1924236888	99.8346088248	95.642185136	98905.828125	1.0549627573302846E8	0	7864	0.8128441782495486	0.892714641918867	0.11509760529863225	424.1725158691406	424.1885986328125
1196	424.1990051269531	91.8101151792					1	DETECTED	424.1990 m/z @91.81 [151020OFc1_NvH-0949-CRLM-25.raw]	424.1990051269531	91.8101151792	3.29771914373333	96.6893484978667	93.39162935413337	477157.625	1.205633095464108E8	0	7864	0.10896713489343313	0.502620773971506	0.0524270753261626	424.1891174316406	424.2085266113281
1197	424.21856689453125	90.3050347613333					1	DETECTED	424.2186 m/z @90.31 [151020OFc1_NvH-0949-CRLM-25.raw]	424.21856689453125	90.3050347613333	3.04819260453333	99.8235273325333	96.77533472799998	4996508.0	2.305280044771981E8	2	7864	0.041466244824292176	0.5007976649942198	9.933377112871285E-4	424.2085876464844	424.228515625
1198	424.2374572753906	32.7825530469333					1	DETECTED	424.2375 m/z @32.78 [151020OFc1_NvH-0949-CRLM-25.raw]	424.2374572753906	32.7825530469333	2.93462140026667	95.7164749058667	92.78185350560004	2419223.0	2.7316344410069644E8	2	7864	26.931990050305238	1.0193491985684593	0.4303390103575641	424.22857666015625	424.2474365234375
1199	424.2492370605469	12.4004097069333					1	DETECTED	424.2492 m/z @12.40 [151020OFc1_NvH-0949-CRLM-25.raw]	424.2492370605469	12.4004097069333	2.5413045304	99.0423239624	96.501019432	490760.28125	1.371736466646587E8	4	7864	17.663095038135403	1.121832113139491	163.02540807117077	424.2474670410156	424.2591857910156
1200	424.2691955566406	55.212293852					1	DETECTED	424.2692 m/z @55.21 [151020OFc1_NvH-0949-CRLM-25.raw]	424.2691955566406	55.212293852	2.0546121976	94.6499721637333	92.5953599661333	461346.59375	1.2961190843846187E8	0	7864	0.15242430573438526	0.8311763088960523	1.2625157099668953	424.2592468261719	424.2791442871094
1201	424.306884765625	89.800590864					1	DETECTED	424.3069 m/z @89.80 [151020OFc1_NvH-0949-CRLM-25.raw]	424.306884765625	89.800590864	3.7561701552	92.8312827626667	89.0751126074667	144054.8125	1.6435934717744735E8	0	7864	87.22597516993389	0.5110744418658846	0.020816246367534146	424.2969055175781	424.3157043457031
1202	424.3272399902344	91.2360531434667					1	DETECTED	424.3272 m/z @91.24 [151020OFc1_NvH-0949-CRLM-25.raw]	424.3272399902344	91.2360531434667	23.5568099093333	94.0901619333333	70.53335202400001	138291.734375	7.253595139064166E7	0	7864	0.7967273334753173	0.5060419896895096	13.658361248646427	424.318359375	424.3360290527344
1203	424.3634338378906	90.3050347613333					1	DETECTED	424.3634 m/z @90.31 [151020OFc1_NvH-0949-CRLM-25.raw]	424.3634338378906	90.3050347613333	6.3396349024	98.9984367634667	92.6588018610667	287704.46875	1.4146431163214517E8	0	7864	0.9063361327927737	0.5125534003052697	1.1741114092449667	424.3553771972656	424.37261962890625
1204	424.4133605957031	36.0128366629333					1	DETECTED	424.4134 m/z @36.01 [151020OFc1_NvH-0949-CRLM-25.raw]	424.4133605957031	36.0128366629333	3.01966167786667	99.7798780432	96.76021636533333	330706.84375	1.2278167300322443E8	0	7864	0.37061813379950337	0.5198301832684127	15.764339704929961	424.4034729003906	424.4230651855469
1205	424.4570617675781	15.2894230706667					1	DETECTED	424.4571 m/z @15.29 [151020OFc1_NvH-0949-CRLM-25.raw]	424.4570617675781	15.2894230706667	3.0960502872	99.9443220637333	96.8482717765333	140142.875	1.0209113709633933E8	0	7864	0.09616766315357772	0.7090078100475631	0.4580206917830905	424.4471130371094	424.462890625
1206	424.4729309082031	14.9293019050667					1	DETECTED	424.4729 m/z @14.93 [151020OFc1_NvH-0949-CRLM-25.raw]	424.4729309082031	14.9293019050667	3.29771914373333	99.9332078869333	96.63548874319997	405504.78125	1.0953165247718441E8	0	7864	0.11591438779148078	1.9250791185237255	3.727886434294744	424.4629821777344	424.48284912109375
1207	424.4937438964844	30.2926684669333					1	DETECTED	424.4937 m/z @30.29 [151020OFc1_NvH-0949-CRLM-25.raw]	424.4937438964844	30.2926684669333	3.228855248	98.7332048010667	95.5043495530667	984222.1875	1.2162105945701876E8	0	7864	0.22786148901919034	0.9611468603362348	1.0911596463818853	424.4837951660156	424.5036926269531
1208	424.5081787109375	29.9289474861333					1	DETECTED	424.5082 m/z @29.93 [151020OFc1_NvH-0949-CRLM-25.raw]	424.5081787109375	29.9289474861333	2.876946844	95.4215448106667	92.5445979666667	329567.9375	9.501497377546506E7	0	7864	1.7931896905954439	0.510502881405922	25.262550868991383	424.5040588378906	424.5180358886719
1209	424.5270080566406	16.4612743333333					1	DETECTED	424.5270 m/z @16.46 [151020OFc1_NvH-0949-CRLM-25.raw]	424.5270080566406	16.4612743333333	3.3362642272	81.7050929304	78.3688287032	86151.9921875	9.826398676397039E7	0	7864	0.03998049226785838	2.985476889902673	4.970953779805347	424.518310546875	424.5301513671875
1210	424.540283203125	18.8060847136					1	DETECTED	424.5403 m/z @18.81 [151020OFc1_NvH-0949-CRLM-25.raw]	424.540283203125	18.8060847136	3.53436012133333	97.8818083877333	94.34744826639997	99742.6640625	9.969228725507593E7	0	7864	13.153745144095819	4.172682291900312	0.0113151616432356	424.53045654296875	424.5488586425781
1211	424.5589294433594	21.9824552744					1	DETECTED	424.5589 m/z @21.98 [151020OFc1_NvH-0949-CRLM-25.raw]	424.5589294433594	21.9824552744	3.48872115146667	86.5758289208	83.08710776933334	1290551.75	1.413316010378152E8	3	7864	0.14908025925043944	1.6252436996230657	0.22172596031692482	424.5489807128906	424.56890869140625
1212	424.581298828125	44.3115879997333					1	DETECTED	424.5813 m/z @44.31 [151020OFc1_NvH-0949-CRLM-25.raw]	424.581298828125	44.3115879997333	2.50796764613333	97.2696192213333	94.76165157519998	991029.0625	1.2626457351463284E8	3	7864	0.12015984672893865	0.5078919137659818	0.014994591748351297	424.5713195800781	424.5912170410156
1213	424.59521484375	47.5961092664					1	DETECTED	424.5952 m/z @47.60 [151020OFc1_NvH-0949-CRLM-25.raw]	424.59521484375	47.5961092664	2.015549716	91.7984359682667	89.7828862522667	145363.40625	1.0644022374409424E8	0	7864	0.018343084355549877	1.0967592728772384	1.5136476787806117	424.59136962890625	424.6051940917969
1214	424.6866760253906	26.2396020917333					1	DETECTED	424.6867 m/z @26.24 [151020OFc1_NvH-0949-CRLM-25.raw]	424.6866760253906	26.2396020917333	5.70685222453333	89.6719126088	83.96506038426666	235862.609375	9.333154617197314E7	0	7864	0.07949459801145053	0.5016619878796169	0.04083329233119159	424.6767578125	424.6963806152344
1215	424.69830322265625	13.6195668056					1	DETECTED	424.6983 m/z @13.62 [151020OFc1_NvH-0949-CRLM-25.raw]	424.69830322265625	13.6195668056	8.94552400613333	52.9871527701333	44.04162876399997	76677.984375	6.2802491190610856E7	0	7864	0.06846015521728255	4.711299259928184	0.22070406543381546	424.69683837890625	424.69940185546875
1216	424.7094421386719	27.7272877370667					1	DETECTED	424.7094 m/z @27.73 [151020OFc1_NvH-0949-CRLM-25.raw]	424.7094421386719	27.7272877370667	2.15115701173333	94.1451468298667	91.99398981813337	1866832.875	1.7515963632106122E8	2	7864	1.358084152521247	1.182783332833624	2.8831347416944357	424.699462890625	424.71942138671875
1217	424.7210693359375	22.9898520122667					1	DETECTED	424.7211 m/z @22.99 [151020OFc1_NvH-0949-CRLM-25.raw]	424.7210693359375	22.9898520122667	2.88639662666667	87.0742006882667	84.18780406160003	270473.34375	1.082834958403045E8	0	7864	0.18144021409645816	0.5191261071999461	0.022175346889048087	424.7194519042969	424.7210998535156
1218	424.73114013671875	41.1183642152					1	DETECTED	424.7311 m/z @41.12 [151020OFc1_NvH-0949-CRLM-25.raw]	424.73114013671875	41.1183642152	2.27730959173333	97.4690772157333	95.19176762399997	7984368.0	3.5448679988567E8	2	7864	0.18889176940583496	0.6626278382742787	0.33085528461481395	424.7211608886719	424.7411193847656
1219	424.74432373046875	30.3151432456					1	DETECTED	424.7443 m/z @30.32 [151020OFc1_NvH-0949-CRLM-25.raw]	424.74432373046875	30.3151432456	3.4611337416	96.8527617850667	93.39162804346671	856999.5625	1.2392090268060464E8	0	7864	0.13176298588370017	0.7315489557478835	0.29580200088312175	424.74114990234375	424.7542724609375
1220	424.75897216796875	29.9713389090667					1	DETECTED	424.7590 m/z @29.97 [151020OFc1_NvH-0949-CRLM-25.raw]	424.75897216796875	29.9713389090667	2.876946844	95.1274811578667	92.2505343138667	154362.578125	1.0737039641795915E8	0	7864	9.884721491563148	2.008075804550057	0.14337255495879675	424.75433349609375	424.76104736328125
1221	424.77117919921875	17.7770921944					1	DETECTED	424.7712 m/z @17.78 [151020OFc1_NvH-0949-CRLM-25.raw]	424.77117919921875	17.7770921944	2.96307902213333	94.0053566189333	91.04227759679998	736718.0625	1.0721848968530227E8	2	7864	0.12668123723342362	13.681282663269563	1.1581733629684612	424.7613525390625	424.7804870605469
1222	424.8283996582031	19.3618681493333					1	DETECTED	424.8284 m/z @19.36 [151020OFc1_NvH-0949-CRLM-25.raw]	424.8283996582031	19.3618681493333	0.0045887192	99.9993134245333	99.9947247053333	59655.59765625	1.0330498936716335E8	0	7864	27.375807738085093	2.835408935536507	4.3401248481528	424.8187255859375	424.8382263183594
1223	424.8536376953125	26.31043666					1	DETECTED	424.8536 m/z @26.31 [151020OFc1_NvH-0949-CRLM-25.raw]	424.8536376953125	26.31043666	0.0045887192	99.9993134245333	99.9947247053333	329459.09375	9.695884315406899E7	0	7864	0.034269945922591916	0.6262061535218372	0.09899611466804031	424.8438415527344	424.8636169433594
1224	424.8689880371094	21.4457399986667					1	DETECTED	424.8690 m/z @21.45 [151020OFc1_NvH-0949-CRLM-25.raw]	424.8689880371094	21.4457399986667	0.0045887192	99.9993134245333	99.9947247053333	123629.3515625	1.0653765460769993E8	3	7864	14.497584676136189	3.2708667862707177	0.011400502260077787	424.8636779785156	424.87896728515625
1225	424.88629150390625	29.0224604130667					1	DETECTED	424.8863 m/z @29.02 [151020OFc1_NvH-0949-CRLM-25.raw]	424.88629150390625	29.0224604130667	0.0402596210666667	99.6264634104	99.58620378933334	96845.5	1.7077372868962187E8	3	7864	25.817236327162803	2.0252647052249064	0.0018404919813726213	424.8790588378906	424.8883361816406
1226	424.8983459472656	38.1909224232					1	DETECTED	424.8983 m/z @38.19 [151020OFc1_NvH-0949-CRLM-25.raw]	424.8983459472656	38.1909224232	0.0045887192	99.9993134245333	99.9947247053333	6152346.0	2.0369013519364566E8	3	7864	0.09089284037570877	0.5117984363620174	0.00927831623568687	424.88836669921875	424.9083251953125
[truncated: 31,131 more rows]
